# Supplementary material for: Comment on 'Valid molecular dynamics simulations of human hemoglobin require a surprisingly large box size'
Source: eLife. 2019 Jun 20;8:e44718. doi: 10.7554/eLife.44718 (PMC6586461; doi:10.7554/eLife.44718)
Supplement: Figure 3—source data 1. — The zip archive contains a README file describing which source files correspond to the different panels. [file elife-44718-fig3-data1.zip › figure3/panel_B/box2/phi8.dat]

-148.729507
-117.929382
-151.618607
-128.264664
-74.695557
-58.150494
-60.813663
-155.605316
-37.062157
-36.606464
-68.313385
-87.703766
-86.446808
-155.477768
-63.674038
-156.847244
-57.800747
-69.123604
-144.137222
-111.375961
-78.843292
-122.229263
-132.997025
-118.755096
-102.452057
-89.320457
-64.267639
-167.692886
-83.838379
-144.456757
-30.419092
-140.695663
-135.288696
-77.200302
-62.829723
-52.110004
-57.107292
-54.685452
-68.240799
-58.939167
-57.319401
-64.363335
-59.354813
-120.948288
-114.743484
-98.771545
-145.070190
-88.503220
-64.810593
-110.071701
-75.007881
-62.961308
-93.171570
-63.101860
-102.228951
-107.482727
-59.215946
-61.977337
-43.231346
-98.504028
-71.228279
-100.345200
-88.304733
-62.826283
-56.864002
-64.207367
-42.076275
-61.732353
-93.377670
-70.939194
-57.814869
-129.122513
-59.439457
-74.671738
-63.336723
-52.568233
-57.953182
-86.587463
-68.306580
-80.807732
-70.191925
-115.769516
-74.796783
-73.429764
-61.506252
-66.495262
-62.438786
-110.431984
-146.630966
-27.391624
-56.085136
-149.126450
-73.095543
-122.326385
-147.400162
-100.591240
-121.808029
-58.161407
-143.403168
-89.027733
-54.199543
-54.217339
-99.687920
-50.386089
-15.208556
-63.876820
-55.914738
-51.824764
-61.377785
-68.633217
-61.513836
-142.513657
-63.227085
-60.348057
-60.246662
-57.277115
-64.262314
-50.088272
-75.712906
-101.859543
-112.516273
-78.305222
-118.265182
-119.533165
-97.553017
-56.588139
-64.761017
-80.462234
-113.412788
-101.063049
-74.966995
-62.309204
-74.876122
-84.313026
-104.060104
-104.079033
-40.817162
-90.217072
-82.108040
-121.652245
-68.623085
-135.566406
-62.476604
-56.625195
-112.059723
-34.822098
-56.646381
-63.478565
-153.657028
-129.921967
-93.101807
-58.020161
-60.490685
-67.557709
-89.143341
-59.654575
-68.165916
-74.925392
-75.925362
-88.248558
-90.592087
-61.264473
-56.150478
-65.143936
-88.365837
-75.966476
-87.890831
-136.114258
-56.294086
-54.617226
-65.128433
-84.103836
-109.847206
-59.052952
-89.200119
-117.421165
-64.824249
-68.968033
-63.595280
-68.805031
-77.411690
65.074730
92.874352
82.377113
75.729858
59.520512
50.719273
75.655334
75.740425
53.897602
37.892838
-67.001961
-90.300362
-147.447662
-93.536766
-87.313484
-97.625404
-71.392265
-68.456818
-67.370880
-55.032745
-59.730583
-51.844814
-47.920723
-156.907684
-126.941628
-59.116978
-78.539497
-103.160950
-78.514679
-134.862411
-46.503571
-40.024952
-65.264511
-65.921677
-76.133797
-60.249149
-149.939697
-58.547306
-97.758316
-94.162498
-92.651306
-118.458748
-57.476639
-57.253357
-54.242676
-91.033562
-159.182297
-56.585022
-63.209270
-126.423683
-83.422951
-120.623085
-85.214394
-67.557899
-99.610321
-117.146835
-94.656761
-81.727058
-56.985306
-78.551155
-98.193176
-72.595642
-73.246124
-68.820023
-72.140877
-105.577835
-126.224648
-47.593254
-66.041077
-77.811211
-43.770618
-44.581448
-95.827454
-63.977505
-64.402725
-61.418369
-170.479843
-147.045746
-38.290962
-83.176971
-62.295189
-60.581276
-53.466156
-47.930164
-58.166306
-62.544674
-67.861809
-63.261631
-112.340340
-87.630127
-56.841732
-74.787094
-94.516006
-60.853889
-119.418556
-65.411758
-39.963295
-72.263084
-151.600586
-66.600937
-99.990074
-88.867699
-90.593628
-86.227028
-140.699738
-60.746387
-52.350445
-70.505730
-73.807816
-92.615417
-56.886509
-71.942139
-55.351032
-65.662498
-65.652443
-73.137138
-74.695702
-110.098351
-113.007973
-77.153305
-122.534683
-31.121021
-95.356567
-61.843971
-83.187660
-125.364861
-58.058044
-80.907806
-70.024040
-62.042969
-116.524658
-69.713715
-89.777786
-159.347290
-79.389954
-73.024033
-72.291382
-67.428406
-84.230476
-145.617218
-146.200485
-119.738014
-163.858658
-79.944336
-56.157734
-80.054649
-100.931877
-105.139519
-116.314850
-61.950306
-123.937630
-52.112755
-68.659485
-118.587593
-161.482498
-76.633972
-70.254868
-67.609627
-70.703659
-57.340603
-65.687263
-66.833488
-67.258942
-91.700035
-115.188347
-104.486488
-80.172417
-133.224335
-89.933372
-153.271667
-161.256088
-102.191048
-105.207832
-64.212776
-107.757072
-116.612411
-142.018112
-83.500931
-60.227062
-59.544754
-104.470940
-64.518623
-113.645271
-67.585197
-49.015034
-59.584026
-66.782471
-81.979301
-71.700127
-57.790550
-118.603317
-67.276787
-95.746841
-71.237946
-60.912205
-52.612167
-62.543533
-62.941677
-138.806381
-94.834053
-77.979912
-159.575195
-74.107292
-77.857513
-57.306568
-107.146507
-50.365910
-66.154366
-60.677128
-94.181915
-58.489071
-68.255089
-110.166260
-87.835701
-52.086040
-63.728222
-62.913906
-84.544136
-154.377014
-65.912086
-147.719116
-77.278366
-61.829929
-58.512016
-56.924519
-84.390182
-65.719406
-58.346336
-59.758263
-61.527481
-147.909302
-58.069870
-72.592361
-67.378670
-47.334450
-59.712391
-53.141254
-132.105789
-59.109444
-60.630711
-49.248562
-61.683804
-86.189545
-154.582245
-89.647003
-115.529434
-80.085190
-116.201111
-114.141205
-59.319778
-116.304916
-95.693878
-131.204163
-78.639870
-51.944756
-65.616203
-87.399406
-53.141342
-87.049026
-50.654297
-63.309456
-140.073410
-76.944153
-73.954132
-58.842720
-104.927849
-55.788628
-95.626495
-88.922134
-50.663025
-66.849525
-72.080009
-145.828140
-53.259697
-159.872833
-132.130508
-53.908531
-155.591599
-91.402145
-65.086365
-103.776482
-65.083336
-70.155907
-78.246010
-52.727959
-57.548126
-71.274109
-45.079258
-98.728142
-63.842213
-159.548920
-91.865463
-86.025314
-53.808441
-74.684975
-36.725700
-64.129753
-69.036995
71.392975
72.619026
82.926956
-39.042770
-44.729206
-65.276268
-145.796387
-101.236130
-50.469452
-123.893944
-36.819435
-107.260231
-68.516663
-121.209908
-146.085022
-75.031342
-163.953949
-75.691925
-63.917137
-48.018692
-97.581268
-68.781754
-99.440857
-106.274750
-60.762241
-80.655907
-53.628139
-92.841537
-63.422775
-131.978317
-59.515499
-78.236847
-64.250237
-76.975914
-52.922859
-65.109306
-65.947754
-59.588779
-61.437889
-160.040680
-44.032879
-69.462982
-88.038498
-63.645893
-81.475014
-67.946114
-84.463707
-126.442146
-62.060223
-66.272873
-78.811623
-126.023933
-47.687847
-45.332554
-66.082085
-93.514656
-82.365044
-79.143845
-128.162460
-78.811546
-155.465256
-26.494810
175.142273
-61.171497
-67.101746
-92.826530
-71.167847
-74.321480
-69.797905
-66.281410
-60.521935
-66.550621
-73.981186
-78.451088
-64.016777
-59.460358
-56.057919
-125.153481
-85.625717
-70.108360
-85.017761
-76.394722
-136.698730
-63.195114
-63.991165
-48.903393
-76.725952
-130.438171
-64.874298
-89.400604
-59.953609
-55.349480
-62.089611
-70.507812
-50.735981
-87.771164
-141.098526
-85.420738
-84.632652
-60.977287
-147.837219
-51.623844
-74.932472
-53.390793
-62.179520
-77.191368
-130.031738
-123.055580
-68.476906
-62.531998
-79.998116
-92.354012
-58.204197
-55.093834
-47.407898
-75.886322
177.682175
-62.199360
-71.085724
-103.911186
-144.789398
-119.628014
-154.482635
-89.754074
-65.610451
-54.812038
-63.680103
-68.156799
-59.974476
-56.873428
-50.231846
-166.896408
-82.602463
-69.951920
-151.740555
-109.368057
-107.046379
-111.513290
-62.869743
-117.214890
-82.589218
-124.312088
-68.816696
-88.307335
-105.173965
-96.935600
-102.922516
-121.998322
-116.187683
-118.215744
-97.126274
-51.245216
-121.371552
-109.970482
-141.520248
-116.798950
-55.873402
-75.429420
-91.476746
-83.583153
-68.116570
-1.598999
-95.379150
-65.169067
-58.542007
-145.134155
-57.235348
-63.586750
-61.017807
-60.375496
50.410797
48.916672
39.529091
63.911510
39.790775
41.859200
-57.984436
-46.981903
-70.304428
-73.679008
-46.958675
-92.356964
-139.930084
-78.839264
-126.901588
-99.485809
-153.394058
-91.574364
-147.873764
-151.285248
-62.278584
-79.748108
-114.543205
-115.217400
-70.433304
-121.229744
-80.720482
-78.403221
-63.171051
-33.807671
-51.134132
-47.775021
-51.955044
-50.720303
-30.891674
-153.776840
-58.087730
-147.638748
-106.834442
-55.532715
-78.389832
-118.154846
-41.316284
-162.854248
-68.015228
-50.272919
-60.387173
-69.054558
-60.444424
-79.985130
-65.144432
-63.242249
-58.303398
-59.061325
-27.594713
-57.978077
-160.968719
-63.583561
-138.154388
-125.440376
-74.138092
-63.444668
-91.489555
-98.118614
-67.944534
-66.293083
-59.422459
-67.129112
-135.154510
-148.123138
-91.512070
-74.581894
-57.448952
-130.216843
-68.008568
-111.779198
-56.803421
-171.307022
-105.829773
-100.521286
-64.407028
-81.194183
-56.004272
-108.166054
-89.278885
-97.520218
-116.346313
-166.700623
-139.244385
-100.436256
-101.071304
-123.030991
-66.164833
-62.091595
-71.873711
-70.590073
-60.662594
-116.540070
-153.643799
-96.615593
-61.192619
-74.165306
-51.271832
-115.947235
-170.773575
-74.583694
-156.907227
-77.609436
-126.685020
-69.489639
-63.384140
-72.841156
-54.851288
-84.266281
-54.500824
-65.537872
-104.952919
-63.967484
70.153839
45.327091
39.906227
59.927052
64.551857
72.893257
61.063622
83.707283
87.259285
49.270473
34.861298
46.697411
-142.164673
-61.651566
-53.476315
-69.479019
-72.629089
-71.338799
-85.018211
-111.494308
-75.418915
-67.815521
-57.919682
-128.772446
-77.953606
-65.791855
-111.602379
-57.797932
-93.253136
-64.067200
-94.245110
-56.445625
-89.839203
-65.203804
-118.439476
-60.479492
-97.102646
-110.625084
-121.946655
-105.618309
-101.987106
-172.767731
-58.623314
-42.611137
-69.309555
-71.745697
-52.215519
-84.703415
-77.349960
-134.346237
-83.606712
-82.076805
-68.311317
-75.985916
-150.671921
-54.318066
-151.375488
-78.050629
-68.831329
-68.327362
-79.277588
-56.812237
-142.332184
-77.726570
-80.813385
-62.950996
-71.618057
-48.382656
-71.097809
-64.560570
-63.977512
-58.338718
-106.860550
-63.279663
-130.441818
-69.840233
-50.520298
-67.466888
-61.879597
-167.884552
-54.041927
-88.599991
-78.456947
-90.147812
-59.640430
179.648331
-51.880402
-69.214302
-60.302452
-77.898216
-71.383080
-162.358124
-153.224930
-41.374687
-84.085037
-115.947403
-123.934761
-94.273125
-92.898369
-107.546997
-91.621292
-54.530514
-71.970673
-46.410793
-151.249130
-144.151154
-74.398361
-111.290108
-73.744904
-79.918724
-159.833588
-84.264275
-60.781712
-108.937111
-47.733173
-51.146805
-46.608116
-80.887314
-109.075241
-138.101822
-134.627823
-53.641644
-83.234314
-91.895279
-118.260674
-66.671524
-79.966484
-51.488049
-60.760040
-64.041054
-68.786621
-62.126030
-59.740234
-88.490700
-61.092827
-84.535599
-68.492210
-140.820984
-57.641167
-128.534561
-50.579342
-65.248360
-92.247063
-57.077072
-99.601509
-69.455032
-56.818832
-61.256371
-162.421951
-110.536514
-128.696655
-49.309189
-90.248253
-99.673775
-109.310249
-61.429276
-106.619118
-69.857376
-55.376400
-50.688339
-109.043953
-44.319374
-91.232086
-58.966316
-64.827538
-93.084801
-63.334721
-80.534149
-82.071342
-146.889816
-57.974758
-135.332916
-49.203377
-126.713760
-67.584236
-77.712410
-82.796906
-155.692978
-70.377815
-119.552322
-107.283150
-76.690544
-68.926186
-106.046402
-162.870392
-99.457565
-146.951584
-56.158436
-77.371918
-115.213943
-55.852196
-64.896561
-77.957130
-65.033394
-64.432037
-65.062874
-97.024078
-55.149979
-61.117451
-73.210350
-79.058823
-52.603168
-168.174118
-65.227394
-148.280106
-34.758984
-69.409218
-63.214710
-150.598160
-100.939537
-62.875366
-97.381386
-124.476242
-99.891083
-114.108002
-106.252777
-105.390854
-80.186256
-53.398983
-110.391685
-103.087364
-62.717060
-59.206795
-109.491547
-50.439236
-56.907249
-45.895016
-65.459152
-39.305958
-62.658546
-63.364002
-69.759491
-143.500168
-142.317581
-158.976059
-67.586380
-61.079208
-62.075069
-58.860874
-64.767975
-72.262978
-60.716637
-59.600574
-54.837700
-75.865150
-68.665802
-110.781212
-69.814568
-57.329136
-85.628899
-53.308186
-133.986877
-79.949356
-48.205654
-159.017685
-58.448166
-63.700199
-75.710289
-115.553337
-76.298859
-149.929535
-65.861023
-126.297401
-98.254677
-137.471436
-99.416000
-109.628891
-157.704910
-56.500118
-74.247963
-153.748596
-110.909164
-75.444008
-130.575394
-89.711426
-70.235374
-64.448509
-157.220398
-91.926735
-69.487000
-143.118179
-75.550400
-59.573288
-57.014915
-71.937210
-40.535957
-149.223892
-159.274521
-137.380096
-136.505005
-98.859604
-108.390289
-57.076191
-93.224434
-94.143692
-66.008324
-99.535614
-63.205898
-99.104889
-122.857285
-67.586853
-94.896637
-87.498909
-87.663712
-120.996468
-105.443604
-90.832321
-55.271828
-71.658203
-95.972260
-53.251827
-63.951584
-102.658058
-67.315292
-94.966476
-86.573097
-62.179798
-76.230957
-67.061050
-119.724724
-100.065186
-83.434898
-59.572155
-63.524487
-55.137611
-61.880630
-93.667328
-100.651077
-132.646988
-69.543236
-116.690742
-80.585777
-81.630760
-132.482849
-62.936428
-2.791620
-54.810143
-58.407143
-95.143005
-140.095032
-73.974609
-63.043552
-55.785175
-49.557327
-70.762268
-144.638351
-56.793015
-78.388878
-137.139435
-123.431732
-97.358055
-122.716797
-66.042892
-80.975189
-80.638657
-108.646210
-60.941608
-82.966911
-85.973969
-58.807186
-94.169823
-68.792442
-78.584938
-83.182587
-23.655567
-135.116898
-31.429497
-70.338799
-61.014553
-104.072868
-55.727665
-102.044220
-65.233498
-61.219910
-116.384857
-108.665131
-155.575195
-63.752491
-109.863518
-105.412529
-50.773327
-57.162899
-80.460777
-92.178253
-154.620453
-44.026176
-101.769501
-81.622147
-85.674614
-63.463245
-59.766651
-141.710709
-44.364506
-57.861526
-70.813950
-62.899837
-64.345284
-77.512558
-48.203896
-101.111725
-107.649391
-160.082687
-50.799637
-85.365234
-162.346497
-70.475189
-86.849983
-86.561424
-72.852089
-66.836594
-149.496109
-143.599518
-55.488834
-90.643723
-92.133392
-139.371124
-112.303307
-64.369049
-66.940689
-63.768173
-66.205666
-97.451424
-30.417604
-50.634777
-84.194832
-68.944618
-39.505497
-65.840599
-70.841949
-63.428822
-58.302914
-91.927567
-99.929207
-61.623493
-95.605186
-66.827232
-69.811935
-67.961060
-53.765446
-84.251976
-62.755295
-59.001133
-54.874535
-58.127064
-93.982910
-64.487312
-133.078964
-56.247158
-150.308914
-62.435295
-63.919590
-72.000732
-84.215836
-111.788612
-82.130577
-102.235298
-66.053452
-54.652767
-155.992599
-71.839096
-54.723652
-58.774628
-86.200089
-82.453514
-115.833298
-62.912178
-144.854233
-88.003578
-73.901306
-68.426704
-58.831974
-81.538223
-60.718369
-41.949734
-73.580193
-65.270638
-41.578560
-67.973816
-51.062538
-62.530365
-50.579506
-55.358788
-63.205898
-60.992580
-72.999969
-77.370811
-163.735672
-68.521706
53.620895
80.666573
2.169883
-59.859196
-71.471497
-75.201500
-98.351158
-96.774406
-143.482117
-116.363770
-102.317795
-49.030697
-52.495770
-119.111618
-67.479408
-85.872276
-103.732208
-80.056564
-159.593201
-56.808464
-90.209831
-135.764053
-140.211014
-35.306850
-144.644958
-71.316048
-88.577118
-55.897663
-61.112225
-143.344513
-69.793053
-139.719849
-54.896275
-81.895569
-164.177734
-71.351227
-144.240479
-55.014206
-71.426361
-61.167934
-149.052841
-68.939018
-65.342010
-119.379158
-131.099854
-90.450813
-23.783297
-63.906799
-89.156296
-74.407181
-62.151226
-47.016205
-114.813957
-65.886017
-68.770164
-116.433014
-74.673271
-57.701584
-72.111832
-89.792488
-72.799751
-61.625076
-69.940987
-59.847500
-139.951401
-73.920563
-70.491257
-60.094494
-62.627232
-115.770866
-104.211349
-49.795525
-122.983559
-93.919838
-55.016693
-130.005524
-145.884277
-147.939072
-70.968185
-68.912270
-148.791122
-59.728649
43.387115
60.705421
-125.734108
-118.196434
-87.658394
-85.797760
-37.349075
-129.632935
-62.353558
-142.365448
-69.050247
-76.407829
-67.787865
-150.785324
-67.339600
-115.397530
-53.096020
-143.109390
-51.538448
-54.774818
-64.727753
-94.911453
-95.626724
-159.697250
-162.671402
-70.142532
-65.227486
-66.808525
-79.528709
-45.027744
-92.091118
-63.831913
-73.068924
-98.116646
-91.507591
-97.412804
-108.336151
-93.201187
-83.996681
-81.529327
-100.784004
-56.095680
-84.907135
-158.027100
-57.643543
-66.342781
-82.441589
-64.377075
-49.314724
-74.978699
-65.426506
-38.349258
-146.244537
-61.955406
-33.921383
-86.516731
-62.448902
-91.908424
-70.411072
-60.650478
-162.501099
-102.464745
-112.492683
-120.500267
-103.401817
-151.045288
-99.804657
-83.384109
-61.640854
-77.779877
-157.526505
-63.837376
-167.209274
-108.074623
-64.451569
-83.411659
-39.798164
-85.480629
-43.257744
-76.407051
-56.825253
-73.259666
-48.254684
-87.444092
-63.651505
-120.062149
-67.830650
-62.436722
-143.899872
-106.979172
-85.552406
-75.851303
-82.347160
-72.103943
-61.992775
-110.650887
-102.921768
-62.435944
-80.144737
-109.043030
-57.658485
-83.766899
-82.903976
-60.400078
-55.543278
-70.365112
-68.958786
-84.498810
-63.535152
-62.851501
-56.512291
-55.525669
-92.352280
-136.524445
-71.988129
-68.155052
-98.857628
-88.035019
-56.484913
-83.318954
-52.311852
-106.076195
-160.677963
-92.658768
-65.257195
-58.751255
-170.122452
-73.681854
-71.219055
-55.065933
-57.643543
-106.523529
-90.736992
-178.286621
-136.926529
-142.020432
-149.757248
-81.976906
-53.032135
-61.145351
-71.213867
-82.277695
-71.863075
-109.591568
-109.763931
-61.008995
-109.507118
-46.597595
-118.674118
-135.264984
-164.795105
-50.999798
-65.684181
-62.178986
-88.190575
-67.500488
-99.941475
-99.479347
-125.114578
-72.438194
-71.488045
-73.035713
-34.884705
-129.246292
-67.570602
-136.794388
-60.379128
-68.330643
-55.755596
-61.070644
-54.779156
-68.120781
-109.470688
-57.385715
-107.439774
-66.309944
-153.845108
-105.180733
-59.178696
-79.350723
-73.990318
-38.939495
-49.099384
-64.674896
-144.823135
-33.455296
-159.220093
-112.774429
-94.102669
-145.308289
-62.792896
-85.872955
-140.112610
-147.506241
-85.232262
-90.620575
-87.162712
-109.739700
-74.850761
-88.758659
-105.609261
-84.254944
-63.262199
-69.249580
-72.443314
-64.838417
-126.226135
-61.014835
-61.698326
-97.138329
-82.229500
-39.843063
60.517616
45.944920
53.842278
44.522823
61.989189
67.094841
87.729362
61.839573
-82.423958
-61.426991
-70.789536
-82.389755
-63.943935
-135.868408
-137.364624
-81.403229
-85.156609
-68.781380
-162.386185
-53.491798
-55.171154
-62.568592
-84.312790
-121.227448
-58.230186
-61.523006
-78.132309
-120.307823
-102.084572
-52.212643
-138.915634
-60.599579
-70.314812
-116.936440
-69.569923
-81.380241
-88.730431
-159.466843
-60.513123
-57.128750
-106.054787
-68.185745
-154.583130
-44.044067
-70.502289
-71.472343
-77.661942
-63.915672
-158.376221
-76.338730
-59.930386
-109.941856
-91.141365
-65.950027
-107.131012
-62.776417
-57.110531
-73.912582
-33.110313
-135.126038
-96.842880
-33.883625
-164.894455
-99.181297
-62.922382
-107.399727
-124.137749
-164.518784
-159.050064
-111.211296
-67.941673
-78.810654
-39.939121
-163.407684
-137.578003
-53.380585
-62.493237
-53.665920
-54.985420
-65.808167
-75.276810
-57.386948
-143.051987
-129.375137
-111.982704
-63.393852
-52.431370
-93.150475
-86.373650
-89.578018
-82.032944
-66.526360
-106.895531
-96.087914
-122.429932
-58.373409
-92.500305
-70.134850
-50.346806
-82.583916
-56.086777
-63.468109
-37.733593
-62.700813
-50.440586
-102.815491
-69.879425
-107.934570
-94.975197
-144.662750
-98.632835
-107.874031
-89.418419
-153.921844
-70.842728
-120.366165
-101.781166
-98.417900
-105.123901
175.975662
-62.345493
-59.031319
-144.472336
-125.614273
-64.390427
-76.246765
-123.881126
-71.381050
-58.739582
-73.453247
-99.248100
-74.159126
-77.042809
-55.931133
-52.555885
-33.103481
-59.997662
-84.341614
-112.558205
-48.170464
-68.047440
-40.739132
-128.907425
-135.645660
-56.752773
-66.986588
-58.352585
-54.524403
-114.280762
-54.605721
-64.945572
-62.068836
-111.133514
-41.580364
-159.822983
-49.791264
-69.630348
-54.450462
-69.320343
-89.101997
-169.674927
-53.215824
-95.130730
-90.434906
-40.541393
-62.815128
-153.027069
-55.569672
-166.435013
-162.261719
-85.688118
-143.631119
-66.453506
-95.211487
-152.899780
-56.571850
-173.356796
-127.125252
-61.779411
-56.833996
-59.373901
-64.557220
-151.574615
-63.311241
-48.370224
-59.997547
-75.401917
-55.420258
-82.422958
-119.014099
-70.441017
-57.079449
-38.545616
-64.834625
-61.732491
-32.555168
-55.171268
-120.649658
-64.672302
-173.403732
-64.216339
-58.203529
-86.237556
-62.691563
-148.454208
-75.596725
-120.996368
-133.485550
-138.758514
-75.490227
-162.210953
-78.110489
-106.793900
-64.323021
-110.017899
-57.588970
-58.121620
-68.731712
-64.076408
-65.878372
-69.359421
-75.385010
-68.373444
-91.712433
-77.467781
-59.694874
-39.164974
-122.880150
-58.450203
-48.122478
-73.159447
-77.854752
-88.707619
-56.444382
-71.484818
-69.219322
-64.210167
-80.766579
-145.033539
-65.570847
-93.917168
-98.379051
-92.578224
-63.762100
-68.448967
-127.796577
-61.393909
-53.762276
-91.309349
-162.512650
-62.866104
-60.084816
-132.888535
-105.983727
-65.831543
-57.478634
-61.503281
-76.422775
-54.283810
-37.696007
-66.691536
-148.961472
-74.389107
-96.427116
-143.511139
-56.505890
-68.664497
-92.879906
-145.012253
-80.862938
-36.012657
-70.328140
-46.700596
-150.063965
-122.609016
-37.849266
-59.323811
-72.908577
-97.434380
-64.992310
-42.456333
-110.854897
-67.622276
-88.257378
-53.024410
-79.257523
-72.337242
-51.497852
-102.742157
-128.743088
-57.561764
-58.645668
-58.004204
-72.156403
-75.970383
-91.599564
-64.219345
-167.305771
-51.061287
-88.113579
-100.350197
-143.278549
-92.304344
-37.424286
-45.574863
-49.408779
-100.619293
-151.187302
-74.395851
-52.999992
-86.705711
-60.218071
-64.945213
-63.328732
-50.631660
-153.198944
-71.529083
-161.957321
-75.589844
-69.347672
-65.007423
-97.933975
-98.669121
-90.537834
-158.220322
-51.261562
-62.098778
-64.630188
-161.881012
-93.457123
-99.480843
-144.820145
-66.978439
-63.335022
-54.516289
-76.896400
-82.548668
-68.313591
-75.013252
-56.806084
-84.585617
-47.522594
-71.524231
-61.059143
-71.386864
-83.450096
-64.729401
-91.964218
-65.798485
-58.238186
-74.948563
-144.158798
-59.327396
-138.263245
-162.562378
-107.252853
-58.740833
-66.345924
-80.992889
-117.613335
-121.683037
-62.313759
-96.030708
-62.835606
-60.658386
-25.399721
-63.960564
-67.246620
-57.733387
-138.104935
-62.661819
-120.926796
-70.323265
-165.846008
-72.575417
-124.675591
-130.094482
-59.725609
-97.073097
-68.959732
-151.398407
-149.355499
-128.498520
-123.618629
-77.317200
-73.153442
-57.757046
-90.837555
-77.295624
-97.594048
-62.456696
-78.003571
-95.207474
-74.005638
-113.356865
-177.103333
-68.119339
-99.446449
-55.820431
-55.116596
-53.021488
-74.355972
-111.729553
-123.671196
-53.729435
-65.101028
-152.252350
-133.924408
-69.802711
-69.437798
-66.942886
-24.460249
-97.221054
-72.431526
-78.487007
-31.060635
-84.389732
-86.458931
-87.996674
-55.429413
-87.802849
-132.687836
-92.470551
-56.977467
-89.610817
-69.789940
-156.655670
-118.256729
-65.942215
-71.205391
-67.496490
-154.193405
-61.889954
-65.010757
-50.076820
-58.849125
-102.989906
-88.805298
-47.186794
-120.185616
-59.302822
-147.500412
-64.277832
-76.080399
-82.308701
-135.807602
-92.602974
-66.977722
-156.016205
-58.946785
-61.107800
-60.204010
-85.260376
-61.085037
-161.984314
-72.525681
-59.723663
-75.145546
-61.568413
-152.375717
-38.672047
-65.343582
-57.072384
-94.933899
-49.502941
-66.697411
-56.977737
-68.287994
-123.407234
-139.623138
-77.264595
-111.220566
-111.282990
-96.384399
-70.942772
-110.822723
-81.224045
-95.341743
-63.716988
-59.244595
-55.848747
51.548721
55.657360
32.551247
56.949986
81.871063
90.262177
41.676960
77.015488
-45.913960
-79.266197
-110.729904
-48.348503
-154.338181
-59.270840
-102.166031
-105.294449
-117.664688
-101.231010
-73.925125
-86.103447
-103.966431
-119.087578
-102.799385
-153.027786
-78.614517
-57.288101
-102.937546
-90.064651
-57.422989
-104.334389
-69.490150
-74.099274
-119.026009
-92.007866
-53.395538
-84.730751
-56.325157
-74.285751
-63.821030
-70.330055
-65.462372
-87.981598
-76.665154
-112.564392
-37.590931
-75.187119
-58.905251
-62.819153
-148.427277
-59.547512
-63.310467
-149.273392
-60.589909
-82.340607
-61.342335
-91.824142
-68.928253
-160.381058
-82.851448
-86.421303
-56.688553
-71.862053
-76.203880
-86.012161
-91.171539
-95.267555
-156.165268
-82.419350
-92.470657
-94.159996
-172.949615
-92.141113
-72.761070
-119.538902
-84.840996
-127.409935
-160.085251
-58.922337
-92.093216
-126.517555
-108.892632
-88.827484
-139.749222
-77.502670
-124.571877
-87.971153
-143.921677
-67.943298
-57.806332
-159.305115
-37.555588
-160.328552
-153.268555
-67.072182
-56.476589
-100.551422
-104.978065
-134.392136
-71.739464
-117.709000
-79.197258
-85.984200
-75.240486
-64.855057
-109.301506
-89.199196
-54.382587
-72.115494
-160.698639
-76.806580
-164.293640
-52.021580
-84.000069
-114.775520
-78.353355
-51.229465
-43.998478
-71.977127
-58.896709
-66.010742
-51.709923
-149.364792
-58.524124
-71.105339
-55.303158
-112.983192
-14.217211
-68.972000
-65.875511
-92.102264
-97.660713
-72.665344
-60.607296
-67.102814
-76.824417
-52.616913
-64.576492
-60.197453
-80.005119
-130.288803
-47.113602
-64.356911
-73.742615
-52.359589
-61.217308
-149.848267
-139.603577
-123.282219
-98.252121
-80.019554
-74.093819
-156.820374
-64.715919
-61.946014
-89.398407
-119.199509
-140.120331
-135.525421
-109.653603
-75.887909
-59.946888
-81.099289
-94.400215
-61.943138
-75.536942
-42.478283
-34.970287
-61.375885
-60.343517
-61.089180
-56.425652
-63.955647
-150.126846
-27.872061
-110.761986
-31.719475
-83.774406
-130.221481
-69.424202
-59.570183
-133.925690
-88.561661
-70.476593
-78.430801
-108.536346
-99.159248
-76.573784
-72.649162
-76.731041
-73.414604
-86.730057
-161.684250
-54.416256
-64.065331
-119.167297
-153.644394
-55.039757
-120.450462
-106.557190
-165.443237
-90.131325
-77.666519
-76.281593
-46.995720
-63.879559
-114.844116
-95.742691
-64.737610
-59.267677
-53.510319
-67.752686
-106.415283
-131.446960
-101.941139
-96.491898
-161.233826
-48.230507
-91.220924
-82.789856
-79.925148
-120.237129
-59.224033
-59.861248
-84.862717
-128.463120
-84.251434
-68.423714
-66.002663
-157.432053
-78.928078
-124.705750
-62.387505
-55.464321
-76.154854
-75.062469
-164.041977
-58.235882
-148.928467
-150.751801
-57.309429
-93.760071
-62.765945
-32.368942
-57.395538
-114.554253
-71.791138
-76.594955
-131.417191
-82.755463
-90.391266
-130.437866
-94.683441
-73.500877
-94.616020
-89.541656
-128.744522
-70.596733
-133.455917
-76.161049
-162.536896
-123.303223
-113.104172
-71.109612
-93.372154
-71.435402
-50.591900
-92.043640
-65.648720
-43.050255
-41.876904
-153.085114
-42.702389
-115.870750
-60.340389
-64.807526
-62.026535
-59.783844
-57.631977
-65.452606
-56.766350
-58.522739
-111.351540
-156.266541
-82.319649
-57.882229
-63.303684
-161.543854
-36.690468
-63.653713
-129.402435
-153.841171
-59.283997
-42.490948
-89.489311
-67.957336
-83.355286
-60.750774
-85.268448
-151.802155
-106.781433
-136.804199
-143.989212
-122.895943
-72.022606
-88.336258
-83.385529
-52.643040
-110.535988
-65.335587
-42.941071
-168.773453
-120.344269
-90.294273
-64.044380
-49.209606
-133.414795
-64.098373
-68.865814
-66.042419
-160.835114
-114.240456
-70.791031
-86.447266
-96.673431
157.872330
-78.863686
-61.669228
-146.799667
-168.140854
-102.004295
-127.179398
-54.133350
-87.410614
-109.672302
-108.847054
-106.536423
-79.246620
-70.675308
-61.894585
-76.441704
-72.410072
-60.833187
-54.835808
-68.514488
-63.391937
-102.568504
-54.137028
-84.080994
-98.909645
-72.142227
-63.859055
-83.776756
-110.237099
-75.162537
-138.243896
-138.815933
-146.444702
-45.549267
-112.849648
-64.226669
-52.507370
-93.919464
-52.473614
-72.811234
-142.133041
-45.514351
-88.890877
-68.224113
-146.619843
-63.417503
81.201355
-159.027039
-119.596336
-57.743832
-112.161400
-59.453339
-87.502594
-101.533936
-104.519470
-69.100266
-81.175568
-78.916504
-81.478821
-80.022583
-72.405472
-135.325439
-36.599552
-68.021545
-77.215103
-57.370224
-128.040176
-119.588249
-152.135666
-97.624527
-77.128510
-114.782745
-53.561718
-98.339340
-79.110481
-88.989159
-86.528610
-82.176476
-140.223633
-35.782459
-66.019951
-100.451187
-94.839211
173.404816
-101.996071
-153.916824
-118.687386
-65.151360
-65.257317
-73.391541
-99.529602
-56.700737
-75.886597
63.471836
-54.796383
-75.037636
-142.998611
-43.540092
-133.759979
-36.499321
-67.006950
-38.961853
-62.861984
-61.854450
-129.204163
-95.937195
-160.537216
-69.992752
-80.987022
-68.790222
-79.900940
-156.124725
-60.627193
-123.667412
-59.313244
-62.837254
-55.005188
-47.770809
-45.931320
-104.740677
-68.535645
-57.407429
-93.770134
-59.835781
-80.101654
-106.499290
-115.237099
-76.184120
-58.366352
-118.206360
-93.232033
-64.247124
-43.383877
-92.432480
-48.645164
-69.202423
-117.532837
-56.476936
-138.446655
-53.896694
-171.352905
-53.441509
-68.587814
-127.633308
-58.337181
-71.366043
-145.026566
-152.260269
-86.084969
-124.025024
-98.579407
-66.608421
-104.588890
-88.231491
-79.294785
-138.246918
-92.981087
-42.136215
-53.480553
-40.558899
-67.100151
-79.885017
-151.574097
-35.641472
-53.123035
-62.981949
-126.102554
-134.637207
-141.882050
-114.071487
-165.439270
-56.725533
-114.328186
-120.167992
-65.984169
-87.416672
-110.865852
-77.825073
-70.462639
-75.284058
-108.680588
-96.964279
-65.569366
-137.014816
-81.669800
-72.517807
-111.975563
-88.262527
-73.554718
-88.026749
-44.578106
-51.033020
-62.695148
-58.655087
-79.138275
-61.156757
-62.862488
-140.560989
-152.041763
-68.889244
-57.550201
-57.410454
-75.065399
-46.527752
-56.216656
-52.491753
-55.351997
-105.771797
-86.182663
-61.149654
-63.224434
-57.689968
-55.714794
-70.564545
-72.281555
-51.945080
-97.168961
-66.693558
-87.519554
-79.998329
-36.040318
-128.711182
-82.657799
-69.357018
-62.833401
-64.794800
-50.745392
-58.858238
-88.699486
-88.133018
-56.245640
-125.133133
-77.350090
-69.302078
-134.841858
-54.681595
-92.908043
-93.497757
-151.669189
-36.160347
-59.366074
-153.037170
-108.984169
-59.739132
-55.338120
-63.542416
-62.630844
-59.987732
-42.581982
-48.846809
-58.811920
-31.012873
-66.517540
-153.550766
-66.809502
-63.436321
-145.472168
-51.504253
-41.000465
-96.368103
-70.148453
-59.816635
-155.612000
-61.691200
-88.775696
-59.002663
-90.099159
-60.103867
-56.632389
-137.392990
-45.995419
-79.197639
-67.638000
-60.553497
-84.885864
-120.561783
-61.288471
-171.301605
-101.418060
-118.272041
-72.951027
-37.255352
-56.699223
-60.778061
-64.614014
-130.445358
-60.918522
-117.889580
-142.682022
-88.569466
-87.989952
-67.436775
-58.051727
-66.468231
-54.871197
-99.359573
-44.449417
-67.487534
-99.039558
-153.852905
-70.504852
-136.914825
-122.970459
-51.434582
-81.944901
-59.367439
-115.465622
-129.984894
-69.488358
-45.461483
-54.393356
-110.796333
-30.388111
-47.964298
-104.980453
-42.500832
-79.033615
-59.929779
-150.884796
-90.535645
-51.546597
-86.693153
-107.530556
-86.569504
-83.261673
-96.435493
-126.632599
-170.424591
-63.855919
-114.950134
-51.822800
-105.603096
-78.626137
-53.302250
-25.904470
-163.217804
-81.344772
-45.809139
-47.463547
-81.001244
-63.260567
-131.211426
-140.311722
-75.149651
-79.721321
-125.656853
-63.390934
-75.910400
-137.026688
-114.067207
-61.945747
-52.703903
-145.184601
-106.407265
-56.834942
-116.403564
-93.171715
-70.709229
-61.708282
-51.561340
-73.719078
-80.740417
-114.125000
-46.050907
-74.039932
-157.740677
-52.091953
-61.884830
-52.306561
-55.812271
-138.118454
-151.381866
-150.390640
-147.823242
-124.770981
-144.116745
-62.591797
-66.689072
-126.063591
-153.445923
-45.816006
-56.592903
-148.646378
-63.117161
-60.658714
-136.016785
-58.498817
-116.262749
-87.617188
-90.582497
-67.301826
-55.160542
-55.150814
-55.136211
-70.606964
-63.683697
-137.178680
-74.477058
-125.461838
-85.860786
-87.679283
-58.842239
-58.300941
-62.121372
-39.819824
-83.893692
-56.399643
-103.479614
-143.774063
-71.841949
-114.725632
-120.410774
-84.361931
-47.274574
-56.358974
-66.042923
-66.376320
-77.485199
-67.658951
-95.659782
-143.138809
-72.795532
-63.265503
-76.098534
-48.356377
-55.366684
-148.007782
-64.545639
-48.501099
-66.724380
-86.560150
-131.187531
-113.103363
-124.254646
53.509312
-63.910652
-74.114571
-68.420036
-46.731342
-120.949219
-69.475769
-67.444214
-70.225777
-69.741486
-69.454346
-147.404465
-63.706707
-81.477592
-92.437691
-78.930649
-117.574066
-139.543289
-27.946766
-115.492538
-58.937370
-62.151260
-57.536064
-41.182411
-80.604012
-117.475693
-69.097031
-57.522533
-53.462627
-32.921440
-90.932823
-54.440960
-67.659004
-75.341118
-70.067039
-54.497166
-86.078117
-63.083569
-67.858528
-152.488998
-64.050659
-107.514038
-70.195610
-125.612473
-127.342560
-61.710262
-144.709564
-89.906097
-73.140694
-62.502586
-83.829552
-69.784210
-57.970654
-54.828785
-129.572983
-83.781975
-58.849167
-58.267693
-83.497055
-76.071533
-161.031311
-30.879051
-64.215210
-156.628632
-83.779053
-74.991760
-49.733562
-150.448425
-127.232536
-116.805603
-59.782879
-113.760475
-54.584740
-63.007980
-169.449966
-66.171738
-40.781185
-124.119598
-160.392365
-51.315353
-75.021263
-53.668808
-65.175125
-72.907677
-149.519501
-71.962730
-83.029602
-59.976974
-102.656181
-31.294552
-76.369995
-67.845642
-108.857582
-56.164448
-71.230621
-141.124268
-73.652290
-52.322094
-55.049751
-141.195648
-112.806419
-153.963089
-142.995224
-71.324722
-83.124374
-65.078728
-54.158298
-64.679192
-125.060127
-80.729004
-73.462051
-149.919754
-81.191368
-80.914902
-59.527287
-68.999954
-71.131981
-63.619724
-159.891922
-64.596642
-64.131401
-79.005371
-122.285980
-78.526085
-51.135918
-65.788567
-62.428116
-118.072342
-147.890686
-71.191628
-109.031906
-90.653999
-59.780140
-80.198189
-155.967010
-60.904438
-62.419605
-62.915001
-110.008949
-124.158356
-80.424095
-59.400799
-67.391808
-77.793846
-78.448746
-137.898941
-159.704285
-60.099747
-47.539433
-34.303337
-58.940697
-54.251213
-131.234528
-125.912811
-83.457840
-77.748154
-61.943829
-108.470787
-149.150330
-94.140892
-107.676521
-127.169441
-32.177910
-124.186462
-122.303749
-84.453690
-65.478371
-61.101543
-50.061493
-79.224983
-69.494568
-145.525558
-161.880066
-147.230713
-143.726120
-116.869682
-69.200546
-63.609287
-97.330627
-53.102985
-59.294727
-68.595207
-61.846725
-55.858566
-75.914726
-95.317215
-112.564651
-61.251945
-148.442688
47.000011
37.217915
81.631180
64.519020
77.587715
51.898930
44.933350
58.679325
-96.250603
-72.796921
-51.428730
-154.824310
-63.585197
-104.779556
-39.202927
-106.409737
-66.147583
-127.041595
-58.614288
-64.039017
-64.004700
-164.545074
-117.771049
-146.740356
-68.443520
-151.781158
-105.041817
-67.026352
-45.801693
-66.179733
-33.261993
-144.088547
-52.354683
-40.372021
-128.788010
-54.821899
-61.919048
-96.970833
-72.218445
-42.808029
-137.556122
-113.897591
-177.255829
-100.026573
-89.124443
-92.552597
-153.713791
-57.599152
-79.637825
-100.150925
-88.373573
-158.797623
-105.275620
-73.958176
-151.280869
-78.471771
-62.911045
-76.867683
149.322571
53.350803
51.897022
-113.992348
-61.007942
-165.026764
-82.321175
-66.378319
-145.187561
-56.999104
-162.957596
-52.918022
-147.277008
-66.966362
-98.926117
-145.225708
-109.706093
-79.079567
-65.817818
-74.874138
-85.658325
-60.792015
-164.016113
-72.073463
-98.474854
-94.021172
-69.322739
-105.102554
-114.493118
-142.250427
-52.756550
-58.189816
-157.648636
-62.434139
-78.982391
-142.969437
-54.579105
-68.772682
-66.948036
-72.931664
-61.266014
-69.571884
-67.591560
-58.896931
-93.845184
-118.600571
-71.984360
-62.261848
-158.618637
-39.568722
-63.761555
-77.994797
-102.515099
-62.323074
-162.229401
-111.256760
-97.013657
-130.603653
-56.529110
-62.725838
-123.523186
-64.217972
-52.729603
-131.401108
-59.311497
-52.612583
-70.472893
-69.789803
-114.214195
-66.943336
-41.811146
-102.881149
-132.033981
-118.570412
-68.686012
-59.345135
-113.950523
-67.920441
-100.000504
-107.522652
-111.009232
-73.403282
-56.479580
-60.863316
-67.574295
-155.524796
-86.115799
-82.059143
-61.886395
-141.140076
-146.471985
-77.918617
-53.234241
-111.173012
-81.892357
-62.346195
-39.024246
-44.954117
-78.965729
-86.786247
-72.950012
-52.593914
-56.265511
-116.524307
-71.216103
-67.170197
-67.485901
-72.343613
-54.282711
-72.346275
-122.050201
-58.537868
-82.539047
-89.750534
-157.096222
-51.057922
-88.845207
-64.235268
-83.580498
-62.033482
-83.611465
-65.698563
-116.596115
-174.957123
-71.587975
-100.241379
-71.533005
-69.087128
-149.974380
-92.851883
-109.089905
-69.119598
-77.352898
-59.874126
-159.720108
-104.566528
-93.268951
-108.169899
-116.969536
-68.898369
-52.356613
-46.600296
-78.004906
-109.699471
-115.147110
-167.002213
-83.800301
-72.757843
-65.230759
-48.150742
-120.192223
-52.167416
-55.053226
-96.012535
-101.082672
-120.057587
-89.800430
-111.627090
-32.596699
-58.671867
-19.432579
-50.756306
-57.265156
-142.131516
-55.783508
-129.725327
-67.025909
-58.369667
-57.089970
-59.549915
-45.867065
-60.111290
159.935440
-76.952652
-98.252022
-105.894806
-56.444977
-58.214142
-106.654846
-78.126198
-55.977886
-109.694405
-95.692650
-89.851807
-100.311661
-135.638229
-61.560486
-52.665989
-109.860901
-97.022484
-94.505043
-155.349716
-62.187832
-122.178307
-67.881310
-78.684929
-78.434158
-116.145615
-146.667953
-69.286064
-139.682175
-93.641945
-99.626572
-52.673401
-58.430161
-94.989273
-51.886272
-86.407204
-165.939148
-95.279854
-70.162605
-81.125298
-84.147598
-66.579933
-57.522243
-56.046394
-108.905914
-60.500351
-37.523701
-66.571182
-55.379616
-114.322548
-76.924248
-43.163624
-66.790268
-75.427322
-71.627281
-53.831207
-131.374985
-73.763092
-106.837654
-125.128181
-157.557205
-144.713425
-152.407227
-78.709892
-67.571732
-64.626907
-156.209320
-73.861031
-58.684196
-130.130371
-60.894863
-56.175404
-38.347004
-73.983810
-95.747665
-78.929214
-101.113853
-86.679054
-121.909309
-115.240913
-50.430634
-132.910034
-42.763203
-124.505913
-52.242241
-104.002350
-57.167988
-124.212257
-69.769882
-38.257069
-143.651535
-80.252724
-129.729004
-138.426208
-135.884796
-135.100693
-83.445038
-74.965218
-154.212738
-58.150890
-32.678261
-41.587837
-67.893333
-86.728645
-73.645752
-68.517029
-83.234512
-57.016670
-104.306610
-70.377502
-71.717148
-69.469612
-24.806013
-150.844101
-67.729530
-127.671394
-64.166504
-63.700546
-71.663689
-62.977993
-90.097443
61.355648
83.394058
-155.713913
-69.492203
-71.672562
-158.044418
-82.644768
-159.047302
-117.235817
-110.157257
-59.664165
-146.110855
-110.052246
-63.927494
-79.375755
-140.597656
-64.790627
-103.150696
-48.365490
-69.685226
-81.327187
-57.894756
-93.692642
-57.403702
-67.769028
-61.394531
-75.825729
-129.414734
-45.376842
-85.799927
-81.500381
-80.808411
-165.456345
-107.399620
-75.353287
-102.135124
-109.570259
-68.600517
-57.522354
-125.595093
-64.642395
-85.726250
-68.344437
-86.411957
-90.700737
-83.893105
-80.318550
-71.462807
-74.865402
-70.316597
-59.484333
-131.500854
-66.366524
-137.955276
-75.753273
-150.765686
-152.267166
-71.135475
-136.919556
-52.690887
-60.758640
-63.548481
-85.006493
-35.437660
-86.211159
-68.726646
-109.198471
-115.978844
-65.675713
-79.975327
-60.131413
-55.587425
-56.727612
-81.023415
-111.750389
-54.024940
-40.334259
-97.162361
-161.070740
-74.603775
-135.863281
-91.291969
-116.122963
-52.402580
-56.687180
-147.763641
-79.986618
-66.739182
-65.371109
-59.462082
-71.405731
-71.470810
-66.106300
-64.247955
-55.112118
-64.098038
-63.568329
-159.466599
-64.874100
-47.335255
-60.954388
-56.996807
-60.398388
-130.191360
-86.641556
-111.795052
-95.825485
-96.998581
-89.273102
-62.885712
-73.072578
-55.301208
-118.807175
-78.360214
-63.893124
-93.839325
-99.928375
-138.027222
-52.861851
-112.824753
-86.693306
-59.697674
-49.924652
-65.167503
-163.777374
-72.258698
-42.435993
-115.662666
-62.140621
-135.864975
-62.848343
-84.520317
-125.220184
-141.628876
-152.681320
-103.436195
-152.304840
-54.400299
-53.679981
-103.827385
-62.103149
-98.346863
-59.522671
-162.960236
-95.454170
-64.333366
-82.899292
-67.528511
-155.231384
-80.269325
-109.501228
-128.827499
-117.162956
-121.976173
-53.548996
-55.032810
-65.672943
-57.962555
-96.182068
-96.658279
-147.913223
-83.162674
-115.296921
-98.863350
-58.225330
-69.784386
-160.337570
-83.560539
-83.900864
-86.195305
-65.583328
-68.518387
-60.623917
-109.415520
-43.787846
-106.514771
-62.166744
-105.309082
-112.215622
-105.862534
-127.093132
-60.197624
-103.255104
-54.749557
-63.018265
-130.604553
-56.009270
-122.101784
-148.575623
-67.128830
-104.200111
-145.679810
-59.015209
-95.260971
-140.461151
-147.117691
-59.318768
-69.952980
-169.148041
-108.266563
-57.495171
-63.359993
-79.497047
-97.278496
-115.306740
-57.505291
-56.197357
-23.283461
-44.680531
-88.835518
-67.730820
-95.344025
-61.604664
-69.938690
-76.599464
-153.729980
-66.031578
-86.407257
-123.976944
-53.454365
-65.311348
-154.423386
-53.142483
-78.281097
-71.336197
-81.050888
-86.482658
-122.180244
-59.561604
-148.610107
-65.169273
-103.476128
-89.918419
157.793350
-123.831497
-60.233112
-166.545303
-91.937363
-177.893997
-156.879745
-147.984283
-82.638443
-59.270725
-83.702133
-57.857887
-105.553482
-57.440643
-55.213192
-47.399670
-52.092083
-106.123215
-70.690491
-64.928864
-106.778824
-59.098564
-92.360451
-57.608974
-79.209526
-162.367630
-121.724060
-84.022186
-67.427803
-61.098278
-44.714237
-57.300709
-87.036087
-42.801571
-50.274746
-53.739239
-101.359367
-125.418015
-63.596523
-78.137512
-89.900528
-67.568024
-117.424072
-66.039963
-72.713448
-112.717827
-45.034035
-54.370724
-77.670021
-77.203957
-61.121666
-132.760361
-74.499878
-120.700882
-65.078613
-76.047974
-145.579239
-95.788849
-55.371727
-80.096260
-59.250549
-70.499390
-78.246674
-54.190357
-112.974052
-89.819710
154.897354
-60.918209
-56.019318
-97.131119
-109.296082
-91.808632
-55.643463
-64.677528
-57.792946
-91.824310
-118.657936
-161.854858
-66.321709
-70.813667
-73.502846
-58.640560
-100.053444
-53.649651
-54.808655
-70.879738
-79.314735
-161.259644
-66.673004
-61.511261
-66.249382
-117.651726
-63.402157
-114.242409
-69.031540
-60.994625
-39.537235
-69.637535
-64.018127
-147.810760
-85.992928
-99.312256
-73.340836
-80.836388
-82.394623
-62.400284
-84.035767
-63.276264
-156.847351
-104.131256
-73.217445
-162.274139
-58.243519
-63.642895
-80.383377
-49.321606
-69.319778
-85.043091
-79.812698
-82.258629
-107.955040
-71.260872
-55.881302
-83.832092
-98.733162
-97.956467
-114.939316
-98.517090
-101.540932
-112.633041
-100.411255
-113.769348
-62.397457
-59.750000
-80.676865
-57.304485
-69.151398
-154.105759
-160.664429
-74.891037
-49.288795
-75.636635
-146.873413
-75.495964
-65.677780
-154.796158
-61.540020
-59.698666
-95.387764
-129.855347
-66.210197
-62.077652
-32.363945
-87.116699
-131.577499
-148.849930
-82.795250
-93.544907
-64.512009
-94.388008
-76.642792
-130.893417
-58.656868
-64.793098
-102.595322
-155.570709
-101.575836
-63.536354
-65.203697
-65.872604
-54.037037
-104.589333
-103.787407
-106.349495
-72.895706
-62.118401
-62.179462
-49.386677
-95.959198
-94.133583
-55.347469
-68.307732
-81.737007
-59.534809
-80.149742
-101.433372
-64.094109
-66.041679
-71.443649
-133.059692
-100.366463
-98.746765
-109.922165
-72.236267
-124.195290
-144.108154
-65.384895
-55.989288
-56.733799
-133.000641
-71.429817
-91.425659
-52.445423
-148.719711
-104.198273
-103.516006
-142.891571
-165.465851
-129.299271
-92.616631
-155.217377
-72.060730
-59.518318
-83.219719
-49.723499
-130.314148
-102.649940
-112.069878
-98.962143
-51.239975
-84.304665
-71.001701
-69.539146
-50.884491
-90.594872
-61.318817
-89.968430
-61.532848
-61.107433
-62.492104
-65.672005
-125.968285
-151.190414
-157.301727
-63.062832
-61.348537
-56.019493
-76.857864
-70.331818
-55.855591
-109.324837
-61.879429
-85.458374
-144.002731
-80.538544
-65.976166
-41.866055
-66.762321
-138.298187
-75.618034
-70.243851
-67.914627
-122.436806
-58.025269
-159.551346
-40.117054
-150.409042
-52.129189
-55.566383
-119.193108
-99.949104
-76.865570
-55.424435
-81.093765
-163.447464
-65.154312
-70.498833
-95.591057
-54.106441
-75.411713
-145.593613
-61.906551
-65.913559
-66.548615
-95.336754
-59.566711
-59.081078
-156.965134
-125.721016
-138.635849
-163.188721
-108.820969
-101.406532
-104.285210
-65.165749
-87.245132
-51.102520
-51.791946
-168.107498
-81.963760
-137.227951
-96.207191
-139.053314
-77.151169
-60.112778
-75.722160
-50.586220
-62.348900
-75.132065
-71.528664
-57.724644
-146.767700
-70.987877
-123.829521
-63.326996
-131.099197
-83.931396
-119.884918
-69.553261
-91.263016
-107.778961
-132.229279
-105.144035
-108.729271
-100.010681
-67.769577
-150.426254
-69.064888
-48.518600
-59.892239
-86.793434
-169.444809
-55.869621
-84.605858
-28.448601
-141.249008
-112.357681
-72.892235
-86.929710
-95.919220
-96.534683
-136.738556
-88.992241
-151.138962
-171.015030
-153.379410
-147.258209
-60.239357
-57.297901
-141.143005
-49.660892
-65.292946
-12.605060
-57.512676
-62.848434
-68.296936
-138.673660
-67.151970
-107.572098
-142.688599
-53.821594
-77.174515
-112.732231
-68.355408
-84.629272
-92.531876
-85.793671
-127.764420
-63.547180
-66.635529
-61.153179
-156.182022
-54.289028
-58.451405
-93.810310
-164.101318
-76.467506
-46.768040
-89.342155
-62.660343
-82.392593
-61.779316
-67.044151
-60.004410
-87.956940
-93.686371
-93.413353
-94.540154
-120.955475
-108.549400
-90.035118
-69.640793
-133.179138
-65.534424
-60.587955
-158.197205
-88.794289
-62.380524
-70.104736
-56.465111
-103.488686
-107.943321
-63.644814
-40.180344
-61.294968
-63.545597
-38.118259
-62.010910
-57.602295
-59.558685
-70.375084
-118.734825
-67.289101
-177.571335
-106.416862
-96.730194
-84.876297
-99.359879
-139.319946
-89.320930
-142.644806
-92.380409
-59.419987
-62.142117
-62.956417
-88.931244
-64.253922
-50.131897
-108.320374
74.197174
82.147263
41.550304
59.195580
65.451477
43.496826
48.930496
60.182194
50.598747
63.890461
40.825058
54.597565
54.797527
58.563137
53.628036
85.644226
40.344452
-59.941353
-68.085815
-115.504555
-109.990631
-65.827194
-59.950089
-34.672840
-83.983925
-121.853111
-68.419014
-130.752686
-101.574020
-66.182175
-146.636887
-148.550842
-116.826912
-124.677116
-65.631233
-65.374542
-61.649845
-151.705872
-78.823196
-84.659889
-80.691322
-105.729683
-66.375328
-26.501316
-143.808090
-99.446648
-36.325958
-155.093002
-85.997406
-103.997772
-144.382919
-59.349239
-84.125458
-94.328224
-110.134155
-68.541367
-67.069656
-54.373291
-126.133919
-104.265976
-145.473083
-66.845558
-115.986115
-134.434509
-72.321671
-149.059494
-159.130264
-105.582245
-88.583038
-116.408981
-85.368164
-98.555420
-91.797150
-62.289490
-128.986099
-78.855316
-163.159698
-63.420528
-62.149685
-159.478592
-108.982803
-64.295532
-117.236572
-102.235077
-61.487633
-115.729256
-71.985435
-108.616364
-71.463730
-100.204079
-73.884758
-61.245300
-72.100700
-67.923470
-73.322388
-141.025574
-169.198120
-93.410919
-111.497040
-163.787354
-148.692413
-132.382858
-111.919601
-58.491005
-47.948826
-74.769653
-131.141144
-85.667747
-81.511208
-71.127876
-80.790352
-77.382133
-35.290493
-130.416367
-66.467430
-44.830509
-73.625008
-53.567654
-157.432556
-79.259392
44.066994
55.404629
75.937317
54.281429
64.296242
46.325981
50.903217
-151.494720
-40.316887
-72.979805
-126.330322
-52.137592
-75.382027
-55.961548
-99.643852
-55.838028
-149.547287
-160.470016
-88.656441
-59.597351
-124.447403
-76.381195
-70.291580
-101.832146
-98.250122
-90.130585
-162.754532
-168.904572
-106.684517
-79.872169
-89.169182
-87.143608
-63.331970
-154.822723
-65.917152
-66.452591
-137.869812
-55.269451
-164.638596
-96.881409
-62.717873
-144.399796
-56.736786
-57.923901
-64.583694
-80.929276
-117.243126
-63.354706
-92.882164
-63.115002
-90.972633
-140.056183
-76.374031
-80.259972
-96.520599
-113.724197
-96.730469
-103.436577
-101.477982
-78.722931
-105.729591
-59.006432
-55.484413
-64.288185
-58.867725
-122.683357
-154.648895
-70.496361
-106.470352
-57.017414
-74.630844
-79.202477
-65.664207
-118.797119
-64.121094
-73.041969
-66.254539
-85.189697
-152.484619
-82.644890
-67.989021
-103.211906
-123.949196
-52.776768
-72.391426
-53.762218
-45.273720
-71.244781
-108.809402
-126.722076
-106.113403
-100.360161
-113.221413
-75.653397
-69.491089
-110.256729
-155.097275
-45.168251
-50.847748
-89.107979
-88.399704
-64.050339
-96.992928
-55.826721
-48.553474
-59.405621
-55.704758
79.712822
-156.531006
-85.455452
-135.005096
-113.224899
-137.189056
-58.901596
-95.135483
-55.774853
-60.832756
-82.009773
-98.945641
-72.080887
-75.987312
-72.009331
-53.857895
-11.420460
-141.154190
-47.376179
-62.591393
-63.639233
-64.620827
-148.402237
-51.898785
-91.124123
-76.972748
-110.253059
-82.704254
-58.471523
-128.446930
-116.255920
-109.269997
-56.690475
-156.224762
-78.061104
-74.963379
-93.391731
-98.058334
-138.803711
-74.324829
-151.226776
-89.495529
-82.028008
-44.746906
-121.147552
-92.137154
-91.138603
-109.632179
-105.135376
-93.545631
-92.000458
-75.252533
-149.979752
-62.728367
-59.703262
-95.322311
-83.561607
-94.478401
-102.643097
-26.782534
-58.277035
-59.014072
-51.789299
-136.066818
-77.844902
-79.454567
-90.950066
-109.241203
-93.764381
-67.713699
-148.309143
-74.685913
-64.918907
-76.751671
-106.078827
-64.016022
-132.080856
-61.438320
-70.567551
-70.596588
-69.606758
-94.382332
-63.172157
-42.886906
-62.347317
-115.764420
-73.181976
-103.916168
-61.205624
-55.306217
-73.578148
-35.125118
-130.662949
-102.686295
-86.155884
-59.443005
-56.223492
-95.788445
-65.668503
-77.557419
-107.539154
-46.183723
-155.066727
-53.279705
-65.230446
-66.874237
-63.459480
-35.167747
-76.853607
-48.069416
-64.550240
-106.605125
-138.304764
-137.540436
-59.030857
-77.077797
-73.951416
-71.281403
-139.249985
-34.492474
-94.544464
-126.615662
-106.630356
-113.940018
-117.546745
-135.990662
-82.818115
-74.202065
-130.985840
-111.365433
-52.199375
-58.457558
-70.630646
-150.976440
-154.627548
-99.366966
-77.314140
-64.170700
-68.678108
-62.402523
-143.095505
-149.162674
-97.864319
-61.411743
-66.858200
-60.261158
-150.556564
-80.687134
-60.149601
-93.420509
-89.670235
-137.214996
-127.391068
-73.782722
-89.343864
-80.153725
-57.845791
-62.486134
-86.828316
-48.877335
-165.208435
-141.655350
-54.153282
-97.909256
-66.211906
-99.836060
-69.231316
-89.466324
-106.468300
-163.060410
-101.687370
-89.927383
-92.480110
-93.221909
-104.992172
-118.440857
-109.958817
-110.942352
-129.863739
-79.411270
-54.862900
-78.753769
-148.803802
-134.332581
-56.006374
-148.920822
-67.475082
-74.423233
-54.348515
-67.757942
-69.403328
-78.905739
-72.998314
-71.255089
-129.247665
-66.399719
-72.508743
-77.552719
-132.221069
-161.502213
-53.129585
-61.786026
-79.497978
-40.669250
-137.027466
-93.379906
-64.937805
-82.225883
-158.163940
-127.481415
-100.640831
-104.408600
-117.964821
-56.574940
-68.641823
-58.635048
-117.273560
-84.079437
-158.681290
-39.373077
-59.600735
-58.390156
-84.766960
-61.133209
-64.377243
-94.048584
-55.862469
-149.775116
-58.066647
-54.352097
-52.577187
-85.073578
-142.416595
-57.954971
-98.539268
-58.772900
-155.289352
-59.229431
-103.585754
-66.445389
-69.567917
-55.045216
-58.000793
-77.372498
-135.815704
-59.551174
-54.363838
-68.166840
-76.218155
-68.365761
-70.394371
-71.478310
-61.919296
-57.006489
-69.121201
-96.649323
-154.092636
-123.514648
-87.948410
-61.311485
-132.647705
-48.911610
-56.405846
-69.830437
-59.037323
-143.129944
-110.712898
-113.053177
-60.674129
-71.246346
-60.528465
-156.320587
-65.820961
-147.085938
-118.084755
-65.848228
-66.688858
-143.835052
-115.895409
-53.535393
-54.208866
-42.240936
-50.457615
-40.730316
-74.560310
-116.015442
55.154629
-53.598587
-140.510483
-59.054688
-97.666275
-66.703667
-137.225754
-59.469280
-65.917152
-121.458595
-147.821930
-50.429661
-57.644825
-73.652000
-87.837715
-162.318008
-90.886620
-96.296974
-90.168343
-71.889091
-71.549934
-95.717316
-128.507828
-44.231270
-76.547234
-77.754883
-58.524063
-69.592216
-49.021015
-126.637161
-83.070679
-51.432362
-63.964130
-60.913803
-103.333282
-108.807503
-128.447693
-59.977581
-60.298431
-69.631599
-82.059311
-63.460888
-67.715408
-68.872032
-158.173096
-58.252079
-111.280334
-98.788124
-132.857025
-161.337311
-72.120544
-114.879379
-59.377857
-89.591904
-94.622818
-81.850830
-122.458427
-37.303741
-55.042786
-76.777924
-63.286411
-117.142082
-89.769295
-63.643673
-160.617477
-79.667831
-51.694859
-72.839706
-76.552261
-49.657585
-44.980835
-84.635048
-154.710922
-63.714931
-155.703278
-109.938965
-100.252449
-92.330910
-72.388557
-120.174683
-107.033676
-112.267906
-95.878159
-68.571259
-86.549698
-54.932983
-57.388470
-53.912231
-154.648071
-47.755165
-79.118431
-76.587784
-56.590923
-67.833054
-84.154739
-53.512966
-9.851832
-17.952713
-57.953407
-75.965675
-67.881653
-47.936756
-52.334900
-69.369049
-66.655342
-65.111694
-62.176357
-36.979816
-46.882416
-129.788452
-128.990540
-96.088615
-113.029526
-101.861923
-82.098587
-61.380543
-74.538986
-55.009155
-50.285324
-155.822540
-91.119942
-100.404755
-61.073883
-147.239487
-52.713699
-56.787735
-65.505135
-63.453812
-68.204323
-88.335022
-91.267273
-38.689930
-24.961275
-55.356766
-129.415588
-60.322231
-89.251228
-78.426926
-103.203232
-140.624832
-68.053978
-59.045601
-98.491364
-92.800819
-111.247070
-79.170784
-160.510223
-158.247589
-157.914505
-38.576908
-140.577133
-115.344269
-50.990520
-117.224319
-74.971977
-122.410080
-62.321663
-37.082001
-146.732285
-94.389389
-117.864128
-91.797295
-71.398903
-142.774353
-103.150063
-54.783493
-157.156693
-60.126179
-128.414886
-64.892097
-71.112961
-89.467606
-115.098557
-76.836685
-69.620827
-104.021317
-77.868317
-64.525223
-58.676983
-139.515472
-85.513382
-65.834206
-141.335159
-82.652336
-40.912148
-77.471664
-99.604301
-68.610054
-67.530510
-51.290741
-63.255402
-52.483044
-155.075180
-87.084740
-88.317818
-67.504425
-70.284729
-68.367325
-50.367699
-55.276855
-71.416351
-132.367584
-76.282951
-84.981148
-100.280891
-156.359940
-107.931290
-61.586132
-146.905197
-51.084141
-102.599419
-48.548412
-92.462311
-152.725555
-68.571457
-96.909058
-121.401787
-175.408493
-118.634232
-127.215736
-86.988472
-73.864708
-89.666542
-46.965065
-67.459007
-65.441750
65.295303
87.081390
52.700203
48.078182
79.156235
53.899628
61.023571
56.620705
88.975517
56.857384
-81.125626
-67.872437
-63.847088
-37.028198
-144.406921
-54.679764
-47.853100
-116.753632
-73.411781
-70.427681
-56.412766
-49.679653
-150.007828
-78.958633
-77.005486
-49.551918
-95.531631
-57.981472
-128.046753
-73.368576
-80.063156
-79.929298
-97.860603
-74.685120
-103.140396
-72.476418
-103.887283
-87.453575
-68.185341
-52.168823
-154.068527
-68.814392
-62.448360
-85.545921
-58.918678
-99.684395
-163.055969
-81.903587
-81.590668
-63.303967
-92.225250
-56.554634
-67.906944
-69.395485
-62.702164
-112.671143
-63.401192
-64.437431
-117.533714
-92.002220
-46.261841
-54.086422
-141.124054
-95.381912
-94.112694
-83.381630
-69.306152
-69.778564
-115.593758
-131.518448
-101.298584
-108.051956
-128.475174
-105.347084
-137.492630
-63.883560
-69.726540
-56.115364
-141.016678
-62.871731
-78.383278
-98.957397
-87.496170
-49.786938
-67.692276
-72.367889
-67.486748
-71.708511
-68.063919
-132.138641
-143.991638
-63.581375
-78.656631
-53.111816
-51.571857
-51.959633
-79.550148
-144.794266
-73.381500
-55.005245
-57.425728
-61.658573
-141.098175
-57.008488
-95.466362
-101.092491
-152.186066
-85.738297
-95.430267
-65.415428
-61.368816
-80.341301
-87.292618
-81.819107
-47.376854
-59.979038
-74.333382
-73.820518
-67.311104
-58.692196
-74.693001
-59.464951
-80.007622
-41.474342
-59.625664
-52.008457
-135.402008
-90.209671
-62.727322
-107.530380
-61.632114
-50.728168
-67.254303
-54.677486
-68.189583
-143.978394
-84.946121
-52.236782
-74.184456
-139.430984
-145.567566
-60.074421
-86.417587
-71.003227
-152.051849
-63.515312
-82.909515
-70.889893
-69.288734
-80.414528
-98.770973
-168.048264
-95.318420
-59.731499
-99.787682
-74.312546
-75.529160
-69.660950
-158.718384
-72.772736
-67.532318
-72.795250
-57.968304
-56.897781
-54.281155
-79.850555
-60.392258
-65.230354
-47.644558
-70.706947
-61.417591
-70.827644
-116.650909
-71.621826
-70.095558
-76.982346
-107.143959
-62.540310
-67.554909
-123.527000
-116.028519
-71.327873
-101.309746
-69.661736
-100.014328
-64.489510
-145.830780
105.510590
56.207672
60.179756
72.854370
71.851768
60.622131
-126.516655
-52.152615
-85.300865
-73.713219
-56.312485
-68.888603
-65.996170
-86.464111
-53.476517
-103.208687
-66.348068
-67.358543
-105.743492
-96.612328
-65.480164
-63.653713
-66.813385
-73.281754
-156.017807
-100.655075
-65.865807
-158.629608
-116.372169
-43.844833
-151.026352
-70.581665
88.334480
58.519287
54.485027
117.943916
81.296936
63.531670
47.933876
60.386219
53.102589
43.149624
52.573078
55.557495
56.926823
46.072124
81.176155
52.660164
75.542137
87.310814
69.381386
76.679939
60.723713
62.964691
65.008354
72.129761
47.586075
77.957291
77.293480
49.873585
64.733940
64.994667
41.725143
49.285126
75.487190
61.478844
53.706631
40.010838
-52.587807
-64.329193
-55.325611
-49.051266
-55.660313
-63.530865
-118.943642
-142.188385
-57.048264
-58.929955
-75.687538
-135.264755
-54.909752
-145.168320
-39.178127
-83.550583
-145.456116
-73.274117
-161.450546
-60.127518
-114.517120
-69.142563
-160.235474
-87.449074
-95.141823
-55.334362
-125.809265
-62.212975
-52.560493
-98.045723
-60.076809
-82.796265
-65.695557
-64.690125
-68.066795
-165.971725
-97.344612
-47.785145
-137.847656
-55.891373
-140.704865
-58.855293
-155.515808
-62.329002
-65.433533
-67.959167
-90.681374
-80.498695
-66.714310
-127.177650
-66.037926
-121.122360
-73.133987
-67.067116
-53.784069
-46.891430
-59.192467
-89.011688
-60.744053
-78.757980
-104.232162
-62.129452
-81.845261
-91.778839
-47.485886
-65.483925
-157.031662
-96.069344
-53.574345
-109.404770
-62.066006
-62.033436
-66.930832
-81.276634
-87.674202
-58.817448
-53.254566
-95.539459
-160.374634
-63.089649
-94.384613
-51.372421
-57.446491
-62.718555
-50.070732
-64.007767
-89.649956
-67.404724
-57.409138
-90.442795
-168.611908
-69.054634
-63.935486
-86.488068
-69.755760
-129.550873
-56.005268
-62.122719
-60.934479
-128.997604
-70.170654
-86.347038
-65.536484
-90.866547
-69.010101
-115.767479
-162.243378
-42.949368
-69.429443
-131.424667
-71.588646
-68.603447
-84.213593
-59.009949
-66.814140
-84.888458
-137.920258
-64.525154
-111.235588
-73.303085
-89.923134
-81.427559
-36.787117
-40.904507
-82.753952
-66.502975
-58.760498
-54.149166
-84.075516
-112.027687
-151.098755
-156.398636
-63.864681
-103.298088
-122.013260
-61.503433
-56.497211
-66.367973
-61.399410
-69.381500
-53.164803
-75.321220
-58.724808
-59.336857
-93.708061
-53.678429
-81.815384
-118.722588
-28.856640
-60.632801
-76.706917
-59.960949
-61.281929
-145.426468
-164.552124
-50.897514
-105.844841
-104.344856
-61.650478
-60.461212
-71.471352
-56.823334
-75.900467
-163.166214
-144.002930
-47.833710
-84.930832
-41.687416
-93.285385
-124.555763
-55.026077
-76.161049
-62.978466
-59.919662
-64.401169
-56.163387
-59.380863
-75.903542
-134.615479
-63.207298
-88.818825
-84.179810
-142.145523
-66.095276
-61.029007
-56.958988
-110.262512
-119.107277
-146.426132
-110.269440
-86.414474
-100.919167
-85.002220
-118.794014
-82.737053
-111.924606
-86.152756
-130.444946
-110.816132
-74.355324
-88.700653
-156.990097
-111.282166
-95.734856
-57.913895
-65.848351
-60.445984
-60.402405
-66.011696
-63.679031
-93.628860
-125.675964
-67.843361
-104.603958
-110.130188
-155.946030
-34.003456
-63.405918
-76.809517
-87.687447
-145.018082
-150.776886
-91.238190
-75.917519
-86.439796
-90.115509
-94.684959
-126.362152
176.544006
-97.119286
-113.980331
-68.003235
-123.693817
-64.594040
-129.782944
-76.217949
-55.900333
-95.619377
-150.459366
-44.171124
-96.630844
-101.876961
-80.108902
-115.061829
-62.115952
-149.672668
-162.451035
-93.272964
-54.020420
-50.124825
-78.911118
-55.218040
-107.221519
-147.173111
-85.823425
-116.162308
-77.777435
-143.195923
-149.312744
-65.745316
-85.344826
-57.450802
-40.613178
-60.857960
-115.725594
72.790627
41.310585
-62.038155
-39.883251
-46.716774
-67.994690
-80.940826
-74.653214
-81.357285
-93.410553
-56.533146
-151.372437
-52.808273
-85.732834
-39.736122
-152.093979
-54.669083
-47.738037
-53.647579
-62.161991
-147.595551
-68.800522
-159.645020
-112.625778
-54.867298
-54.257710
-51.397243
-75.601845
-63.113853
-100.634666
-41.685223
-65.590111
-46.605927
-68.114601
-55.663185
-86.058533
-61.405331
-64.579323
-63.169964
-109.635834
-73.053833
-68.770012
-91.176567
-58.958633
-154.745346
-79.143044
-18.587761
-116.547516
-64.276901
-111.164871
-65.673546
-84.196747
-94.915489
-153.057190
-169.826996
-123.113510
-141.301331
-60.150959
-138.168777
-99.065521
-87.825180
-88.072624
-55.164463
-59.981686
-131.164673
-70.872620
-52.271801
-78.714462
-65.801994
-53.506077
-75.844231
-152.530640
-63.453785
-120.695694
-55.408108
-110.580620
-82.365158
-84.207787
-64.124931
-58.922428
-57.702221
-150.999710
-52.457767
-38.446732
-62.746452
-63.655582
-82.198257
-68.403084
-95.490959
-62.021236
-63.548664
-93.368896
-178.918442
-177.519028
-76.978363
-160.373047
-57.290482
-70.603951
-101.358948
-82.903946
-41.313953
-81.519989
-160.730133
-66.133446
-67.816750
-148.000137
-125.779114
-62.954491
-48.921349
-62.418167
-54.726189
-80.223351
-70.343292
-105.985153
-65.041473
-67.560982
-90.078560
-96.609749
-65.812904
-65.724495
-89.899818
-162.350479
-90.681602
-106.599258
-81.560005
-66.334915
-64.240974
-92.634216
-107.633301
-67.572876
-104.444794
-110.465706
-63.134514
-65.918251
-93.542397
-97.648514
-101.109352
-54.701836
-162.673355
-133.520355
-56.928902
-70.880821
-58.532055
-52.205925
-60.761456
-56.247280
-65.680244
-55.937233
-57.062977
-160.166077
-129.577759
-49.778114
-87.312782
-165.992065
-122.747643
-115.594467
-111.541290
-72.799812
-101.794891
-56.681633
-62.583427
-52.212990
-71.548714
-63.945503
-87.764832
-118.284462
-9.885150
-85.251366
-69.945503
-105.273926
-63.667706
-54.232841
-45.879608
-53.897114
-145.476868
-47.065601
-137.669586
-125.814209
-64.997047
-51.303787
-87.958092
-41.798042
-82.806374
-114.731438
-50.434963
-75.459068
-98.531616
-73.348068
-36.021244
-50.694736
-54.774944
-119.307228
-85.443138
-63.956146
-67.832695
-136.735687
-64.481461
-48.304466
-74.329269
-55.176235
-54.865604
-109.718788
-69.502029
-142.860291
-68.821869
-107.877899
-89.520279
-122.704559
-65.369247
-93.301819
-64.662910
-50.343922
-67.568230
-119.228378
-94.054749
-62.616802
-56.882866
-71.246231
-90.781494
-32.678223
-87.119652
-43.671162
-69.312325
-151.623367
-153.375870
-64.219620
-55.356369
-68.455750
-55.291870
-63.495811
-110.214989
-56.839466
-66.484261
-58.378464
-38.989548
-147.288818
-73.035332
-83.066322
-102.690575
-162.317352
-57.913979
-69.686882
-47.872677
-83.912704
-80.733101
-69.692970
-67.587448
-37.779545
-67.284393
-63.782101
-56.379711
-79.775276
-80.374878
-59.451050
-71.476845
-37.536320
-164.058014
-137.132324
-66.806519
-64.786133
-134.205338
-119.268562
-119.857010
-134.141586
-99.102654
-57.863678
-90.161133
-95.496025
-99.934555
-62.775295
-103.354759
-162.018219
-112.979370
-63.923561
-107.416618
-97.632782
-61.218369
-112.307243
-107.767555
-89.519890
-173.214493
-54.948399
-68.651474
-18.626804
-65.280647
-45.155029
-67.698814
-98.933136
-42.877018
-77.926239
-85.963577
-76.079994
-61.772171
-143.832062
-115.039337
-46.022537
-104.440140
-116.665077
-80.284195
-109.717911
-105.168076
-103.336037
-77.022278
-144.847351
-84.271492
-66.331749
-66.020523
-75.911552
-64.381355
-87.523109
-67.675926
-108.707909
-63.193848
-58.346424
-78.167908
-49.165844
-132.793930
-128.045395
-79.214493
-145.797745
-99.678047
-105.908958
-70.519180
-57.183357
-55.242012
-82.508331
-67.820107
-78.040810
-166.784546
-71.145668
-53.121548
-62.476784
-110.497971
-62.851601
-69.524536
-107.945618
-71.621376
68.750069
-51.178688
-126.792213
-166.215469
-64.134575
-38.092514
-56.518143
-123.952438
-58.079464
-54.885036
-134.753265
-83.011711
-60.266144
-125.353622
-118.195587
-123.371948
-67.014076
-82.502121
-64.024986
-163.903503
-47.363533
-148.581314
-138.646362
-68.243820
-165.937561
-60.112423
-134.635666
-151.215530
-46.365250
-73.949791
-60.442669
-96.311279
-101.892029
-70.340157
-59.458630
-105.043411
-69.818703
-88.521584
-156.588303
-112.950287
-60.600960
-71.608231
-88.418205
-72.229660
-90.167923
-76.177559
-65.000793
-57.453777
-86.787979
-84.686134
-62.858898
-73.082802
-60.738220
-79.500778
-98.261536
-116.842918
-111.254089
-94.501518
-169.400864
-105.829170
-77.481911
-101.678696
-72.362495
-62.382397
-81.536522
-66.928986
-69.281769
-57.216019
-57.032017
-63.700115
-59.324799
-66.644272
-54.610870
-93.887840
-59.830235
-137.876114
-61.088005
-71.044174
-64.292191
-66.599144
-56.860790
-65.119064
94.771027
80.667320
-70.484741
-44.842102
-78.831993
-68.786148
-156.673691
-62.095440
-59.159809
-74.398598
-99.315102
-68.222435
-64.696877
-95.987778
-116.846336
-97.786209
-136.827698
84.834663
75.552200
-54.936077
-52.353943
-98.638924
-66.352432
-59.586887
-110.599495
-138.882278
-60.999973
-62.376534
-121.744209
-90.324425
-57.431519
-155.544296
-96.560364
-106.210411
-95.538116
-61.692116
-51.341785
-75.879570
-70.024445
74.812630
49.908466
63.354851
-84.232063
-141.357422
-109.320549
-70.670486
-63.999401
-66.486450
-64.606651
-59.646530
-56.124268
-75.107079
-54.920902
-56.198849
-65.056549
-52.840084
-59.951633
-75.905380
-63.487282
-44.817303
-74.238617
-98.675041
-118.376572
-102.015541
-90.357178
-81.359474
-90.117012
-98.382141
-61.712929
-102.596260
-167.699417
-95.119164
-111.854202
-70.187889
-72.577324
-106.743423
-90.456886
-124.605415
-68.905373
-110.228424
-90.813065
-90.569908
-116.683914
-62.897926
-62.560242
-166.807938
-89.690987
-58.146423
-104.549904
-111.677162
-137.285858
-96.380585
-66.254265
-104.171783
-125.884590
-119.675262
-145.699219
-67.591743
-54.572704
-27.054319
-58.957157
-105.667145
-131.752945
-104.676277
-106.535873
-160.404449
-61.152580
-77.991791
-134.965988
-60.097122
-64.033058
-78.658554
-88.679642
-75.277489
-63.406670
-52.764774
-56.513264
-127.660423
-62.473694
-66.923599
-75.925232
-69.913208
-145.951416
-57.546635
-143.078308
62.346878
-65.729622
-94.542885
-141.569839
-154.758209
-124.066200
-66.035439
-123.504372
-65.814560
-64.617935
-99.445045
-79.819054
-56.321812
-80.478432
-65.656540
-162.305725
-66.923073
-74.468925
-71.959160
-112.285736
-153.792236
-58.423862
-62.450302
-96.967148
-141.631454
-161.143723
-80.532761
-145.733917
-77.056793
-93.544670
-93.125763
-96.005287
-72.062424
-69.870071
-145.375595
-163.720215
-94.959900
-56.842155
-103.433960
-178.551636
-47.123508
-56.222755
-67.738358
-55.581924
-51.082600
-65.061089
-126.902863
-54.894863
-124.003952
-54.611359
-66.195305
-87.064438
-60.174088
-143.460526
-79.054840
-60.711655
-28.521143
-62.179230
-58.070660
-68.388641
-50.871471
-76.017036
-129.045563
-116.100845
-76.946083
-130.124115
-62.904251
-49.459225
-97.696739
-81.595612
-95.747673
-70.609901
-61.896385
-114.890991
-73.994560
-60.701023
-63.455444
-68.015755
-85.152672
123.933868
-57.334183
-40.476028
-71.395447
-63.891750
-130.607330
-100.164536
-61.622292
-132.260712
-89.030190
-63.162067
-62.649559
-88.812386
-55.163971
-89.922081
-107.048882
-94.187210
-61.194939
-76.973427
-53.852406
-69.040001
-77.062950
-101.316933
-132.008606
-53.574265
-76.920189
-163.558167
-32.380875
-54.345127
-64.464500
-83.856888
-148.501526
-117.633636
-77.902016
-35.770660
130.920517
71.588753
99.286285
-58.426495
-71.153328
-75.578140
-35.136250
-72.136940
-40.389999
-68.045441
-60.120434
-34.227867
-61.092842
-44.847694
-82.131615
-80.272842
-51.985245
-70.306854
-150.676376
-134.052185
-145.619019
-86.471535
-96.171082
-67.021118
-149.845993
-76.840172
-72.294014
-89.971260
-78.399506
-73.728851
-60.457565
-58.152916
-53.784195
-86.266190
-64.510300
-56.163841
-60.530396
-55.601391
-67.481026
-72.990211
-82.926094
-130.090729
-81.170059
-139.158615
-63.310207
-77.110085
-84.453201
-110.982262
-148.155807
-123.632263
-84.091423
-114.614143
-59.844982
-109.173492
-42.167324
-56.346420
-153.034592
-35.212700
-54.654850
-141.706314
-78.012802
-130.729614
-78.639519
-55.463421
-135.810654
-99.170349
-151.275482
-59.440819
-131.890076
-142.742661
-70.912231
-152.055328
-57.095310
-64.971901
-55.637333
-54.676491
-53.077953
-71.796303
-67.909340
-70.509796
-67.473274
-67.292084
-158.748337
-87.739700
-75.469826
-161.750549
-67.259422
-139.318878
-61.811878
-135.858612
-53.818905
-88.259361
-65.598274
-61.860950
-51.291695
-117.293709
-68.876175
-62.476517
-83.394722
-75.700951
-89.726471
-123.339249
-146.093018
-151.784729
-67.157326
-78.148895
-116.552925
-92.989784
-66.074562
-73.389122
-114.583672
-85.400986
-162.315475
-166.124832
-104.597824
-68.022568
-52.013145
-111.677155
-61.161293
-101.946297
-128.187256
-48.697422
-121.064659
-107.473778
-148.431915
-75.912537
-104.441406
-31.220594
-155.990845
-149.410660
-56.878204
-71.723213
-57.215115
-66.286324
-137.420395
-142.208389
-55.136646
-70.730377
-104.525497
-78.116989
-52.202988
-141.254150
-64.124245
-58.384125
-99.462837
-102.561638
-87.451180
-74.214249
-36.460842
-66.701920
-53.738537
-58.192280
-66.623993
-159.763840
-58.241634
-59.463638
52.922821
98.836861
94.778976
-94.255630
-87.095093
-50.617558
-100.242119
-95.795403
-63.954201
-111.326309
-74.164474
-59.766445
-55.182522
-99.797531
-90.575905
-78.313377
-157.560913
-60.819340
-66.927284
-76.905861
-88.836700
-82.767143
-66.047966
-74.376251
-84.528572
-84.265488
-119.065720
-64.072136
-59.540478
-71.055771
-62.092304
-110.221779
-51.078831
-69.824539
-69.012787
-140.617416
-96.857841
-116.811104
-104.170166
-75.909683
-72.018974
-67.650124
-74.337502
-61.991825
-61.991184
-60.945107
-69.515450
-77.190521
-76.682404
-145.001678
-55.574451
-57.992271
-57.014812
-71.498047
-70.067711
-74.499359
-58.495785
-98.677155
-128.017654
-59.388046
-85.512123
-66.994263
-62.956692
-87.554916
-113.250885
-68.225349
-87.128197
-78.715042
-92.584335
-156.457458
-72.946579
-134.894806
-154.988800
-138.345947
-90.006088
-91.738472
-101.946999
-101.691490
-95.918106
-123.150681
-122.771828
-103.176582
-67.059570
-60.265228
-157.312195
-84.636093
-52.777962
-52.119301
-87.652794
-62.230274
-78.099083
-79.725830
-59.144341
-56.602581
-118.370781
-95.302376
-91.868454
-53.135658
-39.326862
-93.156898
-99.606964
-67.506668
-62.955761
-71.398407
-98.349045
-74.385307
-66.531120
-30.753967
-138.046143
-66.865967
-72.198372
-69.736511
-36.693707
-73.521301
-76.954781
-53.986115
-52.195477
-56.553944
-87.286224
-59.928150
-165.588242
-92.943443
-59.144272
-112.900169
-135.476364
-74.717010
-56.335896
-47.924377
-62.655468
-128.624496
-124.440941
-48.196743
-110.203773
-107.941582
-45.478897
-132.288513
-106.207962
-78.699005
-88.778320
-61.418224
-73.198868
-141.209320
-108.851791
-67.980759
-68.181618
-97.214554
-76.042603
-65.706009
-163.880173
-173.383133
-86.548424
-101.665077
-53.061783
-68.623909
-90.066757
-109.322250
-161.256927
-54.138687
-85.840431
-81.964973
-48.995495
-83.499687
-70.459869
-104.794861
-118.899078
-62.461571
-87.322014
-108.322639
-56.740299
-108.620926
-56.971588
-56.406769
-40.175541
-43.448387
-59.710857
-69.546768
-123.616188
-56.773029
-156.545761
-91.447449
-47.899727
-155.005127
-138.812286
-43.520920
-103.834030
-54.702446
-136.604019
-72.157646
-59.364182
-65.247574
-64.199257
-73.628189
-111.931595
-123.445633
-94.086861
-88.502785
-116.835869
-64.268799
-77.886070
-98.092651
-146.464951
-84.876747
-157.641495
-152.928009
-44.222862
-144.927643
-62.594822
-71.702560
-71.461700
-66.596680
-58.531010
-76.578629
-62.498302
-47.228985
-54.506840
41.843765
-149.043228
-55.050091
-64.633499
-74.026016
-68.677788
-86.650688
-72.994240
-152.194077
-53.745132
-125.893059
-126.380760
-89.350449
-71.694115
-66.426956
-78.993286
-106.850807
-119.881317
-87.115395
-67.896698
-158.520325
-53.925583
-142.352234
-105.118423
-27.299183
-73.998390
-74.638237
-60.636135
-63.204285
-88.435928
-62.161583
-82.791046
-111.029793
-79.858528
-98.872292
-56.972477
-28.717293
-119.328453
-55.122211
-62.328896
-81.016960
-73.823074
-64.237686
-56.417988
-73.105057
-55.026302
-150.000397
-54.243500
-126.323029
-55.832680
-68.968430
-80.625557
-87.479698
-77.894608
-45.114273
-157.749207
-141.811005
-71.335228
-62.935005
-58.519543
-67.454124
-66.321213
175.544540
-162.865356
-132.444763
-61.913612
-62.368744
-151.784409
-88.287193
-127.114006
-141.310760
-80.584221
-66.254379
-45.487015
-52.751392
-82.445610
-39.457657
-110.119240
-167.807220
-79.056190
-59.299335
-58.756783
-101.099442
-80.779556
-107.002014
-57.298141
-71.804588
-96.795807
-149.571747
-101.750610
-90.717949
-105.972076
-129.676605
-56.615227
-162.624237
-62.043133
174.365356
-85.508316
-78.732307
-51.814579
-63.375710
-62.582985
-89.889671
-57.814030
-70.797188
-62.605778
-63.380013
-53.411728
-94.923943
-44.029522
-55.666485
-92.494278
-60.193523
-101.830948
-79.413147
-58.053341
-74.232147
-154.732391
-62.125034
-80.597130
-52.656635
-101.272835
-87.909744
-32.740780
-112.526443
-67.290855
-59.409561
-75.108360
-32.247017
-111.521042
-87.134171
-82.270905
-57.867546
-60.761662
-118.996986
-63.258717
-79.213341
-62.348667
-57.888542
-31.034372
-86.489426
-79.864197
-97.167587
-103.647263
-45.985378
-107.166939
-149.312714
-97.225334
-63.049522
-108.526001
-61.787937
-106.363609
-82.657921
-91.526596
-138.781433
-63.058182
-154.404388
-72.706306
-43.185299
-52.001881
-94.707626
-161.042816
-65.038132
-140.997086
-76.452789
-124.524452
-156.818268
-126.522896
-74.848450
-111.828400
-53.961109
-67.145836
-136.826981
-157.542587
-58.186275
-70.231567
-63.139236
-57.931606
-69.083809
-116.300644
-58.787899
-109.927864
-153.519928
-53.348888
-39.864189
-123.799751
-67.203239
-132.944321
-81.719681
-118.053253
-53.390621
-158.528290
-50.286530
-75.152542
-30.224457
-69.177124
-140.741058
-75.414581
-65.963539
-68.849297
-92.769043
-82.071548
-85.562057
-50.766445
-41.229424
-72.713676
-144.164536
-72.775826
-85.906647
-119.256737
-85.540390
-108.294380
-103.747559
-72.110146
-64.566444
-37.124466
-119.997101
-97.612343
-95.793518
-73.856583
-57.928143
-124.723511
-82.639000
177.887222
-103.840080
-68.075386
-101.172142
-101.324127
-156.225204
-137.615295
-57.672318
-60.225258
-75.989014
-71.050507
-61.419605
-125.826378
-77.359474
-139.242645
-146.986679
-70.057358
-94.063850
-66.485748
-69.729637
-47.990280
-137.065826
-64.851746
-58.171940
-67.789062
-153.550323
-138.779083
-66.086761
-111.397270
-61.707703
-70.504990
-150.738739
-140.345642
-63.653324
-132.549545
-100.442116
-69.922241
-108.168274
-73.972351
-63.242001
-113.291420
-79.143837
-159.710892
-64.563080
-74.093933
-158.112717
-78.347801
-146.933838
-137.593918
-48.071693
-96.366669
-64.471230
-161.089157
-53.701633
-58.486122
-149.328598
-58.053585
-61.310738
-153.417023
-52.901985
-157.737473
-88.810402
-116.069130
-59.476067
-60.041840
-148.622513
-125.593399
-136.710541
-139.748199
-58.929966
-144.775223
-72.842445
-51.212864
-101.455696
-111.499245
-98.458794
-89.251488
-98.890297
-87.410675
-55.961571
-70.803635
-142.838455
-75.543152
-155.023376
-105.051727
-130.737930
-83.100800
-66.571388
-57.552597
-157.716293
-65.956772
-63.415440
-76.202736
-54.905441
-52.546795
-107.720604
-95.029068
-116.154793
-115.051323
-89.050751
41.662846
-62.165497
-150.849701
-79.071686
-74.533455
-68.646408
-61.659370
-79.647827
-49.917347
-78.969460
-67.154167
-111.864990
-118.196785
-55.988419
-88.781960
-154.141754
-113.465469
-78.143761
-139.539444
-58.746761
-153.158508
-41.443821
-62.887035
-60.790382
-68.300308
-63.499542
-64.718613
-68.185928
-79.009918
-68.765060
-50.132027
-154.838776
-29.669722
-78.422997
-71.836975
-153.573578
-109.076500
-109.473671
-97.593468
-121.100914
-41.392258
-92.193062
-55.930283
-156.723633
-101.905975
-40.604630
-69.788925
-92.455147
-60.730461
-62.080719
-35.006271
-44.074699
-75.489197
-138.441147
-107.888229
-134.098572
-144.687790
-67.135788
-86.049217
-36.356762
-110.291344
-94.689026
-123.132263
-93.724541
-43.148190
-55.227745
-58.256176
-81.801430
-140.273178
-53.850727
-117.997955
-87.643776
-66.512444
-70.243530
-79.843452
-51.607113
-88.705307
-85.058571
-155.261200
-97.057541
-59.084583
-73.678177
-64.037750
-72.054863
-80.840431
-66.649879
-80.206169
-63.417702
-64.793938
-68.956314
-58.759506
-127.422089
-52.043537
-49.786392
-40.950531
-174.971054
-86.680542
-47.482502
-107.384018
-140.237717
-40.841702
-156.439453
-79.786827
-62.058270
-70.179245
-137.344742
-90.156982
-99.087242
-33.606491
-137.846756
-109.849922
-143.352371
-127.046646
-69.338318
-63.818798
-79.642708
-53.787624
-98.062607
-41.785503
-47.973148
-70.005180
-74.945259
-45.090054
-52.214603
-148.789276
-64.313232
-95.186852
-64.940369
-96.113853
-17.218565
-65.181511
-65.206863
-57.840347
-68.129677
-43.141659
-59.030106
-66.072517
-62.546879
-118.133003
-59.712330
-69.913559
-58.953415
-101.471870
-113.441093
-66.264542
-165.852310
-72.661209
-74.281403
-95.315010
-142.696701
-62.436066
-128.203354
-51.689323
-86.619591
-93.441917
-101.552979
-48.878254
-64.850334
-61.844128
-42.139133
-86.866455
-86.001213
-61.017921
-152.566833
-79.462967
-69.911186
-59.868408
-62.440918
-70.150200
-85.619362
-162.638382
-110.147171
-57.724335
-70.848755
-41.028290
-142.572632
-53.374161
-80.183296
-61.088177
-84.072784
-129.916061
-69.643547
-71.955780
-51.809521
-89.560890
-53.535324
-122.219040
-62.973072
-103.370018
-114.296021
76.416641
74.666542
-53.586678
-63.196171
-45.586731
-134.157944
-79.656090
-81.507553
-138.011780
-114.512924
-101.965233
-87.026581
-77.520821
-106.533585
-112.323769
-63.667946
-73.011681
-96.344650
-65.088760
-65.840416
-71.955673
-83.066376
-62.101326
-55.627708
-119.793968
31.384249
56.966911
82.130463
57.018230
72.930763
36.357788
37.970135
86.400719
-70.778183
-144.679825
-96.186836
-55.535019
-89.518715
-73.296341
-140.450668
-85.300400
-152.041672
-108.682091
-108.961479
-88.794846
-110.558205
-115.394485
-96.371208
-101.341164
-45.212872
-67.213661
-98.279861
-115.067436
-111.048775
-84.774734
-62.401726
-106.638176
-139.196106
-146.204056
-95.547882
-140.758469
-73.859268
-69.375763
-92.734985
-71.814255
-71.994789
-86.806198
-162.546371
-91.035957
-109.076759
-129.030045
-112.470879
-122.465149
-47.968800
-67.549179
-72.817131
-53.522720
-75.592201
-140.808334
-57.134109
-64.116989
-86.450020
-117.737427
-54.953392
-50.897694
-126.309464
-84.060928
-139.058472
-56.152699
-106.178253
-75.585037
-115.360359
-115.802834
-50.879620
-125.221336
-44.709515
-59.982677
-63.755066
-79.241173
-64.918877
-117.173035
-94.508400
-111.799225
-113.345932
-54.840664
-101.782158
-62.612995
61.282310
84.512726
-53.361977
-78.991501
-74.019691
-147.468292
-76.422119
-46.424381
-132.318161
-69.835228
-90.386726
-59.365520
-87.921265
-49.252762
-47.261162
-56.247658
-24.686323
-77.097450
-73.248825
-66.902382
-53.749920
-62.940285
-86.260124
-92.000557
-139.134109
-71.750473
-118.053886
-79.317528
-68.630569
-38.571228
-69.674278
-74.306747
-65.044464
-59.904881
-62.362057
-103.389862
-71.481422
-58.850170
-83.659485
-79.960793
-111.338417
-112.273903
-75.339172
-64.081490
-63.796383
-62.271984
-66.434921
-157.291382
-60.705051
-142.020081
-61.004898
-64.224640
-75.944633
-135.927567
-79.744942
-84.308487
-128.762909
-54.379116
-124.553162
-155.237946
-124.839211
-96.475273
-76.113800
-115.656746
-96.722488
-73.177925
-142.545593
-58.419842
-61.969318
-43.948879
-77.564095
-61.235210
-80.625488
-55.241005
-110.749367
-106.195625
-121.401375
-42.839489
-79.837624
-59.190887
-129.257385
-141.788879
-61.032013
-98.872940
-63.050880
-91.907372
-90.791992
-111.511345
-79.955200
-88.527100
-155.125076
-52.300922
-80.420555
-145.511108
-70.922043
-59.710289
-73.240143
-61.049442
-56.150414
-71.023560
-56.049870
-97.733032
-64.418854
-127.045067
-94.386589
-63.132397
-97.428749
-66.264076
-30.282066
-63.569374
-97.162773
-140.373856
-71.858803
-63.381107
-70.830673
85.977150
52.976837
60.131123
98.195282
53.774677
45.749756
62.880638
40.602718
54.836658
-96.108963
-73.910919
-95.810402
-96.889816
-28.261528
-68.677963
-49.860229
-54.642189
-65.156029
-115.640343
-48.885159
-74.088531
-70.696358
-48.575287
-55.765789
-62.672035
-86.296791
-149.147461
-71.814217
-162.695892
-127.889961
-98.497009
-132.663986
-72.750092
-89.343369
-39.872154
-77.921967
-127.062096
-51.370403
-56.283348
-65.349800
-101.565704
-59.654514
-143.209702
-104.926849
-115.339989
-62.147934
-154.202133
-93.994576
-59.424740
-60.140781
-66.091774
-80.421524
-102.758316
-67.396019
-61.266083
-99.835243
-71.959724
-41.620842
-29.612020
-59.013542
-156.068924
-84.651428
-66.400749
-51.432175
-104.489693
-67.536659
-131.466019
-102.203293
-146.773468
-76.196884
-50.947712
-108.392799
-126.194115
-145.042938
-109.016922
-91.777893
-114.620964
-142.931519
-107.805191
-72.043449
-90.281326
-80.894279
-153.227051
-71.882248
-51.962772
-66.673515
-71.647903
-103.521149
-113.871506
-136.699997
-100.904411
-82.126427
-62.968876
-105.870232
-76.319679
-44.222950
-51.915939
-53.617664
-56.610512
-60.435478
-46.467438
-55.703339
-141.505524
-166.929535
-97.257484
-61.868546
-99.554565
-72.766579
-148.446503
-84.124268
-135.585709
-47.071815
-83.132248
-76.748703
62.571285
55.889477
76.380981
60.154362
91.033470
93.600143
89.357536
59.101418
58.999657
51.204739
55.045536
51.952538
86.812820
81.662918
65.094635
67.555031
40.961178
57.767441
49.477608
71.899445
43.063786
42.739044
54.974499
63.002808
-157.989273
-140.312698
-82.965225
-72.993027
-123.564125
-60.969398
-30.705223
-57.857117
-99.231476
-124.600975
-76.246964
-59.181393
-85.762077
-78.162552
-127.215233
-64.084412
-61.732914
-70.358154
-77.195541
-53.575638
-44.215977
-75.901886
-151.843857
-61.919464
-75.426811
-62.853241
-64.348198
-54.117977
-45.467800
-141.306549
-64.765190
-61.315289
-121.423599
-68.525864
-73.828850
-50.572113
-97.016518
-113.216072
-85.098076
-119.163193
-74.517639
-133.973251
-72.636490
-81.053185
-68.982903
-55.450974
-56.659512
-141.201096
-74.153931
-88.750435
-111.780525
-98.483795
-152.271057
-121.224350
-80.125221
-100.670151
-103.176376
-81.504333
-67.988304
-79.566299
-62.225143
-58.634686
-63.630024
-159.374420
-93.758385
-77.618195
-63.894005
-66.375389
-93.918076
-63.002445
-92.568321
-54.552593
-65.882439
-58.564034
-146.875046
-80.422859
-85.057281
-66.554260
-54.984047
-77.029198
-77.665161
-125.416664
-76.256844
-71.497757
-148.370117
-103.186462
-113.568947
-117.232025
-109.985954
-95.438995
-95.420677
-70.895950
-118.776230
-94.486534
-74.819923
-107.025391
49.218704
55.661366
87.990021
47.205036
64.236786
55.409214
50.117649
71.308151
32.150223
77.390839
54.913197
78.964546
91.687134
58.918194
89.366035
48.111855
48.696236
79.664581
77.419075
88.298096
72.539421
31.651180
56.815678
-55.153103
-61.056705
-63.900871
-75.117485
-145.102066
-56.731373
-159.141129
-67.044884
-38.705204
-43.595055
-58.131428
-161.288300
-58.665241
-67.974182
-90.219986
-77.259827
-103.890228
-50.124184
-131.444962
-71.801048
-66.447960
-134.235825
-61.460922
-79.867813
-94.822418
-93.691818
-149.089874
-77.563019
-77.404381
-139.294296
-61.425323
-34.812668
-61.622604
-131.113770
-75.599739
-150.293945
-101.296562
-58.660290
-96.790321
-48.488010
-39.942291
-64.669243
-153.345596
-37.385361
-63.621899
-61.599266
-133.159332
-149.402100
-54.447407
-148.961029
-142.382034
-66.646194
-65.583405
-89.523979
-73.233803
-64.767860
-93.582542
-64.796730
-139.929916
-129.508621
-74.454727
-113.401909
-82.625053
-106.054428
-104.304100
-98.191772
-106.789841
-65.576340
-96.045967
-108.070717
-101.661194
-100.915100
-65.918167
-145.214645
-111.666733
-108.637756
-52.823753
-55.474903
-161.247391
-87.449287
-72.724319
-148.014099
-64.810890
-122.394089
-129.544495
-58.755272
-112.793884
-97.946060
-109.600960
-119.262215
-152.188950
-72.539513
-79.232704
-74.948586
-56.886982
-74.002144
-74.729828
-137.513382
-84.022346
-136.318573
-149.577972
-148.573715
-66.174576
-59.963642
-135.386658
-21.594210
-145.308029
-59.429119
-60.577656
-45.294949
-120.023491
-115.728737
-65.935951
-82.073868
127.139938
61.454521
81.665024
86.508751
51.038460
80.604416
-67.802826
-112.010544
-52.235004
-77.364334
-54.057423
-89.349052
-63.014187
-71.250412
-146.684372
-154.376968
-76.040359
-63.945961
-139.975998
-73.149872
-70.452248
-65.568428
-76.289101
-68.707092
-70.914398
-83.649948
-63.089962
-70.600693
-56.911327
-58.084526
-92.568306
-115.685829
-54.297306
-73.152771
-63.676388
-48.485497
-77.369629
-44.267181
-82.888359
-148.696442
-68.668907
-80.748055
-146.560959
-162.947205
-73.306023
-68.661713
-80.718719
-85.560272
-51.754234
-125.353050
-77.478355
-153.056732
-73.170204
-145.491516
-64.038185
-118.410301
-59.155106
-105.665359
-106.273689
-62.728283
-100.387482
-91.078117
-164.156052
-54.380165
-128.764160
-62.323109
-65.047348
-77.566856
-55.309586
-161.023605
-51.225090
-60.880424
-95.637032
-62.187332
-69.078903
-77.137939
-71.909225
-66.823273
-33.609131
-72.178696
-128.976944
-167.990845
-73.337326
-55.859482
-176.911789
-48.133904
-51.210831
-56.029991
-98.786087
-119.688156
-64.700600
-62.846363
-151.618042
-31.401148
-160.047668
-123.506409
-46.324268
-63.774784
-75.179939
-55.706146
-140.833862
-78.882721
-98.814308
-147.143707
-60.730206
-62.808571
-164.469101
-62.134079
-84.646790
-169.655396
-104.730042
-100.234192
-64.064026
-34.012897
-53.010880
-93.668930
-101.656944
-54.378452
-55.611748
-54.950775
-148.439011
-125.900787
-137.536789
-98.765472
-113.769173
-64.168396
-108.286232
-89.379318
-69.764908
-119.275887
-116.196579
-150.687881
-138.864731
-59.710911
-67.864922
-82.381096
-151.051620
-36.762573
-111.687721
-62.553833
65.350891
-53.538727
-85.490868
-111.195175
-113.954872
-104.241844
-64.522949
-89.679787
-149.787338
-69.613808
-75.559196
-144.655762
-126.733582
-122.319778
-95.488045
-132.431534
-63.762386
-94.497520
-59.386894
-61.406067
-92.367332
-79.805748
-59.900887
-70.480499
-69.003746
-79.869064
-66.697601
-68.847519
-53.541683
-57.456516
-55.924911
-78.214478
-68.508293
-52.776218
-59.003857
-89.374977
-75.383736
-61.662350
-74.835739
-69.663986
-90.645119
-58.474873
-74.952133
-72.384155
-94.669174
-162.635376
-72.553749
-53.707668
-102.982613
-82.067314
-143.441895
-56.136246
-153.427399
-47.040222
-95.016518
-63.510109
-49.460175
-72.004868
-54.370491
-140.779022
-63.120350
-84.775818
-57.669476
-149.717163
-76.042625
-58.248589
-63.665562
-32.879696
-55.200264
-98.288795
-158.079208
-117.519379
-95.134743
-60.657730
-109.331520
-72.740044
-49.616184
-63.454338
-71.758003
-136.921417
-79.494186
-63.893574
-56.196449
-111.360748
-96.128075
-99.453262
-98.045616
-61.957939
-62.800869
-53.468082
-45.066963
-62.830921
-87.394539
-82.064804
-91.429451
-48.141983
-48.851524
-129.500519
-80.254494
-68.524460
-145.087524
-88.236748
-71.115524
-57.074562
-101.436287
-63.332325
-89.502319
-67.774185
-80.165779
-60.773983
-104.221687
-64.233826
-95.091606
-61.264923
-56.173904
-59.330734
-42.067875
-37.402309
-88.835579
-54.178856
-63.361851
-47.138580
-132.860321
-76.528152
-73.694168
87.621811
-38.284206
-88.499428
-62.032036
-92.206017
-87.962654
-83.504013
-64.592812
-110.088287
-53.904579
-119.504768
-105.752869
-104.289536
-63.044773
-62.857395
-157.181641
-64.038803
-150.143936
-73.315582
-93.866333
-100.522285
-82.111092
-63.572090
-60.185356
-61.694973
-68.576881
-62.563103
-69.453064
-59.030666
-77.727806
-80.966591
-67.789185
-72.644211
-142.847168
-58.851727
-83.128448
-66.911278
-67.177635
-65.932350
-82.722031
-23.303085
-60.985443
51.303326
58.684769
91.018776
43.811131
42.702854
87.476913
87.505226
73.817535
79.538719
96.500450
55.798687
50.277916
82.059357
52.313602
74.010635
47.848145
79.213135
58.941921
47.765282
66.935539
47.459999
80.797462
39.020039
50.167801
58.417648
45.094421
48.101154
86.658554
-80.373947
-84.341064
-147.018478
-55.869331
-46.637794
-101.038635
-152.893387
-80.801300
-67.408531
-55.546425
-60.178505
-152.671158
-62.266247
-75.925888
-75.657921
-56.991783
-153.536423
-73.965828
-98.963303
-60.378925
-81.555130
-145.355759
-81.559578
-62.660240
-68.348518
-58.267830
-63.862511
-49.444195
-53.781784
-143.935837
-70.432106
-122.329094
-86.161324
-63.094189
-77.068619
-78.757202
-119.011337
-109.169899
-82.949524
-98.347183
-90.209297
-68.001617
-100.209084
-144.604584
-42.731956
-57.437866
-91.036148
-64.420410
-57.218559
-75.690483
-138.664566
-62.721748
-103.241035
-89.078499
-67.035339
-52.503231
-81.255768
-71.486420
-65.465454
-62.006413
-27.577677
-56.183125
-108.961761
-130.131195
-158.200119
-49.980217
-64.405823
-48.086651
-155.347931
-156.986145
-81.371979
-82.949142
-62.834568
-114.867805
-89.402435
-109.107239
-64.402977
-139.791122
-69.008759
-143.076721
-141.058258
-48.853485
-89.936333
-94.240364
-65.418045
-69.636314
-162.122299
-61.218830
-69.450661
-65.174507
-75.143242
-77.436470
-63.408363
-46.113365
-81.012199
-50.777405
-55.305882
-66.901245
-63.659149
-84.972710
-64.429588
-56.489246
-81.371513
-67.866409
-65.562187
-52.305355
-81.268494
-71.669083
-81.523163
-74.163368
-159.576889
-71.089066
-87.400070
-57.139503
-123.810204
-30.111887
-58.150574
-64.960945
-70.790443
-63.785561
-80.901726
-86.596947
-74.886681
-69.011528
-111.811996
-67.672394
-74.787125
-125.785301
-58.581944
-97.137108
-110.418518
-149.632950
-72.416733
-123.425926
-97.824348
-84.044769
-55.963345
-64.493561
-165.420197
-61.621048
-54.249454
-65.127983
-116.441895
-57.204586
-105.734756
-84.855530
-74.422951
-86.061317
-69.810051
-138.039825
-57.660221
-149.370300
-76.329315
-56.324894
-94.477371
-62.190140
-113.469978
-82.034195
-123.970741
-115.259666
-65.374100
-95.025787
-60.127716
-93.380707
-152.839172
-120.274506
-70.594055
-81.435776
-169.911667
-69.946693
-58.123344
-59.579559
-104.309738
-111.883713
-48.332607
-56.813839
-108.802811
-86.738731
-55.952164
-125.107010
-46.202503
-64.202507
-51.657818
-56.039242
-91.773239
-70.829987
-130.670364
-60.047058
-61.690880
-72.644890
-146.735001
-98.739044
-113.084457
-79.701340
-76.974754
-63.008129
-49.168941
-50.684952
-68.807350
-55.517303
-43.555969
-143.991974
-110.034462
-45.903091
-141.130371
-88.243492
-77.831703
-77.710503
-126.188118
-80.375206
-67.809448
-123.252243
-74.282692
-151.248703
-64.905983
-139.695679
-72.217865
-84.732590
-60.941265
-83.557404
-52.544193
-54.687595
-153.958771
-37.966965
-53.200893
-72.164856
-91.557198
-91.954346
-70.016594
-44.892120
-69.502922
-52.245140
-88.111656
-79.594734
-41.975407
-131.321640
-94.211914
-58.987865
-96.098663
-63.527451
-75.528816
-107.630379
-57.238926
-78.226303
-101.535507
-64.701736
-59.794483
-138.964584
-54.809544
-83.433403
-111.127129
-53.983063
-126.685493
-67.737251
-92.125641
-78.706902
-65.429543
-91.036606
-57.333542
-105.145958
-87.817856
-128.677368
-90.311150
-73.278915
-67.512367
-44.350433
-47.926392
-44.819965
-102.255516
-80.201729
-119.669579
-118.387772
-65.676117
-137.627609
-125.663971
-113.405762
-127.379295
-49.400570
-66.510155
-57.832943
-60.126617
-62.918335
-134.696030
-54.959217
-91.174599
-68.552467
-118.113174
-80.072395
-57.485661
-153.033295
-56.581207
-57.369305
-53.112354
-84.137070
-63.351791
-87.145859
-81.412773
-45.466133
-98.666565
-80.058723
-126.565636
-61.026226
-99.191444
-56.396374
-62.138721
-46.741821
-94.539581
-101.880974
-71.677032
-77.970604
-89.663567
-58.553104
-64.981392
-63.208942
-77.025787
-89.430969
-98.763069
-98.859482
-113.991257
-64.937088
-97.043037
-115.014412
-123.950714
-74.188484
-72.164818
-107.883575
-163.072403
-119.452011
-72.226044
-116.583321
-69.487091
-57.623837
-140.418076
-128.559296
-61.509647
-65.613876
-112.976585
-76.162415
-72.215805
-62.096340
-109.325829
-69.637779
-65.431572
-101.545547
-111.766479
-129.779327
-171.670654
-82.442192
-81.351532
-154.073105
-75.907173
-63.616249
-93.408470
-162.160324
-86.582504
-123.121834
-95.523613
-76.485428
-69.934746
-104.772079
-151.740952
-50.505676
-84.488014
-79.398788
-117.400047
-75.789757
-58.896870
-112.270737
-96.365997
-38.893505
-134.019592
-56.558941
-66.362228
-63.885883
-68.973381
-141.558792
-85.868263
-151.954865
-67.878433
-99.438164
-60.504654
-142.429077
-53.338909
-63.301754
-61.140244
-89.035942
-78.485298
-52.634754
-129.617691
-99.499077
-65.475327
-129.847794
-129.564697
-59.780529
-106.944244
-147.206116
-138.533279
-77.764648
-63.723442
-131.331772
-42.406029
-58.384747
-70.440956
-65.482018
-38.782692
-83.059662
-102.859787
-75.939743
-116.908325
-44.376190
-68.409088
-112.453804
-162.549118
-72.195740
-60.336521
-73.434761
-85.374695
-82.131157
177.109772
-28.820030
-63.990078
-82.056351
-136.553101
-65.558243
-60.113461
-77.171082
-97.009148
-91.709930
-167.401840
-139.540268
-84.647591
-107.977921
-129.429153
-69.553902
-167.096497
-98.259331
-63.432468
-58.690632
-65.321541
-66.505203
-64.326569
-123.088524
-156.621597
-70.356964
-95.932243
-100.047112
-71.664612
-98.065529
-100.634285
-88.886696
-77.198349
-55.593750
-48.892006
-68.993393
-66.669380
-92.353058
-74.007797
-57.570499
-59.282085
66.938538
59.815838
30.082371
-76.722191
-79.309563
-64.623131
-82.858208
-113.939125
-49.247334
-108.965729
-29.970892
-147.389145
-67.724426
-46.995285
-77.777122
-66.112892
-120.298828
-113.032791
-101.241676
-80.658287
-57.188946
-144.235443
-140.093460
-73.725266
-63.460625
-75.722878
-76.496010
-77.393814
-64.350533
-70.565277
-76.595367
-108.518303
-108.085854
-76.502304
-63.965046
-55.660275
-62.943550
-125.287193
-40.449181
-81.129387
-63.332203
-50.331036
-53.576046
-121.937561
-77.058380
-57.603546
-80.110382
-77.763184
-31.863811
-58.425598
-77.128006
-103.314056
-82.856316
-59.796307
-63.525661
-96.345963
-171.964676
-73.713692
-62.187775
-64.380775
-69.672676
-118.988579
-103.804184
-64.273727
-72.617798
-66.552238
-117.916885
-64.189896
-55.560574
-70.497833
-129.923218
-72.376106
81.545525
88.012268
-65.757820
-88.582420
-59.538197
-82.630432
-120.151733
-62.389076
-53.811680
-60.215313
-69.134621
-78.191078
-80.295441
-53.988918
-64.664772
-100.959503
-167.952972
-87.356323
-69.886993
-65.335495
-43.839630
-119.890099
-48.142998
-62.944717
-65.882912
-44.042931
-136.509903
-58.575420
-148.176331
-141.659317
-57.374714
-119.293564
-58.314594
-86.163170
-63.222851
-125.448982
-58.461784
-58.971359
-166.640732
-68.961090
-60.580025
-50.492367
-127.086472
-143.404190
-164.345627
-68.163155
-78.222420
-87.365196
-107.633904
-57.312355
-63.942486
-58.379890
-101.161278
-105.131927
-77.675529
-120.150002
-73.249908
-99.889473
-100.470421
-102.345528
-88.478157
-94.283257
-68.376846
-91.078102
-66.839722
-140.290482
-107.625008
-116.037178
-61.354958
-146.852768
-59.839886
-79.001007
-89.514168
-56.659092
-125.615448
-66.953659
-53.618816
-106.910248
-129.523407
-66.059090
-64.681190
-62.632389
-112.850182
-78.889160
-107.734444
-79.371109
-60.628513
-66.875443
-79.551826
-62.663055
-64.710739
-67.913780
-56.842766
-149.601395
-140.032608
-53.819359
-108.030106
-94.732460
-66.636719
-50.378727
-122.281502
-163.478592
-110.664917
-45.676918
-63.615707
-68.880486
-58.728642
-67.644630
-58.804012
-65.247513
-135.269608
-61.334793
-58.552990
-58.340523
-69.390976
-117.818520
-39.374554
-92.313568
-85.347893
-82.832581
-89.823410
-97.581848
-116.220924
-59.990334
-89.293343
-152.655746
-122.449043
-79.835098
-144.319427
-65.535202
-52.323769
-60.883224
-134.081558
-96.979294
-140.963150
-119.021439
-64.957489
-41.249462
-50.792225
-154.021866
-79.994194
-74.943871
-61.746464
-66.070641
-130.888870
-118.621964
-89.297279
-151.882660
-92.569168
-63.202496
-66.046288
-56.175106
-106.562561
-28.301012
-62.204208
-56.524952
-63.608406
-77.761871
-120.070030
-106.303474
-63.491951
-109.706200
-133.633194
-60.374271
-100.488663
-87.105980
-140.463181
-143.844711
-121.732491
-83.003632
-115.368515
-113.652519
-98.543114
-106.000031
-78.918388
-116.585625
-87.694115
-65.321510
-65.555878
-82.902855
-70.624229
-66.408928
-135.526382
-90.358070
-50.015804
-65.712959
-78.519257
-62.733719
-55.289871
-65.955269
-63.236389
-56.887131
-63.091335
-87.500534
-64.672821
-72.218765
-97.402435
-80.101074
-132.546249
-113.014053
-164.774338
-57.946442
-64.199974
-95.998207
-71.382538
-63.140545
-75.038094
-112.140366
-74.377396
-76.572601
-92.420776
-109.007919
-104.611382
-165.580383
-123.988647
-56.077015
-65.719589
-84.759300
-158.162872
-123.280128
-77.861389
-81.841797
-76.438217
-75.605843
-64.326080
-72.017593
-75.257706
-149.580048
-66.883965
-100.139519
-106.178070
-56.101589
-34.245220
-64.282684
-103.715172
-45.598248
56.527359
49.174286
65.720184
59.647896
90.447517
107.622459
53.903690
62.561825
70.795158
61.219501
51.160301
80.738449
40.619373
67.135384
46.904900
77.484413
82.709442
54.719078
98.311714
77.746506
-91.593948
-42.115807
-13.829484
-56.855888
-75.373741
-136.624252
-60.064121
-49.178150
-76.810387
-68.013573
-42.117085
-62.456757
-86.634323
-107.970718
-54.333321
-88.657463
-79.226364
-72.151962
-91.467201
-104.556107
-61.614212
-131.392166
-59.950733
-62.688770
-60.849728
-58.495731
-147.592407
-74.498161
-108.194160
-72.193977
171.963623
-120.999634
-58.925629
-79.979820
-61.191818
-48.618069
-55.785946
-49.081779
-68.222588
-103.552589
-51.382042
-49.491016
-151.139343
-57.672585
-62.976997
-63.643673
-69.418159
-58.893734
-61.965534
-155.953003
-76.468376
-75.957741
-147.969910
-137.347137
-41.255394
-56.940845
-47.060177
-105.342957
-56.940624
-152.734238
-100.740913
-72.078423
-109.594475
-49.729900
-92.954460
-71.668953
-67.927689
-49.354877
-96.283958
-93.011909
-122.001198
-67.420807
-143.567474
-158.989914
-77.150063
-61.280838
-55.378525
-56.015984
-95.136688
-86.406334
-62.772186
-93.369553
-90.309998
-81.095985
50.195747
74.401207
80.234596
-144.959229
-106.184425
-64.595940
-156.392624
-24.065310
-39.159233
-63.795383
-73.625778
-72.872276
-86.364380
-52.238167
-140.787323
-43.082443
-66.187355
-124.452759
-68.512466
-65.478775
-163.609421
-92.318451
-56.813442
-142.835938
81.049377
83.524162
59.884930
64.457558
60.678619
61.255215
59.755142
48.661953
-64.549980
-41.585697
-49.063526
-112.000977
-67.502693
-110.739983
-118.771790
-114.080696
-57.803299
-44.606647
-43.623161
-76.325554
-92.187584
-60.641926
-54.634712
-112.037506
-149.906006
-73.555580
-26.336191
-101.735802
-157.026474
-66.890991
-152.471237
-82.058746
-71.512306
-61.339619
-57.866638
-61.519154
-104.447533
-78.545082
-45.913940
-172.426132
-65.172585
-139.720993
-118.661034
-151.157043
-63.709454
-58.111656
-89.039795
-101.540871
-110.595718
-66.280205
-58.981945
-94.872971
-81.021957
-37.554779
-142.852982
-76.031288
-57.606190
-66.416580
-52.821167
-105.607201
-136.962311
-51.487949
-62.228168
-78.822990
-152.050232
-59.821785
-76.730370
-83.057381
-45.067539
-106.082191
-65.541794
-110.248947
-72.850700
-38.933945
-89.682083
-66.495674
-66.757874
-127.084595
-58.691238
-67.838120
-50.081779
-143.692627
-80.534866
-64.925591
-125.108612
-77.393707
-54.641808
-136.893417
-84.594353
-47.881634
-37.541622
-111.296165
-59.221699
-116.132156
-96.345711
-140.787674
-45.880272
-140.064331
-68.898613
-62.511505
-55.099312
-58.662628
-69.605827
-59.040977
-100.324051
-69.388290
-71.840866
-88.871880
-58.739868
-129.952454
-153.990829
-148.898895
-77.700142
-39.112343
-49.469471
-93.531204
-47.164604
-71.274811
-103.876472
-60.994781
-78.516655
-58.137619
-61.816303
-63.492123
-61.747688
-95.341721
-111.788223
-39.164547
-146.830566
-78.832878
-60.822052
-162.194107
-55.106804
-55.416512
-66.919502
-74.959778
-97.192482
-53.090462
-90.176460
-134.900635
-116.094345
-111.043434
-65.928253
-117.121948
-115.522331
-64.618935
-142.027802
-36.219872
-43.954884
-62.815777
-92.492722
-32.981102
-34.830631
-77.328857
-65.912933
-70.692787
-131.095825
-61.490559
-59.591476
-142.277466
-50.042248
-109.234001
-89.407028
-179.110214
-66.823120
-61.822990
-69.405319
-68.577065
-116.053337
-125.658264
-63.777737
-94.942398
-118.059242
-59.724613
-83.387001
-63.778526
-55.356731
-60.320702
-59.986626
-75.664490
-66.143204
-48.467670
-127.252869
-173.005737
-142.154999
-106.041115
-102.703506
-92.909668
-93.683197
-81.124168
-121.505287
-117.213898
-79.440193
-35.862820
-61.345970
-96.131264
-74.789711
-57.299847
-87.895828
159.589554
-60.182213
-148.347855
-114.273033
-95.786011
-85.271614
-126.994453
-69.548599
-169.437790
-83.125610
-53.741032
-138.918320
-55.884583
-69.215279
-57.891792
-70.965645
-57.023678
-138.777176
-158.691452
-143.520996
-141.155792
-73.504700
-88.653290
-44.518814
-71.827438
-99.576317
-78.686508
-60.160179
-128.658279
-143.885025
-45.460506
-71.224503
-79.681671
-137.333267
-128.308762
-155.379913
-94.739662
-55.700317
-89.628639
-94.895103
-133.118530
-82.080605
-64.666794
-69.902267
-72.079376
-74.414917
-59.741783
-82.270683
-106.394142
-60.665607
-63.429417
-71.331627
-73.684364
-56.030170
-101.817970
-166.447372
-83.294685
-82.768692
-113.697914
-99.948227
-64.918884
-66.631111
-51.157825
-129.906097
-63.984383
-59.139305
-90.888657
-61.632538
-55.871834
-65.708557
-63.817875
-45.262173
-47.262226
-78.970940
-119.325722
-142.324066
-152.442657
-74.252563
-137.289612
-90.640755
-110.023628
-116.256920
-46.573666
-63.233131
-123.373207
-66.097534
-83.514473
-32.309547
-56.412689
-53.810490
-86.222832
-156.698929
-117.577888
-54.677361
-142.363663
-48.482170
-131.340210
-81.663177
-42.774769
-63.525551
-67.158447
-132.378876
-66.663422
-42.181496
-52.974274
-81.430649
-139.693161
-41.549526
-74.867363
-71.333084
-147.415161
-114.854759
-115.093887
-56.094204
-117.683525
-157.873383
-84.637802
-88.033760
-82.066345
-59.539185
-54.441685
-61.525276
-148.882263
-69.681854
-63.555397
-88.469162
-146.235947
-62.532578
-58.995708
-62.829144
-56.104603
-57.757954
-57.768509
-153.296600
-147.869659
-151.579987
-58.696510
-60.315361
-163.396240
-43.900677
-143.336380
-60.705666
-152.737808
-61.248924
-60.051430
-112.835472
-75.960861
-82.907265
-98.572289
-116.679649
-67.169678
-148.483002
-58.848141
-102.992989
-87.121895
-65.946426
-149.946884
-91.809799
-74.999008
-94.917206
-107.233276
-32.792530
-46.932724
-63.306938
-146.916519
-115.363197
-61.706043
-121.698639
-102.334831
-106.575668
-147.697205
-59.392937
-54.744942
-77.563744
-57.298454
-111.170624
-56.348610
-124.741882
-83.503876
-43.981758
-63.707096
-151.925186
-61.726021
-103.661545
-140.307053
-93.446037
-61.259514
-153.852615
-145.257614
-122.851898
-45.875309
-63.657310
169.273300
-82.548973
-166.931732
-104.033844
-146.037796
-115.308029
-56.849972
-62.537193
-114.702202
-72.732803
67.524925
-31.448498
-70.170357
-159.521347
-141.252563
-66.427589
-95.746590
-48.777058
-64.983398
-49.849384
-60.718990
-84.679359
-49.128441
163.966888
-64.773849
-162.381897
-54.021748
-28.979179
-67.778587
-62.965317
-88.527214
-138.990601
-139.360825
-75.853127
-65.519882
-36.093372
-114.236000
-159.739304
-96.265778
-57.445179
-59.910217
-63.504635
-63.895508
-61.127022
-54.056744
-67.854813
-54.631363
-110.118111
-112.407173
-87.789558
-149.000702
-156.572021
-72.714859
-64.130669
-62.516827
-37.747593
-75.748161
-75.999222
-67.915489
-50.348892
-124.121361
-58.974533
-102.069511
-166.042419
-139.249969
-42.928757
-37.141693
-161.570358
-60.651859
-69.776245
-61.824554
-66.643692
-68.892242
-63.955326
-49.095463
-57.934189
-89.396698
-91.259995
-93.638901
-113.587090
-64.388565
-68.344757
67.059120
-95.169312
-131.913483
-64.383270
-82.181755
-103.787918
-51.837482
-64.681892
-70.068489
-31.470314
-157.211288
-42.708790
-70.492683
-80.653557
-75.592766
-124.658447
-105.105713
-139.893173
-105.938011
-158.084503
-66.220985
-81.346878
-84.125076
-113.909248
-136.139984
-77.473373
-73.760826
-111.427834
-124.875259
-120.708618
-118.599586
-96.897255
-105.929626
-53.927349
-94.949402
-118.516396
-102.113342
-114.470116
-80.519943
-66.323433
-129.136688
-131.658035
-88.088440
-89.784637
-93.536423
-138.729446
-69.083321
-165.390900
-44.310066
-66.762909
-147.277893
-173.013000
-85.012207
-115.376534
-58.791183
-103.510132
-163.661377
-107.366196
-67.679749
-134.737518
-65.141556
-80.094643
-78.033340
-169.518066
-78.351646
-96.714951
-62.492737
-66.377914
-84.757240
-55.189854
-105.253693
-68.090538
-113.130165
-88.466446
-65.829437
-67.488251
-57.117062
-58.084518
-61.272942
-71.807220
-62.317059
-142.058319
-169.229584
-135.362946
-118.991508
-80.533707
-66.489548
-57.622902
-161.839783
-77.853516
-148.426453
-43.330364
-120.194244
-143.540466
-159.763443
-118.964897
-74.572044
-146.029221
-60.951046
-67.716782
-31.304768
-71.451523
-58.142570
-56.385441
69.415405
53.091228
73.182861
-143.333939
-66.904701
-80.565712
-59.680599
-149.679184
-102.462837
-62.640411
-115.768379
-48.293461
-149.159897
-158.504272
-71.457802
-70.742210
-59.607304
90.427399
53.802025
80.154366
77.901657
-78.124588
-80.886230
-68.178177
-104.841461
-60.752262
-74.204155
-106.246452
-63.526302
-63.968380
-158.911880
-116.137688
-112.002617
-157.069351
-37.143642
-109.436630
-90.524628
-84.879135
-94.999573
-160.863281
-61.818302
-70.295097
-92.137291
-63.227440
-77.328300
-72.162376
-72.321259
-53.446003
-50.482468
-61.801720
-140.255280
-89.157768
50.795567
70.055870
54.633476
67.965088
45.180027
32.145370
80.901520
54.111988
-66.256348
-81.306694
-37.086411
-96.393555
-64.218170
-65.385941
-63.372131
-69.361595
-51.502872
-76.915703
-73.345688
-86.179871
-60.325253
-87.236076
-72.963638
-62.588921
-64.408859
-64.440033
-60.106972
-59.600304
-97.404663
-91.250465
-48.048325
-82.815666
-118.695755
-59.550442
-72.462784
-73.796097
-85.482147
-80.068443
-18.651936
-75.178764
57.981228
-101.386513
-109.223755
-115.618591
-122.126083
-167.028091
-54.706406
-54.082600
-90.640724
-49.537804
-163.222137
-156.211044
-60.028446
-65.838226
-58.582153
-145.111816
-137.147202
-101.213417
-97.821548
-55.537182
-133.076538
-131.477737
-38.897545
-61.988384
-157.202103
-145.375290
-54.280472
-81.731865
-106.328545
-75.830093
-144.114883
-46.204788
-60.605728
-90.171135
-145.374451
-103.566254
-74.530525
-74.006485
-62.593113
-159.787796
-74.008446
-124.468277
-99.727501
-63.068966
-57.862656
-57.322475
-81.538910
-100.148254
-75.586723
-130.126236
-64.853249
-85.243637
-80.476860
-155.322433
-108.178703
-69.657570
-61.791836
-78.557602
-111.979713
-56.360161
-96.523827
-117.637489
-59.299301
-67.808380
-120.102478
-63.986683
-92.582718
-67.945831
-76.164825
-65.620667
-104.542641
-67.090675
-57.260422
-79.339630
-101.464195
-66.609215
-175.054047
-154.790207
-105.307289
-105.467606
-66.554535
-119.821167
-120.797562
-81.417770
-120.478790
-128.267776
-117.915176
-60.575378
-51.267536
-71.869293
-65.444313
-81.758736
-69.781631
-73.855537
-88.853897
-62.356251
-67.595551
-78.223495
-41.370296
-150.739014
-125.575371
-84.131416
-145.665817
-70.022896
-55.297390
-43.063782
-64.023224
-68.177238
-57.363277
-134.186249
-87.838036
-63.342064
-88.843552
-78.649979
-53.576740
-150.788986
-62.992340
-67.376823
-47.315556
-62.354733
-59.007832
-160.242599
-72.715530
-65.351639
-61.651680
-98.534035
-123.981941
-78.241905
-61.499168
-43.194092
-52.768730
-61.875870
-81.475548
-55.708786
-69.238495
-67.061844
-56.608715
-34.941040
-50.541733
-167.809479
-92.876938
-119.868164
-55.541756
-60.374737
-59.604450
-57.552715
-58.367428
-88.385628
-73.827118
-57.056980
-78.863487
-162.790726
-69.337715
-68.691887
-50.853004
-156.987732
-60.412323
-67.821548
-71.045792
-48.824959
-95.450386
-48.794106
-71.265175
-75.964363
-63.555687
-55.468918
-71.780533
-48.958897
-62.995895
-55.662235
-78.396873
-89.981117
-66.361908
-101.875504
-57.558983
-145.276703
-57.051365
-40.801453
-72.238045
-144.327194
-45.540306
-55.238571
-60.209522
-56.761898
-67.538513
-71.821289
-63.601776
-72.377724
-111.260658
-102.409775
-117.568123
-90.712585
-56.218632
-93.096085
-89.596077
-59.880314
-106.929855
-58.354355
-69.197067
-55.436966
-107.479332
-47.766323
-153.889862
-75.695580
-95.978127
-93.927132
-60.186455
-78.142311
-95.506882
-61.255360
-76.270058
-64.389175
-66.257637
-73.783203
-96.812363
-62.670097
-75.535950
-63.390900
-53.494617
-97.032158
-163.635696
-131.720627
-111.352921
-82.015648
-65.106148
-60.729668
-58.714508
-66.198799
-149.525024
-69.134163
-44.111874
-69.475517
-148.836777
-50.850811
-157.437119
-49.537632
-64.994759
-55.468361
-158.049591
-26.611282
-60.540333
-141.104645
-100.650963
-103.195518
-70.686455
-84.721481
-153.580643
-96.952942
-96.782341
-65.010475
-135.964600
-114.907883
-70.530594
-112.954796
-52.427502
-65.825928
-135.597229
-121.306915
-102.737389
-140.787949
-58.277321
-68.070946
-58.813034
-79.386887
-66.509964
-55.359035
-82.542007
-55.077286
-50.385201
-101.706154
-125.055115
-100.345833
-58.554470
-66.976395
-80.090668
-98.356621
-61.993286
-62.744476
-70.880440
-150.595718
-59.413040
-51.376656
-110.334389
-141.785156
-60.859592
-71.624840
-125.941826
-76.135368
-42.540543
-69.875755
-130.061615
-59.317623
-85.996796
-76.722588
-67.319061
-72.155273
-58.189915
-32.082722
40.692371
-108.288452
-65.949966
-116.319565
-115.305496
-103.779320
-79.306526
-100.400055
-57.534927
-101.832031
-65.509216
-86.280182
-59.879841
-138.641830
-65.848114
-132.516129
-51.574341
-56.969784
-65.189224
-142.186584
-46.940212
-110.241608
-73.729736
-86.084702
-72.520889
-61.642227
-87.621979
-52.411961
-137.019730
-50.687473
-63.005604
-157.834320
-75.944580
-152.436539
-164.621246
-86.004456
-62.483467
-57.153877
-96.700439
-96.283844
-66.850517
-84.065277
-55.511673
-60.812717
-74.154747
-84.909790
-81.800468
-50.299770
-80.519524
-35.387596
-63.343643
-52.828533
-59.585514
-82.464104
-153.473923
-144.709167
-67.729706
-106.274376
-89.653191
-46.972786
-67.404289
-75.158684
-48.210152
-55.102600
-80.855469
-133.128052
-62.714546
-137.279984
-117.124405
-80.227180
-130.312973
-125.093353
-153.089554
-78.844742
-106.416412
-84.455658
-146.020767
-60.387535
-95.253967
-154.037521
-157.792007
-76.353317
-85.824959
-66.104073
-89.482025
-67.009109
-90.112480
-103.747536
-97.902939
-79.301086
-103.760422
-70.043159
-79.545952
-86.310394
-133.167374
-35.747719
-96.738258
-72.113205
-58.153778
-64.572662
-67.383202
-25.794847
-54.547100
-112.344719
-71.965782
-56.224678
-70.735641
-150.314178
-103.866417
-55.994808
-63.469776
-107.480141
-161.292664
-78.770714
-95.412384
-74.526596
-130.002869
-68.121849
-49.627773
-62.395344
-59.381451
-60.730427
-68.940353
-96.518883
-89.448608
-85.066025
-59.128159
-115.162460
-128.910614
-165.309814
-91.853432
-135.603851
-102.874588
-57.811176
-32.344719
-54.986832
-138.369278
-104.192123
-63.554359
-68.284447
-65.888260
-69.752991
-82.763290
-154.355637
-143.275238
-89.580559
-64.174606
-54.028946
-77.041962
-71.691879
-124.223419
-70.488693
-62.840851
-69.552185
-72.315712
-111.159492
-79.902519
-80.074402
-94.249695
-110.705261
-63.314224
-94.851852
-106.392952
-126.074669
-88.693871
-66.620201
-97.406715
-61.845890
-97.648781
-106.808594
-107.370529
-89.341034
-76.325768
-101.405983
-63.722252
-48.530464
-97.004013
-69.408348
-129.591904
-91.452057
-124.676247
-63.248013
-60.688797
-118.961700
-159.740280
-172.897110
-102.359428
-112.321594
-80.893501
-137.151520
-49.679577
-32.596581
-61.502846
-137.174240
-67.763260
-63.428459
-172.693787
-51.787880
-73.941124
-63.292961
-57.198868
-100.662109
-75.780525
-61.098743
-135.749954
-94.821495
-75.422295
-141.885666
-65.859024
-68.085800
-151.522446
-44.310009
-125.300346
-65.459297
-160.850372
-52.574203
-97.589584
-58.139626
-51.523281
-67.207336
-84.034325
-87.354568
-61.806221
-58.567924
-159.721909
-63.352406
-158.981079
-79.127533
-35.635769
-144.034180
-87.240395
-164.677979
-89.419144
-73.948692
-56.985619
-118.269516
-70.796440
-62.259335
-59.711319
-160.015457
-55.422764
-155.940445
-99.500053
-162.557449
-96.688423
-90.110497
-104.391701
-78.503021
-67.917168
-60.811096
-93.989655
-80.041374
-95.012947
-84.107719
-118.444748
-108.440231
-61.040604
-65.360619
-61.225388
-87.102539
-62.076725
-120.646667
-77.015068
-77.267487
-139.139542
-85.404694
-62.637974
-95.130035
-67.520729
-85.305809
-134.601334
-77.408066
-52.580299
-53.485222
-90.943718
-108.469437
-80.984970
-78.364410
-157.336716
-58.036095
-111.628822
-82.776291
-46.904861
-73.661713
-81.406342
-141.668793
-136.527695
-112.312714
-140.924438
-122.808777
-62.795990
-54.077713
-74.300652
-65.160797
-78.414833
-145.918243
-107.111687
-54.815731
-72.581596
-58.612652
-80.343040
-78.076454
-121.062721
-135.661484
-76.396454
-57.499447
-70.289772
-51.224155
-135.942245
-62.926319
-71.864120
-62.449299
-148.559616
-66.397736
-178.273972
-93.322754
-67.056770
-59.560688
-100.086662
-63.799511
-129.788101
-61.908272
-110.929520
-98.992165
-98.876694
-106.786263
-53.888836
-121.734726
-62.254280
-70.345787
-70.682182
-57.514820
-138.367828
-82.650185
-110.989082
-69.259659
-49.686771
-47.121193
-149.442657
-97.410599
-80.268394
-140.731400
-63.024025
-80.686142
-56.173981
-134.616547
-87.666199
-73.941643
-54.225727
-41.895748
-67.500160
-95.128578
-42.268040
-51.625851
-42.243374
-131.373566
65.353531
-156.069016
-68.900116
-63.399342
-66.314850
-77.895004
-159.758301
-64.859863
-81.247841
-116.614151
-58.113152
-109.853325
-66.419518
-87.089867
-141.139221
-83.699196
-101.804794
-52.256718
-148.213379
-83.465218
-79.084030
-105.808006
-124.065300
-83.231926
-70.246140
-59.254135
-109.231766
-133.360809
-77.718887
-148.673035
-46.849850
-144.036285
-70.239914
-89.881897
-166.341522
-62.192860
-126.552345
-63.607914
-49.518303
-58.133678
-121.100311
-113.586716
-62.585266
-59.943382
-98.432800
-67.880821
-108.902527
-117.713219
-106.742554
-60.448975
-33.531376
-94.868713
-79.346275
-63.191597
-54.152016
-46.373856
-116.951614
-54.692646
-50.169697
-68.129982
-73.759949
-56.759510
-62.201759
-117.521896
-95.743767
-106.427406
-138.081665
-59.942879
-48.175961
-59.674122
-42.950928
-81.283760
-74.728790
-60.886723
-69.971191
-69.386307
-163.772812
-47.408585
-69.692192
-105.083878
-126.336456
-86.021851
-92.404755
-67.612312
-94.839539
-71.628426
-70.039177
-65.746292
-125.704025
-134.057098
-76.073280
-73.142952
-89.708870
-162.353210
-66.047714
-65.618645
-68.168121
-61.085896
-56.559422
-49.497971
-76.064629
-76.397797
-34.100594
-119.076035
-91.718338
-41.538334
-82.947762
-125.160324
-68.323044
-67.667549
-46.144352
-82.804100
-66.952858
-138.247803
-128.739929
-66.908569
-100.624420
-77.546318
-57.813469
-60.145031
-95.213402
-93.215820
-129.906799
-71.798874
-64.683685
-54.742825
-141.149597
-67.292702
-61.054264
-64.661179
-144.316025
-68.185516
-144.326813
-58.596451
-53.602634
-80.858452
-59.878101
-104.761482
-57.015541
-62.411102
-85.041855
-108.648071
-52.735363
-110.000740
-61.426502
-124.703842
-61.825531
-141.800507
-106.676949
-72.522797
-178.200928
-105.417732
-50.538113
-174.534302
-109.070671
-69.953621
-66.269737
-74.842361
-60.009903
-62.000999
-68.739807
-70.355682
-73.106651
-43.618439
-29.279346
-52.321163
-55.887779
-52.773903
-88.917030
-71.489479
-77.103790
-38.318748
-68.915688
-146.888336
-86.254082
-64.888962
-64.922546
-71.542229
-59.401463
-86.499817
-80.809273
-159.710663
-60.105579
-52.117714
-157.781265
-72.850792
-69.915085
-72.170784
-66.168732
-77.727341
-61.861389
-99.584969
-61.225449
-53.707378
-135.088638
-113.584091
-93.100983
-83.257408
-66.277405
-55.456161
-113.633858
-118.666580
-122.321060
-145.653946
-54.280273
-47.122101
-37.221977
-68.488281
-88.168816
-56.638493
-72.149261
-47.748810
-39.511707
-60.911488
-67.139297
-165.623886
-159.442154
-60.969490
-75.508049
-92.108994
-56.587811
-112.377220
-90.638695
-109.100487
-121.907913
-107.957542
-126.238747
-142.388565
-87.215118
-36.631992
-71.985023
-109.368446
-60.765553
-127.466156
-89.334770
-102.187523
-111.309052
-58.147427
-70.871193
-86.699371
-64.338409
-68.137924
-63.818783
-72.224869
-56.744934
29.087801
-64.101639
-128.794006
-63.180313
-143.611084
-82.683113
-80.805847
-49.479179
-30.388288
-65.724075
-66.425209
-133.805664
-121.893585
-79.724335
-71.506172
-106.607605
-61.528389
-148.909378
-26.244505
-159.986603
-156.879791
-105.461395
-157.070267
-70.289284
-64.246872
-119.071190
-117.664970
-58.424881
-96.601875
-86.586563
-67.614571
-53.393368
-114.123589
-69.379173
-101.270508
-45.730213
-69.576469
-67.079926
-57.386059
-143.159531
-100.183052
-107.838562
-92.747917
-85.286552
-51.550045
-59.557476
-84.291740
-69.856613
-52.942749
-103.995926
-127.429085
-37.891613
-50.987114
-57.477131
-84.362236
-52.746811
-48.919128
-119.113739
-71.622375
-150.036652
-125.075211
-143.117569
-154.225220
-80.589767
-145.036102
-73.675262
-66.816109
-56.613670
-101.685127
-144.803421
-92.000763
-80.084816
-66.007652
-66.819763
-54.638466
-103.354813
-61.343430
-80.028870
-64.932510
-114.220207
-151.839554
-82.689796
-146.810135
-60.656612
-66.355980
-66.522102
-66.071243
-162.674316
-114.842552
-104.595398
-79.542053
-47.652630
-155.956284
-44.289326
-58.516857
-82.845032
-143.467712
-80.282944
-70.182007
-77.968628
-70.097656
-58.516701
-102.253601
-74.518715
-71.417343
-32.156242
-57.258579
-59.681561
-44.505814
-55.193031
-74.410637
-92.020187
-64.993179
-41.780251
-93.494583
-113.774254
-115.756401
-57.525394
-115.900597
-84.048302
-75.332115
-165.508636
-70.401924
-107.344002
-111.525810
-106.081436
-144.512604
-83.087944
-51.981403
-111.995506
-85.876732
-67.765427
-111.646385
-73.286697
-62.390285
-59.997887
-65.236626
-68.957695
-146.480972
-142.620728
-109.819153
-89.797432
-147.017029
-57.795937
-41.997658
-46.337177
-103.170326
-142.831329
-75.457382
-96.112228
-58.461861
-99.453430
-59.019142
-63.371105
-148.601013
-49.729649
-68.626434
-154.915802
-60.690899
46.198544
74.500748
48.640747
-157.210312
-55.819073
-29.149839
-46.309845
-72.984245
-72.071442
-55.448421
-65.752792
-157.765915
-57.551197
-111.419952
-49.539124
-129.798279
-31.813913
-65.152634
-149.907074
-63.033798
-58.288879
-102.092072
-103.159065
-65.110237
-70.042816
-62.794010
-39.559361
-126.705627
-67.227119
-64.416969
-60.956512
-112.371872
-51.990170
-148.273788
-80.667732
-98.184990
-102.948959
-74.516441
-103.465981
-104.020782
-131.392227
-122.958176
-15.444995
-97.400436
-104.691620
-42.999493
-50.029877
-62.251442
-78.758080
-112.592178
-69.007553
-63.848099
-29.039497
-61.998360
-105.723427
-54.313290
-68.801346
-89.088356
-73.802734
-105.891998
-145.335098
-60.352982
-80.658974
-83.618881
-70.471916
-66.476379
-118.888176
-52.504894
-46.624489
-52.063602
-107.008759
-62.226067
-98.137138
-43.515865
-83.241119
-109.699593
-68.588455
-83.290443
-159.579010
-159.315842
-154.105560
-109.471832
-138.831482
-58.152786
-68.649597
-90.735237
-130.041214
-57.072060
-71.728401
-38.089211
-57.583019
-64.293900
-77.526993
-107.207298
-68.971390
-70.811707
-152.500214
-66.868172
-91.339073
-59.292255
-77.442757
-156.247162
-74.057388
-78.211014
-54.595882
-146.192902
-67.690422
-111.844803
-90.383095
-69.123123
-145.398590
-98.369659
-72.803391
-63.194683
-77.672386
-157.935547
-57.509132
-73.074905
-134.771072
-136.325729
-116.884232
-143.034515
-55.615688
-51.197510
-64.675278
-155.120804
-65.914597
-79.551178
-77.812454
-61.912453
-119.968498
-92.972137
-67.767601
-54.813629
-148.182571
-110.337372
-110.293823
-63.344360
-108.094391
-57.831112
-72.094978
-55.537052
-131.975693
-83.050797
-65.748672
-93.695305
-62.717163
-119.618423
-170.088165
-54.729919
-161.610703
-61.656948
-131.701538
-143.770782
-60.462170
-94.227066
-157.193878
-157.008987
-65.752899
-120.967804
-71.283501
-59.859085
-57.699268
-59.356552
-85.916451
-101.998711
-104.014381
-145.617767
-57.294777
-95.244179
-105.034073
-60.833405
-61.092857
-123.843124
-92.039360
-65.956932
42.363029
41.993786
76.910065
68.359467
76.066666
-90.306137
-65.677742
-67.733208
-95.380867
-62.919609
-117.526634
-70.300369
-65.670883
-158.678757
-77.155983
-70.735359
-85.626312
-55.436386
-55.846443
-139.347275
-131.930603
-72.428329
-21.222773
-116.667496
-69.236992
-35.999973
-33.829166
-95.007195
-81.129669
-99.815140
-89.069046
-160.133911
-123.709297
-63.409641
-67.815575
-94.665146
-108.091103
-139.061188
-89.743172
-123.813782
-52.954021
-71.859314
-73.922737
-138.747253
-54.335197
-67.280502
-51.623749
-69.750977
-71.432899
-42.685444
-61.205139
-93.408043
-106.164536
-104.922035
-87.978279
-105.720352
-104.067947
-60.887760
-88.739250
-73.755722
-56.046249
-143.549591
-45.123066
-51.751781
-132.318909
-53.431026
-93.300835
-54.465755
-79.040810
-129.814377
-58.380184
-122.799187
-65.161652
-55.184437
-62.886368
-51.714111
-47.130836
-67.653069
-85.346687
-78.594269
-63.191883
-62.960064
-51.588161
-76.767868
-64.796951
-59.010994
-58.844578
-119.512199
-81.779114
-118.501083
-145.361557
-158.152969
-85.058533
-61.987400
-69.245644
-58.179043
-96.516602
-45.616493
-27.263039
-52.642311
-91.088211
-79.691788
-112.268486
-115.642227
-101.824753
-153.776947
-108.173126
-102.748077
-58.433781
-113.749229
-87.632996
-164.629120
-53.277126
-60.149403
38.075542
48.020939
88.062889
86.668816
70.854599
34.837570
34.159405
50.023693
35.730396
37.505722
63.407314
42.867035
-81.069603
-137.703827
-63.740498
-44.959843
-64.873436
-66.713493
-137.023392
-103.430420
-106.087189
-62.912540
-60.624672
-56.729546
-122.002266
-112.852882
-66.439293
-118.611763
-14.490246
-102.235153
-131.956894
-54.647743
-64.906288
-158.482391
-71.447899
-80.276527
-85.346642
-143.138748
-124.449356
-61.303459
-119.126358
-48.988426
-56.394085
-60.188950
-130.461563
-26.957073
-96.984154
-122.250214
-55.255718
-143.079559
-68.224823
-55.455029
-140.457764
-68.773087
-84.767609
-58.567326
-134.699768
-154.210342
-150.716614
-80.286140
-148.602173
-98.072968
-61.352493
64.456749
73.274895
-55.676842
-82.258690
-62.279057
-58.027397
-153.489990
-154.277069
-59.724640
-64.448509
-70.383446
-111.120064
-127.695984
-65.798172
-107.522888
-80.801666
-62.293877
-95.837448
-139.800491
-130.844070
-70.202477
-55.482586
-69.966545
-150.646530
-102.994217
-56.009575
-62.705975
-149.423874
-50.205620
52.780209
45.404476
59.737629
69.601349
67.096542
57.203346
48.775021
47.628105
42.787621
57.258400
52.791859
48.120865
70.651237
77.587128
52.209496
50.611401
-84.601273
-65.400276
-98.508621
-60.456364
-143.324936
-54.183483
-60.413136
-155.344009
-70.423782
-52.536621
-117.393242
-108.259842
-108.838120
-105.248589
-157.716385
-113.528854
-122.416298
-90.522156
-53.955090
-115.033928
-34.667225
-166.890182
-139.822784
-55.042889
-91.258148
-66.761765
-163.047012
-90.297775
-72.585457
-108.339394
-64.943626
-88.863556
-54.759026
-108.676743
-104.726837
-150.010178
-61.707920
-70.912971
-86.443428
-81.206512
-80.233284
-35.779484
-66.772064
-60.351215
-94.259995
-108.599281
-110.203606
-97.909470
-140.004303
-99.271545
-81.689545
-51.510612
-69.175812
-110.334953
-69.476936
-82.052803
-62.992661
-58.718327
-56.179531
-64.845207
-124.397942
-66.413261
-58.410164
-83.497757
-113.779282
-54.520569
-59.947830
-120.661949
-118.905090
-152.578735
-76.259537
-88.356941
-35.578545
-73.795677
-59.555012
-141.948196
-63.722450
-55.339783
-143.962555
-65.822121
-119.608109
-46.340336
-121.511269
-60.969593
-153.720383
-62.795948
-67.306534
-154.318146
-76.224197
-59.894012
-64.192276
-44.437885
-154.108826
-33.769310
-62.421349
-70.311790
-64.959000
45.689247
76.298935
94.068474
49.458546
67.940140
174.021439
-92.417564
-97.227531
-105.258629
-94.823578
-116.669640
-58.918846
-104.217209
-125.340149
-59.896740
-72.588501
-97.101799
-112.259590
-68.348328
-59.517082
-65.216095
-67.484024
-75.806602
-117.101608
-68.103180
-110.181618
-81.287201
-117.422363
-59.846222
-148.015396
-119.747772
-81.827606
-145.886932
-67.150620
-90.346581
-53.679794
-63.722771
-32.313049
-129.847366
-74.060547
-56.249046
-117.136238
-116.683022
-100.312256
-46.316978
-63.617149
-153.762756
-155.095596
-171.033020
-140.408524
-56.489044
-93.670822
-36.412331
-59.818855
-81.881363
-54.923958
-122.069656
-123.898438
-105.055664
-89.908455
-102.847610
-149.335190
-63.523979
-168.108047
-91.954155
-67.684753
-27.815525
-78.510818
86.388351
-65.401917
-36.235092
-80.487564
-78.238747
-113.985031
-68.295120
-46.777527
-57.031559
-68.291260
-59.056942
-50.843464
-58.660728
-128.614853
-55.211483
-150.734924
-52.187950
-44.407593
-81.519249
-61.830620
-74.566605
-59.776974
-136.770264
-90.250244
-51.603615
-62.308167
-62.276329
-66.406960
-72.980682
-71.418533
-59.529419
-43.335514
-93.160301
-49.743698
-54.286797
-120.892624
-63.822594
-142.474106
-122.899712
-34.768383
-72.318810
-50.156284
-50.294418
-155.931183
-60.065678
-66.694817
-149.518112
-116.834793
-58.626850
-125.937698
-40.183170
-153.926971
-92.358009
-128.719177
-55.376595
-114.672630
-66.403358
-70.672333
-84.437538
-99.361130
-106.780533
-117.076172
-109.495087
-57.636147
-59.342579
-146.423599
-61.538998
-147.351349
-55.888905
-71.239792
-58.652546
-57.294716
-70.947739
-144.363434
-68.023705
-149.186539
-126.433075
-53.812756
-135.173431
-69.861290
-78.149811
-62.300858
-87.262405
-72.418182
-69.735901
-67.009369
-130.023438
-89.845352
-90.778984
-164.124207
-55.654247
-61.116829
-86.924149
-117.267632
-42.240768
-83.851311
-65.345901
-61.228462
-43.527225
-74.077499
-62.935394
-65.332352
-100.075256
-56.766956
-93.787987
-63.340645
66.298775
47.588219
47.317528
72.263451
-63.803555
-69.346214
-59.261654
-51.935612
-63.204723
-67.219208
-141.406891
-55.183968
-119.715126
-141.999817
-71.725677
-62.363880
-60.916061
-88.747665
-97.977226
-34.367546
-151.938034
-60.186707
-53.108196
-92.098297
-87.259277
-70.194588
-67.157722
-70.171738
-39.822254
-85.004585
-83.037247
-53.315777
-86.395775
-129.416840
-53.902523
-110.874779
-57.163349
-151.406128
-82.493050
-88.807022
-79.777199
-161.611923
-72.605591
-112.400429
-48.249409
-81.575348
-89.547714
-105.998428
-120.301437
-149.932007
-70.902138
-56.463257
-90.413475
-37.833225
-69.263023
-61.278160
-161.900696
-110.027405
-96.614288
-55.898830
-84.523094
-69.012108
-58.897270
-152.320557
-65.770500
-64.960625
-63.788193
-75.008865
-82.531624
-147.711304
-70.109543
-58.533298
-97.774445
-168.523605
-50.842705
-72.116096
-122.948944
-80.552719
-65.696182
-74.569984
-66.450356
-105.021034
-65.700432
-130.322983
-79.442421
-60.693699
-95.458199
-58.086079
-93.033165
-86.129242
-71.203514
-74.294052
-55.461128
-62.698837
87.736893
-164.366928
-56.877243
-57.155376
-60.568569
-88.433327
-60.995705
-61.210854
-58.701450
-73.190994
-49.276722
-65.968193
-51.365715
-75.092667
-92.377228
-69.589439
-19.383987
-92.221069
-64.096321
-154.021912
-53.879246
-143.524567
-16.640484
-78.011482
-95.542198
-116.775467
-35.384415
-72.772324
-81.073410
-97.363434
-149.956467
-72.220047
-59.110870
-75.314522
-64.277473
-165.945236
-65.574020
-122.920288
-72.071167
-152.930817
-84.412735
-51.319759
-50.952755
-91.995857
-140.471695
-67.705399
-63.222706
-43.341408
-77.495735
-55.737419
-131.917938
-64.070847
-77.491035
-63.593136
-138.568878
-80.579346
-47.818073
-37.347439
-66.203857
-54.832142
-57.000164
-60.644630
-68.537956
-57.691319
-38.562756
-117.671967
-92.804031
-69.404610
-62.422310
-83.487457
-98.699440
-78.911934
-162.660049
-56.502319
-78.642624
-134.575943
-91.749992
-146.149979
-66.111610
-69.433563
-62.044651
-61.725727
-67.826225
-113.559006
-92.808624
-75.330330
-61.067791
-54.062199
-61.921890
-63.934319
-64.869423
-62.172703
-50.352936
-72.619797
-153.362976
-62.795555
-89.070473
-85.637428
-95.959312
-63.666103
-98.067146
-70.102699
-60.092686
-125.703339
-53.988651
-109.980072
-58.896473
-117.864418
-91.438431
-58.901615
-78.971092
-60.608650
-96.510460
-62.095379
-72.457298
-86.274513
-94.020958
-53.454189
-67.617752
-61.364204
-59.669308
-100.827255
-38.227646
-52.821419
-28.121351
-61.478817
-52.581577
-56.696785
-53.917053
-102.693611
-166.035828
-75.335754
-108.159073
-157.813126
-108.587532
-61.227520
-98.587944
-112.598831
-69.766785
-134.176788
-71.410660
-145.311951
-114.643478
-47.328674
-69.949455
-66.507362
-33.143574
-80.763626
-83.487000
-64.201599
-150.426651
-108.078964
-84.275711
-83.940376
-119.210205
-121.102036
-80.633179
-151.181396
-129.145599
-99.521614
-108.519615
-57.030315
-163.684784
-59.470913
-100.425255
-63.242958
-86.811981
-68.588264
-148.080185
-72.766304
-91.445084
-101.787651
-71.895325
-133.138000
-63.343678
-61.087933
-54.352283
-69.191093
-57.699562
-67.051674
-50.577431
-102.176262
-44.684494
-87.417358
-69.308350
-77.498604
-61.512100
-123.655609
-97.505638
-117.833908
-92.498528
-110.223770
-40.852482
-118.962219
-67.851692
-55.770939
-56.110054
-91.071320
-48.145088
-145.444077
-145.721130
-82.942169
-126.250244
-83.993065
-54.172428
-70.950211
-126.867783
-66.573929
-55.844299
-59.516235
-73.454201
-61.470806
-57.763187
-60.623814
-115.054718
-157.791580
-83.886032
-134.615982
-62.590729
-110.914917
-135.753922
-102.166206
-56.733757
-96.482941
-96.935783
-81.262337
-62.255772
-108.363396
-93.684959
-96.371925
-86.727661
-75.696472
-92.889946
-70.408287
-82.010681
-89.367393
-159.406036
-60.457951
-123.803947
-166.803223
-156.635300
-56.521965
-90.745956
-55.879879
-61.272102
-52.728718
-66.337585
-87.181023
-114.831169
-133.307205
-61.219646
-39.190990
-164.369507
-155.781754
-158.052933
-70.042145
67.572235
73.249115
73.413727
78.749367
80.869301
-156.616455
-94.386009
-93.363487
-56.873974
-62.052013
85.035255
49.232227
-108.412544
-143.991608
-72.973404
-58.720234
-90.380463
-107.247902
-56.298367
-59.958805
-124.498520
-100.218025
-57.567284
-66.837616
-77.647621
-56.017902
-57.853085
-83.117668
-152.370392
-60.206924
-92.193916
-110.668175
-79.605499
-72.086212
-64.968895
-76.645302
-82.484940
-67.696526
-59.392254
-87.558525
-141.344498
-59.637638
-33.281883
-136.791000
-81.113586
-165.533264
-55.145187
-108.445633
-104.387329
-73.374283
-71.846298
-64.469002
-70.398849
-81.392761
-161.138321
-26.614050
-61.571686
-81.697906
-83.003517
-45.885754
-145.201065
-115.310265
-100.948898
-117.574486
-146.359161
-78.763290
-76.886848
-57.739082
-70.202698
-135.281967
-49.474205
-67.177940
-74.048286
-150.628647
-116.424667
-69.279221
-60.325935
-108.118477
-69.204781
-130.498291
-163.390106
-76.720451
-66.689842
-58.215443
-78.233131
-107.869019
-110.003677
-110.979965
-128.035660
-111.092735
-66.910759
-141.370285
-59.061653
-53.454796
-62.639496
-58.693623
-73.904816
-61.279572
-70.976097
-145.623093
-144.797150
-154.633148
-63.974609
-133.188309
-68.220612
83.415314
78.312332
78.635437
90.651970
39.665546
69.856125
66.383736
75.574554
-66.170616
-148.222244
-55.487232
-68.191566
-72.554703
-163.078629
-57.943531
-62.872803
-63.873516
-44.685070
-137.803177
-57.440495
-35.084042
-64.559532
-111.223976
-55.154312
-56.348640
-53.628040
-139.842453
-87.610390
-69.770027
-65.056465
-50.636139
-49.499340
-60.543365
-145.539795
-89.802727
-140.699844
-73.971420
-54.842999
-36.877083
-110.499863
-111.740051
-146.824142
-131.494827
-96.971588
-55.097393
-61.752674
-50.866570
-66.787529
-56.929070
-67.909439
-67.437943
-81.829498
-81.498688
-42.992367
-112.888245
-98.364914
-62.252403
-55.461319
-63.312332
-158.373291
-168.591248
-55.695499
-99.690468
-61.141010
-62.443764
-64.070740
-32.351791
-55.913254
-56.676147
-82.382294
-107.045029
-84.713608
72.271126
-110.833008
-134.389572
-49.007305
-86.131737
-112.708397
-78.374748
-97.766937
-104.260216
-54.193619
-95.145721
-52.111744
-28.477221
-53.382416
-67.150879
-144.242188
-57.214127
-144.982147
-115.003494
-158.767670
-65.561188
-34.714046
-56.108971
-50.406765
-53.158192
-104.901291
-72.579903
-118.059433
-67.524971
-106.107109
-71.585121
-58.540764
-65.096558
-115.515320
-71.872879
-154.554504
-162.822495
-115.433022
-103.708244
-101.010834
-59.622917
-85.107048
-57.175369
-82.298424
-87.969872
-174.389084
-83.502014
-65.075874
-105.330116
-78.331787
-144.275177
-95.631996
-97.650635
-55.213551
-97.059822
-48.385204
-33.663357
-74.911896
-57.179058
-63.588127
-60.030899
-68.638367
-114.003380
-65.869888
-117.042679
-88.665665
-57.341579
-68.040596
-60.460621
-77.098198
-64.257484
-98.309547
-147.447540
-97.278000
-79.773956
-126.414787
-59.796227
-53.047226
-137.661118
-153.876114
-68.454865
-93.593369
-61.411415
-73.036926
-78.713158
-90.698013
-153.609482
-160.065674
-55.713512
-67.346832
-69.129372
-107.975883
-102.269836
-61.012848
-61.644791
-45.690636
-84.487694
-75.882530
-70.252945
-63.555103
-88.613510
-37.533417
-145.787491
-85.248436
-65.951683
-154.043579
-56.759731
-100.562645
-59.523716
-88.255066
-59.771187
-95.344589
-109.234497
-81.405853
-155.037643
-63.186153
-127.399178
-57.342712
-66.414444
-69.083702
-89.201736
-61.485859
-142.938538
-128.502594
-55.871456
-68.287926
-92.616486
-117.070145
-59.792976
-45.612530
-108.711052
-56.949478
-103.971016
-149.346573
-51.876537
-168.291565
-153.480621
-70.286102
-59.847309
-62.428185
-94.064278
-130.282059
-143.593613
-95.252800
-57.767319
-119.918770
-88.822411
-131.333115
-55.121758
-82.143646
-82.736710
-154.279266
-122.039192
-132.655441
-111.691330
-97.542053
-110.412872
-70.590897
-90.263115
-162.784760
40.634960
71.032280
29.517593
75.909309
67.839378
36.204319
59.823826
74.910080
55.557625
58.491982
63.092278
-61.372955
-70.965950
-67.296379
-54.421253
-113.033638
-59.628670
-99.559601
-60.036732
-34.677006
-79.609703
-117.597260
-75.041519
-121.196320
67.977615
49.356174
-74.114761
60.123619
74.995377
34.841080
-63.913834
-53.039940
-75.013031
-64.062248
-80.793541
-57.647655
-154.232651
-54.764481
-66.726913
-88.098785
-65.903702
-75.454193
-73.585495
-112.666550
-98.497017
-76.404785
-157.598694
-157.602234
-74.485519
-68.981972
-41.355110
-96.567909
-95.080788
-75.846077
-73.451530
-74.778297
-51.935425
-53.954193
-67.427376
-62.649223
-91.716949
-127.872772
-125.813843
-81.255646
-157.094116
-55.199276
-61.925129
-63.562160
-76.769295
-77.982117
-91.790993
-82.922401
-88.235870
-65.655197
-162.366791
-134.443985
-76.691772
-56.883343
-68.096970
-66.536514
-148.940079
-72.053413
-69.384132
-70.698639
-57.002235
-115.694489
-123.165436
-88.826950
-157.156464
-84.890182
-66.351189
-87.800606
-69.618378
-55.942566
-31.864214
-44.156448
-56.765369
-39.745075
-141.254730
-53.205635
-55.065704
-162.952454
-63.681328
-97.936714
-37.500370
-98.692871
-38.216808
-116.677002
-122.720383
-47.327553
-63.295464
-89.355888
-71.356194
-135.449020
-53.150539
-79.947830
-62.695732
-97.929092
-67.989929
-103.967834
-46.233704
-140.324432
-140.537598
-74.716537
-124.887802
-160.714127
-58.721020
-69.706657
-89.049942
-55.888840
-74.661880
-46.683857
-105.541939
-100.704636
-51.798512
-67.370125
-55.785191
-54.440525
-60.335648
-70.618088
-73.467941
-66.773819
-67.446434
-65.566872
-75.908867
-140.253998
-56.316608
-53.060566
-80.197662
-55.089851
-87.541054
-107.471123
-87.425880
-111.840309
-85.328728
-80.560028
-111.336449
-60.335266
-85.495583
-123.739883
-49.906296
-53.494587
-103.156250
-73.179855
-52.699215
-147.204071
-149.547516
-60.242512
-52.814594
-45.948856
-60.340019
-56.800156
-57.862762
-154.261978
-57.413944
-120.089447
-67.543846
-65.025497
-73.923462
-92.819206
-73.720688
-73.311195
-66.409004
-107.683502
-93.847572
-47.111050
-173.441193
-77.347801
-89.293602
-84.756752
-39.938896
-86.065910
-120.484177
-91.472572
-83.458702
-77.389488
-87.571899
-124.904732
-54.013042
-119.550690
-68.226845
-153.438477
-114.171135
-66.593422
-154.558472
-61.207405
-48.445015
-74.987053
-145.971649
-96.178825
-110.607803
-64.502480
-88.788170
-161.530731
-56.116226
-57.009792
-158.706940
-64.009140
-115.220764
-64.085419
-70.441544
-51.526657
-70.145271
-67.343773
-46.226555
-59.389114
-100.019264
-128.853821
-75.936440
-54.909550
-153.083298
-112.178459
-76.142159
-68.219673
-81.672981
-71.653839
-101.922523
-94.782784
-86.067474
-78.959724
-65.186119
-125.997543
-66.481667
-69.139008
-39.541431
-111.671776
-92.172958
-59.109287
-129.671036
-84.913872
-84.512901
-68.601540
46.719009
51.872063
30.959276
84.683258
65.309921
69.511902
-69.258118
-114.309326
-78.855080
-74.201248
-81.228058
-66.218498
-77.800758
-59.581142
-83.171349
-58.553398
-77.798157
-148.954559
-126.791420
-158.156525
-108.127190
-135.260483
-110.593887
-151.894424
-111.213745
-161.907547
-63.515633
-171.329910
-113.108833
-59.437355
-58.839645
-62.777714
-118.242523
-59.449062
-93.221588
-74.910942
-110.462318
-108.458595
-101.952782
-93.838043
-62.017841
-87.430237
-56.766087
-74.447495
-72.958557
-121.410019
-141.436356
-36.261894
76.953842
58.410694
-40.355656
-38.101135
-139.696320
-59.302280
-117.084534
-47.474110
-86.030014
-74.684242
45.560669
56.756134
43.325180
74.570358
-69.993500
-66.303642
-48.424461
-147.192978
-134.213135
-64.749260
-78.224747
-76.114815
-76.525742
-79.323219
-71.972061
-58.561573
-64.891884
-36.921078
-135.561310
-90.245750
-71.286507
-62.341270
-29.576435
-52.502033
-137.497726
-29.166452
-142.087021
-62.359474
-162.871460
-57.686649
-120.674614
-73.360649
-116.613770
-148.203552
-60.844673
-99.696968
-41.211815
-89.751137
-112.829895
-76.473572
-58.463406
-151.890457
-65.256317
-113.722733
-73.201614
-67.786041
-126.409447
-147.415939
-52.354183
-58.079185
-135.286865
-88.046440
-67.950203
-51.651966
-72.661491
-114.182236
-65.972893
-65.198166
-79.092163
-71.273888
-63.390900
-93.602554
-73.840836
-143.881653
-74.876434
-139.320847
-70.305176
-64.281548
-22.754599
-73.378532
-75.812729
-63.016266
-60.858074
-134.650116
-69.493919
-75.559235
-71.113922
-66.424881
-119.595680
-59.822094
-58.900162
-57.824249
-147.329254
-58.163803
-65.468811
-74.329628
-61.908707
-96.518265
-87.782547
-102.914627
-163.507462
-70.574089
-72.708237
-152.092728
-150.651459
-72.257782
-52.726555
-49.936871
-114.412071
-70.317261
-56.197868
-70.587120
-72.439056
-18.294064
-143.556107
-151.035721
-57.385635
-35.744411
-133.385330
-118.726906
-118.622269
-72.602890
-97.499130
-148.465668
-122.343079
-88.835655
-54.882629
-53.303967
-85.796745
-89.276268
-63.199158
-134.243668
-134.763428
-62.753910
-57.809605
-58.526291
-87.592278
-92.659966
-33.102650
-41.732330
-72.574577
-91.368660
-43.143021
-65.556541
-32.244022
-62.641094
-43.574986
-61.274033
-68.256676
-116.634773
-82.432648
-64.416748
-60.079418
-109.538445
-99.781433
-117.892380
-102.556625
-120.110588
-94.247498
-98.891441
-77.527672
-56.869133
-76.525215
-82.411659
-57.869049
-41.399094
-96.367706
-72.953209
-56.219254
-68.643112
-74.968880
-62.565479
-104.810898
-110.621750
-103.104599
-87.047691
-72.649445
-78.378326
-87.779190
-65.053505
-165.830215
-89.891785
-151.241577
-119.574097
-69.050529
-62.153038
-106.741463
-71.344467
-67.623688
-107.954376
-89.640312
-119.922600
-53.266609
-64.588486
-91.453697
-124.841866
-72.312180
-91.808678
-92.500397
-58.236950
-64.794548
-65.841393
-111.606728
-31.380663
-114.844353
-64.896057
-71.690788
-114.212944
-138.934845
-59.309849
-91.738617
-84.733276
-47.712254
-40.838577
-53.550575
-61.038052
-90.540405
-88.749687
-114.819939
-93.918938
-92.718132
-96.392586
-94.902328
-142.716202
-63.916279
-60.810593
-55.595039
-54.773804
-49.343239
-76.539856
-57.246998
-52.999886
-55.917988
-56.640617
-127.338272
-64.826584
-140.450272
-141.974579
-74.265221
-51.195705
-68.945129
-53.130566
-42.396744
-152.245682
-96.885918
-66.844872
-66.260498
-83.312889
-130.569748
-75.126358
-77.368881
-63.138798
-118.188072
-113.988960
-118.742340
-124.029251
-144.118454
-122.457993
-132.719925
44.847046
89.729919
50.506870
-126.549301
-58.950657
-83.322525
-138.778946
-69.236298
-66.389175
-109.960625
-90.164909
-94.252754
-65.974251
-153.513992
-47.992996
-118.859985
-62.413540
-69.316063
-66.703964
-54.147354
-65.053490
-67.798996
-75.233208
-59.467270
-125.051811
-70.503067
-160.457779
-68.550995
-64.724655
-64.722115
-83.730667
-147.652206
-73.400452
-59.207268
-67.051842
-115.471420
-104.526855
-144.021103
-63.809441
51.643486
64.094704
68.113937
76.214195
77.048447
51.802635
54.033070
74.629692
51.377445
64.728043
50.974228
-30.868044
-60.956852
-57.257137
-59.377934
-119.243851
-77.055527
-57.372711
-66.202820
-138.099930
-146.659424
-56.558811
-56.574230
-135.909515
-75.298256
-86.090454
-70.720360
-57.548752
-68.568466
-72.029160
-67.805779
-91.955093
-54.907326
-91.843781
-92.542191
-94.986092
-60.876900
-41.623787
-61.915943
-64.859665
-49.074612
78.352562
65.376472
35.345245
73.876213
45.911396
73.585052
-80.438263
-59.124935
-54.083920
-76.611656
-59.613342
-97.066917
-92.606613
-63.870712
-101.294106
-73.272339
-64.104080
-55.372139
-87.946785
-152.929337
-89.608162
-103.856560
-60.183975
-86.122398
-90.735405
176.150299
-98.429329
-66.757843
-117.536392
-97.587585
-60.493793
-111.273460
-164.546051
-89.113411
-159.805084
-144.100525
-103.255875
-99.116295
-111.700539
-90.943695
-64.182274
-67.180061
-65.036362
-65.061211
-76.663429
-80.211006
-68.163795
-68.298988
-67.528877
-67.820824
-90.530144
-68.909103
-38.257042
-76.267845
-50.455341
-29.903786
-62.195721
-48.279839
-128.065567
-68.056374
-65.470459
-67.908058
-54.735996
-61.599972
-117.949249
-86.420143
-73.082489
-97.181641
-101.678719
-65.243095
-90.984947
-122.863159
-57.248497
-68.631889
-154.481796
-61.276924
-82.075508
-82.306862
-78.491638
-107.289070
-70.700150
-78.935333
-138.427933
-60.892921
-121.730865
-158.395996
-164.438919
-61.868752
-59.872166
-68.099716
-59.246971
-59.982876
-66.590897
-60.536415
-84.415123
-61.121284
-59.220360
-66.352776
-70.775932
-65.053116
-73.236221
-106.817924
-53.801979
-140.608719
-79.078590
-80.729752
-52.333233
-53.347900
-49.324245
-114.403679
-52.539642
-100.570061
-161.539627
-51.215809
-91.069588
-93.416756
-50.966648
-78.374420
-107.260223
-94.504333
-71.225143
-140.216843
-122.753494
-89.884773
-113.993942
-67.316132
-130.738358
-94.576630
-124.313095
-64.009773
-5.797787
-73.131058
-83.620796
-77.722343
-81.467163
-75.804718
-60.018715
-92.089066
-109.267151
-59.165901
-50.182983
-116.653969
-112.001900
-55.040340
-84.602478
-81.876427
-81.543037
-57.629047
-77.425591
-70.498032
-152.525131
-89.798355
-156.617874
-69.402519
-68.473099
-87.834106
-166.321579
-73.089424
-109.693542
-163.267319
-64.543716
-154.608124
-154.054993
-53.833080
-72.641708
-83.813637
-116.869476
-73.717140
-103.235023
-126.147881
-89.740280
-105.535912
-119.892220
-107.860336
-69.275887
-113.616936
-57.666744
-67.172821
-118.072220
-108.653725
-59.802032
-150.890762
-62.574802
-29.303938
-86.724167
-141.388077
-61.287720
-86.608543
-43.706364
-62.319462
-65.865158
-57.725491
-60.443871
-58.432182
-56.642506
-69.535851
-46.001080
-146.269440
-42.316696
-102.931038
-76.946266
-54.434200
-65.164345
-145.472977
-144.572281
-35.465626
-142.830887
-89.854782
-34.816944
-95.456863
-95.676689
-89.039726
-148.187988
-98.527779
-56.842953
-71.323212
-53.823036
-97.169418
-76.582794
-82.816582
-88.298828
-70.793533
-104.990257
-59.045547
-61.556175
-158.396332
-111.239868
-95.024765
-79.739578
-100.782234
-61.648697
-54.516251
-80.954414
-46.046047
-84.991592
-52.599586
-136.864166
-145.318054
-152.412964
-2.592387
-82.197929
-69.146362
-151.304886
-151.340454
-113.543884
-128.281845
-124.363365
-89.807587
-52.161682
-57.094734
-59.515129
-75.441422
-102.226265
-152.444885
-70.665497
-105.982277
-105.122055
-96.402084
-112.018364
-67.051369
-92.696846
-62.381458
-145.602829
-110.453384
-88.313805
-150.467331
-102.657936
-93.462860
-94.523788
-88.142319
-115.574318
-147.943314
-69.065842
-52.655716
-61.367920
-81.338692
-117.151726
-83.369843
-117.354744
-159.881683
-107.860664
-66.985649
-56.727913
-92.615715
-47.872070
89.736664
88.577835
57.803833
52.879128
43.879410
53.210476
64.518326
77.263359
69.791153
66.795792
61.327034
-46.795727
-142.639236
-64.503418
-69.336815
-70.757179
-66.465820
-100.234383
-59.734947
-81.219948
-72.893776
-46.390659
-26.595901
-106.519318
-63.192101
-65.971573
-116.786995
-34.491592
-66.951019
-72.338486
-67.259003
-77.707268
-74.678467
-145.822128
-93.039368
-93.309959
-144.968231
-158.561310
-65.903946
-67.536987
-102.280975
-152.119431
-169.497192
-85.331673
-41.191273
-147.968246
-89.452919
-122.033997
-61.328854
-86.632607
-84.855843
-101.773552
-115.408401
-123.528938
-113.033081
-110.680283
-82.058884
-59.238815
-44.424397
-118.951073
-58.826626
-72.023293
-104.702522
-70.766151
-77.117172
-104.340012
-93.979301
-127.386009
-53.157585
-62.599712
-133.507324
-87.238251
-70.861938
-71.698090
-63.582611
-66.115654
-67.591507
-75.381447
-70.696930
-61.885201
-153.388596
63.551842
-85.259499
-59.632473
-78.212646
-163.943405
-56.472401
-145.954346
-161.477692
-61.815338
-61.238598
-158.456451
-148.701706
-76.489632
-46.599617
-55.065426
-85.849167
-108.717659
-70.626442
-149.377991
-81.227737
-66.814941
-69.046394
-65.044556
-66.019463
-131.033310
-52.442799
-44.979023
-103.194878
-110.113853
-62.998013
-83.946114
-96.218117
-70.665253
-65.592148
-124.778885
-57.189034
-127.241745
-56.325249
-140.465805
-157.833435
-120.883438
-150.872101
-131.908127
-61.483200
-79.641998
-39.839859
-55.812626
-60.488041
-60.195293
-68.887421
-62.194210
-88.934280
-108.408531
-63.589561
-105.440758
-112.136124
-73.444473
-127.159264
-41.532612
-62.383419
-57.338608
-84.403030
-77.345146
-73.309166
-132.308929
-59.819969
-105.756165
-65.498726
-80.983917
-89.070404
-129.930634
-72.071671
-59.773880
-62.795315
-108.829239
-106.124588
-126.295288
-108.926239
-74.629005
-66.848106
-65.979279
-69.068947
-51.697998
-162.799042
-62.084011
-158.747650
-93.292511
-24.109966
-73.806595
-104.129990
-56.596645
-160.445953
-73.118828
-154.294968
-91.277748
-144.504883
-86.235489
-73.469170
-60.359268
-55.568764
-157.196228
-66.866852
-74.459137
-57.310577
-105.882462
-58.009647
-78.780396
-107.787323
-78.805588
-114.413109
-90.215485
-93.737137
-75.848404
-100.278542
-117.331329
-161.002090
-62.181362
161.475800
-64.844162
-146.737427
-86.579666
-145.783539
157.986252
-120.535835
-92.482330
-71.136169
-166.398376
-76.734688
-73.581985
-85.174110
-155.748245
-77.592758
-145.731934
-90.807579
-59.343998
-137.329300
-83.062012
-150.863098
-86.195717
-67.127708
24.199083
35.693974
76.670998
72.196907
64.527451
42.485191
56.214451
66.966866
72.349365
45.973961
64.718948
56.273216
65.388939
57.392635
-77.235268
-148.055267
-71.706657
-34.742287
-142.699936
-140.225418
-27.316690
-59.134502
-63.848442
-133.957275
-42.137287
-59.638844
-82.545280
-78.800941
-58.508949
-117.895340
-60.674290
-82.150543
-75.413704
-110.615639
-70.868927
-59.808140
-74.821930
-48.685925
-64.759781
-61.834244
-76.614021
-79.252502
-165.739258
-55.758671
-50.837559
-141.827301
-79.296150
-53.756294
-110.115593
-69.014305
-144.939850
-67.333641
-165.933487
-88.356056
-142.849899
-87.289375
-69.639572
-50.415585
-112.498466
-119.078690
-64.791641
-54.593300
-85.978653
-10.712502
-38.295563
-120.320030
-136.516632
-81.567810
-42.224407
-85.769829
-123.767899
-42.638996
-72.772072
-54.262409
-129.403763
-62.387711
-73.555779
-106.259285
-72.656532
-84.429962
-149.432739
-75.004395
-67.508850
-72.794197
-83.837990
-62.624893
-77.116684
-67.557915
-92.635818
-76.229721
-66.165833
-99.357735
-94.727272
-106.255119
-109.307434
-108.203293
-66.414780
-68.960510
-59.255363
-93.262970
-62.147602
-112.875168
-59.332020
-49.711620
-65.424980
-63.642860
-54.584270
-54.324413
-86.553162
-65.627014
-130.553268
-103.367805
-136.251968
46.234776
-64.454414
-75.235886
-96.495155
-67.051498
-120.311150
-132.594513
-80.436867
-93.294884
-64.750786
-79.413040
-156.559265
-107.503403
-157.845047
-61.885567
-75.105614
-64.310097
-43.518181
-73.781845
-158.506302
-78.798805
-41.679539
-97.151001
-90.820389
-66.837540
-85.960373
-75.957817
-129.492294
-62.801918
-106.487564
-98.994095
-97.198929
-31.566780
-52.382835
-58.822807
-76.940041
-91.306541
-55.094700
-114.727798
-152.765488
-128.088074
-69.581833
-74.157982
-97.981262
-56.237839
-90.163147
-32.766552
-76.708923
-49.092205
-69.075951
-51.626320
-82.957550
-62.013462
-37.179058
-60.471512
55.994442
56.877438
57.380066
73.649521
-86.173859
-133.527267
-127.218987
-93.528732
-111.835327
-87.560844
167.357880
-61.741322
-66.924896
-152.103653
-139.411407
-56.824463
-70.230324
-155.619781
-51.841133
-51.126915
-64.359230
-133.515259
-62.471794
-70.201645
-100.398026
-142.357712
-67.035904
-66.805046
-74.604797
-80.726280
-108.626801
-54.467590
-67.126305
-60.104534
-58.271721
-70.985481
-67.940331
-66.407593
-66.314384
-142.100113
-90.761856
-137.276947
-65.267212
-84.444992
-101.566925
-55.917286
-91.653755
-146.982117
-55.834339
-33.763165
-54.082294
-44.922089
-49.961948
-56.643406
-123.948799
-58.779411
-158.525513
-53.051620
-54.559650
-64.260208
-56.229992
-105.363686
-57.394596
-58.693607
-89.574852
-86.540886
-147.965561
-137.256058
-59.617050
-157.308533
-36.973442
-61.490498
-79.020950
-57.929333
-78.139076
-63.927547
-48.134537
-145.730362
-114.614311
-107.472610
-63.407860
-61.833626
-92.302223
-99.123741
-88.750717
-51.281631
-75.599518
-117.817039
-116.341965
-88.218307
-57.575207
-154.225876
-138.573715
-91.971756
-68.885353
-65.493195
-50.489437
-75.153511
-80.791824
-144.864883
-49.458160
-56.089111
-62.272533
-70.022751
-47.028469
-74.425407
-151.937073
-115.347191
-65.113060
-170.046295
-95.963684
-149.809647
-59.334629
-62.973919
-91.596031
-124.898277
-98.136154
-104.476173
-101.867462
-54.773178
-71.920807
-63.619099
153.271820
-97.419044
-57.616688
-80.601601
-58.545345
41.748867
-92.367683
55.112976
82.252174
78.687492
79.842674
60.626595
56.094143
-101.046005
-68.205299
-88.232513
-69.719475
-40.692577
-59.352188
-67.288567
-137.593491
-68.147148
-55.837276
-46.709103
-28.990959
-86.286301
-95.222755
-123.296097
-49.588749
-169.725235
-48.102985
80.359497
-97.272034
-110.848228
-63.023636
-59.605965
69.710846
-160.112457
-40.857105
-74.699837
-47.585991
-30.947229
-86.335938
-25.258430
-60.448524
-63.687206
-152.161301
-118.939842
-68.804146
-72.636642
-75.440819
-44.336395
-131.422318
-153.848679
-75.356956
-65.994431
-46.115307
-55.250751
-61.000183
-103.856026
-128.857605
-66.388924
-60.061947
-142.383255
-144.263000
-65.192940
-62.144157
-117.750748
-71.834030
-54.539677
-60.128311
-157.154633
-69.053688
-139.420776
-98.872818
-37.770550
-61.023159
-55.216721
-61.682125
-165.663132
-53.067997
-91.554733
-66.864395
-56.776974
-62.702526
-66.645226
-125.479805
-43.400650
-93.231720
-54.708511
-90.629288
-113.110641
-51.934784
-83.442894
-99.680588
-78.373535
-100.912613
-114.609512
-61.319057
-56.946941
-59.721191
-102.972275
-54.927013
-83.049179
-127.983055
-81.190109
-89.382721
-92.647583
-66.227745
-77.413795
-112.324661
-74.526520
-59.893353
-69.507660
-91.482269
-56.027840
-67.396530
-84.685890
-73.667152
-135.453110
-104.465218
-75.907410
-75.196808
-74.371017
-20.815172
-57.465889
-56.250275
-132.829697
-103.958275
-130.995209
-61.648258
-63.332760
-64.450577
-58.711510
-79.648857
-107.192039
-162.295547
-73.040154
-144.075241
-77.246078
-96.377487
-96.812935
-103.324944
-57.009113
-58.774357
-60.783810
-43.621323
-137.072556
-64.670700
-125.284019
-60.271339
-123.968170
-69.283386
-62.053085
-61.825584
-121.917679
-123.125504
-73.952522
-96.779266
-89.479591
-88.608826
-83.617371
-79.678314
-65.170006
-83.508553
-80.596725
-59.166687
-64.690849
-75.987061
-56.087593
-149.455109
-88.438965
-38.826569
-60.453617
-75.900597
-143.428986
-122.688957
-61.495640
-59.709053
-59.631901
-130.144150
-62.841057
-152.164505
-138.963318
-63.109730
-81.566147
-46.000759
-61.728390
-65.138588
-53.958977
-143.687531
-88.705368
-129.979950
-87.276108
-69.092163
-154.555527
-149.312851
-72.666573
-146.415833
-138.072617
-108.121101
-101.291245
-65.070618
-53.665058
-166.811081
-107.424988
-85.776649
-107.167191
-77.369743
-88.884003
-108.565323
-78.974182
-102.340790
-29.836300
-129.488861
-88.664482
-51.207878
-69.145714
-76.493706
-54.042007
-58.455700
-178.689392
-87.251793
-103.907898
-79.139397
-53.633694
-110.266998
-88.932121
-104.054214
-49.491112
-67.109917
-55.176353
-73.389198
-51.482620
-45.513000
-73.073586
-71.449455
-144.221985
-118.703819
-121.601318
-77.664627
-45.874619
-119.849297
-35.171383
-131.855972
-72.337845
-72.511139
-69.204933
-71.537811
-63.988514
-63.152130
-70.533058
-153.465424
-84.546021
-108.866745
-72.494202
-80.907654
-122.208267
-56.602840
-58.721653
-53.926140
-139.727859
-45.412743
-110.545250
-80.550606
-100.305229
-68.516571
-109.030022
-86.899353
-118.893410
-104.984062
-91.346260
-127.413376
-77.413910
-135.219482
-117.424904
-101.690269
-62.879551
-62.523903
-147.169571
-154.851028
-142.717972
-46.631989
-51.771252
-60.875450
-149.619568
-130.655899
-124.891258
-64.875664
-122.488586
-65.893715
-41.753902
-90.439728
-175.513748
-58.107586
-56.323074
-79.625420
-78.733292
-69.877136
-67.841354
-74.285637
-56.766506
-83.262131
-125.148102
-97.044579
-156.848831
-70.664894
-131.105255
-79.535530
-147.605606
-63.275211
-66.733101
-90.133919
-59.452785
-42.382721
-88.498405
-142.720779
-95.935600
-149.195114
-61.103100
-65.939117
-97.835327
-45.322426
-64.599724
-56.431023
-53.433701
-99.746216
-56.321796
-142.995895
-142.248276
-85.633408
-46.906467
-49.308449
-37.529278
-65.155060
-94.198318
-60.466171
-127.263672
-55.844585
-106.387337
-89.740166
-103.223694
-78.068909
-110.576729
-66.152786
-144.082199
-84.570648
-60.431175
-140.395645
-105.104401
-153.322113
-80.662033
-92.324883
-58.899853
-73.274071
-120.582909
-88.256447
-93.137672
-78.841438
-118.674652
-124.914711
-133.630554
-91.207924
-107.474663
-59.925636
-51.394367
-77.288071
-57.302128
-117.472702
-150.680908
-101.188950
-151.009811
-100.690216
-70.828003
-54.262470
-58.082363
-93.869850
-81.569321
-67.616127
-126.195526
-84.528351
-84.570320
-61.783489
-145.440384
-76.208809
-126.577057
-85.722054
-48.096989
-75.751015
-59.012375
-62.987644
-58.310818
-37.321041
-62.545910
-146.960037
-100.478683
-149.975449
-67.111069
-90.123756
-65.181664
-66.466072
-163.105469
-53.060307
-141.899750
-42.175468
-54.097900
-65.823250
-138.512085
-72.493790
-67.834007
-52.727589
-167.749985
-88.659492
-131.833817
-138.504074
-81.894417
-70.670853
-155.683624
-124.984993
-62.751785
-89.808182
-117.529411
-69.006386
-76.741356
-129.053391
-60.887608
-78.862732
-120.480217
-126.017471
-95.643753
-123.548035
-59.871700
-109.916145
-51.417789
-72.204002
69.714432
79.306946
57.605587
70.073715
-154.249252
-60.047577
-112.105133
-89.941956
-103.957184
-90.745461
-134.037674
-57.207817
-43.074001
-68.662659
-64.967522
-79.096115
-62.790760
-62.025558
-131.032166
-120.301888
-106.045898
-83.687149
-74.711884
-130.329834
-131.171112
-102.000229
-100.748833
-106.048447
-142.454483
-111.734512
-150.013138
-98.121696
-99.100777
-68.214905
-113.959435
-88.437462
-148.006104
-91.742516
-113.973244
-60.158882
-110.150536
-153.349640
-102.538223
-73.640182
-102.130661
-59.183109
-98.237534
-125.720375
-54.850639
-112.516762
-113.846039
-156.468491
-103.246841
-63.184910
-59.476772
-70.480499
-74.287315
-57.644478
-111.190071
175.517685
-56.307014
-74.220886
-77.350662
-66.661217
-135.672760
-24.407906
-119.208733
-64.979492
-56.110600
-78.943733
-59.416290
-103.818428
-93.924232
-65.630341
-103.583878
-59.963348
-64.878418
-53.109638
-122.044876
-117.405861
-75.182823
-68.113602
-153.877686
-71.421669
-71.229187
-105.086090
-156.224899
-60.601097
-58.530880
-103.574272
-89.666016
-144.519241
-73.244453
-69.937981
-102.123238
-63.696716
-63.398632
-66.018517
-54.365173
-85.481369
-76.014671
-92.555199
-131.248840
-51.000427
-66.754326
-132.351135
-128.470779
-136.776901
-149.869095
-54.288479
-93.885483
-65.036026
-84.217583
-81.514282
-41.981071
-92.647278
-97.021767
-74.022896
-116.235481
-114.418770
-74.344032
-64.204597
-104.670670
-88.921036
-61.577225
-78.817856
-159.662308
-58.150833
-130.026550
-68.143936
-69.011925
-82.572861
-92.666588
-48.367779
-75.326180
-63.732323
-57.380299
-144.022949
-80.429977
-65.889755
-36.524902
-62.568195
-124.447800
-117.903687
-90.021393
-104.568130
-70.359436
-65.037804
-121.820457
-56.654850
-59.407650
-114.826897
-155.975296
-60.900906
-78.719772
-65.434250
-53.297665
-93.815147
-67.731987
-69.574074
-58.601994
-96.295685
-54.329391
-57.951046
-67.750053
-91.060905
-64.335594
-75.189789
-111.341370
-54.989750
-126.136665
-67.564873
-135.302795
-59.745464
-108.672112
-101.510468
-64.769730
-108.194374
-104.642609
-144.212067
-98.188766
-56.813793
-104.609108
-67.290466
-101.192192
-49.251900
-178.228546
-158.271286
-69.591316
-18.794182
-112.567688
-61.547474
-66.718239
-71.385727
-59.473015
-68.316589
-55.027206
-72.033501
-67.422867
-72.413452
-62.854450
-75.405716
-84.306892
-134.243149
-79.337212
-115.448456
-85.970856
-92.923470
-116.532463
-62.284340
-65.241043
-100.661598
-72.490417
-63.312218
-124.302879
-35.510311
-127.690598
-100.357628
-68.838745
-79.601349
-122.969055
-148.372391
-81.334915
-68.907410
-118.475761
32.506218
88.384361
69.400940
-60.830414
-59.550148
-136.955719
-67.733383
-46.843864
-58.503963
-72.652245
-42.349075
-90.362953
-67.512123
-74.232117
-100.309998
-55.904171
-57.230183
-68.011269
-90.534019
-81.928909
-61.905628
-120.233932
-58.860157
-91.420601
-156.769882
-113.852264
-56.656410
-96.146935
-52.396378
-66.463188
-96.441231
-80.834709
-100.883347
-58.906513
-61.223820
-68.425850
-41.803127
-59.108120
-123.619995
-64.871269
-156.093719
-39.714195
-153.638657
-107.423187
-161.544510
-136.877914
-83.356216
-54.587223
-102.115067
-120.263817
-160.108627
-168.635361
-110.183029
-85.052124
-94.272247
-81.425949
-110.139374
-67.841003
-152.446228
-48.656483
-56.190487
-70.913994
-80.533356
-66.621971
-94.859749
-88.480011
-68.266327
-121.093086
-59.183578
-164.454605
-72.411797
-148.838150
-157.322922
-72.882812
-137.940536
-95.981476
-134.609985
-64.990105
-68.912262
-62.053761
-66.548271
-90.689743
-142.081390
-66.674179
-76.809723
-115.395386
-106.650101
-96.757271
-65.111351
-112.438339
-64.780205
-76.273010
-79.991104
-65.744972
-92.729195
-64.972473
-42.254841
-81.600952
-137.495895
-61.792171
-68.895676
-153.655090
-52.640160
-142.315720
-53.979187
-150.552353
-64.413246
-112.920975
-81.920586
-96.688103
-59.689285
-55.981411
-110.209000
-31.574289
-62.714268
-70.907677
-46.428497
-56.349327
-62.112099
-102.609917
-104.248924
-111.478828
-58.315441
-60.480705
-151.732254
-93.944412
-140.086090
-167.475052
-49.482914
-31.504673
-57.235012
-151.167816
-135.961441
-63.629616
-60.160194
-83.359001
-160.085999
-47.077320
-94.505424
-53.696789
-62.853786
-72.546364
-162.239914
-60.585175
-56.357803
-79.445862
-60.332043
-39.742237
-29.115377
-59.881618
-74.117065
-75.599113
-60.614784
-58.747227
-66.688774
-95.276901
-54.308640
-67.552864
-79.455147
-89.511612
-97.947258
-84.408966
-97.778404
-80.202599
-76.097862
-61.499580
-96.304092
-83.775101
-118.236206
-117.949066
-104.040169
-22.098801
-136.694809
-62.684978
-72.190819
-81.253296
-53.245144
-46.790016
-57.474087
-45.641392
-150.280746
-80.075096
-76.152786
-64.954704
-147.914703
-59.821957
-53.209946
-88.389015
-113.117516
-63.490608
-94.442650
-102.864304
-65.914078
-68.892479
-100.056030
-69.812920
-77.086578
-51.619625
-76.491066
-86.152061
-106.091660
-87.095161
-154.071762
-91.035141
-45.758595
-76.678146
-94.258125
-109.719925
-46.859604
-125.634865
-127.332802
-141.860779
-65.240768
-155.031860
-80.905357
-63.434566
-133.046860
-127.129974
-77.910461
-61.036003
-140.557739
-55.931187
-78.513069
-134.210693
-60.529938
-80.323891
-70.359398
-65.264671
-69.377029
-77.578613
-90.503822
-118.516838
-107.239082
-61.680252
-67.585075
-61.798523
-75.310555
-169.533188
-41.621552
-62.365887
-155.191422
-158.579056
-152.985886
-60.747417
-32.678280
-166.090637
-54.379501
-111.292763
-69.087288
-57.068466
-50.343098
-50.709713
-95.298576
-125.551422
-102.431786
-63.141392
-118.855652
-95.204018
-40.285488
-62.059357
-99.760803
-68.154968
-59.378853
-32.298370
-61.330505
-114.885414
-51.671036
-51.412624
-154.001175
-40.972443
-60.049545
-60.428238
-73.026703
-150.779297
-148.266800
-66.294609
-125.746727
-152.372162
-84.407074
-51.931259
-72.070518
-58.353409
-66.713989
-49.065811
-150.459991
-69.254265
-119.671600
-62.106743
-105.442444
-56.001587
-61.251263
-167.399811
-25.154987
-42.315914
-138.183105
-85.539726
-39.654144
-55.207260
-60.151588
-109.996048
-61.499756
-90.477264
-74.197334
-62.368385
-78.687584
-53.425251
-96.424866
-106.124969
-63.858284
-61.642132
-80.608551
-145.333450
-64.469101
-64.060089
-68.874008
-38.402061
-64.296379
-87.158371
-104.256882
-57.997593
-159.790421
-107.599503
-118.732338
-89.317513
-73.182999
-90.579346
-62.231163
-67.501472
-98.814354
-84.877762
-124.483658
-136.250549
-58.867504
-28.591528
-26.365528
-35.185013
-106.599564
-68.145279
-69.635994
-153.938950
-139.271652
54.317959
65.867157
66.914154
50.674446
67.748482
71.824059
75.210266
-98.891884
-138.522781
-59.299255
-56.493229
-14.466820
-56.949200
-99.794014
-126.389969
-133.788696
-156.746902
-73.031807
-141.108658
-53.185863
-100.770866
-98.417969
-73.257370
-54.516773
-76.354469
-54.422703
-76.544510
-86.309113
-132.731491
-60.102150
-85.159904
-71.634895
-55.122807
-54.701561
-90.554985
-59.762562
-85.902405
-152.848526
-67.042862
-81.362839
-89.932068
-69.557396
-151.517227
-55.237888
-83.317482
-62.882133
-62.668301
-64.446106
-62.118790
-78.644081
-62.858608
-112.453537
-82.617737
-72.570686
-98.699631
-89.009430
-63.923424
-125.023094
-60.485310
-88.265266
-71.498764
-84.481529
-49.360310
-64.941025
-164.047470
-143.076965
-143.797043
-70.811180
-69.698090
78.077751
-34.415508
-69.175194
-95.764946
-43.748638
-130.628189
-54.515095
-97.540092
-69.763084
-120.119415
-120.232582
-122.746880
-66.549805
-62.156105
-61.492607
-130.235291
-52.083721
-40.344887
-60.795509
-51.204643
-95.045837
-116.227318
-83.473022
-99.178543
-101.556763
-74.314888
-84.768768
-76.773361
-143.232407
-60.858280
-66.149345
-91.518578
-161.120117
-145.635010
-95.447670
-68.613403
-68.758812
-61.250381
-50.289902
-72.007233
-59.097916
-62.101707
-75.543037
-122.498726
-96.594307
-75.220909
-98.049614
-78.774704
-144.150131
-67.483307
-112.578056
-45.141304
-80.965668
-69.896065
-106.834564
-27.764324
-111.917397
-156.567551
-54.164997
-147.309891
-52.945992
-59.918686
-71.060356
-59.721901
-79.001884
-79.487396
-70.057304
-113.835869
-106.173813
-163.000824
-78.062912
-43.914303
-142.138092
-59.442005
-87.627808
-86.172844
-75.489151
-89.003059
-90.977470
-44.722397
-146.275970
-126.327400
-90.060295
-58.923676
-155.298050
-146.622482
-63.422108
-127.583282
-128.842072
-78.909531
-148.959671
-63.480778
-109.652618
-64.949982
-67.359253
-64.356590
-90.955238
-42.419441
-157.499939
-112.890182
-176.955978
-165.263733
-50.251339
-27.960375
-62.489109
-81.447144
-78.906403
-109.740387
-148.993454
-133.591751
-156.724747
-63.647907
-93.857063
-44.565655
-82.414413
-50.231903
-150.195862
-140.439774
-56.345337
-67.366837
-148.838837
-55.469147
-79.328758
-72.057114
-50.188656
-62.935211
-71.650726
-65.712616
-144.932159
-67.243370
-111.816689
-94.290321
-86.688286
-104.556564
-67.073898
-152.448502
-95.158997
-64.621033
-57.256279
-57.558723
-98.286812
-67.800522
-62.276554
-56.572155
-114.924469
-85.498085
-143.006622
-114.936928
-114.990982
-121.627495
-154.481400
-115.920242
-65.805771
-70.732918
-64.855103
-97.605583
-125.222984
-160.806305
-118.588181
-106.060287
-75.364143
-76.313995
-151.093933
-69.919746
-44.449383
-121.502831
-133.755951
-51.637043
-168.419647
-64.147064
-119.737885
-83.190147
-65.998299
-68.764420
-111.843704
-26.923939
-106.295731
-146.205307
-68.199097
-156.227859
-145.362503
-73.301849
-66.020134
-71.459160
-68.579033
-65.708138
-61.782951
-106.769753
-111.381790
-83.982239
-105.397476
-57.485165
-73.312241
-71.334221
-94.850433
-68.178596
-64.629517
-67.846176
-106.033752
-62.840195
-69.943726
-82.294090
-152.275620
-94.336693
-73.637115
-124.078423
-88.389404
-64.801552
-162.787155
-135.863022
-140.195068
-60.860157
-89.787903
-61.241741
-84.895462
-57.882072
-54.588100
49.424557
49.378956
52.643326
60.816563
58.230202
65.258476
60.057789
50.328869
-69.427788
-74.510864
-71.564980
-163.935638
-158.647110
-82.937195
-64.709984
77.024734
42.049137
75.586426
40.509125
75.920380
71.940651
-92.590256
-61.594917
-55.312347
-113.189613
-59.528667
-65.803497
-67.295937
-75.990601
-61.025455
-53.020859
-55.518658
-54.396477
-52.205891
-63.716511
-111.850700
-70.752899
-101.146477
-89.134094
-104.737526
-109.515152
-94.437981
-72.114807
-31.415613
-87.211746
-77.340103
-55.438374
-75.030342
-148.341537
-38.819153
-78.444290
-48.471241
-79.395248
-64.116043
-107.155975
-66.386673
-66.070129
-101.829674
-63.331169
-153.711273
-91.282387
-68.665886
-58.714535
-67.824829
-59.941273
-163.619156
-84.094162
-69.572029
-115.599541
-41.676830
-81.937225
72.290924
49.339252
116.182457
78.999146
-55.556404
-70.319618
-90.079315
-156.411652
-59.817886
-106.425003
-58.356422
-81.062141
-60.497005
-99.405602
-62.775932
-84.047478
-65.069824
-33.782665
-71.391861
-87.945061
-64.750015
-27.500393
-130.560638
-54.719479
-61.784496
178.747726
-94.552681
-124.336555
-101.030251
-127.431816
-128.019714
-84.297920
-158.430481
-49.447109
-74.162910
-124.555511
-73.687996
-135.012024
-66.045692
-72.815453
-29.827997
-84.447380
-108.358002
-65.379463
-75.739525
-140.063385
-97.507179
-62.173782
-109.374504
-89.844315
-153.535278
-109.892654
-64.024353
-28.681707
-44.887226
-61.257710
-61.582729
-71.386711
-114.175751
-78.919060
-56.180309
-34.769981
-62.868362
-72.012878
-85.698952
-51.215778
-69.745857
-137.196625
-147.174088
-65.620239
-127.696281
-62.431534
-57.338314
-60.522469
-52.118347
-63.260418
-66.135300
-67.667686
-150.443604
-54.862438
-162.463272
-164.980591
-109.016861
-128.414948
-104.269691
-141.592484
-58.838383
-86.801308
-122.891586
-71.226273
-100.027214
-66.709435
-120.433792
-64.545395
-70.530449
-55.609810
-58.397842
-63.450321
-167.759659
-140.190140
-54.222767
-76.406769
-82.735733
-68.930359
-66.517738
-66.731010
-92.031143
-56.731152
-51.995895
-53.042179
-62.614750
-155.427948
-50.394665
-111.769318
-59.280327
-50.053928
-86.175911
-146.788757
-65.479362
-50.095581
-68.130165
-146.400833
-108.590714
-54.489357
-81.495110
-73.654556
-93.418022
-83.583717
51.943378
76.653831
49.804428
74.536064
38.085220
53.594688
65.364212
60.386684
52.338936
-86.927711
-148.180969
-58.035904
-70.736359
-153.807709
-66.978241
-99.892052
-91.231789
-98.044426
-61.970715
-62.561153
-117.228973
-103.566437
-95.425194
-71.533684
-87.405952
-74.865906
-39.945240
-51.514347
-71.345055
-87.881004
-142.089478
-71.504463
-64.165901
-52.715714
-48.121323
-64.399490
-101.398438
-68.073387
-56.863914
-82.428833
-79.002068
-54.649952
-74.396759
-66.975685
-67.096771
51.369362
68.290840
71.336121
49.093552
-140.855408
-78.019455
-55.844032
-118.753883
-84.484528
-147.321320
-62.140759
-46.986355
-61.719772
-108.885033
-67.058517
-117.574638
-152.920013
-34.217896
-43.619648
-91.921684
-110.143066
-102.995834
-59.829067
-66.779999
-100.325783
-127.611313
-92.248810
-122.738411
-82.963020
-55.272598
-62.764393
-96.262558
-176.259521
-94.511856
-60.172413
-110.435364
-74.498444
-83.415977
-111.660728
-76.212486
-144.779068
-87.078453
-96.951965
-46.160870
-70.285789
-65.165840
-55.000362
-149.520477
-106.354210
-60.050472
-123.026237
-103.265198
-69.160530
-74.430283
-64.784149
-58.575085
-73.592552
-64.926819
-71.129433
-111.835655
-111.996552
-154.225342
-78.741455
-46.065384
-42.470531
-53.065228
-65.638710
-89.701759
-115.675652
-122.625275
-159.581192
-117.193802
-114.346291
-156.733582
-99.193710
-70.688087
-123.972473
-46.835342
-134.962723
-77.727837
-64.200279
-59.971142
-136.458664
-141.093842
-134.131912
-105.107765
-115.094475
-148.481232
-99.406700
-70.711952
-51.564922
-51.067165
-67.771950
-35.255363
-58.452614
-65.336006
-42.796055
-50.414852
-79.912888
-62.050941
-160.684753
-55.427364
-81.534546
-63.383751
-97.451874
-115.061760
-173.283310
-69.968987
-73.085609
-60.586823
-156.619934
-81.140480
-38.576160
-62.345226
-25.460730
-73.556618
-77.260529
-65.804184
-25.869131
-58.363319
-76.565247
-70.642822
-50.561138
-39.387901
-144.576324
-90.915558
-127.933060
-108.703247
-91.689178
-79.859741
-80.622726
-66.606987
-60.843239
-94.271202
-126.477882
-72.184464
-74.039673
-37.744434
-79.212791
-87.980820
-79.677452
-68.383881
-69.770714
-105.650566
-129.992538
-137.456894
-146.462738
-26.960590
-91.024490
-162.849976
-122.510239
-133.458054
-100.812920
-116.859283
-57.796860
-117.374992
-107.893364
-92.642647
-73.384445
-96.290855
-134.333542
-105.328918
-60.352421
-59.903370
-43.722393
-93.514900
-57.705929
-52.589272
-52.545959
-46.384178
-52.376011
-52.216000
-47.060806
-73.045357
-70.880379
-64.422150
-54.665882
-65.948563
-50.289040
-151.917175
-96.456032
-124.693085
-120.547806
-87.990639
-55.391819
-70.375107
-91.412064
-73.238449
-58.657940
-78.063568
-45.524776
-61.208485
-72.953468
-86.459137
-78.558159
-92.388359
-80.000351
-108.169128
-141.141876
-72.264320
-51.240963
-150.735596
-76.630936
-51.663269
-88.103172
-44.214870
-86.335365
-61.374699
-70.961288
-150.010300
-75.713600
-142.995316
-72.616257
-152.735016
-69.977882
-142.386642
-71.296883
-56.614136
-57.534866
-78.907845
-59.095989
-61.164326
-105.691704
-139.749512
-175.233170
-100.117096
-167.460861
-54.605110
-114.483032
-75.416580
-93.737022
-147.080841
-143.363358
-69.501831
-89.807655
-99.505219
-73.747467
-79.145630
-42.501137
-76.791885
-95.798409
-50.395576
-64.519386
-44.658302
-74.527412
-66.287865
-73.502975
-81.184624
-150.936462
-155.810165
-57.494091
-57.794197
-78.913956
-151.086685
-57.363163
-79.009079
-69.261086
-56.708469
-135.283691
-49.110737
-84.593742
-79.861084
-155.346252
-110.080452
-55.583572
-58.173523
-37.771317
-60.538578
-83.161469
-148.581085
-132.510864
-63.583656
-83.329704
-64.933250
-67.016449
-75.265221
-70.050873
-139.093796
-64.003601
-110.803047
-157.653305
-129.390411
-146.453690
-82.031578
-65.766068
-67.521988
-144.171875
-108.128159
-106.453773
-60.091316
-56.440693
-62.193542
-51.188583
-60.695934
-63.755638
-74.652176
-105.277733
-132.903976
-61.623165
-62.475620
-85.768074
-51.494331
-64.436531
-70.465599
-102.503868
-88.344833
-84.939713
-130.551147
-56.067215
-71.091354
-57.045685
-57.960175
-105.072945
-80.198784
-87.698532
-52.250252
-90.970963
-131.986435
-74.601166
-124.992592
-78.108170
-62.494949
-63.897713
-108.163795
-53.562412
-139.076523
-59.415642
-74.405602
-98.578056
-123.242599
-99.452614
-142.346725
-59.178272
-71.314545
-70.861641
-57.873604
-126.368492
-88.841293
-145.341034
-162.794678
-99.707161
-63.015457
-68.397697
-27.554394
-60.400372
-65.799080
-52.790051
-125.232727
-153.256699
-55.720436
-55.040154
-51.339886
-60.281975
-64.767372
-66.887230
-86.952248
-62.471870
-61.196285
-78.870285
-153.384705
-125.796410
-93.062981
-29.675005
-61.502148
-125.672035
-80.498032
-135.799500
-105.739388
-58.049099
-61.861916
-130.350632
-96.864334
-105.348679
-105.502007
-67.479073
-56.925976
-50.066914
-115.410988
-60.309120
-149.695816
-56.812317
-36.544800
-100.335014
-115.576408
-75.575333
-58.467838
-91.294502
-159.343521
-46.779903
-67.673691
-102.911407
-67.925682
-95.447426
-57.148396
-152.903305
-55.530949
-60.856533
-56.244995
-80.193741
-64.321167
-124.935532
-64.680931
-57.610035
-58.863163
-60.339581
-57.516972
-108.918480
-73.680412
-54.217766
-72.273994
-98.618713
-47.857010
-55.168945
-116.566078
-67.093056
-51.569241
-57.057053
-58.766308
-64.235893
-35.611870
-66.840019
-127.217484
-62.676899
-76.202179
-114.663956
-63.461498
-151.297714
-109.416809
-59.896133
-95.155098
-68.037399
-60.826862
-108.005234
-63.632046
-129.116409
-64.630585
-60.964638
-27.589935
-131.900696
-134.607452
-106.204025
-115.596916
-109.557327
-58.616272
-83.226898
-62.069298
-72.369362
-69.409966
-64.413414
-113.924118
-40.764076
-67.574715
-59.611416
-64.850510
-89.151718
-100.315765
-147.861023
-61.125572
-49.381378
-65.184891
-70.032738
-147.089203
-70.595467
-59.931519
-46.640785
-86.479233
-66.586449
-67.161713
-103.148277
-74.657433
-84.876511
-96.834679
-137.804489
-133.854523
-65.915573
-83.358391
-59.233337
-73.185135
-58.270443
-86.732590
-90.008484
-78.703667
-56.822933
-49.261147
-80.841667
-73.095894
-78.645279
-100.892059
-85.888466
-89.212105
-61.586910
-104.449814
-167.471024
-109.797615
-118.426773
-53.825287
-45.808117
-65.791695
-94.933487
-107.388885
-62.227089
-146.253922
-65.726418
-154.187622
-82.606636
-93.333344
-126.799133
-65.341141
-60.851414
-115.965309
-76.124794
-96.525475
-61.520302
-149.970474
-135.574509
-79.065353
-49.826046
-58.726913
-57.708900
-164.630249
-61.091969
-62.950642
-101.883629
-138.250214
-69.055870
-79.068932
-74.674568
-59.928963
-134.382050
-62.794453
-69.702866
-74.362511
-67.689812
-77.117004
-46.497406
-70.823845
-57.000740
-105.085098
-88.145439
-143.801422
-57.273201
-98.753937
-63.993732
-67.437233
-71.335693
-66.911018
-94.960327
-141.496689
-67.301178
-57.739460
-40.401676
-157.778473
-94.058716
-51.333950
-60.369915
-38.311577
-56.226791
-50.448257
-80.032028
-71.824654
-146.645950
-56.730358
-70.070129
-139.626511
-119.616089
-149.621185
-116.782051
-63.735100
-58.308762
-49.460804
-51.579834
-75.004494
-96.473984
-69.128479
-77.915215
-153.100571
-89.221886
-114.629860
-115.985542
-90.295700
-59.921623
-140.414291
-83.613190
-66.125702
-70.388084
-60.694244
-143.147232
-68.354424
-35.189060
-62.230152
-138.296707
-44.099415
-141.547806
-56.902370
-83.647087
-135.783600
-69.499283
-164.673447
-60.762863
-94.512024
-171.539597
-106.511299
-104.358124
-85.791054
-76.242874
-140.347382
-71.417793
-148.365601
-70.026657
-80.837036
-138.210175
-86.143280
-146.762466
-45.553909
-117.940613
-47.511173
-82.671898
-79.232742
-127.151917
-67.353714
-61.569267
-101.916084
-124.727058
-84.949081
-105.304039
-109.183311
-76.793594
-123.251686
-94.734215
-120.606453
-150.961472
-49.274971
-80.925270
-62.035011
-151.165955
-66.893929
-90.750435
-54.323017
-58.096630
-166.258667
-67.751328
-58.156372
-64.856377
-67.805931
-83.625549
-103.254700
-162.022583
-48.970352
-136.715042
-109.849998
-158.087326
-135.167282
-163.925888
-87.883415
-61.713543
-78.300613
-65.258598
-122.564980
-76.023628
-97.543289
-75.651047
-85.708755
-78.264244
-83.855453
-89.279663
-73.167358
-152.082031
-82.723190
-111.766029
-56.397758
-106.002876
-71.291626
-35.687435
-59.746113
-54.659599
-89.325035
-122.872581
-85.753876
-89.881340
-40.874870
-83.289368
-147.244812
-58.534164
-64.655022
-159.486542
-54.743031
-56.209167
-107.043587
-66.469551
-118.182182
-134.827835
-55.571091
-76.308540
-36.823029
-79.825546
-78.410072
-72.378609
-87.481415
-69.595390
-99.688065
-149.117310
-77.760071
-134.562424
-99.355553
-73.430458
-69.332924
-64.431717
-87.883568
-153.012512
-113.803596
-66.263199
-78.372292
-75.155823
-109.436478
-86.498978
-83.368515
-84.195457
-128.491531
-124.569611
-110.619965
-89.898735
-75.559677
-61.392197
-64.502838
-65.332726
-123.398415
-116.033844
-106.169395
-58.608177
-55.327785
-62.224808
-27.824600
-50.441692
-89.940834
-82.435776
-119.735451
-95.891380
-105.745781
-65.139076
-92.792366
-150.257889
-81.820618
-69.157837
-159.894928
-63.381203
-53.082493
-62.038891
-77.011742
-74.076805
-36.458721
-66.508453
-145.469788
-82.264801
-62.639137
-63.838524
-26.735258
-146.503448
-57.225277
-117.875587
-146.339661
-58.744194
-69.400032
-97.628479
-58.482323
-49.259846
-77.964394
-66.023544
-68.745842
-149.433624
-74.844635
-113.076614
-29.873466
-120.057838
-62.549850
-25.611916
-57.315838
-84.652534
-67.858597
-55.158859
-69.430641
-77.141556
-52.971954
-86.058083
-68.139519
-68.750603
-76.729820
-68.576965
-64.864594
-112.763824
-59.044647
-64.865555
-98.382019
-139.332260
-53.106632
-130.903595
-53.548824
-61.752651
-55.953568
-101.370659
-90.926987
-66.572571
-55.902489
-160.138290
-74.374702
-85.829788
-107.392570
-66.757462
-106.930099
-126.118904
-139.491577
-100.424492
-74.800262
-90.394310
-92.566833
-71.687111
-126.846771
-48.303711
-87.127579
-141.587021
-71.384575
-54.069424
-151.523666
-98.402748
-88.764938
-104.863792
-82.873230
-89.829735
-143.294006
-61.533417
-51.872665
-58.099907
-157.690033
-64.961029
-94.173622
-70.001183
-67.379898
-40.834320
-61.548355
-90.988121
-67.191002
-57.842327
-138.930115
-136.648956
-68.822342
-63.903423
-150.619522
-55.290726
-96.322098
-63.596245
-62.559982
-138.752304
-101.762085
-90.692810
-39.996590
-164.282043
-56.502914
-64.332161
-58.610088
-148.245987
-124.786911
-90.698364
-73.983017
-101.139679
-69.264221
-45.033695
-25.656193
-54.775322
-126.639244
-153.972427
-62.792206
-149.231293
-93.007370
-55.041393
-63.272377
-57.906021
-47.791084
-64.780243
-55.333321
-58.785667
-63.797432
-104.245789
-63.887497
-91.350815
-70.203506
-131.165100
-148.077240
-104.394859
-101.642204
-126.927353
-17.709593
-62.156769
-60.699261
-97.265923
-131.897186
-127.912445
-70.090103
-165.523392
-80.929039
-96.282791
-106.025009
-142.895203
-48.302345
-46.955879
-54.416973
-67.507484
-49.747211
-81.075218
-47.415398
-66.687561
-135.819565
-151.772675
-92.682442
-147.106659
-49.938694
53.057396
61.731915
79.602669
79.527794
61.370529
72.026291
55.084972
41.358696
56.844803
52.288864
-57.712337
-90.868797
-48.195198
-39.772652
-74.610046
-110.567871
-121.629929
-134.360107
-73.449539
-76.161011
-60.787395
-140.870834
-132.330826
-49.326431
-92.492706
-72.356689
-153.197983
-55.546940
-85.358772
-100.482483
-97.880051
-69.614639
-100.662506
-67.422531
-117.067497
-64.752968
-69.449165
-161.797363
-105.549255
-69.144913
-66.884506
-65.263847
-47.884529
-134.093750
-62.296497
-72.797562
-77.971092
-79.701118
-62.819077
-109.614075
-155.874023
-51.686077
-46.412918
-64.595261
-67.267258
-85.029259
-118.506668
-57.558624
-39.214790
-17.311470
-148.105423
-60.123951
-54.374863
-124.063889
-85.757256
-117.584389
-108.820763
-128.831711
-115.891922
-91.810493
-62.640541
-104.931740
-80.875328
-108.364487
-150.114532
-30.633720
-117.228432
-150.986130
-78.045479
-63.542843
-68.438187
-86.278419
-62.303665
-119.055344
-110.622086
-56.961773
-76.519569
-91.213585
-137.726303
-105.495461
-95.142227
-101.237480
-102.177818
-115.895638
-67.309319
-53.635403
-62.122997
-56.942524
-47.381596
-158.750854
-85.346786
-61.559727
-89.808586
-166.000259
-93.779083
-39.612823
-57.924046
-88.262802
-41.927982
-47.304455
-102.601570
-59.604973
-79.601608
-120.690369
-97.975945
-35.281933
-124.617378
-66.017189
-84.764839
-71.296677
-73.656021
-54.623829
-71.684105
-66.203308
-61.865078
-120.682358
-80.538139
-100.205505
-85.965164
-57.372993
-71.011787
-161.051071
-68.747574
-45.499432
-80.876495
-59.486881
-76.673302
-68.632195
-54.766899
-68.416161
-61.882290
-53.885952
-62.266331
-69.277771
-121.535011
-101.872643
-117.680489
-69.638634
-66.288788
-100.390785
-178.909073
-57.251152
-69.147408
-102.014481
-68.146553
-149.723495
-53.994610
-47.977638
-65.727531
-96.886566
-41.755981
-68.134743
-136.526413
-59.130394
-166.980148
-63.407776
-53.642822
-70.467888
-39.054920
-36.637096
-62.331772
-61.252560
-44.034626
-75.285713
-65.661613
-51.522503
-77.307716
-101.632492
-59.270432
-101.492645
-58.682812
-97.380547
-147.755173
-74.939819
-74.214890
-50.774376
-74.045158
-68.039482
-67.402336
-145.580917
-110.519020
-57.396111
-110.773247
-52.004265
-61.905483
-94.091370
-80.794067
-83.377922
-123.879295
-127.651512
-125.624603
-93.381065
-142.422455
-103.935120
-66.869690
-80.523270
-57.801899
-130.796280
-79.945045
-114.802826
-89.393242
-60.916733
-106.132812
-116.429008
-98.078796
-52.612301
-103.400337
-176.452866
-81.908287
-69.482544
-102.342125
-151.541580
-86.378944
-97.036003
-117.714714
-76.834656
-52.528271
-140.658508
-157.011749
-71.255112
-161.711014
-37.919044
-48.084545
-110.590508
-134.714432
-61.205746
-74.880371
-119.384682
-112.232651
-161.456955
-143.634735
-56.736103
-73.964096
-71.329445
-69.916481
-78.714699
-56.996204
-85.957779
-67.673485
-89.451790
-142.234222
-67.782921
-77.177155
-59.259441
-71.483253
-68.526970
-69.053116
-71.523354
-78.493271
-44.295349
-61.537582
70.062279
67.280968
46.923820
55.981831
-130.514557
-84.092316
-75.594254
-66.508270
-58.291870
-39.876141
-69.811310
172.578674
-43.735680
-104.436775
-61.986916
-89.992119
-121.419189
-61.694256
-92.724915
-143.560669
-167.434357
-87.746132
-106.014717
-76.668411
-104.846161
-106.419304
-50.797138
-57.136295
-73.897102
-136.032028
-48.152908
-105.526825
-70.372963
-67.205055
-145.281921
-87.178047
-57.347240
-91.726227
-57.213505
-152.259354
-41.369659
-154.991058
-57.281803
-55.231541
-122.593910
-89.227432
-72.969849
-56.187702
-154.456879
-56.736397
-68.724640
-84.219025
-59.455112
-57.836632
-62.651936
-95.320404
57.521576
42.923729
51.391430
83.552261
52.418037
73.866615
88.751846
78.338791
76.531441
-130.160233
-91.889565
-91.145157
-50.842525
-163.088699
-66.183578
-127.512413
-64.780396
-97.207512
-64.554291
-123.642731
-149.151184
-118.092979
-67.029373
-54.534447
-146.438858
-97.764450
-55.084469
-114.928024
-145.620605
-53.470737
-71.346199
-91.078438
-95.173485
-57.204357
-63.284828
-54.457886
-65.586205
-151.260925
-77.879181
-43.259338
-114.662354
-139.583298
-151.477570
-104.253601
-148.610870
-159.784103
-55.449715
-134.421158
-94.457794
-160.241913
-94.833923
-66.203133
-45.940186
72.807137
66.544617
53.472900
54.478821
46.177456
52.031223
69.614189
57.338928
72.117584
-135.689331
-108.012634
-62.667274
-107.414459
-84.792152
-125.758705
-39.169487
-124.961212
-153.753067
-64.559479
-57.249428
-85.458359
-137.848495
-125.200966
-111.819771
-71.309868
-100.587601
-127.672501
-98.225227
-65.545654
-153.729706
-154.169769
-94.462402
-72.286537
-62.189369
-57.659393
-52.075344
-71.265518
-88.129089
-63.536293
-59.142563
-34.692341
-55.288006
-48.192707
-69.095711
-86.613113
-79.653679
-63.188740
-73.114960
-57.548096
-71.551247
-102.743401
-85.508759
-54.863110
-37.058739
-60.238667
-71.968216
-97.151207
-99.005707
-108.204697
-95.755859
-162.319855
-101.856224
-74.992149
-57.480957
-58.976974
-65.399353
-151.256683
-91.008629
-62.294964
-95.920280
-64.070717
-60.772820
-77.790710
-60.246075
-101.816704
-72.957298
-67.601578
-77.086853
-76.642899
-30.601944
-62.926319
-138.754822
-135.873657
-58.772449
-74.056763
-54.095718
-80.278923
-57.648140
-48.826389
-60.534569
-65.856712
-34.143703
-72.631508
-163.847107
-65.633911
-59.950806
-62.721500
-84.358345
-69.715836
-67.622742
-52.882648
-115.315636
-38.222683
-59.625355
-49.635937
-62.551109
-60.352715
-130.809738
-54.197807
-161.079941
-54.514484
-108.425385
-114.859787
-105.834526
-121.371719
-131.863953
-113.488380
-94.337982
-104.495651
-63.831310
-118.434486
-81.578003
-63.577393
-125.922401
-72.748108
-65.683769
-159.512268
-47.520889
-69.312401
-83.124718
-54.741356
-168.358887
-58.886311
-93.321068
-80.946198
-57.749657
-104.795616
-66.339134
166.110687
-51.365696
-44.065052
-70.680580
-68.025330
-159.829453
-55.769749
-79.873917
-47.377865
-153.143829
-68.261772
-82.675011
-59.583958
-47.525234
-161.582916
-73.107491
-134.874664
-62.218033
-61.207943
-147.346741
-58.653980
-59.653679
-100.133949
-87.663147
-99.057877
-67.158661
-101.771866
-63.089909
-133.977097
-53.902321
-84.068413
-64.073822
-61.466698
-75.360229
-85.367157
-100.538712
-55.890129
-71.691750
-78.454453
-112.440987
-119.792549
-60.198429
-121.731682
-51.687054
-67.603485
-107.452972
-60.173206
-105.858612
-77.282211
-65.179871
-60.051388
-66.237953
-61.584457
-75.292595
-57.541336
-74.389801
-121.091682
-75.231712
-59.239479
-50.271736
-139.582031
-66.101578
-62.080418
-65.143707
-105.597801
-49.568851
-71.721512
-58.738823
-66.038795
-51.583496
-102.453400
-84.743225
-101.158600
-106.757957
-108.429733
-115.390305
-161.394409
-29.948633
-54.977097
-60.520058
-146.010620
-150.732727
-151.008514
-67.889465
-57.548447
-45.835438
-61.580833
-125.128456
-155.693878
-96.779305
-77.112000
-78.908157
-78.315872
-133.435135
-87.012276
-72.881218
-36.694283
-151.392197
-78.548515
-80.310371
-96.125015
-52.657799
-128.907150
-65.958176
-62.447598
-162.293747
-90.495026
-102.898300
-102.229691
-106.828949
-54.059826
-65.372330
-50.120270
-58.006207
-128.116745
-148.568405
-84.744881
-71.831795
-70.820129
-69.522362
-143.650177
-54.247215
-68.486252
-59.802776
-168.077774
-44.930489
-60.060829
-99.396927
-107.463806
-96.629623
-117.598450
-122.225670
-103.935577
-76.297012
-63.316875
-93.477196
-58.401138
-92.604767
-90.146828
-165.370911
-116.441605
-64.988594
-89.372749
-109.420410
-111.621269
-140.998901
-106.464050
-89.805801
-85.532097
-83.175095
-66.261833
-150.044754
-81.720139
-73.449265
-84.994087
-15.871175
-55.338982
-121.867508
-58.547653
-110.458755
-90.124245
-88.065796
-72.814270
-118.233589
-109.018326
-69.136650
-113.876343
-80.241013
-116.942123
-165.547424
-74.329781
-104.991051
-137.632919
-69.963692
-140.149826
69.850655
45.720280
-65.716652
-104.141434
-96.294090
-150.232071
-65.225807
-65.125587
-104.930344
-112.597374
-86.097832
-125.385574
-70.736031
-88.407822
-66.890488
-65.134773
-61.606754
-57.782387
-55.834801
-66.455650
-102.735596
-53.489723
-76.443710
-73.116051
-29.031109
-155.059845
-113.545197
-67.592491
-68.257858
-59.491116
82.401756
65.738220
100.723198
81.819801
68.154694
70.600845
51.308247
99.453293
41.777157
49.196129
63.825314
59.534775
-68.760529
-97.068222
-68.085449
-42.131699
-148.009125
-106.318977
-68.153793
-68.513496
-102.176155
-99.737526
-54.322998
-109.789368
-142.514008
-55.143719
-78.938622
-161.350891
-100.331795
-86.110970
-107.824677
-49.738941
-70.987656
-103.338829
-74.280411
-68.140450
-101.766090
-118.049309
-82.565048
-107.316528
-59.788277
-61.213810
-101.001183
-109.371170
-104.739311
-78.168159
-60.300350
-44.744522
-93.540047
-73.047112
-53.901165
-140.345291
-70.940880
-140.988739
-59.529617
-107.594368
-80.759369
-57.992340
-60.771503
-58.319347
-64.579994
-103.898178
-86.435455
-103.531387
-60.098846
-49.504566
-83.115181
-69.448875
-59.180759
-58.906021
-121.913841
-86.258369
-118.229309
-114.255714
-50.948528
-46.905567
-62.938087
-67.532509
-60.710838
-156.366531
-65.292328
-57.890755
-64.582413
-126.548752
-91.416664
-54.786545
-49.511639
-84.644958
-27.695789
-155.891342
-30.554287
-62.374336
-76.520065
-62.528137
-67.071228
-69.743706
-81.526993
-47.469776
-81.713791
-129.955215
-67.715355
-64.973267
-53.677807
-153.626984
-105.326561
-56.384556
-72.476677
-73.241287
-53.936661
-61.854263
-40.167183
-79.063866
-159.360031
-102.694824
-133.391983
-107.835335
-91.009689
-94.138046
-136.321045
-87.665779
-82.857666
-109.455605
-66.672577
-87.672646
-62.463634
-46.570259
-68.822601
-118.153687
-118.362526
-27.371782
-97.646034
-38.374153
-54.719227
-100.091812
-110.387871
-79.253838
-142.727585
-139.973053
-86.338211
-67.597084
-139.877533
-99.665985
-72.554314
-99.183655
-57.176220
-66.706985
-60.503887
-82.047638
-82.454895
-158.692841
-58.375576
-115.401939
-61.798653
-81.588234
-86.882248
-55.455177
-46.146687
-97.196739
-138.260437
-76.815865
-147.174332
-117.468758
-85.572632
-61.491501
-55.551788
-134.055023
-152.779938
-62.891914
-117.548477
-104.957649
-102.578484
-65.800568
-116.109497
-64.157288
-134.613602
-106.010918
-20.181665
-76.269386
-59.625671
-55.510612
-117.051964
-48.201576
-53.717857
-25.742065
-49.247902
-76.298485
-73.458069
-53.628494
-71.667053
-134.891495
-64.246391
-59.701088
-78.242599
-84.909355
-46.231728
-159.659866
-114.612000
-71.733246
-91.443085
-138.660126
-137.138657
-118.854858
-81.641373
-54.688938
-58.769855
-54.932446
-16.021519
-92.180244
-59.670559
-147.942429
-158.136398
-147.035828
-75.313240
-146.687515
-59.375298
-111.445953
-114.903625
-65.221306
-139.314804
-69.216652
-65.537704
-67.295677
-137.895782
-28.153584
-69.602196
-100.417763
-50.903172
-83.853798
-59.217442
-54.449432
-131.028946
-72.432388
-64.061378
-79.290024
-149.839981
-58.454292
-70.511269
-63.781307
-73.351128
-88.142052
-64.667366
-59.314125
-104.682899
-79.505730
-162.756454
-168.340240
-39.207027
-126.350266
-77.263039
-102.914894
-65.713097
-104.142525
-133.693985
-88.718689
-112.818336
-62.158230
-57.672058
-55.666241
-67.445808
-89.177071
-138.535324
-93.617149
-103.414276
-67.475578
-72.875473
-92.376976
-128.954803
-95.956978
-62.296268
-71.989861
-51.434452
-49.403149
-113.692055
-93.302795
-129.100616
-142.733154
-75.682487
-64.489731
-78.847198
-150.724899
-118.377060
-148.507523
-65.426559
-72.439880
-91.889252
-142.234970
-47.954090
-75.666809
-138.749130
-101.577530
-159.326202
-86.877487
-69.402382
-174.005798
-113.768089
-61.715340
-76.697372
-115.342392
-90.138283
-87.202698
-98.052109
-131.241821
-122.286034
-159.721863
-60.044174
-65.736595
-77.391922
-61.529423
-77.608864
-78.309631
-74.480942
-58.786411
-60.634933
-59.759514
-62.655373
-62.866753
-63.676765
-62.446327
-58.556187
-63.317162
-59.077915
-119.997986
-96.273544
-67.074997
-58.702953
-134.602005
-116.887589
-55.361237
-71.239731
-60.835056
-91.274330
-57.549538
-125.593292
-71.798546
-118.799767
-68.484840
-132.333160
-99.713020
-60.284687
-71.696320
-59.610588
-48.385593
-146.157043
-76.462570
-74.888451
-60.414223
-126.895729
-87.879189
-105.234505
-122.921432
-119.278702
-100.054306
-54.259769
-99.744820
-89.676964
-52.146931
-64.237595
-58.604927
-62.253319
-158.188477
-59.524773
-98.534546
-72.241394
-142.215073
-97.550056
-62.554237
-49.831703
-67.238449
-83.848091
-109.806595
-74.278152
-57.287380
-104.368095
-91.704620
-109.084160
-48.839035
-67.603500
-68.066872
-109.909027
-76.785942
-64.431320
-47.220539
-63.214359
-132.155304
-63.143055
-63.669346
-80.886406
-80.128593
-89.001045
-143.695068
-51.995560
-55.940754
-121.753281
-119.545799
-55.066780
-70.774162
-74.631493
-78.009811
-44.803101
-59.948231
-121.395241
-80.138588
-62.410473
-84.877617
-56.185387
-58.720795
-50.433762
-50.368458
-155.657578
-55.129421
-58.138382
-64.277794
-74.347733
-57.859581
-110.626289
-59.723492
-96.463303
-67.337677
-61.588795
-85.013237
-69.836601
-61.681023
-63.132992
-59.086906
-157.046265
-128.931458
-92.806610
-105.816078
-145.547897
-85.778542
-106.523270
-141.376663
-81.578033
-76.809464
-165.256409
-99.474197
-73.927147
-72.097427
-68.388710
-44.073643
-151.979416
-147.058243
-159.051300
-155.874069
-70.644623
-82.771629
-95.768547
-75.611458
-78.712189
-77.704216
-95.626656
-59.279961
-42.270313
-62.844021
-38.850800
-159.948654
-67.452362
-68.168327
-60.696266
-64.299423
-74.008476
-40.517334
-72.786316
-166.590439
-76.597832
-145.608337
-69.944054
-84.198944
-70.799812
-98.456635
-126.142921
-27.075283
-63.123875
-92.612022
-102.801460
-164.190765
103.437119
64.715179
42.883743
55.006771
55.998566
44.923176
57.721886
62.887173
86.405830
51.852982
52.993370
62.090488
-63.604561
-55.779182
-59.323120
-57.683998
-58.218563
-92.502258
-74.039528
-64.698624
-130.006195
-67.768005
-127.045258
-80.791458
-72.642700
-50.350304
-55.888748
-69.826332
-120.948502
-61.220497
-113.890694
-64.899910
-63.312313
-80.386589
-69.500023
-120.756332
-107.830933
-64.477341
-86.218147
-54.117756
-64.726944
-78.956207
-73.949432
-153.875916
-167.402130
-120.596085
-142.848312
-60.917034
-159.054306
-80.209915
-56.519295
-59.448433
-62.167900
-78.740654
-62.120777
-65.112312
-77.971939
-111.478706
-44.696785
-118.547813
-61.507271
-121.492966
-143.974640
-166.836288
-155.539688
-54.197979
-66.991348
-119.514984
-137.015427
-92.289101
-42.356339
-89.806816
62.582573
-71.649155
-103.353622
-114.074066
-99.157776
-120.618988
-71.027870
-62.699051
-60.897308
-72.976707
-60.871887
-69.817261
-53.221218
-38.149456
-77.197105
-62.644772
-58.091465
-141.126785
-107.266724
-55.107952
-114.435837
-135.430267
-65.600769
-89.619354
-68.977325
-60.830002
-68.992813
-137.188904
-54.266247
-71.230125
-80.449570
-70.025650
-46.917805
-164.880463
-64.827873
-151.168625
-63.044575
-60.428905
-58.693245
-62.635681
-56.096634
-69.371155
-67.094872
-79.055084
-79.521835
-56.613319
-166.761307
-71.750557
-47.179996
-44.916161
-99.596039
-58.590649
-55.369484
-92.159081
-66.912590
-53.520447
-71.535568
-141.194672
-67.944168
-84.902817
-103.986496
-71.228508
-72.691277
-87.125999
-65.612755
-72.569946
-42.218937
-64.673996
-113.984207
-64.304382
-167.132843
-61.776833
-59.784275
-69.212738
-57.405994
-56.806446
-91.070152
-64.509758
-140.267181
-109.328194
-161.620346
-58.431198
-52.991680
-165.887238
-118.120193
-90.995232
-97.827156
-118.067871
-90.774124
-62.101593
-59.296402
-62.754230
-60.894249
-40.404499
-42.529358
-66.446526
-99.683968
-58.594631
-90.407845
-142.407394
-66.945206
-76.716049
-73.064232
-73.151054
-56.754570
-61.398205
-31.992212
-71.735153
-52.271191
-75.732124
-119.854019
-62.694324
-59.773098
-63.489918
-70.727211
-156.030975
-59.996140
-68.801956
-59.060955
-84.059608
-65.924248
-67.139442
-72.011238
-90.145966
-57.129967
-154.400589
-140.634308
-60.374786
-32.073044
-54.564850
-67.919411
-90.714500
-47.114700
-72.174042
-85.861687
-103.958641
-58.480713
-93.510513
-119.676712
-91.858124
-84.546501
-48.937542
-143.892303
-59.354202
-33.925468
-58.880440
-61.443783
-71.247108
-67.166786
-58.527901
-109.118256
-117.698158
-102.409149
-59.415062
-146.582794
-80.363655
-130.249481
-49.767345
-52.620186
-24.413805
-57.962780
-82.825432
-50.413422
-70.313393
-116.468147
-122.750229
-64.590187
-60.874359
-140.098709
-76.667618
-141.343552
-43.740139
-79.019661
-106.125961
-61.798771
-144.175293
-101.140793
-135.308151
-150.638916
-57.151379
-154.002640
-63.503529
-155.261307
-156.169296
-154.892746
-53.542942
-66.260719
42.920601
-51.981720
-118.350372
-53.296391
-76.477982
-74.322937
-90.414391
-95.595619
-116.454102
-84.315865
-154.953278
-59.984596
-56.055756
-59.650940
-130.695068
51.546101
-146.279907
-74.607491
-63.516964
-114.335930
-71.334244
-65.274773
-69.707497
-46.570698
-90.920471
-150.620941
-83.349030
-58.730293
-60.304256
-66.238281
-129.000717
-75.315605
-129.662994
83.103294
82.248688
46.562840
60.039886
38.879765
57.911251
63.647881
48.369255
79.475906
66.995689
-55.676945
-79.421494
-61.093273
-60.238842
-59.700180
-135.595932
-60.325039
-161.357437
-137.613708
-87.700851
-60.375763
-50.577404
-57.459347
-57.148655
-65.270226
-52.783989
-60.459820
-141.642227
-47.916279
-74.199280
-59.534718
-89.181610
-65.413147
-77.449768
-61.260853
-67.481743
-64.885933
-68.634499
-126.573975
-114.690086
-149.241043
-35.595463
-63.111519
-157.273865
-128.311768
-73.855324
-156.510223
-60.193989
-89.400909
-162.490189
-81.988083
-158.234161
-72.754623
-151.622543
-113.006622
-63.840107
-60.578857
-72.040421
-62.394512
-64.014534
-106.230347
-62.903820
-66.322617
-35.257298
-148.605453
-50.439114
-92.127792
-107.117226
-163.573700
-68.831680
-62.681190
-65.026390
-165.151138
-86.679245
-56.153297
-161.473526
-125.808174
-123.393143
-76.246933
-75.361938
-40.342491
-73.415207
-41.366974
-60.374523
-130.872711
-101.748436
-61.696438
-61.994644
-138.007080
-62.808586
-57.603115
-73.535103
-35.731010
-167.109436
-52.012848
-120.906227
-109.455490
-55.146904
-109.265701
-141.435623
-61.193104
-126.262199
-64.535065
-62.288235
-28.479340
-115.441994
-40.750401
-91.589783
-94.023598
-79.486633
-50.050503
-76.079140
-56.832047
-35.370140
-63.518147
-63.332924
-54.383163
-167.439194
-48.378353
-75.960129
-114.947662
-73.593063
-135.391342
-79.542290
-58.475143
-158.085419
-90.600601
-175.445663
-120.404930
-82.772705
-155.443344
-123.917549
-52.223545
-60.019917
-62.849285
-113.816635
-53.950871
-56.705212
-63.322830
-61.887234
-81.354881
-82.978745
-62.328285
-62.538288
-75.882721
-61.916332
92.513115
48.669792
78.911751
66.431946
-75.715034
-80.845573
-68.833633
-57.816303
-139.897995
-103.152931
-82.002937
-71.496071
-75.770569
-64.553688
-83.674812
-105.297539
-58.660461
-72.004868
-79.540840
-53.400196
-59.298157
-71.332565
-75.512001
-63.224373
-98.418938
-91.564590
-85.892807
-67.463425
-63.111443
-64.642548
-77.556137
-141.138306
-61.010345
-71.845406
-91.586899
-64.935989
-64.369911
-62.676327
-20.930546
-92.157166
-84.156944
-68.499916
-82.779602
-69.555519
-151.348068
-117.441437
-107.013992
-138.186356
-83.782707
-104.883530
-60.333858
-53.535473
-58.810780
-67.397530
-67.449059
-104.968399
-62.920765
-79.665497
-115.838188
-10.114429
-46.260288
-63.091793
-70.356598
-72.904663
-110.477409
-118.673820
-53.409180
-46.707363
-70.744377
-92.707497
-57.948750
-62.524872
-90.146561
-74.648315
-112.252815
-107.755775
-62.618298
-56.154678
-78.565056
-34.472157
-74.304726
-60.059204
-130.651245
-87.994789
-56.017635
-69.323174
-37.279030
-101.855347
-100.975883
-80.306747
-102.813736
-63.688171
-99.931915
-165.063095
-59.663918
-43.700829
-64.451195
-65.073997
-77.321152
-132.538757
-34.608845
-57.390469
-75.015167
-152.279739
-83.709198
-66.721268
-153.967789
-56.396214
-80.663109
-103.305733
-79.557091
-99.819954
-83.344986
-62.219353
-64.441277
-64.712601
-69.083527
-50.638165
-123.601662
-82.964920
-78.711182
-162.220200
-104.370247
-154.019455
-59.170658
-84.607376
-126.911354
-78.953934
-130.576248
-107.910950
-83.584023
-117.111862
-143.367233
-156.767136
-69.339378
-112.689438
-67.551086
-52.529579
-97.529129
-121.049263
-162.455307
-117.001282
-76.648109
-77.447540
-164.237320
-87.474174
-96.916275
-84.361847
-165.148148
-40.021255
-100.260582
-122.881172
-138.677032
-124.544159
-91.910019
-63.043182
-125.656715
-29.712345
-64.165718
-69.660416
-27.733225
-107.552895
-67.421341
-142.378342
-52.056904
-110.546814
-55.681591
-63.583218
-114.515106
-54.064846
-69.587585
65.427338
51.404366
74.680923
40.882286
71.595947
52.683380
-112.380707
-116.255936
-145.673416
-94.858444
-86.553787
-55.456913
-79.840485
-141.900391
-68.965752
-117.545990
-78.866226
-40.619499
-71.123024
-71.052750
-64.735443
-58.608540
-122.908661
-61.920704
-132.572586
-143.125336
-65.846313
-86.796593
-63.684586
-71.654694
-69.338516
-78.320946
-77.254616
-72.223625
-64.289436
-156.996613
-51.515720
82.565125
45.532440
84.622276
63.927944
48.567596
77.686607
-94.318123
-67.893814
-137.662018
-69.628471
-54.842255
-80.947487
-160.339752
-127.519951
-118.382607
-144.280396
-61.710789
-57.245449
-65.598045
-64.848763
-64.825912
-124.258179
-132.033112
-87.445572
-46.719696
-156.020370
-73.754402
-72.591164
-155.036163
-146.810867
-152.140625
-160.746948
-55.740196
-76.745956
-71.819923
-59.345009
-56.287518
-136.656448
-99.338432
-90.152298
-95.597954
-119.889374
-163.677582
-55.202072
-64.474945
-66.191948
-40.437584
-151.338043
-61.185734
-48.352177
-37.052570
-69.872047
-65.886795
-149.942047
-35.303535
-49.140839
-72.699310
-71.064606
-158.645279
-105.650002
-150.678009
-59.009983
-68.022552
-46.064728
-57.543549
-166.088211
-85.264481
-26.870739
-59.476471
-49.853844
-153.854935
-58.743546
-59.155262
-110.810333
-66.868744
-69.715790
-51.673653
-61.027657
-42.174805
-125.299789
-87.861496
-159.937866
-72.477196
-158.271652
-87.296944
-60.366096
-100.492439
-101.876122
-102.073105
-102.511391
-64.536957
-101.378502
-87.926743
-66.853577
-133.730606
-78.812439
-132.064316
-76.898636
-73.029999
-113.503120
-46.700920
-96.451660
-100.809822
-68.496147
-59.665783
-24.700081
-123.084496
-42.992584
-149.866150
-57.304806
-71.751770
-143.628235
-63.144482
-62.108608
-83.681999
-83.685188
-66.012077
-74.326912
-51.879677
-63.778309
-64.487274
-38.627094
-62.732300
-89.240204
-115.863976
-78.317528
-53.713371
75.671173
-154.498199
-66.467300
-138.055252
-61.590168
-78.120674
-135.162613
-94.412483
-128.156570
-63.477417
-120.355164
-105.359093
-68.682686
-55.974739
-37.914162
-53.186802
-67.401413
-88.151283
-116.483994
-115.081825
-77.905090
-95.463821
-59.030617
-124.866127
-72.922157
-74.277687
-163.065643
-84.799133
-66.793945
-46.745041
-67.142166
-118.210953
-69.509399
-55.336937
-74.884956
-66.129913
-117.687622
-145.504135
-165.738770
-126.750084
-64.611855
-62.355042
-46.542084
-120.656433
-91.708885
-61.030525
-91.872963
-64.043900
-115.689316
-103.875893
-68.724541
-112.187439
-67.411522
-58.837234
-130.578735
-58.899879
-114.928841
-72.090057
-55.657410
-136.205338
-70.225273
-68.639877
-51.090107
-68.037819
-48.850964
-67.881226
-93.250397
-65.550606
-65.860397
-69.396538
-107.127632
-98.313492
-138.269119
-60.496880
-58.042301
-91.491211
-107.186493
-78.995270
-73.195473
-65.901558
-154.050247
-57.943020
-53.710632
-64.163147
-62.699146
-134.047180
-157.746826
-43.919701
-111.052452
-78.169785
-60.145508
-56.053638
-73.797844
-131.177505
-57.459988
-54.661480
-87.627846
-54.331459
-63.975250
-52.069069
-115.433937
-170.990112
-95.691612
-70.078049
-81.110420
-78.372513
-60.522919
-57.480705
-33.883850
-74.039291
-74.024658
-71.510475
-151.465775
-152.807785
-68.081345
-48.697269
-108.049393
-65.958939
-68.287949
-92.650818
-113.559074
-127.527359
-79.238823
-50.011044
-68.402885
-53.535675
-75.038795
-82.770416
-58.053741
-67.845207
-87.681602
-74.455750
-92.402298
-59.519455
-161.269394
-100.166885
-106.847496
-90.459099
-94.648605
-51.071693
-83.105644
-120.274765
-128.383118
-86.026367
177.272919
-136.717300
-105.925804
-81.488152
-80.262726
-70.660240
-59.153965
-119.833054
-50.397694
-159.209869
-64.778442
-110.454773
-103.848999
-78.714912
-50.576740
-108.149788
-126.081352
-53.477177
-114.830185
-118.261620
-104.599930
-168.453720
-70.795662
-57.524239
-76.696693
-46.173962
-84.459976
-120.370140
-113.781563
-69.502823
-68.369560
-82.807205
-118.505074
-88.609100
-117.292892
-39.748459
-139.183502
-79.149261
-58.003597
-71.199638
-145.720001
-52.598213
-37.563255
-68.684036
-59.384750
-51.381775
-85.698860
-64.088028
-51.340427
-160.424149
-63.516670
-64.278542
-75.076263
-33.821571
-84.216537
-69.053314
-76.648926
-62.289989
-70.913803
-160.707047
-69.030426
-59.780205
-61.979538
-63.167648
-63.053802
-64.378876
-88.218407
-57.940773
-57.329830
-87.399513
-64.694260
-95.468658
-72.280228
-107.926628
-145.682434
-95.043480
-75.552460
-79.161499
-133.975067
-58.839397
-85.072746
-63.699406
-71.335930
-80.719933
-31.529774
-47.562054
-80.271492
-73.548607
-136.740509
-117.872391
-59.513496
-56.378841
-78.256035
-65.443352
-112.511391
-58.085743
-86.713394
-35.930458
-156.323044
-135.211075
-75.504166
-75.399277
-129.327255
-55.131821
-71.045547
-73.679337
-62.434292
-120.023872
-148.271317
-54.861530
-57.455959
-65.736069
-72.658531
-42.224792
-163.538940
-124.126808
-88.924751
-59.034737
-123.837090
-87.136162
-124.499794
-105.040573
-112.894051
-84.449219
-132.110916
-60.428593
-35.324570
-48.846832
-77.545303
-60.783066
-55.892956
-60.642338
-77.256607
178.427765
-78.681686
-64.980347
-65.083549
-64.893707
-35.781086
-54.462006
-162.110611
-57.232056
-78.081703
-58.016579
-74.519753
-67.497757
-161.120239
-98.365677
-69.656113
-64.558815
-142.194778
-71.341644
-67.359688
-54.393101
-155.667496
-74.366020
-160.836243
-102.427696
-74.639198
-63.932362
-72.745819
-55.371632
-132.946594
-123.154106
-135.561951
-165.210663
-50.893871
-163.095490
-72.574188
-170.808136
-97.768234
-145.480362
-57.216766
-169.588974
-112.866005
-121.012802
-53.923443
-85.259750
-119.712776
-61.050999
-100.634811
-72.627007
-96.873749
-126.787262
-168.864365
-62.257355
-50.516724
-80.071411
-94.012138
-59.458042
-168.278748
-44.063843
-72.945801
-93.700813
-51.664326
-119.831253
-109.490967
-76.623665
-92.806450
-63.090858
-59.700569
-99.993301
-76.011658
-73.707382
-82.380684
-84.365128
-59.910557
-59.686821
-137.064575
-74.070145
-58.737225
-137.821884
-88.000069
-82.666611
-164.431091
-61.619217
-101.513527
-118.089592
-92.166809
-61.103226
-60.907402
-121.361443
-179.409149
-128.724442
-83.667435
-105.539001
-94.329910
-94.540268
-85.082977
-48.504185
-57.670158
-151.193253
-61.510777
-139.448639
-54.681206
-148.080887
-72.635475
-70.933434
-128.700211
-85.899559
-61.160900
-67.424881
-90.982323
-79.268280
-75.260704
-101.387474
-101.557259
-64.631592
-75.961670
-64.047478
-155.624329
-155.828415
-145.811981
-67.316223
-71.485764
-63.813709
-65.948082
-148.417755
-104.668541
-61.957298
-54.939537
-70.584496
-34.066383
-122.222321
-58.366455
-65.921700
-164.268982
-71.797691
-82.825447
-121.184860
-31.048010
-159.376755
-74.522415
-153.237976
-68.851578
-140.111420
-52.563705
-140.884216
-54.881672
-76.376793
-71.530487
-31.219730
-60.081524
-74.450882
-41.086666
-60.811314
-68.272591
-157.659775
-57.348675
-63.752438
-161.089081
-121.944305
-84.347282
-71.238350
-109.933952
-114.409348
-106.116539
-61.590122
-99.156540
-144.071747
-80.537865
-72.469887
-55.869663
-83.815689
-52.016567
-133.766800
-159.024857
-114.994469
-67.620407
-60.807121
-67.144920
-154.349426
-77.016655
-25.252691
-65.129906
-118.603867
-57.857800
-71.927238
-156.275955
-76.456825
-131.849335
-113.028519
-164.574265
-42.937614
-144.316040
-48.269024
-164.103882
-120.409004
-66.001259
-154.765854
-37.378872
-71.045425
-50.476513
-74.317810
-46.473564
-139.164474
-46.147549
-114.455376
-60.615780
-75.602669
-124.404701
-53.797581
-66.397781
-144.400452
-132.297745
-91.489151
-61.650253
-172.681183
-90.364868
-132.610245
-34.181557
-46.008980
-80.828300
-64.394897
-66.403168
-150.626968
46.653961
24.130400
-56.156773
-87.319275
-109.368408
-157.418045
-65.045486
-56.128017
-60.523682
-67.160179
-63.823696
-119.686203
-90.551300
-56.897018
-151.905945
-67.089485
-50.890648
-78.607994
-56.447529
-93.881004
-131.373383
-66.208092
-35.477642
-58.473015
-76.821373
-62.819515
-59.503738
50.152802
49.513798
48.467628
-32.039303
-63.875652
-57.546875
-62.205727
-57.792015
-135.610611
-141.973297
-62.615372
-57.255104
-68.404343
-52.094387
-89.806992
-152.150375
-66.177284
-72.349915
-109.611397
-59.254059
-57.637226
-58.215858
-60.014778
-131.516800
-101.681091
-97.211884
-91.366402
-113.753250
-74.459190
-115.775932
-114.249954
-52.676476
-60.790470
-65.022369
-67.785187
-69.573479
-51.038799
-89.128448
-83.956261
-72.536812
-99.609047
-113.344185
-53.202988
-62.258617
-97.205101
-61.293076
-71.459969
-66.858818
-53.101086
-173.907700
-49.027161
-51.301533
-86.350105
-60.265705
-81.276764
-71.657806
-90.040833
-130.608215
-87.385620
-48.900318
-70.025284
-95.203194
-120.020927
-126.061600
-79.469650
-95.765739
-87.715530
-68.567520
-144.090302
-122.538803
-60.282242
-148.152237
-82.634644
-50.948959
-77.412079
-88.439117
-58.839523
-53.774414
-55.694817
-52.806335
-65.819633
-83.458809
-123.998665
-112.899231
-78.837540
-59.300636
-101.547447
-131.499405
-167.440201
-76.347740
-105.732742
-76.170570
-110.348167
-107.502640
-116.390266
-60.961380
-118.290520
-98.593163
-147.903961
-60.170330
-63.252090
-147.657990
-41.444820
-56.915119
-62.443348
76.219170
90.082382
49.630722
-67.733185
-80.856476
-92.997925
-66.922897
-93.575699
-118.867554
-90.925430
-75.105354
-159.322708
-61.067051
-116.427933
-150.901718
-75.130554
-88.685570
-100.914749
-108.966476
-60.242264
-48.856892
-116.874451
-133.036697
-98.240761
-68.006340
-129.898682
-56.727806
-60.618553
-45.178692
-123.340202
-52.592022
-56.335587
-110.278938
-100.205032
-59.982159
-51.526810
-59.680973
-75.507568
-87.945938
-65.391754
-71.829796
-106.893433
-36.626835
-47.290482
-73.395531
-56.435059
-73.528229
-153.802567
-61.977558
-92.153130
-85.706406
-59.662819
-166.197632
-56.294838
-154.747726
-73.225609
-65.253036
-50.193417
-77.172729
-114.236755
-124.685959
-47.698277
-43.449490
-55.420471
-68.327072
-149.587921
-138.327164
-66.007217
-94.658501
-41.060982
-126.561813
-59.926231
71.854362
109.907623
-89.684395
-59.215012
-65.040863
-164.206345
-56.553493
-61.034199
-110.889305
-96.931190
-77.143692
-127.265907
-115.934479
-60.071510
-100.515038
-133.459381
-96.425331
-82.990654
-86.942429
-107.219620
-56.195202
-63.734951
-54.160229
-62.803223
-129.454865
-57.470261
-56.982128
-62.154232
-94.627647
-58.515579
-68.214615
-62.313725
-102.355736
-137.758621
-121.271904
-128.501190
-73.364815
-58.926533
-71.444916
-62.309914
-88.049309
-60.282562
-63.604561
-91.526505
-150.247421
-135.399185
-77.196960
-67.214348
-150.191101
-72.300392
-114.015442
-90.006073
-32.229988
-59.933773
-62.054237
-47.007500
-52.614651
-151.598877
-63.598183
-63.460999
-153.651825
-124.438797
-61.003872
-87.341080
51.830261
56.220036
55.346188
52.243832
69.450485
50.393650
-77.468887
-142.158279
-61.262653
-51.171947
-51.558514
-157.965408
-64.784615
-56.590012
-45.819847
-63.911232
-43.727512
-141.310028
-56.404171
-114.638519
-61.476315
-43.883087
-62.684284
-89.407120
-100.083717
-93.783585
-54.545486
-149.541595
-141.544205
-78.516510
-118.876564
53.259109
58.014194
64.273537
50.790951
55.833885
46.582043
73.111130
63.764908
48.566105
44.585136
55.404293
32.871262
54.326630
66.392990
62.859135
85.213692
63.176823
49.320400
33.665268
52.725914
-61.891422
-66.511200
-65.250122
-102.097809
-68.563530
-75.559387
-54.232018
-53.929939
-114.905060
-69.907730
-96.481224
-118.625160
-70.535431
-76.729019
-62.085762
-162.265076
-70.527397
-77.527115
-104.961502
-61.125423
-59.003876
-72.295158
-60.511253
-147.657104
-108.176727
-69.354485
-59.273026
-64.752777
-44.175148
-63.687733
-100.471809
-84.750610
-106.953178
-89.296211
-95.291580
-92.963493
-55.177410
-73.213409
-89.879105
-90.575645
-63.717178
-65.059196
-41.779022
-90.391495
-132.248734
-85.438179
-165.311646
-104.129944
-87.325203
-156.012817
-60.277237
-55.211182
-75.008385
-71.437042
-139.225235
-74.897682
-65.081833
-64.991211
-48.478893
-79.187920
-90.384804
-63.912338
-113.867912
-41.069378
-60.378666
-158.703842
-68.979378
-53.195564
-64.995834
-63.182831
-50.773476
-77.638161
-52.215477
-154.203049
-59.230843
-118.885231
-141.412460
-66.964172
-96.091614
-101.907715
-67.801231
-66.136314
-75.471916
73.287170
95.061752
-63.656506
-142.714935
-125.607338
-34.801502
-67.093399
-64.797554
-64.084534
-70.426430
-109.152946
-87.258568
-54.315235
-83.677422
-143.016693
-163.373581
-83.535240
-98.314819
65.547798
80.457886
76.208954
41.636520
87.912178
72.768173
91.876640
50.535175
48.891224
-50.884068
-63.743004
70.089279
-137.046768
-91.889618
-42.778324
-58.617294
-53.837009
-54.754871
-151.911545
-92.167984
-148.742340
-124.682503
-80.027397
-50.443241
-63.709789
-63.032600
-54.179863
-56.414326
-76.619202
-103.585251
-93.520462
-110.605408
-67.011238
-114.169296
-144.496277
-144.834152
-33.771618
-78.113457
-102.679939
-153.252304
-62.670979
-81.482887
-86.580528
-58.801094
-121.448738
-110.277031
-116.235741
-84.674263
-119.540993
-80.389282
-69.429077
-68.855362
-88.105843
-117.722374
-152.390121
-67.501366
-59.854111
-76.215286
-80.832764
-58.881855
-105.378456
-112.281654
-53.516926
-62.035526
-48.658745
-141.008972
-71.864883
-76.183533
-89.436752
-80.323227
-60.323463
-127.668839
-61.339878
-153.729721
-55.819687
-91.428459
-118.784111
-152.847870
-68.859673
-88.721985
-66.430336
-156.398941
-76.362801
-72.229790
-102.416481
-63.414703
-71.010895
-92.402725
-68.728539
-85.378281
-44.907391
-110.977501
-66.295906
-139.634979
-81.592262
-62.952606
-173.416000
-142.626526
-115.704712
-65.315674
-107.402222
-59.503880
-67.961319
-74.313110
-98.518646
-37.347607
-124.757210
-113.688011
-47.385830
-92.591537
-92.093407
-78.394913
-152.786270
-78.719933
-159.302734
-81.236870
-74.396416
-87.737480
-60.922825
-103.378731
-35.462166
-60.517712
-115.136108
-145.957352
-61.191921
-67.550186
-52.040836
-78.862328
-52.990788
-65.622208
-56.855286
-49.038319
-90.583656
-54.511810
-58.579594
-127.118874
-45.299271
-61.155952
-56.994526
-119.182297
-150.128891
-111.482903
-75.087013
-159.737320
-56.081982
-64.797005
-47.891869
-42.175674
-61.545055
-59.033760
-42.589695
-50.526337
-50.231987
-73.315384
-37.542816
-68.353844
-69.826202
-70.619621
-79.190491
-120.089584
-149.387192
-126.902695
-103.694450
-91.219032
-99.506287
-89.920822
-113.339554
-56.759129
-63.852314
-57.048141
-81.932831
-152.444534
-60.129963
-72.514023
-64.886093
-58.375095
-82.518089
-53.849987
-39.109776
-80.487518
-55.651360
-54.773830
-95.094017
-94.901360
-59.902718
-88.391510
-64.867279
-84.782188
-51.984848
-65.347832
-80.924919
-74.303902
-109.394798
-57.764374
-55.699993
-56.345581
-92.110596
-80.632782
-84.609962
-53.146702
-86.705002
-57.684345
-137.946945
-70.596588
-62.548458
-55.002438
-58.205544
-134.820328
-30.616840
-95.962219
-70.920906
-51.521847
-80.146141
-69.813896
-56.404846
-125.066689
-137.541733
-111.258553
-71.350876
-60.100498
-68.492271
-73.774734
-145.096130
-77.125198
-111.467346
-58.152699
-74.664459
-60.913250
-160.503204
-137.171799
-53.513134
-170.133652
-61.495373
-85.875114
-73.935432
-59.130985
-53.634293
-149.345169
-66.954445
-129.153275
-157.397171
-94.120674
-104.802597
-57.543465
-62.324497
-148.024933
-77.252464
-51.901669
-54.156002
-73.285583
-49.502930
-72.353035
-64.911003
-51.669907
-107.659401
-66.323151
-59.081631
-63.941242
-75.827858
-63.979717
-73.660912
-141.279785
-47.157097
-78.425621
-67.701889
-54.623959
-80.121857
-50.776474
-121.430511
-71.411560
-128.049774
-85.548561
-58.263893
-48.417244
-98.554314
-65.746964
-76.921623
-63.888123
-70.872169
-92.767334
-57.703716
-52.655037
-101.293877
-82.494713
-59.702702
-73.984840
-90.061081
-92.634186
-63.391132
-63.666553
-53.800034
-154.898361
-127.144333
-68.785942
-48.714767
-63.173576
-128.320694
-102.392708
-100.808105
-65.838768
-66.965317
-99.623146
-60.032967
-111.008476
-72.074417
-36.880211
-62.699318
-106.953621
-37.646961
-76.200417
-103.050179
-108.175423
-73.521141
-103.516251
-91.533485
-147.502335
-76.414574
-102.060188
-94.513771
-59.362450
-64.304039
-118.139999
-84.549347
-47.815975
-49.669724
-70.253761
-67.957153
-67.816765
-44.391502
-38.584209
-49.530109
-54.027477
-67.359619
-43.166504
-51.043560
-71.282730
-120.420242
-57.647175
-83.929749
-91.669388
-62.081390
-66.417473
-72.303421
-112.764679
-66.824432
-158.047485
-107.821594
-8.057053
-159.583969
-67.088074
-113.177826
-77.394211
-111.414139
-58.142841
-54.689739
-60.723221
-40.618645
-61.068802
-95.312294
-58.577515
-138.459671
-54.403206
-91.783302
-53.934544
-63.554878
-61.781136
-94.920341
-161.556458
-93.147911
-66.919853
-50.508190
-44.786777
-135.337616
-40.438446
-65.616135
-164.541794
-61.115410
-71.387985
-131.217850
-140.115967
-66.138771
-69.547424
-90.711777
-64.957817
-84.903687
-75.461754
-96.308350
-56.842308
-109.237808
-64.343613
-135.093399
-80.429230
-122.255943
-163.601089
-154.395782
-74.006203
-139.631088
-132.516296
-57.724106
-73.723885
-149.071442
-98.758339
-52.557426
-90.746170
-44.686016
-69.674263
-158.509155
-62.898567
-78.924652
-66.000946
-62.514225
-73.354820
-73.561211
-164.111221
-61.890587
-72.915375
-149.864670
-36.360497
-59.743786
-93.380051
-54.690315
-133.666351
-66.631134
-54.076050
-55.151062
-132.039841
-69.463097
-139.115341
-92.622818
-73.707985
-105.991440
-65.174469
-131.136475
-73.334671
-88.225410
-64.525902
-56.473598
-63.327480
-56.837772
-79.815575
-124.856178
-61.538486
-88.638252
-160.842484
-107.356987
-73.568108
-80.025818
-66.050804
-82.743301
-79.819931
-80.680336
-51.611572
-54.761013
-60.901623
-96.405678
-80.375534
-72.135895
-34.807507
-57.828899
-78.744621
-86.778839
-114.086098
-50.115395
-64.084969
-65.938339
-51.414886
-143.993378
-81.794075
-60.855377
-158.072250
-82.095757
-63.499092
-74.995216
-63.668819
-113.668709
-69.152702
-87.296463
-53.980042
-122.602982
-118.689476
-70.489861
-90.054184
-75.775467
-143.966827
-70.445824
-60.329174
-67.059105
-79.836540
-66.049591
-67.481789
-69.425446
-167.431702
-130.322128
-47.405361
-74.481171
-87.261612
-74.445618
-71.750656
-85.937889
-68.045242
-67.272049
-82.544220
-31.701420
-145.149826
-146.713242
-106.557709
-100.588478
-62.666866
-62.687344
-134.874603
-116.032753
-72.862572
-145.332504
-71.015274
-83.962044
-115.667229
-45.305195
-158.512405
-53.928291
-178.817642
-105.000153
-63.313885
-71.422356
-103.235115
-113.949394
-70.151733
-105.988213
-127.214096
-102.438438
-120.742111
-52.245716
-56.915237
-65.471359
-60.943752
-55.203766
-133.287201
-142.556366
-141.779572
-116.325859
-122.009735
-57.223316
-61.552399
-71.453751
-59.904827
-58.318890
-133.300903
-59.384884
-67.724487
-56.012344
-89.313599
-133.888199
-72.858574
-68.248756
-115.339310
-55.030796
-63.884243
-59.009628
-124.800552
-83.955894
-58.491379
-83.507492
-60.897690
-110.745453
75.169128
64.785027
46.180485
47.372406
-146.665955
-38.002514
-70.548874
-56.434399
-165.405457
-62.990528
-119.033524
-142.432846
-156.907608
-71.628914
-68.687477
-80.435066
-104.278557
-69.776382
-58.038162
-57.843544
-83.977142
-62.315392
-124.269112
-73.417786
-71.464920
-49.429001
-30.694483
-86.937424
-88.917442
-108.557022
-79.062592
-61.191551
-114.039322
-81.282547
-41.654121
-56.671131
-55.267227
-153.489639
-88.093735
-115.406548
-134.339249
-97.379295
-103.732079
-116.685471
-95.238098
-113.801285
-65.349495
-68.881416
-59.148998
-80.358589
-86.653046
-161.860031
-39.108521
-67.240616
-60.610741
-128.686768
-75.161850
-148.255447
-74.124886
-71.759781
-65.232140
-160.678391
-40.041634
-67.299973
-78.122261
-70.687149
-64.636238
-54.211487
-58.879166
-76.247498
-87.219223
-71.284744
-82.177406
-133.803085
-61.461727
-48.630688
-128.669601
-64.172592
-112.789795
-49.006500
-145.452209
-76.411812
-71.462173
-111.957352
-64.763245
-83.279137
-130.902863
57.841496
58.483715
49.568375
50.745937
-151.481369
-64.962196
-87.564354
-68.486839
-79.081825
-144.330795
-179.088272
-75.016579
-66.388344
-96.904198
-51.792709
-63.823826
-57.229607
-149.904831
-102.507790
-91.616844
-44.447739
-45.780209
-67.776970
-56.150394
-68.460106
-66.735153
-64.361092
-63.144993
-129.645065
-96.509720
-47.368050
-155.940369
-115.289490
-47.960064
-59.961735
-76.109238
-128.479584
-51.974640
-62.321430
-36.300175
-61.738091
-93.600166
-95.245277
-73.389526
-67.679558
-37.186295
-59.001751
-43.205738
-95.306946
-44.105682
-153.439346
-110.259338
-99.595131
-126.271439
-101.015526
-63.157410
-75.325996
-94.738297
-73.721306
-110.666245
-63.588825
-59.107784
-129.419113
-111.008545
-139.708420
-111.306091
-88.229652
-67.034325
-57.513412
-49.651104
-81.384544
-85.539848
-59.137516
-144.490387
-128.536789
-122.023071
-58.339108
-71.733269
-92.099464
-103.001968
-172.465668
-101.826355
-111.825127
-75.340141
-81.793037
-142.855789
-75.885918
-103.860161
-103.453041
-117.883324
-67.723473
-93.107430
-62.238533
-163.456406
-65.190765
-65.590454
-80.109200
63.338989
56.996006
83.674110
51.526836
48.886093
47.180508
74.910255
73.840622
-132.057907
85.400597
-86.238235
-65.397270
-65.568764
-68.451317
-63.893860
-148.163528
-54.643818
-69.576942
-65.499336
71.537483
75.372185
50.251259
70.465347
48.110077
65.968567
77.027191
60.198265
86.432777
48.941639
32.843475
76.256218
32.057541
-94.140396
-66.448418
-87.255890
-57.779953
-72.974159
-145.253220
-176.371002
-58.316998
-58.843742
-119.670494
-159.918823
-27.736931
-56.660114
-54.379822
-92.396500
-105.367058
-73.946945
-79.688446
-69.562737
-73.040283
-69.204361
-65.265762
-42.981251
-69.016251
-57.911537
-62.727161
-70.490486
-60.278042
-73.170395
-42.116848
-99.457039
-50.710541
-134.175262
-93.722183
-73.800034
-77.463966
-132.002853
-67.082802
177.642410
179.433517
-92.359894
-104.275574
-96.720436
-113.952263
-62.903130
-119.310585
-58.517712
-121.378166
-81.003090
-87.502022
-86.721458
-97.005424
-66.103767
-47.507454
-142.605606
-57.114792
-41.481201
-53.360828
-82.697830
-59.322594
-100.418739
-107.158432
-161.515106
-48.224560
-98.879089
-129.761108
-83.887657
-67.108521
-60.022495
-65.174911
98.843552
50.947044
46.776066
25.729795
70.063370
-64.719566
-121.434067
-87.528679
-70.520882
-64.977379
-55.371037
-68.904068
-82.333664
-51.177338
-63.461765
-71.291039
-94.370995
-73.673439
-128.050201
-93.691841
-72.910454
-113.172874
-106.254852
-108.436638
-63.865524
-103.815170
-62.484562
-62.042301
-80.630714
-50.089909
-66.511177
-57.509556
-66.179909
-89.104767
-71.592651
-65.515831
-71.316086
-127.175522
-83.146149
-70.611374
-126.060478
-48.107285
-61.752419
-51.768970
-65.111115
-62.918209
-163.732742
-142.039703
-74.577568
-92.081512
-69.381401
-71.752083
-58.601551
-65.944771
-24.027828
-71.145271
-55.576687
-57.007610
-68.440697
-99.069351
-131.186661
-152.050659
-60.908195
-73.902657
-94.717903
-39.548145
-56.784912
-41.741512
-85.932999
-143.947342
-84.066635
-57.034550
-79.544724
-44.626606
177.681412
-57.881969
-89.905823
-84.979675
-61.848492
-162.494827
-55.214066
-153.031479
-56.539135
-106.944298
-105.689079
-63.816483
-100.552635
-150.495224
-83.401543
-154.674149
-80.751083
-103.006218
-64.394989
-109.961861
-31.252810
-154.621231
-69.183418
-102.750893
-57.884396
-61.875378
-46.546387
-80.899696
-75.219505
-60.042416
-96.408661
-157.134155
-53.706051
-124.810455
-77.155968
-74.443573
-59.118523
-68.561256
-74.781891
-66.701790
-108.274513
-107.825966
-104.039017
-80.679375
-89.810219
-148.144333
-126.247459
-51.298584
-151.758133
-120.639221
-145.525040
-57.436867
-70.657768
-115.033669
-77.830833
-74.031006
-84.630623
-63.042889
-26.219837
-61.850433
-56.222713
-112.886948
-69.404129
-72.168571
-61.345341
-29.218643
-136.272903
-61.298752
-76.983719
-170.296707
-142.391571
-65.290405
-68.201836
-61.088470
-83.799385
-59.082943
-127.321983
-68.010887
-143.036041
-121.604874
-148.808716
-53.198925
-173.292770
-53.347530
-91.435432
-60.357430
-62.623631
-80.395538
-44.925934
-100.569458
-96.588844
-69.017395
-56.800365
-167.257111
-153.490463
-62.109032
-56.958504
-77.100769
53.747604
54.869415
47.031063
61.510025
63.817841
66.623558
99.660187
85.013504
62.743336
82.577538
59.667561
59.278942
76.999741
-160.486481
-53.818722
-45.616169
-74.424294
-124.425087
-80.869011
-64.924583
-57.867859
-64.716438
-54.928455
-62.437794
-137.518723
-109.675629
-141.360107
-116.551575
-126.749985
-106.033012
-72.796280
-80.986137
-64.743156
-61.552090
-144.207214
-90.490440
-76.482231
-62.369766
-30.271465
-65.790314
-110.427277
-81.010895
-46.368183
-53.574669
-37.763165
-93.549538
-56.270729
-154.190002
-121.784401
-64.264275
-91.790733
-65.603775
-40.700459
-68.006470
-71.656395
-110.667511
-151.724640
-65.689667
-132.955032
-32.867558
-91.543777
-65.145920
-58.996254
-83.441727
-163.925217
-104.465637
-129.292984
-72.023232
-108.987152
-89.368301
-63.307926
-62.759274
-58.557339
-64.805161
-84.107727
-90.562607
-61.083614
-83.634094
-60.593800
-64.357529
-51.867123
-91.484596
-58.561958
-71.376282
-29.254883
-70.869194
-70.659225
-55.757225
-83.900208
-63.746365
-65.656525
-83.728600
-70.857857
-162.186600
-63.785950
-163.113342
-90.230896
-67.477310
-130.995132
-84.984367
-62.517544
-139.662094
-64.238579
-69.967148
-100.177765
-56.629822
-86.350456
-91.154739
-67.358185
-87.821915
-65.133133
-59.826893
-60.148205
-68.303818
-59.993774
-106.891663
-149.389694
-147.955170
-66.719017
-97.547195
-96.094971
-61.363804
-94.112267
-91.734123
-62.069736
-49.565418
-65.200874
45.153568
62.129242
64.743965
66.808426
74.658226
70.563820
50.646240
52.387005
56.426292
79.094498
42.342533
-76.501488
-93.243477
-148.487076
-115.456421
-49.229656
-79.231186
-103.864822
-124.495010
-69.011925
-114.820457
-92.720909
-56.254883
-53.462082
-81.628723
-71.446533
-93.555862
-66.383232
-143.467346
-157.602310
-71.965332
-61.741104
-60.628780
-69.899452
-64.210342
-101.334282
-119.468689
-109.788963
-67.126915
-84.436775
-48.121311
-77.415619
-38.407810
-108.598991
-165.523209
-64.757561
-102.283691
-58.147762
-65.967850
-102.436714
-104.390961
-54.069588
-42.301109
-78.340645
-64.321487
-109.745628
-92.115906
-139.450348
-137.621017
-61.506493
-86.060593
-58.796738
-142.892685
-87.743965
-85.779671
-109.886177
-57.910595
-74.837975
-71.461517
-110.296387
-140.245773
-136.114319
-102.499329
-46.434624
-121.643204
-66.927025
-55.729618
-93.858421
-57.414265
-65.186981
-117.907921
-53.921135
-89.235451
-58.065792
-62.449802
-100.066139
-62.802208
-71.797142
-82.517799
-46.715080
-60.162476
-131.896454
-156.607727
-47.701134
-125.708282
-68.271446
-141.987747
-54.553345
-69.031410
-31.823751
-64.448448
-83.684647
-147.228470
-46.591915
-63.834221
-67.436012
-112.986443
-73.161896
-67.877708
-107.541878
-64.888412
-101.225677
-60.811466
-141.252396
-49.418320
-72.297760
-84.017357
176.425323
-146.953888
-93.139336
-48.632915
-50.566887
-88.674294
-45.377377
-85.764038
-81.661316
-36.481697
-117.083031
-57.786827
-96.045685
-116.940758
-111.287422
-131.712814
-70.177238
-67.588219
-70.745781
-71.803741
-84.340614
-140.172882
168.042648
-76.761475
-154.482224
-65.953003
-90.139534
-57.229759
-161.829391
-62.464741
-98.933708
-122.869194
-70.901665
-71.976532
-64.740227
-68.191444
-57.619396
-163.201248
-55.760410
-93.071075
-141.235336
-48.245953
-60.877167
-160.256439
-61.441231
-155.112671
-138.870407
-68.280807
-71.153030
-136.373520
-70.201736
-57.839527
-140.225204
-133.959991
-82.531517
-96.272026
-99.337212
-108.983482
-60.497345
-61.414730
-94.989105
-99.568939
-85.540817
-88.513847
-43.440155
-56.568890
-61.334145
-100.057899
-165.630661
-78.180016
-62.090855
-102.365524
-63.952698
-87.974586
-97.890503
-83.264069
-75.658096
-117.160553
-120.157913
-57.222164
-101.692513
-96.069656
-95.940079
-113.189308
-50.024933
-101.537842
-113.810417
-147.446030
-101.738823
-51.723934
-68.609138
-134.006058
-58.874767
-51.787895
-56.921356
-69.129494
-56.279041
-137.448425
-70.500397
-134.692337
-65.855927
-109.312904
-50.712669
-152.690369
-117.334557
-111.336723
-50.262772
-56.261593
-110.554993
-104.834930
-60.351971
-152.050415
-56.197468
66.945427
-109.038177
-95.513290
-110.165848
-37.039738
-59.235134
-90.216675
-75.398827
-54.906273
-110.533356
-82.913925
-92.245308
-80.062187
-66.305847
-121.508133
-101.317169
-100.686829
-148.569427
-84.455414
-53.856930
-69.879692
-141.683517
-166.585724
-110.202126
-63.647755
-82.070229
-58.315365
-57.170345
-119.090652
-76.329651
-61.262516
-95.378906
-58.536678
-114.575180
-51.926067
-54.015884
-63.964771
-122.871368
-118.494514
-73.462990
-113.772873
-65.669182
44.008865
43.323334
73.358383
71.920731
58.982082
76.837349
12.469685
-140.898758
-59.297077
-84.226669
-66.852570
-71.063583
-110.936806
-50.745396
-144.510406
-122.009193
-114.777611
-82.330208
-116.017639
-92.393410
-105.564964
-100.881462
-89.142220
-91.328552
-93.941406
-55.232994
-72.426048
-74.679832
-52.972969
-57.936310
-152.819336
-66.829742
-159.320541
-81.805634
-87.020454
-83.497681
-158.648865
-69.643913
-88.241951
-53.361355
-135.454849
-58.001862
-74.965195
-61.447369
-115.942688
-73.366005
-121.592140
-81.303711
-79.798950
-59.838375
-45.617332
-121.167496
-142.949341
-137.355118
-87.840195
-143.320831
-62.129139
-165.270065
-57.803097
-103.229370
-83.809555
-99.005875
-127.271576
-61.531178
-91.919624
-111.580971
-68.703453
-118.697449
-63.602158
-88.448616
-88.431786
-78.501450
-67.283203
-109.653389
-55.314514
-70.375786
-56.057938
-106.769592
-39.216755
-54.826138
-117.284393
-55.242680
-154.754120
-64.112198
-149.532883
-62.689148
-82.096573
-88.421394
-41.625130
-69.169449
-89.324379
-98.259804
-125.772354
-86.651932
-91.906998
-58.510654
-83.205063
-114.784424
-82.754715
-58.400108
-55.502789
-61.198662
76.881920
73.569687
43.664013
67.966011
72.838455
87.803383
86.923683
-130.894699
-65.268318
-65.787231
-148.600067
-49.352005
-47.521160
-78.998177
79.388390
-64.738182
-113.315376
-48.904099
-54.239998
-75.336838
-51.821461
-71.934555
-116.277336
-53.790329
-55.854160
-43.307907
-64.545540
-38.518215
-148.214813
-156.525406
-158.380783
-107.682846
-110.133499
-59.729904
-60.094803
-65.932877
-79.437332
-26.053358
-65.615059
-156.498474
-123.832909
-63.932972
-72.233124
-78.456825
-103.847961
-51.996002
-116.780640
-87.807915
-29.979748
-73.572830
-32.345791
-117.134354
-65.431435
-81.036827
-110.934662
-56.355103
-136.778198
-44.392956
-78.035942
-57.371784
-53.957726
-138.483597
-60.213593
-60.241596
-50.059834
-118.598145
-127.619003
-50.758884
-77.150124
-96.079491
-97.139999
-66.439255
-166.189468
-165.580811
-104.839836
-105.558922
-84.488289
-38.677837
-107.123375
-66.469337
-115.892387
-59.707222
-59.260227
-59.128445
-86.400833
-38.162678
-63.423187
-93.698883
-47.722340
-66.165451
-113.540276
-44.443104
-163.890823
-62.086422
-52.485363
-59.853683
-88.252083
-59.922741
-79.691498
-88.701843
-53.915482
-65.732803
-91.099655
-43.342228
-61.583385
-161.182831
-103.569405
-127.664505
-61.828835
-103.127060
-56.880772
-57.401051
-78.614418
-117.776840
-159.047943
-103.739059
-60.001202
-119.917732
-165.232162
-66.055344
-62.295780
-65.470612
-130.237198
-58.684040
-147.669815
-43.634674
-142.406631
-94.340080
-73.858887
-122.405983
-74.415504
-61.656631
-44.864548
-77.537926
-56.842266
-64.493492
-75.714264
-59.989140
-60.418503
-54.994526
-39.507950
-57.509972
-156.885605
-82.949883
-70.629715
-49.988335
-73.664436
-65.618050
-89.464294
-86.869293
-86.874275
-125.343567
-61.523689
-59.891453
-60.351467
-141.680771
-60.986279
-58.836594
-107.645599
-76.808434
-115.780235
-78.310883
-57.383202
-53.641788
-72.773598
-76.279716
-95.952652
-108.068878
-83.492599
-61.396034
-70.502045
-101.103867
-53.640694
-151.417725
-55.127533
-60.855232
-70.737862
-32.093903
-151.517883
-94.374947
-70.299271
-64.330780
-88.609108
-158.446442
-70.828033
-59.368362
-85.009773
-86.247627
-70.033821
-57.087730
-59.194782
-60.230995
-52.737770
-115.443291
-50.883606
-56.439335
-57.230385
-95.877556
-76.092384
-100.296005
-95.385048
-69.755089
-85.863968
-114.503220
-59.253132
-65.129173
-100.595032
-131.020889
-162.843338
-110.065804
-95.885208
-97.788315
-57.776985
-79.600540
-55.486565
-122.804283
-113.738838
-61.947319
-61.294304
-58.884129
-84.757797
-148.025238
-57.660816
-59.037899
-67.704918
-49.656822
-63.298775
-154.161789
-59.636810
-58.585445
-122.203362
-92.370079
-102.497322
-80.950768
-76.344231
-94.133720
-103.325180
-97.995979
-112.283295
-75.046432
-101.482750
-125.773895
-98.147194
-108.819382
-122.813515
-120.154602
-91.002190
-45.092678
-132.722626
-52.872601
-107.935600
-83.697601
-41.275009
-50.603733
-69.023193
-146.435989
-152.738419
-128.867844
-60.450512
-63.077969
-75.532906
-72.921219
-58.949009
-87.305885
-137.390060
-105.733871
-161.136887
-82.793282
-140.378784
-68.018227
-67.117012
-98.609962
-59.330395
-103.400688
-139.495468
-156.172028
-50.821003
-49.001492
-66.522858
-142.713257
-36.418602
-59.290340
-37.532593
-60.170383
-52.555767
-104.957718
-74.144264
-68.536766
-161.363434
-128.410141
-49.918404
-135.685349
-126.097977
-124.530334
-64.676674
-55.606007
-66.755737
-128.066284
-38.061230
-65.519279
-61.453968
-52.663311
-41.766499
-108.028343
-144.698273
-56.009373
-54.376984
-88.426743
-63.671410
-87.146957
-160.111847
-68.402534
-102.914680
-120.839355
-78.176315
-64.875816
-125.378357
-95.357895
-110.402061
-102.015869
-51.059288
-133.491425
-116.933693
-111.253746
-60.164490
-99.168190
-105.963966
-56.811039
-63.173473
-152.828842
2.891102
-63.136429
-157.651917
-83.939896
-98.044601
-77.231834
-54.182690
-55.670067
-60.674129
-159.682907
-101.189537
-82.214584
-105.835609
-66.876144
-73.156761
-98.975296
-43.968266
-131.947632
-72.305794
-103.680000
-90.010971
-96.692093
-58.328815
-98.191055
-76.054688
-100.196648
-102.115303
-113.144394
-97.453918
-31.483047
-162.748917
-56.176094
-161.914352
-59.027782
-63.866966
-88.259560
-80.055130
-64.513412
-133.591629
-61.034538
-63.788662
-84.209999
-35.095135
42.927776
49.391815
53.507088
60.801357
81.291740
45.932163
43.434525
64.661247
43.905468
68.405350
82.516167
62.627079
73.341194
78.052200
79.639824
53.787498
59.535961
92.431084
-69.308922
-98.269356
-51.565838
-63.758774
-65.272934
-102.511009
-44.498302
-147.772858
-89.834007
-67.176788
-36.782536
-57.548595
-59.239178
-67.479027
-62.237541
-60.616997
-56.796936
-101.245720
-127.966309
-52.005821
-140.284790
-94.099213
-117.363571
-96.670540
-68.124718
-48.876072
-59.987213
-54.764828
-61.443279
-61.383175
-145.733398
-135.969467
-39.999199
-77.324837
-61.098675
-61.193668
-137.482300
-63.175476
-114.673828
-59.161728
-113.187889
-80.631485
-75.793060
-154.382187
-55.843010
-96.308914
-77.592438
-71.203438
-85.425720
-37.913731
-150.289978
-56.355633
-67.432213
-52.949886
-26.639624
-62.591393
-127.948341
-66.128853
-79.969193
-75.924461
-77.005104
-61.505371
-53.347404
-141.973404
-77.801414
-59.668995
-62.146255
-83.681267
-68.469215
-59.360611
-58.401688
-57.052212
-59.700680
-108.048775
-59.337681
-34.235195
-64.320007
-120.312515
-79.583519
-54.713120
-74.952484
-66.506111
-71.142540
-57.865845
-64.841438
-64.419052
-60.848431
-65.296455
-134.302979
-54.769329
-95.220894
-64.440079
-78.875298
-98.908585
-112.251961
-93.169205
-76.652313
-74.624222
-91.262566
-132.389877
-119.626549
-112.453346
-64.941063
-145.286560
-61.050411
-65.251129
-63.559143
-51.601139
-121.369598
-84.080742
-150.425201
-49.342037
-63.364742
-152.897690
-67.420723
-139.226807
-68.927635
-64.084801
-51.889851
-155.322571
-64.434814
-52.877216
-67.550873
-57.111549
-68.463127
-88.014709
-81.877678
-137.441483
-40.849243
-70.945595
-103.621758
-84.566971
-96.744614
-36.785046
-146.838516
-164.328796
-103.910233
-132.315872
-122.575401
-106.147415
-61.254848
-124.787437
-56.742531
-84.900002
-36.875565
-100.160118
-57.802044
-62.696064
-107.879066
-37.969284
-51.368122
-95.898354
-101.247398
-88.910149
-178.455399
-145.986099
-110.315491
-59.320641
-171.375076
-158.088608
-147.486694
-126.159081
-83.613274
-107.522095
-82.284309
-116.799179
-107.222160
-61.299618
-100.187157
-73.956253
-158.040466
-23.038170
-53.712807
-74.793564
-63.081959
-61.727299
-62.940449
-69.061539
-125.481499
-69.567116
-75.799629
-37.556431
-57.357719
-61.736561
-78.410332
-27.093121
-59.831703
-50.375343
-81.908501
-62.553593
-77.235016
-54.691933
-131.328384
-64.454880
-74.760231
-93.371902
-57.542259
-65.221939
-73.726700
-72.452728
-65.625854
-62.839077
-54.908581
-38.539642
-97.008629
-50.630459
-56.387547
-60.161377
-74.269730
-112.875084
-65.867676
-51.220783
-67.703133
-54.388577
-57.291630
-64.592194
65.325813
-142.882690
-92.135666
-55.879543
-54.128052
-77.026222
171.372101
-125.495949
-65.351219
-73.982147
-91.863983
-76.912254
-66.087486
-55.797649
-58.302258
-50.529469
-56.783367
-145.331512
-167.126526
-55.911385
-58.140663
-71.276039
-58.635006
-72.051086
-76.256340
-62.086388
-64.422676
-53.501690
-148.947159
-61.611015
-64.779793
-61.717571
-161.209366
-150.574081
-76.025322
-83.770935
-80.827583
-140.610931
-73.956818
-70.537216
-65.079292
-84.093544
-64.228271
-77.133034
-52.803562
-74.725029
-50.658920
-57.604462
-57.847172
-71.013634
-76.268272
-55.922184
-64.584229
-90.012085
-111.758011
-69.049423
-78.321724
-66.569290
-109.554337
-92.173668
-50.037258
-101.525986
-78.701790
-61.523930
-83.924812
-123.706192
-159.987228
-68.141930
-84.428719
-36.198067
-104.230553
-73.820007
70.882324
34.600754
65.351700
-61.544193
-73.020889
-89.950653
-60.106125
-56.743629
-55.611004
-130.607910
-137.392471
-72.716782
-87.635918
-46.289963
-64.517570
-58.392048
-55.577549
-65.949471
-65.964859
-59.387821
-55.097534
-171.445663
-67.232033
-90.526451
-103.073029
-83.700989
-125.803909
-64.144440
-78.198982
-52.807030
-116.875664
-70.275017
-64.319656
-109.391907
-56.764599
-56.751053
-150.860703
-44.082462
-75.368103
-49.231636
-60.631573
-31.581560
-119.423996
-64.251694
-92.725304
-66.008545
-87.285027
-56.777054
-146.071609
-129.516434
-57.379898
-79.018089
-77.340889
-49.814507
-74.674019
-100.633240
-101.737137
-100.876427
-115.934151
-97.110565
175.413177
-80.937393
-102.286674
-51.728981
-119.445633
-113.726753
-58.151421
-121.566353
-59.915344
-58.358505
-60.801537
-75.127548
-90.822601
-119.195663
-70.589348
-152.850830
-77.589920
-57.494446
-66.265305
28.999138
65.179688
82.649605
79.510887
73.391953
72.959351
-84.283531
-51.787197
-54.647152
-42.001278
-132.168457
-88.287704
-86.072929
-57.762211
-52.806129
-64.732513
-99.115829
-54.867336
-63.831654
-87.333099
-69.431145
-48.409473
-32.689983
-60.914303
-116.527054
-49.085163
-148.502640
-61.774845
-59.773098
-86.242249
-102.425758
-144.503403
-122.107521
-77.067024
-82.762146
-120.878906
-142.563965
-53.697006
-105.166969
-93.246910
-66.706192
-96.155289
-119.610870
-141.973709
-132.553909
-80.112320
-132.583694
-95.704224
-102.177620
-58.417786
-57.743832
-54.301067
64.334534
86.566162
40.035275
80.836678
96.008347
-61.759686
-71.651215
-149.441650
-100.843369
-86.114540
-56.019485
-72.605835
-90.156700
-61.071438
-84.114403
-58.358150
-89.357048
-144.376236
-80.036049
-57.331375
-62.578716
-69.343643
-83.721619
-73.658951
-74.578209
-68.248924
-93.237381
-53.124241
-93.459045
-66.828087
-158.844681
-110.363205
-87.291664
-75.969566
-70.624550
-66.058510
-134.299255
-94.977722
-115.408676
-124.794815
-90.409485
-87.784195
-56.617332
-161.444077
-66.446739
-138.136612
-160.304657
-162.882507
-70.511543
-151.296005
-38.179260
-60.940624
-54.033596
-70.226112
-155.781448
-61.675293
-64.591705
-66.092201
-74.173416
-147.120773
-56.271503
-81.210449
-77.138992
-89.418015
-58.928143
-35.243652
-152.418121
-61.321133
-100.778908
-155.633972
-79.095222
-60.496540
-59.596893
-22.531645
-62.197319
-52.662579
-134.216125
-84.278969
-53.481110
-61.414959
-57.772099
-98.435860
-133.811844
-55.668278
-153.114288
-77.727730
-134.799225
-80.802223
-86.658760
-132.365479
-62.627632
-59.745483
-68.835884
-128.133209
-62.368996
-57.890079
-52.705727
-80.591873
-153.230225
-58.449089
-68.103050
-159.258820
-95.973518
-104.015610
-151.558182
-108.965157
-93.752083
-108.716988
-63.772182
-115.771950
-101.417442
-63.550522
-65.349541
-101.587624
-119.268852
-110.287048
-59.141186
-91.099663
-77.823784
-136.689178
-77.808830
-80.605194
-86.278168
-71.317894
-149.561966
-42.261200
-63.413208
-83.914101
-140.941895
-81.915382
-81.905495
-61.163712
-84.166214
-135.964737
-142.795364
-70.565231
-65.693077
-79.387878
-66.217789
-65.433678
-171.328735
-111.301430
-84.037033
-152.336502
-53.628807
-54.908195
-69.097321
-79.862129
-118.408127
-56.358517
-64.831108
-75.010635
-118.130463
-61.875957
-71.231033
-80.878052
-63.748009
-35.832138
-102.726219
-60.602291
-87.083649
-60.824581
-156.352310
-53.041275
-47.962742
-72.860420
-141.858002
-145.539047
-138.024597
-64.707558
-66.303314
-49.124321
-129.629807
-59.617760
158.538727
-53.892948
-64.250130
-82.614059
-151.759918
-74.617012
-57.591599
-68.346848
-147.528656
-98.139847
-98.977364
-61.834389
-126.981407
-55.899166
-60.294926
-65.369919
-73.762199
-61.637268
-60.997719
-47.019035
-31.513546
-58.207115
-123.256973
-108.570465
-91.874008
-145.864822
-58.088654
-72.847008
-134.588501
-75.598892
-119.012474
-63.650337
-70.732475
-74.528069
-66.772301
-94.334396
-55.788246
-142.931274
-110.779915
-104.036247
-75.941513
-58.593266
-115.947075
-61.936123
-78.431648
-149.627716
-68.158157
-55.620087
-73.220947
-62.762440
-53.094616
-86.979095
-59.600056
-145.668457
-133.384949
-127.164589
-36.669151
-93.656738
-108.419701
-75.076927
-69.481827
-60.271797
-71.761337
-102.429909
-72.839729
-88.735680
-105.013504
-145.580612
-48.003586
-169.797226
-100.810463
-113.022079
-52.785347
-58.983265
-71.713989
-87.717613
-134.222656
-63.184814
-63.874008
-96.016975
-64.654053
-149.344193
-59.775024
-67.043892
-76.023895
-68.309006
-85.383919
-97.232895
-41.151028
-142.862915
-120.358551
-79.973740
-89.231102
-70.144905
-63.094593
-85.005669
-49.830704
-157.294296
-86.972008
-92.042824
-119.171783
-104.501053
-104.019196
-76.920654
-61.129322
-51.968098
-74.835236
-66.340668
-85.688103
-45.047104
83.366974
-134.812698
-79.699387
-104.278015
-41.807144
-29.060633
-114.444733
-58.852951
-116.883179
-68.721344
-96.729576
-57.915936
-78.039017
-85.079231
-73.803345
-102.473442
-118.442879
-138.058212
-77.968315
-54.628120
-147.538361
-87.105019
-126.994331
-54.464893
-44.239079
-48.223591
-44.115616
-88.219177
-114.331398
-99.233711
-77.375198
-53.998398
-108.106613
-21.148024
-88.157928
-63.795540
-47.572605
-48.664993
-68.452278
-54.407421
-102.454498
-109.837891
-76.195518
-144.962402
-159.815201
-91.083076
-110.225578
-98.044624
-59.023800
-104.955467
-115.674713
-63.341293
-103.867844
-144.205673
-65.604973
-93.665253
-46.149788
-60.426552
-52.330719
-67.827225
-81.018089
-67.715355
-52.938114
-93.536201
-92.365753
-97.078117
-67.231461
-65.146248
-59.287178
-96.570480
-72.752960
-84.105179
-77.649422
-70.597794
-63.248936
-75.487831
-152.715668
-47.298923
-62.393044
-59.549679
-53.273952
-50.082191
-63.378735
-49.212276
-76.213463
-62.958263
-59.873756
-119.143639
-81.475777
-46.881981
-82.688507
-68.123680
-77.697006
-84.819633
-77.475197
-158.290863
-55.472427
58.943920
-82.015419
-67.243309
-70.106903
-112.149094
-69.333717
-109.597954
-97.371025
-54.970013
-66.043633
-48.573063
-126.701424
-122.033836
-61.711281
-75.249649
-74.653336
-131.034470
-78.865349
-65.242599
-96.257423
-101.777267
-85.579437
-83.465767
-31.617466
-55.020008
-88.005043
-61.632988
-62.694134
-156.615326
-73.918411
-115.505135
-95.336021
57.856575
87.894478
77.878448
74.450302
53.904621
72.857666
-60.392952
-57.759628
-143.740387
-148.801071
-58.277958
-60.650684
-162.501801
-84.817322
-129.862701
-75.248657
-71.332275
-49.591427
-72.996933
-75.041809
-64.137642
-66.618820
-60.836807
-101.386726
-63.530586
-70.396477
-119.955574
-137.683456
-74.789444
-84.083145
-63.204353
-76.182755
-128.065598
-69.274879
-84.153740
-70.578445
-114.220169
-59.369976
-71.277504
-79.255363
-54.608482
-40.716167
-66.335274
-103.998314
-61.188328
-129.911591
-61.296032
-64.223083
-50.746723
-117.813232
-56.017368
-63.806217
-79.225624
-62.871487
-102.274727
-23.233145
-117.231697
-50.757595
-67.820435
-59.525955
-81.461525
-68.318489
-68.955795
-116.440392
-75.876976
-75.945633
-98.473633
-68.603363
-121.761925
-89.969330
-100.720535
-121.713333
-87.509369
-136.045807
-73.930649
-92.245522
-57.864326
-63.411652
-95.165482
-147.514297
-88.836533
-67.245399
-40.473354
-77.008873
-130.863083
-57.018524
-42.927109
-65.074570
-51.015305
-69.266678
-74.826218
-41.745605
-69.584694
-84.104126
-74.023232
-85.158966
-37.399517
-135.955200
-124.311867
-62.285843
-62.794392
-31.248360
-61.270893
-114.094276
-108.188972
-71.465149
-111.724724
-61.849899
-121.677872
-109.648994
-61.802261
-85.218842
-49.351578
-67.990341
-63.982464
-63.127270
-71.688591
-48.443718
-53.597504
-64.525658
-149.551178
45.648781
63.861153
48.059757
48.833614
59.682907
56.281307
40.033813
75.724625
46.437263
36.315132
47.734936
72.495499
53.103294
-30.781237
-79.719543
-94.196144
-55.286068
-69.244904
-122.214645
-57.606461
-73.298019
-28.413315
-58.696327
-59.681637
-67.781898
-92.575897
-63.776791
-63.593414
-68.346344
-152.817947
-48.959251
-157.832458
-85.419418
-55.355270
-47.184395
-94.775963
-66.780685
-73.245186
-54.311691
-66.615852
-65.252434
-66.096161
-90.003151
-49.511246
-64.376099
-83.064354
-55.474037
-56.770428
-56.020691
-87.576958
-65.994850
-71.832573
-118.076462
-57.143906
-66.538162
-62.406689
-64.113487
-88.208740
-62.655693
-159.889343
-82.138000
-64.524330
-100.101265
-60.309708
-72.229591
-78.240143
-51.613342
-54.600910
-72.645012
-65.559959
-64.074669
-49.688858
-88.310341
-67.389282
-92.148979
-158.895279
-109.474037
-61.695854
-146.494431
-54.452911
-93.511314
-91.337784
-113.542801
-127.654724
-58.920029
-57.257435
-148.387665
-78.956726
-57.672646
-136.290009
-67.047447
-66.144806
-134.416367
-69.558609
-73.242508
-73.238464
-61.563675
-66.265518
-78.462242
-66.157288
-68.914391
-65.234329
-64.047501
-88.784698
-126.423378
-46.119240
-107.798485
-88.804901
-87.324829
-78.321358
-66.739845
-159.946304
-45.099548
-93.707558
-60.479198
-66.571571
-81.622185
-108.381508
-113.342339
-53.463875
-86.776634
-73.395416
-71.459717
-95.200836
-107.616974
-71.849983
57.046715
51.820473
44.305500
47.588871
73.689774
101.540459
83.135063
-67.965271
-53.967342
-14.216001
-126.934303
-119.092796
-55.521534
-85.368904
-79.099609
-48.444736
-109.498627
-43.577221
-88.170776
-60.077438
-96.432533
-54.937546
-87.639870
-84.516502
-55.585804
-112.202980
-62.591305
-60.864632
-60.727169
-69.492706
-65.910522
-62.382046
-64.726288
-81.107109
-144.640091
-83.803566
-139.486191
-133.990799
-106.833923
-59.306473
-168.086853
-105.330841
-109.045784
-110.021469
-94.845421
-117.238632
-58.594017
-104.418793
-123.544647
-89.191414
-85.166298
-121.847931
-62.492130
-68.257179
-63.156788
-58.293755
-65.580521
-69.148552
-73.775932
-161.881149
-77.567436
-73.838127
-64.811050
-73.963402
-105.896530
-55.085381
-44.396282
-76.860504
-62.928955
-61.222378
-57.801796
-68.454163
-102.746773
-160.440170
-76.347252
-82.248230
-63.793758
-67.457428
-68.545357
-155.207993
-63.244884
-65.250381
-71.954750
-88.769737
-97.305779
84.910851
93.940903
-174.777176
-66.364761
-74.115944
-170.060364
-107.017998
-41.736774
-104.036865
-94.599258
-59.978245
-50.588486
-91.789131
-91.420151
-104.092995
-158.200150
-68.067886
-56.433712
-98.243088
-115.329132
-121.382812
-135.949814
-46.935329
-122.223373
-64.191002
-105.376152
-96.533356
-81.413300
-157.948151
-85.089890
-51.240967
-70.786720
-90.817780
-71.672112
-65.541161
-87.007141
-66.887917
-36.194447
-53.691845
-65.243340
-56.199471
-73.231552
-60.210163
-72.185905
-101.290154
-69.451706
-86.733902
-65.832687
-49.621460
-66.348549
-83.679642
-76.906235
-101.500008
-150.490204
-55.017120
-120.218727
-63.496258
-153.319351
-51.280014
-48.253838
-100.098442
-70.670624
-58.422852
-64.475914
-56.708504
-55.090618
-64.279915
-116.762108
-69.435211
-44.415314
-78.216682
-156.995941
-112.445496
-83.808617
-72.779312
-63.161175
-74.158066
-84.908463
-54.797546
-49.946018
-80.356232
-86.878349
-46.176723
-73.501427
-70.225052
-76.879181
-76.867439
-143.450928
-66.241043
-56.230736
-147.642319
-143.644958
-99.282166
-120.605209
-91.778908
-156.066284
-103.253639
-116.092621
-77.723816
-179.063080
-133.355133
-161.312073
-102.616493
-109.561028
-112.798317
-100.387398
-73.892029
-135.578796
-101.077049
-58.628078
-78.005028
-159.093765
-111.690659
-141.395767
-131.999359
-63.801311
35.018314
66.493362
59.862610
76.757553
22.238947
63.006756
67.981102
78.108597
-70.105232
-89.279785
-67.021843
-117.063576
-106.424950
-108.112038
-63.090031
-62.634750
-83.835045
-61.372135
-79.162010
-149.391724
-85.721954
-105.761963
-103.530716
-71.939072
-62.922539
-88.950180
-59.531624
-101.803238
-126.271309
-144.604980
-149.080856
-139.469894
-52.093529
-70.608467
-61.949142
-49.511803
-68.344254
-48.821205
-162.007263
-87.990730
-60.124992
-106.921165
-121.983345
-71.384964
-60.667706
-113.467682
-60.881954
-73.646019
-131.425095
-159.957535
-148.377716
-114.714165
-80.433578
-108.882660
-107.000519
-75.958862
-89.373703
-133.079697
-64.819519
-131.793442
-137.892303
-54.670872
-146.637466
-92.518654
-79.437897
-147.644196
-141.011017
-54.142365
-73.681152
-86.975754
-137.054260
-72.397240
-102.264137
-100.918961
-150.793411
-79.055367
-119.154938
-98.565727
-81.748344
-65.594849
-101.451965
-72.755577
-40.388161
-30.887920
-75.823311
-70.334167
-128.299850
-40.944801
-163.274323
-58.771049
-63.011723
-145.108856
-59.417164
-91.182068
-78.567657
-141.003082
-122.484413
-81.236801
-128.272171
-79.927429
-51.381393
-61.180843
-96.272339
-163.127090
-155.732040
-136.062546
-54.718830
-72.041679
-89.077415
-99.554382
-46.422501
-61.240437
-94.825104
-168.069626
-139.502411
-162.235992
-164.983322
-85.355568
-28.809866
-71.127541
-112.007378
-94.611778
-86.613609
-99.016281
-51.289055
-123.860214
-129.149170
-80.974182
-76.230927
-70.025490
-85.999191
-77.619720
-71.183960
-69.635330
-67.097397
-152.698120
-121.476082
-125.605164
-80.641708
-83.843010
-61.350853
-61.107815
-51.325645
-83.201309
-126.653328
-94.932922
-69.115929
-47.201870
-86.855942
-103.848099
-112.837776
-118.769035
-87.279778
-57.083210
-84.661171
-39.130116
-66.000694
-58.825958
-157.277359
-59.647026
-65.990120
-95.359558
-148.758224
-61.918846
-104.435425
-76.293182
-63.656368
-64.016441
-57.860237
-102.593369
-134.305832
-158.059280
-33.329086
-78.372437
-64.030037
-55.341938
-54.438400
-63.402164
-45.951309
-49.017700
-79.648964
-85.390694
57.629513
57.199310
64.697418
78.710350
67.552101
75.610428
61.503048
62.129124
52.713768
66.929359
62.773991
44.357193
59.583118
46.066792
58.796642
49.095997
39.868435
73.527992
52.088821
29.281404
52.084908
34.129040
59.666912
66.153870
47.519363
61.545040
69.702530
56.863239
55.492043
50.382145
76.840775
64.354340
-77.794769
-90.534187
-61.578590
-81.090141
-74.610115
-94.562531
-48.283905
-144.032867
-152.672470
-95.401566
-146.932220
-95.993233
-120.300522
-64.956512
-46.442883
-152.462128
-116.750763
-68.510445
-79.934898
-60.068718
-62.365498
-116.058456
-143.221573
-60.222397
-98.661842
-75.965263
-64.438385
-120.154388
-61.677986
-155.516403
-120.104309
-97.620262
-167.844330
-110.947037
-91.112305
-75.975983
-33.158024
-83.165550
-67.173019
-62.476742
-141.967148
-71.824501
-92.080147
-110.068748
-75.983673
-81.379807
-60.594292
-125.983955
-99.838310
-80.533752
-70.454903
-88.350990
-63.720783
-96.558136
-41.578945
-72.558624
-158.006836
-117.126099
-61.385685
-42.236401
-83.864365
-145.694321
-64.212997
-61.473385
-65.000328
-42.656193
-56.088356
-91.419510
-68.359390
-162.215561
-126.763634
-56.749069
-153.867386
-65.899368
-63.322926
-136.141861
-62.370121
-76.448318
-64.132538
51.307404
58.770741
64.895363
50.857471
57.048019
63.727772
67.827843
45.169563
76.612000
75.385384
73.312485
-71.388573
-94.757843
-81.869781
-104.598198
-107.975883
-97.792839
-101.679565
-126.087059
-63.133797
-151.180511
-65.830620
-50.166504
-91.023979
-56.833694
-59.713631
-49.720875
-162.895447
-141.394547
-130.394485
-62.095924
-77.227402
-88.767860
-89.490761
-70.021378
-62.863159
-57.099350
-69.052544
-59.535339
-145.340729
-50.373116
-86.358986
-65.047447
-159.240143
-69.637596
-102.224098
-60.131432
-77.638344
-93.755302
-109.738251
-58.284386
-79.900597
-94.802895
-59.888660
-63.880680
-82.142433
-99.240189
-51.611637
-65.200569
-52.967129
-98.956177
-152.988144
-69.217552
-71.943283
-63.901943
-63.582363
167.001266
-56.497105
-111.702408
-90.341110
-109.088005
-94.146141
-60.917072
-69.748764
-78.199715
-77.761383
-62.988220
-152.605774
-50.055237
-69.894104
-148.839951
-61.356289
-50.715981
-78.428307
-75.259903
-143.319550
-64.508896
-63.923916
-97.034195
-90.936218
-73.985809
-97.743645
-90.198036
-34.712269
-64.659569
-131.908752
-43.737995
-75.437042
-84.211067
-94.747955
-64.422180
-151.271011
-55.375118
-33.444763
-134.269699
-69.257629
-71.672562
-57.929790
-78.536804
-51.083897
-77.939377
-75.027824
-65.470985
-80.700768
-116.130257
-80.774406
-61.737530
-67.269562
-68.892006
-121.851852
-54.255547
-54.497417
-81.590607
-55.033432
-71.992317
-66.547112
-45.186348
-62.574215
-57.730339
-55.056358
-62.114597
-73.203957
-84.853157
-56.597565
-154.336014
-57.113308
-131.307190
-147.883041
-129.060654
-100.506691
-50.455025
-108.485474
-62.890697
-80.929665
-61.793003
-48.225872
-121.517334
-71.481384
-58.436321
-54.555515
-52.360931
-96.890480
-60.692677
-79.121712
-128.480957
-56.742321
-65.955795
-119.434059
-91.699257
-91.332550
-62.839710
-76.851074
-115.786522
-159.257523
-81.033928
39.180061
56.194157
55.936913
46.499443
54.617371
-38.011261
-75.768936
-102.433121
44.291302
47.728600
88.473129
89.788895
75.997383
-61.371174
-135.782974
-69.132042
-99.567436
-75.940834
-77.714172
-148.841309
-59.318928
-160.199570
-97.387100
-59.716457
-61.318459
-104.788307
-130.259125
-63.668125
-89.149734
-161.246353
-91.916031
-71.359619
-101.507782
-131.251770
-139.910919
49.214432
-53.886864
-68.972023
-50.823677
-128.281845
-70.671402
-171.157120
-158.842239
-149.192154
-53.869339
-122.871437
-112.245514
-95.613373
-98.340866
-114.222649
-63.479172
-61.784576
-79.646820
-46.652088
-8.252120
-26.888401
-146.763840
-72.057655
-70.671539
-103.355713
-112.986885
-91.412811
-61.659046
-56.937481
-113.301590
-63.155178
-59.094624
-67.471146
-112.697212
-85.811600
-52.183147
-45.706818
-63.462112
-153.418549
-85.401428
-77.042313
-171.203629
-108.823906
-156.501266
-112.292664
-157.730942
-156.785309
-134.892715
-63.739609
-100.775757
-102.208130
-73.043289
-76.147545
-77.589867
165.006821
-78.325462
-86.304070
-44.570919
-47.845467
-86.157951
-54.751537
-72.313759
-61.314613
-153.243149
-118.666496
-123.108856
-90.180138
-80.865555
-54.064850
-50.858841
-114.909676
-66.621361
-64.609726
-156.177902
-65.948792
73.928963
5.165660
-69.419365
-84.834755
-61.423561
-123.986938
-75.152107
-94.842331
-74.138397
-59.056652
-64.494064
-44.118275
-56.634525
-48.408146
-138.626801
-55.632000
-60.151588
-132.461136
-102.172447
-87.546852
-86.619865
-59.989986
-67.098373
-159.467117
-124.968689
-98.423721
-61.314960
-148.861588
-62.099606
-59.016548
-126.600334
-159.983521
59.038494
63.441784
53.203304
65.740433
80.451035
52.828415
62.055695
49.681423
48.826920
49.121353
67.530510
47.531830
45.664646
46.395428
75.508766
59.011806
33.899273
57.276512
-53.124466
-118.422165
-79.845085
-123.588631
-81.396950
-62.100296
-79.370232
-77.551865
-50.443153
-67.392952
-103.805908
-69.737610
-115.180641
-82.109222
-88.595779
-104.233055
-122.140144
-97.351967
-93.041618
-87.652618
-118.740387
-81.573692
-136.880280
-132.878250
-113.339874
-100.902534
-101.009880
-172.294052
-106.413750
-62.916256
-157.196777
-57.625401
-33.433758
-108.793114
-142.787003
-67.220222
-106.139198
-78.176773
-56.110203
-77.318359
-126.090324
-95.309982
-69.401413
-95.968697
-125.869438
-84.214195
-162.788788
-66.376060
-153.562759
-103.748466
-54.861393
-62.809738
-63.376938
-114.702583
-72.457413
-104.629822
-119.564857
-65.115936
-65.599350
-66.891022
58.830299
58.695522
55.335808
81.929398
62.249447
51.583683
47.564468
51.044109
-83.755669
-86.318771
-68.833130
-152.116730
-151.036499
-62.067722
-72.319962
-68.695992
-92.082275
-166.570847
-47.641590
-55.503555
-83.386589
-61.387280
-52.269924
-50.747494
-134.010529
-44.793331
-66.575935
-43.250141
-144.308121
-129.160263
-66.841545
-59.631565
-137.814133
-100.631195
-81.894859
-131.957016
-49.588531
-87.640396
-144.887207
-76.672310
-64.336044
-58.814045
-96.177208
-76.832069
-140.598724
-51.433720
-65.656212
-92.733154
-65.057777
-134.194717
-54.109707
-60.079025
-148.482513
40.382050
59.039341
54.337234
75.040276
-61.491348
-41.661003
-83.642403
-62.071888
-107.593658
-108.459358
-85.196045
-87.924309
-142.665955
-111.739700
-69.965858
-109.807938
-135.267715
-128.646301
-58.083187
-96.556236
-61.749798
-134.572403
-68.367615
-146.792648
-120.101791
-90.437012
-61.395050
-97.316879
-103.041748
-70.906258
-165.357040
-89.488846
-55.246994
-100.582024
-68.477356
-89.232773
-62.139256
-57.391754
-98.042282
-65.453972
-68.738258
-76.911591
-160.753113
-93.506866
-123.009430
-66.187447
-36.166519
-68.657387
-52.453163
-79.019028
-59.091057
-52.414394
-77.225014
-62.742195
-78.725113
-142.964279
-120.721725
-59.758942
-156.056427
-78.762589
-118.398575
-48.765373
-92.662704
-48.114021
-95.598747
-127.350922
-79.628639
-58.122276
-49.956665
-51.305393
-74.388695
-104.276794
-134.650314
-68.518555
-80.184738
-84.271568
-77.340485
-56.629509
-66.102882
-77.528236
-84.648781
-157.645416
-73.514282
-58.927284
-63.275185
-84.970955
-99.608688
-73.195091
-58.343468
-63.708900
-56.886570
-76.980835
174.359772
-113.377502
-128.682571
-160.475327
-138.391708
-86.424606
-73.267525
-45.483456
-142.052582
-80.774338
-98.982765
-68.759216
-109.139229
-120.957397
-120.010323
-93.099747
-61.119083
-25.506163
-60.531498
-89.227417
-68.210747
-83.806992
-161.422577
-112.255119
-58.836887
-105.887352
-84.370361
-93.217651
-100.141670
-101.511566
-56.715500
-146.705276
-146.902115
-82.055008
-152.124481
-86.696892
-132.053574
-90.856392
-56.338074
-44.865650
-86.588463
-57.688957
-72.145378
-83.591972
-54.923828
-68.187195
-143.131577
-59.627663
-85.129356
-62.996376
-85.663200
-57.657120
-63.574017
-65.106949
-56.818245
-94.138313
-95.948845
-59.661209
-63.725567
-165.667435
-77.597710
-89.843597
-77.642303
-59.994431
-48.892021
-89.299927
-64.537155
-69.684845
-112.006523
-60.292263
-97.879784
-96.574318
-99.615158
-111.231949
-162.217545
-69.397591
-132.780151
-106.894753
-70.087883
-63.443935
-59.823055
-78.531059
-61.281548
-155.722000
-175.580780
-98.528564
-84.231262
-106.235161
-74.191696
-77.955200
-46.137653
-118.303513
-57.781403
-47.734005
-52.272377
-22.619349
-98.273056
-47.738346
-62.631588
-76.590462
-112.902939
-63.298965
-97.198875
-68.112183
-68.160568
-63.543186
-52.312172
-134.167084
-65.958214
-70.333771
-55.394855
-67.133102
-83.059204
-73.437263
-52.544281
-72.011116
-99.714737
-38.049191
-62.759724
-56.234108
-56.645264
-54.188702
-148.445923
-56.220932
-91.367661
-33.452076
-62.399212
-128.071701
-69.423210
-149.950775
-96.676117
-122.074448
-81.826454
-107.232269
-29.487253
-72.406494
-61.292789
-66.297241
-86.525238
-105.399017
-58.727085
-62.470886
-106.793007
-91.663315
-75.122559
-60.072151
-90.614700
-95.327576
-76.422203
-61.818722
-96.060188
-65.285126
-62.001251
-78.188538
-91.024864
-154.194016
-136.574631
-56.831905
-64.962326
-90.954979
-65.678566
-31.314629
-65.737465
-62.736732
-38.115494
-61.327133
-70.360497
-88.759865
74.585747
78.811508
56.005486
21.462887
-126.108208
47.503189
-67.538872
-95.848106
-134.064697
-151.537552
-37.153152
-63.351765
-73.410675
-80.299950
-50.421185
-43.924362
-57.252132
-91.605988
-60.695217
-94.573227
-69.282768
-64.809761
-112.731720
-43.703041
-72.013557
-54.602795
-56.292419
-55.266369
-80.130699
-65.353264
-60.141369
-65.750549
-53.551468
-53.300369
-60.163364
-68.414726
-57.535770
-143.323776
-105.841560
-51.008831
-69.708633
-54.144974
-73.682014
-80.937584
-41.365337
-150.313965
-163.150604
-56.656609
-74.102715
-98.613983
-101.977776
-75.650047
-130.892944
-63.020840
-70.894012
-143.913635
73.567612
54.078529
41.834122
53.313587
88.376091
65.944534
74.496086
35.814072
64.129257
65.249496
55.888218
-112.771049
-66.764114
-63.046112
-59.199787
-91.545479
-29.572948
-49.433975
-149.279480
-134.983261
-75.983444
-54.404518
-66.115013
-63.011845
-68.227547
-75.249069
-82.190613
-38.926556
-72.216110
-113.037743
-49.035492
-53.522327
-153.533371
-73.737541
74.100777
-48.021328
-75.744698
-62.498741
-62.610470
-73.355278
-78.516693
-85.687302
-66.520851
-87.506264
-85.702263
-71.176521
-161.555618
-65.975281
-164.223236
-53.369259
-74.683426
-65.788231
-63.362766
-149.410248
-56.504444
-56.755714
-58.244202
-74.910492
-140.015076
-114.105309
-114.323196
-98.428917
-101.082291
-110.358902
-99.516060
-121.767036
-79.238022
-76.843765
-91.475639
-64.782021
-51.278297
-145.193054
-103.172890
-137.485519
-101.295990
-87.524963
-78.644463
-55.755230
-177.338379
-152.174332
-87.485687
-67.681503
-116.392151
-90.467972
-132.647141
-74.013893
-49.483810
-61.934021
-69.498055
-105.555130
-66.910881
-59.663353
-101.639702
-75.547737
-60.628731
-62.637928
-66.719330
-149.233414
-144.219513
-84.459152
-65.503181
-82.291214
-80.757645
-129.469528
-34.411865
-111.915482
-122.455055
-62.971439
-79.695992
-51.233093
-58.995625
-90.160812
-116.895973
-30.307293
-67.195869
-154.088486
-109.164467
-119.249718
-65.000771
-97.909554
-61.019726
-68.528870
-146.528641
-111.679504
-65.109558
-59.316692
-54.446541
-80.079712
-65.463676
-62.962898
-87.686218
-161.608261
-77.958397
179.161148
-157.600220
-62.948318
-65.185982
-71.033951
-81.216560
-83.305038
47.791111
79.746277
44.209637
-49.556557
-88.210991
-73.994179
-97.055374
-135.838211
-61.357101
-63.740852
-56.217293
-89.491699
-154.326050
-68.648109
-54.482128
-99.359306
-91.733482
-109.501305
-67.308548
-60.722687
-93.682198
-115.696022
-87.727364
-134.454010
-57.645653
-106.940727
-107.228477
-97.182068
-109.772987
-85.443253
-83.970627
-55.151703
-95.658150
-156.778397
-63.189861
-44.273853
-118.827049
-53.624668
-122.352859
-78.277512
-70.386383
-121.949646
-59.616013
-54.020199
-52.539215
-44.246281
-125.966797
-44.037590
-63.321545
-57.720123
-143.451202
-67.330399
-78.760818
-141.554794
-122.661232
-101.262474
-51.361805
-91.298271
-70.711159
-67.562614
-93.803284
-104.090958
-118.594627
-69.755440
-62.314987
-69.423637
-92.156471
-65.083107
-64.595345
-64.722664
-52.812099
-55.406483
-159.084579
-80.299957
-77.063065
-156.853668
-90.380013
-83.753685
-95.988533
-60.906174
-66.402466
-140.578949
-84.875031
-134.775177
-32.496090
-59.708813
-72.181984
-159.776627
-32.757278
-77.063469
-65.743713
-75.581520
-75.486671
-149.454086
-47.064224
-57.517708
-142.322479
-109.425133
-69.013115
-66.423851
-102.429398
-75.326904
-119.975342
-57.847015
-121.235771
-84.727875
-105.834366
-97.291977
-10.096309
66.040199
-68.685829
-47.515232
-54.560223
-75.314674
-96.513618
-93.496094
-65.454224
-71.487198
-60.804340
-61.250652
-62.621304
-57.449932
-62.859909
-38.655212
-88.208473
-59.632725
-62.865616
-106.407219
-37.191025
-136.438492
-88.504517
-78.640663
-65.920135
-135.437408
-71.624161
-135.124878
-92.128380
-137.029846
-152.062195
-71.302483
-58.239803
-150.470352
-59.583473
-54.855206
-64.568977
-163.001907
-57.370773
-121.771751
-64.366798
-144.079132
-72.109665
-57.201527
-114.514442
-101.023170
-61.746197
-94.784309
-146.193634
-121.857178
-67.015503
-88.973709
-45.699440
-116.022560
-122.781799
-77.938332
-108.666084
-99.445259
-46.114452
-150.668274
-59.217690
-117.837967
-59.447689
-62.148777
-69.160553
-113.006706
-71.310455
-141.364197
-66.805672
-58.085045
-71.570351
-35.460670
-62.843418
-135.076385
-68.119095
61.329865
48.221848
83.984970
64.783455
22.325270
69.099007
47.247711
90.302948
68.508522
80.982117
62.127369
81.400650
83.848129
74.408005
-64.533028
-52.264809
-129.235580
-135.593979
-57.715729
-82.274361
-62.587460
-72.348045
-66.860535
-40.162025
-74.837532
-70.479576
-155.367203
-87.490242
-84.278526
-74.568207
-68.046295
-111.497459
-159.316956
-64.227882
-155.085419
-87.436974
-59.664242
-50.183182
-143.809952
-102.579033
-106.471901
-76.015022
-66.866516
-86.830498
-62.532593
-94.551964
-55.393997
-72.164001
-126.368286
-78.167938
-90.538574
-62.221642
-95.134392
-52.192955
-65.692703
-80.698875
-118.802750
-84.584419
-76.572136
-93.679970
-89.377533
-75.873810
-128.350937
-71.848747
-121.653694
-70.322495
-61.713699
-52.164265
-97.127724
-93.542717
-110.284256
-65.857613
-58.907291
-149.243591
-25.160988
-59.696777
-61.944225
-57.599800
-73.222038
-52.219315
-76.720314
-83.283043
-132.682266
-53.919174
-83.862579
-53.737705
-129.591064
-60.478474
-116.413231
-62.397232
-57.270287
-60.934971
-43.749760
-135.226685
-72.698418
-82.912560
-68.797516
-76.206230
-77.160049
-52.421143
-68.711121
-129.444397
-85.404022
-77.904587
-143.634964
-72.324875
-142.900848
-135.309769
-116.417236
-134.667633
-60.322643
-61.768185
-84.235832
-101.984543
-97.721306
-95.284325
-147.967789
-87.107857
-66.203766
-69.287796
-47.602757
-52.494190
-57.196121
-156.846283
-71.703278
-41.399357
-50.837650
-51.943874
-43.860001
-94.222580
-68.389885
-76.461601
-78.794724
-78.621445
-130.145462
-146.636841
-66.501938
-69.031723
-62.968044
-74.849380
-72.087837
-140.386429
-113.440376
-83.515099
-114.016876
-140.346695
-71.162254
-82.488602
-143.132385
-60.588181
-99.763954
-111.985939
-52.277294
-141.560028
-56.313427
-47.512005
-59.774628
-62.556709
-100.090408
-132.327316
-124.804108
-138.630402
-160.751328
-60.150291
-106.391327
-121.303963
-55.819069
-54.851589
-62.941071
-132.108627
-82.813370
-62.609047
-74.443130
-70.899719
-45.952820
-67.781219
-55.286011
-36.902832
-146.131500
-140.458099
-58.109238
-61.440067
-85.641350
-127.574211
-61.997051
-103.022278
-114.140518
-85.018959
-114.034103
-142.462845
-53.287415
-73.920334
-136.208099
-109.861343
-135.729874
-51.342243
-134.344742
-144.262817
-98.477325
-65.917542
-61.607353
-63.510059
-64.449532
-44.429214
-70.614059
-99.190102
-140.449829
-100.820412
-93.109230
-135.647171
-54.671116
-57.663212
160.547775
-68.094360
-94.854813
-60.472198
-94.564529
-117.713837
-98.812309
-98.740799
-163.283432
-91.566803
-54.047066
-165.885452
-148.536819
-75.099998
-87.665825
-61.938126
-68.398354
-73.603836
-53.936054
-73.245728
-67.665001
-117.164925
-82.810707
-43.274940
-60.731430
-58.099056
-85.191010
-47.628922
-74.256950
-57.488888
-53.732052
-153.315338
-94.945633
-60.247143
-123.647484
-42.995956
-46.580074
-140.067307
-69.870186
-61.783627
-65.893661
-55.636608
-65.664986
-53.478611
-60.985062
-168.092270
-157.985458
-85.589424
-100.726135
-115.242401
-72.261620
-67.546822
-52.761917
-64.100624
-73.978844
-134.686111
-67.207291
-61.559769
-65.225746
-176.992401
-74.063652
-84.547897
-60.615623
-115.966568
-47.552746
-130.243347
-60.894283
-61.654434
-64.797813
-59.352093
-89.829498
-124.394089
-79.359764
-53.222496
-104.543488
-54.819809
-85.985092
-68.375023
-77.820862
-76.934731
-78.272797
-102.994812
-69.398560
-80.595642
-131.447891
-143.161453
-90.731598
-99.146698
-82.412575
-67.869370
-76.857605
-95.725525
-113.284470
-117.279167
-112.410561
-31.104691
-65.073624
-76.976707
-63.254810
-77.674416
-99.268791
74.338066
-54.165043
-59.473194
-62.713993
-64.705833
-76.973747
-99.856346
-151.629730
-79.995125
-98.292458
-82.479584
-67.838860
-98.686409
-98.103004
-101.488358
-92.360794
-84.739265
-121.002571
-62.848064
-62.038673
-160.197403
-28.569706
-70.703461
-69.687370
-58.296356
-62.523945
-46.827572
-95.809586
-74.294228
-107.449150
-100.850494
-97.024933
-118.777901
-66.718147
-67.741791
-46.307644
-80.847687
-69.468788
-78.707237
-97.479134
-50.232994
-98.344139
-109.667328
-74.636818
-64.425766
-110.643089
-148.697540
-74.727615
-70.432335
-114.294502
-54.264450
-119.075424
-60.644886
-98.382568
-128.180923
-99.469414
-58.137043
-59.910503
-52.689320
-56.246166
-61.772556
-59.817760
-62.048241
-71.452957
-70.432182
-80.675064
-74.946434
-85.456314
-62.757557
-46.101437
-64.183060
-158.067749
-67.809372
-117.327003
-71.563240
-141.036972
-69.255142
-65.801331
-46.744732
-55.571178
-140.389496
-48.146709
-57.372219
-61.400017
-65.054604
-62.502483
-62.367371
-63.819481
-91.098557
-91.054649
-109.353477
-61.161430
-70.722656
-67.816650
-63.312366
-65.116371
-155.276199
-61.894619
-90.689842
-66.571709
-143.805283
-113.232826
-101.660606
-68.349312
-104.508011
-50.730003
-60.521072
-95.455788
-119.647980
-79.067963
-100.484200
-96.110229
-120.088776
-75.636925
-89.004372
-84.849937
-73.968666
-78.021530
-64.993416
-95.478661
-144.063629
-91.938286
-61.636936
-122.193474
-150.921387
-54.257034
-100.603645
-96.822266
-53.792751
-74.374619
-147.501175
-155.906326
-169.470947
-45.228462
-162.660385
-86.145134
-154.066681
-60.280270
-59.730225
-24.804012
-77.865738
-54.145412
-59.045860
-46.834042
-55.872921
-134.751968
-108.586769
-51.794659
-117.952156
-107.477707
-103.564873
-147.196915
-78.375450
-149.416840
-51.105042
-81.091591
-67.767929
-60.191086
-58.364166
-59.773064
-70.223999
-62.378197
-79.367912
-63.417175
-38.668770
-116.862251
-62.039795
-54.127773
-72.645180
-89.914314
-76.706589
-124.317657
-85.180115
-61.602100
-168.577179
-82.881935
-47.470146
-82.328346
-63.808128
-68.106453
-159.075455
-78.803429
-69.560623
-73.967682
-72.211327
-33.804249
-61.891338
-63.928806
-64.033241
-134.359268
-119.379623
-59.971703
-93.118614
-67.997353
-162.109619
-99.673904
-85.930786
-17.276352
-152.562698
-115.435631
-64.865730
-50.145916
-61.344849
-63.364433
-66.543167
-58.588825
-35.752243
-86.411911
-132.401001
-40.681610
-122.815514
-55.794399
-60.762466
-102.557121
-84.990669
-57.856602
-74.377197
-96.853348
-117.025833
-105.146042
-126.732162
-72.492119
-122.943344
-59.056271
-123.620773
-57.733372
-109.064148
-135.306366
-68.329559
-29.606422
47.068134
79.919434
59.315052
61.760971
68.702332
71.897270
43.286091
57.136028
55.794086
77.816063
-72.275833
-109.363083
-57.935719
-59.637512
-80.407021
-150.123154
-73.612770
-71.410522
-147.979950
-148.089401
-121.631073
-60.603344
-166.426697
-106.059113
-85.434914
-160.255798
-68.386642
-51.726017
-103.159851
-62.207428
-81.808434
-128.350372
-66.096474
-68.140709
-94.473335
-95.885063
-66.651604
-70.052452
-59.341846
-91.563919
-62.421047
-149.479965
-69.695480
-93.716637
-74.897026
-62.564175
-58.351669
-59.667664
-75.890900
-133.505951
-58.948315
-83.354767
-61.644531
-58.355774
-54.708473
-99.909790
-80.696083
-85.344200
-173.991318
-94.834000
-65.724495
-78.753403
-65.571411
-65.500175
-157.828873
-157.701324
-144.763962
-77.412529
-73.453178
-76.288002
-64.738556
-76.788445
-63.530788
-85.990768
-62.069138
-70.401009
-59.050056
-64.786003
-72.346199
-50.465866
-27.762045
-115.929489
-103.330177
-77.838203
-119.689178
-52.528057
-69.773727
-60.305443
-67.905067
-66.340538
-83.881844
-49.956104
-57.901592
-66.869621
-122.281799
-85.527039
-45.264435
-56.819603
-77.108948
-39.844818
-94.734879
-92.882973
-85.754555
-104.398178
-60.522141
-130.427216
-122.342590
-61.110252
-139.953308
-157.951996
-86.625435
-53.105392
-83.613197
-73.327911
-83.464264
-67.596550
-150.654633
-52.801010
-93.684731
-162.685165
-110.701630
-153.219635
-95.290092
-70.062920
-104.785019
-87.237984
-70.092995
-61.174362
-99.233917
-112.204063
-135.752335
-73.323372
-122.367653
-67.057854
-67.560989
-113.526031
-122.054192
-146.110886
-86.322342
-89.536110
-38.252739
89.355087
60.089001
53.938782
56.964184
56.713631
65.609489
70.957977
49.212868
42.193127
77.806778
71.915604
60.668400
56.239475
44.382462
64.871918
61.088772
46.279728
53.485310
55.693375
49.116215
62.445404
64.049286
64.433006
79.546280
72.318436
51.893764
42.523941
66.960579
67.607681
-89.448135
-53.305813
-57.969978
-162.376587
-115.359238
-147.160110
-109.857864
-73.430794
-146.093643
-85.954193
-75.272003
-48.005680
-82.651497
-58.725964
-73.961464
-65.918709
-60.420765
-57.412243
-94.773170
-47.431797
-70.971268
-133.237350
-116.723389
-79.380211
-76.969070
-171.055328
-83.607040
-103.113564
-97.087700
-77.572807
-51.193954
-46.031193
-152.535278
-69.247833
-151.893707
-97.911644
-96.746162
-111.512177
-97.402199
-163.875977
-118.477440
-60.815113
-150.713898
-62.362007
-117.706284
-167.195145
-67.120453
-91.239037
-147.392502
-56.308800
-109.467697
-68.366829
-94.516701
-105.056801
-123.943977
-63.876328
-81.594635
-63.150955
-70.086449
-65.489204
-60.509449
-111.353409
-114.267921
-104.325905
-62.593891
-55.441505
-71.512939
-62.474014
-63.267143
-58.055752
-69.278221
-69.405426
-109.462173
-33.030643
-66.971298
-83.797874
-64.802895
-61.917431
-89.982155
-162.575058
-68.784309
-72.235733
-150.395096
-42.581821
-57.991261
-120.762222
-55.913918
-72.993851
-146.337448
156.041016
-69.759041
-57.778324
-74.672203
-52.195873
-105.998016
-162.704193
-62.473034
-54.716843
-151.110367
-86.721184
-71.630646
-76.314735
-81.154068
-70.848930
-96.120148
-62.910984
-157.737045
-66.854492
-119.034798
-81.988274
-98.265419
-84.964714
-102.413956
-71.140800
-55.802704
-140.578323
-44.431725
-105.670975
-126.743523
-63.472618
-117.441780
-165.887558
-95.766510
-57.744896
-80.432251
-111.556801
-100.822220
-94.817085
-108.684372
-54.547863
-136.013916
-142.017441
-84.264259
-142.940277
-95.544960
-66.906860
-80.349060
-34.823006
-85.854088
-62.051651
-81.224060
-68.375061
-97.332779
-83.463554
-69.091698
-51.876423
-58.667866
-48.784481
-57.778446
-74.780205
-125.773201
-56.969170
-62.277164
-47.624958
-59.806473
-63.152622
-141.964066
-57.466587
-131.709152
-72.611885
-68.494621
-47.678841
-69.749992
-96.251160
-80.097404
-87.145927
-78.046341
-48.367279
-54.685158
-64.019264
-52.036396
-54.157295
-70.093887
-80.239983
-124.798492
-53.523304
-70.557625
-54.681980
-63.262138
-66.329605
-74.983849
-108.288109
-142.082184
-52.981884
-94.983383
-34.275433
-137.626205
-72.963707
-144.465073
-149.676178
-73.202805
-130.493454
-69.148598
-59.214157
-159.440582
-60.903961
-63.610806
-157.819702
-64.401115
-133.933121
-50.164215
-65.830429
-134.597595
-51.869381
-59.807354
-107.615486
-100.664894
-78.571129
-98.378181
-152.487900
-62.727020
-48.930119
-67.014435
-55.321480
-55.314491
-60.020638
-99.075760
-65.568871
-64.674309
-57.887177
-25.811815
-62.499519
-60.016205
-127.128090
-43.646046
-109.181503
-116.552963
-106.724693
-99.276253
-118.859985
-90.009880
-101.787392
-161.137970
-99.903030
-44.669613
-51.620743
-129.806961
-98.749550
-91.121529
-93.965393
-100.158600
-154.320206
-118.440430
-133.462189
-59.411968
-61.060959
-78.788376
-148.044159
-58.302845
-57.410278
-68.582695
-101.241180
-54.031082
-108.548096
-66.809334
-138.725891
-72.981483
-92.354279
-82.515259
-48.956089
-60.727360
-140.788727
-71.011154
-82.348923
-59.351463
-59.672382
-57.042660
-100.492256
-72.608078
38.055294
52.631065
45.220448
45.370804
66.515015
43.850929
92.642700
41.452446
55.711456
-43.785767
-50.688164
-50.916031
-56.805275
-57.329197
-76.841400
-104.231995
-51.314686
-152.389542
-66.709198
-58.680038
-51.539467
-54.638783
-127.629539
-61.393467
-57.143456
-77.729691
-78.991402
-165.593903
-86.389503
-25.729340
-43.477318
-70.498138
-79.089714
-74.533829
-81.464676
-58.391666
-69.941040
-145.537537
-98.785202
-62.236477
-74.676598
-62.655125
-110.573654
-96.358009
-115.462166
-119.462204
-58.451607
-64.879967
-64.491203
-31.937723
-59.900238
-67.284737
-81.850700
-46.194065
-66.225594
-62.469349
-151.609833
-137.384598
-60.940250
-28.009079
-91.508041
-155.492203
-76.802979
-94.558983
-56.729317
-69.858864
-91.515053
-107.200005
-159.285446
-158.500870
-86.048370
46.930164
-63.834686
-59.203297
-101.466515
-49.851646
-65.172516
-59.884747
-65.906609
-67.632462
-71.243973
-59.052315
-71.186295
-115.687317
-95.095207
-86.470818
-66.793549
-61.483814
-60.162289
-58.756508
-50.721138
-79.937698
-127.226395
-34.487919
-55.791027
-152.704041
-86.981216
-58.766296
-138.849197
-66.249741
-148.914368
-54.045761
-114.347229
-78.315681
-54.433041
-148.992981
-23.435673
-63.447155
-71.055412
-92.510208
-77.403282
-71.106430
-128.545059
-96.001045
-118.646469
-71.262680
-67.038368
-81.577194
-68.463203
-61.386696
-50.860126
-67.577919
-110.426376
-122.129593
-120.688782
-55.428127
-60.093750
-44.577599
-43.355766
-38.735157
-60.738056
-52.682987
-58.126778
71.872597
50.316959
41.383530
42.606190
58.516018
49.909271
-58.904709
-119.047981
-48.518856
-61.687027
-82.464294
-117.775032
-93.005768
-99.562485
68.645081
40.241886
66.156631
69.310272
44.634819
48.310547
82.308296
51.504574
89.116600
73.995888
77.601677
83.317398
56.639675
-67.621628
-67.536537
-58.750332
-68.406487
-84.222221
-136.761032
-71.477768
-67.127533
-68.521736
-42.638268
-55.107903
-154.693802
-115.418076
-60.588562
-68.506165
-63.709461
-54.094872
-54.614895
-55.436703
-69.349548
-66.832634
-22.364496
-44.577942
-61.918709
-116.223068
-60.126007
-92.331375
-60.314186
-54.420403
-105.157570
-125.173622
-141.096695
-96.659973
-153.208038
-42.899933
-100.185074
-161.229736
-86.333664
-87.369415
-80.995384
-69.587242
-119.432121
-59.560318
-61.991901
-46.696255
-140.700027
-67.218323
-57.724972
-72.112617
-57.819050
-153.632370
-149.766922
-89.280838
-46.228931
-80.765640
-78.867256
-72.748299
-56.726444
-63.628372
-74.393867
-89.722305
-56.052658
-93.507233
-58.133820
-98.554436
-63.206062
-66.558945
-67.895058
-59.783092
-135.632431
-31.300560
-66.101631
-108.660835
-150.049408
-79.653374
-61.717285
-70.918022
-88.305550
52.275154
47.395531
55.546410
56.981190
66.692520
47.310661
49.939644
49.683487
39.469757
56.491261
79.363243
-81.576759
-145.300415
-105.706818
-57.596352
-57.644581
-59.402809
-88.726662
-134.494751
-59.766453
-117.423637
-56.381241
-138.754547
-74.914886
-79.857162
-145.167542
-145.413712
-116.594124
-55.033634
-80.746788
-62.028244
-57.211079
-52.813450
-99.868668
-67.601006
-96.148415
-86.478210
-123.359764
-65.953247
-146.515747
-84.973679
-130.330185
-93.291565
-92.338524
-56.912098
-127.827873
-106.578453
-64.056465
-59.743271
-128.825333
-151.620636
-79.556778
-151.299500
-67.306694
-70.903671
-88.154488
-80.023735
-119.893158
-65.748978
-71.845619
-117.591537
-68.546478
-88.938011
-53.634678
-130.192551
-151.174011
-71.953636
-65.466576
-81.608597
-113.745544
-29.590652
-54.087727
-56.916866
-141.320328
-67.916443
-75.920570
-83.486259
-61.975441
-141.973236
-160.152512
-75.267067
-68.525436
-94.804756
-55.533569
-107.874092
-145.260910
-103.801590
-81.677605
-149.854874
-129.476440
-62.627758
-53.287018
-45.090046
-89.536560
-69.977737
-58.603340
-149.864975
-66.301567
-101.485489
-68.423416
-45.123074
-68.076942
-149.990570
-108.082954
-107.155960
-174.873398
-152.813110
-87.820457
-54.974979
-64.434509
-159.732468
-97.003838
-67.936783
-75.076401
-120.144577
-62.247555
-84.857681
-58.127167
-86.392220
-83.070541
-71.208145
-72.318222
-59.448017
-103.983856
-64.028961
-67.457611
-138.680893
-105.331650
-55.663651
-91.614700
-126.390633
-151.882416
-126.388435
-165.209671
-56.317265
-108.987862
-72.127228
-63.398029
-90.086365
-61.225075
-73.518990
-156.445770
-113.673981
-60.706089
-60.395344
-14.831582
-65.275162
-48.842091
-82.038574
-71.382797
-87.770615
-95.135925
-95.679405
-60.857544
-99.810410
-168.192917
-110.448860
-144.615524
-84.509651
-64.748131
-58.711475
-95.894676
-74.362022
-80.216896
-91.355240
-51.774494
-24.493845
-72.023163
-91.440620
-113.403419
-101.570709
-96.478287
-62.693748
-120.532318
-86.731407
-87.426537
-111.897621
-118.395943
-67.660301
-100.759216
-150.873016
-68.029785
-121.698914
-64.531982
-46.470039
-57.054340
-67.956009
-59.926342
-64.957489
-97.719353
-76.001122
-54.238602
-159.887985
-71.794708
-147.492844
-71.197479
-96.547462
-71.151787
-119.711052
-109.574402
-120.193520
-102.729401
-111.311676
-99.743256
-106.565346
-149.624649
-55.327015
-98.332153
-87.361443
-56.080425
-65.422852
-62.553875
-115.027718
-141.424271
-95.159409
-148.429108
-55.642181
-128.419495
-75.598877
-64.498299
-74.301910
-70.263725
-100.895287
-94.752739
-94.025803
-65.231667
-98.190498
-43.309299
-152.529572
-69.617699
-59.683052
-71.687187
-55.565811
-55.051979
-74.683334
-68.662949
-128.943222
-65.755180
-71.535004
-60.041718
-84.151077
-40.853001
-134.855682
-87.470490
-114.978264
-128.818542
-99.699524
-72.344414
-157.088013
-37.458210
-65.770462
-54.516399
-66.434601
-58.013119
-57.558117
-95.535934
-69.683334
-121.881355
-127.415138
-55.381611
-70.072739
-61.846443
68.635391
53.106239
65.298462
37.967312
58.495560
77.319122
98.904312
-59.222668
-59.501286
-81.361893
-93.182152
-55.801044
-70.083168
-128.262390
-59.282200
-66.945770
-41.581715
-89.777824
-67.012955
-86.042404
-67.129784
-73.162300
-75.211891
-95.734886
-57.233479
-72.279427
-155.886261
-143.629486
-132.004440
-87.628365
-63.455994
-104.061996
-82.085152
-117.563667
-96.616341
-66.064041
-143.909439
-43.948421
-59.140118
-71.747322
-66.014618
-88.748512
-61.368938
-76.340012
-69.759789
-63.818451
-89.772522
-82.078682
-66.162956
-138.475342
-45.499611
-74.853889
-42.282597
-161.507141
-43.503181
-27.333265
-89.552246
-57.815300
-60.640465
-59.302341
-66.223625
-132.976608
-102.242302
-109.718674
-48.793045
-104.530121
-43.437019
-100.428116
-110.609009
-64.603180
-69.603462
-70.715759
-70.759804
-78.654053
-99.695778
-92.219917
-74.377144
-70.885597
-63.625565
-80.182175
-84.300423
-163.986145
-61.103703
-121.446167
-67.658966
-113.160683
-65.459015
-159.511536
-151.190460
-66.806549
-81.657196
-70.932251
-105.069351
-67.064804
-114.517967
-58.351387
-97.491302
-67.450951
-69.631981
-77.261955
-99.314735
-76.515190
-160.189606
-76.709068
-70.945564
-66.551125
-66.802719
-37.747009
-52.875698
-64.682625
-101.271370
-58.721428
-91.941315
-57.665119
-58.676620
-69.536469
-59.319965
-61.604019
-159.335831
-79.298141
-106.480003
-159.223450
-146.763382
-77.882401
-62.887947
-62.958973
-140.895187
-72.754776
-118.337395
-39.275208
-60.165154
-156.154160
-147.633286
-91.286224
-74.093178
-40.652382
-59.206318
-62.615871
-69.914963
-57.778793
-104.160500
-105.166733
-76.002274
-109.163399
-122.745483
-99.830124
-83.156143
-116.525536
-93.428978
-143.292587
-75.379852
-66.032928
-60.477470
-154.943756
-67.878632
-76.680710
-162.142731
-53.041878
-65.544388
-146.616226
-129.291519
-62.928864
-66.227882
-26.908911
-54.319595
-113.961853
-56.133884
-51.639359
-64.326363
-88.909218
-65.225410
-42.725750
-93.529289
-55.536407
-108.213737
-62.763588
-68.328674
-84.654228
-60.070255
-71.034485
-155.930008
-63.897675
-158.112518
-62.778423
-44.908939
-96.034164
-88.088997
-65.464333
-48.678040
-145.544373
-146.210510
-61.689499
-62.047497
-41.219955
-54.864201
-63.564373
-96.000076
-67.139511
-72.956757
-78.898857
-53.838711
-31.834751
-58.796444
-146.869553
-92.431374
-76.859535
-89.224594
-95.272316
-94.553032
-97.766624
-131.158173
-105.837700
-73.204407
-109.327080
-18.397356
-75.789818
-59.207565
-57.085945
-80.765739
-71.614769
-60.814007
-63.240555
-63.862564
-59.358398
-53.238003
-66.106224
-128.125259
-43.775455
-37.487305
-91.429375
-51.252945
-140.361832
-65.283821
-61.504585
-34.255024
-103.082176
-62.890850
-135.558044
-72.296227
-68.223373
-59.032631
-103.481270
-66.714905
-127.390755
-86.434845
-90.727173
-62.693710
-100.701309
-84.631592
-76.183319
-129.978455
-66.955589
-111.570755
-152.199112
-96.223763
-77.880066
-122.373375
-53.998356
-108.781166
-103.240997
-52.100052
-61.395195
-79.641678
-93.133621
-123.133507
-116.874596
-112.272224
-57.509102
-69.857903
-139.788422
-51.876354
-135.609802
-126.653526
-156.678772
-45.909367
-39.892620
-60.009991
-44.430038
-46.401104
-143.290451
-108.140320
-155.159210
-53.416416
-64.648445
-63.391083
-51.013824
-60.112328
-43.156342
64.558998
-70.764359
-55.627785
-94.228874
-81.779968
-108.228996
-58.965961
-141.821625
-125.924286
-59.791576
-96.866753
-68.944763
-114.452591
-107.615509
-68.631653
-95.805405
-44.575310
-95.465210
-64.642372
-87.622597
-79.271408
-134.366150
-80.887268
-167.484787
-63.416805
-52.096992
-48.140930
-67.078140
-154.289230
-152.393143
-68.556099
-127.905296
-84.009605
-85.534386
-76.400948
-59.712086
-78.314888
-123.297379
-73.275230
-86.537102
-151.015549
-128.055359
-70.753143
-144.487900
-60.168888
-129.474228
-129.086792
-73.110313
-168.147324
-79.512085
-88.638992
-95.449333
-130.535736
-90.810555
-52.971695
-65.617210
-54.176830
-138.621048
-73.430321
-61.274677
-45.134960
-161.639114
-77.498970
-58.348248
-144.761780
-55.247734
-55.747871
-63.337986
-164.504623
-97.204308
-69.628067
-31.047022
-125.842018
-61.533470
-132.451614
-101.289787
-89.228233
-131.384430
-109.650215
-67.196884
-49.111511
-110.997322
-44.637608
-62.759724
-48.004990
-126.940804
-60.053986
-163.459747
-50.575844
-128.737778
-57.781513
-86.817024
-69.826401
-77.210182
-68.643997
-78.388672
-87.844360
-83.834755
-56.393227
-133.776016
-89.584480
-97.653015
-59.043430
-91.432480
-95.794815
-88.654686
-112.003601
-94.600174
-114.715164
-94.540306
-110.527603
-90.022728
-74.992943
-100.699478
-59.099239
-151.256409
-144.596603
-98.371384
-79.351669
-85.440704
-55.159950
-76.000053
-32.486866
-137.733810
-124.191025
-62.804413
-119.894279
-112.068466
-115.960976
-103.351418
-62.310352
-51.102787
-97.235222
-76.808678
-164.529968
-153.158768
-49.930225
-64.637199
-58.863945
-60.605659
-80.439209
-153.507050
-86.155113
-62.689159
-121.906891
-71.105446
-128.140045
-153.864380
-69.894577
-52.765949
-71.719414
-75.080048
-53.403542
-49.976128
-75.990410
-59.169743
-141.149063
-73.610718
-121.108727
-86.630295
-107.253029
-56.891968
-179.276382
-93.538910
-120.764771
-72.274376
-155.275970
63.502846
71.210388
88.896980
-66.702110
-165.111847
-116.978020
-70.777084
-69.642914
-54.211349
-69.533142
-59.169788
-27.694504
-62.328545
-80.034454
-77.830612
-72.224205
-62.556190
-65.130989
-67.571854
-39.900043
-61.429638
-127.852608
-148.378693
-120.500839
-79.085709
-119.126907
-163.085358
-140.423096
-80.215477
-86.130165
-144.021057
-59.196003
-89.510536
-118.467140
-62.612560
-63.194122
-102.976685
-118.165108
-58.123081
-68.393372
-83.085365
-63.877464
-143.820206
-62.149998
-103.278778
-87.426193
-122.003387
-65.384155
-105.866447
-147.679413
-150.494583
-56.227734
