# Supplementary material for: Comment on 'Valid molecular dynamics simulations of human hemoglobin require a surprisingly large box size'
Source: eLife. 2019 Jun 20;8:e44718. doi: 10.7554/eLife.44718 (PMC6586461; doi:10.7554/eLife.44718)
Supplement: Figure 3—source data 1. — The zip archive contains a README file describing which source files correspond to the different panels. [file elife-44718-fig3-data1.zip › figure3/panel_B/box2/psi9.dat]

176.548660
166.703659
167.261398
164.172577
155.249313
141.266342
134.203491
158.746384
-48.106659
-32.307217
5.806571
-14.499400
-3.773771
63.469490
161.727066
167.843643
151.249420
140.139206
110.273270
137.908813
157.966171
132.827637
164.499344
142.026184
163.759109
134.992859
133.471313
135.925751
115.860657
134.733353
165.797714
124.054558
147.262634
143.296097
-45.210526
10.717094
-11.435524
-17.952745
-20.852900
-40.295311
12.343330
126.780609
162.476532
152.757584
148.580948
134.066971
127.456024
142.597778
131.781219
135.582443
143.077667
146.308411
153.305161
138.282455
121.194145
135.429428
144.243011
152.984802
122.578529
114.930359
161.976974
-28.912958
-2.624654
-5.283349
139.079620
33.003357
77.451050
179.895309
-164.620529
-153.481430
95.012062
-174.103088
-167.350082
11.684135
82.639320
57.432571
114.139992
-138.245453
156.890671
149.979965
170.170303
-140.519592
-173.249237
-140.659225
14.103830
123.596771
166.874634
142.140900
142.969833
143.943161
126.600609
151.028381
132.890808
145.601501
151.209671
158.706207
140.800674
150.324478
150.717270
-25.102303
-40.953148
165.946075
143.843719
151.465454
118.825424
151.964233
129.628510
137.426025
115.865204
134.808640
142.041214
173.619019
151.589172
137.509949
145.262665
105.946556
140.662415
160.676178
141.189896
138.547455
154.050095
163.911865
151.184479
156.268829
167.372986
166.423767
135.633011
147.369949
118.305649
112.349915
158.785217
110.763977
153.199463
160.067307
158.826935
171.022736
143.030106
138.193039
143.793152
167.154083
170.060837
135.405594
156.574387
137.232666
142.498871
127.384247
132.158997
-15.883008
-15.836671
-52.839294
169.426743
148.444717
136.407867
138.192032
153.624649
160.730072
6.127975
-1.673042
-3.494688
-34.182625
23.100548
0.920048
-8.139815
-27.681870
-47.766994
174.179932
127.923592
147.110687
142.759613
133.812134
150.591995
159.363953
138.824142
133.854111
141.408386
152.610306
157.879807
147.944962
146.620605
153.364746
110.696640
145.249008
-167.161682
21.028677
28.840162
123.222481
125.940948
118.200157
159.100143
145.441574
157.420135
170.694061
127.428207
160.483231
121.352905
148.243240
161.297073
145.831696
134.586365
13.755957
131.824997
142.855316
140.354187
148.187057
142.695404
175.766541
137.964645
166.268646
-23.943602
11.959288
27.162600
137.448929
148.047470
144.743561
149.708771
127.719574
142.146851
150.104904
148.978241
157.851761
146.410202
131.384888
132.615540
149.346832
153.136459
141.268738
150.557220
154.320175
140.307953
130.213364
141.164520
95.787193
146.869019
120.814644
148.400101
169.590744
126.828125
163.006149
143.869354
164.315094
119.906189
143.797653
152.717499
140.607880
162.384186
134.944260
147.586151
138.164536
-4.885114
-49.285652
-36.490688
-42.766090
147.070145
148.334167
10.717425
12.479566
7.690339
-18.056549
-23.650511
-18.547005
-42.793831
-18.499706
14.077922
10.383623
-40.912048
16.170675
-38.518425
153.617615
144.320435
131.485992
145.332855
159.960129
146.556107
141.105270
153.310638
137.740295
139.699524
147.275345
-13.976660
25.886385
8.118780
-1.132460
-47.195217
-48.798576
138.339462
123.597595
130.315109
152.909164
134.580460
142.297989
-15.058239
-5.558940
163.691803
-8.526385
26.458164
3.246849
4.675500
27.963943
-6.842750
-3.265487
5.042049
146.966736
2.617708
143.440247
155.206146
146.467331
147.641739
144.678040
122.326820
141.842178
171.199142
176.997345
142.521988
133.096069
148.020050
-158.994064
126.667328
140.669098
154.895660
146.659637
153.655197
123.088242
138.306366
154.864685
160.980850
143.513168
155.946701
-15.319687
-34.188137
-10.428339
143.923782
163.979065
146.667603
141.651428
143.107407
-179.542435
144.156769
143.165756
138.996689
113.901642
64.060921
13.634546
-144.179169
-171.741776
-155.296906
-171.287994
178.961456
30.050436
-167.388748
-162.017029
32.410622
30.372623
-155.109436
-154.436691
142.618240
158.892609
146.079529
145.213181
149.374069
137.031738
163.867828
142.511887
119.936562
159.094742
130.354355
-39.305912
147.553879
140.209671
-50.841465
5.077055
10.344993
-2.660283
-28.565050
-27.682297
152.239639
166.140060
108.992310
159.439651
135.018219
178.949829
146.516464
129.659332
154.888123
176.171463
139.879395
137.494522
142.345657
131.130234
127.141899
133.630219
138.235901
131.298065
170.055801
116.694489
134.893326
162.789017
148.296219
-174.165939
142.063232
164.411285
143.111572
132.316986
154.244904
123.197044
165.975891
145.350433
152.774887
115.757217
148.331467
167.809982
142.816605
136.220123
148.069824
152.656570
160.316391
125.160583
151.737244
139.457260
145.979752
112.196953
141.835037
145.849213
-14.247006
142.918350
148.593536
150.403931
136.647049
163.669922
176.256226
137.674606
138.363327
-33.868179
-17.192415
126.921051
156.452347
164.374420
162.502838
-150.676498
154.953629
115.321770
141.031784
151.777588
123.156174
138.318939
133.216858
159.235092
154.915024
131.556778
139.220749
118.821465
149.339188
142.090515
-43.042690
4.662242
-22.495094
2.892117
12.119331
33.150982
-44.643738
30.639120
13.310923
-40.185528
-33.944244
-31.092730
-15.210628
16.959988
151.906433
140.177628
133.844330
155.488052
149.716309
136.652023
140.825638
152.290695
125.500114
135.743408
140.516800
144.967880
125.367172
145.540375
-35.713932
64.164780
162.793259
110.842972
165.154831
139.915100
130.508575
161.860992
112.185852
140.870667
140.354034
142.605881
150.504761
131.881500
119.066284
119.989082
161.558258
153.060410
125.426117
123.901169
154.121628
114.941460
-4.918924
-22.927160
-1.932797
-39.411221
-15.102474
120.066185
134.082748
150.263321
146.933487
151.653198
128.847015
168.904510
161.908585
114.301544
160.053299
97.931450
157.711670
134.005280
159.126358
160.487091
152.980194
148.567047
144.245102
-8.504637
143.509476
136.340195
164.165817
149.620636
4.978033
-18.123156
18.736345
148.029083
139.589020
148.199081
3.273391
8.336445
9.774327
9.582260
-14.778858
-26.577427
148.783447
7.798175
135.386642
148.443054
137.883453
135.745209
141.909500
152.151627
153.600449
148.626251
134.965454
149.264999
148.338013
103.717453
122.112274
116.433380
125.331230
168.961899
10.101975
152.447891
120.436447
129.107620
149.623535
140.534348
146.922943
144.873627
138.656326
141.397202
133.815506
122.277458
147.156006
158.893661
133.046982
154.553314
119.231720
166.092194
112.554070
136.778320
157.844223
143.809372
109.053085
149.454895
138.832108
144.569839
151.577271
146.276459
142.537827
144.451447
124.460640
151.006607
149.881393
-17.400412
-17.710638
-25.094002
126.092934
159.995956
144.596085
135.361359
159.138870
112.963860
150.909790
144.705170
137.863724
132.922501
132.896164
129.773285
124.622993
145.182587
145.255859
101.268768
125.360550
126.195732
160.067017
137.518799
150.472473
143.247375
142.577179
174.536530
154.931656
179.127533
113.618568
130.557449
144.062912
134.263474
112.779205
150.689072
145.399200
144.783340
144.808792
149.955902
137.831818
163.430237
134.079193
143.124496
121.533813
108.357574
26.969622
12.062072
110.556290
119.144501
158.592285
141.243942
120.153633
146.215347
142.142700
143.605438
153.869949
164.051270
135.834473
138.935455
-9.054752
8.594457
-43.838806
-8.562656
-38.401962
-5.574255
11.081873
9.074478
-11.905639
7.826942
10.938283
-20.689035
1.581153
-28.428606
-13.428911
153.749268
139.251694
138.897079
153.450912
-3.636419
6.991425
7.863870
-42.727028
-24.586349
6.720327
-24.127609
10.921118
1.633746
-24.923294
-9.730942
2.420103
6.043707
-7.743189
7.977596
-41.345963
6.279134
-6.276386
148.692123
144.820023
153.430298
143.455154
134.199936
153.654190
128.167923
154.898438
150.494461
119.818970
160.660431
114.117867
136.552002
121.834351
165.180328
155.711441
149.406952
149.025177
133.145248
159.588547
140.366821
143.476837
9.870816
-9.122208
9.938974
-24.091494
9.972318
171.652222
155.173859
143.949265
146.554794
132.005890
132.165512
129.469833
145.718597
139.399475
156.754990
162.629608
132.430618
125.663689
139.122147
110.178185
147.958160
131.937286
130.181229
154.489395
-175.478958
169.111710
139.022034
134.950806
32.659782
142.876373
157.643570
146.755753
165.242447
157.579010
155.070129
135.608673
-49.316387
-13.057881
9.572592
12.310601
12.601006
7.780613
10.310667
130.643143
147.319519
156.570587
140.423859
148.841751
142.887405
-7.894711
-16.459366
-26.304758
-5.529531
-38.856319
151.345459
155.592117
129.495926
126.922340
145.450424
159.678024
132.671783
142.590332
148.380386
144.060791
151.054382
133.351242
123.730385
128.345505
162.375229
132.809860
172.188232
146.505493
-16.328382
138.899689
143.172211
166.952972
156.932129
168.404297
138.332596
146.818985
140.930954
156.724655
149.964554
100.594017
148.502533
158.525269
123.392715
158.405579
138.083679
15.997509
-8.665443
-40.074745
12.420654
-10.444421
18.087538
12.670774
28.625093
-11.689564
-54.668221
7.965826
158.787109
148.574661
167.043182
170.073074
130.848633
123.960548
153.658890
-38.943497
35.759659
-31.156975
65.059113
143.199402
130.026855
144.191803
150.183456
142.503922
146.097275
158.971375
135.150360
123.777702
151.180725
120.054527
153.955139
117.526237
156.952866
10.679142
-19.127428
-3.591995
148.305557
150.912094
147.270996
136.409088
137.094345
146.414490
169.397873
127.106354
151.085281
161.934464
169.269012
152.532867
118.079842
132.910126
-46.403164
165.328583
-44.471703
111.591255
152.092377
155.508896
152.795670
167.442245
128.044998
148.112366
151.927063
119.194649
-17.614458
24.746769
-35.049843
-21.098139
0.092787
-27.207556
98.816040
141.492249
145.596832
157.843750
143.050156
114.680084
171.080139
150.718491
139.025986
152.739777
140.818253
141.625717
149.425980
155.333603
134.636673
160.216995
136.560257
148.924240
147.158600
137.687286
130.150620
154.546127
140.038895
156.952911
154.832535
169.883148
154.429306
148.809845
146.211121
166.617813
149.140991
162.646683
157.220047
165.683731
146.652512
143.053894
131.207169
131.837814
149.853516
167.129868
133.589432
107.300392
135.369568
156.356644
108.965889
4.352622
-5.626258
-18.226685
7.990947
-3.577193
139.189011
114.415512
168.057693
148.499252
149.895126
166.267380
149.251129
154.633926
52.065414
43.788239
159.943649
144.594940
137.731598
136.548294
141.414978
157.824387
143.274033
149.282135
120.050400
153.080383
130.459167
143.922043
125.193535
134.096420
104.483742
131.033844
154.710999
170.493103
152.596542
153.493256
143.339111
154.772003
144.864990
138.057968
95.590767
136.747421
159.500977
151.780472
161.990585
124.027679
136.547379
145.254761
151.591507
159.284668
146.568787
131.840546
142.506149
122.926323
-2.499750
150.016403
125.990234
140.428070
162.707413
127.526360
128.432892
155.094757
-46.472252
133.837769
151.466949
148.776077
109.602318
99.846825
147.321304
137.078842
153.024338
143.356552
139.352402
145.148270
159.411240
149.445969
-37.784081
13.770957
23.886374
8.113386
149.660019
146.647995
-15.338716
-6.892046
-31.771576
16.427807
146.313843
126.802155
153.096558
120.550072
-8.388996
-33.365074
-41.876041
23.727928
2.919200
137.189499
143.464722
144.549118
119.518700
106.581039
156.260498
146.440704
160.338638
161.709412
163.035263
127.676483
136.335800
145.242340
155.721542
159.966187
135.103714
125.337219
162.910217
151.547211
131.513870
136.898514
136.836823
156.353607
172.287552
147.493027
103.917503
132.347778
123.996643
158.752106
136.686005
128.303268
147.676270
-41.318691
9.574747
149.026764
154.747131
143.442505
179.030640
150.813080
136.845322
140.069153
147.947540
-45.781773
45.757339
10.691924
-1.920302
-18.130959
67.916122
141.572327
119.050507
160.493027
135.797638
150.917557
141.244614
168.542267
143.293427
163.266968
156.312820
150.838989
175.662689
-142.936661
126.031555
147.335541
162.786316
135.685165
160.494873
120.833717
148.852310
137.961014
160.563034
114.136063
143.745316
129.231186
148.837234
147.698090
165.791626
130.691391
155.908539
132.926346
113.712059
140.196106
158.106064
148.356339
164.012177
157.250580
173.049042
141.386185
5.260826
-12.493796
-42.239891
-30.126091
145.838898
144.476120
160.518631
130.954178
101.996017
168.157181
142.804901
141.596436
142.490311
138.601898
146.980728
142.686996
156.368301
132.500259
151.639282
124.583900
153.107666
148.339508
9.512812
27.569368
-19.679216
-21.453327
150.554276
140.186295
145.498428
124.282936
139.075241
138.289978
138.023727
161.461166
163.742996
170.631180
140.680145
105.305779
159.138687
128.476700
157.845245
174.718384
137.603134
138.954926
118.250031
162.448166
-162.366806
148.342209
148.008759
-25.835808
-16.651762
-12.409931
24.591043
-10.703147
16.651047
-7.312737
-24.619473
-41.307762
-2.370503
-17.872944
126.134666
124.514656
155.871811
169.130035
136.498535
148.648010
145.599548
140.072449
163.664185
167.111923
144.410019
121.526108
143.750748
120.714355
111.410133
176.928009
-46.286728
143.114609
173.808044
165.002701
173.541061
-177.883530
128.076080
152.722610
131.650375
101.586609
149.514938
153.895874
173.454483
112.991043
175.286896
156.955627
6.834461
14.020355
13.900242
-5.098159
27.482630
-32.475491
-16.029301
153.053772
158.144501
138.237961
120.720947
159.725067
133.853470
125.817230
147.000443
163.198593
148.802444
114.734482
161.716415
136.159454
146.492493
-33.423477
-4.936973
-24.734980
-102.052498
-18.409678
145.414322
133.257843
148.537308
149.315277
47.540443
-39.135986
132.099106
123.375259
145.839127
-58.040985
-9.292463
4.874596
9.991232
-48.793282
-12.193090
-13.235928
-29.819050
-38.165607
10.273164
-49.165630
144.837646
145.945374
147.595688
169.468643
123.859627
167.529816
120.587364
160.012756
146.897003
126.266548
164.049667
174.770996
-142.853470
-151.019897
141.535187
37.056568
136.799072
152.067810
149.028610
163.187943
36.784370
146.916275
110.556831
134.981308
-160.544678
-159.298874
88.777290
95.562798
-125.395203
174.544998
27.049927
152.634033
129.029083
132.459152
138.150757
176.277618
129.318741
131.466995
136.290436
132.392349
139.807297
165.985687
138.239212
160.635483
125.104759
167.327057
-45.704044
-41.649998
-70.365372
3.796172
151.885147
117.422417
142.464401
130.745270
148.374390
150.131744
153.234482
130.917831
143.850555
130.163864
163.505753
131.690643
153.909149
143.306870
136.823715
150.800140
125.262955
115.192688
161.946976
147.030823
129.118637
135.460342
139.965820
146.904892
124.333000
120.110458
137.070557
135.182434
145.970856
116.780327
135.428986
143.583908
137.662003
127.648712
162.592773
142.982239
-54.708172
-67.059410
17.856558
143.171051
-18.381660
1.769457
167.045883
134.301819
153.955597
134.651947
146.308746
165.542358
170.025375
156.798035
170.398438
-26.254042
151.271805
134.473541
128.293900
151.605942
111.762093
138.584778
150.859329
127.284966
133.028412
149.702209
147.702454
148.164429
158.619949
147.902374
135.667511
126.840347
123.815910
-42.937923
134.325806
151.805649
143.106201
149.825394
150.340164
130.416199
148.042877
146.962234
142.912445
150.134567
132.432526
143.070709
148.333023
160.702301
146.928345
138.819016
155.066772
137.045532
137.920715
165.990707
137.533096
123.794823
130.275635
124.305801
125.588539
149.243210
141.188248
137.645813
119.096634
153.728546
147.209061
130.423920
149.816071
140.140427
149.211609
148.561356
171.084412
132.562958
143.157761
157.284637
-30.515903
146.777420
173.041016
132.315125
150.325211
152.582077
120.487976
140.659302
152.786255
135.201004
141.789322
149.460999
133.857895
135.056458
107.159065
154.142792
151.388382
173.750305
-44.902664
15.886727
143.549744
106.160751
140.144409
160.737442
145.116257
120.758110
142.421646
158.614197
154.625290
-8.688465
-28.696033
4.117943
-10.983078
-0.996618
18.433939
-14.185681
-41.727665
141.167755
156.401596
138.363220
132.890152
158.656433
142.429977
159.973068
123.771858
126.929047
134.776230
-10.650428
4.678307
155.945251
152.808044
154.469482
161.457626
132.383835
151.047623
-49.621498
-50.772655
36.941563
-166.464111
-144.189499
12.114971
165.757965
-134.555450
-152.033600
112.885773
164.003128
141.303299
131.710144
156.418762
144.235275
138.596085
153.341583
143.713654
130.900208
174.891006
162.355042
161.564926
134.643051
162.873535
137.473373
11.510143
-44.037949
139.091431
153.358261
154.220917
155.076019
1.384939
-45.056149
159.801346
135.640884
130.659607
163.568512
133.719299
138.028488
145.708023
151.715286
149.167587
137.011200
136.523132
146.314575
120.190781
146.589233
128.814957
138.010635
150.786697
132.738312
155.518539
155.414413
150.832596
146.942398
159.606186
147.907730
28.244493
165.227646
170.783447
163.701797
118.254829
139.819916
150.851288
152.498795
124.603233
145.388840
140.716568
134.741562
118.276810
144.813583
159.030029
158.151321
153.072037
143.301056
145.677383
129.853500
142.167175
141.297821
147.934845
119.453255
159.995544
141.181641
-178.696426
139.082825
125.092979
141.052933
132.092743
129.957672
146.620285
151.192184
-0.786090
22.235933
135.089066
146.189758
31.613550
-34.592598
144.708389
133.078201
9.329022
-156.160385
-178.722672
-179.784195
-176.292542
162.389481
157.760162
152.359726
146.333389
150.088470
141.868484
153.824768
139.522903
132.432190
149.389206
148.207809
121.456917
146.019135
136.210846
163.934784
168.675339
157.961578
145.243057
-32.181789
-5.271802
3.781805
-1.484640
-23.026064
9.584742
128.724503
143.071594
138.909927
147.658524
156.190811
149.650986
143.934555
171.793762
169.798538
139.152618
155.542206
155.160889
150.041092
140.733292
148.691223
129.377029
156.692993
133.688202
145.424957
135.093323
135.656479
155.654327
148.386673
149.814804
159.063293
136.807449
-31.225014
143.614792
-96.689079
-13.677652
131.319260
127.688850
38.525932
-173.941284
69.243843
141.184875
153.146927
168.638168
148.307144
144.205109
147.356186
122.592957
151.307571
161.914795
-41.216846
164.976868
-24.030941
6.008510
-12.212817
23.965900
134.484238
147.601639
148.750702
153.770935
79.775848
140.557312
142.493332
167.111206
145.549469
153.576477
164.799805
136.775681
141.593430
-33.121185
-41.166592
-32.055485
152.907181
163.264267
162.190567
141.725296
156.498795
176.938400
129.446167
136.319946
143.690338
174.693207
144.645111
114.256630
148.875992
156.636749
129.550537
147.238235
138.095215
144.204819
139.983810
135.964066
137.551834
25.282806
9.198874
77.711212
41.173077
-146.368454
23.461222
1.353352
-12.318880
-29.546932
28.567249
-38.690327
22.353680
-18.169155
17.879730
-7.404963
-170.631851
154.704056
119.203651
147.813385
151.730530
148.419235
126.814751
165.361160
-179.731644
166.164871
114.582672
114.321022
135.256760
142.602463
149.344803
-21.947498
-55.531982
139.165588
152.003922
30.736919
-147.309631
24.726921
164.427704
-154.171204
160.726120
152.106796
171.449875
162.475815
-14.450049
-1.094322
-38.558868
15.223767
6.252788
5.814532
0.877150
-36.712929
-3.273092
10.674533
-5.548531
-44.663624
-2.457901
-19.121216
-1.079378
172.344208
150.891464
135.830078
137.761734
159.636597
140.961075
152.434357
131.896362
161.201462
152.065521
150.534180
172.760483
128.297302
128.128464
5.723684
-57.254452
144.007492
-16.837391
142.616165
141.137939
33.319141
105.518547
104.892059
145.918671
101.943977
130.558838
148.296097
135.489655
152.790314
165.403397
135.314453
164.384155
153.808990
161.886459
151.040466
135.005127
124.723892
132.360031
137.989838
122.896500
123.573555
125.208374
142.494339
158.544907
140.843796
149.777298
143.682358
123.267426
134.622833
156.391632
160.445786
138.316833
150.874313
25.895723
142.913147
132.155212
142.477295
134.610672
132.754257
114.982269
-7.451219
-22.475155
12.792310
-44.351795
4.770728
-20.915543
174.858429
152.390076
150.501190
147.565491
150.996658
141.102432
171.161362
143.871887
153.206665
154.559418
93.215080
18.785318
14.582496
28.958157
140.200302
141.784302
41.905113
8.210543
-43.662964
29.956013
-17.955614
144.479660
131.810150
149.142334
142.801788
137.132187
119.305435
167.557297
134.147079
160.423294
161.580414
149.632004
157.551453
135.545227
139.802582
143.806702
153.811386
-167.247742
150.730270
134.291534
143.368591
145.754669
135.865768
13.922728
153.484070
163.797943
135.900085
136.817978
124.095543
91.121170
141.631073
161.676605
146.234650
137.286499
146.617950
170.102966
152.692062
150.892471
170.043076
152.057739
-9.599907
-17.416689
0.784595
-18.546007
-15.665449
-10.389002
15.323163
17.286306
9.138886
-2.426806
118.107162
141.589188
134.756668
113.008492
159.169815
136.797607
144.878235
150.972672
151.248322
132.263870
150.912231
167.274048
174.932480
143.106186
154.823151
129.483093
117.618362
146.336334
149.436935
145.231995
145.785141
146.318130
140.772354
117.991089
162.326553
143.408524
141.716202
174.489670
161.805679
143.545944
15.473925
23.098379
1.107652
2.956448
18.204910
152.439957
163.395462
158.743912
124.583092
121.727676
126.894249
145.226624
136.641785
136.669952
129.354507
154.729385
129.842987
138.227814
138.172073
132.022141
146.184662
163.556122
157.368683
112.378983
110.060738
125.542603
145.040771
161.338730
137.076157
145.016006
135.773254
154.100082
152.063019
175.827850
135.456894
76.805908
-11.562892
23.077337
34.793999
-21.287115
172.161316
143.722717
155.529541
140.306519
123.297295
-6.285376
-25.016563
145.089615
147.007523
129.231110
128.582321
-22.771387
9.665360
18.468111
-26.559584
170.397583
134.142960
134.988464
147.208984
130.838287
152.400574
141.370026
137.332855
148.154221
-175.533783
91.323380
149.088028
135.099182
172.665817
135.315414
152.953018
175.959534
146.457901
169.524185
165.487900
128.638382
157.651947
133.448563
166.593597
-23.536995
-21.436485
-7.386737
13.193933
-16.903021
6.201311
14.207320
3.060174
-38.278484
-69.824203
8.885442
-17.040222
-42.922226
9.232120
59.287979
16.353786
17.063759
1.723401
28.084587
140.266266
-15.313727
11.404823
-36.119961
-10.536647
-37.487556
156.890671
136.098724
147.032623
101.682510
152.413803
144.968430
-46.645641
11.559040
23.203875
8.333359
-7.053548
144.988251
140.224670
126.663116
129.811249
149.539856
117.104378
154.467072
168.719818
141.003845
141.610474
144.117233
134.086609
130.447235
24.570789
5.077287
-5.677130
-22.168251
-33.928242
116.472298
135.103561
159.669373
159.731079
124.587204
138.611877
140.643036
19.397657
-11.607429
-35.929691
4.411487
57.763172
141.696167
145.123749
143.791840
154.827133
-169.782394
139.009338
161.140808
123.066353
160.566788
156.135437
152.003922
120.433456
150.500641
133.987183
169.154633
113.666832
143.785141
146.164093
129.262604
167.734253
142.612839
161.214218
-16.586220
6.057445
0.610698
150.372665
159.563293
153.271484
153.265640
-121.264008
127.653114
24.864670
22.599342
-53.905434
41.511391
0.173589
-6.901800
-19.042450
165.058701
154.700775
165.527161
146.880203
156.129181
152.119431
152.670181
-20.111216
6.879940
-11.324634
13.828170
144.903900
159.471664
149.028580
92.118500
147.855881
162.598007
174.522705
158.690598
144.717453
129.948471
155.363235
168.532700
16.591829
163.335938
139.883743
157.109100
109.547745
160.636551
159.709305
154.989853
175.239456
159.745407
153.272171
94.640320
155.805725
159.502426
137.352066
155.314774
148.558975
170.245087
137.746506
138.146469
147.629227
139.858383
149.369171
151.405579
149.107910
177.728836
138.535172
130.658218
148.096542
174.181686
135.137360
126.780708
147.011353
108.327515
-176.102982
152.772583
122.748398
153.328812
136.477539
143.702988
142.871429
147.504211
146.703796
167.242996
137.161346
143.508087
176.576447
175.419724
134.837219
116.273582
143.251495
153.300156
151.403900
143.576981
156.225021
167.686172
152.052673
158.451004
136.488312
-3.651840
-154.145355
14.600131
133.101425
172.403702
142.255432
138.714890
140.638641
107.074440
160.445251
170.795731
142.285370
144.478745
124.835419
147.942062
-2.656823
-33.008121
-46.141266
-44.896591
26.436480
-64.315407
140.682205
-31.801899
14.750088
12.337850
58.231232
-172.834717
9.280760
141.539948
138.565063
149.873657
151.614014
126.366577
157.001465
161.626389
166.480240
132.671494
138.509247
150.296021
135.467484
154.049881
154.401764
125.997574
161.897827
138.278976
145.000092
139.295685
160.123962
165.555557
144.439743
166.574570
162.728760
131.939499
149.299515
128.079071
156.371521
149.989899
175.806732
157.240082
-29.947721
110.683479
137.316467
135.652328
118.386078
147.441711
138.228958
111.432312
156.615555
131.440704
137.035614
148.359451
162.111221
156.633621
168.160233
147.699234
116.732803
152.950974
148.899704
120.303909
149.951233
141.710785
128.555267
148.342285
158.425140
153.950439
143.690674
131.347504
129.274704
157.497345
178.838699
139.741577
167.854904
144.186295
125.383781
142.461990
130.525253
136.074646
137.432297
135.928543
143.201874
113.336479
146.134430
141.759094
153.719299
126.754807
160.904938
166.275940
153.442413
150.768784
145.311386
142.826920
139.154404
137.963181
122.581757
139.998398
-5.329324
-7.062470
10.125644
-37.982246
-28.805758
-45.060436
9.519752
-7.964692
-24.005224
132.765900
142.412064
119.704895
-172.717987
142.875717
142.179993
128.419022
142.294418
153.964188
154.903763
168.144745
150.716507
151.864273
140.356689
149.520721
161.965546
130.845276
143.983353
141.598862
138.363922
133.971436
133.093811
156.444153
158.496613
144.668625
154.806274
159.433121
138.826294
147.586227
163.301041
154.406830
175.422928
121.076408
139.999741
156.320648
141.448120
153.878632
154.289932
111.192268
153.270813
150.059296
159.953934
146.319016
151.079178
133.734726
144.195038
164.849701
130.393555
112.086060
144.395782
178.121933
140.680801
131.011353
144.139038
-16.958115
-32.645050
1.322342
169.596924
145.429550
157.134155
174.996048
131.865509
141.914139
121.937828
125.015114
154.205963
153.262924
148.081131
144.597168
140.087784
142.301636
125.826691
140.164124
119.413391
149.434128
177.342728
148.162598
164.607620
148.701248
129.771072
150.488464
52.591450
8.208199
144.945709
169.683960
160.153671
151.198929
164.650131
-23.631927
169.794220
116.971535
137.813675
152.446747
131.639435
133.322723
97.556473
131.836624
107.668594
161.053940
166.166748
123.264565
121.862709
141.657333
136.085114
-10.291760
4.980158
134.678268
97.615555
165.602524
138.078140
155.223831
159.845108
144.493744
139.096405
111.291489
148.217453
147.348221
130.040512
139.476196
134.067276
134.701035
165.355652
149.660446
152.981812
125.930542
148.703384
141.726608
128.235397
139.820251
-29.370975
-38.010956
-18.472757
16.605997
-1.006193
65.628029
-8.462552
58.778652
-11.809308
-20.636251
135.934830
150.520248
165.153244
100.113792
146.061401
2.858896
152.554764
151.968353
179.225433
178.614334
140.425079
131.757477
135.541260
122.482742
147.974716
178.388077
156.791794
145.160248
126.229965
133.060699
170.443161
-36.202255
-6.352213
-64.269424
4.651937
118.992882
124.598587
151.387039
145.191055
125.996483
131.745544
146.909912
155.269562
175.468048
130.687927
145.584961
160.697632
177.132675
120.533943
-11.180088
23.446009
-27.610514
6.313792
16.262623
-22.322742
-2.378169
9.345462
15.651241
151.585846
137.810623
135.580338
113.469742
10.121602
-2.330114
-8.159546
81.423340
-162.624344
140.664291
153.209442
135.665039
156.851440
143.352448
156.281006
142.773132
109.888206
146.923508
104.297493
149.233215
158.094177
-140.973190
166.682632
149.098969
166.695312
161.108429
140.467712
132.631424
129.271103
-173.981934
136.095337
114.526382
145.915665
123.026245
139.303772
129.626007
117.022469
135.980362
151.728958
138.340668
149.447311
146.810562
146.596817
155.259750
139.740829
157.429886
134.744583
-38.783875
10.747428
131.864334
152.799881
153.151550
154.700974
149.146149
142.743790
141.910828
-24.226622
-7.178487
-34.351242
-37.280529
145.113831
132.425934
154.918594
31.363482
-4.094238
-25.007687
-2.727639
31.549280
-25.442230
20.942024
-7.416217
-26.174496
111.129448
153.731369
147.023788
-43.909042
163.159119
150.796402
176.658051
145.199463
-173.950867
179.390244
151.513199
136.014420
122.367943
129.020813
157.956680
138.980515
145.438049
173.691269
159.309341
126.006218
137.793518
127.756493
153.520737
159.503082
136.053879
148.557358
154.299545
141.914627
135.228378
163.247940
139.633621
149.030258
131.356369
111.574844
18.803104
-15.422781
3.339765
11.324894
4.981534
0.000000
142.387314
131.896271
140.397934
159.605576
172.242004
131.414520
134.147781
150.350616
147.591553
31.577608
-38.703133
-49.857227
6.474901
160.115341
144.320694
117.707268
161.525574
146.196716
170.519119
137.823181
172.837143
171.064484
146.869461
176.595016
170.823624
139.099457
162.431213
129.676544
-14.575983
-51.406384
35.233871
-46.349991
-40.296749
-21.644735
120.675064
144.243698
136.064499
146.465866
145.986893
139.330368
136.102005
154.743439
150.845581
144.896957
152.546524
114.224098
150.337753
165.668411
148.091354
142.666672
142.372543
163.202728
148.883896
118.553513
150.012314
130.630905
143.759293
151.086716
145.794083
141.262970
152.751877
174.597198
127.859825
158.219528
153.810699
153.860718
141.591080
147.680603
156.487457
139.623672
126.938255
-46.691856
10.350297
-37.677593
-2.889815
-15.822937
10.684190
1.511938
32.105797
-2.704867
18.078449
-9.349415
21.603088
1.517364
8.780513
16.381359
-3.249681
-9.031809
162.836990
169.377884
146.311249
147.981094
0.700254
167.157623
137.113495
141.198196
27.717604
0.627450
10.422507
-0.621811
25.219080
154.344147
177.678879
152.710205
165.615677
139.492722
149.499161
133.953690
128.641113
156.083557
122.842979
139.081085
161.782669
159.482285
155.639297
165.052246
139.390854
142.406860
127.755020
159.171661
144.468796
155.791885
148.719360
128.173965
159.244370
136.389130
148.640472
179.868774
156.675003
138.376495
158.651443
148.524033
137.521561
-16.633364
12.477005
-15.827195
30.258057
140.983444
154.445587
140.371918
173.302353
138.295090
151.173645
-31.497684
-31.866768
21.196718
142.094650
163.974075
164.088654
151.999741
153.412567
137.330154
144.781799
133.101776
139.374756
148.985840
157.705734
-167.272690
155.646027
140.907318
142.253830
163.015976
144.630035
144.762985
139.141876
160.745224
138.767578
124.623764
143.444244
139.835205
158.581726
141.249893
157.151001
136.866821
150.473206
146.646973
137.836594
147.938416
131.810883
141.191620
177.635117
140.495712
143.487442
134.037628
146.216034
146.159286
116.643616
5.004372
33.998055
23.282156
152.462036
159.026825
146.032639
130.919128
29.991810
-13.721114
-17.474249
-143.408920
148.064499
150.727570
157.697891
117.084160
150.644684
27.301617
-137.314499
-129.005524
52.064434
-137.329117
-171.404510
85.769615
45.508648
137.626709
-173.556549
2.668291
-6.481590
-3.737431
-44.664539
137.838196
159.953873
141.342804
150.424957
4.071792
-33.330746
-35.498268
154.465683
149.378036
148.655350
138.355972
-9.859036
25.350849
-12.861503
-44.100105
1.130558
2.705084
-32.682137
-8.164236
1.281458
-15.836121
20.499361
-19.405573
155.274002
102.559425
133.869781
-15.375751
105.486046
118.657303
161.035172
128.164825
131.465347
136.950882
135.842453
115.634315
145.772018
142.785172
138.468521
141.487320
151.691360
162.750168
148.213165
147.035080
149.856277
129.187042
156.326218
163.345108
168.684265
164.587265
154.712906
148.114792
166.570877
161.799713
163.947693
150.639755
145.811401
143.696457
135.525528
146.753052
157.013565
143.906982
145.240646
136.524109
15.896279
39.312195
24.061222
-151.729645
-12.641284
36.345055
20.580860
139.413818
133.861725
175.679840
140.058517
145.243317
-41.145931
-48.367737
9.078288
-42.738781
-2.344600
-13.287749
-36.619865
7.763415
133.144363
159.118042
147.852646
156.823013
-39.318325
14.101966
-9.643489
150.408630
155.856934
5.734802
166.352875
136.997406
127.978340
151.041855
120.397408
147.166931
-25.286531
-29.153353
28.766197
0.859118
169.004013
148.680130
129.669952
136.708801
149.675507
133.402222
150.734985
172.918747
144.682495
150.808060
86.305885
157.766510
156.407913
129.245514
128.757172
148.159943
106.891457
127.276810
152.144943
28.995798
4.696444
3.223065
24.139755
-36.844120
22.546772
-43.893173
-34.877968
6.711099
13.066600
-35.243641
139.969818
162.532288
137.352966
140.335068
155.181183
118.030891
147.588669
146.494736
153.193314
167.056335
155.572464
146.030670
149.729919
160.598251
167.145599
150.338043
-0.878710
149.827896
143.977722
152.104095
147.598953
119.924072
158.211838
139.285294
135.943909
140.878662
123.763756
111.580551
148.013107
144.579361
149.812744
148.550354
154.485535
150.833603
141.340424
146.337509
149.557480
155.553543
148.439331
157.745209
126.730858
144.348465
141.767227
167.904831
125.413536
154.732727
130.647003
140.746124
154.293716
158.406891
151.099518
148.677292
177.073425
-2.221406
13.328238
-12.583807
-38.625420
29.431875
-20.963715
-13.319895
-15.419250
-27.166424
162.650238
-166.518188
-159.492401
-114.007759
-175.350998
-111.078705
60.370277
-168.872528
-157.906921
-148.780243
160.300461
146.294464
129.631393
168.808670
152.258850
134.695251
140.342392
147.586807
145.807419
155.867905
144.880493
149.254211
121.759109
142.940552
-178.239182
-22.330194
-7.359114
163.504044
157.308823
132.167953
170.026962
148.145355
127.605400
148.446060
138.269958
152.740295
159.874069
152.087265
148.389725
144.481567
132.434662
166.902374
146.311737
133.348694
174.387787
123.804848
156.303833
132.557785
-20.287802
22.536848
-50.936272
134.860489
130.672424
-93.900146
153.018982
147.688171
144.712280
-23.267879
-25.891602
-19.754095
128.194809
138.981476
144.390579
168.079468
151.675858
157.228165
143.628922
143.699997
140.847595
150.730591
139.792511
148.657608
152.083221
157.428421
120.479477
144.219269
160.346954
125.914970
143.614044
145.850189
143.421524
149.419128
120.933167
153.246582
118.526810
156.511978
166.318008
143.436157
126.808708
138.653137
172.672562
140.991577
142.121033
155.079880
160.022156
127.392555
156.104126
146.140320
15.518188
-41.498657
34.990887
-29.069250
-41.916576
115.370438
162.460739
137.977798
135.563843
128.292999
151.493362
129.254654
143.481354
148.169952
148.642303
162.078903
165.471970
138.250488
147.839111
132.822189
134.209656
152.899597
168.218124
144.419006
114.474846
154.626068
142.725616
141.659317
159.362015
152.836044
142.687119
147.292862
130.659073
150.070190
157.548172
150.579941
144.354050
153.617096
139.839676
162.414856
17.537951
126.636383
140.170212
169.413239
146.067139
131.631531
140.908798
124.030624
142.963821
152.388641
144.298157
111.258858
138.568817
143.262253
162.743027
141.621918
165.829208
157.382538
144.327438
148.124130
-177.933777
156.368347
122.153313
141.245575
145.287750
143.891754
169.485733
142.251907
112.734039
138.554672
152.359024
142.582413
129.789017
125.625412
112.799927
132.416275
147.120056
157.631393
137.166061
-6.764686
129.092529
163.827698
171.849808
138.222015
104.056236
126.145920
177.040619
-151.334366
161.293289
15.426043
33.334438
36.631653
-132.419876
-6.561781
126.642136
135.359711
171.138657
144.523407
156.781830
155.262268
161.433243
126.426575
144.630417
164.808441
-11.415491
99.191856
149.027237
169.631592
156.538437
139.660965
152.913666
163.224457
133.991974
171.831329
125.904343
48.569553
-0.118694
44.184006
-8.481120
-26.137293
-3.904749
-61.072319
-23.560766
107.420982
160.240707
134.184830
126.197289
143.814178
154.526413
141.334442
145.835800
139.921127
144.258148
126.556763
124.398499
149.756256
140.268097
156.200851
131.895386
-172.659729
130.842087
163.431839
176.718170
156.776810
156.268234
176.274353
141.342911
144.504776
-10.660235
-2.310883
-23.910618
9.626615
151.107300
143.934845
139.302612
128.629547
151.489777
164.626465
151.124512
145.296112
162.366516
162.014084
127.394096
135.714020
152.753586
168.680344
143.962906
133.926498
155.343582
119.752853
156.764389
145.496689
137.170410
138.453033
142.560455
143.838531
131.396408
163.421249
150.396347
134.263214
146.291748
136.592163
162.752792
137.555298
168.999557
136.741714
155.808350
134.585846
153.084549
147.214279
-45.507721
-25.923876
-10.807968
148.863007
139.406677
134.593262
173.537674
-175.148682
154.376968
171.737823
145.049408
-176.438980
137.328400
167.656982
115.247131
135.526901
139.090805
157.890152
146.542145
138.972992
164.260361
124.800621
136.574966
142.905670
151.374878
152.839813
173.300354
163.875000
163.481110
153.060974
149.942596
169.744522
163.174545
87.630287
159.082672
120.420052
-40.183147
-22.578699
-14.852780
26.858702
153.277466
133.273834
138.140793
175.205994
151.331131
138.679062
157.084457
134.543701
137.180573
143.909836
127.583298
169.279633
136.065369
153.177246
147.647293
159.704483
154.644150
136.463943
122.270760
155.962219
147.179306
159.741119
161.263687
132.353210
140.265182
-35.360069
0.194834
18.904654
146.228271
118.637894
150.351425
145.158707
161.532196
142.160217
-34.164783
150.796661
147.231827
143.287582
150.873566
122.906990
141.092819
136.502640
124.473442
143.568008
141.861572
162.313354
140.540817
154.126221
141.510544
142.531601
172.816895
151.873581
143.670715
134.014725
138.359177
109.205528
150.896530
-25.050806
-48.341309
-0.674637
3.959332
-12.773588
136.832321
162.353622
126.422356
146.029266
160.856567
146.963318
175.974487
128.240616
159.335983
151.406387
144.940506
144.797440
118.178436
124.187843
152.271729
140.968597
170.014587
133.132935
141.198929
157.609344
153.147995
139.500900
129.248627
148.522583
142.197464
161.663101
142.092194
107.703041
146.925201
130.830948
117.969986
156.248016
161.034317
152.264267
130.090576
143.915970
161.532684
157.171768
141.235977
136.065323
-43.197189
0.847653
-9.795888
-29.114260
-5.250013
29.051792
-42.167053
20.542120
3.322308
-9.700708
157.001724
131.347198
170.664673
131.856201
129.346237
158.619858
137.024841
141.451187
141.842804
159.189377
152.342041
141.775787
159.843521
-34.350613
-45.134224
-5.327706
-0.985562
-15.382987
-34.238747
-38.422531
151.841766
132.815445
146.510376
145.546768
161.058075
148.857193
150.610504
157.023392
166.635666
-7.846328
92.257332
152.717010
106.565582
115.246185
156.094696
5.724472
-31.918900
2.024777
12.402524
-12.977178
0.516241
-54.434666
7.100256
51.773285
57.757866
2.350270
18.509327
-35.528023
-3.281634
124.058426
146.617462
143.886887
126.404091
148.751251
142.792267
1.957248
-6.001818
156.181763
145.092117
157.574463
134.042313
130.718979
9.268407
143.744995
148.846542
149.112778
162.826981
149.228424
145.902695
147.767288
130.433441
153.082993
142.776291
139.632034
155.647491
120.783035
142.007141
144.945847
153.276031
134.687119
135.956696
161.869949
131.239944
155.762421
143.520660
130.733963
143.927704
36.785122
42.206738
-4.911032
9.244161
-34.158161
-6.784256
-23.491560
5.944683
-25.095509
-33.804073
-17.185955
0.232390
-56.976448
155.980911
1.391986
-24.756565
15.633281
44.929958
-19.893064
4.676087
-10.349499
-36.762192
22.485409
-4.157040
-44.069584
-40.747334
-17.552633
-14.554866
108.146011
150.464386
147.145477
151.865768
141.072311
149.511078
-169.694824
147.170090
161.651260
135.053574
160.310547
158.834717
125.146980
142.420044
169.145584
160.974915
149.398254
138.088272
143.933746
173.306213
-47.677216
-37.840851
-3.710668
22.474726
23.832914
160.710114
153.199356
147.757965
6.677702
2.734448
-42.499077
-11.190457
-21.839401
20.890503
166.870590
132.563080
154.917557
134.809753
163.272720
36.576290
-11.429787
-35.030560
-18.686737
8.540149
8.036438
-42.067616
155.296478
150.170258
141.656158
-47.744431
-16.035805
47.119267
44.633232
149.561264
-150.491913
155.247192
161.049393
138.360641
168.672028
161.447250
142.985092
-175.281113
163.492355
103.072182
136.134399
160.569580
151.222000
130.147736
111.096695
109.142403
155.740799
127.602379
149.630096
147.038040
156.360153
144.126526
141.034637
141.070389
163.295929
159.342560
164.761414
146.337402
143.999146
135.963593
152.077667
131.317169
142.800842
129.274765
124.991470
135.785660
143.426498
129.564819
138.413834
150.654236
151.464081
161.630722
150.009827
165.642181
109.533310
152.230118
143.073715
174.748520
155.572556
144.925766
121.757797
171.192184
-42.921421
-13.391716
-43.707005
-10.191284
-34.674637
127.780563
134.724884
148.717499
154.182190
169.416855
135.152649
134.435486
140.277756
153.080292
131.385406
16.083580
-5.275629
10.864172
10.300473
-16.170748
8.627622
13.481089
157.878281
128.719315
158.637650
149.346939
153.342819
139.466125
160.617081
160.351410
169.368301
161.457993
153.915436
167.958649
167.157959
102.911049
142.060745
127.967293
124.634071
148.233047
141.789413
142.915283
133.037003
170.317093
151.059677
138.224335
153.648438
156.887115
147.186661
146.424026
154.259949
169.357788
159.861053
135.056854
150.170456
146.217331
139.155960
-37.625885
13.792546
-19.383514
-38.795460
33.092049
151.967499
120.151871
103.104065
137.492233
136.077957
165.203476
161.541550
158.458435
-30.529360
23.625563
151.515366
129.281067
132.636200
154.674347
129.347412
155.959061
153.038071
142.520676
121.594002
160.434280
138.941727
-177.578018
164.378052
136.016617
149.618179
148.179855
153.425735
146.309143
131.409149
147.375214
118.044731
116.833244
8.704976
11.368116
176.251938
171.498810
147.961533
161.327713
134.272568
127.934570
-3.037960
-35.735855
-0.396142
35.154385
-34.984276
7.955346
6.051390
26.529024
7.243646
-1.856883
-2.567579
-9.455130
-5.122888
-39.924000
-3.216680
5.224797
0.632420
-31.889376
20.442980
-47.382683
-40.713734
-24.645996
127.113434
155.633804
122.479057
143.356262
157.613235
179.714691
11.999862
-6.070053
-52.038181
-4.431244
145.178253
156.160263
162.690445
144.695557
153.864014
43.216381
29.738724
144.098816
157.475510
133.937714
174.049042
119.022873
-27.721937
5.356391
-33.901917
-42.391209
16.330315
-28.809767
-44.268875
-27.560949
19.455158
-37.164406
14.702718
-18.040123
-39.009220
153.308060
152.329071
162.604218
134.609650
-177.322464
145.355530
146.548172
136.540573
71.116959
156.126740
159.470932
150.023438
138.439529
161.143005
177.634277
103.760811
155.795715
143.655045
164.061874
152.475586
143.811798
157.748352
156.911148
140.827377
153.350906
143.779907
143.260483
167.351807
161.764832
151.825577
140.224731
122.031647
144.381531
145.888550
132.130539
170.686722
150.996674
146.463943
140.668091
8.161110
-1.157751
13.626416
-34.971497
-24.324026
-31.426785
-46.026272
143.896484
160.554504
148.112259
67.636108
-20.625599
-3.693054
-9.614190
-13.120539
136.671234
128.284790
154.405594
160.334518
163.483994
162.225327
128.020004
124.096481
151.308929
170.176376
155.456085
108.091507
130.331940
156.085464
128.844437
151.361374
107.448296
140.006409
130.975891
134.532684
165.740051
162.585556
165.116119
140.132599
161.073227
148.817596
136.301498
147.657410
129.009460
136.244278
133.843338
150.782532
128.791168
138.754089
149.034378
-179.940643
120.747849
136.466660
131.650955
130.538239
173.935043
145.247620
-6.969619
-24.573853
5.032948
-15.618953
-40.448639
156.366272
-3.830219
11.595915
-8.250335
5.109024
-40.628590
-53.250622
0.292083
-0.236563
11.596798
-0.034264
-43.248177
156.124359
141.429016
5.138431
22.202654
11.398984
-17.942528
142.336594
126.422997
125.249626
117.534424
147.027832
153.975052
123.238533
153.037003
148.561310
-14.515051
-4.575130
-45.386009
9.290897
131.056778
152.862122
143.405502
131.239883
141.094681
-175.889862
135.406860
117.258347
146.727875
160.538727
123.890244
164.998032
128.186432
135.842560
155.931488
134.175552
146.458588
149.630508
130.149933
129.129990
164.635651
162.721191
165.331573
158.718689
155.082886
124.523712
177.704315
171.956696
117.533058
-1.025457
7.004627
-17.874035
136.531509
161.376312
14.297182
145.785706
143.770889
119.372520
143.100906
123.368431
155.914581
145.587906
137.556595
171.635971
-176.164551
146.189560
142.702805
141.173035
121.706520
161.157761
144.328323
121.321297
132.208130
142.584213
141.054581
140.548096
171.213531
133.783966
154.699280
151.957733
141.750015
161.965607
124.770271
135.546982
155.371704
136.564606
128.350555
148.561493
152.037781
137.447571
147.226776
162.122925
76.982933
-40.949688
-31.021255
-33.598248
-47.192177
-36.232006
-39.632786
-4.111612
144.334152
173.248947
151.090195
137.929413
150.545715
170.460480
103.918365
114.060059
130.077759
145.194260
146.552902
157.831558
166.250244
112.283356
145.180084
176.216690
156.526611
151.923828
142.264465
154.218842
129.683517
146.261337
161.907211
166.642426
126.044716
140.799789
148.517975
161.560043
148.570618
141.354080
154.381012
139.682739
141.266769
131.897064
148.573044
-177.287094
130.990494
142.087601
141.336990
143.788452
152.536026
145.311417
145.987213
126.998512
140.995071
161.053543
145.127609
111.023598
149.564163
142.411880
138.336868
140.337952
-21.080038
156.608734
123.768051
155.402374
154.130630
146.984558
123.145706
136.085251
143.186630
130.443253
121.032883
155.015533
2.712527
138.952057
146.061707
162.633850
147.493591
111.217613
160.284653
121.758522
138.569885
150.904037
165.771759
134.714798
160.181335
157.602905
146.290070
162.466141
128.382446
136.342133
130.041824
146.403961
150.969223
134.577621
146.851227
163.222687
138.939285
141.618179
134.376205
133.511475
134.139450
138.767441
133.587372
110.805603
-16.780682
12.946712
6.153547
102.164230
143.650543
148.646561
116.927162
152.236023
147.738129
19.838978
-25.265888
-104.656059
-20.482269
-14.998655
14.128153
-66.525375
-17.859541
3.281694
-42.411549
-0.527861
15.478699
0.955111
-42.674580
20.726664
-12.244804
-1.517106
-29.628424
-4.417565
1.591884
-47.164993
-0.776573
-20.703037
1.282374
-46.058693
10.992843
-13.472061
-41.353317
159.849609
173.399536
137.940186
167.247681
152.691788
152.257233
154.026352
132.171875
129.799026
135.367279
116.262108
109.720360
111.617638
177.524551
153.275620
122.353157
172.962677
151.079346
163.996231
129.212173
141.074936
139.721802
155.828079
122.913101
139.949783
161.656006
143.027985
-16.265453
-33.465164
132.031021
150.753693
154.584213
-44.886749
38.669216
12.470253
-32.892906
-42.263031
7.665032
150.487930
171.484436
166.497360
-42.944427
-53.387516
17.949144
2.277268
-34.296970
-3.514632
-4.830551
-39.262829
-49.874496
-8.287070
84.910934
163.301941
139.429398
147.119797
149.939545
147.491058
131.039032
140.765335
175.470856
159.190231
150.582535
142.467621
160.561447
139.662140
-174.048584
140.166824
151.795868
152.129074
156.614395
139.465973
-25.267033
31.195570
19.535692
-10.783427
145.694855
162.355438
152.827011
153.519135
125.278656
159.869598
151.587906
140.798141
168.406830
154.471680
132.152084
150.689728
141.980438
133.046158
162.949936
129.466339
165.422852
139.375473
143.594864
116.770462
153.787003
134.039169
147.634109
117.730637
153.358795
135.778458
167.553391
-13.545730
2.675471
-5.592227
11.416216
11.282557
14.549565
-4.452894
1.920913
36.094303
-9.338014
-34.865013
136.049500
168.480881
175.455231
149.048920
157.011856
145.438461
138.732040
145.612091
118.841026
136.967300
137.268906
140.643921
154.154663
19.188919
25.241770
6.442385
9.649481
-6.318324
108.557625
138.028397
152.995193
133.697678
168.712219
152.361954
143.634140
143.514267
148.639496
142.255249
169.828598
138.004272
133.808273
145.013168
146.089371
163.610214
133.407822
136.169235
119.975380
156.646606
5.931281
147.166763
115.802299
150.538666
137.865021
149.135223
162.539963
143.199081
160.876907
147.010635
144.835251
141.049622
143.611725
146.158737
150.975861
128.729279
142.863525
154.041962
141.795288
113.437958
129.942490
165.086838
144.735840
3.189114
-25.491766
-42.582363
123.449203
168.870346
161.974976
142.468155
128.090302
156.382538
131.294968
133.339722
150.964859
151.225296
149.442932
161.113846
129.098221
161.983810
147.404083
146.266953
156.042740
3.490988
134.710007
2.719733
2.151678
-28.369900
-7.194811
154.339493
173.419785
116.571243
142.619553
126.236244
144.617004
159.054398
139.009689
9.848639
25.540871
17.055168
-0.988734
-20.792854
39.967594
141.327866
141.148529
154.225632
150.096710
164.296646
149.823151
146.981613
160.432495
124.226257
156.868362
130.868546
139.215729
153.553970
170.298477
143.721848
-5.499038
0.922173
-4.253489
-35.597664
5.800660
-24.304560
18.032446
-35.094250
-2.173759
-41.914864
150.542084
-45.394764
-44.104450
-0.298707
42.770107
-1.630509
-41.371178
14.796453
-31.726023
145.538330
149.150528
144.680130
140.883240
145.996368
146.466736
143.476746
134.241165
139.484619
165.552689
-178.799255
158.287781
178.299332
122.394417
151.495468
138.587036
-32.570206
-39.658821
29.874420
-26.528120
161.613708
168.526733
12.681808
13.123322
13.239313
-7.635916
5.655512
-30.376619
-13.474524
-1.187291
21.963430
-14.844678
-37.936153
127.146179
2.340506
4.955708
-22.813524
17.207197
169.952179
163.353958
135.741379
127.977943
-172.376953
155.023254
140.992828
161.825241
141.508133
153.750610
164.128296
149.763931
135.305206
158.013931
167.591034
125.320740
152.482849
131.051437
-171.186829
149.854340
157.316620
132.412231
151.653412
148.200424
131.240692
2.349104
-46.731770
-50.992832
-13.158112
21.220064
179.951523
148.321884
138.443588
156.788681
159.634537
163.889740
153.217728
144.344406
141.005554
132.148361
137.093521
133.831940
153.872025
138.584442
-32.597557
154.140747
150.824066
-23.486626
-16.192022
-46.517281
139.310242
139.253601
137.256393
133.146362
148.385910
167.856949
147.493835
153.562912
165.469299
138.313034
162.040771
172.039047
159.372467
152.149033
156.353165
144.954834
130.499283
133.198761
113.505951
162.637405
146.877518
129.739975
159.990814
143.903259
170.822540
139.226562
126.479401
137.761871
166.425354
147.132339
150.674240
157.611465
152.852432
162.008255
117.160210
142.706467
162.918137
132.404236
163.330566
147.483688
160.053925
164.071106
142.458984
143.007568
146.594162
152.891434
131.147308
170.213699
165.034988
146.815582
133.644531
160.307434
157.839584
138.943832
144.631271
148.947571
129.733978
130.766373
157.923706
138.294083
132.772690
145.000732
136.013809
164.244354
137.207504
155.794662
163.976227
160.037399
18.694666
14.686548
-15.246108
4.378419
-43.789940
113.379097
155.787323
128.364166
141.703201
139.507614
142.216736
152.305923
131.209427
151.748245
138.902542
150.410767
142.940750
149.395370
161.919556
154.492325
164.611023
134.029037
170.817474
164.586838
127.361832
125.088707
171.993454
166.085388
143.699570
177.486649
149.323364
138.669403
149.866379
148.049026
113.154762
147.119720
125.630394
24.016270
-46.253361
30.960255
16.677414
-42.945229
-3.324841
-17.721458
142.702591
144.812576
135.204788
120.764267
153.018448
152.612289
101.975128
168.663742
166.890793
162.851196
112.239845
151.680679
119.866997
46.042274
166.757095
128.837326
142.670547
142.045029
142.381424
130.593903
149.192810
166.553360
154.778259
152.641312
151.641464
162.738770
144.232071
155.540237
143.042068
145.391205
132.384079
159.632599
145.344406
132.473145
149.750443
99.906517
172.022232
138.085892
132.677505
144.741653
154.103439
176.299469
149.872040
86.965752
135.636490
145.366211
129.052505
152.871750
157.292847
141.759460
3.903847
-40.105827
-3.175333
-28.743965
1.273339
-44.626835
15.974705
7.873398
-16.133699
13.024450
-41.167141
-51.228809
-31.646273
7.423913
0.445433
-32.715332
134.003235
156.706436
135.940262
153.671326
136.630737
163.096054
89.935196
-27.859062
-24.612185
135.868607
158.639160
27.711561
-4.038275
-23.679295
-3.887006
-39.415394
0.502800
-12.373631
48.448627
24.416250
-36.890327
-35.855225
17.858618
-6.897081
-45.391663
5.444817
174.726212
157.297119
149.020615
140.774414
145.760315
145.985855
148.718323
53.369999
-149.521500
-143.819244
-174.594360
-164.359268
161.924973
171.371216
51.448982
66.677078
132.356323
122.182297
175.695511
145.409042
169.488815
163.257599
125.293068
3.023944
-24.104883
-39.028770
49.863312
-16.248751
-12.657252
-52.093678
14.537148
11.896680
153.376541
156.335602
145.934555
136.967209
10.277146
178.376465
149.590164
141.814331
136.964844
-9.301045
153.362854
141.075119
133.548004
165.354935
106.459007
159.301025
143.361069
128.223190
128.539612
141.638733
137.714783
160.365158
148.337738
151.755768
157.647247
150.096954
138.917892
154.681702
150.214218
118.637291
147.810852
148.922455
14.223842
-44.836426
-21.081511
-44.293144
-44.877441
136.057816
140.796844
135.586929
133.502869
140.679047
171.331314
139.438232
150.155350
154.435455
150.705978
129.807816
106.760483
-177.697250
171.744370
10.219561
-46.263954
20.822676
-30.167845
22.886185
15.082080
142.647369
144.018066
133.237061
143.759659
152.991318
148.755630
126.159615
126.028564
141.550201
150.105438
159.015900
141.991898
133.542542
145.460480
140.237183
135.531006
136.877777
147.579712
147.482315
156.794037
152.461899
135.338745
152.037582
2.467121
4.359591
149.281281
159.742798
126.878326
-21.347952
154.387466
138.697281
129.579758
140.705872
155.301331
122.726921
161.760284
154.235931
153.252151
140.915390
149.529587
140.394119
177.446030
116.562660
125.983353
99.561096
144.922409
147.780396
134.587234
170.345413
146.434662
138.237122
145.708511
145.719818
137.856308
151.603668
130.186050
172.295242
154.496460
153.059586
157.168152
129.792877
163.924606
137.601410
132.917480
143.798126
138.975113
-39.215305
28.878288
-19.586937
153.156021
143.277588
127.383102
-16.675285
130.592422
-177.892334
136.010773
141.157806
152.124802
164.881912
114.223061
150.766464
131.343033
132.701080
142.977325
139.276489
146.767532
-170.038422
151.216507
130.857498
152.883179
142.750092
159.368332
-19.719307
-28.760910
150.056549
130.485931
140.948196
143.647415
144.470795
148.988113
136.433716
141.532578
109.262779
-178.304062
-0.365840
-46.751652
-15.554896
7.570693
-32.033165
-18.325882
-20.515837
12.733583
-43.374561
-14.491487
120.609520
161.360062
142.002930
143.699814
150.058655
144.165421
155.943527
148.238434
148.396454
-38.212635
-12.333630
-0.298051
167.794281
135.960037
143.541336
160.043945
155.608307
136.225937
143.958710
132.918915
149.096024
120.919533
143.372757
139.502563
123.786011
150.934708
-25.280775
-13.028525
-25.105499
-15.440301
-55.446407
-34.746441
5.163080
50.393036
139.974930
169.551285
136.296234
127.576454
133.466690
137.011108
141.940079
151.764359
155.433472
156.468262
131.057587
158.504959
125.810356
146.676331
149.143326
147.162750
112.540176
160.222092
152.638596
115.638023
131.289108
126.213585
171.897202
172.610519
-177.837341
137.211548
7.294200
17.906096
-10.511480
-8.610940
-38.559467
-12.323553
-13.166615
13.190178
-6.019201
-35.324902
-49.087017
155.645004
157.091812
136.753571
156.714081
140.505569
157.588623
132.574615
164.512344
153.127686
114.896469
138.565460
149.159134
157.578201
159.047714
134.971588
145.197617
148.047043
147.606232
153.917725
153.669525
122.126755
145.130905
169.582214
118.624329
-2.493243
-19.303558
-28.959990
5.403922
-18.540014
-10.911306
-37.368942
-36.365437
6.648741
-6.741190
-24.306419
11.543537
-13.890785
27.270283
-8.689324
-64.311897
-41.688377
164.464417
117.582420
144.014374
127.742287
145.398361
149.276215
148.318604
146.756577
148.709778
121.722244
142.314072
137.747803
139.849182
149.628159
145.171219
155.728394
130.432816
144.341019
131.584549
-169.880463
149.244827
150.373108
122.695229
129.700378
113.727631
156.013794
117.842194
160.098267
41.153233
130.061142
116.519630
127.914001
145.725433
131.595230
179.907196
161.158035
142.165146
166.254883
161.020218
137.744629
134.611404
135.851196
163.584686
151.121536
155.356201
142.466034
165.063782
141.064224
150.412537
174.616150
148.129333
156.651443
112.740204
139.544327
137.274826
156.664688
140.125504
136.287354
137.518692
137.129242
152.784714
159.399429
136.556854
147.120834
139.434006
156.160812
158.581238
157.188522
126.526337
148.154587
-156.621033
70.930038
123.990700
154.446609
151.625565
142.105377
115.110031
147.982269
173.789383
4.004674
16.539379
0.338620
1.438447
-43.362900
-48.824863
8.261250
148.279144
153.596603
131.585480
136.673874
151.547684
138.004791
144.954254
153.745956
135.051468
122.879906
136.953705
129.773163
130.706818
148.463196
-13.839467
-46.689659
15.906961
-33.246819
20.845261
-34.600502
8.995537
142.889832
164.193176
151.656235
166.924347
166.644318
149.391037
148.557343
146.466110
138.461075
133.955856
141.146729
137.258286
-12.508627
7.876863
-43.808811
-77.290047
173.140701
142.271378
118.625214
148.164062
126.267464
159.515518
155.069931
160.112289
155.202988
145.202042
137.590103
166.441971
149.469894
130.599609
137.682449
140.416824
150.265335
162.298599
76.924767
17.778631
-36.709911
4.946250
-30.564276
-21.331932
-27.665920
151.140167
166.476837
157.295090
133.496811
143.291824
135.080719
133.629868
145.007751
143.139465
145.155258
157.920380
136.887314
173.921860
152.718948
30.181847
139.079269
136.538559
140.503616
164.568558
132.525665
161.962448
142.097610
163.732971
-43.192661
171.794846
159.962250
172.503143
143.618210
151.011948
149.013077
167.504562
140.110916
140.452820
172.856430
145.663376
149.075424
133.286636
155.134918
160.020645
175.507858
153.081024
177.741974
114.757446
146.370605
127.849304
158.564575
147.613678
129.628784
146.324524
147.408096
152.155350
156.619278
126.046898
168.420959
117.987114
169.306396
150.254898
145.396637
126.152206
146.664337
154.537140
136.855133
153.348022
154.509857
123.151649
141.428894
148.620514
147.354111
147.306015
147.831039
147.573776
146.299576
148.881439
150.943176
148.882263
147.495468
178.694321
169.442307
155.939423
147.430374
174.146530
132.376755
144.175339
163.792770
146.468887
148.382050
132.778687
131.081375
155.054291
153.002289
114.546196
161.492462
120.532997
167.484787
157.852005
151.171463
149.086243
151.442245
139.996887
160.489075
143.162048
122.696106
125.693779
142.073914
157.230789
112.042465
140.815720
143.483505
154.370224
146.712601
123.344658
153.723618
130.325333
143.501114
133.552139
129.722778
138.339188
161.598831
149.916183
155.965591
159.724976
171.036102
143.001373
159.105362
150.737137
138.989120
156.356049
159.596008
137.661469
9.723989
123.172523
148.659790
140.197113
146.852203
153.525116
127.184860
156.926559
169.453171
133.694778
152.323090
137.122299
133.280960
134.237045
132.078400
127.874847
159.113831
161.314011
159.801514
-173.634857
149.031342
167.221588
159.032562
150.548676
139.363800
141.369034
-10.084984
18.804281
126.944687
132.337753
164.003265
139.444717
159.697205
139.241760
145.116623
142.212357
148.322998
149.011932
-3.914116
-1.624617
152.358734
150.058777
119.632202
170.657974
140.993790
159.210464
132.106491
-1.671169
-42.049393
12.714931
135.188690
168.152039
134.425140
149.182800
-169.627350
150.720032
137.668579
130.822342
144.138458
124.883148
116.805885
160.002090
161.933945
159.634430
163.450821
143.753937
-5.161144
-36.675114
-2.130930
-37.163937
-42.169693
-41.999165
-5.280047
-39.279762
166.380615
127.321587
155.040710
130.721161
147.600296
135.999405
144.882355
143.341217
150.326736
126.329956
13.082784
13.158112
-48.918610
133.968185
148.361908
129.788940
162.943954
124.341377
141.709595
-175.869415
138.675293
159.565338
150.012161
136.143707
144.903076
84.095276
144.423874
175.490753
30.597027
69.302742
24.245314
-166.172455
21.401052
157.253662
128.552505
138.602310
168.615540
150.116516
154.018036
138.840652
145.088531
107.028084
156.867874
158.758499
116.719223
155.559555
173.231216
150.074432
149.157211
146.590744
147.560043
148.735031
168.200180
148.400330
156.467361
157.185638
133.265381
147.379761
160.578903
134.330719
147.546783
-140.412018
-29.051483
140.447418
143.325912
126.856537
127.476074
125.458832
163.879181
166.690979
148.610794
126.635460
150.286469
135.778030
144.137451
148.811615
151.828156
151.990585
140.721191
136.295395
115.146545
133.937973
125.384628
154.653381
154.801041
156.452789
132.134811
129.325607
147.998184
144.406006
166.031250
152.609131
138.695618
174.088760
136.453323
165.396225
147.085724
142.962173
139.469696
149.658447
147.275162
127.775909
157.481979
122.254326
159.396652
146.056625
-7.213683
7.899657
14.492223
-5.792376
20.059208
152.164368
157.198517
-176.668442
4.205285
138.622696
143.292862
140.539993
145.508087
131.590500
25.672493
19.670341
4.883871
-4.283177
30.381744
-178.355865
128.860992
158.737854
137.104080
173.223907
144.879410
143.395081
133.176498
149.957367
-115.857872
149.828598
104.249550
160.202759
139.093201
141.399658
124.370399
146.125229
146.265381
2.123201
5.675784
-20.003822
19.261063
-51.564987
-35.380627
145.955307
125.806152
-177.711670
153.804520
128.571121
138.795105
173.370239
-31.247124
-30.082106
10.804762
11.000703
-17.885225
-14.333038
10.637041
167.461472
144.659622
150.632538
131.124893
164.522232
118.905457
126.971313
151.388748
165.156265
152.856293
143.333328
150.291336
169.169464
39.040657
-10.107018
132.189026
135.366043
117.200851
157.068909
139.847153
131.715805
133.865356
156.054230
160.543335
-30.661329
14.205623
-36.849968
-13.570116
18.479406
-39.897114
3.662548
39.332737
-41.313236
177.610733
147.708054
136.400970
140.675735
150.632721
149.002731
136.474899
143.821228
40.538857
-34.777645
31.358706
150.778320
160.449448
15.042259
148.808609
131.552643
146.441010
134.789520
164.728012
169.500092
158.491623
145.902359
142.453995
140.834778
150.352539
119.731079
-80.534180
145.272308
146.669373
159.124908
150.761002
143.296555
155.519516
162.447998
159.272598
150.343079
139.599609
-0.594790
7.474225
149.458191
161.887924
151.070587
124.988655
132.163147
122.176941
142.868820
134.752106
115.607178
153.741470
135.795471
135.328568
146.359222
149.409927
163.193695
162.011475
150.990646
125.908821
155.388763
151.247681
143.495529
140.002823
129.471115
145.708481
155.588211
141.449768
151.475616
148.218384
152.807846
146.547470
120.292381
128.499100
-38.252132
146.427734
132.039291
143.297745
166.041824
155.153961
162.358521
158.080460
151.265274
142.617722
127.814308
148.995773
-12.117592
6.393410
-43.924828
-22.145874
160.244202
150.507370
142.388977
165.697159
166.697678
126.060204
127.132027
156.762131
135.722916
149.411804
110.141548
34.963596
98.052483
-149.271515
38.269772
67.568008
35.894009
-155.746338
-162.464951
131.380600
146.210068
143.307159
141.589386
149.966461
172.201614
-51.234287
-41.452400
165.678680
77.024956
144.458755
143.706787
142.980164
144.801880
92.464951
169.785782
168.244720
135.380524
142.997086
143.076797
142.646286
-12.857389
9.028763
-36.239056
-13.134087
-22.659725
-17.506691
3.042596
-1.978530
12.838900
17.666870
-24.412260
38.184780
32.549294
147.617981
161.598541
144.675949
149.576828
147.575928
166.221176
123.482712
149.798645
151.169464
120.602776
174.590637
132.899109
120.193985
167.911972
111.557480
147.255676
141.253464
147.651260
151.698196
161.494705
-33.632317
5.955752
-5.035244
-8.056857
-31.246601
-43.675133
8.604095
-7.066829
33.042526
37.489189
36.319275
139.852386
132.001846
129.859894
9.401551
-45.806332
-6.906715
7.235787
-33.838299
17.468403
-42.185963
-8.142902
128.896576
160.851059
170.910919
156.398438
133.457031
163.698395
147.918304
150.885727
147.060486
151.919586
156.325729
149.942368
132.018509
143.958206
133.143387
148.315353
128.027405
127.924232
143.460800
141.954010
144.605225
157.543182
160.447433
159.511566
134.287811
155.889267
153.992859
125.873497
151.932541
142.243057
153.209671
128.784225
138.045044
145.607361
-173.534668
148.114029
148.489334
162.906998
151.753403
154.304855
150.809814
139.706558
126.234406
119.478348
151.482346
130.499100
153.057877
138.430939
159.172623
154.523422
17.447809
14.904636
-32.724277
110.495209
127.597160
166.618530
152.352448
138.877274
138.541962
125.161705
142.355774
156.760178
132.422318
153.762253
141.717392
145.740707
144.969589
114.605293
121.431496
148.591492
158.200607
168.786255
142.654068
135.228439
167.454834
125.833527
155.605499
164.395157
-23.678928
-5.506553
-23.358444
34.703804
152.621338
174.974518
147.994751
151.882416
159.785217
134.318497
154.729584
6.088563
-44.159252
-12.871732
-11.891891
-28.159895
-42.680752
-11.819283
159.558838
151.843582
163.101410
-3.642068
8.373626
-42.929615
12.896482
35.934280
31.039721
0.578107
-0.456283
-31.351414
176.158173
157.111694
143.119568
136.543350
144.510620
148.458115
159.288940
140.698471
148.085846
89.275864
129.166748
136.514221
27.537519
142.458038
156.656677
151.890366
160.037674
15.727695
2.986161
0.150658
98.854469
148.963821
151.931931
138.953461
145.931427
126.247490
129.730972
134.035919
154.051712
141.896393
149.718674
150.409698
149.937775
136.552536
147.423950
169.291412
130.918106
162.583969
152.134949
143.679657
169.328430
142.543533
145.598816
143.632523
111.098946
151.229233
160.780457
2.605492
5.246280
-39.336052
135.820847
148.612289
170.337067
124.067169
112.324600
120.712662
144.154388
141.480057
151.759583
141.968369
121.344696
133.129028
165.627747
135.151001
146.951324
119.651764
153.091125
129.563934
165.534561
143.885773
128.205948
157.272171
138.820450
146.945526
131.058395
125.123566
-18.987421
-0.111906
2.390564
162.800278
129.089691
162.270660
-179.363876
166.074478
156.244415
142.127716
148.741074
136.790237
139.475021
146.826691
133.122543
163.308746
159.182571
148.768509
140.327774
138.589172
153.346527
155.318924
157.359528
146.741669
147.306702
143.086121
21.365646
-3.736068
-22.869530
-31.054651
19.984995
13.127111
-44.979908
29.276937
-16.890965
150.090637
128.829330
155.727646
159.798279
134.148849
121.157494
136.821243
165.468781
113.987808
136.296219
155.193054
152.184280
115.470505
148.411636
170.161758
111.854927
151.623871
136.306793
143.793167
156.826782
151.672379
159.691833
122.939384
147.304291
136.786697
150.831406
12.284642
8.830441
-34.092995
138.427338
151.732010
156.565582
141.933426
-51.374874
26.903477
10.228527
-23.632414
-45.991718
-16.491783
-40.912113
-39.511497
-7.670765
-21.036976
-2.160301
5.876064
41.914040
31.270584
-29.814354
149.301468
147.897293
155.617889
-3.731874
1.490953
-39.669437
-43.232845
23.027792
-9.382487
173.803177
144.130722
121.885239
151.625519
-16.370335
-17.699780
2.643010
-9.153238
23.462536
122.779320
125.859421
150.075241
12.587160
23.804916
153.937073
153.699585
123.157730
144.385956
159.667816
157.178574
-40.997711
149.349762
135.723877
173.087128
124.483391
162.537552
148.666779
138.082184
114.525696
156.276978
123.250923
146.800339
141.294983
175.794327
147.504456
157.994110
120.798721
148.673355
176.305450
142.368423
128.726028
157.928589
146.910049
174.386871
136.069733
148.356400
168.681351
149.400024
154.345596
149.472366
130.084381
144.350830
142.838669
134.902878
160.156738
169.458878
156.371811
164.759979
151.448502
120.347916
140.223389
136.903473
152.509872
154.778183
164.484650
164.221619
160.068680
143.622528
144.891998
149.710556
135.925430
146.514633
143.174179
129.325012
155.230759
155.008514
128.646317
154.737411
139.509750
139.850006
137.210403
170.759979
158.268814
134.729568
108.792038
139.933990
147.852783
141.508575
137.445389
147.813095
159.060837
148.618011
134.043411
130.571732
155.613266
158.439774
102.056503
154.277176
160.345108
137.641724
157.603607
161.698822
141.584885
-11.687794
-3.313516
149.629349
135.599792
71.955696
137.001999
148.310486
158.277802
114.362007
46.459824
-32.050339
18.491924
18.239422
150.020584
155.820450
-174.642319
135.554901
140.452759
154.747162
153.310745
153.549698
154.727753
123.502052
162.967667
145.289658
168.811554
170.355621
154.467972
143.100250
146.946014
168.215393
168.699936
145.971863
-46.028507
-3.638626
3.264708
8.799308
144.335739
153.637222
120.883362
166.016312
135.991547
145.155380
151.641907
151.260590
-177.954910
-6.027891
-1.740688
10.127547
-30.145191
-57.516056
144.668182
132.527649
137.171722
143.152649
110.971024
143.208160
138.179672
130.315796
124.408829
130.030182
163.743912
124.261650
175.953140
136.335999
131.251862
151.618774
130.895416
142.091080
138.576630
156.551102
140.807053
163.561142
113.592262
143.036606
154.617920
134.779999
152.866943
153.518723
150.591431
147.000992
154.583969
156.520813
160.463135
156.094742
154.129807
139.450104
133.669006
158.440659
161.653351
151.199631
0.242283
-18.006613
6.822512
-46.882660
8.926054
-28.264845
17.606863
132.459839
139.960083
121.801170
158.696350
149.925415
156.183655
107.347168
148.282654
138.961960
161.884766
108.388542
166.804092
-23.129601
134.170761
133.147720
138.093582
136.808243
128.844910
138.239929
142.233475
-0.188712
15.743196
10.229547
-16.774920
22.598961
2.140826
9.075865
-15.549572
18.568668
-46.929420
30.700169
140.635010
164.007111
149.180313
149.923096
160.660507
143.909393
135.733978
156.981094
152.648712
151.673920
149.498550
159.407303
140.081482
125.006470
139.250092
156.478348
157.575043
-155.291977
36.106613
147.763733
160.893723
148.991653
1.188280
20.590824
139.613663
124.854279
-179.882950
147.055984
144.385483
12.343570
-55.529873
18.571415
143.461487
155.781219
152.241928
154.272934
146.931702
160.470306
127.680786
155.542343
162.560516
101.782120
163.362610
126.538345
160.212372
134.014725
157.129868
150.497452
137.974365
136.134567
150.394974
136.899612
-70.333992
-134.294632
-76.909164
79.026299
65.940910
154.234711
-172.246399
153.300995
42.995651
74.577667
173.639816
145.778687
142.253708
131.852295
-174.549713
171.527649
148.788834
137.393677
138.538712
152.237534
139.447525
-164.821915
150.178970
144.235245
132.552841
149.657333
-178.466461
162.450775
129.127335
159.896072
131.051147
109.747025
172.785339
146.543457
157.637054
150.988358
126.534111
131.731949
166.856964
136.051544
135.884598
155.804810
173.415482
163.894241
143.185394
168.571198
144.316132
148.591690
155.400345
142.108795
11.790302
13.039292
-9.718851
139.952942
-55.155872
-44.045994
-27.728035
-39.834240
-30.293633
-40.173985
-2.433008
-1.152500
12.208507
148.419327
158.307297
156.209320
117.299316
142.531311
-178.905304
129.068512
135.432816
117.194374
162.333939
150.458847
148.953064
-143.442490
165.856018
165.718521
49.005341
108.289558
153.577484
143.213364
123.677261
153.853043
149.559158
140.501892
153.295135
136.442703
126.474670
147.085190
126.754150
110.892036
158.713486
112.893768
174.503021
150.256790
153.208191
154.480621
154.554123
128.923660
146.825623
166.430084
151.287643
137.101669
145.706253
127.431816
145.857086
146.715775
146.938049
132.858795
156.678833
143.663589
11.208901
16.337139
9.135833
2.671664
142.673370
-59.006329
138.434830
145.316727
-8.460022
11.572820
145.118332
140.679504
151.879745
144.376419
142.400131
152.552216
149.198257
148.321915
133.256790
137.057297
143.693710
152.702881
-96.797783
5.492334
-31.344645
-30.719000
148.210800
150.940674
147.233383
143.174011
150.735641
167.441940
156.403458
164.538498
147.858871
150.254700
145.919922
140.101791
162.238327
145.276382
142.910355
157.549866
138.689804
-45.974934
176.146790
59.410343
26.979605
8.008076
-46.223412
6.664179
-29.896935
-31.606873
15.678169
23.124784
-12.680097
-6.405360
9.297368
10.159969
140.771591
9.681923
-28.570957
6.591123
-38.419300
13.102850
9.973521
156.876221
164.090530
146.729782
132.961899
138.576553
155.152023
145.450653
130.947235
162.323898
94.556618
144.772934
132.760239
158.283203
112.279930
160.124054
119.141754
138.308060
139.873276
154.133667
143.586670
131.069199
152.886566
140.074142
147.450623
150.140259
110.727074
134.967453
156.914246
148.535950
159.739304
173.305969
151.553528
142.772903
149.269104
144.900970
161.125763
146.954666
121.164528
114.327698
140.354767
146.787949
105.885094
157.215134
152.690872
148.220291
140.772644
164.633484
142.126831
134.235611
130.432159
149.624802
121.046898
131.424667
153.972443
134.957611
144.970108
164.467804
158.628113
151.409363
155.655243
156.495544
149.981049
139.553909
133.710617
117.459740
175.970154
138.916229
-37.346451
-25.845963
-38.855957
-26.125631
-23.452593
4.854863
23.860680
0.306467
142.561737
150.563507
164.743179
169.267456
153.487610
144.860947
164.990555
153.387177
138.616577
154.807175
137.781769
134.701157
152.352219
144.341690
-179.062881
128.636826
132.637207
68.806725
-24.163074
23.097273
-0.139882
-16.615219
-8.782660
-17.492199
15.290667
-44.062626
6.357458
11.859415
155.779083
150.673706
126.791039
147.273041
179.457504
146.921600
146.594696
119.172127
128.355209
167.770126
151.921234
132.584656
142.078140
145.940491
154.462265
150.455276
152.918976
123.193741
148.972107
151.889679
154.064758
154.892502
136.095169
147.389221
137.327667
133.179031
156.929153
161.839767
159.215652
157.616409
155.403030
145.246368
146.597595
148.373398
125.276428
156.062881
129.626022
171.966034
128.094177
167.285751
150.355759
167.679321
157.695450
134.230743
151.395767
155.563553
136.422119
146.449783
140.821701
128.993835
147.262466
158.219254
149.815536
95.982544
158.706009
155.099319
20.206568
0.497322
-44.494701
6.989685
-31.441853
8.127408
153.081085
163.595474
136.905548
139.345505
130.124771
135.888672
152.011047
124.549164
167.177429
132.747116
141.757385
161.029419
143.162384
127.433022
170.381668
7.193911
-42.759975
-28.748592
-15.956516
-36.206638
-6.159947
8.551042
146.710098
127.470833
147.091949
175.279953
167.217758
136.473236
132.803726
139.002930
108.898300
132.413834
151.352905
139.377472
119.556160
119.798508
123.388672
137.358032
140.424118
141.112595
130.194061
28.589088
-15.406567
-10.983723
-4.466904
150.886536
129.596634
109.725235
127.934219
145.286148
139.781723
151.366211
-9.322447
13.291553
19.659372
-4.337838
-6.802157
-17.034241
132.594223
147.942108
151.287949
167.700974
108.330383
128.535629
112.098633
162.255478
127.858528
146.053375
165.510406
154.115341
158.063797
136.119217
149.901352
123.409325
132.755234
146.267563
155.860260
119.992577
141.887604
158.923004
172.776550
135.700882
149.457840
157.332779
151.565262
155.598755
132.330734
173.850464
133.446381
145.341446
155.957077
151.442062
161.190689
151.914581
154.076462
154.269135
153.822540
165.914963
147.593994
121.966736
135.950790
150.354797
146.555801
151.791336
165.382828
150.008942
134.482803
143.288971
157.591232
104.838600
133.932663
153.427628
134.666870
145.617569
124.904335
147.219345
147.327744
148.400543
151.449326
128.652588
145.979691
141.777939
146.534714
150.422714
162.047653
147.963409
148.715805
154.604523
122.158531
124.278496
149.835983
-5.018797
-11.349372
174.446838
156.179184
155.772614
167.575211
155.788498
151.668854
122.461121
-177.461700
122.674210
142.360718
163.661682
142.683655
152.567307
131.427246
155.819382
143.285400
169.563324
144.363922
137.929932
110.975639
144.289536
97.682159
143.234528
146.865707
143.960953
128.325378
153.907684
154.853363
146.368423
141.913666
154.359039
139.649490
141.923370
142.001801
132.249329
143.628265
168.184021
140.067245
165.506119
162.655624
133.917465
142.938293
137.383881
143.110184
6.705164
138.023834
137.109879
132.612152
17.176579
-28.054911
-40.027325
57.106869
138.593445
128.876663
162.643692
129.726395
12.118047
161.847198
136.817673
142.516418
147.633850
6.389852
-42.578094
-51.096821
-31.592554
9.673574
-19.520950
-46.946926
11.456433
-36.111553
-47.783478
-43.486824
123.034073
164.147964
152.498917
138.407684
149.394470
149.667450
-129.377457
139.744751
146.483261
150.563232
127.105713
130.413544
147.449081
153.017990
159.854126
150.415482
141.240082
159.700470
148.013794
159.022369
155.231201
152.377396
158.753006
154.497757
132.903351
147.824936
-4.726338
22.855246
15.002720
51.636986
39.236225
-10.759562
16.366119
-28.239651
26.746073
22.074949
-37.504620
2.439997
157.030655
25.692839
-26.136427
31.883129
1.975263
127.081253
132.108749
133.650696
121.357773
154.299164
150.233109
150.453629
159.271744
-35.791245
12.328176
-22.492407
-8.733315
19.000967
178.797943
133.989639
-45.707909
3.790287
-10.993918
133.585648
134.166855
150.330795
134.739563
164.661697
165.662354
147.422546
134.337280
153.011459
158.934296
120.423164
150.645172
160.692123
-26.343102
-27.350464
-11.364235
-5.655374
6.095643
4.428193
139.149826
145.743805
123.051231
154.699982
156.754776
169.590500
134.357086
141.565811
151.987518
150.014572
141.263565
159.189041
145.713242
141.604080
126.745041
156.625946
136.736893
139.766220
148.102921
149.205231
164.156891
146.889679
137.174042
123.187233
123.660019
-46.390644
-0.771771
5.475790
-37.698864
-21.005997
155.340027
142.657852
128.966705
150.472992
152.824905
130.779053
126.751663
-34.111618
-19.781721
-32.065582
5.239216
-27.320984
18.059664
-15.122647
4.661318
170.648392
136.952942
143.936462
153.100082
128.064346
138.767532
135.728058
170.167618
153.512756
152.556412
145.281006
146.096024
-16.200937
-26.325603
-14.102638
143.141830
147.821793
148.088181
152.181107
130.645355
158.800186
145.352539
-5.625840
8.361634
28.847305
-44.247860
5.715254
-42.175400
130.640823
154.949753
161.471695
158.220520
178.766144
148.318787
109.316765
152.779297
125.818932
150.186096
146.281006
138.492249
118.558113
5.501604
-9.267940
-28.582430
129.291214
144.225677
142.494553
141.742722
132.182297
136.615219
118.780724
-1.265632
-29.854548
-1.863301
42.238865
142.565765
140.608826
130.323578
143.346298
144.431244
138.435669
149.348801
143.162445
173.924286
167.777115
150.031815
167.641891
166.709747
157.144989
163.788727
13.805690
-175.233200
-127.774788
-39.439075
-28.547132
5.228284
-43.494999
-39.542336
-4.818694
5.967228
-16.171387
16.469585
-13.440495
-15.657569
149.526276
134.216919
112.054138
152.904495
169.220291
133.746414
153.799698
154.667938
134.137115
-10.634506
-38.147511
-4.099926
-35.368397
17.294384
143.087402
143.725449
151.802750
145.688843
149.683945
160.539612
140.461685
161.159973
160.122513
129.900085
124.989639
117.593025
152.240112
157.046127
141.707733
146.497787
146.123962
157.566025
140.032379
-41.926739
-18.577902
4.737723
7.825939
-41.394882
11.280182
174.063095
153.189301
-4.238961
141.404449
176.618622
148.409943
147.761597
152.816574
148.642365
146.658112
110.454033
171.175766
150.190948
143.628250
151.636154
179.626221
151.779129
149.870010
152.046310
155.411896
176.003922
146.159637
148.241455
-42.964539
-37.061466
-41.623299
-37.463024
132.474243
121.367165
154.491409
18.917414
-36.917732
5.808629
-3.948833
54.686615
-42.871880
-42.799618
-44.054409
155.165985
173.853745
137.398651
125.938614
168.393341
138.400574
169.702286
140.915924
174.190384
61.062611
154.598969
152.442932
150.663666
145.347534
157.237366
152.622726
131.248947
139.649948
137.665482
144.330872
163.504883
159.046463
135.733200
149.523880
141.063385
166.421127
139.094666
152.948349
-166.857361
133.229111
152.324677
134.398087
168.296692
133.304535
145.202866
170.242599
151.124908
110.510284
152.237473
142.277084
35.252193
124.643539
-164.658279
1.564981
18.146349
-148.891876
-163.383347
-152.262619
-155.600510
-48.114662
14.338224
40.407372
3.707448
162.573517
143.991379
-33.628082
147.846588
-175.475311
152.384552
141.020126
-34.397408
-26.830696
-35.643253
-14.305629
-47.196697
18.395864
121.222244
155.249741
136.029617
98.869492
135.747849
119.316132
162.934616
-176.822861
115.763451
158.853088
147.608459
132.797836
125.490349
117.769814
149.428116
-10.214998
-39.720226
-25.439297
61.934048
144.804077
134.440231
103.856987
113.317528
147.167587
118.054817
148.755905
173.651535
149.164841
144.911743
129.139481
109.543930
136.154984
142.130692
118.484749
133.568024
141.109680
141.909012
166.008072
159.704086
156.960632
150.859833
150.187180
165.109894
160.558716
138.641281
142.150620
113.329483
163.527054
-51.252052
-42.115803
-27.388727
27.233984
156.171509
149.806046
149.065948
150.072525
159.679321
147.751465
133.668945
150.429962
144.562302
140.182617
129.398178
156.617676
10.478275
-10.463505
145.238220
156.175781
145.738907
133.667282
151.240295
143.073196
147.277832
123.878181
160.566956
157.693726
152.960526
143.738571
159.409988
144.814774
142.020294
169.245743
135.374725
171.788727
9.155857
-12.392010
-42.752556
147.307220
134.098373
120.082832
148.538986
142.617996
161.068222
141.075424
145.036621
161.713821
158.037781
144.281860
150.415970
131.398087
144.024048
144.328369
132.304092
160.831818
164.799973
-31.399403
20.912205
21.991817
-17.776026
-36.089840
-43.508110
11.373538
16.728651
-5.970676
5.250760
-42.831059
0.504354
12.274205
-32.978718
-9.933848
-31.305580
1.341151
143.416824
169.002563
119.538055
151.215591
159.975037
146.680954
161.471451
125.039841
153.139740
113.303764
139.709045
143.959869
136.914169
137.026749
15.001296
10.608493
-49.911903
12.131509
19.222826
-20.015062
144.316605
124.771187
127.531868
142.070938
123.051941
-126.528999
143.066940
146.045853
157.060242
129.055786
158.404968
161.660934
122.099068
158.568100
136.478577
144.608383
164.624878
-38.873421
26.716211
-39.985802
3.894153
-1.328249
-4.494923
8.413352
-17.433567
12.667364
18.985910
-21.554644
20.807156
-46.120598
-87.207352
-24.221512
-18.372095
2.733517
23.862900
9.008633
-29.436543
-13.528090
1.258033
-12.635087
-6.750552
-13.012216
18.100426
124.386795
144.341202
151.305817
-15.768764
19.230707
-22.785130
-2.920742
-28.440420
129.026031
138.810333
118.708313
160.335617
152.635406
147.265839
144.744186
166.428772
141.530609
162.274521
163.596405
122.346169
157.745056
158.937729
144.105438
144.604721
132.874893
131.588211
151.734619
136.581787
166.302170
146.410843
163.415848
151.143219
163.532059
124.784096
121.724648
143.461838
170.546249
136.284821
115.879044
139.675095
149.032822
11.245088
122.821587
153.627853
141.411514
33.303062
137.987427
131.386505
165.111023
168.039429
69.931915
-145.695053
-152.196945
70.665939
175.729736
-150.677734
-155.991699
98.681595
-144.385849
162.627151
150.751968
129.852722
148.642563
143.621521
153.546860
132.444168
142.102798
147.645844
170.066772
135.306152
133.840378
146.440811
135.278870
137.846802
141.365952
150.841553
145.547348
-45.189583
-27.631655
145.059509
142.730270
126.996819
151.164108
146.306076
162.807159
138.226425
123.227875
155.825714
127.569130
114.639160
147.839844
152.797867
176.733841
172.542404
150.840134
151.851456
142.061722
169.509796
140.782700
149.462799
144.959259
137.488312
155.881378
18.179050
-13.469569
11.999483
10.376402
152.278625
157.962280
144.162659
160.481567
147.200653
143.321594
111.462677
154.282104
137.119812
154.349258
141.427551
155.905670
141.292343
113.030807
2.173759
69.732643
8.254142
16.653669
4.825722
-14.754580
133.847580
149.569229
142.682480
149.578506
152.079559
148.969971
147.963577
159.846466
137.330917
126.278809
126.125191
141.732498
141.352600
146.321686
134.826828
136.301804
129.723282
147.369324
150.132584
135.034943
151.550217
146.950211
166.143509
162.249283
142.963959
161.180130
151.784866
141.780273
163.368896
152.949661
138.763336
160.357468
33.600956
-6.788072
8.495880
13.282681
139.022598
163.836487
141.916779
139.950500
139.634521
125.729294
148.597916
150.746368
143.240616
123.173027
123.257011
146.239670
162.784180
160.168961
123.539429
140.386093
104.083153
121.177170
132.910736
139.468842
151.637558
144.482117
164.322739
-0.444114
20.286451
11.033870
-18.316570
-46.897758
29.394018
-24.144840
12.407039
-8.839468
-4.099353
-39.453468
31.119085
4.357119
22.936417
17.169291
146.542038
145.546158
149.965790
167.259613
163.651169
143.885605
159.374557
146.411819
130.621796
143.107025
146.104401
153.416183
167.255203
125.721207
158.156403
125.652527
154.612106
137.762482
135.765915
157.242661
151.135818
-33.236042
144.478851
135.998978
142.210190
138.229996
147.478027
90.837013
141.101318
145.062790
151.149017
126.741417
132.150787
150.678925
128.296570
162.002106
166.114288
145.181488
162.523773
162.648743
147.623688
148.684006
155.119476
156.632004
148.535385
163.001465
151.709396
121.367592
166.801910
127.769691
154.839737
137.491379
140.302048
171.894547
128.167679
149.379944
123.601624
138.423828
140.282837
148.401978
144.141983
136.709656
162.266510
-31.632055
-16.315611
-24.374445
8.584945
-44.411442
-8.355549
164.529984
155.504333
158.428207
152.874405
146.071945
149.735168
25.812006
3.524645
-10.203919
-43.683735
-18.744328
-4.305297
-2.244720
-2.245505
-19.861547
-28.001545
26.784164
142.910370
151.823120
152.773071
125.545403
165.343933
146.099503
163.805298
160.344589
148.814026
126.638145
144.415878
149.198608
142.595474
135.870041
161.965500
147.990753
128.023163
143.744354
118.306587
135.601639
170.762909
174.189972
163.957413
165.760971
121.580788
139.310272
172.610046
140.082443
120.699081
145.460892
165.087234
26.564180
-140.336426
23.004034
161.931076
170.507126
122.542999
159.707016
147.153275
123.335892
149.025711
141.443436
174.055573
143.081604
143.516830
155.417053
146.353119
117.661179
141.325150
159.516708
101.110069
126.111374
137.707626
132.103455
179.640625
13.249509
-39.586952
6.933218
-17.229937
4.087392
-24.502647
9.454798
-6.406584
-36.505878
24.635731
21.571203
-59.410408
-3.853308
-8.130645
-37.889362
-37.745941
139.160385
149.182526
142.118439
129.147812
148.237610
143.523987
140.676865
144.104309
166.329254
145.713913
150.554169
126.434418
151.439240
146.973648
152.650528
139.175171
15.699563
124.146866
171.851837
132.290848
149.826614
133.843399
168.351974
139.502884
165.527527
149.247467
135.514114
145.817459
131.282623
159.185349
158.572556
23.787497
-54.365650
174.269058
156.287231
159.294617
141.227234
137.971756
117.943237
119.042046
159.152695
167.233536
177.939957
138.810837
119.308784
159.036804
148.783310
146.962402
156.699829
-4.733338
-34.537693
-4.342802
66.446976
142.499344
169.528595
160.314713
136.847992
144.787308
136.000427
156.928192
163.988495
149.495148
141.641525
132.249008
156.782120
-155.405441
144.354523
104.691559
139.719009
22.349897
5.083573
-24.679249
-3.578287
117.383286
157.433960
130.938019
137.000580
141.825882
157.287903
153.950012
124.852760
152.568344
39.500309
150.606567
159.686707
140.748611
158.014755
155.393509
170.792236
144.625443
153.513107
12.643233
14.108776
3.791424
-36.174927
28.340059
149.659286
156.208450
12.648631
-24.419216
33.650196
-37.224327
10.147281
5.676820
18.945045
-11.404547
-21.692154
11.084698
-20.760246
8.537089
-11.356572
7.002946
-9.241524
141.469955
175.871796
157.295181
157.912003
120.419495
151.331497
178.850037
159.605225
121.093903
143.469315
176.704666
137.989944
175.353607
128.754257
165.300842
165.985199
124.859566
135.448730
137.906052
163.513931
148.597443
161.193756
131.728653
165.742599
152.547943
113.487106
142.042389
162.515564
53.083305
56.295929
137.184830
109.508461
151.162659
170.786942
152.461517
143.422440
148.616455
149.783722
131.730392
130.316544
145.613617
150.191910
164.951447
131.402542
146.027985
147.412476
118.780907
149.006302
156.863953
129.037308
166.586319
149.522064
153.166367
132.495331
127.808952
129.555176
133.609650
146.005417
126.711502
161.628036
133.486511
146.014191
144.510376
137.259247
137.680222
149.573410
5.591210
146.216843
146.096542
139.794571
133.301346
132.578247
-11.478867
-23.128498
138.616623
9.893322
145.598068
102.713844
138.801315
150.060745
145.692688
138.395889
131.551437
115.013756
138.299133
168.551987
136.928513
56.338150
133.148132
156.668671
114.759575
173.027863
158.181732
163.986679
137.570328
150.004517
144.122040
157.033081
-35.705944
157.138977
138.975525
145.724915
145.454330
167.309647
17.429270
88.698067
90.340698
147.265945
152.456497
160.278717
137.325638
156.558670
165.666397
153.690170
149.502243
-41.677486
-42.486671
1.353207
138.319061
120.651459
135.024994
152.434784
139.906281
140.248337
143.137482
164.668701
147.844849
143.195526
17.075811
-35.828701
4.624274
-16.372820
-42.901188
-12.709297
143.220428
144.580643
134.697632
156.756271
159.243317
118.272644
179.698013
130.843887
149.487122
139.648804
162.845352
118.282654
158.361862
142.847366
134.891663
123.411674
144.736572
131.999130
141.160431
135.195999
135.253510
154.770279
166.764496
144.034882
144.129135
156.322556
165.747925
162.166077
151.144882
154.201416
148.723770
173.219849
151.230362
144.729660
173.136780
133.278900
-178.724350
140.182770
139.625610
159.842926
161.726654
142.407227
167.095993
147.399750
124.418144
142.547165
132.985626
136.104813
161.987900
139.695862
135.663391
-179.247986
148.622757
151.576935
167.487976
142.871246
143.090652
-25.453556
19.061962
-9.173676
136.314484
167.625366
144.511017
157.964645
159.790161
137.882431
154.031906
168.974243
124.603188
152.909485
131.553543
139.591385
113.509598
119.899582
141.731201
120.536987
136.806763
161.680069
155.064575
123.758842
146.147568
139.427048
164.459534
146.098114
132.214157
114.120544
128.672668
144.777634
149.465424
152.274490
127.584320
132.991440
150.766357
157.380661
164.954697
147.468903
125.944771
156.392609
129.157578
99.377670
53.042515
34.057610
142.817780
149.936417
121.771362
133.767822
126.417740
134.181625
147.857498
135.037781
164.328888
166.970200
147.442169
-30.703720
157.716553
172.718414
164.180405
142.421143
135.449722
121.536461
140.502762
138.004944
137.686325
127.176506
157.306030
164.372345
-42.903336
-0.253338
6.469933
112.486000
141.334671
155.086792
151.044830
145.246231
165.734451
155.374207
147.735474
135.259521
156.431488
161.070465
127.462059
150.131851
136.089111
138.036591
140.539581
135.667923
132.216766
149.814804
152.247986
142.577469
152.306793
118.316750
145.649261
144.897430
174.587189
148.747192
142.652695
-27.023443
0.604903
13.381862
-27.062765
-47.132225
-36.790623
149.067612
129.406082
164.103699
136.865234
157.090561
168.448868
145.198563
-8.287876
143.062073
143.287323
151.829330
169.310883
125.275742
167.292526
154.937744
149.682648
161.402496
156.222534
144.240723
4.644900
26.933136
159.404251
146.120743
170.043991
144.869568
127.996155
136.745239
144.567474
145.638779
141.524948
174.251434
137.265427
120.852989
148.311752
140.356583
126.892654
141.070663
134.971664
108.570419
143.031433
130.615173
160.373016
145.432129
159.855896
147.685913
141.327240
108.405876
144.081985
133.599915
154.870865
132.111206
173.596283
136.619141
161.783401
160.391937
142.890213
132.347687
146.082687
137.197617
155.156967
151.700043
163.676208
152.470078
136.017212
151.539932
108.595680
143.636551
141.574936
146.457642
170.840027
133.159546
89.793373
132.079269
129.326157
137.083313
83.991600
35.879932
142.992538
150.291534
149.376755
165.562408
144.312790
140.565887
152.116714
153.757172
148.591187
76.491089
26.183668
70.200363
131.522995
151.312103
163.438431
119.033440
134.845276
165.238373
138.236084
141.254150
122.356873
145.090500
127.046623
151.960083
164.568924
131.074219
136.258926
126.811714
141.233109
133.342209
-25.763342
-22.552881
-48.844585
26.209244
-24.267511
-15.744229
-25.073090
13.024995
2.876712
-17.002176
-39.534386
-42.572006
-28.939451
16.307526
6.025158
-28.786432
-44.232376
-37.762493
148.348892
141.267960
133.365662
131.094299
143.503250
149.927750
164.888031
114.083206
160.462097
171.560760
148.974533
160.364868
112.710297
143.205566
152.039780
143.093246
127.948875
147.841095
126.654701
164.023178
147.801147
165.133972
122.242851
147.261353
126.478539
140.792023
134.273346
165.547775
133.501389
134.181808
-14.625175
-24.419910
-7.056273
-40.459568
-16.212940
149.468430
153.045425
141.799515
16.226351
-31.162983
21.969244
-47.887215
33.285595
14.104825
158.787140
171.228882
150.502686
-15.760620
15.856382
-3.980642
-10.701454
19.333485
-6.528435
30.335386
146.133575
140.808548
133.210342
139.593369
170.145569
-36.853500
-67.080185
-34.408463
123.798180
153.651718
135.392487
138.516190
150.471878
136.345779
161.162537
136.765808
151.585602
160.262680
130.224319
124.292374
160.859024
145.985855
129.302170
132.223846
147.240616
140.856766
166.754776
153.993057
146.253799
155.160843
121.348961
129.787704
143.164551
142.827255
141.367050
142.857193
131.564148
159.504898
127.745636
117.838272
141.024414
-51.914963
146.432907
155.068512
123.736397
-50.566910
-29.309458
31.014338
-17.680302
-6.612333
-2.319000
134.834610
133.530136
155.821457
153.575821
141.243637
149.124542
160.341309
151.863739
128.310165
129.013580
152.415390
158.259247
160.550339
163.198944
146.821609
142.758713
137.541367
143.414520
160.742386
136.676254
152.106201
144.115860
138.681854
106.715279
132.300003
144.773621
152.389709
141.934296
174.133301
153.681046
155.492584
154.291885
143.126053
138.121750
142.016953
161.926086
156.941544
143.256714
144.898026
4.504282
-13.921095
-1.047545
140.742645
-8.761790
-7.794777
21.417229
0.703600
11.252878
14.584204
78.194977
136.223633
143.408249
-49.899494
-17.140705
-2.039608
-7.806980
-24.820930
148.943634
151.221893
140.861740
140.548431
171.409058
145.127441
147.991196
146.981415
140.386581
140.693481
147.866501
138.923523
148.645264
135.606415
30.028498
136.639511
155.027237
165.627243
143.678482
143.632950
104.484543
178.199615
147.267715
137.933243
162.342911
112.077324
160.315628
145.418991
160.750244
132.785995
143.216568
140.722046
148.244446
177.650055
144.231003
146.248474
139.862976
138.405396
140.581711
140.850464
158.922272
136.001404
137.784698
170.864883
138.758698
151.596039
142.790268
117.418839
150.334717
154.683029
140.858444
109.664818
141.876053
139.294708
139.122162
136.136154
119.950584
143.454941
135.496460
124.380402
114.955902
169.435959
139.867889
146.403564
114.112152
148.884567
144.044174
-40.959282
23.293257
161.036285
142.481400
-19.651714
-49.195717
6.506200
-36.935448
5.987135
-3.228466
9.851454
-5.623227
-47.020729
1.071006
8.945535
7.294362
38.952019
115.676979
144.187149
-36.891121
20.331467
132.974060
138.712036
144.662354
177.608932
166.310730
152.134033
138.689667
161.086563
160.632462
162.297089
144.102615
143.598297
151.557663
151.586899
117.478539
143.287537
105.981659
146.393402
141.788330
139.575592
151.469131
170.276138
112.828728
142.994644
150.156982
142.461456
140.590851
135.512817
153.352707
170.871536
136.365997
142.419800
152.025131
136.044067
147.126160
143.967972
113.825775
156.512360
135.100830
151.477997
153.249649
156.224045
157.124435
164.360153
127.112877
152.784897
154.680862
146.475327
155.705887
144.197067
150.892914
141.015579
161.791718
151.560791
156.427628
150.914230
162.908096
84.797127
158.813293
126.506233
152.758926
131.569870
134.507095
124.403748
145.513901
-39.035267
-4.836589
-35.362347
137.257980
136.452972
-177.195145
156.151581
144.757675
119.326569
142.196381
150.110825
158.271408
141.301605
123.759972
158.822372
142.112259
134.494476
162.096451
148.202469
140.567596
161.187927
127.420998
155.585785
134.298126
145.584076
148.827499
145.672562
139.170593
140.556137
130.957642
136.197357
130.726685
170.227600
153.016525
152.085617
140.675476
131.358292
151.260162
148.199799
15.840550
146.528229
169.610062
151.524658
161.969345
153.423492
171.729736
125.565300
148.259277
135.822708
165.964828
129.029190
155.321259
145.840256
155.869339
-47.349995
-13.754851
-6.807057
-21.105869
-6.542358
-2.913226
-30.516909
-40.502480
-38.914627
-16.846266
-27.349079
7.433527
121.398888
155.265060
138.692337
144.578094
115.369881
140.305084
61.241032
-2.003497
-10.148657
114.436073
175.280151
142.662674
132.844528
117.055664
176.256485
175.540726
124.632942
147.845123
134.336639
158.678970
146.001389
118.797844
152.611938
153.462189
143.391541
161.457520
161.462982
156.661148
148.712830
142.397202
137.303024
122.860313
16.975130
20.840385
-36.642704
9.509566
-42.262672
-48.529335
-9.508987
70.677460
-11.858086
-22.022594
10.877572
142.035217
33.168461
-40.594311
149.247009
146.103348
152.092957
123.099205
161.610718
128.757187
145.525909
152.538544
150.082901
130.486298
135.711212
146.694534
166.608292
117.589607
158.119293
148.804840
148.620483
160.691452
133.506851
144.378296
138.177002
143.004364
0.965908
-44.241280
-41.711548
-0.243893
19.482424
-2.983406
28.918432
170.179123
2.321362
13.963164
123.382973
115.505867
139.217407
147.210724
150.051697
148.357254
114.686111
122.990578
147.426605
148.517654
-25.116154
-2.149676
13.883259
-2.093496
-5.662958
11.889670
15.673745
10.033365
122.646477
157.163101
125.000160
161.780396
159.751526
126.912941
149.766571
165.185226
157.385971
166.196945
-43.567841
29.619705
-39.801723
-36.358173
25.222183
-3.155604
-23.948574
-28.519035
28.777416
-4.614223
148.366531
-131.244812
145.367050
167.235809
162.475647
141.876724
142.423950
153.186874
137.193207
158.759811
100.945663
131.111969
163.039581
-28.552198
-25.293823
-3.496704
-49.210239
159.768997
140.585724
125.383690
-2.927971
-39.202286
147.443893
147.259415
-77.458771
14.832609
-6.569786
18.199991
12.689957
-4.853733
-36.804443
161.285995
166.687485
142.883270
149.079697
135.718002
155.534058
106.113960
163.890839
140.794205
155.501709
178.228989
158.382019
133.311951
148.785965
133.808090
131.793655
139.385788
135.558624
133.904068
162.362106
161.260803
157.939743
168.147385
175.436691
146.950485
160.153198
150.491791
161.129471
123.966820
114.737473
122.614944
160.482269
158.585770
12.797677
-24.091904
-2.885069
7.435507
18.693174
154.605469
152.649033
143.988251
136.383041
84.176506
139.918640
169.185791
145.450333
158.504974
152.672226
144.031372
116.831078
124.676903
151.712891
173.737488
153.746628
155.458099
-179.855972
165.029877
-57.458241
-12.862009
-35.320435
-44.226822
26.228067
141.886841
-2.627039
15.426994
-40.731487
154.729797
121.429871
119.177315
61.037716
-1.550155
4.813406
14.742454
-19.836573
-36.349804
156.100647
132.482910
142.913391
136.546570
172.122253
140.664703
147.718018
125.896881
156.452637
127.627213
153.733917
147.369110
151.286438
155.376541
129.809021
163.908005
137.308517
156.451935
158.460754
138.926407
126.639572
139.812988
157.908386
143.599670
148.464706
131.216812
144.989120
154.392761
-23.646986
-10.535826
0.500068
26.169123
36.781914
156.522263
134.527832
174.303146
125.138756
139.058640
177.011337
130.439362
-163.150131
127.840477
156.299088
146.550720
127.324142
138.753510
139.737686
140.608856
148.513626
154.153366
148.142532
140.067184
129.241287
151.366791
150.575241
116.793442
143.687698
120.272469
137.848175
142.068649
149.214005
179.297226
144.942337
156.823502
107.751350
137.062500
157.021896
-26.597799
3.602827
28.488564
37.623688
7.459982
7.423252
143.448013
125.792244
154.125336
148.782028
143.001190
151.843643
158.553009
157.129089
130.247467
155.623016
127.819824
134.103317
149.773972
152.118286
-6.104063
4.724597
-42.758968
166.264175
147.478394
93.578506
150.069595
144.540039
3.988996
-5.905181
-36.717094
-44.900532
-17.549950
-17.027876
3.506322
22.661179
-18.145229
-1.030786
-24.141617
13.896033
19.693197
-20.562597
-31.215847
-11.623593
-10.356815
-11.705565
3.230285
140.363281
127.300934
148.923721
117.927704
139.990784
174.376907
138.358612
146.998291
137.404678
153.891891
143.316864
171.107941
160.642776
152.260345
159.631439
141.641983
171.680145
135.778229
166.881180
153.305801
-1.698120
-56.312588
9.698378
3.296634
-38.716309
-34.552845
-10.986447
-0.059347
170.205963
143.709427
133.540344
5.089582
124.195808
130.440247
167.054550
120.592789
126.096405
155.532104
153.409378
126.037422
123.437477
139.107727
147.121246
149.417572
136.564835
144.243668
149.480652
131.937393
136.533707
136.884644
-148.145645
-136.712891
-173.921387
-160.462784
-179.874878
-166.348969
8.116652
133.114227
142.979568
152.410492
166.570435
150.821289
134.836578
-25.328003
4.928593
-13.188038
-16.436449
-1.959946
-40.347076
154.945633
143.107239
158.649643
136.012909
149.710785
162.813492
3.287297
-10.201644
-5.837007
-0.206534
6.657083
127.089951
59.499809
61.867310
130.860764
-44.076111
-42.750942
-171.117111
123.813087
150.719070
139.167282
145.920837
115.244682
145.738495
126.871086
175.398346
143.229019
137.688385
151.561798
151.124710
149.253006
176.352768
147.933121
157.808350
158.435181
153.631668
139.516266
154.690323
140.131943
147.001297
132.730743
153.829559
146.491989
164.181442
126.256699
138.599197
-19.440510
146.147141
139.648209
116.927696
152.284653
143.489563
149.455048
134.837357
151.760376
120.773872
154.751968
156.920013
152.931885
129.788025
149.763474
163.795898
150.557449
154.773346
153.451675
172.286560
115.736977
137.555786
166.986343
149.582062
149.028244
132.102325
140.050415
143.326340
133.762665
125.910149
-5.057994
19.088099
11.548707
-7.296110
-47.807800
-19.431726
-26.335682
136.120346
140.057739
137.522171
135.477219
155.668930
157.375473
158.606842
140.514130
-0.839301
-14.934547
16.873055
21.865795
-37.192703
154.530151
123.730629
121.081787
133.269547
165.740372
146.771530
-58.684731
7.617904
14.799061
-1.644729
5.966801
161.988098
153.509232
127.689560
-12.170659
-46.741821
6.600132
2.760524
-4.382041
-28.927612
147.626221
153.974335
141.119858
152.085114
147.988968
161.640610
149.452652
-175.570786
147.029922
107.975677
157.883743
140.496735
142.615753
166.024094
147.304352
117.769875
157.412109
171.099060
152.500198
148.756210
136.149536
115.398033
141.322357
146.336105
120.438622
124.709671
154.719925
-179.624130
152.878387
159.499557
167.374344
144.617966
152.898346
114.647385
167.458725
154.112411
151.277664
130.321930
128.565002
164.422745
133.987549
164.326370
-0.434763
-19.875353
-20.381361
25.065481
-17.977602
168.706772
159.523514
129.673050
170.209686
136.390732
11.124168
-4.153788
-16.626156
-32.508705
-17.093073
15.533946
163.112900
158.169113
153.058151
138.344040
139.515335
30.396902
14.541434
-17.618578
112.955589
145.115509
162.111786
171.251862
175.837021
147.473495
152.374893
138.321426
153.309906
151.043579
151.804947
172.170563
136.218414
135.286362
144.441574
162.650375
140.339615
148.763168
132.900085
127.429672
142.362396
142.292770
121.415047
151.098389
140.916077
158.677963
166.564423
147.794281
141.489578
143.150482
-3.911614
50.141556
-37.077267
12.419034
6.552301
7.618600
6.980614
-18.791096
-40.740715
14.475484
-41.826317
155.060623
137.612915
131.280853
149.677429
144.492645
144.934692
164.540115
132.632401
129.090729
172.844803
151.253098
150.079926
141.742096
141.508850
163.873154
158.471313
154.243546
140.202606
-176.098953
21.350586
33.958015
120.076439
126.855431
157.704742
136.916382
136.637619
143.855408
150.058777
143.009857
139.289108
163.791794
158.922195
137.249252
145.970108
151.377426
-158.379227
-28.587490
12.025574
142.851654
32.286201
6.714693
-11.479862
0.829687
34.600262
114.273918
141.723251
146.962372
142.691818
165.339096
145.746124
150.484802
148.443283
153.612579
137.446945
130.300186
137.233963
149.626694
173.494812
141.189758
-134.591415
174.046616
-151.095474
-170.848083
-127.464516
38.680504
119.823502
-39.222649
-6.470902
-29.234646
-27.228752
-10.869479
6.890025
-36.177811
1.090560
-2.586718
154.432968
159.427856
110.181839
150.115112
142.467377
134.217484
22.109375
-33.905296
19.519733
-24.443228
154.634079
143.772858
134.000320
116.077461
167.317947
141.414291
146.339890
138.708572
130.450455
151.239197
154.128418
-1.208851
-4.534405
-27.770153
21.106951
-39.274673
154.272415
153.861008
153.570633
157.004272
126.552116
158.307617
143.647278
137.613388
151.139740
174.629166
129.770935
151.525253
159.138733
146.640594
150.339905
125.263802
134.795349
163.533798
157.132034
140.129700
149.165482
138.762878
128.175400
155.711182
40.889553
126.983795
147.336960
145.597443
91.707031
147.571747
128.736725
156.687561
169.113663
160.404495
158.774185
147.251465
169.021240
-177.561356
159.196838
142.692841
136.340027
150.992676
141.749329
-161.271805
137.151123
149.601303
124.523003
124.805595
147.958618
151.814621
143.891693
155.540070
43.333778
-11.843751
130.573654
116.267174
129.609055
146.527603
133.453552
154.713074
23.009941
-7.830026
0.266879
-14.230887
151.688568
152.062820
123.090401
163.060318
138.919922
117.253937
163.597244
175.939270
141.932526
165.154037
161.412521
131.631638
160.187851
-74.078293
-14.324303
-36.134422
169.751129
143.050827
152.479431
142.562698
174.625809
173.397537
165.260025
134.706482
157.452637
-25.810137
-19.448574
20.979086
-6.030914
-24.574501
-5.316291
-32.418579
28.213968
16.203018
-15.765321
145.722214
135.232635
141.735916
147.940201
130.624252
140.583649
145.369812
141.470688
147.582901
146.198486
145.643082
133.803894
138.855392
133.978088
163.517075
138.332184
138.783020
163.475311
138.980011
133.412079
126.033089
155.673416
165.096359
133.769638
-41.027092
-36.225239
-13.421703
-2.867579
6.045459
145.225876
107.669212
108.143471
151.041519
25.501770
71.800423
57.409275
26.206854
-138.833054
-147.274826
-177.142593
117.700699
-161.250122
-152.747391
95.069435
31.525904
171.828445
129.901352
161.199753
164.097473
150.295761
154.976761
12.601757
24.568851
155.652695
148.389435
138.730423
160.915924
159.069901
134.605743
150.604706
140.126587
133.460724
155.371948
140.506561
155.272751
27.379772
-6.783534
43.442471
174.297302
177.250336
136.428940
142.334885
156.161591
143.650024
126.641716
163.456772
144.117569
158.961105
129.934464
169.969864
155.183533
176.292435
167.490524
141.480881
150.958389
163.195389
154.714752
167.941925
160.528214
116.722969
146.621964
147.924072
163.082794
155.414108
144.438797
171.202850
138.578827
145.713196
133.762909
154.726471
107.357933
143.470459
162.492676
139.423203
161.027298
107.259682
2.114055
26.836130
-9.853010
20.916348
139.661865
166.725937
126.235306
155.581161
129.197357
163.625259
152.270294
131.677246
147.536362
141.823090
147.523178
148.819565
128.163376
139.731354
151.501312
153.225677
165.947678
146.163971
113.082275
135.051376
136.070694
159.205872
140.269821
-177.155716
97.757996
143.491257
141.008148
144.127121
139.106049
163.364349
130.407379
-54.439899
-88.941078
-5.957299
9.864340
-11.724992
-21.515486
-41.122818
-40.768890
-19.796722
-30.956127
-13.987528
17.313639
135.869659
163.527008
150.474060
155.845413
151.419998
144.365158
147.712952
155.213486
153.831284
133.827530
155.516205
142.822556
120.049980
-25.048290
-7.072573
-51.288101
-46.067810
158.895203
119.849403
175.333755
144.200836
150.548431
151.729416
118.068199
144.315781
146.788193
144.823792
152.140930
163.577316
147.033478
161.157211
51.358318
12.399963
131.641861
140.888474
156.143692
158.106415
163.636658
143.253906
165.251740
157.134735
7.119046
-3.125872
-45.470001
-6.990835
-40.291599
5.763372
-9.692619
37.302788
-14.885399
-4.991318
1.611069
-45.237152
155.437332
162.180023
151.803452
127.149155
131.134735
166.415100
150.537842
175.712326
147.786362
144.135284
152.582596
-179.820847
134.315796
-33.582241
137.286087
130.226974
164.292953
150.087326
145.681213
111.320808
16.495668
33.162273
14.194402
18.923100
155.446457
153.859192
158.203262
112.434792
133.058533
53.203442
-30.511908
-10.509552
-56.995129
39.761124
131.911713
152.443420
145.604797
108.784187
135.235504
165.082169
161.853973
-23.736237
-1.529951
1.516848
-18.301525
47.330444
-55.901836
29.989632
7.583150
-89.841614
121.120995
134.445633
159.458496
135.835098
106.144600
153.499039
146.150665
12.671755
46.103611
24.746704
20.237097
142.181458
148.476837
157.600006
141.279236
137.977371
142.540955
11.640225
143.642075
150.185867
145.455750
129.135559
148.991547
178.444290
148.271927
115.957962
115.480843
144.049194
145.081467
139.193665
142.654129
-0.871555
-4.214449
149.758621
129.886932
131.901321
147.068939
146.793488
177.455078
168.470047
137.382233
157.999985
137.421707
142.751541
164.501419
142.623550
164.305756
134.080627
145.849304
156.866745
147.330826
138.227310
168.413696
127.046021
115.734543
129.395966
140.666199
144.133835
19.850143
141.744675
125.106079
146.960785
174.610001
161.818954
1.994392
-34.587135
-10.075403
-17.710638
-28.561808
-7.450191
1.514653
2.289868
-23.653719
-52.781952
13.826183
155.124649
138.057205
148.317642
156.822952
173.135498
101.826202
36.375187
42.217045
70.271492
5.351779
-173.931168
-168.869324
-161.595978
173.969757
-153.359238
-114.856369
50.269867
-151.287094
-165.124725
-123.098488
162.666885
-169.535431
143.544281
-149.660416
145.232101
-161.205765
172.417252
-150.524460
-155.826294
-118.773743
22.610157
72.878281
45.384701
169.413666
-163.362808
-149.802841
-179.066849
89.563850
166.973587
159.764938
156.146530
135.087921
147.346359
-2.739383
-1.575698
-3.129815
141.638855
153.549728
148.424438
50.520699
12.488066
172.971298
144.061508
-1.444556
8.414915
-37.728039
-26.958582
-49.409576
10.450051
5.806469
-10.255282
-31.458059
-28.082178
7.634502
145.065567
139.208038
121.563889
150.064896
137.079559
179.925964
148.960785
123.003189
139.468201
163.223999
145.912811
128.273972
154.852066
94.498863
160.128784
128.990143
144.062027
151.647110
131.791809
133.749054
122.591728
140.186401
145.615463
143.312622
145.280670
149.889908
135.043137
135.185303
128.918976
11.947333
1.864036
-33.907166
-5.697944
138.726974
154.100616
160.594055
160.493118
155.152054
137.860687
144.387238
135.472656
130.070816
123.874611
145.411407
143.062347
140.578781
152.386673
159.747208
140.099197
128.135193
131.714310
143.915283
135.235184
143.555099
-7.976981
-29.349066
-2.947230
-29.914780
-41.290966
-9.776621
0.000000
-3.434047
-23.609589
-16.429399
18.376797
-6.769439
-4.643550
48.154068
27.484686
-26.099499
-40.257538
-39.228287
9.212153
2.471005
114.908745
139.682312
139.114792
142.767578
-178.469528
145.213730
-54.013523
159.644318
148.098663
154.556381
135.641327
-20.499107
5.682479
-38.157436
-12.076509
-14.089654
11.259177
-12.245900
6.643902
-26.954805
15.906639
-22.852037
-24.282520
-15.673745
6.097025
-38.092396
-43.688461
-19.954628
0.579460
5.695433
15.865554
-39.578941
-3.023556
171.274246
156.831589
143.859268
142.512878
152.356247
146.659790
160.524094
153.531219
154.638474
137.900986
155.271851
152.860703
132.756439
144.018784
153.476700
-42.047764
5.726868
-28.625065
143.774796
164.387802
118.734497
119.970108
-178.744614
146.386627
148.628281
138.412354
140.376602
147.553909
115.369865
163.341431
150.831757
140.386444
150.409744
148.743317
153.025574
155.549805
15.810132
145.532135
139.875763
-178.902802
131.157104
141.492905
150.178558
-175.400436
-21.433111
17.754646
135.630646
154.196960
138.283051
-16.333010
-16.021236
31.144339
-46.211731
151.154510
135.821030
149.220535
145.503159
148.406021
-20.664440
-35.446869
-23.080946
-12.479233
11.456897
50.072227
21.175591
-12.189516
-6.438458
14.965881
121.857224
153.252060
149.786179
144.891647
162.802399
144.812454
134.822968
7.976662
27.583237
-5.302119
0.446311
-12.262119
35.766075
-44.448174
-33.704559
-14.986431
2.699361
135.987625
144.015244
154.337921
138.613770
135.732559
134.954102
166.254639
135.146698
111.202316
126.985695
12.560775
-7.109671
-21.111843
-43.597286
-35.597130
12.666383
-12.996173
34.405575
-38.940601
-35.842339
149.864243
152.596725
115.690315
159.588974
131.288193
157.845779
151.711121
11.605222
-5.627964
-23.705538
151.021790
144.012787
17.739691
18.313484
-3.132566
-68.930969
11.947497
-3.114139
159.059265
123.677681
152.650757
137.528290
172.305084
171.351303
143.551941
126.721260
123.025238
95.167046
132.708801
145.362946
146.641144
143.794769
-3.606466
-30.162455
-37.159607
165.613831
139.602844
113.918846
-35.846260
-26.533579
37.209515
10.146446
4.490346
-43.502796
-7.134048
3.697399
8.618145
6.168566
-37.988617
138.216843
153.638947
146.686310
141.597885
144.967316
13.753242
7.062387
170.366684
144.811676
142.630447
36.356953
137.027039
169.123413
21.638687
-19.077150
-18.347982
-10.626804
-40.291676
-47.467136
-1.758696
19.859203
-8.254093
103.303436
155.404388
148.383041
120.254745
152.444427
162.040298
-44.741787
-41.305958
-50.800190
0.401538
-5.308546
-16.206909
5.504773
7.749194
-4.933281
-45.635918
-41.505314
-17.465797
41.952309
-21.841843
142.531738
153.817657
166.728638
146.806061
122.654617
128.833099
163.201904
158.449402
165.886734
136.982681
140.719559
130.242142
153.703720
147.502945
139.292389
170.389069
132.469467
148.821838
166.744980
131.426117
135.566422
148.453659
140.338654
126.267258
136.135010
139.943619
145.243134
120.361504
149.877533
137.917587
146.728546
125.704559
142.668930
170.139313
-35.893070
-43.193275
-3.600489
-26.982655
-48.605793
-3.420279
-32.912449
8.170342
159.840561
158.384216
143.256714
154.571838
148.572281
-0.784345
-32.013084
2.385565
146.956100
132.303757
151.414093
134.239334
130.161713
175.012878
89.474304
13.730772
-78.637024
134.095245
151.490570
149.841019
127.717888
142.358414
152.340912
139.436264
164.827438
160.164886
164.169662
137.191986
24.763653
151.995682
165.062119
143.110291
121.534386
145.807434
154.113220
142.340286
152.012009
117.585732
150.152695
-169.742447
-160.236130
70.790718
79.582802
43.736706
39.350098
17.022930
65.323273
38.737705
77.450096
30.766264
30.194004
61.228188
24.538485
135.400558
161.056915
11.071243
-2.763571
-7.688092
-4.312206
125.585533
111.035088
126.535179
153.142609
145.715332
136.837738
111.258377
161.176193
172.349289
147.513535
96.830475
138.801361
124.299561
126.718658
130.558533
137.378311
165.476700
133.937134
152.625259
141.100769
161.493744
150.669998
113.777466
157.062256
126.928185
146.007217
161.716644
134.854599
139.032410
159.597458
150.538071
154.929779
154.985840
140.747574
32.382206
130.808426
132.742599
161.972000
143.303986
138.422516
120.773491
126.127335
153.537064
157.044037
149.008270
19.630989
166.389893
144.501007
133.318298
160.543106
121.610893
169.875748
162.515152
157.608109
-45.619965
119.011795
146.589859
169.650772
136.589981
166.757217
153.607269
110.823410
147.521225
126.744087
160.121857
143.616364
136.376465
143.304520
139.281540
149.494629
121.183434
154.363052
152.376480
157.368393
151.403809
130.491379
154.560226
-175.257431
146.312637
150.119019
133.907639
152.507339
144.463669
136.155060
170.226028
150.379257
142.098251
152.726059
11.567985
-34.893314
142.675308
114.871330
143.505203
148.376968
128.352905
172.785065
127.014603
127.128799
108.195030
149.755356
119.986336
-49.310272
23.447916
131.630234
118.428627
114.779518
137.288895
157.262482
93.187073
115.773529
11.442670
155.739273
158.404282
150.346558
61.156075
139.239517
158.691437
137.657761
132.467056
139.947906
157.276794
134.824692
149.548676
154.901062
165.170517
155.281509
163.379578
169.087860
145.697311
167.378693
138.249619
146.857132
151.173508
139.759491
149.066208
156.953949
176.843201
143.428467
140.848022
146.599503
150.558716
44.957005
146.146530
149.492386
139.163986
127.212318
146.505539
132.618927
146.748901
163.029724
149.673813
175.036575
146.274246
135.004745
172.746674
80.813896
-5.942111
1.254606
8.227575
-49.504482
-11.586448
145.534363
163.340698
162.360428
152.680176
151.323318
137.405121
140.325912
139.784897
160.012054
170.401962
162.283295
137.103317
123.903671
152.482986
145.653015
141.197983
147.028336
132.052307
157.046249
-36.796734
25.537251
-29.129444
20.393173
154.975296
114.138596
129.881104
146.984406
156.039246
117.256081
115.774704
126.140472
141.616989
-23.990606
-44.082436
14.222077
132.906372
133.944366
132.279007
140.209320
144.725235
138.467987
135.511429
146.235168
170.341599
153.014847
148.993164
-177.625031
166.272675
136.631363
152.497452
141.745651
159.269028
-39.396233
-34.843838
6.149914
125.066299
134.016815
-26.135651
-33.184700
-12.115687
-1.898573
-31.020050
-92.686455
-16.062315
-37.943279
126.875481
126.861908
14.408344
-7.743594
166.663940
141.428452
143.380753
156.535934
134.085175
147.748642
134.358093
162.865067
12.237219
-35.558807
138.771118
133.845551
145.645920
119.839088
139.413498
135.222824
151.961380
138.892349
-39.010731
-9.339804
165.128510
139.260620
129.196518
114.297974
148.174911
137.429749
132.920425
144.956467
8.189233
127.469971
171.523819
145.703735
159.512253
128.483276
145.754807
143.666153
168.166977
132.778290
151.039474
150.672455
150.138031
158.914398
152.588120
114.374352
159.151566
136.113892
36.440968
5.711515
26.915724
-2.342095
-38.116528
-7.457063
-19.660852
132.594421
154.933517
157.230881
140.850311
156.716629
178.247635
-11.202012
-44.098015
15.749200
-9.981760
13.369269
136.382370
113.429352
145.410065
160.390121
141.256882
152.141632
172.422745
130.858398
137.436890
135.534470
156.121933
154.763641
149.758362
170.265213
130.737411
121.071884
142.984177
-64.458992
-46.844074
-36.787174
7.082773
21.824055
-0.524514
139.127701
150.830872
148.207108
121.972321
128.600052
165.725967
157.593445
134.391800
132.445404
95.704567
133.609253
150.436432
138.743790
134.362732
132.989777
156.865662
152.657364
158.664459
155.791504
151.754410
93.837387
146.980560
108.390602
170.527618
129.444565
117.662025
154.762238
134.187897
135.222595
131.806244
168.230713
144.584747
143.382568
175.975266
145.160934
175.423019
126.294113
124.589066
140.992722
143.734299
154.609283
139.571198
108.713509
113.936348
135.138046
126.760323
160.330963
143.695511
157.151459
-94.497757
137.267914
143.708969
157.938354
139.145721
145.551453
145.781616
153.311203
135.820648
-12.806323
131.104706
147.939545
136.947601
139.849869
143.069702
145.706833
163.151978
23.940664
-22.080156
15.269791
3.022844
147.504669
139.450241
147.379425
140.345901
148.488754
144.447830
150.993317
152.598755
131.454422
120.698669
149.227844
169.179047
150.123672
161.923721
150.138260
151.482391
138.029266
122.434456
138.363754
154.762512
159.251495
149.299042
147.238678
142.046951
165.092667
137.306274
160.901596
130.175385
160.110443
153.674026
140.206497
153.588501
156.773087
72.959816
-126.530174
36.830463
39.594681
126.299942
126.570435
140.246857
7.375813
-37.998650
-36.777252
30.477985
-32.852390
13.208007
-34.295795
-26.332241
11.475932
-24.860275
-37.582962
11.199622
-44.112850
148.012497
138.465485
125.361259
150.388626
166.120102
168.340469
151.221634
140.808517
159.597473
122.525665
147.908722
145.714539
142.543457
147.336929
142.706070
145.494110
168.151993
0.568895
-24.213694
-21.788734
-37.095592
-17.499866
152.398178
-169.224701
-129.979401
152.368530
118.533012
150.073532
175.341278
150.792175
93.034836
-35.624840
-36.840023
-16.171167
-43.766319
135.994034
141.721619
137.381454
151.594406
147.008698
119.339638
-33.204468
-18.125854
-48.335812
15.313352
-35.366314
0.622125
-33.518250
158.041260
146.330338
110.380089
142.371750
127.135048
149.633667
146.866394
155.057800
139.817108
157.707291
150.187759
140.584412
138.203217
176.737442
146.125885
122.296227
165.045227
149.787918
148.913254
137.106369
137.267792
170.323349
146.744690
159.071243
148.501480
135.285583
145.233490
13.726757
13.472223
155.950928
134.789505
93.328468
153.556686
140.137207
150.782623
143.058319
135.232986
165.736252
164.336868
131.096451
145.786163
139.353851
139.793915
143.091614
150.637909
140.225693
153.751755
157.163330
116.053146
152.347794
144.302826
143.429062
141.439087
144.003677
176.434097
145.749100
166.273392
145.393311
179.057053
143.875961
148.084793
147.592590
-49.372929
146.370193
5.939867
33.638664
3.689394
9.817223
-21.419989
163.353531
-6.656376
-47.553493
-27.520393
-12.517281
150.998367
149.029114
141.222031
107.581375
135.340851
154.780945
113.537834
127.636711
-174.517227
152.140366
143.139053
-12.947336
15.921223
-8.159378
-10.427659
21.985889
-12.775302
-6.766281
14.371119
-29.330210
-47.180729
-50.743668
150.744659
130.818192
106.893616
8.828794
-152.160461
18.973646
2.780871
142.500931
141.439835
145.819672
129.216919
134.753448
-45.741508
-6.527925
135.272919
138.968735
158.697083
137.845306
142.309433
136.937347
140.179489
167.514038
145.413483
12.408040
-7.910533
-17.996214
-39.212917
-43.634930
-33.319702
13.637211
6.281132
21.756481
124.439537
162.118240
129.239899
142.816864
159.322357
144.138657
167.900543
150.829636
130.250885
127.973877
145.114365
153.042496
143.416321
154.106339
152.144623
144.665665
167.162308
1.864351
138.405197
161.659348
169.646713
159.513641
133.510559
160.155334
138.901428
139.889313
155.408051
147.459625
129.040192
155.072571
127.680176
157.393738
145.192856
126.369598
153.505051
138.480942
146.121277
-5.209249
146.554108
134.860641
139.106842
178.170715
141.762100
147.195709
167.053421
162.825958
151.862198
69.904358
147.028870
125.686798
149.334656
124.343025
157.762741
159.812683
147.365143
142.175858
125.113266
145.193451
168.264877
133.884598
162.237869
132.652786
142.819992
127.237404
148.885376
20.525072
-20.567661
1.398018
11.656514
-5.283349
-47.898399
3.218688
1.569102
154.232910
134.134186
143.415176
151.911789
136.760300
172.934891
173.428329
-9.896124
131.458115
154.154373
177.524796
148.311844
143.035461
145.273178
135.034332
141.004379
154.379959
149.519531
149.945053
126.934196
132.650650
158.844711
139.751175
143.445755
159.691299
161.397797
170.847290
135.089523
167.683594
145.605911
132.254578
132.786255
-144.610443
145.260788
140.179535
143.367111
120.056633
-169.951797
137.207916
132.921860
141.505341
151.006546
142.989502
127.151711
138.068726
112.631645
146.253555
141.805801
144.688858
136.220306
162.445770
151.911896
138.443344
149.779175
134.698883
128.402771
138.247559
156.142776
141.973297
146.065964
138.982117
148.510956
151.632156
68.198685
65.288979
-7.692865
124.099152
149.401108
156.030151
143.995560
141.378021
156.017426
144.664764
147.103699
117.640015
-6.468660
-16.048325
16.195072
-6.789978
-56.325222
-22.130560
-19.300964
26.468418
-33.816269
-12.793698
-19.875513
9.981090
6.837789
-36.237923
21.690945
1.710063
-62.908730
10.134207
16.537327
-10.344898
-48.523949
-40.951889
8.113192
5.215564
38.281849
-42.572693
-25.386185
7.594116
171.663223
136.502441
70.133972
136.115616
131.233337
173.870712
118.151695
160.115524
-74.093178
-14.738278
158.410599
139.500839
-51.805058
-2.735665
-6.033351
-22.125818
105.453018
140.711349
158.345551
155.971054
128.833527
150.581253
148.277969
149.178436
146.361664
167.117599
142.876953
161.872742
177.332214
142.994125
68.440445
10.520387
10.587008
-24.617079
-43.884632
39.436787
9.894037
-12.214206
-35.735237
-0.803326
14.719556
-8.700709
2.826462
-13.837654
13.696573
-51.322659
7.330824
-9.762110
-30.138464
-27.269949
-23.016754
129.930527
149.169083
171.731033
149.518982
6.901886
-30.165806
-18.953995
-36.559467
-38.558628
3.633996
149.765610
160.544403
130.174896
172.122772
140.860260
133.610718
133.365204
145.453476
151.015579
173.613327
125.077599
150.348557
148.943039
143.645996
132.160767
141.191467
121.349777
139.478546
171.315094
119.051422
150.144318
145.045547
119.485847
133.574142
131.139893
160.077667
149.060791
139.880966
152.831375
147.596588
146.321655
135.916092
145.351929
131.563431
135.679138
16.533619
-51.108658
-25.119059
-1.660125
-39.438232
8.594182
10.157743
-21.367025
19.423277
17.584087
-35.006512
-22.738541
47.488724
151.007996
152.249969
147.299530
159.306702
135.741165
157.746170
175.793549
150.600327
146.490005
157.866837
129.171021
148.161102
115.980324
157.407730
24.305721
-35.546143
27.263149
117.620552
147.995850
149.671722
122.716141
-33.705070
14.910265
141.585892
150.267044
161.453003
166.398132
148.175858
128.968475
158.000977
140.138474
134.550323
158.010712
142.175308
154.867188
156.805817
158.359222
-40.564789
-8.108182
-17.854286
-41.483711
135.762314
157.069962
-9.660843
49.969444
162.541870
131.560089
143.029129
136.758377
142.302155
143.673462
131.335297
157.350693
147.455414
149.721329
-7.628125
154.202881
127.000916
156.351227
-7.137925
121.820900
-4.336709
-38.392765
5.790379
14.038428
6.538040
-44.739910
142.319824
149.337631
133.792175
129.156891
158.433655
154.677063
148.301483
122.543030
168.093933
172.046844
148.344971
134.348892
158.557663
170.299530
118.082573
160.956421
143.736755
156.084854
103.834877
139.568054
128.514297
152.192276
155.259048
161.410202
151.528992
152.083054
122.361427
164.627380
117.019440
127.713455
130.355194
145.638596
156.608215
155.255356
139.047241
157.907730
130.795776
148.613480
155.792221
118.971619
149.843872
132.875702
-44.016338
-39.396996
127.118942
154.620667
160.120819
128.674301
153.021576
134.243347
131.743683
151.237839
133.413651
164.732773
150.366257
148.425323
154.071793
152.823853
149.134705
137.853119
150.700912
151.921692
134.009964
141.727127
132.399689
130.434601
141.285629
141.846527
156.811508
146.326721
129.200531
159.489502
0.713815
-2.834554
-25.524389
-3.556003
20.810577
-34.986462
-21.590052
115.359947
146.489716
129.857086
172.450714
152.438660
148.189484
134.820557
150.634766
142.387146
163.332077
146.138580
141.773224
134.441727
158.183899
147.733780
115.545555
144.284027
114.510040
129.831177
134.605530
-166.568039
166.463135
143.134659
149.494965
147.431381
135.273193
159.004654
158.194244
137.410553
128.044617
151.134674
122.448814
141.340332
-0.251788
-45.431976
157.299637
164.658554
110.793999
-39.096535
-38.413456
119.032295
157.279953
155.685776
153.685104
145.128403
148.227371
-37.190765
-31.244938
154.325714
162.692902
143.060501
149.546921
131.757629
153.188431
176.362106
146.444000
156.033203
154.494583
149.747604
135.868271
141.036285
140.968048
128.862656
137.919128
147.466156
162.245728
148.057968
148.326889
151.027252
162.679443
146.296463
142.711166
142.202866
136.441040
146.423691
130.077942
148.707794
152.189346
145.337769
161.743073
139.594208
127.127296
149.919373
152.083054
150.426422
166.898819
151.621277
127.575226
150.215912
122.856781
130.477539
152.371323
128.271271
172.538330
148.619583
12.962708
-45.865990
-46.030704
-19.867727
2.968870
149.303101
167.206955
127.262207
118.009270
-12.478096
-20.074295
-7.891005
-26.576069
134.641953
130.183289
152.915543
164.313660
131.426117
165.365067
124.374954
132.065689
155.327011
157.723984
135.770462
171.933685
-20.919254
-41.221737
148.108307
158.769516
119.979057
-0.935445
-39.069843
-2.958301
-42.996044
-70.893982
-30.132113
-41.206753
-13.631793
0.461825
145.813660
132.952042
138.122055
162.692001
136.102829
150.542709
142.285263
131.837982
145.525177
158.910507
127.064339
148.104202
164.442917
147.428848
144.545868
138.484695
144.062775
171.876160
144.307190
153.007050
162.238220
148.133423
150.011002
134.281616
138.509033
144.212204
134.198746
151.980667
126.274727
156.656616
130.996567
112.886520
155.763290
115.113899
167.503616
130.264053
152.463440
172.338333
130.060120
161.656082
10.413007
-17.571535
152.863312
155.212051
145.248352
150.688232
107.275101
139.685822
149.458466
151.542740
134.708572
141.959702
167.670990
127.342995
173.442459
152.172119
132.795242
152.556137
160.203110
135.839172
141.340851
168.711227
157.345078
157.994568
171.793503
164.071564
157.034378
129.621353
149.341492
155.980698
163.447250
143.240021
110.643120
163.904068
143.690231
149.676559
165.834076
134.861938
140.502579
128.482605
134.167404
150.267609
39.609085
142.298355
142.212372
147.859604
158.689514
143.374237
142.645050
126.791756
150.514221
145.594818
148.520325
147.689636
147.341522
130.527893
159.000122
153.419678
158.689087
158.272079
137.443649
133.938797
145.360916
131.707626
148.965225
126.821281
154.603577
152.592667
154.799805
135.050842
142.665375
-4.235864
140.155731
140.338440
157.859177
144.572342
156.907791
144.232086
146.786819
160.989380
164.030197
151.056595
141.326492
156.777069
173.500488
125.366943
132.439133
9.514650
-21.350437
159.073242
139.069595
138.817856
149.982727
152.502899
131.727661
141.809219
154.244293
155.167450
166.674026
117.753929
132.098404
143.497696
140.225082
144.050919
133.095306
145.667252
160.956146
-48.419724
17.639608
124.729286
165.567719
138.042526
133.439728
140.321228
142.825867
167.920853
142.480972
115.740974
158.410950
165.576370
163.431595
177.057083
174.409515
151.408722
124.843117
169.291550
180.000000
158.596085
131.679062
113.867760
123.619423
139.551834
138.185654
144.285507
136.742676
121.598831
132.537399
134.115433
138.242645
152.707245
128.415085
137.427475
130.642609
158.488449
-13.711652
-15.577396
-1.032872
8.186715
42.640652
148.425217
150.192200
154.102112
150.993240
-35.665730
4.376898
19.494965
-40.283875
24.608223
-16.805788
16.681221
-27.878540
4.403843
-44.952629
148.522781
149.162720
106.711151
171.541214
130.848877
143.008926
124.724632
145.519135
147.514099
145.390549
157.985580
139.710876
150.163010
149.792679
140.354507
-4.345777
-33.243347
-46.698692
152.383591
5.673711
147.825378
166.913742
147.167572
128.839462
148.839874
166.361771
134.450851
134.900543
157.819733
143.539932
165.589737
151.190872
23.532694
159.426788
158.101685
161.920609
131.141937
140.713089
145.415695
173.610748
131.179459
151.506317
169.748566
145.522064
144.770096
157.543488
147.394135
142.744080
145.358124
132.496170
170.730453
145.523132
108.050865
-72.228935
32.361107
-36.423122
67.396294
153.433350
149.411743
143.699371
151.590652
-14.059068
30.990011
16.264757
-8.678806
-34.426136
-11.019210
-8.478850
-0.555319
-43.886436
5.776314
12.849193
39.506634
133.509628
134.036896
154.157196
144.754898
151.517410
152.913788
136.712708
150.676315
148.146301
136.756683
156.280258
162.566666
143.951614
134.223557
168.195663
151.766495
168.340256
135.604904
169.115082
147.030563
153.103790
154.541306
145.792709
152.406693
148.522415
144.655579
160.104492
135.891800
141.489120
164.596390
130.862915
125.945129
136.163116
140.102951
165.566864
145.713715
154.633636
164.552856
151.581909
131.414078
146.187332
135.703598
147.314301
144.155914
115.897400
166.446838
134.805145
90.873100
149.029099
165.886810
153.878738
130.517456
147.940704
165.375397
147.184692
-48.377419
-45.205475
4.163583
-11.816197
-30.089491
3.844863
-1.150631
-44.223309
-34.622585
8.147458
160.738068
151.994293
128.849792
164.464066
133.179474
-37.924049
6.481197
-3.220087
-15.408534
161.543106
151.103836
140.546463
153.623718
138.012222
152.370987
121.735603
138.695206
85.033157
159.400299
150.344955
144.149628
150.912720
134.422867
147.357071
-36.304829
-45.389908
154.692825
129.547409
161.352371
149.077377
-166.674301
139.242554
149.160172
146.825378
172.761887
154.344849
137.649521
144.924271
141.755371
173.343552
144.859238
11.833197
-36.868858
152.995285
126.280167
-8.996956
-4.061630
-34.166607
-44.192097
-0.901789
28.848652
-46.004604
7.490407
-1.796458
-14.336790
-44.622787
-0.659679
140.584595
132.925034
151.743561
142.266678
147.431839
143.384430
175.855408
138.933624
150.460831
147.960526
154.580292
142.482330
150.239853
-40.384045
21.495718
145.828964
139.227203
138.712494
141.496521
133.242065
153.102036
122.832695
130.530319
142.968658
127.088966
143.283264
145.378677
149.091217
141.960236
64.839546
159.857758
149.243698
151.718903
149.486954
130.802902
135.006638
136.203720
124.110718
129.317017
-48.770439
161.961044
139.269058
152.590591
133.705643
139.034576
154.466064
131.386719
163.372375
124.581001
137.729523
128.606369
143.603333
141.080688
152.515930
149.245651
169.112595
156.024963
171.623367
161.524963
93.393173
132.063461
139.418655
150.544525
-30.323084
-4.925372
-41.550663
-37.791931
117.327141
141.847565
141.455322
140.401566
155.888397
147.473663
120.277824
145.641617
140.597092
131.225082
163.474579
140.914932
121.154984
160.273666
146.048141
164.529343
126.635033
151.857513
133.176498
146.449936
152.349289
-171.740524
147.190598
128.781036
174.081345
146.210617
150.369492
168.948364
147.778778
143.067627
145.479660
116.355377
168.013916
9.047068
-44.846039
49.795349
11.403528
-40.938007
-47.470688
-22.199942
5.850021
-36.805519
155.015228
149.260864
143.716171
149.218521
151.462997
143.372055
120.989639
165.449295
120.511002
141.627213
163.773483
103.653442
141.674362
134.553711
108.313454
134.783005
140.624237
159.499573
161.655533
162.973801
-174.915680
157.415344
109.704399
2.771140
19.367950
4.934274
-11.939891
149.266205
123.686165
134.518051
173.329758
135.909058
140.583466
143.956390
28.350668
-8.780446
154.895996
15.990049
128.681931
141.910019
133.424637
132.776611
164.899902
154.014786
131.272079
156.824997
144.057663
138.575836
140.649536
141.196991
147.726624
160.776688
131.149490
145.255875
158.576569
141.104187
101.661247
140.882263
-43.739254
-40.448624
9.411560
10.221101
113.280540
148.631714
137.000275
141.832047
146.118637
142.516861
165.735764
137.161545
147.395218
157.265610
-15.982857
4.949537
-14.068147
-40.748787
-40.219414
-37.475769
-9.876691
0.157017
142.944138
107.888527
174.404343
15.766490
28.962831
96.471466
176.172592
-159.246552
-162.721634
154.072784
150.044189
149.131134
145.321640
122.904114
125.406258
135.098770
149.932693
153.529938
127.786606
131.400818
154.449905
132.515671
121.752525
116.538307
129.411743
-18.311005
21.706223
-8.367620
-30.112595
135.097458
133.254227
161.250488
142.490814
153.672745
142.596100
130.903198
144.906891
143.968140
145.117569
168.073090
154.023834
135.544235
131.262268
141.620972
138.452576
134.069229
147.824158
144.600555
-2.168620
141.514282
115.373283
-39.932278
128.513535
148.861694
145.412094
167.388519
158.969864
156.997879
136.258865
149.438293
156.858459
159.772202
141.308990
135.932541
148.593109
150.195923
153.319839
-164.842361
151.430710
-31.574053
3.279367
-19.682087
1.121347
58.470192
139.968185
139.703049
136.851395
137.506592
156.040924
163.790924
166.822723
148.760132
155.344223
166.934998
142.985367
139.753937
141.008224
159.368210
134.365173
135.889755
132.930542
162.381729
141.801529
151.522568
155.197510
138.167114
146.225174
152.678131
134.880280
145.491730
137.279312
109.040504
102.433937
151.006683
165.801880
-38.019848
162.343109
147.311447
122.050911
162.277802
121.123756
122.832664
142.255417
145.282532
137.872635
159.115479
120.089256
136.427567
147.491348
112.227409
160.395050
138.406891
155.156601
159.318069
141.941864
174.316452
140.181870
151.122742
146.042786
142.455124
132.898026
139.325531
148.142776
123.171417
159.496277
141.447693
157.878036
143.647675
-55.475525
143.588364
144.921860
121.298058
149.927567
159.344208
156.688309
177.820663
133.294739
145.619995
148.716858
150.128998
135.926773
132.325531
158.237518
111.168564
152.057602
148.562317
141.627380
132.963211
151.202103
132.422577
142.627197
-140.631271
169.960449
12.671942
72.828239
-13.696934
152.034866
145.597748
154.352280
178.091949
134.573792
145.938904
134.165268
146.911377
153.512253
158.988281
148.027939
122.203896
140.517365
160.011383
155.568039
141.055038
157.344971
135.386063
3.342812
31.049017
119.419952
143.804596
150.571350
135.302811
156.112183
137.756439
149.271698
144.364334
131.397812
141.040451
142.459549
154.340973
127.775063
136.043625
142.540344
119.828354
151.794510
160.563583
-37.805199
-8.442129
28.595825
-9.089558
-41.367668
-27.471113
-41.110645
-41.007320
-16.713516
3.937858
-20.835449
0.126669
4.100118
-0.556727
145.475281
131.080551
48.484280
-1.179188
155.663498
127.948044
145.653656
141.500412
162.453369
158.486633
141.550705
162.199875
157.742065
126.860458
139.393906
168.580811
150.291580
153.443085
114.827263
126.546295
148.247284
150.856995
175.568314
139.913605
152.734146
154.700485
142.532623
149.053314
147.208603
164.477905
111.691757
144.954010
155.805954
132.488617
116.967117
157.880341
137.936371
164.484497
142.487259
149.248535
141.769699
173.705505
167.162720
146.733704
145.679153
157.912552
136.854660
145.242523
141.758530
149.209427
131.774948
153.240799
115.411026
149.458389
141.141083
137.788315
144.282623
154.775635
14.643045
-153.231812
-174.159927
-163.673996
176.320160
85.186630
146.327408
-156.547119
169.072220
-131.980972
151.959564
-124.331131
158.510345
130.336716
149.448822
-170.786072
114.633202
137.059555
149.710190
164.010239
162.948410
145.686707
164.599380
149.015488
151.097443
146.892883
133.793594
140.836868
144.642441
149.075592
166.497482
160.509293
157.020798
147.155136
164.823303
142.528961
153.951828
130.961884
148.620804
150.038406
-177.731079
153.275101
130.503906
158.128159
147.176224
118.526627
142.515900
144.802933
172.840546
133.831650
167.711548
-174.527924
123.555496
142.716675
142.043671
144.894592
163.059814
148.483612
134.675522
123.990181
135.256943
177.773483
158.968903
173.032059
152.303391
137.581192
147.542511
152.311829
138.597519
173.229828
159.982193
172.296738
151.380432
153.634964
154.122498
138.460770
146.849228
147.252060
152.459137
161.978867
114.350395
143.054749
165.204742
166.368515
156.044907
107.303223
157.622574
114.154160
137.986069
151.852829
149.011154
-147.810822
-172.649490
-142.292969
66.955956
114.242111
151.299789
125.554634
166.708603
167.461319
159.765991
133.679123
115.706223
-16.164543
-20.012827
148.172440
170.421341
136.223404
113.215347
174.343414
136.941299
155.346344
147.688354
142.139038
132.040878
143.046967
147.283997
-177.035934
138.693039
151.689377
167.692795
153.227097
127.992493
148.839417
132.420593
146.960938
152.917114
124.295021
16.874771
-38.626827
5.821135
-8.323409
161.294312
168.087662
160.392761
156.541687
158.417542
139.400299
124.804405
136.817429
142.144226
145.743195
174.724655
150.423935
157.422394
130.349762
130.684586
123.147636
138.789658
129.881943
130.653564
151.282059
143.466232
-44.377674
140.152832
170.775269
168.274399
144.963333
125.415245
-20.226294
-47.501141
17.885025
-42.693233
-36.335777
-3.921863
-22.152325
9.126386
-2.711083
-34.945774
-28.233582
151.883942
112.960556
162.423111
144.786118
165.028503
146.275497
169.270660
140.432220
1.199262
-29.584259
172.331146
148.330231
168.687347
119.852043
-165.827255
160.754120
144.699783
155.580414
158.854584
149.344315
30.485895
2.908989
-35.987335
9.372280
18.622368
-36.345367
155.602737
135.837570
139.487503
141.935837
146.286728
119.210548
153.141998
135.799881
150.614700
136.727341
35.390388
135.340195
161.061859
149.003189
158.094055
131.391479
124.081841
-41.170685
17.170124
-10.412686
126.733856
162.564301
160.926895
151.014648
154.126602
103.265640
163.086777
157.057114
139.478394
147.763412
132.173447
154.590973
167.892929
126.056473
132.167007
150.362549
147.498062
147.313736
133.671432
-0.701092
-20.368687
42.993401
-25.001232
-8.192182
1.129692
139.421280
137.032135
154.475708
148.662140
149.333023
138.234665
167.049820
173.585022
117.572372
136.705383
154.692093
-36.395546
21.465248
123.281303
116.722969
148.842545
139.613602
147.467239
145.308960
164.577789
141.534180
134.045242
128.245758
-170.573639
13.776337
-4.237852
15.013955
20.771526
-34.795925
11.620287
139.026855
142.161270
143.690308
130.714142
146.295624
-170.116211
147.523987
136.980469
146.860626
143.417267
163.809860
149.451431
120.375984
133.615677
154.170074
143.876678
165.108078
154.514297
160.879990
124.686844
134.462357
166.368958
128.740921
131.333466
149.973099
146.880112
117.927376
139.495895
119.118248
163.865921
155.458557
126.764122
140.551346
140.210464
160.227692
143.913177
160.176147
159.273438
139.787613
-145.322617
131.775238
-30.081602
126.200302
130.527893
141.739227
170.537582
157.417526
148.115402
148.798309
134.093430
114.907150
112.612625
135.041855
136.350601
153.628250
145.357407
140.018311
-88.493195
-16.217955
-32.253838
-41.922836
134.069733
137.339233
156.612579
145.460114
137.513687
157.434616
153.907806
152.269623
151.199356
156.401077
139.759399
142.930054
155.188385
164.160904
128.234131
148.169785
154.682373
172.780792
119.533798
149.237244
146.457550
6.900948
3.958392
11.005569
144.697830
130.629150
-177.321594
127.692619
133.557693
119.413040
166.025726
138.398483
136.626343
149.143051
165.079086
144.629883
174.222015
158.576172
-3.766604
25.169960
-19.462242
-35.704540
-30.798155
-39.309097
-31.693172
129.501938
156.975601
139.753693
142.407684
163.847351
162.294418
107.451607
137.927979
152.721878
128.253922
143.677444
155.023285
152.445786
158.961960
147.397751
146.248260
141.428406
140.732971
165.765839
130.908020
152.409866
151.818909
128.351929
158.058609
149.642853
4.102887
0.204630
29.357893
35.074654
5.658804
-11.648770
-22.835922
-4.177014
3.905652
-28.370323
-33.629974
-53.836792
-37.134281
-37.556992
13.012701
13.847889
-11.813679
-27.447073
139.349457
160.049133
17.827175
-0.653719
9.603409
-5.901263
-55.106422
-29.287580
155.035095
143.458282
120.923683
151.437729
144.380417
146.606812
150.524490
136.732025
-17.422142
29.850637
126.019562
127.534515
-38.688637
118.933533
159.666870
152.193680
158.201920
149.683701
152.103775
156.514633
143.286560
-10.358867
-1.570971
161.454407
133.907150
100.400024
141.565033
141.773102
168.071732
161.857941
178.183487
161.496078
127.973480
147.684372
142.027008
141.078217
131.748138
177.912216
141.696152
154.225662
168.875061
168.776794
162.641098
137.204041
174.082306
111.702286
152.786331
109.360832
141.296173
151.364334
160.823349
160.700638
117.524979
150.521057
142.288895
133.209412
140.489792
157.327896
154.413818
154.403839
158.309570
172.531754
130.409317
161.935669
124.539261
-65.788765
-29.330873
-14.058492
-30.565075
21.007843
-24.042118
-45.544003
-13.755511
-18.002371
124.448868
117.041176
141.815491
127.498955
145.460587
135.905762
119.561073
-48.340652
10.481750
-39.322117
13.125352
143.463928
150.550766
123.231140
137.229233
164.275116
150.361176
146.073044
117.687637
156.426758
131.716980
155.296753
147.854889
126.509659
139.125000
138.487045
149.958832
143.693451
160.243469
137.018280
147.182373
133.464874
171.409119
27.184406
129.787888
159.944656
118.407730
153.852951
170.436478
162.668594
154.708649
159.630554
-13.069939
159.184647
148.883453
157.389252
130.882355
133.029724
138.900742
151.575104
148.095703
144.810349
134.773743
136.077454
150.359482
131.797592
142.154846
129.154709
146.184952
107.218819
151.564651
131.771118
143.672470
148.185211
127.489052
122.581688
145.952011
136.681549
139.713623
175.647873
114.529396
145.041824
138.585831
-37.069523
14.411720
-22.663366
-42.677818
136.744537
123.710632
142.015823
149.689651
138.215317
134.162262
167.484436
157.125412
134.207794
135.315186
128.602203
-32.508892
-4.711602
-38.312145
3.713200
152.986359
157.246353
147.121902
143.255722
143.299866
169.143356
140.820465
147.121460
129.054382
136.394547
144.574905
151.578644
133.857864
163.789398
129.307175
143.299316
134.712189
115.760185
145.041824
160.022064
126.593231
147.829910
162.512680
137.839233
16.478291
-2.521191
35.820469
-39.533726
169.410355
143.072708
-16.944609
-17.827578
1.165836
20.612488
23.880030
14.272116
132.226257
147.578735
143.360016
134.208237
-177.617126
120.431664
162.568878
150.289902
138.746658
134.626022
142.188828
114.940155
111.471710
138.587433
120.415764
146.428268
142.898544
154.124512
144.729126
118.875191
150.751068
148.431137
165.859055
156.879471
135.522797
143.148788
144.136292
123.421623
144.715164
152.310944
151.360306
132.803848
148.266251
-167.111237
161.230789
153.115601
151.077789
109.553345
155.820801
143.728790
154.518509
145.908676
158.328140
25.518034
-136.390671
26.373894
131.437637
157.720184
150.173615
120.887413
102.276802
153.544662
153.956253
149.896866
155.732498
134.841431
157.178802
159.254715
131.783508
156.902786
169.015717
162.250183
129.835327
146.251587
160.149521
137.316391
154.030029
154.345734
129.673904
-178.897842
165.047424
131.816299
148.590729
158.637817
156.071304
143.662277
173.685822
17.150829
28.593811
152.837799
22.204163
32.474670
18.802639
18.422089
67.319122
110.233376
142.662842
138.391785
150.194534
166.437866
145.877289
147.503204
124.569519
130.821121
-162.828644
151.737946
142.431732
119.849525
142.743591
137.921982
151.295731
168.353561
146.570969
147.054886
161.648438
168.953781
151.480316
176.024963
150.561188
145.997940
165.820206
151.749985
125.930199
156.477203
124.471298
154.024918
143.319580
121.355949
176.470901
145.665497
121.322571
156.980484
121.383026
175.538315
119.542732
161.209671
87.149384
126.591362
111.154259
136.448273
155.222977
139.489456
139.481567
161.123856
158.165146
150.982452
144.044479
-6.615001
-36.881050
-9.714765
18.589260
-12.699079
-25.599895
-45.611866
143.322922
139.997101
152.198822
153.266266
113.873398
133.138412
131.289536
158.453735
138.986633
138.476562
170.917557
160.309189
150.935638
153.743805
144.983322
163.318344
149.250107
118.697151
146.862366
151.545334
-23.511961
127.831161
144.029968
160.444351
135.455856
135.747833
153.724197
156.169189
125.387703
167.694275
-16.723881
-40.186462
17.432369
-35.621605
153.164185
149.915085
138.342194
-25.800661
166.948608
162.912598
165.811493
146.789551
131.610138
-45.157372
13.217434
138.747818
141.165253
151.461884
121.485878
139.953156
146.078430
175.983017
152.277847
158.614746
156.230911
170.892822
142.704514
137.962006
173.009567
148.497299
133.729385
161.577209
164.813782
130.925949
143.932236
135.715302
160.903000
169.441635
156.672531
146.118530
133.009949
100.644974
142.372772
137.938599
145.245773
155.516434
171.968735
-26.280811
11.928627
-19.412664
153.384048
147.160248
173.114151
176.543839
-15.861780
17.885637
-68.134613
147.639053
172.353516
121.280251
1.671872
131.209183
136.261505
144.983994
162.009323
139.988022
144.473022
138.495514
145.687683
151.069656
130.464905
142.852219
150.392181
160.729263
0.331613
-46.674728
-58.084846
-86.338455
10.532370
28.226440
157.092392
141.489120
148.781860
130.232788
136.526382
165.155411
-4.679479
-75.290550
148.851044
122.687569
-177.977158
154.087036
146.890015
129.533661
143.387817
163.098587
147.048599
170.523575
123.168083
118.144974
149.635666
142.715454
173.631989
4.178655
-9.005557
-15.324081
18.370697
-10.977430
-19.920656
-7.215206
131.823074
125.996574
136.760559
133.700378
158.145447
135.726608
151.527740
141.676620
141.604492
143.060928
159.945984
126.475410
142.037933
132.062241
129.014374
140.154831
165.588333
171.855469
133.157196
128.187393
143.803635
139.257858
147.499466
137.858215
137.666092
152.449768
12.924361
-10.146408
146.384583
-56.277611
141.210983
140.142395
156.513168
145.388077
132.811157
138.431351
159.946274
155.891342
149.092606
130.903015
152.345581
168.957550
133.595276
104.577606
-36.009689
-6.873095
-39.829571
147.934402
136.300751
121.504112
141.072586
117.318153
159.865616
129.017929
141.697662
137.003372
141.518387
145.719803
142.982025
128.408157
156.103668
30.654150
146.722305
-179.685333
157.664474
-145.695969
-165.278366
-132.722122
-170.016861
-165.003220
-135.142944
-145.473755
27.380983
34.681992
21.074286
39.088951
8.662202
78.086014
30.144703
163.294220
119.407654
172.267227
62.304840
140.092697
145.983414
109.627014
148.275314
137.388290
-0.636737
100.611008
154.088654
147.245132
146.177322
170.327621
131.083542
157.097778
109.117432
149.760406
-168.979584
146.102570
1.875237
-26.563568
14.402360
139.349304
150.590195
146.224655
134.584030
172.980576
157.197617
157.981796
158.327332
136.913376
147.522705
153.849808
143.816544
136.145248
115.206039
113.609329
146.899017
136.915848
120.050598
-38.566292
-44.362358
2.247421
-46.477970
-24.128153
-1.790675
-6.488575
-0.145370
155.799057
139.721619
147.248611
146.962433
126.241119
147.205093
124.181465
158.772598
169.136475
151.620956
116.274841
150.577576
145.287430
145.220764
147.477310
108.776840
172.589096
132.347610
130.431107
146.147980
150.361542
135.392242
168.116348
149.834412
164.360611
155.726334
126.654160
139.677551
153.417053
153.793228
122.423813
150.908432
134.659409
142.617477
142.613480
144.330612
155.397491
136.951736
160.998672
116.203453
151.879288
164.052277
-25.983603
-24.964958
61.631142
160.427505
148.492142
162.500565
128.023529
161.171555
151.293106
143.252579
139.592941
162.557800
142.352402
128.868423
121.635117
156.337418
136.331650
157.047043
143.968018
158.196274
136.601532
129.754944
126.215752
156.420807
136.249313
147.975662
166.816147
121.980591
151.581665
158.802124
159.560638
142.178925
3.841398
-53.671318
-1.372733
137.570862
139.790848
46.927746
10.491806
-26.574434
-17.236473
11.498191
13.041880
11.363905
120.894180
121.853386
164.738693
142.180923
146.963684
136.878677
144.412918
145.743073
-176.567886
139.509995
173.307449
138.233383
148.815094
140.496933
158.787659
164.461716
152.765747
166.930969
133.974106
153.186554
150.998688
152.981308
140.411331
122.138229
-28.677580
-27.413513
1.277482
157.715851
120.398117
29.802132
20.763599
156.841736
-30.297375
-42.541416
-38.398750
-28.747883
-7.566182
-18.859941
-25.620581
-13.238015
10.331748
153.536819
137.012283
148.322189
149.160492
135.385452
174.214340
148.094589
148.114319
143.609589
150.549545
171.850876
154.503647
149.789261
133.551559
150.934601
126.589890
129.481995
142.315216
112.177269
152.261032
134.626907
165.228638
155.347107
136.802002
151.997116
167.035263
138.596710
151.919327
153.461151
131.379044
171.767883
132.396759
140.621124
136.676590
134.551529
146.811157
120.141655
131.491730
152.386597
143.957428
124.581467
145.994064
167.094635
138.301651
150.079269
124.253593
143.519989
143.779175
148.324722
149.736313
27.726259
6.275542
40.868446
-43.268967
-54.397690
-43.452652
20.189445
-175.265320
162.358047
90.671654
145.836166
171.569611
149.698288
139.246231
143.419342
147.601501
141.257950
159.051895
148.383194
129.981339
158.864212
156.399689
135.387711
150.541702
103.913651
129.451401
146.402557
150.408112
150.802811
167.346436
147.355194
-41.379795
-15.972175
-33.579491
-34.993286
-36.387989
1.072467
13.447441
11.424478
-38.350296
156.014648
161.201508
140.028976
174.852112
166.778519
146.074875
129.348938
144.638901
151.150757
112.985115
155.625397
158.665314
133.438278
128.350052
142.138947
144.334702
129.517258
150.373047
162.022568
137.993134
135.856583
142.588669
110.697166
161.677597
142.787231
136.166504
154.094101
143.143356
154.005020
170.030472
145.519760
156.392242
124.370865
172.280411
135.989182
137.511627
144.089905
167.615479
142.290817
163.182724
-162.523468
-176.266495
-143.229080
149.425247
-152.371765
25.737669
11.360283
53.423313
145.549744
138.829514
7.303958
79.597786
25.446783
-128.876694
52.405018
19.489468
-163.322311
166.711151
13.869089
14.396139
17.294821
150.670334
-171.003952
-127.341217
-151.795563
5.139917
-151.294708
-168.027191
-169.052567
-152.007690
-148.214111
-176.476501
164.069794
155.323883
-148.348068
165.755020
155.016083
136.489166
118.948090
158.945038
155.025665
140.012024
101.236031
166.590881
167.209671
136.851990
162.557114
146.373886
122.497192
-5.166267
131.892258
160.215530
150.914276
136.335464
125.877075
118.903641
148.265228
139.160782
150.832733
145.418686
172.549332
156.118713
163.159348
141.562851
165.243057
133.602020
149.514557
156.988037
134.623291
138.941513
151.342743
154.868881
151.432556
133.140732
140.311234
128.549438
141.896622
-7.608006
1.842919
159.405807
155.803894
169.936005
147.380249
157.112854
163.168610
130.681763
134.701187
114.689140
-39.963558
-31.318493
-7.598275
118.855148
146.496048
141.754257
151.712723
7.482937
-3.631624
-43.353462
13.823697
10.554486
-8.120738
164.281525
155.860886
160.014465
151.374619
153.313263
173.338257
165.000092
140.886078
143.696915
154.005402
109.035988
145.847366
144.550629
138.420654
-15.959113
130.197556
160.227356
127.762260
118.629288
163.578781
145.172287
144.723343
141.196930
140.052368
134.441345
145.781754
133.963852
148.882690
132.508606
142.171234
-170.480087
139.728058
124.940216
119.787727
153.327286
153.043442
147.350830
134.868851
157.388702
162.998734
142.162750
131.198303
133.586502
143.377472
146.551163
179.172424
155.246124
153.959717
143.837997
128.214203
139.306107
157.537918
162.610626
136.179016
139.289139
131.913696
141.041443
128.034149
-41.351364
-2.101427
-3.829298
-47.730309
10.422280
-34.978699
-41.158791
3.629359
-10.780232
-3.205585
7.156754
-15.350665
10.223294
150.943558
117.676460
-19.274870
-6.209178
11.044518
7.569630
21.654547
-6.312239
33.910748
-17.365192
-25.265783
22.178892
135.380341
146.385620
154.793655
132.149872
159.130661
153.750458
-45.220421
-12.123398
-18.389120
3.971234
46.288963
-28.508739
10.546876
120.051880
150.438034
171.214630
149.506165
3.767643
18.598204
-32.346848
134.342026
137.819839
123.897820
11.391189
22.686003
12.105010
150.211502
151.647446
160.038925
171.730591
170.290695
165.697464
174.723022
133.124985
146.003723
135.106949
155.522537
145.830246
146.662262
162.805542
130.485916
153.979599
159.421616
128.355911
152.489914
141.348953
144.422195
129.066208
132.475143
-30.891220
8.877302
-27.027111
-2.739812
145.621201
124.769081
139.893066
135.784744
154.037979
132.597321
147.313400
146.552322
158.881317
150.030640
135.991913
137.197678
132.875198
136.579193
125.510048
86.382507
175.760757
136.376328
145.659256
125.046715
165.854965
118.131516
126.399734
128.768661
142.415863
139.522232
137.029877
125.602776
150.949280
141.608887
156.609573
143.901260
164.109604
143.003311
147.934799
155.782440
159.182800
145.050735
171.927628
167.669846
136.485565
141.846252
149.469330
69.559906
16.866711
-169.677628
-127.884277
146.527145
155.974655
37.275349
9.975393
118.240471
139.247894
148.257080
127.944801
164.134705
146.741409
138.810638
120.800041
142.804153
132.733658
30.390219
134.901199
163.345474
151.259888
161.953171
15.465909
44.799114
152.643906
146.785049
134.921249
150.476486
156.282089
135.450455
147.940384
165.838852
151.175217
148.133072
98.151291
165.203110
174.917923
169.742935
161.804031
159.197800
161.026733
150.481018
145.092499
149.143646
147.764740
155.508469
146.303726
149.157211
172.827896
126.592087
141.315903
134.061859
162.559128
146.442780
-142.573883
149.948730
167.486786
148.032684
147.559067
128.082382
140.284653
137.811783
114.090240
170.073151
140.391724
143.592545
154.374695
151.666779
146.238815
141.727066
110.859039
149.087036
139.862671
133.202545
140.797760
153.370728
120.279709
140.376999
151.582779
127.517166
-33.650387
129.858521
159.151367
-158.822357
140.002594
133.541260
153.403351
119.056122
155.779022
145.736115
117.751595
148.247971
164.412460
-9.042984
5.781707
6.096800
-140.947464
176.761658
-172.396988
-129.383728
-169.538177
-170.271683
-150.729416
-139.964966
99.298134
124.613914
153.332047
155.518555
122.891212
168.442749
160.610870
28.502972
2.832965
14.542862
-27.235014
163.242920
154.664047
146.789993
160.508621
152.981277
164.384964
149.379425
164.449112
161.027100
134.257523
145.046661
159.767380
131.250458
141.016403
151.451508
146.420395
146.176102
168.528778
-45.164165
-4.019854
132.546509
136.149811
134.340576
10.110500
144.212585
152.976349
156.798782
127.659660
147.089859
135.375595
124.994751
134.514801
146.275620
158.063812
105.045761
125.305656
136.711502
134.476883
156.662491
144.208801
167.030716
139.545990
134.834457
149.460770
151.391418
145.100662
142.179108
153.579468
154.865997
125.827637
117.180618
158.595535
111.195442
170.392563
137.795258
171.035568
174.928101
142.690018
138.755127
154.259521
156.151810
144.335999
150.024689
140.865265
167.637238
127.301643
129.511169
148.319321
153.683105
156.936279
162.118881
142.717255
144.938965
138.258774
140.819351
165.879303
147.443619
134.264771
-15.813930
12.229450
-40.038425
-38.318417
1.080284
154.553024
164.407623
154.367157
131.908905
150.697632
152.386520
119.750534
155.577789
153.500168
151.162888
177.445709
137.175735
157.041550
161.279724
4.099496
-42.979008
-34.162739
-46.033558
146.056824
135.736786
170.708862
155.746796
144.601959
154.405396
158.118134
171.845856
139.537949
145.104660
113.796478
126.362442
153.473175
132.633286
165.421570
151.473068
135.896408
174.639206
164.430450
155.270905
121.624390
143.036285
142.027527
158.342102
137.608322
154.737152
152.237457
137.268860
152.595047
117.335457
128.508682
154.691803
140.811279
120.113243
-49.758709
-38.847282
35.536568
-31.816523
131.457275
155.418152
163.826233
147.254044
148.286240
131.181870
148.455734
152.899780
160.236938
162.303635
137.875687
147.824799
142.495514
107.850433
155.783981
150.994934
130.961761
133.524567
128.032974
141.343933
129.659332
146.783295
138.130188
150.541107
149.072784
161.646423
175.506149
141.800552
1.920812
131.476822
146.468353
133.660919
124.487625
160.629028
154.924973
143.509567
158.834763
147.508636
148.060349
132.403366
151.836716
28.743586
-37.010429
18.433714
119.243729
123.561943
155.212906
148.573471
148.217407
135.321609
109.106422
172.149689
133.059265
-9.054514
9.993948
10.026306
120.065269
145.714081
117.201462
154.135681
152.043289
-1.869802
18.509993
5.974286
-52.481365
-22.189302
-0.160713
-37.868343
146.306763
138.713089
130.356003
175.275192
102.454414
147.263412
147.351562
133.843994
156.578751
140.036392
169.445862
146.438568
153.807693
16.688110
-10.193523
5.352914
-21.287952
-16.802433
9.838411
-34.740009
-52.392487
25.168827
-16.135702
-8.510777
1.028695
-43.594402
-48.213966
-14.582562
-4.515705
-33.739910
-20.236317
-6.885127
-15.596424
75.775993
172.630981
151.319168
141.373764
134.633270
135.340225
121.292679
163.003021
147.544571
177.999908
126.583206
123.400459
145.719543
123.694321
106.896950
170.200119
161.591171
141.140259
151.262512
126.861809
154.878540
157.614929
164.790970
154.094162
165.385727
125.847305
155.526993
168.749268
149.746185
-177.385345
128.858047
139.021912
170.274414
135.065750
167.521439
163.262329
160.494308
163.552826
155.388306
139.987076
129.945007
129.940567
170.610855
115.236664
151.133087
156.906952
-130.812561
173.263550
140.136475
131.007065
152.481476
141.453140
147.341782
130.902832
150.922638
126.964333
151.876907
136.455444
-47.117500
-9.077943
2.776221
5.549978
-5.054894
-12.352912
-39.513142
-30.336718
7.407084
38.150822
-8.609390
151.913589
137.403946
168.560211
148.995850
126.088219
150.657135
162.264420
131.928085
130.788467
137.286987
140.671051
144.165939
146.896912
165.830246
139.239212
139.187164
138.087601
145.564468
134.149216
153.387573
131.792755
144.778961
111.116905
146.113998
155.165680
149.306808
145.040649
-178.436386
141.094620
157.418655
147.553818
150.794235
130.021530
136.947815
120.236496
150.613205
147.093094
127.039680
133.426544
157.111206
66.678352
143.257065
-1.150631
-41.806305
-16.478676
22.538702
-41.586422
152.814011
1.686556
-45.016262
-34.124863
-26.815197
163.633423
152.587326
114.921532
164.354858
157.226120
136.937668
149.453384
151.638947
166.420685
145.884888
150.260452
139.308090
-36.889454
19.267553
111.335037
145.381943
157.222946
0.912788
117.468071
136.500427
126.320282
144.766006
178.976074
-35.161388
19.756065
-7.894312
-43.885662
-34.302517
-2.531495
50.238232
107.959282
165.115768
133.840042
160.220230
145.727371
120.489532
148.155899
125.428688
137.669418
131.736877
157.308243
162.831940
118.256973
141.157578
134.851700
175.095505
151.377686
125.163918
118.000130
155.333786
170.044724
126.272690
87.372070
132.776382
143.534180
144.221207
153.870255
139.384598
118.065140
150.967010
154.424484
129.925735
146.449982
10.542827
-18.638979
3.354680
-31.817945
-56.810490
139.806152
147.940735
148.104507
143.251053
135.893463
143.920715
153.248337
141.566025
163.155167
153.359604
135.189575
116.413208
153.627899
136.440186
161.243988
123.349495
122.458839
141.631378
142.889328
144.470398
142.777344
4.197127
22.618719
139.865601
132.145599
152.034882
150.420837
140.912567
143.244003
123.681480
162.302444
138.392227
149.896362
149.584579
176.076431
152.610046
157.324280
-166.301849
145.617752
152.780228
122.950600
136.922531
145.117004
137.234360
152.386795
147.059021
121.922119
151.755859
149.004715
129.281479
119.046997
162.097748
165.842529
145.266830
170.667206
128.314072
156.338684
130.665619
15.811009
-3.982412
-8.838447
-41.161438
-9.233908
5.137782
-0.311533
-40.839401
15.031584
-0.574031
32.338814
-7.167683
-30.164343
13.676136
178.187042
143.295059
144.706848
136.108307
25.662155
28.448133
-20.189011
1.303262
150.078506
128.245117
3.509280
12.118469
-0.562322
-37.679779
23.322613
11.804518
-1.960544
17.795994
-0.795493
11.092137
16.346144
-5.667871
130.177475
168.743607
159.748718
144.611969
159.797165
150.563339
140.386368
148.933182
136.218124
150.570877
153.829910
150.913467
-178.558273
-12.676689
-41.386112
-32.432667
3.872874
-15.541914
-27.332403
17.094585
133.144424
149.645386
149.126373
139.475006
172.809875
142.239838
171.231339
170.507050
145.316101
156.000656
161.993011
155.581619
155.278442
137.098862
140.871353
161.660599
140.351379
155.707642
167.525482
159.006348
140.417130
149.775909
127.128120
163.777466
121.046547
140.466049
136.893250
140.951416
149.061340
141.295242
178.671448
139.104126
28.773840
-13.871341
0.851338
-21.316004
2.284819
-36.887707
-7.732714
-28.940737
139.221054
178.491684
125.410965
138.777802
120.779678
95.791702
159.347672
142.854782
122.765511
143.500809
137.703232
138.835205
148.016617
140.503296
108.453499
140.084824
127.381187
133.631927
128.752365
161.110519
147.733200
147.959778
115.265259
133.707016
136.324097
149.296906
47.272316
151.494354
99.605949
121.496162
151.869705
128.042786
130.625656
142.244049
145.796173
155.685669
-6.723216
8.525210
26.339523
21.677607
-28.403704
155.190643
148.044647
156.990738
164.736725
115.248878
159.390579
151.096115
122.949982
173.759689
137.180634
166.806839
-33.977253
3.910111
145.921158
97.987724
139.357788
159.097275
151.820709
151.847000
153.977219
142.532120
150.508804
162.971954
153.429306
137.513428
155.800156
151.639893
150.082275
136.076523
141.834854
144.412231
138.887360
138.491562
161.547287
146.919601
156.380798
146.698563
127.631355
125.423920
127.955215
142.594162
141.670273
171.314194
147.467682
158.367264
172.794525
159.201370
145.896179
139.615402
121.285904
155.966644
152.223648
145.264160
141.085632
127.570526
122.549965
147.543991
137.244949
141.566971
151.097275
114.229851
154.418915
116.683670
153.533890
150.275330
150.028976
144.900497
165.508621
144.858994
-13.220242
142.032181
-30.981989
143.979950
140.931381
131.758911
135.945221
143.624298
141.000061
163.550949
139.151276
-30.900320
24.113243
7.684211
-17.835854
147.965927
153.824158
150.652878
144.536240
148.193802
153.194916
135.010086
168.762695
168.152054
135.918137
-152.600143
-47.213333
168.772156
17.957830
144.633057
140.743607
161.528549
141.835953
156.925171
142.787552
119.174034
152.845337
151.437607
135.182068
175.494568
38.110615
166.704788
161.879517
108.184837
144.170486
137.755585
152.857666
140.960709
138.523911
126.075859
154.924728
160.967560
170.700760
130.193970
155.407761
158.090103
151.499573
152.845581
131.385818
142.801590
149.678909
164.108429
125.612564
173.117508
151.912231
142.363983
140.803802
148.073059
122.319351
135.711121
148.193832
118.960129
144.827621
-9.198747
15.256454
-42.395634
121.492950
-20.220385
-11.167152
10.033503
-9.734255
157.021881
133.482086
145.466339
162.118103
102.420692
125.011757
140.953064
137.780243
138.502029
147.367081
134.620270
117.133560
137.677917
150.341049
126.633148
125.045883
-4.741567
-38.446041
-4.954917
-15.686570
-39.011841
138.000198
135.991180
158.620972
147.324356
134.355789
144.297058
145.627579
143.924789
140.533401
141.817856
135.926422
154.961609
141.503143
143.609497
161.137955
138.837692
154.606232
154.432434
157.871536
14.289643
-8.630216
-23.629482
-19.056431
0.805029
-3.167679
10.365493
147.681442
139.150894
147.517517
150.501709
139.627075
160.829483
144.381989
163.028854
-48.857399
-40.098850
160.616058
137.270782
148.779221
124.873634
149.927155
120.986687
135.467422
-43.364983
25.718040
10.714211
-43.784389
134.455429
131.924164
148.275604
151.372086
141.032028
162.362946
140.324173
140.340439
16.038216
-48.213638
-6.770801
34.063236
24.170216
-42.361893
28.331108
3.130316
159.510132
144.138306
143.462509
153.664566
163.305389
150.585617
157.279236
134.674713
160.840088
140.903793
-41.386742
3.174778
-42.056698
17.247372
132.726212
162.602722
152.123672
132.003036
149.926865
153.826096
117.409645
152.052261
131.344681
155.576141
146.469788
127.948372
139.256561
-33.473175
2.837453
-14.721396
-26.880713
0.461401
-48.181187
139.732224
157.968689
159.570709
150.246170
134.116730
159.639389
107.451210
136.389740
34.064865
133.811600
172.229828
148.396896
144.733017
126.780228
16.641260
179.796326
-153.238953
157.340668
125.403397
161.254868
130.633820
147.452866
107.814964
141.165421
140.707764
139.279266
155.842621
145.541214
124.142754
-179.106918
117.983421
156.957031
164.552505
-19.339066
149.955063
176.664520
132.477768
153.011093
131.908432
-33.398632
-10.732712
-26.101749
-1.883567
-3.621311
-16.873583
2.623982
-14.196045
137.576736
128.450607
144.725983
167.467224
157.393005
168.045914
143.211029
133.692551
130.261505
148.109177
143.008362
173.540283
134.878967
167.306915
137.808151
153.895935
130.549454
142.440079
165.924500
122.023956
145.215240
149.829834
142.703979
156.256058
14.317303
-42.509090
-44.160080
10.226065
16.066202
18.673920
8.898103
-5.271988
12.666211
54.028397
-30.063278
9.182282
1.057584
-14.960036
7.055578
33.231155
-27.684500
-17.497595
11.854894
170.262558
154.326599
110.564484
146.505463
167.389755
139.165314
141.562561
141.729340
148.329376
157.053055
141.676758
146.732132
131.020462
153.510574
-28.045099
25.678497
41.059845
146.895279
146.386703
142.942947
150.825363
159.245117
161.942413
167.774338
160.265121
141.383774
160.141876
154.754089
137.203583
157.097672
144.774216
141.624374
168.169373
145.422348
140.067780
122.575249
131.829742
13.555539
19.123270
40.653996
4.445322
19.786039
-20.034418
-40.050110
-13.078513
141.580109
148.361557
154.229507
154.446045
146.814148
148.405746
167.162827
157.395264
129.151123
139.504181
125.539085
144.440796
151.575317
164.813599
151.220245
145.849915
160.828796
150.141449
154.994995
135.620728
154.971420
136.282562
156.717087
131.984772
131.446442
143.734528
144.813095
141.106339
154.826248
130.244675
137.548859
119.921066
134.650894
156.686447
128.841736
122.086372
139.406235
153.867004
140.408157
158.395172
128.907349
0.355533
127.605659
157.858154
117.889359
164.197418
140.600311
152.112015
159.577087
167.104355
131.799286
169.203781
159.031006
161.787735
147.618225
144.715271
-63.675472
150.788422
144.594040
139.592392
140.217026
153.179413
130.888016
-174.818680
121.479660
139.957138
103.578377
143.580490
131.960754
143.137115
122.316345
150.409454
139.431076
121.609520
102.316223
147.520416
135.828415
179.648331
148.683655
121.571022
148.981125
156.359436
142.406952
136.188599
129.241821
153.206879
151.727570
137.408264
133.919952
151.261200
154.947525
133.970108
156.084183
132.314743
151.871841
129.715393
126.253784
146.213364
145.011002
138.736435
168.172012
23.814051
169.647934
158.423141
141.429611
159.725174
155.836487
16.513807
46.178082
148.654419
150.630936
144.442215
170.340271
144.264954
156.519562
146.669022
157.465546
-146.137299
21.236910
33.073318
162.403061
25.840384
80.626953
-138.781677
-167.804184
-167.209000
167.221344
148.829468
165.306610
146.347946
137.421616
132.476868
-6.901630
5.909528
141.932358
154.946732
151.525955
153.370758
168.471832
148.807678
129.111740
142.567017
152.103638
151.606812
160.908188
150.718536
134.700790
158.990540
115.698318
-26.470747
22.029551
-44.767010
-34.687290
-16.935970
-24.621916
10.099698
7.139629
17.428255
139.753494
163.719055
-177.371323
148.255905
148.505646
160.188690
162.259872
-0.756922
11.592908
-44.655300
-38.075016
-38.135384
4.264021
-21.062010
157.694763
130.484390
148.298859
-24.266954
-2.030279
0.789815
16.891459
-20.256664
-29.111839
-13.810040
-2.711877
6.315903
0.860028
-2.930845
31.811474
2.578912
-46.583160
-36.822273
7.183704
-0.843719
-28.329746
31.727945
147.213623
148.689987
154.237900
146.459900
134.713974
177.569153
142.233475
140.756561
112.994278
170.415237
141.740494
145.974640
160.222015
148.996643
151.228287
143.553116
164.497604
149.353195
157.519867
159.642746
135.823273
161.598816
153.697891
146.526566
119.136513
166.617188
-174.117157
150.641266
135.189514
149.260498
140.470932
167.868317
129.896271
156.601715
131.810516
136.893311
153.428055
154.091675
155.274002
152.022949
156.277863
157.841553
154.174301
161.967056
145.129761
148.968445
145.396332
165.792603
165.497421
149.561600
111.145432
147.713394
148.233017
146.517075
151.535690
142.426300
130.162048
148.368744
148.672913
156.480347
122.870476
134.200241
-8.826925
151.173996
151.395081
144.433090
154.602478
-28.415619
158.966034
141.129211
-169.308746
10.723300
4.024868
138.826981
140.619003
149.203140
145.282562
125.722824
26.710659
132.500793
-139.316589
162.411636
148.717239
132.755508
139.606110
150.222870
128.374496
138.127396
131.387024
101.006187
147.778809
137.686859
168.363281
130.492035
157.343246
149.512634
120.121712
140.885956
133.399139
138.061844
144.963974
125.442879
142.486984
128.607559
147.207108
142.550049
143.990112
-173.285263
147.809021
152.083923
139.339264
159.771271
133.138062
127.064926
161.404144
144.007095
160.865799
138.200760
121.963707
152.046967
165.825897
155.467316
147.079895
136.290924
138.884888
162.244308
149.681290
145.876114
150.931793
160.166229
126.444458
140.440948
161.273300
163.820831
137.832306
133.990326
143.163605
103.516594
153.248154
162.296539
125.380821
143.031174
139.452789
154.132553
137.215836
144.309479
136.440491
149.364731
122.364922
155.364609
166.374207
158.235016
141.635483
146.974869
130.213669
153.944443
157.779831
123.191208
128.382843
151.582932
-1.943500
-19.978991
-16.930248
11.745829
-10.624861
-26.015940
-41.051483
14.460174
-44.490444
-39.423309
-15.580982
9.281945
136.984955
-39.107815
-52.138081
164.232193
148.001389
140.445435
133.474182
146.471924
125.782051
153.377136
125.794701
148.304855
134.016388
120.006744
163.998947
159.415359
159.109299
134.635254
154.144165
152.028641
142.179138
126.597588
146.560165
167.489349
138.171021
141.727600
135.456467
-71.172195
1.200893
-5.106607
-10.209547
31.225233
-18.891483
5.141289
132.127213
144.823746
138.972656
110.002884
-15.043339
2.020326
28.196474
21.346535
-31.390947
7.089278
4.503152
8.609276
-36.432484
-150.909027
135.558594
148.789276
145.637924
152.196411
131.318146
111.059456
152.442917
151.942673
149.040848
-178.037750
135.651428
132.314438
143.388443
129.784790
156.686722
54.426605
-171.850311
-177.734177
-172.889938
79.775185
17.762150
69.237175
-176.424988
-128.303223
125.590820
-176.962997
150.997360
-164.851532
20.577934
39.891071
144.002533
151.714722
8.687832
27.206659
11.241743
-40.391468
1.751113
-6.715656
12.994731
-38.442707
20.832676
-0.251788
148.121552
160.119522
-39.240295
157.945511
157.767349
138.390945
113.268494
137.393265
153.277069
152.355286
152.329651
127.710106
139.780289
144.677216
137.894547
177.244858
28.297295
8.814921
116.839043
160.479675
136.020630
139.558655
142.981506
111.209869
148.535995
164.732773
141.300140
148.156158
156.324783
-37.410934
-6.681959
170.072052
130.393112
140.466141
131.792892
135.210602
144.359222
151.810562
125.818787
129.041107
138.052078
159.963837
167.818497
147.278839
170.927673
147.398834
167.661926
106.200554
171.658554
133.773865
175.653717
163.019470
134.198624
143.366486
150.936630
-9.833934
20.893309
-32.522011
-51.510475
136.795044
167.638229
116.700836
148.895355
146.933075
145.110809
142.093521
151.986755
136.843430
142.146606
125.528595
138.269394
153.261993
142.085846
140.863556
-176.755493
128.241913
144.835236
144.944778
124.322525
148.247330
153.658554
178.928986
120.500374
168.157257
149.264267
165.576797
133.497711
169.772568
155.349045
152.265411
156.225311
138.900406
154.539795
123.507652
135.749619
147.164902
139.162201
-39.820282
-30.711496
132.485031
153.143799
141.262070
158.429245
162.598206
164.887589
-11.270698
132.004715
130.963104
-0.996618
23.541656
2.969925
8.871281
139.639984
161.556717
149.556976
115.980011
159.808502
124.870438
147.809647
135.812363
171.547607
158.591217
21.400528
-5.258852
25.736647
171.591248
-39.684254
12.467992
129.425568
143.592560
160.961029
154.150665
162.640030
118.703545
143.673752
152.467468
127.983589
151.470825
127.451981
139.188126
158.704498
174.178284
129.539490
136.158554
152.381180
132.740509
174.842072
164.254395
142.743210
141.762589
158.215805
115.496742
141.679626
137.727448
164.743332
125.235954
98.688766
146.749252
148.359863
150.865112
93.287712
145.691620
135.580872
118.698792
140.300735
131.886642
172.532852
26.186857
163.747192
154.484955
145.233841
120.787613
148.082458
139.767990
129.003326
134.578171
129.762405
162.562149
155.141922
133.986008
165.532196
136.216095
138.275330
131.453110
154.070679
137.022308
152.198334
145.348450
134.353546
146.635849
144.579880
136.803146
128.140488
126.846207
151.609818
143.713806
144.074997
118.754128
150.361435
133.604233
142.395584
148.060043
149.675644
153.703415
144.902161
160.173721
141.418427
131.718491
127.227371
131.420013
139.528488
-12.359935
153.231781
128.311890
150.182266
147.468811
172.036316
116.032738
151.495270
145.278549
152.085144
154.736206
123.682045
137.948975
-97.080643
157.144302
126.323219
111.793999
149.185883
107.715355
136.986343
135.652603
161.506210
143.127213
168.907913
145.378555
157.858887
148.244522
139.440414
164.272354
154.679672
121.217659
133.565384
153.910156
124.365921
153.076248
138.916656
161.683044
140.440033
168.534851
152.617844
134.849274
167.893402
140.804443
155.751495
137.612488
-173.127579
140.002228
133.959427
106.392441
133.228577
166.834213
143.175507
148.898621
137.817245
156.171631
148.883865
145.658905
163.726517
133.570587
157.881500
159.691940
159.416687
143.032913
145.260834
163.435593
157.741760
165.615433
157.923660
164.420151
139.488739
147.772964
157.849655
121.535652
144.568069
170.022293
98.138847
145.337814
129.109436
151.827728
142.797287
143.362625
156.010178
121.734512
157.450546
118.170410
146.059708
156.473495
156.064545
140.071686
133.649139
159.186203
167.271957
142.067169
155.954468
171.646317
145.055771
110.496109
123.081055
145.569397
158.034393
173.580185
121.627274
155.375946
151.562408
158.616577
153.820557
-20.296675
-2.032880
-16.493898
1.911005
2.611945
7.884883
15.153940
-14.226732
9.697385
161.657211
159.771469
149.279404
139.403320
150.196228
142.089630
-4.933599
-16.520689
-7.998166
19.130127
23.186802
-4.187597
-5.179032
20.729307
-41.278030
135.853683
154.902008
145.627869
153.074127
148.031723
112.002075
151.347809
167.016785
144.881378
130.760406
161.986786
146.523956
110.279930
167.607529
149.619232
122.615211
152.344513
141.877182
143.931641
102.641991
139.162323
145.110367
126.146568
166.866043
140.791367
143.506561
130.846039
118.476212
147.015427
112.899780
164.612610
6.908589
-25.143553
144.753525
153.674408
157.913605
10.485390
105.928429
76.812286
-23.529615
40.755714
-27.423183
-27.437305
151.927155
137.432495
148.783539
135.561646
149.849319
178.867188
124.005455
175.197739
110.092934
162.822937
154.325806
138.836823
139.381073
160.194244
144.681000
143.735062
108.517105
136.963852
153.502365
149.041351
162.562271
149.626785
149.287048
142.275070
160.122177
22.025309
138.643768
167.801773
135.494385
158.776825
-10.718325
136.109848
143.706741
160.460236
158.786346
152.699219
142.184265
150.055237
153.307144
157.745560
159.921829
148.839813
165.434158
131.117126
146.622238
141.680923
33.001556
28.999643
161.364273
113.680443
159.798050
-172.808441
130.308136
159.538956
125.338417
150.193039
117.021225
144.088470
129.050674
-179.404205
167.478394
146.593445
124.970787
137.357239
140.493439
139.320465
165.080780
158.436111
142.941528
-14.897757
-25.140739
-10.377331
36.273315
167.206238
133.505814
34.662281
48.445988
110.587425
169.711884
163.348038
16.703632
-47.701065
153.613571
151.818527
168.076630
149.967468
147.428650
142.083282
135.678513
159.784348
108.619972
152.264023
142.859695
122.964066
139.874451
136.633011
-44.885254
-32.218258
23.927303
7.771097
-27.854633
6.913188
-42.539307
5.398625
155.569244
148.607239
136.370636
166.507919
140.456940
125.478630
151.936478
133.870300
133.317322
17.039255
32.553020
104.416183
-147.216797
22.349253
64.173164
41.953739
-175.001999
129.023087
164.458420
-143.409409
-177.907700
-138.660034
156.870605
156.128983
141.139999
148.053116
-167.411926
143.605560
158.576981
141.892029
121.051491
143.385986
145.356949
150.344223
148.800293
124.694824
125.431129
132.660278
-84.542290
144.567093
139.076859
139.082840
146.185333
-171.218201
153.753143
147.799927
136.545776
140.954224
148.037399
149.569794
150.065842
103.805237
151.816589
-179.821945
148.123566
147.818542
137.735260
136.898331
141.197876
112.928360
147.851135
-22.481514
134.577744
141.754456
53.704411
-44.097603
-20.109636
-33.574844
104.805511
148.349304
139.517349
161.287643
31.215033
-141.222076
-158.787933
-170.676239
-169.013489
-124.188225
23.422953
37.846771
143.255539
-168.173340
-147.682648
-159.335785
-132.844009
-135.721176
25.536467
53.024345
114.012634
156.395981
149.557999
152.132538
158.050720
128.073074
164.796112
166.434113
154.180801
142.551102
143.113113
142.353073
136.736511
136.862198
142.110367
128.076218
130.392502
157.092087
128.674423
127.256088
136.307922
120.473000
131.381516
167.068420
111.559799
141.231857
179.375656
137.646362
160.021591
131.859314
177.653137
139.241394
158.189316
128.545609
110.377396
151.820541
110.592644
144.261230
147.942612
149.667297
143.136688
153.758514
140.720718
125.157188
27.544714
-7.906562
-9.164996
-20.923779
-47.217434
-16.550699
-7.991193
-40.083118
14.797203
155.672958
108.136490
158.951752
149.147720
155.078842
163.369629
1.504542
169.577133
130.490723
143.515457
148.295181
149.647156
116.055519
150.633194
149.633438
-32.109173
-1.013556
-30.817799
3.097940
-38.010319
7.714087
26.814598
-1.562102
-8.664741
150.490891
136.286087
-164.506210
136.939362
142.118332
-156.828766
143.868149
22.364704
40.277161
6.009814
146.417206
121.155006
148.993042
147.595764
128.115952
135.252304
145.256699
139.062485
-171.434753
155.841797
131.648697
174.520523
137.759659
146.413620
165.241577
-44.073277
6.418693
11.080487
4.349110
-22.752144
1.834830
-39.086708
8.169550
-4.473476
13.258550
-13.208993
62.800259
16.563354
10.801446
149.781693
128.089050
154.473816
139.717834
133.688675
153.084564
147.809464
155.235062
139.534210
147.174835
168.560959
-168.496124
164.651535
137.186462
164.820740
14.375287
139.813400
123.220390
133.786453
156.555267
116.918419
169.174393
136.593033
148.837402
156.341843
177.358246
115.988602
123.089882
-12.740166
-20.847094
7.129097
6.715656
23.595293
-16.042185
22.400326
-29.045849
154.148666
139.858475
18.038855
45.130531
140.901276
-13.213281
3.186289
162.987305
124.611320
166.551697
159.711136
149.272232
147.457047
143.073029
136.579163
159.853485
150.145355
145.516891
138.608978
145.366669
139.770111
169.218719
96.467293
144.223923
172.337311
142.312973
167.154037
141.536804
164.031662
161.905960
149.652527
141.036545
161.417084
151.223007
166.390778
171.370865
140.135986
128.852005
146.084457
5.639445
152.886353
129.196198
156.875458
135.190262
136.331177
135.428131
169.872925
158.395065
139.637344
141.542908
2.764633
136.005814
139.581833
155.536240
6.233160
-32.970177
-41.014385
-11.325260
12.654821
61.154846
1.362718
-12.320641
12.263389
132.847031
138.366699
140.743515
161.176025
145.234543
167.825638
152.861786
134.166214
99.550179
154.139511
102.197113
143.894104
147.517944
142.296204
141.874344
149.856674
137.597824
158.545090
150.726929
154.354401
126.090805
157.248093
157.554428
148.135757
136.944427
136.752426
122.279556
153.917053
155.578583
165.586746
145.437714
151.715027
138.452347
129.870010
147.121536
150.234283
150.018616
148.105301
151.415314
118.165710
168.400604
134.469513
149.137939
152.754242
153.710251
149.345459
138.594452
174.280716
145.218201
165.143097
150.727417
137.259918
141.561752
160.650131
143.951660
150.624832
169.914795
167.558990
144.918823
143.354340
127.295624
168.091171
146.889587
138.638474
140.066437
154.336411
143.281799
163.423203
165.605240
158.632950
140.274734
165.983673
139.554123
9.062692
157.041473
148.788773
170.068604
162.401260
129.730835
121.918175
115.991821
147.378540
130.441910
147.478531
152.128387
-167.277451
156.897141
153.935135
145.680801
142.021332
135.128571
135.069962
134.704681
131.977585
134.063950
152.806000
143.011047
149.458725
142.377747
143.937057
179.703918
134.560699
146.746796
133.846298
148.657608
153.813690
152.510971
144.131958
140.492416
155.871948
128.041321
120.857216
134.954559
138.742950
155.025146
168.016418
12.105026
137.681381
157.282822
137.925186
135.077530
154.066895
116.342010
147.322525
136.944077
175.305634
21.041466
-36.766846
150.903946
-35.181515
148.802536
110.790756
157.664764
161.995483
105.982193
134.520050
175.954544
-4.138058
-34.822071
15.107206
-41.347603
39.652897
9.707091
145.911438
161.617081
125.401855
141.373001
159.064087
152.814819
159.219467
151.319794
27.968109
-151.018066
-34.498257
-1.014136
54.486870
154.349304
132.034546
145.205566
160.183212
139.210236
105.346390
144.583160
149.191589
141.803375
147.971451
138.936783
143.872635
136.507050
121.735245
145.596237
127.729500
117.751320
133.514526
164.860031
171.675278
164.523743
147.571014
150.012146
-14.749014
152.252640
151.313828
142.762543
148.212509
137.024292
143.241913
154.116455
127.257057
163.884171
145.056839
123.620438
169.335892
141.627731
130.910645
158.212326
150.710464
163.754395
147.798401
127.561211
67.264359
-13.577668
7.818988
27.730465
-18.264360
20.796761
-55.412746
147.985199
134.060364
178.428024
145.803192
155.182098
165.252563
149.022095
152.580826
148.781555
149.846313
128.287674
140.212418
132.183472
146.660797
141.293686
116.724686
140.706863
128.307724
-174.001205
149.203888
167.192993
53.674629
-42.729939
-53.555420
-0.076617
7.944555
-1.639008
-45.510723
15.032730
3.921813
9.194836
-3.508443
-5.340490
-6.424342
-45.674232
20.948895
145.734802
149.253540
146.406326
139.040985
0.000000
139.336746
24.794201
158.962036
134.661438
159.384125
138.720200
165.050903
151.351151
134.891083
123.318146
143.356979
106.459099
15.027674
-156.242020
-170.031937
-171.167740
-155.474045
19.577492
151.594559
150.377640
126.014015
149.562805
146.961533
146.046738
140.999146
150.959244
149.480743
131.260010
153.325974
84.401199
163.317169
165.157410
133.198441
157.444656
151.332474
151.395645
142.019012
126.485329
151.077240
164.130920
144.785065
-20.562393
-29.524773
-14.841384
-33.429264
149.795273
152.354614
149.148453
145.120300
156.807434
-34.968487
2.023520
-28.550976
110.919807
133.273117
154.228607
137.137192
141.720383
144.724731
138.080688
147.644363
147.032242
175.112961
129.419708
153.964050
161.226852
-39.467945
144.491226
147.761490
140.743927
145.435623
141.924637
118.918243
130.424347
145.391754
117.373871
138.375000
122.990936
151.236038
144.784927
150.685547
154.110077
-39.823318
5.456035
137.886551
143.886749
144.496902
148.307816
166.228867
144.854538
125.200638
152.543549
123.191277
143.743942
142.249878
125.190926
138.910660
146.630066
166.863541
-13.629620
-62.523014
158.869308
157.727890
130.762131
166.769775
123.528908
106.405769
129.808319
151.940460
133.503006
138.825958
153.954437
130.115372
137.799820
120.710953
154.397141
122.995033
134.508255
146.922089
166.025497
137.913666
150.229980
160.630035
147.124924
133.478119
144.196091
150.691238
148.566147
154.620605
150.473190
166.466202
163.580338
146.625443
164.815277
161.436020
149.170242
0.547512
146.788651
129.163818
130.703781
141.148804
154.464447
150.952072
131.246445
144.519196
144.699036
149.510956
147.445694
176.220413
128.033127
142.846527
134.864868
137.798492
176.134262
139.877182
133.909210
126.151665
-12.833796
-15.174164
-25.717648
8.994990
8.883121
-31.788774
10.679749
157.822617
151.281296
137.085785
179.538162
139.697403
131.897919
138.712509
153.959839
172.196442
-177.156540
171.811142
155.028152
145.663116
-4.232719
151.438644
146.773605
144.995483
69.949081
146.171097
138.350616
107.278229
125.580864
127.366440
147.400558
145.477890
128.239716
127.973412
6.145386
145.106689
155.652298
162.400055
130.126755
-25.013567
155.601089
132.721619
163.195343
144.461884
156.813660
120.696815
144.102585
171.988022
147.200668
169.930252
157.120636
138.698288
162.146088
142.108109
146.851181
152.246704
143.076340
148.869690
69.548767
128.587631
142.342239
147.650818
136.379639
151.611862
114.736137
131.515625
145.986954
126.113441
139.035202
147.001434
149.429565
134.618484
150.197052
163.620758
22.669510
-11.357664
8.279010
0.309010
135.613663
137.165161
143.848175
142.824509
173.282990
141.095139
133.008438
157.500229
111.095001
171.243027
142.986206
-37.126427
6.253290
136.734406
130.834534
136.193207
169.049820
151.042694
-172.570770
133.344818
144.146439
153.663391
147.039291
139.260834
122.811111
134.331802
147.016647
159.121262
128.956772
149.279541
167.481964
121.189651
139.313660
141.787537
156.383636
145.008987
131.667786
157.218964
134.114639
152.729843
133.250702
-22.755022
-15.983997
-161.175522
160.626923
164.490509
134.601730
165.360687
-12.696516
-54.456570
144.028809
158.140457
137.163696
123.299194
126.794029
147.479889
153.176788
149.771912
160.477310
155.243683
-149.731308
149.186249
155.694748
149.445694
149.117722
154.159149
179.204498
19.144670
-43.808334
-10.993864
-21.465267
-48.440479
8.547481
5.809270
-19.999769
134.592255
124.427460
151.347992
148.796326
-5.935080
-15.412518
7.763592
26.805128
-42.949535
10.547566
-8.534466
13.019979
12.538913
153.190384
135.963959
145.205673
149.745743
168.097961
138.291824
144.345474
155.687103
159.283234
136.856033
172.702988
127.629616
146.005234
153.169617
142.125595
106.223160
152.781891
143.528168
150.466156
139.407242
148.268402
135.447632
159.794861
137.223770
145.248306
129.806366
137.936722
154.220413
143.485138
140.772751
175.778351
-29.855984
6.129894
-3.841551
146.333572
-34.464264
7.942677
142.887543
131.681442
174.934570
139.892868
-32.325733
-16.662403
17.848570
14.083943
-19.580120
-4.958355
117.428925
140.416534
167.056900
95.788414
112.825409
107.807266
136.941467
131.314880
142.976089
135.743759
132.712021
151.406311
129.854263
-176.883026
157.009583
141.891647
134.766281
146.805298
138.399811
152.759567
145.947449
158.830002
144.512619
-29.010639
128.714737
167.882462
144.489288
9.232886
-47.586246
-17.804026
-19.677240
-46.824856
-24.102024
-39.436367
15.565488
120.767845
106.787758
153.766968
152.558762
156.132355
135.976990
147.120514
152.276932
149.083115
120.358582
138.395584
158.479111
165.099106
143.040787
150.119370
163.443405
-37.314129
-44.780102
-32.654766
137.846405
163.532135
140.067444
130.942322
161.116531
-4.930024
16.853630
10.668207
146.181152
130.372910
145.604919
165.183334
133.037613
149.937912
155.600327
120.375381
148.162430
167.745651
163.658936
130.578079
141.546432
124.355652
149.388657
136.997513
155.251419
158.973480
122.076904
136.851837
116.543686
140.195969
150.468353
134.294571
142.510223
148.233704
154.368210
147.174286
167.834732
117.850998
117.792999
154.947174
-9.793520
-9.707982
-38.271824
-12.471139
-27.438150
118.857048
118.562157
102.361908
71.361931
149.776443
-15.969741
140.130035
140.543259
138.460526
126.406250
152.906754
139.067490
150.198807
161.216476
10.863502
-7.231448
-45.170135
-43.747791
11.637568
6.051811
141.359940
25.497152
30.881569
-5.992142
-43.501083
-46.411579
-37.093781
-17.683249
18.810658
-32.837341
-4.547216
-16.587154
150.955536
149.252960
152.686371
149.506683
146.552185
12.232465
17.848492
-11.890068
-14.119252
-43.497688
15.569255
155.910080
145.625183
155.689163
173.162064
-149.403412
152.115524
-173.342590
-156.815247
-172.531601
126.421669
-161.621841
-154.623016
-141.720276
-170.587402
-158.916992
-137.389114
-175.742813
47.799686
127.801331
171.127655
154.396973
165.162720
168.167419
125.948555
163.213501
136.870346
166.193481
170.638138
-37.043316
-21.803570
-32.759712
2.676495
23.139301
-3.518474
7.612570
17.582628
146.425400
129.819000
161.819733
146.962891
162.546295
118.904869
118.897659
129.455444
158.735336
151.288315
150.712585
151.543060
15.376020
8.369029
-16.440685
12.160319
163.493027
136.720169
142.052216
148.848831
139.952026
143.005798
141.891632
149.736923
148.249405
0.215800
-36.887936
2.455988
-12.897369
49.480618
-33.789772
23.275736
-8.771000
12.919383
-9.304468
-33.875282
-21.515383
6.991116
142.322388
-23.634876
145.677292
147.309341
141.085495
129.126892
9.420683
-15.659759
-41.657612
152.275848
113.039330
158.109970
144.915268
139.217209
156.178543
150.039627
140.000275
139.094238
157.521194
139.700729
146.449081
1.487142
7.400272
137.454666
143.723450
119.712402
148.965622
145.218536
160.021469
131.857498
146.324234
169.211716
162.576004
143.559616
151.477615
161.538971
137.950684
146.354630
164.005951
155.548553
116.974579
154.273392
150.979431
129.204193
133.199234
133.090576
-160.971222
-147.544083
124.113029
-162.956635
15.031584
10.759489
167.368179
146.511734
-164.193527
16.061661
121.497490
-147.669571
-155.113312
-146.065903
112.412781
1.405556
-48.582947
5.659323
20.281950
-22.760046
20.975927
-2.533582
135.252197
156.480042
122.342667
143.339233
128.838547
155.326874
155.102524
123.626564
138.438278
143.235153
159.608978
148.038513
112.822914
130.138550
150.550186
3.777557
141.819595
131.032288
131.193085
161.988983
151.799423
141.819412
163.365997
154.975830
167.360794
166.877625
147.279953
112.119972
160.967590
144.459885
151.488235
129.640976
140.380768
162.460419
131.558716
-14.678424
-31.937929
-26.975721
160.646194
147.582458
136.240463
118.917686
132.361221
-11.896846
15.116232
-14.900453
156.377090
150.142471
133.845154
120.986809
153.009506
157.241760
143.237152
146.499619
156.098419
146.587387
150.896027
114.825867
162.829056
141.223602
140.179413
130.737106
153.976135
-20.331064
13.629272
10.049387
148.200165
135.563950
148.814453
139.221054
148.786484
159.586700
152.841690
143.504288
146.939865
131.184708
144.319992
-148.259323
-162.671463
78.757431
50.095612
21.892464
151.088364
125.957054
150.744171
148.289902
168.527298
171.430618
153.229019
157.620209
19.428780
-48.694016
-19.245600
-13.694728
-21.381680
-37.220161
-43.564968
-3.707870
-60.089714
-45.754475
-2.846476
38.360394
163.377319
137.084763
131.347626
144.250793
124.072289
147.942062
162.139832
120.201134
114.584068
141.009430
141.706726
169.451553
142.042114
136.165894
153.427444
133.019150
139.777222
128.163513
145.954926
140.667953
135.580612
65.939323
157.349716
131.711060
137.078857
130.406876
143.454559
137.858475
151.255783
133.299286
115.589447
133.869110
151.760864
142.968643
146.863235
169.541733
-19.944340
33.282467
138.097244
145.112000
149.111008
-14.069228
50.453178
133.005005
155.820618
142.702744
140.864502
138.907715
139.502151
149.119751
-169.652649
125.031441
163.517761
122.115891
162.481232
158.882568
-26.662067
2.142014
-25.864395
-3.933728
-12.289954
-22.578291
11.560301
-12.815210
-17.364265
-40.570408
3.602609
-18.678102
158.688828
139.548248
160.438278
-78.683266
144.357346
142.972244
154.020508
139.162613
132.337006
144.356720
126.653282
158.173767
160.908585
-175.016296
135.949417
141.670334
152.358856
146.290588
152.689133
149.004181
135.609100
140.312897
155.129395
131.653809
175.321136
141.570724
141.682343
120.488480
179.476959
146.703110
148.185104
139.196320
153.275223
145.815796
177.046524
139.928955
-176.128174
-174.754166
137.180145
134.728302
143.744080
150.080811
163.288284
116.524254
165.780746
166.552200
154.325592
163.444473
149.531662
158.231308
150.795685
167.085876
156.543839
125.545265
138.386795
162.790527
131.017120
126.076012
152.095444
136.138565
141.073349
-25.207602
-24.485359
-17.875849
-14.665737
-2.586037
-44.590103
-3.672904
13.606528
-38.945488
22.022476
148.306076
162.775513
165.737228
153.155777
149.946152
143.489883
149.219543
135.879837
154.136597
123.941956
-33.884892
-38.557964
158.209381
134.121521
146.304932
176.660278
152.197327
151.074554
131.722946
145.987274
166.543320
167.585434
142.917343
164.323776
170.322037
140.824173
108.733734
131.108337
140.268143
138.778824
130.357697
149.253677
137.210587
162.604858
148.565903
150.525391
162.450272
136.875412
128.006317
144.720688
139.227280
143.182922
112.836861
153.945099
162.929901
161.880936
156.448013
150.250717
152.299301
146.927872
129.192413
143.528259
151.073883
165.011597
-19.789650
-4.606109
121.625305
151.169312
149.155289
146.521225
171.291809
160.518112
42.251705
164.359619
161.109024
158.487396
152.504715
143.335495
147.905365
-3.611458
-35.827221
-5.904152
-0.812047
174.327408
137.678665
135.248123
123.327240
-35.496490
-2.539524
39.261311
0.485778
-36.682587
-45.440018
-6.044940
36.387291
-1.330162
-105.593719
21.359402
112.913155
163.784286
154.646805
134.180786
136.936905
159.944138
168.637878
130.739807
142.722641
140.905655
137.210846
123.924171
126.846375
159.014725
146.967102
145.952423
165.318390
173.296036
129.507294
5.477757
-8.345156
149.121292
162.736267
147.859879
148.547897
144.514572
166.412048
159.967178
117.885208
150.061661
150.605743
166.738617
144.121307
114.890633
137.508392
156.952148
122.565308
139.739426
161.256989
148.042053
141.812912
145.608475
151.887314
159.452728
117.962578
8.206118
5.803329
-40.147343
-10.461493
31.081850
47.160130
-51.511223
138.763474
121.689896
140.077835
152.942764
170.095932
116.745575
166.337387
137.875229
139.283279
143.049896
161.397141
145.683868
168.493301
164.547882
138.918274
143.670181
146.467682
163.834381
143.489288
147.134705
128.782822
135.541168
133.005630
142.109283
9.989815
-47.467064
-33.618938
24.565845
149.611099
122.690437
152.558258
152.570786
111.743484
140.204010
143.228058
124.925491
150.037613
145.103378
160.829483
19.073702
133.799881
141.582550
131.783096
-175.861786
133.379425
169.738373
145.900681
-8.310659
168.172241
8.345980
-40.368027
56.850124
131.019012
151.392502
155.606812
11.365517
-43.763584
11.230684
147.385468
-0.958179
-46.045300
140.790680
164.329773
152.905045
83.311829
147.164917
151.392136
165.613785
133.520020
-154.659988
128.640869
1.454949
131.317734
153.409378
117.577011
169.691391
149.237183
145.218918
123.235184
7.636636
144.936035
145.524216
169.356750
161.280502
162.451645
143.583496
156.946045
-177.612213
124.559067
154.563477
140.279922
148.092789
150.642273
161.061722
132.633789
140.351776
130.126114
143.002899
155.706421
129.307358
119.255302
163.997452
14.456276
-53.183750
-43.212044
-18.944645
26.017746
-29.448181
-43.374897
11.890930
-6.056215
11.097639
-48.470947
-0.120331
22.893112
171.439209
162.959915
137.100769
151.403000
142.314285
112.763298
145.610352
16.486404
27.402710
10.226931
-16.473703
11.462140
-1.176530
16.582500
-18.586967
-6.227370
-1.236381
-43.505085
3.928000
144.908768
121.983482
132.308990
157.185349
132.953995
156.666763
131.667679
146.909119
149.052200
145.403488
124.526749
-164.036362
131.284088
133.303589
170.164627
168.343124
142.483383
146.666107
-174.003830
159.338547
144.905045
151.905746
146.171875
103.028976
136.688705
121.504700
135.741898
165.301682
139.822250
165.678177
157.300598
160.995834
158.553162
139.476273
145.412491
160.153687
130.329376
134.123352
135.836029
146.052139
166.407318
138.787018
117.288933
142.209137
151.868637
134.205429
142.410370
129.964035
136.240204
141.911957
120.048767
123.679176
121.699951
142.838699
128.092865
154.407333
139.071823
160.466141
154.300980
-2.956183
-50.935001
-18.009331
19.228354
157.604752
127.641655
132.009476
141.135925
140.358658
109.047913
149.158844
147.797302
133.845505
135.159256
138.446945
126.444679
149.921692
163.296066
174.917694
152.002029
136.195465
143.306580
141.641388
156.275757
160.703430
116.595909
159.888702
155.863739
165.097244
162.445816
150.609604
144.774292
177.176163
152.288788
169.192520
141.950714
162.225235
145.717850
159.044205
159.925995
122.147133
138.205856
160.605865
154.660507
161.613846
128.045410
135.344208
128.447754
144.713013
142.737442
131.258804
162.591309
165.736847
169.719025
162.576828
135.311783
145.671371
136.620911
138.959320
169.144485
137.257477
143.802109
134.801514
164.821655
167.821243
140.744324
146.749298
14.422666
-32.230423
10.503260
55.976864
-8.324989
28.912195
-13.255080
-11.211291
9.977286
25.072704
-27.237627
-1.516074
-42.633457
-3.628171
31.207729
146.734283
159.100876
169.436478
118.455940
-144.056366
29.200064
29.747658
84.507866
177.539383
89.938652
-134.343262
-154.079086
27.276329
40.441441
69.603439
-164.553848
-177.698700
-163.781311
-155.673996
149.482285
141.782074
-171.867065
19.832003
128.853561
158.845398
141.428177
136.224106
137.536469
-11.482967
14.724112
-11.417424
-0.896784
-24.476309
-23.067596
-44.300415
-38.265404
179.506226
146.432022
8.533799
-0.514343
14.203048
20.500658
141.838333
-18.622902
143.528229
165.018814
135.036728
107.565407
157.977051
157.657394
153.928024
176.855515
144.300888
169.795135
156.029999
137.475632
11.049935
170.694443
-141.013229
-172.111862
-119.019402
174.076645
164.442307
155.744873
-147.279831
21.748087
50.528790
-134.587860
-137.576416
-150.431213
-161.154434
124.723274
45.263775
21.241812
37.752010
43.731651
72.511986
37.636600
-174.071228
-177.308044
-151.022202
140.385101
149.944534
118.093102
163.263840
153.943909
148.289703
123.609680
139.132172
-18.029125
134.144165
155.731308
148.277771
126.953865
-96.752960
-41.780128
161.057037
158.563004
138.492065
141.501709
28.424740
7.807332
2.870853
150.399490
44.476261
-172.066391
-155.834656
157.791718
159.551666
161.278671
175.015549
148.856781
165.595306
-13.400132
154.702347
137.896790
137.651215
148.692551
127.227921
119.576775
142.161697
160.872681
160.134750
8.948785
50.638741
-23.079552
8.265338
-19.755318
1.875341
176.119583
141.273926
165.266815
124.897652
138.079117
152.202255
133.039810
163.083908
107.542305
124.585716
47.166069
47.384262
-153.598923
-154.056992
-159.427612
-156.925873
28.020262
113.787514
36.478878
-138.569641
-173.836060
175.314438
-154.475784
-165.318909
10.041243
146.065506
-160.397385
-161.314026
-175.303055
-131.130020
-143.749435
-169.047836
-166.323685
-136.408798
-145.597260
131.440460
36.455925
27.841028
-164.379242
-161.515549
-138.467300
-150.858353
132.126526
155.991730
147.267410
125.785591
161.766144
157.181747
135.360321
126.512199
5.403306
-41.561020
-31.950800
-33.767914
-18.113445
-23.189421
35.393188
-11.447764
-35.984192
111.264023
161.735458
162.553009
-1.279166
-30.480827
2.294308
8.410154
-20.197775
118.302925
133.680527
147.834122
132.082230
136.344910
143.161118
134.960846
145.039795
118.697723
149.736206
119.107239
146.394348
144.878662
156.586182
147.537201
150.146408
129.638382
168.879837
124.443047
135.707703
153.768051
-15.279539
13.470566
135.096832
113.148018
147.200256
138.575806
144.926346
93.841202
130.295258
139.895676
154.868866
109.231277
127.346031
160.891983
150.894196
152.457520
133.631775
140.943024
170.613312
131.374847
157.234909
167.701767
149.691803
122.710541
155.897507
144.941940
137.062057
142.957260
176.485580
145.714462
130.411407
155.330811
-177.263184
155.395676
138.962646
130.766373
152.584152
138.767914
142.665894
146.113602
137.372421
140.823822
126.891907
130.083832
131.737656
149.703003
156.857742
148.390228
158.777435
136.605957
154.863373
143.581848
102.385277
145.201004
23.424740
147.002609
151.964386
143.155121
160.356857
152.880890
145.827499
163.233368
130.665070
137.660965
162.505508
154.678589
133.604172
149.961807
159.427979
167.704483
146.888977
154.701584
139.488052
122.509651
140.002686
152.393677
158.235962
162.357162
151.548004
137.553040
135.043320
148.397659
148.755096
151.422638
151.706177
150.349670
139.439285
178.695831
148.582367
156.364853
136.183762
149.420227
-47.768158
2.683215
-30.732924
-33.749466
-1.568353
19.785444
-31.732193
42.648258
13.453315
-2.870172
8.052177
-29.331415
-5.503064
-8.353576
11.802732
56.083424
-25.748260
140.467102
139.571533
149.291916
-41.278816
-3.552752
-45.891396
-2.262524
-12.170448
-30.493238
-12.324546
-12.069701
1.219649
156.200638
146.465149
174.896484
145.352676
152.471039
150.000839
161.326141
169.751312
149.483826
147.473984
29.008553
-43.638741
31.885801
-31.007708
-40.254627
139.118301
127.134933
144.127289
134.530289
166.341675
157.327728
145.617569
-7.059775
-22.652481
-176.005646
140.546188
158.550705
137.878998
147.743973
145.594635
135.683197
147.517700
140.840378
162.856461
158.276596
132.122421
138.078461
144.419113
124.365265
163.876495
140.268845
165.366867
132.220840
121.435181
153.373932
150.759964
-21.072605
21.636780
-22.596224
-4.240947
-37.318493
158.562576
143.371918
141.029572
147.972122
170.370560
-37.068001
-16.185163
-47.380951
7.130941
-64.124390
-44.612724
4.710770
-42.772228
22.000160
142.921936
170.718842
160.443024
146.264862
143.359741
150.115234
146.869370
143.055023
121.417015
154.893646
164.766724
138.202728
122.570992
120.002426
154.694763
153.044006
151.934784
136.330322
139.984222
134.218155
147.545685
147.900375
135.702286
147.742477
151.274979
148.655167
115.052139
148.471741
151.673355
133.898300
-147.706451
17.361610
144.132217
-161.335083
-142.899536
162.610886
-159.715210
82.447495
41.977753
153.460724
164.873672
156.604324
150.272400
137.998474
166.399841
145.545364
157.441193
149.943985
142.414276
133.677216
153.208969
68.841309
3.883528
18.857712
24.041582
-135.178528
177.384979
38.041237
52.311516
24.613569
14.354927
156.852554
-154.499115
-133.370743
-161.749237
-174.769531
-145.427383
21.314877
16.693436
11.417975
23.232714
40.285683
145.484955
111.348076
133.658188
138.428040
151.473816
118.620735
150.186478
154.697876
2.471480
16.281004
15.282041
-6.021774
-26.734270
-37.089523
-20.274136
-21.002613
17.661558
14.327547
-1.655640
-31.342609
-30.457619
-44.287888
22.194889
-37.755848
1.112587
19.110912
-4.280570
-40.448383
11.032728
-6.421716
28.982727
8.700506
152.677872
148.181488
0.098912
24.781158
-35.274227
-23.671810
11.576479
21.795853
16.695850
20.284906
-44.888966
120.007484
144.363724
155.606720
144.372131
178.319016
164.716782
146.835785
137.554596
141.253189
139.671051
143.268036
147.033417
7.118137
-1.709262
-13.383720
-31.577953
-22.741430
-3.600707
-18.572498
126.613152
160.547852
118.236008
140.781143
151.049683
147.533630
108.298828
136.033020
24.287296
3.526644
-11.006660
22.589779
-42.661812
133.461578
133.773544
137.269897
108.206512
151.757385
137.739807
142.268188
143.911285
151.616333
1.393110
48.070244
18.937828
-23.198013
-46.418484
-33.421181
9.167825
111.585739
155.366776
127.235680
153.776932
143.361496
151.933640
112.048424
154.895004
-22.837048
-3.182723
-13.015264
-9.938638
120.590233
141.303909
157.475754
134.787186
69.108910
130.286209
179.315567
145.942596
160.961548
-174.568283
106.699928
165.755890
147.357819
129.189758
144.079758
175.873260
138.536346
156.119980
119.369820
154.638596
136.852295
146.075775
124.680359
119.957542
128.212341
130.695587
136.281845
139.027664
155.903320
138.109177
134.822662
163.987991
130.523056
149.600311
138.934586
155.968643
146.565552
153.236969
160.387070
132.625809
141.960373
156.131668
134.603485
92.767189
138.165787
168.468277
120.419586
-24.705719
-28.647198
14.738172
-27.513258
9.116798
12.042690
114.950462
141.615372
118.496948
143.353409
158.233246
-129.582932
154.641464
121.154984
99.481689
138.066528
164.656296
114.943291
161.888977
155.303726
146.057846
119.207588
146.588303
149.400177
119.493004
164.749451
133.682800
157.341995
148.081543
162.476974
150.766998
129.883469
133.664230
19.640675
120.534691
151.023697
172.330963
152.613647
133.978287
98.252869
142.205582
157.885162
173.438385
176.139725
149.993042
169.965225
167.857498
150.347290
163.859818
138.684418
135.186996
153.156677
146.641113
148.074966
147.119705
124.934456
155.202332
138.418808
172.748215
-12.640956
15.135130
17.490267
2.563000
-20.211224
-21.439550
144.888733
109.059395
122.579651
154.214874
132.595047
167.733215
145.780594
160.085587
144.515030
147.221298
131.538574
168.737045
135.719299
149.365845
155.273254
155.458328
129.536163
133.292419
153.977203
132.968475
143.961685
131.503204
131.870453
21.713081
-124.121330
-40.006172
-40.720913
49.790596
-0.237388
14.830502
134.680405
116.492355
141.738647
140.540237
136.598831
-170.844910
-153.508926
-138.504639
147.405441
-147.039246
16.309156
156.660400
112.198143
163.704956
160.369263
156.823257
164.904160
118.734612
149.864410
140.778503
134.293839
108.963867
141.104141
150.861420
153.926666
150.633820
152.827484
156.201584
149.665939
137.420807
134.206573
156.642700
122.927429
153.464340
146.716415
158.394318
117.700356
142.826904
165.218216
140.232971
145.302612
140.818283
158.401428
117.126892
165.907089
140.047546
-21.191685
129.774429
107.381905
132.955002
103.434586
144.048431
145.756088
157.843658
137.659424
128.836182
134.098694
157.013916
137.952087
131.738174
153.647446
129.413574
163.792267
146.256561
147.902161
170.740021
155.020798
145.738419
140.956024
154.319550
148.162781
125.874657
126.319489
140.553406
173.289032
158.970993
151.614868
-15.937337
-25.692373
3.114013
15.645987
-25.344372
149.074203
151.455368
168.792587
136.288269
3.289798
153.091217
143.165176
139.160690
144.808975
142.895645
118.119179
135.958099
133.415680
138.982605
159.772446
149.231400
129.842178
130.678650
142.777695
171.888855
149.917053
152.855682
143.622086
156.714752
166.715973
148.922974
146.714676
123.150108
145.451294
143.719864
136.190308
150.211517
149.517502
148.344955
13.396462
146.841156
143.976135
137.145966
144.899155
161.290314
44.844364
-163.516663
-159.441864
154.161163
123.915550
156.630127
168.686630
148.252960
176.494888
134.866226
113.314774
152.514587
138.997070
145.426132
136.735596
158.358948
145.610123
126.530556
169.610214
131.085388
147.340927
131.328491
153.206650
124.971634
135.631943
156.508682
156.171356
162.044342
124.004044
126.956436
133.753952
137.143524
161.153900
152.303970
148.000458
153.424362
148.788284
169.474121
115.338341
143.659668
146.403076
145.726181
132.019730
117.404839
177.900238
151.561340
165.728622
144.224472
147.285583
132.220383
136.188354
148.446869
169.577927
135.593231
148.019028
156.884048
119.632248
130.208786
143.788452
-39.993179
-34.982803
4.554318
110.833992
149.995972
136.451385
144.523605
173.564026
126.816635
136.239670
140.924149
153.927628
138.929672
-175.278381
155.082870
142.113800
150.405319
145.627762
144.489532
144.093719
151.973740
124.416695
126.972092
141.889297
156.867523
124.588684
165.337662
137.381332
-27.768240
152.577118
8.640450
-30.990370
-26.336113
158.192886
124.190193
128.174149
152.664917
153.670380
158.495682
149.105392
164.828979
150.290207
139.210907
106.918625
144.104446
146.553162
137.533829
151.825363
130.020920
131.878906
155.377808
161.688354
147.111847
129.758163
-30.488258
-10.017181
-16.589607
13.173045
134.023529
152.325439
128.956009
-20.408888
6.537530
-7.646318
16.435013
25.630625
-27.616592
115.774170
156.709961
138.313568
164.809204
155.949432
151.925156
172.492813
148.291718
157.860779
135.830795
133.716492
162.351074
141.185410
145.978516
142.825821
-5.971300
140.412308
131.106201
163.757629
134.597748
147.803436
151.480194
129.697357
102.043907
7.566000
22.067297
26.084480
0.855237
-43.081272
13.352170
0.210289
153.372742
150.126587
145.347015
153.239456
134.681152
140.439056
144.116806
149.939606
138.053131
134.607681
138.592590
146.934357
148.609909
4.988923
129.181412
158.427185
149.989685
145.630569
153.777542
149.816971
3.556333
-31.168625
-11.586975
11.519843
-16.831730
-29.579395
-32.370388
-3.317709
-47.638817
141.510117
165.208313
150.584900
140.765106
147.035919
152.375946
130.867264
151.641754
138.788391
129.269653
152.404388
134.404861
118.885666
154.648010
145.384964
133.245178
136.593964
157.163101
118.622482
134.208054
-44.143570
125.665581
132.294998
151.834656
144.364777
114.360092
139.893692
122.198174
142.934311
163.155197
-20.604696
-0.349426
-11.871622
-22.317949
132.410675
158.945740
147.712753
164.453949
169.980865
164.323517
136.493011
138.850830
149.599121
158.652893
151.903656
156.748306
113.870094
144.824051
167.280472
158.398163
132.953400
-176.203964
145.001526
112.132324
20.510262
123.488541
148.192413
13.407307
-43.662830
160.353302
153.267990
155.661041
134.131165
131.601898
145.701324
151.500229
129.282715
130.761627
139.878204
110.766670
153.867340
137.586182
153.371063
97.278923
148.968643
153.563599
127.455421
144.004196
128.663437
164.815292
141.364197
126.656136
152.085327
16.656219
-24.470274
12.174060
3.721891
7.125932
-40.204044
30.491524
-8.443316
-45.548439
-12.499731
14.625080
-18.305754
-44.439194
-4.160100
129.129562
143.004898
160.481812
163.027863
158.705368
-46.188347
132.381866
161.366745
162.567551
115.629211
158.057892
158.252747
156.606308
129.391693
136.497467
135.236160
120.689629
-22.329458
-0.362077
-4.433852
159.759094
114.368317
145.926208
150.667923
148.200439
118.000282
129.378128
149.431061
151.149567
153.698868
131.303192
150.890198
142.079483
148.251709
172.920593
163.065201
142.972870
161.862244
154.533875
158.380417
157.735046
17.297348
-12.854857
-6.536360
-9.136542
-17.465229
156.883316
151.962326
144.146332
167.759140
162.264679
141.245224
137.891754
173.810349
153.619003
115.914093
-5.610980
155.640167
127.476578
131.663651
118.031342
10.624230
36.338974
13.620587
9.389335
-37.752472
98.204247
138.242935
140.783173
148.892883
0.419181
-3.130316
27.256508
-29.604433
-7.546704
-23.194208
-28.488327
-32.767200
149.771393
159.180069
173.626465
152.728897
122.720612
-177.400375
152.856171
136.393219
141.467697
140.047928
140.682281
110.622658
126.879349
163.681580
117.003304
148.108795
165.521011
128.171158
135.781174
145.403336
135.261963
159.988312
151.907516
143.669342
140.085510
117.813614
163.597794
94.992706
147.278091
143.608353
149.489700
124.420029
145.007919
147.891602
160.378220
152.616257
14.440165
-6.559809
-28.702145
-48.967594
-1.929757
31.759186
6.641984
5.503919
-21.257397
154.652664
153.314438
147.583206
149.642288
143.119156
158.911713
150.387299
143.716354
2.386385
-7.041858
12.901377
22.615734
-39.902763
-4.592565
-1.895478
142.557648
137.500977
149.150223
156.986633
149.594894
162.935013
164.339310
143.491760
121.590103
144.155014
147.154678
176.178726
125.604401
153.876450
162.691284
139.136597
143.330505
152.709091
171.572952
162.604507
157.142899
19.702417
139.697388
148.978271
156.325439
159.586472
20.005110
160.311813
149.105225
119.373451
166.788635
121.052147
156.145401
136.583145
139.605621
6.630636
105.046547
144.574158
160.404755
142.126984
108.939522
118.268105
167.227554
131.737900
155.884140
139.981171
153.139740
-22.815920
173.244293
131.079224
2.634108
3.293961
127.157585
144.892532
-13.203940
-30.037264
-3.813156
-52.107304
8.300920
-4.176967
9.161757
145.163712
122.121674
145.418304
144.113953
148.009979
143.765686
12.085239
-13.101719
163.770721
152.485596
122.097931
111.480339
127.808075
132.578705
131.409561
130.281113
123.559219
141.559143
145.611557
155.205963
160.158813
136.290588
64.096413
14.317345
-161.673492
-133.997742
86.402718
67.101730
57.081982
-156.829910
-166.070160
77.234146
130.672653
146.322891
138.600098
157.344177
110.043152
130.995148
129.651566
159.820953
142.936005
136.433899
157.355988
148.934753
141.031113
168.071716
128.153687
161.224731
135.013321
141.639130
116.825966
157.790497
156.119629
144.327972
-162.523010
151.616119
-37.088264
-36.886158
18.061483
-16.574720
155.632248
141.862122
137.822037
160.354416
157.045593
147.697998
158.242661
115.130615
134.284683
160.196915
135.091583
127.090034
138.821365
164.917419
150.019363
166.323532
158.829407
144.925629
145.812729
167.643539
128.638138
-39.917850
12.103022
67.693848
5.443449
143.895981
170.280273
144.021240
129.140472
140.316833
154.057785
118.325851
152.843567
158.689774
-19.098642
6.234607
18.429640
19.231049
-49.136940
-15.608878
-25.749062
6.361219
-91.413536
-45.593479
-13.245738
151.738846
162.195938
140.378891
137.411636
151.581482
131.583267
138.874374
148.029099
167.683701
161.815720
141.761856
145.046921
157.470856
161.690430
154.454193
166.249268
157.167267
131.565811
152.566803
124.195015
131.223328
146.582291
129.306946
145.619659
145.213959
138.091888
140.726944
151.393478
138.034775
168.030258
128.813919
128.834702
169.848312
156.704346
134.660416
147.239182
150.627869
148.039490
159.005646
140.852051
143.978958
149.917999
157.822342
161.270813
145.363815
169.326141
140.416458
168.544830
150.183670
164.227798
148.489212
141.176346
154.253815
155.899445
120.907143
138.874756
123.575790
140.823486
171.365952
114.758781
154.547760
148.137436
157.015244
130.199799
154.729568
-50.433224
8.030328
145.756805
147.302109
171.862274
141.706207
139.131638
148.582458
143.314880
139.081680
156.374054
122.491714
145.409836
147.873184
148.336563
143.996887
167.461884
168.684464
137.767212
143.479263
163.418930
160.515503
139.961380
152.332352
149.105148
146.723984
146.481415
134.018478
-23.768913
-45.621502
-14.446505
118.967781
150.839661
143.432190
135.604553
132.407944
134.183273
166.472183
142.476151
128.636414
112.950752
151.307648
156.532242
132.248947
137.196243
148.359070
116.142883
28.717321
-17.515247
-41.791374
29.727491
-22.437229
-34.453987
156.930267
-0.491385
-3.869738
-30.624643
-35.543549
132.428650
145.935440
123.887657
139.600433
154.315842
149.377823
-49.234123
142.005035
164.916214
141.097702
134.116653
130.710464
135.907455
137.406708
140.825577
152.245468
118.349464
113.353661
148.201279
132.108521
156.326813
129.049438
150.272690
147.316101
120.803360
144.981384
136.885925
163.496140
167.527771
157.552155
140.258072
150.113495
129.444458
163.825363
138.424866
108.418358
-6.238819
-28.064253
150.406952
135.228180
150.590744
-40.835148
-20.138313
-1.136428
-13.028570
102.785957
8.894658
-24.745539
-20.182508
136.676727
140.195557
142.796921
132.675934
134.284027
140.927597
141.768524
142.491577
158.161743
140.867157
65.861916
175.520386
154.274200
127.120827
149.876236
172.535461
157.629608
124.256065
148.920258
4.042686
20.973801
150.814651
166.016739
144.460526
112.394226
138.485077
126.509743
145.808075
-39.237598
-2.314099
-2.340004
-16.626217
11.448729
-1.788597
26.849751
31.321955
-53.147934
-27.375511
-18.692514
-52.189243
154.620956
146.837540
159.016556
133.782639
170.324585
126.806229
123.149475
128.676270
3.857372
24.820621
4.027252
20.765690
3.096929
-28.176773
80.152130
157.548553
160.007278
164.593277
119.224113
162.499863
145.193329
153.376022
19.279369
19.536837
20.854509
-23.465313
159.034714
143.963318
-5.973171
-9.594869
9.785526
-32.102077
0.233231
-48.702286
-1.526750
15.696054
-9.201715
120.452103
139.644897
140.730392
144.325592
149.706253
174.017166
175.895279
166.552261
21.048569
35.101650
155.331024
132.686874
127.677742
162.620224
119.660889
117.821304
155.888840
-2.574583
-44.326611
-51.460171
150.372192
138.087860
159.060608
116.476288
152.208664
140.562668
140.643661
148.276657
157.532333
145.608200
100.634460
-3.808326
17.205893
5.076399
17.488245
-4.740037
-47.765079
-44.549587
-8.506022
6.799533
7.861298
-35.165920
8.949290
-15.403083
7.811730
-1.780592
-51.002480
24.798084
-39.688461
-9.382697
4.398637
-21.542658
10.071615
-14.499413
-25.511595
18.577343
137.378662
161.609222
31.635460
-8.562817
-20.926809
0.019782
173.697937
153.197754
145.333664
152.353851
-34.883484
1.147395
27.408972
-11.538348
0.614212
2.016448
-36.406643
-38.522053
-40.432220
150.177170
10.874730
-0.259443
31.437256
-17.356527
7.553046
-35.888935
43.637547
-31.904758
-19.901455
111.050957
120.480949
135.228333
157.930359
167.797958
157.638718
149.512421
141.858643
155.376755
142.883453
140.151047
159.137268
-34.510151
153.017670
158.785751
175.237610
123.045166
133.575119
54.312981
158.219162
150.916290
140.056412
144.762802
154.081573
176.288742
153.713455
139.637466
152.295609
133.297226
144.809677
136.395432
159.157776
143.559616
139.174072
146.302750
141.078583
138.449860
130.201218
154.504715
137.641129
162.691040
139.918228
142.497635
155.326950
139.754471
124.775787
125.576408
138.389374
151.360718
154.046951
153.229309
143.962097
153.590942
149.667999
139.740555
122.677292
157.247467
138.348450
153.105698
0.203672
-13.606122
10.128557
-11.423236
117.428352
133.545578
118.829781
17.784021
141.409882
134.856659
155.884689
-26.352898
25.771912
18.348438
5.295722
115.752190
156.896362
-179.960419
127.455971
146.430176
142.535385
117.249046
134.215515
148.345444
170.572418
-4.045543
-1.954145
3.188316
2.582780
1.263930
-26.569565
-37.920937
159.344528
131.581009
140.850784
139.722992
142.918015
27.561916
-24.090548
-25.234425
76.294373
169.807755
140.569138
156.558426
166.432556
137.837402
141.612076
29.542585
154.364502
108.727386
120.070770
143.725006
147.345123
127.797913
167.040894
149.113937
32.429840
-18.526529
45.752647
-44.826012
142.899323
-33.271172
31.231424
-15.748783
138.065689
153.416122
151.093063
-7.127556
23.059847
-1.334862
6.768048
173.739182
157.624435
138.936371
149.145798
136.246140
137.951843
159.000183
163.223999
169.733414
-154.605881
145.841217
141.631866
128.837387
109.330521
165.470535
-39.722023
-0.284619
-40.730453
-9.453155
141.473495
122.688499
143.478836
131.159836
145.806641
145.237122
39.523865
-32.418636
140.228592
141.265900
152.028992
135.833847
171.333725
128.757782
133.668976
140.212112
149.956543
150.582535
156.009872
141.267349
158.892578
143.776108
152.700974
-23.279573
70.136200
155.592499
156.411209
153.632324
149.578552
141.133774
143.837036
144.668106
142.862610
123.910294
139.801392
145.748749
152.535675
168.986069
150.762054
129.021088
132.496475
171.106033
137.199341
152.309723
149.019241
136.955215
111.852211
11.937546
-3.246004
8.097691
-33.028809
-11.082832
1.745291
6.505446
-1.564855
130.944534
138.295151
3.162793
9.386865
-1.998999
-23.957533
-26.958988
19.208765
149.199783
-5.197349
-22.076403
151.889664
168.840378
10.355124
-4.890604
33.571423
-33.123554
17.195616
158.239761
-20.088799
75.408348
157.115997
124.540543
121.795189
163.874207
139.606552
-5.255198
149.554199
-146.495407
-7.557281
9.957101
155.258545
143.823853
156.805954
173.477509
143.603104
144.268997
144.431641
141.062744
121.698227
161.043442
5.521800
23.168251
-4.957091
-41.712860
-1.154875
1.690728
-18.590170
163.128067
141.824829
126.293892
151.671249
141.340393
154.220062
150.289795
143.142349
138.680664
152.355469
-0.394161
148.065445
146.427902
134.927444
143.746658
168.856125
142.690598
129.519287
1.391423
-43.408249
169.436218
137.328506
165.554382
173.805130
147.260071
115.132187
118.686440
135.685013
164.167603
150.546219
153.413879
141.177429
119.956696
153.379913
143.014435
137.847412
150.354019
143.769974
140.196091
167.443344
155.534927
64.172752
109.759438
137.784805
146.489456
-158.326401
140.307877
156.370590
153.677628
70.488243
-44.996353
8.969377
-39.759270
2.241055
-24.958508
0.329244
16.823732
-42.675743
-7.019118
-25.283726
0.068528
-12.014799
-42.961151
20.077042
28.719318
-5.888660
-65.413338
9.244308
6.918264
13.585681
-33.936844
29.874908
7.281979
-35.012447
-10.317953
12.799973
-0.879600
-10.836397
2.064312
14.691155
-12.323329
22.099236
125.548294
130.128815
126.785187
141.249924
11.827666
153.133484
144.171936
155.535706
91.922737
124.042496
146.326172
137.946808
7.526656
158.599228
160.191925
145.904221
143.706741
124.643799
149.874863
152.220963
-20.584843
-15.884943
-49.982609
-7.108677
-50.225391
-36.651295
-6.873893
-26.479580
-21.604218
-36.867573
-45.843121
26.112593
-2.062414
-36.104259
-0.302612
-0.317752
-9.186326
-41.918659
-40.319420
6.161793
23.956825
136.510742
177.547836
141.915497
132.473358
145.560974
135.683228
176.745193
151.923431
149.289520
154.807755
83.556335
137.044647
-169.630844
135.823929
165.902359
-36.177803
-33.624348
30.445427
6.481227
17.903841
148.322174
120.516014
150.318146
149.155609
148.053635
155.373520
-9.438984
-2.118494
5.599337
-34.813389
-44.520874
-26.795757
3.671519
137.709290
143.979828
130.698532
119.139526
140.136368
147.539459
145.023376
173.173141
-175.668350
136.204910
152.463608
138.460632
141.874252
146.741730
142.820618
164.343231
164.774231
130.685928
158.479782
138.713776
147.014328
114.487358
124.194023
130.950867
131.439819
132.764969
-142.803375
147.361847
137.165634
103.625290
142.058502
139.144073
151.848557
132.208572
138.886292
168.691147
131.407944
93.098305
167.044785
128.403336
114.472282
139.283066
143.337524
162.164978
128.305344
140.901535
144.369064
155.468628
151.502243
146.729126
152.451263
153.620911
162.859192
145.210464
164.514114
159.732300
145.774673
-177.743698
148.408524
165.459427
147.830276
-47.887627
6.183391
-40.802158
23.684269
143.898666
157.230652
147.553436
147.158081
112.380325
110.414581
158.018448
161.621307
165.542343
-47.694248
-45.489071
-26.696112
12.454492
-43.111866
-18.573582
-44.220142
-5.366953
-24.904308
-9.368630
23.626007
18.461817
145.983749
158.691086
133.232483
134.701706
135.151108
163.655243
154.679520
175.608887
159.496719
168.398438
140.816666
142.733459
153.901154
162.588120
135.821213
159.424927
108.368538
150.899445
135.116577
129.830719
139.640671
25.613203
5.293168
8.741207
121.910263
157.886765
176.736603
138.254913
120.283516
19.357630
-35.945301
7.528115
-30.197012
133.288177
159.991821
22.284418
-22.200214
-23.224260
-43.421806
12.666616
2.797923
154.778427
155.676804
118.237579
131.189499
156.576874
129.290482
161.450012
161.598740
164.696320
146.724060
153.457199
128.053680
133.983963
106.669281
121.382156
168.468307
148.397247
129.308395
152.826843
160.138550
157.163513
141.435593
153.322021
143.148254
133.217621
129.412491
130.599426
169.590561
159.144165
-168.846771
155.083969
136.312347
132.348465
151.647522
166.692917
140.384705
121.329712
132.713593
142.234436
160.502716
139.109848
-5.758609
-17.488848
14.981095
-32.036446
32.001850
-24.265217
106.914230
-34.360256
23.057178
-19.195517
-17.600437
-29.168427
148.625870
149.659424
153.762268
139.711792
128.742432
146.912460
139.871170
141.748871
143.743896
138.991959
154.084015
152.454315
131.182678
158.471985
149.658676
170.803513
139.896439
164.516357
135.016907
145.497192
153.929153
140.626556
153.467651
156.549103
133.203217
132.656372
162.287109
149.781494
141.615875
134.903976
134.142578
152.526947
159.235397
130.147934
126.005165
160.047318
145.165207
130.714218
153.720901
132.439529
156.230347
128.486176
153.883163
143.257446
135.512604
142.572205
-177.914551
146.334351
157.391602
143.818146
126.838272
140.329819
157.670883
140.247894
152.744690
145.785706
157.042587
158.299698
155.720352
158.787323
166.987900
140.730255
156.285583
139.419022
9.055729
172.835587
148.190338
142.864960
166.662155
139.444946
138.820343
148.354202
151.583176
156.338913
139.765717
162.203827
156.850449
161.022156
137.765808
128.556885
161.313431
146.665741
145.943222
145.343933
130.181564
150.232605
135.633026
150.527481
136.409241
138.356781
149.336777
145.613144
140.922058
149.771881
152.000107
133.715622
156.423401
122.982712
108.133759
-51.008934
21.725336
9.862625
150.560974
122.774559
173.449310
135.545670
145.752396
152.631058
138.473343
2.752855
-20.551723
3.552422
20.337433
4.023408
-39.673298
-0.688702
-0.019782
26.710659
-3.853461
9.906115
149.222015
153.328125
152.765335
152.088364
-16.390390
-34.522972
-26.109106
-12.301453
-0.108352
-28.867622
-11.948471
143.291550
143.395096
149.231155
147.686569
112.946075
139.990524
-0.074019
-22.085426
146.667419
140.655716
5.307807
-25.020212
-22.187548
28.990852
12.191764
-33.753769
162.109253
148.663315
169.469559
159.231201
139.353073
164.710281
129.772461
141.237900
138.977982
154.786255
134.959610
151.098206
137.338684
150.018097
130.324677
122.366943
155.888840
163.983231
149.009277
143.842499
149.893127
139.735504
149.459305
156.659561
142.979111
144.688095
140.568314
163.871277
172.886703
172.586609
4.904805
-15.987966
-27.632988
-33.890415
-25.297476
13.209367
-49.227795
-17.100893
-50.707874
-32.335194
14.824455
75.060509
61.972679
-156.488113
15.455327
54.036064
-141.951599
-147.742050
170.279587
-156.675201
158.848267
-166.557190
135.777634
154.901627
148.779892
167.704758
155.920166
142.817856
131.431824
157.593796
152.006744
136.777267
160.721771
136.101135
138.301651
143.228165
125.383972
-12.909741
151.002594
133.541946
146.809052
144.223450
151.155212
156.492981
137.249847
75.963348
126.985382
155.672073
125.525810
163.201736
154.141266
134.026779
165.077118
149.643555
140.613403
156.838943
133.354385
124.583778
145.956085
150.211517
177.558868
9.707699
-43.272346
37.305969
-25.319595
-17.620562
-44.585915
6.579688
143.566116
165.137695
146.957489
131.220169
146.377701
141.042923
149.205795
143.518875
16.718088
-44.655499
-6.222078
25.868074
-44.495815
9.547093
-42.944225
31.651846
26.654417
4.880099
-25.269585
0.242283
-0.337462
-8.895761
-47.839439
-30.579523
-14.479090
17.658194
-30.154413
-5.332705
168.381439
152.373672
173.768784
161.913208
143.081589
150.785431
132.743073
128.233368
121.311363
163.710236
154.845444
130.799820
142.468033
138.063400
168.850800
136.446060
150.445358
85.445358
26.028885
175.661331
-162.715851
161.468002
163.668472
157.486755
142.645813
141.480209
102.527168
51.035736
23.566483
5.142356
147.169662
137.858826
158.771637
145.955566
114.562798
152.962021
131.317307
17.818005
-20.802435
-7.863720
-24.882978
-33.425896
-40.179565
152.571381
5.874163
18.508615
8.678037
-28.752243
-33.812023
11.119441
126.488922
150.592422
145.898056
143.004547
139.904556
148.955078
163.404510
175.072113
99.906830
11.527963
59.858913
43.921459
25.970377
108.220100
148.741379
125.834068
164.089981
143.421021
112.103958
157.830215
133.539383
146.099991
146.168015
166.676300
131.585327
-5.746684
134.100967
142.148575
135.620499
128.591766
143.682968
143.835922
168.695724
143.415070
50.324638
26.045301
141.846680
137.636505
128.085495
164.709442
166.201675
157.102188
57.804142
134.124985
-69.820610
177.451309
154.033646
144.242355
165.122375
139.188110
70.071442
171.750214
126.017151
147.605728
143.835983
150.007446
147.349762
152.064529
146.453186
131.562195
138.618347
149.151062
154.849945
167.776215
150.516296
152.708450
149.940460
173.076263
162.166595
123.201416
122.145386
157.910797
126.603043
-39.416313
7.837342
1.660832
152.411713
-178.451981
127.921364
147.837997
156.169403
113.162086
160.026047
144.231049
146.368454
132.394928
-32.224270
-37.148228
-44.900803
24.205097
-1.844405
30.002022
14.180706
150.423218
112.967827
158.130478
136.978104
153.321747
175.100189
145.643311
161.757401
166.738480
124.681709
144.996078
149.970093
145.436691
153.851746
160.049713
164.060349
142.265198
143.181854
162.013809
163.724930
-142.911697
-125.614113
-166.831207
-157.656952
25.294374
-138.036743
-148.390503
-158.641190
118.345276
140.843307
3.616821
157.503296
171.842087
135.040039
149.596878
157.542740
148.115738
136.820679
145.157242
33.749874
133.036499
-11.414525
134.695511
121.276779
150.755890
147.402374
129.421936
160.163544
127.818092
162.267715
144.909103
145.673477
154.021591
150.098282
126.278198
154.692230
120.233192
144.071991
145.934845
147.546310
114.231644
142.085938
108.245117
133.513901
149.787521
151.199539
149.853241
26.709951
-26.628057
32.883862
6.295007
-16.186033
-5.644169
-17.956633
-50.063984
12.107501
129.147858
132.531464
-174.515900
147.029449
150.402130
149.528915
158.062088
132.996506
127.093666
131.905746
158.377960
146.492325
147.366592
157.543793
117.919044
152.706116
159.275467
131.083572
137.346008
120.816399
123.557777
114.723717
150.986343
156.981430
157.954910
123.914978
136.162842
152.474945
155.544647
150.225632
152.415710
155.262802
158.105362
160.898697
142.605743
148.562180
142.472870
140.222687
135.945389
139.743561
145.077835
171.904114
115.203712
168.289825
153.442398
145.818726
152.119766
141.510025
165.308350
149.964310
170.857712
146.744797
154.916718
118.110863
133.519699
144.429550
129.026840
148.791870
129.704544
150.084869
165.835052
-20.772711
155.884277
143.484451
-14.950826
-51.970333
-11.060123
6.021057
2.936050
-2.541989
-20.750725
-50.052666
13.117604
-21.460842
-45.807484
-10.741438
-9.028502
1.565606
2.459333
7.487446
-38.252632
-25.961805
-10.957666
8.453636
161.585922
144.922272
155.554001
148.908722
155.828384
152.795639
-30.037790
-43.807335
4.520734
1.992625
1.393531
-9.942614
55.756290
-12.574335
8.126321
144.533905
157.168823
156.847290
133.682907
155.152191
145.296814
140.803925
3.630384
-41.558189
-35.810871
-0.747296
-48.823021
-19.460140
-30.217083
-26.111046
-12.301981
-38.320015
63.738174
162.985565
139.277237
149.148270
135.457916
139.172882
130.529846
-168.985458
140.166946
146.811630
145.626434
140.457916
154.956482
152.595932
162.015488
146.732071
172.925537
1.876176
140.032333
141.224869
151.472687
-162.625198
146.725494
151.552048
144.222580
141.756180
130.046173
141.364502
124.522141
140.122849
160.381775
53.200809
22.275492
-2.907239
20.218912
-33.501995
147.070068
152.817764
132.514481
141.843033
123.544479
140.754593
150.901749
141.586670
148.213669
124.112068
154.146118
131.200333
154.078644
128.909805
162.440262
135.488159
104.692650
150.792038
163.345703
156.549164
-19.892323
8.794149
-21.830244
148.376221
131.311050
146.618683
145.766754
146.594574
-39.158855
-37.185989
-10.201201
-19.460058
-5.730084
-19.380529
-27.700764
122.934708
136.814972
160.566986
125.203987
165.299759
170.954742
155.503006
139.490250
166.185913
157.359207
162.505569
-153.203140
-150.937180
28.324839
14.328595
-147.405548
150.896255
24.025354
12.905399
178.784195
-174.452515
-168.471161
179.666031
6.010010
42.992592
-150.789795
-169.065567
-46.936588
-151.189911
-153.038620
-166.316757
175.920319
-150.191742
-132.916534
-169.649841
-168.933548
-154.211105
-154.211700
-143.730179
-157.308517
-156.805603
43.740219
28.334978
156.121170
151.169937
131.135971
121.608315
-49.888268
-5.462317
14.013869
-10.707871
-22.586258
-43.402527
150.533707
160.507858
147.786423
148.528107
-174.376175
151.733566
-179.510605
179.070847
145.006332
137.609314
152.002457
148.207932
168.292877
127.123955
158.808990
143.453934
140.826797
155.536026
145.467255
136.526443
142.069138
151.538864
129.659271
154.262817
164.059021
148.442657
136.187271
139.288727
151.972580
130.549789
-1.817362
151.602127
147.629837
131.576202
143.734726
142.445969
143.334808
-175.558197
128.308273
154.108871
165.073776
117.434608
142.485107
149.421616
118.339523
170.976196
31.266630
11.340380
129.165848
142.742920
106.694260
150.827499
147.725510
139.883163
159.432205
144.752625
146.807678
125.495651
143.550568
149.808685
147.604813
147.147095
163.805435
72.544655
20.797039
-134.421616
-175.938950
-140.695709
55.995998
147.659714
158.073196
161.910233
148.460800
148.744522
143.426773
140.934433
145.553131
115.986099
156.043121
136.031601
149.301941
150.217926
126.535248
135.256256
159.937088
158.894531
158.799911
150.065201
173.071472
142.314758
139.175644
2.226511
-14.263885
2.710650
-24.170317
170.628250
133.237473
156.307388
161.587753
10.430150
-25.801054
11.144524
-0.662343
22.643612
131.792542
147.644714
118.617813
132.687714
-4.552985
8.092064
-29.215515
-44.458237
-35.999073
40.252323
24.755579
-32.410904
-11.116024
15.464283
13.306709
24.949150
158.004562
166.245819
145.119766
134.731155
157.005997
140.595474
158.310349
168.737442
158.457916
161.652557
157.193604
122.161819
121.781067
140.982178
137.274704
149.785172
153.687286
177.992310
142.427414
165.871964
173.107468
145.503601
151.599396
149.018173
151.745010
129.126877
153.401978
174.064407
149.090042
137.214310
146.057556
146.959824
151.208755
164.913635
151.674530
125.559837
131.043518
161.949142
154.480286
152.621887
155.289825
125.031219
147.982727
150.483948
158.729141
127.443512
151.200699
120.172935
174.433441
148.356308
138.940872
151.988098
153.557892
114.623039
154.421188
136.645981
159.070480
163.276718
155.188461
122.044083
158.466888
106.025551
144.577332
152.792206
116.500183
156.101501
170.702072
141.010971
-17.872467
8.664945
-34.408237
-3.475925
11.642900
-52.284946
-34.288788
-4.181419
19.808344
17.230444
-8.760579
167.271500
161.846252
150.025604
143.109360
129.176849
136.322418
120.486168
145.582443
129.769196
107.162834
160.221207
153.257492
146.337463
113.667686
150.819687
140.892532
134.459732
142.924042
153.238739
146.485550
146.767609
3.364586
-0.185575
142.831070
153.511246
169.779846
133.279724
19.354795
143.241333
148.548706
119.826004
132.335968
148.171219
144.939209
145.806046
148.147476
142.150223
142.349319
136.283646
159.749405
145.673965
163.184067
158.298492
135.364395
153.827255
149.653564
124.449768
147.889130
173.530365
124.905739
142.683777
137.411240
138.874161
46.662151
47.300121
-126.606293
38.212315
19.700249
-159.255890
170.636002
-157.297363
-122.026817
-169.115875
120.603676
-158.691711
145.258743
157.180313
145.459259
147.924515
150.419067
138.958984
151.451950
138.487213
149.689270
145.942383
146.277451
133.983200
-46.069401
134.816269
132.937683
164.583023
145.994385
161.467712
125.938042
163.691223
137.770859
-46.855026
19.508345
-14.852819
11.041219
-8.664922
4.036820
14.330070
3.318063
9.404018
25.279814
-28.960857
-11.268584
145.870895
143.755844
152.143311
139.169052
168.105637
159.187714
141.665924
136.643417
145.573013
113.195160
137.027176
152.289978
153.762711
127.103928
171.484985
171.216629
12.109389
-26.646568
141.741394
149.064697
146.852097
167.991791
148.618866
134.132095
150.439331
136.313400
171.004791
144.059204
129.059464
153.333633
96.994301
115.186310
150.134018
152.660675
135.025009
135.060669
149.888519
152.048141
167.709106
141.285172
158.541351
143.025604
165.368561
150.665604
145.995438
126.470955
147.040390
132.916779
158.293152
152.425110
107.044609
-178.121002
145.058624
135.309021
150.584686
138.903305
139.604492
127.055321
167.467606
142.961700
135.036240
135.335297
173.602325
113.599838
142.449417
155.811386
143.679703
138.962006
158.212814
161.590973
143.766663
133.408096
-3.585285
137.671341
148.662552
142.364716
128.006378
138.171051
143.152939
162.294937
143.695923
137.451218
147.333374
151.689926
139.325394
119.373329
137.066528
132.772263
122.353065
157.972641
144.092361
106.525909
145.389862
147.394348
141.864120
137.975082
133.179993
153.310959
162.925385
145.666183
164.193253
154.597595
142.583130
118.828415
150.212509
114.224541
126.612099
139.223022
153.537399
122.998802
166.828415
166.322052
157.779861
51.487720
124.156998
154.992798
153.398270
150.113953
149.271790
-45.502621
122.488182
143.645203
109.367165
134.151321
125.567314
134.044998
142.021667
142.811249
135.908676
161.362625
151.128098
156.150513
126.584297
5.809979
26.062834
132.413025
135.256775
147.949707
119.921173
135.683853
-2.224048
-35.621464
2.672176
17.781685
39.819111
-25.036623
-33.748882
-12.523613
-40.992504
-23.889124
15.411245
0.126669
-21.788586
11.754801
-45.118641
-43.750156
-41.165058
-28.915516
12.769262
-4.861073
-13.598659
30.171167
23.204283
-14.041259
34.836670
170.453659
132.385117
149.384018
156.908829
131.073654
164.389938
144.366302
132.253387
145.956039
124.720108
-57.015488
164.396408
-23.335711
0.307741
-47.951721
-36.797565
71.948982
-31.676489
4.912508
128.759308
132.444000
144.176819
142.315781
164.526947
146.345367
154.953720
156.602036
158.217865
155.219315
139.541855
147.453094
150.286942
140.830246
154.001907
24.538073
133.083710
121.675140
157.445908
142.121933
164.938507
137.562759
129.904785
149.940842
152.460266
157.539337
170.373505
129.411484
132.280838
149.614532
120.244888
143.634979
167.882019
0.712169
-52.872620
-36.148483
-8.539665
-32.797920
19.854801
-15.100430
7.917156
-23.431713
51.107048
9.388623
-51.302486
38.695198
30.259703
147.019760
154.239761
165.888412
158.351212
150.504730
159.338776
120.666077
172.378708
114.044418
129.575928
130.825119
121.174950
157.051483
138.424057
141.402695
124.188240
126.409103
31.511690
20.855806
-151.217926
179.871796
-158.217117
171.387558
-157.481415
-146.229950
137.208755
142.056641
132.025711
158.540192
20.015730
119.751816
152.993652
166.477051
140.283752
153.691498
-179.805161
163.609390
88.216759
136.110367
153.781189
143.180511
177.560471
158.439484
147.350021
136.311111
160.725616
179.821945
142.131607
130.961227
151.774170
147.268600
14.203563
114.017914
147.796371
158.176926
149.068130
142.434906
-25.137804
-41.470219
-3.369819
150.958893
169.767853
149.188477
157.938248
162.138443
154.187912
140.216476
176.652206
145.596542
127.013687
-45.592926
-41.693111
-3.620446
-32.823162
1.275949
-23.490498
-38.670063
-16.138479
141.181671
134.394882
139.281998
146.816162
179.923370
124.516830
157.129974
127.332848
125.687469
-36.853722
-7.149431
-2.002129
-37.707932
142.405060
168.655472
124.781952
169.163956
-173.756805
-126.372696
144.009613
163.053802
133.322220
146.849289
163.992630
158.928970
138.049652
141.974899
144.394516
143.091217
152.892990
148.308533
-5.922483
4.225727
-8.624114
137.002258
141.525391
163.277740
147.826050
142.508499
150.122589
158.666473
159.800079
148.562363
124.982071
143.653641
140.352417
131.268661
-46.503551
4.595720
8.506276
163.204391
152.884125
144.326920
156.495361
152.200439
136.971619
149.724350
146.754730
158.919922
139.095978
161.995453
173.290436
80.346214
3.231860
136.784882
152.845993
111.137283
137.375916
157.530029
100.541931
135.001923
128.932800
133.435410
143.140137
140.908966
142.666458
135.185043
147.563599
126.248978
136.349915
-8.130476
-9.232460
-176.938919
131.065262
146.471237
123.566971
151.366592
174.889740
118.485283
160.242798
163.445557
147.162125
148.181656
151.279770
151.655975
3.018891
-27.785856
13.239924
-9.117768
-7.611720
22.351038
-48.954250
-0.526747
53.755405
-27.055182
149.517319
144.480026
-144.454803
104.149651
138.076477
115.538193
146.261612
62.477989
147.193939
144.277542
137.709549
139.770050
146.371567
156.921997
136.826065
145.703964
152.162460
144.723938
133.017029
-85.360481
-2.108957
-40.295685
2.445686
-7.683904
58.310898
-42.323952
11.494832
6.948874
-48.121609
166.229080
11.477735
5.340416
137.435120
110.999130
152.164322
142.319977
149.779083
7.761544
-36.503735
141.059174
146.074570
123.852234
146.522446
145.849091
140.963577
155.319458
136.570175
117.138107
146.500824
13.533476
-23.667395
-23.275970
127.547203
144.271576
165.172226
136.498413
138.955322
144.289948
138.495758
114.665825
157.065689
134.384155
126.743019
17.615732
-3.675782
129.390396
144.994751
161.072327
-169.314133
138.880661
112.848976
144.028717
165.795410
168.262772
170.154770
115.448402
163.930084
38.477581
144.710037
148.174469
125.622322
147.891190
-10.013332
47.413887
0.318367
-3.885242
9.841408
164.679779
154.513382
144.083511
144.762451
126.890045
147.883392
145.728119
150.510803
136.150940
148.763641
141.783249
111.596649
135.781204
128.866379
41.409100
94.934792
143.637054
150.323380
100.846130
42.001286
10.090891
-14.187840
-27.995747
141.138580
141.637589
157.492615
132.571762
139.216705
170.975479
139.449539
147.024094
151.959152
133.711624
167.066360
125.819069
179.173843
153.502563
166.942535
133.319199
115.378334
136.045044
-177.763138
164.081589
178.349319
174.983612
145.471786
139.970932
-51.018082
-15.929711
-7.883415
142.677322
170.878433
151.593521
139.721069
143.320786
142.012115
166.714233
142.329071
148.899902
169.311050
137.072296
142.033279
150.131760
113.100616
150.348389
161.741470
143.684128
145.712112
-82.142258
-43.840279
134.722519
165.473358
130.569626
143.688095
175.417038
143.659958
134.817093
126.909088
156.597366
151.003830
140.114700
142.176834
129.551514
133.400833
96.764473
140.761398
165.905914
153.538300
144.765381
151.921219
148.806046
170.866272
141.994568
165.892838
156.117493
159.283356
139.220200
125.695831
178.926788
144.796890
1.900119
-46.413464
-6.405972
11.557455
149.035477
145.386368
137.919250
152.247360
142.128174
169.031036
136.778610
153.889297
155.219177
150.910828
127.287674
144.801819
174.943741
177.555908
149.269699
24.383604
27.324057
9.857520
29.224239
-5.638089
66.399574
32.506092
156.700806
-147.698639
175.909973
142.570267
156.400772
154.742325
142.606842
153.168716
149.034088
144.219574
140.171204
30.724474
70.530220
22.327335
150.171799
145.190872
112.305519
147.595352
148.380219
26.367550
-6.779948
-30.691792
11.955810
-31.200104
-2.173488
12.021770
9.256525
143.639755
160.947952
145.951096
120.221100
150.231232
135.508820
133.005829
131.069717
102.418465
141.297256
170.559723
170.356186
44.308247
5.297978
-42.009205
3.544255
-4.383918
5.535128
-39.673054
119.280342
-5.843551
17.737360
17.475807
2.718294
13.151599
2.511546
21.539764
15.154999
3.635557
-45.905426
0.931252
111.258774
155.686707
169.568665
146.642776
156.202927
128.498764
58.550606
-162.421173
-155.019119
-80.261887
-153.856308
-161.429718
-170.372559
19.593874
35.245380
-127.639046
160.970779
141.392914
147.762619
141.479630
151.844284
159.976212
148.699875
140.979416
158.724426
152.265213
117.955505
165.812881
132.798584
165.727097
147.062714
149.678726
9.701115
153.276596
130.357788
149.023300
143.927917
147.007935
139.987335
161.795380
158.456833
-20.894983
-21.760599
6.700600
-26.811615
155.296310
139.538010
135.195831
138.692505
161.835373
140.132584
140.304535
129.247284
147.011856
152.975845
142.857544
173.042023
140.578842
134.709976
138.570633
134.306702
138.352478
142.728256
122.066704
142.062607
143.872025
139.400681
135.313522
169.732147
150.120361
92.914032
132.771530
144.484299
148.370422
132.489563
-173.776657
148.400772
151.945877
163.277542
150.268463
126.399460
130.108673
141.212646
123.147430
137.195236
129.947952
21.701437
-16.245005
-39.143250
-25.604481
151.289215
115.954147
137.280472
168.584335
178.690887
150.402527
157.202133
171.048676
142.731216
125.597527
163.771179
128.046402
104.859222
174.155914
140.382706
55.461864
142.880783
141.106705
139.834656
134.770004
155.047302
150.065872
140.387665
162.517593
128.598190
150.298615
152.349274
110.072151
47.751637
-153.006851
174.480896
122.316383
153.558197
139.252304
173.275986
155.867157
153.841629
141.618118
145.319458
142.962494
149.166656
146.624329
154.769348
145.706314
127.721992
128.868683
136.359924
144.459396
162.712967
167.742538
144.917755
157.753616
126.036285
148.410324
170.495483
158.193146
136.873535
-35.952602
139.664734
146.186874
148.485382
154.817139
136.627014
148.840698
120.661621
133.514725
138.612167
143.919907
144.529800
137.277008
148.215607
143.806961
132.404419
137.471451
101.338051
161.308044
149.426819
159.345459
150.807968
169.522491
159.908127
128.645844
127.121506
150.018860
152.313263
-8.644474
-6.067081
-8.935778
36.230000
-22.509987
10.790890
127.156586
-42.449333
8.902252
1.381119
-9.727446
-47.104889
16.479362
-24.386475
17.949543
6.528465
137.017105
127.349266
161.911697
128.655960
136.454727
-11.003422
8.514215
-0.086229
15.144872
-15.625776
-8.351882
-16.067028
151.943909
163.841736
171.195206
139.502075
136.309616
168.277603
141.320663
137.982101
163.217407
156.764664
168.970413
138.530487
131.056213
172.258316
152.400604
-143.687393
152.542099
129.926422
137.739227
177.734879
152.751068
144.835114
162.600128
144.801895
178.306961
148.796875
160.654297
161.576401
125.811996
165.797729
124.760147
166.991776
151.693741
149.535583
140.705475
136.090622
169.686188
119.583672
148.877762
138.258682
153.924942
139.031937
134.722412
134.101532
142.187012
151.133499
154.460464
168.962402
137.073822
147.947433
154.464645
122.574921
134.501221
-170.184311
132.976913
142.730270
151.740219
150.145370
179.408508
137.778534
113.703484
154.489807
138.161697
-146.813217
-77.047684
-18.029182
134.236374
146.646805
145.994659
117.776604
139.864014
149.949722
136.830643
146.934250
163.249542
167.057587
119.037323
131.963959
148.434555
135.225662
145.165390
110.043449
148.728210
36.160309
176.675079
158.404938
152.143600
120.606125
-179.503448
149.321686
160.762161
162.189957
124.636879
148.256790
135.774460
146.053085
178.555161
151.345535
139.239517
152.018707
145.354126
147.055267
125.817352
145.298447
133.075165
136.174835
148.064423
168.915359
137.061554
143.626007
130.607666
3.968669
46.737900
150.828842
161.191193
118.949089
145.599411
131.901489
146.822617
151.771255
143.714386
135.963165
146.766144
129.605530
143.338043
134.187973
134.528168
157.719696
156.429947
158.880447
139.733719
140.913513
159.614975
148.131119
151.916122
170.231583
129.605789
142.104324
167.493561
151.351212
149.338440
169.070557
142.947800
153.141602
145.518021
140.558899
123.981461
129.757446
143.434555
140.988342
162.507477
144.766495
137.202225
137.804382
132.483368
131.965225
176.047150
146.257736
125.706345
112.319626
178.951508
-179.460037
155.406265
141.925858
116.791367
167.957321
138.834198
148.842194
132.409149
170.848038
153.479126
145.208344
118.567543
146.738052
127.291924
141.383728
167.005234
145.577316
116.142868
151.458694
145.848495
134.062149
142.872208
129.351532
-14.085010
-53.358620
18.865328
-33.507637
-34.806442
136.647385
-168.482040
172.584854
174.812378
173.279984
142.999557
165.234833
24.185650
135.742722
152.230835
140.233109
132.175552
127.308929
159.529602
128.802658
170.487869
138.745636
149.878311
107.083206
170.829712
150.662567
152.838150
133.939621
138.488220
122.761513
104.703239
145.103775
11.657748
-10.111434
78.313347
139.289429
148.463760
130.524918
40.419483
134.299530
122.737396
128.832306
157.017563
130.472183
140.647919
-142.233841
170.178833
160.571411
128.332092
136.236420
160.730774
143.819138
150.583725
157.551331
141.039291
135.658524
148.061737
-31.008757
-38.240154
144.792709
173.671280
126.659744
158.075729
158.790100
152.052856
133.177261
138.895554
167.115356
163.295914
142.956757
175.464279
126.360390
153.694870
112.062119
134.013168
127.179932
158.604401
136.195053
144.163712
123.932823
148.608902
148.090698
142.752151
159.776108
164.539276
147.910782
16.963301
-4.042007
-13.776178
-28.609514
171.531662
141.390915
36.597904
142.498840
137.013962
-31.842600
-24.833845
-55.135712
59.189377
-27.054424
4.092037
-33.748390
-11.585955
6.073637
121.379913
158.868149
131.312012
127.139610
144.627411
157.482803
127.033646
134.954147
154.284058
118.763580
128.736267
169.078339
133.084412
115.827774
146.733246
34.522964
81.086105
146.538589
165.343216
143.454285
138.333618
138.153198
124.945793
130.578873
156.794693
12.872085
-19.986166
24.003403
161.663834
150.857147
155.072037
131.806778
127.273384
168.225662
161.435242
127.934639
137.770935
-31.682009
5.288946
-10.431621
-30.534010
-3.798596
11.310346
15.031335
-0.059347
1.456562
-49.047550
6.012260
-50.632019
15.070986
31.207901
141.170883
146.635818
131.481140
158.083023
139.856262
146.906540
9.927590
-46.148548
-15.749526
-39.334415
6.970463
-16.683222
151.325516
138.479095
154.208435
155.351929
-179.233810
143.881897
153.480606
104.860901
129.292038
141.897903
119.899391
143.103180
166.852676
137.686768
141.824997
139.564575
163.480255
145.076645
155.589050
133.985825
155.492737
106.025566
120.820190
149.438889
156.440659
123.508224
125.623718
119.653679
159.637772
168.553024
148.207260
158.234116
127.631477
126.500465
156.860764
166.498566
164.694519
157.740524
142.497467
147.215836
163.079391
144.467133
141.020020
168.265701
163.429581
145.950821
151.995239
169.551254
148.599991
131.324463
134.313553
136.729813
145.551697
-9.843546
-17.184336
27.199144
-15.728803
176.189606
118.435326
136.656464
157.141357
147.580841
134.774307
140.418396
132.153412
121.611893
150.799606
138.982208
142.159622
136.351166
153.262589
150.947693
-42.274902
-4.052169
25.902470
139.007050
151.058121
24.132721
141.019257
125.887321
-4.410643
-12.885016
-34.076393
-45.080742
-5.084921
-46.735596
5.867185
-41.981991
1.903206
-12.712199
-42.244850
-45.209110
-37.195137
-1.383242
16.459522
142.466827
145.038544
165.025742
133.314194
129.582382
169.010147
44.294701
-142.251038
10.248470
12.744656
-38.551182
-7.566830
-67.657661
-42.681000
-39.341499
-40.372974
11.370386
-43.405506
-0.567173
-5.764460
66.336121
15.616125
-14.839972
136.199615
159.014252
14.458135
132.903534
155.048630
-161.299988
144.024887
-176.399170
115.571342
150.641266
152.589417
141.324661
146.942810
-1.435996
-27.672163
-7.885954
139.114700
133.666901
139.953568
135.296677
172.865646
136.477203
147.671188
164.785294
160.001984
125.720909
170.462646
150.825333
138.456314
129.296494
160.387650
149.269470
123.262985
177.073151
145.369156
133.506073
139.317413
-42.201828
-35.702137
12.900078
166.512161
154.583832
-5.646495
18.245979
14.336540
36.735973
19.649462
9.505307
-40.737659
-36.809177
6.184342
-7.085486
119.245316
150.041214
152.579178
142.269608
143.868225
161.266403
118.856186
151.140121
175.162750
-167.171555
136.770828
144.118515
166.357407
159.155334
129.447174
139.525650
146.062500
161.424026
157.553116
127.093178
134.691574
145.985474
146.465652
145.048676
165.345428
169.903503
133.429047
119.233093
-80.288528
3.507382
-19.916628
1.949533
-18.652191
-42.298103
15.185484
9.236100
-40.131283
125.534523
150.969086
137.566208
169.150085
146.193130
153.293991
-164.481216
164.183838
145.763138
135.836060
151.730423
152.791595
137.790817
137.962921
148.801559
145.744400
146.231674
143.076828
130.580704
118.380615
-56.569721
8.486120
-3.579163
10.454024
33.193653
-50.587578
1.572465
145.198929
123.306587
19.410446
-33.190220
-32.619022
-37.534286
30.689558
12.227193
-3.316528
-13.287779
18.319145
-7.246814
-43.093224
4.011369
175.478226
145.798630
-35.363110
-15.047956
-3.885646
-51.133396
-41.544010
-48.524090
5.509933
-26.132944
-19.292459
171.129364
141.570404
152.218658
173.798111
139.808716
143.534286
130.949112
157.590363
141.987885
143.203400
162.436081
121.337296
141.119247
158.763702
148.440659
150.632385
141.499237
153.034592
147.010635
157.426544
164.339081
167.403549
140.188782
157.433334
150.485214
145.860489
136.121643
131.113556
160.250397
130.703171
162.606857
135.667953
154.347656
159.349442
-154.305679
-164.201584
21.022530
-173.199371
-160.214569
22.005220
118.109535
132.787628
139.416473
148.348221
178.243973
155.353989
150.555008
143.564545
149.132141
118.885979
162.340317
149.137543
148.911087
121.949623
146.065414
159.686829
163.253006
157.121063
160.266418
136.041489
160.268005
158.541901
135.291779
174.313507
152.315216
126.548645
129.639496
133.920715
146.338608
139.675385
140.494949
154.444031
147.108093
135.680695
137.517410
151.276367
77.754929
139.153290
148.914597
136.619919
142.263168
107.653076
165.175507
140.729156
155.077148
150.791016
139.461823
160.653656
138.269104
148.777603
128.914230
160.775345
155.566589
137.868210
143.148788
143.727783
140.110260
-42.553558
7.676392
150.163010
153.395386
162.415802
145.252243
133.286728
149.512314
130.057922
155.475647
156.946014
123.564331
151.406082
149.964645
163.950302
132.513794
137.265686
150.554565
144.407501
144.141663
149.442230
115.459518
165.417664
149.458359
151.443283
124.704155
154.330231
141.616226
105.708839
146.074905
138.730698
144.602722
146.651138
133.705826
142.873444
159.984039
113.142853
127.877113
143.385010
131.026978
150.407181
141.566635
151.486374
135.969604
164.823761
-42.958309
0.319594
7.986573
-35.694553
146.559372
135.316040
31.731272
134.769989
136.949951
141.790985
152.784058
140.950043
-43.840923
17.857315
2.373803
9.934699
13.504404
10.287210
166.677231
146.033661
167.391296
153.827209
122.409607
148.195251
124.487892
121.865074
139.060181
146.287933
146.758667
132.225204
152.552658
117.840889
168.011078
138.201096
152.922028
137.335281
-4.223362
-3.056077
-36.260708
154.644150
121.350777
134.926407
140.004929
137.573349
147.768494
156.737610
146.740112
102.928917
165.497772
123.924538
120.849701
141.525421
149.557495
137.337067
130.342514
140.519806
132.308289
149.271835
174.587372
146.366287
131.954437
144.103470
148.726456
117.277855
152.198608
171.260818
166.685516
145.257477
160.291031
-26.395363
164.498672
117.928238
147.048676
166.179504
155.047104
147.547592
132.401520
153.316376
150.709946
141.192108
135.017593
158.203644
125.422333
137.883636
138.444611
-0.650118
-34.895935
134.891525
166.458054
131.932358
135.180298
137.992477
147.928345
164.541931
130.349396
144.932159
170.539658
134.670044
173.860214
159.297653
119.969727
108.834518
178.360504
143.345551
171.235916
151.039291
151.865143
141.156830
164.114609
143.876770
175.823013
16.120138
30.096138
-45.864464
-4.310980
-2.649962
6.845988
129.934753
-43.653202
162.318146
154.877258
149.625290
152.813492
146.989304
138.622330
154.592285
158.436707
-37.093933
9.987609
-14.918692
-32.194469
2.773611
5.808595
57.970608
-172.900040
130.548096
144.280594
19.668495
16.593206
-15.684031
126.348236
166.379013
162.728943
116.496056
155.348557
135.829239
151.483017
145.150589
132.591339
148.587692
155.755844
166.765350
138.728592
140.402267
127.607544
144.926483
154.742538
161.039566
142.486725
168.603012
128.267120
168.834625
154.783707
162.225204
35.356014
6.322109
-4.540362
29.274500
-14.313960
-25.999554
154.863571
131.802032
149.368637
141.365952
151.140823
-42.638596
147.385605
154.876892
116.509277
126.557152
144.591156
160.118881
154.399933
148.352432
147.177094
160.292953
156.400818
145.013657
147.014542
128.720703
164.235489
172.698822
146.281128
120.078613
153.770264
155.766830
153.433365
108.506424
7.924417
23.436771
140.593338
151.759827
152.699371
130.407394
153.354706
144.340988
134.230972
137.635620
140.334274
133.577805
142.382156
121.514465
163.612183
154.360489
134.873001
163.621231
130.153534
118.094086
123.541985
2.982422
4.184228
151.034714
162.007965
149.402863
155.415237
151.461288
169.420670
161.373657
160.130615
168.378433
159.682526
117.200821
135.879425
113.134850
148.298965
166.424667
143.699310
146.587524
124.545448
144.553619
167.881622
127.777931
145.188934
160.725632
148.346161
149.866943
139.368958
132.994431
136.109055
124.088287
144.197876
150.293152
148.047150
135.180695
163.593674
141.014801
144.473114
149.384186
143.924652
152.912323
137.408371
146.377762
163.559540
139.717926
146.856262
154.167801
149.477280
134.447739
128.180328
140.326355
146.985947
141.918961
120.585083
146.676193
111.291641
149.379120
157.332764
168.127655
158.647369
149.896683
120.982071
7.470523
168.200272
139.090134
154.981430
171.496475
142.901489
155.601761
158.142944
156.139771
-6.225764
-40.444786
-9.253657
138.105103
160.329376
134.868927
-28.907972
142.418320
24.147068
-26.083876
133.005325
115.116440
137.433426
155.222595
133.363831
136.528732
125.187881
162.562866
137.698181
116.730713
-174.922852
-118.966995
28.183195
23.721121
34.461060
130.948853
159.767532
137.021591
138.895676
158.524033
146.525421
146.826141
150.005630
131.265137
159.175781
138.883240
0.862073
130.632141
139.016724
-37.782051
-40.433990
8.164501
4.412374
-20.518389
-45.968094
-34.017841
-117.110771
151.854996
147.411682
153.504944
145.259018
147.721359
127.524460
138.395554
142.840775
140.456055
-160.179337
169.880386
126.678146
128.816086
134.144501
144.083084
153.685471
138.998825
151.933868
153.446899
-151.720840
38.439625
-144.878067
-39.542686
152.034561
157.439804
133.347809
143.773041
123.238846
167.679886
146.225113
126.921188
158.196838
142.408371
131.716614
144.064423
160.526840
163.641937
136.267761
177.606567
140.927856
154.122696
143.217163
138.592514
133.168793
140.158432
169.652298
48.324913
130.621887
152.128403
-128.240433
-178.091446
-149.884018
-179.580353
139.933792
151.514481
172.363525
140.566238
169.450241
155.704239
-0.970758
-38.053444
46.384975
-35.014187
139.153152
148.664093
153.894699
111.308502
153.958649
135.314804
161.365952
150.219757
144.004837
139.055206
144.877777
134.082962
164.223358
145.255859
113.791611
169.875702
172.924377
145.549911
147.704651
143.337173
163.824753
147.886230
112.763298
126.226723
139.344696
152.970978
132.782013
151.204849
153.539368
137.973679
153.506424
162.164124
143.693100
137.860931
146.979446
137.709167
179.150040
143.496918
151.664032
171.186752
111.783051
127.497116
165.950378
163.812363
155.823822
24.447495
-38.483727
-20.516771
-40.825157
-26.095041
-21.871086
-37.092442
140.583694
156.978394
171.318741
132.436661
140.975998
167.230698
129.899261
140.032898
154.643463
168.282211
164.227859
149.306671
135.116684
146.471069
129.966599
162.778564
113.574455
-5.427514
-2.542451
-46.257023
-42.388176
-29.258615
-10.327958
23.649591
8.375596
4.359097
17.346315
-44.010330
0.255644
-51.331894
-78.308525
-86.086792
152.997620
145.947418
122.956856
132.126648
109.390083
137.891052
147.413330
142.470306
164.439667
145.686783
146.109329
135.441742
131.974014
149.540695
144.730560
140.618225
168.954529
15.618345
117.224770
76.528534
9.756992
-33.278118
-18.577141
14.685928
-34.369461
-30.957428
29.828363
-24.590698
-10.639261
20.377045
4.618213
-5.518143
-49.666443
130.092789
170.389740
116.004333
161.352692
145.627228
135.617249
123.903053
147.483826
157.175354
141.793777
142.172562
136.715332
125.530769
157.593918
155.999344
158.796570
159.121399
161.949600
141.423355
172.763550
160.402145
128.946671
151.579834
148.404129
125.510223
133.685211
155.633575
-24.786951
8.794394
-40.938232
170.204254
147.550049
173.745529
143.004181
164.169159
140.416397
143.107407
131.656677
142.239807
157.653488
139.409393
164.860153
142.918427
143.587143
143.021332
158.947708
170.904251
157.059174
158.772858
126.048729
146.115723
137.528122
-16.018797
-41.407902
23.659678
-21.980717
-11.401749
-42.189243
140.010376
-44.273106
118.467888
134.397598
147.869095
161.691635
132.426086
178.677063
97.455353
151.756500
157.187973
135.299088
150.121948
164.842087
163.030640
155.753815
161.793396
140.186981
129.169083
159.060867
141.996887
152.940079
147.853806
167.300949
132.273880
163.744247
152.644119
154.683334
105.618156
177.284790
143.033066
147.713348
139.740677
129.929810
149.349670
133.884064
149.937744
160.433273
140.131363
144.255371
155.947708
145.446671
148.019287
165.974213
143.341141
150.276550
175.883911
130.778641
-45.764091
-20.008305
-39.283142
-41.605892
0.870881
153.982590
34.854733
173.898346
-168.667313
147.316360
174.051285
163.112030
6.501557
9.768854
146.284164
164.439178
142.961441
141.504883
173.322311
19.747021
10.118377
-57.569996
156.808426
156.120941
155.269196
137.449402
54.408760
129.007477
143.642151
134.538757
170.533844
165.263809
142.443451
149.671112
152.496750
156.676102
129.695068
134.314636
168.890717
141.422531
164.306625
148.312363
133.846375
133.321976
154.083389
-65.169472
6.530027
-18.034113
0.048457
3.848427
-43.456295
-31.370583
6.543257
-31.073435
143.578583
111.553787
129.134232
132.022003
148.068344
131.085800
172.240005
149.314758
145.577316
-20.146406
3.424970
18.617853
2.323300
-7.896700
-15.700168
-32.816307
-6.910435
-10.620914
-0.533759
42.876469
118.132202
143.218826
147.554413
164.735916
160.642319
124.124718
146.592331
146.155167
124.232613
148.422134
155.818848
140.559906
104.310181
130.582153
148.219101
131.680969
107.298752
142.137756
157.835342
150.920486
176.837189
-178.603378
-133.565369
34.025398
123.876564
153.141891
177.034286
-166.663406
-142.635864
74.232536
-153.455368
-148.403549
115.577576
-147.652740
-165.702942
140.948730
-147.594101
-156.476837
-178.330338
-114.003914
-144.602905
31.703922
156.925293
9.376934
-38.340038
16.786783
-46.869228
10.767882
-29.042339
-18.053286
-42.642380
147.863495
138.147522
155.312332
125.674736
145.163040
-21.310911
148.323471
136.023499
141.793396
119.611198
150.676773
150.347626
145.805893
129.338867
149.590393
150.912277
158.754486
166.283676
133.379303
142.067429
160.689240
135.149612
139.822739
156.777145
121.595695
-23.675501
-7.463796
-0.315899
-16.683374
15.140597
10.529716
9.869442
12.404130
-5.043215
-12.237976
-2.109885
-50.866455
-10.079638
-14.758643
-2.156947
49.150272
111.320946
148.290482
168.932343
154.813889
136.246857
143.946732
156.501831
-49.592140
-5.980583
10.196186
37.268661
141.085587
136.781326
129.193222
149.862701
147.917038
146.427994
137.021484
138.045593
155.501328
142.351547
140.627823
155.457764
143.645325
134.436844
169.858765
141.555725
120.656326
163.108597
149.168777
142.060730
144.650116
133.250381
140.772629
141.454041
123.226715
-34.212368
-12.304642
-41.510643
147.665909
-40.045731
-29.021233
127.712807
141.942230
167.137909
140.662964
120.271317
153.427383
146.438705
132.173340
132.339798
14.090889
0.830394
168.056152
146.028290
146.716919
121.748077
166.332932
-11.203683
12.117494
-5.132669
-30.300394
-6.820240
5.693471
-39.363758
30.769423
20.547550
-159.061813
48.459187
141.136856
156.320511
169.514069
170.082718
10.950083
15.151392
12.190164
-27.030907
9.704741
23.980272
-10.459066
11.310190
-3.447249
-119.411873
149.115479
158.139557
6.413956
5.890624
-47.465649
-39.082989
150.926453
162.580475
151.611069
147.192444
170.046524
134.406525
137.168655
153.149323
151.210815
86.917000
149.373215
148.497559
152.481812
178.629974
144.664062
110.446205
143.160797
161.389664
153.657959
135.010818
163.227417
140.903152
120.874641
-179.175278
140.446274
152.388321
147.858521
-42.446613
-7.635865
13.286129
150.400787
142.377945
176.160431
154.227631
177.761734
152.079453
162.384338
134.348587
140.223282
143.703232
167.197144
140.072250
107.974052
147.679016
164.049683
130.857346
141.485870
132.036102
87.799774
141.848694
113.909042
137.085693
148.068619
130.915405
152.257309
133.526993
24.299597
-51.135185
139.786591
137.626495
3.394768
113.261581
115.760170
117.174690
-49.964367
17.342316
-48.401527
113.863571
147.167816
137.990417
101.764977
154.574554
124.594009
148.699463
163.067917
145.322327
115.823586
158.185150
124.817360
140.697067
-31.257772
36.891163
-11.896349
48.005123
153.231522
151.626495
124.735420
150.911331
145.644379
113.425957
143.349533
163.676071
142.395996
141.806137
130.809540
164.554031
148.261658
147.903961
102.539215
131.475906
141.480042
163.946274
142.284439
136.391815
137.237396
167.559937
152.176163
151.705368
137.730881
130.038986
157.398392
127.835915
160.625198
164.611481
152.028961
137.043640
144.724014
155.837280
153.940674
115.593475
152.283844
170.312622
147.428818
146.819122
137.359528
-175.210083
135.559113
160.563110
119.312553
138.720749
119.201996
157.220657
150.241470
124.602791
15.683766
1.481209
-22.097485
-1.835257
169.474243
-179.302811
132.852570
140.213135
145.130188
164.736206
140.020096
118.554893
129.023102
151.953888
149.538589
149.749786
137.009537
168.387955
115.137802
131.231613
152.368576
171.772934
169.774078
-15.774946
-27.826479
-20.535618
-9.786671
-5.467051
-7.192520
-46.356750
11.925604
-42.611702
-38.399036
163.587112
176.961639
135.651779
157.049728
155.866653
-171.423096
157.803192
127.121353
130.698883
151.804840
136.779068
143.677765
159.791473
149.407272
145.221664
143.539490
3.331430
-49.940804
156.377060
129.717163
123.005638
150.426224
125.109879
137.554062
145.995102
146.960464
157.882172
141.044647
159.958878
156.020782
151.595764
162.631409
140.119751
150.040451
125.767998
136.230637
71.908401
3.478290
-14.361662
-26.340708
2.284048
10.385651
-0.361536
-3.778127
-5.993451
22.043079
-0.724698
9.209102
-17.591398
2.119603
-33.783718
24.265450
-9.452052
-4.358962
147.436157
135.036453
141.576691
171.656036
141.402390
130.182983
167.778488
158.176407
155.978378
163.466644
163.250504
116.851318
148.130264
141.567627
129.112228
146.585434
165.302353
167.200241
6.603251
123.892097
164.906464
127.722588
133.234726
139.335373
161.400711
146.464615
118.316536
168.363312
154.179733
148.408173
154.720032
171.757767
136.374069
139.354691
141.436951
144.439972
157.202744
158.269440
149.643814
23.855268
178.666443
145.102829
144.340607
175.771072
154.190216
156.750290
148.805954
156.386429
-45.831818
0.188712
-46.893158
14.203980
22.752531
17.341318
131.933670
126.440155
146.305893
115.947014
156.589310
104.808960
159.516968
142.907059
-170.869797
146.563171
130.089722
145.712540
139.821411
150.195770
139.555099
153.432251
-0.607163
32.930111
-10.740667
-18.936586
26.464432
-10.143150
5.510110
11.846862
-8.741634
-24.187866
-38.004642
-0.129722
-1.618341
-37.564339
-24.985849
-2.271416
165.216873
140.291748
139.564636
151.181290
141.515472
158.396088
150.671158
141.287201
144.104904
149.867920
154.638977
122.074669
143.962906
123.202209
126.593468
141.654572
133.783096
157.999557
141.975967
143.431717
134.812042
3.219479
-22.001810
-9.303813
169.740433
157.320602
122.156166
125.511810
159.592361
130.737274
145.784927
156.628433
162.832214
149.622116
160.245087
163.957504
153.446274
130.588440
152.895065
153.743561
126.344803
123.140297
1.641275
134.503967
146.916275
121.832649
138.613144
128.351562
167.118317
146.691010
151.283188
-39.967010
8.124968
150.695023
129.324387
132.346268
142.367706
132.710785
154.921539
163.804367
147.503876
148.525085
137.621689
142.380844
154.070923
24.836586
157.215729
149.765198
159.654282
35.838696
-40.525417
-2.674739
-37.644627
4.470761
-16.284487
-25.402748
32.495640
-16.343330
-35.422260
12.816411
6.013141
-7.623596
-41.521881
12.779209
145.810974
13.137798
13.990722
5.170513
-3.619473
2.486246
-42.762959
-43.022038
2.326667
16.807442
-40.344830
160.040176
168.713104
163.843353
141.825531
138.877197
149.743332
153.821228
145.152069
144.804245
169.344101
117.146072
162.736160
149.432861
141.084763
116.926292
163.359970
164.022629
107.801331
-46.545135
-31.543085
20.021946
-37.277225
-19.314825
20.669752
-48.832924
-28.719000
-42.540596
-44.950394
3.276440
-38.128052
155.995529
139.410034
128.996277
120.705910
154.192139
151.766495
19.362347
-25.914757
2.250641
-22.091591
-4.809497
22.345192
-10.269544
-25.524630
-6.514032
13.117002
145.762177
157.409561
158.753845
137.994781
90.803162
128.484619
156.902924
-7.276561
1.235589
-39.956726
-41.230217
153.119415
156.006027
145.231689
135.392410
155.508224
130.331879
149.533661
164.808044
144.778992
150.391663
148.594391
144.319763
163.849228
146.336914
94.477043
122.639183
146.802567
171.653214
169.494675
150.791580
145.026855
122.594147
158.758438
156.627136
167.700607
167.267456
153.247757
163.425522
144.294846
136.632080
138.863358
145.314407
163.133041
163.075058
144.735382
151.130707
161.922623
121.649216
130.106323
144.596985
167.130432
135.035294
137.214401
112.117348
120.873192
176.456726
8.661113
-2.578760
-9.157402
-34.280689
132.960663
130.539566
143.955170
178.673950
19.499302
-28.394993
-15.511576
156.160553
137.118347
148.371078
134.460938
7.724333
-27.627914
-28.965143
-46.993431
11.908784
130.389328
176.264130
151.452332
161.613251
164.392456
140.007355
148.709503
161.932877
129.569794
130.106186
157.446152
153.575180
129.573105
158.136780
145.173508
132.803864
-13.685910
-26.947641
5.186555
2.002129
-11.885409
28.074871
-37.701523
-17.785130
-91.086563
3.433591
5.314706
143.621353
143.021820
152.430313
151.762238
135.406799
141.008072
128.087021
150.964066
145.662170
-33.441830
155.804550
132.142654
139.327820
150.916016
148.181351
134.931137
143.696411
16.142067
124.949913
117.552498
136.540802
131.243713
170.474625
-51.535851
151.041611
-32.268925
-42.241364
127.075058
160.901703
130.531387
148.569855
138.980606
170.509140
136.100021
144.065948
136.705627
123.363403
141.214233
146.016098
157.726456
-177.500320
160.830765
155.591034
-25.295885
22.591228
3.166937
-53.740383
-27.315945
3.181616
-32.354622
141.085648
160.649353
148.053391
116.908943
162.889420
136.581543
138.521988
162.447632
-17.188623
143.480621
-0.039565
-3.190709
5.452729
-27.751888
13.368930
-17.015463
26.790703
15.228669
-52.626755
-48.907726
149.202087
144.401108
124.594582
152.205032
138.824432
21.761530
153.974884
162.175461
164.098450
138.516434
101.886360
18.961710
-33.940063
-15.161922
8.901347
122.101318
115.430229
122.788528
134.555710
154.012421
165.282928
156.322052
174.507263
140.561203
111.417755
143.836319
139.065536
156.164734
143.315842
160.880264
161.378403
-163.866043
164.314758
154.568192
9.223793
-28.828424
-13.043136
15.403071
23.300718
48.188164
151.362045
121.414009
147.613327
147.612076
137.536148
132.025803
171.516418
151.392288
143.970886
150.163300
151.335037
156.656052
155.168427
0.766938
7.157631
-48.049416
-12.291927
14.430275
-50.477993
-25.044014
130.793945
132.138458
141.079575
148.502808
151.466705
30.824099
135.667282
148.324997
129.137817
171.390854
134.653961
137.304123
171.315536
140.728470
170.367020
121.080017
159.182571
155.410934
140.094803
178.344940
174.371155
127.849632
141.982056
125.384018
142.319244
-38.044285
169.534943
141.111481
164.835617
161.435257
112.143425
154.171661
124.178436
148.840576
144.365433
131.761673
157.526474
171.758102
157.629074
119.081490
-31.556883
136.573944
145.168442
139.686493
117.713249
119.993660
131.784653
152.515823
132.737183
163.994217
127.182709
150.922836
169.324753
140.276947
150.662842
146.945648
141.528076
126.686043
145.126816
145.524445
138.181015
2.069897
17.467390
-36.408043
-1.799723
145.847198
170.439423
139.583298
172.298431
126.278061
143.730804
-44.211529
161.897873
154.049774
97.157700
137.861465
157.427399
127.624580
125.532097
132.468613
159.217682
146.402496
171.478531
136.896439
146.698837
120.528984
178.935944
145.141861
127.893265
153.489441
152.933685
151.231659
119.683662
153.400620
68.610657
16.507318
-17.893562
3.699517
-38.037251
17.641928
3.574291
0.221173
-9.892129
7.612261
-40.991673
-13.677623
155.045883
125.771202
147.824478
129.539825
127.517578
144.320511
107.648354
140.441055
164.135361
132.824448
146.759293
147.241974
143.213028
136.897385
137.253403
157.711014
128.552719
171.728455
88.452560
166.536316
160.990967
136.815109
124.060928
141.876694
117.926445
126.339836
144.737000
114.822594
157.762817
138.924759
154.742630
131.785889
-27.233791
9.789986
-8.729446
-3.330137
153.569565
135.611664
141.177734
156.142120
161.941010
131.312073
-13.450496
-16.770079
121.382675
156.750946
163.506226
175.597000
143.428940
130.834015
122.636124
145.998199
117.760498
151.676346
16.945301
19.035803
24.616127
-42.774899
-37.260433
0.187672
-37.328045
24.168123
-39.588581
18.422661
16.013103
-31.481733
-18.267334
12.247365
-28.104015
0.610056
-39.114727
18.864662
-36.456211
-0.739664
-47.263447
0.000000
4.412419
16.673368
149.263367
132.980499
142.502029
167.590683
137.570572
150.120682
154.202530
157.512512
156.798889
164.598419
134.978867
145.069870
156.399002
143.659775
169.678101
135.102234
162.944214
122.837746
107.351097
165.191757
123.076317
139.808014
169.222839
168.616837
166.265030
170.126129
150.820724
133.952713
-171.430069
144.697250
133.946594
164.764053
105.727997
106.308418
156.842957
149.429855
154.573135
140.069748
-49.285576
-50.605366
17.562449
144.910599
132.664612
145.111099
143.062424
143.582581
163.251205
142.037628
179.568848
134.807190
139.568069
144.460342
132.191666
146.648758
124.249619
134.597778
141.707581
172.470749
123.400444
143.433914
98.925003
0.904389
4.113422
0.829215
-10.508128
-5.130875
9.285693
15.591125
-48.492130
-40.350830
1.529695
6.589517
17.756227
146.066833
12.222500
-25.768505
-24.645454
-6.968746
-47.671898
-1.445503
-25.645700
157.959457
161.652557
151.591904
125.814888
127.822472
165.056229
98.506699
154.478546
169.729660
145.554504
154.833191
111.008781
140.651627
134.424225
136.929703
144.047363
-8.955303
44.348984
12.482031
10.048389
125.682724
142.539566
125.530739
152.100388
145.431870
168.527374
150.345886
155.344559
142.492111
151.648697
-31.703342
4.594825
-26.619356
-35.107620
-38.765324
-44.477551
-22.871120
140.179230
157.388367
137.753326
132.856049
126.276558
132.328033
147.582153
158.701584
177.136307
-178.319016
146.323349
124.522621
143.267441
-43.104889
-0.815414
-2.990877
-4.640638
0.394657
-33.196663
-45.655041
48.332256
3.603588
11.433405
-24.466549
16.227709
-23.323793
11.097977
12.074126
55.576088
-2.760382
-23.228834
11.147580
7.899831
155.555679
170.505981
135.981155
156.696121
153.953049
138.345886
151.866867
-9.443939
-6.508400
-26.947136
-9.186069
6.588445
-43.470909
-50.695797
13.870101
-5.862806
165.331329
141.513535
152.089981
144.688782
111.453201
114.789658
153.950516
147.999527
98.100784
115.326874
122.385834
157.265060
148.089783
151.393646
155.282288
-150.424210
-148.823532
-128.522003
-129.599686
-142.471909
-140.384811
-173.499329
47.290863
130.091919
145.664673
149.971527
142.849670
-17.018904
129.345444
162.838333
145.489685
142.611084
140.564102
140.543640
173.846497
168.654297
124.109749
123.194870
122.726883
150.340424
144.641373
159.927872
153.033463
140.525909
146.469635
142.399124
155.709320
155.653564
132.427444
154.858719
141.460098
33.712204
134.355270
135.091202
160.406555
106.384491
143.756821
135.963409
159.676392
17.283077
-13.635155
36.496395
-22.021412
-14.239247
15.632710
10.982057
18.759520
-15.094661
15.366190
-42.363827
19.732328
-45.558674
14.217433
-40.373581
-28.973209
5.289909
15.683109
9.596425
-39.690880
5.015126
-39.885429
136.072388
153.599014
158.506561
151.545731
133.670380
151.477997
156.491592
147.465805
148.507706
114.573547
143.595184
133.186554
137.486908
167.092331
143.324219
177.333466
136.223541
126.452637
149.861313
165.651077
137.142960
142.925034
147.536667
144.611450
140.794159
134.766327
143.821259
157.771439
149.748199
144.892654
139.169952
134.325882
-30.704027
53.618862
-46.324516
0.432959
18.386230
143.669037
134.332993
0.661160
-49.472260
-8.824766
-28.672869
-37.582409
-46.385559
39.903172
-9.253339
-17.717497
113.760208
151.018677
147.639099
148.582214
152.251678
126.770500
142.519012
117.265083
163.095993
107.317101
110.695656
127.740898
153.740891
137.770172
162.495239
122.567085
133.591766
147.233353
141.226608
136.392303
134.012695
137.921555
132.777527
141.540222
154.535690
157.730255
140.137131
141.979111
145.734497
142.418610
164.884857
138.324265
143.077820
137.575500
160.337982
159.130402
154.051636
156.503387
147.987946
160.092224
163.792999
166.493103
133.479446
159.906631
146.018967
128.479645
151.513779
-48.283466
22.452738
-38.378563
33.647034
1.478696
160.117004
125.459991
149.602905
158.014832
153.218170
-7.813413
148.940399
119.824806
127.293983
147.253113
150.385849
149.510742
168.607391
12.961718
-2.356923
-45.036636
-1.508179
135.930817
126.314995
171.805634
-171.879669
154.899078
134.725479
133.982971
161.939117
133.194885
-34.260281
6.230045
-41.524956
-16.633781
-19.847921
-5.154496
9.461987
28.285686
-12.224000
-12.933520
