# Supplementary material for: Comment on 'Valid molecular dynamics simulations of human hemoglobin require a surprisingly large box size'
Source: eLife. 2019 Jun 20;8:e44718. doi: 10.7554/eLife.44718 (PMC6586461; doi:10.7554/eLife.44718)
Supplement: Figure 3—source data 1. — The zip archive contains a README file describing which source files correspond to the different panels. [file elife-44718-fig3-data1.zip › figure3/panel_B/box2/psi0.dat]

176.548660
166.578278
142.815750
120.688423
163.114502
140.641190
157.330658
136.192947
152.748764
139.478149
141.913315
140.133057
162.898056
26.482994
145.712448
-25.782452
150.218704
131.895172
143.710297
136.123291
128.158981
127.950706
150.177353
166.576370
136.446533
148.775452
140.112274
62.039787
67.711655
30.814728
108.102455
148.769196
127.167244
164.739395
162.038803
143.964661
153.025665
145.052795
139.384216
161.325623
147.726273
153.257904
124.882896
163.679581
123.607689
150.193939
-17.841105
14.225745
158.778519
155.186630
121.611481
137.125381
134.153534
111.877304
127.667099
125.067535
117.853210
151.875443
115.317833
134.950928
159.405807
148.127182
134.736176
138.607147
150.771652
120.282982
131.729401
143.547516
164.103851
147.882797
139.365707
165.237610
161.972809
-174.551102
135.723175
137.693909
130.748169
125.334702
159.822586
148.868881
115.096184
150.922531
148.073837
126.940781
157.982071
174.596939
161.773651
-7.955617
-25.783356
-40.727985
158.680588
151.258270
138.867523
139.335281
139.307465
146.152298
148.311401
143.316025
148.338028
152.391846
152.385330
146.801605
154.197388
-178.259521
168.793076
154.812576
167.278748
134.748077
168.023788
164.494110
146.298096
-179.494476
152.257782
132.184845
137.728592
147.200089
-45.476009
-1.764029
12.617854
137.293823
150.812973
119.158493
142.591934
146.158447
129.262817
155.097031
156.542557
157.702454
171.785049
-7.327907
154.232773
146.299088
157.745499
157.775406
-179.403229
147.109329
173.418930
-178.799423
-179.777939
131.846573
151.425934
133.471176
-179.114624
170.709015
-12.503675
-39.572163
-7.449769
157.636414
127.389717
164.325485
116.801804
134.434097
137.789474
174.842194
142.932251
165.420929
159.667618
133.799271
149.694626
148.251282
144.195526
131.247192
148.856186
155.670685
141.615570
142.875763
149.637650
99.012039
173.618134
133.279266
162.194748
147.714233
136.601898
117.484413
144.600891
154.946503
168.149933
-175.297348
133.838394
157.989410
138.879410
163.193069
160.868515
152.085083
120.148010
130.525406
121.874580
152.741501
152.378586
145.227646
142.053329
150.277435
149.215378
161.040924
167.695938
162.323502
169.123352
134.745193
124.426262
150.860641
170.636002
151.734909
138.047409
131.877884
159.808899
140.876740
144.978592
147.517487
122.237076
130.625778
157.854874
130.567490
124.707893
168.110733
136.082352
145.354996
142.203354
139.364960
133.846512
152.976852
130.594162
151.907455
154.559967
168.465683
133.627609
117.871246
151.256165
142.328995
140.005859
113.067085
147.543915
149.389343
19.015783
-33.712276
150.310165
154.480057
144.913116
151.009857
138.578491
144.118988
146.159744
126.799057
170.106750
136.676437
140.806076
139.295013
159.399841
-8.442502
132.015579
18.151096
9.949752
-13.636517
-24.251867
4.666820
-46.514534
7.970137
19.869465
-2.777631
5.783774
10.480022
4.954957
-27.742119
-38.365868
8.861199
-18.498415
163.743805
141.754974
147.509354
145.714447
8.927859
34.290886
128.059631
128.842255
96.554047
145.071655
138.718842
151.051575
135.994598
148.466797
112.772392
153.598938
139.884766
125.614876
152.003937
152.776520
131.613098
157.110764
141.560394
158.889053
160.032043
152.151154
126.714813
-15.940944
131.084991
163.857452
135.138229
148.112137
164.586929
138.929092
142.596069
132.728516
172.364426
131.475037
141.352859
126.364365
164.285385
13.049823
-27.233471
-2.889205
-20.286877
66.516167
-9.227946
-42.931541
-40.441219
-11.265087
140.539474
153.988403
-177.336472
137.214066
167.204193
146.711868
165.252853
150.352890
157.761703
167.189774
154.254456
146.114899
139.256180
150.776718
149.618774
160.391312
153.450775
145.855988
151.449890
145.071869
146.398163
161.125183
152.861343
140.136414
165.220581
133.991592
125.108871
173.348801
144.461258
169.609482
133.229813
161.238449
156.401276
135.910538
165.960587
135.259262
125.084358
145.511810
154.129883
152.807816
160.734161
139.058853
126.986023
132.983582
124.289398
135.212326
152.544601
153.319321
142.937027
125.688667
140.615112
104.882500
130.928757
117.157303
2.116184
15.679913
6.185008
-40.852463
-34.944016
2.903601
21.471771
-3.004851
175.339264
140.869293
160.209763
164.052475
136.608170
-17.986662
17.301332
-0.583498
-7.303420
-9.910679
132.067749
141.318588
137.649460
145.601120
140.241577
142.542618
151.240646
126.936737
148.121262
138.578796
142.540039
140.909470
118.397278
160.114029
164.146286
78.212967
-22.122690
132.558304
133.476593
170.715149
154.539398
152.447525
154.114197
163.418060
144.600479
-37.142834
169.178391
147.666229
131.745651
105.127548
142.947586
137.671692
149.711227
-166.784470
157.241028
132.192139
141.541000
148.973618
174.559891
143.955078
141.392044
138.405792
124.891640
153.295273
139.593536
142.344269
161.581299
132.357468
128.480453
161.965652
159.965164
146.333084
110.810951
142.906128
143.045212
125.548584
151.301575
153.885086
142.720078
160.102692
154.374786
125.689705
128.568298
154.115677
123.790810
10.041693
-18.542774
22.405497
-22.259647
-52.862614
19.485321
42.957581
126.060509
131.457672
128.174759
169.891922
174.058502
155.318130
116.200066
125.665062
163.602066
132.918732
-15.210678
-32.210190
154.561218
111.536118
142.338120
139.300598
150.528976
149.338287
134.485947
102.293243
141.879639
139.222549
146.245926
151.052460
139.663986
157.378036
-22.001108
23.802782
144.897232
136.077118
161.093536
37.506577
137.951370
151.988373
7.431203
149.547058
170.828796
148.591125
139.367920
124.811317
158.033401
-154.589920
152.709763
139.886505
169.997665
8.248312
16.383200
141.625626
157.062424
161.731384
179.626221
132.366577
145.371567
133.259750
150.271729
147.326111
128.206879
127.187881
168.519302
158.605911
140.790833
142.816101
133.682266
139.546555
138.805008
15.143682
-161.558014
32.331772
175.702423
32.857006
146.563370
124.613350
140.541306
134.289078
150.721970
148.081039
44.994915
1.416236
13.175083
-21.108412
-27.308176
135.747604
128.251236
134.306793
141.214233
146.034119
132.816299
145.113297
156.645554
146.360535
151.578247
147.942047
123.149742
115.231155
139.276672
136.045532
149.809952
151.316437
155.494888
146.361740
148.739334
123.938828
155.583801
134.362015
111.794479
7.362526
144.660004
149.054657
134.873688
121.327065
128.551605
154.001648
153.496094
126.754753
132.063248
146.872284
132.453491
115.456825
138.517014
127.271187
157.495667
149.964554
141.418381
129.159180
167.494751
154.651978
111.038704
140.381165
168.702515
135.142166
141.690796
130.552063
151.142929
112.772972
156.594223
149.613327
149.782471
146.547409
114.052147
23.084724
-11.052198
20.944166
9.366196
142.649246
-176.348038
157.680801
150.760818
129.559113
154.098618
129.655350
140.759598
177.055344
120.859657
149.973190
141.099060
153.411469
175.292633
138.622238
145.756104
165.780121
149.925156
134.191650
140.091812
137.946167
168.941483
148.064941
156.515823
139.246155
160.836853
145.351807
147.050461
139.420074
138.884949
131.045929
129.579193
147.848724
156.824310
146.175659
137.478073
154.769394
158.252701
129.841476
144.214371
153.328613
124.642174
147.379196
176.162720
158.197220
112.931992
157.380722
141.319855
150.448517
157.018448
151.204544
152.264832
142.147537
151.395981
161.555206
145.451080
147.493759
129.060486
116.732735
-166.520309
151.295837
138.147293
155.404266
164.010727
147.998657
137.588043
128.157959
84.498093
142.881989
152.139969
125.073280
105.734283
143.065262
133.386673
120.104660
165.990265
145.093750
141.053238
128.224792
148.579285
148.870422
171.794418
2.977561
-42.256283
-5.857923
-3.508722
-47.171326
-5.461563
142.895721
137.807556
151.017578
129.875015
147.802597
149.313751
161.938950
152.471283
144.210526
154.813812
153.811356
157.490417
153.458847
119.528290
129.444458
130.824265
124.323044
-168.411835
138.643097
144.265732
151.066803
124.582901
133.160858
137.129395
-23.656265
123.663628
154.837814
169.945770
118.009705
114.878174
114.352890
138.225327
149.707352
164.569077
150.388351
145.768677
155.086624
158.276611
131.285675
116.329750
126.177795
164.715439
166.970657
-2.999048
11.415267
2.347187
-6.535130
135.189682
145.752274
135.717102
170.937576
166.534363
149.712280
130.218796
137.495590
154.750092
142.638901
139.408218
137.693756
142.071533
152.622604
155.754456
139.066467
158.371674
-3.023297
-27.422331
-9.829272
5.186027
147.466888
154.693283
145.438187
146.117554
132.914169
152.323578
136.619675
159.236282
140.310043
140.766724
127.620712
146.031525
133.031403
131.331161
93.074646
151.349136
138.562424
152.111465
154.732254
170.532486
155.260101
152.776627
141.437012
147.469193
164.239548
-171.073029
133.584167
3.737012
-22.824848
-33.092136
12.343730
-12.479344
-7.543635
133.362137
164.172577
136.158249
-48.543694
-24.907455
-10.811701
148.963638
157.304199
165.440979
47.083824
151.018677
163.224197
136.900940
-29.752661
-51.649452
121.902779
177.122116
134.120499
136.549210
158.345627
142.458893
155.723526
140.392242
164.927628
170.951111
149.349228
115.342819
152.310165
141.621475
147.875671
143.970947
132.261429
149.462997
141.599457
164.378082
134.990891
131.972229
146.890518
153.081558
144.124435
126.776253
129.952759
123.660538
5.609792
5.916655
11.711186
123.951530
132.595428
126.442039
152.531174
144.450974
125.652428
38.221840
-4.585608
-16.775133
-46.719597
-19.626627
-41.854332
129.898849
150.601685
14.107670
150.348801
143.879715
143.256561
163.312332
137.147354
122.551849
158.830566
141.319473
146.270020
150.868195
-35.253098
-13.323985
127.501869
121.554810
168.310989
151.997208
-37.243275
-24.068073
-8.613541
-41.801708
-23.941320
-30.752703
-5.019032
14.994367
-3.211137
-36.220367
27.650764
-15.695271
-2.548449
126.051109
144.590347
165.795593
154.965332
160.816360
141.581726
125.731056
151.829193
138.087555
133.309128
130.282471
136.772446
127.229958
106.148712
71.727951
68.009819
14.966675
55.663807
-151.255157
-3.515356
140.989059
19.371914
27.032965
29.385201
-163.225464
26.857212
57.118774
153.818878
138.350937
111.353989
167.823608
160.409454
12.279826
150.615936
29.244793
21.830935
176.236618
134.904480
131.200928
147.087128
134.007050
152.220703
136.377670
144.216660
149.057053
132.736221
149.319336
149.479919
139.308228
152.466934
150.488739
143.338913
141.995316
168.757553
153.038269
138.437012
-28.573690
1.441165
16.122093
19.173525
-2.407534
-17.327116
35.771660
6.155299
-41.478645
-60.705822
163.702164
160.483170
123.389877
143.047211
134.203979
133.523117
156.857300
152.075333
161.063385
125.926414
148.257278
125.327438
154.550064
151.027802
135.152985
146.066040
168.990051
136.206787
117.793068
163.205750
132.781143
138.576736
138.188110
136.110886
145.158676
163.866058
151.002487
156.752121
147.032333
171.615112
143.566925
157.869812
123.638885
144.923111
129.458679
-156.386673
151.532852
140.916321
147.705643
145.975021
155.325684
132.154648
148.385605
-3.537731
-33.888805
-38.015057
-21.969263
-34.650753
-9.553803
23.284924
160.713791
158.077682
154.351166
138.191010
163.719376
150.857391
142.351364
150.329880
136.035233
159.017548
22.282364
33.216587
-132.093002
-128.487076
34.534996
170.278229
-162.484482
136.271835
-136.375275
-114.472298
-137.740585
-147.980469
-171.116516
-165.039703
-158.593719
150.935852
136.326675
86.977524
-159.988953
78.463341
27.429352
145.767044
161.251938
125.390816
151.592545
145.408142
151.691483
139.848740
133.108688
122.016640
-37.254143
-22.252821
110.936707
145.690002
142.135666
141.501602
156.260208
154.607040
165.257858
142.291718
148.995148
151.970078
171.372757
160.073395
152.113312
144.567551
152.724380
154.643326
161.618088
148.188522
148.603073
130.174545
145.373413
143.102478
143.708969
153.531845
134.944443
133.531418
128.956055
132.339828
135.011597
120.664001
169.242035
-47.689224
-17.242016
16.274996
-49.228344
2.693190
-11.709841
1.119600
-52.318771
4.728576
-35.204769
157.058868
162.509338
152.830276
165.934509
136.537003
162.059296
141.979202
157.892914
138.694275
138.543106
139.966736
126.242409
152.227676
156.132156
139.246368
160.017532
125.974335
-40.118385
11.912026
-41.042969
-34.058105
7.692813
-9.254062
-38.127232
138.176529
136.067917
145.707840
146.537537
114.724083
-36.097561
22.396517
134.479782
122.843224
148.716354
176.274628
148.051590
147.547348
131.317841
135.381790
152.857224
179.228973
175.171112
166.838425
159.930527
135.217529
159.791672
155.530090
133.238403
136.190964
125.494804
165.187653
117.864235
151.315643
152.126938
156.367630
164.044403
131.363617
140.982864
163.465836
135.148956
16.969620
-32.073101
159.921860
-41.642967
9.127009
-16.794172
7.496875
14.180050
-0.149353
15.156215
26.430519
-38.147438
127.250526
138.083817
147.131088
178.287415
141.213196
166.511963
145.142197
141.331558
142.769943
120.138817
139.688431
1.241120
-41.628975
150.760498
148.332932
136.427155
-27.145067
3.245944
-13.150518
-44.290714
-53.705875
-0.335135
-7.339598
6.489300
-25.732267
8.322018
-22.944931
-1.565481
125.115181
131.945389
154.651352
144.061966
157.258194
163.756241
168.953201
130.609879
136.406235
160.280045
142.082123
159.024597
124.967155
142.859756
159.848328
139.544281
164.644760
-2.733660
12.135361
-18.735176
142.883499
160.471069
120.466988
151.804108
159.350891
157.382843
130.955612
123.339851
153.936111
142.443939
139.055008
151.869949
171.336197
161.404984
138.166199
169.360382
117.745514
152.096741
144.245056
126.371254
-39.872154
1.703643
-41.845009
-19.717201
-11.100283
17.717665
16.921427
-42.414005
139.727051
146.319672
150.700974
138.634415
157.145020
143.722656
142.596558
-7.178568
15.733727
-56.006062
-12.585671
-15.239833
60.251350
150.939133
163.281906
147.174194
-28.596661
157.766022
165.571747
111.957161
122.383377
147.850403
108.673965
141.728409
127.207184
169.041946
43.802406
-36.931946
-44.307518
1.181343
-10.496494
7.434793
-51.933254
26.185038
-32.345245
8.664378
157.078232
120.658234
138.521393
132.507584
161.571564
136.151993
171.385040
146.099289
164.031143
-163.148239
106.178032
116.395416
161.284805
152.569427
-52.135864
1.419548
-3.409500
-25.029200
-9.491359
-34.310055
-27.319458
-52.141293
-41.437992
-10.516533
0.375344
2.720813
144.180038
174.818420
148.035156
142.898071
155.505432
132.686920
151.499832
139.664627
133.977753
148.510406
179.816544
165.421875
137.734055
144.481689
105.816368
145.840134
144.901962
149.033890
140.409195
161.212082
140.182541
156.291595
114.275833
159.199265
144.850677
133.826187
159.460190
160.162674
145.967407
119.241325
155.148468
122.534096
-1.868650
-4.535700
-2.907306
108.992775
150.479752
144.352249
135.821518
164.116379
142.581314
137.110565
160.118729
177.856964
141.719727
142.469284
155.247620
159.249573
147.508392
133.535843
144.901672
151.904510
-12.182041
119.121033
150.704651
160.475372
147.053329
159.854309
147.298660
146.908661
167.784027
150.839752
130.351761
141.067993
136.119522
158.037964
161.104233
146.225998
141.474106
136.783554
154.297592
136.383438
124.975586
177.849319
161.505325
149.786072
154.694061
150.613144
146.420120
131.241928
147.182693
136.128433
139.943771
133.260895
137.819794
157.613297
133.039124
158.258255
140.098618
115.544266
148.811401
159.342819
142.948975
-14.370265
-0.898964
142.300201
139.325882
120.572998
123.368370
146.258469
175.229340
136.608673
120.208862
146.483047
157.107803
150.195465
138.128311
158.520096
169.040787
132.827972
10.333767
141.356308
152.449692
144.772766
137.682159
83.588791
19.199287
22.302719
-38.440659
-13.165911
31.917067
159.479034
168.152725
132.047653
19.572414
-21.147230
135.529510
138.876892
158.564636
-17.383343
0.643462
-40.278660
-42.700611
-25.943945
18.642889
-11.936804
3.686686
153.669861
157.189102
145.999222
146.703583
152.311691
99.933136
166.354599
-38.439045
22.906147
11.812128
23.157293
-43.549263
166.605560
160.151520
23.997911
31.184784
-33.881897
122.397476
153.503662
10.334966
-38.920650
1.149099
134.347794
-44.188618
99.066277
138.665405
146.842346
177.125046
140.231949
146.316803
125.467346
167.498489
151.745773
137.293518
155.535263
146.548889
125.958847
140.964584
145.560776
149.510651
-176.423782
146.947693
140.393204
112.005684
167.623291
132.671417
157.893890
116.558800
-154.078583
-149.236633
-147.775070
25.984840
153.796249
145.763168
116.103020
3.217350
35.155056
-32.222836
128.346573
135.545044
152.441513
138.343536
158.246811
161.531815
172.469711
156.381714
150.513336
162.150574
149.932648
140.291519
153.963699
129.259415
140.034653
145.001633
157.549408
136.363358
146.302658
147.484451
157.766739
147.316666
124.596848
174.732544
170.077881
109.877441
155.646683
146.013916
175.290680
69.703323
12.057412
-35.832764
23.325581
31.971697
9.471477
-39.341602
-9.612657
-38.967785
25.411839
-4.924457
-23.065912
0.832512
4.114279
-19.206160
6.246356
-24.904276
2.767323
131.154892
151.021561
132.963699
150.269241
147.748566
141.759796
-8.793367
-12.383732
-4.405933
-7.895954
-25.433405
2.338666
127.741631
151.839920
166.106857
129.740112
131.467438
16.827602
22.217516
28.368015
4.793136
143.765045
137.222488
142.534271
147.066757
175.625778
155.593811
155.937500
124.443321
166.084427
137.417557
165.208298
163.383316
145.459976
160.440720
150.637253
139.913589
112.067772
132.426331
134.573990
156.268280
142.141281
148.003937
126.635689
134.614395
122.907570
152.185196
141.084564
142.659729
124.150017
173.632141
158.383423
165.133987
148.727661
139.696655
150.266098
141.407990
-15.771503
-38.172173
-7.149651
15.603737
-36.656765
-52.818653
-39.608032
143.245041
-50.645466
153.155945
153.154968
152.040665
-11.796135
-1.024311
-16.131794
-12.781864
-42.318485
-52.398113
48.054256
148.687424
140.042068
124.928856
155.656021
142.279175
146.081314
164.200775
174.850174
162.735016
159.200958
127.290062
144.960403
133.989731
112.169334
-171.579483
173.076233
121.654556
140.782074
148.011826
146.253769
140.595779
160.596405
159.586685
139.189850
143.664795
162.697510
125.208046
174.470428
161.491684
124.214607
149.376938
130.172470
148.569244
151.600250
133.448441
160.356598
152.595459
130.720184
148.698364
157.553253
150.777023
159.407150
143.242935
148.708435
160.825134
161.444641
140.108017
145.779800
150.041656
153.647980
125.526894
121.230072
160.081406
117.923782
129.436432
159.781754
170.463730
120.893806
145.998398
158.663162
133.709152
118.264023
140.997253
159.885223
176.022644
139.518738
154.638184
133.562469
132.355255
135.120911
134.564575
149.896606
148.590897
144.826859
162.781464
124.781952
159.375626
154.216614
146.988083
122.902512
-42.566540
1.326774
-16.041046
5.969921
-11.292379
140.990753
144.747681
133.019104
147.337769
142.863266
140.896515
149.169037
144.829651
-8.881152
-34.063225
-4.966212
12.148561
-3.331547
-10.641629
165.639938
-179.001221
132.779861
-34.396465
143.908157
135.772186
144.066223
2.957772
14.632788
-42.659489
-6.349620
-19.726240
-21.375254
-25.750822
-69.457512
-19.996025
-33.756798
-20.276522
-30.975336
9.674590
-21.190296
-20.078962
-22.823360
3.488519
-33.366455
146.941620
28.153374
130.816589
-28.042040
119.871483
147.709702
126.338600
-15.830712
175.219757
165.650192
144.495346
171.559280
135.016251
142.291519
160.543884
-176.825089
149.018112
169.493042
135.308533
114.495384
141.340683
152.710587
144.309769
165.047455
144.343201
127.163742
159.009674
167.660538
-23.645580
154.006516
168.086395
151.548416
102.452034
-165.069183
165.839584
-165.967758
157.115112
81.757881
114.230087
166.098892
174.908829
156.876968
117.460617
146.896851
147.780975
144.417603
161.696930
155.850586
54.599083
1.834937
-2.513649
-2.313422
-47.884567
-42.846268
6.953304
0.173589
-25.328066
-40.151737
-0.874916
-31.201092
142.921539
154.415161
172.720154
147.866516
134.703720
139.161758
148.059814
148.510757
-46.657410
-40.545605
-36.287823
-39.929508
3.069181
-59.970875
-25.188381
142.961334
131.887619
154.965149
157.053314
147.402176
155.284485
146.761063
174.463379
132.512009
140.152145
169.899689
149.633377
-0.000000
146.502792
149.839310
128.939697
156.979416
149.295471
122.557861
135.404510
151.983490
163.611542
113.017494
142.031830
155.044022
163.671829
11.223966
146.236206
144.189072
153.563141
152.876099
-44.471436
152.028061
-19.055897
13.315165
-41.970078
-42.653084
-34.691257
-45.423996
130.941452
145.294189
142.714172
141.584351
150.178329
-152.639328
18.241539
-0.453272
5.962101
-38.107071
20.318872
5.257696
134.104919
143.760559
117.215561
138.407135
143.223541
160.728516
144.812271
145.940506
147.255463
146.822784
167.776810
159.950516
145.902252
160.902084
145.622711
143.923203
40.526127
-4.856759
8.640337
31.202791
-39.425377
15.515125
-12.935077
11.881015
-43.219032
4.601556
-21.770914
22.938772
27.037563
-40.794636
-7.510473
-22.091999
-42.674736
28.640373
22.155865
135.996948
-0.515103
-37.680798
-38.299854
-58.921764
-17.411360
109.438820
163.096710
146.497314
139.523422
145.277161
154.076828
140.458862
131.810898
117.163498
131.911499
127.543968
141.137634
135.645355
124.947403
130.857559
134.809586
168.373688
175.315323
132.584915
164.552551
154.221542
152.167221
153.574692
160.651138
144.588943
154.546173
121.281898
160.623199
162.192200
165.571686
3.473445
-43.066097
-46.392395
-18.592260
148.591019
158.840271
134.901840
118.078964
150.516281
132.968307
122.190872
143.825500
65.517601
8.525279
-15.236703
-17.415274
12.373488
-4.395073
-54.009418
22.190632
-0.436559
-23.269066
-14.838572
-43.681892
-42.155579
-10.396916
-51.553432
151.459732
151.619492
140.662964
110.699440
121.373489
0.961034
143.777557
138.543991
132.958649
134.484619
129.565155
138.516953
-9.696067
-3.728093
21.575716
32.762638
9.714988
147.628815
142.663879
154.516037
133.595764
139.974182
167.747177
29.664244
149.000671
112.311729
135.680710
151.296585
138.782272
149.048050
140.159164
159.662033
147.982437
146.739395
114.790451
120.611847
154.789047
134.140640
-11.055083
168.853363
146.626999
137.614471
144.877625
125.427132
132.265656
136.749374
174.299850
144.145615
148.207413
165.487610
-15.277271
-47.117828
-26.232712
16.914986
-29.066757
-28.479233
-42.955322
11.764754
-33.471451
-21.009989
19.831923
-7.507206
137.401901
154.730743
158.034302
128.526047
139.881241
-58.487038
14.139425
-0.755888
-44.590008
-45.233528
6.599687
11.087664
10.946954
33.645233
172.978439
163.279495
170.873734
157.103607
140.677017
172.703049
175.323563
171.682800
141.921356
133.353683
-171.548904
110.699028
139.710175
156.603851
166.956558
164.177582
-44.236240
2.046219
7.007874
15.465564
-38.920784
-19.541870
-33.683296
7.638358
-11.041112
-31.252625
5.381829
-23.667240
50.121273
6.128359
158.060501
156.078720
135.336288
143.109451
140.140488
147.137619
128.293610
166.746277
119.863586
145.884857
156.483917
139.491898
156.247269
151.771515
144.388107
133.783630
129.892685
149.733429
146.024719
142.621964
156.153442
150.463257
126.607727
172.233673
136.641296
157.939285
113.755501
-151.260422
146.856583
147.703293
126.023476
132.142380
144.578705
142.945877
122.558228
135.253723
143.990250
140.181931
135.790024
15.314723
4.397301
176.581482
171.796524
131.533524
145.960434
147.900757
155.592026
128.933243
138.337387
148.047043
112.879646
149.988663
148.682007
174.753708
151.889755
148.927429
142.406326
134.796631
151.903046
143.286880
155.490707
145.203125
111.698509
-2.824106
149.404633
148.626282
144.548706
-18.103535
11.396945
-16.031477
126.693306
115.160614
172.324265
133.046844
159.580795
166.435089
153.669540
155.336914
155.836731
150.055573
145.746094
149.727676
133.380463
119.287132
142.620728
146.732315
126.723373
99.552528
159.550125
126.853912
154.041595
149.742645
150.750458
146.522736
152.062454
147.419846
145.621460
139.304276
132.908234
151.503922
135.695328
-20.697695
-38.888138
156.254166
118.059059
144.685257
166.217621
168.732208
123.629822
137.540817
157.989471
160.926071
140.410812
143.447556
146.357254
147.543182
151.011505
23.865728
-3.964423
-31.170855
149.021469
149.562012
158.284821
157.325699
140.920807
136.427307
136.343079
113.737991
127.822655
130.929565
150.763718
144.889542
154.070618
-33.763454
4.751430
0.997207
174.507797
157.701965
160.923462
122.592247
131.148224
144.343918
144.881683
149.095261
144.009109
125.184845
132.252670
158.623154
139.891388
117.657570
132.207275
133.285583
158.660812
141.442780
159.939148
156.606674
-132.684723
136.299011
142.637543
-43.133930
0.866601
-3.939847
-24.524855
-48.400238
11.601521
-37.990532
-15.350860
29.065111
37.581173
-27.975172
-28.844515
-41.680355
-44.129978
14.481711
-2.192228
-16.908669
151.008484
136.143127
160.129318
141.495361
120.141312
144.041733
158.614975
147.050217
167.258698
-9.328791
-2.436626
142.933014
141.308212
147.912979
152.980011
152.874161
176.458344
170.971863
141.712845
162.034134
147.452667
142.329391
142.465637
139.109756
154.055588
166.129242
112.647247
155.416946
172.526474
124.518272
-4.770481
2.813969
-11.629523
-46.693157
-34.121059
9.877707
-4.393781
-62.327435
30.908285
163.434052
126.863480
-178.776505
154.170059
146.542404
122.587410
143.496338
10.430320
149.134384
150.535522
147.935593
151.720032
103.876488
118.587349
142.829269
156.079956
175.576218
131.298904
162.585968
146.861328
156.544922
153.892807
136.970459
130.902695
126.711174
148.462860
154.119400
123.492737
141.009354
157.281937
130.670242
157.022141
138.008987
117.789513
145.526733
154.181946
146.669617
143.370880
143.136780
154.883896
164.498322
137.705460
139.187271
154.324692
157.337112
157.572067
150.123932
165.542709
141.456436
-59.434799
19.516964
140.535828
-13.387763
24.944933
32.771999
5.703857
-38.432476
-17.820782
6.786367
-6.210283
16.438524
157.869354
140.124527
1.694659
27.013084
148.367325
145.474854
146.478302
152.208466
169.507935
159.940292
105.441200
175.894150
133.267181
149.992035
150.226410
27.485739
17.211710
-43.992977
12.884129
149.159241
169.541794
141.954758
143.696564
154.388748
153.899292
144.422455
160.123856
131.160004
137.318787
-7.950755
-26.988712
-38.873497
23.060108
-25.626234
-18.159065
10.712741
-40.138008
131.421814
162.858734
148.416702
127.091988
-166.444626
155.831238
153.527939
76.036987
158.375305
153.082596
160.719269
-39.974564
-8.496482
23.867670
-26.555992
-19.764126
131.884521
145.718582
128.808273
143.084320
151.392044
134.804428
149.721680
141.494949
157.710983
151.803879
154.048477
175.240814
174.877304
110.536530
18.397108
9.113307
179.350769
138.435608
138.687302
136.182266
177.538986
149.981705
2.828954
23.302151
-9.907583
-47.512211
5.950714
-38.999573
2.266068
142.988342
159.411423
140.851135
151.932907
138.695404
147.579422
152.200058
144.877991
126.463867
109.968460
140.398727
143.912292
156.121033
152.121185
146.815826
142.564529
156.229858
127.315659
131.465591
129.575241
124.269180
141.880157
148.408875
165.857193
159.670639
172.723923
-4.027690
51.106297
142.772400
94.177269
132.235062
163.386215
163.602493
131.068863
33.850574
158.901184
156.904053
141.189407
137.037354
154.022125
128.583466
143.261734
151.427658
139.748123
123.399338
140.182037
151.217087
-14.991818
-26.826096
-24.678020
11.873083
-8.646996
80.418175
122.602364
116.282066
151.436050
140.648438
116.788330
141.150986
151.247971
132.280273
131.562973
140.549194
138.931351
134.818832
124.036148
110.857521
138.927536
138.817932
149.969833
15.869287
136.852737
135.264511
152.124496
137.356384
147.575439
124.229156
142.322418
170.511322
155.835114
130.313644
156.472046
151.046295
-32.288612
26.116013
-2.793092
1.516203
8.258065
-23.152222
-38.139099
146.186035
122.768051
160.268845
135.253159
133.155151
156.969559
162.240433
176.639877
141.713806
128.218597
144.396988
161.610352
147.947388
15.741132
11.638888
-22.578850
-43.544807
0.560928
-31.299244
-20.353708
-7.548056
154.514587
136.487030
148.521774
127.307617
128.556549
121.617699
-23.749451
150.052551
125.632797
141.778259
-42.947605
13.824711
-44.694118
-10.444609
139.183762
140.597336
138.938583
134.387650
159.992569
154.006775
123.152618
154.932617
163.330048
155.335220
149.045837
143.178864
130.879318
127.116127
128.061234
-179.167709
148.775238
-161.264526
154.174713
-156.026657
-163.589661
-147.266830
-147.138412
147.752258
137.776718
148.868607
127.617020
144.402069
80.708351
144.748505
119.252991
151.229446
150.876144
98.731499
139.428101
134.250565
18.247942
136.092010
170.011429
128.594040
150.737701
164.785736
150.605713
137.931808
-46.177139
-14.662189
15.099907
-26.975863
-7.454404
106.175667
140.413666
-46.864754
3.681744
1.367162
3.198615
146.265625
147.535461
101.296867
168.543869
138.519836
146.145477
167.926651
167.351227
153.999771
152.700989
124.308601
177.183731
130.890137
134.127182
-19.832928
-41.622456
-16.117102
2.328517
-8.307730
-6.514363
172.864838
153.719116
135.222427
145.429077
143.059662
-37.299355
-4.520344
20.859375
-46.638306
43.442318
89.525597
33.777527
153.717743
157.732315
155.195557
134.907654
153.417480
135.017044
142.624863
138.041122
-173.873596
151.184814
148.663010
-30.642372
-0.871779
-12.021966
17.541939
17.084881
123.408974
136.615967
143.936584
175.268051
165.634735
128.204254
148.681702
140.212677
129.720352
176.471527
154.334335
-42.222752
13.834483
117.569382
168.007080
135.341248
141.823044
130.195114
106.608421
137.265015
133.627808
172.009720
142.607452
120.041946
133.255966
113.964012
150.370026
176.285477
127.224808
147.521790
42.185436
127.052330
172.465668
-8.575010
-56.346107
142.713821
115.140656
149.614822
164.097198
163.812744
175.627975
165.139038
149.183487
169.987045
146.891647
109.305099
155.576080
128.177765
148.233231
149.603058
153.908493
157.363586
152.242065
0.818766
-2.945037
-9.104225
13.838396
139.642670
167.340973
156.802704
156.139465
136.704758
166.200653
138.859329
146.331497
166.825439
133.697113
-31.408764
-4.851634
139.178436
141.433517
155.207031
140.302338
137.296463
148.778595
137.285049
141.808838
159.472137
101.525719
140.860489
164.536987
163.297821
160.411331
129.572006
122.519218
169.872421
159.299133
153.130173
139.039276
136.136841
138.285751
161.059753
132.122162
-20.154474
-14.236817
-117.432587
-156.467102
54.524460
-165.571457
-150.262924
-175.019592
-153.161270
158.813736
-155.206100
-162.542755
-167.658356
-175.669250
142.306412
-136.015091
145.606155
153.291763
-14.543869
-30.010517
0.965300
-15.133050
5.849887
-15.607533
-41.434978
143.865524
173.070679
122.562927
130.506470
138.574921
148.142242
164.745728
163.527008
154.167557
154.449570
113.071655
13.664055
4.220208
20.547491
119.914658
175.252365
134.121567
153.080200
160.356339
153.719559
143.276306
139.422546
-175.640213
173.629562
153.755463
110.196892
134.047195
162.235123
119.783096
164.972183
139.552887
100.839966
162.709625
171.816040
152.834518
131.799744
142.707184
152.795334
133.254929
162.392181
158.727371
152.417480
74.625526
146.220352
108.999680
151.892578
137.996124
148.252060
157.390442
176.827377
140.193024
126.793373
147.164749
148.351257
144.573654
150.466644
144.509003
130.078583
134.928329
157.131210
170.540619
144.259415
157.075851
150.647141
132.790680
128.008591
159.404114
168.998795
144.639038
144.980362
154.509796
123.705864
118.245514
120.532776
157.483719
138.393005
128.578766
114.790993
134.172302
150.582535
149.638840
145.028183
154.992813
130.224564
143.823532
128.757584
150.760742
14.602462
-10.189374
-11.339911
156.273071
150.233719
137.905930
150.131393
129.790543
164.647446
147.534790
139.088196
155.299210
132.949539
161.738663
157.451202
-42.497551
-1.174532
15.744304
1.124832
-0.125115
-22.495049
-21.856121
143.656204
158.282684
141.891769
169.232590
120.698669
151.620300
152.713821
125.619141
147.552887
-14.698035
-13.749621
-20.300858
2.713970
-15.164597
-48.515064
40.175247
111.676125
140.194962
144.654144
147.263489
-47.080254
133.842453
145.738892
156.796188
145.929764
152.138535
122.713852
148.660950
139.212494
125.735413
140.071701
129.844498
132.127563
161.207794
122.136261
153.253525
144.997757
161.979889
102.043137
112.321373
135.401672
134.693054
150.167999
148.375427
153.784012
134.545090
135.637421
158.168640
-64.894455
128.384811
157.500626
130.213699
123.638168
156.257446
156.642517
168.403534
116.245903
161.433655
121.644089
136.162598
125.621048
136.780121
141.990494
171.478790
26.608011
-13.094592
-0.764894
12.480008
-24.966681
165.952759
143.002029
164.835526
-21.322887
6.737844
171.953857
128.781219
153.236404
137.560440
142.441956
152.878418
159.373062
166.475525
151.121124
163.313263
-49.631638
-20.402874
-1.766689
-23.410852
18.444725
-34.652004
8.307824
-30.797174
121.154488
149.067688
141.792999
150.088959
134.797989
150.322845
117.412010
177.643326
147.901810
134.915207
131.277786
146.430008
135.875320
146.885254
120.559990
-40.745983
19.212315
-41.579746
12.172684
7.636147
153.655365
142.823517
155.266830
123.439735
136.295700
136.728058
167.592529
146.480118
155.864716
153.102600
138.648148
120.505348
147.054520
144.829269
157.963531
128.683899
143.717758
150.008316
141.171143
152.601547
148.427689
138.698242
119.398338
146.506058
139.510193
153.895966
145.860184
137.576569
154.906906
149.902725
129.843063
123.162712
131.382614
136.381027
179.717438
152.721558
-25.261408
15.796113
6.949184
0.217606
-41.228851
-17.945242
127.871788
131.518433
157.613007
128.073563
157.040573
159.272980
140.308517
139.276077
138.988220
134.149750
138.444016
-5.528184
39.731003
136.064499
135.464386
135.294708
4.943279
123.318619
144.763733
143.041565
130.216049
144.086487
124.710289
137.189911
131.868790
147.489258
151.189392
140.392456
145.036667
147.800797
132.964279
157.989243
124.917267
111.418274
152.076599
157.791000
141.407990
147.323792
163.895874
-36.062943
170.949844
146.279144
140.119507
138.507263
163.870422
132.990952
110.833572
165.699921
139.004913
-161.234406
135.344299
143.671295
146.439346
156.860611
120.422897
162.460175
164.403107
146.970169
144.923019
124.440453
127.675819
141.464355
133.598083
142.942551
145.225693
150.750702
154.963776
160.255142
140.384171
130.940338
147.649582
124.435600
142.599533
-20.222488
146.545258
136.377762
170.437607
125.181320
163.565155
133.413177
131.385071
156.745712
-34.785458
157.376404
151.977509
171.313217
153.511520
-154.514603
152.990540
142.726883
138.851288
122.615822
144.848007
155.976089
146.696304
122.880836
156.233719
165.668625
149.882294
137.743210
141.394928
143.550354
139.371811
108.799858
143.903534
-8.836445
35.217419
17.605078
7.608599
-11.354403
-38.882744
4.395920
-46.323063
125.682526
120.539993
141.863724
141.099945
128.530899
-31.492594
147.461807
139.972900
144.015930
168.930008
140.070633
166.467743
133.636719
165.826263
154.655945
147.256760
157.799789
135.121567
149.551712
156.822952
149.891632
161.953293
174.131073
153.882507
130.498184
137.220703
157.842499
164.350998
133.724686
130.168701
146.969437
142.530228
139.557266
145.732483
144.241409
117.549683
110.329491
154.046249
129.215103
141.659119
157.853867
112.676201
153.424927
122.489136
94.444145
127.281937
136.858109
137.345123
148.665100
152.236664
142.012421
163.511276
155.409393
121.379929
145.651047
141.452713
150.892319
138.695724
146.480209
123.768509
134.678238
159.149048
135.335327
153.263870
142.304276
149.001068
145.753983
137.411957
163.168777
163.806946
122.802994
173.323990
120.663795
-43.791016
-44.220085
17.281664
-9.127419
-49.864288
-177.503845
132.291901
126.419266
111.544502
147.658493
156.804749
-3.723574
135.032303
152.912018
131.702118
155.544708
148.013687
141.413574
142.078430
122.891327
131.677307
114.424088
151.788208
162.567505
144.312378
173.909882
151.368439
145.858414
156.433624
146.663177
132.027603
145.971146
151.255463
151.048874
154.344513
137.734146
120.808693
143.486191
136.372971
161.116852
-5.678822
-5.579807
-59.793842
27.694679
-143.963547
129.705353
150.240112
-5.598952
-48.179420
2.240531
1.909878
81.161415
159.968109
148.876907
136.546097
121.824478
156.094971
164.802231
138.883301
169.024216
145.541397
159.411026
134.459564
107.482368
163.013062
135.735489
157.351257
-50.055653
-42.959076
1.315369
127.954079
159.069519
138.768997
161.648056
149.684158
161.579346
137.622513
132.834244
151.464203
149.759125
129.052094
150.583984
140.756851
149.800079
166.866974
157.319382
142.696686
140.098343
147.628662
69.333519
41.417118
-176.762573
136.109161
131.783463
145.067459
162.446808
159.323837
153.500275
128.084076
149.066650
-8.331803
9.795086
9.381000
16.462969
-31.859846
0.965706
167.708435
120.340607
156.961563
17.149197
-20.398926
-23.878521
7.436879
-10.703276
124.801430
152.034378
147.749908
142.456879
160.751221
148.292953
119.746544
145.181259
144.986435
145.142761
47.161888
113.045586
149.960861
155.901550
143.459000
148.294571
6.044778
145.546890
116.799927
131.283463
177.867950
134.907867
176.338455
152.432953
115.899864
133.952087
151.253281
164.368057
157.917419
141.744797
153.745148
149.553314
151.073151
139.633408
146.141937
104.679985
2.055190
173.549606
-166.751785
-148.018112
161.071045
50.182064
45.621822
148.571716
141.915619
122.836708
109.885895
144.557144
165.087738
146.435745
167.370422
162.896561
129.154938
139.467606
130.880081
148.875153
150.751068
-36.633915
175.184174
129.406738
152.572983
128.351562
156.364182
128.415527
139.363312
120.043968
147.410706
147.309097
146.103241
159.446777
148.465744
142.670441
143.850906
150.938004
138.471176
154.335388
143.730774
13.249986
-28.651030
-12.828876
-22.156157
-42.506023
13.914607
138.542343
126.876724
146.029907
-3.946005
151.546539
136.871704
124.566917
157.146942
168.510162
167.449463
176.434250
149.280731
125.967728
7.276534
-16.729990
136.105087
136.695374
149.771744
145.939667
158.125107
154.718002
149.854721
121.293579
160.720215
144.892288
156.107376
158.525696
133.560455
156.500656
171.694595
71.982529
133.466492
16.116486
13.402740
13.551808
143.047806
174.573090
157.874619
102.015160
141.754883
151.183472
6.133731
19.877523
-61.413460
3.409558
171.288132
157.057419
128.979645
126.576843
148.377106
167.591995
140.602570
149.081512
130.854034
112.816933
-18.530849
23.058416
149.493225
142.887543
-45.619034
15.236938
12.023917
-28.260546
-2.089566
129.705170
140.816299
156.103851
161.623093
129.015076
160.508148
163.951248
153.073380
136.052170
151.448517
148.397873
136.790787
-23.805227
-36.620544
163.148483
142.456467
153.161453
118.501564
164.953690
151.852646
98.480003
138.216751
163.772552
154.886230
126.899223
7.699520
8.011752
-3.922562
-43.951534
6.392183
16.238581
132.701035
144.533783
137.466721
154.014450
150.195343
122.604378
156.525635
143.792480
164.019501
144.080948
154.910080
112.891541
140.418716
120.542534
-169.993622
149.522263
140.556213
139.340530
130.376938
150.744675
163.018677
154.358688
155.876968
152.150986
140.627975
147.766296
123.596474
156.555862
151.876221
70.150963
34.800610
-174.506271
143.425369
-144.630447
142.317200
154.460678
166.458359
148.482651
104.006783
139.794571
144.607498
141.850433
144.505463
137.506943
151.295837
152.243042
135.829498
171.168869
151.805679
168.564682
147.639557
127.286186
142.072647
147.437653
4.710105
-6.854892
11.988884
13.934787
-50.254391
138.198975
146.819260
128.464752
164.658661
131.568863
162.561798
126.851906
146.852097
176.227982
155.027206
147.278061
150.626785
150.410080
142.646683
157.349213
145.227188
162.406082
-35.091782
-20.212973
5.580194
136.656708
150.855759
97.586098
136.662292
154.173889
134.109085
141.691467
137.092834
154.298386
137.407745
139.308594
146.327347
143.887131
146.943451
151.876724
10.640352
-45.450871
121.891739
138.173035
158.905991
25.862078
178.474777
-148.010468
30.928810
133.288681
136.036850
167.103912
142.151215
122.483002
159.159973
-6.589278
-36.217991
127.129486
154.186859
155.553207
143.321808
168.864975
125.432320
128.106552
163.183151
122.479958
114.586365
155.823151
141.171417
151.383698
153.969940
165.181580
153.248352
132.435364
143.500885
116.665199
142.846649
115.347015
152.111847
-161.978943
-34.298687
13.024299
10.629490
-13.359784
-47.885574
-17.398275
1.200241
-20.363585
-5.116918
22.974331
38.739780
-13.543047
-40.542221
22.818281
-3.888920
-69.420509
-50.641384
169.120667
146.153748
155.221451
129.169235
133.457397
-13.809567
-93.563271
-42.491413
-31.268164
-16.512449
-20.379045
32.000687
156.461151
133.499298
145.859344
136.359360
153.260223
131.405045
-19.033489
158.158035
-41.794098
18.429640
-0.090654
34.961655
-97.096916
152.958038
141.718750
-152.205475
-166.994385
-147.097946
-14.885040
144.680084
147.575119
-38.680405
19.074297
-52.413132
22.079893
149.604309
164.555206
25.812037
-13.209291
161.792648
128.989136
121.085434
142.392593
128.921539
139.196060
136.994720
161.995651
152.999435
138.292770
156.563904
149.777481
140.067307
150.239136
148.752274
168.326233
138.175018
125.806038
149.732681
141.999542
113.955414
172.228058
121.342323
145.044968
137.542511
136.317749
137.761765
151.656723
138.995117
143.632965
116.655746
151.685516
151.319748
144.234695
133.998611
141.013794
170.657867
152.074677
138.337463
147.371490
158.733444
-38.037727
-3.485937
-17.999166
2.590499
-13.859341
-47.488621
1.733139
-15.573251
167.051941
-7.807457
13.590493
7.533535
-40.191368
22.980436
-50.847359
2.469816
-56.160965
-38.627182
-28.440706
-0.831807
-32.814838
18.726040
146.480103
170.788162
149.823792
134.359360
142.259430
120.998627
130.435928
157.439178
144.120087
150.465271
136.133255
135.627472
145.518845
134.428253
154.111191
121.923088
134.400650
126.773071
152.347595
125.973335
144.528793
139.802872
133.597916
154.370804
152.515213
173.470474
145.129898
156.965820
153.706711
140.752670
126.470863
149.116592
155.408676
134.453201
139.408066
153.799469
150.684052
154.640289
131.676208
114.036240
126.571907
122.480751
153.635162
132.313400
154.701248
155.193619
-7.655732
152.497421
146.785461
142.488647
153.445892
113.534393
142.900558
158.508102
134.932220
132.323883
121.392822
142.162888
132.108398
160.072113
143.045334
134.611206
143.123718
127.365479
139.520462
146.918045
136.191620
160.264282
153.626892
152.541428
121.634964
115.430519
132.827179
150.024994
139.613113
116.839081
140.999222
146.624191
151.763397
149.792740
138.727768
152.885605
144.570343
153.308197
115.448357
164.470016
143.045059
150.553833
137.063309
146.567719
166.598770
109.908020
150.887634
142.076920
144.093826
-176.703644
-13.354965
-21.494001
-29.657045
-43.072060
-1.384374
2.753708
-46.684837
-83.966194
4.180388
-44.606873
-42.047489
36.851562
132.143707
-177.246857
149.621429
137.129242
142.745621
150.909668
153.902039
144.858017
138.528168
159.160736
11.717427
11.846762
47.687359
14.707829
-18.626762
179.531860
144.685547
135.101776
161.656174
164.081436
144.328293
127.999512
132.607651
157.451782
137.026306
116.871391
147.748154
140.811783
158.663528
142.551102
169.850723
141.440552
135.768005
130.682281
149.971191
135.759232
133.585342
133.639130
107.378395
150.856461
127.482826
146.815002
138.755798
159.089905
23.331608
-5.233566
8.556346
169.350296
142.334442
6.924980
140.543457
160.873306
130.175568
146.502197
143.815796
130.231476
155.412872
136.209213
145.044571
131.317459
154.738403
141.232925
0.739134
-43.421249
-3.830678
-10.905297
-2.804352
16.058241
-28.342302
51.656849
1.991250
-42.179157
37.676235
17.221310
7.270141
-18.488155
-1.837495
5.293650
146.948624
142.986801
120.922417
152.521942
151.682648
142.860321
140.307449
143.048141
128.550827
177.423965
135.502579
162.376831
165.874268
157.736664
154.614838
121.896194
144.402084
117.520477
110.786171
130.016769
140.331848
121.739014
149.017365
146.666229
165.355240
124.134773
144.268173
160.857849
175.014450
176.898895
159.851868
147.336945
154.564117
111.411392
172.323135
158.154922
162.552231
114.592194
123.130775
146.991852
141.893234
127.444275
-34.832474
-60.436695
7.736115
27.842651
17.714691
17.927677
-18.811113
-18.910870
132.820969
16.783049
-16.950642
-44.926971
41.540749
-23.160297
10.431905
5.621484
-21.855717
1.916630
21.817696
8.205950
-41.833168
-0.144018
-14.642179
98.996910
161.251572
138.310486
155.289948
128.372925
135.846207
171.481934
139.362411
144.496109
159.354034
142.519424
145.944611
153.197998
133.431198
164.912689
162.989212
-30.704021
-9.573557
28.693163
51.462288
-12.862607
29.945866
2.168440
-10.066263
3.941189
-46.883396
-34.824261
-49.880608
139.494690
147.496399
-170.047592
154.274399
103.452682
135.045746
144.885544
160.898010
162.141891
125.656105
159.044983
144.296310
125.826027
35.402367
17.197521
66.053535
126.712692
67.475212
78.002716
147.904922
148.436295
-150.353760
-156.023987
144.351242
13.139360
53.077873
32.147976
158.557953
172.672012
33.760372
-175.496658
-144.732910
-163.964767
-145.400223
-170.585281
27.103270
162.736176
150.322540
156.699829
132.785645
168.125198
136.688736
136.066284
139.806229
102.912903
153.930252
169.990784
155.534332
158.077637
147.880951
137.896835
156.998169
151.551666
153.609772
157.356659
171.070801
176.821091
131.449326
145.171432
178.189316
143.084579
128.987885
126.661469
126.071571
159.456070
152.026917
158.342941
155.469040
147.630783
149.373016
123.875313
121.803932
148.050842
148.021393
165.171829
124.209335
126.255905
116.740547
141.126160
150.051117
27.149656
-44.677811
-100.335022
143.972672
149.231461
144.935898
-26.124050
-31.072660
-33.167019
137.999893
171.023148
144.683060
132.962433
147.653473
151.238907
160.651306
154.823792
152.552216
137.433151
161.163544
159.617081
136.362518
157.579544
149.369690
128.105270
117.480064
148.595871
150.151077
132.262863
147.218567
134.058472
170.092773
149.718613
153.642487
155.680603
148.702225
134.773071
140.051163
141.109863
160.220337
110.244987
151.138260
161.381973
162.639069
118.797211
158.151718
106.125816
155.567291
153.398209
99.494827
131.239807
131.727341
146.953476
147.042267
112.705383
155.549576
144.002014
147.992508
143.925507
154.240204
139.922791
-14.364347
23.686207
153.254578
127.813446
169.114365
149.967072
149.630951
154.448853
152.041794
119.348671
144.662003
137.507965
139.951538
166.812805
158.960754
135.876175
130.289215
158.308075
165.286591
129.033920
158.708008
134.049637
126.098686
131.711807
138.875259
118.252258
139.385086
114.760368
136.094788
136.670227
148.521744
145.692368
137.086288
130.909378
130.886826
-172.018082
144.957809
129.185318
30.650478
-8.619831
156.986404
148.681229
158.867538
139.604813
122.398132
148.497849
151.816162
113.902702
154.709702
-13.817206
7.047733
-6.284159
39.636139
-37.533443
14.826259
151.254471
155.116013
149.803452
153.158325
116.283676
135.231567
133.575455
155.822266
124.922173
-19.944269
-39.403412
-15.565527
10.479008
-50.236210
138.968430
145.477859
175.884186
154.790253
142.245483
171.577209
144.937988
155.872513
135.350342
135.909912
113.393570
169.068787
132.454880
116.732788
146.739700
162.634399
158.109665
149.294586
150.533447
126.120529
126.150162
139.029526
137.702011
154.830063
118.430435
161.621002
155.419464
154.594849
129.842743
145.032272
140.129562
160.975647
156.295639
157.809784
130.631958
161.183670
128.538223
171.954056
148.206039
166.305923
107.094826
143.441635
158.136826
150.768433
130.681015
141.070663
122.241966
-89.017822
14.888137
136.840836
7.153958
-40.751541
-3.171879
-34.194363
-10.647563
-30.828119
13.827941
-13.486888
-39.404915
-3.244496
0.517377
-43.127522
50.713352
-26.210333
-20.828863
-37.253567
-27.162704
4.648356
43.169209
171.092987
142.919876
144.181122
122.034462
116.956680
148.852936
141.795563
126.020340
143.140823
143.888367
139.746872
165.026520
142.941895
152.248657
129.678665
175.704849
116.000305
108.932007
146.358215
107.330040
135.189713
127.304504
145.052902
140.673264
145.508942
-43.759514
10.186632
-27.378029
3.584247
-41.480637
-0.396142
65.476074
159.491821
145.563675
141.690567
139.660690
165.407196
8.580872
-26.004423
16.448540
137.286789
138.424088
136.172852
128.603439
148.215591
161.070221
113.008736
168.954285
125.503723
143.882370
137.596939
157.464401
138.315811
153.730927
119.250587
143.034470
142.131699
146.058777
142.845261
159.615601
140.740433
150.129745
153.447647
162.270020
158.698120
146.579453
115.468102
141.722778
134.566971
125.114197
134.953110
172.004517
152.986176
152.161346
163.031525
146.119125
146.164368
143.707321
14.222466
-12.033587
153.083862
156.612686
-17.869284
165.792191
162.484833
146.754654
-1.693504
-43.648781
134.854111
147.638641
160.329865
137.664902
130.704926
131.680038
127.095604
153.283981
123.588852
151.167953
130.192978
117.705437
143.018860
147.073151
153.499954
167.723389
160.997269
160.252808
154.543839
143.203247
150.903549
147.018646
145.639847
150.962357
162.144958
113.231033
148.947540
147.641296
151.869781
166.949509
149.902344
140.368622
36.464317
36.978214
-64.630844
-141.691940
-148.123352
-155.417053
156.564072
161.247833
112.649673
145.663467
136.557983
152.247467
130.295197
141.185394
157.362183
143.654068
151.744995
149.499588
14.459435
13.972332
-46.441730
-8.822407
-47.234428
5.720362
-13.710686
44.736115
-10.236870
-20.044006
-14.975030
-17.941574
-11.584730
153.378128
172.906723
135.214783
137.737442
119.876114
145.704117
152.959457
147.641098
146.001266
150.678848
154.305725
149.935013
144.722290
177.528839
-50.674519
4.355546
12.770962
-48.705399
18.209721
25.414042
164.971420
136.639374
143.622681
121.914497
22.682814
-46.868355
-12.252661
-41.230881
-20.721453
-18.752584
-15.776379
132.680176
130.910110
141.989105
162.136002
159.772644
157.626831
166.786819
-9.188978
8.507339
-22.338104
-13.929198
144.444473
149.888718
141.550751
156.160553
129.675400
118.867607
155.065262
156.002731
131.978256
144.302048
151.269104
138.092270
147.708817
149.494949
10.577543
37.993317
120.014397
123.740196
24.652161
-39.128422
4.642875
153.159943
174.578583
159.116730
-41.632313
124.971634
4.066112
-22.948627
10.088299
142.929398
121.808578
145.206268
141.288193
158.196442
161.542526
138.776779
129.068924
139.082153
121.444145
125.361259
145.663193
105.756050
165.742401
129.885910
136.827286
155.781845
155.604843
134.203568
28.182693
-13.633938
125.180023
171.262177
143.692398
108.020050
147.262268
171.828842
-48.013653
-4.407622
-13.988574
-34.364265
13.539998
-50.669552
-16.508663
12.558953
-3.730981
-27.251554
-13.582802
3.108728
12.162994
15.909342
124.984039
158.769043
165.360046
152.151077
156.667313
145.515884
127.315048
146.002853
132.279129
165.021210
174.092224
132.236893
154.002670
159.366959
166.871216
144.375854
158.287369
153.129486
165.829910
157.880890
132.967575
143.579269
143.231415
-177.197037
133.374466
164.691391
136.932907
142.969971
166.917542
111.915131
138.149506
149.873505
162.074005
-4.120177
-1.408199
-11.649465
-29.602995
11.748311
126.355133
135.896927
131.525391
129.591705
155.980927
149.056519
151.063995
140.794266
149.057312
159.262360
138.117126
137.916382
149.708237
173.671249
134.947449
134.220886
134.072662
148.552643
153.945435
168.932220
140.751892
171.856613
147.077087
151.085342
-155.608154
179.707245
113.468475
151.430801
144.304337
147.598083
135.171646
146.912247
124.346687
160.671417
125.692307
132.087631
154.036697
141.244186
131.783844
152.473877
138.525177
156.262680
145.077896
150.699188
156.477249
147.333054
129.489975
142.571869
147.753357
144.500214
171.353607
139.582230
144.769730
158.733643
134.755936
158.919083
136.025070
135.690842
143.374100
162.260880
120.423225
140.659668
147.171310
147.319473
146.060745
157.122635
142.280823
144.770355
-50.960705
9.172839
152.061630
2.271933
-54.928593
-35.993382
-9.133595
-22.355860
-3.181616
130.612579
129.588516
146.563431
121.706177
141.981323
175.234024
134.504715
156.323044
128.600555
129.149231
119.050270
143.704529
129.563599
121.594521
135.978302
146.414932
149.043915
141.684326
154.973251
142.029434
161.702835
169.028259
129.851562
147.412811
157.661041
142.351822
165.853012
142.361069
129.771545
137.248398
137.448685
144.808105
-13.853039
-64.619698
9.132046
-15.064521
164.517288
152.254227
140.953049
111.605537
-38.126072
14.283873
16.767725
-4.968539
-10.826238
3.433819
3.725729
-24.773663
-19.080139
157.757401
151.059357
131.672928
152.076523
172.190201
145.574966
157.089111
162.649170
164.239410
128.528030
148.017868
151.119537
159.047928
-14.438836
-38.149002
-12.999226
-31.605093
-12.395638
-15.741195
79.023232
-14.196017
166.578690
63.445023
147.083008
172.256546
150.884674
164.048019
164.564713
143.320465
148.171341
153.223038
145.730469
146.471817
145.014221
109.534012
150.661758
123.920883
12.712107
-16.443254
-52.132572
-33.772335
-100.765427
143.362167
-178.985855
138.296494
139.422302
151.412933
166.831680
144.852768
97.038025
116.313675
122.159576
149.814804
144.192932
139.043762
44.118092
141.110580
116.054199
146.917023
132.505692
173.363144
166.732971
114.969833
149.324814
150.743423
167.204285
138.510712
152.962280
153.492645
137.411896
173.737930
131.103104
146.117111
144.549500
133.697708
144.403961
130.347305
132.329407
6.512707
2.465136
-5.698150
-54.547127
0.962458
1.557334
-6.373845
-85.068344
11.249588
12.815473
34.534962
26.625406
3.208820
-12.273851
-42.514549
123.631485
135.980820
126.887093
135.417877
136.234848
147.790863
166.498383
138.920303
131.785706
163.222351
144.781204
140.007843
119.286621
150.267212
113.724007
110.839539
131.872314
162.256592
138.309540
128.231247
142.911957
110.389977
148.636261
153.265198
116.343834
133.510071
148.227585
141.968292
140.392410
148.044693
119.478378
135.793518
139.078049
157.447479
139.579865
149.960358
123.148743
141.687943
141.741333
164.371506
143.802322
153.676285
150.154022
118.808884
169.230484
137.849350
148.928329
149.573563
83.701355
-27.963732
12.017293
-39.765274
11.712078
154.971680
133.584045
137.626480
119.593681
13.084383
26.062313
133.629288
159.937393
150.403824
142.190552
140.735428
124.578323
144.224548
150.164108
141.228058
166.659805
143.005630
136.688553
152.401245
133.060028
145.462509
151.054657
133.441269
152.129272
158.756668
107.112556
144.122192
139.492920
119.732063
147.574142
157.760620
156.283905
154.427658
147.863663
134.707977
142.825058
-19.454092
144.832626
145.918594
144.661331
156.164612
118.227013
180.000000
162.051468
159.780090
129.730164
156.548691
144.548721
144.936111
155.363785
166.760635
141.185287
122.232620
134.352539
142.751709
158.363190
138.706238
145.086761
130.101990
146.790466
147.507050
135.911087
118.557076
145.290802
119.728592
143.994156
139.183426
152.656219
153.458435
156.254105
128.530609
133.389648
145.205856
121.722816
140.825134
136.447769
107.897926
153.612442
-163.529510
37.444645
-177.420929
175.648911
-169.783829
18.493742
22.154787
169.752548
-162.445496
61.500107
166.753281
147.289505
125.592339
-35.415771
-31.801369
0.811565
9.274002
149.188950
134.067535
164.792816
34.499214
162.093719
38.095402
141.747253
22.365627
27.287966
-155.010788
-156.820190
126.354027
124.686310
157.540787
165.845657
158.987717
163.041138
147.175491
155.500931
139.648697
167.310272
157.668304
146.065903
105.408539
119.760422
164.866852
156.005585
160.127060
148.498672
115.222046
148.645508
151.697495
118.088295
150.897934
146.497116
130.001907
115.918892
148.507278
152.493362
144.193970
171.077438
138.399918
156.390213
159.165482
148.436111
163.383499
154.935806
141.887985
142.081161
156.488190
128.163162
144.578598
113.898956
144.990814
157.275452
148.848145
137.108170
141.301895
141.865784
156.665878
135.622253
151.597305
138.888000
150.024994
11.129744
14.978466
1.561099
-11.117175
0.792288
23.466908
-18.530420
141.076202
129.216248
149.133286
117.719589
151.274445
141.095581
98.999275
159.328354
172.893356
160.527710
143.007767
147.084625
147.921692
142.870575
146.323547
170.080902
146.288544
151.543503
148.692795
151.564728
148.446899
127.982140
139.564774
150.767563
166.840988
133.765198
131.652863
135.171738
129.059769
143.906021
-125.435516
155.431519
151.007309
146.239334
139.935013
130.659485
172.180847
19.447395
59.838982
-40.939045
-3.004851
136.370911
137.094147
131.712921
122.918343
146.569138
162.824554
145.974091
121.686752
154.240387
141.877029
160.069824
117.716446
116.748825
150.841202
5.969232
138.484344
179.789703
132.089020
128.969345
164.060974
157.659225
174.233765
118.919678
111.291122
145.020889
160.222534
123.384125
142.936874
175.992386
173.884003
146.677505
129.529968
139.177902
133.443649
-179.709244
157.574890
159.457733
157.876511
115.019669
165.263672
144.568573
146.759964
149.956924
156.164047
149.463226
139.580215
145.346970
138.488785
158.448380
117.551239
137.568832
170.318558
135.774139
164.687424
137.002731
159.267807
145.311020
147.542923
170.665619
145.962234
-171.479324
132.154221
139.237869
164.659973
107.021652
137.212372
165.057526
141.522598
123.373756
161.356079
123.313103
149.603241
134.980301
164.415024
153.953201
144.787628
-177.223907
149.259842
155.493515
154.034241
134.763672
135.685532
148.673096
144.153000
114.183212
142.685379
-38.070217
169.950745
133.829834
133.908524
39.412998
21.531784
-7.784042
14.100788
142.917542
139.997177
-179.415146
141.971512
148.241653
138.163757
135.343414
141.548035
163.772552
177.088455
166.518433
3.743085
117.409637
164.967896
140.171677
6.201817
-31.804245
141.741196
157.094131
-179.234833
137.616272
128.166733
144.081528
175.615005
167.856842
153.758591
149.194580
145.225327
137.128525
152.121262
156.611145
155.459045
126.812630
144.142639
120.145905
153.879776
140.768326
148.448013
127.211678
172.820572
150.336792
166.962570
149.141449
150.057144
143.459213
177.957703
75.777954
7.449454
-10.094302
42.942951
145.061768
147.191574
-44.009212
144.618927
145.200012
157.060059
163.395630
140.434708
147.544937
153.928040
136.883347
164.079529
144.904449
152.050308
164.718994
120.428123
1.493052
-35.010853
-3.456267
-38.542221
-35.883778
156.378586
119.570213
153.726135
148.018723
157.002731
146.352783
152.436981
154.765106
146.606827
149.403351
144.942398
136.979675
137.392761
137.281403
143.670547
166.409088
140.840546
170.113922
159.260361
-51.175690
144.096527
144.817429
143.752533
147.367889
138.910278
150.345016
153.819885
163.116882
138.769409
132.823288
170.345581
148.512604
145.061447
165.330688
-25.477812
-41.658283
-42.511948
9.978705
7.607336
-12.188126
147.462296
125.324295
162.611267
132.960953
139.653046
172.164047
145.085373
148.528732
146.742126
140.091263
122.230476
142.230881
151.122040
130.048538
154.238770
142.380798
137.482162
143.489365
105.307198
162.887878
131.721329
132.969543
145.419937
128.876968
158.909180
120.055267
109.381447
3.799214
139.515900
141.169846
145.465591
140.997040
-10.741858
149.527756
147.907333
130.091690
17.548805
135.905182
139.998032
145.083374
132.736771
159.816071
168.072739
115.530624
139.091187
156.921799
146.944458
146.452927
152.198074
170.547714
148.719009
136.897659
148.844788
140.366714
174.548416
131.966705
142.884659
156.100525
135.556442
139.770447
157.577072
127.160210
19.265017
8.810240
147.787125
138.384048
140.234070
156.542023
117.946899
160.915527
152.583176
158.091202
-40.000668
-54.464863
-21.351357
12.621622
133.768082
153.818787
137.578720
165.088226
141.400269
148.694382
168.082520
131.692108
-11.881147
16.123669
116.398972
130.557953
135.758057
154.032349
142.759964
148.510635
153.373611
146.462967
110.662491
145.365265
-0.208420
-20.796925
-14.303072
-62.740398
-2.414759
-175.394989
158.631760
148.220367
-6.737931
150.922852
128.379410
151.537308
142.961426
122.845314
126.988495
132.651901
146.953308
149.595398
167.090714
117.675468
138.613831
152.004547
174.244003
137.721237
166.863937
162.222137
144.473190
111.213959
131.725052
146.981506
157.543472
140.061859
163.914017
138.033325
136.897171
169.157394
126.317978
143.290802
135.499817
114.322731
146.680817
151.196152
147.188705
166.454361
9.577785
11.229386
-41.851688
-6.788620
-13.269951
-41.845478
12.107810
-29.416220
-31.430405
11.125355
145.835083
158.142532
105.285889
0.688134
10.056293
-1.691075
-19.152571
9.286878
8.791491
12.524480
-1.865086
0.905470
-22.580248
-0.354982
-51.105450
10.131062
154.510941
140.137329
9.180913
-23.051588
-13.194653
-41.190823
24.808464
12.940049
-9.760237
-1.712351
-6.329114
-74.640465
6.318355
124.162643
146.967804
138.104599
112.033119
152.357468
136.526779
142.008530
163.840378
131.237717
133.697281
149.820602
143.495850
153.694870
137.918777
171.149155
145.081558
170.061676
159.045242
154.412994
106.744949
123.298294
166.371384
151.090820
137.538849
157.271484
157.946289
146.148468
142.236450
131.356094
134.470276
133.250900
143.664047
156.104691
130.088989
137.471924
151.530670
162.305557
-8.198506
20.459908
-14.887339
-5.969691
-1.243168
144.118362
156.779999
-49.205338
-41.243328
140.373489
153.190018
142.202667
140.691574
154.026489
101.323921
141.300583
156.239975
144.843567
158.562622
144.685989
131.856567
-56.567291
-0.560230
17.300495
-22.013485
25.411711
-39.899654
-43.292053
169.530960
120.453094
149.019608
141.878174
161.162674
138.256348
107.520584
149.342636
151.979507
148.529053
157.453995
156.164200
143.361771
172.004242
122.943878
136.718582
155.405289
144.279602
152.819626
167.162125
133.547226
136.145233
142.734116
106.898514
146.599564
166.980286
151.534836
171.035629
148.946030
118.224144
135.536652
136.876343
137.648026
171.610565
152.895905
143.729019
148.244843
167.734512
170.954117
133.487000
135.381882
120.182922
-48.757236
-42.778328
2.600303
-40.755585
27.052292
-0.222056
13.086118
1.172364
19.221735
-94.368080
11.203946
-48.748631
149.118195
126.872536
-133.821732
127.783516
147.715942
163.720200
167.236313
168.946396
140.977127
135.787125
51.641628
149.183197
154.469070
108.633377
164.660828
143.618454
147.268494
140.560730
148.516479
172.759872
146.157974
154.332642
136.198837
152.475876
146.284515
145.516815
55.725964
-24.448427
128.168945
44.821438
-0.000000
5.649167
145.591095
130.140991
117.905045
125.655205
151.104843
124.771378
138.773865
151.184433
153.660172
150.370346
148.183197
143.895523
115.133545
147.963913
139.063156
118.984741
155.314102
148.613266
161.725433
157.021347
162.800720
154.846985
165.406219
-16.987478
143.221603
143.256027
146.916901
132.693909
15.631101
-1.415960
-30.709518
143.386749
142.777283
169.502167
148.207275
148.091217
131.445450
147.695450
140.785355
-26.513168
-40.368793
2.627784
8.707638
16.058167
163.376648
152.750671
155.197632
168.217194
135.297195
147.138763
151.828888
-43.577236
9.107764
4.689139
2.836832
144.351089
146.755234
166.229736
108.701019
152.029449
157.622345
168.645660
146.709885
140.989395
137.538040
166.482254
137.085358
148.145157
141.259766
148.330063
152.031281
-5.764800
17.805143
-44.408489
5.439452
147.648438
134.050629
143.918365
153.465088
152.597580
145.612366
150.498291
-144.580719
153.860962
132.057816
128.614380
148.209564
150.835999
110.428246
-135.483292
141.771439
88.147339
124.790115
149.074142
159.367569
132.520294
122.628967
159.542297
139.339020
137.028061
129.491791
175.361343
130.671570
145.994324
147.425690
135.910461
148.095062
102.608398
161.636612
152.684280
146.857330
140.362976
137.714142
135.164627
138.251236
148.987076
155.105331
67.477180
-13.424778
-5.463572
-13.806477
-8.686249
0.819961
151.542343
143.415680
148.479691
143.927902
139.832520
140.701508
154.797882
153.550781
-51.192883
-23.559988
144.583710
150.512863
163.669113
167.509048
138.454651
140.779236
141.157349
134.682831
165.879333
140.242310
154.698608
152.212753
157.468124
146.732803
164.712570
142.492538
143.996262
139.209946
160.627045
159.081223
143.660355
110.726578
128.401550
161.582504
138.613129
139.135651
140.935898
149.484116
-7.173839
151.128204
138.145203
132.001190
133.631531
162.151062
150.108749
156.042557
156.159729
-17.771137
-2.200070
2.918596
-22.521643
134.883179
162.410095
159.294418
127.492424
149.200668
143.910797
129.246262
140.601730
151.190582
4.819629
7.204947
135.552689
167.545761
151.102402
19.801329
139.557938
148.904205
153.206177
134.561829
133.864166
138.680222
150.363266
147.145142
143.015015
157.215485
158.550964
141.575531
149.549072
168.989365
138.778046
145.729309
122.184616
126.921234
144.601746
126.492638
12.424909
160.045273
177.423355
131.534988
141.068268
153.896866
135.000000
136.447296
158.453110
160.726608
138.297180
176.295456
131.871002
147.834961
138.332962
154.437469
158.123383
114.269836
13.769006
-6.266350
-13.089752
-37.625908
-21.961292
-21.045565
-9.729609
-19.268381
-6.593086
-47.053253
8.572169
-37.702454
21.936213
-33.864197
125.350060
123.738716
123.559662
128.493484
-172.658875
132.209259
145.366989
179.338226
144.576614
146.584366
139.296860
141.669693
135.269791
153.987778
157.590973
150.535828
167.500443
106.650116
57.096405
135.622879
62.394588
134.810303
114.639526
170.119476
151.434296
151.891571
139.568817
-10.452254
11.196527
6.997678
-2.336657
-32.039288
151.697174
157.054214
140.280930
143.855331
90.762299
136.937775
153.468979
110.983734
129.467758
120.914726
116.398918
145.497162
130.919922
30.246098
4.860992
-25.355888
-8.708630
29.984764
0.514343
166.414383
30.300951
46.180084
152.537598
130.815414
162.308167
146.141418
158.529419
163.368561
145.276825
150.991104
159.987747
150.736404
152.431580
132.834137
154.903625
156.091751
131.877365
167.620529
170.067017
150.476990
135.539627
148.466873
119.550354
130.965118
130.552917
136.053055
138.994202
134.207336
125.148186
147.725647
162.700485
-176.332214
-149.508469
-174.223572
41.079975
130.340698
147.753754
157.394119
165.099289
152.438065
129.270386
144.032028
119.584854
152.594635
118.890335
144.341812
154.759613
143.471237
145.740280
148.698990
152.763962
130.516449
138.201233
153.854767
145.451340
152.433578
158.117844
144.854218
150.315430
149.679901
145.551819
-22.608664
-14.872272
-2.345185
114.691162
133.391876
176.486908
140.787628
147.913559
146.543365
142.155106
170.878571
149.263947
155.664978
122.636955
177.580612
-40.265297
10.775922
-16.893209
-32.228405
7.709608
-1.781691
124.569832
139.840134
145.462234
146.619568
-26.442991
-5.346834
0.503966
-46.959164
-47.650360
-34.373989
-22.975451
3.903445
8.410177
105.680435
146.055939
149.159576
148.970657
-46.529678
132.444458
154.876160
119.047981
150.207169
148.553635
167.476669
145.391373
155.086411
152.667923
158.580032
152.782333
139.609192
120.074089
147.030899
155.525208
155.550797
109.281487
140.693695
166.639847
135.629303
160.557556
164.658844
145.671310
-35.294186
43.650600
-16.097023
166.521454
135.604813
154.423447
103.456276
149.563599
156.673935
173.169006
139.970764
115.335197
117.406357
156.004868
137.952164
151.731918
148.544968
163.686951
117.175621
137.513580
131.028259
106.298088
142.010574
118.421623
130.028748
145.446198
157.034653
135.127640
150.309158
152.557739
-28.091187
2.093963
34.835842
9.833993
-12.059686
139.964020
168.064072
159.543045
134.812515
143.469055
122.523956
136.878571
151.306259
151.979218
138.774918
145.336151
-176.743744
124.958878
155.054596
126.270386
154.491470
146.795853
134.302765
136.641922
147.578903
140.647415
15.273163
117.401161
172.106155
155.031143
178.028000
128.244370
145.456421
165.989136
167.693420
-19.212957
7.373444
-16.751036
-50.882145
-13.688623
-12.480735
24.808676
160.012436
149.762390
121.436607
146.306564
147.882004
137.281082
141.294098
143.187088
158.402603
153.836472
111.052437
151.843018
149.713593
145.662628
150.346985
156.031342
146.609436
155.276016
134.550903
154.317169
156.175415
155.100128
154.827469
157.143463
162.687271
140.792969
148.738373
125.781479
160.306915
155.041214
157.572678
142.468292
122.118858
131.203857
145.460419
129.457123
-23.957533
130.641205
118.312302
149.391144
170.481293
164.034668
157.131287
127.114182
148.329498
168.042877
142.342133
145.068985
166.892334
145.146881
143.328232
166.477921
135.327072
159.851151
157.125381
168.674591
148.644440
166.085144
152.864365
138.669937
144.111862
159.605591
130.936707
153.278839
139.393997
126.214592
159.452652
138.201782
148.427170
145.761444
142.078522
153.267441
156.850464
164.246399
151.480591
-7.295733
6.742761
133.410309
150.888000
0.701929
2.851286
169.557800
137.150223
161.057816
148.083725
126.455986
141.849503
117.195847
-10.153946
-14.419114
-37.018013
-38.052456
2.373886
9.675606
17.143776
27.642050
9.031286
-11.856988
94.316498
133.024017
130.888168
134.371155
146.824539
156.038300
133.301956
148.003952
140.183990
145.775131
150.010956
160.828323
133.225311
151.914398
149.707977
-4.125117
-44.099876
53.450264
12.103739
-45.486431
-2.429305
4.944784
-10.304464
-29.912205
-47.428925
42.723358
-37.194630
-3.390555
144.995483
-140.203079
160.211700
164.695023
150.177155
-10.280247
-35.465374
-14.976987
-2.603463
173.940628
173.763916
146.918228
141.339249
124.074753
-172.128250
137.912918
118.848465
163.044937
165.629593
133.008972
142.490128
141.457489
161.564758
142.459351
158.468719
141.804977
142.723450
146.212128
160.131546
156.259399
123.177345
136.052948
161.192108
165.762970
-50.890526
-26.723951
0.000000
-5.668735
-21.706295
2.432928
0.418714
-3.618715
4.104843
-22.039520
64.973839
8.889421
-37.308323
69.306480
-46.937340
10.593047
-20.335890
-9.790207
-2.308510
94.491508
-45.434719
25.983562
142.399750
-16.362919
-7.617647
131.523148
137.848267
149.661926
136.489731
148.523117
134.640869
149.381851
170.640488
146.899979
142.656158
145.212601
138.109360
154.671722
149.819473
151.407288
149.585815
131.907578
165.997269
173.843887
151.930008
142.662201
-20.422888
11.887135
24.339029
152.143585
149.912460
156.217178
162.515915
140.232391
131.459106
143.853912
-17.814690
8.613131
152.026062
159.376495
130.424042
133.816177
145.520172
129.128571
137.383469
138.009277
120.862144
173.115570
149.417435
136.800873
145.976028
145.523758
128.131271
155.773773
148.422531
17.662582
-1.281916
0.838835
-2.587248
148.481216
130.056778
166.069122
141.775070
146.256470
-9.454985
10.237121
123.007011
148.557541
127.352669
160.654114
144.534088
144.122849
103.745865
-52.740211
-39.750946
6.470721
10.984099
13.006360
4.047963
163.203217
133.923111
155.575836
114.155869
13.129457
14.029782
-32.113285
-177.678711
168.435303
-165.408783
-160.614151
-140.321091
-135.941971
173.606369
65.858765
-158.064697
-143.156433
5.921721
15.674351
125.222588
157.929901
155.188400
159.888702
-177.569397
167.197861
123.699448
123.908150
-7.120782
-36.620667
-4.338108
-9.903970
4.315430
9.353975
-44.445683
-25.126619
-50.362812
-13.618775
4.935664
-13.414404
158.653412
-178.960129
136.920685
155.932648
115.129951
118.842796
137.550201
122.405670
31.696375
-42.306145
-33.896915
-22.606256
-55.149166
-37.490959
-21.508276
159.135864
153.082153
156.470276
138.521637
167.137405
160.879303
140.262650
172.431793
9.477265
164.116379
139.828308
149.105026
141.924469
145.119247
-22.396006
-21.769163
-31.353685
-14.453786
-9.483402
150.178238
126.283501
158.553711
149.507156
146.356628
147.131546
12.182316
124.209183
148.528229
143.821518
148.450699
155.129440
133.290131
153.490524
167.424942
50.526592
37.476009
17.185816
147.863403
139.671158
143.560211
152.787399
150.444168
141.152466
153.733612
157.633179
157.248108
151.658508
149.829971
144.220352
152.555847
150.042435
163.214813
148.866669
9.398102
-2.001054
3.291166
-10.381747
-6.908277
22.909155
-0.139882
-37.875870
-27.284525
-43.297585
-37.278179
-25.900835
17.354858
128.743683
141.497040
138.725998
176.173416
113.067230
-41.861275
-39.521648
-6.813393
-43.768654
20.725351
-27.450659
5.589142
-29.688980
-8.771851
-45.900574
2.904612
-3.045618
-1.322934
148.555557
130.215424
149.573853
146.846832
150.414917
162.440796
142.568817
154.163620
159.661102
163.908249
175.399933
121.513351
130.522003
138.229706
159.589142
147.961548
140.878174
150.570435
148.113113
141.167267
171.522263
158.597229
65.771034
148.474823
124.772812
159.986633
138.554092
144.863495
133.845779
137.122421
127.166611
117.050026
163.234268
160.005890
111.812843
151.841675
144.780945
139.460327
140.485092
149.754700
138.167801
136.090088
150.971466
-171.956711
137.975067
160.939728
148.639725
126.990028
130.808167
128.948593
127.276688
162.064896
126.416847
130.386932
144.293625
140.499908
173.200058
141.145142
143.359238
140.216232
149.948975
147.359070
147.904449
163.583710
146.211807
22.125937
123.270660
146.040741
142.158875
145.195404
162.242249
162.796616
146.171371
160.362396
137.067734
150.466690
141.568100
141.971954
147.147766
159.291763
-3.400588
0.653719
153.151062
149.688522
168.168716
148.908127
144.948593
176.456787
141.992645
142.608917
150.950516
135.326172
74.768356
-33.431992
3.589488
150.463104
129.503845
143.110565
106.171181
149.134338
134.259399
156.664001
138.026489
138.849182
147.613419
119.586472
131.925583
148.501572
139.062256
133.989044
11.833564
22.074078
10.810044
11.810559
-45.781357
-5.349802
136.229507
167.048279
149.730576
155.309616
131.490540
161.358047
150.885941
144.724167
156.136429
153.868881
137.291183
132.794220
151.732422
155.098358
143.748840
142.795883
161.400650
159.039108
141.978241
145.461380
147.600876
162.199280
138.856979
156.864182
143.036133
145.127426
167.358078
163.039688
149.979797
138.115494
133.821747
6.965677
49.322636
-21.707846
-39.085777
-2.249597
3.726623
149.709030
144.832184
150.078766
155.113785
156.148987
128.839676
141.142365
137.032944
155.588989
163.740479
110.554565
136.043701
144.932556
152.166061
129.009811
2.735808
10.468788
14.523088
0.062557
-34.364113
-34.891014
-23.951097
-19.101961
-26.558620
-0.237388
-10.943501
-2.907912
-9.383681
-2.330030
-19.200834
-52.926537
-30.987280
4.514447
6.105315
140.994690
144.514648
131.416519
137.338806
140.804062
149.317566
148.079636
148.337494
143.006866
-7.817557
7.770844
-25.920437
-15.547202
19.280361
8.803191
-28.568228
-27.633696
17.531458
-74.480530
57.719650
12.319552
149.789566
149.770950
157.036011
160.004379
142.006989
139.472900
105.036636
146.400177
146.408295
152.185501
158.834213
154.977188
145.039062
170.230225
140.284256
103.142197
174.595520
157.075195
149.424515
157.448181
155.655380
172.121216
149.820267
121.284317
136.650726
161.360397
133.293442
163.399307
130.718369
123.862740
144.375595
139.804367
122.728439
124.813667
92.364960
-41.429123
20.915943
13.717731
-41.558502
-2.001249
159.309891
139.681000
127.626587
134.825912
167.570862
176.794785
152.840088
-169.204559
149.747360
164.594788
146.171158
127.296852
139.977463
164.716507
143.085449
161.431915
164.015533
5.300826
-25.106674
147.101807
159.600006
161.383072
138.817734
140.197540
136.265671
146.982269
145.141235
149.283707
144.307190
164.333008
-43.839088
4.989041
-36.629131
154.650391
130.205475
140.068314
-14.226427
121.085258
140.650146
164.872833
155.048584
141.280807
171.563202
131.942581
124.806526
135.521149
143.647263
140.331100
178.412048
142.673630
142.645721
107.397919
171.206055
135.533951
153.328934
141.177887
147.287735
43.389309
-15.751011
-17.818752
4.716837
-28.368052
-11.966915
-45.183323
2.750436
152.986572
134.156754
157.517441
121.066147
112.228363
150.556595
128.638687
142.876205
137.458282
152.452698
159.716553
117.439400
140.318680
123.711601
126.955330
11.054817
-6.858096
23.253498
0.668225
-33.631721
-36.094334
-20.716249
-6.592730
176.468079
118.170189
145.041397
152.980301
163.827789
142.987717
151.406097
148.612930
138.747803
153.964828
110.170204
127.682877
144.292816
162.960434
158.839142
135.513947
140.975830
154.503525
154.743668
127.764641
119.969589
175.806595
158.657150
166.376923
135.438431
120.851952
127.482971
161.418533
159.957993
139.481110
137.532852
148.075012
167.356857
164.445206
122.161530
137.625351
94.280663
146.243881
142.744675
-0.086229
124.806198
121.015785
134.637558
150.113434
141.932297
159.410156
154.747192
155.943375
73.137154
22.622570
154.729111
123.178276
146.280380
139.485199
146.141846
152.500549
142.437393
163.024628
142.854538
160.113388
146.628876
147.568329
166.938889
161.441208
155.899719
148.817581
146.226944
8.745970
-11.495107
18.705446
-60.835522
-23.940310
18.328978
152.471619
143.793732
107.920380
151.622253
145.281219
-0.657301
-33.316345
138.605972
135.238647
142.177414
150.985062
124.138107
102.953987
157.001175
160.804169
141.497543
163.169586
134.439499
142.962875
172.531754
167.873718
151.637863
120.083801
170.305664
162.242065
133.484772
154.780884
154.826828
145.028931
148.526566
13.598934
145.627396
141.303513
155.239120
164.001328
147.437759
138.753204
164.951813
-31.062199
2.151405
143.706467
10.620321
-46.084660
-39.905399
-19.732723
-7.316921
8.183980
6.001752
-17.126842
140.199677
159.068146
150.998215
161.318375
157.441910
166.842224
140.441803
148.808151
168.110977
-45.669178
20.189018
-35.208939
-27.609447
12.800467
153.321671
141.527817
139.476166
147.612640
150.159729
144.333817
146.959183
145.540146
-154.203049
152.883316
144.805740
125.405807
142.920166
138.339020
120.123512
-169.535004
-141.260742
-147.100845
-152.132462
78.430435
-142.273926
-170.449158
30.229879
84.176155
138.369644
-114.409737
-161.311417
-151.361435
-168.093262
-149.777359
-140.627151
13.649243
172.551163
143.660706
115.570862
118.159790
-172.588318
142.286087
151.800858
149.503967
144.048767
172.005234
173.571686
141.507217
164.969009
121.861931
139.093475
37.891212
167.829620
135.162109
134.142502
177.133362
165.525513
147.513962
158.331055
148.062973
125.503395
101.374718
172.622925
149.432434
141.995087
139.162399
139.108597
143.786133
135.025314
146.882462
148.323898
162.840851
154.323151
115.616371
152.712372
169.825943
166.157196
154.501221
8.353552
151.464783
116.333389
113.496246
175.338760
157.745758
145.420395
153.532623
159.564850
53.579048
127.219574
172.383057
133.730316
145.312546
146.039429
165.231232
117.706886
147.778427
134.326431
155.779617
140.852646
138.381332
162.686005
131.445282
144.624634
153.567642
162.713791
156.302658
135.876846
139.643539
166.592239
147.823334
145.456329
156.332504
123.910072
133.446625
50.381611
-151.877838
31.137119
110.913208
156.871109
139.833786
142.751236
161.640686
115.703354
171.948074
170.395233
131.722275
140.298935
149.894852
-0.908706
1.503241
32.582512
8.478434
14.893054
29.238604
-9.612453
149.817917
142.118011
155.737000
156.978287
140.639420
2.762863
146.971558
135.360321
145.895081
151.650146
120.380424
122.639374
130.893570
136.350082
145.447906
147.369522
148.839661
147.793121
167.460739
132.481781
146.898041
124.606300
142.146194
139.866135
-42.905666
-43.392349
17.218472
-39.155262
134.543655
174.163620
141.571548
-8.625731
1.921830
22.674488
-5.254229
32.726990
11.361704
165.054184
150.943970
151.042297
137.394379
135.451523
126.195541
149.364502
134.149902
155.467758
121.764961
133.752075
148.751740
141.113678
137.546448
160.694321
137.794891
164.731247
147.201599
136.563705
132.290619
135.067291
158.481796
149.632309
141.408752
135.533829
148.386078
118.069595
130.713440
134.128784
131.502701
150.136734
129.625534
157.651520
154.170837
140.148285
163.314438
145.125168
145.813416
-179.076965
154.598694
125.323662
163.667801
156.208618
-12.082515
-4.007657
7.897371
-42.789249
30.151230
155.865005
151.566162
147.561691
139.595978
155.405640
143.061310
150.739883
153.412262
156.220352
137.086777
126.470764
136.373184
149.223129
141.447311
171.823242
161.804718
138.798859
-150.647766
177.881683
148.545837
159.302292
134.389450
17.595703
-42.836796
127.617409
143.337662
129.432556
141.805344
130.557526
107.074478
136.858917
155.339661
128.477676
143.737244
135.029114
139.555679
109.177994
153.642212
153.927353
158.264771
155.794724
135.672577
20.291662
145.675735
-171.718491
176.116821
140.118164
153.810440
138.314117
160.542679
135.205856
138.425964
145.068298
-8.808590
-47.797882
-13.675933
141.658966
128.829605
151.831909
156.590973
112.208893
101.728073
155.141296
110.278999
174.578476
136.598022
167.405014
128.228592
151.801880
167.972321
128.861374
150.617554
-129.341202
160.640808
174.035919
118.104935
130.356567
138.026749
153.534927
152.925323
143.594070
161.320953
123.187920
132.358978
116.447960
150.987366
135.149384
162.025589
154.989197
149.800446
147.598785
-100.919708
-5.806638
15.028188
-38.072334
21.149937
-22.682999
18.860312
-15.012413
23.098091
-22.322203
-44.235752
-9.757858
20.640718
-21.846294
-10.050914
133.722885
134.509720
149.120270
143.541916
139.938477
146.978088
111.347092
137.624176
130.667023
140.973297
154.440506
126.338440
152.612259
155.008820
154.576019
132.090408
154.827087
143.518204
118.976913
143.784332
129.732285
160.921112
160.804367
3.534685
23.182074
-2.261312
-41.739735
-29.560982
-33.989479
-16.787777
-9.641613
154.056152
159.557587
150.752411
138.228577
143.570724
143.223419
146.615372
106.856743
130.652039
132.316071
15.344627
-40.699013
136.551270
118.106369
146.627533
146.906830
131.328918
132.799881
124.945816
130.897171
161.703979
146.847427
170.529053
143.491318
114.728088
167.173996
29.935413
111.464676
21.639086
-163.699402
-155.039246
139.139862
158.289307
142.866684
132.752975
134.307846
43.392250
172.771027
137.322693
148.452545
141.413055
129.213455
121.946312
148.973328
135.394592
32.194828
7.259068
8.286146
-43.438839
13.419378
5.568838
-35.595406
3.229012
-41.970425
5.942968
-26.684122
149.489822
157.232071
148.439728
152.447632
130.297653
164.094223
-1.009882
-24.281931
-19.274082
10.661897
-53.299278
0.855923
-37.907532
-35.442913
-21.029125
-25.098536
-27.680275
13.548354
8.586592
-23.401878
-5.708666
6.906091
127.816467
162.270477
162.117844
-175.241959
135.625076
154.072449
149.431503
149.466644
151.935349
123.191582
141.758545
122.600082
158.558594
165.267273
148.727066
147.613754
140.259094
132.978073
120.698166
-37.174969
11.455883
132.148773
103.677345
143.839645
154.127579
6.956942
125.034447
141.056671
-43.164425
-29.676418
-62.530426
-31.782938
-37.220413
5.345441
-4.388383
14.083494
145.375580
148.245407
125.979866
146.228821
160.060287
144.190063
162.661728
129.287537
140.665756
140.188416
145.989059
128.468750
146.625687
63.139965
157.291000
155.780731
145.855179
166.425476
163.193832
141.390442
131.498260
170.617493
116.302696
174.802490
150.705307
138.960526
157.061890
142.108749
-20.664877
157.715454
152.271149
132.198517
-5.331787
5.604795
-25.964731
-22.416039
-11.299109
-8.902098
0.192814
149.092041
153.324890
147.152115
142.316086
131.392487
149.772736
128.838943
166.403152
-34.627911
-27.563429
-31.255968
9.788057
-5.867418
-32.203911
-29.607929
-29.215546
136.134415
155.825653
148.796448
132.993423
130.060760
150.426773
139.787125
145.055145
122.774284
146.746414
141.909515
130.713638
124.387833
139.229279
150.674042
152.702576
137.438705
148.152084
148.487808
150.500748
143.606644
152.113495
139.374405
157.257065
144.360962
-4.818206
131.433899
116.967857
133.540878
133.567795
143.847183
143.529266
157.576752
141.593918
170.746445
144.604279
159.808762
134.719147
145.968353
139.771225
145.750839
141.063721
132.379379
-14.368008
-39.747711
23.397785
59.238506
-161.323410
33.620899
127.239822
134.977600
147.213074
168.717056
139.363586
150.634766
130.347015
153.382385
161.501282
136.572250
148.283707
155.630875
125.063217
139.952209
143.012772
113.287422
157.735992
-45.195744
-22.719963
-0.548583
158.651306
157.289703
153.083984
130.521820
150.878952
131.113129
136.942993
120.461075
121.470222
130.675461
148.960403
138.975510
168.798477
142.663513
148.587280
146.379395
146.596527
0.869532
-42.998661
0.565445
136.798203
154.256973
159.071594
152.554718
139.181824
81.854652
4.308208
-5.824333
23.688332
142.858368
148.570007
154.953690
154.207581
153.535736
159.652542
152.882828
-168.615417
137.153427
172.827576
155.297409
156.554108
136.105713
134.633606
166.162292
168.822418
159.532028
126.986458
140.772079
124.371193
-179.911514
144.770859
166.196854
140.065933
117.143547
160.675644
119.293564
109.427528
144.452423
155.136536
160.543457
148.865829
141.326462
157.667725
150.696289
136.083267
172.367142
145.291290
145.975006
139.386993
149.745544
135.487976
154.760666
13.676352
57.207058
124.580635
143.515198
130.305038
167.568665
151.370026
131.253738
136.782974
136.089218
142.858734
154.732910
136.750153
136.545486
148.028580
136.890106
154.557541
147.469070
167.837112
113.210083
159.251862
135.673294
141.836853
140.963730
129.695618
-177.273712
141.948212
151.014999
145.291855
175.347549
156.419281
122.337013
133.909317
136.939133
142.574905
127.229782
151.473053
113.866257
146.695175
136.929810
152.387924
148.411865
143.512131
138.768173
143.166428
155.246902
155.452896
128.971832
176.260254
129.018127
142.654297
144.652390
137.749039
128.934738
144.823425
121.207039
-41.831520
158.031204
-8.785098
25.217501
168.133469
144.975510
146.051208
150.602509
150.394226
135.751312
144.309006
169.486435
147.533234
171.259109
137.337692
139.886795
171.235764
151.209915
136.514664
152.118851
152.343231
130.724869
127.358025
152.737137
121.780930
141.842041
128.599014
147.032196
153.107910
130.242523
133.722305
155.154648
146.559921
160.248917
142.887512
124.715096
162.540573
159.887009
156.880753
138.055588
142.997375
136.221481
152.204590
115.364975
148.507797
128.382446
124.725952
132.365112
3.182169
-0.290066
4.453290
-45.640553
148.650757
144.937241
173.940765
139.594406
139.131866
141.048325
118.729813
117.587479
138.431076
136.482697
149.933212
125.575729
168.944855
129.550140
123.313293
165.502533
127.720512
147.055222
178.991074
159.721848
143.171326
146.553497
141.289047
-35.060528
137.504425
-34.108089
19.601194
4.388383
17.601419
8.542034
-24.667025
-48.699821
-27.698185
-29.175955
135.949585
154.706818
-34.301418
-7.170419
10.806930
28.573683
161.851715
146.332565
147.582565
136.498260
131.209396
138.257141
149.885681
149.328644
149.628098
41.418007
-48.628162
-40.868771
-21.203943
0.234902
-34.872055
-13.916637
26.933205
-8.021254
-42.454903
-45.333912
-4.135312
67.820244
-3.546409
82.300102
137.303146
142.254639
153.226486
135.069244
134.057037
145.165939
150.999649
132.155640
135.121292
158.065201
129.473297
-8.138271
152.510742
147.964035
149.657867
140.506073
131.734802
136.051071
158.456070
146.077072
112.192375
129.697174
146.252014
116.347290
145.962234
143.734695
162.663193
171.582947
155.618332
149.745667
158.075455
145.414825
151.666519
162.540237
141.136032
140.136246
156.961487
135.849518
141.113144
159.665222
132.888474
151.107437
145.747055
149.299652
163.138870
-32.068768
141.423019
130.663406
147.607361
143.601273
152.767960
143.801483
146.230194
141.815018
148.401230
147.471283
134.640869
131.044067
158.299728
141.456573
6.077960
14.713573
13.911199
-5.701451
-48.780308
49.050461
119.921692
146.520218
146.444550
127.015594
168.315170
126.213394
160.362411
147.461792
140.442764
149.031677
159.028625
131.199982
125.071930
132.767380
132.475204
149.465775
148.747742
1.171195
-14.762007
156.070877
122.744858
138.724472
138.875076
162.801727
141.898346
157.200073
167.311676
144.141968
11.460920
141.223312
148.088516
146.173950
154.689392
145.722595
139.112991
138.724106
146.642166
167.804153
171.508453
153.726730
120.850410
141.885330
154.684189
-38.631474
-12.875993
150.762680
149.642181
140.288300
104.623390
133.047516
164.056763
150.686279
137.797546
135.725494
134.061615
132.299393
146.787415
140.097748
108.172867
152.185501
154.115219
136.802109
128.940598
156.828049
1.448749
17.297071
-10.300473
169.116608
126.059875
141.038406
144.016144
147.508575
112.209244
133.283508
134.960876
166.795609
133.063110
112.681351
155.064178
140.972488
150.819931
110.218315
135.731842
156.326660
145.670822
-10.970415
153.150131
154.405243
144.237793
-38.627712
13.840481
-42.339092
168.152115
134.649796
138.771973
157.325058
131.341476
176.539429
153.068375
151.270508
159.798569
135.638748
169.960800
142.427917
132.439301
137.263962
161.760391
145.978912
-37.663330
-12.593082
15.180464
138.434357
148.820160
172.251083
140.933350
129.036942
153.935959
162.205078
116.438217
38.225296
57.951500
-38.699039
2.239220
-37.667595
-25.985855
-49.583187
-29.014645
21.830511
-23.880857
28.638670
11.213820
-12.715055
-37.597828
15.205706
16.140913
-6.880482
8.810954
-29.232702
-46.932156
-14.374117
21.610229
-38.220924
138.149673
152.826874
124.553574
152.373199
103.522972
134.478806
130.145538
141.471710
134.919662
145.214813
127.226830
147.712173
154.039825
137.722000
144.605835
153.186279
133.778687
-27.415604
-36.084122
-47.698402
-41.435581
142.482895
153.089096
152.332336
148.080414
135.927872
156.989822
-55.881237
13.640601
16.253292
-18.925596
-4.531726
2.547066
29.574175
13.128840
-1.392689
-29.524233
-22.400192
-19.725016
23.117670
-13.925439
5.345478
-0.906118
135.267975
134.598236
-162.632156
32.042999
35.798664
39.095112
8.576269
-44.359238
142.372803
132.201477
122.192047
17.289558
152.590302
126.158836
20.400923
-22.555151
16.085157
-23.671579
34.283993
167.312561
154.040512
152.154099
141.811752
154.870758
151.426804
141.942398
150.847809
145.814835
150.572845
169.274628
131.186142
157.335892
160.308014
148.342590
136.431702
132.478012
24.554171
173.298111
175.655579
107.193748
148.244308
164.468323
130.673706
139.825729
144.843124
146.482925
147.704086
157.308472
-174.968445
177.550537
136.761078
141.018341
116.988228
165.423096
142.826859
99.546646
165.767105
128.420380
136.314148
152.318100
-178.260880
140.265625
142.173355
125.884613
137.700409
110.662460
148.598114
156.695618
141.926361
151.470154
126.408859
165.157990
52.394482
-37.319313
-68.741211
-16.916370
-62.112274
-29.968014
-29.015905
-9.965551
-43.913345
14.395191
122.959419
145.536926
163.546921
12.674852
5.627825
-38.805515
161.515823
141.934006
139.228561
146.798172
136.194916
132.774582
139.795364
170.644821
128.642838
146.156250
135.102936
141.438919
115.669083
153.627808
169.986420
145.309677
139.008438
133.355377
153.730392
150.548401
141.489670
154.081726
142.097687
127.544785
148.290955
157.360565
140.167603
138.771957
168.150208
152.716553
155.483704
168.172577
158.959045
146.898422
111.946960
156.015091
120.437714
138.481308
127.297523
138.792831
142.888443
145.047821
128.145782
147.124557
143.919632
114.486160
122.520988
111.622208
121.799530
144.997345
170.675980
18.422640
-151.171341
-133.935242
-162.388046
14.865592
24.007423
23.756784
-170.871796
174.803131
-148.906830
24.799135
152.490463
-141.655807
-145.419968
-174.460220
177.124298
-148.495300
123.071587
166.646027
9.431484
159.536377
175.440735
143.673965
138.650238
137.681519
-17.257275
-32.236507
139.929443
143.489883
116.049706
160.684174
155.584732
161.182999
154.092514
165.505249
-28.194574
157.075027
147.105652
147.302933
154.110764
160.713715
149.050888
134.972855
117.666534
120.778969
146.168030
160.989914
122.171791
132.567963
11.349476
3.331841
1.716346
148.052109
101.815323
145.866104
117.578423
163.423416
154.869385
136.543900
124.830841
-12.044245
-18.633186
-92.222031
-27.903618
-40.395397
-73.519791
136.853760
148.903946
148.186005
138.368790
128.677963
145.420746
133.727066
155.285233
121.540192
166.945190
123.054375
149.172928
135.065994
165.869827
148.801895
147.928070
104.022125
162.889832
133.494217
130.827972
163.199448
145.248337
150.521027
119.378548
131.214890
112.521507
162.057510
136.350937
143.052902
177.957794
132.402435
139.228226
155.893707
162.639038
145.197281
166.558533
153.153427
157.779251
149.619415
163.456619
169.751694
126.333084
152.712128
156.750259
140.167847
137.366409
-47.201893
152.582321
137.576111
138.683624
12.429765
-47.811207
0.981384
142.918884
154.516846
145.045212
131.940842
141.363724
-60.102669
-101.214043
-4.449330
-5.469021
19.925037
-40.684547
133.455124
148.856842
125.210312
143.458267
3.075744
-6.628240
-38.827740
-29.336334
28.323586
147.515350
153.637878
122.404633
151.976868
139.922806
136.049545
28.944164
-15.377798
-15.873471
-19.399900
142.888702
152.280426
151.362686
158.206909
134.802948
121.912720
-23.264629
-37.418762
135.763306
143.696167
143.194305
125.545181
135.395584
134.561447
154.485184
133.294724
149.185883
132.931168
161.052765
154.577637
125.922096
169.933151
148.997803
135.112106
152.785843
169.930817
151.721390
153.850250
-54.866066
-32.683510
1.712694
-12.997860
157.284332
162.646439
119.898445
147.604172
140.781601
147.114746
174.198929
140.023514
171.647354
135.766418
117.880203
150.393677
155.919449
141.621063
6.014673
-53.456669
-17.170830
-29.681808
1.337352
-58.028778
30.607357
25.483164
140.248993
163.131165
146.044846
137.250580
148.004425
167.705841
140.256058
157.027542
124.040466
150.760193
149.317352
15.620691
151.023331
143.709351
142.668945
130.126633
114.545914
143.790863
148.741425
145.220093
143.468155
125.299072
75.275970
127.249474
137.878815
-2.369264
9.664058
-3.604783
-13.154495
-34.461994
16.193529
122.712418
125.561134
158.574249
129.105164
159.592606
118.155106
4.606789
-7.145424
13.470214
-13.060602
-4.067798
-15.021468
-31.806389
-36.654442
-0.745986
149.384979
5.549308
162.249115
149.854065
142.336151
137.323074
118.093033
144.281723
141.119629
147.525925
166.748825
153.706436
125.070824
120.377380
152.920593
155.757477
108.803322
158.620514
160.163437
101.167961
149.312531
155.096420
137.200714
146.664185
143.326355
21.117096
-3.072687
49.706406
74.293777
136.457672
138.964676
142.204208
152.291656
161.760361
139.210678
144.304153
141.810379
130.672867
4.138531
-11.656311
-47.496742
131.983078
157.949295
149.209793
149.458344
127.375069
135.672440
115.761192
138.436554
162.354630
143.578262
139.057938
118.404396
-24.799126
-60.804729
-1.273800
137.599945
152.680450
133.759979
142.929855
161.095993
144.413162
132.396713
141.609573
168.334122
148.658203
131.306778
130.903687
-25.536934
17.805859
-40.619751
-6.889712
-23.645130
-10.351686
-88.527176
18.359642
-35.788414
-7.624265
16.913483
-6.024215
25.717245
-47.500549
-22.253353
-3.058319
-179.290298
130.150391
147.969513
163.737732
166.984024
153.207687
163.452057
150.158569
140.738602
167.377655
148.600128
134.776337
131.256668
145.469254
166.189697
152.106277
140.129105
138.048340
141.189972
147.998962
132.088562
140.971786
156.419266
137.064178
145.343460
170.864853
142.046677
-160.012741
-166.480881
-161.332474
20.897972
64.771393
175.814728
78.099838
-21.300629
23.514006
-61.696323
166.755203
-172.646591
170.370911
-158.828537
-154.350906
-138.205093
113.387360
-137.288544
150.760574
165.234940
176.252777
-153.144821
147.846024
98.859016
-138.705002
-140.184158
74.703316
34.592304
-146.319794
-165.039581
24.730537
59.671432
99.594513
134.975601
145.314178
140.204742
127.152527
146.901657
136.757339
160.571625
143.489746
161.393982
143.213882
155.010315
161.857544
-3.313989
-27.228418
-41.869301
9.451055
-47.144901
-40.488113
-100.171631
9.642347
13.371470
1.290740
10.885368
-5.918146
-25.293879
7.587885
-18.958326
-39.646053
3.420622
-43.460899
-4.531120
-11.310207
-50.581551
-44.286755
19.012701
-7.810399
32.660107
-34.886250
-38.533478
-15.213555
5.224873
138.305313
145.022308
170.335983
130.333603
149.823975
163.943970
151.068054
151.136108
145.572220
121.050659
125.517830
149.410324
153.730438
134.525040
146.593018
151.126938
134.687439
156.078140
151.363647
144.341064
154.452332
145.707291
177.163712
157.190857
129.572845
146.655212
141.531189
117.117905
158.614807
130.350555
117.326729
147.502930
169.828308
136.339722
156.919708
145.399796
159.437149
160.135010
126.058441
156.314041
140.832123
145.685303
124.434677
157.905823
145.469559
-28.619539
133.352066
124.639824
153.926346
120.240776
-25.312576
-4.175842
7.919858
1.103758
-39.854443
-16.834019
-11.787361
132.036896
137.342255
146.100037
125.657623
157.973175
137.184250
145.979568
139.535568
146.237350
152.111084
162.305298
139.965729
143.028961
122.929482
124.080612
141.502975
133.296432
165.084808
147.143127
-171.171219
147.427338
168.656693
139.347168
171.242416
123.948326
151.436325
105.975273
108.126976
167.206757
141.106445
147.059280
134.918518
146.033554
-177.889648
163.144409
174.779953
121.843781
132.442688
147.658051
136.127487
163.331116
129.547913
154.640686
129.060959
123.755028
125.679916
-0.877819
145.615585
119.030045
148.060120
175.596191
132.851364
116.118729
176.479858
140.633423
162.751938
159.986404
150.708328
148.227081
156.544998
151.348434
147.150024
119.169518
142.487503
137.494125
144.244003
155.592285
160.337753
158.814651
124.982071
131.799133
142.069839
148.492020
143.713898
151.002731
135.641876
138.344650
135.326752
120.252838
170.035721
136.447449
145.242661
117.187546
138.440643
147.119232
154.839676
140.859909
143.197784
143.049545
154.934830
161.148026
147.528717
149.163681
167.001511
118.509293
150.552872
136.426636
148.725037
169.397232
117.035324
131.537338
145.489960
159.586609
143.709518
169.943039
150.293442
168.231567
146.019119
141.112320
141.161392
136.034012
140.842896
145.633331
125.086113
137.031189
162.937561
146.249725
147.120132
142.384827
154.126526
138.201889
145.737656
160.714355
121.696777
152.822311
146.642624
156.901382
152.851105
159.341980
150.827316
146.756851
158.426407
139.092346
155.610046
130.533569
143.719894
151.721970
148.919540
174.848618
148.077530
-39.946926
-42.830238
-32.375351
-8.710029
-21.373341
-152.583145
143.398865
150.446198
159.751389
155.894012
151.502975
144.165512
151.873734
135.713470
145.894165
133.569305
134.910767
168.652023
144.955917
-174.890274
126.455193
137.012024
143.548950
133.358658
162.880356
109.654137
163.591858
153.250153
14.952174
-33.096596
1.759252
-5.271728
137.079315
152.837936
145.930542
146.363220
148.823334
137.726395
135.086014
138.762909
119.206619
107.299171
140.911194
-26.571037
-37.723324
-47.703342
-30.221710
3.300789
141.883026
139.981964
167.914429
154.217621
172.870941
151.461685
130.269653
148.902924
-174.831268
135.482758
144.450638
162.096085
154.679703
157.295029
152.964203
-178.501572
125.630829
145.210403
153.550308
175.244019
133.519501
157.907974
139.896744
146.813965
-40.175629
-19.922091
119.940079
166.397659
137.763153
177.087036
155.203354
158.742447
139.536636
136.079483
125.372787
153.822418
145.938828
146.748581
134.769699
148.164749
150.546051
-11.506805
7.046286
9.922915
-7.709760
149.699585
164.577316
144.790878
137.469147
130.434982
149.527374
20.115864
3.134378
106.620186
159.186142
139.072098
149.657593
36.685528
-37.138088
-28.460850
131.559204
130.814911
143.912277
140.237732
131.168564
150.125351
146.081451
148.428467
140.683502
149.207733
-20.023500
-3.413116
10.758429
2.802258
133.117126
157.045486
151.722748
154.956451
159.001175
124.873306
122.778625
179.276642
161.699112
-150.607727
-136.084732
-138.584045
-153.317245
-110.358719
10.876323
176.780869
157.633591
144.122833
172.197845
169.768997
155.445801
139.691376
142.591644
165.853745
147.339066
163.574509
102.647369
3.288964
124.606522
158.564682
139.281891
152.515350
146.587555
156.428513
-43.869820
0.000000
132.017548
156.127777
134.300003
140.893723
150.866684
163.270859
147.092194
133.216843
134.846390
179.645569
150.000397
146.651001
156.042191
159.963745
158.907028
158.346466
145.912476
167.915634
143.804077
34.344906
-22.377525
9.654369
18.902933
-42.683170
10.491338
-7.572922
1.909058
-4.226885
-37.844200
-22.991938
8.320861
21.053152
-18.163370
5.584231
-45.266418
158.205200
138.569000
132.551712
142.916977
161.198807
-22.121021
63.885967
129.266144
125.728172
140.463669
160.754852
125.341454
121.699486
-13.608197
-19.573088
9.413920
147.736649
144.841248
132.162567
135.891251
154.161697
149.255310
142.782425
150.684326
156.095810
105.579727
148.821259
147.191040
141.523895
139.256851
127.059830
114.887215
151.428680
147.797714
109.214409
150.344391
-63.912640
15.557813
159.341385
-53.379581
10.239868
154.175568
123.080917
145.332672
134.730087
138.005264
136.276016
145.326385
154.341385
140.240738
-45.697639
6.500441
9.657363
-42.408207
7.954728
9.309875
143.746140
125.177666
161.081039
156.256943
138.894180
160.805847
154.548935
119.999969
156.645004
169.187027
140.906311
126.015778
167.122879
151.987350
144.018417
151.641632
140.580688
132.235413
156.375229
144.942230
123.376312
3.706391
163.340439
129.585052
122.594978
143.539444
176.965500
111.871170
137.616776
158.319702
153.831253
1.937247
-8.576339
-39.055264
12.007579
0.490986
-35.179371
14.539572
4.216865
-2.665429
32.455330
150.362640
129.894394
156.004471
137.555191
155.618423
-7.654143
14.214165
-34.233250
28.863668
123.464394
130.127670
147.482101
148.041748
147.584442
155.334167
13.566273
-40.109459
-40.528507
151.561203
160.205704
166.407059
140.702713
156.700470
148.298172
113.047150
125.104309
149.171143
169.132431
149.533035
140.307495
156.014145
147.457657
139.301529
135.735779
135.885132
135.176758
0.222936
16.339191
-39.756454
-5.860867
-48.893188
25.234522
159.927994
146.372238
157.820892
162.709763
137.341553
153.540527
161.197723
147.457321
147.396896
157.405945
171.357468
144.321182
139.295670
115.214920
128.565506
164.936905
145.060272
128.319046
146.385269
-175.157822
133.098694
143.328308
134.774521
122.540184
150.551956
154.183289
97.166977
-13.421101
-4.319558
120.814430
158.539963
150.608627
135.540817
125.417267
146.123108
135.305008
140.038788
121.555054
145.793823
26.716097
33.093361
35.978291
34.388187
49.436546
45.196915
31.761372
60.594784
129.230377
147.574478
137.881302
143.261841
145.699005
135.078186
101.532318
137.303436
-155.979279
133.596252
147.136917
147.200485
155.498611
168.156021
147.223740
141.480759
154.139847
121.965027
137.120377
139.884521
129.508331
160.964066
134.388153
156.737167
137.146118
4.041329
-16.096924
3.968176
-37.939381
24.742552
-48.434151
10.941881
155.733719
143.406799
149.533127
165.269363
141.367813
154.159760
124.689171
150.207474
-3.811461
-20.021118
-26.396894
-42.460823
11.284075
125.080513
129.527725
141.065277
154.748215
140.447662
164.387314
117.966339
161.767807
144.055649
142.453888
170.970383
150.337906
151.284866
174.344925
143.431595
143.598740
152.174728
169.253830
158.434891
129.387711
144.921555
162.277802
143.679123
156.852463
156.346878
114.084511
137.314926
142.691986
150.565308
149.555267
148.788528
129.969696
152.672928
126.880936
159.068481
131.576050
139.091797
150.981216
128.634705
136.082779
149.899185
108.273598
116.842415
120.643921
-6.424281
9.821869
33.786156
16.682970
153.742004
144.541962
130.748016
139.810715
129.030884
155.608612
141.276398
159.625839
141.701920
141.392685
136.543503
-160.062012
147.434036
-18.578308
29.541157
3.518641
148.078033
155.550537
140.322220
143.768433
149.182831
116.148453
130.628601
145.773773
114.616302
138.178635
127.059174
132.204208
147.852554
148.432846
158.664764
126.118477
150.089081
2.535821
143.969193
122.455734
157.567719
145.412674
161.721207
175.363861
140.145432
146.819901
149.741074
131.954819
146.297348
163.082962
146.707550
141.496246
149.084579
114.993553
146.639816
135.857025
152.493225
122.701996
143.991486
159.439362
171.826950
159.165024
-165.552185
128.062790
149.285324
148.246658
122.191696
-156.558823
145.674103
139.817551
-175.452866
151.820587
161.065857
124.544357
-172.112274
125.389305
140.396729
140.783310
156.333511
-44.240902
-8.758404
9.920179
-34.604706
19.721907
131.326233
154.061157
133.654312
154.121399
136.039169
165.949921
171.739761
157.286377
153.112991
138.597870
152.020477
157.693405
150.029663
125.874039
136.118698
140.332687
127.800537
101.144463
152.871399
167.615189
152.436829
129.876175
146.553909
157.723419
-15.462181
154.946457
129.636581
140.511703
148.289658
120.477699
9.593761
139.915283
120.315689
127.769272
163.198853
133.112534
145.599533
163.668808
20.533991
0.251788
3.300848
4.543252
162.687164
139.211639
135.289459
144.249237
138.025131
151.078339
143.109543
154.628189
137.066208
129.236130
158.522903
154.019089
143.176987
161.155167
175.624832
119.045959
133.956650
-44.497467
10.172391
-4.590987
34.799187
-55.704723
8.252072
2.855745
25.071510
-36.279408
-16.990704
157.461151
138.334091
168.943375
152.804688
156.957413
-8.093981
-42.765457
144.136749
135.822998
137.749176
115.943764
150.062775
156.807587
170.782761
-20.887993
148.149170
166.636322
161.149063
150.346085
129.193024
141.465424
147.138199
132.015289
32.214695
9.461697
4.085859
155.729492
145.611969
164.836105
148.867203
149.370926
134.660126
155.980469
166.372040
146.102905
153.804794
150.152222
150.883972
148.607742
10.500768
119.550758
163.534988
171.344452
140.490021
129.437378
149.737076
141.530731
150.167847
147.882355
156.174286
139.943741
168.309067
136.910263
125.264641
158.394745
156.418335
154.638504
142.167831
138.168060
149.957565
149.918930
127.408867
140.511856
140.480835
121.744041
135.684677
171.039658
141.813004
130.877029
140.882736
138.380325
156.010010
160.962372
150.616501
151.278824
131.508163
137.237991
151.612137
147.571442
131.758408
148.084259
159.384979
138.057953
155.270523
113.609550
140.423767
-172.056107
54.328224
149.562180
160.439468
164.021927
150.479446
135.121078
152.781418
124.919128
170.136322
130.436783
152.636551
108.137520
143.484192
169.229034
136.297867
153.159058
-37.948978
141.492188
133.469177
155.872284
163.518127
157.563690
149.339066
154.318130
28.636881
143.402420
130.415787
-42.945148
149.724426
141.811386
12.144146
143.177917
149.847153
146.801376
123.961891
-54.079273
11.002134
2.904275
2.445046
-3.918516
-0.218503
-39.684635
5.885397
-0.622125
144.817017
161.478363
153.528595
131.129623
142.917007
129.445007
166.053726
147.431107
146.067551
160.063019
130.085938
140.860184
128.681015
153.777451
156.716232
161.787857
63.499985
152.737457
153.046097
144.669495
151.628311
174.673386
136.728226
141.683304
128.325668
-28.661751
-11.648280
1.879198
-33.535660
-20.018534
-36.069893
-38.641636
-41.795914
-22.505545
-3.019928
7.860824
158.208389
104.309402
155.444763
138.309189
145.281860
72.965797
-137.186279
119.133598
153.066223
144.936234
126.362617
158.999710
170.751572
139.109619
172.340820
144.590622
130.179413
144.211426
145.244324
-10.210819
5.726388
16.409149
-34.273438
7.197237
146.230606
-22.100887
-15.069553
2.324900
-26.162247
146.914032
164.642090
127.054543
146.368271
-13.976023
-52.415657
21.632101
-14.913304
151.440552
21.884073
-44.668507
12.276422
-41.210903
140.483093
138.817978
135.977127
141.998627
170.868561
-14.138321
-5.695914
-13.241594
11.480223
21.489119
26.630154
50.664055
152.847595
160.165344
152.387924
151.852142
134.621826
115.888771
156.129532
130.530502
163.447769
1.991446
28.579473
156.193893
160.617538
145.236923
157.320633
138.547897
179.482239
162.085114
130.312622
147.456375
131.398056
128.819199
140.481171
-148.742523
120.442772
132.743301
124.352356
136.097794
-7.256310
-3.500230
129.146118
162.825424
110.473068
150.277832
157.018814
163.317169
116.177177
141.601303
158.678314
140.249557
-33.712074
5.411495
80.450676
-39.957581
3.337067
16.605616
-48.680428
-0.936282
32.764320
-7.494231
126.365189
137.952606
135.598724
58.344498
136.651825
160.161469
-10.555810
-10.862922
-40.445362
1.492134
5.082802
6.438336
149.127426
138.869781
1.960245
22.240292
135.621719
149.674713
155.047012
171.372009
151.115509
152.378159
123.923233
137.159943
162.133820
140.088730
149.292221
137.006546
137.229660
143.161530
149.751282
166.208755
25.972740
-28.825298
18.676449
13.395622
-34.207676
5.844725
2.622714
-43.254536
33.954670
-42.889004
-40.755154
11.533806
8.274978
131.440964
151.934479
113.453468
140.847702
166.786346
153.746826
5.541533
149.671509
140.813599
166.517471
144.357208
139.648148
143.788620
144.518387
-161.721222
139.401169
153.339401
130.306610
144.941513
112.124649
129.531906
130.366577
142.956192
155.914780
167.478897
108.234619
145.821777
102.480820
143.024094
124.799324
148.949158
148.147949
154.626297
170.991806
145.463150
145.182831
149.521683
140.784424
145.791306
119.004234
153.062515
146.680634
154.914474
150.736359
136.373428
154.923798
148.639618
115.680473
167.066254
136.803482
151.132187
137.547455
159.203598
142.324554
166.043259
155.577133
155.049683
3.236219
-48.831440
-4.546355
8.738825
-26.196985
9.029873
-8.848353
-5.572497
161.803268
149.611069
141.546997
141.331238
141.507828
80.307617
155.503311
150.381546
136.798401
157.632294
140.572922
147.042358
135.748856
147.061935
146.479721
137.039108
124.575920
156.975174
131.675369
164.323685
151.578751
160.512527
-0.601334
145.476730
145.096603
133.247849
162.166748
-14.600945
110.004059
138.453705
-0.819483
104.537399
169.209000
119.495056
162.892700
142.168243
146.241989
123.476944
140.189377
147.536087
149.022552
141.546951
138.016205
150.585526
153.160446
0.498501
6.542747
-173.919281
137.115616
157.592651
3.539280
-40.007835
6.359586
170.418549
125.286331
123.977516
133.491531
176.641525
141.821198
146.745728
166.029785
9.140563
146.908585
20.246532
-68.398323
-11.214171
-40.223068
17.287905
7.661165
146.285065
156.836838
137.307098
141.023682
154.673050
153.314972
154.968521
126.137154
-85.237267
137.981033
149.018600
138.874222
-41.002781
-19.328730
21.171942
14.448915
134.359421
150.137085
155.233765
144.505127
143.570816
146.068802
134.348434
166.966843
136.427032
141.836716
147.362717
123.590927
159.578094
11.857737
-28.970488
-33.379154
14.973246
-5.563838
10.587418
-30.905439
-31.312574
24.810440
-18.514189
-47.022678
-49.448471
17.918732
18.981165
179.699966
154.806015
152.395493
123.718857
146.265411
173.595734
138.900360
169.976822
-28.359922
52.007885
-1.784106
7.204348
5.762249
117.516884
148.467377
149.730850
95.435623
146.770737
143.819351
163.816650
142.763885
141.931122
121.207031
137.908401
166.264435
157.904663
139.312057
-16.196749
136.761398
141.403564
164.116486
-26.930023
2.251163
-1.118551
-38.926693
147.614288
141.733261
150.319214
157.456650
161.658386
168.437332
174.494583
167.937927
127.424736
155.456100
132.451172
135.721130
146.619614
145.926315
164.324387
127.812874
155.406128
152.654144
-15.275703
9.772295
12.672954
-40.197170
-18.981071
-51.918800
-40.410015
-79.781082
148.664230
136.931671
155.471527
154.346497
111.229019
142.640137
126.805161
45.818787
124.870331
131.370026
141.228241
153.616287
164.931595
147.044952
170.942032
141.996490
118.776123
153.630569
136.451019
140.451492
103.494476
136.349869
139.429260
130.923218
138.318481
146.523438
150.883942
144.449509
141.146729
133.371872
162.712616
129.398056
145.346069
135.815720
139.753479
152.788895
146.972198
132.978729
145.529541
130.870773
147.714371
121.913513
133.284271
163.368820
145.744324
141.204239
155.214478
153.466232
101.750595
152.291183
136.875870
152.796432
81.961670
152.015411
135.576721
164.739380
136.636475
151.217590
125.550262
132.692093
151.667587
141.087692
9.557136
-36.563469
37.974545
145.768188
131.981827
143.335526
126.422768
136.082794
118.642891
90.253059
147.565308
-39.231976
-23.840063
138.570648
129.784164
147.760468
143.236298
136.798477
151.288025
142.964386
144.273132
154.908920
159.043427
150.489777
137.768570
155.233093
146.478622
-177.791840
148.274048
130.915512
116.426102
126.711258
-4.934155
2.714547
140.120728
151.200974
145.742020
147.128342
146.534088
139.217438
161.027802
138.590073
124.180946
122.489685
138.765320
145.990921
134.187607
165.841385
134.304321
158.300690
-11.109769
-11.522391
-2.148492
123.708405
153.901978
143.467270
147.314621
125.808487
149.588531
138.298492
168.419189
138.498840
160.731155
16.806932
-5.621832
-2.701319
14.582224
-45.475800
31.246174
11.058307
20.534985
-9.673046
11.843135
12.913898
125.104141
136.604279
148.610703
152.866821
153.395599
160.831467
140.045349
146.249039
117.346985
139.728470
163.785873
153.764084
163.793472
144.023468
176.114899
147.133575
149.752167
161.882889
140.300598
118.306290
129.796310
148.227295
126.123100
149.477829
137.595886
142.604950
138.694107
161.481506
162.380981
146.345016
134.609085
154.438538
-2.980124
137.877686
126.794083
131.287262
149.153946
127.858482
125.017998
165.008835
178.942581
145.491989
140.083221
134.473831
161.001404
133.962799
-45.771057
140.404327
159.849396
149.306213
13.271083
135.147110
133.731308
163.467972
124.589104
167.533005
126.096489
20.757452
45.847767
150.831238
127.062386
152.734848
117.836563
129.899078
136.228729
157.030930
137.363815
177.878723
122.112602
134.698425
153.269348
151.168884
109.920479
157.039459
135.509750
144.995117
128.025864
107.498871
25.004414
11.740593
-3.075107
21.366678
-8.911936
-16.951967
143.241943
153.422104
156.854202
162.543488
149.913162
160.756561
147.559509
139.747940
164.794968
119.707664
141.219421
139.924271
119.885864
134.633850
140.688889
129.070435
150.239563
163.257111
142.813950
143.707275
169.126465
164.926300
151.938858
-28.475050
9.173697
166.266052
152.589676
134.937210
159.305420
-9.244415
-21.144096
30.631775
-10.262856
11.719361
150.551208
136.078125
143.784363
162.071548
144.208160
145.978134
111.971069
160.245865
146.298828
138.993683
135.590744
25.326494
-5.659254
6.599954
12.237090
-1.796131
-0.411645
-34.584999
-37.517883
5.352951
-44.330978
40.364628
145.884033
157.069839
149.866638
154.296494
142.897934
119.864761
137.169022
141.814835
148.547485
128.872391
137.735901
130.586792
114.040413
140.332199
129.496414
-44.692799
160.410980
155.799057
-8.476395
21.290445
-45.950821
-35.529522
4.979332
-47.159317
-11.757634
160.425064
144.144516
140.389008
133.703125
151.436493
149.998459
141.177414
147.490250
154.799515
172.130432
173.543320
131.619400
153.077484
138.794601
155.164719
3.193715
-7.678718
7.952087
-40.329521
15.069094
141.389313
131.314224
147.998520
137.167023
109.585678
-31.172220
-5.141023
-13.321880
4.302294
150.694839
140.177582
121.173492
146.026871
145.284485
156.362762
147.360336
135.866287
139.430542
8.676996
6.706978
-19.702356
-36.066315
26.039171
136.536377
136.254089
144.420822
158.415314
139.353546
-165.818741
-140.920883
-158.415085
10.465386
149.092560
162.867096
137.366348
135.344681
119.090706
152.808487
175.210861
149.064392
162.225357
146.745178
143.667984
151.687408
179.646667
148.332916
125.536232
147.721130
139.562927
137.750885
152.245712
143.893250
162.593292
116.342987
155.927704
140.046738
138.789337
142.564102
138.605545
132.041901
139.653793
157.092606
157.495972
126.486572
175.093140
127.039001
114.357895
165.211746
153.156113
143.142502
0.120331
-46.503696
-8.102320
-40.542053
1.314476
-36.065193
136.691742
159.027863
158.429871
159.637817
144.274673
155.549316
-39.287067
-33.494045
2.526309
-40.405945
-8.363113
-33.168213
17.295704
142.138992
-36.632069
-26.099646
-30.915052
-17.183619
3.057422
-18.632792
123.046478
138.689651
-0.636737
-58.926285
137.631882
147.641586
141.848511
126.470604
143.595016
151.049103
148.364395
-178.251221
147.893524
150.768402
152.417831
-22.644180
-5.786722
-21.142296
136.003616
158.582184
173.796509
124.159828
6.815005
19.881178
144.717651
144.222580
152.405090
146.867874
148.277634
139.966858
123.911537
166.160645
149.301849
142.616760
148.585220
149.154678
142.194092
136.214340
139.652420
144.727707
148.419434
160.726624
152.186798
142.112381
130.126953
140.416336
162.917618
140.141678
-35.763760
-0.339773
148.132553
134.607101
148.131653
136.205994
144.140182
143.433807
142.365311
150.073395
131.646484
156.773804
147.506668
142.746307
111.780540
135.359375
119.358696
160.686447
148.212021
152.359344
161.097534
-141.191238
-18.856888
-2.598270
-37.545895
-4.130953
-14.340320
-11.930940
144.977707
164.346909
127.777725
117.328804
169.890503
153.897552
145.739990
142.100235
110.999001
148.979126
146.393570
137.142563
143.890244
122.589844
146.357040
120.964012
153.674530
134.725555
118.556259
128.470474
142.157547
90.454636
148.796326
144.968475
146.239609
177.745087
158.242874
143.356750
148.362823
142.913116
109.314362
123.318199
148.622238
169.374557
167.328690
137.751053
139.043488
153.754456
143.291931
152.885361
96.329430
-11.212257
2.175199
169.060913
122.551453
118.581558
156.814819
126.540474
158.042114
137.634888
97.342491
161.144730
161.138184
176.462524
135.064636
136.968918
141.791748
135.850540
144.825684
130.658020
138.153122
155.194778
154.067993
157.026886
142.105576
108.367012
-26.990873
13.938333
15.440429
173.524658
164.829697
131.900452
136.499374
149.644104
153.121780
125.962288
139.457153
140.392868
149.887512
129.795364
178.105637
168.038162
151.014343
126.244278
148.125427
158.583618
152.441696
157.082382
165.261581
-159.666656
136.511658
142.293625
163.685318
141.039032
150.855515
142.244415
139.443268
153.243073
158.082199
145.471512
131.626801
178.478638
153.434921
141.576630
139.471756
146.221008
166.614273
149.547058
178.145111
145.163849
166.483017
127.648499
134.246307
128.132233
-163.370392
173.957642
141.608292
132.590927
150.173523
150.128983
160.815033
150.259018
148.368469
162.282806
145.350754
145.294800
160.449448
145.436600
134.489517
141.119278
153.666809
109.929825
137.665466
146.594696
154.086777
132.202026
150.659424
132.427246
122.276443
143.577087
143.710739
134.068649
156.061935
137.493500
143.249100
146.339630
170.547836
160.186264
144.145477
140.501190
148.613388
147.888046
-10.219639
14.854206
9.430505
-37.176357
29.335489
-19.729992
0.916852
148.311966
140.870850
159.459427
151.193039
125.781013
136.780640
148.882462
150.836929
159.746445
142.363998
134.724838
135.480652
176.042587
145.103455
142.230453
168.999817
-178.135956
136.025330
-27.875174
164.424576
150.246292
150.347321
158.275070
143.021713
144.676086
158.680939
153.221771
135.357101
144.630539
153.270721
134.115173
149.234253
159.169022
156.886887
3.297881
-36.253574
-12.715955
3.818083
156.040833
139.186203
135.533844
162.674179
139.145630
142.906769
125.809441
138.490814
137.064285
118.348335
162.740219
118.158073
146.906509
162.103043
-169.699448
0.308377
-71.105934
-6.038711
-23.702362
-14.112615
1.904542
13.744950
63.223396
-40.114967
10.235851
25.973997
-12.828921
-31.508863
-10.286846
-4.335534
1.810565
134.663651
159.269806
57.786377
-51.654652
-3.165948
119.772903
134.526276
159.437332
145.590332
164.110870
-24.922194
11.824767
-41.294044
-0.225554
143.010620
143.919693
137.565399
-177.324448
138.233643
122.220078
139.068970
165.918961
142.950790
144.621109
152.676544
158.370728
141.365479
141.303955
163.929413
155.380051
154.629669
131.027603
105.491104
175.297958
147.868134
151.780457
179.349564
149.087036
155.342697
108.109154
152.561752
138.509750
134.243774
134.442017
155.911469
151.348129
175.151825
113.591293
148.381241
141.761826
147.431244
143.056412
150.479721
146.664612
143.472458
147.622818
148.055847
12.254108
-15.225485
-58.605137
-11.327641
166.131805
132.206787
133.909546
160.340439
133.336548
153.923355
143.629898
127.718918
155.142242
129.529404
163.380386
-32.574692
19.036505
0.314658
169.008896
141.823410
175.397919
147.852097
152.404800
138.332504
142.940155
167.955353
122.044365
160.925034
116.665268
148.617630
149.768341
122.756248
134.426804
162.892609
110.311638
128.377411
129.939407
156.986496
130.969116
160.257828
137.303375
149.663986
163.558197
129.210861
164.501984
130.240128
-4.938402
6.889057
15.741220
162.574295
148.262634
139.289383
151.158585
147.064575
116.523979
114.117767
149.131088
-1.666948
-41.104088
-7.401439
135.031586
158.999390
144.400192
159.893036
146.729996
151.574936
130.936417
145.386032
129.882080
119.069275
148.536758
161.458572
27.918880
25.959349
31.370590
-132.020630
-161.036255
-160.586700
-165.420700
174.261932
-139.851913
19.847670
172.393112
-142.742081
61.504539
-3.770241
23.128315
149.616623
151.600708
128.301956
59.575108
142.585968
153.496567
136.842590
138.699905
150.595657
161.336914
158.716751
158.464310
149.194031
144.867081
145.057495
-1.942191
8.252786
13.312228
151.040451
150.739334
159.366394
133.843750
167.869003
-18.930977
-38.057549
-44.254807
-13.180177
179.052277
156.350677
-163.260193
-174.466782
-168.385635
-159.568161
-179.741302
-155.372986
16.194141
144.686172
149.335938
144.706833
144.518768
144.331818
156.026031
126.817520
100.249809
144.811234
-178.620148
137.500412
137.143600
172.659790
165.574158
131.212067
-159.703583
-12.911851
27.102325
142.167084
1.863826
-86.474403
-18.166668
-37.875656
-28.416058
-44.698296
6.955842
131.222549
138.596909
141.682541
163.867752
150.830688
138.450928
138.845551
161.569489
138.069214
150.873184
163.519394
150.078979
141.004791
159.171432
171.470886
166.241730
102.375420
102.893433
138.560471
140.086090
144.162094
148.338425
-1.054620
149.511414
147.896500
116.086708
146.108170
140.250107
170.313736
96.794930
147.923691
149.316513
141.517776
130.709091
121.052132
155.439575
160.151138
175.598465
109.868370
134.699051
155.231903
142.057587
117.087273
151.564163
159.942917
144.821838
141.523941
156.765030
164.128616
161.732727
146.461639
111.920685
152.787262
164.484436
9.307509
108.291634
135.710052
142.231873
146.172653
131.045807
132.629059
138.725922
153.473816
138.606308
153.610168
125.899925
166.494812
171.830414
154.255005
-178.874115
159.052643
146.386307
151.088943
126.919403
134.039307
130.467636
133.913254
141.611465
137.542114
154.240692
150.890396
163.877380
18.292789
-155.551514
150.695236
-149.453949
27.052044
127.658386
148.398834
127.486351
161.620728
146.665619
-26.275719
147.680511
159.822861
111.040459
141.880890
117.050339
148.084473
152.789276
128.989639
151.936081
141.320618
168.572464
119.939156
161.589920
145.600922
160.300598
117.620758
121.058182
140.522507
160.107941
153.457138
145.816666
149.628265
138.983734
150.169556
138.835861
-0.940452
-52.403145
-1.957048
-9.053408
-13.608183
-45.238400
6.761003
36.175552
-36.596630
12.914266
-178.725113
130.291199
160.619598
140.416794
140.667282
-174.701904
174.308350
160.308609
162.325562
113.816803
-172.819839
6.556370
22.339092
1.587699
143.406357
139.953964
142.266418
132.002243
-140.449799
-10.788391
-21.312950
-23.113287
-26.924072
-34.824646
47.528614
105.887924
28.203159
7.738270
-45.539783
-17.397158
12.484796
-29.459690
-10.137020
-26.300348
17.540489
-50.408009
4.083893
-47.034401
-21.975388
20.566467
10.369725
17.221979
3.636850
61.027538
7.835464
-4.870937
-52.830986
-37.288914
-4.982911
-13.057367
-31.689043
33.183296
10.205384
-33.609856
5.010006
-27.849224
-9.943800
17.014132
20.674145
5.829480
151.636032
169.787979
139.281189
125.909859
154.670563
131.985565
123.308746
146.955566
122.964500
139.093338
139.358612
156.611649
151.003693
154.800400
111.851120
146.076492
105.304108
151.152893
-27.322115
-13.985889
-25.173338
39.630840
3.478121
14.382109
-37.030972
10.579105
-42.970005
42.963726
27.496258
-1.836536
-12.484195
-3.053322
-17.135838
149.646469
147.827606
138.826782
145.482254
131.443802
154.774567
145.042130
155.081039
130.694427
142.462769
164.446228
-144.581238
-170.792374
40.873600
-160.713928
-162.222412
124.759041
-140.985809
75.620598
20.141300
43.976971
138.299988
126.585197
142.961151
169.168945
144.068695
143.599060
171.820908
160.919388
149.859070
127.780281
123.900009
123.202675
123.120834
179.889847
140.554413
121.994057
10.953696
-7.741313
25.668045
-24.207289
-45.291714
-7.932859
139.552933
127.720116
138.529541
149.768936
23.583389
155.024826
126.121063
152.628830
143.811890
108.030418
138.876419
164.732483
168.398483
160.072479
156.449814
128.133484
-2.335902
11.472979
6.311617
136.903595
151.038589
148.659927
-161.814835
140.491852
151.362732
152.438705
155.396729
146.683441
7.804591
-40.697483
13.034553
-41.898315
11.899116
2.953400
-3.594992
18.146173
-4.864458
-12.606812
146.987656
133.827271
167.260071
9.891811
-38.779102
-17.136139
-18.169373
-47.249222
12.309175
-10.200315
16.346304
-36.512463
4.196473
128.792068
151.503479
142.812149
142.267471
125.616936
155.140259
160.017075
133.573807
141.705811
163.537384
131.039154
171.672684
143.384796
148.389496
154.750717
145.905243
137.525940
123.256493
172.377045
126.401604
150.010132
147.334717
144.990601
157.878769
136.458664
139.562759
128.702866
151.250656
132.718781
125.215881
134.773285
143.006287
123.674423
139.077621
142.681671
171.474533
165.495865
148.174164
114.905060
119.523453
160.768433
-163.431717
153.066498
-168.843552
150.678589
-4.789129
14.837865
-30.218575
-9.592348
-51.743244
122.181885
143.872192
147.685364
131.833755
143.745453
135.983810
151.078720
138.889938
144.178940
118.890007
146.757523
149.580490
143.159744
149.618530
152.394775
150.502411
140.487701
-2.284562
174.515900
140.505432
144.708389
160.790833
150.840546
152.515503
131.517792
135.746628
146.692871
158.581863
132.542770
155.559082
142.199280
161.403885
-16.063709
-39.431458
-41.096901
15.803825
-9.542542
-32.713409
-30.857800
169.309845
143.038864
155.405243
146.612000
150.314835
8.618053
-27.677738
1.510902
-18.249546
-1.256321
-11.206565
28.165951
153.287704
20.817354
10.014511
177.546234
130.509460
160.048553
149.570053
139.019608
135.040009
141.282394
147.614838
160.456635
105.936752
136.359863
-81.065704
-19.137836
-9.564764
-93.226799
22.724375
-43.346786
-37.404354
156.725784
160.495483
152.834686
-5.860165
-47.144157
-3.859503
14.805865
111.623978
160.264053
6.371783
-14.421433
-10.275002
151.903580
140.456848
166.920898
129.709885
97.873489
97.758537
151.149841
119.706490
166.661896
169.164841
136.884308
165.680679
-71.232216
-9.084930
16.100101
-26.989351
140.655853
136.191254
0.384613
-44.425762
129.471115
170.920303
134.178314
139.898819
149.319519
155.019745
144.463028
140.468689
163.913116
133.188263
115.221367
-21.788412
8.890571
-27.555634
-31.663454
131.176331
155.399796
132.696121
160.159073
-35.901257
-32.050571
-62.216789
-35.897293
-49.154602
-20.492456
-83.910645
156.691986
130.711395
142.841248
-34.361816
112.474655
163.677353
139.819183
121.589478
130.627655
139.741379
150.920395
157.820419
119.739838
127.638374
161.968658
159.535065
155.076462
152.014786
150.163666
138.001312
144.659195
141.559082
160.052963
112.619553
125.239899
-45.740704
14.946601
18.026102
0.092787
-28.987612
7.518099
147.145432
176.776016
150.509583
153.450562
160.796127
130.192795
151.855484
-27.263411
2.618830
-45.108978
2.127161
19.144682
-3.990321
27.358772
142.990173
136.749664
169.007477
134.556915
150.160049
160.963898
20.675325
3.976261
123.745232
141.961044
155.120422
136.276047
156.451004
138.604950
157.956909
143.579712
113.272697
177.171860
164.805099
131.637741
139.601913
102.799065
147.372818
153.353226
143.853363
33.617302
6.755518
-10.570471
-1.922339
-22.139542
-43.327198
-7.403984
15.180334
-57.931522
150.920074
138.726196
139.123871
154.483658
160.716980
159.758530
139.004318
168.861465
149.724274
133.599533
147.545761
145.524307
155.663559
151.877747
127.219612
175.470642
-35.677952
-0.651020
-14.627230
-17.084347
142.407288
121.752060
140.347519
134.278595
156.455887
152.066925
140.211868
130.315201
120.504395
136.086700
122.965080
127.796928
161.332062
161.961761
154.408051
121.089737
142.523712
168.862122
137.459518
131.827301
132.611862
152.239792
130.213318
136.214401
23.267076
168.346527
138.834488
166.336792
143.935974
148.917526
152.558273
153.452332
156.368805
152.138489
175.215851
146.859421
125.221184
134.535324
151.611328
135.951233
149.286758
155.369476
138.712921
162.672913
160.221115
116.855186
166.943268
141.913162
79.663849
127.639549
141.323105
163.910492
135.289764
-18.737228
81.374390
31.368824
-152.876038
166.271667
132.772675
152.297058
164.058273
124.756264
137.594788
134.904724
144.725433
158.346725
149.353134
143.135178
136.641342
131.806503
130.636917
-178.904602
143.914062
151.284088
151.456955
170.730881
146.721680
134.199097
153.847626
147.436707
124.403717
128.788803
125.200996
124.290390
137.276016
165.102264
116.287613
110.952278
144.430649
-11.501788
4.676799
-1.937146
-2.580961
166.542542
140.401001
-176.410446
164.174271
141.779037
138.616486
129.420364
165.515533
128.298004
158.859756
120.577911
157.563507
129.474533
133.405792
145.082977
146.454117
161.928665
161.416626
149.211990
148.606400
141.347504
144.163147
141.407227
150.819290
138.339706
138.950363
138.787949
-41.317413
-148.025848
-151.285583
-155.069992
145.654373
-134.021835
119.386292
128.605789
157.730316
-11.878643
-19.071329
-15.781137
-20.961460
-42.221302
143.228836
134.690826
150.074799
175.499802
12.193220
-31.389254
-8.400808
27.843178
115.652390
125.952332
130.861603
116.273010
-41.853985
-20.766922
20.594389
-13.033509
-40.738201
15.875319
146.514374
156.525681
149.444794
147.772583
134.040756
145.945831
138.328308
161.701462
135.754654
138.321640
164.528488
-37.744629
25.368910
10.508709
-17.207071
-27.498108
163.138504
136.691833
144.201950
156.862259
156.773972
133.764709
148.830475
133.970398
132.976562
129.813721
124.218704
158.723923
154.746017
170.343658
124.908310
148.638214
158.557114
167.903152
144.471542
158.103577
145.438156
135.784805
136.914917
141.534378
174.680801
157.891785
157.665970
139.547791
139.220169
128.293350
149.948212
172.724747
144.261948
124.751129
132.487198
162.742371
149.173477
142.858398
146.717667
141.379257
134.670822
134.272064
149.292648
-18.384832
-8.445571
-19.618513
5.003158
4.054923
5.779401
-4.762960
-0.096913
-11.061280
-3.492053
157.368103
172.249146
-4.934473
-6.880368
-11.327502
-6.994229
7.695440
136.499359
135.504410
150.915329
154.664398
158.986221
114.204391
143.217377
163.611465
152.758621
155.032806
130.886322
121.337837
-4.917610
-23.219072
-43.234070
-24.951693
-28.923233
-0.825194
58.418194
123.592049
149.612091
113.715652
-14.272434
2.426241
-48.177261
19.924004
17.126274
7.416164
49.889328
-46.597885
-12.941132
135.692352
146.016373
160.048843
159.051880
141.217224
152.081802
145.429230
125.848198
169.145325
152.019333
142.567764
150.530533
125.937645
151.826599
161.799377
134.639786
135.200577
176.528122
130.000626
122.064575
134.838562
5.089697
20.879562
157.718781
149.017105
141.862686
136.171417
137.057281
138.983322
146.774902
153.786865
149.958130
173.283569
131.511856
159.549026
148.500702
150.236938
3.634642
128.175415
-41.300743
-36.837223
2.135334
31.738073
-1.078290
-19.306658
129.414139
135.798080
126.737350
140.170761
155.844772
139.165497
125.991135
116.271355
128.064606
144.683746
163.415161
130.560532
-0.949975
20.597553
47.700954
-9.405085
-28.864552
-8.813384
-2.438071
-41.636631
-38.946682
144.388992
132.601410
109.629486
156.482346
131.679199
134.671799
152.757996
151.095901
126.642113
151.211609
120.187332
179.825272
140.193695
147.615463
152.865082
108.543236
-12.463371
16.884640
171.633484
145.183533
149.635788
155.585526
155.327225
157.935516
144.905792
152.839157
-34.987221
20.800520
-19.435184
-2.906498
-30.193243
0.296735
-50.953011
-21.604952
-24.325584
15.541111
-1.273185
-42.143616
154.796051
141.698807
142.887680
140.805679
157.561584
179.335297
-178.892166
143.356812
146.486481
134.038773
114.988167
142.922455
151.868439
-146.261032
149.045502
136.617065
129.084839
158.954224
157.771835
141.081116
135.409348
0.418247
131.667465
117.732239
137.367615
159.018845
167.427109
135.184540
122.321083
144.664062
139.864365
163.864197
167.871338
83.511665
18.168924
-11.599330
24.681980
10.015335
94.623199
144.030960
109.528252
147.778931
146.757660
171.117584
175.736465
145.863647
112.812927
158.396332
134.326050
154.553040
148.423752
149.188202
142.569595
133.156403
162.674057
141.968018
114.008286
156.786819
149.709854
120.202446
139.680099
140.603470
168.616440
140.085388
168.240433
121.040916
98.645889
150.427460
139.573792
157.468582
21.264914
-36.706711
-8.637655
-47.719120
0.391671
-50.741821
-23.171556
-49.002861
-0.883374
132.840561
170.446457
160.541916
118.786720
136.705963
138.686615
148.447327
175.788879
151.355240
164.235535
178.064774
151.238571
168.656113
130.764450
137.223099
150.437286
-4.006728
3.372897
-40.333813
-1.137116
6.105636
-63.127296
122.684479
145.663727
140.723801
146.457382
134.558136
146.366165
154.717255
142.565598
119.875465
162.759460
117.163734
157.370621
154.279175
137.352097
145.857986
148.433655
136.537964
152.758575
139.957520
162.583572
153.316772
148.444809
134.852081
139.058121
165.908890
143.442657
158.237335
131.411179
154.286118
138.848099
169.410721
139.156677
132.939804
99.691612
113.721588
145.584488
143.246124
130.568588
141.013901
157.259293
131.294296
131.888519
139.866531
125.971756
143.987534
146.065857
134.659790
156.152084
137.636688
21.015083
-22.397593
26.457613
165.048721
168.052170
165.203278
156.801788
130.044464
153.796249
131.683929
153.036911
140.020844
165.396362
135.200424
112.778679
102.249947
147.879211
135.191010
128.563080
154.530548
175.416046
-7.642288
18.809229
-35.547218
131.937866
128.800674
133.973877
150.637482
151.006821
152.726303
136.409164
144.340912
144.131378
149.835388
133.255295
152.408157
137.397125
170.183029
147.174316
145.625351
136.458954
141.102036
150.285980
101.007607
170.450455
139.121979
140.858047
158.189499
118.647018
120.017670
152.871262
22.913830
34.388470
-11.650833
1.073561
127.035614
122.699585
171.610992
129.509445
151.535889
127.904175
137.042908
134.573166
149.404129
131.460144
134.895828
145.943893
-179.394760
127.288246
121.915413
153.218674
143.827240
149.227707
-16.888096
46.299065
-9.350508
-2.935450
176.833298
161.785645
152.294235
117.412628
160.801773
-41.301647
12.638521
165.846176
140.037827
151.018402
127.139023
133.365982
121.512581
153.934555
125.990112
138.413849
176.678452
168.845840
152.975998
135.582962
147.566742
121.758896
137.751068
148.513382
162.656097
154.251160
117.222404
135.158997
115.541603
143.505264
151.739883
145.666489
114.110779
144.889908
127.866325
153.392776
139.927811
114.478722
124.248291
167.232742
160.182190
164.499420
132.025742
169.294128
130.079330
139.492676
159.027878
160.548935
135.673279
146.008148
-32.625698
140.658813
132.084930
168.034393
151.616074
137.820206
-128.564636
105.771629
151.054352
-33.342346
10.243920
116.989799
142.237610
110.245476
146.239075
119.369637
108.778870
150.331497
114.470955
112.683846
163.195557
149.412750
167.049271
136.662018
150.007782
134.714355
154.931259
176.073334
132.919403
139.271454
60.782848
150.887924
156.381393
126.097145
127.715813
10.891967
-7.509716
-25.005949
-11.104894
-37.400490
-49.249542
-10.607064
-33.423477
12.274752
-40.619900
-8.547643
-30.243225
-43.283215
1.327659
-8.670451
-38.873741
-50.828831
-45.769508
-1.096644
-40.838600
-31.365990
-36.066418
-27.270523
-43.153481
-12.035683
150.287903
153.839005
121.363518
145.745117
151.017120
158.619827
150.623978
170.223846
131.091370
148.548218
135.470978
157.628845
162.016907
154.875015
169.903732
175.284653
171.191513
154.229752
138.856537
130.373230
141.095367
151.556320
163.583862
169.379074
141.063965
163.553772
169.851837
122.628853
144.598297
138.782806
139.953247
143.742599
149.899124
150.994934
146.141479
162.356216
-38.274235
-8.383188
-39.909706
-30.516949
-50.511276
14.706861
5.753058
11.468394
4.195540
-5.283608
7.016183
144.541733
152.970001
143.347351
170.662613
-178.288559
146.086670
159.738724
141.005035
150.277542
131.835739
143.243286
149.516281
-42.087444
-23.296556
6.249118
-12.078827
151.991547
128.934647
-1.281000
12.258935
-37.688812
-42.304680
20.827845
148.817703
134.967041
134.140762
141.804276
153.166275
127.211586
147.017929
-124.144707
134.590561
140.040405
133.839996
146.747787
141.214386
151.868073
138.511154
167.467575
132.417114
152.559296
146.210770
153.723618
165.885849
149.639694
164.281494
130.544846
145.902832
146.411133
178.378387
-41.650440
128.942841
155.168060
147.879852
158.428146
149.853271
148.749573
114.108627
173.769012
167.492798
122.098053
154.652390
131.034744
134.294891
161.052444
150.825073
124.116882
141.327103
143.995102
132.716690
140.616928
162.075912
150.480881
159.988403
124.033989
144.022095
119.195076
67.331566
1.810024
-31.642172
135.081802
138.680130
143.421921
146.784561
159.795090
131.441055
146.642532
145.251236
154.243134
144.962143
146.094116
154.340652
159.499298
155.525497
29.166620
143.209656
170.770981
134.662247
178.914658
153.357895
135.189926
163.588730
140.447144
127.855614
150.203857
139.024506
155.311844
137.259781
164.022415
134.780991
159.671387
143.162155
154.893417
142.037689
79.845963
126.943977
164.416199
138.251251
148.079880
130.802902
121.694321
162.938797
157.261703
140.745911
156.078049
133.444214
140.810043
166.381134
152.096207
142.026474
139.553085
154.947144
146.716949
151.784210
155.142136
129.873764
137.001251
145.772659
153.818756
127.477074
139.213898
148.888519
140.642715
149.460022
149.669586
162.966492
154.587997
162.097946
161.072235
139.107864
144.290680
111.237373
139.116638
147.980896
133.124146
165.117569
-31.660629
12.213689
-74.115135
149.795364
122.892967
147.352325
150.043930
156.371735
163.635513
161.814529
136.420624
159.541214
156.431900
-29.535601
10.592546
6.010826
-2.441120
-11.551965
1.261760
-4.430051
-7.188427
15.499172
162.013763
156.005127
126.345978
141.346588
155.163101
148.976746
137.104263
162.431030
152.037415
146.594254
148.264053
155.307312
119.022720
150.304459
123.762939
160.514359
143.870300
147.235855
-24.552420
0.155766
148.289444
160.105621
140.735794
159.244675
145.237732
153.029099
153.933563
135.127701
110.953552
144.885605
151.928940
148.624069
131.606171
152.239548
145.791534
149.223145
163.664551
122.006859
167.179733
145.446045
139.317825
138.788712
169.290466
156.908508
129.599152
139.625015
170.063675
143.168793
141.005066
164.015320
175.566757
160.133499
-48.723385
-1.335448
-7.420714
19.405233
-25.901354
157.022766
150.204697
-55.523842
139.295410
132.113297
130.999664
134.043732
129.943680
152.619812
155.313934
123.387985
138.918152
179.821945
168.525467
131.576477
149.689590
151.719101
136.054871
157.233246
134.823959
162.866058
130.658295
125.493050
116.074936
152.984253
-8.324919
-28.448399
6.366242
-3.855036
-29.227959
-53.530369
18.580378
-9.210340
-21.624561
129.122147
140.282196
167.988083
143.649765
154.165024
127.523972
135.259811
-145.865311
42.029442
42.622025
133.627518
155.076691
160.175400
152.840195
155.066788
143.166885
150.484360
135.999039
158.222260
171.853333
148.680298
127.794579
142.675858
155.287781
142.217377
155.010605
141.041931
156.036453
143.745834
151.358795
13.858813
165.321472
168.456573
127.558983
135.428574
160.588699
135.391495
130.860703
16.745050
29.865602
38.416935
111.657257
162.020309
137.830948
155.949173
151.063065
147.392166
144.797119
170.395172
131.399521
11.700869
155.967178
134.187973
128.654129
166.363571
146.699921
122.452728
143.472702
142.070755
158.541824
133.202667
136.978012
128.411087
146.851288
155.664551
-4.400062
-12.745584
-35.396999
3.010254
18.025087
165.424210
132.840454
119.868149
155.948044
152.134583
128.995407
126.319550
174.845306
140.317719
166.064163
160.556046
159.257294
90.012314
9.769237
-159.373886
-131.096252
-169.670120
-148.650040
-162.431015
156.318405
148.484558
5.769150
-49.582867
-2.787199
-6.938139
136.908112
147.163986
127.755226
149.807022
134.494812
111.350746
165.031219
160.084961
139.521408
37.971500
-35.966076
18.769531
-12.483958
-1.597652
11.746969
7.840973
15.197865
142.441162
123.686630
148.539474
123.167252
151.318619
154.963913
124.123161
171.358597
149.462173
146.028214
-158.793671
-27.451859
156.766357
132.473907
128.713776
127.305840
168.063461
151.301926
176.635635
140.202820
149.947678
152.707230
100.704994
21.347483
21.017361
2.103103
1.305363
-41.257313
149.429092
147.245972
150.935532
-47.877522
-23.850784
148.463379
152.795502
143.095154
144.185120
169.491287
122.661232
123.787201
121.983917
137.289902
123.056915
132.803787
142.831787
128.704193
151.135025
148.495163
175.136551
146.857040
145.428864
139.109573
123.828300
152.081360
147.533020
152.414627
146.730225
149.329269
154.236038
169.050446
137.465042
152.712784
159.727829
150.121536
120.094482
148.286438
159.778168
148.794083
126.914879
148.112808
106.083702
138.219620
152.813477
147.302780
132.957291
163.156418
142.440521
152.103592
134.829300
141.936218
144.336365
138.088440
141.458328
142.817276
154.716400
159.539551
131.605194
170.199570
144.589722
131.318832
114.987976
138.625580
149.457275
144.255722
162.061783
-10.615577
147.353531
146.544998
173.193481
149.879852
148.883987
139.562286
131.574371
143.029587
155.170441
136.306808
157.329346
130.743393
137.404694
142.858124
164.352661
158.910095
142.875870
157.553848
127.976318
169.588745
145.515152
130.262085
141.222198
121.497063
158.697052
-32.340878
3.297050
-16.955503
-53.437157
128.287872
43.800835
-4.328255
-1.029646
22.249538
-11.799191
-165.098114
154.642380
135.752167
149.244446
143.851532
164.547546
144.295425
19.336681
-46.076138
4.937251
-0.655811
-18.930006
-23.406271
-36.643005
-1.536970
162.443192
124.195496
160.012451
155.407486
106.393967
157.260239
121.121025
148.906662
145.439819
131.160248
143.862091
150.691681
154.060135
145.813141
118.122749
133.389664
136.477386
137.242035
165.476425
175.300598
145.338455
132.641220
146.649445
145.819427
139.449371
145.054367
143.463791
140.149521
165.258514
-35.380131
22.577871
-17.516666
4.878613
74.001656
155.133621
134.208298
162.904266
116.705849
144.841965
172.465378
167.439560
154.443787
124.126099
143.333603
46.299889
137.008667
138.590317
156.270370
139.597717
134.922562
149.998627
-48.603371
-38.275154
21.560518
-12.513356
8.755959
3.686314
-29.956593
141.244751
141.856308
159.849823
120.936142
149.111755
131.058868
137.406250
135.008087
156.304153
155.185608
123.935158
149.249741
125.152702
148.591965
160.385284
118.014381
173.113586
145.418549
155.117752
135.380798
170.479614
152.345200
152.717316
149.138657
155.089920
149.993851
127.805893
155.856461
142.544235
99.472519
138.060760
154.045151
-1.176862
-36.963779
5.359572
-46.507507
32.957241
17.398401
106.289284
47.703560
135.694260
159.297211
154.545532
139.785767
156.234146
118.331436
152.936935
146.773941
133.336945
143.876373
150.915146
162.437469
110.264549
151.720322
152.341064
159.234039
147.925385
158.075272
149.024689
138.193649
106.605858
146.181473
118.653191
162.261353
142.877762
135.492661
142.728180
153.285675
134.853928
122.293449
159.558441
-3.124933
-8.135401
-37.352554
-25.804930
141.951599
170.793167
145.024460
144.954712
154.492340
104.390091
135.705765
158.713364
140.939423
145.317245
148.654877
152.128571
-20.195877
15.125775
7.929716
-37.699730
119.562126
151.038330
159.668335
16.320133
144.701523
147.531448
174.488876
160.769531
102.942528
125.928886
156.440292
162.984848
138.248428
136.822693
152.577026
114.102242
120.089256
159.919724
157.921661
151.052444
147.435806
150.132034
148.429718
129.353424
134.369690
137.776276
155.501831
162.367416
179.934387
143.643433
135.642151
150.899551
135.255783
124.073135
148.787064
169.903061
135.713852
140.273468
10.395383
-27.727522
8.266597
17.903976
-39.364971
-7.256770
-15.922505
-19.012167
145.585007
170.111816
159.353882
113.210152
152.488190
152.602692
141.694748
150.709015
147.142578
147.778244
157.105957
138.027603
151.909241
142.995712
143.990601
142.355453
166.797607
156.668671
167.901703
137.873215
140.310593
151.056015
177.019745
132.701874
133.870407
155.491440
105.360977
128.269592
166.598572
158.686768
157.313873
148.811066
146.417084
138.993927
110.083443
143.054504
171.429443
155.300049
135.533371
125.675201
148.723206
172.050888
125.676865
-177.988205
124.669235
141.108215
147.211960
150.954010
143.338715
158.689087
149.322372
173.387054
143.821640
166.849548
148.069244
133.011429
161.038605
140.397858
143.282944
138.177155
167.755630
109.442635
148.790146
125.995811
169.061356
158.166458
158.400070
141.399063
154.403625
133.821732
157.108597
119.120102
126.585266
144.957214
171.979553
160.975983
111.924911
136.323822
141.432266
130.351944
121.567879
157.105118
132.545776
167.334534
160.933670
167.497284
148.900909
164.015396
136.681778
106.342171
109.980949
148.641068
145.798660
141.599869
-18.774740
2.066491
123.135071
130.662460
142.505539
150.612000
157.134689
130.868530
153.989380
143.067169
140.318283
138.327820
-31.887547
-26.798159
154.151596
137.920105
132.370667
168.580231
133.538376
147.946243
-23.815649
131.368744
137.957489
118.276466
156.911423
174.057617
137.752319
164.181000
159.744965
169.451263
55.608662
12.358562
-16.097578
4.170398
-17.770084
-39.667000
-15.809530
6.897622
-24.108923
155.407593
122.327148
149.506958
165.936188
34.948036
33.937332
25.039263
52.817806
48.463619
126.645882
149.732880
133.848236
142.693634
138.694427
148.620239
123.294563
154.381302
133.276596
130.694290
132.840912
146.735214
117.655861
113.339127
149.431854
6.484464
145.329727
152.506119
131.285004
168.846420
142.466599
125.866364
176.606323
164.488251
124.301270
158.129776
153.007370
116.193123
28.765282
35.714828
-15.954330
5.992665
-1.397458
140.941513
124.970840
125.833549
111.240982
155.473587
135.235062
138.845642
176.163589
132.362305
147.466476
148.314392
121.913544
136.712082
130.399445
161.551971
132.921783
143.747574
135.905212
140.089935
130.324219
147.794189
155.985062
158.515442
148.292969
157.994583
3.671891
9.437547
7.561096
158.492310
-8.322394
28.647234
-4.537342
-15.039589
25.736523
136.664352
-20.082453
143.371536
136.015396
-38.816864
-21.604553
-21.920593
26.756830
7.706298
0.806486
-38.126080
26.024223
148.582840
133.128815
126.474991
150.295654
121.380432
149.857162
151.755630
166.426300
175.066757
152.361298
-4.853854
150.735977
127.743698
145.386658
140.493546
159.305115
154.905350
138.913391
145.498489
146.293594
132.247650
150.400543
134.233871
152.757111
105.600525
154.983032
128.891022
141.549973
135.098297
143.789017
169.781006
9.206050
-45.911827
31.933130
-10.358431
146.637466
143.520432
147.433899
116.379707
130.445816
152.633926
154.272827
141.809433
25.961861
-36.932873
143.948013
138.309845
133.256516
144.557663
149.146439
141.886978
152.570511
150.177689
164.156204
128.223877
141.589630
157.138351
150.431854
-20.874838
-39.157112
151.993469
143.806534
165.368362
155.070648
167.116409
155.849106
141.731110
174.470734
147.441147
-163.243698
148.261002
162.487793
141.514252
156.596893
49.033138
130.358185
142.153625
141.906601
142.070602
176.413666
-89.349495
141.956848
156.917679
137.242310
-39.819065
-17.071217
30.779621
-49.203712
-0.241474
145.326630
144.333862
147.781906
119.019073
139.097046
148.562775
132.072495
162.609558
117.978821
138.848083
125.903900
123.377907
20.528042
142.873840
131.533630
143.634918
140.642715
133.075745
164.597412
146.112549
112.726295
125.605804
126.105095
143.411621
166.931610
134.040222
110.818657
108.145905
171.090057
165.777786
158.505554
-175.909912
152.387787
106.433632
143.194138
94.767952
128.318268
149.255890
144.810455
146.855286
169.723648
145.837280
137.036636
140.305603
175.683701
162.188599
123.211960
142.978348
138.700729
162.604248
142.125046
138.280991
-27.004473
127.763794
146.694168
149.104080
175.281372
144.169327
122.434669
-21.311869
148.357376
176.142319
136.123917
142.468170
140.980667
107.431007
145.893127
59.180477
125.473381
142.038895
144.015244
151.190765
70.973328
138.814087
142.778000
159.322220
134.004196
162.697433
149.107834
117.598419
141.928375
134.814499
138.998154
146.631042
117.466820
143.847504
137.091644
145.446152
11.115386
-21.035244
143.983978
126.605843
148.342438
129.269989
150.647385
155.907288
111.303131
149.443161
148.191406
131.027725
135.461761
149.164108
151.114548
170.817322
127.498398
143.686981
118.785683
153.584137
167.787827
125.788078
151.382111
148.232880
27.154612
-23.561552
32.652519
8.178101
150.962708
143.989288
146.779282
-32.523964
124.990570
122.673950
157.339966
146.011444
157.979065
125.700661
-11.083863
10.200738
0.068528
-156.490067
147.576508
146.771149
154.869537
144.486069
160.053909
147.414505
-173.329102
143.680161
133.690536
145.315155
135.510544
162.893631
126.839241
142.290985
126.484520
119.308456
143.893524
133.078873
122.372993
157.334534
12.596372
-41.964035
15.901441
-2.240618
-12.357381
-62.764065
12.029261
149.155945
129.071777
109.078445
112.595238
138.805710
170.134842
145.720856
143.801453
130.768875
167.921600
145.339798
153.513596
143.973816
158.406448
125.507439
130.925262
158.121292
133.058090
140.467636
154.968399
114.110039
140.020416
144.127289
104.515129
145.072128
122.188965
144.899445
160.496292
134.263290
97.026947
142.125076
125.507782
152.583450
145.855820
141.784698
-154.335861
150.134277
141.085220
165.416931
161.251907
158.793686
116.991547
172.925476
131.649765
39.036488
137.939194
144.621597
159.893311
152.844604
131.025009
125.724815
176.031769
131.465775
154.876465
157.614929
144.059509
151.222427
124.009674
140.749725
144.343323
-146.326263
119.693802
142.435303
162.658508
135.134033
145.854416
132.898529
134.855240
148.668213
146.936005
147.263962
162.932877
-32.374546
-2.548602
-9.117855
-10.659293
21.606842
-45.727119
5.813250
25.605728
144.208710
151.330902
148.564636
166.344788
172.288910
5.627059
-1.168686
-29.969128
-47.222904
-20.887409
-41.296703
-23.390886
135.661407
138.572449
152.519119
121.568893
138.254913
129.831238
167.222351
140.991180
170.768845
157.490234
151.652740
135.604416
19.896486
7.075097
148.632141
141.786743
138.477097
136.464355
129.492828
167.543060
135.731689
145.397659
105.195465
147.851440
168.445419
138.273865
151.271591
165.127060
157.997116
151.458710
151.914413
169.225418
141.165939
119.924698
152.518936
146.282166
133.206116
137.969315
132.229721
123.822105
154.064819
136.034729
127.968941
147.827194
164.464737
126.048157
146.730545
117.173599
149.448654
160.879150
152.983765
143.626343
144.914230
142.332306
148.643768
140.456238
144.875595
144.752075
155.306824
149.252487
14.136992
3.803541
-2.992186
-44.773525
20.358980
-20.352058
170.683350
127.051895
169.775101
-28.272221
-45.791771
7.023895
155.085358
145.042572
149.547714
151.401688
147.895386
148.694931
125.305893
156.644226
110.779510
136.884033
165.040894
152.560562
125.609985
-4.584967
127.256966
135.013016
139.068375
134.924179
-83.171265
142.374222
135.654236
149.776581
143.987885
136.090714
27.368484
15.434246
7.729159
-15.560461
57.603031
130.976227
120.724731
169.424225
145.058243
134.967377
148.306839
114.886642
146.731705
148.506958
150.323013
144.930359
127.913414
149.063736
139.679932
151.099396
159.517456
142.631210
130.856476
118.211250
146.780075
131.433578
142.277863
159.425995
124.038742
134.834579
151.770279
137.243271
139.939346
165.255905
156.990967
168.150696
122.283028
127.320099
157.887421
138.262146
155.867966
-29.269617
-38.546421
13.787962
128.923462
112.938889
148.249390
133.430542
149.407700
137.527115
147.736267
134.802185
148.320740
148.431000
148.984909
161.905609
156.713806
142.106308
169.297806
150.746140
159.536758
134.289764
127.198990
138.836472
146.491913
136.202988
-17.408724
-50.346966
142.547150
142.694504
158.210388
134.638809
138.375885
132.981750
152.055923
-1.653392
49.949368
15.415652
2.359662
24.066507
14.581560
-2.703998
17.807823
165.311752
130.271072
147.620926
145.743271
137.277664
-145.984741
127.224480
157.170105
148.764511
143.906418
159.119461
130.040039
135.679413
134.213882
158.382126
153.486404
133.030243
151.205261
141.885559
148.214111
147.574509
143.863800
118.063545
113.242134
130.601273
129.080002
169.400803
136.249908
154.056549
137.663406
137.336273
148.910522
139.796036
116.690796
144.965851
144.656723
169.439240
154.245728
163.109848
148.163376
140.918640
102.256577
124.084152
128.366119
147.908997
159.962692
156.392868
167.041122
154.341370
133.653870
144.358856
141.287308
146.587265
146.263504
156.113235
-13.799306
151.990387
124.960213
144.271484
133.607147
125.024437
145.526428
150.733521
149.879013
-179.189865
134.022766
161.848557
162.540222
2.422528
-35.616833
17.448027
24.203548
19.201019
7.734186
130.403748
151.659882
159.140076
112.652649
149.012695
132.048386
132.933151
141.394226
116.998497
136.495483
131.352692
149.490341
-169.412781
-119.900467
-148.952698
-152.987305
4.777867
-10.389078
34.186958
143.763214
-175.272583
165.379166
157.802170
115.743256
143.500885
172.676529
157.292923
133.057053
136.466797
137.543716
148.593582
161.977142
144.130997
136.200623
146.365829
132.381210
140.867630
36.390385
2.798413
-89.382751
15.814256
-17.255871
2.868193
12.113931
3.214428
135.765900
139.191254
169.171661
130.896881
130.184433
-172.367004
133.067657
119.050598
-40.616611
150.690964
157.261871
-33.881775
-25.483727
-35.243126
-32.649399
120.526741
159.814758
171.758698
134.683762
132.488800
144.404175
145.389725
123.429260
114.345856
134.724503
-16.572374
7.345584
2.488370
148.890381
157.983963
163.861908
141.681732
159.446960
143.859024
148.109222
30.567543
-12.253417
-10.205790
-34.601730
-8.829106
119.496819
157.153839
167.365860
152.508865
6.718109
-33.652203
144.621857
133.473587
158.845413
138.715042
-17.139812
155.383072
152.567352
149.985489
142.158600
177.499619
149.933792
126.447342
-43.871117
16.121824
-45.223217
-68.962997
-15.028477
-22.936302
-0.161925
-5.874597
11.980232
-46.737118
17.347918
135.957962
148.408600
27.759338
159.223434
165.649887
152.231766
135.369202
176.608047
145.908051
142.606186
163.820679
131.212982
138.072235
-17.991272
110.743111
137.374435
157.374969
138.868073
137.504730
164.913467
149.559799
154.790695
128.670425
148.665634
145.998306
121.655952
117.891678
137.209976
172.135406
101.741516
151.104538
121.479446
122.316017
136.977280
154.938782
153.233215
161.418610
132.369339
167.345810
120.277328
144.208038
125.866661
119.008469
-2.223696
-33.352657
-4.955273
-40.404987
149.621384
162.417328
157.403763
148.393799
162.210373
171.324188
130.983139
131.725723
124.306076
117.998093
-18.607046
-35.658852
-27.233664
158.503464
148.468552
145.824539
-29.842339
4.124215
-2.760169
163.811478
150.592758
163.579651
139.497574
148.448883
150.732254
143.158096
133.457489
129.821716
140.831223
147.558121
142.356430
-177.691315
143.005157
138.099396
164.154831
168.078705
153.505600
157.046158
142.392151
136.076752
172.507050
146.417770
105.158218
124.247078
136.912643
163.755524
155.541245
-39.691921
141.552292
141.031845
178.897308
132.039200
152.696106
147.770798
140.835358
-22.450502
-11.055690
-37.182781
-32.499352
-14.670443
14.745621
-27.967360
163.087418
145.225174
137.503464
138.056580
126.839119
139.940231
140.170563
-175.052673
-163.074493
167.794052
121.590408
149.304489
144.672363
157.292252
148.886505
121.542076
163.435776
136.884247
147.705032
157.203140
107.947166
134.128738
145.166748
177.431564
149.572495
161.134735
161.718033
148.581985
137.360062
150.358017
134.335419
145.643005
126.362373
131.594345
131.929306
155.108658
12.946133
-27.024534
109.921776
-19.239454
-3.313280
36.408302
67.651436
-4.193999
8.367808
-9.835193
36.030075
18.382807
-42.519176
-30.585779
11.011436
-37.624935
1.415822
112.903801
-19.831661
154.508057
170.984924
163.436249
150.959961
155.386597
150.901550
152.114212
145.554718
142.743103
150.455688
149.809174
153.003708
156.343460
145.333649
121.828163
126.104858
119.046967
162.244812
172.071243
157.025650
144.956955
151.514465
146.773148
159.510513
147.790405
137.751862
147.754745
156.756149
175.045517
143.581421
172.392075
146.101349
134.026840
145.255386
140.164627
107.693924
148.118378
143.611572
144.427292
138.043579
164.657745
146.995026
137.240692
134.703430
146.114029
159.944778
139.483719
153.361389
162.842392
159.254013
140.284378
160.516174
144.474609
118.812538
161.242508
137.961761
165.228027
167.276169
150.226715
165.380539
154.633423
135.923904
13.236897
5.243814
24.480545
123.019348
-44.953186
69.395699
156.398438
144.478928
110.096626
-2.870717
9.656182
-7.765184
8.945666
13.154196
-45.230698
-48.849461
-34.712711
16.526752
-4.664091
14.408977
0.211218
47.074966
-31.313828
-38.976585
-11.483242
153.870255
130.713699
123.907204
130.891586
172.723587
139.246307
151.598862
147.385010
141.443161
153.843979
170.298187
167.183456
147.691574
136.805084
146.332916
142.001175
1.219328
122.146904
129.708176
151.046249
161.837738
149.458038
146.908081
129.004807
154.379608
131.778000
149.011383
133.111786
145.252686
151.172165
94.519264
135.494965
130.926773
139.190277
-25.159559
-7.875493
-31.035646
6.304562
-1.334129
-26.333927
-0.000000
-32.302441
-6.958718
-43.050831
8.584122
5.893020
5.010124
-33.326019
-49.437935
-41.016857
13.363035
-7.332430
-12.804906
21.363594
28.273716
-33.341549
3.922163
143.713654
150.653107
-47.736389
42.022793
-48.552048
21.481211
-2.761942
-45.492737
14.409113
-49.741806
9.940874
17.037634
138.753876
133.993881
139.183945
9.738455
-1.928945
11.604304
9.432401
17.919821
-9.364328
-29.298634
-25.543840
6.683515
127.981606
-31.299421
-6.184056
146.715225
-47.394394
131.807281
133.164001
155.959137
168.131882
145.163712
147.821671
-175.313934
131.209152
143.096832
155.223404
133.805756
152.053864
139.248611
153.783371
144.183807
166.658936
149.802917
137.168686
165.523499
136.928055
147.394852
140.155350
156.518524
162.582901
116.344780
148.973129
173.745010
143.004517
105.547081
150.052521
132.646179
116.060005
159.417816
145.452408
138.597076
136.954224
132.064056
148.461914
159.284927
161.959595
138.971741
111.323517
147.248047
145.877975
144.174057
147.617340
150.655640
141.781586
140.532822
127.161888
143.742142
166.827026
117.082344
171.231705
137.363434
157.842239
160.674805
136.687195
133.166183
155.307800
140.031067
-49.612694
-35.590652
3.642821
20.194046
-16.833405
174.593170
139.927612
150.532303
116.105545
149.277191
130.279572
172.239944
150.912521
143.234589
-47.181915
-43.990601
149.653625
127.298439
155.900818
103.836128
153.988922
171.928314
128.127090
76.675240
151.509872
137.406158
116.474319
153.955658
133.653076
149.249023
160.775955
10.261342
-5.831161
12.752890
147.808395
149.831604
149.134766
146.681259
149.237823
125.734566
137.840088
131.721268
120.951035
131.728683
-5.484658
134.243210
136.096268
145.809967
141.121460
148.244904
157.898514
144.886826
123.034134
145.572983
-164.865021
154.843399
150.841385
149.715240
-176.592957
145.062744
122.740982
140.531433
173.231598
138.510376
160.685684
150.279419
138.819168
147.722961
141.684433
144.850677
157.063919
169.329941
159.275162
143.067749
143.885651
146.928970
147.816086
156.190765
-27.942327
6.801811
-22.886124
149.671082
137.075256
135.162476
140.877945
144.975555
148.428177
154.467850
140.163132
145.128845
145.912506
152.372055
140.278809
134.214294
172.470108
121.062088
-31.547321
-14.036838
135.723755
146.778641
136.100632
126.002037
142.953430
146.935089
140.553314
168.827621
158.811523
-39.559380
-51.416718
19.395559
12.837824
-10.880431
14.131230
-43.913059
-1.008330
-92.042114
142.278595
166.050415
-178.996719
147.126724
136.182587
140.777481
134.730988
131.149216
122.766632
152.817749
2.443444
12.914388
14.744561
36.259766
168.002243
177.260971
134.726730
146.018723
156.387299
151.646591
133.960464
153.457535
158.763748
168.972473
164.185074
160.166489
140.614838
131.161270
145.264969
-4.406111
-10.441689
3.883932
20.226717
141.859436
123.652779
-18.973257
4.230173
-2.282934
-27.926872
1.718283
-1.056103
32.556164
-2.049754
6.996333
171.006683
144.910400
125.931496
160.243988
175.936905
143.948914
175.740463
143.838150
155.733536
145.463699
147.381378
137.896255
122.718246
132.435669
137.293381
163.708008
178.001572
159.576309
170.930771
145.867859
146.787567
140.297485
156.539154
162.884598
143.517670
140.247360
131.747482
55.748203
-35.404495
147.539307
149.260056
135.085068
132.192184
126.511009
144.395401
114.988686
146.681915
149.115814
27.412310
27.804159
145.629517
132.447495
136.985672
150.084412
155.074844
148.873260
142.843674
33.587612
-0.270520
-6.662943
4.326807
0.909997
1.837388
-24.276258
-41.682240
-5.591001
13.664025
3.287178
152.392776
126.215950
155.720703
134.116119
176.562531
157.655273
171.765778
143.198425
149.084946
146.946823
137.584488
132.311554
152.615158
169.913544
160.287247
1.945010
36.689999
-31.382994
-20.990900
12.335501
16.557903
65.936539
-16.566099
-41.301514
3.330431
142.199844
-7.861124
-20.774828
-15.266860
-1.988889
-13.115227
-22.803553
-4.645111
10.578008
-0.666466
156.169891
139.855804
164.428177
144.655853
149.281769
77.300591
5.470598
-30.722206
153.343887
159.851929
140.470917
136.807312
132.907547
147.117722
148.426331
136.853378
169.242249
10.050640
11.992435
134.867126
152.616806
151.463318
148.251587
155.807953
144.739349
135.174988
149.478836
139.231506
135.984818
157.840714
153.627609
126.597725
138.183731
125.080864
135.071701
152.329056
139.361511
140.103912
146.848846
153.942215
113.589851
163.124664
129.726044
149.344299
130.095032
170.900558
121.534424
134.259018
150.803848
-169.415558
151.801666
136.069031
144.789749
141.843124
139.626511
143.344055
149.854965
166.922363
140.309418
148.577164
156.719482
151.128815
137.780029
149.374420
168.742538
153.020615
160.296478
131.046021
139.871063
135.226959
116.062119
157.643402
132.919449
149.862213
130.531906
139.578415
127.437485
-6.450628
131.900482
160.969406
142.751511
29.437246
118.879913
154.962357
154.067093
138.525726
135.098328
136.327652
144.508560
121.258553
117.274925
132.822433
130.467422
-4.161089
-7.032408
-20.782154
126.029373
145.275055
158.609695
155.397400
145.768204
124.284065
163.134674
145.924301
160.934067
141.734268
161.930115
144.251083
142.886963
145.677521
141.454391
137.543503
141.861084
146.597000
158.813370
139.510925
124.303917
139.182526
132.763092
133.343063
127.393433
150.513336
145.559799
147.360779
138.581085
148.938217
144.074280
141.478638
156.526978
148.590118
170.330399
125.505623
117.644112
-11.753627
131.345398
143.097656
-175.303848
152.486176
-44.723759
111.164650
156.078247
11.317345
13.548631
-5.207518
23.169615
29.742846
-32.601696
7.632189
16.104078
-46.151085
153.828659
121.989326
171.934006
147.507034
-54.160069
-31.215832
136.485626
132.679260
-3.786979
-24.271872
-25.616339
0.102792
13.072551
136.474411
161.330368
128.201981
145.720245
150.979950
117.396248
145.625397
156.124649
148.811188
136.985458
152.890091
-29.008379
-29.550894
130.536499
151.216446
139.078537
142.044403
148.483490
145.078537
134.198120
140.101486
144.402481
156.946930
125.799263
125.680405
116.940178
152.637634
166.865952
114.023125
135.807419
121.479622
139.594284
134.438599
153.550079
-154.728073
127.453987
151.814026
-11.321450
10.443780
18.648968
155.814072
136.481644
151.449677
135.337921
141.580338
154.857544
139.752335
125.496605
139.530777
21.230734
123.060547
131.123550
-4.690141
2.011881
17.512081
9.373706
-28.105232
-40.962101
-0.997404
148.321976
150.402527
136.636108
146.528992
31.943481
169.117752
157.066635
150.301254
132.938309
149.337219
66.274467
17.973431
100.624321
136.234543
127.911270
160.634918
153.249283
118.913139
142.036545
144.641006
150.768494
152.422165
159.639572
140.292953
148.126953
117.786522
140.764725
150.185165
171.842224
125.781776
151.196487
156.151855
52.535816
169.436264
58.492126
-21.202036
-2.978415
-41.942314
129.324219
142.654175
-7.302157
-13.695824
-19.867306
133.926590
161.640213
154.787552
149.773468
-0.318981
-23.294104
149.487366
128.225754
139.957748
131.504242
158.043793
146.914581
118.328636
145.671402
138.059448
146.226166
148.650162
133.604172
121.591812
152.201981
150.704315
174.328384
162.261063
142.146606
133.457916
-33.348534
162.592346
158.062607
131.126648
173.243576
141.654343
152.960510
156.002457
142.883347
137.352341
147.142288
129.563629
156.836960
139.063370
153.497238
147.379379
156.840286
108.515198
128.620056
149.694107
137.120163
143.871399
151.828949
152.248459
33.278465
-10.447453
8.877767
-37.564110
-15.762995
13.113225
15.998105
-3.665540
144.754028
-15.114569
135.734573
130.437592
151.535736
154.780472
126.805710
176.238892
178.087860
127.447060
154.379486
140.295990
147.455093
100.320503
150.518188
144.218231
134.314651
151.504181
132.985764
147.848999
161.499207
6.689762
0.378459
16.007729
-11.380567
-5.218268
0.169020
2.348604
4.378061
-33.029652
144.176163
166.670914
-13.185717
-11.632235
-17.092888
-42.176113
-16.297293
-30.300718
-25.946762
-34.192657
158.466736
136.076996
149.518997
150.244110
127.672798
149.287369
163.552490
155.779373
136.809921
156.705154
154.064133
12.240054
-0.526004
47.205551
-38.485508
6.941163
-10.242960
38.842270
147.465668
136.526764
144.965759
130.330338
148.757751
144.920166
156.003922
117.508125
-12.101686
7.436351
2.278729
126.973862
133.531067
148.209900
158.740067
176.141342
156.523438
169.753769
140.816010
154.641891
15.251951
-34.791718
-46.331406
167.913010
152.295181
148.255432
133.633591
-42.762661
25.225956
5.897807
21.633797
151.018478
149.457672
148.382523
169.891998
132.235794
149.311874
123.364304
172.579773
141.404877
-4.468394
-30.052544
-48.808800
34.840706
148.046783
163.630356
154.944244
130.012436
159.316437
140.853226
145.270950
135.904358
177.854691
164.362762
161.872757
96.823952
165.583221
-43.215118
17.503078
-28.922083
57.003967
5.940857
0.360452
-20.050901
-14.231248
14.209867
-26.590134
-33.448067
17.135698
-13.378497
3.579546
2.524760
20.474461
157.001877
142.615524
160.543915
152.407654
163.852158
163.516663
140.453918
109.894783
147.472977
136.290878
134.266937
142.869019
133.493362
162.697998
158.488419
131.465378
140.631943
149.295212
124.283478
130.545700
143.839157
139.062943
163.391281
102.851959
140.442856
136.143890
154.382507
177.209625
-0.195835
15.326524
-24.523809
-48.067482
-27.155821
1.337352
135.733002
143.998032
24.741180
9.433985
-159.933273
-146.640610
-135.222687
-141.753525
-154.276627
159.396469
162.219238
135.407669
122.507019
9.446810
140.119827
143.347916
-18.328358
15.260686
5.131066
0.377424
18.160828
9.568380
147.091476
-37.598866
-39.664875
4.549499
140.402191
135.427704
138.530243
138.509720
148.336426
136.480453
105.227310
147.944244
3.329078
147.051651
135.868622
113.991646
149.602173
161.010880
146.062820
172.363373
143.249847
146.743683
144.304947
146.107773
155.011688
138.033569
138.684341
170.323471
132.573059
170.092072
149.951111
137.033157
122.473602
144.080170
161.272980
139.862000
133.029251
148.352905
142.941010
149.680603
139.052704
170.993195
157.645706
142.871582
123.491425
144.044373
135.887268
152.747086
135.484985
124.381126
131.118561
166.326675
142.232849
165.789093
146.234695
159.185486
154.545456
-52.637287
-27.662632
-14.644504
17.669764
16.704121
-165.021698
137.138382
157.444366
162.329071
145.419861
151.403137
140.590210
123.913261
149.587341
141.225540
152.242065
110.958984
120.206627
179.240494
161.710724
128.047516
140.412659
154.065842
137.999313
126.774681
133.213837
151.686874
142.638397
-38.314266
-21.881407
18.325262
145.143295
133.225937
119.265205
146.070328
170.092239
138.261215
160.633301
148.712997
151.817902
157.152405
171.503738
151.889114
144.598984
128.791046
157.937683
105.980003
136.568604
116.356873
155.442902
158.892639
153.008789
158.362106
156.359451
0.937535
127.772560
148.370285
131.204559
140.552307
137.849274
151.780899
179.676743
120.516182
164.988861
147.873474
134.902191
138.374832
156.606049
149.879807
144.216949
157.019775
160.037292
144.095078
161.898666
138.460251
143.618546
161.644791
145.735138
154.086441
146.481018
144.451233
123.080673
136.976410
160.632996
143.255890
142.806381
143.319382
112.941315
162.045654
154.359497
158.999802
162.210602
152.970734
156.208649
169.604645
129.872086
-173.252289
126.638779
137.909821
141.331024
146.394043
136.646042
146.048828
151.171646
141.817062
148.777908
131.207870
115.804306
141.311157
9.192421
132.194199
135.906799
174.141571
130.680176
155.976547
150.513367
164.300262
159.081970
133.743149
134.513687
154.626831
148.926605
136.344437
143.829529
132.252396
154.963287
119.745476
152.061707
111.650490
139.089005
148.088776
-2.850049
-39.310596
0.948945
157.205292
139.660507
173.038971
132.565308
153.078430
148.931702
151.861755
175.074249
147.177887
147.894592
158.075943
148.524384
164.834122
152.658524
155.662476
151.953018
145.770874
-12.122308
24.407452
-32.575497
9.746448
-2.912285
-7.998460
161.714111
158.228912
151.965118
145.966125
145.344696
153.070602
150.583160
136.475174
139.324265
153.640640
147.280502
157.253662
138.348328
154.280273
168.966156
102.287811
147.766602
148.885086
144.597198
113.891281
113.503914
129.549622
127.529007
131.449036
140.052124
155.478287
-38.842739
-15.660554
-12.600897
153.909119
150.010574
139.386719
133.808914
162.929810
112.750198
-45.998451
-45.262535
0.638271
-9.398813
-47.352058
-20.748875
-35.922840
-16.661509
1.503891
12.213996
-14.830821
4.139335
-14.355093
14.473132
139.579910
169.372681
156.982269
144.309265
131.417648
138.469131
150.418167
-17.709122
-13.798934
-14.516496
-17.813116
127.693985
160.743958
-23.071848
-7.035504
7.299067
14.760306
12.089055
-45.352913
-0.071326
0.565445
-36.252491
108.007660
151.001495
144.182220
140.442856
169.461121
118.448723
159.217621
166.228165
148.035919
152.049164
138.580093
143.432709
134.633881
154.127045
154.228729
115.056320
149.398163
164.613922
-42.487499
-4.225958
-10.218657
156.683670
159.981369
136.279648
141.380203
135.389572
156.589188
144.686844
153.101685
150.699951
136.299133
17.122955
-31.873528
11.505795
-28.973373
-26.925514
-38.121349
-16.451084
-9.512356
26.245911
-7.602974
151.219650
153.598999
149.085083
-177.349365
135.936768
127.092918
145.235397
-166.378342
135.169678
149.245148
111.318077
145.233810
114.835075
137.789825
145.046722
168.704208
162.455933
149.158707
6.083506
-13.643569
-2.208771
69.825577
-8.445106
1.473261
-54.963818
-8.784740
14.854325
-16.213245
-24.373932
-9.075020
134.503433
156.561234
82.941978
-41.101883
16.059019
17.428665
2.207353
-25.201450
132.995361
-156.880142
-172.249207
159.375580
2.094430
96.067505
-169.905441
-142.358459
-137.130890
26.841410
170.823486
-159.336609
-153.666992
-148.181641
-142.325958
-154.251450
-155.116241
-154.210007
-143.184311
-153.295731
77.936424
-1.659889
-144.285522
23.641178
-154.555466
-153.988586
-137.714157
-158.995056
-167.049637
-120.520760
-156.119400
6.999977
139.775833
-44.041233
9.391072
13.103784
20.305149
-41.080593
-18.733891
16.602663
0.106531
23.734608
-1.783228
147.931183
143.567535
138.351151
144.644455
160.203110
164.737411
139.659836
131.382736
134.048157
139.939590
166.587234
172.735703
143.089325
140.202560
129.693512
141.505295
136.982574
143.383926
171.358124
117.470367
150.754227
146.676453
138.939072
134.243423
157.146545
150.225937
139.899887
152.414948
176.012421
141.660278
130.212570
120.157722
136.057098
140.473618
132.426025
153.909744
128.451675
173.294296
155.618286
140.223251
175.959869
120.087379
126.431602
-18.030958
1.034008
-173.996384
108.896156
136.172104
145.905579
141.417099
138.072662
154.192612
168.134079
124.448853
140.840347
13.185343
-5.782317
10.044964
-36.959743
23.486086
1.661775
-13.942245
16.803816
-11.885709
2.376687
13.251282
41.144707
-9.723301
20.499010
-37.944805
-28.246241
36.592175
-38.911564
30.230576
152.013336
125.915817
146.678497
161.881073
166.118713
125.623840
125.997078
154.455353
145.312286
142.978424
137.199188
163.375977
143.707550
141.772842
-179.937424
152.992599
137.788071
153.245483
120.620834
146.102386
117.833679
124.199455
111.219902
136.683914
-49.922134
6.788707
64.901299
148.940353
77.638878
159.952026
146.179337
146.057190
-41.900661
10.852715
-14.162781
-36.127098
143.458191
30.883703
-15.618079
1.444420
134.802353
137.685974
140.397949
148.726303
127.380630
143.942886
-37.994442
-48.912281
2.094337
-48.727757
5.688994
4.350326
54.438602
-21.606743
-38.948433
-41.457359
11.677640
24.656435
-56.895794
5.710726
-44.241955
-1.485430
-17.713455
3.865789
-42.906639
-35.616253
-44.213482
18.910101
139.923004
140.146423
149.297333
121.924637
155.901779
15.861155
-12.397483
1.923662
141.278381
176.948151
142.777191
148.648590
132.320190
81.412842
154.538452
163.175537
143.270416
153.161346
123.126228
153.501984
151.398392
148.424408
166.861115
121.693748
145.650177
160.706573
146.010483
154.248642
172.270065
11.234242
18.698460
3.142425
-9.879956
-5.622983
147.253174
150.394058
143.025467
147.624283
148.793381
172.452148
134.472260
122.550827
141.309998
128.434891
157.928513
152.634476
160.080185
132.280411
-7.271598
63.400517
9.118480
7.577223
-16.659126
19.562433
-1.084442
137.919510
154.067551
138.224762
-31.199261
-41.806129
7.272110
-8.751493
-29.193138
162.938446
-155.917801
-153.771729
36.584705
47.810005
8.849219
125.060867
134.629608
150.140533
134.358856
158.177490
129.002151
149.053101
155.515869
147.939301
164.940430
139.405960
138.244446
-34.267033
-16.975786
-16.700996
-4.112565
27.294601
-20.399120
-2.073487
126.256966
159.310913
153.799240
165.966110
126.203690
154.740021
158.055527
145.398895
146.304230
135.906525
125.642296
160.117065
111.960243
153.496384
-10.121214
-20.728149
2.264340
-13.300625
13.007710
3.743660
151.485748
148.494247
153.368134
136.768448
102.007881
139.460236
118.405914
142.733612
150.861145
138.621994
148.343643
164.148972
158.276825
148.186691
123.787422
149.129120
141.335587
148.244324
171.740555
158.426575
147.220398
134.246643
160.665131
-6.518335
-21.967710
8.651992
150.822357
149.056610
139.321869
112.000412
145.371826
-150.190643
13.048688
74.947136
18.174202
-171.809509
177.615082
-167.145813
41.658588
1.942896
11.729511
-164.919144
152.165955
-154.547379
177.279175
-159.689499
15.225288
-159.776428
-127.395203
46.102467
-129.318283
53.598293
141.721832
142.920792
140.384872
142.670563
132.342133
152.478363
145.232071
-39.653473
14.845731
155.105362
32.359955
168.357208
111.820663
164.936356
133.059830
154.432495
123.591980
157.034271
148.044342
62.536335
154.215668
139.024643
145.730042
114.887405
165.337402
134.184875
173.573364
172.861404
13.121818
-42.555153
-7.553176
171.100800
131.792679
136.268219
159.710892
-40.143036
-11.979097
20.321459
25.108759
6.074024
-32.596142
147.425964
151.731323
134.225479
153.220840
171.022751
132.315781
159.618240
152.257294
68.010895
-178.166443
141.018555
128.329498
146.516785
145.455841
142.244583
143.244522
157.824371
141.742020
178.594986
-52.456799
68.863052
-29.225149
-13.796987
13.041517
7.490512
-17.113523
12.458149
-27.933477
27.876108
151.784164
155.320084
154.772995
13.474670
-4.375556
2.995128
156.408264
-177.398941
163.323364
148.634628
144.499176
141.731750
116.198257
171.167160
142.887604
142.154114
151.515137
97.649475
-46.271267
19.442215
-5.019266
11.037652
16.737783
-44.541199
14.565137
21.822924
8.538630
-31.181297
24.233768
118.639519
122.074532
148.581268
127.331276
-39.803028
9.999142
-21.748058
5.706949
11.141521
-14.507309
-49.863628
-15.815058
20.548950
-7.743062
-51.061558
-37.867016
-38.984161
-31.302526
-12.474523
125.512314
151.989944
156.364655
138.537643
148.672607
129.090851
111.457657
141.471481
132.538208
135.129486
173.332275
139.691574
136.258667
136.623108
141.305023
126.827278
136.612396
166.462357
-4.924258
18.944393
-28.084194
-44.265812
-37.484756
-1.968216
-32.237347
23.276531
-16.691164
-19.029928
158.200668
156.426804
148.157440
147.340118
152.077530
143.042068
147.456863
135.430664
-13.080097
1.078108
-5.110519
-11.019389
-13.345366
10.599659
6.674500
-1.462729
19.676682
-7.282545
9.217505
14.184566
1.244898
5.232667
-2.043730
19.127220
138.526550
154.227051
147.222595
175.720749
140.601974
174.990921
147.565613
5.744842
-18.726540
-38.754234
159.251801
123.931519
137.544052
139.226013
168.174637
137.863632
172.839981
152.648422
143.528610
160.836884
171.572128
154.531219
152.054565
168.383774
148.155014
148.972839
6.551553
141.583359
147.930099
115.849220
-40.069130
2.235371
20.098518
-52.259251
26.504913
28.626471
-8.002362
-10.546764
-2.772270
17.968428
-8.216185
15.693377
-72.951630
141.934464
151.562897
162.403656
143.318436
131.236099
150.002228
145.251785
147.401596
147.680298
133.220764
124.400513
125.433014
128.356674
150.992264
148.263000
136.597000
145.249847
171.612137
141.656387
169.726578
153.289185
143.569550
155.140701
146.698593
146.870117
151.585159
134.981781
132.725693
-19.893686
-1.080646
-4.692187
25.259743
-0.581482
-17.445736
0.810841
26.836802
20.604647
-36.355690
3.271417
2.910200
-45.373669
-14.352587
-15.515458
9.311394
15.282365
152.278137
-32.252220
-29.269890
134.829483
143.484924
153.955505
142.313248
141.845215
156.249222
137.313492
146.812347
118.946754
159.554306
147.146179
134.312546
150.527695
151.679657
114.762222
160.959000
125.483208
165.066360
148.440857
140.265503
144.887024
137.309998
32.681572
66.695595
164.805298
176.739777
130.153030
141.438400
133.820114
146.576828
124.704948
-41.104740
4.454785
4.230868
-14.952837
-37.728874
-18.687366
9.331950
137.475632
140.871323
150.946045
29.515623
-157.294037
-171.720078
40.336929
140.007538
155.728058
152.290878
154.179184
142.842087
150.949707
118.728516
143.009735
165.332977
123.820587
155.584290
155.619888
161.971451
131.294724
124.099297
129.710251
144.808685
118.027687
156.938416
135.067551
115.397812
174.598358
149.949661
154.154297
136.000854
157.487320
171.880432
151.558228
153.687042
145.066711
132.555740
177.129745
153.931549
145.008118
162.091965
154.795486
163.453979
150.595306
147.627426
138.902893
173.738678
158.896667
124.111252
153.323181
147.150681
132.350159
127.767479
128.691391
131.914993
148.752487
-162.069290
106.961868
142.500122
150.406525
156.122742
139.701614
132.584396
139.957260
120.140236
140.386932
145.570450
20.950613
-0.688134
16.225557
26.741421
-19.770084
18.104282
24.867701
-28.341763
15.210222
4.199925
1.677014
136.048843
170.806183
111.584724
148.854095
167.016556
162.081161
159.404755
152.424118
140.478073
165.039337
151.303879
163.867859
138.778244
150.461761
156.715775
142.034485
134.859283
141.463959
157.832138
179.928665
151.143112
155.949265
166.507660
167.180984
36.162109
14.421117
150.441757
152.288940
125.850754
156.095474
136.914352
131.584778
151.837234
170.438492
101.305275
105.918808
160.020218
134.179688
133.557785
151.332047
131.643631
123.976097
128.907135
143.948425
153.670868
130.120392
148.277420
135.346680
135.525589
143.135757
118.988037
131.172867
143.311615
151.926758
169.186371
128.659576
138.765106
175.334549
108.922836
158.879852
150.701996
166.954132
136.784531
137.012024
137.381287
156.822205
135.143494
172.192657
134.892059
153.402191
115.844238
111.887169
130.812515
137.906052
158.033188
133.993851
142.946350
140.101044
146.230438
112.322060
146.988159
140.250458
169.679184
162.077423
151.268433
-28.165047
-10.986053
16.421417
139.883438
145.488724
145.902679
131.409760
129.710693
159.325439
152.080002
154.902863
159.181183
145.872284
163.535248
138.790741
158.492279
155.895599
145.198792
147.293900
150.122681
124.651794
133.713806
141.975296
147.968689
149.409637
130.058380
119.783890
139.492783
175.692276
157.045731
155.813934
151.509399
151.006821
153.687500
166.471176
164.986160
150.259979
134.120682
153.103760
150.608887
143.817841
120.509491
155.463165
155.670074
150.186417
-7.585945
-40.741238
10.255686
-43.486427
148.478256
153.895279
126.684593
134.956879
155.786331
146.203568
149.859619
122.032745
125.583199
138.863342
132.126526
142.756500
148.537430
118.684723
136.213486
152.349854
138.799683
144.293076
32.652817
45.369583
17.019114
118.184517
143.788513
156.364624
148.029144
169.116638
128.168365
147.227676
144.324219
152.883728
153.638397
147.515381
153.577377
155.074539
155.712219
152.714951
116.094711
135.337326
165.044250
120.364838
160.271530
136.509384
153.930984
-2.118217
-0.104678
-18.924953
-16.025208
11.613384
-37.535339
-26.214254
157.186844
135.462921
130.471634
141.333344
146.559494
136.714615
150.449783
140.978531
139.278320
158.483231
161.891083
158.959610
20.783705
14.984688
-46.864651
-23.899326
7.229060
0.752255
-12.306068
137.631927
137.518509
148.432358
89.993141
157.271988
146.921295
159.128677
148.387848
129.764282
129.204971
166.629456
156.685959
174.760513
146.853653
118.013092
139.385986
167.771896
142.617111
144.515259
134.089691
145.753067
-11.894343
-2.125596
13.362680
163.978226
152.844162
162.389206
131.677017
37.916531
41.965816
-172.440369
-172.434708
55.036987
-177.743439
-174.288788
-164.667557
-136.183914
141.774017
161.380402
142.217728
145.797272
136.728912
142.519104
148.907135
111.067680
158.739502
127.235199
164.227020
177.405411
149.514557
142.053345
155.938858
133.762421
149.367065
137.708328
130.179184
165.746231
116.380844
-22.217896
-11.599296
-29.635298
1.671404
-2.774175
-6.667739
15.111544
119.914375
152.096024
136.479843
174.122726
140.631454
160.791855
142.680389
136.814484
128.273346
135.635376
147.819061
148.464340
141.112106
109.340393
168.735489
132.275131
132.087143
159.257324
155.773804
126.268501
149.618454
148.520493
145.341095
132.475662
136.080994
167.890289
155.118607
140.905304
176.166046
154.919235
148.757645
-169.287109
152.821671
-38.089909
4.306707
11.013510
138.596863
74.606079
145.288239
-175.441635
140.762985
-31.225523
23.288757
-39.607430
-26.768337
-42.601460
-47.962849
-48.669533
7.230308
-48.400478
-37.565205
154.112762
152.631073
138.799301
155.839203
138.719162
167.879211
117.625999
145.589294
153.148972
150.694717
169.638077
171.128998
161.844330
130.322861
165.987915
125.250755
147.850266
145.772552
166.204132
130.173950
160.189285
135.542603
140.828964
139.782761
150.460419
138.053268
146.496552
155.673233
154.463226
99.210426
146.477325
171.981384
154.096893
117.442024
157.566132
140.663727
143.188477
155.640762
171.007294
152.088913
163.088776
148.459488
-16.682447
5.281680
-12.005609
138.171036
160.468567
176.234955
151.463348
158.872574
142.657104
156.110001
132.421036
128.752487
152.535904
140.415222
142.115067
150.150543
141.921295
163.640976
145.514084
-136.605103
142.073196
116.289650
149.512405
127.046501
110.406227
151.148987
142.110672
122.159004
165.644836
138.824905
135.089630
150.296982
135.568039
146.973465
139.136169
142.442795
132.457779
124.938919
134.479004
139.762268
155.025818
127.365341
170.362686
161.597122
130.205261
141.880936
156.933228
130.333878
154.630997
138.668869
157.534698
152.081177
140.867569
155.785217
152.719299
156.369034
153.787308
158.545288
158.160843
-11.703546
22.922443
16.334894
-22.272068
-16.542076
-28.591093
-2.564985
145.701263
149.578369
176.909576
146.823563
140.526627
155.451172
133.500275
139.948898
162.611877
148.143173
142.633972
154.341156
167.373978
140.817413
157.534836
156.650436
123.647453
125.199516
140.506607
137.125336
115.481209
140.716690
113.460724
158.810608
125.278542
-83.295090
133.153061
150.377808
-2.931913
-7.693859
-38.881954
-13.759188
-1.586589
-31.036289
21.617544
-57.130917
3.663457
26.962378
13.818564
19.311232
-51.510418
-22.956413
159.074554
173.599594
3.616550
162.227341
147.510315
141.153687
147.516785
140.134613
140.824341
145.148315
159.950119
126.414909
132.904572
124.532867
143.065247
114.389435
162.428116
168.500900
144.385513
155.866776
149.731796
-2.309358
145.056808
144.009888
-33.936638
-4.249205
-32.601513
5.164294
1.747533
-38.841076
-20.624552
6.970885
166.068283
118.713135
171.582245
164.502151
145.581543
122.923302
152.589584
141.541992
135.552963
174.006500
-178.136902
145.714691
141.894638
42.098862
-159.307571
177.292450
-139.403305
-146.296585
-174.416428
-162.105713
-149.952408
-142.541656
-166.668411
-170.757721
29.598110
-155.742477
-35.283085
29.512669
14.297942
30.389368
134.889023
-152.427582
-179.028015
-153.193451
145.334717
45.383411
10.393225
132.065399
6.181964
-1.479490
145.260681
158.540787
159.286636
142.756622
155.333618
139.236023
125.051018
162.697784
156.502319
169.667160
151.070038
146.929535
150.374893
123.590843
145.261810
117.792397
130.844910
135.319260
160.687332
138.084244
134.160507
143.703888
153.962189
155.997131
143.068146
114.408684
142.227036
160.994980
164.153000
162.704025
140.541595
133.301086
-26.135332
-17.551659
120.858826
115.918274
151.200607
127.066742
163.820496
143.913315
127.040161
142.929321
151.281799
6.439645
164.129715
170.843109
141.650238
156.456635
132.267853
137.857819
120.036606
152.715424
128.700134
-6.164847
-52.371758
27.211685
-20.053343
143.285599
145.213425
156.845520
141.123459
155.300964
138.370697
157.572601
153.670822
156.818970
157.550018
144.550858
163.257690
139.261459
145.795547
150.664948
121.676483
143.770554
-27.721136
-32.461990
147.375626
160.043594
148.995270
124.446983
136.135803
161.717865
144.753448
133.537643
155.570602
147.975876
158.463440
144.520981
5.072963
-17.881678
-24.780703
-12.552496
-50.028618
5.742999
-30.012827
-21.869034
134.815720
131.695923
147.277969
143.648102
151.123337
123.750496
12.239942
-23.668484
-36.842716
12.703475
15.489046
-26.533909
-82.928566
-13.167635
0.257930
157.051071
126.780792
134.459930
124.404037
134.578934
141.743927
140.210663
124.461555
145.889984
105.135338
146.764252
151.256836
104.250748
160.093658
153.406738
142.869812
129.596054
-155.460526
159.684250
171.559814
151.775940
134.767654
132.369446
131.877716
141.129547
139.914581
145.716934
161.112976
153.985077
120.795006
147.140854
26.152662
-9.271226
6.613519
144.737000
133.702866
132.167114
162.170959
106.730850
152.392090
152.585022
153.345108
-30.811886
168.266342
141.012299
149.814667
145.515594
145.417114
127.053627
143.850449
152.758560
131.842957
147.505142
158.147919
140.522232
154.995148
151.378082
155.202621
120.464546
137.644043
159.513779
139.302246
146.022629
149.326218
-13.122163
-2.275033
-49.422226
9.121518
143.813416
163.017258
158.782349
154.327164
154.122757
162.601074
127.476318
132.690323
123.178139
139.231598
153.328156
150.997269
144.002548
136.688751
137.282715
148.463852
125.879929
120.768639
135.358871
142.246063
155.834610
124.272392
146.164032
169.967575
150.633865
137.961304
123.324989
143.384232
151.906143
158.744492
140.685287
122.221420
138.199768
139.095749
127.004913
175.847198
126.349548
139.718079
-40.162857
-30.788244
138.325958
148.579910
131.782913
172.611420
141.533447
153.566223
132.695267
146.209564
136.870621
111.088371
144.643051
2.352018
3.306715
13.327245
-7.795733
138.701950
-36.770538
136.015945
135.473679
143.751740
151.199997
137.480469
145.690170
161.435699
165.926392
158.853638
139.918091
-24.790289
-33.242252
16.829750
-6.175840
-33.439278
-16.116411
124.317123
143.035706
132.285583
10.497394
-33.936249
-15.749375
-36.695381
15.014720
159.887268
142.500534
158.855927
160.757507
132.343262
132.229797
157.142365
138.955017
144.328323
159.905197
122.572433
130.192886
132.089554
138.342453
151.500885
166.337524
123.459473
148.779526
117.626068
143.277832
145.051529
145.799103
145.630341
143.397690
130.921127
167.744370
160.251556
133.646408
149.621002
160.478271
151.509720
143.961624
136.275085
140.391205
131.805679
144.185028
150.164246
125.971985
-38.863110
2.332716
-0.264670
-25.371698
-30.746058
4.677217
-17.552895
164.254883
-29.418911
15.211317
17.586552
23.983961
34.083351
-27.529032
-23.515333
5.674817
24.125755
-5.648057
-51.367321
-21.157185
9.287237
-20.808271
-17.687273
1.792423
-34.470253
-4.653410
7.257824
165.533554
133.658997
148.507416
-175.277664
148.639252
132.907898
163.736893
170.286407
158.967789
146.130234
153.464294
117.580376
170.622849
130.526672
124.290627
114.989754
145.727737
155.663879
-179.715363
155.174835
148.352921
143.104187
153.488052
122.298027
147.020203
121.871552
115.199661
145.822479
139.703018
123.896851
163.387878
144.748383
148.842255
153.248428
113.030380
-12.322993
-5.774142
-20.225325
-20.907467
3.009278
81.211899
146.753586
157.969772
150.426178
152.981476
122.651398
121.441139
147.409424
127.196815
151.932419
175.549911
170.707367
122.184593
111.410484
-32.432617
-14.595592
-4.088063
-11.569942
-38.933014
153.402390
155.460922
151.588821
144.915085
163.789352
140.816803
151.174133
141.104126
148.276840
135.657898
151.339020
138.057236
136.598694
121.264458
138.974213
160.397247
-179.473984
130.057068
145.967178
-1.256632
-32.903378
-10.316218
15.045470
12.549683
28.474112
-0.942323
-39.465637
146.692337
150.582413
147.445450
168.290787
158.583496
147.185577
144.794907
148.148560
134.754547
130.234039
126.556335
152.793381
116.635353
154.774429
170.793854
138.430054
138.358063
-30.937992
-47.017578
-26.452606
16.408461
150.923080
152.105637
132.210114
161.630127
149.827026
154.801483
145.408981
159.412567
110.222061
145.498901
145.640060
8.055932
-7.975283
142.825943
125.242577
143.688721
145.761444
156.685745
30.428030
8.807988
38.622955
128.946060
4.020146
36.347794
125.573761
154.300842
132.106903
149.384262
166.310867
153.782059
160.506729
135.113037
152.284653
153.804520
159.854218
130.635117
149.298004
179.303650
145.452972
154.956802
166.731979
160.981094
123.571396
143.607864
158.825409
148.882278
172.846649
147.298401
139.817566
147.667908
16.654003
1.484904
-7.924070
155.886139
151.348145
166.698608
153.945999
125.015938
144.943802
145.837006
142.348282
149.316727
161.704086
135.820007
153.260498
4.737723
158.705399
159.322815
141.657898
154.389389
176.693741
146.348083
160.316193
155.231918
170.594009
114.894073
130.387833
28.204437
151.324387
123.589317
145.408142
134.122040
141.686676
156.613770
166.090622
130.430405
8.592651
-3.018242
1.021441
-35.226227
20.616018
19.485300
159.867996
160.565048
135.890305
165.127686
159.575089
-10.899682
-67.028038
-0.019782
-30.442650
153.677505
169.005661
-171.220581
148.104721
152.781403
132.570908
124.221466
152.745316
168.509644
146.856796
126.185249
156.731598
17.227436
-6.026102
-13.197569
25.232214
-42.827381
5.661712
-1.681443
156.477188
145.217194
147.009354
137.780411
149.648453
140.571732
156.619537
156.035126
144.065353
159.954697
167.863907
155.605301
154.756104
138.572632
148.218552
144.701782
133.520874
150.682495
136.194305
137.021317
-151.872864
145.993301
130.725479
150.272644
141.115921
154.698715
137.929230
136.806580
131.684906
162.364105
155.839722
15.832053
13.899702
-30.583475
19.911585
167.749222
137.603622
131.427124
147.044510
155.307068
111.864838
15.175404
138.635544
-175.741531
83.377731
106.803947
164.028015
162.890900
131.593369
149.289688
143.192230
6.438214
150.145920
160.680511
163.320953
156.570541
148.577896
159.306335
173.620911
140.516769
162.419113
153.270157
145.321762
145.529068
147.036911
166.709274
164.655899
158.676910
138.341431
155.121582
157.742722
133.157364
143.102676
133.111343
124.477295
131.748749
171.530685
132.470901
129.263275
148.695755
151.884171
146.696167
155.123947
124.719162
158.912811
144.429474
148.121185
118.335373
149.957977
141.322998
114.480347
159.058136
26.522905
4.970392
-72.171288
-47.834023
-51.172783
161.856262
150.664902
154.699677
144.277924
171.069778
122.879410
143.888016
158.170685
-179.348373
149.938675
148.644714
152.716827
162.897934
139.362961
133.795090
127.296822
146.258179
156.785522
129.178757
153.645279
149.617615
119.953712
132.907928
111.962036
154.947189
153.258286
154.622269
141.645218
128.805344
134.565994
149.580475
141.708649
115.255501
172.049561
160.273727
146.936234
143.839310
157.175049
135.484283
156.069717
150.199158
140.477112
120.099693
150.911758
139.040070
121.475266
166.241272
141.116440
140.286240
151.213974
134.748611
144.510742
164.118912
135.719864
-3.531471
-25.794100
-39.071312
135.156982
142.866028
8.301985
-32.167622
-32.622074
66.143539
13.303935
-55.696995
167.008545
111.193428
164.199066
150.371262
134.029480
168.455322
152.692963
142.429214
144.093231
165.739578
152.174561
150.944122
142.830002
140.386627
137.028656
135.840225
151.984299
-0.627450
35.633583
152.917542
-14.984649
-39.465813
-44.978054
-30.268467
-4.151618
-19.302286
3.536790
138.788269
102.259644
144.719498
139.686401
155.766342
135.185440
161.241394
156.197586
141.998398
8.330978
167.513519
139.695312
108.035812
151.369308
152.823425
146.349884
163.234146
110.355278
168.995636
136.910492
160.677292
113.076988
151.474030
136.993927
136.242233
140.202194
170.622604
169.842072
160.803528
144.953094
130.524185
171.142120
-26.162439
160.373215
113.812965
140.053055
143.322006
138.452286
-3.112063
138.649307
154.533875
148.283340
132.125793
133.178741
125.154320
162.695663
147.389893
168.066742
147.248840
135.873123
129.201477
155.816956
149.012665
148.759476
161.411728
65.401649
-149.512039
-14.830929
149.980347
27.848989
-145.772232
-139.038879
-143.605698
49.382282
41.688499
33.981747
-140.724518
145.283356
148.685806
147.820740
145.700409
150.634262
-18.262266
-39.711517
11.781475
-0.000000
139.133438
142.945786
135.261169
135.628738
131.513214
155.884888
149.775253
147.787811
159.391464
137.138718
144.079453
120.332794
149.213913
138.327988
173.642197
136.243881
-13.116341
2.592236
138.491943
145.757431
118.041496
149.588852
128.838242
159.659134
158.586197
163.438187
-18.798729
134.550461
124.183571
145.368790
147.928741
134.546219
142.004547
175.684341
135.608261
148.778961
135.836548
122.505119
138.515305
104.267899
63.360416
60.351727
46.580444
116.822426
116.073769
143.529526
122.626862
-178.331741
137.886566
-3.081022
-41.139790
41.459816
-39.059383
-22.384108
-26.997042
166.266403
155.967163
157.371002
141.516068
129.313690
144.793335
144.108902
164.385590
164.799454
151.608154
-177.903122
146.221436
143.340393
155.783142
124.302361
147.405014
146.634842
135.511551
161.016037
140.891190
138.708191
138.988663
29.472219
10.038285
-25.590221
144.395935
161.049728
135.410355
135.486542
-179.182907
150.766479
166.737717
140.526947
158.495514
156.866821
152.379578
122.279533
156.215591
120.979797
120.307190
138.788528
108.501785
-33.289757
-40.312172
33.782982
-10.429660
2.404117
-15.754457
149.187271
166.968491
138.940186
66.663544
7.795029
10.865622
-18.881111
4.148032
-18.919950
69.546257
18.210485
161.451569
156.388885
147.420929
98.539650
150.789825
117.257637
167.697617
153.015839
149.360809
149.228699
150.155426
155.903610
136.360046
148.752960
120.798088
161.478607
168.395264
146.970657
152.396805
26.028614
130.360275
147.132477
147.772430
149.777893
143.527451
128.047821
167.983627
140.980865
-12.395685
-21.696507
-48.778481
3.292475
14.394971
-12.761627
21.985033
7.600702
-41.771828
-15.949433
-40.371433
-20.770187
-37.265129
-37.412388
-43.983955
-4.511799
18.685001
-3.373942
-51.424313
9.664139
-1.062384
-39.848648
153.966049
130.163620
151.829025
143.608765
147.203644
157.099472
6.940570
2.831721
-46.534012
144.479752
131.351959
155.257889
159.084976
176.789703
128.329071
153.667191
146.084518
146.212738
139.599548
-2.510142
18.889320
-1.020483
-24.225206
126.529427
141.428360
108.125839
127.242577
145.375870
143.132370
121.403358
128.762009
154.899933
135.818176
143.977448
144.792984
150.915100
127.121414
168.207794
167.378143
146.332291
129.001114
151.291382
124.862175
167.659866
148.344589
153.375977
143.103577
120.846916
114.718445
-156.277725
-164.997986
30.163012
134.588348
143.645462
-35.571320
142.962540
145.819183
153.004562
142.673874
151.610596
139.140823
132.687119
112.111267
-47.895290
3.219418
-51.950405
5.165167
129.312286
130.225327
144.353104
11.037349
2.582325
-24.507423
146.235977
164.006104
147.369049
134.543900
162.141495
150.464539
139.871399
137.592621
157.697433
-42.788342
16.740606
-1.122393
-39.145485
-13.478407
-34.293102
116.693474
130.394531
142.337555
137.111481
119.710808
136.669128
139.829803
165.852646
120.448219
148.135712
156.738220
128.551285
126.985367
152.984772
18.381454
-37.255566
116.301903
154.368057
126.106880
128.500763
142.146774
142.579239
163.373062
147.741272
142.805695
150.867004
136.747650
104.117188
163.535477
115.948387
150.448425
136.751480
145.341019
124.702469
152.407944
149.052719
157.912506
141.103958
129.984436
136.093246
-162.468994
131.882507
159.919601
130.186539
135.499710
151.084427
137.213333
141.980682
154.556961
148.429443
144.993866
156.738052
115.102394
133.649521
127.486923
-19.862621
-40.313423
-35.093914
-21.362375
-46.048599
23.717234
18.067156
31.241472
137.223846
145.868027
154.887756
129.350876
147.459030
178.773453
132.115341
134.276611
129.630493
-152.412476
130.496689
116.294182
148.311737
141.699509
136.923798
137.615051
152.447052
143.519226
149.398926
144.098923
-18.078913
-15.579660
-24.818367
0.259443
29.634304
-32.209805
12.955671
1.195012
-9.015260
-39.419228
-46.018208
1.530207
-45.830547
-35.884453
-27.759428
160.743576
143.815765
148.203369
110.444122
157.731781
135.792206
151.156876
175.038940
146.844147
103.866203
135.275955
145.972595
124.481544
148.449356
137.234543
148.188400
149.423035
164.603104
165.327881
135.989716
129.730774
163.101364
144.947968
159.327240
20.742609
-15.951522
-62.663006
134.361160
141.346970
150.428055
151.180038
120.901749
149.102600
136.507477
151.246109
100.144524
142.705994
119.487839
160.719040
154.954391
139.550476
138.649170
148.895569
130.205032
-51.846279
-25.980858
9.907802
-88.454308
148.764038
127.572762
143.560699
126.528076
149.806915
150.868164
151.274155
-39.853443
-49.570877
177.779022
141.075806
118.703682
-47.505409
-45.154179
-50.562695
-27.514687
62.558498
130.132416
19.210779
154.339600
157.162399
144.064423
135.950012
133.604202
127.708656
172.492920
160.687973
165.741531
11.524545
-6.309847
147.043640
-2.692682
-32.567307
-2.604590
144.075729
125.496758
152.635101
135.967575
152.891922
146.921295
132.518936
138.219025
140.637772
155.939362
142.030365
135.111603
134.619736
148.800766
146.571655
128.028671
151.063812
150.619827
122.941566
2.835727
46.197884
22.010489
-16.927551
-52.181473
12.313180
-16.027607
14.769191
-1.649007
-39.834076
-22.137766
148.813797
147.918625
150.556702
143.885422
140.995895
131.351852
137.790680
162.164001
17.696836
-45.180775
-29.680910
-27.901896
-24.307787
-36.152924
-21.510307
159.834549
159.925308
157.487839
148.411209
135.654404
113.297928
146.061340
-103.948044
13.683543
-14.059137
53.571720
154.104202
136.980087
152.244202
136.892899
161.239273
146.534149
155.994476
163.840485
140.540390
172.676208
154.240005
142.627670
131.807281
135.267761
139.781540
117.864616
134.669876
138.678452
135.707413
146.010025
10.102696
-0.494956
4.329341
113.531677
152.903778
145.309830
151.013199
129.849854
138.048203
-178.047241
151.010452
169.169617
150.486389
156.296814
119.592613
152.995682
149.464081
143.866531
145.784775
122.450722
149.240952
154.662567
146.085510
168.854919
128.184235
148.444489
131.343933
130.929672
134.287659
135.845978
144.408112
157.892578
137.282349
151.598007
118.400665
141.330276
159.706497
120.750664
-8.672761
-26.644855
148.685287
139.034515
119.451012
124.805420
164.301620
140.395554
162.799530
149.372833
116.538170
26.597799
12.228128
161.677231
-144.002335
155.961990
-137.038483
161.581055
31.891108
175.640350
147.042709
165.297119
137.857742
133.364594
162.494308
135.010101
144.751266
145.654007
141.413345
134.376907
156.354721
145.793625
147.984924
170.409485
140.493027
138.322800
137.928497
158.777023
142.917755
145.597534
152.273727
140.587296
144.309982
-1.052948
2.763784
-21.247919
-53.015499
157.259644
123.800011
125.893234
142.528717
162.793976
22.433039
-34.638447
1.853613
21.017187
-15.471544
0.274112
-12.352322
-41.518177
29.993853
144.705170
121.107552
149.814102
138.293488
143.155228
153.371750
178.496750
129.138748
154.268661
-12.931581
120.246841
133.067993
123.922066
18.705149
-10.647490
-90.598122
-1.416789
127.953659
146.858398
150.124054
140.873154
154.882797
124.859932
146.074142
143.804230
135.650116
144.499039
176.542358
-29.999767
9.106318
-44.578957
17.770330
150.031128
146.171158
145.851166
164.762299
141.310394
151.554199
145.672302
114.983170
144.979660
138.825806
-16.773357
-8.531383
-0.540317
-36.522419
-12.095429
-45.048679
24.055845
-25.489170
-23.807158
-4.475534
4.187784
-44.616188
-179.280975
149.251053
153.074753
156.257660
143.591202
120.135429
147.530823
178.227875
126.990051
136.915222
153.439148
136.870316
135.692322
153.493240
142.790421
149.245285
-173.530579
166.381454
134.425491
136.475906
146.458298
155.813004
155.110321
153.034302
133.365112
128.200287
21.107843
-119.730843
-156.858139
-144.109406
-169.088562
176.772980
135.881424
39.024780
142.568970
12.253658
42.115726
6.264379
-51.078495
-34.629288
-5.008129
1.582514
151.763184
144.117783
153.901611
146.171692
134.616867
146.378967
128.696487
138.403763
127.734505
165.935974
159.643997
121.451332
157.584274
144.679138
131.725204
147.522522
142.382095
141.208420
159.094666
-28.280561
3.892091
-16.244394
-22.819813
-32.660336
6.585974
5.111056
7.786236
-20.949343
22.945089
31.825008
-38.119991
10.147842
-8.038342
-4.476628
10.030347
142.546707
161.051529
155.859070
1.155721
-39.561329
-5.167556
-8.504336
7.842875
21.767323
-8.624820
2.563382
152.438553
150.394958
93.775040
4.276404
-165.732605
131.825577
17.767109
116.494019
157.918930
149.780991
149.819534
163.238724
115.644508
133.347488
110.362549
146.948502
143.317123
136.073364
139.295013
156.712296
123.047913
141.835587
132.858566
154.953171
142.384048
119.858803
119.623123
141.179504
165.176559
174.751587
127.539925
120.752464
141.726288
121.130051
152.596039
-179.284531
135.725693
164.197342
144.569061
134.325851
164.774994
124.961365
161.061279
150.604477
134.879944
154.420303
148.523682
131.940979
156.086746
156.903992
165.262512
167.655380
61.201195
-34.796417
-5.152368
-23.284405
-11.353554
145.630219
-166.930695
147.781754
149.851166
149.655945
146.989517
144.730164
151.611771
148.400146
158.582092
129.844131
145.441788
144.011047
157.349487
154.399612
116.669472
167.637039
143.469376
153.669434
145.125198
137.446136
137.494553
161.768936
138.374359
135.334274
125.620453
167.127502
143.471497
126.529068
127.625534
113.174896
-42.101032
5.031157
8.946523
-38.837727
-13.591292
36.524353
-4.639963
-32.808102
-49.723415
-28.531393
14.882739
-20.872923
-37.234386
-7.091990
-2.716277
-11.062294
152.015518
176.369019
150.367355
169.816422
113.242607
141.233093
153.370499
2.405501
25.289362
-27.529600
-18.637602
27.691998
4.359366
-44.036236
-17.288696
-15.428893
9.101677
-48.521988
-40.510277
-47.350395
7.935531
10.391843
-57.796635
-9.757012
-4.746109
3.593957
26.753796
159.777344
157.241241
131.078079
171.775589
137.618393
164.669464
154.453033
145.862671
143.262772
162.030426
141.344238
124.952103
141.625427
154.585617
156.288803
153.691589
157.861588
140.198181
166.089493
163.794693
168.786041
112.288086
149.462509
151.582993
151.337906
158.763306
13.360478
145.274963
158.597351
154.612045
140.594360
160.962845
162.198563
127.083504
155.381638
143.743103
138.927368
157.758530
125.511360
150.288284
133.507736
141.104935
149.092422
176.220047
132.714890
146.748978
142.397858
137.705795
-170.941666
-168.632126
-177.533188
-150.210556
-152.608673
-154.318848
162.828156
-175.017471
154.882339
159.405228
-171.995209
-171.728729
-160.024628
163.794998
152.722260
160.377960
-153.343216
175.378815
114.156120
-152.420670
-160.812012
15.796589
27.398569
135.413254
-160.980469
-172.554779
125.796150
-134.703888
-148.066452
163.031326
-167.605408
-170.686096
117.105896
114.395782
2.440639
13.210427
170.452118
151.467575
164.387329
134.217102
106.383041
137.506226
125.024719
152.623688
144.745148
157.738251
152.162399
107.185204
125.635529
159.468521
149.414413
-21.826618
-4.542691
-2.682558
-32.413769
133.531174
151.660507
141.008179
126.196342
112.600479
149.323212
153.168259
147.426941
134.193924
132.966675
-41.474834
-41.271099
2.435983
-5.128659
-9.099755
-5.595835
14.571924
-34.502079
139.699036
150.341583
142.799377
167.074066
-169.246872
136.159729
128.762878
137.341293
161.614426
144.898087
113.588127
152.566330
117.071625
158.340790
160.100418
-35.082130
15.811711
18.133055
140.642715
142.516830
139.553635
160.825958
120.699928
149.853424
164.421280
128.397415
131.042770
131.141708
143.318832
152.180557
137.445541
150.574127
143.882858
151.377396
115.625168
140.959274
160.368042
143.903442
110.856651
136.803696
161.513412
142.712540
-170.422958
140.195892
133.279510
141.889618
150.600632
135.996628
158.002701
178.436890
132.516922
153.414917
-37.287865
-77.830696
-39.011658
4.321145
4.999672
-34.295341
-8.428067
25.271706
24.174603
-12.639894
13.657056
-82.613808
161.935379
150.105453
156.455353
115.419136
145.145477
149.593185
140.785980
114.213882
165.711319
141.244888
164.562042
124.455345
148.130020
156.853867
115.010437
143.519073
158.904541
142.152023
164.388458
-11.144506
-41.343994
-22.676294
21.234703
-34.175339
-31.177214
-44.156242
2.262437
136.513077
126.149574
125.877609
4.680818
19.525927
10.304731
5.172824
140.808075
143.109604
151.062759
154.573547
152.551392
146.998398
138.289078
156.228867
129.738235
132.793564
153.856476
124.470573
-18.010424
33.276966
-44.443172
-18.781521
18.112577
3.149581
-23.217081
39.643360
5.670982
145.738068
171.477676
150.717300
-1.847268
167.573990
137.088638
130.738144
156.708099
168.253662
150.929001
131.860504
124.924660
166.412338
134.715775
157.392883
134.977600
134.360138
150.854675
111.643143
144.514496
110.464828
154.551926
162.573135
144.787186
129.103638
170.253128
126.686424
148.556046
108.508034
164.923019
164.828278
126.940483
138.281433
156.715530
135.566620
32.386868
14.262305
-2.660210
163.970581
138.327621
156.318863
114.502716
136.225586
133.043274
101.129219
-46.248108
15.507042
-25.844042
-6.434558
-25.386112
-44.033978
-13.490987
-5.259671
40.590084
-41.376026
-29.749826
50.081993
27.306091
-35.726250
9.400235
3.850766
-35.481331
-17.825726
-24.289612
146.898209
153.174149
152.769196
142.868683
146.828461
145.337646
135.718369
129.544983
128.492493
147.760727
132.697098
138.976746
123.536148
155.071640
139.897400
129.094803
134.839798
120.227631
158.652206
149.703674
157.030167
14.520976
-24.312946
9.193896
1.242695
139.866455
132.727951
161.101318
138.425079
158.411804
161.708038
153.605255
62.313110
159.913101
131.691254
125.896019
128.833221
152.861206
145.842682
129.056335
139.770859
127.007263
130.696472
150.635712
151.512604
158.293930
139.035965
144.775421
60.531879
178.847504
151.054153
155.267807
142.089935
162.118759
126.313835
135.016876
160.575668
-39.123016
9.320296
-10.018065
-10.241520
11.390513
-45.048954
20.663445
94.071777
24.802635
33.618053
-154.139542
-153.063934
50.588161
162.162338
146.783249
15.749678
115.047112
137.746902
115.979424
145.341400
167.586197
150.955078
153.279922
131.927460
160.479050
137.858917
148.419815
10.103904
-32.926579
-38.444580
0.694643
-40.336689
-23.756199
-45.380409
-31.364868
117.892776
141.297180
157.523956
124.216774
141.587921
151.235214
26.868988
-0.039565
-29.221678
-38.296150
-10.979259
27.208668
2.840418
-41.752224
4.461156
-0.486583
20.268133
155.687286
159.877502
23.599823
43.893040
3.313280
-45.898338
174.914612
126.060341
151.612488
163.231842
140.655304
166.929474
158.960251
159.459366
147.321213
144.409500
99.826370
151.046326
137.348358
135.886429
143.091919
172.967834
11.578215
-21.817356
-1.736861
-38.973328
-37.977901
140.153122
131.977478
176.082916
151.035477
68.943970
133.303177
152.124176
154.404739
132.523621
118.327217
-22.546789
38.680775
1.809592
147.285400
144.363815
122.100037
114.519730
141.012909
133.520416
-53.214958
-0.055953
167.140488
170.357849
113.238739
140.006989
151.547607
146.439407
-20.250311
-22.776045
14.525771
-26.746437
162.108109
125.633820
131.205200
139.808060
169.473938
174.747101
15.439698
17.083824
1.882632
-14.447941
-17.910595
-19.404905
-5.226260
-43.129051
5.077557
143.742691
142.242615
143.770569
150.078705
146.006256
169.245651
126.464539
143.892471
129.683563
141.577026
159.972260
134.368378
124.159142
131.004028
148.024948
145.302231
161.758636
-149.672592
-7.955123
17.965250
-54.944439
-15.703335
4.127206
-32.879940
135.027328
133.277084
139.315887
-14.043285
14.289435
-32.467846
-11.807205
19.337095
-0.985562
-17.801233
-38.704639
-34.507801
-5.797585
11.279868
-12.782405
-30.792612
-38.780491
155.887283
164.049271
145.004166
146.094894
151.933212
160.415726
143.510529
148.537369
167.933380
140.831604
147.009766
156.418671
158.016403
123.601608
174.730743
135.199661
-165.017929
-44.037327
15.459018
11.254226
4.755387
-39.741623
17.185747
5.603535
140.461304
145.617157
139.215012
149.735001
121.595924
174.153351
154.521484
147.347336
147.320831
149.733154
102.168297
164.897507
141.141098
124.693855
143.684448
128.073669
146.414719
145.280121
138.200729
144.876938
138.520935
151.806534
160.686447
138.471420
152.490692
158.305313
119.241531
126.167442
152.503204
155.725403
139.471588
154.085510
147.199936
142.525085
127.013451
142.237656
135.632721
157.885147
135.796082
136.616287
152.408325
149.011063
105.643219
137.935150
148.506836
141.075439
145.576874
151.710083
172.470169
133.877579
151.912354
10.339114
-3.848325
14.365352
-38.128326
-50.347458
14.051531
-16.485357
-11.850388
-35.844364
-44.324814
-6.295070
1.756803
22.759630
7.488757
36.451492
-6.492926
5.322186
135.875427
139.556717
144.433884
152.009918
142.740326
-27.313698
-16.613585
-52.682793
-20.159035
160.012466
148.379318
151.707458
134.197098
158.499466
120.746178
167.473785
148.944229
149.036011
147.602722
133.455750
138.103363
115.281700
108.201714
157.387665
121.464142
149.240997
156.024857
143.414673
154.239746
111.500237
130.066803
151.879333
142.734924
111.633354
143.802673
142.183350
143.580292
173.657486
-178.404175
130.461334
157.691620
137.468231
125.885490
164.964279
140.975418
150.843384
137.098526
136.470566
153.055908
160.546509
145.099258
130.301239
162.701401
144.200409
151.146042
8.768177
-10.502753
-5.502957
-26.803612
-22.555910
-32.039558
14.990775
-15.909354
22.139380
7.399902
0.640719
9.156630
129.265610
137.865768
169.547913
134.054825
112.492912
168.287048
168.667618
145.961563
127.695847
147.568298
146.185654
149.153870
156.549866
144.491257
94.209747
-37.281128
7.073738
-38.806961
142.352448
139.537628
117.424034
113.467865
146.487518
141.535095
147.054535
151.695877
150.832886
-34.548981
-31.887823
173.956284
146.556229
149.330673
150.712097
-30.279886
158.720230
121.626869
157.877838
144.795654
141.910721
156.587952
143.980377
36.853966
10.984315
-28.998594
7.259690
-44.688019
144.233047
165.592468
145.700684
143.623322
161.864029
163.372162
142.979294
151.006256
131.171448
158.311325
126.680168
159.025787
173.650803
136.132584
168.961990
141.976700
146.031464
166.693146
153.247604
146.453186
109.975990
169.079224
112.223221
137.676804
-41.625172
13.454723
-40.334507
153.475983
155.712158
141.627686
-3.163102
-41.707687
-39.703995
-0.580472
-16.893938
-25.041756
4.176967
-40.259392
-18.810869
-31.234690
-10.374714
19.197447
10.194121
-7.999246
-13.749923
-0.297394
152.038086
149.625137
142.548111
157.894455
148.193741
72.892143
163.528015
140.177002
112.929970
138.875824
133.760361
145.523041
112.416794
171.272568
140.711380
158.087555
149.912720
131.004303
113.362061
151.079941
143.609482
148.736862
138.884628
118.242805
129.551544
159.181946
143.507156
147.383179
154.880539
148.521103
128.003860
158.505905
167.138733
-45.971748
-52.920353
-45.330212
-49.463150
-5.375235
-9.603122
-20.469334
-24.212852
6.745320
139.682007
137.448654
134.439758
163.091843
129.314758
163.112183
167.070969
135.917084
148.166077
152.854813
165.290375
6.796734
-16.270000
5.675818
-2.590877
-14.266088
-35.331882
-41.283760
-8.828104
31.468035
178.043243
38.480602
140.017609
146.036957
136.312897
11.669066
175.787216
141.533051
123.998756
152.260574
116.784302
112.745766
157.401642
149.483429
146.010971
145.805756
163.237610
147.516937
19.713881
15.986887
-0.584503
137.144699
126.669319
147.655304
140.723007
155.867615
123.230774
169.575348
147.351364
143.691986
142.179611
136.696228
155.952301
172.717819
127.525543
137.471786
157.129776
155.907578
145.627014
140.893524
150.688858
132.904602
175.733292
148.045517
121.879311
137.374802
144.249329
126.135445
140.535797
139.290146
152.766739
92.378685
-50.531181
23.453182
-33.771420
2.970847
-26.576656
133.881042
175.047562
157.889450
152.085770
106.823273
140.460739
132.943604
163.971573
171.297577
165.192444
128.457443
152.421188
171.163879
121.519058
149.760437
134.380615
142.129532
156.471344
139.483521
175.594910
131.942719
166.535950
151.929916
138.778671
-9.570826
-38.344608
12.695677
-0.963068
3.810485
127.906227
119.940079
148.442703
159.434937
115.650177
-22.129934
16.747398
13.217284
137.993744
126.386360
147.444641
159.154510
141.871063
-179.923370
133.153351
138.167664
131.754196
141.426605
141.251785
175.991760
162.123886
143.490662
154.325546
150.881744
139.503555
116.733856
148.439713
150.181488
138.007095
158.781281
136.882736
152.820938
137.805557
126.576660
150.808777
147.702087
104.845810
98.662811
151.121674
175.552994
147.079178
139.680222
142.499237
170.953690
159.656326
154.565201
142.822205
118.152634
150.465591
127.560646
152.219696
174.866516
158.976608
145.207794
15.420932
-141.765076
-168.121689
-115.628746
-155.336166
-2.209391
136.764267
150.174454
154.946609
131.249344
141.108032
156.327164
127.342545
139.884964
142.502853
118.554153
142.616943
114.472252
130.907104
159.992432
150.095932
106.046890
155.906021
138.257019
145.821930
143.194717
132.464996
162.412979
145.758774
158.218292
137.926132
170.567337
122.170166
155.760513
147.689148
137.812576
167.057556
131.291306
137.367035
122.330460
141.917374
144.692505
136.049026
132.396683
142.339523
140.523865
147.093155
149.584244
151.855087
137.645035
146.364304
145.997818
112.143372
135.172684
143.907379
154.131363
146.325409
166.646469
162.178513
151.835983
151.723434
142.445602
146.732269
140.274811
138.076523
130.870544
147.115891
153.165573
138.076202
-151.807648
-126.030014
-115.513573
-164.065292
69.494682
127.527107
134.331711
117.642120
131.075653
164.710083
159.117355
138.868500
148.600479
122.481239
153.850296
122.120033
114.308876
142.087631
139.952896
104.295029
143.222992
120.708031
159.030624
148.707474
165.605957
149.113342
147.185303
151.852173
153.568985
22.033075
-20.444201
131.198700
153.225540
148.519272
7.702502
-8.894481
-43.568283
175.884323
173.719360
8.012218
-3.139495
-14.195266
-0.835328
19.666861
0.462248
-25.585320
-55.262035
141.133636
150.464584
154.693344
146.382477
141.593170
164.119034
173.099670
-36.044815
-15.121718
8.877700
-46.549870
-10.046021
149.014755
145.703308
134.576569
148.922272
119.921822
157.877075
-178.176941
103.974030
152.985962
155.166138
120.716660
135.329971
146.272537
143.462509
134.024887
148.316757
127.930939
143.354248
161.748047
78.791496
161.655823
128.067154
145.707718
150.349289
129.787170
169.740219
157.785873
161.326996
136.628281
11.056081
-33.602592
-11.723227
19.709476
147.580353
150.016174
142.471512
160.944717
135.607193
108.833595
148.877548
135.414551
139.313522
144.688690
147.903183
139.831635
150.494949
154.177368
125.300972
155.541168
132.385376
150.916885
120.059746
135.645721
125.482368
155.595871
144.525620
155.022278
157.164352
136.162186
149.401794
142.571030
145.358566
123.406487
134.202362
130.764481
147.469177
129.298172
141.492416
153.650757
146.732895
124.706642
163.870972
159.397614
-54.859386
-49.180424
11.262658
29.248739
-16.584164
-19.233505
13.301500
-6.689439
-53.161366
10.389154
18.911860
-53.172478
144.664825
164.372299
164.547409
143.815262
136.484924
147.157104
164.422531
137.206390
138.434372
172.558853
154.560776
155.904877
153.866745
164.049805
160.564865
134.523376
161.598846
156.166687
144.369919
162.525543
136.910568
154.815933
164.054626
143.910187
160.307617
3.133878
-20.793634
7.004571
150.793716
132.237473
150.430908
162.758087
137.568451
146.446808
141.338852
134.054688
147.521545
159.832275
-175.026215
168.743469
139.660965
144.598053
150.927246
-0.552847
-40.840290
-27.680391
-9.734396
149.901703
141.956421
172.022964
149.286621
131.730652
137.641754
146.036774
175.137543
-44.444370
-38.058754
167.181473
139.012222
163.631119
173.583862
123.373535
139.624817
134.179596
13.605309
144.606537
158.687668
163.349930
129.603470
146.276199
123.022026
134.330566
150.139771
167.576630
141.290604
132.859024
114.349533
120.006226
138.354584
156.956207
144.561188
145.648224
140.656036
149.083115
153.511246
127.752014
143.433640
147.789948
139.741287
151.121460
13.806119
-47.317226
149.353012
143.971039
-40.936760
4.626476
19.059452
157.041962
147.252914
132.042633
149.869781
155.120270
160.491760
161.054947
138.187866
154.130493
151.280579
160.586136
138.142441
149.505432
159.284668
140.034744
134.054688
152.152817
142.346176
143.079666
130.024796
170.401062
142.410522
149.277130
156.978668
143.115097
128.573883
151.462158
144.728256
145.726105
164.370605
153.426315
8.667642
-41.992561
-12.609722
20.888136
2.394328
17.627420
151.339508
146.936600
-30.198606
171.850494
172.266449
148.874527
157.671417
159.587524
177.768661
139.470901
157.394531
129.063461
145.030701
-174.390091
59.246929
142.917831
151.226852
-147.828323
-166.612778
-137.234299
143.123016
152.985336
123.541039
142.534729
135.401611
60.624348
150.510132
160.392059
147.268219
114.684769
136.821655
159.088791
134.919296
143.477005
164.844254
170.091888
145.573212
154.339661
-5.154801
5.894250
152.084106
146.320251
146.850021
125.874229
139.817398
113.289948
118.129097
146.523163
128.478912
133.873779
148.374634
-34.545639
18.024822
-40.562401
3.961310
138.574905
142.066116
137.778549
152.046066
137.852722
159.553558
143.629929
148.701050
126.194458
157.946228
145.807129
160.389587
151.045410
135.123108
158.038879
143.634583
-45.702782
-23.347176
142.324310
150.330368
174.169983
14.452937
-36.134525
10.172739
1.807860
-0.090654
-49.323669
18.319254
136.177368
7.142184
66.687019
-7.195220
-37.763210
-68.205238
10.431225
-50.747559
11.040380
161.173416
178.089493
148.097229
130.129822
149.710205
144.611649
154.574448
179.067490
150.936630
160.075165
166.466705
157.603821
139.950577
149.762497
144.736649
1.872626
-14.034810
-29.717926
-1.441844
-19.430483
6.025353
135.426788
137.317139
143.104370
133.279022
128.239151
123.574303
116.381172
159.025284
152.313629
149.966995
-138.753250
20.693241
142.421799
144.479431
150.857300
161.940353
153.572098
152.768478
149.015198
138.059402
164.675171
-154.606506
149.041992
107.927238
144.260468
137.216965
161.074539
147.726517
174.011124
163.315460
127.464287
150.128006
115.770126
136.303650
179.058914
134.883957
-46.040909
155.542740
-2.500846
-0.896566
-7.465662
-25.400137
-11.716468
-46.580105
-38.492416
15.320953
140.110672
129.884003
140.486389
173.855240
147.865936
148.895691
-45.460651
-14.523959
137.832413
123.452301
112.996223
118.279839
-12.839638
16.917990
148.356186
157.068527
149.403290
143.483795
142.986526
161.884293
136.754578
142.980774
138.875717
152.958084
153.855240
161.567276
13.707761
-3.058383
-5.707499
125.027794
143.996918
111.152412
167.599670
18.141699
-31.859190
-24.980967
6.950285
-21.462261
8.101788
-47.177818
3.980445
33.754269
22.971251
10.373671
-27.403393
-5.171271
33.213547
-47.439823
10.457430
149.258087
133.790359
145.283218
133.450577
134.729599
157.174637
124.808342
139.194809
171.789062
146.355438
21.521584
56.487381
53.405190
31.207567
169.168503
140.287781
158.661240
123.661514
138.966614
128.196243
138.086029
139.486252
120.971138
170.715164
113.723053
135.872375
170.766388
142.403183
140.993256
167.191727
142.372421
135.151596
151.281540
170.604446
150.886093
122.604073
147.040771
153.748611
153.959610
10.424130
-2.555199
7.653655
151.507950
140.515640
155.419128
132.627151
141.854340
140.779861
144.650986
165.218277
23.538723
-20.676186
-16.792624
-35.571827
2.979467
14.547349
19.117630
14.078441
-10.227911
-12.093034
18.211731
-41.002644
148.115738
103.835472
144.631790
117.646255
125.019585
167.903885
153.432693
137.804001
147.478043
140.031036
141.500427
165.592010
123.145325
-0.633656
-18.630760
5.876832
-28.843637
13.465697
-11.138620
11.329172
142.443237
154.854767
143.285233
133.192505
147.421112
151.413452
109.859833
128.390961
129.254822
-167.909271
150.012344
153.255768
160.263428
114.763199
138.951996
163.473007
145.550644
166.070938
146.635117
122.173920
142.427551
138.401520
143.520905
160.279388
157.748672
133.486755
132.251358
-5.352328
131.696503
106.035240
144.743530
146.037628
142.255585
146.976654
134.491913
120.108788
159.111450
162.969162
165.911438
137.262451
141.607788
137.946106
174.476624
20.495949
-9.704518
-8.374352
11.575476
-26.495935
-22.782209
-2.337829
-5.430041
11.564867
142.326782
127.805389
169.083969
161.987183
146.018646
-26.048294
26.107214
-46.141251
145.499496
137.145386
151.934265
140.583878
147.622482
145.245499
142.274124
149.568527
164.555038
134.893936
177.621902
178.525269
-125.158905
-137.864471
145.034225
177.323578
168.014969
146.749542
163.142441
127.600670
132.137970
124.870811
129.629883
164.058716
116.511093
139.574677
141.319077
172.965851
149.239883
148.743408
133.855835
140.586777
105.151138
158.123779
138.750305
140.611603
128.966400
157.167648
141.604279
136.761658
-48.075550
-19.046618
-21.385239
-8.780110
25.295422
17.294052
-38.840096
-17.427204
8.411391
-46.452251
-42.520836
-31.211267
-43.588177
-32.968613
10.513034
-7.409388
-15.732518
-14.829967
156.827972
150.702316
136.016022
150.285187
146.948837
137.524246
173.812805
155.837265
151.312012
158.467285
129.665527
147.447418
24.212578
6.573397
3.577959
21.444550
137.464737
179.258484
136.573441
154.082535
148.582596
171.738022
153.082504
145.418030
149.710205
151.322632
-55.685043
5.661400
145.526489
149.237900
139.004990
144.885651
164.701981
158.186401
131.477478
166.599426
130.010803
39.460304
156.475311
159.843765
150.928268
131.885345
14.194945
-39.960140
26.999275
-16.931503
-41.760223
9.512253
-7.749548
-10.570453
-40.043587
30.540134
154.540024
167.422379
126.228279
162.367020
145.074280
148.445389
147.438171
123.617157
137.720093
168.412750
147.766678
169.200363
122.622818
154.801086
137.711304
141.505554
144.397568
154.225662
156.033203
135.171982
133.194077
157.882080
8.650243
-23.415012
59.159870
-19.451929
-34.114574
-14.129663
-6.301825
-47.235344
168.564407
-44.033115
16.194767
105.602402
151.643539
175.308807
126.382698
164.418793
179.041199
122.376114
167.807190
153.441528
137.483490
159.481354
140.273849
123.850121
151.868683
137.573669
6.563933
29.424477
169.198914
133.081650
171.578766
104.197235
135.382080
148.708572
143.078064
137.510223
154.315369
-19.945089
-43.474037
146.672867
116.534416
148.186005
134.940796
132.308426
157.156433
141.933380
143.396790
141.922989
147.693481
146.907501
112.571838
134.839859
164.915771
116.892151
152.924881
93.456078
133.800018
151.869125
115.074745
178.809738
122.892387
145.715637
147.730591
151.012390
143.815720
127.793175
135.642380
173.303818
176.441833
130.943100
154.358337
131.477936
133.110657
169.381012
141.788193
-6.553349
-12.543097
-14.540427
10.233853
-27.487144
19.145035
-8.151408
-17.313904
-16.707329
-2.784107
6.999052
158.056900
142.230011
167.249893
147.963821
160.398544
137.792236
141.128967
146.701111
-0.306467
16.539125
104.701019
83.491150
18.280602
16.574984
146.172180
0.854779
1.287552
3.921913
6.651572
-20.083427
21.704559
112.676407
122.959831
141.167938
143.618973
106.065269
162.177704
144.406235
154.864349
150.092575
124.911041
149.881287
-0.457995
-39.587780
-16.121172
165.863434
153.638840
109.329399
128.918243
142.189148
142.786224
152.252411
124.683823
128.179062
-5.204582
-30.388739
-5.795793
-2.256200
9.065054
6.058351
-44.415169
6.168058
151.870377
145.646835
118.034157
133.017441
-7.520656
-30.296610
6.391079
-24.024038
11.719075
157.701813
140.089355
136.400391
142.997391
142.180374
158.776123
134.267303
164.404999
129.931366
146.614273
132.656326
162.617981
157.951660
139.262085
150.321243
153.594681
142.177094
168.144897
152.908646
132.490799
103.649452
-47.495274
-7.895755
-11.084893
-43.817043
18.748930
132.582687
151.668228
153.586182
127.386246
138.187851
153.649551
157.110550
159.930649
128.165085
129.428879
164.938232
160.011810
150.125580
154.451080
136.247009
149.979950
142.484070
141.078125
161.297516
151.099075
160.650284
140.948288
130.620590
141.263504
142.506546
159.423828
147.230270
146.002884
153.117432
159.844559
150.951340
133.288620
114.422447
170.651184
153.465485
165.171936
145.500885
141.925598
149.938385
151.599335
147.701660
-21.114214
-7.689497
15.370212
6.781683
-39.431667
-22.578619
0.758472
153.023270
163.197968
166.085129
29.184458
164.093811
138.627762
150.203400
147.940979
137.508347
142.200500
143.457275
138.162964
129.209549
133.725845
158.312500
145.735748
125.962097
35.785519
17.376448
-42.644562
-36.286198
11.476104
39.891720
7.216755
-16.542223
-11.432819
20.589668
-5.939339
165.186798
162.490097
119.161552
136.693344
149.315842
140.900681
172.826187
156.997223
166.634048
120.758339
133.887665
139.038269
140.386215
144.222275
135.129013
100.613174
137.048935
149.961533
146.821472
161.455963
152.894272
138.660233
162.228683
152.869171
156.113159
137.245865
152.381546
127.530869
149.493118
131.780258
148.632339
145.127594
145.071594
153.940735
132.057617
161.362411
129.276871
118.118240
168.378708
134.375351
159.160370
160.851242
134.150955
158.330597
177.363739
175.097336
154.730026
159.939499
163.043701
143.022278
149.515289
149.475327
122.274979
116.511475
136.875916
147.179825
154.738037
147.622070
139.239990
172.467789
146.205978
138.891525
141.124146
132.038727
157.681427
167.485352
156.545090
151.465317
131.739578
-16.074665
30.837032
112.817490
143.542908
133.816055
138.978470
129.645966
138.408661
136.156433
164.874008
160.220535
130.250244
138.937393
133.785110
122.123856
150.746826
157.189087
162.112091
151.221649
159.594727
155.989395
139.491455
130.921753
161.603455
144.371521
140.333679
154.652603
-171.753540
165.206940
165.052765
140.427582
103.584625
155.023514
179.347473
144.275284
122.935204
138.302795
136.409286
135.187027
104.413078
138.248001
115.107925
138.864624
111.117989
163.307816
88.759895
140.170212
108.137543
144.896164
128.071228
-8.072729
-29.854881
18.412176
-41.328217
-26.074461
-0.378459
-8.414636
-13.613190
3.064649
125.239532
140.666138
141.588974
157.003067
134.451309
136.431976
147.633072
151.874542
148.445541
142.818436
155.778030
151.990067
137.477142
149.644791
-38.465839
141.571396
139.849777
-29.128632
-22.128983
-23.153255
61.221893
150.242905
153.759460
169.283432
164.113800
154.574051
120.259575
153.182770
-46.568958
20.989729
11.805803
-7.323782
155.145874
157.008820
154.755325
140.209625
147.066345
151.407272
136.189713
155.937775
110.164337
145.133301
149.869904
125.858345
148.122162
169.848770
136.724030
148.139832
151.831955
135.576782
170.791077
120.985672
131.276535
126.967339
142.500336
145.468460
160.248108
135.295090
112.149048
140.355682
143.554016
165.844040
142.307037
157.477875
162.587219
82.218117
124.281105
133.442322
119.536079
152.391434
-37.825451
-19.389851
138.616974
144.088058
142.883179
143.501160
113.572639
149.747772
4.679730
-2.277612
4.297876
-46.318253
-22.744549
141.905807
110.479958
16.975399
-37.446590
-44.382290
145.644913
137.204498
-69.325760
50.508602
19.665846
113.012764
156.615601
176.477524
148.850845
131.847977
140.475510
134.725800
154.078934
143.162201
154.293549
161.066971
170.378708
134.278427
154.018845
152.483841
143.982483
133.468048
146.402802
140.404770
143.225662
110.041931
134.382507
139.320465
144.491241
-178.485733
121.806061
172.438354
168.617233
141.603989
139.320419
108.999985
146.683365
107.139610
143.840912
142.240616
169.236786
162.083801
144.304916
149.577179
7.358927
5.465939
-13.129803
114.642395
147.195770
128.731979
146.401733
152.227066
141.936630
117.940956
170.634888
166.261978
148.237991
133.754501
133.710495
168.816315
140.925171
122.083694
156.277130
166.687012
146.646729
162.273239
155.927002
108.653008
140.902985
137.452301
145.951538
159.720230
145.759354
159.610687
147.558762
-17.676041
34.788136
-45.368305
-29.919636
149.490814
144.898544
146.271423
154.246811
141.684357
144.367233
142.335892
107.679161
154.269913
136.363205
172.031219
150.381973
167.666763
145.195465
134.703156
166.218842
122.253960
131.494232
137.230316
55.308094
132.624863
139.278854
156.923920
148.135925
123.975426
138.514038
157.177948
138.302933
161.223938
147.236053
145.693039
137.763184
147.089722
138.455582
151.929214
145.454819
130.170761
141.926346
147.103973
142.346954
133.653763
141.641647
156.013535
104.196068
134.038239
148.764618
150.760086
114.953865
-11.543657
-47.150070
-4.629481
163.176346
155.092621
153.275604
159.586685
139.611572
133.592255
140.553299
136.045074
139.470535
127.153282
50.067520
73.837646
-174.960129
-167.894272
-153.054977
139.696671
72.272942
127.228455
147.329178
178.614761
141.457626
126.605667
150.807068
140.605911
157.066254
123.732979
146.704620
168.292984
153.334549
137.920685
159.081146
143.903427
152.249573
132.090103
175.106049
115.031197
149.401550
147.081360
158.674042
-179.248764
170.934280
153.053314
-33.661133
-31.763929
-30.195110
24.747431
42.456100
-41.169319
141.141220
109.399353
163.851059
161.962631
146.787125
141.727371
152.515320
147.009216
152.235886
171.543228
109.644241
108.939690
0.783347
2.284990
136.728378
147.584213
125.864189
123.048737
146.066971
136.176025
147.033112
121.064781
152.629242
152.957382
144.913574
167.469116
19.808847
-9.473116
-48.252140
-37.643509
-9.251661
16.502834
7.566389
131.742050
155.803360
118.611832
-19.818148
157.668060
141.791290
28.437349
9.969892
33.132175
96.125687
-143.925934
145.725830
139.126144
143.952408
149.271820
153.701111
116.071793
145.747604
122.672951
114.599022
137.032623
160.022888
135.128006
128.709610
132.124023
132.117401
155.298080
150.411530
125.178581
134.617249
117.847176
136.975647
176.007614
131.566559
5.293427
25.115601
151.194214
157.093658
171.192139
149.362732
148.329330
169.272858
159.249374
149.739670
166.153778
133.826080
136.871307
151.399994
159.302109
147.723480
146.439590
144.017654
157.488815
142.661865
140.936523
154.179718
151.471069
154.691040
144.197006
146.109482
115.232582
135.925827
177.627579
150.788422
160.061325
151.916031
162.311493
-177.916611
160.320404
147.026367
155.757919
139.613617
144.787796
132.553177
151.951080
157.408203
131.225662
121.072197
141.039764
-6.791595
-42.225986
161.289764
119.797005
167.038574
135.372147
174.091599
141.995544
138.168503
130.120224
135.969955
-3.765876
144.469452
114.895142
144.208221
167.811493
-15.410898
-44.035713
-41.769691
-4.818491
-57.012459
-13.566739
-9.096279
15.978614
-29.759197
-36.239895
24.003336
143.708862
169.778381
156.280838
72.752426
-3.218019
-23.959736
-39.296299
144.791718
70.992905
146.113617
167.482559
147.204865
132.981308
129.078064
134.022598
139.143478
141.034454
158.752548
152.979858
150.563187
139.480453
178.127792
163.536652
152.864517
148.008911
151.725677
118.730499
144.027130
139.775742
158.386307
156.121307
139.141006
154.741165
131.353531
123.199150
143.227188
149.723663
145.897156
160.500320
138.908859
123.619324
167.104660
146.251312
121.198708
111.564293
-22.875389
13.132028
-17.072147
-14.133370
27.561598
73.878029
148.930496
115.013603
-179.310440
159.355057
148.686996
131.227798
148.987671
146.765762
147.607178
143.482864
129.909897
147.856598
140.958588
173.832886
147.291092
128.989120
179.703247
140.584869
162.961288
132.697418
151.896042
151.521942
142.437469
154.823074
151.749634
173.710129
129.663040
135.932236
137.293304
123.613533
140.452774
138.074585
137.390762
144.068619
162.047424
130.465683
121.533829
137.090958
119.626343
150.943604
53.385342
25.778486
172.683975
167.146240
146.760010
137.494644
174.130798
140.851852
140.443253
133.505554
156.262024
153.153824
154.549835
139.420609
140.579117
142.726990
121.234100
171.101746
153.228531
141.305099
147.520447
137.491287
116.020020
124.238388
130.737061
140.538406
21.765896
0.000000
1.324856
16.331249
42.415756
129.704834
174.968063
139.034027
161.580322
161.770844
144.704071
177.195847
142.665298
143.429520
171.554733
143.969147
142.241409
170.235703
148.111435
157.306564
152.445236
142.568268
154.904282
148.944412
149.279129
149.744370
140.184006
149.879913
147.411514
137.811050
148.991272
140.398544
153.195343
169.221329
134.282272
129.256821
139.479538
160.872116
104.705429
173.622849
-12.611662
117.256775
142.473618
136.330688
147.413834
141.095047
142.699127
165.688995
150.431900
129.723114
176.490707
125.751068
139.149368
178.236526
146.645554
142.560806
118.464622
170.815460
138.786606
157.188431
136.259445
136.628311
154.365448
150.617432
141.794128
0.967730
19.880495
164.970779
138.596130
116.942528
157.042908
24.152828
-42.308224
-8.518596
-32.577435
-44.318375
4.259103
8.288634
159.292892
143.946564
141.113419
132.066360
160.489304
140.860733
145.798553
157.561615
135.367218
108.881325
147.703796
148.488266
145.630692
150.878174
159.390259
144.950562
104.572906
154.618729
147.317795
126.264877
168.049500
169.811905
162.917297
149.614380
158.122559
119.322578
147.466583
139.946136
172.504898
162.123688
123.778870
144.152603
42.741753
170.297485
-123.594933
-169.239502
-174.302383
-169.956253
43.278732
-129.730469
-139.785278
-154.792816
179.122162
158.785309
127.350372
138.489532
-40.889042
30.732647
-25.732267
12.383095
9.683243
12.579636
140.315338
169.457916
121.074905
129.948868
156.385635
131.876968
171.317230
161.155899
157.507599
139.223892
145.227448
133.193939
151.022354
159.127991
150.299423
165.413086
146.793991
136.729019
139.838242
143.702438
132.763763
140.753555
144.823273
177.203476
155.610855
144.189911
165.408325
138.605225
-151.212982
-157.782684
17.275108
-174.658691
25.023556
62.160797
43.248013
62.044559
151.055328
153.660568
133.606583
161.887054
148.716888
138.930634
128.887131
162.302612
153.096817
-38.825459
11.787579
-4.602577
-19.141317
129.414719
122.783806
151.964401
160.522827
136.381775
151.395584
150.642319
148.466599
147.839569
144.294479
-178.863403
136.921265
134.364410
170.932068
136.223724
115.060692
16.477978
-52.888836
115.112106
141.451553
124.676521
133.418213
124.577644
143.401505
161.729233
143.838562
-2.407047
-8.707276
125.606133
139.152664
150.706451
143.395630
140.729568
142.813644
145.386795
138.762650
-25.254980
-21.658581
1.008330
-41.820625
137.960709
133.927765
141.525848
177.960754
119.066925
165.895081
134.088409
140.299133
151.972595
138.589279
140.881210
131.131592
145.995071
141.885742
154.504166
125.726768
154.732269
131.400543
148.774689
0.942738
20.597311
127.763519
144.205414
146.121368
147.648361
129.194931
147.537140
-9.275528
-42.201588
-15.796688
-16.109755
-36.013103
123.462326
158.641129
146.202164
143.603439
148.538879
158.219055
150.603394
145.759506
148.615631
144.144821
143.611053
124.174515
149.131409
157.952637
172.303940
160.126648
21.113096
-18.687878
15.768462
-8.994183
4.647809
-7.581857
-30.471418
-37.676853
166.926041
157.298737
-34.166637
14.166466
11.049508
21.994755
2.570626
10.244688
-42.939587
15.120173
150.395569
107.470886
127.692429
158.010910
140.114212
22.642982
22.981066
-46.316204
132.312881
146.978897
172.589462
107.015312
150.435822
171.477921
140.184738
150.513184
161.409348
131.938446
138.231232
133.924316
117.620834
146.640717
131.609726
164.113693
174.001404
140.376465
156.337936
150.156723
136.153473
143.311340
147.749542
146.782608
143.189774
143.747070
171.789307
146.115524
68.323601
24.264935
145.530151
131.080856
147.677444
137.641251
160.072678
139.814896
111.848717
139.873260
131.793732
142.349655
138.548569
148.586517
150.314316
163.598312
140.314697
142.437149
-24.902971
-37.552689
-31.613146
-32.668095
-5.032131
-10.517206
14.953433
-45.562401
0.421509
-44.597256
148.181259
134.251343
174.192368
165.658401
143.824615
135.143478
155.377792
112.748398
132.028183
138.603897
134.493805
157.915146
137.513016
122.922676
157.885437
159.632034
146.082428
176.278214
133.784622
150.037781
160.036606
135.987152
151.479523
146.195679
152.148224
132.732391
149.854828
123.776855
138.993546
141.651825
173.612473
175.088165
121.046303
147.648224
146.572021
155.868896
165.700165
-9.767707
-15.686924
123.492805
153.468002
150.377899
143.431961
142.974243
141.315872
138.501541
141.144943
115.468018
152.387512
136.723022
154.810043
166.646149
140.874771
125.795479
144.212631
157.429108
117.494331
135.403214
135.680145
138.623413
121.353889
154.954468
101.974960
149.552612
149.407120
146.007645
137.420578
161.002518
135.353180
146.917160
167.990402
149.951202
146.147217
139.863068
-179.742828
177.169708
133.786301
157.899109
136.223892
160.278305
-6.462078
-35.756901
11.103972
-13.766581
-3.823515
-10.494300
-48.811104
-28.767328
4.006875
-5.914269
14.338733
12.379639
170.713226
157.938690
151.104218
152.685257
146.811951
132.461594
136.516846
128.829895
147.619278
147.773544
138.185272
143.569519
150.395767
143.912903
144.070114
141.613480
147.055283
147.462296
165.853394
124.025749
154.488190
122.291252
172.556366
62.060993
135.588959
29.451010
149.097092
147.701126
150.890915
172.775223
-41.873756
-10.910044
146.863068
128.105576
-20.658613
-34.351479
-29.032715
-81.489128
147.312897
127.456268
129.112228
139.553818
143.002899
150.071625
123.914268
143.935242
143.099030
145.126709
159.955215
144.632233
155.292236
123.499481
125.145424
145.809097
151.303513
147.577103
148.674820
159.284607
153.652863
167.038284
138.445496
148.691483
136.314865
145.101501
129.520020
173.770920
148.283478
139.256409
139.472000
130.978424
-177.037857
-152.993439
-125.757462
161.790710
157.077774
-132.724564
13.973195
128.499405
147.454697
153.853577
132.035141
151.290573
148.345810
164.585114
143.247879
150.556564
156.250290
96.709122
147.459320
140.955185
131.377014
152.817886
120.352585
150.982178
139.705017
156.611374
141.379547
167.657394
146.012131
154.894989
147.248627
172.744797
157.607971
153.380661
153.818130
153.961411
134.447952
137.812943
141.765671
108.170380
147.623428
112.632729
174.189331
150.030396
139.583282
130.535751
144.678665
158.770889
154.730896
158.074127
138.625565
159.981842
145.308624
166.343765
161.329147
160.611115
119.085762
153.323059
132.364639
165.516617
152.141815
155.599365
-9.144582
71.064743
151.151245
22.561659
-7.231230
-36.647755
-30.466812
-34.966484
-4.507021
-46.581718
-5.734529
-23.292126
13.689331
129.686005
-40.301884
-36.551079
-11.279519
-38.286098
124.359596
132.478180
164.270432
143.613037
156.254745
140.873596
166.322510
6.022457
-20.684647
74.165253
18.559187
-12.507145
10.314311
129.596558
122.101318
139.846344
151.186417
144.279938
164.999023
175.185760
158.107147
-12.011829
-23.270725
8.444897
25.474136
-10.917854
139.525055
133.007965
133.237579
156.009735
151.185974
159.582779
157.833954
134.319336
136.129898
145.130737
16.251766
154.617081
133.658661
150.163116
158.577942
164.287033
168.796555
145.323853
152.463959
117.605576
136.318771
141.016739
144.787430
157.505981
160.267563
143.028564
134.948715
124.636276
148.955566
163.549667
138.221130
143.480545
150.289352
150.715439
131.407410
147.989059
142.824768
157.766983
141.260422
111.392540
150.494492
146.305847
137.788376
113.348091
146.871643
162.897186
167.461731
157.661575
144.494781
149.699493
111.865608
-13.925680
155.245041
165.600189
131.962967
165.245544
151.062424
128.960434
156.545654
178.689087
146.802963
151.348572
168.506378
139.350937
165.350388
137.512604
136.824615
131.290894
146.795242
143.595673
-152.572327
124.498932
140.036331
138.042038
150.135559
71.931519
150.535873
140.807159
129.122726
130.964935
166.624146
144.528885
131.369324
135.052505
151.900497
156.475494
109.915688
14.657411
139.475189
153.695953
128.008698
141.591629
158.600937
149.339355
126.003502
153.494995
79.454208
142.749634
142.655411
168.163254
158.254227
140.546295
120.939613
4.851068
0.352215
-41.422516
-14.403939
-18.427641
0.317752
-7.359087
160.825455
156.607712
144.127579
124.306610
106.336708
147.248901
170.428436
152.256256
163.474289
-92.789230
-41.815456
-21.712509
-39.309521
11.060229
-0.972772
-3.187824
14.231776
163.464310
141.470261
145.124573
10.046393
-19.503660
-38.230312
4.306843
161.538300
158.379669
142.790909
-27.122679
-30.242456
-24.087385
-29.052567
9.497776
150.942139
148.980179
167.608978
20.292204
7.294200
-17.146961
135.918152
178.765991
151.659027
140.902267
-24.543575
-40.389046
99.139008
-7.471810
-10.831037
-45.954453
145.575089
153.853622
140.011414
153.354919
-1.657530
-7.703266
127.873428
161.158798
144.199585
130.355453
147.667114
168.925873
-14.717282
151.206131
132.616211
141.549591
140.883743
130.062469
167.596329
146.298004
146.709290
140.958893
149.977631
156.804993
145.956268
142.183884
136.343536
154.736176
157.611313
152.804260
146.037872
140.440369
132.344833
147.600311
154.611115
-35.660980
-16.708967
-18.802279
12.853399
0.159490
-9.203595
-2.187222
-14.403458
-10.921280
-4.459268
-15.409498
-1.104290
-48.662483
155.572372
134.025223
156.676178
135.705124
160.301559
136.992783
147.542465
142.571686
122.073151
149.633453
150.964005
125.962967
179.284531
153.999420
142.339447
146.872849
39.431946
16.407724
17.576454
147.254028
129.394669
147.872711
116.450577
-18.830740
-39.801601
-28.154314
-46.074066
156.894760
-15.657999
24.827095
3.316587
-4.266868
16.632326
-30.697845
120.026527
108.305984
149.202469
137.714050
131.540390
-179.156036
166.617737
132.428833
158.661774
163.925079
114.023132
151.251205
114.246155
174.955429
129.813599
143.870239
153.859879
146.872009
160.963730
140.116364
135.838150
135.543762
159.358704
140.826202
156.315247
132.922516
143.586838
146.098389
138.585556
143.206909
-58.157726
127.528603
170.114822
158.559357
136.422592
165.226608
130.398422
153.415146
28.703480
26.804611
-3.469441
12.877740
140.539368
118.024307
131.333984
155.838257
157.364914
139.033951
134.064255
-34.011227
131.739868
125.588242
146.930374
142.185074
-161.933014
138.114838
-172.986694
138.957886
149.587662
131.701721
150.209854
150.636398
144.150894
177.426392
138.853134
151.973297
150.591217
143.453384
161.894638
149.877457
145.381119
-166.977829
-149.288406
36.795406
126.904358
-152.925171
-46.685162
165.595062
152.541779
138.863495
146.395264
148.174500
138.326294
136.445175
138.859924
152.710739
144.857132
120.552803
139.939224
-35.577137
15.066152
11.951967
1.526878
14.322604
5.170778
109.020737
170.147324
168.990967
122.388954
160.831528
2.904207
-24.317890
-44.038509
-27.981905
13.604438
132.825150
133.319107
136.337296
130.590561
148.213150
152.629745
146.294296
-132.880707
143.789551
154.251297
146.444748
151.312958
147.197037
164.181152
156.290451
174.202744
133.336426
165.030548
130.157288
130.741257
150.686646
142.292343
142.584381
150.082062
161.457123
123.819107
161.231445
141.815491
158.362686
146.023636
152.875519
144.006439
154.075653
149.970673
134.839264
125.092888
149.476822
130.729034
-13.099339
149.114990
156.582199
162.589127
147.718323
136.782761
142.387955
118.656570
-12.987348
163.964386
148.910187
134.449661
151.975464
171.838104
154.490189
126.653069
160.366974
154.836395
138.867905
125.709259
22.319082
147.556122
146.244415
-29.092087
143.479828
146.145172
139.333908
16.431343
46.097462
-152.515076
32.211594
-145.258118
-162.337250
34.197170
139.132477
57.577110
57.012455
142.838654
152.398407
148.130051
151.346451
151.147568
128.862976
123.239502
142.498550
164.527679
144.608780
107.237244
127.866096
133.237335
-37.307938
-36.131020
143.578415
112.230713
142.468552
144.851578
133.427841
151.750076
114.056961
148.390335
137.928497
136.081741
154.213242
138.144455
144.107346
141.003708
159.350769
137.679184
35.572266
28.966265
-43.041569
143.208649
150.383087
155.859421
155.804031
175.419159
174.240265
139.470047
137.034286
142.273926
151.609680
139.392532
-35.703899
144.900513
150.906143
150.543060
134.861938
131.492477
136.481339
157.424438
144.839218
163.923065
138.884735
118.987228
-148.964691
145.338867
135.158142
161.987747
150.513214
176.281677
46.100922
7.239447
7.651861
-1.160958
-9.240035
-12.723462
-23.815920
-35.166203
-11.240113
7.705636
-34.273483
-25.848328
-10.994974
147.425385
161.272705
179.398987
126.684006
145.440857
147.391632
169.070602
158.928040
141.958359
140.322983
147.527206
-23.242199
10.808623
-33.783447
3.293901
10.178228
144.922821
151.104462
135.600189
148.899857
151.526001
163.824448
139.188477
148.416199
147.587570
138.525391
137.874664
145.489639
118.491615
165.534241
173.677261
153.491043
144.609055
163.282242
-5.646113
11.742322
6.062621
-15.497664
149.193802
142.784195
163.525314
-9.895905
-43.224613
-29.230301
2.204691
-23.988111
5.095737
-20.794703
144.950516
141.842834
150.016571
144.030380
154.336090
124.614296
138.314880
170.252716
176.849792
161.486679
154.321106
167.959244
144.408173
139.599640
131.784622
157.281921
151.689819
153.382889
-42.677967
-38.030350
-15.635953
-23.511480
-15.739243
13.955350
-2.159395
9.404541
8.898875
-5.495902
158.780090
135.028015
154.681335
145.933975
146.172867
153.066635
23.420170
0.725237
-4.990729
25.209476
-3.373884
48.740761
132.747009
144.735443
34.777882
63.937778
56.125275
108.229729
147.175079
146.861923
151.689545
159.888046
132.069656
129.870804
141.718643
147.968948
144.879349
154.116714
140.408386
158.799683
148.611969
-13.659529
-30.408394
-1.952943
16.570984
2.220701
128.881744
138.191711
161.511047
-53.972469
124.222649
151.252350
158.037033
156.955521
139.414581
161.037521
150.733566
157.921860
22.229118
-37.579056
-4.526406
33.781704
138.288513
114.312088
157.078354
153.989395
121.537689
156.340637
107.016396
24.266239
16.551407
-44.184975
-39.082623
11.738999
156.479752
155.304932
167.144226
126.614227
156.714951
158.742279
164.511902
164.750793
141.715546
146.279282
143.161530
132.092438
170.384247
139.264359
133.478302
148.464020
167.402374
144.823792
116.333511
28.993254
49.993099
130.626083
172.458252
114.981773
143.296234
130.168701
165.536835
-45.601433
-44.184803
-57.096024
-38.082954
132.172882
149.854858
147.005630
150.685486
133.597015
138.899399
0.297394
-36.032921
132.633759
0.812770
-2.864779
6.873922
21.067408
147.936691
131.186630
-10.331025
163.707306
143.693314
144.435471
130.037109
110.917679
132.315506
9.996034
-0.171320
-41.101547
16.083481
-33.221363
33.483124
-24.615421
-0.407344
-39.357456
-29.072674
3.095981
13.433527
-45.524429
-22.320593
14.371998
-20.314398
-22.184357
-4.818368
22.270075
151.097168
148.760254
151.762878
164.718338
139.776855
136.727264
159.530151
149.756927
154.643127
165.532654
145.983932
118.865639
152.966507
143.740799
155.007980
-11.608142
-14.018141
4.262413
-28.384882
0.255644
11.987502
-8.851639
15.637879
140.396759
116.439308
142.624023
125.355247
134.035156
131.013565
150.188889
127.948250
142.138550
146.061890
127.736496
22.221048
-6.909980
-17.949665
-44.703655
-7.851555
-49.863052
-53.298489
-46.300762
-63.869881
-4.447349
137.191040
128.572754
2.075751
15.379780
23.111807
13.572780
-38.514008
13.105049
56.184929
5.650902
-36.109432
129.693542
120.728477
135.416718
159.126389
152.986237
147.110031
173.473267
137.624695
141.682999
135.558746
10.110889
1.321158
-42.214928
44.039600
-37.101772
-23.836878
-13.994478
-52.130833
-41.847969
-23.069784
0.401538
158.349365
164.861084
148.107635
27.014038
122.183632
161.010300
170.861557
137.732620
139.792572
140.099762
153.627258
148.839615
135.951920
141.100922
166.903488
151.181824
122.259071
121.985558
154.226212
138.618134
104.840698
166.008499
160.447647
137.018143
153.003845
132.446793
139.929230
150.842575
147.960129
142.637085
148.277771
171.259033
143.431824
165.375778
143.790070
106.664902
144.706131
144.564163
158.673584
157.312164
150.982819
166.299698
147.742981
119.853119
122.359688
145.141312
137.003677
174.461929
139.292313
134.145706
148.244812
147.375290
134.267532
158.006439
127.187653
-39.156727
-45.478859
1.800267
22.739779
-10.210279
14.814910
59.011822
145.015427
-166.457458
140.292480
144.740906
126.896927
140.742889
145.129837
147.566498
133.045609
135.134201
143.531143
138.384872
160.984634
146.897232
151.733246
118.361435
149.612137
147.536591
-14.184790
132.169693
147.876205
135.585770
123.354317
109.315086
139.141708
178.179718
145.593582
152.785690
152.324524
160.426361
179.876450
157.121750
139.159882
157.768875
114.482979
158.708740
156.164612
155.777588
136.201202
154.045074
153.192032
164.541336
134.264481
135.752075
144.263947
6.465688
-38.422440
137.630402
156.005768
166.211304
131.738708
132.007431
155.690598
132.412476
135.755737
136.867889
147.911957
138.705765
144.088654
138.255936
161.835968
165.428391
155.227814
116.119560
154.553177
137.334381
138.666901
154.559280
148.781235
142.728516
135.180832
137.213165
153.759598
122.473961
145.060089
131.080490
-93.761200
139.777771
164.843170
152.066589
128.477905
-7.684416
6.998548
10.425112
-41.367737
2.609020
-40.407963
119.429482
142.891205
155.040512
133.566315
148.319305
151.349289
150.156586
162.378952
157.565842
158.226669
116.658371
143.150055
130.022339
125.186966
156.930008
169.608902
-1.218525
36.880081
-48.077820
-39.337158
167.829483
164.162918
138.855331
-125.356201
119.211136
156.701172
160.163040
-18.703848
-22.918804
50.651627
-14.964877
0.211218
0.699136
19.816002
154.729477
165.805450
137.410202
117.842857
135.311417
132.178101
134.593140
168.289032
149.311127
150.760849
141.460007
139.907837
131.599915
145.601364
0.576412
7.549954
10.700535
25.839867
0.074019
-14.161232
7.747598
-17.575764
163.354385
144.324509
169.479462
120.591835
146.863831
149.450562
148.423035
156.595322
136.581482
140.199402
15.101020
-5.571758
7.951298
19.146534
-25.665403
-43.766930
11.470318
-21.893572
-25.910866
-48.066666
27.119194
9.459785
-11.501086
0.902873
-37.697536
-67.653328
-47.371025
-12.492945
-42.900948
160.260086
178.701691
136.733765
138.563904
145.778137
82.740013
-165.418228
-131.869308
-167.886078
-128.549454
-179.792511
-164.361511
-156.565811
-118.426552
143.774979
38.676079
-169.098679
20.026302
-179.321594
-160.130661
-170.688995
-124.405876
-158.156769
161.172806
-113.342064
19.209190
39.892952
116.156853
170.891769
147.384140
-4.028565
160.765518
125.055977
145.062531
146.330978
144.214157
145.077805
148.817810
131.262344
152.599365
155.678955
120.439972
119.984833
164.619843
131.762039
154.318283
175.180847
128.047104
132.625595
132.477386
166.668777
157.197296
144.623749
144.315796
144.946671
27.409307
-33.040192
5.430690
4.150674
-30.215605
-11.007770
-22.891314
-8.130017
6.571965
-19.437710
-43.848049
139.481232
-15.753438
-21.623106
26.308512
-38.289158
9.889365
-7.025515
-21.772268
-13.926347
116.507187
28.811533
149.564972
140.615250
127.875092
120.145752
156.268204
134.933563
143.397736
161.218567
130.105789
172.387711
143.966049
145.806870
128.637650
139.692276
157.198746
161.092758
173.988251
154.448761
141.799240
135.658936
151.438126
159.084564
149.254105
155.875229
165.213013
147.731552
137.306900
115.054901
145.777969
170.382629
110.586029
166.785629
143.935059
-19.008686
-7.478163
109.500626
167.457993
170.181915
-23.861498
5.057258
-22.284101
8.463967
-4.388249
20.774395
12.124211
-23.827572
-36.350281
-19.010164
26.685993
24.581038
140.603363
153.326614
147.685760
165.384216
156.596481
149.076172
116.095818
145.486038
145.846252
146.234253
142.155762
151.352249
139.428696
139.786102
152.977020
-47.956196
0.824482
-3.479809
19.366909
22.296221
12.706441
24.467299
134.459930
128.034546
155.574234
147.874298
127.157776
134.013077
137.327850
151.921005
114.612396
168.404465
125.402351
149.235382
123.533798
157.891357
156.082047
124.324951
134.936630
130.309647
144.440460
165.758362
110.989517
130.864365
149.565338
141.717941
146.067352
146.542374
161.604996
141.396759
139.570816
127.078461
135.755569
134.520264
158.989899
149.088577
144.163727
158.617355
142.582397
-174.025604
144.206909
147.948669
153.755615
46.652584
11.672747
34.296822
25.794901
156.511688
148.870087
158.275436
167.116852
154.358887
148.764633
18.172373
154.646194
151.972519
141.964066
131.210419
171.612106
174.154800
160.463943
138.030609
134.745117
144.726410
145.712692
150.965607
138.837448
121.292679
131.904663
161.889130
145.046906
176.130356
137.407944
118.724693
152.719467
168.229095
144.607330
164.040314
124.350128
134.450790
151.423279
150.944717
148.354019
139.910004
150.413895
140.293747
125.010132
145.380234
117.418900
121.227821
133.022614
132.715439
140.722809
150.412613
121.067230
124.819054
155.939392
141.993896
173.540283
145.226318
134.927795
154.886002
132.207428
143.560349
133.441895
141.183853
171.710739
154.926727
142.533020
135.836060
160.714630
165.143494
149.802460
121.113319
131.621811
141.741287
153.646133
132.192627
165.739761
133.984756
138.390686
163.132889
127.701065
147.616684
153.684769
150.184250
174.493973
136.762161
130.251205
131.751923
145.031891
146.959412
-43.014774
25.307934
8.876616
13.353575
151.074265
4.096677
136.093689
130.534531
165.121597
126.936134
162.339447
125.945557
25.749905
-34.143211
23.020597
-35.004044
12.620855
33.563431
164.007278
149.319641
130.444122
163.034088
163.989929
146.643967
128.595306
155.269073
117.768791
140.913605
149.581696
162.881363
147.074890
150.298737
135.009521
153.321259
147.142670
134.601929
171.489487
103.784966
170.208069
129.800308
145.077484
153.720840
125.118050
153.661346
167.387314
134.315872
141.526840
-168.035583
164.800797
151.121017
141.635620
127.858650
118.387672
63.629494
152.467087
152.628311
126.376961
163.180130
147.418671
141.125595
138.065338
143.556122
139.125641
158.894028
118.654160
115.823853
140.125565
157.921860
144.512131
138.404999
130.929413
142.720917
130.351593
134.251678
121.976379
157.884735
92.683823
134.287247
164.150894
156.165390
158.180893
160.372635
153.377304
131.156448
161.128067
147.222275
153.278564
111.230469
128.319275
146.681549
170.326706
84.041946
117.776390
120.723503
27.442078
6.234921
-13.546824
11.827516
3.810536
4.760410
-12.070501
1.480548
152.533478
150.226700
140.406845
35.080784
-0.925561
13.800681
-4.499192
-8.045032
-15.374719
-11.711321
-13.950492
-7.678053
25.951344
-40.357136
-43.385296
-45.320641
24.144556
6.611888
-5.811598
-9.381440
146.057800
173.606583
132.871582
117.761253
157.761139
122.623802
124.846375
138.519775
140.980087
157.611694
-15.987742
-19.179731
124.830826
151.441467
126.327919
135.845810
161.220764
133.255966
146.555313
146.878540
137.928986
136.694412
159.312225
153.485901
33.938332
-10.403234
-57.526447
0.019782
168.458984
178.259521
136.293686
137.567154
152.936234
178.458694
167.242920
157.257187
139.683258
154.160400
-10.139795
-56.120682
-1.184321
-2.571463
-1.630509
7.317779
142.203552
159.759903
149.841614
171.368515
149.642700
131.460983
162.768234
67.435982
-35.968151
-44.027210
127.593651
145.191437
162.483017
138.314285
150.127914
170.219421
-167.240250
145.908875
150.605118
144.421188
142.781158
156.517212
-34.229366
-66.821815
153.953293
153.269653
146.320435
134.064499
150.404663
145.112640
128.882416
136.980148
137.705460
137.266785
112.127167
128.870316
134.956665
139.520187
149.362930
127.687645
144.356339
118.627975
166.393433
146.599670
15.251160
149.992661
0.872676
155.078552
171.905655
-147.404953
-160.617004
-154.244766
34.938389
28.107660
-50.782272
-176.773590
-144.400620
125.709747
147.196060
166.783173
131.525391
127.518425
149.165726
-157.877594
145.200882
158.034149
147.329651
134.532333
124.390030
120.563980
154.623825
137.682999
149.120285
153.398804
144.108139
159.946136
147.559113
144.747375
172.846756
-18.927418
3.420908
-14.236165
-34.075352
-47.384762
-29.114349
-2.837935
-8.818086
-3.914116
16.779404
28.780333
4.656356
-13.586321
4.448758
3.821569
-39.510818
-4.380611
-25.859838
143.064987
143.770035
145.640717
167.856705
149.877869
167.593048
7.089583
2.448486
13.815619
127.074379
150.890152
148.329941
-153.276077
149.636993
157.659683
124.544014
162.898270
146.739639
148.502136
162.657181
154.775162
157.283325
142.579239
127.636818
144.404144
166.338516
173.347824
139.126770
161.475693
164.045883
142.309280
134.540726
143.207993
157.710327
14.228581
139.583572
161.893921
-13.698549
4.094573
0.563018
14.126181
-11.277895
-8.319728
1.870953
1.847691
-58.849045
26.116774
-42.170994
-33.617554
-51.447590
-10.726052
-9.095976
-25.346077
165.505554
162.241287
158.027466
165.092392
145.216278
130.067062
155.041672
117.470642
4.504717
148.090332
139.990723
149.373230
-35.989277
8.192445
-13.878262
-25.895262
-19.576746
-26.096634
-7.549512
48.876659
145.169800
155.817108
128.284912
151.642792
139.020004
152.936035
151.680496
154.073090
138.692444
124.383568
139.699219
143.462372
155.047501
-20.808655
-33.784763
132.103317
146.992523
161.573822
-34.326275
154.302277
143.869705
156.047318
-41.498566
5.857187
-0.849958
0.564059
-53.407318
23.752333
0.960219
-38.509083
11.437005
-40.504097
89.001610
142.627594
141.750290
152.990158
147.376190
144.763626
-139.644653
135.575058
156.702271
155.547272
144.624756
131.682587
144.080231
151.157318
155.053986
145.080856
161.622437
154.073242
135.292282
154.390320
137.976669
154.423874
112.902489
153.900116
152.562363
168.174347
158.880829
144.987076
145.347198
138.816574
140.522781
116.337059
-19.870811
-38.331387
-34.143497
-2.535204
-26.234510
12.081504
-18.988430
17.407148
53.040951
-28.813347
-18.379181
-41.289364
149.372116
152.995819
146.902740
154.575012
95.664078
131.617813
150.620605
36.074898
152.876404
158.951477
141.493896
27.637037
-21.677301
3.924408
-6.638174
7.151133
-46.412624
-6.268008
-26.609125
-47.114124
177.975494
170.079865
122.948929
144.493225
148.434372
168.575943
158.792023
156.679611
139.985214
107.888664
132.411575
151.263306
137.721390
170.530930
140.514816
174.373306
142.135696
139.124557
127.127228
165.472473
139.882568
149.960236
-9.673147
-0.931462
-5.041622
16.829525
0.769740
19.486561
-34.383110
160.060150
154.630554
154.451843
146.023666
147.860931
119.699890
171.351334
141.423828
143.562653
144.135330
160.589752
158.520920
115.763779
131.556854
116.544601
127.957878
156.238007
141.541626
164.883377
-12.434840
-7.801950
149.157669
71.697449
-102.673309
150.868103
4.818572
17.584244
2.775163
140.829285
149.785706
139.480927
158.740753
152.559998
128.116577
138.524460
170.793701
149.707870
137.940933
150.293045
149.064301
137.954315
147.398926
145.759644
112.128807
138.308960
161.081421
142.980515
168.563080
155.738556
120.751648
131.995331
149.512650
135.920425
136.790436
167.520264
126.296516
157.553741
136.387527
-11.171330
3.234040
6.296502
-28.499615
-18.686504
21.747421
140.664139
17.249468
122.874062
150.318558
136.271912
169.710007
140.156342
141.604980
169.507812
150.929092
110.385010
140.185028
169.375137
164.366837
153.813156
112.508545
139.641388
139.046204
163.561783
130.126480
123.327911
-174.418015
158.239792
149.869125
125.257080
116.789070
148.442398
148.296570
138.570602
162.518661
169.631287
152.545441
157.356705
157.154800
151.009430
135.093826
135.169373
143.372849
124.981926
3.164587
135.264328
154.035263
151.130219
145.396469
142.772141
156.152023
169.269272
133.080811
-17.194149
7.088697
28.639782
146.986893
145.394089
130.523117
150.774094
125.299774
164.055786
123.573235
42.791565
153.448257
178.157074
133.989182
134.995407
154.319290
147.831482
160.265198
138.847198
144.681976
124.014687
165.554535
158.923447
-157.140945
5.677614
13.293765
2.536902
-15.265395
-33.810215
19.511995
4.478596
-13.340498
6.647148
158.211960
99.795464
136.972656
137.719696
133.937531
150.616623
142.983994
-65.717674
6.909498
-11.266539
-37.704353
151.256607
130.088486
165.974091
139.807632
114.255379
160.984238
170.521408
165.057877
145.431412
144.631500
1.476312
12.854182
-5.131295
124.162750
133.148544
151.234528
153.886505
132.344620
154.365021
165.675873
106.427574
158.297485
138.219910
178.829300
145.467804
166.660110
135.337448
127.841789
157.527191
144.808716
139.422012
-20.629930
-5.710588
29.680288
-28.989309
10.243575
24.726480
-22.330769
-0.137056
35.625027
127.109665
164.068680
145.184677
144.843445
125.284981
156.326553
130.903305
137.600067
142.032440
106.683815
163.089478
154.207138
19.484402
6.053625
-38.685059
-15.332324
-47.038513
-20.301035
-1.483057
8.316187
-20.163998
-11.276672
130.532608
147.822464
135.040298
130.245712
141.372421
129.830322
138.748215
-28.632385
-42.160561
7.555358
2.140917
138.911392
134.341766
134.569748
139.445953
128.947876
165.736633
142.492676
153.993317
144.380417
139.694504
151.276138
146.245834
157.842133
128.047333
160.084900
160.224243
118.456841
148.059036
157.133377
131.294144
143.007782
166.278732
125.082069
133.893005
116.509659
154.259949
159.878860
154.319138
124.058929
135.027771
158.751617
141.794006
175.205750
135.989426
163.078537
175.276596
144.963074
150.836304
129.978363
148.706924
155.849960
136.078796
157.457901
136.094193
139.500595
172.539474
157.143219
149.391510
155.105072
141.089584
147.635681
156.257156
107.787498
156.703537
143.487747
153.986298
162.909897
148.958069
146.938202
156.747116
-178.203537
105.120285
175.194046
145.447296
139.113480
148.476517
151.649979
133.840393
145.804901
149.561203
165.950363
113.899506
104.118614
131.062286
144.585205
151.687103
154.337555
159.790787
144.449432
148.919373
145.209656
140.872910
123.886101
162.147705
-41.250156
-10.719243
-23.640224
84.713844
150.266235
126.762650
150.923843
145.392578
127.876175
153.081818
143.028778
165.015701
138.873825
142.221573
131.264648
121.858627
-1.746188
-36.349949
16.966402
-3.664205
11.294577
0.052339
43.847073
7.867363
-43.967411
-19.956551
-46.263660
-32.176311
-29.653278
-36.838272
21.866999
-43.440220
-7.847329
2.418727
-0.389668
-4.635021
7.622025
-48.060333
16.931715
-40.934204
-13.190357
35.602730
112.953316
162.979828
-156.641769
129.389877
145.343002
140.873825
142.064499
179.093445
148.388504
-163.884018
65.634964
-175.851852
-157.259003
-154.084930
29.629448
51.316273
14.932454
-41.154392
17.532692
8.891962
5.312642
-15.791193
-19.525427
159.406998
110.565590
121.680496
126.089096
135.213989
80.547844
170.605392
155.210678
158.191284
46.332195
43.951412
-176.123474
18.645443
-145.662109
155.395203
8.300636
-151.712723
147.475082
125.580574
-141.382492
-152.558136
-165.958481
167.207520
8.865410
175.978867
137.691467
131.632843
133.234589
148.805847
140.375336
128.169815
130.097626
135.217621
156.346161
145.298584
144.910690
157.149780
159.013992
58.583649
-40.253174
21.697680
-21.811558
135.330383
116.886467
153.714371
152.702286
131.472046
174.792953
155.255157
144.643356
171.214401
142.774017
2.529329
-129.464935
-160.080307
166.851151
-157.462219
179.821945
-147.959381
-136.389664
-148.510300
-161.596909
-146.171005
-171.995712
163.199005
147.627411
154.858582
156.915665
142.290756
152.698975
170.693344
151.196625
126.908051
176.151917
145.797272
160.667389
142.181305
133.842819
145.809265
131.626923
140.547821
157.129852
130.029495
136.288269
144.340088
136.745789
140.310638
112.332123
156.161362
152.616364
146.646042
155.176743
149.762558
121.313438
166.210312
134.143768
160.657089
139.001648
127.434097
146.097397
139.195999
143.086823
137.191086
160.304459
144.822372
127.470436
137.893051
150.334793
141.089813
160.196213
153.714127
112.506241
162.326538
110.308212
142.073532
157.698120
133.048386
153.420502
140.166122
-2.040472
6.209367
154.611847
155.582443
137.036636
151.067902
145.361191
165.919907
127.590416
153.702484
124.749084
158.075775
163.690674
149.645416
151.238678
158.365036
142.564133
154.640991
147.035156
141.263580
158.850204
146.577774
-149.733185
-148.229935
-168.494080
11.803533
34.652828
167.998978
147.102921
176.801682
150.917679
160.185577
164.149811
153.328171
144.455765
160.100525
143.935715
16.588793
-8.417366
149.771103
-12.389463
146.326416
136.962128
129.758347
105.852493
163.039612
144.720993
143.063248
153.346237
161.274155
160.649811
143.575638
132.650787
14.257397
147.719147
162.011948
161.049362
154.008224
114.727989
163.867172
158.794571
127.319733
146.232651
136.554764
142.220703
149.578445
143.588638
141.180725
135.086090
133.489868
122.205467
138.345093
158.057602
152.838745
131.791382
172.970032
111.698616
145.572052
138.643402
150.522675
156.380371
146.527008
154.104660
141.656036
152.187378
144.582092
116.244652
134.447510
151.933945
150.155090
145.401749
134.480850
155.332489
120.860657
134.727722
125.846939
150.964172
144.032288
144.098801
161.379272
160.781372
149.670303
2.834347
-40.095921
-24.161049
-47.882427
1.391423
13.399307
120.361557
138.130081
169.863083
135.601151
132.473618
163.904007
163.231812
157.713943
133.523209
141.975586
160.070679
156.190521
140.660583
140.946213
145.536743
-3.312393
14.868346
138.365204
147.957169
137.256241
179.217896
122.441994
130.122009
122.915993
144.460495
146.156174
164.474701
162.018311
163.465637
150.729523
0.444554
136.450180
159.605362
159.130493
19.116722
27.872646
155.142578
146.239014
133.409531
149.210678
144.674393
113.113441
143.458527
142.126556
-147.199799
174.991852
-129.367630
156.201187
-154.615067
-162.000458
-151.676559
-130.468597
-153.362457
144.710648
170.675751
134.033661
113.536362
123.316780
163.883362
-6.075347
16.720142
55.895741
-17.732494
146.784576
133.998062
38.546337
-173.712372
161.929169
144.388962
136.244858
157.489227
173.026093
141.952225
141.499878
-11.015244
25.421848
26.174835
36.144604
146.102585
115.661423
-160.281219
40.563900
28.345589
23.907627
150.848221
141.655975
166.557495
178.871689
138.893097
157.594360
170.723465
151.357788
150.143326
137.680328
152.955353
20.334229
-53.873241
-38.254154
-32.564743
16.690428
-7.684772
22.855993
-0.722263
-58.485413
-35.122837
-42.946548
6.979884
14.054498
-5.787873
-19.846041
135.606339
132.963211
152.193253
150.277863
171.154480
144.131744
146.931747
142.544220
139.630798
-50.590347
-8.589793
1.951640
-5.804882
-39.076923
9.970799
-50.331871
-46.486717
152.037552
156.571777
161.404648
158.880295
112.914078
145.572235
173.198898
144.424759
147.037170
17.831112
-21.364502
162.429459
173.429428
158.046646
157.145248
175.941116
151.197388
142.620209
153.005875
148.089508
155.348358
157.350281
159.832413
170.071487
148.957016
123.090523
159.522369
4.840719
-29.243036
135.124695
132.984558
133.621063
147.286514
156.315521
145.118790
154.524490
135.852402
140.938705
163.537048
141.782211
135.823746
122.002365
168.764725
161.991699
148.444366
152.501129
98.531097
148.780991
121.928047
148.315277
142.256165
153.698502
149.444168
166.344376
-13.670920
159.982269
150.104523
134.459534
-5.822852
-11.927934
-22.372564
-51.142780
117.815048
136.794373
140.010025
148.067230
128.384796
158.968399
174.162109
70.550262
-27.174852
163.874619
132.353409
169.162582
138.476776
143.258179
132.120178
136.185699
162.686981
-22.792870
21.060091
-5.261831
-2.535513
-44.787434
-29.521271
15.594187
-5.469666
3.500118
-33.337234
131.625397
161.336914
142.329224
121.151978
159.686310
157.319489
-172.529388
148.704712
143.490829
162.400055
142.270187
47.115597
21.271334
8.200613
-21.508966
8.247645
-21.605350
-5.729058
140.009171
129.580490
150.227524
147.172119
176.789093
152.453339
145.093033
-15.639197
-5.460630
-34.494385
-20.446411
9.194794
151.729782
139.748535
146.650513
140.378571
147.505035
139.083954
152.939407
133.348877
150.000946
128.922073
153.279297
130.726761
165.516266
150.077972
169.949066
125.694519
137.821030
152.632462
144.476913
141.747284
150.553925
119.547470
115.002495
146.245590
147.898132
146.644730
138.794647
177.540817
154.159515
147.610931
118.979645
113.842346
156.634430
131.469421
171.177841
143.118530
132.875702
170.388367
139.843048
122.691628
139.362900
-177.262115
165.572708
132.857468
141.771988
149.325577
-2.798763
14.459530
-47.874229
12.842003
-37.493847
9.066073
10.858317
-6.188303
-179.443619
122.007538
142.579758
150.891098
137.395905
153.270309
147.103516
139.813446
179.601883
168.481171
148.805405
156.349854
142.613266
152.490433
147.351166
135.628021
129.676239
135.671982
158.859238
146.153793
154.658081
135.881317
146.263199
168.441284
51.461231
26.355522
152.140701
163.635742
137.703079
164.778732
144.668427
149.035736
149.178940
125.498070
151.795242
140.413559
152.743332
141.764755
132.941864
149.469147
141.676117
127.334251
126.273331
110.379311
150.060593
162.806519
139.277252
174.944046
123.868477
17.631300
17.583057
146.481155
161.417938
180.000000
-16.089533
-2.619204
-46.811810
-28.618685
8.471899
-153.893219
153.460846
133.743530
146.031586
143.922028
145.860184
176.107193
122.524353
29.050934
-161.781403
103.186295
-162.851089
-147.234482
133.950287
-89.568771
41.704048
149.209030
129.616486
-1.682955
11.265403
2.314945
4.583428
8.946281
8.753379
-19.411669
47.747623
-3.240632
153.350739
156.765732
154.106903
135.677750
169.776062
107.482437
136.957275
134.091583
148.925323
145.625412
143.434052
135.665848
164.776855
142.699432
156.923065
157.529373
109.071045
173.073792
146.975800
92.576630
93.341476
126.881195
124.260857
145.229218
143.566330
130.453079
139.691452
145.138657
172.375000
156.700684
153.636871
154.162354
11.058217
41.681099
-38.708290
-70.560822
-9.976143
-7.386259
-21.864870
128.557678
158.283951
139.480896
134.671371
148.170654
126.115204
149.601135
161.515579
133.816849
-41.223934
8.109029
19.255327
-39.443436
57.977360
-41.631752
-42.735573
-15.080635
11.699134
12.599081
-30.069521
19.005196
10.949202
-45.640327
-23.651463
149.733948
145.899902
144.610001
169.699722
139.193054
144.525757
143.816895
147.847305
140.816223
146.980179
128.659744
-166.034805
145.223526
-177.930374
146.262695
168.288879
149.945969
153.638901
12.493687
55.403694
-6.290926
154.462585
145.495377
159.709198
167.167999
128.742905
109.751328
123.351418
152.350967
105.103081
152.821030
112.791733
165.278809
148.687424
147.949966
161.735321
-49.214008
168.397537
-35.582184
141.183212
140.744247
140.552887
151.587082
160.416260
-178.444931
138.100250
163.450546
137.434982
157.486252
122.815536
150.484192
125.112091
135.842102
18.914190
-22.607508
7.002246
124.718758
165.120407
166.727722
145.619537
129.163025
156.798691
140.682159
109.737610
154.767303
142.364136
128.933350
152.844818
160.217758
154.859238
156.662354
145.104324
158.064072
147.440765
134.921936
138.525162
145.116348
133.394989
154.001938
-33.858929
-22.045698
-10.140648
-4.421332
20.271612
-12.654945
-43.313713
-20.572979
114.175117
163.468185
130.772858
40.774647
0.180226
131.544022
-170.112595
18.986162
158.967438
152.078094
146.687088
159.164688
148.778809
125.615616
177.360016
119.825882
4.561839
-3.549444
126.543510
166.233536
-23.931463
105.051819
141.952225
141.824722
117.732864
144.192780
149.466476
156.055237
111.018173
160.892776
152.448135
141.538071
121.178017
146.617386
152.195419
159.302551
147.790268
-37.743141
-26.389885
127.691635
131.741028
143.718140
138.593323
140.462585
120.214355
-39.972713
-12.341605
-32.699913
-21.423344
-34.151615
15.078969
147.202499
137.996307
4.888482
-11.773795
-39.779068
-3.166999
22.835041
-30.138649
-23.917627
-38.567551
147.609894
148.919922
166.260162
152.370392
12.173461
-22.762384
-50.994030
-38.219845
20.168110
16.127371
31.838236
-40.434143
7.409070
1.062752
43.367683
154.336060
152.222321
151.576202
148.242615
137.303497
151.010574
170.539337
143.957489
123.597374
173.204483
144.289215
133.271408
167.289536
150.257370
160.923981
150.565765
118.363647
159.082596
150.987762
139.645004
141.240005
142.324341
160.511642
142.531967
138.032089
144.378494
154.547150
140.844742
126.578766
94.441086
154.436081
130.284225
146.328293
138.753510
143.911591
138.821106
141.870224
130.711044
-16.417524
-19.456276
147.796188
137.423264
148.847076
159.904999
168.716812
147.086594
161.380447
135.341644
136.517654
17.220699
-0.864567
162.743317
153.648239
162.969910
150.417801
163.235611
173.264679
93.740341
161.652542
124.084869
124.201805
157.469162
166.042557
110.368332
160.001053
156.131500
108.387108
161.189468
155.920639
170.008652
140.249680
133.921906
87.518402
127.342804
123.765755
135.769577
135.549454
159.252197
158.101761
157.143005
139.774872
146.096497
162.820679
146.698395
160.941208
28.273823
-16.114258
71.448174
110.221428
152.806702
147.443161
140.428070
142.811905
135.421143
121.908669
147.092178
147.273682
147.116226
164.003891
157.566254
131.451508
145.237045
150.630249
140.483078
155.471558
141.989182
146.293533
169.551147
122.848625
134.113663
145.166595
131.046387
115.355110
140.924103
134.605637
145.560593
139.215912
144.062546
120.999886
139.598770
138.376572
164.719986
156.146103
133.397339
151.869675
159.924973
161.144272
149.494232
155.277359
143.616074
-179.638992
136.278748
151.660934
149.397888
145.827148
36.250656
128.146500
164.874573
147.017548
129.886551
135.912903
176.124283
130.126221
143.995209
147.613434
132.273010
139.824478
137.496155
166.058029
157.250046
130.442123
164.186096
157.106857
133.040665
132.146225
167.329971
136.779236
164.430710
129.797913
163.704529
28.268393
-35.331856
11.317518
42.564064
-36.145061
-2.974667
12.830136
-49.219090
-4.736731
-35.271530
-42.211777
7.668206
154.033051
124.286255
166.757202
160.884735
144.083237
126.363846
-24.061213
157.234390
145.320023
155.533356
144.484421
135.465546
153.512894
151.566956
142.573669
161.363571
126.706802
148.679108
163.345200
-23.634731
-19.448256
18.567822
-6.695330
-27.000780
151.587540
161.925293
147.986115
103.785187
146.690933
153.046204
140.483002
122.320419
176.243179
153.123138
150.063400
139.089523
150.864944
5.543230
-6.830471
9.849896
0.678685
-41.049782
-29.852467
3.581351
6.403615
-173.111221
-121.816734
-144.322449
-140.529526
-144.066879
22.635796
9.342075
49.459553
147.872467
140.102798
47.516132
152.637146
150.186447
162.640274
144.797409
132.854172
139.948746
164.548508
174.961365
163.627609
125.400955
131.192184
154.905762
128.591232
156.467606
148.785995
141.852615
132.562164
130.563675
105.782524
108.093842
123.966957
113.106842
174.217911
157.592712
137.638931
-31.113153
-37.554630
-3.867967
-18.731348
11.760198
-17.026348
-49.422897
-21.645706
-22.673441
-16.449623
-24.674128
-12.307606
-14.723626
140.978287
-37.452278
-14.469401
9.242055
142.150528
3.763691
118.788483
152.759201
140.366226
156.327271
147.106018
