# Supplementary material for: Comment on 'Valid molecular dynamics simulations of human hemoglobin require a surprisingly large box size'
Source: eLife. 2019 Jun 20;8:e44718. doi: 10.7554/eLife.44718 (PMC6586461; doi:10.7554/eLife.44718)
Supplement: Figure 3—source data 1. — The zip archive contains a README file describing which source files correspond to the different panels. [file elife-44718-fig3-data1.zip › figure3/panel_B/box2/psi7.dat]

176.548660
166.931290
171.016235
139.072067
148.742020
148.426270
157.897430
152.243988
145.263138
139.145218
165.434113
146.983932
153.088928
143.544724
-178.389893
148.937729
131.109924
118.764923
142.798981
153.634735
127.797806
136.152130
-163.394531
149.292511
-146.843887
-142.269669
-171.031677
-154.952515
-176.979996
11.500932
28.337381
18.546404
160.632736
147.934982
155.087967
149.528809
152.532669
-177.554871
81.122437
141.240677
152.827896
137.984131
150.113571
171.936722
-25.440098
-9.138628
-16.630785
162.398453
163.629181
125.534973
116.005440
150.064606
125.294678
163.941559
134.537460
160.058228
156.071106
174.271317
125.906990
138.872757
129.870193
137.870377
118.586678
159.562561
155.345871
-35.911301
128.997955
175.923691
155.372971
113.863129
153.835480
122.031593
156.301010
156.318344
139.788986
-15.998390
155.413467
123.820969
166.201447
136.778336
152.260971
144.944290
129.988876
138.705582
144.705124
161.118362
160.628006
149.170853
129.897232
47.096298
-11.456313
7.361753
1.273493
-8.145385
158.591049
127.435219
142.308304
167.204834
142.797531
158.744186
152.738190
178.400253
-1.120125
-16.657972
4.207566
-42.349388
-11.168669
11.036171
35.360722
-23.333374
128.564819
168.283737
143.970886
124.845306
136.036942
166.862488
136.025772
138.008667
146.947006
162.692505
143.049469
146.380478
128.734558
125.526245
136.574509
147.958817
114.939049
-34.720478
-14.739715
3.127938
136.259796
138.313568
155.889297
157.786209
152.184891
146.385406
20.303928
-128.292587
142.903595
153.265030
134.323242
138.046341
137.318054
130.303116
149.097595
141.881210
146.658630
-28.536238
8.944656
158.288452
167.768188
147.107010
146.303192
145.887222
148.265427
-169.675766
139.398712
134.749252
135.817017
135.265930
136.213303
114.947990
150.019333
147.094925
147.621506
110.235054
131.054306
116.760056
157.677994
-30.920750
3.575989
-45.791676
-46.175568
5.565423
148.990738
147.434906
150.230423
122.367928
138.166748
161.236649
118.769562
153.354538
143.585236
130.388443
1.358403
-37.502861
-4.487640
115.348869
155.408875
2.096578
-17.705721
8.349461
-32.278255
-40.719940
4.265031
-0.669396
-5.468125
4.661444
-6.078993
105.047806
172.262192
147.457458
115.441772
113.091896
111.919655
138.265625
158.886124
139.243256
147.622055
140.039902
135.073547
-108.633232
155.478928
156.039536
141.134903
129.373367
163.018097
129.725052
146.735214
145.375351
144.228760
125.502632
146.369232
165.884583
117.186218
145.219528
163.687149
116.078773
145.384506
142.308868
139.963867
151.355515
165.690460
150.058243
157.009750
153.882950
146.853836
109.921410
148.810471
148.001984
168.490082
150.574692
147.584091
167.735947
68.848259
47.290798
5.497221
21.314800
25.346262
42.075699
-169.659332
-171.315750
-144.670624
-151.269043
-160.063721
152.753067
55.413658
47.407864
12.537292
125.353523
117.511513
130.218002
135.550171
142.573029
152.587784
166.667984
138.672989
143.633926
144.801498
142.026154
159.950134
120.077782
142.061127
150.135727
11.838092
-19.171738
145.282440
148.425064
152.382294
-40.593075
152.271042
150.978867
148.378296
154.185089
160.337677
140.999283
11.482453
-33.826897
37.562584
-11.569040
-18.154188
-29.473986
-43.602463
-12.513073
3.477107
131.845490
121.075203
133.563583
125.345779
17.529381
4.850947
127.751343
41.443405
130.989288
147.770096
144.916809
150.670456
176.892075
0.184517
11.499458
32.669399
144.427505
158.829254
140.433060
150.868378
153.257599
127.256447
140.446625
159.433716
121.061203
140.366150
173.308960
154.775238
136.297989
148.452316
37.331486
162.406555
123.195801
4.249251
40.432003
159.866333
151.422638
148.695724
142.470459
154.782288
120.449234
139.973358
128.542557
149.799515
151.306519
145.051193
110.995834
144.584656
155.191544
-21.039001
-36.240719
10.450203
132.933243
150.554504
141.777817
134.436523
126.611076
146.222473
148.764542
155.615738
146.955582
147.540680
145.766266
137.025192
139.251160
130.651123
126.593369
134.074142
156.225266
137.960297
164.694321
140.994507
136.738953
163.111267
149.773834
167.889023
155.018463
139.348404
145.691879
157.154755
133.913849
132.227615
128.546127
163.589661
-14.083311
9.096279
30.493818
-40.786922
10.380288
21.583527
-21.200905
-0.509757
146.799149
172.859375
154.733749
153.703705
137.469116
122.264748
147.511841
145.995270
25.991684
-174.858429
-139.348251
152.138474
-169.400574
-111.438995
-124.744713
80.398102
143.502533
145.430389
89.520958
130.050858
120.740829
142.574066
151.707260
105.065964
166.868591
154.822983
146.069550
144.984970
142.086945
136.953232
165.973190
133.276428
155.954163
150.711578
154.266586
129.866638
-2.317649
-33.645321
9.358765
20.793808
-19.817724
-21.825947
-21.247665
11.262850
-57.367615
-40.170120
-7.353620
164.705948
147.370193
152.406448
151.612457
138.184753
150.333923
154.169022
140.903061
147.148071
-13.288016
-32.874653
-43.740105
-11.007090
8.791178
-6.367166
5.851193
4.116373
145.757370
171.481873
149.962616
124.075760
152.203156
152.209625
61.450848
127.641159
159.580582
137.694824
125.276451
151.085205
150.628677
149.717346
161.778076
160.866211
154.522537
150.230469
147.107513
145.418701
161.029327
173.322968
132.741409
153.339584
167.674393
128.400589
143.762009
150.462112
148.526917
149.744308
137.161514
166.830978
36.520142
40.162876
-144.408401
-151.508942
-165.893494
-155.470490
-152.419586
-126.186676
174.930786
-178.537140
127.768288
143.325882
170.332962
147.633774
126.069916
163.890854
136.375412
117.824776
145.427429
135.022034
144.607834
138.992004
169.657349
139.883591
120.092903
138.469299
132.584976
154.457336
142.468414
-14.115163
-7.442945
-4.612441
8.045617
132.964111
166.021790
142.849991
160.508270
144.676895
148.117538
150.923737
133.111526
177.241806
135.465042
144.365356
169.770676
147.414764
136.772919
164.991287
140.249008
118.552322
162.982422
131.401962
116.580833
143.660583
160.665771
161.949753
158.742371
142.677429
145.913635
143.399475
62.162300
124.119637
167.383209
146.730881
140.783173
136.979645
157.776657
147.264664
134.506424
147.426544
145.513672
133.159668
19.470287
155.042068
119.819077
168.312241
146.617981
156.273987
146.985641
146.068283
167.511902
142.994156
-16.802999
-46.402756
-19.181448
166.270981
160.796967
145.118668
163.556870
19.858873
26.174891
-6.390772
-25.430023
10.607306
-14.196477
-39.546547
25.721363
-41.767910
-30.277346
-41.721264
-33.609009
-44.083630
-14.734560
-87.161346
-4.562096
-0.027976
-45.210152
-17.702566
-15.754307
-30.812048
10.857865
-0.748081
157.294662
-1.089124
-0.889994
-1.126049
-7.085292
-82.557198
6.515898
-26.256954
132.066803
156.668869
-6.281101
-36.584457
-41.389149
0.498108
-44.342545
39.753544
171.342804
146.147583
145.854645
140.703186
150.058243
130.110336
143.900345
161.924316
119.296432
140.479324
150.105591
45.332771
110.696686
133.637619
133.816040
136.066666
151.437988
128.983337
143.454437
167.256622
125.648643
158.035294
134.392105
167.939850
144.220963
163.722473
128.987808
134.137009
165.849075
151.394455
158.212051
-13.041925
-8.280552
166.016129
151.696960
111.396057
127.565948
150.617737
146.604309
127.704491
-62.241776
124.516647
162.343567
148.733368
111.917496
134.730026
149.659073
163.810272
158.543930
130.154739
142.903824
150.983871
143.434372
117.379250
143.426254
145.737503
147.151291
103.626610
157.660080
142.923935
153.005188
-24.601528
-35.256805
140.235840
127.327217
132.429703
157.828583
140.623337
143.898178
161.974792
-11.674908
-13.182303
-23.333719
9.507210
-4.786428
-15.484378
-6.962832
6.188652
139.474426
161.999756
144.271805
155.488022
162.960098
150.927094
135.464859
120.099174
148.136047
152.348267
138.226700
144.860504
146.316055
135.794128
125.905525
140.556259
177.418503
150.977615
158.679428
128.171524
167.633789
103.975761
135.229767
123.091774
160.842087
142.980988
143.371124
148.595840
134.140564
143.242859
166.342712
168.937714
145.269379
160.814316
166.277115
148.601273
136.069214
128.254135
133.408661
128.806900
147.994812
136.712280
137.769226
130.424866
147.448669
-19.248386
2.271589
-14.778056
154.575882
119.524933
160.571625
161.933502
145.015915
149.248352
144.561493
153.462402
0.071326
-44.965828
-48.352489
145.679138
133.154770
130.797058
144.909866
133.257202
137.829529
115.695694
148.108658
158.414474
-178.668198
169.299240
138.413940
165.237747
143.175613
129.745987
145.993271
164.185669
153.065338
164.815689
142.724228
139.356613
145.283508
163.454865
147.835037
156.163177
174.961868
173.407623
110.525955
155.354355
117.849594
113.298813
142.027222
135.200348
163.587418
141.576141
122.412498
162.197174
147.515472
157.927979
163.415939
-38.824562
-2.273139
162.821869
160.163864
138.869354
135.877579
153.543533
117.654755
131.198486
137.161896
164.887161
158.634857
160.096100
177.378326
148.101059
155.295456
161.486282
143.174179
157.478607
142.466034
132.214935
170.003265
143.768417
163.367905
118.343033
153.108902
157.182709
139.485779
141.660156
132.386765
-77.429695
16.993277
135.390015
145.742813
153.426910
157.299179
168.270874
-50.346153
16.991978
-32.303558
-25.775579
-44.203960
-9.754453
-33.640598
-32.961266
0.186626
-39.949619
-54.209152
8.972749
-42.850376
35.162125
30.724720
0.499285
-0.608129
-17.533781
12.801392
12.674744
154.629349
138.643677
170.368256
165.901764
166.092743
147.398651
151.805206
123.202675
152.601486
155.007767
170.605072
136.951675
152.361694
136.414612
152.041458
161.593094
165.706375
3.901036
167.065933
138.384445
155.297455
125.875786
156.415817
-48.435909
-6.697175
142.009460
134.345261
152.753265
133.300858
11.676291
-53.863327
141.817825
133.674515
147.912415
162.202484
145.648071
142.967758
132.896759
139.439804
149.023102
161.932602
129.871124
142.729782
33.634243
19.492079
138.792145
147.034012
144.355270
141.894104
127.639946
154.891876
155.812042
5.562817
144.284348
146.753555
146.128555
147.413818
114.633377
154.223984
155.324005
136.742599
154.550278
126.754066
118.048737
145.071548
127.665764
149.360382
26.218891
150.844589
165.150558
138.277115
146.381165
141.482285
155.826065
148.235184
148.979553
158.252655
140.483429
155.911636
141.558685
168.514771
139.298752
139.819763
156.447174
143.667953
159.594406
149.247787
37.533218
-23.182873
3.497040
144.564499
145.001190
165.572159
145.215927
159.812073
149.488754
137.225647
166.650024
139.503952
143.306793
149.308167
116.818756
104.046745
153.714310
170.266068
131.598160
147.733032
162.426636
-64.371086
-152.614517
76.655693
34.843002
-174.324203
166.080704
150.702866
135.888733
153.813828
151.021484
146.260727
126.268440
162.374374
141.697815
156.450150
164.164078
114.396606
13.765261
-13.830956
-29.281420
-29.062654
-43.757874
-26.825096
21.050833
-20.110909
8.493383
17.326521
-36.284229
35.256145
148.254471
147.162094
146.539948
148.970993
163.842102
133.228851
160.302231
142.663422
150.696960
149.608871
140.921371
138.942825
-172.198868
173.398758
133.369675
143.218994
116.554520
153.158325
122.191109
100.345299
137.861069
164.226227
146.911636
11.844450
153.995377
127.469109
131.598770
154.850769
7.668923
159.730789
155.425781
164.596420
133.140839
132.803024
-17.759977
-5.491978
9.585870
2.554279
141.641388
159.502792
148.890686
110.275742
160.963135
133.589172
136.529388
164.127960
124.939285
-173.021881
146.858414
155.377808
132.333878
148.536118
136.390793
107.063858
143.463440
132.672485
135.062454
120.314407
140.828583
-22.264641
-16.345600
9.494588
141.907181
152.467773
130.943695
161.185699
150.735336
155.204361
-15.664829
-9.220191
14.278418
-31.640207
-9.324639
-25.806278
0.287355
13.659529
21.671938
-15.262774
-43.282845
-41.558651
-14.142989
167.655701
149.308029
143.881332
148.205673
151.302811
140.001633
140.012131
-4.404866
-50.999016
10.560749
-25.183012
170.674301
141.128098
129.973038
168.894470
121.767105
167.335739
151.896866
123.215134
146.116699
135.895264
156.880005
142.114288
128.526825
130.824829
139.779816
108.141068
136.231934
42.304089
35.139313
59.816971
-168.277069
38.674805
165.476700
-167.777496
108.569016
-142.945450
-137.047348
-166.937180
-176.775162
171.149429
-171.342865
132.177322
174.396118
135.727234
-176.360168
134.863739
159.167816
152.902100
131.131470
144.356277
146.007111
144.883499
158.509277
132.818176
111.482346
146.504089
138.847488
156.673721
139.023773
128.923737
140.260025
136.220337
128.127289
168.023514
149.760635
145.175751
136.100143
139.637192
84.005646
156.999481
151.804810
143.399261
138.116089
149.639938
137.208405
158.253387
146.651642
124.070076
168.329956
133.968201
-37.997505
-18.782890
-37.607075
23.179125
-39.126617
-43.881100
9.782873
-24.452850
10.981895
-2.876235
174.527054
156.667572
133.219894
149.542114
117.484467
112.826225
145.307892
144.965286
6.064560
10.911469
2.128173
-15.462580
11.586159
2.766828
-46.776936
135.917755
138.393784
121.437065
166.283112
144.282990
128.622406
68.100479
5.132555
119.578453
142.768082
134.812408
164.440430
106.945702
147.430115
150.177307
-180.000000
146.776871
141.021210
140.124054
163.815872
123.035744
143.190460
142.299255
169.250931
146.055862
156.520233
121.090843
141.155472
144.973877
140.721558
12.221709
42.805126
143.244263
110.381927
128.688568
140.848175
133.649918
156.372528
-0.853634
13.256897
157.863464
152.418793
150.396744
142.309906
140.103119
150.500458
136.998840
179.513000
162.451385
103.864677
128.498367
122.279884
142.279419
140.274872
136.660965
137.344940
140.524033
-7.575099
149.896851
153.848312
-39.096458
159.002213
142.295059
138.352188
174.086838
-17.112814
-17.417305
9.105131
-48.393002
12.041233
-46.750343
12.659761
-15.679444
0.356632
146.351089
144.847015
127.197556
139.968826
145.136307
140.140732
151.005951
144.609741
136.136398
167.840027
134.185333
-4.060521
146.211395
137.160049
141.514420
132.012161
20.652988
-32.047997
15.977410
1.385927
2.206023
-174.536026
132.047455
150.963913
165.843735
150.131180
170.335312
171.473831
132.629318
161.431152
144.329224
138.253082
133.367172
134.675720
156.507599
148.650269
157.154831
160.278534
142.583084
131.891556
166.140244
133.686127
146.077347
139.141464
142.822159
130.130981
140.706238
156.944290
168.891022
145.624817
118.006020
136.510284
150.065582
104.629753
-18.978224
2.650996
-45.897190
-44.268993
-3.042017
-0.148038
-39.161922
-33.801502
-4.216075
13.989746
-26.689598
10.465799
29.158148
-41.108913
-44.498741
18.595774
-39.552017
-33.886486
-46.959385
-44.852688
33.867546
-35.527557
-9.831353
25.157301
-19.589676
-19.494493
-22.854385
25.679821
171.581421
118.651733
151.025146
133.591629
150.115723
118.277695
141.485687
168.227402
135.388336
155.261902
156.456696
149.943024
127.158691
125.464447
135.524353
151.304565
162.096375
155.183594
141.112595
108.353477
101.185745
-6.079122
104.724022
146.699402
135.422516
153.677628
167.986664
-38.279087
12.136919
10.329902
22.059887
-40.752438
-38.288147
-45.935802
-24.367477
165.447784
143.445053
139.629791
20.550060
-32.217579
-20.439489
-29.843601
-9.520907
142.636566
160.771927
152.139648
136.803452
170.846344
155.081543
142.981430
134.776947
173.045944
158.050491
122.662132
144.021683
141.724915
134.074326
130.779816
111.438477
176.670395
122.992111
132.789627
138.723434
164.476959
149.358887
156.238281
127.265244
147.624832
161.585922
159.191055
123.887657
144.693787
136.510239
144.746109
153.876862
163.032623
152.670837
150.605804
141.071823
133.519333
121.869377
136.756287
158.236603
160.331650
120.737000
131.893646
147.837906
140.337341
122.806000
151.658279
141.015213
129.453964
132.600235
-154.806961
157.919403
157.849564
130.328552
133.858063
128.360199
144.744217
136.929993
132.312225
120.489326
140.049576
167.863770
-3.733552
138.380692
152.898483
159.846542
113.458496
165.840317
14.430548
145.030319
134.154419
155.093765
154.474777
128.833786
136.136169
147.183609
145.752808
0.234068
-36.993198
20.067858
-1.987117
145.920090
176.228134
141.810822
149.406189
135.304962
140.761032
139.758423
154.244217
157.448669
142.423325
144.791428
132.959061
152.719528
142.209732
145.029236
149.613342
116.962708
165.711655
133.680954
154.147202
154.445938
142.124588
140.818832
142.335327
145.417404
166.691727
145.186691
122.785782
167.020828
160.123825
164.505280
146.880692
147.448715
144.594193
169.444458
141.063156
144.812241
150.310349
157.360413
153.341827
144.265198
153.535706
138.730667
137.607162
158.181274
154.377075
142.966171
137.632324
107.195145
133.417526
141.768524
-42.011127
-46.067547
137.155899
179.231522
161.734604
157.522263
147.515442
144.062622
143.875366
156.746368
158.373459
128.251801
144.289856
155.891663
141.568634
141.347855
121.333275
133.493164
133.112976
145.453522
125.016632
144.385284
153.872726
152.334808
157.760742
173.509659
137.035202
148.574234
163.121399
145.704727
145.614487
134.411255
140.263550
140.246872
160.991013
155.249786
158.281464
142.621689
126.290276
121.039330
-37.330566
-45.761276
-3.478346
2.458139
-3.441962
-18.205719
2.689845
-29.111555
-42.337688
-21.870857
11.470747
-54.149952
138.439621
136.802185
167.235657
135.975632
144.124695
155.068069
133.006424
145.367920
106.686813
141.736313
155.467957
120.139130
142.019806
151.954514
147.442780
159.185867
28.910042
-177.597336
-150.047531
-171.242371
132.557220
-99.388252
-33.363686
14.851381
-0.651320
-26.989803
-0.362617
-26.180735
-1.521357
-1.224293
-28.492989
11.925289
-42.960579
5.012352
-27.642889
-40.095963
8.247811
0.327456
36.709621
17.590630
114.734375
146.419800
149.098984
165.957489
146.954742
142.650070
154.488052
158.268295
137.763123
143.877518
129.326126
141.498703
146.924240
148.115814
140.862900
153.139587
77.553581
9.088651
-8.789434
-27.431190
105.492935
149.642929
141.959625
164.652756
133.201492
171.764282
139.875977
145.933243
150.773285
173.117676
152.806412
146.658691
164.610794
151.166962
137.380371
115.536781
143.046310
152.894730
148.540817
146.907379
145.976883
148.269852
149.401657
151.054184
133.277435
146.089462
144.094879
144.654724
151.098053
145.127319
133.088470
141.114822
156.801758
135.350204
155.860443
150.946335
133.779190
106.015808
127.779625
141.811584
152.785522
-49.618629
-47.596497
-9.738960
-7.724715
-72.587509
35.189934
-4.802364
-169.885620
148.196472
124.201408
136.522476
133.434875
152.974365
135.481064
128.231689
141.309555
134.831451
139.897461
131.735382
136.382034
151.785339
150.671249
152.058640
144.234406
157.554581
-179.692886
150.605896
128.253845
139.090775
151.933014
115.248947
140.674042
133.853867
172.365189
152.597443
136.145477
139.479095
140.069565
124.041145
138.785126
135.495285
163.003189
126.931328
129.689743
162.909637
114.917503
133.532425
13.577406
119.471352
135.261017
156.003113
129.703201
135.453369
139.330444
160.900375
147.215942
145.548401
18.636381
39.306324
30.007206
2.435903
25.685408
124.727554
144.061188
166.584808
167.079636
148.464310
146.429367
148.607498
159.038177
147.774689
168.112076
164.404831
140.561981
150.842484
164.062271
135.015869
155.274475
152.989456
129.041138
126.093178
139.858932
118.128891
156.815765
121.806419
171.208786
-6.757260
11.934424
-48.007309
3.666822
-23.073757
-3.098067
-38.695736
1.157751
8.442268
165.987350
164.020355
136.649963
176.951538
152.251907
111.974564
152.922653
1.658120
10.475008
117.975349
131.747299
28.322292
-15.749563
13.864829
-4.590901
7.071769
-20.577488
3.916267
-48.654114
-46.062637
61.674870
4.245009
25.319946
-23.868319
-18.787130
-36.078381
130.297836
135.097412
172.768921
138.818375
148.555588
152.199539
153.602371
136.439896
-45.036968
-11.665216
-43.122368
-40.064499
-45.955631
3.542819
116.022720
-164.451309
132.515656
-179.544998
-169.253036
-145.167496
179.752899
42.822983
150.109390
142.676331
137.327881
125.129990
138.220291
154.878937
146.285568
100.199844
151.441757
162.465134
157.783890
153.381622
139.377045
150.036545
143.760605
157.911407
132.592133
137.226364
131.619553
121.163467
142.279465
146.554428
158.225555
125.196716
147.976501
140.982422
158.532944
146.375305
103.013466
116.965576
121.218582
175.184952
9.032266
-150.982758
-170.437103
-137.149750
-136.986191
64.512848
131.745132
-159.740082
-160.906174
-151.940308
170.117813
-148.546616
22.834785
139.314850
144.445267
145.058807
-44.609310
138.587387
142.990112
130.624634
140.861969
146.277191
142.166779
-2.957110
-0.978588
10.028111
146.857773
152.352020
151.417068
167.991760
143.989639
159.650818
161.185135
132.189194
157.091812
153.699188
141.174896
147.411026
158.222794
145.656357
151.940643
132.379211
150.689346
135.903000
170.172699
151.566940
140.769379
131.150803
163.355576
153.456909
108.778160
146.346222
31.147932
69.300873
46.185390
17.800564
27.550858
128.636917
-137.449036
121.153969
122.083092
146.141998
155.285843
157.160492
134.073578
146.723923
142.955566
142.085556
148.662918
146.005096
123.951477
174.690735
124.406998
154.568344
170.432251
149.185608
119.004906
148.209946
150.313354
157.397568
153.420547
147.085007
146.513672
147.808121
22.975492
-18.286369
-38.968819
1.115924
136.643387
154.909302
128.668198
155.057175
151.521942
143.951721
113.459785
156.044357
160.951172
138.993332
148.761887
128.253510
135.742783
140.551422
122.858131
135.250122
175.404785
175.085648
135.748825
158.605515
146.518845
132.223892
144.701202
153.251877
112.270592
168.337906
168.183426
68.547691
167.793488
-155.887482
155.880737
121.481735
146.147522
152.222290
147.205139
146.927765
154.359650
131.066483
133.032974
1.919283
-36.548286
24.149115
-75.678604
150.625259
133.084473
167.858917
30.916874
7.441099
119.236069
157.460297
149.887680
156.454880
142.531281
125.621185
149.917282
146.611206
166.350464
114.951698
119.876945
130.506897
143.116547
149.007126
139.210403
163.545624
144.403824
139.283142
146.680359
134.839203
150.541306
160.316788
151.174698
158.541183
144.642288
138.708344
129.476700
151.662338
135.551849
134.867996
145.878204
137.518631
170.705460
113.742226
135.099823
145.272247
144.266937
140.749161
116.769836
120.561737
150.408356
150.109940
160.998062
-168.324600
133.265671
124.503738
152.133102
-53.671017
-26.469191
52.353760
-4.310753
139.347137
159.840805
144.733231
139.387283
18.233290
-42.941002
-42.963665
108.102898
155.401611
139.190170
100.549828
112.382118
126.519630
169.365067
121.349861
166.286682
127.661926
139.503876
110.512444
18.916706
156.688614
154.890640
138.707550
102.448662
146.798340
143.306396
120.387184
161.815094
132.278656
170.439636
148.031830
-36.932014
20.985495
-1.602544
133.019241
-8.920528
-19.142389
153.033981
140.479034
152.364105
126.089027
119.299271
-47.949623
-9.946669
126.629913
150.541183
-17.877028
156.187531
123.771843
128.172836
160.588333
142.834625
149.632812
133.669571
117.021095
141.294556
163.083344
130.169876
114.264267
120.442863
121.973267
127.466965
167.814697
137.845825
139.439117
143.319305
150.883331
119.019455
160.687851
22.878227
179.185532
153.422806
137.325119
142.457474
162.689590
157.466965
2.523751
25.957796
-20.928997
-23.591436
30.479485
-13.284212
24.256432
15.812489
-0.307741
-52.919769
11.499561
2.868534
-28.702435
105.321037
155.331253
148.010849
164.143387
136.733856
161.005493
167.218658
166.284882
133.499756
163.525192
169.319656
165.916260
-172.361984
158.397903
96.968727
135.757797
140.335999
148.934036
166.825623
118.052597
138.749863
146.893707
132.339035
135.779434
158.375275
166.706879
152.142227
145.206161
-22.669411
-44.225407
-37.499313
17.196100
10.819999
-9.845223
5.540153
-12.042919
-21.463867
1.156229
26.204203
6.635898
152.509094
142.863464
133.943832
128.089844
154.192200
-33.862167
146.737671
150.933975
153.982315
148.345779
143.346024
127.262703
145.613617
125.720360
111.125229
155.158188
136.657593
153.863632
157.303558
163.580017
161.118393
150.177612
166.120544
159.168671
142.751007
145.227707
153.227921
127.901649
144.155289
163.998886
153.707291
99.238312
167.240860
154.272766
141.955231
117.873993
149.816284
143.969040
149.970993
144.926331
158.919373
151.712646
150.328278
134.050995
139.181351
150.639450
146.901077
163.548920
134.537689
161.176712
-39.874710
-20.153385
9.335088
145.006638
69.304817
-9.206092
-19.602833
-41.713116
19.162304
-55.539051
-51.277473
-10.993130
-4.304933
5.547329
-13.928829
119.638870
142.163986
167.708801
156.090683
151.327805
130.403076
130.973984
107.605484
137.054260
142.659149
141.577362
152.744080
154.790680
141.974182
148.575623
138.306213
145.616745
134.044586
155.080582
14.870781
-4.038372
-93.313087
145.267288
141.086304
171.625473
116.278748
146.245102
153.534622
123.364494
138.303894
139.566177
122.761848
154.437225
159.165283
168.467361
143.574219
157.935913
129.696106
157.874252
141.508163
130.116898
141.937912
146.628220
122.813881
138.963959
143.134689
143.462021
152.116623
125.224518
134.803528
157.833389
135.324936
151.296112
134.383286
129.614731
134.442398
158.439972
167.206512
164.326553
161.804291
140.493973
133.314911
159.252777
160.857910
149.064011
159.510605
-168.008408
23.537252
147.262070
141.622223
166.464630
147.382034
136.581070
141.808868
151.371689
142.715652
148.168610
130.575027
-171.909576
-39.280899
147.339050
136.117416
140.066132
133.765717
150.273026
154.357651
122.174675
172.497726
162.271408
142.980469
170.188354
144.250931
130.797607
143.347473
125.314980
119.790840
178.740707
148.914474
124.670578
141.822006
148.690079
142.735703
127.996895
149.972565
135.181320
139.977402
133.133865
160.566391
164.708099
156.506912
144.152603
151.392029
-134.011414
-140.840714
165.539429
22.238443
-131.553146
75.434021
6.916960
27.860342
122.936005
156.125137
150.824371
134.487000
136.284607
124.069290
28.449188
65.088501
127.774567
144.961411
138.522888
146.975052
161.347733
161.805771
158.668793
147.308182
174.009125
140.714157
149.659515
145.051636
148.735580
154.218536
134.949951
126.711502
132.269745
144.033844
142.770004
152.840469
100.496887
106.923256
150.808029
139.261490
120.947289
152.535873
151.227814
155.696991
120.821671
149.721466
127.125137
157.502884
143.624939
142.092468
144.322159
169.036835
144.205612
140.743027
136.195358
133.834564
165.313339
117.608749
66.445618
141.447784
168.948563
149.619156
-17.371895
-48.055721
-43.749996
0.663524
144.544037
126.067619
144.239304
159.020325
150.792236
168.792404
148.159851
156.454758
123.193123
148.344727
143.513092
30.518213
-142.596237
168.959946
-160.043030
-166.099640
22.955967
139.276886
141.608429
137.553177
165.013565
124.621933
148.122284
151.157715
179.402573
10.142976
159.237320
143.451843
144.814880
46.809307
-28.508087
117.295364
147.846497
85.643639
137.521149
169.117111
-1.269954
-48.344040
15.178756
132.790146
157.764069
150.956512
156.294128
137.545578
-6.047275
-89.884926
102.055206
156.197617
131.895187
164.467697
-174.926636
114.777908
154.815460
163.225616
139.642365
168.499435
156.616180
-0.635198
18.552984
-2.558337
-30.270618
9.127677
-4.297602
5.723718
12.448092
13.592556
-5.072654
-26.664913
162.652832
145.015167
150.812088
148.261215
138.221298
166.791580
117.181396
126.985069
147.423019
151.757645
149.374512
128.268860
-22.414696
-25.643183
-22.974321
-28.628075
148.332870
133.589340
148.882111
138.744705
72.090904
24.605442
-152.326050
179.429031
-163.524963
134.025238
139.772446
144.609955
126.912636
153.417877
147.770432
135.307877
129.638870
126.309647
161.772095
159.004242
133.178543
128.250534
120.831955
153.426498
161.214523
135.586761
137.648834
125.348145
129.348831
134.032394
167.128677
151.539886
148.603943
136.629318
158.409851
119.984985
133.329895
134.459427
142.304321
98.693420
142.897812
138.986511
158.415771
155.015503
137.261215
160.684586
137.935013
-35.455311
-37.138851
23.495535
142.688904
149.182907
142.684708
168.242386
128.097275
148.658264
100.177811
-15.339670
21.843576
156.018066
161.034378
147.343933
165.584915
134.644119
156.891434
138.386124
160.250748
143.486557
143.051437
147.539185
151.522888
129.504120
151.061188
140.255051
175.724823
143.129257
132.776733
128.862137
147.019684
135.319214
130.210358
-19.238316
-38.221424
-18.248194
17.322277
-15.162051
-38.682503
-42.702446
5.297757
-22.339441
6.711041
-50.347324
20.741442
-19.555567
3.228345
16.063265
24.545334
0.892848
11.193906
119.137672
94.146896
127.785194
164.470901
156.993561
149.803604
145.087845
158.909912
127.916870
97.852936
142.977005
154.155777
121.315460
166.212006
-20.431116
-38.173107
-26.215090
-47.280453
140.888702
83.282753
118.045555
152.796555
137.333618
156.901749
135.517197
151.592453
153.127533
150.816452
161.371277
165.599716
154.519119
163.607224
140.646622
150.930267
124.038254
151.341629
129.831009
139.691315
140.431244
153.108627
146.200638
113.125328
10.965102
121.997047
115.496468
131.019821
149.599442
154.636292
160.327728
140.001099
152.297348
135.109573
147.349396
143.828018
3.480822
138.217194
35.716221
-8.321215
-16.783602
-0.019782
-37.285942
-49.729988
19.974213
-9.368987
-22.476717
-9.169583
-19.220263
-21.046696
-30.809885
139.467972
139.043152
139.982529
145.630844
151.986420
175.227249
20.551783
25.738276
70.564568
-156.036331
-134.469254
-146.883331
-151.834167
40.586468
-147.396774
-136.901016
122.548531
-141.765945
-154.505005
149.288483
180.000000
33.901047
-176.929352
175.860947
-147.661148
-172.533493
-147.136719
145.535355
146.709625
139.996582
-171.645996
153.628601
171.328354
110.640884
148.128448
146.469162
167.854187
134.752304
131.513733
140.714432
130.336227
138.281036
-15.325891
131.014359
8.026733
4.896570
-14.153664
152.113190
140.151093
169.460724
135.923111
152.987900
144.576187
150.456985
151.559143
148.211929
145.356857
174.281372
131.747940
158.431824
151.872665
152.645630
151.473221
135.209900
136.093079
139.168854
156.227585
173.461517
125.622238
6.788736
-32.680248
-3.212905
153.675430
140.233917
118.631203
178.360504
-166.337616
-152.422485
55.332973
140.170563
63.183315
-177.332794
57.821735
145.622711
140.972504
145.686447
158.357346
173.107590
139.450974
140.247375
145.311661
137.871902
17.274799
0.757698
-20.995390
2.391710
-42.676163
-13.049913
-40.385590
2.827847
-36.533470
-18.010292
-3.313694
-42.954636
-9.715048
-48.067917
-54.149899
-19.585306
162.755554
132.122894
142.354813
146.320358
150.326141
169.565018
129.211685
112.199532
131.314926
144.209244
159.088913
150.280884
153.577545
148.915558
142.656219
148.595901
136.756271
148.699814
140.834442
179.327972
131.638672
126.755760
143.198761
158.296341
150.030731
148.726044
143.760376
23.637251
160.853180
157.953232
159.659393
139.493469
152.118713
126.635811
169.521973
165.582321
140.743912
143.332367
167.588501
129.558029
137.160080
140.471527
139.173706
115.808472
128.085571
124.761948
152.629715
152.696442
87.183189
5.792816
-32.217022
164.279877
158.796021
157.990662
157.833466
134.393005
138.492966
144.492294
128.445847
153.362091
-27.594675
-3.056077
149.172928
120.845299
177.198563
152.581024
140.431000
138.097839
135.278961
146.452789
153.806610
143.041733
129.837296
136.358185
138.940140
126.753822
145.652679
162.428970
134.867050
165.547058
145.667969
128.239716
135.698990
140.509262
144.652939
167.207169
131.038467
143.306793
99.556519
125.882553
130.249466
146.100586
144.971771
148.411026
143.521149
165.330795
138.538101
151.721222
144.757187
150.798752
174.082077
143.555756
158.966858
-45.585995
-40.022259
-11.075671
1.536460
-33.450245
4.285645
-10.319402
-5.980649
-30.382534
-36.809402
-4.249666
-7.596622
6.560197
-44.794388
157.719482
144.318527
147.113754
111.355690
140.519073
148.513626
148.505966
155.699173
133.944885
158.360275
149.673782
133.274796
136.286392
151.458374
145.681595
149.058716
162.320953
138.197479
147.469238
134.860199
136.110474
159.030426
119.695053
130.382767
115.548149
171.107971
157.747665
122.281113
123.518227
123.397141
146.849136
131.483719
152.922897
140.772003
137.661774
133.427246
142.082779
132.153915
147.819092
141.560547
174.782547
162.520645
144.066620
161.075104
164.812210
148.562759
160.286301
108.289261
136.957886
140.796585
162.970734
144.935425
156.592712
153.616455
72.315636
123.113060
149.800064
157.671295
157.991577
143.071381
144.033279
152.918198
156.758240
104.188446
166.856918
-22.784996
-35.542538
-9.686918
-15.056504
-3.920764
127.243111
131.731659
154.807663
10.275902
25.798126
21.029800
-14.658991
-44.237968
10.513240
-9.482014
-47.053101
-17.960621
2.258888
3.187517
-14.872405
-55.074120
9.457686
-19.946001
-47.376945
169.084595
146.121017
163.516129
138.666199
127.807396
130.653275
132.118271
135.048248
127.224373
145.236145
160.824753
132.871353
146.205322
140.456406
146.416534
157.690063
140.932999
140.299026
132.821762
-150.576767
153.502945
147.595276
136.418564
146.212875
146.056793
150.168625
141.195801
154.371262
125.976532
144.010300
162.052399
134.464600
149.314941
154.430801
142.266327
139.942047
150.916428
142.549774
148.529846
146.070343
126.443817
103.161812
-10.616633
1.372876
3.724783
-48.950691
139.756485
144.496384
94.293060
143.513000
10.718178
-154.169434
-153.835693
45.613983
145.600113
128.993500
158.646622
171.794754
168.674698
143.882568
135.441818
16.571091
150.785004
114.420273
130.990143
159.330933
126.109612
130.234543
143.629486
134.776321
152.650375
128.477448
150.681549
153.280960
140.222931
156.398880
165.584625
116.884995
152.488007
143.257217
143.683243
41.333366
157.207428
129.728485
139.316284
159.676300
-25.191317
-44.595303
-12.173219
-21.022938
-28.697769
118.770836
164.007950
147.390015
130.525604
161.640518
121.505478
145.344101
136.365814
150.671448
139.624374
145.092743
128.241089
157.961243
140.875778
-8.537963
22.285587
-16.194326
-27.940876
-21.381634
-51.926079
14.854112
-13.876839
-2.755556
159.556488
146.715820
146.232956
150.253372
148.289459
156.683823
144.779861
124.634430
160.433350
167.869827
134.050766
133.197617
-27.930176
-35.149570
43.683502
-42.243580
6.726716
10.201838
-27.193106
23.367781
-25.054750
-21.244942
-0.827089
73.142258
132.583481
-44.912701
154.862991
165.131668
131.117874
120.872719
155.681381
150.298630
155.532898
168.463974
-11.137543
129.637695
152.575058
149.923080
137.834351
107.971893
167.967728
155.727432
131.225937
163.974503
105.095383
150.745667
135.721375
146.896729
155.184677
134.646866
158.876984
138.578400
152.281357
134.419540
150.014694
149.955933
151.873230
158.587341
145.622528
105.257103
174.472549
48.270554
-155.753647
39.135258
164.788040
120.198059
145.042877
137.980637
136.017212
169.562927
132.710983
155.180878
163.858337
137.782227
151.829895
163.098465
11.210483
168.535889
136.879547
142.563553
148.518875
158.021072
24.437937
-14.215778
-4.784955
6.926623
-10.335176
-2.285161
-1.516074
18.183813
-1.048105
-4.164947
-24.857456
156.445282
115.774979
154.239685
-37.642624
14.932084
165.925629
127.596481
133.138855
-5.497613
-60.780804
-17.572010
-5.949297
-26.442722
6.692517
-47.321995
15.965185
151.217255
113.027824
138.512070
150.538269
171.172897
147.479126
162.324387
134.326965
132.852234
147.228134
155.703552
120.652618
159.822220
130.944763
150.449097
-47.181843
138.273987
139.433487
163.481766
134.540100
127.187065
150.858490
146.814331
131.560501
161.152115
144.268021
141.257980
129.664093
125.308846
142.043564
133.527023
138.239716
167.250732
158.913879
155.748077
138.130798
141.505295
148.404449
152.575134
145.897385
150.093475
139.188934
140.734589
-0.137056
-0.448934
-19.653076
-20.132490
12.899588
-25.461500
41.820816
22.084690
29.810375
50.229244
33.142189
-147.082764
-81.398819
120.059364
130.846207
172.662964
158.802826
121.722298
140.182037
139.847336
125.251060
114.798737
132.628967
143.969254
125.550041
119.237518
147.624496
-130.534485
137.927490
164.270905
146.262741
170.442215
-126.469254
-154.150986
-164.156860
-159.864365
-162.975250
-146.994431
-179.725876
-152.386475
28.961653
108.700302
143.070755
179.848038
43.913868
-5.298496
126.972160
138.558304
123.021248
112.729507
140.651169
169.032684
160.047836
146.139038
134.352509
147.006317
161.194046
-44.058746
1.989676
-42.982525
-5.570809
13.195834
-33.640247
-34.545704
4.159348
13.700467
4.311888
5.188822
-48.140285
-9.736537
8.670020
25.845978
19.525427
174.279449
150.374695
153.379105
149.800339
144.646896
134.945770
128.077896
149.548569
104.407913
150.642456
26.601385
-37.031467
-2.490258
-14.694804
135.500107
137.653931
135.532990
135.887558
123.145042
-0.175829
-38.710171
30.819212
-44.981819
9.145356
-23.662392
40.188774
159.991058
160.705612
159.763306
93.117577
131.934097
154.021606
90.313309
154.063736
120.253120
112.498466
136.658829
127.805397
117.604256
175.222534
150.775330
153.894730
147.855682
140.479309
152.234451
156.886200
120.086670
144.755646
145.773010
149.502472
135.613693
149.600311
138.481110
125.944611
144.735641
153.661041
145.663696
148.021210
167.091034
-57.458580
12.314413
129.528534
169.458374
124.358406
157.481842
163.770706
34.723564
71.939316
140.819351
69.626877
16.604181
153.031021
-173.841156
41.722569
160.332413
126.009796
150.674438
159.712296
135.336884
136.647736
151.272339
133.497665
165.159317
128.310608
147.777069
131.395569
117.000069
3.167555
-14.225510
-28.984623
113.679306
130.863785
126.956520
145.296967
145.431000
141.266815
150.257095
133.738754
129.403534
165.782867
148.343079
120.218315
155.597443
156.567184
150.300568
143.112381
157.872574
-45.479080
-14.220812
128.975479
125.396118
-25.395796
8.767751
147.164307
154.006287
141.571213
160.036957
140.257355
151.502197
130.599609
148.692657
118.445351
-43.555370
-2.623535
-43.876049
24.145876
-42.680428
-36.377876
-20.782520
-15.673504
-4.112422
-12.710678
-31.500418
144.516846
125.905052
135.845932
166.922745
168.440216
157.854507
150.536301
158.450424
134.692200
134.473694
145.579697
143.585052
133.380890
158.196640
154.765564
171.473877
157.077438
142.708542
135.077759
139.833649
145.628494
136.914032
132.967056
155.860214
129.621841
129.478195
152.620697
160.698807
161.377411
148.510818
140.146179
126.237068
157.831482
129.629410
157.961472
131.556778
163.053635
136.766220
146.691879
131.455063
145.767075
118.710365
155.087738
160.241760
152.358368
-6.660912
2.592991
-17.798740
-14.351855
-12.736619
20.047525
164.315308
162.447815
141.969421
142.561844
156.598679
138.589417
131.596558
-3.295387
4.681571
8.587301
-31.154560
7.079199
64.357178
-37.906269
-27.752872
-4.356040
-48.298332
-52.065437
24.675117
5.261086
156.908173
128.688858
139.596710
139.487869
121.069237
136.706284
134.354324
132.194229
134.718048
154.526901
138.588669
164.510223
152.032394
118.572403
174.904022
159.422806
13.158952
-43.059559
-41.972858
10.776013
-48.117508
-22.232042
6.721524
-3.991450
-9.480666
4.984444
178.255035
152.735092
154.600647
123.200378
167.919510
155.084244
142.309082
143.084976
170.637421
161.603897
150.245636
136.178665
157.092972
-27.525158
-50.641190
-24.515417
143.300369
160.718079
152.694962
-43.732159
138.027924
173.449158
165.115646
137.495911
130.192139
168.935654
156.602783
124.561485
130.115173
162.157623
156.562790
145.844345
150.229172
154.665314
162.124313
17.475977
7.807231
15.517181
25.012026
148.262589
-27.927624
-0.019782
3.233495
1.482133
-35.871624
14.502237
-1.277328
-10.767242
2.545298
-43.582912
4.728120
5.435668
-27.507988
-28.843327
151.156250
174.003632
150.256653
146.004608
5.366296
21.649446
-2.756266
146.462143
-34.297989
-1.991151
-2.671517
7.891975
5.303486
-38.018158
-30.786762
17.078068
2.188653
134.330048
149.971008
146.792267
162.030334
107.571999
156.902298
132.231049
166.502502
142.671021
136.372482
148.714554
166.590256
98.543724
145.781494
146.854218
153.444611
146.539658
151.639832
-22.295267
9.113976
-36.515182
-29.486212
3.957947
-12.170870
159.362518
153.008270
136.695557
144.605820
131.382263
141.129349
141.118790
157.672653
143.039642
145.862778
163.606918
136.725815
123.014320
145.293243
169.909012
157.918549
166.272400
136.235992
141.665222
145.256088
149.878113
135.454025
116.333481
-179.291138
148.772064
144.965973
150.722900
144.919571
151.134888
128.573029
160.091949
160.967056
12.736077
144.656815
159.958084
156.624954
128.733383
150.901489
155.947418
146.028870
-24.248924
-32.972755
-19.753397
124.277481
134.426743
130.472916
151.910156
151.671555
149.775986
157.179642
159.643768
163.500549
145.408997
126.758743
0.689270
-46.120781
153.397736
-10.049232
-22.285263
-48.775204
-24.979454
-29.239826
-46.833900
92.819946
36.762234
164.927139
161.289948
143.941986
145.792709
179.707916
124.543442
153.914566
141.130127
158.550125
167.381897
114.743507
122.006020
137.245316
132.410614
137.616180
153.647263
167.093979
142.987152
169.824524
171.904175
115.989265
-42.095528
-1.358403
-13.546444
15.687757
-0.894600
6.927784
-37.624805
8.489845
58.769711
126.759888
129.250381
159.947556
-171.169678
148.897263
115.668732
162.595367
158.863846
128.699738
151.639938
136.320755
123.286301
146.497086
147.979980
142.173523
160.217728
129.490646
128.073792
151.550308
140.758453
135.252197
136.174683
169.969788
132.686798
148.457397
158.483643
171.067627
132.604599
175.935165
125.589195
146.881561
130.859558
130.819992
-129.306122
-7.754131
5.383941
1.259898
14.698331
8.342449
-5.846837
-6.487336
-30.937757
143.900513
138.849915
146.028503
149.102936
136.108566
161.629333
142.765457
151.331009
137.902161
146.005981
161.849869
143.181503
123.979309
145.345291
146.421982
97.108330
166.140930
143.358307
159.737915
139.771530
150.515610
-175.442184
150.537003
146.701569
134.209030
137.544342
8.096745
20.137472
99.889008
27.449747
69.429047
2.897932
44.616096
-178.029694
144.521362
141.040619
139.491333
149.219940
12.719243
-31.983265
-33.003643
-44.387329
7.736215
10.525474
-2.092467
-11.236609
-32.789875
24.703276
-0.039565
-2.850462
73.339226
157.698547
152.618362
63.076881
155.551682
133.080872
143.605682
146.011383
-13.893275
0.000000
-22.147234
126.523170
136.636154
158.862000
148.518738
121.849983
163.724823
136.975937
157.067352
143.504303
-25.345257
1.420789
-13.195086
-23.437630
-11.249343
-34.179798
-14.752221
114.443199
143.303909
154.380707
155.300095
133.649521
162.946121
143.531769
119.545464
147.293716
149.909775
142.081665
144.496857
155.416489
153.578674
107.184601
143.754120
163.255371
131.431717
172.552353
156.780869
152.557663
147.265594
151.130798
152.510101
169.719986
136.837616
128.917404
140.370163
147.526733
153.498169
125.298340
-1.635542
18.733614
3.446624
-48.675369
-10.400832
5.292798
2.794213
15.210444
10.411155
-26.367619
147.766190
152.134064
141.835892
137.396729
144.886612
148.028717
125.791534
135.038208
163.478363
126.485779
133.577759
142.246445
154.003677
113.076645
148.351074
124.585434
117.577599
171.809219
156.873611
149.908188
147.374664
164.455872
130.716019
157.443695
139.848068
-3.390671
131.560699
155.577820
169.238754
160.925949
119.111389
135.385757
144.072235
149.968155
144.985123
160.578995
140.977997
160.746246
147.015076
142.302490
148.084671
125.474365
136.207550
142.974457
10.823946
16.979610
-8.899383
-0.269069
7.876440
44.545841
160.039185
16.555721
8.175723
-19.630806
6.833141
-11.737120
-47.138596
12.090099
26.265543
9.287386
16.963055
-12.117136
5.151188
-1.827028
-36.685944
-1.263310
-25.547794
7.903358
-1.997138
-45.471195
-43.471664
-37.369736
146.745377
148.647491
-172.202744
140.350113
160.036407
136.810410
118.212921
-5.501390
-16.544178
-10.393207
22.285967
127.189682
133.181442
138.010269
119.526817
135.248520
138.648178
126.508118
133.027649
151.711487
175.607147
147.438980
0.181308
116.905716
145.788986
125.234787
119.596535
149.964005
27.116806
16.543121
2.826670
-16.321178
-26.875198
4.224985
22.054741
-8.196182
28.122610
9.710959
-10.880938
20.697735
-2.885273
3.056142
-39.658119
-40.023094
0.717097
-45.339073
160.848907
147.707993
137.475723
149.974167
169.568558
171.157166
-57.179859
-15.608752
149.677536
133.528168
137.757584
128.309250
139.275314
150.329651
116.562050
141.483261
130.878448
-24.180506
-24.859503
142.482758
140.364731
139.694550
147.135971
146.063675
131.579102
133.546127
176.560028
156.367447
139.636810
140.667984
175.638290
131.284393
160.657822
157.233109
165.172897
134.488297
168.968384
150.982910
143.311188
135.170731
150.808350
139.135941
141.743988
154.572083
134.707458
146.670837
149.132324
140.487045
154.149139
107.305214
149.419250
141.367966
154.126266
165.062256
150.764084
150.103531
122.305077
121.713402
138.583176
147.315231
144.482559
148.006714
156.935806
157.070633
147.267532
146.879166
129.659927
148.396240
-2.317902
11.793813
-22.026802
-22.763975
-36.489841
23.599918
10.627787
-23.976660
-10.959858
143.991745
146.057556
153.836609
137.348129
118.150421
160.507919
144.958176
136.166672
136.442444
149.977097
139.182739
147.601608
150.841675
156.154922
132.907608
125.703850
169.880753
168.451202
151.750626
133.344391
140.909164
156.183502
144.648575
148.103607
1.819514
16.562792
159.518661
143.429993
136.652023
134.788895
135.892471
-178.093384
31.427235
13.964806
137.374512
142.866226
129.379730
130.942841
145.527298
139.882736
163.356537
146.406296
133.403717
4.049026
-9.687181
-42.023895
18.777840
7.735708
13.385315
144.478348
157.912552
151.914902
161.172302
139.905701
146.139450
134.565689
155.627304
164.487289
145.551147
144.371582
150.148392
167.491806
148.841568
146.408463
122.432159
124.635376
155.233627
88.525978
143.787415
112.919106
-35.897717
-48.772854
142.954193
157.890884
141.096619
157.830597
111.697563
149.722275
148.597214
152.181122
130.411880
144.806183
162.153397
148.111740
175.055176
148.523163
147.793808
144.268585
150.892426
166.754913
157.770294
168.160049
136.670029
139.423096
148.547318
128.262146
144.084122
108.843277
138.620911
146.930008
-5.476398
-8.238475
-5.294020
13.064440
13.334473
-165.516647
161.903046
-28.554171
-43.992771
-52.331291
24.441841
29.678379
-16.252937
3.923161
17.530527
-42.964653
21.697670
25.965441
-7.621098
145.230347
156.812698
157.032913
153.967606
172.571762
165.038040
163.888397
124.344765
158.649734
127.511086
142.061874
158.494217
156.669601
14.460051
-15.730515
34.905327
-0.435213
3.361035
-36.531750
-32.126656
4.507717
-37.302883
160.723297
-15.083391
147.682877
118.806923
145.496735
151.651535
141.578720
152.340729
160.565720
127.374275
101.482666
148.762909
172.881714
141.282822
-178.369720
120.017479
149.071548
145.488266
132.953934
142.641342
142.501755
-15.845342
-26.229906
154.875351
172.308990
149.203262
109.025497
138.024689
123.424065
141.546204
165.913834
137.019196
146.128860
160.241364
115.242310
-30.416286
-9.764566
135.945007
115.919479
142.289093
146.529739
109.735344
6.451510
-45.688412
26.907045
-20.047972
73.691879
118.712097
95.513367
135.369614
166.787872
160.004288
138.645889
151.421982
143.011932
141.597275
140.502991
141.740768
134.415741
140.141342
-177.421524
149.625671
135.301254
154.646790
150.595398
151.588837
159.454590
4.954601
5.100042
46.446899
-13.719329
4.752584
165.191803
147.521576
169.433823
41.600925
148.920898
131.012207
129.707657
136.704865
144.537689
141.742996
155.093216
140.273376
168.518311
-30.600790
21.455317
17.734579
-6.914493
-13.660455
-11.617421
-7.548732
7.794374
21.505295
-47.166393
-20.510214
-28.131674
-11.806554
157.097565
8.489984
-39.594646
-38.439388
12.076281
-21.682423
-25.208746
141.546890
136.627701
154.387787
139.271500
178.620010
149.781876
3.477614
-44.833778
-0.431147
-37.872906
19.297575
-5.704751
176.103134
166.324463
143.904465
147.720673
135.423584
150.597870
149.699554
136.200302
164.271698
158.585938
135.953598
152.130844
150.940018
136.778748
162.444672
144.904068
147.162872
138.722061
152.765244
158.903702
96.505150
118.736603
148.477402
148.627975
150.466125
151.117310
143.418213
122.500801
156.585526
130.080429
137.358536
27.549742
-20.241844
-25.848663
-14.626743
-25.142740
169.666458
139.333603
159.762009
143.827667
151.457855
154.075897
139.973297
135.764679
124.058357
24.247602
-35.970600
-2.212136
7.992347
149.321732
164.906693
147.316559
136.329239
167.314346
-44.433399
5.707705
-32.740467
134.338089
161.296646
140.462448
174.001953
148.271652
116.592239
157.299103
144.469528
174.161652
162.890869
155.373199
156.995575
-43.121460
-9.182411
-6.659705
-48.526253
-35.029976
-6.695212
-30.833914
21.428177
-38.333942
25.914890
27.136414
134.317703
12.190923
1.259587
62.597294
150.662735
-0.518888
141.758469
142.930573
146.091263
137.931473
149.137497
153.454376
159.519119
113.003632
147.290878
156.397964
167.230148
155.600983
13.865000
43.190617
-160.772141
-174.147720
-145.864243
62.514046
-171.845856
-162.640320
33.698555
-169.237671
-170.086288
44.792244
-49.501221
54.845421
-164.762070
146.114120
141.025681
169.678772
138.024551
118.695320
144.407349
48.376411
162.549194
156.479355
139.936264
168.740463
147.369766
137.386871
143.149445
149.413986
134.340149
141.358765
148.630798
132.987244
147.092316
142.319962
170.951431
138.482025
145.753311
132.778351
172.837311
158.299210
160.180786
14.228233
-10.294340
-25.189882
136.123108
-10.825292
-27.735119
-4.435353
13.871768
112.874451
-43.418892
-40.915707
-39.140751
151.533432
-2.808886
-19.664000
-20.913103
123.933792
151.368134
132.654724
164.569534
125.545494
132.352509
136.148529
146.799484
151.905563
148.891022
148.398315
127.597366
170.816467
139.241486
146.236694
-82.956451
-10.767060
-2.522355
-3.619094
-49.754539
8.906841
-10.300397
31.025757
-15.461196
-34.293301
-41.761555
-9.810932
144.995712
146.356598
29.857447
18.618206
2.643602
6.655728
-22.107286
7.259068
178.221695
130.624878
114.255920
123.228271
166.181000
155.691284
149.830429
144.490189
13.064198
-18.320082
14.527296
-3.468199
6.354003
8.933315
146.819580
140.671005
134.661072
127.485992
14.023202
-9.647056
-1.506492
128.293381
118.359795
153.473557
151.045425
157.662735
141.317795
124.793945
116.882751
113.473671
133.242004
139.476181
115.291687
131.076248
120.351791
167.760757
136.181915
145.072708
169.659286
153.975372
172.807602
162.704468
135.073410
122.902267
128.065689
154.576065
133.005188
139.463684
20.151363
-32.736389
-38.538166
150.093750
165.618301
136.201508
123.302704
107.426552
157.144562
139.642792
16.430088
-39.271889
-28.244387
13.959257
19.322660
120.979103
130.043625
157.874542
156.316544
145.868271
134.919449
168.328949
174.939331
128.929276
123.604248
126.321709
151.480637
163.678391
151.863403
156.588562
141.255951
164.650177
134.293335
-13.345499
157.464737
173.194489
128.359558
145.090286
163.193604
164.670486
131.936737
125.165993
147.432129
150.714066
164.923111
148.024231
171.646667
171.351944
130.267868
168.718964
122.773529
169.366379
134.086548
149.669571
146.640930
150.973343
143.608414
117.150513
156.110474
140.635468
151.415237
152.736404
149.802383
155.098541
156.697830
-28.125139
70.363754
-46.176846
-35.827610
1.968117
-42.177799
2.521113
2.705229
-29.236616
-42.225372
-41.656422
10.654881
-43.042667
-42.482788
-34.486557
151.731216
117.581879
144.170303
161.009567
151.869370
145.429230
139.811981
161.100830
144.984451
143.186600
144.424545
162.129242
151.983932
137.453979
161.686081
125.220146
151.698853
141.816940
145.615128
131.113983
17.927942
-30.610622
-35.564877
-44.705963
-7.311985
-28.905130
6.463292
158.694199
163.917984
175.646423
145.094467
119.180534
147.602646
147.430389
148.112854
133.496429
134.329956
127.403893
157.010925
143.654175
141.517929
115.394211
114.480614
137.844116
165.408142
135.786026
18.686781
-55.291229
25.480146
29.967548
146.770462
152.450958
161.442474
166.758408
160.463867
144.283127
148.914398
162.467270
151.123276
-27.429693
-1.616768
152.220154
140.604675
134.145844
134.270828
142.720047
148.958084
152.937866
-166.347015
157.958206
141.351807
158.650635
151.210815
156.163055
140.382187
162.624619
143.312164
-35.559204
-36.687626
2.502723
-16.547474
-32.172138
150.961868
140.581558
140.029663
152.811462
159.403488
145.743134
172.466522
145.280212
-12.673389
136.308762
156.585190
131.585907
-163.061981
145.243393
128.852112
143.686279
138.186462
144.167725
147.642853
154.706558
151.251770
148.081512
152.840439
164.372528
153.177734
137.146210
160.642334
152.580963
-139.485977
-5.977206
34.259117
-55.385960
-25.964325
32.956081
159.347260
20.965584
-12.355625
139.666397
159.231201
163.113983
144.687775
163.343384
145.051453
163.840881
129.445755
133.646408
-13.450584
132.918365
4.742847
16.435726
-33.581909
48.686073
10.732088
14.716074
-29.210596
-38.268860
-48.748180
-25.826675
22.108038
-13.164680
1.539387
-13.928589
90.207817
156.592957
152.480774
-179.819763
8.985659
1.323673
-43.247410
126.500069
154.315414
129.962051
164.298721
164.443512
134.125244
131.306946
145.977676
109.374969
145.565399
127.023041
128.760880
142.150833
130.330597
106.153587
151.655731
-84.081253
150.432785
160.640884
143.225052
138.811630
142.115158
156.424927
149.625351
142.665771
156.435379
117.173309
110.060776
150.133408
18.868654
-17.823595
-7.613034
-13.948763
-48.643959
19.189781
8.122890
36.450264
38.464722
146.075394
166.196960
160.414047
124.967949
140.352982
136.058289
146.857620
144.245041
154.277969
142.204453
158.090546
176.410110
140.706390
107.929848
135.899979
-43.121342
-27.940317
-13.673145
-6.692136
7.403136
23.940832
7.990873
-40.420052
34.652802
11.132980
-39.420578
-14.263899
24.610716
-88.655060
165.121201
152.536316
146.470032
132.567383
132.909943
141.813782
153.791580
138.481476
155.981766
125.274612
151.223297
174.046387
141.694000
157.474915
111.669090
146.864059
148.163681
145.433746
144.520081
135.096634
124.136963
152.972733
166.678574
166.806366
147.825363
18.001730
-37.699883
-0.301316
6.116095
10.309045
-48.396774
13.204538
-43.830372
147.113113
115.633362
135.915405
159.118973
-41.360691
19.365725
-15.340833
6.639828
139.452682
165.757797
152.534378
-11.050684
-42.534695
-11.114872
-24.651293
-37.742035
36.278713
-9.135445
-6.705135
168.823669
142.795502
142.894318
123.887413
128.486237
171.103317
162.467514
146.482224
138.129852
143.632278
129.246155
162.483810
154.666107
167.277847
132.384720
136.225784
149.137665
138.337006
158.014236
125.711388
151.016205
159.076309
118.315849
136.853485
15.201329
13.753084
-38.837048
27.455702
7.999099
-29.702827
150.141617
131.782410
137.995193
136.830704
169.879227
139.703049
145.558624
151.754730
151.438965
141.735886
145.771637
129.491898
142.071976
133.023041
128.710083
158.815216
146.481400
-13.260918
-40.476776
133.768448
109.427925
152.832977
152.355255
122.136505
144.165054
160.709656
142.494766
95.238831
-8.559398
63.114414
-6.720823
-46.786732
16.362095
-1.209499
108.409142
138.145020
157.591843
129.829910
146.125504
136.664597
158.639999
133.283035
146.261719
119.577621
166.837952
-175.145538
144.511307
131.959579
167.112610
137.083282
134.169479
115.002609
155.041367
159.735703
148.358078
140.441803
157.518906
150.180481
123.851242
119.492638
146.356186
134.650101
157.619003
157.827774
118.544456
117.722786
159.758041
142.225296
147.793213
138.923447
136.614471
135.737488
96.819328
153.751144
127.871941
165.973145
129.785980
134.895798
139.667450
121.674240
128.453918
136.184174
155.883575
178.173935
158.170654
141.572067
116.042351
106.210175
133.355591
152.638214
163.740723
138.514038
136.345947
135.583298
175.517334
125.951729
140.161301
150.511505
156.014359
136.966492
163.590805
138.178879
166.412048
147.564255
4.406734
15.335087
19.131962
130.415283
177.399384
143.646317
138.670593
148.893875
147.506012
136.006973
149.550949
141.502121
153.856812
155.559692
144.400269
152.223312
160.248245
139.261124
2.505616
-44.381474
121.997223
139.787430
152.527206
135.016937
148.628433
-14.342001
-22.083372
16.284378
19.226673
42.198639
18.896746
-11.489708
-37.168400
-28.733067
25.687189
8.561279
-17.759506
-3.801533
-40.786510
-12.524889
135.759567
163.090607
167.925568
162.460983
137.577362
137.275970
149.678375
134.638519
169.625290
119.963989
146.076614
134.548691
142.542068
144.021790
169.620193
130.976379
119.167259
28.317451
174.069901
-151.373276
-164.044052
-152.090683
178.967499
-142.896805
160.767242
-142.048569
-176.867493
18.062805
151.926010
145.128754
23.735285
158.157913
-149.313766
-157.567978
-145.350204
178.194733
17.077324
156.093658
159.535156
170.899261
130.627853
139.982605
150.101105
130.888992
152.712646
22.082964
140.945847
162.207962
146.488190
142.585236
156.384415
137.098175
138.718781
135.936905
147.846329
145.262131
150.694885
164.877792
115.528831
157.746872
144.400467
176.269165
160.461075
131.795822
162.189865
147.277863
150.911987
136.038498
157.979248
135.727005
137.781097
151.404266
138.819077
161.382172
161.433975
-5.764018
10.385707
-45.349617
-23.122976
136.758453
130.712494
155.731903
139.742996
131.599030
138.581497
137.818054
159.209808
151.621445
138.369949
133.568176
174.475494
95.520706
113.416832
144.430756
154.200012
129.355591
163.338776
160.830353
115.022209
-160.292801
-167.396347
-179.416489
172.328690
90.645775
143.401321
116.851501
138.040649
147.494064
141.088638
161.045898
150.104294
143.970398
130.982803
116.948395
112.718102
177.797867
150.815033
31.487188
-42.529655
-57.199917
-47.375134
-43.099716
-10.423319
-36.475941
6.954066
-14.759005
17.074080
14.220533
-45.611996
19.107628
144.282959
171.312576
136.530579
149.497910
-14.691963
24.651701
-19.553995
-22.769312
-3.004461
20.834827
-159.241974
15.191481
68.272072
36.371742
74.783897
23.041660
45.730839
159.663055
158.037033
132.479965
127.130562
149.741486
160.849747
16.763865
154.905380
151.709930
144.465546
162.731323
177.589050
150.343063
135.370483
17.783251
11.640277
146.399612
108.641586
172.128983
145.490662
149.803894
160.505157
170.872559
156.306976
151.052856
136.334259
147.753601
124.172699
145.959442
26.797651
-28.099258
8.425014
1.450639
-33.711117
24.009892
-28.944250
-26.096060
8.629920
13.645813
-17.706362
-35.249622
62.714848
-6.410501
-37.644974
-0.088469
-26.831257
71.565475
127.646149
150.244263
173.101486
138.454559
140.446747
145.553635
160.135101
-48.301582
1.291043
25.077724
-39.509621
20.354307
-29.148046
-23.023069
20.975765
108.201622
103.904030
153.680115
-0.526004
-22.707561
-34.515274
-25.853292
7.556942
7.922757
18.234501
-31.645296
33.185730
-14.549117
22.812176
134.751144
141.856552
153.581528
152.182220
131.980743
150.549850
140.780228
138.057144
104.471092
118.819427
152.141083
128.961197
164.836182
160.447128
133.174179
-169.584549
154.437775
143.810043
-22.751862
-44.896400
164.787979
134.742172
157.530472
137.702072
123.217422
146.681030
116.595901
142.928314
141.474411
135.282791
133.654633
148.293060
134.757874
153.718842
161.112411
137.246979
155.003418
140.305527
153.611023
144.129974
147.781662
143.080063
156.069656
164.844360
154.910980
153.753983
125.974007
151.269562
142.855927
163.041382
130.526840
117.678139
133.295471
147.514511
142.373352
137.515717
142.595291
150.817368
153.016617
133.830338
171.478760
127.032822
129.677261
137.815659
132.721375
171.472687
139.891159
137.768295
29.679592
1.805261
154.040115
142.533463
138.010223
159.613907
118.163963
148.489426
142.712738
133.891647
163.381744
153.202774
130.140076
140.372925
141.418900
163.437866
28.829165
44.921551
128.129227
133.508911
160.742599
130.187744
135.350006
150.969193
153.164764
119.741844
157.420914
162.367477
142.818832
135.440536
166.693146
2.905757
15.869838
-45.238903
-4.279289
15.359306
-41.396030
-27.879753
-12.764024
-19.162645
125.886948
145.134811
170.818695
-12.379813
14.189178
-11.487444
-36.563927
-10.499549
149.808792
132.672638
158.617004
9.076665
24.109707
125.129211
-18.145340
-23.436987
-12.607329
-34.268780
13.768432
-6.468417
-7.949767
-6.971448
-39.689320
38.436493
-11.143340
-18.853792
15.274459
10.148075
-33.653389
-39.894581
99.251785
130.539871
139.830795
169.954254
169.782654
172.251617
125.339760
137.961731
-38.867702
-31.085197
0.992684
-52.627197
4.344424
-62.508167
-4.711560
-22.843857
-36.423359
18.037102
4.435441
-20.350439
8.941207
-0.197823
-42.491928
17.190485
-3.601196
-45.234066
134.846039
73.016960
126.085938
175.063660
144.854828
128.949844
124.601959
146.240311
129.802719
145.238617
132.602768
154.361908
127.742699
133.610001
-173.649384
115.522369
141.733231
121.909195
172.842270
146.849640
154.088135
138.696594
144.092224
145.817871
121.882660
134.848724
152.403503
149.675552
143.064011
131.591553
130.722794
124.548630
147.277161
135.213547
142.969864
167.291794
138.017731
124.211624
-31.965355
0.748081
-9.892845
-24.360010
-3.140742
-29.300274
23.778240
143.387604
149.247620
130.805893
130.052444
161.793594
125.335579
164.419388
160.575516
100.596436
154.565491
148.635529
131.175385
107.292175
104.964806
162.545578
174.515076
138.327606
150.987106
42.603031
35.342754
28.808052
30.705004
-145.641846
-145.727097
143.863480
-164.232864
143.360779
-134.374207
-138.967545
134.491684
29.790436
71.569084
42.440163
-150.260300
-163.368820
128.696426
144.686371
155.691544
139.270676
143.293579
156.886841
157.337494
117.280540
144.408249
112.511162
142.579910
136.032944
152.701019
150.385574
144.121826
127.796593
159.648193
146.792175
133.763031
146.911789
152.711731
140.435379
138.630844
124.791786
128.154770
151.210464
135.815155
147.768524
5.141747
-30.932405
33.159538
-17.913437
-14.328264
-15.680910
-42.868664
-41.487057
5.090698
-32.535709
168.771469
151.112991
142.161285
130.436218
147.381821
151.221069
135.730865
133.102524
122.500801
145.738983
150.423340
162.342209
154.015747
150.258530
139.529984
142.468948
132.186005
142.052795
122.479782
149.706131
162.103653
154.409164
26.590683
136.869232
162.066986
167.068283
157.377563
149.524368
140.889725
167.488831
132.380157
36.334431
142.955246
132.473038
151.634476
160.073578
144.363174
130.412994
132.195984
147.477402
128.095963
151.278214
140.303574
130.468048
127.334457
144.898254
156.296188
135.028015
157.127213
151.866501
160.418533
141.650589
-44.797295
7.770668
163.910522
153.678040
153.863373
141.375656
149.332062
141.058502
172.989548
164.707855
143.284378
139.614136
132.862747
163.478012
143.982834
168.013153
151.838776
139.245239
157.383423
165.169525
139.688965
152.364731
138.141983
174.900650
150.914368
-93.988441
16.335999
56.796360
150.042007
135.845810
-39.047520
-4.318016
141.483124
130.641571
165.215881
143.608414
156.659760
126.907448
146.821167
147.499954
144.610291
139.975113
163.762650
146.919327
140.570679
125.977242
146.750885
133.179398
170.015564
113.047325
151.732910
152.196228
160.858490
126.139076
146.583466
162.282867
-57.929379
6.595852
47.713749
129.991989
140.147736
145.283356
147.518372
143.870682
159.445450
147.511780
143.120224
124.147331
122.122208
148.860138
140.504257
132.124237
134.871109
146.130341
155.836136
157.687042
152.073303
133.983780
150.154358
114.673515
145.248932
135.563934
139.155869
136.613892
130.021652
160.673706
137.097412
169.538086
146.743103
134.101669
161.259506
157.213959
151.298798
156.263794
116.019882
174.835770
131.334778
162.394272
143.916153
132.122284
161.238266
148.880554
123.344208
160.812454
166.020401
139.578873
138.211487
124.292755
135.127533
137.952271
137.793365
127.567451
152.399872
151.950836
-25.426977
-22.863634
57.736248
-6.377504
6.826967
-18.222950
150.640121
122.629631
134.623001
124.681412
129.870209
150.387848
142.087250
153.390091
141.481140
139.261292
140.219681
159.926453
131.329102
147.062561
145.979599
168.174667
-6.026265
-38.893784
-43.422543
-37.560341
-17.214710
41.094322
0.858434
149.542496
153.444824
167.621719
134.866943
125.963943
-2.324900
42.355423
32.326130
57.143734
13.692462
-149.446518
168.800323
-148.588928
-137.893463
-165.150024
-160.288940
-142.690475
132.694809
128.387299
136.838028
113.240501
-39.670078
-15.635738
-25.609371
-42.568439
32.786919
-3.853765
-4.042880
160.861130
142.001160
-11.172194
6.246231
-1.630389
151.062210
155.156815
164.450394
131.222168
156.818878
109.095779
159.593582
134.928055
164.810516
152.038055
145.877731
160.551346
118.832283
136.812622
129.409668
159.826553
153.256683
130.932007
146.381592
145.115143
-179.651123
134.656845
147.238235
88.906311
146.435532
140.751236
142.851456
143.602432
148.220703
121.177933
138.008896
136.954544
129.218140
134.006317
159.312836
153.833374
144.228241
137.388885
132.294113
130.327255
128.103302
134.781158
160.883743
136.439850
153.202820
134.023056
115.186134
145.588058
105.022202
13.847103
-37.786118
-1.060356
-14.310534
-42.978706
12.746173
15.581199
-13.934858
140.278778
140.884750
150.666809
156.770279
155.745346
145.027328
144.734253
119.774734
125.752586
140.150055
129.515411
120.708755
177.449005
144.628952
128.637405
140.660385
-15.786725
22.205935
67.172760
176.320114
154.378159
159.369598
153.307846
163.661453
145.937042
143.877136
144.067200
148.229965
126.606918
153.025909
142.476532
109.750366
147.816788
158.663757
140.629257
129.646713
124.953316
97.234810
158.855637
147.480865
140.270981
128.735901
149.609528
142.865448
131.891785
-21.443138
-41.813732
-33.876297
144.545517
149.615448
131.488281
172.367340
139.048935
173.167435
123.815201
141.858215
148.164001
152.314270
125.092010
133.075439
94.424477
-45.112560
11.163608
1.554063
-34.937599
14.394119
5.192785
10.491488
18.553961
-43.809898
-9.828633
135.869675
136.120987
140.241272
127.137718
147.877441
148.308289
153.575287
138.931473
151.944550
131.298843
156.460617
133.594879
122.965431
104.528030
133.851257
176.724503
136.985077
147.832870
125.788803
149.750290
141.391617
165.936752
161.676682
166.762115
147.483170
127.002838
170.107864
153.031662
178.932098
129.701874
173.960541
137.107635
139.019958
150.350708
143.733307
164.224945
174.177780
164.825012
-179.711273
178.067902
121.759178
118.881989
-42.201550
-5.133852
13.559428
9.838111
-28.939096
156.570206
147.063873
129.533112
158.185974
150.914917
137.506256
147.064026
147.484390
162.645004
151.818619
144.957260
-24.640156
-1.611555
162.736603
173.832687
140.755219
161.073090
130.732101
134.576462
149.633484
153.175507
143.302628
145.286621
161.752380
-25.844528
-46.713348
-9.113501
-22.829092
0.326259
168.731369
144.947647
171.166489
152.946091
166.530945
120.613892
153.528458
154.608429
134.697983
141.897614
145.662292
133.104874
179.920868
143.126251
120.268509
126.111305
120.154663
-10.684577
-16.005512
-12.964062
-41.777660
14.925190
-41.177555
-17.551874
-12.555466
7.258420
154.761810
125.869835
140.994431
150.573959
150.688385
135.136230
21.770933
-21.882011
157.657959
145.209885
125.494461
121.881355
151.605606
159.632050
152.537720
147.757263
175.373810
-163.602554
28.489372
145.513763
131.314728
153.704773
161.985519
141.950775
153.095642
155.293640
147.803940
157.639542
145.030411
146.749878
1.554567
17.033123
-21.401005
138.657516
152.117386
129.801941
165.254745
140.863754
121.530434
148.018845
126.937172
-27.089655
28.520786
168.350571
133.100540
144.345016
118.151024
139.596375
148.817413
117.089478
148.982147
121.161865
149.647507
178.863739
147.112534
147.951614
154.710434
146.526184
140.646530
159.221176
134.409317
134.346939
146.839081
164.894150
141.614487
150.879883
173.035233
150.225113
129.702774
137.412918
114.892166
138.498306
-7.276615
3.439117
142.921539
137.172165
126.835060
156.162216
153.339569
-33.431816
-54.817497
-44.876381
-54.547028
-44.707279
-11.354699
14.992123
-40.204659
123.721764
149.023331
151.593246
131.792206
-135.592590
-42.371223
-12.848639
12.000962
-35.774246
-24.293869
-32.554787
6.609010
-18.945498
-21.032286
-25.978807
-5.056677
-47.808865
7.002050
12.989125
9.287766
-5.973761
4.828035
157.968948
150.722992
160.183716
-31.115833
21.707884
6.013662
44.940002
-33.971100
138.725815
135.089645
141.758057
138.316849
152.941971
18.633091
-16.167572
22.045671
-42.419075
154.731308
117.610878
120.608856
161.336441
152.518448
145.895050
151.382904
136.631561
155.033707
161.386398
140.604889
148.074005
147.960007
131.572083
163.362579
159.803146
120.657646
161.429520
5.478008
-12.099552
-7.061553
13.204509
156.290253
170.891891
160.951126
145.281906
106.011086
-173.977203
141.410019
170.400360
148.712036
125.825386
145.619843
122.799469
152.265533
138.759003
151.468460
147.770309
149.893204
146.430740
133.680984
124.042511
155.735977
140.370010
-12.923095
-6.764019
-8.561808
5.776246
171.167862
174.726990
144.959244
144.265228
149.559677
157.787491
150.108261
138.603287
127.295593
136.442795
130.574707
153.997894
165.622147
-20.363407
133.990616
149.135376
149.124664
143.490829
162.681473
154.420425
113.572144
121.757599
134.334412
152.515182
152.253372
136.689316
133.594208
150.532196
135.075821
155.824081
162.000702
164.268631
158.705170
155.209229
144.616714
133.938934
136.800354
161.798004
140.610840
137.891342
149.859558
125.248940
144.056122
145.671295
139.283676
152.763535
144.934937
144.970551
158.138733
143.419708
159.893478
144.226456
156.373825
162.845245
132.517746
123.363770
146.866974
149.736511
141.874374
137.007599
138.322708
138.342621
139.009842
143.511826
126.634163
138.969788
149.617981
143.169250
159.059906
159.504181
136.257721
162.554092
156.607376
162.297592
139.630814
-19.760975
-17.718752
-16.910276
3.949180
15.601566
146.399689
144.892090
170.154572
150.671112
-98.957115
174.010696
146.753525
168.382629
151.148178
144.003418
110.984016
134.824554
136.546753
114.351364
134.565842
147.221863
146.638519
149.935074
139.686081
145.068695
153.696167
165.493332
138.684372
136.723114
112.739464
166.475189
170.133102
150.381058
143.790985
145.741974
158.601303
152.708694
156.670273
151.139832
137.510040
151.552353
160.965546
138.294434
161.816589
128.490189
143.237320
147.892487
165.489944
163.061691
125.725418
139.615646
144.230637
-178.633118
136.343292
131.528503
131.603104
-35.133949
-38.634319
-43.001068
26.959719
158.370728
159.857803
155.726685
-18.694027
4.120557
-0.638884
-4.705112
-36.968147
11.493376
-20.800549
8.630831
-8.957540
176.175293
141.711380
144.088928
163.105484
141.647430
128.483292
4.162407
16.988518
171.046829
148.459488
114.163994
141.402237
142.339279
125.800110
152.735565
-176.470963
167.132965
145.689026
160.456085
141.667068
153.143234
141.751205
121.986137
149.260010
141.316681
155.859924
117.696869
124.881531
162.965134
117.674072
144.965485
166.267792
167.853149
161.084488
128.917587
127.187202
133.395813
153.209366
140.836685
129.443039
158.163788
144.326065
160.838562
121.558220
158.864075
162.418839
149.515549
-0.780343
154.252716
134.759888
165.072067
136.795212
131.166489
107.943718
143.527344
129.226318
119.805611
140.853897
129.825989
135.922745
115.389404
164.234177
147.322739
156.502274
121.941475
157.051727
126.760216
164.511108
139.411865
145.809631
161.375336
142.229416
147.111740
143.994553
142.083969
141.619156
165.606018
157.398422
150.245880
166.658493
106.325569
151.654129
143.471054
147.897430
139.190674
147.647186
150.407608
141.116821
135.855972
121.591461
139.787704
163.834366
145.736588
151.186752
113.918159
45.838348
81.121483
150.847107
168.200653
172.042557
34.758453
39.002251
-35.218597
-19.876368
-37.703781
157.948303
-20.926445
-49.845856
29.901211
2.894553
-41.741096
-14.989020
130.283844
-4.197033
-2.338080
155.959320
152.118256
130.966309
140.699600
146.867706
134.083405
157.618958
130.619583
146.143951
176.123993
137.556442
122.326416
-170.737320
138.952255
151.437241
157.369644
133.711517
128.544785
-165.752625
150.773743
170.534363
157.209198
158.681091
-15.220009
135.244080
127.432129
143.713409
148.322189
140.021561
171.757904
157.945663
128.209976
150.959961
170.569778
174.805511
140.557098
138.816040
139.389099
147.647278
142.326416
168.604416
134.770020
146.770264
173.102234
-11.099165
-8.058953
-2.047557
19.770496
-24.872231
-32.990326
-0.869307
26.986265
-34.280495
142.139664
94.397789
-30.475277
-2.258974
-94.915550
166.227707
118.309883
142.443314
148.341980
143.590607
141.252563
118.154617
119.824707
143.091095
142.943527
140.305130
142.682861
145.031342
166.308670
142.491714
136.704666
167.823669
151.581161
156.750092
113.464882
143.246948
131.532043
138.376602
141.832626
162.987518
151.783264
-158.732193
149.779831
-176.791901
145.206360
174.775009
140.211945
-46.755646
155.511063
149.508728
155.730865
103.995590
148.813202
137.029266
149.924438
139.488297
154.742523
119.311790
131.280914
153.561096
114.536613
149.095734
155.486877
164.283401
140.060837
139.279114
134.532074
126.807922
124.915276
151.599442
138.754242
143.015060
166.741867
112.578140
161.345795
126.409256
163.128693
4.670302
-32.248104
-2.218055
21.193226
-12.714170
-25.583200
5.209662
-22.363716
10.282103
1.163988
-172.028427
159.881210
142.928116
151.331467
147.194809
145.414505
146.092285
137.710571
129.919693
137.772797
140.355057
142.568192
106.976181
129.627090
148.345764
154.196213
119.809669
157.386810
143.581772
130.203491
164.084167
159.312698
138.630966
158.147369
159.898727
157.443253
154.129761
166.897293
146.094208
143.224716
128.218399
144.005112
150.981018
144.433517
141.178787
141.373352
114.263252
156.752518
155.520386
157.078110
134.212799
-98.044647
-41.091335
18.988220
118.752258
-14.064409
0.913217
-2.260793
13.984251
2.906498
3.384834
9.346849
15.293904
12.585969
-2.200159
-33.309170
-15.611100
-37.878494
3.619960
34.184986
-6.500502
56.531425
17.297279
137.663910
134.145584
-35.991219
39.432178
-2.936116
19.762571
-41.414055
135.932236
151.124435
3.017593
-31.534767
15.379188
164.628311
153.316406
165.369583
153.113647
171.677078
154.566772
161.447433
136.469193
130.032867
149.812195
137.914154
143.899353
147.781403
136.336548
155.787857
162.304184
136.767502
160.548828
139.585693
127.344063
128.545456
152.569504
146.376907
148.913315
151.221603
139.076660
163.839050
151.588272
142.555496
141.557953
176.816345
131.359879
139.199036
143.126114
124.510025
126.453201
139.411453
158.688477
142.970444
164.635498
158.304413
162.346405
142.814270
166.393890
152.396942
150.664902
141.764969
163.722137
159.074402
151.901321
115.335419
143.495102
128.816895
163.314514
-8.875643
-33.736252
-0.415430
-41.406311
-19.894690
25.741318
143.219254
143.628983
169.791687
143.973694
13.964650
145.803024
141.483215
143.896713
154.984558
157.692017
152.953888
133.273560
146.965485
176.988831
157.514145
97.679688
160.454590
144.181000
145.985580
158.910538
153.894547
-76.540245
-17.718113
-23.970648
0.723076
-43.714676
149.732101
143.005630
150.191208
129.920853
135.788651
147.413101
139.623245
3.279784
-3.365401
-33.920513
19.316942
3.378639
120.203369
144.341431
98.997314
138.545074
156.140228
119.089775
138.729126
-12.615525
-18.957821
8.924668
-7.274295
21.760286
8.641747
148.563995
144.527786
144.463837
168.125000
146.248154
125.113579
145.667709
142.690979
168.492920
135.084030
111.067589
132.695312
123.998283
9.023603
32.923233
144.135483
127.877693
159.286484
142.924316
163.978073
143.241333
138.163513
160.978928
149.068893
143.751907
143.757599
161.956116
-20.946085
-12.960652
144.380905
146.723480
150.691284
-15.529291
132.682663
178.221939
155.077988
149.065125
118.181717
157.316437
-41.845253
4.572989
-34.310261
7.294281
50.847748
127.337311
124.320610
158.469269
139.788696
122.446281
172.872818
145.385757
133.230103
150.336182
112.247131
114.769997
142.426819
162.337677
129.366318
155.008698
127.511444
163.618912
153.462753
142.496887
126.839935
154.365799
134.610352
133.558670
154.573349
132.565262
172.439651
120.452484
140.061279
162.991379
151.372208
141.419312
145.271042
139.090286
137.823669
145.484192
139.748306
113.858551
147.449982
160.877686
122.353378
149.205795
39.663692
-162.090454
150.634964
-174.694885
-23.166567
23.926008
10.514457
13.125818
-156.238831
-157.840897
157.268341
136.254959
16.104290
142.582275
141.989700
141.781982
115.256020
160.041595
125.009117
154.868988
145.855484
163.790573
146.563705
139.762512
-6.768280
0.402512
-1.833870
-24.135061
-21.193073
-26.733139
11.294909
-36.653660
-34.216236
163.671616
158.136368
159.964600
142.513672
-4.839424
38.214027
-24.913521
11.301776
-32.039005
-11.845414
161.084900
151.377335
-1.823382
-23.941759
174.338242
135.862137
170.647629
143.720810
140.837219
151.746780
151.742126
154.374130
146.048477
136.865112
107.174210
21.921232
-20.149796
126.090233
92.894569
152.157562
156.433090
155.533875
149.119568
174.460083
164.680893
149.367508
140.644913
120.160873
150.119415
140.888504
18.805817
1.529439
-9.004990
-19.256321
0.904605
-19.183599
11.725664
-26.141821
-13.485365
-42.140503
132.194275
149.818985
154.437057
120.161697
126.510521
146.324295
159.062866
156.346375
8.711246
-24.407408
-18.397173
-50.614075
-14.917271
-32.995243
12.828429
-52.506298
144.943680
133.261230
-58.175274
150.474792
131.730606
138.055542
162.518829
151.985413
147.725204
133.741226
141.420166
152.321106
142.920547
165.954361
142.455124
-17.018042
-176.823746
111.289017
166.572617
151.430634
138.770386
156.056381
136.678696
123.855721
127.521004
130.770584
151.577744
145.036026
129.724564
134.870651
138.759186
151.462448
149.707718
152.367004
142.419708
151.270187
153.520447
139.540543
154.904282
144.446060
144.827713
143.157913
136.399780
141.173920
127.848541
147.610916
146.942566
124.612038
135.539871
116.109711
151.563919
148.424896
156.213501
151.027664
159.556015
121.180923
128.753998
157.876450
138.309494
159.101883
141.169449
129.745163
150.163849
163.127533
146.421677
149.099777
152.392609
158.373169
151.129196
155.938309
157.636154
144.009232
150.288757
142.318710
168.086838
146.235062
156.912369
145.170013
143.173370
140.307480
136.974030
153.871948
-15.899696
49.841915
151.582108
139.358917
147.019287
136.869995
137.544327
137.083496
151.564575
169.474838
157.827911
151.114319
139.332504
171.738693
144.001068
153.580444
-0.760018
-27.084749
126.113777
169.329346
141.237015
150.419891
130.553055
135.771667
160.452133
146.097992
121.594711
122.533302
154.650970
8.278821
22.134956
-0.039565
23.893879
0.582491
2.052331
-12.264112
14.859533
-39.579788
-38.064442
-51.391113
34.614372
147.168961
98.779556
122.070198
160.698059
-34.133064
15.838147
10.423413
17.438889
-28.135824
2.458298
-23.468023
-44.036297
6.196440
130.127258
151.676300
138.495300
160.975052
157.262253
146.612976
159.319763
147.504150
0.155766
-154.839935
-168.959412
-165.951859
178.375610
133.485107
157.626755
161.106567
162.713318
146.746735
154.527328
125.044403
161.615692
5.380227
-52.685524
149.745880
134.629959
141.319260
151.225601
34.373123
147.544220
131.059280
164.725174
162.468674
140.591812
146.468597
132.338531
128.993256
131.433212
-18.024149
166.238007
159.109695
179.895309
134.106339
164.595154
110.744110
154.733017
135.989227
170.833817
122.704727
172.894424
149.295990
144.193008
137.225952
170.675247
134.966721
141.499878
141.325531
142.743668
142.455978
165.217590
132.208282
137.463394
141.833237
154.494461
39.735493
27.470905
56.628414
-157.900558
-161.328888
-151.200745
-171.570374
-128.878326
-130.648727
-136.040421
138.182281
146.307678
157.080124
139.696945
158.478012
-6.779340
-14.644531
19.660397
29.486219
22.041777
127.128174
173.171387
153.605255
132.937103
115.159828
140.025757
-27.009287
143.586334
143.706894
148.408905
147.033096
141.839737
170.966156
150.807541
137.664581
148.732849
140.413208
-36.788654
20.230381
-0.981782
-50.268208
149.036942
129.731857
137.500412
170.303101
145.458389
151.053574
172.346298
137.496338
114.912544
131.973892
164.279831
148.120972
174.239349
157.608124
173.445770
159.956436
-178.594986
49.736286
-44.423862
-39.486076
-48.383675
-10.893775
-0.209357
-21.711086
-33.678631
22.720068
-20.158331
-14.773958
-1.113993
-19.905346
-51.909225
15.460362
149.555283
154.161087
150.428665
163.225433
168.632843
173.303467
148.303009
134.187180
29.856752
144.100220
156.428207
132.568771
142.455276
138.592697
141.147903
143.518173
147.105179
83.507675
147.221664
104.976845
132.492081
122.821709
154.933853
167.886551
142.281265
139.217972
160.676788
143.806015
149.706924
163.634186
146.076370
134.025238
133.071091
100.559120
146.862793
140.448029
93.356308
135.836029
156.113998
105.291878
155.464096
133.143570
123.925850
133.524292
135.025345
148.375320
104.384544
140.263977
142.508026
124.793312
157.206955
146.766556
146.817505
153.033676
177.670212
155.029633
137.466537
153.405823
142.034622
143.133881
162.301346
11.316787
143.255264
155.312820
142.643539
172.550598
146.895645
168.342484
-38.495323
150.732346
-46.490612
4.963963
-44.308731
5.860968
-16.641176
143.307022
168.515778
152.568558
173.897537
141.345993
148.495667
119.758972
151.563049
150.029907
167.395630
154.261505
105.467339
144.903214
159.204346
144.238007
162.562408
139.331146
136.558472
159.077530
138.004669
137.594894
135.388763
142.266556
136.489166
148.556442
10.934628
-9.197379
21.251820
-23.561962
150.224091
140.439392
168.065613
139.231110
147.133575
145.824539
146.707367
112.983398
9.705491
-22.311176
113.348198
150.115372
120.610657
142.431107
146.628891
149.223495
146.795853
149.850479
124.354996
156.755020
96.744492
146.343689
128.412659
141.539444
119.692093
122.446625
126.582115
138.334839
129.874832
157.225418
135.875671
154.300415
167.315582
137.269562
123.357567
131.476578
141.026596
147.554810
167.588593
171.194748
161.834763
130.796341
157.477448
136.519714
129.503174
134.384460
148.645065
152.709488
130.465668
143.758041
160.404465
144.438950
141.665253
151.377975
155.686523
157.196274
147.258057
154.008774
131.696304
-48.314644
-40.574390
-39.244152
-15.701922
-57.997665
15.481603
-36.645916
-16.054907
-34.352909
15.204859
-23.840157
18.341820
136.081955
169.221786
160.268356
146.198471
128.298218
145.803741
162.520142
157.654358
141.587921
138.904770
112.716499
119.316154
140.611176
147.731033
128.562454
141.868347
149.317139
114.028008
-173.135498
160.379440
116.321381
149.646561
148.200439
112.815239
136.857437
152.635330
119.257202
4.273931
134.149612
117.410278
153.346451
117.556274
143.563019
133.341125
131.304535
139.506866
138.073303
140.552155
127.506920
143.236130
144.550858
165.625824
147.189728
136.079498
152.794022
149.556931
140.479874
167.105682
130.819672
167.601425
165.164856
151.935822
123.473396
135.599014
172.331635
143.867630
166.905197
127.551178
-27.173746
13.875272
0.808425
-11.245893
22.007782
2.481439
-16.868570
-39.292393
11.097427
12.087458
-175.332581
-126.968849
-141.724075
-164.196869
-179.567474
136.909378
175.364090
164.636963
-166.666458
-147.549942
165.832840
108.735077
-136.476456
143.795212
153.140472
164.413940
155.274445
126.985146
154.566437
149.193268
153.703506
-179.643906
138.000778
48.321644
29.729166
49.337570
57.675152
147.400375
-151.927444
177.878448
-169.855957
-151.051529
169.719131
174.457718
140.804398
137.283539
126.077347
152.013931
179.384827
130.720306
139.302078
-48.836700
152.868286
150.336105
-42.554165
1.530079
-5.544679
162.729141
153.226379
135.328476
158.334381
131.733688
146.517670
-17.405720
-39.754841
-25.692554
10.749148
19.094551
-38.305988
18.801208
15.667347
-5.988739
10.158962
153.508682
127.446518
166.336609
137.211288
77.471481
141.933273
112.615303
158.112839
141.207993
153.675415
162.958099
140.030319
131.349091
141.419052
144.331100
111.125252
159.370453
132.786285
157.917328
144.326859
117.993164
133.543640
137.962875
-18.333027
147.495667
151.543686
129.419724
170.749237
-179.770142
148.093414
161.647736
124.454224
131.489090
134.725540
147.945557
146.301346
139.809036
147.960464
131.878265
146.663467
151.668137
143.621735
141.256363
141.380341
147.439972
149.451355
150.962219
137.887283
121.167839
139.873489
158.325119
110.046349
168.954056
144.055206
148.557037
151.736847
127.819031
159.096771
167.455322
134.792160
175.156891
147.842957
136.236099
167.549591
127.056152
151.645157
177.841232
141.460693
154.348495
174.250824
138.643646
149.256622
134.362122
-0.992487
-34.401699
-15.406722
16.957352
-5.002649
138.053223
146.424362
-7.677082
4.469666
166.160263
122.915337
127.475204
111.453064
159.777008
149.315979
149.306671
136.340103
151.074631
143.593094
2.874942
5.611784
-9.731144
151.339294
144.230927
146.630508
150.074951
156.258911
139.967102
132.940598
151.413788
140.214676
151.221115
124.439102
140.067429
135.073380
121.219353
122.850235
167.209091
153.708969
147.523956
135.198959
144.181961
102.220116
121.509575
144.492599
33.374889
16.638147
-164.200699
161.238419
29.793491
-154.037384
-160.288681
-148.476837
156.575745
122.413361
150.383728
167.428680
126.688431
130.274490
145.433502
20.399632
-30.374905
-24.551374
170.620178
151.781479
140.719040
140.432175
155.940857
135.720352
136.111694
148.598083
139.024033
151.299622
-7.164508
29.991762
-42.733658
-160.560837
-140.367340
-155.119690
-139.007370
-158.499008
-129.252914
-144.251968
-154.504303
-146.375916
-144.584259
52.057430
45.597313
-168.304504
-167.355606
115.056580
-157.848831
-142.951050
148.885986
-138.464371
136.982773
144.918198
153.825089
153.725128
146.619873
164.512253
140.585648
111.595406
148.262726
171.496414
160.338440
102.896744
158.321503
138.804489
132.786224
141.535446
156.980057
147.906464
167.821243
171.748016
142.153030
125.699722
116.601059
132.018387
135.702347
139.642609
111.445961
170.955704
143.898499
149.433395
124.887955
156.163284
123.305016
131.769058
136.168289
149.183701
104.068260
153.946625
136.467239
156.753891
124.209114
148.547195
86.446205
151.667084
115.924095
159.595276
121.716438
141.299942
155.802795
145.230911
168.381866
148.239853
115.086617
164.416428
122.877365
136.023285
111.645538
149.044785
150.419998
-42.516579
-16.804476
138.965683
138.801636
155.491470
165.683517
-14.710400
36.344322
-45.425098
-39.387997
161.093765
-39.703365
-37.538757
149.344559
153.669724
143.465347
171.805588
152.079544
135.947006
138.179581
145.465759
-35.581097
-1.538242
-49.014641
14.802657
13.612914
133.955887
127.560211
146.759048
154.331619
135.104736
164.067627
145.237137
143.122482
146.189194
135.284760
103.164452
149.734863
142.127563
136.976624
142.002823
148.230621
-172.665100
150.807892
142.705536
148.660645
142.718567
170.795868
155.619186
139.159332
130.890869
-2.044879
-18.513660
-13.507154
-36.403675
-14.569617
-19.774767
11.221141
6.244002
149.533722
144.202881
170.230347
143.080124
152.433182
144.260132
143.432190
126.982788
140.139465
120.571503
146.547882
110.180634
152.055710
157.328140
144.029633
142.959869
127.764885
174.767548
6.853576
-3.375276
-16.954214
14.444000
-42.166813
-41.363140
-12.732049
-12.678416
-51.563911
27.253351
154.732254
154.652298
131.854584
157.782928
147.873062
171.675751
143.442871
141.063049
136.837936
143.324173
143.228806
154.239197
130.558548
-178.989136
140.785629
150.026138
139.234192
150.578842
144.067368
142.802444
151.753159
121.282707
132.005432
64.713234
-34.349785
-51.866249
127.489655
-142.313507
140.088287
166.052902
159.322495
143.409805
154.738541
168.142044
152.275742
123.102531
134.353531
140.478760
145.498596
145.117142
118.968048
158.784866
-101.388809
148.076874
-41.222855
2.841864
23.608692
2.274688
-59.299496
28.161371
22.590738
49.369179
-14.657736
-5.346504
13.760264
-42.517395
-38.800999
1.971693
148.027069
148.373230
121.919579
128.835037
165.491684
126.813148
129.221893
1.478961
-11.031656
-34.472115
-9.737931
-29.854847
3.464245
-32.131809
18.182270
-1.449964
-38.376469
-15.412594
-27.550701
-32.486359
-2.171236
-76.211639
163.381729
149.883514
156.703979
141.292511
136.113785
147.645844
149.676224
125.716949
141.705872
138.536957
159.987534
145.487122
122.580360
143.204346
134.693634
126.863037
146.695496
133.692825
146.053802
150.714249
155.535645
157.460953
143.668839
116.201294
153.855377
165.989960
157.170181
144.243942
-13.600735
142.593765
154.901505
151.724976
130.116699
129.100800
-177.971054
143.408905
166.658295
116.109795
149.715118
149.658386
135.204102
140.356644
150.732422
141.667969
151.880493
170.415146
131.801559
27.916670
77.003326
109.691772
-158.748337
-131.768967
159.857162
175.479736
146.064865
157.443436
144.724960
143.469177
161.162491
147.723740
149.099472
138.067276
151.273148
137.416046
155.261627
143.454453
138.619720
179.014236
17.221783
8.199799
128.075516
151.484100
131.961273
169.752533
138.275345
138.851776
143.507874
154.004974
150.395508
-143.613693
-179.409821
64.639694
-162.189606
-149.892990
116.733223
130.383286
139.182465
157.873169
159.008209
128.545212
135.116425
150.540085
150.684341
149.545609
157.592270
147.057938
133.084381
125.682724
142.252487
122.784241
121.275764
111.372284
155.079941
123.387718
138.269730
141.848221
135.886063
166.206955
143.527588
154.887268
-178.601974
171.773132
163.270981
112.174355
145.923676
166.112213
173.675064
154.955338
149.888763
142.279602
115.002563
105.103058
143.775558
159.680634
147.014633
156.941544
13.267095
135.805298
161.415482
170.703262
139.929016
136.285843
113.136101
117.606232
127.619171
143.565643
142.001801
155.387009
117.192940
142.798019
136.602814
3.409041
23.979542
68.045357
137.460922
147.153748
166.448883
130.688202
142.576614
155.756149
136.338196
127.756302
114.367157
172.606583
132.695465
150.132462
165.264603
96.119270
158.249405
126.131363
155.231445
125.059692
137.812424
149.948334
151.768646
163.562668
143.223465
-0.695488
-17.758320
-55.536251
-0.961645
-25.998867
-26.061155
14.384912
-30.426544
1.296941
158.360443
129.849991
151.510696
123.751175
152.022278
153.244705
160.864517
119.823189
147.781326
155.860291
111.743553
156.935196
137.598953
159.624298
146.209412
111.061455
54.683418
168.052582
144.790344
129.769089
137.676559
-28.765064
-1.175198
-39.826214
-45.387360
136.355103
116.974838
150.505188
137.384842
154.758499
142.707458
161.060196
148.716049
158.188995
133.735138
147.765427
148.233887
-43.018738
159.805862
171.141693
164.181519
145.225662
137.171509
136.568756
138.631958
135.580109
134.583603
157.748856
2.070370
1.482133
-3.541658
-36.919807
8.410410
162.454422
157.482025
136.539780
138.327881
131.008728
151.577072
140.343674
150.441162
1.664246
1.552173
-39.270874
-177.629150
141.428055
143.961380
147.239883
143.828934
159.641159
131.049057
152.443726
129.980301
116.394669
136.971954
153.132431
-51.972389
-28.007261
-44.321590
7.184059
21.159645
122.407036
151.783157
139.182251
151.510193
132.053009
178.836166
146.029739
128.180084
141.367416
67.373825
141.247513
174.375900
157.770721
-43.856506
6.769960
50.149254
2.480098
-14.379619
-46.932144
17.984240
-41.420219
-44.285988
-11.173499
13.178783
159.000778
153.576263
145.925858
143.792038
156.989304
157.676254
154.834457
140.486832
162.262985
154.008392
63.681313
-6.993108
-46.715740
22.952980
-37.389961
3.963238
150.128998
160.514771
153.005524
162.012589
171.724380
128.179855
146.389709
142.735672
156.261200
127.469276
150.142380
134.439224
147.816681
91.125900
154.242493
151.266388
151.333496
134.607208
-23.853645
-27.248951
-13.586219
131.431992
155.088058
-6.374798
140.317627
124.975014
125.603897
160.794281
-179.980194
178.097290
-165.670685
153.332291
143.445404
138.049606
143.819778
154.697144
163.212326
142.464264
154.734650
145.378662
131.647354
154.767029
153.409409
135.797607
146.902802
9.908714
7.159495
-43.888920
-21.903105
-28.439508
126.696037
137.212540
164.736145
-42.015251
-26.547421
-50.436501
138.800125
142.697891
145.734314
134.332382
156.779984
136.669250
156.881897
162.035645
155.988281
165.729599
135.465668
146.370331
159.047760
118.862099
114.801102
154.412872
119.361099
156.554153
174.591599
161.735641
3.877069
-40.134117
-11.855077
-35.870739
-12.265141
-27.954432
-43.426537
-52.369926
4.632949
-2.386631
-6.548050
1.792750
40.735489
148.564392
133.853973
163.072556
141.680634
147.823990
156.630295
152.498703
143.772995
172.843430
147.976807
128.778152
127.995468
129.099167
177.335449
147.893448
133.678772
134.754059
11.164806
145.484695
133.052032
149.499420
150.959488
104.927025
144.536682
149.009567
130.731308
149.532410
122.411736
119.700165
155.523331
148.064865
171.109116
-8.104259
14.278888
144.488922
141.338516
165.000000
153.819260
172.992645
139.186005
154.880646
137.299881
155.409180
135.561020
147.053848
146.808228
173.309296
142.652267
17.112501
15.971788
154.524429
144.995422
145.135468
60.281013
19.863777
25.984426
21.353064
107.584732
158.462952
83.528885
139.584824
150.465881
132.896973
154.969498
138.538712
169.481781
151.849075
146.368362
-31.029705
-31.925337
-24.060587
-41.891140
-37.566166
157.519943
-36.324177
14.697886
-46.614738
-15.668030
-26.807785
16.415302
160.219040
160.417068
133.270508
151.893555
150.814728
146.931061
155.399796
30.352993
137.958237
151.075287
142.810364
153.806717
173.281845
164.984406
152.232407
145.446136
156.812637
115.834167
142.453201
148.288940
164.446411
8.792474
-14.067571
2.358334
30.622721
-18.200209
22.592688
140.738495
-20.945608
-56.817921
-13.516654
-6.205608
-10.819127
-46.299824
-19.904001
-14.946946
-17.882378
130.781769
140.004227
150.407501
163.774109
120.974648
150.472031
160.249603
145.746536
156.631348
150.681610
158.562454
122.269302
161.259750
152.610565
143.324814
139.916946
160.194489
111.378288
141.426941
178.561264
140.670532
167.809372
-32.246410
2.130103
35.343098
-4.303705
5.816992
-1.525852
3.444351
-3.724941
16.154604
-68.735603
135.207993
144.079941
156.433945
161.872543
154.438599
134.242508
157.233200
135.453110
156.969131
150.531631
148.208969
150.845840
139.845657
137.863693
145.866638
136.671722
157.336899
177.557343
156.340500
143.523331
128.777863
154.241013
156.864288
127.476486
148.924881
119.625786
124.853065
146.468796
171.261520
155.548691
129.207367
152.439804
162.114319
137.378708
140.437363
142.022079
133.219543
165.392578
116.868904
138.805252
146.167633
151.452240
102.324135
149.518967
103.680504
124.449226
123.129494
148.735809
154.923080
153.602325
147.638077
135.852081
150.192657
143.931870
135.862762
138.405991
137.009247
142.761185
139.055984
172.959579
6.705720
-9.659723
16.366301
-8.095314
-10.144916
17.323952
120.738876
137.744766
144.451752
142.663635
130.166626
163.799164
4.728700
-43.379482
16.368809
67.670547
-41.627026
-7.242237
-27.904202
143.253021
132.923386
151.616516
158.233139
164.222519
53.608780
50.732422
-179.023605
-149.310379
34.589043
145.668198
-179.424927
164.430481
-157.982437
-144.440399
-137.110855
-0.596105
129.652496
119.678391
133.920929
29.371082
5.625039
-41.847836
-51.823090
67.657135
174.137985
163.729385
155.570282
-175.715530
126.652451
137.784790
134.307419
127.746933
144.680756
151.061539
131.021362
166.398605
148.422104
130.543777
141.263138
140.191010
136.527039
159.736359
-49.780052
22.236187
123.458664
136.597519
156.392776
136.333847
108.687401
-40.035957
-48.775002
14.888842
-33.284748
-4.261172
-7.880900
166.688797
116.220032
132.072754
-9.783697
135.272003
140.460190
157.808258
161.317947
155.023621
139.417511
141.747406
129.768860
117.883568
160.290359
153.214798
155.882202
148.843506
151.570435
111.448891
151.026627
139.032013
144.195190
136.486816
142.992020
172.874420
115.856491
148.068359
151.709305
146.284500
139.760925
151.121063
147.392395
156.238037
143.656586
140.687744
145.160049
148.570221
160.986679
174.373291
152.410263
123.522270
116.833778
169.397949
114.195168
154.584473
-32.582188
19.670706
-30.375437
122.904961
144.601227
143.842484
137.078201
144.623810
153.684708
151.073395
152.113708
140.300323
149.809662
-2.894823
-9.753425
151.553223
149.662766
-37.790668
161.148636
-31.636803
140.096146
146.198563
162.059998
147.107483
140.009628
-21.119787
-49.162464
-11.736817
-8.184580
36.028141
130.369186
160.795288
156.026810
134.550949
137.615967
144.271240
132.139755
124.182434
131.634598
126.488556
22.789583
0.969952
8.058734
152.725037
151.760193
118.878960
145.274567
131.676819
130.704651
143.769211
139.669098
126.371086
140.146011
142.592300
138.692368
149.747635
141.053238
150.653030
144.810303
117.765678
144.571075
145.449677
144.168381
138.920624
146.674072
164.234344
135.756439
129.011856
121.296013
-6.311804
155.969101
158.582764
121.548157
131.893005
-150.944473
152.943146
127.780487
140.819885
142.067703
150.233810
143.005890
34.851631
18.186922
105.120041
141.226257
145.762589
146.802124
124.807098
147.694473
144.583542
149.456207
146.763214
-44.167194
-40.909760
138.587357
139.398285
139.214188
159.033234
155.202835
143.530899
142.602905
116.973145
12.407754
-10.017181
-39.721260
162.110764
122.932266
152.211365
136.814133
168.904938
150.007736
138.098495
134.920258
126.129219
127.829521
150.170959
156.415909
159.724564
39.711994
-167.359589
132.459625
133.448700
132.171463
116.103455
102.444916
175.908096
140.605835
153.473434
131.034241
142.748520
133.996109
134.134369
145.430176
153.643082
139.592560
159.333984
154.770432
114.295753
139.123871
164.643402
126.269661
135.014832
148.963089
122.366302
139.882065
-4.757116
138.084747
144.389038
171.890137
120.422760
147.257202
145.375671
152.706085
21.866430
59.071762
44.325603
32.857605
172.079163
-146.104156
169.448212
153.528854
-142.418015
162.738480
-154.332458
125.162201
153.340790
32.667282
8.670066
131.486038
139.732712
141.747742
159.875076
145.914062
124.336815
156.809708
168.081696
155.364151
112.038841
137.367935
157.474487
126.830757
146.172791
175.618225
131.436172
140.868073
139.847412
143.214478
147.473557
146.771927
162.970901
158.595657
135.519058
146.304581
113.488937
169.719070
145.291824
132.228683
151.140686
151.492157
151.367905
147.913010
155.299637
133.964432
142.597733
157.420685
159.807236
144.996674
138.486649
133.699448
155.402832
147.811340
139.937469
0.113641
156.274994
120.166626
109.461365
127.489944
120.335808
147.061447
148.593399
152.548981
157.815552
150.839645
151.494797
157.492569
151.282059
173.572449
121.962090
119.384552
154.363495
131.929169
147.122925
117.412529
143.061661
157.920532
122.908127
151.877014
165.270630
143.490158
137.843597
150.633469
126.678093
133.674850
130.502258
155.440689
148.656006
135.023575
146.003342
140.300644
172.714279
153.050903
151.960342
153.744461
150.221420
141.019363
131.267548
141.665131
156.096176
-32.072788
-32.535862
171.084579
143.722046
138.006104
140.297714
149.689590
142.226547
128.779541
152.328964
149.263474
139.029449
148.451843
130.121414
137.863113
140.781693
-34.147736
144.414322
117.998573
124.804092
13.233138
-36.491707
130.061768
112.634476
133.467575
165.857529
132.482819
151.082458
141.813751
-29.368715
-7.984951
8.510731
-29.301878
12.078974
-16.986170
-40.170609
16.534292
-2.412083
-13.344671
165.795593
171.078293
144.672546
132.621277
139.935226
123.434677
121.823166
139.876801
15.291780
-1.142610
-18.749737
18.338030
-38.974598
-5.691646
21.780643
-21.769892
-2.528246
152.562805
155.412384
118.036072
148.543991
161.804459
154.261856
154.795898
142.413376
136.842484
147.708054
143.204468
158.265213
116.434708
159.463821
145.804337
121.737129
164.843536
157.480347
138.654297
146.982193
176.446030
155.398148
171.348694
142.971786
-172.950058
151.895493
169.679199
-19.304724
-35.209015
-37.712151
-4.406778
70.319221
8.838624
15.045484
24.294369
-38.059429
-13.489831
118.939224
151.001297
127.237976
140.612106
119.011665
123.386101
151.242584
135.698090
143.845520
162.203461
118.141144
160.398041
135.283264
148.828751
-175.122986
140.878845
143.191803
132.038803
138.049194
159.204987
164.902710
151.395935
115.775063
135.954468
121.026436
53.874249
70.313805
157.023804
109.171043
105.417015
137.706696
166.083069
167.253571
147.861069
141.445786
145.079941
139.186234
143.935974
150.503586
147.617020
123.902084
102.634727
132.337967
145.392029
136.782211
168.522125
-174.230255
8.437336
-15.138975
-8.328504
127.735039
138.134750
157.779236
120.311043
130.906296
155.815750
132.087814
-33.739326
8.755892
-24.853485
-6.195111
-32.224270
10.936519
0.296735
-48.049614
-41.120441
-45.097794
4.100118
0.838368
39.177750
10.462113
23.275936
-0.577430
-4.990612
16.617023
7.109312
159.677887
116.691483
145.839935
137.764893
142.763992
152.777252
128.809692
174.324799
154.409241
109.340889
137.977570
158.289383
175.205704
124.671425
150.253632
151.146576
115.361237
174.755051
139.601562
14.013417
-30.469872
-39.270466
-41.217812
0.218503
-35.096058
159.603973
152.112564
122.204315
143.433548
103.119911
161.334808
153.346725
152.192322
130.394699
-19.475645
139.388275
136.956406
144.831009
-29.008989
160.271179
152.287094
140.848053
101.430405
159.815033
141.100723
128.632675
136.549988
130.939499
140.475632
134.421219
152.460052
146.511978
5.097121
-42.683502
155.187744
136.531067
20.620897
-46.509521
156.773026
167.586487
137.767609
140.007202
160.366714
163.482269
141.230713
153.630295
155.348526
141.868134
125.818474
158.289764
12.443561
14.813935
170.750916
-46.382198
-10.518386
-40.906193
-49.184692
-19.882744
9.393562
-30.826902
1.486089
-21.991234
28.922134
1.544970
-9.230118
-19.166216
21.379881
-7.783009
-1.156229
-57.607780
8.842712
17.657822
-20.817623
-38.598064
-31.706501
39.224983
18.036055
7.981606
-40.002201
-43.337379
-46.392834
133.785065
136.630310
167.736679
132.668396
145.237732
146.990738
131.013153
128.033340
141.724304
165.796677
140.878738
116.054184
113.845886
144.125366
142.623871
136.714127
155.961609
173.303436
143.747360
112.130127
147.377747
141.677460
159.117691
-45.680374
11.510777
-29.968361
-123.132324
139.651932
138.963394
139.063644
160.701035
145.528870
150.068665
154.732742
136.288269
136.927414
124.016930
127.792587
146.271683
150.774948
134.686050
131.699051
122.056923
133.849457
156.539642
149.484650
142.318451
134.471359
123.553581
142.563232
146.478714
164.800613
161.381485
133.792511
179.046722
148.010971
114.740517
150.908096
143.024292
117.141197
141.213684
148.052277
135.420700
133.652374
145.751892
136.890976
125.920326
133.925980
152.370331
133.971146
84.205246
142.494034
151.183228
119.311020
159.001877
140.272125
151.337692
146.794876
148.093185
143.579651
-1.567729
7.075235
-29.040594
5.741531
-39.132336
-38.247524
6.198591
159.148209
153.870422
167.848557
154.949081
133.582077
142.874451
152.950043
149.988815
153.975204
146.390915
112.162399
143.656967
154.207214
86.865326
106.907799
146.057449
167.296585
165.474167
-11.751548
17.356667
147.488815
144.753067
119.823532
-31.803091
23.552727
46.740479
12.994868
-8.903510
166.050400
143.540375
164.158676
149.981506
138.702118
165.574371
-147.763977
176.801682
-156.589828
153.503250
156.892685
166.334351
149.951385
147.586685
108.563484
140.533905
146.992477
153.701172
156.948502
147.616119
136.273987
120.133186
155.349136
145.592514
-13.349701
20.081219
-1.247097
-28.245829
8.324163
19.762873
-9.548555
114.873215
68.321152
13.940444
37.463615
148.617188
-157.302567
-157.215820
-154.665176
-162.024567
-176.352982
17.589365
34.545525
25.674438
25.451052
-160.167969
68.174034
152.621887
133.760864
116.516571
157.843292
147.373260
149.916000
145.666565
-153.633621
-165.816849
65.503975
9.324450
19.427805
-11.362813
39.018444
-35.109238
-36.432095
8.523851
-4.145954
-37.917625
-26.439878
-53.606236
-9.480147
29.411650
7.983107
-12.991314
3.061709
-12.782064
-18.306614
15.725755
-17.429213
-48.474895
31.538601
-23.299269
10.965677
-2.468627
151.519806
159.814850
141.096924
152.950256
153.311035
152.255722
163.398819
113.145309
155.796921
121.773575
150.118744
173.047638
147.472183
178.141418
136.222778
141.235870
-157.038803
169.099716
51.871044
112.789864
-155.835861
-111.622978
-169.279099
-156.764725
46.621437
-146.397568
-150.431686
-158.489975
-154.080643
-174.585342
177.279465
174.030869
126.894035
148.719818
109.401535
149.225372
140.858017
166.659058
150.137207
128.311447
3.655377
-12.941238
5.307106
26.568274
-13.648578
29.091642
139.021683
127.442062
145.298309
142.156265
147.411697
151.979858
133.909210
124.271103
163.104691
148.544754
128.733490
162.134064
145.035767
140.234451
113.445007
147.707016
153.862564
137.363983
133.719879
149.642197
143.528229
147.316467
163.517471
170.692825
160.723038
161.160767
128.202042
120.208633
154.754196
13.147621
148.845291
136.185303
178.639130
154.298889
131.043579
161.012283
108.363083
160.353058
157.385452
162.567810
144.652878
129.541077
155.010986
137.782181
140.228394
124.071106
-179.484894
148.917633
137.047058
132.718277
128.578720
147.642731
147.220383
130.856110
170.022217
129.791534
139.195114
150.030853
137.893234
132.655945
157.753860
155.153412
142.725449
146.860870
142.787888
146.282211
157.151627
141.440567
149.126083
136.974472
127.472237
34.857601
-33.849106
25.753700
-11.001652
-33.876541
9.729831
-23.087784
29.913980
-48.898029
-39.883713
146.688080
26.817446
-34.705063
-22.425522
24.074202
-36.131233
-33.943443
-5.830320
-13.793091
-37.011658
-38.803734
-26.558422
148.400986
135.233536
130.932968
137.355240
172.315765
164.136581
142.935196
156.090302
143.314758
172.377655
157.400146
152.494125
143.448044
162.933136
152.078232
137.744492
137.765793
134.382172
140.701965
162.421936
124.408859
147.106674
164.478607
145.278259
154.323059
137.338165
153.563538
149.950378
150.532776
125.581001
18.211960
16.277483
-13.323822
-3.287238
-28.322773
-30.758041
-103.773384
-0.374822
-17.193974
3.453944
151.390335
157.175018
139.255585
145.497116
165.759125
138.367188
152.082291
128.252197
166.968903
163.532745
142.285461
134.426315
141.845993
158.695358
143.740967
139.130325
161.442841
137.880341
142.779144
136.254684
150.043411
171.554474
135.748123
141.059906
116.507118
147.261414
15.625066
-42.093300
-7.638871
10.748837
-46.069164
-7.684772
-0.301965
-8.953416
161.273605
138.495331
155.175674
148.785355
137.314880
127.482498
139.640457
151.680023
154.718842
159.350739
150.334473
141.667023
145.832947
140.403839
162.771988
-47.073410
139.192596
146.637238
-31.626089
-49.353786
5.140032
-37.000996
-2.842416
1.791112
-3.403753
-0.719549
11.192780
-26.706835
14.247159
144.210587
155.367035
140.482635
158.065765
143.894089
-144.958572
76.935867
76.279884
136.946762
4.265949
157.199921
139.456741
161.215317
144.022217
142.924896
141.648819
-10.175638
4.816295
12.443259
-3.980002
-29.103687
-37.056927
-10.149238
-38.581440
154.948700
120.672302
148.779602
138.955963
128.847000
153.160110
161.592865
136.850372
141.228516
161.242554
169.345139
139.437134
141.029099
119.321854
145.264847
162.655014
162.756958
126.259865
151.905975
-176.539307
132.330490
119.588821
168.970108
154.770020
156.555618
164.865097
115.675774
-173.976517
135.814728
153.733841
148.773392
135.363113
148.611618
-39.709259
-37.752735
154.353928
141.803101
-14.728718
-42.764706
-0.548940
-14.022385
150.835999
147.838882
164.634567
124.100311
147.911209
157.013245
150.129913
3.887560
-22.347265
136.969376
146.317932
119.416313
146.587601
157.673950
152.968369
145.408676
166.292267
150.156326
143.686432
158.094681
151.892059
147.975739
153.880096
131.251282
135.404007
153.920090
152.482330
118.955467
133.299744
148.218628
159.562302
131.306885
150.281281
144.964874
164.280884
157.893265
158.998398
149.769577
160.024414
142.235001
150.427261
29.904266
24.535984
134.495468
150.849396
137.426270
112.304153
134.684158
143.135406
132.542679
136.265732
140.102921
132.004852
145.409927
129.422318
134.637527
161.598740
162.167831
171.727249
120.975212
134.502106
152.113297
152.907455
120.468796
168.189194
122.681259
-33.298077
-23.598280
-1.546869
155.353867
173.445618
143.846039
112.461037
143.622345
139.772293
143.573868
158.706268
118.778816
159.445404
137.973175
147.580643
145.104523
131.622665
164.343765
150.663055
142.113388
146.040100
135.457458
124.848709
141.506424
138.283295
160.103394
157.883728
157.974579
139.064697
119.208817
131.380264
130.400238
151.911301
118.667137
159.554886
143.094894
164.588058
143.542740
137.327164
142.045792
131.828217
157.514282
150.670578
-19.005877
-12.649630
-7.648397
-23.951191
-24.800291
-37.977989
21.037804
24.873051
-32.714272
171.860535
131.121368
16.680723
-20.058540
145.213943
152.924286
168.441086
-40.546745
-27.852829
114.470566
123.706169
151.590485
148.740906
142.105087
154.745529
143.960876
135.725433
122.770950
130.306229
157.756485
151.129517
146.440445
133.272079
129.991257
135.738602
24.030413
-15.240329
-12.033389
13.911624
157.696594
107.409554
127.064461
160.239288
145.600983
141.654724
99.514763
19.346291
2.723833
-16.918411
141.896057
169.803207
159.586349
116.448082
105.835480
128.937729
134.043518
-178.586517
146.566254
141.878784
154.432159
152.695908
141.493866
137.114304
137.747131
127.402908
161.035843
149.416519
168.936630
117.442459
127.892693
142.062210
143.049240
150.858551
119.700058
124.606644
137.872116
129.102829
142.752518
150.475449
132.042282
125.402283
133.747314
135.930649
152.661224
156.890869
166.161346
159.532578
168.146164
158.929001
149.987000
143.491272
144.461014
137.295898
97.898773
142.361893
145.925964
144.907349
136.904526
166.891083
137.617371
143.717255
143.478149
144.416138
159.620697
154.912811
147.423737
159.712021
146.158432
125.406830
147.022659
160.994888
160.823700
151.048050
151.815903
-8.632059
163.341690
140.794006
137.005035
-30.970924
-20.815931
114.572350
164.381882
132.254807
168.863708
164.832352
119.662285
135.628830
140.592880
146.880402
141.284378
138.446915
138.043182
17.892807
-134.390289
145.241028
133.873917
143.700485
137.912979
147.336182
123.730888
152.332306
135.393509
140.254456
144.355240
146.203094
139.271912
138.192291
159.364090
120.285172
-3.130191
6.100111
-2.233356
174.647949
157.115509
114.791542
153.859314
143.696442
149.121796
166.284332
105.707962
143.149094
132.316452
129.112976
153.348801
177.309708
140.968262
134.335587
133.942490
167.269363
152.857605
162.185165
159.406876
151.859131
147.794388
143.787781
139.137360
125.001854
145.537857
150.396744
139.029495
145.433472
155.251236
157.791016
147.901382
135.127228
157.301468
126.515694
172.018997
155.763550
154.547058
152.814697
37.428219
-12.732902
-11.792425
-165.015335
150.930450
137.653259
171.146286
175.381699
151.580505
143.478683
128.621063
-33.060596
178.725876
139.062332
160.103546
133.149796
132.223419
136.216263
142.720413
138.317856
114.673546
127.973000
116.440880
145.382919
15.824516
24.267685
2.691664
131.310226
152.312469
127.699150
135.848724
151.782623
136.102692
145.953979
144.776474
138.055099
138.144562
160.593872
171.036240
127.756165
139.401871
150.383972
135.314529
172.676636
141.136108
139.845734
148.680573
151.268738
151.835068
151.230576
140.890518
133.710938
150.157791
164.782562
-120.371750
13.790828
159.653687
160.295792
140.596451
130.297729
143.257629
168.304367
139.229340
166.010971
16.733503
-17.640284
141.044083
145.317017
119.060371
152.338745
140.048553
110.037933
154.976608
160.862961
156.973129
132.552612
152.892761
-162.378204
-117.452499
-152.222000
30.546978
38.385529
20.966623
155.957932
140.459717
123.071175
141.237350
153.377533
155.084000
68.131966
-36.362679
-48.737091
5.940164
22.391756
20.390261
10.554504
-7.937930
141.891846
117.206230
141.762146
125.700073
140.090363
-38.492004
2.659327
10.902265
5.720225
9.464978
-27.564751
-14.852993
45.831272
16.620558
-12.630183
-175.841721
165.692810
149.173813
164.565918
-5.531551
133.852570
-42.063454
141.729401
155.417511
153.780441
132.673615
109.324867
140.564636
134.796692
128.283676
150.036850
113.264587
161.277115
163.932404
121.018814
151.363434
146.970688
154.128220
152.379868
163.963654
144.099655
134.139679
137.195145
153.174515
143.941910
-20.767124
2.600529
136.827179
144.466629
138.662872
148.480591
151.161499
133.146591
164.922318
-150.517807
126.015961
158.896698
160.534851
139.818878
142.037827
140.559525
148.356140
146.242996
-54.157257
108.566399
11.151660
169.024490
166.090576
130.569977
149.321732
141.516647
165.972778
31.612299
158.231903
151.641861
125.964500
13.876581
-8.407281
-5.912844
-9.770364
153.828232
151.579178
133.561935
153.370010
9.602692
-153.702667
146.522995
127.243477
179.718140
128.186264
125.507179
133.874115
146.411087
142.265045
151.499588
158.860306
-37.592941
-39.552307
27.012550
-9.623899
25.340645
-12.709436
134.845337
141.492737
148.233231
141.536163
123.169106
142.794571
139.403366
135.866806
124.922073
158.540329
146.385666
171.601562
155.591171
160.374847
150.495926
150.786453
-144.942581
9.349142
0.874916
141.751526
130.875656
120.359894
147.045547
148.325821
136.525040
148.068680
155.630325
115.821930
127.349159
132.560364
156.308960
116.188721
159.301941
146.857224
134.031326
126.688568
163.437195
148.346420
169.675781
124.050789
150.958084
133.793839
124.949265
142.990311
13.730628
162.426895
130.593018
133.640137
134.227509
135.416809
152.450485
145.335831
138.604599
126.608665
6.200868
-41.048519
129.472763
127.810608
148.642181
147.704178
169.188431
157.987717
154.912186
59.704845
-12.214190
-77.423653
6.669121
-15.884593
25.579157
-3.917766
-42.162098
-1.554441
17.207382
-1.268875
-36.216217
-49.461170
-7.030623
-19.881670
4.079911
-6.221416
6.100818
12.846996
-40.152874
6.656141
156.663116
159.962143
147.887177
143.603851
130.013107
145.181763
166.012482
141.769333
139.023865
138.695297
145.010925
160.052597
164.346527
148.028503
177.803391
140.444275
151.304321
145.837494
137.936752
167.813263
141.619125
170.305969
-150.796494
-131.254807
158.025925
136.056763
149.781189
159.804047
127.842216
176.669083
146.901276
119.584923
146.186447
143.014679
147.201599
162.638290
-95.966072
172.542282
148.779816
166.466034
169.791580
143.463608
131.448654
142.316162
20.896488
7.544650
73.431816
-162.437332
151.485016
148.183655
148.070953
13.975048
-31.691444
-28.000891
11.356572
13.673044
144.605042
135.612823
146.082443
137.481491
164.208008
173.477814
142.115433
136.801056
166.370819
134.517975
151.625427
144.932724
164.966888
159.932449
122.290321
152.893478
140.160309
168.582825
149.863159
128.176422
146.479080
144.440628
107.024361
151.795319
106.640732
163.667862
142.608459
124.680244
134.666458
124.920120
154.750656
124.967346
111.118813
137.171967
134.048599
147.115585
122.899796
167.289719
146.373337
140.103531
138.705612
165.383972
169.779449
144.342468
151.192093
174.688934
149.587006
146.446060
116.987267
167.321259
137.432281
162.123184
141.885254
161.079590
138.198212
139.370026
153.202850
149.052826
144.511139
155.674698
150.432892
151.923767
140.501266
159.194778
141.821793
178.865280
171.699341
150.617432
154.366180
124.762634
143.113998
129.589233
103.045433
149.735748
150.290649
164.635834
145.923111
131.998047
19.815639
-22.142641
-48.575813
-7.670842
146.708237
144.415405
144.120621
148.992828
149.810394
155.686676
143.114822
138.443024
136.364273
146.851471
164.976532
130.511200
166.563217
123.088638
113.901596
147.098877
146.881241
144.047531
147.702347
165.781418
118.385780
148.517426
135.920074
148.756439
-8.487115
-6.155840
-36.695938
7.289007
1.734832
15.724242
-1.119426
-5.575732
6.545924
-8.470485
14.807014
157.080353
146.779480
140.109360
163.952423
166.567596
141.172058
165.788025
-2.502332
-36.926666
16.326696
22.216314
25.394491
14.766725
-43.657593
-1.723628
-47.367172
23.332874
128.771683
145.367783
152.896774
148.635910
162.348969
153.160339
171.772964
148.810684
144.372253
165.331543
156.377426
165.170883
120.646187
150.395828
152.769501
137.086197
24.669144
21.625366
151.006989
166.875443
-177.128738
19.673872
137.230133
158.366486
154.025116
152.971527
147.111359
133.159973
150.811859
142.545670
172.990616
136.660156
128.662399
156.940369
151.632828
147.620850
141.713593
151.282654
143.264145
126.547882
134.935638
167.118073
122.532547
144.931686
133.676163
146.213547
166.576218
167.293320
151.843674
45.825520
9.585029
16.197607
-49.352009
42.278702
8.568388
-10.176490
-23.030899
-21.759890
4.709273
-4.114470
151.330185
156.801239
140.307373
125.800797
156.235992
143.392639
143.048965
145.957916
153.826797
134.833435
151.834045
154.447052
163.222931
161.448639
154.359451
153.183838
135.871811
143.573090
162.787888
147.548065
127.398865
-10.218060
117.281853
137.301407
129.857468
144.874710
118.554932
139.668869
163.786911
157.610641
154.702133
151.587036
134.221741
168.263489
137.214279
152.737167
140.900513
163.122620
141.057068
146.258194
156.679428
161.502609
142.083466
139.991577
151.973114
165.318726
142.575821
124.817383
-14.497176
-45.129856
20.277210
14.193789
8.756587
-45.982864
20.374897
145.913208
144.580154
146.648804
148.480133
135.949646
141.597870
142.566223
123.277588
148.266937
143.768097
127.105194
152.470901
118.605652
150.217056
48.207855
169.910675
-156.475067
139.489532
160.526688
-153.855011
16.156778
14.985020
-155.505127
133.110672
-148.186432
140.600800
-157.327805
55.535286
136.447189
152.778870
124.881424
144.860123
155.796906
144.550720
148.901093
125.939941
144.003738
167.112518
134.437317
164.974319
139.617371
157.656937
156.034821
148.625732
161.263931
-39.753082
156.757462
136.535126
-179.807175
142.037125
154.304901
155.562134
149.901138
146.784393
146.185623
-59.076893
136.698578
120.700569
162.285263
170.908661
159.956650
107.245483
134.642212
6.943762
-43.908710
119.306351
119.906448
-132.452698
155.517029
-176.469513
156.701141
30.753386
127.033028
150.602051
153.573242
155.115219
148.547775
144.023895
148.240250
159.371674
117.217422
131.604553
124.317917
158.055588
139.402390
115.132370
33.311806
140.436325
162.698776
131.499573
149.509567
128.975723
140.194183
148.743256
125.627235
160.616364
151.784424
129.852234
168.187943
175.298508
151.660019
130.476517
146.734299
113.099266
126.254890
130.539581
111.512093
137.700241
141.728821
149.206650
156.162323
97.743195
158.429764
154.697540
138.961639
150.449158
145.609482
123.796570
142.607758
146.450211
127.277260
167.923584
154.400345
152.366959
-18.504011
-6.995043
-0.865698
-13.227110
-35.112114
41.244049
9.255017
142.685516
122.458397
162.057098
-44.926785
20.748989
-10.535397
0.172458
-6.951216
-15.796889
-52.843758
-4.178045
150.609573
95.532455
131.032349
154.413330
156.850662
135.240387
140.105988
-146.560745
-177.241669
-138.678162
178.866318
174.042877
-127.332901
-150.709457
-142.757736
-163.304611
125.552956
-169.809525
171.813324
16.864828
27.514687
31.168505
142.010437
134.334747
147.562042
138.049103
149.766678
150.644165
146.123886
160.025818
152.736008
98.642693
151.166458
147.129318
161.050552
147.723572
34.288334
36.806137
51.315655
5.552768
24.251127
136.475494
157.371277
158.370926
150.810684
142.426956
139.792130
139.261765
174.467590
133.124252
163.506958
118.097130
157.796494
130.152847
155.409119
113.294487
154.136795
135.846848
109.357246
139.475876
-0.385122
24.067646
-30.804083
-39.858013
-43.918114
-28.589117
139.313812
152.239044
142.438721
163.966614
145.089188
146.819565
154.126740
149.396088
153.923325
144.520355
151.933655
150.517029
151.732605
42.468987
145.508682
146.613632
158.820938
140.676514
174.951385
139.486938
169.978958
152.351105
136.963257
142.832535
-95.196754
153.285553
152.570801
146.721161
116.862465
138.399918
149.025742
164.895615
152.696655
147.173492
135.148972
148.499664
123.910980
145.069550
105.072083
152.367599
155.488953
150.008652
146.317932
157.522522
144.292496
158.596222
158.436630
139.523727
159.780518
136.972885
120.455109
104.008003
124.604797
152.205643
138.641357
135.205994
147.998276
150.447617
145.883469
129.004486
147.389893
144.102463
164.812286
-49.224499
-33.159222
-2.931846
-1.983864
4.050526
-34.248611
-52.117058
24.668980
-57.274834
11.620372
11.411729
-22.066978
-12.461710
-47.689655
-11.436522
-27.148333
-16.028856
18.140196
19.759155
18.537169
-20.844646
-26.513611
-26.937872
126.605484
152.415359
143.951187
155.232788
108.096672
140.245789
148.990280
140.157196
155.687408
139.224670
132.571716
-10.845167
-5.352401
-47.849087
-13.560929
-10.270827
52.274055
-0.506290
-36.656124
21.304670
-35.478401
-38.964924
-33.419857
13.609997
-26.713690
-61.368473
66.728157
13.293884
7.969127
14.596189
24.480654
138.479034
171.258698
152.488968
147.367554
160.623276
120.754211
132.640610
157.786957
121.817131
152.848511
124.721611
20.177328
128.241013
145.200378
114.910744
169.399582
140.718384
141.570953
132.134399
153.650375
137.890945
118.049347
161.167328
166.797272
128.115814
144.087341
155.278503
169.219818
129.999039
152.416855
139.259933
153.597488
123.183578
158.666809
154.962311
169.681580
144.341553
149.975601
159.398834
151.479111
133.349899
124.111336
148.398834
163.929367
137.693390
120.572014
140.725815
-10.840174
14.650366
8.975464
-1.349877
-0.989129
2.482227
-15.854719
145.479980
126.546730
134.255646
128.918930
167.035187
133.927170
122.487083
155.615540
129.254959
162.712387
124.832108
135.594360
144.921982
154.555313
139.246216
139.092758
143.011826
132.164734
140.622955
142.700714
120.925545
-22.754158
-8.765578
-2.035863
-23.983374
1.851606
8.535915
142.141495
164.824722
164.431595
173.817551
168.743683
151.675873
151.122345
137.842102
143.124115
121.523262
138.724884
139.354950
142.361176
149.318008
159.257889
120.356148
142.108612
153.192398
143.109039
146.704544
136.675491
150.100830
131.674515
139.488739
146.603699
14.312275
159.752228
127.337448
114.646538
155.399048
158.884506
162.344406
137.380539
149.208008
148.817535
-9.765654
29.076336
-168.135559
161.082596
142.564728
141.906677
140.879181
130.664322
145.803192
158.689331
143.354462
124.147835
141.640701
154.720016
170.709946
168.076553
131.856522
145.820587
133.142883
149.610748
149.842407
166.770950
145.768799
162.163773
171.848816
142.045197
153.150070
135.570938
159.297302
151.361130
145.297928
122.795853
142.094849
155.730606
152.682159
149.438248
56.671410
71.038452
116.225540
-3.547127
18.620356
-26.087736
15.199741
146.940704
134.497589
137.022995
156.647720
163.923691
154.019302
147.386444
152.668198
150.225189
157.862411
158.540390
131.577927
142.679718
158.529800
145.895859
164.598267
139.080124
59.217308
137.814117
145.119431
149.356384
156.819290
163.442047
159.047958
143.465820
139.197144
172.753372
150.892303
123.354767
128.985443
132.300919
135.467209
138.021133
128.076126
116.928513
125.816132
145.865509
145.534760
162.659393
142.761383
151.849472
137.552048
132.643173
150.226212
135.890671
129.527924
155.359253
152.342377
127.710297
154.494507
158.702499
124.943649
152.254089
149.080627
172.830872
138.679245
124.322525
145.860535
127.206696
131.421555
149.156540
140.028503
140.816528
168.097443
151.227005
140.617096
141.763489
153.958923
156.361511
114.297462
-33.394295
-14.556551
-104.057259
134.248489
148.338959
165.805984
-26.966120
2.162113
155.390320
143.155701
163.294250
136.446320
134.293518
154.030426
131.564438
152.266083
0.477244
-57.738155
-72.453026
0.158259
7.390800
-6.949269
-41.424858
-41.619385
17.746235
9.408699
-28.986074
164.482239
148.783203
132.051117
155.605499
177.009506
135.482513
121.370613
152.718597
174.617218
159.769180
131.895432
128.715210
152.757812
137.949646
160.264755
158.139160
139.609436
136.059280
148.599228
154.234299
147.015640
135.937485
146.431168
151.333603
155.121918
139.838669
121.767296
-12.525503
6.309411
8.581581
1.332514
6.383773
-21.794611
6.117953
-69.621323
-7.220886
21.545280
20.654741
24.716976
6.919937
-7.225286
-47.100304
-14.828512
112.979195
175.534225
128.686935
157.003906
16.334044
-32.623928
136.442017
159.253983
154.269028
150.919525
134.910492
158.768845
144.268372
-42.380047
-15.481256
55.921455
146.751160
137.395279
126.867065
168.782211
125.887566
120.114578
137.165741
-32.415806
10.477750
-1.623532
-40.124897
134.792755
159.593292
151.011383
146.045914
139.694580
134.226151
138.195267
155.301697
146.874161
128.334061
155.835587
138.320694
152.938583
156.697037
131.618332
155.708572
150.325409
148.403976
162.846069
132.708298
128.089920
146.250595
126.650223
129.011444
134.959473
137.159943
151.115829
-175.985840
167.939850
166.893768
147.448135
137.944244
110.251343
15.759249
-19.044094
-13.108076
6.893952
-51.418056
-25.065821
-4.991985
-14.500014
154.205399
142.657562
171.757935
-7.931993
9.402931
0.548583
131.479172
152.236481
117.493660
141.401733
126.070816
141.605148
153.593536
137.669357
166.957916
161.000259
164.050095
149.412674
138.123734
141.368057
97.490303
126.728310
139.403336
132.969620
157.650558
140.863846
143.123611
140.186935
138.309662
146.481979
141.294510
165.518951
133.534622
153.354446
153.296204
141.981094
133.775177
140.340164
138.581772
160.508392
120.116409
140.965530
154.277130
159.623520
137.137268
144.896515
124.323067
149.898331
139.884201
69.893280
34.829269
158.506088
149.187225
130.564499
152.166962
161.096756
145.568802
151.535004
-177.188461
166.664993
166.310532
131.751343
154.315140
162.726242
148.519974
152.325638
135.498566
136.682877
112.001396
141.612137
132.796738
147.446838
120.629112
152.419281
-28.766262
-41.484123
142.007782
160.845093
127.036209
144.482925
137.836441
114.907410
153.952087
150.184875
163.894302
145.742615
131.118362
137.607178
144.420197
132.135361
-8.927881
-43.004505
2.076506
156.451096
155.897064
144.225906
134.690872
140.002640
126.636642
149.759506
179.786011
146.009644
131.723053
151.439362
123.429649
132.723267
124.349762
141.643250
176.424713
142.095352
153.578568
156.219055
139.272141
167.452545
148.196320
143.315948
162.856522
-173.638397
153.039566
138.508820
-179.147034
137.631226
149.210236
141.048798
128.742249
166.867081
152.067825
156.733765
122.849419
145.295898
124.075089
151.626953
142.219833
138.134872
149.034607
150.517197
137.253189
126.447762
149.993179
163.180450
147.197800
145.260239
137.178055
149.767044
163.328278
6.330414
-27.148968
34.707325
42.270035
138.277603
152.283264
147.343811
139.950409
154.002182
142.663910
149.234589
144.903091
144.669937
162.141983
154.806625
150.709518
126.147034
157.242264
111.304359
-10.673925
154.929993
142.773300
142.147598
155.685104
149.176712
163.891174
129.141891
-174.971207
175.829651
140.996979
174.592514
143.745483
141.121368
131.480743
166.848068
135.696182
145.242477
138.661484
169.117874
4.085907
11.323259
12.134125
-11.725865
12.856116
-14.067064
121.413437
132.343002
158.576675
113.925240
-39.191910
6.032377
137.413528
173.199188
95.044662
140.182465
152.108444
145.117661
150.295731
141.456436
134.018326
166.861649
122.538124
140.282059
145.228775
102.129425
138.717636
-163.272614
152.605392
142.247360
168.142807
135.026871
157.964706
154.259842
124.227669
178.309845
152.158539
161.557602
161.174500
102.611755
140.397339
121.471054
154.458145
121.843765
160.515533
141.714172
146.967300
106.954933
153.526398
156.426056
166.664932
3.833234
9.858237
6.874749
-1.396477
20.735704
141.817795
-177.052032
17.138664
-35.878418
-49.090862
-6.746920
-43.246513
8.160484
15.560690
-47.678188
149.115753
143.844574
159.550049
157.644150
155.646454
139.352036
123.421471
3.518362
-25.172720
-5.944221
-4.883911
-2.478755
-25.756758
-160.037628
13.218375
-36.488373
-24.330849
13.407189
2.334813
-23.244864
142.950790
125.899834
154.708481
-12.816426
10.935042
-5.912612
11.756527
2.576938
-4.603854
4.936458
8.773708
-16.973341
-4.088973
1.633986
4.807745
165.102783
149.093140
147.089081
135.707962
144.372620
120.373268
160.215439
157.242828
147.209732
159.200424
146.931656
119.146935
132.344147
128.670715
136.768127
159.868149
135.190781
123.674751
160.957672
155.575943
112.865685
146.291595
134.322845
137.440277
162.395645
136.571701
123.554688
153.925125
67.983200
18.180859
38.208900
-143.634766
153.564774
136.430984
-159.844147
169.726746
164.869614
154.251907
138.719177
148.429367
151.603287
139.189209
164.768890
142.947922
160.604477
150.224411
152.570709
118.346817
142.644516
127.620956
141.276047
151.560638
119.844681
147.510406
157.747192
148.723816
119.957405
17.346979
143.911972
177.462616
150.497528
150.729950
136.910965
136.620895
144.486893
145.859253
142.162079
120.794731
140.182922
147.228058
131.940170
152.027893
151.843872
141.231689
143.951859
169.117142
151.850067
159.174927
133.545471
113.586525
148.655273
153.661652
40.902985
97.390427
12.698474
57.181297
-148.924622
-140.643265
160.378418
-132.588882
171.008987
150.936951
145.630798
130.146881
117.942085
167.415817
145.680450
106.133484
150.734619
148.405807
127.356277
1.024693
-13.601156
-1.342609
139.101562
172.325012
-36.073483
126.728767
148.926971
133.783539
-4.088542
-37.809044
1.678414
-44.190720
-24.936962
-26.018461
6.071571
20.455326
-24.417242
13.666006
-96.451447
-17.079765
143.012787
124.340309
138.788925
134.624557
107.514870
150.133316
156.376160
157.140167
47.536579
4.895890
153.644516
139.881332
133.856323
136.834915
144.883240
156.947662
143.719162
145.611023
177.495941
151.727951
151.714279
152.226318
154.009857
178.405167
141.433319
169.627136
144.901642
157.655014
132.341766
117.469879
158.348495
136.704681
143.299408
138.269073
151.814499
153.296722
165.239716
100.265701
121.780914
124.348602
137.129959
151.044006
154.225723
159.105637
143.346466
119.205811
146.267120
160.156403
145.217514
147.272308
139.462463
118.932259
148.075592
-41.370380
69.915947
162.584015
140.630096
148.390518
136.173553
113.218575
153.286407
141.661392
158.756073
140.006577
150.017471
139.129730
130.117111
148.370575
132.735947
150.414963
-26.290712
-16.119659
-4.100213
156.286850
146.224380
115.328041
132.121384
145.486069
141.653488
135.393143
141.272400
150.408218
150.692810
133.116058
140.286453
146.934723
156.709427
123.321762
102.921494
155.991730
146.224960
128.052200
123.915306
154.337097
144.664001
68.225876
115.614479
144.581985
155.372940
134.098373
1.878365
-2.460368
15.023656
-43.299049
-32.410534
-12.621935
3.922811
-9.961821
140.129791
166.412567
137.258789
124.694328
146.460663
156.654724
141.970963
51.452217
-156.365814
-161.995987
28.522188
16.676178
113.661865
-160.736069
150.844604
162.590820
166.225204
150.291046
141.876083
158.260269
146.089706
142.232285
-1.055918
-23.240582
20.414429
139.321793
136.303101
118.738380
-20.808809
-1.886163
12.076101
-20.602076
17.566341
130.848953
158.557175
152.001938
137.411301
6.318634
-7.922089
-37.217644
-40.386520
129.832504
133.206238
170.106827
130.688248
149.521088
159.583405
161.354797
136.571320
135.594788
161.659348
142.792465
-46.745945
21.550619
14.802163
-45.851810
-55.553780
25.630728
15.636271
131.086288
122.488495
154.781357
143.379974
135.488937
141.378983
158.014267
146.570435
123.158455
168.906189
140.596344
153.605392
153.015076
132.247543
-176.157227
154.548553
143.978226
160.715714
152.926758
176.825760
132.934311
151.121429
152.865158
-33.734322
131.250046
148.087997
124.335144
130.042725
129.021454
159.001404
119.760147
164.071457
149.394073
144.334518
162.065292
155.572220
141.814270
-9.583715
15.544617
-9.166711
-33.222752
3.857219
-8.016137
-1.367162
-33.450798
20.270115
19.650629
163.633362
168.337524
147.004120
138.341888
142.842575
166.707703
158.239075
-54.290390
136.844086
148.684921
156.202957
133.909286
118.026451
135.712570
145.711472
155.065247
130.756271
117.792755
159.316269
147.902679
145.475296
109.138367
138.254227
127.574730
147.170883
154.802948
129.723740
161.605667
140.275024
140.588043
138.044037
151.598816
149.836807
137.339813
138.806519
154.465851
135.964615
140.452927
178.090729
146.659454
160.771072
139.972458
-173.145432
176.066956
158.325882
148.223145
135.179871
129.420288
143.006104
140.542084
147.341736
141.930237
139.529510
142.207321
169.541199
165.476089
147.388870
166.422882
141.267319
155.300369
-177.561600
131.080292
147.175369
133.956665
140.165802
135.590683
141.054840
122.843811
178.805954
162.154678
156.466187
129.369064
162.591797
155.618439
135.845673
119.493896
149.670776
147.947571
144.350708
126.097496
151.881760
122.667297
143.022812
140.528824
148.739716
113.080193
160.988983
161.674011
164.512390
142.784622
139.061996
-145.943741
-168.771698
-6.830786
146.563644
147.251678
134.196976
139.263123
49.597481
147.914047
150.480179
136.071838
150.018509
149.528259
123.500809
153.898422
127.791687
141.419449
150.752045
140.512619
171.986298
123.454651
138.030106
176.340073
147.323792
149.679550
148.829605
153.750748
156.933517
148.344986
160.929749
132.531036
147.752579
145.145569
145.942902
142.617676
156.192337
156.879425
171.707397
-12.677125
-7.472545
4.729115
-36.780315
4.475753
-46.446182
-45.646534
5.017626
133.883759
177.248215
152.085709
124.556961
167.598251
163.439438
114.492744
169.265991
130.995956
-23.627190
-19.666485
-26.190556
144.253906
101.749237
161.342728
10.881063
9.940378
6.797657
150.701935
117.897636
148.436966
133.934875
165.529877
134.099991
158.275864
138.066727
152.619308
127.287437
130.240570
172.220200
144.455521
148.346451
149.802979
132.203568
124.248947
140.575226
171.250565
135.411987
138.408035
118.324486
140.595917
171.227280
151.194214
146.977280
142.346237
154.659439
31.782246
-17.028248
-31.128197
129.214066
168.005325
130.368393
138.588394
146.780212
17.871910
-171.898392
47.765060
144.254074
139.275620
177.099350
148.026794
148.397110
137.885910
159.683121
157.817947
126.707321
172.490097
13.183382
150.033447
137.956268
137.209183
127.874115
106.311180
-112.659904
-33.001976
154.981934
153.944061
159.086685
133.589020
152.281464
167.223328
166.384827
163.957870
136.778198
-36.175903
156.680023
146.660599
129.383881
175.747421
178.665131
131.566483
142.984024
132.316147
108.919151
141.760300
128.448456
127.925011
143.465225
139.125916
159.856232
150.308899
121.806252
147.942429
172.284607
145.234161
142.057602
127.423538
159.601685
157.037628
148.518707
163.149414
157.523132
119.889481
149.836563
158.145386
131.800491
142.973480
157.085159
139.748413
143.905685
140.619492
151.132828
145.597824
115.231895
123.609886
151.063187
151.658554
138.971970
130.320053
160.082642
131.336823
141.708191
111.504509
140.065704
131.305496
123.051422
142.510773
169.066849
155.143677
128.570694
141.839996
143.078369
146.396988
143.355469
168.558838
120.010628
-32.403198
146.871246
163.177261
170.918304
143.761353
129.087509
138.973831
152.884155
164.255280
143.078979
125.715279
122.104240
166.102646
154.079224
162.251205
156.289429
148.925446
142.978210
157.733047
140.120697
147.857880
133.813705
154.883621
144.685303
139.116348
158.906448
130.340851
133.097656
148.101578
154.144165
124.540062
152.744080
141.622833
131.077164
141.156815
146.534744
141.547089
138.642853
125.672768
139.177582
130.891556
127.015884
160.873123
146.200790
149.277573
158.300446
176.671844
117.941269
87.507217
138.158569
133.589478
-159.947479
135.743851
158.522537
161.854340
-179.083359
141.371033
158.594818
152.809586
117.751541
149.929886
143.885895
144.580673
145.323822
139.093384
144.851181
147.762146
142.357056
158.511887
156.660843
114.321007
129.050522
122.337639
143.708374
139.210953
130.103546
157.841553
158.040649
0.431601
26.066114
53.673134
0.340923
-13.411814
-39.545731
-35.417633
-40.258728
-41.141140
-4.603343
-33.394630
5.671327
3.037637
-5.096160
-8.394214
27.257528
2.551980
4.888441
-9.699493
-13.828956
-22.829584
6.998631
125.024773
153.774261
173.126099
151.500580
165.598587
172.871445
152.450943
163.998154
143.936447
143.253738
152.587234
160.817398
147.199753
148.415100
179.905121
123.158249
139.606888
152.053726
147.610565
138.694901
123.594612
175.285736
-4.776062
-5.129462
-33.667233
-24.439735
167.371735
149.764557
119.651886
134.302231
142.476700
144.510452
-8.543437
-0.711069
-1.452391
13.200412
-3.732398
138.980240
172.635544
146.288818
-141.099960
177.711578
-154.171997
178.686111
-160.172226
-157.268738
140.913528
155.251862
135.302185
115.014465
136.024551
157.050842
131.539185
156.100571
-62.527611
-61.935764
12.985189
24.072729
9.753667
149.987747
-0.931042
-38.589283
-23.196558
14.621860
8.589359
23.450712
-6.396875
116.862549
8.123881
-8.369123
0.309643
16.850519
-18.094786
-14.577259
26.791462
138.978958
139.837158
159.565811
150.522705
142.958664
146.358597
126.193077
144.404022
137.627609
161.344910
153.818542
124.042648
162.316025
141.006805
151.384903
157.552734
152.585678
149.185059
149.388031
153.342865
166.359756
138.748611
157.560349
147.233551
174.876144
141.619324
151.796936
143.024887
145.073730
126.078606
155.394165
170.988983
133.528610
173.779068
-4.665308
-5.498504
-11.019997
5.526978
161.865082
156.537277
142.108490
132.864456
141.249329
146.844650
167.421249
135.156464
150.720459
158.355057
112.527199
164.343246
8.656032
21.366058
48.724434
146.376404
-170.174362
145.423645
163.210876
126.535202
134.547775
145.264343
-145.763428
137.155960
20.944002
64.684166
25.440083
7.403374
126.151566
149.181976
151.689621
149.737518
160.374344
151.381287
145.883408
139.445374
97.898003
150.004044
167.067001
173.929443
150.986816
141.784164
140.101089
134.737991
139.348007
131.762695
126.600937
140.017151
161.457397
154.191376
121.315903
117.129021
115.397552
130.277786
129.431488
-30.064524
-39.207405
158.371994
113.374138
160.453354
139.812912
137.873337
138.683411
125.552063
119.113068
148.849655
142.714752
153.403030
153.953003
118.176689
144.520493
177.187424
-175.709549
121.049385
143.903168
168.080399
154.130173
150.993256
157.275833
166.363281
-177.392929
155.521667
161.158813
164.661148
150.407013
134.023529
140.680328
143.189529
149.438065
136.545441
135.326767
150.229294
137.243622
123.234306
149.769730
145.176804
145.745468
151.357681
153.052475
144.399033
169.062622
128.747910
132.624496
136.615402
10.249334
-18.742182
132.060028
172.223984
142.714722
150.768890
30.578831
-166.024460
-144.670715
-165.328094
-145.043045
155.990143
159.763977
13.017614
20.677870
21.689539
42.023109
-150.529999
-137.879211
-140.502121
-135.718491
-163.159210
60.494728
136.427231
132.127258
154.146454
143.571747
-34.901447
-49.802299
3.560625
-8.441943
-156.252472
151.556778
106.055336
-37.676193
-25.426929
19.155174
135.973297
147.736771
143.689926
138.538513
140.757294
-22.577684
169.973602
150.447418
147.163895
136.985626
148.581039
140.649658
-162.554306
156.356781
167.036438
139.877289
-18.016499
-50.713867
-24.763887
-11.875473
158.995300
141.225159
162.448730
158.400925
144.911331
158.920532
155.167816
135.765030
144.613708
126.875549
137.758087
24.899450
157.314865
152.399231
144.257919
139.006760
161.714127
123.092896
153.017288
136.088287
134.844940
172.691727
125.512794
168.057114
170.553482
145.229584
142.939896
138.643326
137.491943
134.367188
154.731674
132.723953
12.467659
-50.797092
-3.323899
26.833473
-13.318190
2.983472
-7.210064
-4.456851
158.845459
136.662369
132.709213
110.887306
127.284721
139.339478
156.592743
149.793991
141.048401
175.298141
159.948685
154.702225
141.817627
142.641083
154.610825
149.239700
157.508347
157.816345
129.599777
122.927986
122.497849
149.741882
151.254776
141.184280
147.978836
-10.949059
150.653229
11.376776
-12.427177
53.047813
153.384995
154.767563
165.935226
178.857727
114.216980
148.091415
159.165375
136.122360
146.394531
171.549927
-151.610855
18.173830
-155.942902
146.205444
156.936676
135.668945
132.411697
151.078278
144.923492
69.692444
-1.910903
11.863983
17.534426
22.342012
-39.899464
-17.139221
-11.208427
-21.303938
-11.072506
-36.410484
-34.148457
20.512941
160.214554
177.256683
135.069870
-117.382843
153.760834
159.483932
138.891617
157.541199
159.539307
145.312943
144.476105
145.542114
151.091614
170.215591
149.695251
110.200424
161.452972
139.866821
145.358200
149.738129
145.346008
156.974701
-171.810181
150.422852
160.980011
-27.671980
18.277931
143.547318
19.089895
-9.544642
-25.071890
123.162674
156.142563
153.212204
173.831894
160.554123
137.937195
153.761688
145.437454
144.647018
131.235275
151.492737
134.203323
147.203629
139.133316
-53.824203
-24.736423
7.977424
-12.352481
-23.001997
-7.591531
17.629597
-27.254545
-47.596825
14.419127
156.342392
159.016861
149.249496
142.659103
159.151779
134.142471
153.061859
128.805908
163.317932
145.207001
139.779510
144.398621
156.535095
175.315704
139.708252
163.124161
135.455475
168.745422
155.185120
140.186340
-24.817146
1.553434
4.877970
-4.294548
13.971894
-38.464108
21.903095
5.600876
7.359567
161.358292
146.394913
150.901688
156.338776
159.141663
130.592178
128.811813
139.023453
6.933246
-22.793770
-61.627388
-28.107422
3.613517
143.197388
136.260132
140.591980
137.251724
151.331100
142.868484
155.406647
163.705917
147.789505
155.266663
141.532623
153.097733
151.287552
163.665756
124.106499
142.209976
100.346741
15.001402
-6.896939
-33.465118
-41.748169
-49.109116
164.499695
124.823158
134.851990
15.061683
-33.269348
-32.113029
135.052307
138.733124
132.321426
142.394302
139.788467
164.436081
138.581161
-150.111404
149.315857
32.221710
93.274460
-170.410156
22.776953
157.088470
138.206726
148.999878
145.988602
121.227425
163.185669
141.391922
128.366394
119.655800
124.484619
152.786453
143.446869
135.653641
121.880074
100.653275
138.010010
134.321640
153.596375
162.550262
154.431549
132.690628
131.581299
155.020691
153.485199
125.166718
147.467087
168.118454
-133.483582
-39.204201
150.022568
-176.364975
140.850098
137.324249
153.956558
147.258041
131.433990
135.364349
154.893463
138.170578
36.897411
12.541649
-8.060000
-29.599836
-32.327412
0.893067
-36.885937
-8.467587
-16.388586
-11.151677
-3.949874
11.675329
1.764473
4.482706
2.511935
126.992470
170.011749
141.306595
141.196991
135.114609
149.036484
123.736328
151.882416
165.753265
150.004135
142.368805
168.279984
139.513184
174.302048
134.804764
121.965477
105.353348
170.621506
140.372498
159.119400
141.898026
131.425919
143.885086
146.938660
142.175232
142.999146
158.833893
162.543793
145.624710
145.082352
152.201508
129.004257
151.087646
147.910446
146.824341
143.657043
152.279358
132.795624
126.158150
137.664413
138.273621
152.950638
141.814331
146.669373
131.785706
138.141907
147.663406
141.562408
7.455247
154.368256
147.801239
140.983353
118.402687
150.914032
139.004501
157.064987
146.474869
146.772736
148.783035
146.147964
155.761856
164.657547
153.536652
144.885849
166.622269
144.395874
140.792679
152.400513
150.157410
116.958038
144.183945
145.980499
144.872101
167.203827
142.607620
134.848465
152.191589
136.771988
152.106079
140.534500
115.702759
147.816422
154.993759
133.910995
142.449631
140.563507
156.560577
142.196884
156.227325
158.621979
148.526642
-4.987273
19.487389
7.231366
-5.190105
-8.954710
-1.004052
-22.665751
-3.876159
-35.761818
25.301350
17.699860
3.803026
4.668247
-48.533566
18.108437
144.376709
140.747070
169.792191
145.194412
-171.884430
175.703842
137.096771
142.088226
127.623528
115.218262
131.001831
115.513000
98.288048
131.153442
159.339951
158.014160
136.717682
147.562820
145.426529
138.084854
138.827560
155.782043
146.164810
146.336990
167.150528
135.900177
169.613007
135.248291
163.057922
176.093689
134.507385
141.029144
-33.842064
13.888652
-1.389735
-33.744816
-30.519794
-14.513117
-4.659468
29.813662
-0.457140
13.719285
-17.636440
-33.183487
3.286165
19.986786
46.449100
-2.020520
-48.601482
-24.832148
-37.998932
1.452661
2.111832
-40.206108
130.047867
-37.038311
23.644646
-13.681522
149.869675
160.595703
140.967072
155.346634
123.183136
156.890640
125.367607
148.595596
162.607819
157.375824
135.184677
138.522461
164.711655
166.217178
148.937485
150.020508
119.971558
156.764618
140.053864
136.402115
109.279541
148.268845
136.147842
131.500977
-3.036929
15.261425
168.005737
175.605988
-47.213413
-39.001678
131.236282
157.594376
151.908630
178.812195
142.862823
128.115219
122.865822
146.599106
122.261147
141.088226
130.540649
173.863937
142.557495
145.297470
152.407410
157.473495
117.720123
163.753555
154.572739
144.863373
140.180328
125.582375
116.689293
137.624802
2.787199
-11.844583
-6.708177
3.602935
-3.077716
5.464828
139.729462
159.047241
164.183884
-5.128965
12.380737
-30.899796
51.010563
-36.912647
137.129089
166.044586
142.073654
149.222443
148.260941
111.558571
148.776657
139.935471
143.244980
132.942551
150.872070
157.224991
152.938004
140.112137
156.365906
170.401688
163.982910
137.034576
125.384865
132.886765
153.482193
135.650665
128.548737
139.462708
161.424057
131.333908
112.495644
178.537918
140.590195
156.618927
146.483475
131.204865
135.523758
138.526154
155.653198
172.364777
131.117996
149.477615
126.437889
-19.374847
-6.205703
-32.241879
21.296434
-19.595268
166.892700
166.516006
141.469498
116.949455
149.867477
150.367615
142.210739
144.591492
153.310837
143.733536
171.407898
148.486343
142.196533
147.152176
139.391510
142.686157
148.865417
126.502060
-43.545776
154.468658
0.383084
-20.555714
18.466885
178.781296
137.337509
138.222504
129.201050
157.591217
130.705383
135.096344
136.575699
156.275238
165.002686
163.848358
131.700012
125.528244
133.367569
155.319504
161.225967
136.415146
149.625580
145.348251
154.768936
138.307526
-174.258362
138.151566
148.625992
146.434662
141.552979
140.651108
150.694855
145.607819
146.363953
132.405182
158.421509
110.438576
131.116348
119.889732
148.665039
116.851974
7.246706
-4.474090
-3.588996
-0.123541
-3.852800
22.518049
68.811089
148.598541
145.633926
145.923080
131.097931
165.985657
123.001060
148.752762
158.226471
145.475525
135.285812
123.391487
151.611038
137.135269
169.015030
170.338959
139.568481
145.977692
122.179703
141.414429
162.786835
124.840553
134.175476
154.212433
111.343658
150.774338
-170.456711
135.402359
167.479294
174.154297
154.079636
163.976700
-6.180156
-3.893147
-22.445673
27.714058
-7.934937
-31.716795
140.088821
170.827179
135.071472
146.039856
127.463371
139.641708
132.596893
139.472229
118.389824
149.875397
140.391876
130.180496
151.830719
-177.109848
150.751877
125.714653
150.722610
-30.065231
3.148524
16.736004
0.738340
25.086561
24.584887
-0.048457
30.237516
-14.585465
149.357681
119.425575
152.089996
159.860870
141.027496
123.369354
166.666840
144.386810
128.603882
113.346313
138.984619
147.629395
158.177109
126.734444
141.782837
137.493378
161.764145
140.294067
24.000305
-170.201645
28.418978
2.372483
-175.768890
-157.760117
22.960432
137.628204
120.762657
124.372467
156.464905
145.786438
161.644836
127.149567
158.328659
-15.821748
-11.557046
-5.460271
18.146875
-10.491206
7.966170
-8.918921
-26.660744
13.522805
-57.808765
171.171616
146.477142
150.080597
154.209259
136.207184
139.271149
155.702438
142.504623
142.762085
141.795624
160.255814
156.759201
136.206390
136.903580
113.778717
15.843603
3.949230
4.747264
-33.735847
-9.272434
143.181961
167.973846
138.566986
15.102999
2.126333
-46.051102
1.967022
-24.713291
-30.158634
7.860474
4.877368
8.213484
127.936073
143.537643
143.956589
121.839912
119.452377
149.196884
19.933111
38.079487
-162.932083
28.792360
22.787888
153.690735
103.433937
25.078917
52.018536
145.354019
131.013519
151.185760
152.152786
-41.452934
20.439869
-23.599337
20.025177
-39.094868
-24.183491
-15.315305
141.727768
144.749542
136.339081
151.920166
149.688782
148.730331
144.547699
96.963440
158.966888
149.922623
154.846298
164.585144
167.814056
112.368240
151.264404
127.618362
147.421356
137.810577
122.030533
123.352661
130.642578
136.125015
130.771225
137.378586
141.679993
147.842224
134.181854
147.538727
122.582138
130.149399
155.900833
150.960663
152.525345
173.020020
55.603874
16.878242
56.472492
43.717522
147.447601
153.898880
153.545898
153.496475
144.109177
141.296707
-43.517292
-46.187439
133.279648
21.337517
-9.491587
-44.085945
27.519594
-23.395197
23.296574
-54.647068
-40.987564
-27.017662
-13.976533
-0.880267
-82.855614
153.822098
126.070152
159.149628
146.046204
148.803864
150.489410
131.452148
156.591019
-178.374771
19.610548
-45.099789
-1.686092
12.907678
-5.093815
156.848694
129.393478
161.249771
149.383530
144.324524
156.618408
143.922256
98.395187
4.586932
-10.618895
35.992794
-41.226086
-23.514116
-35.155537
12.097728
22.255219
160.791885
151.367691
140.627579
14.816953
-19.642696
112.914124
151.505203
143.705185
-45.721287
-14.831943
137.187759
150.728683
135.863144
153.302002
155.308365
134.688171
145.244995
143.180237
159.131882
146.575302
179.699326
156.970428
147.746033
153.865509
143.223663
132.084595
161.363937
37.018303
9.632515
42.266426
-166.975418
28.414635
63.164406
35.604946
179.249039
155.040634
-170.322876
135.956482
57.063896
-170.606049
-163.621277
-4.644857
-178.989136
132.025085
150.037949
137.056870
141.816406
165.836761
125.015022
-40.970310
-2.005060
-16.922379
16.419628
12.043116
-36.962975
35.091263
-46.649940
148.716599
152.529358
176.907043
138.756119
177.819489
142.396545
159.585022
146.269501
129.070724
120.812599
145.517166
113.010048
148.485046
145.555008
130.027710
136.346039
143.047012
165.300873
160.537567
141.664429
124.969543
117.478111
159.472626
158.249619
149.766968
135.548889
145.284668
120.290718
142.832169
-0.553201
154.267548
138.159012
-34.106380
138.191574
141.527039
127.246666
129.742905
129.795410
136.000916
167.985550
156.578751
153.376083
135.073166
131.424835
141.688553
156.468979
160.070755
133.633377
164.975143
146.464081
122.205025
115.152710
167.310165
150.523636
130.905823
137.357880
150.395248
170.102890
127.054764
159.213745
160.544250
121.262367
148.722519
5.617961
147.246933
156.006317
138.410187
136.124664
155.835968
112.945343
121.964661
172.728958
172.011414
149.676102
145.663773
-0.741249
-16.771677
12.014569
-10.682919
-37.001160
151.851990
123.805481
163.991516
131.415756
163.495392
149.992218
163.676971
124.318497
160.106354
117.370445
153.148010
140.076675
155.226318
124.458992
160.423630
142.699112
151.706909
-35.906055
4.434647
125.405693
142.565979
153.386719
-48.539719
-4.416634
142.834503
162.749634
120.912567
161.305786
150.699036
155.659927
151.301926
111.950142
144.130951
124.915031
-168.837921
155.476364
155.678391
142.721039
127.511810
49.514969
163.888611
142.907944
151.501907
139.660492
134.109589
142.536713
135.784637
132.452316
148.155182
174.251114
137.794968
128.485748
141.482498
-37.426956
-22.744972
8.026832
118.627632
20.828814
34.427223
145.726608
144.485092
156.183487
89.942413
165.897583
153.942001
150.837341
157.181732
124.783974
134.711075
144.621567
161.718460
145.799805
156.802673
133.936615
132.205093
138.152893
146.144562
122.381599
134.677261
152.875656
141.044952
158.520325
123.730370
143.362366
138.760086
150.059296
138.636032
139.123810
150.811966
152.738724
139.557373
172.413086
127.896049
141.488724
149.364761
158.976273
155.922440
119.243484
127.851929
126.370567
-36.895500
12.231224
20.638828
-31.916857
-26.437130
-39.424973
4.639794
-9.092368
-41.748680
64.221161
24.676334
13.294997
13.486448
-41.480240
146.879517
149.417252
124.451805
139.883774
131.512512
117.417847
129.981247
140.484177
150.619522
144.601868
124.973770
141.730621
158.733963
9.084888
26.147068
136.738815
149.184601
153.965271
152.072037
140.571899
135.804703
123.584564
98.966469
151.567184
161.340103
148.599335
123.446732
147.436600
127.881721
166.061920
153.745377
164.048676
166.522446
155.044037
156.725204
17.303608
-38.321079
13.273180
-4.273610
-9.965038
-15.855682
7.057913
-11.714467
29.793612
-5.133318
-11.575900
-40.962078
-23.399342
2.963260
-36.751415
-28.425859
-46.764137
-11.757465
-38.518517
-1.808294
25.290121
-27.656622
-19.290051
-1.284813
145.973343
152.846970
143.116959
167.485962
159.331345
162.027817
141.938324
117.779938
150.533752
145.016922
125.660172
137.977112
154.241333
132.688690
135.397385
154.254135
111.624222
136.310043
133.823914
130.070694
160.450989
140.512802
147.072891
151.469635
156.719742
168.821228
170.023041
10.315168
10.096094
-16.822470
129.443848
141.639603
134.970001
151.339325
133.754181
148.763824
147.939682
155.045258
145.420853
132.338287
165.549011
173.383331
174.139725
165.061615
162.684982
156.569153
135.404465
140.734329
138.254410
148.919754
136.522690
105.396301
152.253830
157.816666
110.219734
159.655594
108.646111
115.483162
145.968918
150.296021
147.884644
-175.503799
138.877487
155.542633
159.094818
153.817978
157.767822
128.852432
132.902954
107.397369
132.461975
147.433502
179.382919
160.759842
150.427689
141.723526
128.008316
152.644211
115.476021
151.493225
142.267258
143.217010
-178.875153
170.501038
142.596451
156.215302
152.550583
130.898895
156.730865
154.755615
-177.485641
158.304672
158.231674
140.563385
153.197174
146.898010
11.319432
-6.975583
-13.381611
27.374962
-2.085628
-10.769108
177.020264
145.435974
150.200089
149.167267
138.648819
157.588272
159.913589
145.346375
148.348068
135.873627
111.079163
131.121368
162.813614
163.241959
150.608292
107.417297
140.671371
151.755692
145.528076
135.284485
168.357712
146.509277
166.883270
2.895161
146.760956
149.552139
151.101486
151.995682
149.573044
113.746758
141.004166
139.826324
105.362877
132.715759
154.941589
148.824844
145.099991
179.405518
150.857590
152.900833
152.627777
165.221786
165.523361
158.407822
152.638626
169.628860
132.689728
130.652771
168.461517
154.995087
151.979294
28.463465
150.977036
136.956375
150.397949
162.533234
141.450287
145.939667
120.148674
147.244049
141.790649
143.518051
130.645004
149.769867
-35.411293
38.257286
-21.923767
-15.854120
-46.609146
153.034561
165.283127
156.626434
156.823013
1.776190
5.807819
160.685211
151.316711
153.567062
138.212555
151.073868
158.979263
128.649139
144.673294
179.694168
143.721390
160.554794
152.898178
172.096970
148.000961
133.873611
144.745285
162.742096
158.040527
157.939957
144.177658
143.186646
149.061188
140.412430
140.855087
151.003952
142.044342
146.520950
153.673599
152.947464
165.059265
164.409195
150.919861
170.985580
156.400497
168.470215
-1.532634
-54.572063
-40.437069
5.437145
148.211960
161.091553
80.526558
125.081245
149.870300
117.631821
154.454849
-48.714687
-15.532568
-43.546051
-41.952179
-18.104712
7.503207
-2.891508
-47.365036
13.519869
6.738368
159.738678
158.872635
124.561310
169.699982
164.679367
116.615402
-8.628008
15.479453
-6.096671
139.247955
143.808594
-35.432865
-7.632935
151.186401
111.053635
150.863098
153.735275
147.686707
161.078491
159.573517
156.846680
139.677383
159.276321
147.933090
124.459579
124.885361
145.641037
162.578156
147.426941
166.182724
116.226341
108.286957
148.890488
141.180237
25.690161
25.613432
161.300476
159.939438
138.556610
114.734428
78.263138
113.680122
140.682526
138.980255
158.318649
174.136215
155.429062
123.291245
145.235992
169.469711
155.929764
148.744049
152.201035
-25.449757
-3.092311
-3.678019
3.932434
-1.037220
15.269519
158.787659
167.269470
137.222244
126.733894
134.672012
150.365265
140.223465
152.297592
151.306656
159.109756
145.428253
152.700256
149.152008
138.247086
158.097794
131.422638
150.219055
8.509484
15.612165
138.150879
131.298798
135.172745
137.186829
144.718170
147.469177
-30.364662
19.095387
-15.544310
9.551334
-39.843567
52.547256
132.526428
148.606552
131.672562
120.087234
163.673721
117.011024
152.475418
132.765762
146.363159
147.363846
151.981979
144.436096
-44.438309
-12.444764
-44.586018
139.449356
138.434189
137.888596
162.735077
140.713470
176.483078
159.434433
140.195587
132.542572
170.126419
173.567474
142.950851
166.064163
137.461136
-40.346252
-9.707294
-0.871330
14.945782
3.257203
-41.455830
-30.724466
-5.725430
-23.370716
-13.657041
6.997538
-28.293297
21.997160
5.026404
136.667694
144.821487
148.657883
145.440155
137.837830
125.401421
129.404297
136.631485
166.648636
136.719299
127.053780
136.751740
166.387039
128.457535
111.626221
148.365387
153.194183
-35.174339
3.058511
-49.314400
-0.424746
-12.980355
10.906543
-39.620926
-49.182419
123.330399
140.700317
149.553085
151.240845
151.625458
141.558777
118.206703
-12.860076
-27.233612
-48.684509
-30.222124
4.648104
6.740346
129.692535
130.629196
153.367081
159.545044
133.973862
157.390976
155.862869
149.267853
7.000957
-2.680441
166.209076
144.649368
159.063324
144.238678
131.815979
127.599289
149.260147
133.845047
156.756638
11.780489
6.155077
14.837997
-8.583984
-25.588259
11.619168
-40.782238
-1.638172
-29.244867
-5.013407
-29.486717
-36.267624
146.201462
141.357864
153.811615
142.208664
-25.418499
22.755058
173.449417
137.577194
178.228104
177.390366
131.899155
134.222336
-178.024628
138.228668
119.104630
159.138535
169.726959
144.962784
140.941223
135.260254
178.745529
160.451309
149.289520
106.192619
134.733627
134.856308
149.996353
135.649414
10.741840
6.501648
143.887024
157.831223
153.363220
142.950226
151.669922
158.936234
132.626465
133.475510
102.420776
135.922058
148.000992
134.226227
132.056595
173.457275
129.780792
151.495880
142.749130
48.522671
-40.087856
-15.390130
-41.909439
2.283105
-10.104935
151.688141
168.979340
135.523193
155.168304
155.118149
-31.103382
-4.805912
7.676136
5.373886
147.343369
142.899704
137.230316
170.275192
135.128281
132.581757
139.859573
133.747711
157.150620
150.300995
146.887848
135.592041
151.505493
152.030518
126.442696
145.941879
176.283051
146.949341
134.401276
121.063828
117.938454
160.110703
146.485718
155.173935
152.876694
123.014214
124.651505
144.347824
151.415970
148.303818
145.649887
147.787643
148.623184
154.685150
41.204109
57.256496
23.184513
32.612026
100.335838
41.617527
11.200537
19.716806
32.486752
14.099246
23.126158
142.876968
135.372604
137.462845
159.458145
150.334610
144.743011
138.894165
136.464371
157.682419
152.721130
154.286789
152.442764
135.545700
141.520340
165.257996
135.142944
161.215958
-6.697907
21.039848
-4.328119
-25.544546
25.470434
-37.317158
-5.606332
10.810535
-41.818245
-21.773161
146.832123
-7.033468
-25.691183
3.530806
35.164005
-6.054078
22.166059
138.571060
145.120819
145.621353
132.601822
102.673332
129.824997
133.161636
176.799103
144.960190
164.016907
143.763123
154.456360
152.145447
127.630096
-75.389938
-31.896879
1.395636
-3.149457
2.218144
-29.052755
-47.604225
7.929617
-21.019608
142.835114
156.335419
155.990707
156.726196
8.561968
6.199224
-14.912322
9.006233
64.903709
6.454397
3.719312
11.691316
10.584684
-23.429026
29.916258
-146.800446
164.430878
35.454620
7.327585
-43.619041
9.526275
18.889849
-13.133155
149.202667
145.031631
163.323990
156.493698
162.672058
161.062546
154.069244
-179.283447
143.850739
163.454422
170.844238
142.729752
123.857605
150.128799
132.708023
1.484244
26.146271
-40.401306
14.815603
-46.361629
-35.300095
-22.562353
5.368413
-28.465120
160.217346
118.678932
152.765503
153.865829
-178.863037
164.511322
154.491165
142.840988
159.815216
137.482544
144.055786
119.364792
133.254547
137.893829
167.409836
172.416946
-19.391476
29.113543
-41.913383
5.163346
-18.680321
0.716005
-10.157819
-24.847731
153.500305
175.858521
161.399857
132.154175
128.200226
152.190323
154.679169
135.774475
143.027405
151.839813
135.569870
139.119217
66.261566
-169.976547
-162.533386
-127.719040
101.979683
-136.494873
-133.525421
-137.093201
-3.391364
140.742477
107.055969
153.892044
152.841873
116.464119
160.024124
150.843033
145.209427
117.344543
155.586151
146.476395
131.638565
159.395248
152.689301
139.528397
152.566391
156.086487
144.078049
156.493805
142.511932
140.011826
126.933937
-24.983044
-21.694740
134.195190
137.101791
148.628708
154.255981
114.378754
131.889801
123.112244
168.010895
21.345625
25.746719
-1.874297
146.196579
137.738770
151.394241
15.522581
-26.426796
-45.271545
6.454397
0.863887
-44.427917
19.842781
-15.334481
-27.826479
-38.349361
29.264162
149.431641
113.383644
133.720840
139.781036
150.405899
156.250137
120.642883
143.879959
-36.951607
26.205524
-7.414021
-5.243478
-13.060466
5.214098
5.180886
166.684158
150.020172
148.912735
154.258972
144.656311
135.501007
139.135193
164.873718
137.540939
141.164871
178.236526
137.679565
158.694977
147.454758
141.082611
141.842667
146.255188
140.834595
113.091614
140.283371
160.125916
147.653717
152.415146
148.235718
142.265244
141.461105
143.184296
148.645325
172.847458
119.631233
166.195358
154.493591
156.167374
145.080276
155.937561
157.991302
146.205170
117.613266
162.227844
128.940109
116.478256
161.090714
166.275986
153.951721
134.623856
140.031357
140.470703
136.198959
137.342377
151.896439
129.975876
137.253784
145.906662
137.500107
145.913208
145.977844
138.113907
149.562531
149.343079
163.449356
143.950546
138.964828
140.077805
8.021278
-36.190628
25.602638
19.844130
115.215668
168.446243
135.101166
133.016357
130.708740
158.337494
-164.908707
176.077377
147.537018
165.262558
-138.393326
139.590424
143.056305
143.526367
133.178650
121.441742
152.432297
150.451950
140.528000
174.901215
142.207703
126.217842
-2.511156
11.861459
144.320480
109.012772
135.273453
140.404068
158.571320
119.408722
160.753418
142.747009
112.310478
178.969955
163.284866
151.392288
153.748367
151.132538
160.609512
164.651093
57.594734
1.809916
15.670104
-41.554974
154.610397
161.958054
120.536674
140.642944
151.300903
160.362747
159.842499
137.920151
147.282990
162.023636
134.174469
170.160263
151.671356
127.726883
-21.318466
-1.791877
-23.122036
150.343582
173.994247
-43.239166
7.332350
-47.148506
0.350545
-12.381517
122.645851
166.807083
125.082146
123.246811
148.932434
140.006271
168.971252
134.997253
140.864548
118.617073
126.261749
152.820877
-1.331633
-4.161513
-14.077206
156.374329
-18.171028
17.455122
157.449036
144.206619
160.922104
140.455063
153.804718
134.998276
126.292061
145.284210
145.947220
133.452881
141.203751
142.494080
160.855698
166.587402
140.472931
177.547592
158.292084
154.707870
162.902756
168.591034
152.113937
132.889221
-134.921707
-51.191063
-18.139801
-7.325175
0.709692
160.205841
152.891342
157.935974
147.038971
144.053635
130.389969
130.855423
-26.494013
146.004105
144.856262
32.576782
14.009863
-13.599761
-4.568060
-14.384047
-10.738175
-32.298885
-19.740013
-30.351460
2.961674
-14.279858
1.456562
147.252441
124.807983
163.980331
156.514328
154.406769
163.132065
151.376434
162.180740
80.335815
152.195602
140.092331
128.802780
132.738739
142.879120
151.132614
162.397339
151.036011
146.475098
146.263580
106.743782
137.732758
151.149155
160.307800
117.478004
140.497101
163.265564
145.136795
140.200058
145.776245
166.679642
136.544189
-170.576416
111.890457
118.227005
145.858459
35.370056
20.890532
131.411911
161.695969
167.364838
149.579697
140.998062
157.798203
130.174240
147.514114
140.840210
161.767685
8.592445
169.464401
153.841019
96.405693
153.103897
131.802582
134.449951
119.807411
162.426651
160.101730
158.127289
154.374557
143.994812
155.674164
-11.069625
0.835328
122.947388
8.482463
144.785797
136.109222
163.953278
37.669342
9.656364
-4.936378
-9.722999
-1.994000
-36.249527
-39.524410
-0.873125
138.695374
160.336777
144.975769
141.196640
146.550110
126.170006
161.013611
140.753281
113.684952
145.136551
118.720009
115.975967
137.633240
59.509167
-26.905491
-47.730690
7.616127
-22.642601
-43.422874
63.942894
167.733139
115.485245
176.302902
117.328735
125.323586
115.040733
150.517487
141.633652
109.474251
-13.589083
-36.490089
115.406487
146.570541
143.552872
46.054798
38.832489
-129.982162
-162.534027
-153.786179
46.313046
146.118454
131.640991
142.623459
149.942429
169.801254
117.778587
151.445770
147.415283
152.249054
125.935760
157.229874
144.604156
-26.964666
143.991150
171.961761
144.365585
-12.286649
5.014267
6.879627
11.207109
17.834938
3.168544
-28.863462
4.353882
-39.753574
146.591843
154.066849
163.775696
134.874283
143.550964
140.633438
147.446899
143.401688
168.831421
158.392502
139.329834
111.193367
118.902550
166.830017
153.065125
158.879822
163.366592
122.410339
120.524391
154.699158
164.477905
147.396942
172.135773
143.495850
127.206802
142.139420
-158.028870
166.174561
161.988113
159.331345
159.758362
140.855652
142.040771
143.521637
151.204025
157.952209
102.271790
46.796696
41.036266
167.706329
-147.912323
-152.925995
-167.945999
-152.419891
135.721222
155.524063
119.623596
162.603989
154.831223
141.060364
-173.237595
176.572281
-4.120890
53.452332
167.437302
-161.119278
-169.376755
153.639084
15.369219
4.428149
-32.126842
-10.476773
-47.241833
-46.021816
150.515671
139.450226
153.187836
159.782776
139.155396
170.305725
163.492279
126.359451
139.578049
143.490540
114.966423
143.011261
150.253418
157.096863
174.016891
111.901543
133.834518
140.012527
150.565094
125.501862
122.616150
3.439800
-3.321189
-2.523596
31.398867
1.443743
-5.115578
11.510502
1.517235
142.453339
137.077896
151.430634
127.118843
156.230057
154.599640
141.997314
145.767044
136.848938
143.206451
126.783081
156.322266
137.661667
130.782181
145.247986
166.808426
18.361811
-28.114830
-20.373407
-18.306070
5.919172
8.350566
-18.586763
-8.697277
-19.116055
-10.951215
20.504316
156.839996
135.066254
151.951874
129.398529
143.212143
159.621597
164.908325
145.833557
-41.628105
-12.575590
-0.722263
6.202544
-28.316545
-22.672424
-48.516247
0.292083
146.722061
148.120468
143.507324
147.719849
149.317886
147.549133
132.973450
139.633316
131.998367
163.758453
140.825699
132.966522
128.021591
159.070129
-10.990264
14.457165
-28.271999
-40.053661
18.257277
2.172588
147.148026
148.208359
141.187851
164.893402
91.144531
161.392426
142.311707
145.459198
119.206573
140.435547
155.746582
-17.121494
5.062524
-0.215800
145.392212
162.470093
144.622192
104.649620
152.583099
159.594009
143.225647
137.394608
145.797760
135.341309
159.214508
115.168175
138.256653
149.132797
145.877502
148.424240
145.119934
161.408096
137.165787
133.135284
125.455948
144.582855
146.119888
133.556580
152.614914
136.835587
159.544189
138.327515
139.693909
148.997299
151.488052
138.500580
153.083252
125.784691
176.849167
123.932381
144.644226
110.354416
145.275742
142.398270
132.096893
155.563354
150.792007
150.241119
161.312454
167.694626
147.184601
143.263168
149.768845
139.309464
162.666290
146.320328
13.698462
-15.396023
172.345825
132.294220
161.796402
164.068176
141.117432
156.571426
119.009811
163.535492
169.475662
176.318405
137.219009
164.530548
158.945816
156.574020
151.144440
159.455750
147.322845
149.387299
-10.018537
-2.428177
-5.948112
29.322229
40.003609
-1.880864
-45.457623
3.303931
-30.800959
-39.019283
15.851994
158.398880
156.618942
153.155930
142.361816
131.723663
154.709183
159.426605
158.284149
130.919144
135.563126
165.211868
156.117386
149.113098
158.325348
4.708649
113.851273
148.858200
142.743439
139.099594
120.793884
148.344727
163.800583
147.327316
148.140213
147.043167
137.570587
158.366058
168.444962
78.116272
143.265594
133.570435
146.328613
147.657669
134.116333
160.390472
106.146187
144.917297
118.927177
131.933670
146.375168
125.027763
149.200333
144.421753
146.895844
144.805954
145.252441
110.862541
140.981888
111.523102
164.896332
171.919342
-175.148956
165.768143
153.708954
139.376144
2.215407
164.836411
142.218414
117.417282
141.731400
153.940536
155.188751
147.829468
179.649445
155.961060
151.022278
122.978134
147.608444
142.780136
178.258514
150.149765
120.002045
148.463409
123.011932
140.411133
2.192228
15.948303
-4.580564
-48.220844
-36.773094
-16.839689
21.067198
0.720636
-1.664951
21.459396
113.240929
171.960556
135.227432
147.505173
137.078995
143.263733
140.981369
166.342850
148.824097
142.684311
130.039993
122.147789
124.469658
146.982468
170.690430
142.336105
155.345001
123.629753
129.890747
145.380402
139.994080
148.982849
153.073608
158.539932
142.786423
129.445435
128.154785
145.169464
127.423058
141.889526
124.293533
133.029114
160.497849
141.349167
132.112442
165.316040
154.554611
146.461929
130.761185
133.765198
-159.402435
145.215088
130.521790
161.480621
116.130806
158.233643
112.494606
137.765289
118.302315
150.768219
151.657822
-107.644463
-2.016545
1.638411
0.148038
19.422956
151.591034
157.415054
149.376831
140.181290
163.282394
179.042023
121.829643
139.984695
123.947624
151.381348
158.736435
120.280937
172.495895
149.729050
135.161774
162.329742
157.699768
173.370880
151.875381
135.517746
128.290649
-15.942721
1.031735
14.096975
0.974179
83.463348
126.819725
148.312714
151.659637
145.159683
123.134232
148.433136
139.199203
141.059372
99.552879
-136.873322
-151.446838
126.660034
176.640244
124.946053
170.774490
137.421570
98.731567
162.960541
152.337860
146.358612
122.832474
162.204895
139.215576
147.554977
135.120224
128.362610
150.985947
148.804947
143.707840
148.328674
138.055649
135.684784
124.758728
151.068115
145.132843
160.587769
171.786362
-43.809353
-40.488708
1.816715
24.201200
3.179092
155.030670
143.825684
156.494415
126.910881
138.511673
49.116180
152.708054
164.552612
135.365982
134.995972
139.026474
156.948502
145.627960
179.357437
130.539078
162.033005
135.779343
134.102173
127.959610
162.941315
161.048538
145.434738
157.004150
134.046082
163.767426
115.599922
165.270264
137.099442
124.296074
131.117188
160.552979
148.344833
146.389755
143.323486
146.354691
158.510437
155.877045
7.072628
-28.217247
138.946259
155.017136
117.620827
131.997162
132.820465
125.032753
143.932999
127.823746
135.563431
129.891144
141.285370
164.911880
131.469986
128.749115
109.131042
131.762924
147.144211
157.941132
-28.924040
-49.774849
19.528685
132.345337
140.779007
149.468185
163.440842
154.737625
133.814362
145.840881
154.675415
118.308586
150.066956
133.466690
144.000488
138.946976
146.885605
133.077515
147.415787
160.488068
148.878479
171.211899
-33.149693
156.916290
145.482635
169.501419
140.297302
102.663345
149.214569
138.841751
134.885742
166.485367
129.758118
13.178499
137.286789
137.470520
144.937195
152.986420
150.374222
149.936783
149.911682
134.977097
-47.666233
49.438309
126.615746
165.239639
148.011673
144.808990
143.899948
126.935783
124.852707
143.198212
128.783768
153.440201
161.126114
147.936157
175.046539
-19.414318
128.484512
105.131912
-164.831711
-177.055679
-158.426102
-137.071609
161.216354
134.204178
141.599777
-50.177555
-17.502716
1.291649
154.482864
144.564285
153.115448
109.066338
158.570343
144.877090
161.155472
131.641357
136.865616
131.077545
140.931915
140.648758
156.086609
146.889786
127.999435
165.560669
4.980237
153.165970
130.526871
134.208191
136.273987
134.938675
139.370956
155.776276
147.488220
145.490265
144.138367
165.139191
119.772881
150.254150
-174.650879
129.168350
-46.740490
-45.296741
-11.396617
-16.571428
14.288301
-17.269945
2.280789
-45.026489
142.532532
136.294861
0.062557
-41.827675
138.714249
108.113907
162.335327
96.459183
-171.920959
-152.849472
-150.600342
129.861191
128.623596
-141.432968
-140.550049
-166.213821
172.677475
-149.282074
179.555435
-178.915359
27.819975
-171.429108
-158.653351
-156.412476
179.139496
170.354782
-157.398514
-156.662155
153.755692
141.520340
132.162766
110.722298
151.680527
145.763199
154.173462
155.745117
3.966645
144.291702
159.002670
124.094193
132.533875
141.591080
131.889221
117.488876
148.871506
126.950722
146.749893
139.393219
146.644562
161.308487
153.766556
123.078377
147.619080
148.537582
173.513077
-49.972492
-43.343639
-0.781596
-2.632472
5.777264
-5.878166
7.699622
-35.728958
-30.066788
38.454033
-33.039452
-12.482457
13.006602
-25.106667
-23.229630
13.177556
14.929935
137.161926
5.499323
-37.784901
-27.846300
-36.898617
-42.507622
131.539810
134.974960
138.408768
123.939308
149.802979
147.361694
145.285934
148.880188
167.445236
146.541595
-18.706894
-40.825649
18.096874
-42.183403
-0.776825
87.291161
139.129944
156.763168
171.101883
159.341293
-20.988861
3.848579
0.886690
152.929489
139.415909
132.495239
177.826050
145.000259
161.073166
121.565315
141.417694
139.529984
150.611465
126.257828
2.420183
5.421264
10.718325
-22.528561
164.459991
126.729347
159.090942
156.935425
141.196396
140.346588
150.478729
146.910858
133.695450
149.635406
165.779343
123.120010
152.431671
158.029221
143.496017
140.060333
128.450043
139.040131
151.057159
126.430855
-177.300919
131.200668
143.884232
75.957092
128.106552
140.025421
150.411758
139.666565
151.075089
139.754318
148.037735
141.313599
110.074860
141.290344
137.286911
143.808762
133.146896
161.390961
117.768822
145.466660
143.239441
136.135773
162.685638
169.053375
157.561615
168.469101
139.296097
151.198608
115.537888
149.364075
-45.475948
-19.440973
144.346512
150.465515
168.194946
146.582489
144.080933
144.338150
161.937912
129.983353
155.703171
148.717041
-179.219147
131.024628
147.455276
139.207718
131.642075
-30.047606
6.593563
-5.343607
-9.546372
-10.581356
113.538918
103.019981
131.687408
144.290604
149.840988
144.003113
133.344696
-2.007499
-42.193718
0.181308
12.829813
6.450810
171.124298
151.762848
135.159836
138.692078
150.901688
-176.312347
-45.479717
-11.648601
-25.454802
-30.297628
139.909836
138.179138
119.935928
138.129120
141.758743
134.261871
165.797028
130.628830
132.960861
141.138794
137.926147
148.319138
172.375214
146.368317
115.701363
139.837555
171.094055
153.477753
152.115967
155.480057
13.989125
-7.342191
123.118141
-164.684830
-133.288239
142.245163
-173.590469
-138.141006
141.819305
-179.636841
-179.516220
-169.507156
133.937637
141.773193
137.564911
138.799408
13.621734
-59.838627
124.893990
-16.161476
-22.447792
-10.337155
144.886475
128.824051
151.369812
170.313339
107.418007
133.238190
145.662842
117.567627
176.771881
95.727386
144.970871
146.679337
155.790359
137.655655
-66.946182
-43.157425
18.039936
-41.371292
-31.250948
-169.333054
148.092621
163.340256
161.112595
161.451004
153.526093
158.587921
127.085907
140.922638
148.582840
28.141537
2.750365
-158.967819
156.643784
156.171310
136.979019
137.021713
161.566772
157.766724
159.056671
149.235077
128.558121
162.015350
144.626495
155.948593
-2.515050
-15.114031
179.745880
-174.640778
128.456070
158.148819
147.919693
169.310715
143.695007
143.939987
140.987595
164.653503
137.083313
132.386017
120.819839
135.763748
143.502380
137.237946
147.367004
131.765869
119.092865
150.220779
125.206100
145.586807
148.745468
164.548935
160.942566
157.006226
144.817551
171.023041
153.877090
132.525223
171.862000
146.223755
141.354736
160.657562
143.973709
142.023407
168.518570
160.872864
149.878876
133.021820
166.657074
101.059059
118.638359
156.246063
139.130096
168.659760
148.727219
159.143723
10.267897
-9.745882
32.196575
137.686996
143.234100
118.499634
139.049652
161.191376
135.253357
148.504898
121.335815
151.470428
149.409500
147.887527
145.868683
137.820724
134.558548
165.961288
138.491470
147.123932
126.056816
159.242111
0.445872
4.781679
2.393510
-5.111899
-57.265850
7.447952
0.588506
-37.598434
-2.749582
-33.680199
-28.697868
-4.257908
21.971098
-56.965572
5.414718
-40.925804
142.095703
164.113815
149.848526
157.039200
151.312439
145.130417
157.894318
143.954956
140.228226
156.053268
153.049683
155.827087
171.340469
110.874146
171.967514
141.686554
146.506775
163.207657
167.440720
148.138504
158.408279
150.556442
146.234924
171.799713
147.346680
168.328949
134.614548
111.216034
125.277245
14.590455
-13.885805
21.835379
-34.990738
14.100522
-40.128082
-17.254742
153.850082
157.043549
154.629929
139.212479
130.652802
144.939362
142.599579
144.861404
153.901871
151.521286
147.789825
163.636383
140.936035
153.461639
134.387299
155.369507
136.129822
52.268536
-172.619019
-142.044220
-148.353729
9.527121
-164.769760
-159.918243
36.413918
26.512632
147.910522
48.696602
140.317810
142.369659
163.207138
123.316231
-27.721825
-37.524017
-10.093951
20.150867
-50.776649
4.271685
16.297390
137.970016
134.286346
141.465805
147.170273
146.574600
122.530991
141.872269
171.597336
164.356628
137.787384
153.343903
142.274246
142.834274
135.269470
150.260254
144.537430
154.543228
134.710449
130.942093
162.683960
138.614487
144.820312
130.649475
21.037642
-2.280446
-35.690914
-32.416939
22.219313
148.841660
138.757751
123.418114
140.148514
135.664291
141.737747
140.057877
155.159698
148.891159
121.610199
102.591545
141.949280
144.524445
128.690277
149.812073
154.542114
162.126862
119.499725
117.797073
-32.972458
-34.745552
-15.042379
-30.921764
-135.426544
-155.704529
-132.421814
172.964798
156.115356
-169.673599
132.727509
116.885269
-146.424423
169.765167
131.469803
100.590919
151.248383
161.533020
141.927155
156.751282
126.560547
145.501053
156.691910
126.771530
116.564560
139.248474
147.094177
159.135101
135.729431
140.885376
148.308472
125.098885
159.324692
161.333511
-174.442062
140.969009
164.287567
150.027802
147.109528
150.353912
-11.440604
-44.770863
-32.572807
0.735951
-38.023987
18.878695
113.623299
136.438126
148.676361
138.670593
150.232651
139.157837
131.047424
148.540695
135.737976
150.556732
152.060760
150.154816
19.524414
-29.268641
139.428467
161.241394
146.534729
155.378845
131.813110
126.991402
20.231695
-18.402897
172.397995
121.076431
138.460953
143.824875
150.142242
135.804871
141.250305
141.642181
99.437210
25.553661
138.099777
153.758667
137.914352
156.225967
167.347107
115.820236
152.865036
141.318481
116.165543
0.494956
-7.879579
143.919800
107.715134
135.029541
123.009186
161.564896
147.157791
129.448166
138.496307
145.578125
136.604568
-149.871170
-156.989532
161.519241
147.496841
161.541336
144.390198
124.675247
158.087479
148.779312
-27.670723
-17.921352
-10.809188
-59.013584
141.174042
156.317078
163.603455
146.573181
126.369339
161.989899
17.448027
-69.700333
15.689437
-35.698967
-23.108717
-14.341134
-2.392119
13.688162
14.046634
-41.286716
-17.799692
17.103355
-42.856716
-27.877890
-36.354870
-16.777121
7.888716
21.054018
-3.875957
112.208893
140.513321
152.807236
146.704239
104.698982
153.382889
146.862915
131.642899
142.086990
133.676910
134.643341
123.101860
130.785690
155.499908
129.001495
138.366928
155.383072
137.805328
150.349243
145.542816
159.614029
168.214539
143.363342
156.760941
135.302338
157.385361
134.692703
153.669327
22.130823
15.251912
15.217121
-5.927512
-9.322342
10.683490
-42.195267
-40.209343
-13.250834
9.706261
10.374695
-33.599873
140.089554
169.671417
125.648819
114.687492
157.928741
117.858650
162.056854
123.575302
177.652557
134.520035
149.066284
127.333641
151.050049
164.346802
136.674240
143.711105
134.358582
172.131027
176.776932
136.453476
147.314529
141.995407
144.258057
163.397095
142.305649
150.970230
159.758728
147.739166
132.844879
151.263824
125.531715
138.458435
142.134857
127.442200
-167.155716
156.373367
173.142929
151.751236
5.776314
-16.863167
-25.484209
-16.925991
-10.593270
148.952332
137.382980
141.988159
5.132402
-36.425186
-37.073021
-43.965427
-52.901112
-52.519733
-43.790939
14.693942
-9.633004
3.521088
152.799622
146.583298
134.937988
147.418686
152.278015
129.414627
146.402451
146.922241
136.789917
139.318619
127.874153
132.871170
166.434982
139.917038
130.536926
151.786407
150.546494
156.614273
168.130707
146.115601
128.366837
149.637436
147.283493
145.277679
134.037354
133.116501
9.382153
5.803059
8.384290
17.066563
25.581869
137.795227
132.435837
-10.746823
-29.852583
-48.056355
-49.405663
2.236684
36.506523
21.382812
-46.923710
-4.307617
-12.678432
-12.381502
-16.149424
-6.816587
-46.093082
-40.142338
-0.158259
28.180981
-35.138172
-10.856450
156.381165
95.058525
135.584915
152.268707
134.444336
150.698685
144.167557
145.052780
143.382492
138.274902
163.012375
142.999298
126.121826
167.030472
40.456688
-150.040283
157.566010
142.720871
144.154465
134.380371
122.947128
138.715561
139.031204
135.115265
142.983307
168.918549
160.848358
147.933975
174.093613
124.337730
126.921898
137.379959
136.501022
149.072296
148.267517
108.821709
151.028854
126.995422
128.472595
124.847298
108.196678
140.639450
172.387741
143.650909
142.516373
148.123169
117.646927
136.397446
148.911606
147.377487
-13.089073
-13.477250
152.503403
137.831146
131.873138
152.459396
136.850006
155.469223
131.097641
133.578827
122.477745
98.356415
157.406082
172.694931
122.779541
123.289932
113.311295
141.405838
135.079224
162.702698
149.356750
143.570694
122.136230
142.642517
136.425980
137.787277
104.284851
153.938889
0.086229
-7.047650
-39.351547
164.968964
143.403122
167.254593
144.648590
140.172684
120.298286
151.029709
133.439590
-94.827278
153.342270
148.461227
159.962357
142.466949
155.620514
144.617416
164.973526
131.222107
155.702744
148.143799
161.372131
155.892914
145.315247
167.969055
162.827881
135.455673
128.391571
153.203613
-2.416461
123.535973
129.535675
155.789429
173.777069
173.026093
134.422516
132.896133
146.572510
134.334030
135.493484
128.252884
145.437393
127.181862
124.313866
-3.214001
-8.517904
9.712740
12.313853
-10.096659
1.284509
173.871979
162.222946
158.273804
137.075150
132.872467
-26.180681
-2.983800
-0.347742
-21.172735
-10.485241
154.499390
-2.444646
12.609472
97.791748
141.476349
143.187210
133.386246
155.238190
157.507889
148.929688
162.261841
134.199051
142.392990
148.065689
169.539886
127.886856
151.092575
150.195129
121.108643
146.684891
110.299637
150.840363
138.490326
167.778458
172.883118
143.484421
113.831642
156.958206
142.159042
138.702728
137.229843
147.819107
119.228310
154.620605
139.261490
153.660049
145.252518
160.560013
133.851242
144.972809
127.165932
150.073486
142.210785
172.554489
153.920715
154.546509
19.092546
146.179077
119.250328
156.509918
167.229462
128.659454
135.616333
141.817001
150.753723
158.640015
143.990768
-162.392410
147.227173
119.887871
153.199783
149.818924
132.366974
144.215881
140.828171
147.652664
151.618835
158.159027
55.581516
49.742989
-2.143019
-20.096601
147.766312
165.451263
160.195419
114.983620
122.260323
-176.667618
126.884567
158.071167
176.782761
146.185562
148.786545
167.377304
132.546036
178.969772
151.870941
157.546616
165.447098
142.525070
117.738632
143.771835
140.804382
131.092163
171.121918
146.937180
156.719177
140.997940
145.419830
145.645538
152.701126
144.881989
117.592628
148.808517
157.117157
151.475891
139.501572
118.687332
142.948227
159.752747
111.114250
157.061523
164.215652
179.449631
12.952487
-67.563560
111.775635
158.094391
138.817490
131.952774
117.860069
-172.204254
138.746399
144.588348
168.932098
162.961914
152.538956
144.311584
154.862900
125.395378
148.917648
156.060532
107.314011
139.520126
157.400833
119.907158
137.030029
147.521484
151.295624
115.845879
152.054901
160.824249
154.018600
146.156860
145.318985
110.147095
139.970245
3.279725
1.070458
22.184862
-38.208149
-47.885468
-3.171385
3.822440
16.839334
-11.610500
10.104156
28.335878
29.000278
-3.331312
71.711044
10.491938
-34.621082
5.338178
-17.178061
63.143299
145.650146
140.668381
154.676727
152.822189
152.952896
141.961700
134.871445
130.775879
147.479263
139.452606
154.230865
163.035461
124.773674
157.651505
143.275436
122.597816
148.654114
137.320236
137.624741
161.127579
161.292328
142.703796
176.542313
158.070206
134.401718
142.471680
157.521332
164.195755
167.571289
163.466904
1.971991
-8.133036
-41.948627
-13.127532
-39.631725
-5.606997
-28.801598
21.414722
-24.425694
-35.989964
-48.541336
-0.861165
126.453339
-28.074457
-4.901449
133.613876
139.140610
129.143951
138.568085
156.926483
134.765259
111.115433
150.213074
152.696655
138.151093
142.474655
132.543457
135.826691
159.607468
139.190491
171.321976
149.094910
148.613205
127.956322
144.344376
136.124069
144.981552
-6.369352
78.993904
143.351044
154.511459
144.451233
143.932022
150.017639
143.471664
141.555359
130.103088
155.621094
152.666641
145.519150
141.098328
136.624237
142.794052
103.888649
129.143539
132.142685
141.101517
113.087624
137.870041
155.547134
116.373207
157.898544
154.479111
134.956635
147.699066
155.265991
139.788208
115.392136
137.044312
154.158737
106.033356
145.044769
157.240051
-6.615327
20.186575
155.966217
-44.602047
-5.886163
-34.512554
156.743774
128.874100
134.469849
129.227234
7.726137
-27.676687
9.705268
-31.851690
-4.188766
-42.666897
-46.970921
22.944906
-32.558708
-42.975094
-32.518879
-39.377605
-38.907070
26.730572
17.846008
-38.412582
-32.878162
118.994621
148.547943
133.634369
149.027100
143.733002
159.979202
127.824234
153.670074
12.045701
109.174683
124.192108
149.492722
139.920700
149.123428
159.037476
151.437241
149.851303
165.309509
156.178528
147.174927
122.153061
157.065247
144.703079
146.252869
159.241898
118.245255
127.567192
0.699416
-23.174950
-47.627499
6.709550
-43.252491
-47.394238
21.407976
0.542125
159.065964
111.488297
-162.596771
122.946625
146.719284
147.714996
145.239166
142.967361
146.428162
160.559769
146.155273
142.908554
140.256241
161.303314
114.008820
144.240677
140.214630
164.635147
155.510300
174.884262
136.397003
164.254440
156.856750
150.013809
130.376373
145.075607
115.971138
132.522888
-31.567589
-12.161017
-36.564865
-39.527225
-34.642166
-33.350750
-35.827732
-26.884232
-41.939545
-37.012421
12.051395
-5.011961
-27.026405
-28.706488
145.208115
148.250702
141.432724
132.436462
-179.881302
114.433121
140.840439
144.620102
162.276581
0.141274
-12.157093
-11.897111
7.596699
7.308469
167.632278
-26.063471
-8.402935
158.829163
161.431091
166.066208
154.635239
148.268295
124.771553
21.703110
-4.336347
174.130661
129.737152
162.689316
166.470459
150.497482
173.826889
135.232208
132.518829
121.986488
147.355087
122.553749
132.888535
118.953323
156.009232
146.606369
121.784264
158.326340
138.170975
22.505625
124.136513
132.062271
138.729218
153.794739
164.037140
143.437958
148.408173
124.630402
136.517685
174.325760
146.183197
161.009094
142.565247
152.216064
138.088745
136.767883
156.793457
134.728821
139.273315
-43.245445
-40.510490
128.770370
120.632256
172.803268
144.041595
132.630081
123.037666
83.344467
149.085373
176.122513
97.649467
125.184357
156.995911
133.996140
141.391663
147.338516
133.895554
-179.622055
140.306335
-48.963547
-24.799070
162.014587
129.802902
142.621979
147.424408
104.188828
136.561279
131.284027
146.063171
135.388611
134.041779
105.652161
142.828690
117.564461
148.509247
152.485703
165.871658
160.777542
141.042084
120.344704
142.233749
-76.684357
-16.606176
-41.089321
-2.349687
-47.703308
128.400482
-22.193371
-32.203300
149.555206
168.074478
147.658279
161.784439
127.947601
159.704117
150.284378
150.836487
146.554794
142.434158
147.620102
143.996597
140.958466
154.632141
136.396378
54.507484
133.998093
151.381226
139.814850
166.030579
164.449860
122.420120
157.496994
131.168060
148.083115
141.335922
152.192337
149.047379
-174.584763
107.183456
164.416458
155.286713
155.552094
154.902328
119.497322
147.428680
139.823151
132.913071
148.405945
141.203873
145.710617
162.593109
151.333801
161.328720
133.644562
-21.894487
145.371475
138.610123
148.277802
132.549530
155.836227
143.995544
150.069702
141.115341
151.336304
143.609116
144.901215
143.054718
152.140625
128.297287
115.955444
144.319336
146.446487
149.210007
127.472015
117.576469
142.866272
138.269302
141.868820
144.010437
-174.857437
156.653870
150.945755
138.267319
165.641098
-52.413364
-17.186544
-5.062602
-9.388309
17.045965
1.327217
-35.224205
-21.801298
-17.460083
16.115391
-16.169094
-27.652672
-46.503128
-14.710009
39.195194
-10.749351
-45.040047
41.911903
143.307709
179.014023
-2.025067
-26.764765
0.071326
16.451651
31.500288
141.326691
128.860352
154.588425
140.211670
167.820389
138.725937
144.061966
116.963326
154.430954
-173.662918
140.192200
137.888428
150.903961
168.998642
153.896301
148.723709
145.803284
138.269958
133.179886
140.877579
137.187927
126.430687
142.459808
136.961319
-42.266357
12.306581
18.192577
-47.053589
-0.240663
2.880248
158.703445
165.288376
145.167114
130.961090
142.789520
115.775253
150.854782
137.691376
149.804810
-42.335693
14.020185
-2.283705
-27.967745
126.432465
114.483704
141.649765
122.918533
143.723099
142.878281
143.632339
123.694130
117.256050
128.904984
145.843491
150.399933
126.861290
147.967743
137.581131
148.128052
-16.385717
4.238961
22.560966
-10.298525
-0.701092
5.989001
-43.830025
-38.883915
172.971100
2.692100
13.894000
11.721328
137.320618
4.035850
29.120533
145.323502
147.771774
139.666245
149.068207
133.037872
161.759308
138.432861
165.291229
138.565216
160.933777
154.537537
177.981888
27.282400
155.016937
43.969784
147.446869
-155.229111
-168.436783
139.836426
160.063202
137.012161
153.441132
131.789856
136.441803
156.183502
145.687866
140.152283
152.354080
164.001556
161.731827
160.850845
-35.830082
177.624863
166.753616
125.882484
147.358948
138.844833
135.002106
-147.441620
23.645487
159.598343
153.932907
106.985191
148.166763
147.071976
101.229515
165.653427
137.175903
113.985558
153.912750
139.160294
-40.311295
135.076614
-27.677038
-45.486168
12.434000
-22.481640
17.998503
154.630447
152.231766
139.544830
162.271988
136.296814
132.920151
155.434845
139.117126
131.737808
160.472778
163.656555
144.491165
146.813797
118.318596
163.571411
148.428787
153.898285
135.731201
134.496796
129.508057
147.750549
168.601929
143.790695
162.930466
148.102036
120.208000
162.883575
138.100082
152.013962
150.832184
128.629120
142.534760
158.134735
131.147491
148.331696
-4.401397
-44.197102
7.927711
2.054999
157.900803
163.921112
96.013954
144.061844
144.216766
168.837082
173.270905
148.667633
144.446457
121.470642
142.147644
173.792419
148.613800
159.850357
119.644257
130.031662
169.692566
150.590668
140.507797
161.933609
12.385005
-48.163761
-10.072357
137.318207
151.864410
180.000000
178.780182
145.841705
150.089203
136.707764
102.454399
148.060349
104.170563
121.433464
159.427109
128.581116
139.758560
124.104706
168.947113
151.590195
157.624863
13.050231
12.686614
-16.907202
-30.347090
150.466507
159.405960
117.142479
135.657089
155.915314
147.267456
172.039093
140.775711
114.689468
149.041168
167.879486
-38.564896
-63.402927
-14.023005
-5.198668
-6.642544
-5.869188
-39.157799
4.659763
13.952064
15.893063
2.011978
-87.251877
-10.706180
12.455061
-6.236462
-11.752270
18.642836
-32.854019
-104.194565
39.370861
143.591766
10.658777
5.772546
-49.128563
52.785248
-5.019266
140.064148
145.739761
143.978989
152.181137
15.685637
165.514023
15.106289
156.944855
175.026611
124.720398
156.434647
129.026535
168.169678
151.350113
161.921585
153.079453
147.471939
156.257706
147.132431
142.226746
169.967545
149.005875
142.216202
107.193893
153.717590
128.846237
124.883514
154.815445
132.646057
134.305695
-0.000000
-46.566826
-12.963742
141.780640
134.998428
148.221298
168.549454
157.839157
118.834312
145.799332
161.728973
171.192780
53.176468
134.691238
147.779709
146.958511
140.036377
137.609787
140.014069
122.937836
7.492162
-17.561804
-10.687340
26.387012
-1.905364
17.762251
-46.263916
-11.979492
149.997070
157.670624
142.285339
149.778046
134.728882
139.693588
121.185745
152.820847
125.809868
139.392868
151.723083
140.331451
168.802048
133.562927
143.678391
172.381409
151.792419
157.789581
162.260483
132.531784
152.511963
-38.951523
-32.792892
2.792881
-41.295025
-35.589859
31.708126
143.933548
128.133118
134.158432
148.783508
143.547424
157.997086
153.234680
138.633865
133.199524
138.590958
145.614441
146.332321
134.242203
146.874786
138.910309
-26.267225
4.034540
-14.100480
139.332489
145.168213
147.217178
-171.061798
145.340240
121.003296
149.904419
163.863052
144.292923
147.396072
95.441101
143.642456
136.563263
145.111633
149.776199
157.800659
156.805695
126.357689
142.420639
166.884140
102.065491
119.307213
151.837860
139.283417
149.917938
157.189957
155.905151
150.429169
157.768448
164.291550
143.845016
151.447174
154.677841
-13.440523
6.728873
20.345911
21.369499
16.079277
19.904955
148.475571
128.510498
179.252167
124.653992
147.224182
154.916367
144.488525
117.461433
170.748032
130.918533
151.484848
107.618568
152.501816
124.945763
152.979004
129.278366
154.511307
151.729553
130.590607
150.065536
137.635803
137.636887
144.857758
149.338547
153.218704
127.893921
150.739883
161.138168
126.731979
132.792221
162.806915
11.216752
168.768555
151.119614
112.431267
134.648819
18.774975
36.860165
120.961906
160.544220
134.662125
173.700378
157.405792
127.081261
140.951431
147.013931
156.411850
129.382767
123.670128
-40.855766
-34.517288
138.872726
150.528992
152.845062
127.339066
1.923459
-22.553762
-39.076763
14.153232
1.072832
16.905722
-68.694427
1.815315
-16.128992
-29.628765
123.167290
103.492744
164.135971
142.772995
157.428879
140.521866
138.031448
100.380135
151.313965
157.865860
152.217514
150.263062
130.656158
151.136581
132.540924
132.669754
138.585159
140.867920
-45.400162
26.448603
-1.468071
-24.966745
-9.370728
-11.332891
158.863617
125.059387
92.883408
100.992676
162.113907
160.670532
160.017349
157.086319
155.133179
145.631653
153.814117
131.079132
137.727234
138.502045
143.369980
154.129196
120.654724
143.553635
146.794159
120.177856
45.311043
30.142439
-156.094894
-157.748230
-137.392990
-153.787262
-135.119675
160.796371
20.014494
23.476795
-35.704411
148.368591
122.479271
160.352036
133.255829
151.721741
169.091766
126.692574
164.983673
122.071609
146.343552
133.818069
144.485138
162.575516
143.382462
148.436310
161.011505
149.434692
151.731766
126.174484
169.185333
148.943619
114.581947
142.885422
167.429626
110.507751
146.510254
32.711002
135.858459
142.036728
165.697067
127.392090
136.999481
169.925690
20.637840
-20.000778
-31.153311
7.976833
1.688991
-15.273576
174.459976
158.674194
141.224213
154.252197
150.036514
136.826462
16.140642
21.293247
44.016270
8.870306
-142.148773
28.363085
-39.417465
136.514389
150.425827
161.824356
153.089737
150.944992
-175.474014
134.136597
143.179932
154.049561
142.051514
158.082260
6.601737
-3.489080
-0.437007
2.244197
-12.247220
0.888234
-7.443815
-45.550476
-3.930641
-22.881989
22.093853
-30.106119
145.004852
174.371048
135.490387
165.792496
139.828003
150.490128
145.096512
141.716415
138.790726
133.737579
166.866028
142.334534
144.500229
152.254227
136.880127
131.209198
112.625298
126.726105
122.664261
157.607681
140.199005
172.809616
154.265961
139.030930
149.652771
134.151718
167.576782
140.539215
133.262009
140.887787
148.102127
133.711990
167.903854
158.968567
126.004578
137.324936
127.036797
102.833443
131.069717
157.542984
127.956276
161.793396
132.091232
142.641663
147.432358
133.234329
138.614120
105.846397
146.034790
122.899902
164.884399
129.033051
161.104553
104.544373
148.534180
150.517288
143.852386
142.820435
139.200806
-42.385555
-8.393559
5.680685
19.849863
-32.799164
27.612688
14.065617
116.695671
6.854291
-42.797012
143.848999
146.256073
155.958694
123.316902
122.582214
159.270508
156.341949
149.026184
139.312759
144.364426
146.109436
157.343460
137.242706
133.766022
146.238556
149.373703
-19.220501
26.767942
-0.489390
35.481453
-23.686699
-21.741772
-12.576359
-6.250373
-19.477713
-51.008095
-16.353642
-35.788456
134.618958
132.043671
151.301163
162.655579
175.397369
-49.053997
125.762337
153.191910
135.951950
128.019135
149.746948
148.551926
119.657928
144.811523
161.328918
132.785324
162.141968
148.052048
161.132599
145.309555
156.305969
-154.571320
149.967621
161.078156
-39.516926
-22.450342
-34.780838
-10.731886
-3.492838
9.183310
-27.445642
-5.192823
130.838470
-21.738785
1.627505
8.328315
112.305519
152.349075
138.385437
144.245972
134.405426
139.166077
115.813446
141.784241
134.641754
144.682495
115.615059
151.449005
143.569214
161.665527
137.480026
146.090363
161.754730
137.585526
152.076141
161.177475
110.421722
129.432755
158.288025
146.627197
128.002914
148.251358
143.032349
160.215225
151.422791
140.916763
131.911011
130.776291
161.307236
168.801285
160.119186
144.658920
136.503845
148.892853
141.048599
154.567184
122.113708
134.237061
142.012787
144.485428
120.681732
139.473602
147.657410
161.776825
152.650055
136.105896
164.642517
-179.357132
-56.255482
-23.741123
-5.912943
-32.337486
-178.466461
129.319183
153.970917
156.848892
117.561211
125.471199
135.936630
133.253006
172.693268
149.642166
141.505646
136.438492
116.760933
127.930283
145.885071
140.846344
158.501953
154.830566
146.998337
126.180824
8.294720
3.998705
7.414365
19.454338
24.521244
128.034698
153.602097
162.799591
151.099182
153.340820
-29.033600
-46.081387
7.304818
151.629532
145.753403
163.938690
153.498856
147.250229
143.467239
136.518906
125.123009
135.880539
177.067139
137.384552
107.383820
140.736282
150.095993
154.884827
117.751663
152.637543
160.279236
162.848892
143.249573
142.970413
129.642258
117.714890
25.504601
132.455200
129.046295
148.988770
150.263718
174.274628
142.602722
150.396118
161.815201
156.404160
147.466690
149.718491
140.457199
135.628281
135.333008
141.322708
136.715485
134.861633
144.488525
158.143356
34.267612
4.410377
-53.023182
19.523199
-43.016193
28.896286
-43.326553
-45.210598
2.393510
-10.421619
-38.908295
-39.632053
154.324127
126.568222
156.193985
159.195724
176.744766
150.434204
140.358063
170.060486
137.285965
147.380722
173.656982
157.099503
136.109909
151.422073
162.656113
3.024851
147.448700
139.267242
128.568054
153.576355
145.248230
158.127197
164.664017
9.771250
138.545685
130.942322
130.721558
133.009262
117.572960
139.787170
135.542374
137.228104
148.024002
151.527893
139.335449
144.506500
156.131607
155.112106
158.654724
140.717239
150.971924
154.507385
147.456421
165.201645
24.437349
44.248692
135.277557
150.532928
159.305054
134.391586
143.335876
155.085144
143.206772
127.637703
140.455887
145.742233
135.496658
165.929688
51.071426
3.766864
-20.936291
-143.822311
17.141865
-10.656616
132.106705
137.439758
153.700012
157.386063
146.226303
143.620483
172.619385
149.674850
144.771362
135.640869
139.406082
149.156494
158.339355
139.583603
135.793549
125.856827
137.523743
162.253006
133.717209
161.607574
160.993469
121.051872
147.747330
124.775856
158.417252
-95.575775
10.669609
151.902267
153.247238
148.365692
152.754745
135.189133
-35.694927
10.663706
16.243382
20.792913
-36.055496
-13.558512
1.431628
-42.702217
-43.201916
12.485680
19.715359
20.891968
-30.614614
-3.159634
12.328001
-44.093399
-41.126457
-40.219669
-41.556057
-27.396833
-30.416651
3.622663
9.951570
-28.914774
170.672867
143.756332
144.685852
162.211395
147.348373
145.778168
168.111313
151.841629
135.231476
149.587158
168.997360
146.426086
147.149933
164.134232
145.673370
156.887268
118.737488
126.878174
106.823906
148.967422
150.337555
146.947769
167.576065
151.066360
159.987823
128.642883
144.440918
164.198013
118.203590
164.380539
150.635391
157.000244
144.613342
29.558346
-3.057871
148.349945
140.096329
143.249420
131.663086
22.521456
132.219116
140.675873
125.869698
154.942047
124.793861
154.589264
147.350876
143.399353
-173.452362
173.398224
167.695145
145.867508
129.941254
174.789719
142.153046
145.750992
139.683243
153.182205
137.494553
153.518158
146.959961
138.494141
155.820877
160.223297
136.078308
135.465683
140.397766
155.845169
124.623459
150.750992
140.046997
150.516327
142.585526
159.235199
130.232651
93.838936
132.521744
29.988314
167.748672
129.576462
133.031342
153.778458
163.980591
151.905853
133.452881
140.140121
30.783224
-20.444592
167.037827
137.177704
152.953064
132.954422
153.611938
163.804443
117.679100
122.325867
-168.672867
114.543083
154.460724
140.527481
134.699463
12.852355
25.021254
-39.691929
137.069229
136.974091
126.577003
131.165863
148.248795
138.427307
157.179138
143.627563
156.721619
160.476303
159.215424
136.171112
129.997803
125.191322
148.460403
143.389099
136.192871
149.388123
158.324280
119.431602
156.745255
101.964897
137.526031
133.802917
149.752670
153.727982
136.399933
170.952118
150.798859
-1.421615
-43.669128
-5.473713
-14.287858
12.477700
-7.771804
7.925433
2.919937
-35.450691
24.039234
-39.701641
-11.130574
-50.612053
130.843689
114.913048
166.564697
114.511208
125.953667
145.305740
34.683193
155.817337
152.726852
158.246552
138.470306
137.964890
137.058075
149.305786
160.523254
133.259903
169.045471
125.937508
158.291092
136.810806
132.915100
143.629333
160.801514
144.359039
167.248627
141.878128
-1.013170
-30.398493
-11.336957
-27.208580
30.162678
4.279289
-11.252634
1.795259
7.347747
140.772781
137.035110
169.286362
170.774857
-143.655090
146.572784
143.573853
163.775513
164.600235
133.485764
12.851603
-37.807957
15.739948
8.089176
-40.571209
-4.368881
-8.525095
-5.960161
25.430527
-18.113535
-25.968615
8.797768
17.841749
-35.433685
111.544922
135.101212
173.822983
168.924988
23.793322
138.151291
141.042206
146.177872
171.192856
-40.514862
156.849976
166.022278
149.984314
137.709320
161.960175
136.535126
147.077881
-174.844345
125.005379
146.165146
-176.083832
169.277084
156.282745
146.412308
137.841492
69.783928
151.055573
122.265053
148.600403
147.859222
147.395355
151.483734
154.080719
138.102951
139.629745
166.948486
135.458466
157.682922
161.109070
163.163712
155.358582
143.689987
135.026016
14.037204
161.352631
116.294128
131.674225
161.346878
15.133665
-25.625223
-1.907520
-1.460721
-1.036465
5.682996
130.273560
148.661377
144.039932
138.447769
149.698975
160.770584
159.229736
154.070663
139.410049
156.231827
142.833878
118.721046
113.193321
148.897812
134.846741
145.881744
-20.196568
159.026566
153.205139
150.997513
167.360901
161.725494
134.930618
145.008041
128.817657
146.330933
155.320511
154.306290
143.651199
150.754181
147.125793
160.053009
130.685684
148.975296
144.462448
-177.503448
134.397049
151.681961
150.173401
123.843346
173.283905
-22.078665
7.042109
-5.671742
153.240891
120.922112
149.914215
117.729782
143.525558
119.287140
143.401337
154.364365
159.365021
149.421127
146.952271
153.369370
166.500504
-12.132062
-15.110429
129.342606
152.433914
144.805145
151.400986
136.858398
154.040817
146.512619
-43.029278
24.822092
12.383636
-1.889377
1.881904
-1.910800
134.642014
139.843475
139.724869
81.494492
3.162174
11.468016
-28.577682
-179.674927
154.052689
127.539955
143.515793
141.014740
144.298004
139.560455
122.707840
149.285034
154.293015
144.239319
119.615105
138.657700
169.210129
-158.179901
-177.726669
11.924347
21.225885
147.421341
176.412247
164.328247
117.859413
171.752350
123.178879
154.001297
145.141510
149.799484
132.875183
133.686935
155.326111
152.393921
136.240585
143.733078
138.913498
145.710602
144.497345
143.275055
155.871323
145.664597
-44.751453
149.063416
132.078690
136.049438
161.019958
147.425522
104.059441
141.902725
128.619370
124.105034
154.353668
179.479965
126.902992
146.989914
159.319809
121.240356
142.990295
137.756378
151.159378
148.985535
139.801270
146.635117
162.164551
152.289246
161.780884
159.078140
-21.077940
-27.642580
-36.158279
16.295786
-17.215530
-10.454042
134.418427
176.530548
136.610916
144.730621
157.073364
168.039612
150.440308
158.305176
155.620636
157.789352
163.197342
163.443893
155.000198
152.703857
159.695877
147.745453
-15.076882
-25.184946
19.893797
-37.571163
3.347845
7.364977
-14.120749
-2.722251
-29.057924
6.857924
-16.384893
8.957123
-4.563341
0.584168
15.267236
-37.196556
5.845228
-30.523922
38.272671
122.970695
136.066116
148.353119
137.451126
119.860756
150.534958
148.386612
155.461060
122.244873
164.223572
137.070572
151.219421
122.544487
148.053436
163.907135
139.992599
152.860062
19.539053
-16.024130
27.089146
-2.805609
-44.953625
-8.423522
-35.404869
-45.957642
-36.374859
12.898946
7.829649
140.758896
146.350800
153.807465
173.192001
167.423615
115.552818
150.671036
135.827820
150.052277
145.307587
143.758148
147.598953
135.803680
148.980881
147.718781
142.985794
163.301453
168.698425
124.812889
133.669037
1.814883
-6.182312
20.665766
-19.626272
-52.449810
7.797421
14.630556
-1.579543
136.380646
136.638336
168.039963
164.468292
143.210953
151.541824
132.849243
154.583527
123.162651
148.909729
-32.922794
-1.609733
127.734337
129.407928
146.907471
112.284096
146.699234
143.745392
0.799663
-56.887562
155.384384
153.121384
148.933121
133.539459
18.875528
-32.208050
27.162958
-174.845306
149.895844
134.543716
133.050308
-177.394943
148.923767
162.362366
136.445770
136.106216
137.904846
164.583496
135.605804
154.796875
131.901520
144.642395
142.533478
114.166603
156.996338
139.028671
134.207611
169.766357
153.427277
148.229141
134.496964
157.137939
131.844772
122.878510
-172.008377
122.517929
-10.622378
-23.510820
-41.118137
1.965031
4.423901
-41.360012
-5.930851
164.264969
149.711761
162.191391
113.112724
117.051323
147.453064
163.625778
130.227432
151.549622
142.962540
147.218277
142.981277
142.675522
140.535721
128.594635
137.152191
10.577134
-28.143230
21.721064
-27.879498
-31.524378
21.963657
-45.642521
22.883200
70.836533
26.476751
35.531666
-9.954712
-22.400057
-30.853031
-57.606693
-43.931664
-31.786121
12.551836
-9.108864
-41.816948
144.230850
139.563004
151.686371
139.377274
12.916495
2.451442
15.858906
116.453995
171.319092
151.240189
143.451080
133.490662
129.733856
176.801926
133.136505
146.086990
142.174622
10.159039
1.371164
-38.217480
-43.437675
8.894525
-23.331175
5.172066
-28.832897
-2.937983
3.495864
8.741567
8.975814
9.978449
4.315793
-24.805834
147.290970
-176.982590
153.228745
144.867126
153.462601
145.960052
167.308136
140.461395
115.650330
121.504745
137.801376
153.346680
138.767258
135.707169
151.541595
153.744965
141.024002
146.567017
147.645950
140.073486
126.730629
150.746689
134.327515
120.594757
163.441833
146.424545
144.468658
163.317307
128.536850
178.261551
130.669586
152.561752
146.726715
-32.374065
-40.502396
7.496613
-41.856056
161.531296
136.546509
100.682716
159.003937
121.395378
115.442482
137.927063
138.005554
169.573380
149.444885
143.544739
149.539124
134.268219
144.210556
135.187988
144.887558
118.106613
125.241074
152.144485
145.085419
136.376083
120.431610
121.991707
171.254623
148.775192
132.238495
162.443588
149.350006
-2.383923
18.377998
-12.337579
14.490380
146.447525
138.497452
171.542831
176.903183
154.688293
167.123993
152.511597
93.631973
152.043274
148.786179
25.396856
23.984573
139.951462
153.685196
164.885818
178.276474
151.499878
-176.993057
-141.138870
48.133369
151.283768
142.565140
158.065979
141.427139
165.521469
155.632904
139.878632
159.332169
126.984764
132.840607
119.896355
146.498184
146.419540
140.697266
150.898849
20.126984
-66.596817
-41.853916
27.798403
10.505038
62.031425
151.112625
-39.299122
-23.494276
14.786300
-30.945030
130.288864
165.260864
23.892235
165.328064
59.709641
153.490173
155.980026
152.249237
139.915787
108.729813
136.052536
136.499954
146.145508
113.632660
160.365707
158.622650
143.709000
155.316544
139.230301
171.238037
158.490906
139.781891
2.555812
-36.154606
12.871579
-12.604590
137.488388
142.839432
126.173042
143.166351
176.829086
141.685608
160.871307
163.814148
121.210747
133.989288
154.550720
132.824860
-35.683052
24.975523
9.743784
-8.421191
119.620117
145.384918
148.728363
178.988358
156.108444
156.839478
157.160400
108.199669
134.546280
13.211025
143.279007
-125.300758
137.573914
136.490662
88.026711
145.527847
146.668121
116.650337
137.435852
144.493439
150.168884
149.491058
11.454835
-50.073410
33.481930
-50.347607
-23.569103
1.166172
149.913239
131.225357
139.092804
135.935532
146.230408
150.327209
146.638458
136.992661
157.175308
124.250557
34.863602
-42.298592
-48.503124
5.404539
148.978424
155.833252
156.596527
140.791214
168.700073
129.285919
126.196793
131.827728
132.012756
144.913696
142.943832
152.700287
133.221146
145.811844
104.189301
147.577194
24.944868
50.746288
156.785889
135.724472
153.059021
164.947464
142.997467
135.046967
150.576935
133.211914
146.119110
148.548294
149.131058
133.113586
159.060776
153.229538
163.833252
149.875366
138.865326
154.592590
131.421219
148.744492
148.776306
173.778564
146.765900
149.779083
138.904816
134.276779
146.321899
154.421112
119.631645
154.659744
137.853836
121.648560
158.517731
141.400299
148.367096
139.513290
114.308235
135.509171
145.949936
99.054092
26.449562
3.173977
-12.544638
146.734772
154.648285
12.661398
4.650000
101.974312
122.030449
-23.305294
23.147322
-26.329762
-35.504513
-5.877632
-3.590905
17.559006
136.460876
149.894623
163.030045
156.315033
142.154648
153.808624
127.186295
-164.783051
147.886612
143.526337
-30.753410
25.981770
0.419648
139.160172
144.146210
160.942810
159.288574
163.106949
140.873322
130.044113
149.637619
152.041763
169.121841
151.124847
3.332017
-29.992172
-11.446853
128.224960
136.188141
167.945908
144.277527
135.394363
147.128525
145.001923
171.876083
139.500931
141.689026
159.481842
139.833008
120.528282
138.789932
138.811752
117.203537
169.036438
150.960800
154.039368
123.816681
170.042511
132.697098
157.227280
126.711533
141.381592
159.082397
151.250656
144.462540
165.748169
113.512054
165.149948
152.294693
137.097778
114.575790
140.437088
-18.390018
-0.777832
-31.443796
141.660355
137.814713
119.263924
168.605392
151.331100
174.724609
137.196609
122.754448
156.359818
150.232681
163.210526
121.578918
130.013657
164.672241
142.796387
132.162247
107.545113
131.268906
-28.454779
8.510131
-2.784950
-2.435260
5.028119
10.758885
141.868103
160.544662
142.104324
154.286575
146.469727
73.606491
146.082474
156.586319
159.282669
137.475830
147.868591
129.191620
169.078598
-13.018190
-45.137638
5.294353
141.769745
-167.011993
146.504456
160.786072
152.790649
151.127792
178.694016
135.318466
146.711914
119.613586
156.549866
139.381088
137.621735
149.130432
126.539604
154.194626
167.381042
136.874039
144.650253
148.710617
5.772241
-35.673622
-2.693118
0.870656
-31.425993
153.203293
110.330818
143.515167
153.321472
137.825211
141.830353
134.794800
135.875153
155.975601
147.197159
159.823181
103.679688
151.889526
142.000183
164.762222
-44.752865
-12.262408
3.614655
2.025744
-35.807117
-13.109657
131.330399
152.551788
153.436554
156.414261
136.204941
120.055031
124.507797
155.098328
146.476746
138.467239
139.075577
167.543915
-142.587799
164.776871
141.646408
155.622467
128.010223
155.556732
41.391815
8.281879
18.971460
76.493263
160.317505
-166.646606
16.070002
54.565365
68.647728
151.280792
-29.033121
121.161949
141.693985
161.664764
139.089584
138.437775
140.864426
152.410614
147.835129
-5.586161
-3.194144
6.180441
-5.357671
11.686192
137.027649
129.724030
129.128922
153.179794
144.514725
119.076744
144.325531
-178.090225
151.057327
135.871002
129.884171
147.525970
135.453598
140.792923
163.488632
166.106934
15.044077
0.915998
-20.429747
1.710521
126.028236
137.683350
144.642746
151.673828
159.290146
132.772232
5.950319
158.485184
152.785416
141.527573
150.098709
132.113358
123.535355
145.470215
139.076157
152.529144
141.152634
134.582611
147.179428
160.238174
162.460388
138.745911
151.473877
150.662399
121.513870
85.354607
-145.058228
-178.776978
177.219269
36.991589
-147.801331
-171.985611
-158.264664
-145.599426
-160.186935
177.515549
47.154358
8.843134
145.002090
141.559052
166.885605
135.148788
173.383682
149.626831
148.066055
169.303574
134.737839
84.652176
150.459702
157.573715
153.472046
147.757492
141.858276
136.404327
137.753296
150.294342
154.269028
-9.028175
-51.626591
164.533340
146.671600
149.337112
133.959213
153.131149
156.603424
158.010788
149.778610
155.580429
159.768906
-96.693466
-15.192915
24.652357
145.289215
145.674942
157.177795
123.687698
155.144730
160.573975
152.697113
141.530014
147.624252
138.333572
114.175514
154.897705
177.710114
168.376785
160.045975
116.643272
168.946274
163.229065
136.218536
170.296631
140.671967
150.453720
151.416840
142.426804
151.194458
148.242050
111.363869
29.457071
145.743332
151.606033
156.505280
150.023819
102.636993
147.789688
151.015244
134.169312
148.388153
149.777573
157.385147
143.820190
156.868134
145.716446
164.972687
154.615768
29.298132
-28.166117
-28.066257
158.377441
143.799225
143.342361
153.542221
100.853844
163.869766
143.266647
132.935593
-178.987976
-161.020676
-146.890610
156.070084
-157.369202
152.194153
177.778671
174.971954
-152.744659
16.079870
160.498566
78.621468
-142.604630
154.634872
-152.544510
-175.160690
-172.259201
166.469040
149.735016
52.134262
-172.434708
24.268316
-156.005844
30.318464
163.744232
73.467567
128.654633
157.374878
159.416519
149.842453
154.684082
129.283707
170.124771
158.213333
114.989563
144.302399
159.572784
154.034073
105.482826
152.243073
123.034790
152.654617
3.009083
11.439089
-19.011621
39.047134
-35.759800
39.305630
136.831467
160.422150
139.419937
114.107773
138.309982
148.952164
145.000427
-169.018356
74.760742
164.419449
129.157745
144.753937
118.409424
156.428299
162.778488
124.236313
146.882797
147.123886
138.229385
167.668259
150.509735
139.781769
112.742363
137.804581
158.928207
127.116615
145.033325
144.810608
154.170166
142.908401
144.198196
150.481842
152.978149
150.562653
143.657471
144.262512
-170.235535
137.384979
168.025467
134.894638
130.951080
137.458557
153.204544
117.996567
135.976761
159.865601
147.139404
139.320053
152.851517
131.614471
143.463364
102.316612
-13.904804
156.112961
145.065063
153.797226
127.428322
138.738373
145.674774
144.588409
130.410995
141.704895
164.860123
96.765266
144.149933
147.709274
119.517212
152.551224
130.416519
19.708271
8.425527
16.647316
-47.026741
10.636338
10.145671
11.079777
-10.376174
-21.431616
-51.088398
-37.246578
-9.602897
132.983093
155.891968
153.698898
14.188523
10.965301
-6.179965
98.669304
-176.654846
142.488632
140.340607
133.072037
158.163620
141.569473
164.558609
125.535881
128.971893
149.030624
-148.996826
169.668564
-163.654221
-171.632339
-152.291550
-156.160980
107.148689
38.560009
147.859238
149.808914
161.669113
175.638016
152.672119
139.804733
151.944611
146.886734
133.169159
138.184875
137.294754
149.917862
155.922470
139.658203
124.224907
173.343933
138.854309
154.270203
147.882111
115.415298
139.797333
135.505356
134.020752
-145.354477
134.760056
177.046524
146.818878
111.589127
143.220215
135.140442
163.263641
-50.567276
-40.429279
10.449035
-36.198582
24.335209
178.490768
19.226456
99.744377
24.244625
13.952035
-145.258881
22.632025
3.516971
151.962677
152.484283
146.753769
127.998299
-18.218275
17.806974
146.675552
141.146408
133.738831
-31.896620
158.073685
-11.234734
155.796204
148.975098
143.226990
144.209595
153.491531
146.539948
127.098801
143.691406
145.658173
122.234039
140.130371
162.112686
156.115982
131.206223
146.458603
112.075409
-35.457287
-32.740028
-14.867055
126.905006
129.265427
133.909256
177.652130
-166.849701
139.196182
152.029236
98.582207
177.840408
150.151855
131.009033
151.953506
144.368774
144.424606
114.538170
132.863953
152.379196
151.410858
152.762650
146.776260
142.981598
164.498260
135.571396
-2.655201
128.115677
135.170731
-176.378571
121.073250
120.225311
152.600082
132.610077
164.227280
122.743767
122.575539
138.348785
142.597656
150.973297
142.677917
111.145409
159.223938
143.897537
142.814072
173.350449
137.154160
128.898239
162.916824
118.825546
151.506973
116.135025
144.073624
126.283882
131.979935
172.559235
143.463654
144.165497
136.925949
120.671730
18.200691
-23.472242
-13.676309
4.602918
130.738037
140.161209
143.294662
129.394592
150.062302
135.731140
151.605270
139.623810
152.604782
150.419388
167.179596
161.760712
162.740311
140.361008
156.286240
134.753433
153.998184
153.359619
143.420059
144.821915
151.425522
130.460373
140.730164
-179.041000
128.481476
134.609619
99.772713
163.622452
34.817142
-39.588966
150.672516
150.302643
177.108017
-12.369168
-79.616882
29.130041
172.585846
135.392914
142.202362
-166.677109
164.845673
179.793457
-168.407089
27.419039
-158.900269
-148.847641
95.978195
155.568405
-11.586142
-0.511673
141.470764
126.508522
157.002884
142.490265
156.377884
159.143463
148.117249
152.907135
113.693657
147.830231
142.531799
127.762779
128.545074
146.385986
135.082794
144.438843
142.331406
142.624313
163.152863
137.908585
146.261505
165.947815
152.846512
148.791290
158.039047
158.797302
139.092896
125.602722
122.269829
146.871109
157.216858
147.115417
112.315773
109.510246
136.886948
166.488525
125.378471
150.480286
161.227249
132.753571
146.207916
3.061773
123.952873
140.207901
138.864563
131.916428
150.424072
156.046112
116.820435
146.078751
140.049438
146.284027
159.624695
134.987610
143.681381
154.223511
135.074387
149.663147
136.264587
147.785629
163.305115
141.992416
99.767242
157.002991
158.891235
147.536026
113.397789
152.037582
143.242599
129.690521
155.345779
143.694626
138.957520
139.003052
111.200966
131.869797
155.467331
133.103333
154.568832
135.785355
142.449554
137.426926
150.511017
145.948212
8.188585
111.634613
149.898651
141.334686
138.232224
159.568405
129.610840
146.720108
143.976028
151.153748
151.654892
161.614120
160.526917
155.341995
153.469757
128.683838
164.545334
162.715729
151.862473
125.012970
146.357620
173.225601
159.846329
117.823639
116.345573
127.985458
147.082458
141.831131
122.526085
148.213242
-174.513336
-150.498184
-164.338303
-155.343430
-125.401299
-154.988663
-142.461823
-154.617126
-140.534119
-176.442444
177.539780
74.790092
-169.692642
-154.573792
-155.404297
-177.733414
24.424974
-147.201874
-147.916122
-155.362686
138.873672
-148.047928
-165.519760
94.596756
69.797989
-160.070084
-127.663643
-151.050903
131.015381
-156.586182
11.644964
163.746918
115.954079
121.312279
138.623566
134.311310
119.766502
151.570343
125.371445
151.341553
-46.973557
143.362381
146.425751
143.831940
151.189148
146.870285
115.034119
149.164459
142.591934
152.050827
137.282181
170.637253
145.786987
145.972778
148.528015
117.912201
145.026230
141.262131
-18.659794
-8.841668
-0.867053
-52.750202
-5.620229
-15.021653
-10.168406
-28.347813
123.222481
-7.324426
20.476883
-9.061824
1.393812
-17.501513
-43.345100
13.841709
-0.901572
144.627136
152.805466
133.066528
148.418884
130.874985
162.924667
162.183304
136.235229
137.072250
131.563858
169.778503
158.163879
145.455643
174.571106
149.717987
150.854889
176.314041
164.914215
132.040070
112.695236
132.499435
149.455475
161.299225
144.392410
146.118546
163.588623
160.413025
145.925720
139.232910
147.135544
153.436356
160.116043
122.423729
142.595520
140.548141
163.872360
157.280731
152.955765
160.735291
158.105789
116.912407
161.022415
-33.048943
-13.008165
11.176917
13.032767
-67.315346
2.623311
-38.152065
-14.367650
-6.707708
29.984484
6.629393
-9.903235
15.417631
130.320389
142.592590
151.048141
138.559845
128.809189
147.545837
141.401215
159.859665
159.031235
135.169922
133.899918
153.674347
-179.544998
129.375885
134.689896
175.930313
157.002441
130.286423
-23.228365
16.733135
-6.205135
150.287338
-15.838023
142.334900
154.845673
166.655823
144.156906
141.676041
158.800217
158.303467
124.860481
170.962250
146.942322
160.250183
159.043381
122.472282
78.613068
140.440674
143.431915
11.047709
-22.462135
-40.421368
-46.174538
140.732132
154.257965
148.185196
2.252467
-38.850735
-64.808777
40.271458
10.452198
7.088476
-45.337917
-5.354854
132.223389
155.095688
171.707901
144.984146
153.920486
137.440262
-14.010187
-28.626205
-19.743666
20.446079
-7.472676
26.807255
150.631638
33.033382
3.242021
41.312714
53.241703
57.712799
159.682297
59.126091
8.784136
157.889328
134.727005
164.659317
150.523972
113.776382
149.051727
13.058018
-29.054619
-38.628540
132.674164
156.936172
150.027313
149.350998
143.475006
142.476761
156.598709
144.349670
166.163254
138.892715
111.171028
145.467636
106.085144
144.876572
7.688066
-44.166378
-25.940493
9.117985
9.514401
-43.435036
-2.451442
123.474899
16.038500
118.048149
134.209747
11.016798
-1.953945
11.976284
-48.476791
-10.951305
-10.778151
8.484245
12.124812
-1.352773
-26.389479
28.168337
-8.627325
68.519958
2.309697
23.741165
-8.499532
-42.901840
135.114929
122.875984
158.181610
144.937378
143.139099
174.382828
141.859406
139.057205
115.942482
134.298508
164.355408
127.874863
157.334366
148.557037
148.818726
146.637680
155.652130
146.718109
142.340805
148.266281
123.515549
147.235901
143.072113
147.271439
158.022354
154.295944
155.051834
147.714874
145.516251
151.588562
144.258881
132.499908
-175.190414
135.083206
117.082878
144.075867
28.360060
-39.454147
-33.960419
14.882035
-4.595976
-24.676983
83.658569
-173.546280
144.530045
160.909500
144.509918
134.361893
120.590591
136.200974
144.036728
156.801224
154.561310
170.885345
129.760300
133.080734
140.168839
160.200027
-176.667908
151.286865
138.292831
133.048660
158.167999
144.407028
-176.875183
132.090668
115.180550
3.471528
13.191944
137.127182
156.850372
161.895004
129.938065
143.697266
119.296677
30.705612
-2.879160
155.499481
130.790359
149.913498
147.231339
149.723358
137.146347
129.496445
154.564224
139.428497
52.811749
-42.857796
-37.821407
-44.927338
-7.107711
10.327044
42.197212
-0.000000
-18.867653
0.071326
7.267334
141.263565
144.267487
125.007294
163.487976
142.167297
163.549805
130.110168
150.874329
162.578842
141.249680
144.335815
161.136932
143.861893
-97.414459
-52.626167
7.968462
158.409576
128.950760
143.315521
125.652374
148.409210
165.151108
116.581268
29.863125
-20.419832
4.719993
-52.952961
-34.926331
140.705582
139.768112
124.104149
151.037552
161.578064
173.630173
122.165375
143.592072
144.891663
150.364960
133.084824
24.295523
13.823082
0.261696
148.804474
121.975563
-12.332510
-36.482601
-0.330431
-37.989330
-22.616951
-23.715408
-2.099470
-17.412832
138.178055
129.606201
131.293884
160.347855
146.022476
166.053375
140.286591
102.877357
133.511688
122.530418
164.578384
-30.977737
15.905205
142.615829
152.950928
139.515900
115.594269
127.075310
135.040421
147.008698
146.088593
129.232452
-25.295868
136.641205
147.550446
128.688049
155.518082
155.597382
159.447006
135.989120
167.041519
129.499695
165.390854
157.831955
139.756943
132.120270
148.231415
150.516891
130.130417
133.874924
144.425247
146.575760
150.809418
174.174072
139.729660
149.850449
154.891968
145.356857
139.921234
158.518051
26.075930
2.983800
-0.984767
-12.910949
-16.009575
-42.515724
2.390073
-43.217152
5.255198
-17.316002
-29.955616
-44.869038
114.985794
94.122108
146.837234
138.669586
154.574280
132.638474
150.138260
113.294342
122.243973
133.296951
10.818108
-47.223801
-0.619288
159.978241
140.522919
118.951370
151.896973
162.845474
156.189209
161.345093
147.772949
159.731079
144.133606
157.015305
152.518311
144.380936
150.940994
147.967773
132.099136
150.214905
137.337372
154.814682
110.002174
146.995392
148.499283
160.632614
159.075714
143.590134
172.856522
137.239014
161.726257
154.717407
101.504097
124.084465
160.391907
158.456375
170.943085
169.639923
153.454620
130.846176
159.714340
135.364792
141.368393
150.444641
121.402122
-31.578390
-34.143173
-29.511602
-43.167915
-41.402603
129.693420
122.573036
131.806641
132.221069
149.512695
169.626953
8.210973
-14.012318
-37.951427
-172.698639
134.830063
143.824615
151.084381
136.153107
131.623642
123.642128
141.223312
4.004479
-16.320850
149.983871
123.641129
152.209930
128.460342
125.711266
144.119064
158.384659
137.112595
170.315399
156.581375
154.361298
112.035667
94.597160
150.307632
160.448135
137.471817
161.137390
163.489029
119.426094
137.110550
140.713120
140.092606
174.614700
145.301895
136.460098
149.053619
158.754166
129.589828
151.033844
125.857788
121.357864
146.854401
167.581802
124.449730
149.038757
152.784241
148.419159
125.740349
159.355423
142.707993
165.104401
166.574005
155.500168
156.604324
166.217529
140.925415
149.723740
151.513626
149.793152
111.663643
131.717529
155.904984
150.725006
4.254410
5.616077
-34.445950
148.660263
154.755798
121.591034
148.038391
137.786804
148.764374
158.483551
146.173462
155.843628
155.734375
121.414886
148.714844
131.212387
151.779419
136.236832
138.886169
158.227432
105.481911
146.167831
134.486115
144.838409
142.967590
155.282501
155.191116
137.029602
152.402679
-21.593077
7.357514
9.207138
-0.876033
18.769445
-14.721114
12.959677
-18.982866
-40.231197
130.442001
151.668213
-173.207474
151.935699
132.374741
140.318039
144.215591
156.430679
147.758896
129.919983
148.576965
128.646713
149.499832
129.557541
157.065643
-50.122498
-9.182796
-45.184639
31.344929
1.465002
118.985794
156.194855
138.146362
133.672348
134.992706
144.586243
160.084396
118.239815
118.942818
142.387390
142.326797
143.778687
158.254227
158.272980
138.990005
149.290298
150.888657
163.541946
135.601700
146.754944
148.193665
127.986458
172.867126
121.492310
126.655685
128.911102
139.013229
139.326569
138.992218
149.884293
149.655441
140.453903
32.788372
12.931581
-36.019810
148.881195
146.239151
138.812531
139.849564
112.736038
-24.696165
-0.977988
-24.140339
172.470917
138.741058
143.239655
148.629227
-168.633057
-152.195648
128.201004
144.131958
147.319382
143.425552
148.994751
137.654068
153.423431
8.366986
127.639061
156.324036
134.811569
17.099707
14.107823
158.749146
151.254318
153.176804
143.334366
165.239029
136.503372
154.903915
149.184753
133.574265
-179.764252
142.039291
143.522369
126.765297
147.904953
143.039093
140.424713
138.208817
150.103287
158.036835
39.993458
-14.373168
-9.238929
-33.312294
-42.241486
10.021146
-12.660494
-20.551092
-9.267028
2.711661
-5.532153
42.630123
9.388226
3.234766
-41.381283
6.365687
131.415070
148.889587
-2.351436
11.283446
148.482956
151.922928
4.301702
11.887515
-2.420426
-6.135744
2.169793
-17.218668
170.883987
165.111801
155.694580
154.864456
100.987892
147.738739
131.791092
165.512115
167.311630
138.610352
150.309479
153.693481
7.417513
-13.590536
125.628510
151.933441
120.903221
147.315918
125.537582
130.341675
116.426277
-22.150648
-21.575596
10.691574
-5.127781
0.176939
144.704620
146.301712
150.673019
162.093948
145.873993
138.135056
155.439087
130.007339
156.236053
166.391373
124.292305
129.565903
150.051346
160.820282
170.020020
147.841476
148.219635
153.860504
139.898880
120.782379
138.334579
142.981644
158.100266
151.441574
158.861038
116.139297
137.551544
155.754852
126.223778
158.251953
-45.487560
-42.580788
-35.252228
-38.146278
172.089401
135.163696
133.646149
150.371048
139.026093
140.684753
100.353882
131.586578
137.568039
156.971375
138.093445
-3.169656
-4.800079
-7.793619
15.834268
4.830104
2.121910
-0.255644
-41.771080
6.751859
-38.781929
-23.891207
61.080009
148.145966
149.260910
148.640732
138.237061
143.298889
152.687927
121.974983
153.893967
137.259369
-40.449715
145.333527
151.030182
156.533752
25.561836
-8.553292
-1.011044
31.408688
13.648447
-35.143631
-19.053814
-37.935078
42.636730
-29.463543
-7.260500
-134.230545
-171.411621
-132.118927
-170.770554
-138.489227
-152.404861
-142.267700
170.306747
53.728592
7.779453
153.820801
-172.440628
-175.009155
-143.323120
-130.339905
-164.312027
-149.680511
177.726593
128.165833
142.524750
138.185257
158.987595
170.993668
169.011642
163.976059
149.348557
145.242874
144.564224
138.987915
170.089874
127.874832
131.447983
157.545975
145.378998
142.800568
148.738708
148.492126
134.350906
156.767776
136.520523
131.198578
118.750511
129.457153
53.190025
166.667709
-36.660480
-18.780449
-39.020649
143.520096
103.669678
146.606018
137.560516
152.030884
154.454697
167.212677
121.373810
148.061417
153.045959
148.342850
158.398178
158.370880
156.400406
156.311310
170.143478
147.507401
123.962051
149.311920
148.503036
158.620850
113.621223
2.527239
10.741602
6.674030
-1.277482
-3.578999
24.514799
146.542404
130.938217
131.197739
-173.500809
146.937790
148.424866
167.858780
163.473343
128.753708
151.485962
148.032806
137.021500
18.722263
29.734213
5.777264
5.262427
-44.602837
8.000374
-36.331280
18.256872
-32.807735
-28.757305
159.146698
163.900711
135.256836
159.137054
157.180313
147.515488
158.202774
155.024704
134.108810
147.939301
2.963062
-31.980904
21.615921
-8.547780
14.235873
144.673172
124.661270
8.691200
-7.666287
-4.997124
-24.483992
144.336258
23.743404
31.228966
-164.120834
148.703369
128.508392
166.323532
152.295181
153.451126
-38.239616
143.899765
147.976471
132.416779
132.951050
177.477020
154.315186
170.332367
155.246445
140.140350
-44.242771
151.378952
142.881805
150.239700
-56.207546
125.920486
146.046005
154.170059
120.172867
168.412369
138.460052
154.028976
154.347855
134.470398
148.942154
153.957031
143.433945
111.648941
161.740143
134.490036
174.550217
149.724960
16.348608
2.906902
-8.898699
-49.916981
12.204516
-3.933430
-2.005743
13.112457
22.125410
33.472588
-8.452103
-48.180450
-16.992060
-0.439686
18.914957
111.448303
17.537701
102.310974
122.138901
108.544205
132.229233
165.688660
112.884644
151.082825
128.938553
114.170647
148.425705
123.490471
173.236176
152.995193
139.823563
148.101761
154.520264
154.783340
160.929749
40.248398
114.881081
135.227432
157.809662
151.615311
146.460129
165.231064
144.179977
140.434494
110.199150
162.796982
163.245773
142.604370
150.449417
141.395401
151.636490
160.402908
138.564392
164.393372
124.666176
127.008812
150.839050
137.810852
149.364594
145.717712
156.296921
167.382172
159.173508
138.422607
-30.665066
-4.400996
-45.601765
7.893542
140.629791
166.079559
149.775772
152.852463
149.261261
82.720741
166.987350
173.149170
171.074799
26.537317
0.151951
-35.685661
24.242455
137.338684
140.208145
127.874901
127.610863
155.867142
159.446777
148.051788
132.191391
104.015114
144.889450
131.774841
154.308334
157.184814
122.557030
159.330200
143.777405
128.243820
119.453323
157.698074
168.587814
155.125946
146.923813
159.206100
149.860382
155.176743
158.076874
160.050598
169.653183
-10.321613
-19.816505
153.547714
132.886108
156.840958
152.292038
126.605797
-4.551178
-19.031069
136.318985
133.877274
113.708023
171.382416
166.996185
159.239090
151.239441
159.559433
151.546417
151.905411
175.582779
134.839584
149.928055
132.514999
127.323326
153.645950
136.851852
144.224182
144.682907
140.117874
147.976639
152.979843
164.407715
135.730255
19.568348
-29.697216
-38.938812
-24.093435
-39.494640
1.042865
-25.393209
-40.872761
11.682685
-0.657897
20.726847
5.169489
126.164078
155.109100
151.448074
164.220566
130.277679
127.176392
115.554634
138.697205
135.069901
132.868423
140.259903
121.990067
138.002304
157.272354
142.556946
149.560944
162.383194
163.117020
140.901581
168.852097
148.590149
145.060974
166.730988
161.697235
166.740067
172.702911
149.118927
118.109184
147.998383
149.674606
139.078537
104.710945
151.443665
-119.642830
143.339157
154.453888
149.145081
134.006195
156.846298
122.099243
132.333466
127.941536
164.674026
122.310349
120.573189
171.545990
142.386993
120.468109
165.402557
146.898834
151.392822
12.029637
132.955017
136.459381
134.761612
139.709839
117.531731
152.750610
152.341888
152.435455
138.967438
134.442780
150.071548
148.223846
156.917679
141.554489
153.068878
157.618622
114.716904
134.220093
134.929932
122.103683
144.059387
148.731781
145.029449
138.823318
157.822021
137.485306
131.155258
154.080322
162.747818
166.439072
169.490036
162.629639
118.104385
155.417725
153.309769
131.735153
138.273422
117.842491
152.497055
136.323135
144.173019
-13.012321
-8.492482
-51.008125
-2.129092
-27.949680
15.689538
-18.931313
-38.047947
-24.632725
154.613907
145.629166
143.219406
154.452347
137.414307
168.674622
120.739723
-65.073906
-20.004152
13.901550
-24.387325
-29.522980
-40.301884
-4.039293
152.089432
163.410233
141.581146
137.724030
156.773407
115.804405
171.532974
150.087723
121.514511
156.980057
35.992863
16.114775
36.744190
-31.772388
-13.648332
-27.828426
-47.448586
134.741013
148.992676
129.492752
153.675873
139.234177
159.063324
152.587982
127.760757
144.107544
-156.322189
115.640343
-41.840389
-43.064201
12.914968
-8.894039
-43.592594
3.841501
149.183594
144.563370
134.925171
158.757843
148.997559
149.697296
140.170258
127.338608
141.854584
117.983154
138.372742
139.990997
155.800613
114.097717
140.477280
118.696594
160.822861
150.129913
136.197372
142.741806
147.697235
155.783432
140.848465
146.951080
135.440781
157.724762
150.258133
149.325897
156.218826
146.734741
151.923157
149.202515
139.190018
149.525162
154.009552
154.722824
147.907257
14.051924
-43.398243
-48.640156
142.278030
146.192673
157.057755
142.285812
137.179016
158.396423
-22.333889
-38.357899
153.107773
179.897202
170.467117
148.387161
93.776016
168.637451
133.079437
142.344055
131.770782
119.104652
136.417374
127.596245
156.132507
149.786072
157.454391
127.093903
140.757782
134.704987
150.391632
161.680664
148.193558
121.962677
152.284790
155.030930
156.221588
57.684776
-32.438358
-49.807674
-0.517377
153.907288
142.191833
161.184326
-12.834842
145.868378
137.743103
144.134796
158.904892
130.014847
153.799957
169.022903
165.343262
156.810913
151.377579
134.651947
129.892319
125.645584
116.418434
100.480392
152.519577
170.358521
150.392426
144.473373
-175.322525
133.568176
144.898773
129.723526
136.471268
102.418709
171.494217
146.105331
110.561798
-52.610901
4.000222
158.631546
152.773560
144.174515
-46.317291
-1.593604
4.533930
-13.118237
-38.770424
163.607071
125.998894
147.521362
145.342758
164.852371
143.397507
158.569656
137.525436
159.611099
142.151443
135.296753
116.165909
149.911682
127.551231
14.959162
-38.839737
140.360382
148.962128
145.636520
122.746361
156.772797
151.250854
114.183517
-36.398003
120.059799
136.072556
140.874878
150.662415
144.388046
128.756683
141.081894
157.894058
-3.693160
78.570190
-163.992508
-158.776703
62.176300
6.653105
144.587234
153.514679
136.753006
118.623306
151.136292
149.706039
157.580963
-0.345484
14.589790
-18.042814
151.960434
130.230713
140.223633
32.335129
25.222279
131.754837
133.788940
150.407608
138.323669
140.652313
37.111542
-13.382983
147.880875
-151.311661
152.506348
153.314011
146.976761
157.365616
131.270218
119.964973
134.174591
139.596359
124.873352
159.866837
169.122452
156.159119
159.823196
101.548798
136.283737
153.433212
138.297226
143.330994
153.259369
147.607025
166.505615
134.090927
148.135651
144.032349
-0.618023
-44.150921
-37.622105
145.997437
136.656631
146.541489
148.582764
149.712433
146.635971
127.985100
149.535431
129.892288
142.448868
167.115280
164.951050
141.090042
169.693207
125.159470
143.617264
144.556366
136.866669
154.099686
141.001556
165.678741
114.326332
137.594269
135.736664
133.210342
163.143753
-46.462254
-40.569885
-3.219114
-18.789675
56.548573
20.353197
145.164551
108.311058
167.398300
149.717819
131.521881
104.586517
157.901871
127.547508
121.720497
158.549698
125.904121
140.828705
162.207489
160.338745
149.366837
157.236389
179.741302
150.446960
162.637817
144.187500
147.210526
141.058350
133.174561
128.837280
-27.741158
143.181396
154.786713
163.571701
151.824295
109.599190
129.730408
143.202454
146.248352
145.277344
146.899017
156.165100
131.079834
160.917511
117.620087
123.982765
158.298279
152.832092
159.166534
149.985794
-41.879532
172.645493
149.215149
151.881592
167.972137
145.894058
154.914902
115.722977
140.588486
129.488800
131.539749
144.156021
152.183334
148.185776
-28.036688
0.163129
4.800120
-64.885872
121.110451
130.886749
111.097916
116.276955
131.063416
141.547989
138.844513
144.393219
-21.999084
-10.114099
61.244991
54.259586
7.929766
17.688959
152.832886
150.025116
152.858292
101.029045
128.180191
138.212265
170.367783
143.164398
159.767181
141.441788
144.660614
142.776413
133.477386
158.479492
137.919968
151.908676
137.897018
138.023087
139.932724
132.572021
155.401672
167.895645
138.459061
161.519623
140.846252
162.228012
144.724564
148.319458
146.477402
166.522644
-171.685577
145.416611
142.304672
154.363495
141.820328
142.232208
-35.471230
11.595677
-31.458927
-20.821621
169.977982
167.553726
-179.168655
117.797028
138.983963
151.395050
-15.021338
-47.695705
-9.564148
17.956079
-43.766178
179.480728
145.768600
153.274551
143.906067
159.434738
150.405029
137.297424
132.385696
142.538925
145.772751
147.810883
151.266983
132.098267
152.365768
125.203125
128.757736
145.191147
152.209885
133.862366
146.458069
143.283783
161.465820
151.609467
147.118973
130.016174
134.569595
141.362137
140.428772
144.603058
175.671234
161.877975
141.493134
124.572861
133.577667
147.914429
122.398811
129.437332
141.940369
134.859238
148.038422
4.388473
-18.564722
129.698196
144.213394
148.966385
136.140259
129.782578
148.741928
152.164154
127.749527
126.682709
128.817719
143.984558
139.872375
132.480865
156.388123
131.010345
139.444717
148.172501
132.367798
179.375977
-27.883266
155.602859
170.739212
134.151398
149.017212
137.080383
126.241150
143.685776
135.064545
130.279083
167.160706
136.398010
142.753662
121.368355
-41.282063
-48.778824
152.277191
143.825638
143.788879
142.895081
156.823944
150.189407
-159.834656
140.579407
150.933838
147.425995
127.813347
142.682907
150.517715
141.900742
142.590454
149.242813
147.812546
140.981918
123.764549
143.902908
143.284424
176.199493
152.729950
143.305908
156.057541
121.582962
128.451889
143.278214
143.569672
135.303329
133.050354
137.884079
146.323639
159.046234
153.558578
144.318466
133.353073
170.717957
134.432251
128.154694
133.467865
-5.124608
-28.113642
1.912131
126.857315
119.509087
170.118118
155.588593
160.283386
157.387878
142.945389
107.313263
157.544724
144.347122
152.818832
149.401794
168.897919
124.187065
147.866516
-49.406761
-50.131737
-42.125748
158.113571
152.155716
167.559982
146.132568
157.619751
144.186478
144.026627
148.844177
136.708069
143.436432
3.694698
-169.174057
128.915787
140.956879
-156.009720
35.055248
71.629486
3.384313
153.245621
138.028915
148.239975
155.585602
153.301239
105.403389
114.654694
168.476730
137.704330
133.322174
134.363770
-4.050139
-27.998081
-16.640520
14.118006
5.498789
-0.076617
130.781067
116.841141
135.664185
21.053152
-39.400745
154.511658
135.593826
117.272934
146.732178
120.963371
140.071365
161.020599
87.097282
150.097397
145.496033
139.108932
126.723099
149.114655
147.818832
165.587448
135.608917
169.729218
121.484009
169.896042
146.987961
150.261276
126.993042
134.436172
109.945724
16.490614
-0.924715
4.698445
-48.148479
-35.848904
75.880669
178.407257
130.337555
134.427002
118.686432
121.387016
147.439621
126.339203
6.119427
6.337689
-37.236534
-11.809442
-23.247660
21.427916
-52.743298
1.978035
14.000437
28.721527
18.573582
-6.766628
-39.920795
-37.287189
-30.824997
-7.325229
-40.024113
6.339730
-49.067932
-34.043766
-4.030654
17.363785
13.745325
-16.571020
-2.502645
3.388245
-32.654663
-5.260267
-34.680923
117.734070
142.800476
153.105331
167.439728
157.762054
130.741287
137.956177
158.836395
149.381104
140.516556
144.129745
137.785706
150.508377
157.945709
133.717148
149.161011
156.833054
147.364807
119.183273
139.914795
138.949707
141.748169
145.600662
154.363937
164.866714
139.471497
-3.900032
25.849039
-28.835739
146.017914
146.575775
126.018402
170.896912
144.534912
157.872284
160.556915
132.945984
130.976608
141.966919
147.722900
150.163147
155.882568
141.228165
146.131012
154.249054
151.603119
131.902710
152.282990
159.691757
2.492693
2.214965
-12.770654
-49.842796
162.192459
42.072712
27.658367
-10.303033
-144.885742
-163.189285
-178.892166
50.146622
137.270996
-141.037109
-150.982178
29.270477
-158.381271
18.811104
142.549164
141.328934
150.396881
160.398056
129.231186
164.726746
134.904404
145.504471
-32.729729
15.627018
-39.223236
-47.300610
5.835394
6.269822
5.256504
10.025149
9.078223
-7.444210
155.036469
117.793762
168.407303
143.261673
60.464668
-141.666763
-127.076820
16.727962
154.346146
-9.911770
-1.831628
148.795471
160.012375
-2.550215
-30.921108
-47.133961
-8.683444
-34.808956
-9.013364
8.875864
115.345825
155.022079
151.802185
148.715744
-26.131937
156.278351
170.689987
-174.332886
144.618668
145.473953
-13.375339
-5.051444
-3.966250
-12.805429
-33.812271
8.559398
-38.238468
41.671913
-12.513404
7.600031
163.802139
175.285355
139.405075
145.117599
132.242630
158.207687
143.720291
110.054832
-20.893864
-45.989937
-15.476356
21.497498
-2.539755
165.686478
132.638611
133.599915
109.221375
122.195831
137.687256
140.143906
154.865768
137.370667
150.616226
151.496750
142.287476
140.104630
112.327904
125.501961
130.933243
153.766434
157.271072
162.711060
148.732956
-46.160824
-42.275730
-26.592987
-20.362171
0.476423
-2.070370
-4.845896
-9.256460
6.008151
-43.777649
-35.667000
20.498154
-39.326294
161.861069
131.736053
148.426239
165.028122
134.342743
141.017303
-161.446777
147.049316
155.565964
110.343369
113.774994
147.499985
137.246964
139.704056
147.216385
130.602493
128.511597
173.212082
153.608978
173.135437
139.760605
140.109985
137.038620
133.399200
176.154373
152.634323
173.842407
141.820312
141.625687
148.105545
150.225189
2.398493
-36.433605
2.773964
3.640670
-16.441349
19.210165
-0.531186
151.971313
118.206543
63.690193
-153.424698
-169.112686
-157.964157
-174.308792
-157.590652
-126.397545
50.629459
160.317871
-149.049255
-166.805878
-140.087296
161.888443
-151.698257
-136.627243
152.319992
-5.075743
12.760715
-37.014839
-44.089344
-38.159115
148.608932
148.367249
160.093262
166.218964
144.629456
153.809662
144.008743
142.700439
-155.944839
-159.220978
-169.623978
-143.751221
96.730896
37.364826
18.131353
-162.827530
-178.843079
103.255302
-148.082001
24.267668
30.891645
26.071779
114.111328
133.200912
172.852585
146.384720
156.412247
152.870163
141.196075
153.463440
-25.217783
-36.609890
-41.061668
-4.765099
15.769771
95.238747
142.098907
124.076584
131.490143
143.222260
127.382225
123.890648
154.500244
147.582642
126.411819
111.055527
133.957047
155.382217
-34.317616
2.877800
27.398554
-33.983135
17.642166
-51.446011
94.952194
152.012054
143.511856
129.138184
145.918976
1.109064
-36.487232
18.343609
112.361237
152.610352
150.062408
160.548279
146.343384
160.688019
168.840485
149.619400
145.529465
-0.170174
-0.774049
-29.425007
163.230209
145.142960
125.746620
152.070786
134.448959
140.576126
157.999924
-18.551804
150.676910
156.007782
137.710526
145.840393
141.714447
163.561661
149.407684
141.679337
158.851273
144.525101
135.915695
121.050415
147.892410
120.284874
143.370407
141.200363
-80.098190
10.459970
17.302643
-40.740204
8.498146
-23.638393
-7.518178
-9.611000
152.515564
135.992630
96.526711
156.610031
174.249664
126.117073
147.950592
162.053864
158.557404
142.601822
154.829636
149.255997
159.695709
-179.596512
160.820679
144.315918
127.011681
148.662659
147.921692
169.370773
139.044708
143.470673
151.298370
136.091980
128.771759
8.253190
19.862972
16.051523
110.886353
155.796463
149.034500
111.313339
141.467560
153.508835
131.794678
142.978958
133.947739
136.710693
148.450104
139.421219
168.021805
164.273331
131.341232
139.096497
119.565323
165.501038
138.972809
146.218307
132.275513
162.762054
167.102844
154.039276
-19.406530
0.294751
15.549942
9.836632
-41.463032
-45.461819
-9.852671
-41.354939
-35.806911
-19.755165
-28.024332
15.451137
-44.297131
156.506760
137.815094
131.516632
149.787338
128.963608
136.250641
146.908249
155.687790
136.594376
150.619888
147.168747
128.307007
11.387574
25.733217
27.650736
18.039120
124.908661
144.578110
148.627136
118.374847
125.316452
148.083374
158.616730
142.613083
152.519928
126.989876
132.406403
140.488052
147.581467
145.440277
151.739120
-3.874694
-32.195362
149.347900
126.535492
144.692780
118.283951
145.035812
156.885406
120.873116
-9.249368
-2.900700
-39.330051
6.020276
-39.054382
8.728996
-48.485283
-32.288357
-13.036884
135.055206
149.114655
154.503632
122.635300
125.179054
122.547859
101.163292
163.293640
128.523575
133.760254
143.518753
161.565033
158.362930
136.889206
130.034637
134.292908
161.688110
143.992676
141.564484
127.057030
123.602158
145.436279
171.164902
131.041901
-37.535851
-38.063339
-1.782130
7.809142
-11.048368
4.367311
24.256922
-26.316446
-5.296092
12.308727
-5.496543
-13.844834
-48.681572
6.692400
-21.535654
141.169724
135.867462
164.516693
140.878326
142.087082
132.300568
155.729156
132.688583
153.971252
153.420486
138.763428
152.487518
155.098694
166.696136
138.410004
167.347183
145.910843
154.580215
139.609634
135.344879
150.307266
162.333145
137.624588
144.936829
119.837250
156.171616
118.135902
130.934418
143.437485
-165.266418
156.681778
137.279144
131.395401
144.117264
136.118729
151.611465
178.915009
139.340485
141.016586
147.218750
148.900513
168.463928
115.240364
142.194305
139.173416
133.360306
161.791290
175.690781
165.556229
97.978317
160.856033
143.737885
137.125412
137.276123
140.913971
133.917984
146.608231
137.755722
119.690155
131.873642
126.738548
177.675674
146.974304
140.531113
133.413834
174.169846
136.356339
151.550156
160.984833
145.782181
112.692886
-155.053711
159.908356
146.082230
91.029343
149.864182
165.523544
164.248993
136.817947
137.666672
143.559402
136.692734
163.291016
170.126205
144.420731
139.855453
151.909348
156.002319
57.222530
-23.340435
-25.976851
15.575031
6.110354
18.126930
7.648422
-43.113533
157.526413
127.832092
110.010811
152.514236
141.007797
133.422226
143.080841
150.744370
165.554489
142.779434
-148.731781
142.651077
146.318939
128.501450
170.839005
161.639526
150.391830
-13.404509
6.738397
-45.458839
-37.201462
-7.355327
23.273472
152.439972
165.509811
159.231415
164.155151
134.863525
-6.119075
-41.802948
-17.418343
-3.345270
26.119389
148.197510
164.261581
143.095535
141.528381
146.230316
149.889099
158.508438
138.649765
4.461902
44.755333
4.235217
-40.447090
168.402649
147.986801
146.368393
159.306961
-47.268112
-1.519555
-6.515085
6.026817
-20.823984
22.569330
-26.022455
135.780045
151.886002
141.211777
173.048401
-145.432785
159.855087
146.516724
157.008316
29.961456
152.444260
143.903625
151.418259
145.450165
172.201492
156.738251
171.648819
138.732971
146.890518
162.918884
130.084335
-29.882910
-40.904648
-40.552647
-12.696873
-23.198397
-26.763922
-53.093426
4.974254
6.242589
-1.848433
7.015037
-15.772521
141.496780
155.634445
172.981827
160.605072
135.049118
159.795502
130.270828
138.020691
138.949051
146.077057
140.811005
148.115646
144.027130
123.803703
137.001266
-6.394698
167.924011
146.711014
127.297302
111.517570
171.152130
142.962738
162.623444
164.139511
134.938446
137.917816
161.911270
133.057678
123.515068
161.937225
147.764938
145.351257
156.484482
154.786728
146.680817
124.874321
157.081299
126.913948
152.130585
141.942505
140.491959
131.456192
120.159386
160.842621
163.871338
166.354004
132.802887
129.339035
140.519196
153.254272
-3.186842
0.356083
164.032959
152.224228
18.428442
25.736544
-4.139099
-34.480980
147.561508
140.954422
138.083984
168.349457
162.380722
143.563690
121.429695
137.775833
144.683975
176.265076
141.475906
128.547684
155.368607
-39.539845
39.346729
21.913376
-27.050287
4.982479
-15.356882
7.847778
-9.557651
-18.538200
100.398361
131.975159
131.697281
136.769333
134.537888
147.380173
147.173538
143.923843
147.446304
160.333160
134.916061
137.929779
148.169495
117.620850
142.337936
138.292007
150.931992
161.152466
120.666321
150.086166
128.612915
139.777115
162.909409
-38.813431
-5.169603
3.560460
-29.448370
-47.707031
138.897858
171.240265
149.310211
168.335846
161.764801
133.832687
134.256760
157.424026
145.648743
148.092392
143.197769
154.161896
157.899429
132.021637
165.018967
125.871529
113.949005
147.685211
136.371902
142.209259
178.473495
130.976303
122.132515
164.240646
148.118347
173.642349
132.165161
137.184784
100.985413
138.559738
116.937477
157.905441
134.573669
111.774261
144.291519
138.756454
143.816162
166.041718
139.484482
144.767303
128.978287
140.127899
142.760941
165.251266
137.385895
164.350143
146.818298
173.160416
136.518066
158.694763
143.195541
153.676010
137.915741
154.867142
135.091782
124.935699
134.554718
132.384918
148.046417
152.159607
9.656650
7.723444
126.756310
144.750366
161.942490
146.765900
152.483353
149.990967
164.125824
138.119415
159.045883
157.746658
120.684494
148.968277
-4.038323
32.991428
14.905554
49.626972
-6.841861
144.372818
148.213989
113.640701
135.846603
140.028015
155.173096
135.552689
133.499710
146.148163
149.167755
149.699646
146.808624
152.463867
164.897339
153.481934
172.995392
119.007027
151.277832
136.721909
167.568924
166.702744
156.167313
142.080612
148.928467
160.170334
138.753006
151.721954
150.193451
87.083389
150.385132
162.888824
152.991043
138.260941
153.924835
146.218063
163.384506
129.750107
171.270554
140.346497
137.032104
139.977295
159.793762
121.735764
151.377762
133.078094
154.511047
134.717087
143.618958
127.719681
144.375305
171.158615
134.424194
134.913025
144.764999
111.199944
148.187714
172.002243
162.387833
141.938583
151.710037
16.818705
-48.176353
-27.633541
-1.584244
-74.213959
6.010303
12.323009
-16.068424
3.819724
-15.442416
5.424227
34.116184
-39.668076
30.733421
-17.085196
-4.457599
28.565350
-27.139948
-20.812519
-116.274345
154.987366
129.915955
-9.021296
-25.906864
121.991898
165.177505
162.195847
144.882889
136.962234
0.068528
-5.489158
-34.053410
158.504608
127.795158
148.222458
139.352524
152.178955
138.782669
152.269592
130.581360
162.554184
135.597549
144.612350
119.606247
152.886734
120.344322
-22.398811
-9.048805
-3.232163
-36.412148
109.942284
132.506973
152.093430
163.216522
146.546310
170.670151
152.846741
151.398392
134.541321
134.204010
130.995972
156.212967
150.955872
146.307373
158.058258
163.271088
172.324448
152.271439
141.441818
160.218384
8.171712
27.401182
1.801028
19.071632
2.476148
-40.327278
6.743168
-33.798946
154.179291
152.470398
155.357697
154.025818
144.902298
13.189026
12.541193
-31.223000
-20.832876
158.976791
142.987762
-6.675264
65.846146
144.198502
113.042290
122.980797
137.416153
150.214157
165.559097
148.110352
131.297791
150.772369
139.071945
111.748886
143.353394
124.875137
130.438873
148.016739
127.546143
168.001770
-5.471565
145.246201
140.904724
131.715424
111.347580
153.250732
12.091436
-4.036092
167.764297
141.966934
101.313522
124.992104
128.669617
117.413223
128.975418
154.964157
144.124176
155.057846
131.513840
130.477524
145.936050
120.009529
138.252930
162.699524
147.736694
107.600716
162.009460
-2.779744
-2.425838
39.465691
145.775406
155.766083
163.590668
138.561584
159.676758
161.595871
147.732147
153.112305
171.013901
133.946350
177.318314
152.914719
129.226715
150.768250
151.285248
144.667435
133.169754
141.095001
142.842087
150.077026
149.016708
157.444107
98.176041
-33.782303
133.334702
155.626312
128.239395
131.239288
140.109756
24.521383
-33.568939
-7.184715
-40.298771
-39.150070
149.367935
138.482376
145.648544
149.970749
-166.103668
156.088715
138.254196
151.972595
162.204468
151.804504
141.098618
145.437866
133.901337
166.772385
149.471848
136.136612
139.979767
166.493240
158.661377
138.681000
142.704742
151.389221
143.246246
129.632324
176.401672
114.289551
139.164001
137.497162
144.480621
169.053024
152.506866
28.737459
-26.664936
-46.483280
150.450592
141.972549
-40.469570
-4.096055
-22.521385
-27.578865
19.507967
-32.754177
-23.474504
14.946311
-2.200871
-35.543140
18.152346
-49.483021
-17.725306
-5.138278
24.136398
147.981552
152.898026
144.387512
146.509750
148.960480
128.600433
141.847641
-22.758783
0.825431
1.036276
-22.052286
141.342255
116.136993
155.780823
129.442780
137.911499
158.593231
133.983032
146.089966
153.406708
160.025513
141.008835
145.765839
-175.176910
119.978279
176.570496
139.011703
141.567093
128.574890
146.830719
131.546906
141.697617
144.322525
113.438950
134.491028
148.942871
141.792923
175.357208
149.233582
169.559937
127.095795
148.456696
153.516937
140.851166
144.775284
10.920558
122.689423
145.789886
126.025948
128.332321
144.890503
141.918549
144.852234
125.413536
131.938843
125.870888
174.412888
173.524185
129.853195
140.132584
139.594589
136.509796
151.017258
144.974167
105.832443
134.208282
139.360657
161.028564
156.383972
127.143036
147.653473
160.606705
126.515503
130.465927
148.753006
144.922058
156.295563
158.101166
138.393890
146.653549
138.543427
156.272568
172.118729
133.249710
155.947403
160.163818
150.999435
165.164139
119.971474
145.546310
138.044312
138.284332
154.506760
125.509254
118.774963
137.461090
148.794220
134.724564
134.257538
-153.606812
125.278732
155.419693
151.706711
121.847862
143.653214
156.916779
133.374222
104.242180
145.901962
102.520317
146.506714
156.418503
144.063599
-19.322918
136.569687
141.924637
140.661438
154.624619
127.373756
165.596085
145.639572
16.619173
-34.735924
3.290750
9.854028
-45.158577
-27.715210
21.906418
-19.232189
52.794128
2.072543
-39.252792
-35.992447
3.727358
155.698608
143.326828
158.885925
127.103065
153.592621
143.599503
106.005997
140.143967
157.670776
142.738708
178.274887
147.820038
178.951691
153.611008
131.557083
128.470062
138.906784
138.747406
155.133652
157.872421
132.483444
152.308151
158.991043
172.354218
160.645020
161.815720
135.871948
159.671234
143.665115
126.931122
168.121017
18.170883
167.895569
138.977158
147.755234
142.528320
21.958426
105.957443
146.722183
167.558334
154.091888
150.968475
150.564972
141.466980
151.901566
150.516098
139.871582
119.710930
149.221191
127.589195
169.878021
148.671402
68.326241
-177.804459
153.808609
-167.976685
173.525330
-143.023636
164.298340
-165.063599
-154.010437
22.047171
-148.516693
-148.713257
23.732952
9.539184
167.504684
130.529633
160.044525
142.816345
149.982971
127.829414
159.243088
171.972412
164.108246
162.199097
145.953293
150.630402
161.271042
135.001114
168.377502
145.746780
137.621719
133.326660
142.543869
143.834839
108.243217
147.982819
126.647766
144.358521
173.947525
147.524643
137.114761
167.477203
137.539703
139.541794
120.696487
123.564629
131.267609
176.261246
149.657822
124.471458
143.991165
153.326065
145.802490
162.502838
159.553253
167.955292
131.305878
165.071014
150.834778
139.024017
143.129532
125.672592
147.713989
152.964676
148.447052
138.919403
159.545898
135.352921
152.134995
151.185364
21.741367
-1.372876
132.881119
128.311905
117.190231
149.542007
136.853760
154.681656
131.435501
150.675919
123.441193
140.633316
145.282608
137.745834
150.926926
134.781403
148.724625
132.906219
146.171646
124.535736
147.638748
149.422989
121.922752
145.216492
156.051544
154.563370
110.964203
-5.011961
-5.282273
-39.624775
20.191868
-47.231247
130.567627
135.930832
143.063141
160.542526
120.378441
149.772797
146.173660
124.648544
133.288513
43.302647
140.516388
148.168777
149.743713
151.927475
139.628860
150.978653
163.328873
145.894547
127.534897
154.261475
144.748779
153.672852
108.594589
141.291824
105.898796
145.751343
128.461868
148.588181
144.131714
76.635857
148.566589
143.583939
128.262360
152.358734
159.347778
156.570877
136.580704
3.809097
-31.660923
145.571243
117.186317
146.208237
145.688675
170.072495
21.569252
-8.414473
-0.563365
-0.567518
10.206059
-0.411169
-6.247957
165.401779
168.359299
172.824265
153.775055
154.984390
141.700195
157.405365
-50.677578
-4.305297
-5.775126
5.838652
-7.913114
146.838028
114.111351
134.360901
122.311974
140.618713
148.270325
149.256622
155.795044
143.487656
160.321304
143.128662
175.257263
169.446762
163.109634
128.854919
126.072144
153.631775
154.787125
136.123459
172.884979
154.005219
142.562958
163.117691
132.857315
164.549316
144.345825
107.123085
132.991425
177.786087
138.206009
130.629654
138.183884
148.598007
158.712494
120.990540
133.487137
125.700325
155.148148
156.834106
163.596085
177.576569
1.436268
-14.402758
-10.254438
-13.857602
3.177367
29.228899
154.519455
143.340042
148.814865
33.121323
128.101990
143.863174
120.694313
147.346695
146.513718
121.185249
142.994507
148.381821
-22.946184
144.162506
142.611435
144.896454
155.494858
40.032387
141.898514
168.481018
150.756226
156.347809
94.702805
138.874268
166.743317
150.964218
130.213455
156.969543
116.542839
147.923080
142.523819
152.711472
137.613220
172.319046
152.322144
169.980026
113.572350
141.489990
156.593292
140.238937
164.309998
143.203400
170.360779
136.526276
162.781372
119.763123
134.391220
157.361786
140.731964
145.004761
171.082245
131.006378
141.181137
151.567947
137.291733
138.907944
136.107880
152.094910
124.558632
133.045227
118.618034
143.184219
154.021866
154.912506
162.693130
146.247849
153.586288
173.231476
157.795151
155.239670
147.999176
133.227097
153.882919
146.274658
138.926254
165.522125
-36.239765
158.230179
139.415649
158.510208
144.532181
146.185379
152.058365
144.524811
164.090073
145.700851
126.082321
117.832542
131.968719
-1.108358
21.705917
-8.061193
-17.718168
135.793381
-25.720119
-157.329025
20.877340
132.272369
-19.782248
6.000119
20.215927
133.148102
-172.500824
165.039810
8.981110
-16.284548
-32.692768
-20.384350
145.447311
-33.628311
118.158958
125.351616
122.460190
157.305695
141.960403
139.931137
166.155472
148.729172
149.693039
152.993271
149.453049
146.918594
134.415741
146.295837
141.547226
130.225723
157.911423
160.021622
135.164566
136.778412
138.025986
134.544357
166.664459
147.590668
133.942230
138.633606
156.291473
140.687897
-173.198807
150.926880
145.203140
142.290726
153.335815
150.461182
130.799118
145.751450
148.501144
155.646683
150.689056
130.286224
139.744003
160.036316
161.942032
125.135590
153.391922
143.332977
164.839233
139.786652
147.545166
110.574371
131.921570
132.223648
124.539833
164.205429
-27.421597
-49.467545
18.838928
-23.445976
17.289572
30.563187
2.073770
-9.348867
1.141067
-10.753304
175.010727
168.235550
163.021545
132.844299
151.968857
124.278427
136.178787
143.711761
143.278030
177.653229
172.194107
52.205845
-41.733101
14.094675
-4.993476
14.094984
-2.016933
-4.856356
1.789035
2.685038
138.078705
156.768600
139.297714
159.219910
117.943703
164.451599
7.901272
-9.847441
-50.643978
0.726046
-31.673307
-27.129990
4.719744
141.176407
125.456909
147.289810
138.247238
137.125412
135.635117
126.521873
156.506851
117.569977
130.278625
115.867516
148.496140
129.667709
149.371811
162.744461
152.210800
141.241394
135.805237
154.543152
123.045479
158.353165
1.941082
-35.195152
24.375158
-4.181091
-43.645741
21.048969
-72.222092
29.197992
137.996567
145.260696
165.006027
119.678772
127.039299
160.996902
114.489929
157.110245
145.120560
142.533203
165.534409
145.649261
20.753031
175.269928
145.847092
33.567730
37.591114
149.162964
147.711349
160.579498
154.809906
155.671448
150.849258
152.258316
135.192291
138.828232
158.881912
144.107147
143.415100
165.644196
135.430283
157.493286
145.745636
164.719757
109.579765
127.749008
144.089600
147.222260
124.311905
123.136391
140.740982
138.481979
110.006912
164.521591
135.821289
143.999771
154.718140
162.657639
143.707199
112.943512
132.618546
157.590302
133.594223
162.590576
120.259109
145.155502
147.908417
178.765030
132.320633
140.475433
163.325790
128.876129
136.700546
110.511551
-43.096809
23.401114
162.544464
129.941315
143.519318
165.199448
134.743759
147.612411
167.977371
131.348907
145.186371
159.282608
17.338362
-13.094712
-11.522134
154.443604
126.598915
168.739197
134.822342
139.485153
167.818344
143.343842
-8.212862
-22.742376
-5.283535
131.138321
148.885086
161.681839
147.764114
170.799103
151.073502
157.955475
153.693146
148.824066
-51.821224
-3.966201
-0.321425
-44.254284
-3.210588
16.149557
11.018853
-3.458249
1.422991
12.437045
-10.135158
28.456902
9.561352
17.404785
-52.465721
152.671570
147.394211
132.148621
136.443756
-14.757369
-29.385033
-38.562672
-20.308937
-18.825193
7.784850
167.702545
147.287506
88.321358
5.365200
-33.369568
-28.991262
133.612885
140.079926
145.211029
-38.093555
20.738636
0.134170
-22.009058
-45.833069
-20.689404
-27.260517
-9.969439
-39.219696
-40.951103
8.500572
6.496367
-73.291946
142.718002
144.516541
155.456146
132.865601
-169.594315
-149.976227
-42.818676
159.073898
-159.085754
-148.978241
-156.177429
19.551506
-178.131561
-168.507080
33.542820
13.414257
149.444534
151.795395
144.498322
157.498474
152.263809
122.306007
139.514557
136.323471
129.884430
147.008469
143.897751
146.008835
109.523552
130.233078
167.930435
128.117020
159.510483
134.498581
170.756241
135.641479
144.973373
155.715088
161.336395
140.430298
141.619247
152.268707
151.997559
138.375580
118.489449
135.743286
-38.290146
139.135437
127.322655
157.290771
142.882126
154.209167
161.233612
142.601913
-16.486343
-30.936913
16.164701
-37.149654
167.623932
119.895851
132.366608
131.412994
129.607224
150.406235
175.412247
157.247787
126.972649
160.009003
-20.483578
-8.110409
-15.746493
141.091934
135.175888
142.166672
138.879166
126.033211
130.800980
156.505768
126.669144
142.665390
173.226929
141.301254
162.407364
147.819702
1.412500
-17.120415
-26.295885
-11.702316
20.523132
-41.586510
14.468172
-33.938679
-11.096148
-43.782574
16.336617
-17.985003
126.339050
-0.260196
-16.701258
-26.431684
30.465841
21.024462
153.790405
123.299744
137.273224
137.464691
137.838547
110.000999
-6.567995
-40.692307
12.172215
-21.245394
-1.195176
136.964996
135.669312
131.726044
126.546814
134.272919
144.250870
104.202850
137.632004
3.769514
-15.143723
26.614523
20.145216
5.474895
11.549628
-65.575333
174.618332
146.349487
156.023453
126.748657
146.067764
159.578766
-179.019608
-112.942368
86.659470
139.932434
166.271606
144.274002
-13.680799
5.772784
-23.322561
47.309948
142.929077
132.851837
141.170013
154.607773
122.940819
119.740433
124.475861
116.137032
-24.679125
32.169613
105.902573
130.471481
145.922668
150.208557
164.578339
121.446548
147.533829
19.829830
145.551010
123.454338
158.538284
151.150360
160.968994
146.708023
133.446091
142.179688
133.956604
-21.432102
-8.344896
-178.606750
137.386948
143.638107
126.626442
143.822968
155.677277
120.794922
152.279694
137.859375
150.371933
137.024933
139.579391
146.890198
155.198212
141.530685
159.512039
152.078476
148.799377
137.682022
0.059347
-10.389287
-31.220495
43.603939
19.260307
79.468109
119.638077
-43.345535
145.340546
157.182724
124.055923
156.188187
162.496506
-179.541565
143.581390
138.499313
142.176239
144.556534
167.012848
164.586349
-25.970253
-4.105320
10.918215
15.953945
17.533077
-45.619946
2.447126
-7.445633
20.050533
2.816680
-42.964516
-54.148056
-45.857563
-8.222323
-4.702988
1.289223
-8.544356
-0.158259
-10.793406
-42.094837
-8.218454
-44.413757
-46.048359
-42.833275
161.118073
161.816132
114.317085
119.681931
-5.189954
-33.013103
-34.171993
147.679001
159.513687
115.660873
136.494034
164.094528
151.304794
130.012573
150.859314
39.661095
31.632414
21.650076
6.474356
140.693512
155.023483
128.831314
136.704376
145.943970
150.625931
141.004486
131.996918
154.495728
142.965302
138.013885
136.719772
148.988556
20.428699
138.350113
153.401321
122.147095
144.487091
151.055817
22.364334
153.739059
130.007568
147.907379
127.129486
166.603073
160.662476
123.889778
147.497223
125.116859
146.604843
146.559769
117.607719
155.213623
55.627747
144.447556
124.621040
142.092728
151.465332
-1.410421
19.219059
-5.277449
-23.523197
-47.339767
-36.521938
161.092422
148.613495
146.902023
128.788452
137.766510
131.442642
157.601013
144.773819
146.852142
150.299957
167.258316
-18.077625
2.708121
-4.020292
-35.848221
-39.481365
142.935745
130.435837
112.030312
135.840546
149.005341
131.939590
168.606979
145.583542
166.314926
146.961288
121.055618
147.054245
150.551147
158.734863
153.087311
165.711090
144.922852
127.590919
138.782181
122.576683
118.703056
106.350220
139.675415
140.085480
172.234512
156.726852
151.212265
137.163742
136.022400
155.255707
147.890335
107.029953
158.009491
157.005310
139.612534
133.795151
136.609070
127.774925
156.704773
160.226532
145.934555
134.888062
132.923203
149.562805
155.501587
142.433823
151.695572
143.344238
142.260147
142.263428
118.412621
163.694046
138.192520
161.068726
149.273773
154.247833
175.204971
143.833252
112.536972
127.180031
4.857041
8.482463
-42.772186
4.816254
3.166010
16.017162
10.216655
-41.138302
19.590401
172.398132
150.188782
158.030701
170.015884
151.091492
144.934479
128.968735
150.796417
152.210388
129.365555
153.640564
131.178436
149.464340
131.320618
140.889069
154.213028
137.558746
155.668533
136.554520
138.815079
-37.540535
-47.421993
21.705881
-49.736217
170.384338
150.160751
125.415176
133.655167
121.119629
142.717789
114.529411
137.415070
152.974152
134.608627
132.538864
151.128052
-6.161348
-1.348136
-32.060108
-40.357830
-18.037872
111.336533
-39.578449
5.227160
-25.820732
163.826111
143.137634
143.634399
141.249954
179.062881
148.634537
144.825104
160.299347
142.335114
7.287580
137.384628
-28.732954
145.453110
154.567062
160.534180
148.597733
137.474167
144.145554
143.671555
129.233948
144.594925
142.869339
-42.842621
117.966637
-38.086315
-40.124226
25.734083
-13.811771
-12.889794
11.852084
-9.031026
5.647085
-6.786309
-2.253162
-28.787928
5.499965
-31.096107
-11.490205
9.424938
-26.656549
148.983688
-22.233389
138.001266
131.908859
169.844727
136.852295
155.589325
175.094437
127.121864
143.706924
130.151627
135.938202
160.552628
174.751923
153.955826
145.568863
116.883888
-35.805470
-18.821808
26.907694
165.590073
168.392273
151.837524
116.631195
126.928802
156.781418
145.656174
140.741150
126.991203
127.012222
144.825882
162.120712
143.336563
133.369461
135.303284
135.816376
135.304535
139.990479
138.681320
166.796539
142.787064
132.085129
-19.608971
140.998810
144.100677
149.313721
123.464966
149.365845
-177.617126
141.806564
127.763763
127.816589
145.264297
158.604309
154.462418
147.628006
98.309349
127.739021
151.058395
125.504967
163.570663
139.810562
142.222580
124.419182
-178.322037
152.992142
158.189789
146.385101
149.292725
130.274445
162.579361
100.040962
137.553589
126.980026
158.033386
151.863708
148.264282
142.891174
148.769852
140.607849
142.605316
165.137421
135.318375
141.996674
141.922150
140.509903
139.057159
130.449463
133.095947
147.880005
137.347931
141.220001
156.641922
164.561508
134.496506
145.262497
163.512222
147.524399
151.354935
144.630692
153.059662
135.955734
140.362839
159.406509
136.606125
145.519577
131.410782
103.340813
152.937531
165.532227
144.927948
144.041214
138.999405
140.562286
123.275742
156.532928
164.536926
152.935028
161.637360
159.985809
16.536596
-45.959076
129.172714
137.699280
141.209595
157.659805
175.529221
145.487289
-44.116917
151.022858
143.267365
119.295135
146.946793
170.763184
-2.642862
1.000929
-3.889776
0.751213
-7.669870
-35.039902
-21.327040
1.743609
6.765816
-14.180037
-24.406689
149.977203
132.110764
147.359863
110.184189
150.629272
148.843994
143.928329
132.480865
2.231340
0.203672
-10.041986
-35.561459
3.009083
-50.784615
-18.951071
-24.382704
174.663834
156.430710
129.961807
138.189499
142.375153
132.594894
141.041641
172.382828
158.009171
139.581879
144.948578
117.723251
154.079132
147.221939
135.951508
165.354004
140.041595
14.111844
6.302820
-7.903458
-3.103938
12.676455
4.205331
-69.953506
-0.721992
-31.235943
-19.684044
13.359208
-39.288857
-44.016216
128.727356
144.377930
146.825531
179.026611
104.251114
132.281311
155.938553
133.440323
135.833817
119.741341
155.779587
105.789322
132.182831
107.901932
158.994232
168.474503
156.643295
148.399185
151.693787
157.840805
138.036362
154.252472
163.529785
145.699860
155.936661
-5.113471
-38.820019
18.977112
163.351501
130.843048
158.850830
149.879593
-10.634081
143.018600
23.397932
79.202858
-8.451800
140.172470
138.219391
149.555984
137.726303
-7.212269
167.319412
162.396774
151.984955
148.334564
171.735336
157.153976
146.811569
158.941467
154.113586
144.075516
153.096176
135.357697
136.498154
147.536774
158.153793
151.794510
153.410538
-40.303162
139.509094
164.436844
-24.198668
-30.396734
-34.057102
-2.721317
-29.731720
104.520157
124.204659
113.849617
134.898697
147.583282
145.610001
154.644562
131.931442
146.207230
133.521683
134.306900
-12.803319
5.061015
-11.055405
-6.874007
-35.036110
-39.422909
1.524826
-20.367519
-38.639359
-39.557549
27.299212
-31.721361
-14.262845
-9.815861
31.744249
136.180908
143.952789
103.556618
122.487022
178.616318
153.505905
142.372635
171.774689
116.929909
155.167526
138.070374
149.682068
146.536438
153.979462
169.031128
138.048279
9.997705
138.051086
126.826950
2.458060
156.328384
138.927292
151.186981
152.810974
161.457733
134.085892
138.986679
142.644470
164.536682
165.371063
155.448547
94.451752
121.523781
153.211563
130.414963
179.597977
140.363464
0.117034
-15.365274
-43.968758
10.104507
136.907166
147.629700
146.496628
141.500824
127.130333
152.403717
154.316269
134.978363
127.832474
-43.340565
130.146271
158.629471
155.576202
135.487366
152.749390
141.906113
165.933151
150.302246
129.606979
-179.058289
101.483513
146.188934
148.366638
135.486282
150.225464
163.276703
137.070770
139.762436
150.276031
163.465347
144.860550
135.496521
130.663483
164.849930
145.436462
124.420616
139.396118
138.649155
147.792480
151.288681
137.077271
142.557297
129.283325
152.644302
133.518494
172.703629
153.945801
151.286972
12.453921
7.968585
-31.292862
21.273706
-22.218943
-14.289104
-19.435236
-5.300382
178.796005
147.829376
134.556183
135.627731
138.696167
157.593033
131.567184
120.360893
133.099335
138.008667
141.300980
159.871872
149.226837
160.470062
132.231308
12.562722
-19.232811
-34.904709
5.546729
6.984126
142.397125
168.305389
127.399506
155.685410
154.124771
159.565567
144.582657
147.814865
135.146591
178.053680
139.231018
148.760300
164.316940
146.441574
138.644165
159.210785
161.278564
132.769882
141.764206
126.929047
152.581818
135.166138
158.528320
148.477097
118.909050
169.339951
122.786041
129.009155
-7.603025
-4.465807
-30.594629
-17.954008
20.669182
22.103584
-6.172601
9.004727
133.386765
131.910172
141.549515
146.929184
140.886459
123.636581
138.812744
141.580002
125.747353
143.815933
147.932419
-25.210480
17.060301
-24.555099
-25.930382
-10.845530
-13.074332
-19.774727
153.668777
30.181736
122.979080
124.082291
146.822113
136.360138
131.894516
138.777451
162.480347
144.781891
154.235733
137.966019
154.376495
148.216949
-30.816153
20.509754
143.442413
150.875168
146.619217
118.436729
154.836304
156.748657
157.552597
155.766541
-43.094929
171.832993
158.258957
119.330635
141.692307
137.383652
150.247681
148.372787
172.478897
136.538208
145.530365
144.736526
137.926758
142.860626
119.046555
144.580475
151.370636
149.316635
162.274124
147.537933
142.381653
164.317795
137.978088
159.653763
141.883743
147.626617
135.640640
123.277832
149.933716
168.985825
149.119370
152.869705
138.752808
154.649155
126.606361
147.745346
10.920000
-3.733814
-18.071163
-0.717097
-136.953506
130.423523
159.152328
144.355682
135.273682
166.059433
127.649643
149.321945
145.364090
154.242981
153.720825
154.324326
120.676292
168.419815
135.005707
148.808517
157.092392
136.189941
144.927795
86.931488
165.858032
142.680359
156.111267
144.645142
110.025543
144.193634
162.157608
26.192266
136.556839
47.954979
-160.446472
137.073364
144.168320
-17.287766
-40.661934
21.317131
144.739685
150.289597
154.565369
142.212036
136.647461
138.264526
146.073639
137.958588
141.049698
176.771652
110.418312
142.509613
159.504715
153.297607
-19.712393
4.797344
-24.172743
-8.142276
-18.049000
-15.861817
-38.116024
-21.538324
5.460343
158.397476
76.052856
-35.284874
-28.662710
-45.727879
3.956958
-2.783122
17.496004
162.737610
148.615295
141.550339
128.492523
159.679337
147.392014
144.243835
157.613693
139.902451
131.857849
147.526138
157.123627
168.201233
144.517761
152.609268
118.176529
122.998398
144.030518
170.486191
139.654678
155.522537
14.310452
21.010445
13.655623
30.307203
-126.670906
-168.336670
179.702591
-131.417389
48.129204
-152.589951
137.648499
145.646408
151.910416
160.917221
113.389885
131.829071
170.957306
159.141479
145.435760
138.963196
149.536591
132.420471
147.540298
116.027382
159.510132
143.378372
144.492630
144.898712
151.498108
170.062347
128.780472
115.903633
157.390625
134.677139
131.114716
-10.668890
-40.155422
148.442291
21.769405
155.877899
93.120712
168.117737
136.347946
161.531311
146.603958
130.549011
162.781967
164.675949
151.856796
142.611191
137.776993
174.006104
140.945938
130.957428
145.721527
141.931580
168.932587
151.833069
158.999023
137.636047
159.705505
153.759659
134.908142
139.882553
174.834976
145.085999
134.649384
159.881470
143.737411
110.056351
-0.221173
-46.440727
4.321099
20.046726
-23.323845
31.254568
-40.857166
4.105893
150.302231
157.010208
148.163803
142.191895
131.246399
147.898483
134.402481
123.564224
165.340485
133.335663
131.666168
158.164078
137.760925
142.112808
153.240723
150.575699
130.213608
173.684464
145.214279
137.965225
175.743973
138.468552
143.163239
165.453461
151.741165
-169.027466
123.532555
126.977402
139.809021
147.280670
173.564484
144.986908
28.445604
164.731659
149.862152
148.748474
143.302750
147.778000
-153.986847
114.158897
-153.212967
-165.441467
-143.148331
42.282986
111.571014
4.516008
-18.619961
62.062683
152.726746
145.525269
125.150330
149.062286
158.107224
157.058395
145.387497
160.872009
176.990845
123.075729
162.869247
123.319717
172.167038
140.997620
132.369293
155.405899
14.472641
18.042936
1.963238
154.374191
174.582993
141.830231
170.342545
127.391487
171.022598
158.454376
124.434799
129.497696
-7.050655
-30.903490
127.599426
142.583801
171.825851
174.239380
135.542038
153.161758
144.668503
142.802582
166.332031
138.927933
125.511658
131.533051
155.324936
141.068497
143.671204
131.750366
137.828491
-150.908920
152.685059
-25.701746
59.938992
58.614780
11.118060
172.198471
117.230721
166.110596
169.416580
164.923721
140.003204
140.882339
140.980286
128.052078
125.738091
-30.397848
141.602814
124.563530
121.892563
168.236816
89.569214
134.743362
138.142197
143.156616
144.666092
154.036209
141.766968
151.672623
155.863876
174.980881
158.518402
138.302780
108.453758
141.398529
133.091110
154.241638
165.091507
134.974899
148.828552
152.083847
149.776459
152.204346
151.665100
165.667465
145.611206
150.133301
150.145721
132.004105
167.702225
147.435150
153.611145
137.476151
151.638275
136.693832
114.754524
137.222351
119.214882
147.293839
136.186569
133.538116
139.783432
150.498779
148.843506
149.170792
176.640060
151.260925
128.071365
13.001852
-22.483042
-45.070232
13.982780
25.039845
16.728424
151.012970
134.945435
128.142517
145.821854
122.146149
118.944038
-22.567364
5.196859
-26.353737
-22.070261
-3.252692
156.094345
-40.419209
151.157135
138.046387
-179.776184
81.428154
136.690292
126.647369
141.734787
141.881973
131.483017
147.414688
128.429214
143.529190
150.998123
136.100327
146.565216
117.321098
139.927094
151.193176
142.711761
149.112732
142.366928
138.437637
-179.754486
2.461561
11.475417
-35.318459
-9.092022
170.296890
172.950470
141.590118
142.850647
145.145477
157.088150
155.804550
130.050491
143.457397
139.166977
138.074417
147.555511
-1.424915
9.284677
159.233322
169.866272
163.704498
136.447617
153.875092
156.584106
112.711639
100.242897
108.484161
116.232208
139.886276
149.685303
173.237457
137.250534
133.562698
146.125931
157.872253
156.779846
155.395187
130.235397
161.520691
140.638702
27.012512
28.547354
-28.607410
157.606812
159.589676
127.183815
147.770737
144.706406
118.986847
145.163986
130.019257
153.158493
141.905106
162.543472
5.828605
-43.910759
114.444130
128.343536
130.513275
139.238098
161.419266
157.192062
155.786240
137.427277
153.106476
141.484222
148.257751
8.796584
-9.388916
-44.624260
-2.151223
1.813697
-39.840611
147.154282
151.982086
154.329071
147.302795
