# Supplementary material for: Comment on 'Valid molecular dynamics simulations of human hemoglobin require a surprisingly large box size'
Source: eLife. 2019 Jun 20;8:e44718. doi: 10.7554/eLife.44718 (PMC6586461; doi:10.7554/eLife.44718)
Supplement: Figure 3—source data 1. — The zip archive contains a README file describing which source files correspond to the different panels. [file elife-44718-fig3-data1.zip › figure3/panel_B/box2/phi0.dat]

-148.729507
-138.385406
-119.827629
-118.178329
-138.281494
-48.686104
-97.500381
-120.234505
-123.794617
-59.485268
-81.337921
-59.352150
-67.522820
-104.406845
-59.799225
-122.137329
-125.004654
-73.807076
-158.629440
-70.335960
-65.359077
-49.226936
-43.411049
-41.150158
-55.766960
-152.475113
-82.512337
59.478958
51.558361
59.095032
-83.770447
-145.338440
-115.905609
-110.089264
-55.877331
-68.750343
-86.558678
-54.261887
-86.657272
-152.494476
-53.734299
-67.064217
-76.116814
-53.157829
-18.939974
-57.697018
-115.583160
-85.870041
-63.698353
-66.912712
-55.469749
-56.430145
-95.749382
-51.367336
-129.188370
-60.548210
-55.685265
-56.275745
-53.806171
-61.323742
-148.063828
-62.874947
-103.144630
-58.917023
-67.904449
-54.196297
-66.268013
-55.846897
-140.126099
-142.932495
-57.439301
-90.004089
-58.467712
-92.111893
-63.750740
-56.159359
-84.985977
-40.087051
-108.962875
-55.807156
-55.044716
-120.986259
-63.436432
-37.418507
-101.309662
-54.553246
-101.151985
-90.174660
-72.792633
-62.864819
-71.318993
-69.472214
-154.072784
-67.369003
-51.896732
-88.709793
-88.009567
-94.992569
-107.207680
-73.329796
-65.379089
-67.678688
-64.438896
-133.893768
-91.202316
-61.818138
-71.027611
-72.346024
-132.219620
-66.207466
-60.293873
-66.433296
-56.292870
-81.006279
-30.508827
-61.563545
-55.702106
-94.348305
-73.939911
-74.610703
-154.754501
-73.177361
-140.397339
-127.566559
-148.646362
-61.640472
-136.355423
-54.315765
-59.056675
-122.121292
-122.447578
-74.123596
-134.644791
-135.666977
-87.106209
-67.889320
-150.337601
-151.057892
-168.529190
-78.802666
-78.535461
-85.678833
-108.584915
-70.240135
-104.992805
-67.221718
-124.299545
-159.762619
-68.619308
-143.322601
-89.513351
-150.950378
-85.348389
-83.660133
-151.158905
-70.828461
-83.858620
-53.688522
-75.460236
-58.689831
-58.230980
-70.280823
-85.867203
-55.164864
-64.364937
-147.816574
-139.162888
-61.220943
-137.602737
-30.314734
-31.067875
-159.114319
-43.905754
-54.619415
-56.481121
-74.405800
-167.290466
-148.400024
-78.624992
-45.376743
-47.966099
-58.967205
-79.353790
-65.125053
-176.979340
-64.465874
-37.496269
-59.373890
-103.976631
-59.661728
-51.811352
-80.202126
-42.820824
-164.321869
-57.873363
-153.783035
-64.277199
-20.501410
166.314056
-54.355679
-61.400646
-68.383804
-70.231918
-74.447632
-60.229248
-61.595966
-66.097481
-64.145836
-60.522659
-54.001827
-97.115723
-76.151131
-126.122742
-75.612968
-61.904202
-63.877140
-59.422436
-55.557789
-58.758953
-48.841820
-128.065598
-81.907959
-62.984238
-58.319096
-56.113117
-63.367924
-64.173409
-155.909210
-89.292786
-64.541214
-146.146622
-78.129356
-104.751884
-67.787941
-60.925755
-148.664871
-82.060150
-50.482441
-146.341064
-161.996567
-77.772484
-57.462181
-164.591339
-65.778778
-74.172455
-74.710091
-73.687065
-91.079163
-72.453636
-108.192398
-111.834824
-69.789116
-134.610153
-158.388687
-51.849182
-134.923676
-115.380737
-78.172722
-104.613327
-130.141251
-102.727791
-82.497353
-92.835686
-91.778679
-66.985085
-78.327156
-57.257683
-76.504356
-65.106018
-89.471146
-118.385132
-52.054165
-65.426979
-82.004265
-63.757484
-69.105370
-87.240143
-60.205944
-82.501221
-60.719143
-69.657127
-96.759666
-95.843437
-142.958359
-149.467804
-100.876106
-157.656937
-76.556976
-67.053520
-147.544342
-54.302719
-63.078445
-99.781296
-62.326477
-71.048126
-56.667931
-59.943794
-148.505753
-82.479973
-56.180347
-59.384228
-140.481964
-76.739609
-57.706413
-115.645027
-91.000534
-88.551926
-71.196365
-102.285561
-95.794182
177.302002
-80.161583
-60.888340
-60.892036
-102.893356
-129.469009
-80.285751
-118.681755
-81.656700
-71.058533
-53.117886
-40.937302
-74.326347
-101.723808
-141.938858
-136.967484
-64.939995
-56.056881
-62.061131
-69.928986
-75.471939
-56.332546
-51.136032
-50.844597
-77.358505
-63.328568
-75.294136
-56.693687
-57.668716
-66.336517
-146.580795
-67.804466
-80.931160
-104.072647
-77.172569
-45.832298
-160.081497
-77.097977
-65.565613
-74.056610
-60.596115
-125.745850
-83.636436
-63.742294
-44.709881
-54.829506
-59.050678
-131.544937
-60.974838
-73.956108
-117.438141
-164.160339
-43.432133
-64.286621
-72.208267
-120.313492
-130.114792
-52.444805
-94.698898
-99.882004
-102.230721
-102.412704
-62.071991
-67.058205
-107.060150
-112.173302
-95.676964
-60.448631
-52.671761
-100.299133
-52.582535
-65.315887
-133.404770
-115.829895
-92.240906
-87.854553
-88.821724
-46.359444
-61.966671
-70.533676
-67.870316
-54.964439
-67.576752
-84.408173
-63.591702
-59.671734
-117.247131
-158.178436
-56.329594
-58.626022
-106.058556
-153.823669
-135.185822
-73.520592
-37.910461
-153.561203
-132.728897
-63.022747
-76.109619
-57.681007
-167.540955
-59.818268
-64.776787
-80.557983
-64.929085
-51.988647
-104.666542
-116.663231
-49.400894
-61.584957
-57.637470
-132.844666
-54.751930
-35.801037
-90.630257
-152.208481
-66.699669
-148.241318
-148.707336
-99.203018
-53.332447
-62.939724
-64.767685
-81.473839
-42.616432
-70.576012
-73.062065
-74.307266
-65.736259
-177.679642
-60.551968
-78.648125
-79.747620
-64.310265
-141.098862
-68.156548
-99.695953
-52.539566
-12.030392
-36.608963
-67.665993
-78.886917
-106.330864
-163.149017
-108.274208
-76.011421
-54.239288
-109.528091
-151.014511
-80.903587
-60.137039
-61.408409
-70.846764
-77.541183
-80.325066
-81.121162
-54.374908
-107.128754
-69.203094
-84.812210
-70.957787
-82.018219
-115.505760
-83.730591
-51.834312
-47.777672
-162.543320
-77.606873
-57.356983
-60.750568
-59.919224
-125.376404
-68.004799
-61.080952
-77.573128
73.168213
117.089584
-123.871758
-51.843922
-86.909317
73.721977
-41.058182
-60.628746
65.654114
-53.419678
-115.407257
-57.201984
-63.096451
-87.077385
-89.621857
-111.887108
-68.025108
-37.700851
-157.043701
-101.529594
-110.170151
-53.126617
-64.413757
-56.944321
-148.066971
-77.713928
-56.060749
-92.476883
-53.800625
-62.284668
-23.651855
-98.270363
-126.121269
-88.248703
-74.698921
-55.097160
-95.528023
-40.824753
-70.486465
-149.914368
48.103264
88.315765
36.063530
68.932571
-87.736435
-53.429768
-63.644970
-66.872055
-112.240669
-60.073738
-154.065689
-114.827644
-99.847588
-78.462883
-76.347794
-56.745979
-71.744514
-63.613422
-65.859024
-101.931900
-57.642178
-76.975632
-64.649185
-134.584412
-63.430187
-46.318455
-134.368408
-49.894207
-68.138245
-49.719482
-39.856617
-163.781677
-67.290703
-137.934921
-69.544685
-72.394547
-63.256802
-75.099220
-97.316040
-111.073746
-90.002052
-73.696976
-68.931099
-65.101341
-123.089058
-60.381001
-146.036407
-91.485672
-69.272774
-55.403038
-38.895916
-51.647629
-63.288059
-78.124382
-72.254097
-55.864323
-63.562473
-107.479378
-100.272507
-66.258728
-129.771072
-98.570740
-100.648140
-67.006584
-64.826042
-125.244431
-62.218349
-113.694519
-59.099110
-77.514198
-77.467461
-62.883308
-62.969395
-126.684143
-95.859505
-142.830215
-95.624168
-63.762878
-52.642567
-127.694206
-53.862339
-94.437981
-68.944443
-118.825272
-59.580673
-56.529469
-75.680115
-133.960953
-59.915733
-167.045349
-96.516411
-60.950542
-160.582077
-149.899200
-53.415531
-76.259392
-62.525448
-51.690819
-135.979843
-62.732689
-123.377197
-148.261108
-112.280647
-81.828506
-50.654030
-80.550629
-56.716217
-62.185352
-69.128525
-57.266876
-69.786247
-93.249428
-29.509182
-83.729195
-82.861938
-58.986126
-49.081402
-52.292034
-84.610245
-65.464920
-81.996513
-58.862904
-62.204189
-163.566223
-61.214092
-71.262695
-64.621986
-74.420723
-74.432671
-48.453617
-167.042923
-60.820183
-49.918358
-151.800339
-135.530090
-73.092255
-126.666618
-54.796280
-58.047970
-72.154259
-72.722458
-63.289246
-93.587074
-72.790840
-89.136581
-45.063702
-57.069351
-76.538300
-96.158119
-60.364456
-69.688225
-116.890366
-90.027458
-31.908207
-56.508472
-57.172680
-40.614368
-36.732437
-132.430328
-100.965736
-69.677475
-153.889420
-97.017014
-67.578117
-98.066360
-59.372066
-95.909538
-96.198753
-50.761143
-59.485226
-49.360977
-70.683472
-80.680359
-83.354904
-138.755020
-74.609940
-53.564087
-66.500847
-65.191528
-105.218246
-58.281845
-57.621426
-86.881454
-57.713505
-61.786777
-119.275536
-67.878006
-56.521049
-62.255089
-71.802528
-77.744049
-68.715240
-135.389511
-58.295540
-98.983749
-93.630356
-123.154671
-69.677834
-80.091232
-70.274361
-61.320835
-76.515839
-152.871902
-155.251724
-103.702736
-86.506767
-88.309479
-168.524124
-104.409416
-102.015266
-93.741180
-85.668892
-70.260483
-133.110825
-101.179451
-125.875313
-97.771233
-89.886894
-49.227863
-49.225773
-49.001858
-61.603802
-59.431194
-109.623253
-59.300415
-142.577698
-59.998142
-65.196960
-77.650658
-105.048203
-82.317451
-128.022156
-107.551270
-60.589104
-56.124413
-135.680145
-145.629349
-127.437500
-48.996708
-58.876015
-140.558563
-49.184132
-68.432999
-63.926674
-59.008575
-44.816597
-56.712753
-86.557381
-53.336105
-58.647930
-70.722694
-142.647537
-109.629738
-60.989029
-65.633965
-57.271931
-59.444839
-149.757629
-98.114410
-51.430351
-105.622131
-73.869354
-61.527992
-131.370209
-156.382797
-88.681427
-62.490341
-100.724648
-58.132504
-60.940624
-92.022285
-89.472801
-144.526871
-61.185131
-99.893997
173.332275
-73.457130
-77.631386
-72.540672
-79.046669
-57.173504
-76.447647
-158.749100
-100.288017
-58.767578
-124.426521
-110.670296
-159.650879
-56.685875
-59.525192
-78.734161
-71.700958
-68.931419
-51.959587
-69.438194
-65.669258
-68.892197
-149.170731
-65.765167
-59.137825
-83.912750
-54.899082
-58.068905
-45.049568
-62.667412
-137.663635
-81.591797
-58.209431
-87.221611
-88.742973
-111.002708
-114.764565
-131.559250
-45.881748
-62.227398
-66.088860
-72.978539
-65.756844
-160.164124
-112.010979
-81.741524
-52.825375
-74.951851
-66.095016
-69.531967
-142.413788
-96.402908
-61.526054
-81.160446
-108.178276
-84.707993
-55.293255
-44.455738
-142.584732
-61.434433
-62.864273
-158.987610
-60.422112
-109.446373
-115.649139
-65.756882
-93.531769
-157.742493
-71.162468
-69.741409
-86.662506
-59.092381
-70.257072
-74.614868
-105.271408
-111.196121
-88.432411
-60.720951
-127.442062
-120.756142
-82.116508
-95.600342
-85.454742
-69.823776
-52.696678
-148.109085
-108.747612
-64.933472
-80.282295
-63.855434
-64.402657
-71.221237
-55.785313
-137.712402
-76.765503
65.528122
51.065174
90.595993
70.755936
49.317410
76.668030
92.346596
72.415039
62.197296
49.596062
56.101101
96.426277
77.495003
-57.845158
-136.903641
-135.645996
-78.930618
-69.659729
-85.362556
-64.392715
-109.460144
-126.596100
-136.311859
-59.531052
-54.951420
-74.369392
-69.644814
-89.164810
-126.529861
-54.759979
-47.401936
-60.510185
-86.669891
-82.622162
-68.848404
-143.805359
-73.248535
-132.839447
-21.118793
-79.180817
-100.119240
-63.689926
-77.071594
-129.391281
-119.123901
-133.079010
-98.949287
-66.835129
-154.563507
-110.145988
-58.219551
-45.082932
-152.983231
-82.191528
-78.509094
-61.614895
-66.649071
-54.904652
-86.315720
-74.453705
-61.279846
-85.841835
-65.722794
-69.449615
-54.782066
-114.124146
-69.616928
-62.961143
-51.639748
-65.636459
-66.817513
-66.230377
-52.240128
-56.664761
-62.359547
-74.887314
-58.921452
-66.788689
-83.853256
-153.956757
-115.179466
-92.816391
-43.338989
-127.079895
-121.711067
-66.372643
-56.099174
-69.903198
-62.139622
-62.740154
-49.166245
-72.677132
-36.446182
-58.021130
-98.650032
-90.900711
-78.327408
-71.191132
-79.462631
-50.058533
-107.512138
-119.104790
-80.588287
-156.745941
-134.923080
-144.088577
-137.543945
-62.276760
-59.339371
-51.527977
-57.199532
-159.685364
76.516930
65.110069
37.540771
37.933128
70.284294
73.447823
54.327061
83.195129
50.188427
58.009674
43.863480
38.886063
46.831444
51.284328
45.773994
96.418144
72.244919
23.154350
47.129337
49.874512
78.121284
-126.985573
-150.268356
-66.197098
-56.502514
-124.450340
-105.979218
-59.055882
-61.195526
-126.200333
-76.610985
-105.174706
-60.783638
-60.279720
-62.057434
-63.572418
-143.256393
-93.065422
-59.240788
-54.070110
-78.602531
-51.042206
-83.760292
-151.561371
-65.859550
-147.801315
-61.674660
-141.066818
-73.325272
-57.926605
-92.690315
-145.636536
-159.267838
-62.640572
-44.058083
-128.858810
-118.183601
-62.833645
-85.308540
-60.898071
-115.036324
-135.087006
-159.225082
-59.127625
-82.551208
-98.104195
-60.018780
-99.952744
-98.254929
-94.493118
-49.691154
-105.959984
-60.175091
-83.924309
-71.500267
-59.664234
-70.670586
-73.400177
-144.273132
-72.651077
-93.428940
-81.357628
-54.216461
-72.181313
-125.346176
-65.219269
-72.682144
-126.682137
-79.015022
-35.920467
-54.908890
-127.121696
-56.275200
-55.978073
-156.680450
-104.640350
-59.285198
-64.444283
-61.766907
-144.987091
-94.557838
-82.480103
-66.963432
-117.190331
-62.792854
-102.727859
-68.586296
-169.936157
-147.108383
-60.656189
-150.256638
-54.142403
-128.450653
-84.218529
-53.705593
-64.243538
-68.823387
-111.451721
-109.222748
-59.885983
-80.015701
-70.621269
-69.423714
-99.212013
-65.028625
-62.858356
-66.061699
-140.192825
-77.322319
-31.861307
-50.615547
-141.042114
-105.683563
-102.711906
-73.372063
-152.487015
-66.243645
-165.322083
-72.615082
-87.378204
-118.117737
-118.945549
-106.314003
-106.814941
-70.912003
-126.353058
-133.155319
-59.383888
-159.992218
-60.153690
-151.236420
-60.294945
-96.205917
-53.249668
-130.258102
-123.480049
-105.599319
-59.556774
-80.158035
-31.873333
-49.598644
-106.714729
-87.736664
-76.104965
-59.067070
-52.423393
-99.161545
-96.336166
-128.008591
-80.287865
-114.689636
-76.533760
-115.350647
-79.744308
-98.192467
-61.685551
-78.774742
-48.516243
-122.957741
-76.842171
-119.368042
-76.057625
-157.350449
-44.791023
-65.085732
-89.687256
-122.503067
-54.007694
-62.883255
-80.069588
-108.002991
-107.210785
-87.443619
-71.871475
-84.693176
-54.490307
-62.461327
-131.011017
-66.359947
-123.514336
-69.929771
-54.414204
-57.537537
-58.081520
-60.418274
-158.578827
-87.873245
-56.803848
-111.634171
-106.800865
-80.891853
-157.866638
-52.327591
-64.926735
-165.662949
-64.997353
-77.079170
-105.118980
-111.820618
-99.283371
-57.620968
-56.506283
-48.996788
-58.910740
-73.795792
-79.305435
-89.828751
-66.128288
-83.097343
-113.720642
-51.896572
-86.291245
-73.254646
-148.283539
-67.644577
-51.901237
-75.725357
-93.741447
-94.091568
-161.381454
-59.617828
-123.467659
-92.733604
-82.765923
-49.053383
-53.558727
-90.363853
-116.623230
-65.666161
-56.520290
-103.453781
-145.707550
-110.580261
-78.659943
-112.141792
-64.696548
-101.227264
-98.805901
-53.732582
-56.964661
-65.531998
-55.683773
-121.884720
-157.188797
-62.653740
-117.762970
-86.323509
-98.297470
-62.004292
-96.559853
-146.346756
-88.374321
-118.195312
-104.586090
-75.654877
-93.316658
-65.859375
-149.104767
-62.346741
-85.970039
-77.232384
-102.005714
-93.338501
-53.026371
-65.508682
-98.344917
-28.140076
-80.574310
-36.647057
-45.978397
-61.339699
-72.152817
-154.364517
-157.291031
-138.976944
-59.217113
-71.110832
-79.007576
-59.196545
-57.261852
-62.088081
-89.810402
-109.366989
-61.209080
-94.453148
-58.316643
-79.374237
-63.574429
-60.492947
-109.040558
-64.498978
-137.723068
-63.929428
-138.005829
-93.153801
-99.050659
-88.007423
-100.972557
-141.337982
-66.791748
-62.454468
-68.828812
-110.548965
-63.604782
-92.564514
-135.184631
-127.216812
-64.677330
-49.693314
-108.990784
-145.177750
-53.013954
-66.798744
-84.344765
-66.961540
-109.664200
-97.264679
-74.843201
-78.672310
-80.123703
-59.785030
-37.358131
-80.420044
-90.047859
-59.183144
-52.082008
-84.536301
-68.668098
-51.664074
-122.793106
-69.462143
-53.907249
-62.817028
-61.742039
-111.212242
-81.527176
-167.095108
-149.887009
-111.576447
-65.955582
-65.646950
-59.638451
-61.946178
-100.854637
-65.674507
-59.692898
-102.746803
-112.303413
-56.756912
-53.156078
-67.614212
-68.425926
-56.817600
-59.951805
-146.295700
-56.909386
-85.856537
-100.381485
-79.626251
-148.257416
-105.114342
-58.743969
-54.529362
-79.856392
-59.371429
-98.676323
-64.362427
-81.093513
-72.718124
-97.250130
-66.336784
-99.737610
-57.207825
73.697716
-86.947845
-110.946587
-59.517269
-56.315815
-90.355507
-109.601303
-156.091431
-65.342651
-110.686111
-167.102951
-66.433327
-68.716385
-136.804810
-123.720375
-72.664284
-99.360916
-59.181332
-155.999039
-139.195236
-110.498894
-82.530060
-64.658760
-92.805061
-89.466187
-124.687881
-78.858368
-71.906433
-82.807701
-80.728462
-77.893181
-72.064713
158.991516
-75.555656
-64.368042
-111.750465
-135.504028
-103.504723
-58.589306
-165.952774
-126.657631
-104.888924
-113.709785
-65.902390
-138.024673
-57.614071
-95.680275
-68.027557
-119.574982
-90.580765
-49.978897
-83.254311
-63.211090
-51.035442
-79.661758
-66.234810
-88.222206
-64.960312
-152.517059
-65.449722
-42.154301
-150.628342
-73.059479
-77.785194
-94.408272
-49.125820
-64.550011
-66.534752
-74.332329
-55.694702
-81.085098
-161.589981
-62.322479
-147.765869
76.661850
47.368698
51.732224
54.445557
71.858589
-66.936462
-52.147068
-90.281281
-102.437538
-92.628906
-67.672089
-82.603745
-153.628830
-40.714844
-25.689922
-72.992355
-45.007668
-93.806236
-69.423409
-79.409729
-126.985939
-36.998970
-53.627445
-139.918365
-66.894737
-70.317009
-69.585480
-146.106598
-62.731144
-41.195488
-58.515404
-53.841518
-145.390350
-66.426704
-85.770729
-143.736099
-80.271690
-39.592793
-63.372952
-163.584412
-138.788498
-104.857033
-60.641354
-138.739136
-122.700119
-98.335808
-74.156960
-93.092262
-66.244034
-131.201126
-82.675095
-77.472519
-110.288544
-125.127777
-76.136826
-110.248520
-77.414764
-108.117790
-23.769413
-129.520569
-124.647583
-58.698952
-57.998779
-60.098392
-124.886070
-95.332466
-122.597588
-97.449036
-85.666931
-105.913307
-141.142853
-89.667786
-158.675156
-148.673355
-74.051598
-101.993088
-100.976181
-114.690918
-102.354721
-66.300484
-121.350639
-63.485062
-65.504517
-67.624359
-63.820969
-77.445396
-133.401749
-154.401459
-70.318214
-63.707855
-112.058609
-70.701530
-64.456528
-135.277100
-52.040520
-111.451775
-61.091831
-62.880875
-63.846043
-141.794800
-47.282490
-37.198982
-91.885506
-72.798859
-62.254761
-60.429977
-63.493935
-50.384140
-72.566856
-136.023483
-73.010307
-58.598007
-57.237888
-93.751900
-100.812492
-89.892799
-66.425240
-126.932381
-129.973206
-66.459091
-62.213062
-86.062744
-150.599380
-55.599442
-48.237228
-148.734116
-73.252548
-101.254745
-146.709137
-92.186028
-74.368034
-46.542820
-64.818672
-145.646683
-124.145950
-84.667625
-62.422939
-88.490974
-64.081032
-54.932976
-155.864410
-83.042931
-84.569260
-64.777130
-99.695908
-110.267311
-67.701614
-74.598991
-140.216949
-75.510254
-102.783318
-71.513710
-74.014977
-69.036530
-63.124073
-68.768478
-86.359131
-71.031555
-119.194389
-47.715855
-47.253716
-122.008179
-87.735023
-41.802135
-71.453285
-65.985146
-120.916306
-62.945919
-67.053902
-99.130920
-51.009937
-61.255360
-54.113075
-47.905567
-72.350983
-159.768356
-42.877407
-54.527191
-113.780563
-146.569229
-63.132992
-50.670273
-120.422295
-65.522873
-62.169159
-87.175278
-129.085617
-87.375801
-67.850029
-150.125931
-138.246689
-81.298195
-60.246281
-154.946350
-64.612381
-60.441460
-90.961227
-52.690800
-71.268898
-57.611481
-38.015289
-72.700218
-64.860062
-105.793053
-59.697762
-95.657173
-60.085743
-69.287445
-77.861389
-87.568901
-124.441162
-164.522781
-144.896255
-68.469910
-63.233395
-85.674026
-103.798515
-121.166344
-131.671188
-98.000824
-64.108994
-43.664707
-89.630226
-76.471794
-92.122177
-63.636665
-51.114563
-95.034309
-56.638428
-125.496178
-96.330025
-101.647064
-84.668442
-86.852928
-96.236572
-110.772125
-78.060143
-66.517761
-63.692474
-90.525963
-101.709435
-106.300568
-60.364773
-95.291290
-79.449356
-71.818497
-70.079163
-157.271118
-100.395210
-65.120491
-68.421555
-74.053116
-105.485504
-92.186211
-135.107986
-74.047874
-115.088737
-120.987671
-65.094727
76.444702
-62.990986
-65.240906
-60.107220
-64.359650
-88.584755
-104.682564
-78.061226
-124.851738
-146.242462
-144.108551
-56.744118
-82.863640
-139.920029
-148.173889
-58.119469
-96.623543
-66.268646
-73.017456
-67.004791
-141.936829
-64.133369
-131.748810
-61.549179
-124.237785
-62.399609
-146.587616
-73.000069
-58.184547
-153.170776
-94.107590
-2.580657
72.621086
87.238602
60.429932
74.495148
72.203445
-71.605209
-67.970596
-54.223003
-55.925560
-80.730789
-77.139893
-72.542259
-37.279541
-144.793961
-103.781639
-101.896156
-134.299149
-96.029274
-119.428612
-64.664925
-62.705715
-105.151192
-101.110970
-87.445717
-62.290394
-118.832771
-100.886818
-65.897118
-69.185493
-163.408279
-80.353127
-88.771019
-120.859673
-85.347054
-77.940712
-83.613899
-57.045025
-81.015709
-61.042339
-111.523415
-126.598175
-76.499046
-63.074234
-65.093391
-57.598675
-59.237804
-158.238495
-56.739491
-65.800880
-47.145370
-64.191231
-64.792473
-73.044594
-66.739456
-104.551773
-94.066566
-56.297035
-79.360115
-72.417137
-63.741154
159.312378
-51.860893
-70.282837
-67.420067
-69.323715
-147.377930
-100.337845
-80.785820
-93.430077
-46.578442
-82.646118
-61.653217
-53.846649
-59.159374
-64.273682
-117.473991
-128.356232
-59.827023
-54.746731
-93.494034
-61.444229
-83.191231
-113.350571
-63.325890
-148.522095
-61.898762
-151.485718
-118.423782
-113.815414
-101.910477
-60.467682
-86.902458
-107.136322
-158.345551
-60.402332
-103.240524
-58.471813
-54.251881
-133.391022
-72.273804
-62.579296
-52.288372
-73.325424
-165.776642
-155.492737
-59.203968
-160.772675
-55.034492
-49.756310
-156.083649
-137.526352
-94.128380
-114.407570
-58.539436
-173.020081
-84.809250
-126.713142
-62.002659
-94.347755
-118.356476
-123.491669
-121.730820
-54.415604
-95.384087
-75.803322
-57.426056
-118.427902
-111.139938
-62.262486
-106.805504
-73.531769
-66.924263
-36.454250
-88.084969
-114.257256
-108.868416
-52.761036
-57.057602
-63.830257
-55.515831
-74.183022
-56.062492
-117.886406
-111.871025
-84.742805
-66.835716
-79.834091
-127.473564
-111.406158
-60.143898
-98.353973
-57.667160
-57.527401
-111.601395
-68.777252
-162.793945
-135.612793
-148.920288
-86.867294
-50.012520
-83.898964
-84.607170
-142.841141
-151.581665
-124.735138
-61.104420
-57.240940
-88.232872
-120.217224
-136.613754
-56.173275
-36.761414
-63.172977
-133.638550
-85.319519
-58.206890
-79.056854
-90.688461
-85.042435
-104.727859
-104.060799
-97.861366
-53.926319
-93.516724
-113.166191
-81.085945
-120.327858
-63.002045
-66.281570
-98.432724
-54.155361
-88.718651
-75.079514
-52.235035
-68.326897
-50.162724
-104.777199
-173.636276
-150.988815
-60.880177
-62.851894
-77.333130
-86.604202
-111.244843
-106.781235
-126.591156
-120.163551
-105.935028
-56.823051
-91.190475
-69.390991
-74.194344
-57.709263
-76.506287
-150.157013
-63.135979
-93.689468
-85.429962
-75.600914
-33.679852
-54.442627
-54.291504
-167.795410
-49.313782
-83.226105
-58.412449
-139.661499
-48.905823
-62.367054
-138.001953
-82.889122
-50.437531
-113.627625
-55.212414
-139.879913
-59.956776
-89.834984
-94.314926
-50.223022
-63.566383
-137.899689
-101.051468
-50.445393
-82.555336
-140.078873
-73.331352
-67.185669
-56.843094
-102.584496
-48.157295
-79.686188
-86.981522
-82.859947
-47.085579
-53.430668
-70.183998
-68.110229
-50.877377
-47.708488
-119.312469
-74.760910
-55.576553
-100.574547
-111.070793
-140.123138
-90.583809
-79.630768
-55.102814
-142.501663
-80.954536
-86.777580
-57.087334
-86.712173
-150.310715
-86.330742
-117.493332
-60.763588
-88.446381
-59.340046
-96.285751
-100.513550
-108.189613
-138.462601
-55.895309
-92.949532
-104.838234
-121.096458
-66.816818
-79.891113
-60.627380
-121.257324
-84.384125
-63.159050
-93.647629
-91.946953
-132.127548
-96.173035
-69.241615
-50.495029
-45.711300
-53.965115
-132.474564
-66.529015
-82.742020
-160.201599
-64.376472
-75.248962
-58.028778
-81.329620
-62.104359
-57.601734
-145.732269
-70.790268
-63.365471
-144.430466
-72.347519
-65.288849
-42.444260
-56.261906
-84.196541
-47.196548
-60.632912
-80.751274
-61.820606
-153.772110
-107.868294
-50.414429
-134.446503
-84.683464
-61.834969
-85.078110
-73.475487
-44.116413
-135.377472
-65.404709
-67.157921
-118.154877
-86.750534
-88.364532
-52.094391
-61.033939
-60.941990
-66.226524
-68.251778
-115.002472
-58.035740
-144.278915
-72.983170
-162.147217
-55.121582
-57.930840
-97.580414
-37.737392
-122.245628
-141.715439
-71.872818
-62.880550
-51.769020
-61.543102
-66.534904
-116.249687
-63.383606
-51.877705
-56.139778
-72.596504
-98.773285
-71.249062
-109.184830
-100.883575
-167.112030
-58.465855
-148.885239
-61.712860
-52.623940
-121.014870
-55.258144
-138.411987
-69.256050
-49.003445
-43.033993
-68.280800
-50.896500
-68.422745
-74.440651
-149.968338
-110.357025
-35.230129
-53.546841
-68.037140
-147.349350
-165.050125
-127.313873
-57.889820
-82.411186
-60.776661
-57.798832
-170.515671
-92.613014
-151.912231
-64.389824
-165.447632
-64.691269
-83.345512
-70.519096
-140.891891
-145.443481
-56.792545
-78.119179
-75.278091
-72.461624
-38.862495
-59.677906
-62.070011
-77.361481
-145.951538
-98.218674
-57.785610
-29.203087
-61.148933
-60.575722
-82.025421
-79.716011
-60.859169
-88.091660
-58.837631
-86.580009
-65.192131
-92.712708
-73.939835
-67.501495
-69.707405
-111.151115
-91.509995
-137.106750
-67.336586
-122.431297
-79.487701
-62.458462
-64.145981
-39.134682
-82.729561
-50.575020
-71.274879
-27.456554
-77.126968
-57.247360
-134.576065
-32.476097
-61.107471
-151.158997
-54.885418
-63.376980
-152.615189
-90.456963
-56.439045
-67.321541
-59.311104
-104.061119
-117.070419
-71.721504
-57.277393
-103.444344
-60.564583
-88.540421
-135.535233
176.117676
-74.356674
-68.158730
-65.516281
-67.045845
-145.330429
-103.973175
-76.612633
-46.713287
-57.405067
-140.332703
-45.983421
-85.570610
-54.035526
-80.736320
-65.340401
-83.102501
-77.413834
-148.851746
-68.262337
-56.328220
-65.272385
-44.909332
-85.145683
-91.241089
-77.098442
-144.724426
-85.494011
-69.869156
-53.047619
-72.499435
-77.733658
-58.273026
-158.565018
-112.364212
-150.954010
-59.980812
-73.627991
-116.806160
-110.415901
-102.056389
-60.723438
-61.392075
-107.045395
-79.595253
-168.983475
-105.370911
-147.070175
-99.868324
-162.261810
-52.948559
-60.681816
-167.140167
-41.079983
-98.184143
-69.077805
-68.779816
-59.816582
-65.956070
-87.058144
-52.777561
-67.815430
-57.805416
-115.169411
-70.078133
-138.411774
-60.368690
-55.591572
-51.056660
-118.894653
-66.373657
-112.591072
-72.739716
-119.765694
-80.392654
-77.958344
-140.573349
-97.710205
-89.726837
-67.861282
-75.766968
-115.926994
-155.145813
-72.846268
-75.909996
-67.333145
-104.197495
-52.811676
-66.217270
-68.772873
-78.015747
-64.033829
-86.719856
-75.918938
-147.413376
-82.493507
176.642746
-120.862488
-106.844505
-123.021645
-155.039383
-152.368378
-118.242371
-67.280411
-96.965088
-104.312828
-97.161896
-119.450958
-140.515991
-67.661690
-156.479172
-130.387650
-70.357574
-78.873711
-69.682220
-81.380959
-79.276741
-39.361450
-72.728867
-149.705444
-133.836472
-73.174820
-62.982525
-108.966553
-112.117477
-71.427246
-115.552490
-60.391411
-155.238495
-62.562881
-78.920799
-51.460686
-87.269127
-66.698997
-59.769966
-50.956139
-69.850967
-117.282486
-81.918617
-62.359917
-115.808662
-93.489906
-77.488525
-103.228676
-64.825920
-137.572693
-96.392487
-65.979134
-112.344856
-140.580780
-75.170021
-64.324753
-78.815628
-134.379593
-58.029564
-144.068756
-49.229595
-94.644928
-97.831657
-76.731216
-77.320274
-61.475906
-105.477287
-56.654690
-38.919579
-60.534370
-53.967827
-61.864449
-90.564743
-152.892014
-65.132362
-133.554459
-164.827271
-151.803589
-28.362812
-103.307762
-111.551201
-89.713524
-42.015011
-42.049549
-73.232353
-139.048523
-70.584793
-129.072113
-104.197151
-118.759636
-51.776993
-165.024094
-59.805794
-87.506393
-44.835835
-136.656128
-53.989216
-62.861649
-91.419731
-50.077671
-65.650818
-59.842918
-96.408318
-101.709511
-118.408592
-69.646408
-150.649673
-86.266830
-68.326897
-57.905903
-84.260818
-50.562302
-71.846382
-56.435181
-67.359482
-86.259552
-44.017311
-106.440521
-136.244919
-160.975067
-112.766861
-151.935028
-69.143921
-91.307724
-66.583740
-77.686714
-130.932251
-116.874969
64.938774
-140.692703
-70.094330
-53.832653
-41.862438
-63.256016
-33.221836
-85.541382
-62.315186
-56.772053
-117.822449
-65.813377
-62.172325
-149.455948
-146.286880
-70.227448
-105.549744
-103.038887
-163.753235
-125.777298
-68.009033
-69.338120
-94.313721
-52.564941
-93.913338
-67.706718
-26.038954
-103.794136
-87.961182
-133.984207
-99.029747
-39.963276
-130.681320
-60.198498
-54.802078
-51.741096
-105.522377
-70.911850
-67.630363
-126.966492
-29.594877
-111.033226
-50.421154
-69.378082
-145.786514
-158.218155
-87.476463
-54.276688
-150.833969
-100.700279
-134.037628
-88.058075
-97.328285
-108.214836
-95.509552
-58.971687
-60.842121
-82.910088
-61.424911
-59.791397
-71.379791
-68.093147
-141.075241
-74.118088
-58.687748
-89.740829
-127.119446
-156.033493
-42.119068
-158.639435
176.437225
-71.654037
-51.579414
-104.053238
-65.742607
-136.660553
-152.034515
-101.298424
-94.929878
-63.714058
-60.954380
-68.561020
-68.566040
-75.849487
-61.367920
-119.595009
-106.461227
-58.975506
-103.242249
-69.397026
-85.673584
-61.232178
-79.632118
-57.051418
-143.381073
-55.296532
-136.265015
-102.444267
-167.305740
-148.342651
-76.057365
-66.300819
-141.228119
-62.916401
-128.824692
-64.921364
-162.250244
-68.451073
53.191277
78.708466
52.755268
62.603729
51.244232
58.931389
-45.371811
-80.229485
-67.866188
-79.241333
-68.009026
-94.020485
-60.571083
-53.840736
-38.443447
-38.441219
-64.925186
-94.200684
-60.279423
-117.783203
-83.314148
-77.057793
-36.406090
-52.693436
-60.090569
-38.071556
-61.254227
-49.117222
-81.433067
-106.193878
-88.653572
-74.539017
-133.144073
-139.930283
-53.446735
-83.232903
-96.885620
-100.761757
-101.241905
-64.998947
-143.021286
-136.164764
-74.845703
-56.688095
-107.582222
-57.005295
-58.844612
-85.668587
-60.209427
-74.882431
-65.267715
-73.324326
-98.751610
-62.683819
-109.897369
-85.607498
-106.058479
-99.308533
-157.062500
-146.224289
-60.661667
-68.469795
-64.133339
-63.139896
-114.839355
-144.578629
-53.807167
-151.563416
75.080269
73.913322
-60.964939
-110.006432
-136.078751
-52.409477
-78.266418
-62.453114
-107.007561
-152.082382
-90.223259
-100.450073
-60.802750
-65.150505
-94.687973
-88.779678
-154.874313
-119.040916
-92.054611
-71.470451
-61.487175
-156.093002
-152.107086
-62.991718
-56.871128
-61.979523
-67.019577
-157.105988
-58.542225
-58.151402
-119.853165
-60.715611
-137.609406
-59.399975
-61.613876
-67.549004
-52.951714
-70.014038
-97.924950
-144.671921
-139.224518
-62.599747
-63.233150
-74.748001
-153.890091
-155.974792
-58.453629
-81.669334
-121.689346
-74.384140
-80.745956
-99.710907
-46.036915
-73.345711
-67.609116
-67.190125
-71.742363
-103.542175
-127.574974
-152.989304
-65.885017
-75.069061
-113.402428
-55.469269
-57.809174
-64.816589
-61.433655
-59.990940
-47.114372
-56.214603
-63.013729
-90.719124
-93.765907
-102.832008
-159.740952
-55.834831
-82.180061
-91.057358
-148.839050
-26.973213
-91.178772
-60.789139
-73.338524
-164.285507
-119.746513
-69.278191
-96.351906
-49.443760
-58.897339
-44.376278
-58.872456
-59.629974
-153.549469
-54.868607
-81.849258
-73.373688
-59.842438
-64.381104
-138.803818
-38.066402
-75.667259
-116.515167
-31.290426
-157.378510
-68.111916
-62.779346
-49.233257
-58.118214
-85.214233
-78.876656
-71.047340
-113.755676
-100.262993
47.824181
50.311268
29.483938
66.381798
57.175690
82.907707
40.514111
70.588608
42.047596
49.755146
40.958595
55.611874
68.618004
50.403275
-58.701859
-74.873795
-79.499207
-78.676811
-118.825859
-92.832756
-161.737808
-81.284782
-70.362320
-148.019287
-134.470963
-78.167419
-27.742001
-58.968941
-81.486938
-85.654922
-169.584290
-74.697601
-95.181915
-74.105759
-92.845345
-111.818680
-131.508728
-66.595497
-130.174194
-61.967651
-68.977608
-76.404945
-66.176003
-56.212158
-64.510033
-86.839890
-161.812180
-48.976643
-76.212402
-55.021942
-72.852623
-86.321457
-137.597290
-64.976318
-119.937012
-96.651642
-146.256454
-87.533096
-61.331413
-67.808678
-64.859283
-121.931221
-99.411385
-66.352814
-63.896114
-92.686028
-46.922249
-63.284477
-58.503532
-85.514725
-94.358208
-67.581429
-165.897598
-64.069443
-79.436378
-58.514023
-128.235992
-140.358475
-53.074844
-67.713409
-78.298271
-48.690479
-72.070763
-66.678253
-61.519455
-126.446114
-68.513321
-60.935036
-53.238308
-106.169609
-149.123947
-63.483818
-65.655128
-45.666771
-75.249458
-99.375526
-85.216980
-73.893295
-79.459930
-88.122894
-95.830612
-61.332596
-59.382671
-88.368042
-76.394272
-63.204704
-80.410446
-68.000648
-59.904068
-54.929035
-111.397285
-118.014404
-136.900131
-62.281029
-75.732735
-80.118492
-58.878380
-62.363163
-69.866371
-45.292870
-102.256706
-59.000385
-45.213203
-70.450386
-118.012894
-58.060028
-109.488350
-125.359512
-107.956848
-94.564507
-108.504280
-97.347404
-63.391705
-93.653168
-57.753944
-129.896774
-82.291985
-41.712868
-64.037689
-79.079926
-73.428162
-93.829674
-75.210762
-89.172836
-127.740242
-69.595016
-60.982365
171.633316
-85.789680
-63.740742
-60.498280
-48.442150
-61.266972
-51.867611
-59.225330
-78.130043
-115.328270
-106.321266
-51.726978
-74.476089
-30.184910
-82.720955
-68.559288
-43.913773
-66.216827
-38.371227
-67.261276
-75.011993
-60.336018
-155.907822
-88.809296
-93.051125
-77.364754
-52.745895
-144.956467
-72.645576
-70.619713
-45.564823
-101.917015
-81.870636
-146.396683
-45.622791
-153.966354
-48.980679
-88.522781
-53.884293
-153.915710
-151.016571
-68.504684
-66.385094
-84.674492
-68.010895
-65.466263
-88.345467
-54.682415
-74.154129
-132.273666
-104.398216
-94.564384
-106.094391
-73.641541
-83.461243
-59.944168
-164.315170
-154.886536
-114.531517
-78.666412
-65.983513
-73.554741
-72.009888
-63.801311
-59.701702
-122.523972
-102.398094
-66.129059
-163.526260
-58.701416
-86.761925
-101.702477
-67.990318
-108.618576
-55.684948
-115.292290
-73.679497
-110.329857
-112.412659
-64.656433
-52.288525
-55.762142
-80.562599
-94.530334
-152.804504
-64.809105
-123.021484
-61.674885
-49.981171
-66.051826
-64.142128
-101.166100
-65.028893
-125.529472
-63.445911
-110.337830
-114.174408
-153.656250
-53.915874
-78.512123
-55.420101
-79.880661
-98.824577
-157.035828
-75.863037
-82.577812
-62.269070
-69.303917
-61.991047
-66.905647
-44.156185
-63.354435
-62.906406
-67.928017
-110.354912
-104.293907
-66.261932
-52.119915
-66.364944
-61.141045
-135.218353
-61.676182
-51.334660
-51.873123
-72.381104
-83.967857
-51.917793
-54.269234
-67.149178
-134.455399
-49.518604
-121.537361
-65.764008
-74.622887
-100.461739
-96.594261
-104.228897
-74.543411
-105.905342
-92.496735
-60.943562
-89.277046
-27.746439
-141.577209
-69.854141
-59.767712
-109.803139
-72.887131
-124.185753
-143.362000
-102.546463
-115.545006
-66.915482
-95.376999
-54.945049
-96.243744
-85.114090
-49.909512
-52.523087
-96.434669
-68.391022
-96.016075
-47.624271
-81.617233
-64.677475
-67.362816
-45.346416
-107.061661
-142.532288
-159.990234
-69.688141
-61.448292
-95.958069
-68.495613
-43.181610
-56.943840
-74.251038
-62.176628
-71.296623
-72.471153
-50.556561
-54.286572
-73.019371
-165.180893
-55.558380
-91.029297
-71.847618
-62.057198
-140.200775
-126.183846
-139.599289
-73.048790
-83.709663
-75.647827
-100.454529
179.259537
-149.474030
-59.019417
-33.580185
-56.431389
-66.216125
-53.626049
-144.529694
-69.907669
-60.446556
-60.824387
-47.461830
-160.256042
-66.282227
-65.536942
-83.663628
-83.989517
-73.612457
-81.106369
-58.872326
-77.485245
-83.207535
-149.493073
-59.428638
-58.148998
-146.307037
-58.607056
-50.275959
-75.678391
-153.795013
-54.515884
-96.659752
-94.173851
-75.758865
-75.621109
-98.509857
-67.780716
-129.410065
-58.457748
-61.753117
-54.208790
-75.669022
-81.522545
-56.865410
-51.471970
-64.604408
-55.737408
-114.477562
-49.311131
-101.436783
-152.776062
-117.152481
-95.686905
-94.040077
-65.261398
-137.618591
-59.301407
-112.137154
-73.787254
-51.915997
-64.848785
-115.505264
-73.730522
-59.897587
-66.879768
-122.812065
-146.339432
-62.140572
-146.425919
-57.613831
-67.946976
-78.570862
-81.824120
-55.187046
-57.771023
-75.318817
-66.586174
-73.938988
-66.049278
-51.384449
-86.715599
-122.810753
-60.470955
-87.197739
-72.494370
-64.224594
-86.146278
-150.935120
-64.551270
-87.289543
-90.018387
-51.371124
-86.517189
-92.522964
-80.457100
-60.577259
-77.100662
-84.348373
-133.470276
-144.574417
-33.654854
-81.207855
-53.362976
-134.518723
-138.226089
-77.104851
-164.230225
-69.875473
-68.922287
-75.580055
-70.603264
-28.043167
-62.201416
-75.914230
-58.779129
-75.090675
-83.283485
-116.412262
-145.887375
-100.400688
-69.697258
-60.192089
-58.495552
-59.839905
-46.497215
-70.244865
-76.067276
-140.843430
-156.565979
-70.603256
-58.143818
-61.359001
-151.625305
-103.265221
-56.404949
-161.591492
-64.258987
-156.408752
-109.708176
-53.458038
-91.398453
-105.151260
-118.892075
-111.632225
-66.972054
-63.337025
-115.370712
-60.888878
-62.261543
-27.128477
-36.289490
-74.481804
-74.137024
-161.968475
-52.805233
-149.204590
-80.358696
-62.513317
-102.353683
-94.931740
-132.560196
-72.983597
-61.430130
-90.362274
-41.426544
-58.326111
-87.368805
-72.159676
-55.565990
-84.094711
-98.636314
-95.234108
-153.824081
76.886963
49.799831
-52.932171
-43.640392
-105.480804
-59.259586
-102.868530
-103.400093
-175.191269
-73.825684
-52.295353
-61.792137
-88.219353
-163.529877
-158.075027
-55.351044
-73.188576
-58.400307
-107.407646
-118.425323
-59.466377
-52.178768
-64.331879
-57.015347
-48.226120
-83.606194
-148.430038
-94.069206
-114.219238
-109.442528
-80.234886
-136.942627
-78.182838
-74.123329
-90.376678
-61.304798
-83.296509
-66.018341
-56.517422
-138.542221
-60.932537
-95.232819
-54.586506
-61.788277
-122.875534
-77.104958
49.211994
71.141777
48.497463
-129.315323
-96.352188
-105.586128
-128.913177
-87.991440
-158.259384
-79.675659
-43.480755
-93.002625
-148.034225
-115.500351
-161.354370
-67.970543
-118.977028
-139.277954
-67.350151
-157.638702
-124.972633
-83.008049
-68.894409
-119.842491
-69.901222
-67.989769
-58.171085
-126.925766
-82.397430
-147.207077
-50.734165
-81.094917
-121.897614
-68.406868
-149.649078
-166.244553
-66.274467
-126.102608
-73.979507
-139.698166
-63.471169
-116.309875
-50.939312
-66.824280
-77.759781
-86.599037
-81.431580
-59.733349
-68.782059
-90.481293
-59.354435
-65.694611
-97.099136
-65.859512
-57.572891
-60.507359
-73.523491
-54.684479
-67.268463
-144.184677
-71.853134
81.639893
52.884254
59.386662
48.806744
61.996990
43.499474
67.240494
-143.486389
-58.989876
-64.158287
-122.518723
-68.704933
-71.110847
-107.593109
-68.032021
-142.618256
-98.242462
-150.816696
-145.623215
-44.438980
-68.715469
-59.324944
-149.365616
-66.087715
-61.279594
-103.358414
-70.026291
-87.050919
-75.991760
-75.622032
-153.018280
-137.176743
-60.028656
-62.100651
-62.703510
-72.513741
-74.980469
-38.027851
-97.481873
-155.422211
-57.780834
-118.206688
-60.290035
-80.078133
-74.743958
-60.252819
-132.775543
-83.555161
-102.738541
-52.096931
-134.572708
-87.237854
-138.207321
-34.352211
-116.335754
-119.824081
-136.233688
-148.659332
-60.684772
-133.182236
-106.418167
-76.911026
-26.352051
-79.597748
-65.614410
-66.626976
-67.237701
-94.797760
-77.147186
-73.083595
-51.909447
-53.668289
-162.881699
-83.764786
-29.440845
-70.766365
-84.855453
-70.578049
-29.295025
-105.847641
-96.673897
-109.867027
-59.038654
-99.820045
-54.929371
-90.998436
-63.310482
-67.116562
-116.819290
-153.734055
-42.949024
-99.214645
-89.965279
-88.758499
-66.725266
-75.340469
-123.568390
-108.954231
-128.831345
-140.325745
-57.052979
-70.531441
-122.823517
-116.257858
-63.556763
-50.740250
-70.766106
-93.485451
-128.800919
-70.195457
-102.033035
-61.897869
-88.666046
-54.869610
-140.882416
-70.173363
-84.766861
-51.210705
-78.962761
-121.689690
-157.868423
-72.453514
-118.701767
-66.961037
-58.752937
-157.381180
-64.737152
-60.489517
-100.273392
-74.744522
-22.533579
-87.823174
-61.449795
-85.117180
-152.802872
-61.560280
-91.541954
-172.380997
-88.483437
-60.036575
-99.801620
-108.807854
-58.586483
-55.413418
-103.260887
-92.656387
-46.459770
-121.226822
-58.742962
-73.658646
-126.500557
-66.558388
-157.511063
-59.996605
-61.935730
-123.307228
-63.344009
-117.156326
-66.910233
-67.218697
-71.019547
-70.780464
-68.901688
-125.711739
-159.232239
-89.125923
-62.095425
-66.887726
-68.686592
-59.295696
-73.656464
40.613266
67.806709
52.568409
72.703972
40.857422
-61.327145
-67.603027
-70.559372
-86.710907
-152.652176
-58.578323
-62.396931
-56.162628
-58.130787
-114.400810
-67.323151
-80.771187
-71.117416
-154.858139
-120.267464
-69.580154
-68.557999
-59.298252
-69.092194
-122.473221
-96.520393
-102.294243
-92.666924
-125.064804
-52.110432
-57.557873
-62.157997
-79.993065
-77.290443
-53.305614
-157.021057
-65.377502
-58.509926
-88.995277
-139.356491
-63.179832
-60.768688
-59.322327
98.153709
74.437737
-50.691605
-151.846893
-65.964287
-100.525505
-95.839363
-66.637154
-125.010681
-65.431808
-138.004379
-150.736420
-65.166595
-53.599792
-90.033165
-75.966812
-75.443787
-42.705093
-58.125465
-99.722733
-61.884277
-71.121811
-106.177277
-64.267570
-44.059864
-75.179352
-67.956749
73.158386
64.120026
45.533882
91.538567
-65.358017
-62.689754
-138.739639
-61.482212
-121.427887
-85.583008
-152.610138
-107.186958
-79.702522
-93.073959
-75.597679
-56.217926
-95.994469
-97.301682
-128.188614
-145.958954
-78.215546
-99.528816
-149.885620
-70.418655
-140.794281
-51.229694
-92.414970
-80.133690
-117.227913
-80.802277
-82.018211
-61.201954
-87.144684
-62.765541
-139.304382
-97.729889
-106.563034
-117.504807
-86.548546
-58.018269
-82.882729
-98.509453
-80.533157
-104.579437
-156.870392
-137.162369
-79.389694
-73.311394
-103.230537
-98.282753
-64.437775
-60.564949
-85.303589
-103.422066
-119.767349
-69.096474
-80.792816
-90.820518
-91.558441
-50.461281
-64.728775
-72.121490
-116.707420
-124.527946
-80.995529
-55.347828
-60.679768
-44.663719
-140.308548
-150.920761
-76.134338
-68.522163
-62.926529
-125.126656
-92.084663
-133.284378
-108.462234
-74.789093
-156.229095
54.092197
55.177402
52.175907
-74.594620
-64.799576
-76.692200
-69.515846
-161.249069
-59.971325
-103.221428
-47.739571
-68.582672
-141.740753
-72.334160
-156.702362
-73.692902
-58.434555
-59.309208
-68.825653
-58.171612
-62.538151
-102.025444
-82.885971
-67.579140
-145.195709
-57.433529
-146.263260
-69.284798
-46.117455
-73.022057
-71.786903
-68.797058
-58.454205
-65.210533
-99.412956
-58.841400
-77.940147
-64.102737
-67.357605
-52.876152
-85.225143
-52.312458
-90.258606
-82.656937
-86.192215
-64.630188
-150.586807
-25.858595
-82.327919
-93.876968
-83.894035
-96.359314
-28.651651
-157.866806
-60.428005
-63.404594
-95.832336
-87.453835
-98.796738
-79.699036
-65.830162
-101.137215
-124.990929
-161.321198
-97.433037
-117.807434
-105.039169
-65.563965
-119.379723
-55.356602
-97.122749
-52.555016
-78.912766
-76.307419
-104.076340
-71.561501
-104.838913
-82.401443
-79.647202
-125.722687
-67.289963
-48.505150
-38.754856
-118.107559
-64.792870
-62.075638
-62.364452
-64.043732
-62.751041
-60.992096
-56.238899
-127.072769
-76.128510
-61.495495
-52.642185
-87.418793
-125.098785
-114.359329
-96.517303
-78.245621
-59.604252
-65.055206
-143.781342
-152.495316
-75.772697
-68.390427
-64.710892
-79.520020
-151.576920
-68.229324
-101.702446
-34.647572
-51.089039
-55.934101
-57.741768
-60.004364
-65.226067
-53.844082
-104.003571
-55.823399
-43.174679
-86.980614
-91.258812
-85.543724
-58.539745
-76.734039
-59.870354
-106.264107
-77.078003
-62.918530
-153.037689
-62.680573
-59.660313
-88.752785
-60.089268
-62.429688
-76.766815
-104.560669
-65.190018
-68.928062
-54.087891
-39.523594
-56.668739
-50.941216
-77.223709
-68.456863
-71.051842
-83.567886
-68.175842
-86.336281
-51.928703
-130.912567
-46.609375
-60.586418
-146.533203
-57.220814
-50.405968
-49.368515
-68.386589
-37.390831
-83.351456
-126.313972
-149.626083
-47.210899
-72.302818
-64.005341
-58.221512
-128.182739
-63.264145
-131.757278
-59.105503
-78.120667
-54.570984
-61.963409
-96.566406
-92.801964
-71.108849
-93.943260
-91.777710
-58.083118
-116.943130
-165.362457
-58.822842
-56.773026
-130.350555
-39.084267
-81.199890
-58.070450
-118.809265
-31.919033
-69.349792
-47.658176
-127.609726
-44.843250
-134.160339
-148.152664
-115.515045
-136.805481
-101.508453
-102.298851
-162.646378
-68.227966
-64.511024
-86.849976
-123.151024
-59.756954
-47.099667
-59.511818
-89.458153
-115.534897
-76.822960
-110.861954
-66.736343
-77.339310
-128.948914
-104.803192
-32.184998
-71.297523
-109.444260
-76.702110
-53.189571
-60.673019
-59.306324
-58.076801
-63.550549
-68.158730
-135.455414
-69.652962
-71.137062
-112.206871
-103.238594
-120.622009
-62.790268
-63.366497
-162.480316
-60.196259
-125.324242
-74.815811
-135.556671
-68.833031
-62.749882
-67.168358
-117.680298
-67.868385
-61.102840
-79.357208
-126.599678
-93.057091
-60.763107
-105.557556
-78.803566
-93.238251
-105.502762
-89.197769
-170.614655
-111.886032
-64.996864
-166.426834
-162.534073
-107.340004
-73.151909
-106.716301
-105.956169
-63.503407
-61.464069
-133.040466
-72.380798
-65.683022
-147.463257
-65.009567
-116.441238
-21.732340
-155.354218
-67.032722
-118.037666
-63.740482
-119.271362
-58.756596
-132.559814
-41.637833
-51.689125
-74.397026
-61.571918
-52.125763
-53.995213
-121.621140
-51.704411
-89.363167
-141.469635
-61.181992
-88.381424
-58.094730
-90.453949
-125.955086
-67.283653
-78.995094
-92.948586
-53.248116
-124.285011
-65.947876
-85.138840
-66.723770
-71.711929
-47.683575
-119.629921
-83.126884
-118.827843
-91.198006
-103.931824
-155.676331
-121.916222
-145.146362
-61.448334
-38.395367
-108.160904
-65.740608
-57.528488
-149.274353
-158.117279
-100.453659
-132.372086
-76.001762
-107.067444
-166.774414
-106.602608
-73.281761
-127.459816
-94.225517
-42.874729
-153.144012
-109.081329
-125.806938
-71.655006
-32.590919
-129.229355
-61.007576
-148.690094
-143.613846
-157.496750
-80.213806
-75.691307
-59.887459
-150.796631
-80.028351
-124.983948
-99.965019
-120.508492
-155.637756
-75.711647
-138.965179
-122.161476
-160.523315
-92.685654
-61.522842
-70.143295
-60.126480
-140.730591
-88.569435
-161.896027
-57.842712
-93.501076
-64.398834
-63.234585
-137.292969
-82.263870
-42.089386
-76.803436
-124.056107
-73.934364
50.767952
87.085533
28.228678
74.157715
36.232876
30.541168
76.594635
72.901283
54.726830
60.241570
83.358467
85.744759
43.958881
82.304611
69.597794
54.537140
71.002251
55.148155
51.822704
61.380005
41.220509
42.394394
87.102478
-76.332146
-178.471573
-54.698792
-114.753059
-56.573463
-55.105114
-55.601242
-49.247883
-80.458382
-73.959351
-83.964409
-57.962360
-86.807373
-146.354034
-51.489643
-65.717430
-141.354828
-135.178207
-105.776825
-81.853142
-89.269951
-63.556797
-59.074207
-157.145493
-164.736893
-68.726341
-90.591843
-64.435028
-156.410767
-53.434662
-61.738365
-80.080116
-58.872074
-55.053787
-72.960381
-145.303299
-73.941254
-71.580215
-134.435425
-64.840744
-92.540039
-92.262077
-48.451069
-60.170876
-112.489258
-59.377644
-97.018272
-138.582993
-81.142647
-103.561562
-74.173622
-76.248856
-79.080772
-62.214832
-89.487396
-54.718964
-46.310875
-155.288803
-54.182217
-144.556870
-49.219727
-74.966560
-130.375504
-152.184113
-120.967354
-56.778244
-56.031788
-66.755669
-78.758423
-72.275566
-67.726837
-62.460041
-54.311668
-59.824150
-58.202873
-52.802597
-55.627880
-55.409203
-57.493877
-56.388416
-60.883442
-130.679764
-73.056183
-150.718124
-119.596581
-89.595375
-74.481842
-100.142235
-80.939247
-109.244194
-106.843346
-63.287285
-151.001022
-119.709839
-56.728508
-89.282745
-68.651062
-61.995819
-68.533653
-37.161182
-71.309441
-50.686501
-59.843498
-148.857452
-68.194328
-90.224251
-137.275253
-94.395912
-17.092493
-156.350143
-64.224747
-59.637478
-65.755257
-141.039795
-66.609558
-55.518505
-147.961502
-88.642639
-153.862900
-86.682480
-126.659729
-67.315994
-154.867783
-50.973473
-64.997864
-158.386734
-124.313232
-30.936890
-44.538994
-67.703140
-70.471947
-62.519581
-68.071228
-63.626411
-75.437958
-94.738907
-70.515808
-54.099186
-39.351749
-64.156586
-134.423111
-58.068153
-130.515350
72.246689
81.441261
-45.897358
-61.927151
-79.403442
-59.621361
-102.013474
-66.184410
-64.234932
-107.700790
-63.070141
-95.238937
-96.596626
-150.624863
-131.270264
-71.805801
-113.135742
-87.290543
-52.206448
-67.086014
-79.095779
-59.488308
-62.677441
-74.314178
-157.511490
-63.118805
-81.655769
-60.128372
-74.553535
-109.325409
-66.469177
-67.125847
-127.683907
-151.986282
-149.797501
-57.260658
-160.193451
-71.352554
-131.535477
-60.238605
-70.221161
-57.004078
-127.630791
-111.843819
-69.557114
-60.390823
-63.169289
-68.716415
-62.657604
-49.913937
-114.472641
-67.008072
-107.086349
-34.389755
-72.604233
-123.056084
-84.350998
-49.395264
-65.841324
-112.368073
-53.746422
-61.778183
-86.258316
-96.039879
-159.302292
-79.123283
-128.001480
-95.759605
-81.495872
-55.269249
-82.093491
-86.383224
-71.305557
-136.999161
-82.203758
-81.968910
-151.136505
-64.665123
-101.580162
-101.952232
-61.425091
-97.047684
-122.697319
-92.766815
-57.272755
-93.700760
-88.050781
-158.554916
-101.793823
-54.142876
-93.652924
-109.612518
-60.760239
-86.732613
-77.033272
-91.066994
-61.017109
-134.912659
-112.753777
177.387451
-135.584274
-66.361694
-82.769371
-82.341522
-115.864754
-68.007401
-52.429623
-76.577782
-91.992622
-41.270226
-63.449245
-33.044445
-64.771301
-62.409649
-55.169052
-65.306999
-99.358475
-102.622849
-76.419823
-112.309906
-45.885395
-28.571741
-150.110260
-58.192028
-60.532944
-55.233624
-102.901703
-107.540382
-96.537666
-57.596073
-95.023026
-78.351059
-159.001846
-67.353317
-83.556702
-73.853905
-145.977753
-97.641426
-76.776108
-156.753769
-97.893555
-69.555870
-59.115311
-99.522682
-150.995285
-79.308624
-119.259956
-149.491165
-61.780773
-113.195694
-60.847679
-59.776718
-52.585011
-88.975731
-75.419479
-108.575638
-66.806534
-64.879799
-60.558559
-118.310425
-57.534943
-59.501553
-152.942307
-162.850601
-160.186615
-67.128357
-66.553978
-51.786102
-46.740074
-70.868355
-62.594883
-120.953110
-49.369518
-60.630409
-44.072617
-60.065910
-109.491570
-41.754993
-122.696243
-83.756027
-59.950302
-143.710922
-80.998703
-171.218109
-70.478592
-63.913193
-110.915749
-65.901749
-74.391403
-79.056664
-162.850952
-82.684608
-45.586353
-41.778675
-84.015526
-71.979805
-119.331322
-148.463257
-143.430527
-44.431179
-120.813065
-58.501617
-119.581841
-108.358444
-150.724014
-154.826736
-54.923157
-48.483013
-60.424541
-48.115265
-64.398033
-64.039452
-149.600510
-152.659698
-53.051136
-101.551804
-149.208115
-47.394146
-122.812408
-149.017670
45.802769
66.739937
73.643471
33.009892
49.911381
50.825718
76.261101
-62.523956
-82.796272
-59.801315
-82.674423
-52.605873
-50.662624
-56.534920
-95.878654
-61.565449
-67.756851
-128.775497
-162.220535
-116.784409
-77.114319
-103.420067
-61.610790
-98.534584
-83.452919
-139.618286
-71.901543
-96.355415
-88.039948
-78.105286
-110.073837
-97.625443
-136.922729
-59.365250
-60.139889
-58.695896
-58.004906
-145.850784
-137.018433
-64.184746
-62.792793
-58.886337
-49.309681
-76.930161
-118.155685
-63.199265
-122.058067
-91.880005
-83.463463
-124.831100
-106.349083
-56.729908
-84.289116
-51.245392
-70.643066
-117.538452
-78.736732
-78.142372
-55.342915
-88.035080
-88.350555
-89.820572
-132.170135
-61.698578
-56.664257
-142.069122
-145.464645
-64.123268
-130.847321
-95.372452
-125.119972
-147.058365
-72.035301
-60.369293
-61.353645
-59.456440
-63.667030
-63.764778
-49.648708
-75.809471
-70.333595
-67.328346
-128.210007
-61.438053
-51.237602
-114.673805
-62.842274
71.891449
75.473091
-88.487648
-56.267780
-139.393280
-55.727348
-93.692688
-164.015701
-80.061790
-63.421814
-69.601418
-128.612976
-126.111023
-73.259377
-113.896790
-60.026745
-106.108337
-41.986244
-63.446655
-109.996078
-50.830765
-67.476112
-46.706226
-41.024876
-64.106651
2.800511
-33.274853
-66.305847
-76.346962
-61.129314
-61.175434
-91.057411
-64.794830
-139.902222
-101.804070
-89.911476
-60.317310
-162.548080
-59.792168
-71.649933
-71.313622
-143.702789
-62.797344
-97.782539
-124.347382
-64.056870
-156.294815
-63.029694
-104.053871
-115.967072
-99.669014
-93.471390
-90.477280
-94.916138
-88.018791
-90.807243
-62.932129
-136.974503
-161.795319
-140.744614
-88.801933
-44.547272
-66.216385
-90.051338
-73.787529
-125.017059
-157.938339
-94.414154
-138.350876
-71.595901
-101.890755
-138.999817
-82.680901
-71.854027
-42.012035
-102.070274
-74.126862
-132.596649
-66.285889
-137.460434
-60.772560
-61.660084
-37.168533
-62.547920
-90.749969
-79.867050
-59.955303
-60.455273
-134.374176
-71.761444
-89.122169
-84.466812
-78.870163
-98.821465
-116.999374
-127.381462
-110.373611
-64.682549
-70.106987
-67.787178
-135.555252
-59.890327
-56.122032
-75.935181
-59.510731
-107.496887
-63.824924
-108.025719
-58.549934
-71.354042
-27.614206
-85.238632
-66.523460
-92.303719
-87.866974
-69.291931
-65.373703
-63.960388
61.882397
43.116703
72.728477
-49.239925
-62.872639
-62.814991
-112.270340
-66.294014
-62.147026
-138.413223
-115.873581
-138.085510
-61.891987
-70.485687
-49.748917
-57.267849
-50.628666
-147.934906
-67.051804
-66.280785
-62.415318
-93.419983
-74.183647
-56.991436
-61.676544
-88.382675
-74.080948
-67.020592
-158.787872
-87.248856
-56.606346
-74.849144
-69.206261
-48.636803
-57.511425
-162.576996
-39.316086
-57.415504
-68.567009
-71.893120
-77.721863
-154.823471
-56.032688
-64.254425
-39.629772
-109.700729
-36.656879
-125.702492
-78.569336
-75.433449
-93.389297
-78.041862
-141.024551
-63.844357
-82.663551
-40.281799
-123.941452
-56.079323
-126.006027
-62.964954
-145.878311
-58.832829
-150.357895
-108.870102
-64.245789
-128.650497
-29.876534
-38.648743
-65.589844
-55.930553
-61.068710
-90.815125
-54.482410
-126.530449
-77.975998
-92.745537
-114.209190
-77.625648
-51.670822
-92.667030
-33.595894
-58.837528
-36.471897
-59.988121
-65.060028
-104.910179
-111.364952
-118.257370
-82.785126
-86.968491
-63.786026
-57.334702
-89.584770
-51.847805
-121.858002
-143.676285
-102.137222
-100.295219
-120.514473
-100.282356
-66.540649
-94.272850
-101.734711
-139.468582
-144.335602
-61.328949
-150.637589
-145.239670
-58.118992
-143.317535
-130.471115
-49.728489
-69.921722
-59.702442
-149.899948
-123.089317
-55.906158
-73.496872
-51.670853
-87.425117
-74.990799
-138.709549
-97.972221
-132.190308
-76.424416
-61.836342
-162.294418
-67.882034
-65.512131
-40.282330
-50.304432
-80.062782
-27.769016
-53.161785
-73.443344
-129.431656
-62.620476
-74.502151
-30.992565
-159.189789
-78.021645
-62.841618
-77.815102
-88.774025
-53.446465
-81.399124
-56.876080
-50.966694
-62.667057
-114.697914
-51.757034
-60.708618
-85.231125
-65.619553
-70.561974
-59.065975
-69.227020
75.721252
-63.101082
-90.992577
-51.056839
-56.187866
-119.548164
-96.336029
-129.961670
-51.495853
-67.556389
-170.868744
-70.353523
-59.065151
-110.141708
-65.584068
-97.794685
-48.622475
-76.851501
-57.530201
-96.867729
-63.086887
-58.150238
-43.825584
-108.970299
-97.766212
-93.188484
-41.707085
-112.763634
-76.173637
-170.052597
-113.926338
-136.149765
-132.144669
-141.289459
-99.754822
-88.352058
-157.813171
-54.896679
-121.413300
-57.926163
-62.228977
-60.101387
-63.973625
-76.565948
-53.577179
-61.245579
-54.072025
-99.999115
-57.962238
-65.670288
-76.908028
-59.404549
-50.615376
-93.385460
-57.330692
-153.647614
-63.208221
-62.498215
-79.961472
-86.853394
-64.985367
-48.612267
-55.187096
-96.930634
-67.181801
-140.322418
-69.501907
-61.927368
-100.988007
-65.261665
-71.557220
-44.206841
-70.573158
-94.839867
-101.629753
-62.497635
-145.097977
-77.484001
-126.283852
-90.770409
-66.626816
-75.957100
-147.072128
-36.400585
-69.763588
-54.570477
-78.411438
-68.839722
-121.032463
-72.172592
-77.939049
-152.780640
-119.169312
-62.926907
-93.503853
-103.588860
-95.657791
-50.660168
-156.547760
-144.845093
-56.730339
-56.236828
-72.858673
-45.551487
-49.209713
-67.187088
-153.202515
-59.519913
-60.762302
-82.334969
-57.341656
-58.502945
-60.941151
-53.974083
-55.507290
-41.185242
-107.095322
-54.365467
-51.909481
-131.053757
-67.204369
-56.336697
-63.453739
-59.739140
-59.898243
-57.288704
-66.321983
-68.425140
-146.261856
-54.017998
-53.752880
-98.085106
-86.642136
-81.588593
-71.249077
-143.006210
-116.875298
-59.417751
-59.118431
-58.803963
-71.226097
-150.970200
-64.759750
-29.594177
-71.806122
-46.878326
-65.778831
-58.561043
-69.175735
-63.053955
-54.749805
-161.741516
-56.813850
-58.099335
-64.717201
-115.566452
-59.301121
-52.864674
-115.276413
-157.657181
-157.732147
-91.035362
-100.684021
-77.777206
-84.644623
175.411057
-90.566315
73.079323
71.518738
57.816448
66.889107
55.684769
52.009090
42.777332
81.374130
111.888580
68.373550
61.222301
57.283646
65.238411
-76.461296
-9.823931
-81.765015
-66.107124
-100.121017
-110.755379
-93.474556
-92.387321
-56.090118
88.067360
66.392181
80.963661
78.031830
87.302353
71.048706
55.817432
51.058167
-68.785225
-47.970947
-76.298615
-106.820015
-64.680092
-137.487473
-55.773464
-63.712902
-68.872772
-68.616585
-160.306442
-61.835255
-72.036255
-64.490326
-102.463531
-83.216408
-140.575912
-127.488960
-94.003258
-71.537949
-137.527588
-59.511570
-153.205078
-59.461540
-64.276657
-36.485989
-45.027031
-125.645752
-74.370583
-155.975632
-44.553066
-65.167770
-67.705681
-110.403427
-65.082230
-54.098339
-126.032417
-62.803688
-71.430275
-59.541973
-85.207855
-80.933113
-57.902695
-69.851532
-63.389397
-144.893112
-53.894138
-67.315079
-71.123566
-69.424881
-56.763325
-134.655350
-64.136841
-95.041206
-107.803299
-99.003242
-145.248886
-103.307159
-110.965866
-90.309784
-144.679977
-91.713951
-53.801125
-64.810699
-54.837532
-62.659870
-170.136902
-155.760895
-64.951263
-74.266220
-66.077087
-147.311462
-63.782898
-52.928616
-46.365910
-154.693649
-110.062622
-88.673386
-65.519730
-60.848377
-128.774368
-93.101341
-67.316742
-54.467758
-157.481598
-46.738003
-61.968498
-50.319202
-115.724380
-73.219933
-163.024170
-87.139282
-69.424492
-54.657238
-60.550156
-62.821583
-135.320145
-123.710648
-134.236099
-62.981949
-118.237534
-46.827873
-63.958351
-89.350525
-68.461945
147.020859
-165.805115
-135.996216
-52.215271
-56.979401
-137.483749
-157.249939
-55.838882
-94.158119
-34.037689
61.056568
-58.223263
-120.349182
-73.064919
-68.796906
-44.819252
-70.849304
-135.364502
-51.248322
-61.259972
-66.143463
-74.162193
-67.125145
-86.317245
-75.579529
-133.311218
-84.402893
-58.863121
-62.028831
-41.405792
-155.037094
-124.072701
-146.786743
-84.169052
-78.817322
-147.636398
-41.223251
-37.071758
-62.412693
-47.346943
-80.264633
-71.961060
-69.146797
-62.339222
-146.566177
-58.946297
-63.658104
-165.183411
-41.283146
-47.294380
-55.588882
-80.154755
-57.936420
-66.246567
-163.003784
-55.776150
-147.507080
-154.030930
-59.692585
-148.770187
-83.922363
-32.433048
-75.784302
-58.050518
-139.707169
-129.436859
-29.280931
-73.833832
-89.515266
-145.353745
-67.518867
-111.129631
-115.712837
-56.643459
-60.440620
-89.761726
-85.816887
-52.128624
-168.235168
-64.234200
-92.107414
-61.461563
-63.118832
-149.023758
-36.199036
-53.907303
-129.018707
-127.577667
-116.911400
-135.252487
-84.889496
-130.056885
-94.586861
-46.196144
-71.455536
-61.465591
-66.282173
-57.343945
-41.770592
-84.234268
-85.340317
-161.813614
-71.884483
-77.311501
-39.315613
-138.438354
-49.163063
-107.546333
-83.620804
-169.465408
-51.520237
-59.173286
-63.816826
-75.804535
-65.569000
-71.871857
-61.759804
-109.333336
-51.803288
-44.785694
-156.803711
-151.476227
-55.939976
-54.091122
-74.387901
-155.481705
-62.844429
-98.677704
-66.646675
-156.641327
-58.302387
-90.203514
-132.683517
-73.659256
-65.766495
-91.769569
-60.672401
-97.713829
-76.971390
-83.649147
-65.466049
-58.004185
-59.421482
-154.238693
-75.918571
-62.325935
-49.191521
-108.995865
-71.134804
-67.552765
-53.587074
-132.999512
-51.089359
-50.950089
-149.135452
-62.328300
-103.744453
-65.947388
-94.314194
-58.822639
-61.184914
-139.804047
-94.226868
-81.412582
-66.459297
-136.221832
-59.850445
-62.781593
-72.811386
-57.867744
-63.059090
-84.088623
-80.996681
-56.097572
-81.826241
-63.197552
-142.711746
-64.398041
-166.402420
-153.693680
-70.921524
-131.437744
-64.317390
-65.115685
-77.377968
-67.734558
-58.608662
-70.982231
-68.792091
-61.059868
-42.207771
-65.147362
-69.454948
-76.047363
-152.799103
-73.898987
-59.923206
-59.475056
-120.948494
-104.103073
-94.772514
-62.653465
-57.704796
-123.943214
-48.046658
-59.087395
-70.128075
-76.862854
-65.227562
-63.308575
-56.314953
-61.171528
-62.924370
-68.874596
-55.548710
-157.032791
-60.394798
-69.344971
-90.658188
-88.994637
-92.599571
-67.660919
-63.390751
-65.701340
-89.749397
-138.819000
-43.916542
-102.059784
-122.168022
-46.588577
-62.677666
-57.975285
-57.499069
-134.113953
-82.444626
-61.986668
-57.208656
-100.277153
-29.131660
-71.389603
-40.313286
-58.140945
-75.093544
-160.167374
-66.095116
-68.088783
-158.446472
-62.412750
-60.028385
-74.841599
-76.137177
-47.243301
-57.103542
-79.877090
-52.260784
-71.307625
-45.995361
-58.412525
-44.832500
-65.236702
-151.161942
-80.558304
-92.991882
-157.780441
-93.201408
-61.031166
-57.068596
-67.001900
-60.872406
-58.452400
-155.098419
-90.789825
-163.333344
-52.435886
-53.125080
-83.424179
-123.952530
-67.258659
-113.956627
-57.487213
-60.465832
-22.297995
-64.828674
-71.979279
-137.876541
-95.463829
-120.871857
-68.680679
-83.467209
-58.365700
-155.967575
-126.499260
-137.636719
-63.247097
-71.543098
-129.069229
-67.075165
-107.328987
-78.040718
-128.307449
-167.911758
-108.740303
-95.544197
-138.252960
-51.892399
-133.756866
-54.749527
-76.010452
-67.402130
-76.397560
-90.576637
-43.664558
-57.099110
-70.191238
-67.031326
-62.941250
-89.962044
-111.379776
-68.512856
-87.053177
-45.207188
-97.824051
-143.826767
-61.915123
-100.969131
-57.296036
-59.568378
-48.391304
-53.273979
-156.382233
-72.019371
-63.492287
-145.877609
-57.164604
-71.331955
-27.238544
-100.247513
-77.880241
-101.174019
-78.011475
-84.947861
-112.542786
-101.096771
-66.085121
-101.085060
-106.836533
-56.558529
-112.023468
-129.949585
-68.292564
-103.374840
-73.628868
-69.421890
-121.780739
-95.912491
-97.417473
-101.345055
-78.102631
-107.987373
-108.822105
-109.770584
-99.186905
-111.356163
-71.059402
-124.266937
-62.609104
-97.547653
-47.690273
-84.067039
-99.391243
-79.632805
-137.853607
-60.981468
-132.001236
-131.999451
-108.823318
-97.014572
-102.869019
-133.361649
-105.215630
-31.944405
-138.809677
-55.368008
-52.957561
-76.563744
-142.522247
-54.743343
-76.596657
-137.966049
-70.417404
-61.909035
-150.942963
-76.601707
-145.470337
-87.498650
-153.510025
-134.198715
-132.590317
-138.702637
-86.451134
-61.651196
-97.605812
-152.030823
-70.762581
-147.956085
-165.683548
-63.147228
-71.401207
-64.070862
173.059891
-55.330944
-113.515152
-50.180214
-27.360111
-72.133080
-114.767830
-99.532028
-174.678864
-135.979599
-121.289032
-102.521545
-100.175644
-95.888542
-71.210533
-60.260120
-48.877449
-65.220291
-74.972794
-70.967094
-55.457394
-39.009586
1.644134
-70.490120
-159.236679
-113.120743
-46.738159
-64.841698
-54.718170
-65.172119
-85.665741
-121.306664
-87.376663
-126.685410
-59.786125
-74.904816
-158.397736
-55.393044
-128.921509
-71.042450
-91.780014
-40.768459
-80.116615
-76.733139
-59.246075
-73.472290
-64.344353
-87.595619
-89.215141
-152.277603
-125.580795
-58.628468
-63.266521
-73.017326
-72.321930
-77.887215
-30.153788
-66.754951
-52.590408
-94.681076
-60.868729
-86.180183
-154.420471
-79.079185
-125.953651
-59.887383
-44.034233
-99.173454
-62.650345
-129.082779
-75.384506
-102.256714
-81.934097
-48.574577
-151.405731
-52.464825
-111.204338
-127.988747
-63.074627
-69.297798
-107.995773
-66.023926
-86.665337
-98.701645
-114.794998
-114.501366
-124.872650
-97.616493
-114.319176
-52.704796
-50.626965
-65.790909
-139.737473
-69.468658
-64.892517
-152.225922
-135.092896
-75.571701
-60.440014
-68.659027
-93.084511
-79.715286
-60.513000
-50.002556
-38.665928
-52.592613
-68.304550
-81.080803
-56.264595
-57.287685
-65.948158
-67.777054
-112.913521
-69.614433
-147.529160
-122.735352
-165.378250
-114.450974
-49.441010
-145.285873
-111.107079
-89.665855
-95.493965
-62.322578
-73.186577
-34.220451
-54.235374
-43.011425
-62.785706
-62.207664
-80.568207
-72.459221
-159.198471
-72.702522
-27.450563
176.801315
-61.456268
-64.905449
-168.896637
-73.292862
-153.622620
-122.289886
-37.123032
-93.461906
-55.134190
-76.077698
-81.676643
-58.597462
-46.196529
-55.173885
-113.091385
-107.924126
-69.072182
-54.186310
-55.917564
-82.047951
-87.113846
-77.335609
-148.435928
-112.603951
-65.227455
-91.540604
-59.152733
-87.369217
-114.961868
-102.586891
-155.191422
-58.753830
-72.718124
-79.394821
-65.853455
-80.021049
-55.229675
-56.970230
-90.503349
-114.694473
-101.405685
-64.718048
-73.272285
-88.526505
-92.999596
-86.890785
-168.522049
-96.867943
-51.644863
-51.420803
-49.117935
-95.848412
-76.099648
-65.448196
-60.539413
-89.677574
-56.817364
-109.102570
-127.567795
-64.609177
-119.856689
-52.662422
-51.880474
-57.204926
-60.795567
-35.474834
-120.096413
-62.814404
-71.170433
-73.450096
-67.018219
-60.872677
-62.625427
-63.108704
-104.906631
-149.065323
-130.390533
-140.032822
-68.157761
-60.386532
-157.500763
-61.574150
-51.411449
-74.923195
-144.706573
-63.200146
-110.809868
-145.475677
-70.178543
-78.847122
-79.573975
-176.568008
-99.369247
-73.277107
-155.994904
-67.369148
-81.371216
-147.044647
-59.036552
-69.217804
-67.369820
-42.937107
-52.253468
-108.679062
-89.496971
-160.103027
-110.312401
-86.945984
-156.636368
-61.746807
-53.412136
-78.710159
-95.463356
-144.082001
-114.900658
-149.223068
-59.615295
-58.040623
-75.740288
-70.878876
-96.589142
-130.099640
-66.017288
-157.914459
-76.332909
-150.535126
-65.875175
-139.889633
-78.229881
-149.512741
-74.116333
-70.354500
-57.398933
-83.205704
-57.425522
-49.802982
-124.529617
-151.118393
-48.949177
-120.759346
-86.677589
-72.947876
-136.093002
-116.487282
-60.672832
-144.894043
-63.923885
-98.951630
-84.336212
-66.817101
-73.272156
-51.543373
-80.060905
-25.562517
-132.839981
-80.545586
-159.092194
-145.367035
-97.620552
-59.439095
-65.139572
-136.875366
-76.293373
-99.037827
-75.119156
-56.253223
-69.946266
-143.242447
-59.117519
-110.957291
-93.685249
-67.584663
-38.644577
-78.643303
-154.170059
-44.232025
-67.147202
-66.790428
-138.881485
-61.873901
-81.460014
-65.422523
-67.935928
-63.553970
-54.560390
-43.471085
-66.733192
-54.751244
-71.337280
-78.904488
-70.751671
-72.202248
-51.777607
-68.354599
-90.060699
-104.136856
-50.095806
-68.469078
-64.869133
-69.146339
-72.625648
-144.357712
-102.539642
-88.567833
-68.154648
-126.947456
-84.780205
-153.658066
-60.576447
-69.379333
-69.438728
-158.061691
-83.871277
-94.982216
-87.812881
-87.161613
-70.273262
-133.495621
-80.321236
-107.148636
-107.184227
-107.036392
-59.909927
-108.231468
-71.205482
-169.357773
-78.436234
-77.191566
-66.573059
-97.043182
-45.459641
-94.858192
-66.769859
-64.795418
-134.036087
-60.594322
-73.905273
-83.705894
-90.306801
-66.147118
-69.380402
-113.643867
-118.886993
-92.267151
-108.623840
-139.229034
-82.971092
60.768040
-73.705002
-115.461624
-118.131172
-58.933342
-57.434265
-114.219742
-70.774712
-96.273796
-89.706055
-89.365707
-78.694778
-77.171082
-89.434578
-55.249382
-34.113514
-96.322060
-72.100815
-41.750465
-72.071228
-135.366989
-66.644981
-54.947884
-120.198677
-67.409401
-79.316383
-112.711967
-90.523010
-77.804749
-155.767670
-89.131546
-119.151947
-152.855331
-163.065964
-62.737885
-10.497993
-73.205002
-64.206436
-142.490158
-78.155975
-60.753609
-58.242317
-78.893387
-89.676659
-84.165657
-68.037849
-73.533958
-147.025223
-54.433151
-77.377663
-81.026413
-118.316040
-54.516861
-164.202057
-83.506516
-80.629913
-86.436775
-49.115524
-69.407135
-30.665314
-60.963173
-54.843174
71.975273
65.400436
54.598621
51.262020
72.624847
-61.403423
-75.755676
-162.359344
-77.429802
-65.712494
-54.804970
-119.086227
-166.504501
-67.608208
-61.072647
-59.938156
-48.901817
-41.590370
-67.769646
-77.580231
-50.957863
-38.948811
-59.015419
-70.384766
-53.572392
-99.799004
-126.073097
-61.466850
-62.144650
-67.877121
-88.611687
-71.809677
-105.301788
-90.779877
-167.634888
-131.886978
-165.901550
-59.022339
-112.263649
-60.144524
-69.043510
-154.812927
-108.865288
-60.301174
-57.100609
-74.695793
-66.276169
-121.288689
-77.023941
-68.661057
-93.041656
-112.180443
-32.355957
-69.856712
-38.102596
-76.939674
-83.054581
-88.043198
-115.935295
-67.190857
-58.183167
-81.439392
-91.448357
-117.216751
-116.279129
-94.897606
-46.718433
-63.676247
-53.739155
-57.235752
-145.058655
-104.179825
-77.574074
-90.518021
-72.581657
-93.496674
-75.242210
-143.282669
-85.305183
-95.560532
-87.580765
-130.903519
-63.965088
-68.569260
-75.083412
-78.677925
-74.039635
-73.898293
-127.895859
-64.210228
-143.160919
-164.196259
-91.873489
-70.863808
-165.607544
-73.985748
-67.794701
-82.935776
-58.604065
-80.432167
-82.611305
-75.846024
-50.049515
-62.970627
-51.112297
-81.413147
-127.714531
-55.138161
-72.456726
-61.779781
-113.069298
-69.065117
-66.076675
-59.086727
-89.306709
-148.951462
-141.552536
-91.190849
-113.464775
-56.131886
-32.944324
-93.080948
-68.651016
-77.405396
-122.809471
-127.186943
-120.058815
-96.553627
-56.577530
-146.690247
-165.135422
-53.658581
-129.494919
-35.065075
-55.080021
-72.606369
-67.561974
-48.421806
-86.337799
-151.478561
-25.260912
-34.032032
-68.814308
-61.397961
-61.799809
-68.327232
-81.911491
-73.386414
-57.948074
-114.194283
-51.492752
-65.231079
-66.687500
-103.030670
-122.737862
-82.601997
-50.303253
-68.156303
-89.743271
-109.078300
-82.952583
-65.337593
-96.968170
-95.790367
-117.145889
-108.841331
-50.251762
-78.515297
-83.633781
-73.444847
-97.031723
-63.056400
-67.959503
-135.696289
-92.360115
-92.320084
-162.226944
-60.365269
-56.954826
-59.227184
-55.644821
-66.578484
-65.942482
-58.738892
-66.849167
-86.059326
-70.775200
-80.064873
-143.939133
-77.320213
-31.577831
-65.871658
-64.912323
-110.200607
-70.988464
-60.828789
-63.137104
-100.386688
-57.882454
-78.044037
-69.535202
-79.645607
-89.705711
-56.710911
-65.495430
-75.208237
-70.726624
-151.103897
-63.362385
-122.973068
-70.142448
-51.650787
-92.358566
-149.628067
-86.063232
-170.029510
-89.037735
-133.500595
-54.457760
-47.141907
-143.973526
-87.777328
-82.335289
-66.707069
-60.025093
-55.222248
-157.896408
-118.585190
-147.181549
-56.338108
-132.159515
-49.730881
-104.265114
-48.364597
-149.873489
-59.410950
-62.069832
-147.300339
-99.311317
-141.753906
-83.803169
-93.599319
-53.126347
-61.197590
-91.089050
-88.742752
-164.948746
-55.412643
-64.946037
-135.950775
-56.131695
-146.087433
-78.242958
-72.876076
-103.551521
-57.496330
-68.285156
-113.515663
-131.074188
-107.471298
-81.716316
-91.149597
-88.949730
-83.541382
-42.339092
-88.973785
-59.899616
-83.205795
-58.314411
-117.385971
-62.854008
-60.806767
-84.199966
-145.068115
-163.306732
-142.782898
-64.394104
-57.526302
-94.657112
-56.348248
-140.841354
-103.074425
-58.045006
-91.653419
-118.495140
-161.415604
-61.320370
-63.189369
-144.205429
-61.183453
-95.952324
-81.225380
-91.238312
-137.609192
-149.937500
-62.932922
-82.282707
-92.225830
-73.783302
-91.621422
-130.028244
-148.963150
-86.417755
-59.959053
-86.748177
-88.495224
-83.956749
174.095413
-147.024078
-41.068584
-110.755348
-69.503769
-112.123360
-69.257622
-63.228374
-80.720833
-71.832191
-59.958130
-67.770065
-76.868927
-153.317993
-71.036827
-65.089119
-153.394180
-152.354660
-63.333958
-71.500633
-97.157310
-88.082825
-102.621269
-91.568047
-107.339287
-92.021866
-129.653717
-69.792831
-152.284180
-97.442520
-60.950680
-97.626419
-56.976616
-158.831512
-73.313110
-102.151222
-131.523788
-100.735863
-56.336273
-100.338638
-59.730206
-80.149384
-102.980003
-126.626564
-142.651749
-88.953598
-67.921661
-50.968250
-63.809898
-63.829842
-149.597702
-82.054123
-62.856438
-78.091080
-96.887108
-61.667957
-57.304764
-158.933777
-65.314026
-58.980591
-112.916763
-154.395782
-87.506638
-104.509911
-60.978436
-93.419449
-106.261772
-81.425972
-72.195671
-83.873055
-154.592697
-78.357895
-88.082970
-52.959747
-146.405014
-99.239098
-107.169273
-79.172516
-66.658310
-137.268524
-131.854660
-55.900753
-62.668839
-82.378700
-91.312325
-81.095634
-58.722931
-51.963398
-68.739853
-149.572006
-144.816345
-78.098541
-98.778389
-114.287384
-100.569695
-121.876007
-96.954201
-131.798660
-118.249870
-166.257233
-63.698376
-57.757622
-93.376183
-108.114006
-142.708923
-60.745697
-69.931091
-59.299706
-74.049332
-106.913094
-46.751865
-55.784790
-55.382915
-95.059250
-110.329185
-109.331215
-85.424690
-63.444908
-65.336777
-84.352791
-83.585876
-150.204300
-94.672485
-51.584408
64.132111
68.950493
57.881802
46.744633
60.568214
62.708797
68.733612
71.142937
41.900928
40.635967
62.545555
70.323242
-63.624535
-85.085182
-75.128136
-94.994797
-157.824402
-85.716255
-135.871048
-105.275040
-85.652168
-59.881821
-95.196945
-82.080460
-154.513535
-103.013130
-60.936962
-86.653015
-61.748985
-83.617912
-92.999481
-74.608452
-76.973404
-49.972084
-116.908081
-149.061111
-76.070541
-113.047081
-88.788895
-39.951817
-150.717941
-57.464966
-75.378113
-75.384056
-114.829132
-62.430138
-82.910713
-54.076492
-64.362816
-46.612343
-55.489265
-162.832825
-136.556534
-65.056442
-135.016159
-127.242043
-75.785942
-43.904823
-51.445076
-142.568298
-116.831146
-77.934090
-80.533958
-66.161659
-99.224724
-107.492050
-66.128258
-102.497993
-71.509995
-65.228867
-63.021133
-75.989731
-105.795456
-63.235371
-70.929657
-143.777985
-54.288078
-63.901054
-53.069355
-89.028404
-114.013718
41.267262
69.758560
61.271751
-56.552654
-42.267406
-43.500229
-86.955177
-61.519833
-66.686165
-69.074738
-76.153137
-53.354824
-67.637886
-148.084305
-62.453732
-62.923279
-66.795906
-139.491547
-66.450897
-109.009354
-109.450562
-107.288490
-101.974579
-90.487946
-112.082886
-98.217979
-69.765968
-54.537037
-56.186226
-59.396259
-70.041824
-95.116127
-80.160805
-139.275299
-43.877907
-146.235321
-31.302834
-59.333065
-68.878014
-102.490356
-65.334099
-120.990837
-76.481079
-101.643707
-66.411484
-98.640831
-52.245228
-101.853020
-159.897125
-91.766891
-58.504318
-121.479706
-70.832069
-60.464718
-46.527454
-50.071095
-63.156658
-153.997009
-107.526901
-56.263054
-98.452446
-133.109741
-56.878723
-62.488331
-72.924622
-59.578892
-63.570656
-55.097183
-144.949799
-63.377007
-115.439018
-66.118835
-95.225822
-40.218323
-25.422930
-117.985596
-62.419510
-84.849342
-64.416481
-48.176708
-74.011513
-69.494102
-64.515022
-144.605820
-55.687119
-58.395382
-143.329269
-88.652031
-160.077911
-59.297020
-81.968422
-56.962711
-143.843033
-134.811295
-64.072800
-149.160858
-57.436729
-59.667656
-72.519585
-75.099442
-60.919846
-79.926163
-96.543732
-142.693069
-54.892601
-149.965393
-46.751385
-117.903320
-138.514862
-102.837234
-57.996410
-52.475803
-74.061760
-153.467834
-144.525558
-124.323685
-85.119965
-61.071407
-95.492775
-81.623268
-82.732803
-61.194729
-128.847961
-138.234558
-54.550934
-61.378738
-67.116623
-61.969524
-62.858425
-133.071976
-115.636177
-91.028770
-66.977882
-140.509308
-155.997604
-62.637810
-61.838001
-83.456963
-54.152588
-49.347897
-65.417160
-62.580677
-95.630402
-59.267010
-92.480141
-69.518768
-121.935905
-50.426296
-100.332817
-128.258560
-54.347755
-100.387878
-52.806824
-53.834057
-49.181347
-89.398087
-158.535095
-52.561192
-86.737068
-75.361351
-149.923340
-146.160034
-98.671799
-115.584961
-57.518776
-84.131989
-54.439068
-148.473160
-75.360283
-150.808228
-134.812912
-76.106201
-159.323120
-87.879784
-105.389236
-105.634636
-61.973282
-71.718773
-133.714279
-152.346146
-49.219028
-131.010132
-72.169960
-134.359253
-104.885338
-62.184593
-75.179672
-75.329773
-69.206749
-113.664391
-62.319988
-94.352570
-157.371750
-69.297585
-54.412052
-117.859673
-68.305962
-112.030327
-167.658401
-76.362122
-47.948044
-93.138832
-115.427010
-156.573959
-60.577648
-70.046982
-64.762955
-118.042740
-73.179443
-58.287300
-52.632961
-82.431976
-99.392952
-75.166069
-47.539085
-94.605927
-64.623459
-121.854362
-102.168762
-102.186310
-124.544952
-107.920082
-58.748474
-83.182419
-98.174774
-84.232613
-68.338112
-90.930252
-104.854858
-96.623169
-95.237526
-96.468163
-75.113144
-53.092030
-76.042290
-107.013130
-84.493874
-80.299301
-60.882881
-72.028435
-116.384682
-37.093781
-69.461746
-146.711197
-68.832993
-114.392410
-96.590912
-112.519249
-82.499023
-118.066071
-104.880379
-120.776360
-67.483215
-107.671356
-108.603806
-51.907406
-150.784134
-116.148537
-61.101379
-64.370926
-70.805855
-44.641052
-79.276451
-71.685181
-96.510780
-71.603760
-66.182587
-49.774734
-141.412338
-149.608154
-62.621990
-60.444595
-66.139343
-74.407005
-148.600357
-85.135475
-68.006256
-150.758255
-59.969105
-130.967987
-69.212288
-55.105022
-54.346260
-86.861504
-64.171631
-79.198334
-46.834892
-28.919218
-54.969242
-142.704681
-127.505363
-143.442673
-72.650818
-51.961792
-94.073753
-124.961121
-55.687405
-102.578316
-53.355389
-50.075706
-117.089684
-64.308281
-161.872162
-87.867996
-67.053001
-129.428528
-94.344276
-155.351730
-68.087105
-73.671700
-76.313957
-82.809151
-140.971771
-165.891785
-141.023148
-97.810066
-84.448280
-71.351082
-123.089180
-79.111786
-80.980156
-75.355247
-104.351303
-51.420132
-39.525837
-66.703354
-57.938858
-86.296333
-55.841885
-98.641388
-82.670341
-140.086716
-71.450623
-50.904697
-74.976295
-48.464146
-102.822289
-69.868408
-58.745361
-55.277756
-165.148544
-67.307365
-150.837555
-93.202194
-125.362640
-60.805878
-70.620880
-122.114105
-71.629433
-74.112633
-126.162231
-62.634865
-63.140472
-102.004654
-95.518211
-130.263565
-162.598206
-70.956223
-117.221245
-78.851105
-98.850426
-66.137375
-102.166336
-64.568817
-64.981422
-138.692368
-59.123562
-121.526176
-146.770157
-58.952118
-108.773361
-66.668007
-59.577156
-41.336636
-118.763237
-62.431042
-91.011543
-43.805836
175.509216
-104.255623
-78.706299
-103.834801
-93.346382
-62.250435
-95.675674
-96.480972
-163.739166
-92.396240
-53.111847
-62.160419
-79.488701
-63.520607
-57.455807
-148.447357
-36.476082
-59.335121
-119.012901
-140.928162
-114.459091
-155.032196
-77.376663
-70.862099
-93.834892
172.074463
-74.517624
-108.951958
-105.714912
-86.064056
-60.696159
-145.628128
-68.132828
-135.905014
-149.892593
-127.142807
-127.251366
-59.047310
-157.115921
-83.278076
-47.384209
-92.623741
-53.771534
-53.788651
-83.859268
-69.577156
-85.424339
-101.823784
-151.961884
-75.073219
-47.535042
-58.374481
-63.288052
-87.116714
-136.701660
-103.272484
42.318695
114.283142
-62.902687
-74.059395
-53.083050
-158.685318
-112.344818
-27.416130
-60.830711
-152.140259
-64.733841
-64.279015
-140.704300
-145.354370
-133.235809
-48.313263
-88.008415
-54.261398
-63.235992
-137.763489
-118.694969
-123.586777
-35.595589
-78.760559
-121.615143
-69.948196
-115.597733
-149.099777
-75.061668
-64.199516
-123.560928
-64.039627
-28.881275
-57.795166
-56.866280
-150.746323
-64.855347
-92.708870
-65.551178
-148.636078
-118.132927
-150.564728
-142.885712
-67.121094
-42.990612
-142.283966
-55.479919
-66.776047
-57.785393
-158.427826
-64.100281
-67.807625
-38.473972
-72.400948
-51.404099
-157.882904
-60.145618
-91.103912
-50.561722
-51.887886
-63.051960
-89.958351
-53.726742
-67.015205
-103.114594
-38.121868
-87.492630
-63.929379
-62.076336
-127.798294
-112.379745
-146.516068
-102.341270
-95.061363
-117.782875
-91.652046
-75.093727
-56.995220
-57.413971
-101.072945
-58.665051
-53.398178
-142.129364
-63.408005
-115.791771
-73.132133
-65.268623
-107.966003
-67.169479
-68.050034
-147.076065
-161.600876
-77.720230
-70.068695
-58.948448
-61.025265
-155.970612
-91.992073
-65.371162
-43.607937
-73.330429
-50.778797
73.213249
53.601898
47.219814
48.093231
53.755882
56.373955
45.987400
52.903194
68.262482
106.494286
70.997765
57.946442
49.134705
45.653149
61.265442
54.834831
33.961849
78.953979
-56.604469
-57.037903
-51.648582
-72.494789
-164.847153
-55.649746
-34.995892
-66.874695
-56.918411
-56.163960
-60.456570
-50.014549
-68.242325
-97.024940
-58.602482
69.260544
71.244057
-40.846607
-78.082146
-110.132736
-57.222057
-79.442642
-80.410507
-58.714870
-72.517586
-43.801323
-127.242699
-59.021191
-62.266731
-97.935654
-65.074287
-125.254433
-53.787693
-68.842697
-58.415218
-56.436783
-146.187653
-82.133629
-77.661255
-150.444061
-72.127914
-48.089989
-83.145554
-116.161209
-52.375580
-63.696339
-57.820404
-76.982185
-66.882278
-62.581692
-98.113937
-101.967209
-66.141602
-128.840225
-120.223099
-59.268929
-118.108444
-77.487022
-52.244217
-62.801365
-82.241173
-58.867832
-159.448547
-87.201027
-96.748734
-102.478973
-60.059792
-67.753212
-80.910248
-163.983078
-96.059006
-59.008842
-167.826981
-69.755226
-65.936592
-128.161789
-69.534523
-70.881531
53.394535
61.955544
64.382706
-0.720636
-87.562546
-73.605362
-67.734627
-149.444977
-80.041451
-134.454926
-86.387642
-56.558266
-60.860771
-61.338448
-112.820229
-111.147049
-137.253006
-122.461464
-94.330574
-129.598740
-153.336761
-63.523773
-141.579315
-79.416847
-66.190865
-56.148132
-97.587456
-55.393314
-64.013115
-61.660404
-91.649048
-51.342892
-115.184601
-60.362942
-91.318657
-113.782295
-69.010971
-73.155876
-64.329163
-90.300453
-52.106270
-49.330063
-136.330841
-113.162376
-72.847191
-60.823704
-66.326012
-134.573776
-64.644844
-63.838604
-154.073532
-56.862446
-117.647667
-102.908264
-92.027077
-106.094360
-118.006142
-100.651825
-141.677582
-121.888870
-73.229324
-36.887787
-89.247963
-36.652302
-62.171001
-120.243713
-161.282364
-59.139675
-83.044762
-59.633900
-52.329517
-62.476440
-57.195053
-67.218864
-58.137856
-81.082191
-64.723511
-52.975933
-57.807003
-82.089516
-96.793243
-95.912979
-53.654861
-66.068420
-93.065567
-86.107384
-78.305008
-61.096531
-63.163975
-62.705669
-108.472893
-65.786629
-138.868835
-126.229240
-152.695770
-172.295975
-172.362762
-47.035339
-74.213104
-68.455681
-175.119568
-92.814865
-105.640213
-121.883842
-61.280113
-128.889511
-130.912064
-67.028770
-141.302719
-104.025536
-60.772057
-42.100449
-72.488434
-66.059525
-55.696312
-63.114334
-68.540588
-102.660812
-131.084320
-60.800133
-170.835358
-56.126221
-35.558014
-84.017563
-144.711624
-115.845314
-54.855541
-61.558662
-93.942253
-58.605042
-27.421967
-148.410553
-140.442398
-71.089645
-56.120350
-62.421246
-63.164181
-57.365616
-45.993233
-64.014771
-78.213387
-96.110764
-150.219025
-80.057487
-45.248875
-160.586487
-72.798103
-42.955559
-112.066360
-67.081009
-125.117310
-91.272804
-72.907684
-53.246998
-65.712746
-77.777145
-69.298019
-112.276749
-75.523651
-87.088364
-54.697010
-80.241554
-78.135689
-62.884266
-90.066010
-52.634090
-126.155296
-68.074097
-55.051563
-59.404091
-82.911995
-48.514729
-98.281517
-66.312103
-143.794464
-137.846405
-60.195984
-62.243450
-120.139992
-61.060589
-133.043060
-53.504421
-117.384239
-78.652954
-53.788223
-76.538849
-58.289345
-55.699512
-100.556320
-108.263351
-59.857834
-75.910484
-76.421524
-64.085434
-75.150406
-147.062439
-59.761284
-153.305832
-112.365562
-118.975479
-68.344620
-169.278793
-74.412750
-161.589752
-108.303406
-103.887001
-98.026260
-52.833996
-152.983139
-123.000252
-70.190262
-90.501991
-73.280220
-54.325951
-63.044991
-76.101921
-49.758614
-119.986526
-72.188087
-59.157078
-69.491280
-138.948410
-129.085815
-95.179634
-61.526424
-135.236359
-136.633850
-54.470490
-88.350288
-67.232132
-106.219261
-82.515991
-62.977402
-133.945801
-51.795059
-91.517387
-152.333481
-125.927849
-65.105408
-74.786354
-52.023876
-69.651421
-94.152550
-70.892097
-160.016724
-84.484077
-48.713928
-64.703430
-18.893444
-56.865704
-112.457718
-89.001343
-98.168732
-149.217392
-61.421101
-58.443775
-111.990433
-75.773193
-77.449341
-85.522621
-115.636284
-79.385345
-113.418877
-143.313599
-73.425377
-51.961220
-65.902374
-113.819000
-143.713287
121.008133
64.203148
79.605934
51.323689
49.732494
-53.274864
-177.650803
-67.471504
-48.450745
-127.569801
69.923836
-138.342773
-68.839432
-61.351517
-47.819485
-111.687141
-58.369564
-57.188137
-37.407372
-121.152687
-159.768005
-107.108559
-73.430939
-96.033958
-100.512733
-62.058495
-115.196259
-58.221676
-120.044052
-60.297379
-54.703770
-165.028946
-62.225834
-29.723988
-72.492348
-157.248474
-87.723183
-83.156548
-101.924431
-106.013313
-58.781334
-93.216148
-67.457497
-61.288826
-88.173820
-74.023758
-91.857628
-100.325165
-112.798462
-78.100670
-78.323601
-106.710419
-92.712692
-139.968948
-77.675133
-158.095169
-66.182915
-153.081085
-66.235565
-106.269928
-73.860260
-69.397438
-54.626244
-35.263916
-79.032730
-117.466095
-64.197388
-77.075783
-90.334740
-149.534302
-77.764595
-73.552773
-137.955063
-65.262115
-71.441231
-74.312637
-141.638474
-102.432526
-74.280083
-62.709358
-56.255066
-72.953461
-154.111557
-58.075401
-61.731255
-104.890549
-94.658684
-118.911934
-141.739960
-120.855789
-64.907730
-58.887825
-73.300766
-79.855858
-78.767403
-132.153381
-62.438847
-46.653397
-119.111549
-145.334702
-69.428505
-121.630402
-63.992123
-66.284286
-47.937672
-80.286415
-78.743988
-65.532448
-147.159027
-60.988014
-57.704700
-82.276375
-51.390285
-67.673203
-80.148369
-59.828785
-68.282562
-51.020916
-56.528484
-93.764671
-101.970482
-112.190208
-91.274231
-103.412018
-81.440933
-93.519478
-100.280457
-61.867043
-79.558212
-81.358315
-59.553913
-54.607445
-57.797394
-104.389099
-86.744965
-68.659172
-64.136490
-71.041275
-115.669601
-85.332817
-59.411686
-67.813728
-77.971565
-67.494316
-77.784988
-78.603081
-69.111717
-29.837349
-56.328415
-61.605461
-65.674858
-60.924492
-61.566154
-69.459763
-135.876297
-94.212143
-55.763428
-66.023727
-73.582344
-145.374863
-156.915909
-67.431114
-61.850090
-154.751419
-111.992325
-130.277298
-63.133476
-162.029694
-106.468216
-63.121819
-99.127403
-64.386055
-52.965370
-53.555305
-64.427795
-111.134903
-60.670872
-130.648209
-61.528027
-63.601959
-91.502518
-64.245056
-144.720551
-59.066856
-70.797318
-77.051468
-110.246925
-64.466431
53.479076
56.873291
61.562820
88.027328
-46.756218
-116.249390
-119.539612
-59.775211
-80.028168
-65.761986
-58.830696
-142.829056
-156.827850
-129.930878
-144.496857
-95.065834
-36.305828
-86.373413
-61.667576
-80.530411
-142.412338
-64.806351
-143.117752
-102.094536
-53.733490
-154.384155
-66.742920
-57.165245
-107.745819
-103.529984
-98.646278
-92.377747
-103.403236
-65.426079
-79.936638
-79.098480
-150.692413
-65.510406
-149.028549
-61.232002
-79.939957
-93.635963
-54.543343
-104.242714
-61.526859
-49.589893
-67.648491
-73.667755
-57.408783
-76.380867
-110.112045
-94.109833
-113.243607
-60.640507
-62.987972
-46.732876
-149.908844
-104.495926
-54.241512
-103.148811
-155.901215
-56.283100
-46.213917
-97.527962
-72.403603
-122.595581
-53.468048
-52.177540
-62.561203
-140.397766
-145.474579
-61.013531
-62.141548
-73.407867
-43.867630
-136.405701
-58.862602
-74.111061
-136.770584
-67.818787
-124.594826
-118.478241
-62.727783
-54.588211
-50.219650
-57.382992
-62.699486
-149.225204
-68.171089
-134.628754
-65.973938
-80.965889
-69.441902
-79.595016
-47.242683
-75.034126
88.349426
36.596806
-53.652348
-75.417343
-65.125816
-141.855026
-70.834671
-74.996765
-77.509575
-66.540726
-62.197727
-72.901375
-61.909405
-71.124802
-60.524235
-58.966084
-70.388046
-69.000000
-128.608902
-81.053581
-86.100746
-85.679192
-67.402832
-132.777008
-35.784317
-68.545341
-56.335701
-50.642212
-79.497429
-58.933258
-82.196594
-77.836861
-56.193466
-76.450890
-62.728413
-71.810921
-65.695366
-47.215420
-60.085472
-69.029388
-76.392883
-159.598572
-138.683350
-62.764652
-63.422089
-79.449921
-57.092827
-61.608944
-156.345490
-87.052200
-60.134682
-69.866684
-80.602081
-62.602264
-69.247467
-90.108124
-59.018520
-55.147575
-94.984703
-124.101334
-45.049866
-54.364704
-71.281738
-62.622826
-134.749268
-90.682747
-50.543098
-66.529625
-62.294655
-83.244766
-56.498211
-67.122269
-138.882523
-70.996819
-50.796017
-96.803558
-63.714542
-59.268322
-42.243530
-71.260429
-112.851898
-30.758566
-69.684067
-67.641289
-132.363663
-139.475952
-61.879982
-156.968002
-60.751633
-134.749283
-66.470627
-117.600594
-112.090385
-70.973534
-67.305458
-59.900272
-129.332062
-25.871885
-156.211746
-138.201279
-46.908066
-49.521622
-56.115654
-59.258324
-96.731972
-106.579124
-161.608917
-59.082336
-91.494064
-147.619385
-79.240273
-56.750732
-66.233200
-66.672745
-119.099777
-119.409119
-72.418129
-121.545151
-146.271393
-133.455612
-153.173019
-147.933136
-63.516273
-81.676086
-64.096947
-63.718449
-70.792610
-126.375175
-64.396027
-93.981400
-73.016815
-58.652363
-65.359932
-52.842838
-99.658684
-97.741760
-121.798836
-105.097168
-73.154831
-56.780056
-63.239094
-77.380066
-66.735970
-122.753929
-66.897270
-100.567322
-93.619789
-117.919983
-98.505669
-61.282768
-99.130829
-47.084419
-148.419266
-122.071632
-70.997314
-66.273849
-73.874611
-131.441696
-60.069653
-71.779984
-73.202782
-110.523666
-67.153389
-96.929550
-80.417305
-78.946098
-51.329491
-67.531265
-102.233528
-146.700714
-125.618401
-155.356735
-67.642876
-56.752872
-62.321827
-69.137901
-106.281349
-64.278687
-74.306267
-61.519264
-34.605476
-70.228333
-58.858707
-94.816063
-144.366196
-74.671112
-55.814171
-62.122341
-83.896782
-55.701180
-151.691071
-38.338791
-104.627892
-68.228928
157.143158
-77.121513
-62.792301
-63.678696
-135.369995
-150.490860
-89.400772
-87.992088
-62.556435
-76.131767
-66.515656
-69.296730
-140.602646
-89.738342
-161.302277
-54.193436
162.017838
-56.258114
-59.840137
-71.603371
-60.853012
-55.901093
-139.048691
-75.013382
-60.173145
-119.828957
-28.701965
-59.099194
-52.979473
-90.939110
-72.251724
-61.561180
-66.780052
-63.527893
-34.840763
-173.349747
-66.321487
-56.833858
-114.574135
-88.778801
-101.014473
-84.674194
-61.937096
-149.817505
-81.177734
-35.943718
-63.830410
-90.217331
-141.756851
-53.019943
-62.825195
-53.760990
-51.929939
-157.137466
-144.546738
-66.241737
-62.400249
-75.511810
-148.746429
-58.200508
-70.451813
-106.664017
-66.996109
-50.629616
-131.728165
-147.847260
-24.090204
-66.299873
-90.458191
-63.713837
-145.203979
-66.969360
-96.123871
-82.938843
-70.497116
-58.095482
-55.021954
-59.729824
-56.474380
-60.767937
-57.920746
-146.832748
-75.266136
-66.251945
-52.127708
-57.818485
-124.374146
-34.781982
-88.226486
-67.687141
-62.754101
-44.028542
-62.892159
-57.194622
-75.911575
-76.622437
-54.080971
-61.538116
-88.969337
-136.202164
-66.879860
-68.228622
-160.841171
-56.631485
-56.311493
-39.521454
-122.870560
-134.400818
-93.337738
-123.519295
-165.838303
-50.617455
-83.924751
-112.357536
-91.186897
-155.017151
-101.577744
-54.207619
-61.765739
-117.113548
-54.523079
-111.851654
-144.404083
-73.699432
-61.381786
-57.491959
-57.115601
-92.602989
-61.624123
-106.948875
-59.049789
-103.704315
-68.028008
-51.474747
-97.818848
-57.113541
-154.855988
-119.581528
-57.671921
-55.483875
-90.429550
-126.475784
-63.796913
-67.405045
-161.267532
-64.178947
-146.369354
-147.368362
-84.500191
-61.536743
-146.583252
-69.142189
-66.480942
-100.638504
-114.411385
-69.330116
-148.572510
-122.744446
-70.517769
-58.243355
-73.460724
-141.802185
-115.040199
58.253746
67.677673
-59.672470
-102.273720
-54.212517
-90.261559
-60.628834
-99.574112
-123.004814
-69.893578
-158.216141
-116.539970
-98.859550
163.353302
-91.090805
-118.512749
-139.601669
-94.845871
-114.745712
-59.943069
-84.508141
-161.683502
-57.409691
-36.182121
-58.692856
-87.811180
-82.429512
-82.186035
-111.114555
-36.014652
-65.107193
-83.106010
-63.742443
-34.415096
-62.142887
-167.001846
-62.920704
-85.737885
-60.304981
-82.260460
-60.082424
-62.582676
-63.149609
-74.657326
-60.788593
-59.043465
-71.005974
-99.677887
-111.422920
-51.741585
-54.090549
-124.558754
-165.807953
-78.161148
-92.990959
-102.681450
-106.793556
-114.647507
-84.759651
-69.865273
-81.066658
-132.877045
-147.692154
-76.830772
-89.244003
-107.418503
-35.358543
174.275787
89.323822
73.846191
79.541527
74.905846
-117.400711
-75.472244
-65.521576
-75.173172
-39.732494
-93.680496
-65.601273
-113.439789
-157.181396
-55.853603
-116.344421
-75.342232
-100.782234
-131.701141
-65.196312
-46.627956
-120.722900
-107.565582
-57.386326
-67.866310
-52.653999
-61.242287
-55.424316
-134.533386
-69.806152
-145.826523
-104.715759
-63.170818
-131.822617
-126.949089
-111.296295
-87.825638
-58.091404
-112.475632
-147.447144
-87.604507
-114.144882
-56.907791
-74.706535
-54.416878
-65.139633
-106.688133
-110.415207
-82.097450
-59.704922
-64.230484
-76.319984
-132.529175
-138.817184
-69.241547
-112.609772
-151.980057
-32.423977
-63.472691
-94.258408
-61.214378
-66.623337
-62.341900
-71.614655
-75.742493
-51.270519
-166.893799
-55.944744
-67.705963
-115.141876
-90.110481
-166.721436
-65.992836
-62.180897
-118.280373
-53.941391
-70.518204
-74.036354
-82.882912
-60.751530
-117.821083
-47.878654
-60.498260
-106.813652
-122.015091
-125.497482
-68.207710
-70.653694
-121.870659
-57.814713
-62.944588
-87.991158
-62.528275
-97.952759
-153.959564
-60.334145
-51.801491
-82.388565
-83.932228
-68.805801
-43.746872
-83.067451
-44.618061
-60.175678
-62.360348
-72.276421
-74.497299
-66.652061
-159.484299
-73.706123
-62.979961
-63.789825
-68.943199
-64.643585
-140.417404
-88.134659
-70.152206
-58.169064
-109.804878
-120.182281
-80.984093
-78.132050
-136.564377
-63.129189
-35.437927
-78.944168
-62.992947
-106.269981
-50.559620
-51.951206
-122.710037
-70.238205
-84.032509
-51.529629
-77.574272
-75.583153
-66.545509
-157.217041
87.731140
46.669350
48.960495
43.046055
85.068314
81.387825
59.623913
61.928528
60.063507
53.849987
84.069427
82.308006
50.919785
55.025402
54.939693
75.214195
52.914009
59.164394
-81.841545
-98.723671
-83.071167
-64.950600
-51.396088
-57.868134
-60.745499
-91.672646
-93.947304
-59.804459
-58.812401
-77.035408
-90.918709
-146.161545
-88.858521
-79.399139
-159.854019
-81.513626
-59.136391
-61.506062
-84.256416
-57.390762
-154.909790
-50.941074
-60.347900
-54.341606
-119.757973
-52.824665
-145.407242
-70.941383
-131.642380
-101.322678
-95.974228
-155.072845
-62.063869
-100.718285
-69.546387
-78.410728
-49.688271
-58.048573
-29.188147
-96.053680
-82.426323
-80.425430
-129.602921
-61.224728
-59.901909
-158.897232
-58.919464
-153.244568
-67.843033
-117.550735
-143.600784
-60.594654
-99.838280
-55.165745
-64.086983
-126.971176
-85.825981
-56.807915
-133.023621
-144.813492
-57.416439
-61.644897
-65.161980
-129.265228
-102.884880
-62.827026
-155.394409
-69.198616
-52.385048
-120.031784
-93.914658
-67.376633
-52.819080
-67.268417
-53.053215
-148.979843
-44.671909
-29.925837
-100.213287
-94.520157
-67.384789
-156.853165
-55.013573
-71.396759
-54.028290
-163.568283
-75.372597
-95.280586
-135.569611
-71.481781
-69.689827
-64.811165
-66.473137
-82.377182
-57.625164
-63.137615
-69.589279
-61.515236
-118.534897
-64.846817
-63.739799
-59.426010
-131.852264
-74.170525
-53.031155
-88.839592
-105.178886
-82.777763
-134.488495
-65.180107
-39.779778
-69.077133
-45.236958
-54.191582
-161.099258
-102.293556
-59.298763
-78.057755
-161.481796
-55.211903
-161.894836
-35.712883
-86.208580
-104.017975
-63.987789
-176.126404
-81.153091
-112.701569
-71.688362
-61.938110
-67.483994
-61.731152
-47.976856
-89.119713
-65.484001
-79.044693
-59.530872
-50.815372
-76.911751
-72.645844
-54.981270
-77.999901
-105.783653
-147.565720
-57.379742
-57.667446
-61.068279
-56.545448
-158.394287
-122.270966
-83.661903
-78.311356
-57.400837
-140.296692
-87.162453
-93.260216
-83.526497
-97.963707
-98.299049
-87.856674
-95.570351
-51.662151
-146.089340
-84.115601
-47.842323
-146.603561
-58.890106
-124.464348
-62.186840
-78.946594
-59.710331
-86.534523
-66.286743
-71.225021
-56.336594
-117.405670
-35.654987
-77.449463
-76.212822
-112.689163
-62.257572
-84.919022
-122.980690
-61.648048
-67.489342
-69.034920
-83.117500
-51.734749
-112.772606
-154.742798
-54.007320
-95.068367
-57.075451
-61.155605
-145.555969
-61.002491
-77.078011
-90.504158
-38.051743
-128.608780
-51.766476
-29.955149
-111.724091
-145.674835
-61.461250
-86.538399
-75.317474
-73.061012
-133.959579
-103.866623
-110.190727
-92.200912
-73.167580
-137.365204
-112.002274
-43.971981
-42.164333
-98.253532
-53.084755
-53.733650
-110.491982
-103.195503
-117.517281
-119.530479
-94.719986
-110.424835
-142.429214
-79.082253
-124.683784
-140.168091
-98.061890
-153.520950
-63.624508
-70.023720
-51.137711
-63.728661
-63.834919
-62.171467
-159.168015
-155.444626
-57.697842
-52.465168
-67.450249
-58.419617
-68.354515
-74.230789
-103.546051
-61.846260
-115.216812
-58.447365
-82.944870
-126.738235
-60.704807
-94.480110
73.482597
61.846668
79.762604
48.231651
-54.886265
-51.702953
-63.171215
-149.488937
-78.082458
-59.223209
-71.578613
-58.381996
-55.442360
-112.023636
-154.680328
-58.953899
-74.930206
-70.578804
-118.170616
-55.030117
-51.045872
-132.058929
-109.581131
-137.472931
-86.149170
-52.637177
-70.553047
-122.718292
-72.487167
-48.336342
-113.479553
-58.443707
-152.156570
-70.047653
-60.531059
-150.919540
-63.163681
-52.465736
-50.213196
-99.226128
-57.305775
-74.871239
-29.796354
-65.126236
-88.353683
-74.198853
-86.508118
-78.085251
-159.116547
-141.745483
-119.885880
-67.172920
-101.857407
-104.500702
-161.807663
-105.717377
-43.810089
-80.796150
-91.129036
-164.400650
-119.052948
-62.429695
-102.924484
-165.824188
-65.178284
-109.751839
-64.213760
-49.022488
-132.197708
-63.152950
-65.879906
-58.522804
-65.380791
-138.597122
-152.894836
-62.891819
-56.520176
-74.757149
-64.875008
-73.310226
-64.057396
-102.800880
-78.451080
-63.286072
-89.620316
-69.111984
52.099277
62.643112
44.299015
76.762184
69.557594
71.790123
36.628036
67.088959
78.817932
78.629005
65.321411
59.955505
70.811913
55.907497
32.666393
47.269745
91.144218
46.749542
66.692314
65.467194
48.692196
51.870586
75.394508
103.398773
48.122189
52.151184
34.837994
67.252487
46.181896
52.824696
81.190018
36.320827
-77.482986
-89.838799
-83.552101
-60.877331
-49.213272
-50.650040
-67.575111
-60.561657
-83.336205
-76.516159
-55.446007
-56.751408
-152.878479
-95.919342
-84.169731
-57.556561
-131.395813
-55.587055
-67.766869
-150.496902
-93.052002
-97.817719
-96.909851
-102.378288
-124.845139
-91.425529
-148.013931
-77.599030
-59.784180
-102.699715
-68.841095
-94.425629
-94.415276
-113.899940
-60.945911
-121.808907
-100.566330
-136.545395
-52.594524
-47.689407
-96.908211
-116.279045
-44.923309
-38.950912
-167.949051
-84.025337
-57.988167
-55.644119
-144.546982
-63.610359
-67.468658
-138.016800
-37.230007
-70.080696
-61.978043
-74.160530
-56.908508
-55.474663
-39.312263
-54.892845
-96.860909
-80.692024
-53.513920
-67.467300
-157.545914
-49.188778
-60.118637
-41.894028
-48.974056
-92.935669
-45.957973
-78.668076
-60.361111
-52.974365
-124.133957
-101.305984
-58.245956
-61.614204
-80.567688
-45.601269
-74.069443
-74.533997
-72.619049
-72.837654
-52.006119
-118.844742
-65.940926
-61.123100
-130.654938
178.965988
-70.219353
-98.104546
-76.550499
-117.316376
-96.482765
-102.707283
-67.008102
-85.730484
-104.683754
-75.321037
-84.002678
-66.940384
-39.580601
-88.654724
-60.034977
-64.172333
-69.846756
-61.978962
-179.646103
-86.633881
-72.584290
-63.881485
-83.041878
-60.086468
-92.923500
-101.512093
-142.321976
-134.206055
-160.800385
-56.171406
-147.183350
-26.608530
-84.457359
-114.719643
-53.724220
-65.825027
-51.248974
-153.914856
-52.688862
-58.503994
-80.889351
-161.911072
172.607620
-112.708679
-69.093864
-65.296112
-122.251038
-64.971619
-64.779228
-147.661987
-93.380348
-95.416733
-36.897758
-131.230377
-41.042473
-124.807327
-82.821182
-74.737312
-52.860245
-127.168770
-63.055321
-133.093216
-80.104980
-63.193569
-59.537552
-105.022415
-114.572533
-58.106464
-71.350143
-63.626221
-144.404266
-58.544437
-49.819756
-60.877522
-49.396164
-98.907562
-74.042465
-110.669136
-53.676044
-91.488998
-135.611374
-60.886379
-71.898193
-76.762253
-142.872147
-104.258820
-85.315033
-21.179958
-80.203674
-76.799706
-60.323284
-77.926422
-63.697124
-76.710464
-67.765427
-72.665077
-150.934708
-58.638298
-68.836693
-135.384796
-49.336422
-137.310837
-155.951706
-75.247139
-60.242271
-60.794720
-59.853359
-120.141815
-123.031067
-51.836857
-60.582615
-49.696411
-140.507507
-149.570541
-71.386337
-129.718338
-116.656349
-27.659964
-67.011269
-64.105438
-59.028225
-69.347855
-114.786980
-107.015877
-82.941956
-72.946518
-63.607246
-51.712269
-80.514374
-144.938354
-62.660576
-82.796043
-147.876846
-106.832275
-66.451691
-92.580208
-57.481148
-139.798355
-79.367058
-58.252010
-98.744858
-65.232048
-74.308990
-73.541367
-66.307648
-93.974365
-68.768364
-124.302254
-51.744766
-60.177418
-63.286659
-98.294823
-114.037766
-73.992554
-85.754204
-68.113304
-58.972336
-152.582382
-113.288902
-77.884308
-60.380260
-56.214226
-65.427483
-140.196640
-54.292007
-64.134224
-96.365128
-94.329659
-149.213257
-135.662552
-51.011497
-65.004097
-64.614922
-39.985104
-76.932693
-74.164452
-171.982208
-101.748947
-81.305542
-93.390640
-105.717438
-60.314896
-72.302231
-65.192184
-90.921631
-71.358177
-62.612110
-117.653801
-141.583389
-65.283890
-111.868469
-136.905563
-71.212502
-60.305569
-77.975815
-70.055840
-158.939240
-57.536491
-128.017487
-167.638931
-68.137650
-77.075027
-64.995583
-138.692413
-50.243134
-60.238571
-67.603073
-85.649048
-86.879387
-57.413944
-72.182335
-62.733673
-176.822937
-59.819294
-65.103004
-71.146828
-76.552704
-125.871979
-86.518585
-67.263496
-171.718918
-151.204147
-74.779137
-56.569672
-136.677628
-59.647152
-165.055954
-66.116447
-126.048576
-112.757607
-55.047325
-55.847755
-66.160980
-38.743595
-153.959991
-57.075687
-154.549591
-80.663437
-81.718185
-114.565468
-124.691971
-87.915421
-82.533516
-68.110031
-72.068451
-117.968468
-68.993584
-63.375210
-123.311958
-104.218567
-69.842407
-86.996941
-67.417267
-49.454376
-139.281006
-56.298492
-86.442062
-100.134651
-42.624657
-160.276138
-59.068184
-73.849457
-146.951370
-63.912140
-74.096222
-64.979530
-47.575363
-97.304787
-92.176071
-113.921921
-117.348541
-64.714783
-47.301422
-141.605774
-79.608406
-68.123360
-73.110680
-135.197556
-76.710274
-107.780830
64.255470
50.187634
46.052994
51.377609
55.129421
84.778961
65.081345
-101.799080
-133.919510
-112.478020
-100.953453
-95.441612
-86.729988
-77.396812
-156.404877
-77.347641
-92.868301
-82.050438
-103.217743
-67.032349
-89.769516
-38.619461
-144.826004
-57.712048
-80.348595
-52.144405
-134.606735
-104.659920
-138.427139
-68.795380
-66.469131
-72.701202
-43.900433
-62.963051
-62.299919
-89.303391
-158.257889
-47.527504
-62.677822
-143.664764
-80.026779
-136.269394
-53.200512
-84.684036
-70.805962
-79.539787
-93.433701
-79.020775
-148.475677
-138.024094
-61.717216
-114.026382
-84.887169
-85.161499
-122.258682
-62.375721
-73.568558
-139.045242
-142.147324
-66.924675
-105.461182
-59.928001
-126.735451
-40.098408
-92.893089
-79.935547
-39.731682
-79.906120
-141.013184
-86.328484
-142.659134
-122.208237
-67.213661
-31.213932
-74.917229
-102.646111
-89.060539
-98.270294
-74.279167
-153.276428
-95.660278
-66.535522
-137.031296
-55.405457
-66.019119
-68.929787
-162.254242
-95.461357
-55.322990
-61.782478
-58.765293
-82.156212
-93.304451
-67.995682
-84.269539
-69.493263
-67.489090
-71.450661
-42.899834
-158.397034
-165.601944
-62.377014
-131.021851
-156.624512
-73.799339
-132.070358
-178.628265
-77.528015
-57.065166
-87.599144
-69.853035
-75.316376
-57.329926
-91.494255
-122.110474
-56.857357
-123.288948
-91.723686
-156.518631
-45.802383
-65.733597
-67.014862
-76.777763
-152.742035
-78.596962
-67.356720
-103.472115
-143.519272
-62.700523
-19.394510
-73.733177
-138.362732
-66.676949
-50.133423
-78.232506
-84.900932
-97.816818
-54.258286
-30.723104
-95.406311
-42.281929
-110.589661
-90.205345
-45.187984
-83.625610
-48.505558
-59.127796
-119.349800
-148.456589
-117.310295
-114.957649
-62.821842
-107.728828
-115.572914
-73.163620
-156.649292
-139.938065
-96.751701
-99.636780
-90.520432
-47.744247
-74.595451
-134.072052
-56.922085
-102.107666
-115.214462
-58.066154
-169.920593
-25.643759
-152.474503
-57.807152
-80.854805
-58.754581
-76.785652
-86.725365
-61.122494
-70.676193
-36.889572
-144.526337
-89.568832
-86.502708
-52.629986
-49.161240
-66.874313
-23.249683
-60.110359
-80.181145
-65.532356
-59.340538
-58.473515
-67.628487
-62.836864
-49.732418
-53.634106
-126.879311
-105.988029
-115.940842
-67.107880
-106.013710
-65.616173
-107.372658
-67.446136
-65.881866
-60.548012
-137.207016
-53.279133
-92.898590
-106.556725
-70.006523
-71.532852
-154.267380
-74.121704
-54.798393
-144.067490
-83.620743
-71.487358
-138.517654
-73.391701
-37.531574
-53.634888
-156.001633
-79.068222
-62.746437
-47.598389
-88.394897
-111.870384
-116.633713
-84.217125
-80.347099
-96.958382
-84.466141
-68.170044
-79.443130
-61.510876
-111.562515
-77.712967
-56.249241
-130.778366
-47.018085
-72.797630
90.405029
55.583961
64.911606
64.644638
40.786160
74.550606
73.746269
38.851681
-78.524689
-57.878117
-56.542759
-55.619396
-46.821564
-102.132820
-129.899857
-62.445610
56.704704
-40.245117
-72.438133
-64.145477
-73.718636
-164.997009
-55.216282
-80.253349
-72.037514
-88.648842
-77.125069
-49.126965
-118.168274
-130.983521
-64.705490
-103.226395
-69.035439
-97.733093
-87.321869
-101.285568
-51.021324
-115.124184
-55.200878
-115.944191
-75.021049
-59.365192
-49.651722
-83.890442
-68.975098
-61.164845
-62.838017
-73.967178
-112.167587
-71.219788
-67.948334
-63.259686
-102.205238
-81.931473
-90.911369
-62.340084
-56.992432
-71.368988
-95.768784
-58.939156
-85.798607
-87.286064
-65.361778
-53.135963
-53.523476
-47.823879
-144.806290
-128.353653
-95.819000
-52.453335
-65.613243
-60.298199
-133.153870
-83.552780
-115.070976
-57.457794
-94.091919
-153.904190
176.035858
-53.839504
-59.177460
-71.987488
-38.800961
-63.041965
-63.098698
-156.237808
-82.834290
-117.886818
-79.061600
-70.802208
-71.379150
-85.384895
-96.652557
-149.493958
-58.771023
-65.769852
-116.816147
-84.354752
-109.512611
-87.939423
-152.593323
-74.623451
-78.868378
-90.311676
-60.955986
-64.723022
-99.191727
-45.099068
-107.858902
-56.759506
-134.631439
-57.341858
-100.120461
-67.569298
-75.064148
-130.824570
-95.865227
-143.984772
-58.957897
-61.540829
-72.495682
-66.630829
-94.776703
-54.948387
-57.642052
-132.014343
-63.148872
-75.638092
-92.826378
-52.909588
-63.003826
-56.761822
-65.833138
-58.999226
-92.172211
-84.676781
-70.433434
-70.858749
-63.462208
-73.661728
-112.736778
-69.929901
-60.001789
-100.053345
-25.577250
-51.344826
-77.714783
-58.644440
-101.381821
-56.419254
-113.095055
-64.437965
-133.750259
-79.709755
-103.614639
-94.298615
-125.395752
-148.021851
-58.424709
-110.246513
-110.693039
-59.175705
-87.591919
-108.094505
-95.678383
-76.266052
-60.247967
-101.331154
-50.985756
-73.952896
-54.968143
-129.730850
-48.229851
-60.319199
-100.447639
-150.033478
-63.360863
-87.027939
-110.241638
-67.840286
-109.601105
-69.827560
-57.643482
-87.638908
-45.945343
-67.930573
-72.815430
-151.751923
-144.612335
-144.572342
-45.259315
-70.917343
-154.541519
-49.712437
-56.122826
-96.495285
-68.453987
-46.520657
-58.838177
-68.104317
-162.922409
-66.394547
-121.412193
-140.249268
-69.351616
-154.977203
-125.082474
-62.064819
-63.775467
-59.985035
-119.017380
-118.453056
-144.150192
-115.975746
-34.960049
-66.216202
-90.351776
-67.802338
-91.174278
-158.369064
-96.173904
-150.107117
-127.784401
-63.179684
-68.112045
-60.147079
-42.796715
-89.849770
-108.428909
-58.879002
-84.569733
-66.887268
-58.577477
-80.548058
-142.792038
-67.748642
-113.700142
-119.002678
-32.382938
-125.528625
-48.764328
-106.788597
-91.234360
-82.882439
-72.934135
-117.587494
-117.293045
-109.826004
-65.101295
-80.220062
-92.853691
-65.080338
-67.130539
-131.822342
-152.558151
-162.733887
-54.919537
-63.161823
-35.120728
-117.670685
-24.713799
-66.551758
-81.260162
-69.060951
-73.918922
-62.598221
-146.862915
-122.735748
-63.061596
-47.418152
-92.705460
-147.284729
-82.238380
-176.575241
-101.459076
-103.653145
-43.015083
-59.691505
-57.271164
-57.374550
-62.031322
-61.747761
-68.499512
-71.856972
-64.627388
-128.828430
-68.191124
-79.909859
-98.282288
-114.145401
-29.191465
-87.708214
-150.921127
-87.941986
-117.140099
-49.429615
-37.386250
-156.527130
-57.124725
-46.051403
-147.993500
-58.036251
-59.120064
-75.719749
-129.739517
-102.356621
-171.545197
-66.431267
-123.074768
-61.307140
-32.701004
-105.407600
-64.781387
-65.251297
-78.722488
-89.928894
-70.878113
-75.700203
-65.689178
-70.552086
-62.745441
-143.026154
-60.952442
-59.151203
-69.774567
-67.901512
-66.877159
-56.719704
-109.990944
-53.443985
-73.117760
-159.071396
-65.508636
-90.079086
-47.902390
-58.548256
-155.862244
82.057785
-112.153107
-157.184036
-148.440002
-78.734749
-64.115601
-52.214462
-84.306282
-164.236084
-65.145264
-54.262196
-76.217758
-56.585224
-126.991379
-83.640915
-137.918747
-59.210484
-58.337395
-82.477165
-68.223038
-152.063995
-61.348053
-61.979168
-56.326389
-144.631668
-60.655903
-114.160126
-55.253754
-59.630337
-99.909111
-119.913086
-60.076031
-60.217678
-51.531898
-120.808884
-68.388069
-125.003326
-108.241814
-102.488632
-107.511505
-117.126671
-60.908436
-113.332924
-91.409462
-64.830627
-145.149261
-85.312065
-57.848850
-70.811638
-59.413300
-100.585823
-57.898159
-149.148865
-65.794624
-50.954491
-39.827877
-118.965553
-134.399872
-55.163342
-137.810196
-62.940674
-88.416466
-53.654915
-64.718849
-63.607361
-156.369873
-68.159775
-27.623354
-50.759384
-89.045967
-103.126938
-95.404587
-69.408600
-66.315697
-69.018318
-59.679123
-65.414032
-62.763836
-126.556442
-118.477005
-146.718582
-93.046700
-146.283951
-69.835854
-73.469612
56.626297
55.225517
67.203743
-65.746666
-60.183922
-52.204933
-54.437527
-154.514313
-61.630154
-142.571777
-49.651131
-55.289593
-105.756798
-81.707062
-74.808342
-122.460243
-126.216629
-72.251060
-105.219635
-104.762665
-101.880676
-95.387062
-113.478546
-93.560371
-56.616962
-89.261299
-122.391548
-53.644295
-98.129158
-61.979156
-136.604874
-131.347198
-138.073959
-100.165207
-58.684196
-123.469559
-60.469490
-55.929085
-55.969116
-64.642815
-69.021408
-84.418808
-73.622314
-144.770370
-81.042717
-123.169846
-96.078773
-127.013504
-130.992386
-59.745316
-135.860672
-62.386356
-58.480705
-94.676315
-61.519253
-117.698250
-75.465591
-76.714668
-77.895859
-123.088020
-88.875397
-73.514603
-87.722565
-48.350826
-58.758728
-91.778664
-164.073914
-56.945488
-68.420296
-81.078232
-113.987648
-53.708508
-90.721657
-79.645317
-64.105225
-88.394180
-97.686684
-121.324318
-93.434158
-49.955841
-142.544510
-125.544937
-70.723427
-108.808189
-135.882660
-127.833542
-59.173683
-62.914284
-58.706116
-59.961231
-120.559830
-177.630157
-56.057484
-115.251595
-102.024902
-74.195251
-93.534988
-168.557724
-95.991013
-89.458145
-55.332508
-108.718773
-155.344330
-34.043865
-137.643921
-129.536743
-161.637527
-58.614624
-106.085129
-122.105637
-93.131104
-146.205826
-51.134624
-114.682487
-113.020973
-77.154976
-58.565884
-62.928864
-75.446541
-78.155846
-54.583824
-101.358788
-70.889938
-69.486504
-93.006012
-75.634972
-53.690136
-61.878559
-134.205231
-73.233635
-70.008598
-129.045319
-69.936546
-88.667435
-116.802277
-63.417458
-109.806007
-94.069107
-81.579231
-133.768951
-60.418785
-64.295135
-111.309952
-95.108963
-61.540848
-61.341022
-69.357071
-87.898788
-168.208389
-85.554428
-111.475983
-66.368591
-62.289158
-132.422363
-51.032635
-123.185883
-53.850109
-68.331581
-94.987839
-59.660572
-64.189941
-52.064064
-55.971161
-110.610603
-72.783669
-51.805996
-57.716583
-62.695190
-143.981613
-67.271416
-58.493813
-91.590660
-86.334732
-58.750271
-63.241367
-63.588421
-43.217087
-69.250633
-105.454239
-111.345116
-95.901085
-66.492844
-62.565945
-81.538422
-54.797009
-80.921280
-161.935028
-64.408760
-113.164246
-152.334076
-57.631386
-90.849365
-137.055176
-145.932480
-79.754074
-87.727585
-69.353699
-61.216400
-151.941727
-112.342628
-79.005356
-104.092270
-64.106422
-99.749313
-117.295601
-75.912231
-158.895248
-85.351433
-89.974785
-64.666412
-44.308811
-87.906158
-55.643002
-62.098801
-64.173218
-115.100594
-66.404900
-73.616814
-88.035271
-52.245594
-63.320679
-122.743080
-81.572159
-110.844498
-51.227722
-71.286797
-62.428459
-143.389755
-33.598492
-64.962547
-103.937187
-107.191826
-58.843178
-57.793774
-84.233696
-87.670998
-92.172096
-113.564865
-32.596405
-113.385406
-80.168205
-41.864117
-101.070267
-151.760300
-108.478989
-67.047142
-43.030037
-56.872681
-84.379517
-55.116409
-68.905418
-73.026794
-140.550171
-68.473427
-99.830841
-105.144524
-93.245697
-64.318848
-49.250042
-167.988220
-85.059814
-112.472824
-77.161636
-29.900904
-36.811737
-80.599266
-62.710018
-66.185722
-55.032848
-155.637238
-157.922043
-112.136482
-158.531845
-142.458160
-91.302422
-62.155128
-100.961205
-163.033035
-74.614044
-74.509323
-66.251999
-66.724678
-62.625114
-148.647552
-60.120949
-98.232544
-93.171539
-47.166283
-50.331482
-41.114521
-66.542953
-80.810699
-119.371033
-138.011688
-50.363506
-62.130486
-148.272232
-70.395134
-60.182022
-70.291100
-76.404366
-105.116493
-53.460411
-81.349846
-60.305313
-81.457436
-147.219177
-115.291809
-126.667572
-71.052818
-113.312431
-104.626236
-91.629593
-64.846344
-73.236351
-95.806099
-74.214455
-53.023384
-63.254059
-99.023300
-89.195961
-99.064743
-124.229797
-98.943367
-29.033749
152.309448
-103.661331
-63.165169
-80.589821
-69.629074
-147.391907
-121.342567
-92.462914
-110.086861
-61.845364
-63.680180
-66.457230
-134.794327
-58.685162
-69.545097
-118.412483
-74.020638
-68.129677
-7.811479
-62.409847
-54.662907
-178.522217
-57.571793
-108.439186
-80.817772
-57.311214
-92.411240
-78.140373
-128.602448
-94.998268
-69.770706
-122.416077
-66.888000
-70.356705
-57.612579
-155.646286
-160.247574
-144.020081
-170.754288
-61.215309
-46.608486
-92.031517
-39.064816
-66.725349
-61.745701
-104.702789
-79.692482
-56.441357
-115.379074
-87.494942
-101.394104
-111.229065
-62.099804
-75.757126
-90.755554
-64.909439
-136.350388
-53.677738
-33.021763
-87.886765
-61.035194
9.916095
-54.395798
-53.885620
-85.730568
-63.744255
-59.368855
-61.883682
-73.504593
-168.734207
-63.751221
-86.698471
-63.535892
-46.318466
-57.731987
-132.682724
-74.243507
-79.980644
-102.350143
-58.428913
-115.089676
-100.922028
-114.533035
-62.370724
-69.989410
-50.355831
-61.659966
-154.578445
-71.725349
-70.065376
-51.216755
-87.156273
-51.146313
-64.253021
-33.679848
-76.151184
-58.465748
-45.033062
-99.809380
-63.076302
-59.241322
-85.075439
-133.711716
-46.870289
-142.157898
-76.021965
-57.141258
-70.363098
-91.644089
-117.371658
-146.535233
-60.399502
-71.362305
-65.578430
-72.736023
-96.160797
-55.012642
-52.074097
-87.828438
-114.651703
-62.586189
-136.026855
-57.918007
-90.885719
-68.560692
-51.793514
-69.894676
-110.996689
-44.546600
-152.218765
-50.065018
-75.305878
-84.069763
-95.186852
-70.550743
-64.867851
-55.828888
-65.313545
-50.702854
-60.977943
-61.459499
-138.368454
-161.310898
-29.734226
-120.288490
-90.401962
-73.102882
-64.207939
-58.582886
-52.050415
-63.853531
-83.721367
-101.193901
-49.765785
-89.059250
-86.503456
-89.787262
-47.863693
-45.604980
-141.513367
-140.860001
-63.139763
-68.367317
-66.671982
-100.156380
-85.710320
-62.538887
-65.062798
-153.958038
-78.528000
-96.901299
-94.130470
-116.447067
-149.123505
-44.087738
-98.561913
-110.289032
-53.899616
-55.086014
-113.713684
-75.182823
-146.834717
-115.280190
-113.983963
-98.390579
-86.520676
-58.767170
-120.269516
-114.134102
-115.784348
-157.621872
-117.585045
-101.385147
-100.816864
-56.634804
-56.189537
-61.945816
-57.432156
-70.266045
-44.201015
-77.370872
-87.422714
-71.603172
-75.022591
-88.960510
-74.632660
-63.033436
-69.922073
-68.102043
-52.846252
-63.016361
-58.939899
-148.790176
-90.529297
-164.326141
-63.923832
-44.998692
-63.378578
-47.567898
-100.408180
-139.026993
-58.437225
-54.939362
-66.257240
-64.933815
-99.675117
-63.433521
-67.417877
-67.826530
-72.450256
-75.369438
-144.369202
-88.353119
-150.242401
-59.299263
-50.937874
-67.516823
-86.827667
-75.930267
-54.633842
-50.892735
-107.647247
-105.573082
72.045296
-68.851013
-64.810898
-107.157349
-81.612732
-77.353333
-96.406433
63.873070
64.376923
-93.568604
-65.992256
-91.646179
-104.994286
-117.431870
-71.664528
-67.833130
-88.608765
-66.515442
-100.552299
-59.517399
-68.073669
-164.913864
-127.781616
-45.278126
-62.922554
-98.860222
-80.372643
-138.816711
-144.221710
-99.488258
-105.314758
-110.921936
-93.449783
-91.449722
-50.977573
-40.019424
-110.573616
-86.853157
-70.812447
-60.003536
-123.564262
-65.784828
-163.172562
-63.961384
-58.708794
-21.601259
-72.546555
-60.858719
-57.541279
-64.418037
-74.623085
-155.629822
-93.760727
-67.436928
-151.678009
-50.153004
-144.176544
-91.791313
-101.108604
-38.361401
-40.276146
-66.571251
-95.582947
-95.537201
-86.827492
-86.202667
-94.783836
-80.415894
-43.090679
-20.918049
-58.237064
-157.744080
-67.893402
-47.369659
-89.818214
-64.163391
-48.677864
-125.229752
-57.553371
-125.893440
-95.456459
-96.296173
-112.263718
-101.110512
-114.791321
-71.338898
-64.736588
-94.920494
-59.549541
-151.276733
-40.622807
-134.495163
-65.275169
-64.632713
-79.323502
-102.348412
-108.917358
-29.079227
-68.008232
-72.829063
-61.460838
-51.214775
-50.389076
-50.965782
-147.351654
-57.284798
-101.146721
-166.603973
-104.386131
-94.842033
-57.468922
-66.018829
-122.577927
-57.961349
-110.693443
-144.375671
-62.270504
-58.501324
-35.152992
-54.173595
-69.080185
-69.794464
-74.331947
-64.864975
-152.992584
-92.277061
-59.852425
-54.964844
-54.762070
-63.228260
-141.859421
-167.181519
-87.688675
-60.312992
-108.870903
-36.574902
-137.517334
-61.892521
-56.015465
-64.886665
-71.275864
-135.824188
-122.931839
-144.624741
-69.732605
-63.211422
-74.545876
-51.849918
-54.830097
-71.214760
-82.495064
-64.566177
-133.118652
-123.746887
-148.702469
-119.901886
-68.026947
-115.964882
-102.247345
-61.035488
-134.449768
-105.248222
-89.952599
55.661949
57.802483
54.297981
83.957321
-84.142448
-146.548767
-56.855427
-114.754097
-124.599060
-105.393280
-98.752060
-61.393841
-42.613277
-33.485291
-75.981125
-78.031288
-95.871300
-91.952812
-79.986877
-61.670315
-63.511200
-47.407063
-66.651535
-104.031441
-67.359756
-73.063484
-65.936317
-45.868835
-59.519848
-139.091827
-74.907486
-86.726768
-97.733124
-70.503014
-94.139572
-64.542198
-62.568581
-85.404663
-92.766403
-76.821701
-141.425049
-48.006325
-116.090134
-60.538708
-140.225677
-60.026745
-102.770966
-66.057869
-37.762634
-153.941193
-154.316025
-120.460106
-62.181595
-158.310257
-80.370750
-58.980804
-106.057037
-62.558395
-88.168427
-64.354729
-148.691330
-91.984749
-60.072044
-88.917130
-96.560112
-68.367119
-118.868660
-84.604668
-56.867786
-67.034233
-94.916069
-165.859695
-109.791458
-60.929989
-61.415207
-52.703434
-67.766411
-61.801678
-67.451202
-139.130707
-62.800827
-74.559540
-88.472176
-97.951790
-90.320816
-146.188156
-69.357697
-72.037674
-52.929314
-115.321465
-95.580757
-94.402885
-60.801796
-59.246063
-147.423965
-84.020134
-39.281967
-132.570038
-132.129425
-67.132271
-50.058037
-55.368019
-58.486462
-148.486191
-57.792904
-50.192657
-62.080837
-142.950775
-47.472755
-47.598713
-60.573952
-68.308037
-37.132183
-60.039547
-71.030846
-62.538731
-72.834457
-99.245644
-39.517612
-58.867908
-61.757679
-60.834045
-54.408119
-125.414627
-141.314285
-84.768234
-50.342522
-90.247116
-41.420559
-88.700119
-51.067017
-71.630013
-16.679306
-114.285545
-64.317039
-67.212494
-83.913208
-157.956299
-87.795197
-105.035507
-62.378105
-111.714966
-93.281372
-131.433823
-136.416855
-157.511841
-65.190804
-64.484222
-74.904785
-75.380356
-73.684059
-60.830708
-85.272636
-66.272980
-65.781876
-123.895195
-54.431087
-56.389610
-67.987221
-88.781166
-73.754486
-45.231377
-131.862839
-120.087654
-53.404507
-70.382103
-111.193832
-56.326656
-73.879631
-92.298882
-70.908379
-69.018326
-101.375481
-69.665329
-43.904289
-64.725670
-154.377213
-161.327789
-88.651474
-143.588959
-102.560486
-136.871689
-57.578430
-92.187744
-89.350655
-62.912010
-85.119072
-155.710190
-92.699463
-78.103943
-58.190594
-102.427078
-66.838562
-63.755894
-59.881298
-76.411919
-65.439774
-54.874943
-62.593941
-59.672150
-60.553082
-88.587662
-57.561218
-82.511742
-32.892944
-83.351440
-96.374809
-102.979095
-82.252754
-54.526913
-73.845261
-105.458611
-125.257492
-112.512909
-82.823479
-68.222786
-70.966858
-133.253357
-69.109978
-55.606632
-53.776821
-73.638550
-98.084145
-52.834766
-56.889877
-74.158249
-53.921474
-73.693321
-71.281860
-50.274883
-80.008011
-73.126213
-85.676239
-112.124969
-70.760452
-32.545448
-118.013367
-70.756020
-42.816650
-89.012291
-122.694366
-75.151054
-98.263329
-110.813507
-144.375183
-86.889717
-140.946228
-63.593941
-42.851524
-70.349968
-97.449463
-131.685837
-59.183762
-60.773830
-89.013084
-103.463318
-133.701721
-63.234428
-98.909943
-160.164810
-85.642738
-59.073257
-59.409794
-74.241013
-158.430222
-58.464790
-62.561619
-155.347229
-57.986378
-53.448071
-80.262772
-63.936306
-56.878040
-56.928246
-59.991718
-61.574604
-46.728951
-56.211800
-107.690643
-66.010193
-69.701691
-143.344406
-156.421661
-57.100796
-71.885323
-34.469563
-85.355919
-107.478714
-88.107933
-65.339897
-88.715965
-96.063629
-71.307823
-56.863663
-85.240318
-65.953659
-84.607086
-118.925011
-95.924767
-61.359467
-156.085052
-97.324249
-121.563675
-171.632812
-145.642395
-148.533051
-97.732895
-99.826302
-60.977535
-71.094780
-51.274944
-43.369556
-56.278454
-134.041565
-55.498356
-93.547546
-69.319153
-64.594978
-43.352650
-81.410072
-114.145988
-84.935722
-151.970749
-88.430069
-44.666786
-72.944099
-29.842474
-105.342331
-66.093002
-125.176147
-109.752312
-64.966919
-58.425079
-27.826612
-65.561340
-141.913025
-63.149132
-123.842331
-63.629333
-84.026627
-120.637009
-133.868607
-49.583038
-53.485706
-163.035263
-64.087769
-64.399895
-67.610619
-66.107758
-60.925018
-89.933601
-82.126884
-118.234612
-124.753136
-146.679443
-138.609116
-105.540077
-84.154457
-86.683891
-81.713440
-82.624603
-107.251907
-154.637817
-155.483459
-56.796505
-101.996941
-126.575516
-97.387276
-60.628429
-97.579552
-117.724464
-94.643066
-117.853210
-72.976166
-84.660851
-63.976341
-145.004684
-55.691612
-139.328842
-58.850872
-60.822010
-108.301033
-124.835892
-126.054970
-56.461662
-89.631058
-92.218063
-69.278259
-85.640877
-159.175781
-62.941639
-132.782974
-86.123055
-139.439651
-38.311760
-69.329163
-44.493359
-149.026810
-53.857189
-71.786461
-153.364960
-57.775139
-64.331909
-59.325367
-80.174889
-152.229813
-54.789841
-62.525978
-87.850677
-72.208740
-64.694740
-85.745964
-74.066933
-98.552620
-63.051090
-74.578117
-66.152374
-61.853294
-129.862625
-55.229858
-130.871002
-70.842300
-71.203392
-61.317036
-80.846352
-84.549339
-73.436882
-55.789845
-58.448849
-157.555267
-87.842590
-56.195049
-167.654617
-136.992218
-101.278603
-120.253967
-157.998718
-66.906387
-152.141052
-48.426216
-31.518295
-118.396927
-72.438438
-49.576923
-74.316269
-90.122223
-92.553612
-139.031067
-125.843773
-109.903488
-82.039116
-138.300919
-46.287338
-73.422249
-76.329475
-89.880669
-145.218582
-54.053745
-72.260284
-64.842026
-70.198563
-55.272820
-148.534012
-97.029121
-79.576904
-55.871826
-112.466583
-23.785143
-42.304443
-93.841629
-66.825867
-86.057205
-104.216240
-57.316910
-48.683262
-105.543777
-113.092682
-114.826645
-74.716705
-58.052998
-61.971813
-59.227341
-102.037338
-61.936241
-170.173340
-52.794647
-90.346054
-64.506729
-100.645790
-140.722397
-150.019684
-60.366112
-107.852661
-54.925423
-114.994476
-64.086807
-122.594170
-139.960083
-105.327156
-59.767239
-160.033966
-154.424164
76.186188
68.152710
50.996082
54.765972
54.191582
62.200439
80.403061
52.110737
62.472820
60.059532
58.457672
50.699509
119.766052
77.732697
-62.170269
-144.062744
-60.140919
-140.860809
-70.642433
-56.384945
-88.703674
-61.663670
-68.743935
-64.883553
-57.043758
-45.618687
-52.221668
-64.606262
-110.838127
-79.327721
-158.335876
-102.014610
-113.845802
-69.783516
-154.366425
-148.724136
-139.138489
-81.745407
-61.795082
-55.341908
-83.566010
74.759819
79.743500
51.241215
59.835133
42.874981
38.114368
69.141624
59.503712
68.904396
-74.858711
-76.624504
-72.685585
-84.707176
-75.987701
-71.399147
-127.820396
-57.899639
-82.547264
-176.777969
-66.134399
-107.569489
-75.304390
-42.052746
-91.582260
-137.132935
-94.190399
-119.040436
-59.956059
-106.543480
-156.561615
-83.000099
-69.784042
-68.347717
-55.506931
-99.901237
-62.641136
-151.801300
-74.363586
-80.374031
-166.460770
-52.747517
-59.994392
-60.520718
-65.834671
-69.555977
-148.766174
-126.086136
-56.341812
-146.496704
-77.116913
-107.291595
-113.034294
-134.167816
-62.623222
-31.618279
-68.676003
-83.159554
-150.466156
-88.517578
-75.750069
-95.104927
-156.603500
-61.233456
-165.615784
-77.792023
-56.481392
-86.644455
-138.500931
-48.071507
-72.936134
-74.050179
-65.291756
-162.185211
-64.037277
-146.803879
-69.335938
-65.266922
-69.536697
-118.201744
-63.691734
-132.962418
-46.469799
-117.777054
-85.372330
-143.382874
-54.801731
-66.414734
-52.356140
-80.961815
-137.123428
-105.057953
-95.189217
-123.587830
-60.735485
-89.456810
-123.956985
-59.644581
-152.003098
-132.280533
-50.294456
-114.599342
-44.095371
-162.871613
-142.534210
-128.444794
-58.287457
-89.760155
-124.198502
-67.978737
-47.126488
-27.041536
-54.333115
-55.944752
-116.652588
-96.704147
-74.032906
-81.865700
83.339325
53.806522
67.591148
43.682724
72.840157
-61.112484
-159.839462
-109.958115
-93.854546
-65.556686
-95.571892
-56.725712
-69.811935
-64.635803
-55.481392
-75.655724
-57.175949
-136.230988
-71.990791
-60.281609
-77.688049
-83.297142
-52.982098
-145.926575
-58.169079
-77.730476
-136.434250
-59.918835
-72.828705
-52.093220
-55.046307
-62.591133
-143.819214
-58.088741
-119.129036
-112.065720
-101.636879
-53.226372
-102.036255
-74.115311
-92.517830
-63.853333
-124.925713
-136.549057
-56.474957
-116.140144
-46.407497
-149.533844
-121.336990
-148.139130
-73.768379
-166.983704
-65.481873
-78.021332
-93.742851
-47.314037
-94.763107
-111.847076
-149.043411
-102.178848
-47.605240
-72.524078
-62.284595
-108.967026
-85.928238
-75.117477
-67.792435
-90.271797
-98.493202
-79.160179
-167.932632
-115.706024
-158.338211
-101.800293
-53.686394
-93.308197
-101.830353
-78.356010
-152.281723
-88.266365
-170.197510
-57.802097
-118.177895
-61.578148
-95.360405
-135.601181
-103.763512
-113.834526
-122.630661
-142.686630
-86.863029
-103.271797
-54.922207
-71.516159
-113.437622
-110.977646
-64.958084
-134.643646
-165.330002
-82.851830
-106.863525
-66.130859
-101.241524
-160.154724
-111.558228
-105.634827
-66.428444
-101.242943
-125.134193
-118.044785
-60.251869
-94.131203
-67.936333
-60.269573
-96.579269
-49.706493
-73.749916
-53.300453
-92.519600
-87.806053
-12.933642
-80.611626
-118.433113
-82.023224
-71.169365
-101.179253
-69.495621
-72.716148
-107.705963
-157.576767
-71.063965
-91.633484
-60.803795
-153.898834
-105.745186
-90.664970
-111.385742
-110.845474
-89.665848
-39.404629
-126.305191
-66.804970
-62.887863
-70.188438
-47.121300
-60.150139
-67.086830
-130.653351
-57.586613
-60.557491
40.033955
55.787628
83.572166
58.195866
63.322777
82.072227
63.239552
65.429680
68.422806
41.293690
-58.110497
-82.033958
-67.940933
-142.973160
-76.457825
-67.157875
-159.806870
-83.558311
-60.116562
-130.945587
-46.873138
-98.028473
-64.119362
-93.587845
-56.749836
-60.510010
-111.426636
-110.067604
-131.851471
-75.067596
-68.009132
-108.643578
-59.280815
-96.518936
-65.249496
-59.326923
92.765549
72.310219
-132.132767
-139.188400
-66.751198
-68.947693
-139.356537
-143.923294
-120.298561
-158.296066
-149.012451
-135.793686
-98.608360
-99.044388
-96.900558
-155.451752
-67.162888
-88.532639
-139.985672
-124.017708
-68.680977
-64.654175
-74.182747
-110.967567
-109.907516
-64.278198
-122.363403
-63.392971
-113.278786
-159.846161
-107.393364
-131.356110
-77.780563
-99.942200
-154.789139
-144.521896
-148.730316
-116.951195
-64.897179
-82.696243
-85.347763
-52.005024
-124.678459
-82.595375
-93.413475
-63.875023
-106.098282
-149.191269
-76.128311
-56.576256
-144.811615
-78.823296
-69.006569
-65.227310
-144.279022
-85.330887
-108.959267
-85.352829
-92.844635
-64.126587
-90.322632
-72.707008
-75.912743
-76.492432
-68.796143
-80.516663
-65.200737
-84.618103
-74.789055
-152.989700
-69.512230
-57.904606
-66.770912
-86.988701
-65.699432
-91.235428
-116.927696
-88.321655
-154.261002
-122.551308
-57.127796
-66.692078
-96.707108
-137.167664
-59.290916
-79.793854
-109.096970
-77.398293
-144.030380
-74.604149
-149.135895
-125.230690
-104.358879
-102.358688
-60.631683
-91.841652
-60.636600
-77.702202
-50.385296
-115.667236
-65.144531
-149.058182
-63.468327
-73.637482
-73.959351
-88.806633
-118.864738
-58.595985
-100.874008
-56.146500
-57.319729
-67.602829
-149.464783
-66.017662
-149.326157
-84.678780
-65.572891
-57.595745
-43.127148
-55.288338
-150.967041
-132.142212
-70.085457
-60.657761
-65.889328
-83.682831
-66.678650
-75.211250
-147.538925
-69.766113
-87.596077
-60.101509
-110.049164
-104.487717
-65.787910
-78.471100
-74.440483
-25.399763
-125.738914
-59.995991
-67.579353
-112.966209
-87.030121
-99.602974
-81.739288
-89.231743
-99.586258
-93.278259
-148.849380
-114.656044
-113.897469
-147.898880
-89.663574
-64.303284
-65.970024
-51.152283
-65.887169
-145.971954
-73.087051
-63.062916
-67.305763
-77.467209
-95.007561
-72.470436
-110.296349
-136.545425
-166.612625
-52.944153
-64.009567
-55.120510
-43.660030
-58.460583
-103.448471
-54.033890
-88.734276
-110.725990
167.002457
-144.301590
-89.304176
-87.920570
-86.554581
-69.636642
-65.948586
-81.817009
-71.577003
-78.655342
-51.642422
-62.618179
-109.807831
-85.685829
-70.700264
-54.210361
-149.403412
-138.134064
-92.978645
-98.282593
-82.372154
-59.558483
-59.144367
-134.813126
-70.993034
-110.574104
-62.812630
-63.641323
-80.952858
-59.651863
-74.622818
-63.945141
-66.263313
-163.329330
-61.226688
-96.864426
-103.893028
-107.725128
-77.956947
-116.382431
-57.417984
-67.433296
-50.468681
-75.268219
-63.465649
-82.547913
-50.281452
-65.673790
-56.601284
-82.798439
-125.427048
-81.726517
-48.138508
-29.487442
-109.948410
-89.843605
-81.211029
-58.550583
-59.409317
-46.240677
-115.014160
-75.156487
-85.054131
-66.138939
-82.225937
-151.260284
-82.632324
-163.383148
-75.777138
-67.260750
-46.906708
-46.623386
-153.629395
-55.491714
-137.480331
-68.006874
-76.666824
-117.422585
-116.236862
-89.463264
-75.516510
-91.406754
-58.566151
-94.165863
-150.615555
-128.870773
-133.316147
-87.478844
-67.882462
-94.378937
-145.474304
-82.293442
-99.977776
-140.033768
-116.732094
-157.635406
-76.681595
-58.809456
-56.881901
-76.392273
-53.332069
-45.716129
-112.951569
-113.232246
-130.084717
-48.435379
-64.924347
-63.553814
-71.525513
-59.470982
-65.661430
-59.484367
-53.723251
-89.618858
-154.106705
-68.056366
-63.723114
175.139038
-80.684608
-66.622002
-113.350586
-108.230858
-123.282600
-94.258125
-92.306808
-84.449768
-65.391342
-88.282669
-103.925812
-98.633331
-65.543434
-63.561954
-62.560978
-66.620583
-77.698318
-74.518005
-78.385231
-51.386646
-77.741371
-36.126484
-55.645714
-60.323040
-81.032524
-37.494949
-59.242756
-121.895836
-75.147224
-83.131569
-102.463272
-96.005501
-64.432655
-72.671852
-84.675285
-67.023338
-58.050240
-77.319283
-148.801605
-65.970741
-78.883949
-73.379578
-72.423561
-65.970871
-140.235718
-120.892403
-58.594250
-62.639019
-74.320534
-162.086761
-73.281693
-70.181908
-59.740150
-59.484360
-34.770840
-40.116665
90.880569
-111.087540
-77.993874
-60.264297
-61.429516
-67.497879
-76.186340
-44.007309
-51.974800
-64.116386
-122.249016
-69.344955
-92.309219
-56.204296
-61.304317
-62.253887
-137.314133
-144.986389
-30.535599
-72.304436
-73.544518
-108.668716
-161.274261
-65.688522
-162.639954
-62.862980
-74.079620
-42.402260
-55.248928
78.368896
20.103548
66.792511
54.803535
-89.303680
-62.577637
-120.008194
-157.786194
-135.897446
-80.064964
-135.489532
-80.283112
-63.736862
-60.774441
-64.983810
-69.066597
-67.183334
-115.577530
-96.612656
-64.059647
-76.337318
-66.027306
-110.495239
-142.269073
-85.674553
-61.484703
-81.449265
-60.892117
-146.247299
-57.652912
-61.844124
-53.221451
-73.512817
-62.467785
-81.256676
-64.034599
-97.978188
-115.814224
-98.975227
-138.348419
-156.409348
-58.324444
-86.845184
-99.588951
-77.992973
-81.972893
-72.498672
-112.739235
-60.513641
-58.570118
-33.972832
-124.782143
-77.605217
-81.450928
-161.762665
-70.497520
-110.344727
-144.401123
-72.017227
-45.782436
-38.594864
-72.733231
-67.480682
-112.362740
-29.684143
-68.288490
-63.036762
83.262772
49.756123
53.221481
49.621624
73.865967
58.172539
-76.874237
-62.831188
-97.207535
-159.189835
-81.720818
-71.810539
-80.908875
-59.086700
-61.876648
-58.001698
-66.529839
-98.156708
-84.776306
-74.258797
-84.813446
-88.470039
-96.316536
-49.730579
-61.719288
-56.876163
-67.336998
-83.341133
-113.466423
-86.158951
-66.732170
-112.295723
-60.118263
-108.043015
-69.335243
-77.229256
-61.656647
-68.433327
-64.299393
-153.912888
-65.459663
-151.951065
-84.784393
-62.819862
-97.659218
-91.100189
-121.252243
-65.871307
-142.986816
-145.739929
-73.188713
-148.352295
-119.981979
-53.484268
-61.489876
-42.191437
-57.102539
-105.915596
-135.936249
-66.443520
-84.580727
-92.612442
-45.793850
-122.360413
-80.231628
-62.657639
-43.395565
-66.934265
-58.994663
-98.251694
-53.783169
-78.851051
-56.932583
-64.324028
-85.162849
-71.611336
-36.404873
-120.808609
-60.172680
-54.719540
-43.318512
-135.027939
-80.868141
-49.338074
-154.478989
-29.803009
-62.562420
-60.729156
-102.792702
-32.478970
-54.693443
-77.796150
-80.206444
-66.684845
-100.396797
-89.303940
-106.246780
-161.136383
-124.243568
-162.640106
-123.976242
-74.964577
-76.491226
-105.235138
-117.976784
-120.670364
-95.479034
-99.572197
-47.453640
-104.724419
-62.912323
-55.479549
-102.529274
-63.535072
-58.396824
-82.181259
-67.967308
-86.489311
-60.045658
-91.243507
-133.566391
-86.070206
-63.367527
-147.342331
-63.713284
-86.853943
-131.537491
-66.580681
-88.532806
-50.383648
-100.756363
-99.596497
-52.361271
-113.061203
-129.186157
-106.176132
-129.647369
-62.716003
-95.754860
-126.340431
-90.030655
-77.801277
-66.244164
-60.958603
-52.563942
-62.270859
-85.640244
-157.249161
-82.052155
-61.815727
-147.779160
-25.165565
-68.424461
-47.971481
-73.887756
-77.588181
-154.506683
-102.390106
-136.218521
-148.644531
-105.638611
-178.104919
-90.234024
-142.981720
-46.939636
-68.247803
-69.453568
-152.735184
-64.593727
-56.237762
-65.458916
-122.241066
-115.631668
-86.608780
-152.919724
-79.840294
-111.826492
-124.670616
-58.906498
-72.878822
-92.016571
-130.746597
-122.061432
-119.752907
-58.964775
-64.172218
-61.869202
-145.740936
-59.337116
-40.593117
-117.169975
-71.661385
-51.333347
-109.770493
-85.348259
-57.745190
-166.782669
-89.693275
-153.739288
-85.700394
-60.973804
-95.094765
-112.389526
-68.278221
-61.850754
-57.209545
-47.435741
-80.418587
-74.901016
-62.292618
-63.384041
-51.979034
-72.286659
-52.542316
-70.032417
-43.985538
-67.347397
-50.121170
-68.101173
-157.774612
-94.822800
-89.088318
-91.720718
164.554596
-57.664368
-60.453304
-62.777775
-102.316010
-88.838486
-51.026020
-99.491821
-63.916073
-104.260307
-78.052544
-100.530792
-68.623505
-102.565453
-54.664661
-80.281235
-64.437508
-112.916138
-99.863663
-69.042717
-101.526764
-155.197510
-69.789139
-108.367424
-78.720955
-85.812073
-61.605011
-49.062859
-44.886219
-69.239174
-63.424923
-57.634548
-75.217384
-146.246033
-63.038319
-96.241264
-78.119270
-148.771103
-112.018105
-67.388214
-76.861252
-108.310692
-51.795052
-58.700207
-62.122540
-90.074532
-124.944122
-62.786354
-73.871048
-68.594528
-64.229782
-71.564667
-56.493877
-171.244141
-110.069283
-81.497215
-123.845886
-123.591362
-64.329002
-64.409004
-83.913521
-142.529572
-56.038273
-52.718655
-140.900650
-67.984718
-22.684727
-108.334686
-49.440189
-71.079117
-151.162460
-60.788811
-57.662830
-43.471188
-66.672523
-54.539127
-58.132542
-136.137253
-109.271255
-60.098625
-117.832726
-150.198303
-147.290222
-89.062309
-108.501740
-48.402630
-89.420654
-57.560154
-56.382511
-63.380814
-172.189774
-66.585342
-112.278870
-39.081512
-164.623947
-60.460873
-77.980545
-56.117645
-93.424263
-52.762779
-79.268539
-104.916000
-86.183311
-68.162437
-114.709770
-67.545372
-96.056129
-66.402702
-83.991875
-155.474182
-65.667549
-90.600227
-56.382401
-56.924301
-66.031982
-95.689804
-116.755005
-65.370537
-119.980927
-108.942085
-132.084686
-72.359825
-30.691931
-55.206131
-79.797363
-55.530895
-51.672371
-58.397705
-69.730690
-52.006763
-105.055527
-59.674889
-134.658722
-46.053970
-66.299103
-58.637341
-57.386440
-64.575790
-61.906811
-65.508240
-84.998001
-72.445435
-60.725712
-48.403484
-83.121643
-150.737534
-86.268517
-57.498653
-66.108482
-59.595451
-69.526093
-79.727303
-56.776306
-51.504158
-119.710892
-118.141899
-57.559361
-74.204086
-86.706039
-61.755192
-58.665764
-72.285759
-85.796059
-56.380909
-63.186310
-89.047516
-147.473862
-58.735355
-82.399811
-34.305027
-148.598984
-63.958965
-155.225250
-64.541298
-158.145538
-160.580948
-67.383484
-73.330055
-98.651054
-65.599861
-63.665165
-63.644798
-72.208237
-65.264832
-137.756836
-50.467911
-52.694756
-61.352798
-30.990686
-156.003143
-168.643387
-165.218948
-95.209862
-65.427094
-79.314049
-86.257385
-157.657715
-69.725060
-71.767502
-79.053383
-46.550228
-22.498772
-57.635052
-85.633789
-33.060627
-112.986511
-60.568897
-143.055420
-39.266773
-51.426266
-81.838036
-48.754635
-56.046448
159.788025
-86.211555
-59.890259
-57.939342
-54.607155
-60.132927
-64.434105
-124.717827
-114.837265
-144.303955
-77.925293
-122.312096
-65.922913
-26.834072
-77.095558
-47.307259
-60.549603
-54.336777
-85.578651
-60.875614
-47.140835
-111.875572
-67.909126
-77.131973
-81.121910
-126.401497
-58.257603
-61.233818
-35.047592
-73.078896
-91.381882
-164.810959
-88.837189
-146.665237
-137.309814
-56.405617
-108.344376
-56.193981
-61.656654
-58.354771
-129.814545
-87.503365
-96.243774
-45.676453
-67.431061
-63.152500
-72.361336
-125.834114
-58.155357
-64.601097
-136.897202
-147.383591
-55.271778
-146.662354
-164.581985
-74.198647
-61.084217
-69.951164
-62.083839
-138.250488
-128.972214
-77.010490
-60.957878
-64.656647
-50.298752
-43.003067
-101.545105
-68.231071
-68.002701
-58.264263
-66.953079
-84.829109
-70.759964
-87.784729
-98.976120
-55.047943
-57.533447
-54.193371
-108.223885
-55.909180
-64.068962
-158.977768
-59.822693
-47.305763
-145.409103
-143.400223
-77.941978
-77.183601
-58.571541
-151.132111
-76.481110
-86.507965
-136.459198
-65.179306
-121.920280
-104.993301
-71.148209
-115.802200
-89.376923
-131.555145
-66.503143
-88.107193
-112.708412
-87.408997
-174.199081
-115.032387
-82.251930
-66.815239
-53.334103
-104.494911
-122.416679
-149.933334
-71.919540
-56.111031
-80.736916
-54.341393
-68.735672
-142.866638
-44.606869
-118.647552
-84.078857
-148.670975
-84.350471
-72.791138
-46.317913
-94.166763
-64.803703
-88.571526
-67.983086
-102.293983
-69.444267
-61.479511
-87.436813
-76.495506
-61.494118
-56.312679
-58.298607
-98.840248
-63.289047
-82.377769
-63.838551
-153.862411
-55.249283
-114.541489
-52.418053
-63.063686
-58.082649
-99.036423
-144.909088
-79.521866
-58.885242
-50.671383
-74.044243
-73.985298
-64.791199
-116.800873
-123.572075
-82.099121
-76.088074
-43.774300
-74.666748
-160.619446
-50.654564
-119.433449
-71.072433
-64.717445
-84.613113
-162.289062
-93.033539
-140.460236
-74.214874
-87.803421
-61.315819
-61.224049
-62.382553
-62.886047
-113.951508
-86.820236
-67.204971
-61.167488
-59.087513
-83.177048
-54.349812
-74.391151
-53.739605
-102.711990
-123.106148
-113.701187
-112.586334
-79.901924
-119.236351
-79.428535
-141.307846
-56.889263
-162.786255
52.786282
-81.243004
-57.741318
-39.325138
-84.944923
-54.255054
-81.703583
-93.466927
-69.751488
-63.020172
-114.775246
-83.654953
-148.601273
-34.108318
-86.882538
-123.376717
-79.108910
-58.935261
-102.965744
-152.244095
-127.229912
-55.788944
-36.687538
-154.803268
-22.243025
-80.513054
-100.527893
-62.350956
-57.065205
-72.144920
-103.849068
-69.007065
-86.614845
-34.528862
-57.940811
-48.509987
-67.784386
-138.060883
-52.317719
-142.186493
-59.627056
-105.137978
-66.649040
-60.571304
-97.630440
-72.490692
-56.114262
-56.772133
-91.358261
-28.085001
-100.835503
-36.585266
-58.292534
-48.946705
-160.224503
-154.049210
-60.492115
-56.503498
-112.430939
-63.367966
-73.534485
-110.343613
-67.522560
-68.805969
-98.340080
-62.940388
-98.358315
-137.828140
-83.005539
-65.642349
-28.855932
-48.802094
-73.242310
-106.383545
-122.799080
-65.055862
-67.086166
-63.626202
-86.084320
-59.475918
-51.652382
-45.596729
-64.860100
-57.250736
-47.413841
-78.841705
-58.051945
-97.158295
-144.482849
-123.178955
89.255241
-54.506371
-141.794510
-89.765411
-156.182678
-58.182533
-53.708157
-133.204773
-64.118591
-33.237499
-68.394897
-61.483356
-155.049774
-57.977551
-63.388680
-55.800724
-118.886993
-49.957409
-59.669102
-45.786964
-65.894478
-127.406174
-144.622849
-64.575661
-63.312477
-147.032990
-145.261871
-128.701630
-53.035667
-80.701874
-128.474075
-135.257156
-65.149506
-156.603333
-46.164894
-56.101990
-117.693207
-77.233315
-63.374317
-73.220535
-149.831253
-121.243050
-54.518593
-105.309479
-62.670246
-90.229767
-89.672058
-63.971725
-78.885071
-52.400204
-51.615089
-128.792038
-98.239342
-45.117950
-63.359612
-43.935722
-53.881695
-70.311943
-152.374207
-67.975487
-39.720184
-141.109329
-60.347641
-112.385864
-147.784103
-83.059273
-60.341263
-49.736942
-62.430386
-153.025497
-77.104683
-92.524895
-89.384064
-152.666107
-82.861252
-71.129013
-120.545097
-103.726357
-167.039307
-92.886238
-111.195389
-94.759262
-80.991257
-109.574745
-68.891403
-158.334915
-34.361862
-153.505096
-61.719936
-47.693260
-147.006592
-101.147118
-143.178085
-60.233166
-121.415077
-62.534065
-122.832146
-127.721169
-43.062469
-73.421638
-63.683807
-84.328888
-73.750885
-88.033821
-53.455956
-80.137375
-60.374046
-59.474243
-63.123848
-86.978996
-65.867172
-134.065399
-87.171463
-59.085407
-50.566551
-66.062286
-59.447189
-62.626759
-60.365154
-67.683731
-89.731308
-54.668571
-127.357147
-58.618649
-71.008308
-74.679657
-84.040459
-76.860016
-17.754873
-67.199898
-68.559174
-90.415726
-54.359730
-74.251900
-91.706360
-49.435528
-62.439453
-154.570129
-154.458374
-111.406113
-76.633514
-82.398880
-60.143707
-89.740021
-64.899063
-81.561981
-68.621391
-58.173092
-64.108627
-63.644917
-148.410431
-115.374100
-61.445606
-83.848167
-95.366104
-81.499054
-68.210579
-59.286907
-51.485317
-147.790054
-59.252422
-63.479248
-55.736912
-61.135921
-93.215912
-93.739891
-167.424866
-82.716011
-105.517647
-87.056618
-77.613731
-66.574463
-118.842201
-92.167892
-65.695648
-59.278996
-58.163475
-74.125946
-61.197056
-133.711105
-76.002335
91.009819
45.151409
79.955681
39.655117
-80.074951
-65.479218
-65.550133
-69.531448
-144.766022
-86.523849
-64.388954
-35.597435
-113.347206
-93.206726
-72.441109
-86.164619
-146.225494
-62.103020
-95.777229
-64.971146
-120.583717
-86.955681
-55.695690
-95.703743
-151.087021
-79.786278
-74.229759
-65.875038
-82.590302
-51.637306
-55.331917
-98.896301
71.739532
79.554794
70.548538
67.304382
-50.241169
-94.071709
-70.678398
-65.617775
-63.566647
-46.688606
-47.968002
-144.217468
-119.673676
-93.418411
-32.340115
-128.979202
-157.666855
-63.592350
-44.959110
-49.603157
-88.853065
-60.719696
-67.610481
-65.296295
-50.946449
-58.960705
-137.608780
-106.353378
-145.909149
-72.692413
-115.984993
-110.846466
-46.896858
-60.485523
-109.870430
-61.084797
-54.352715
-59.780907
-62.434361
-92.737045
-65.971085
-70.676720
-150.573730
-88.981796
38.085926
90.144226
63.223724
52.190845
78.991409
58.328625
56.815742
-74.564568
-32.329056
-91.115952
-52.069248
-97.901367
-99.960091
-65.225441
-82.838997
-146.589752
-55.193565
-66.348061
-121.263199
-80.499481
-112.025215
-39.091995
-145.201523
-61.878811
-113.855270
-149.290405
-86.667999
-98.726685
-106.070343
-137.952454
-103.208939
-105.396667
-55.985573
-89.442963
-60.894806
-154.856674
-118.417809
-104.473450
-66.259338
-72.196060
-104.525391
-74.932297
-61.287586
-55.631714
-58.713478
-48.550896
-136.360321
-52.231205
-81.721077
-60.259655
-51.442024
-47.353817
-84.555260
-101.999878
-102.918350
-146.802429
-113.035873
-74.744621
-69.495689
-66.993629
-62.864655
-57.689777
-82.733551
-57.180973
-131.889679
-52.694210
-64.865311
-82.274307
-81.262749
-58.970688
-126.945946
-60.509346
-100.748207
-67.960297
-58.979664
-35.819832
-66.593666
-149.400116
-90.662857
-56.656612
-146.703262
-120.147163
-88.184166
-77.203110
-58.566998
-56.678463
-58.920261
-57.743408
-160.869385
-69.450760
-56.104553
-150.657745
-116.613686
-80.486511
-39.354935
-51.851070
-81.959167
-81.953178
-59.890095
-63.098679
-38.329723
-56.876339
-44.563625
-91.125275
-62.383728
-89.369629
-60.139580
-46.803509
-34.227970
-58.219059
-59.840172
-59.993893
-57.097347
-68.195389
-150.368073
-99.337402
-52.288475
-152.617661
-52.463310
-59.622597
-90.923965
-72.693336
-67.650261
-69.521736
-133.909042
-97.454491
-59.782635
-73.525055
-93.319016
-99.280251
-58.573261
-24.974560
-71.274048
-64.874184
-78.840927
-61.454468
-49.657093
-56.880108
-67.316391
-107.322945
-63.072212
-149.072128
-59.529438
-75.303825
-44.326332
-116.254501
-54.873116
-29.571453
-68.430786
-122.930573
-161.475494
-66.956627
-98.070953
-85.963745
-62.969082
-54.071121
-157.591232
-129.705612
-102.899002
-98.104126
-94.171227
-102.303604
-94.482529
-144.550079
-71.615669
-63.278515
-85.750275
-70.883652
-98.491440
-59.130646
-116.822731
-87.902229
-118.894188
-81.463715
-59.120537
-101.446442
-85.594116
-57.440891
-67.006783
-62.454632
-70.539764
-47.274612
-142.936859
-66.165649
-52.123199
-144.329773
-43.662598
-98.923279
-146.471573
-58.505108
-66.653557
-60.995335
-54.406895
-27.736197
-84.367203
-149.616150
-65.042419
-56.493149
-65.077309
-57.848640
-142.122192
-68.090660
-67.012009
-62.288902
-151.991776
-59.002621
-151.444061
-57.312065
-126.592056
-111.614288
-63.256939
-71.768593
-69.284073
-88.905273
-77.283432
-74.482224
-97.084297
-106.725189
-87.769234
-70.126381
75.845398
-137.845886
-39.731743
-67.194412
-49.455864
-70.957436
-86.307686
-71.594780
-57.576710
-123.676033
-87.354240
-98.679657
-106.757607
-70.492264
-77.024910
-65.965416
-159.757675
-140.277481
-56.991497
-130.745163
-70.349800
-59.775230
-86.045372
-119.470100
-65.030296
-115.773582
172.025177
-71.586693
-67.289398
-57.354023
-150.395081
-71.266701
-77.258400
-57.595097
-110.172195
-55.536739
-61.273567
-55.257378
-104.566582
-45.365097
-141.655869
-62.829266
-118.619194
-81.514725
-59.390842
-57.686066
-109.765984
-73.890976
-113.026794
-62.558655
-144.050995
-109.105820
-117.540894
-80.506737
-66.530251
-63.018223
-158.314026
-56.069889
-64.988754
-130.345154
-65.815208
-54.806194
-46.405045
-56.367290
-93.823235
-68.270264
-51.289173
-47.514828
-144.834335
-46.314766
-69.659019
-94.405457
-60.899288
-71.139259
-70.220703
-68.495140
-69.768356
-104.441719
-67.895996
-103.359673
-58.619030
-77.731445
-32.508461
-94.998489
-119.485931
-114.694855
-104.285408
-65.090462
-70.203903
-74.804428
-152.914627
-83.159935
-60.888264
-62.050262
-66.496025
-45.003117
-72.520866
-135.207596
-81.433571
-74.916016
-77.262886
-92.315598
-100.055244
-135.363525
-60.358685
-156.557251
-98.589775
-85.185097
-109.241219
-62.451572
-69.511101
-58.954071
-122.670029
-68.832550
-52.610905
-143.004517
-147.677353
-91.804924
-126.267761
-79.589531
-67.407936
-104.233383
-137.326920
-92.192162
-37.728046
-57.937336
-65.027702
-57.308296
-99.162186
-99.160179
-55.981262
-67.761871
-87.675049
-144.260468
-87.959106
-56.230648
-107.987679
-147.602951
-59.046299
-61.115055
-51.642231
-64.708801
-64.964859
-101.535332
-61.617142
-113.374123
-107.716629
-75.721291
-99.390511
-73.763367
-78.117119
-66.414322
-83.571388
-106.166595
-90.185471
-69.097794
-67.605171
-74.740250
-90.510674
-55.500698
-63.268005
-84.196152
-34.862728
-130.573013
-92.497162
-71.015381
-101.702255
-137.028564
-62.772591
-137.561722
-72.236473
-120.255623
-64.822533
-93.954430
-57.856071
-35.669476
-60.890697
-117.666176
-81.547256
-88.194786
-60.543423
-76.702225
-86.048851
-63.212502
-65.787804
-69.527199
-52.680264
-103.050316
-78.253143
-62.304585
-92.676613
-145.250198
-155.314896
-48.101112
-78.753212
-130.397751
-61.323895
-44.983566
-72.456818
-64.184776
-143.068542
-63.973064
-106.205788
-104.338524
-157.388351
-66.076248
-128.927856
-73.145920
-65.967522
-71.532295
-73.549240
-56.478592
-129.551712
-95.456779
-103.408890
-98.744080
-96.570587
-89.915504
-67.853661
-146.629562
-25.682146
-148.971252
-144.729706
-53.120853
-72.456673
-158.529663
163.020416
-67.590111
-161.297592
-67.459778
-67.529526
-95.342697
-158.589600
-87.147560
-147.847198
-116.502190
-85.161331
-65.664474
-51.403332
-61.568306
-157.918488
-78.054863
-37.733803
-97.551636
-62.073650
-73.156120
-102.204918
-138.949158
-89.172920
-59.244667
-71.142250
-104.162132
-79.549606
-78.795868
-67.360939
-49.527676
-75.525589
-61.478664
-79.003677
-69.972107
-64.629654
-52.807480
-94.877190
-27.281954
-54.469028
-83.211098
-71.970985
-42.360283
-73.094360
-61.367165
-89.329041
-60.751659
-72.665070
-63.043365
-151.395447
-150.467468
-127.533859
-84.082382
-100.340538
-89.782494
-70.105247
-111.174179
-96.276726
-77.346848
-89.297638
-49.125828
-82.991562
-96.475945
72.120178
45.528419
92.252632
51.860321
51.239384
-64.977661
-54.976952
-93.147560
-56.733078
-120.845421
-72.284492
-60.044079
-101.155502
-58.645252
-49.000839
-126.026329
-69.976883
-85.753304
-104.931496
-148.619751
-111.395462
-51.532265
-145.003845
-34.326008
-88.958519
-82.840408
-146.234299
-165.957535
-57.468834
-81.849953
-39.131065
-152.737289
-95.704956
-118.099098
-147.598816
-101.379066
-107.378563
-167.287369
-78.613457
-56.687462
-120.696838
-89.821747
-148.622192
-58.236137
-115.602776
-86.405884
-71.573280
-71.949059
-67.104477
-140.342728
-55.347427
-121.977119
-72.011093
-99.695671
-154.468262
-63.284908
-72.504547
-46.425377
-60.516758
-72.541763
-133.196747
-119.407654
-148.225937
-111.936806
-102.097458
-99.908798
-121.968483
-115.394745
-126.429420
-114.987556
-100.480461
-115.446785
-142.023453
-78.120193
-58.246826
-145.094772
-65.465630
-82.991325
-154.302383
-84.377769
-106.230865
-111.271973
-64.343086
-114.130966
-141.950089
-67.166733
-124.997314
-52.846081
-106.333153
-79.182953
-62.951283
-135.589981
-142.418442
-75.499298
-100.674034
-62.053509
-59.309711
-75.504272
-66.215446
-98.287682
-156.378677
-67.014847
-41.604031
-68.933800
-106.802429
-63.325550
-78.433998
-145.733765
-120.308365
-65.929024
-105.602448
-70.076851
-53.933208
-54.626404
-58.112469
-116.331680
-65.102066
-144.344894
-106.814056
-55.892677
-49.885246
-71.552109
-132.546539
-114.853584
-65.999374
-81.494698
-52.528458
-113.114403
-59.309929
-62.849930
-29.522013
-46.095493
-56.180134
-64.937271
-57.412510
-52.279575
-46.782661
-101.475998
-77.572403
-98.571083
-54.227299
-48.284122
-73.811325
-97.925827
-75.180748
-75.088654
-100.595161
-86.546883
-87.928688
-136.896805
-71.444565
-155.001190
-62.785061
-92.079842
-144.351273
-161.174194
-47.750225
-91.732567
50.188534
-77.415794
-90.927429
-54.804531
-71.462891
-95.025726
-81.484825
-65.958549
-75.182808
-54.915707
-60.397694
-92.549362
-120.421967
-55.329525
-106.819962
-104.755722
-86.905334
-57.906040
-82.817665
-152.881927
-61.983212
-99.482056
-156.625000
-58.955429
-61.547157
-68.402954
-44.633957
-111.479874
-149.666351
-140.129959
-61.202564
-55.136478
-60.579231
-137.633911
-79.439316
-69.052155
-138.224518
-61.727222
-63.169262
-73.963486
-30.101603
-114.715698
-94.307350
-51.602001
-106.571014
-168.040619
-73.778091
-126.692474
-73.179337
-61.013428
-115.374275
-115.363884
-70.886223
-59.506374
-75.565140
-141.357315
-151.234070
-57.744888
-65.415108
-151.724930
-77.359093
-64.366592
-60.949505
-127.728058
-84.306564
-65.829140
-68.790787
-92.322311
-60.022102
-57.141361
-97.105721
-107.205513
-67.001045
-57.759491
-62.423103
-114.492378
-160.369965
-71.467979
-57.444489
-42.644562
-98.987671
-55.490829
49.315063
-49.435299
-64.805771
-51.596992
-56.792164
-127.681976
-69.407776
-68.183861
-161.261688
-157.586670
-63.440903
-61.150368
-65.175049
-62.501945
-37.152725
-59.222485
-68.106689
-35.916874
-67.105972
-83.288918
-85.562775
-125.477013
-79.844421
-69.957809
-92.130051
-71.211739
-84.491280
-94.827705
-81.518959
-62.208649
-69.897629
-53.945103
-51.490200
-122.163620
-63.216087
-55.483032
-121.303032
-65.750465
-70.307388
-45.477882
-61.284626
-75.692368
-98.217865
-43.248470
-86.454575
-100.145622
-100.668770
-98.621239
-100.308395
-100.431282
-138.631653
-66.084862
-75.194611
-75.966629
-109.770248
-114.234413
-49.057350
-53.230148
-80.511742
-113.825272
-96.653488
-113.906128
-130.617828
-66.957802
-77.092339
-77.284744
-65.360909
-93.196289
-64.170532
-108.389671
-52.963387
-59.974152
-49.496597
-67.505486
-105.753365
-123.524460
-64.586769
-43.379612
-73.397522
-60.652943
-69.258255
-60.154667
-67.515343
-157.857971
-56.343475
-94.236031
-117.023727
-87.992912
-137.967056
-112.941574
-86.131546
-52.859776
-43.021564
-78.245842
-55.225483
-142.126923
-143.140762
-64.763306
-61.867138
-151.231400
-145.438690
-64.147835
-84.778671
-80.292122
-56.221191
-144.036301
-44.099476
-140.734482
-58.234577
-90.018227
-83.377975
-58.412361
-54.121346
-93.511002
-111.444008
-35.003170
-107.137703
-168.805893
-55.345566
-92.062958
-64.978775
-136.282104
-74.562820
-34.676792
-62.172913
-96.903214
-40.033543
-66.984398
-94.470924
-135.824554
-59.908985
-110.884712
-152.801834
-63.361286
102.702690
-105.418602
-33.390617
-50.305489
-66.763336
-35.662296
-62.579346
-83.237137
-55.185425
-75.299896
-73.433327
-62.302795
-69.849953
-56.931297
-127.896240
-77.085861
-158.473160
-62.318916
-72.236427
-152.227997
-55.483353
-56.194260
-65.615486
-69.196487
-59.034496
-81.949562
-63.751068
-159.221115
-73.057869
-83.884369
-138.295959
-114.629417
-85.052605
-121.435043
-98.291290
-108.432579
-42.187225
-83.790771
-55.416416
-170.160339
-113.715378
-119.575790
-108.061623
-60.655750
-87.258957
-59.706383
-65.048668
-83.574165
-72.526390
-52.420242
-84.395950
-52.443527
-74.199318
-69.820885
-66.812286
-57.124519
-79.885796
-140.443756
-65.907631
-121.658829
-125.677193
175.558716
-137.269623
-72.776512
-62.863564
-31.513815
-28.188234
-85.080811
-60.317020
-62.980885
-91.409752
-54.645409
-80.058197
-34.508007
-51.180729
-104.818970
-83.086212
-64.339203
-62.621693
-87.321930
-161.651367
-74.340302
-70.131836
-87.913750
-63.403603
-61.473476
-78.281601
-69.533936
-56.244511
-75.841743
-88.499748
-67.597664
-141.356873
-145.271942
-55.946915
-7.383762
-68.470177
-137.948120
-53.885075
-67.675598
-120.178551
-60.085484
-57.764923
-75.498749
-150.478302
-68.714371
-71.408882
-46.923607
-78.280121
-88.973427
-98.629623
-57.675892
-127.418098
-90.036263
-57.475887
-80.479362
-80.337006
-73.544983
-52.023258
-94.113892
-59.063995
-60.122375
-55.601089
-67.086250
-51.715195
-99.257088
-67.990395
-51.012390
-80.624680
-102.344772
-65.999199
-58.239605
-108.194481
-161.545303
-80.932365
-68.129852
-86.843475
-118.737885
-131.697357
-56.461025
-62.545280
-55.716881
-51.569084
-110.924469
-98.646683
-101.831787
-91.781723
-136.545517
-139.136505
-64.269600
-122.184731
-86.810898
-58.064713
-68.638046
-57.973289
-114.526756
-72.302483
-72.969810
-65.647583
-83.282654
-62.435734
-105.099533
-57.053566
-58.603279
-148.180649
-90.322739
-145.299744
-66.473976
-65.027328
-126.470688
-91.548973
-82.117935
-127.263626
-68.424507
-69.483467
-26.437361
-105.597549
-92.002151
-93.479767
-133.922058
-29.227596
-71.128082
-152.400787
-94.111938
-54.505817
-57.554028
-58.725677
-107.907166
-97.027916
-63.459980
-144.589935
-57.746117
-60.768612
-74.972191
-118.299469
-36.475727
-59.962002
-88.185585
-67.498627
-99.488594
-68.933098
-63.829227
-146.786224
-58.608334
-161.013184
-62.259747
-56.632488
-68.075592
-92.632652
-71.284340
-82.774773
-56.060059
-56.623028
-80.530357
-61.610012
-62.394268
-53.085197
-68.977821
-76.564285
-108.276970
-96.626167
-105.074432
-127.606995
-119.882698
-98.767769
-159.398422
-115.515366
-82.184647
-48.148685
-86.097084
-56.162106
-61.705933
-73.579613
-64.094864
-151.013504
-115.393349
-64.594986
-136.060623
-38.182102
-64.091423
-147.147644
-69.706017
-68.981796
-132.062134
-94.882103
-51.254047
-149.788010
-64.196655
-117.465248
-81.101692
-8.866141
-100.249771
-20.623018
-65.619728
-71.461555
-79.694901
-70.319839
-94.714745
-128.522003
-61.083035
-72.674164
-76.977730
-71.671219
-124.087631
-66.451660
-60.574097
-57.838306
-42.789268
-167.394455
-32.590504
-54.591553
-145.606369
-68.845421
-52.078011
-147.870483
-44.950546
-53.885902
-66.163742
-61.026371
-55.850712
-61.668579
-48.041512
-92.464928
-64.165474
-55.627155
-65.149193
-81.803490
-85.081268
-64.839882
-160.671921
-27.553545
-102.055038
-53.089138
-161.449295
-88.707474
-105.325058
-63.478279
-102.686394
-110.279694
-87.046501
-120.759598
-62.327290
-63.941845
-53.532097
-109.459129
-157.187622
-31.428711
-89.382149
-82.901054
-65.254173
-67.248375
92.334694
71.256874
54.650787
104.507820
41.115475
31.368530
87.348267
-98.894722
-121.979088
-60.031334
-176.200928
-63.719574
-61.690601
-50.635670
-138.256119
-168.511215
-80.129555
-75.853615
-59.592148
-75.548241
-55.115276
-90.437729
-89.827347
-69.487740
-64.862526
-90.159531
-51.096039
-104.233124
-103.852097
-142.715958
-113.254807
-71.996666
-162.522507
-92.040680
-97.895157
-62.917377
-54.033863
-47.950325
-75.915154
-91.196404
-91.537376
-44.368858
-92.163544
-68.991112
-69.393967
-86.950714
-56.594841
-94.581215
-67.628014
-68.683228
-99.501122
-72.515816
-154.743744
-57.580547
-143.628708
-68.004013
-56.687077
-50.642361
-59.106731
-116.889435
-93.033501
-102.442352
-98.619537
-116.124985
-72.084763
-145.312027
-70.653412
-62.920963
-59.319492
-156.034225
-164.188385
-99.401428
-90.364922
-81.784454
-95.795189
-127.199615
-75.283554
-112.967247
-70.175308
-112.700943
-61.120735
-60.361275
-64.425011
-91.408707
-105.074715
-79.224236
-43.523640
-141.677567
-77.952400
-59.266205
-84.476257
-63.258175
-43.410976
-60.924068
-135.416031
-60.661747
-55.756683
-95.239449
-98.779625
-152.846466
-92.583939
-114.073677
-85.921013
-118.147797
-95.277657
-149.348450
62.272896
-98.737404
-55.623726
-70.124184
-51.786194
-150.830261
-94.842552
-73.929184
-136.322647
-63.335255
-137.075119
-74.582466
-78.385132
-56.712177
-120.958382
-66.768524
-61.409454
-88.587158
-44.445599
-160.051804
-60.208549
-49.029652
-70.400040
-79.332626
-101.477272
-122.009872
-65.555611
-100.297401
-101.681099
-93.743530
-130.219055
-62.312653
-88.829552
-124.720779
-49.476250
-87.507057
-131.395264
-60.415329
-122.199806
-64.228844
-65.143341
-102.091988
-64.422394
-132.677948
-64.505135
-71.708221
-150.116730
-79.083260
-121.807526
-111.731941
-121.870674
-67.439621
-59.619816
-69.698486
-45.180843
-70.024597
-53.574902
-79.574898
-142.923187
-71.405090
-62.851055
-84.175529
-160.468277
-99.566956
-162.360092
-143.421341
-115.955772
-59.819389
-59.365070
-79.819748
-84.607758
-69.105614
-73.009293
-59.105618
-86.200699
-64.560150
-128.112946
-85.181664
-75.966187
-164.035690
-95.582932
-79.653938
-99.870064
-60.057770
-114.268227
-65.513596
-128.647842
-92.121483
-84.920685
-136.515137
-145.570892
-154.429993
-67.760620
-55.133209
-80.317009
-96.768669
-78.389236
-91.536400
-72.199066
-70.496643
-71.111732
-83.862953
-61.701939
-65.585068
-89.554230
-94.029305
-68.839996
-74.707870
-47.171761
-62.338848
-48.201721
-71.867775
-64.902191
-59.215038
-85.543640
-143.499298
-160.650467
-64.666039
-122.518944
-61.492817
-150.812744
-61.239174
-69.232979
-145.276276
-88.724197
-67.517738
-32.508911
-70.235153
-68.497833
-58.012413
-101.465355
-55.620686
-69.213890
-73.189110
-86.632721
-55.607445
-65.704933
-52.483921
-77.720512
-110.593323
-113.613693
-130.241684
-174.340256
-132.599319
-87.140686
-91.446571
-89.226936
-109.819275
-129.084717
-165.284561
-119.986961
-96.810898
-91.284721
-149.745621
-110.964371
-62.010876
-57.549320
-105.620186
-63.259735
-86.854340
-72.920883
-125.933846
-67.218430
-50.361378
-106.994034
-134.416946
-112.685577
-66.705719
-71.087425
-56.368084
-60.563900
-52.868328
-47.189182
-48.076527
-150.745758
-87.045593
-104.321266
-50.180725
-61.861813
-125.524086
-80.412170
-146.551514
-147.020828
-75.647430
-75.898262
-145.663910
-74.265877
-67.129608
-52.324348
-62.819351
-147.847824
-91.115311
-96.314758
-69.135735
-67.394897
-61.339912
-135.693512
-46.086369
-56.861187
-77.219559
-119.738075
-111.446907
-72.926102
-144.982147
-51.260872
-120.999825
-67.649124
-77.378532
-67.183533
-52.607296
-121.075043
-96.111244
-66.949623
-66.592842
-64.622734
-83.615326
-65.161682
-68.146660
-132.759903
-134.765427
-155.910782
-51.788929
-73.580589
-67.973663
-90.056190
-99.849579
-123.448036
-58.452496
-56.234447
-162.055832
-42.338844
-54.237713
-32.212753
-106.695038
-165.500885
-95.015099
-109.828873
-109.734062
-54.913261
-58.192928
-59.830467
-117.374893
-120.998322
-138.004974
-97.597679
-159.159424
-66.020927
-63.993160
-94.807045
-83.153709
-91.073677
-45.121140
-131.300858
-131.222412
-65.763992
-55.616840
-148.750275
-32.199852
-79.490379
-83.412453
-92.790260
-131.801102
-62.098232
-55.656513
-117.508209
-96.285919
-59.711239
-37.149670
-68.169319
-147.776001
-64.321571
-39.908875
-131.588425
-74.416656
-96.324226
-80.209473
-77.163300
-66.746483
-102.519287
-120.537643
-64.017357
-62.100513
-47.887669
-92.141006
-83.591377
-61.206768
-107.819824
-120.361969
-67.484451
-91.515312
-87.825165
-89.201324
-67.782455
-112.646095
-128.724304
-103.862091
-77.351570
-60.779282
-70.152901
-102.191238
-75.989510
-88.321175
-63.288975
-118.002289
-68.970604
-109.275543
-62.978611
-66.263298
-60.251938
-93.090149
-68.452522
-173.493439
-106.887634
-61.612278
-107.806030
-55.564472
-106.115898
-108.272537
-77.628914
-57.736290
-49.036980
-88.736519
-90.431320
-111.739983
-106.564850
-100.155548
-79.138977
-73.246162
-65.192291
-95.205154
-106.590790
-71.582977
-101.052681
-67.575455
-49.609928
-53.082706
-75.669464
-48.129921
-152.827820
-122.514938
-77.855026
-85.553017
-77.135300
-58.977451
-71.668243
-52.839603
-68.264618
-115.523849
-69.952652
-118.410149
-115.960648
-63.126709
-94.436363
-64.669640
-93.980408
-63.778431
-54.849194
-96.622856
-142.432343
-11.754951
-56.152031
-88.116508
-124.517456
-51.397736
-75.768234
-28.514906
-74.713989
-127.644005
-91.947289
-75.897354
-52.376297
-94.640091
-66.541016
-40.926319
-153.276962
-62.740788
-114.506721
-137.348221
-59.456993
-66.441261
-62.262787
-66.913452
-84.719826
-105.660522
-50.071945
-52.910160
-76.996964
-76.901909
-131.690353
-130.020859
-116.134071
-159.579147
-63.183544
-66.275780
-104.103630
-49.863178
-67.003418
-67.697884
-112.545204
-118.807777
-77.765121
-62.242336
-61.341099
-78.130974
-137.477722
-155.478943
-131.748550
-77.488327
-92.358353
-69.699249
-56.374878
-66.209854
-56.248947
-89.674438
-35.274799
-74.645233
-153.353470
-84.006088
-70.658623
-80.681313
-66.162498
-72.105385
-60.126686
-49.461166
-62.170593
-54.879745
-54.216320
-104.679909
-132.140152
-86.654259
-69.931389
-74.909447
-69.911919
-51.656063
-59.786816
-114.765411
-71.812500
-86.480629
-128.866791
-71.635216
-121.574112
-71.001396
-51.807762
-57.694912
-74.710480
-62.583954
-83.574928
-64.091644
-27.480232
-69.647911
-149.369568
-62.508575
-63.004066
-51.171558
-171.037842
-59.114452
-62.943672
-65.142395
-156.984344
-59.337376
-72.568886
-155.821930
-51.116894
-54.681461
-31.959232
-76.767754
-73.047882
-77.577629
-156.685196
-69.151756
-57.105251
-54.629440
-59.997040
-59.430218
-88.990677
-92.687363
-72.713264
-117.817520
-70.699120
-145.405762
-64.442711
-72.875038
-40.192493
-147.130768
-50.070690
-62.697266
-68.617577
-58.158539
-128.321625
-40.951588
-151.658417
-75.988449
-78.647667
-73.515038
-74.837509
-85.507553
-66.626717
-83.568626
-79.595207
-67.287239
-60.683422
-44.411831
-114.986748
-60.715469
-64.083084
-101.814323
-107.591995
-133.616959
-107.508705
-56.113007
-101.239090
-96.529831
-71.061981
-64.201035
-164.428421
-122.320702
-148.556870
-70.953613
-70.840454
-85.628510
-70.832977
-61.559959
77.821617
75.048744
83.581963
47.403858
-77.653389
-84.841591
-65.141777
-56.334644
-137.075912
-53.264843
-47.943348
-86.715820
-56.306446
-157.947571
-155.612518
-59.676952
-134.012589
-74.996735
-151.707748
-96.643227
-111.701233
-121.486420
-141.171616
-56.097565
-27.843361
-79.957489
-96.020668
-118.756920
-63.672501
-109.918472
-151.578445
-132.356293
-100.014214
-105.442955
-84.861885
-82.616104
-113.259621
-160.394897
-154.605667
-121.474869
-57.130341
-69.068810
-95.909515
-72.958702
-148.791183
-59.315311
-55.041267
-88.965515
-32.258350
-79.572876
-157.922577
-56.500820
-159.759232
-72.535965
-63.435062
-58.615868
-96.602303
-166.853226
-68.395035
-61.253010
-85.684196
-102.309761
-66.094704
-81.953636
-63.172527
-52.957527
-29.919161
-66.315720
-61.697697
-105.015465
-165.243881
-69.701309
86.781937
70.726418
-57.580761
-89.327309
-73.837555
-76.354172
-79.040962
-61.452869
-68.269882
-134.924316
-140.443268
-160.807144
-95.599419
-122.643593
-92.605629
-73.302719
-65.396736
-132.589569
-114.097878
-81.562927
-104.541679
-60.997726
-46.240826
-89.252785
-96.260727
-77.816727
-109.550003
-61.339863
-64.252930
-143.643951
-48.169220
-54.946419
-149.051178
-85.414963
-60.151207
-115.332001
-153.984589
-67.988686
-79.672485
-120.365852
-86.097878
-107.737305
-91.293472
-61.536079
-95.482635
-72.920120
-82.682251
-78.800964
-133.727386
-91.396431
-84.006302
-81.877533
-87.615807
-115.068367
-98.171440
-92.094490
-60.048225
-144.254349
-53.217834
-70.967667
-131.364014
-84.417809
-66.975441
-139.685562
-54.774609
-119.528519
-50.722740
-89.515785
-65.778442
-147.020126
-73.184875
-49.257210
-101.843643
-106.539597
-48.287575
-88.683578
-54.696079
-59.446106
-45.423271
-67.844917
-92.895638
-73.009834
-65.739738
-54.252895
-68.565994
-73.437836
-70.281876
-59.157192
-59.555359
-69.669525
-133.656738
-93.126839
-90.130287
-65.694923
-132.169373
-66.980286
-76.788971
-70.991539
-77.975639
-66.149376
-80.710083
-83.932976
-62.975296
-74.880180
-80.370842
-63.546677
-143.283798
-63.901539
-56.949043
-60.366261
-63.956520
-169.920776
-57.874088
-65.371658
-58.574020
-149.736786
-61.094906
-87.785057
-69.425430
-101.776451
-127.852882
-48.381454
-52.559460
-92.182373
-123.154755
-59.245323
-94.112328
-58.464100
-105.362328
-146.561615
-71.207779
-69.076721
-107.968216
-64.823891
-152.746536
-81.070442
90.958061
-33.086163
-78.890785
-86.001579
-61.076572
-131.581436
-63.060482
-152.276871
-55.161293
-116.081543
-53.062298
-67.778450
-101.118469
-114.706017
-79.852531
-78.678665
-24.313709
-62.321110
-82.631546
-57.553909
-135.102615
-64.300804
-63.457169
-155.582138
-69.717911
-68.133469
-36.271645
-22.526857
-57.933552
-53.936180
-67.804741
-67.422310
-65.509171
-68.161324
-65.973862
-33.632866
-51.189880
-127.114975
-73.550102
-112.559349
-89.492401
-67.095207
-52.978481
-76.881157
-80.699013
-63.097706
-168.413086
-77.846611
-87.236015
-134.752548
-87.932625
-117.950287
-102.628502
-64.334061
-79.871445
-82.206749
-68.431831
-63.713543
-130.008484
-165.534775
-98.534546
-127.151093
-94.497269
-160.561203
-147.563553
-60.772877
-90.947495
-96.721252
-64.512772
-134.825363
-115.878403
-60.292816
-63.084663
-51.852612
-74.427193
-62.007965
-80.430679
-97.018730
-80.585648
-128.847488
-89.868530
-88.038841
-66.930939
-154.713974
-63.453957
-43.513756
-66.228607
-61.916111
-71.832504
-131.425201
-40.532738
-99.701973
-154.795227
-77.187355
-71.885323
-64.053551
-64.938652
-70.561417
-68.579117
-124.883484
-88.923714
-46.483242
-123.724823
-81.576889
-104.261169
-81.891548
-90.429123
-79.031708
-108.077553
-99.268219
-83.509727
-61.437016
-83.750282
-73.288124
-60.253338
-88.634972
-85.598076
-60.550293
-58.912098
-133.085220
-135.477097
-107.880447
-67.115219
-79.334183
-59.148342
-59.487324
-68.343781
-71.106148
-25.946871
-64.784714
-66.611053
-114.570412
-104.731110
-142.923660
-153.913223
-100.912773
-101.606575
-93.570602
-67.896149
-120.260826
-100.170242
-51.044357
-62.827148
-86.855034
-64.013420
73.400940
-147.676025
-72.177315
-152.480698
-71.851402
-92.903191
32.891357
81.715569
41.951923
-179.276917
-61.832348
-136.325790
-95.710899
-91.068047
-94.764267
-72.163857
-71.705696
-63.250214
-57.423317
-52.613541
-64.706543
-35.182182
-89.727539
-60.088280
-85.522972
-113.648193
-64.107918
-138.403320
-111.066269
-147.833359
-91.816406
-76.237221
-90.090698
-62.632755
-68.077560
-130.844528
-102.166664
-110.790550
-90.811554
163.623169
-150.622299
-52.086082
-75.293999
-154.323334
-84.385490
-144.897217
-125.045677
-25.843596
-75.631378
-135.134583
-69.675911
-81.960609
-62.054157
-76.379372
-48.818062
-94.283211
-106.116356
-90.673973
-63.158497
-66.203552
-77.013237
-124.383583
-152.522415
-64.688667
-70.682098
-144.194489
-99.378693
-60.530712
-92.503189
-143.584213
-59.406857
-67.634514
-157.080032
-133.584763
-52.874508
-86.647621
-40.773556
-54.453125
-158.297333
-86.471413
-161.926910
-60.059231
-66.040909
-53.357227
-57.985470
-69.059822
-86.387718
-153.268692
-136.553299
-103.305824
-94.011314
-56.247047
-157.258240
-94.538002
-146.019974
-110.418007
-141.279999
-123.601173
-97.069839
-82.424873
-62.297714
-53.791477
-62.023689
-137.037292
-82.258995
-61.915634
-60.688358
-60.393364
-57.667477
-121.931755
-64.750504
-151.044342
-55.882362
-77.180809
-61.534306
-77.665733
-77.383324
-120.590401
-107.434143
-120.673920
-86.612282
-101.300331
-93.937462
-80.386566
-71.853912
-65.413261
-51.518604
-156.236313
-103.643837
-80.931717
-110.990829
-95.100983
-90.721222
-75.710060
-63.417522
-68.220581
-54.107113
-153.150009
-55.184753
-90.918335
-56.196026
-130.214340
-86.938065
-80.810722
-41.135338
-131.181320
-79.868713
-104.191078
-87.619576
-141.068039
-68.984665
-102.829155
-121.213654
-125.645668
-109.637108
-110.202026
-55.075356
-69.440819
-56.510815
-54.325638
-100.016510
-44.804207
-89.686287
-77.462280
-87.400688
-113.284149
-59.461853
-57.565582
-87.044655
-170.420181
-120.625748
-66.016655
-157.556686
-65.652802
-106.927048
-64.365189
-54.751461
-123.714394
-163.077713
-66.277054
-41.880627
-63.592609
-140.283997
-119.560410
-109.445526
-140.474014
-68.869774
-56.000153
-70.519722
-56.461346
-160.825607
-71.209320
-97.266899
-59.901794
-90.666077
-94.161148
-73.596191
-156.070831
-42.214687
-124.464798
-165.151840
-59.847984
-152.484406
-68.497719
-156.947983
-57.901684
-143.113678
-147.396317
-164.288147
-112.219681
-79.893883
-63.599407
-107.995720
-99.644524
-174.744125
-104.192177
-112.312904
-72.483467
-96.038628
-83.386848
-94.554077
-60.888184
-110.732384
-80.164574
-102.342972
-116.295959
-92.281227
-92.836594
-68.793823
-71.684029
-126.106186
-78.357750
-137.080826
-55.739758
-47.621960
-60.889843
-79.796799
-116.007698
-59.952698
-49.379410
-47.111496
-130.349426
-63.665009
-154.206131
-75.474731
-65.989342
-54.771122
-65.569527
-147.212296
-79.237816
-113.013222
-80.209122
-59.888168
-141.614700
-139.826935
-164.731522
-94.374916
-71.405716
-66.249405
-55.238941
-98.777893
-83.057121
-66.932541
72.805969
86.773949
67.898369
50.934814
40.257053
52.404305
64.619354
68.294052
-54.717163
-79.803978
-32.338139
-92.226494
-70.086929
-68.226128
-77.318123
-97.948074
-103.478004
-104.049500
-107.232452
-104.229218
-67.270760
-70.416885
-57.774654
179.076111
-60.260708
-79.804626
-95.046501
-100.066818
-150.189240
-50.834049
-64.060608
-54.010220
-100.245926
-39.169044
-64.174927
-80.656342
-60.447403
-83.953888
-61.468128
-94.428154
-57.755993
-55.477589
-70.116196
-58.559765
-129.104889
-27.255827
-80.152618
-90.959465
-84.877182
-133.446274
-169.147461
-83.630241
-64.696503
-63.754723
-97.853302
-58.968750
-82.724129
-73.450859
-64.298233
-56.169506
-77.754593
-100.786316
-68.783607
-61.717899
-72.469429
-61.710838
-64.612137
-69.007370
-74.601494
-102.215591
-150.522644
-67.705238
-130.758179
-73.872383
-104.408653
-150.316284
-57.918533
-60.706036
-106.844292
-73.358109
-90.706345
-85.149673
-113.353409
-98.701889
-109.536865
-80.439438
-47.317825
-75.970169
-67.987625
-60.250134
-70.921104
-59.614590
-77.604118
-85.325752
-36.558136
-59.940277
-84.470543
-26.752241
-49.277306
-80.917625
-50.386654
-126.442261
-46.914474
-68.422089
-60.639851
-61.816692
-82.328445
-91.555641
-66.272812
-66.577217
-120.255661
-63.446976
-145.320419
-74.018295
-59.847687
-63.059822
-73.435349
-58.895447
-158.532440
-69.828598
-50.121262
-91.878235
-164.452927
-49.199669
-45.772362
-127.611588
-65.513870
-67.656914
-63.270817
-72.405846
-109.080627
-157.829453
-55.751205
-61.741779
-64.008507
-62.552166
-39.003201
-57.675591
-84.368431
-31.399618
-48.422520
-61.656639
-90.758682
-63.221394
-56.722645
-90.281136
-144.136215
-64.021614
-74.476166
-38.908485
-103.339478
-54.568031
-89.562485
-86.305901
-60.317219
-60.652191
-93.923988
-125.790054
-56.608337
-47.530571
-52.938339
-64.700768
-59.047302
-78.060074
-84.068672
-82.312241
-90.379852
-63.343746
-77.273163
-72.694122
-153.858658
-151.673828
-76.404861
-96.012360
-63.792576
-61.415581
-60.100975
-70.185608
-48.152622
-58.959583
-83.577507
-54.448292
-60.953163
-47.140022
-63.187634
-79.874420
80.372253
-65.529778
-80.377243
-64.491554
-72.515259
-68.294579
-51.864567
-159.866364
-89.128944
-54.763157
-56.123924
-94.832558
-74.490227
-86.411263
-89.519173
-108.452499
-52.908806
-52.270626
-69.505264
-60.570286
-132.174454
-35.662636
-111.823151
-75.928558
-162.611801
-67.372108
-25.937386
-95.119705
-58.494461
-79.759552
-64.509392
-155.150436
-160.559448
-63.469173
-66.666458
-111.166321
-73.089767
-148.720123
-63.281849
-88.106697
-83.334763
-60.685722
-99.437080
-102.082474
-109.944473
-109.461517
-103.695595
-97.166832
-61.124451
-90.645126
-87.679352
-53.542374
-53.744232
-115.156166
-47.287239
-73.931984
-61.053474
-156.435577
-57.328983
-105.913605
-57.314178
-66.138687
-91.995140
-81.960243
-63.174644
-58.276505
-58.692818
-125.505432
-66.797462
-76.078995
-81.838028
-53.625534
-54.314495
-67.459015
-69.152992
-91.506157
-111.949059
-117.433159
-48.427422
-61.487926
-62.862530
-88.216705
-126.045395
-80.834145
-56.838226
-104.685486
-108.926384
-54.603016
-104.301704
-78.732559
-92.014946
-105.097771
-109.380157
-73.041504
-108.270615
-102.633080
-144.806458
-68.198967
-158.020187
-63.770695
-119.402222
-65.509956
-71.546631
-64.334450
-79.414024
-167.465622
-95.590202
-72.348999
-62.899822
-154.849075
-77.624657
-114.302811
-103.764969
-103.079536
-97.580467
-62.054630
-111.834740
-113.359932
-47.024742
-133.117340
-149.585007
-51.066807
-72.314789
-159.978287
-88.669968
-144.520554
-96.228477
-64.905540
-59.137341
-67.715492
-55.330078
-16.273254
-61.562664
-85.055695
-57.530098
-63.656555
-57.664635
-55.745312
-113.118362
-168.825348
-74.668800
-64.247543
-138.525864
-60.113365
-60.694996
-67.754913
-54.138851
-117.779594
-87.156380
-88.574448
-110.030510
-65.595337
-121.251045
-107.159882
-80.336357
-69.965729
-106.080254
-110.065079
-94.201164
-95.054253
-79.204834
-66.940132
-84.338997
-144.457001
-53.370808
-46.329082
-63.350636
-139.620712
-67.030952
-70.037437
-77.167892
-69.832031
-130.832947
-93.415665
-63.635269
-76.171890
-67.394417
-68.787895
-87.150803
-85.320473
-98.727470
-168.232651
-95.024162
-89.651535
-105.999893
-105.380264
-111.618248
-78.625694
-77.242844
-168.643677
-153.003082
-66.149399
-80.581947
-59.121529
-125.278313
-110.609352
-110.784630
-80.150459
-71.647652
67.707672
56.300850
75.269905
80.432617
72.318985
62.231232
46.426243
55.890587
76.165649
64.005180
55.159012
53.477188
45.028435
48.422268
44.568382
49.277622
68.072250
56.573185
52.932053
85.575661
89.418381
58.035786
78.971085
47.074833
59.423019
55.032028
55.370541
53.877552
43.733356
47.921143
73.377586
-63.540726
-56.815174
-169.051208
-108.603935
-120.093300
-59.923344
-71.333000
-115.480843
-119.326485
-127.033974
-103.274498
-166.219864
-37.759457
-60.929409
-83.216957
-73.106293
-77.253296
-68.305382
-62.712456
-63.230759
-60.802776
-157.894943
-171.691437
-60.655315
-63.540535
-60.766933
-28.460003
-59.162056
-55.616318
-161.376816
-68.536530
-141.960892
-114.736748
-53.053005
-43.861179
-40.842693
-69.581200
-62.212215
-74.711189
-132.195312
-66.614067
-118.062492
-53.085606
-104.052261
-132.233841
-88.775772
-69.311401
-62.489037
-96.146370
-82.028793
-86.786018
-170.648376
-90.020050
-131.530151
-76.578178
-117.225792
-145.168839
-65.217712
-138.946014
-67.064438
-58.942036
-59.857590
-128.549759
-168.627838
-88.061028
-138.822845
-112.780907
-120.623085
-97.819725
-69.865189
-104.164925
-113.577133
-78.039482
-107.038536
-149.690613
-99.185890
-116.625053
-154.451187
-87.776466
-161.588058
-69.470245
-75.049965
-152.661835
-68.030792
-120.970909
-71.836212
-62.087292
-56.839474
-51.868561
-162.024918
-154.957458
-65.164246
-58.150478
-59.539494
-35.527672
-145.194138
-160.415741
-146.014709
-96.263855
-164.267441
-130.051514
-75.154930
-157.766754
-130.590515
-51.525253
-65.876244
-102.607140
-34.774532
-60.843296
-72.576752
-98.342918
-144.373047
-114.708885
-73.551964
-151.760834
-59.014942
-65.665314
-58.014019
-92.417953
-115.391830
-63.307430
-76.772232
-126.464783
-93.312119
-94.475639
-61.527481
-38.390205
-149.979034
-57.384842
-53.967934
-134.817123
-57.745754
-58.675522
-168.075638
-64.434952
-87.673782
-94.347153
-140.094254
-75.713036
-62.458233
-63.727894
-98.917023
-92.320694
-89.085907
-177.563126
-64.422623
-98.889908
-74.985725
-160.507706
-57.653603
-59.949509
-49.679436
-105.596405
-65.121185
-46.489658
-72.997208
-135.281570
-140.637985
-147.172653
-94.261703
-93.245491
-76.282455
-100.266556
-45.821259
-51.446819
-81.366249
-84.323463
-147.140839
-86.283257
-53.233276
-79.613098
-65.295593
-151.318344
-59.615009
-54.673840
-143.810608
-47.424698
-56.261513
-118.938843
-69.463234
-84.790192
-104.193741
-95.714546
-102.538521
-116.474907
-107.043266
-74.172653
174.953079
-72.973915
-100.111244
-63.318249
-60.525608
-108.828285
-70.900276
-46.215622
-56.022366
-63.849110
-55.189384
-62.925213
-147.266144
-80.623383
-108.079094
170.026398
-95.333809
-107.933739
-92.402817
-121.872551
-97.530914
-50.406601
-96.677536
-54.945885
-60.676418
-72.692337
-110.922928
-98.078072
-123.818588
-63.677944
57.298759
58.109444
81.430290
48.373104
83.695374
-52.300491
-86.358009
-41.235886
-83.184273
-167.257233
-61.308491
-56.504631
-162.375671
-157.877762
-137.070114
-65.754799
-60.962811
-74.256065
-139.919418
-104.008339
-147.285889
-147.200729
-153.691803
-109.415558
-72.391411
-55.071205
-67.188622
-99.018509
-111.507507
-71.927109
-49.412571
-75.044655
-62.353920
-49.902306
-93.508705
-151.927017
-138.554733
-157.584106
-108.168915
-107.052429
-100.234810
-74.510292
-131.420349
-114.588387
-139.897614
-64.151894
-74.884018
-49.158997
-92.648468
-87.772308
-117.075500
-72.811150
-85.584877
-36.132069
-67.658363
-66.310913
-151.205109
-60.343132
-108.331223
-96.649178
-70.870926
-61.891666
-79.797615
-65.361465
-126.764519
-115.030640
-138.281601
-94.620392
-77.768280
-114.376839
-63.566448
-65.690071
-64.547890
-26.288731
-128.980423
71.741241
77.885948
36.821777
101.602097
66.167259
70.664864
59.095058
71.757523
78.935486
69.715439
63.019714
68.699471
69.635071
53.671436
52.711674
81.442184
53.059750
57.352760
66.714569
53.709900
71.185928
-70.907326
-146.252396
-62.492115
-64.695137
-67.668839
-71.460930
-66.239128
-67.648323
-107.000473
-110.799759
-127.394058
-123.536530
-126.196342
-74.781685
-80.340004
-65.011543
-58.116013
-55.886982
-57.143784
-158.186874
-71.186989
-79.588661
-54.790150
-91.120575
-56.445541
-52.509499
-83.675453
-154.652145
-112.025345
-70.002884
-87.258514
-105.769028
-51.795273
-84.641205
-92.837524
-63.699268
-91.981010
-100.521332
-94.879524
-110.291176
-58.177921
-66.391106
-57.388844
-63.635735
-56.697330
-144.425385
-80.800606
-115.174004
-76.161301
-155.094421
-159.876389
-73.153206
-71.858192
-48.077881
-50.113014
-69.212318
-68.992256
-55.683552
-56.326641
-103.225166
-57.274723
-85.997208
-63.301098
-125.462738
-124.353722
-153.570862
-131.730621
-92.536926
-95.197052
-145.656937
-111.642227
-64.975586
-82.564949
-134.010330
-83.905190
-102.925621
-72.329323
-82.657097
-142.826797
-64.125381
-96.113831
-59.699524
-57.417564
-147.423050
-60.025127
-147.262177
-60.465679
-86.428543
-55.647289
-151.448975
-94.953262
-115.443947
-144.697037
-60.694363
-131.713348
-165.685928
-93.418648
-77.449295
174.187317
-56.181152
-60.677429
-49.083172
-12.627216
-64.529167
-104.177460
-157.686432
-118.945511
-91.651428
-102.306404
-36.391029
-78.635017
-103.839386
-106.345100
-63.704872
-61.034077
-72.850891
-66.673882
-76.276100
-141.150986
-153.668091
-148.113937
-59.266983
-79.570297
-57.361713
-72.947670
-146.219528
-92.127541
-130.779205
-159.705399
-41.032768
-75.809822
-48.973206
-56.802624
-126.592606
-51.714283
-81.634964
-93.046936
-95.193611
-65.483025
-61.559589
-61.981934
-93.672913
-79.509354
-111.972244
-122.928360
-66.584335
-82.710175
-56.138615
-60.477367
-61.595379
-84.629219
-59.230564
-69.612877
-79.628510
-56.063400
-122.768761
-95.747330
-107.692093
-169.284805
-118.739174
-86.999771
-126.622139
-100.025032
-89.948792
-109.930641
-111.527321
-98.616928
-107.744545
-111.354897
-119.677147
-85.489250
-80.493027
-94.598679
-63.653214
-87.644318
-93.925125
-64.938957
-141.758316
-77.427773
-57.743324
-102.320976
-52.281429
-55.348969
-130.140579
-129.485184
-57.848072
-90.625435
-60.285423
-40.793308
-69.321663
-140.569901
-69.824226
-54.791851
-88.155258
-161.077469
-52.289371
-92.518684
-67.088356
-52.954281
-73.919670
-64.930336
-124.906639
-129.912399
-53.486771
-102.118996
-122.717812
-98.000626
-86.878708
-109.246315
-111.317703
-95.871536
-100.982719
-97.028610
-70.500816
-59.197239
-85.985939
-56.904888
-62.713112
-66.874908
-80.916840
-89.114235
-81.450539
-53.352760
-46.032047
-49.470100
-147.510925
-122.841660
-62.651623
-45.612247
-56.565624
-171.838837
-121.671593
-70.316086
-116.300735
-58.642159
-158.744675
-59.186127
-67.840561
-58.412083
-68.028023
-112.345108
-78.168900
-108.861320
-116.373878
-100.820633
-84.097351
-98.566925
-102.726494
-123.072983
-171.536163
-71.914726
-112.534073
-110.989670
-47.814915
-86.604950
-101.980728
-140.145752
-110.862328
-61.908047
-129.938156
-73.012352
-90.045761
-142.684128
-61.212151
-63.110275
-78.694496
-62.136208
-57.366932
-73.617226
-103.262154
-156.516174
-37.567749
-147.957626
-62.361824
-35.369862
-99.639389
-108.471573
-51.083755
-89.957977
-57.342781
-63.192818
-44.892727
-63.551056
86.345924
35.900829
-65.359535
-70.706085
-83.204422
-78.660362
-49.201767
-33.264164
-70.014008
-58.485233
-97.039856
-108.882950
-81.362541
-60.087070
-101.521034
-109.939827
-59.126240
-90.193092
-46.292267
78.795013
59.717667
61.351284
107.132576
-37.184055
-71.233513
-31.774656
-89.724541
-60.544312
-57.598572
-58.582466
-64.613617
-117.395973
-131.669922
-141.050400
-51.081825
-52.891228
-66.492081
-86.766388
-56.205284
-64.192940
-121.825241
-66.431236
-81.393776
-82.788261
-74.550674
-61.452950
-96.695648
-61.485634
-83.425514
-151.941193
-147.008240
-68.530701
-73.212326
-72.370613
-149.616302
-67.997429
-48.928909
-79.424149
-52.368469
-90.553993
-161.116806
-69.127357
-86.811394
-156.657806
-160.122665
-66.142891
-74.408157
-89.242287
-59.292488
-99.870644
-106.147018
-58.285526
-57.921116
-160.020172
-65.227043
-131.514069
-82.503342
-100.321358
-142.836426
-63.487438
-63.386292
-137.489243
-63.971424
-70.069145
-145.771835
-111.725525
-112.939621
-141.751450
-74.426239
-171.148117
-92.260201
-73.223061
-127.691170
-127.090797
-105.137169
-45.217266
-159.378143
-65.875557
-162.692337
-164.809402
-114.392975
-116.384064
-63.608402
-91.078102
-59.020672
-126.151665
-141.520050
-62.669621
-70.678795
-105.886162
-57.989090
-73.231583
-64.585579
-97.128807
-162.358307
-37.355217
-73.111580
-110.991623
-140.050049
66.860558
76.474030
-59.824360
-138.395157
-74.546730
-125.910309
-94.596748
-58.148853
-65.158379
-73.801323
-79.434776
-173.658127
-150.064163
-94.493271
-61.725182
-52.610455
-82.509476
-143.476578
-100.508469
-76.424179
-133.562164
-63.604836
-91.740082
-52.639362
-61.666332
-66.465057
-78.580414
-54.405201
-45.879715
-70.989006
-86.880249
-46.564140
-81.490631
-158.976593
-100.121109
-154.490509
-153.098175
-107.610992
-61.639668
-77.038010
-44.840179
-97.246140
-143.339172
-140.778534
-44.541695
-162.023758
-30.410593
-100.519325
-56.313889
-46.291256
-70.782913
-33.027454
-71.396828
-60.753410
-37.250298
-94.822983
-61.060139
-59.024742
-58.312691
-157.590210
-55.293522
-71.565308
-89.190941
-128.870956
-57.686653
-60.971592
-51.672661
-67.817543
-126.181129
-73.784492
-110.714058
-78.390404
-78.034142
-84.923439
-99.436440
-68.538025
-56.737358
-49.383148
-69.852859
-52.723763
-64.834457
-43.922199
-22.960083
-115.084473
-70.849602
-144.445435
-55.476082
-114.265923
-68.055634
-138.052185
-72.491798
-109.406769
-60.792088
-68.221397
-82.209084
-101.399025
-156.378448
-53.880665
-116.414818
-77.467880
-70.211105
-59.842754
-116.817337
-62.910122
-129.168839
-91.284302
-145.217163
-62.956234
-130.384155
-61.265263
-65.723839
-66.845253
-60.618050
-87.816292
-73.111061
-68.139580
-48.321922
-58.222340
-50.936527
-100.157776
-76.910812
-65.869186
-55.984940
-119.411423
-122.974930
-54.310402
-59.757812
-149.999451
-118.290184
-164.295609
-125.162292
-74.793724
-133.243439
-76.649437
-53.760391
-62.065434
-114.102524
-62.717751
-71.266457
-58.816860
-53.851166
-76.248077
-57.854343
-127.144371
-75.240791
-97.224648
-59.733894
-109.644112
-136.434952
-44.847511
-69.687584
-143.801392
-148.187637
-84.643005
-105.157806
-83.486130
-81.328743
-111.934532
-53.507500
-84.203377
-158.077896
-78.151749
-59.297935
-64.172150
-62.448929
-52.686760
-54.847237
-70.274323
-64.991325
-57.231716
-146.020279
-159.507767
-153.066696
-116.422508
-62.618565
-75.327225
-84.513390
-118.404427
-98.181190
-57.640095
-70.447128
-40.671204
-79.490707
-43.098915
-84.720367
-64.185921
-90.665009
-73.818878
-75.563469
-134.893692
-63.868946
-81.200157
-128.909042
-82.219437
-60.407883
-161.468735
-56.685261
-147.196213
-70.254036
-52.741619
-102.052338
-103.759354
-96.774757
-57.043785
-58.156830
-121.055573
-57.342510
55.756531
45.126347
51.940727
59.285751
48.546886
59.871685
46.841892
48.980137
54.681446
-60.363831
-153.060791
-103.227280
-62.568790
-68.649887
-60.050953
-99.233917
-58.957542
-55.767464
-72.820221
-83.351959
-86.013710
-61.498249
-78.390556
-70.146446
-72.830261
-145.107010
-58.536999
-60.869427
-135.853699
-101.628212
-64.052895
-146.490250
-57.504341
-89.795120
-103.201210
-94.571632
-109.670769
-88.594193
-73.053848
-85.792320
-75.475128
-57.694508
-138.845795
-93.307632
-52.520512
-64.447083
-64.781578
-56.673645
-58.744999
-61.376499
-68.585640
-136.425034
-53.404491
-79.059090
-81.410271
-124.704834
-73.281311
-65.965210
-42.667519
-48.411411
-24.731779
-91.751488
-60.887753
-43.535130
-44.913738
-49.302376
-72.847763
-133.600571
-123.584122
-87.807907
-56.946854
-95.292953
-104.853905
-62.762508
176.869492
-76.826927
-107.319420
-68.537498
-76.472984
-108.832771
-59.782402
-85.601715
-64.196579
-64.308990
-57.085880
-112.703865
-55.756584
-71.882385
-157.795929
-147.501282
-79.554352
-175.941254
-50.827309
-99.250671
-83.373253
-60.737988
-62.290146
-99.022171
-158.903244
-82.496048
-66.706879
-61.912758
-159.448639
-94.774094
-67.125587
-76.194519
-97.653305
-50.938461
-143.417603
-69.272049
-70.578125
-59.868649
-146.214676
-58.523033
-56.656761
-84.781464
-37.862469
-62.704659
-69.524521
-67.311905
-43.544151
-60.316086
-40.118710
-61.833820
-64.377220
-55.984947
-91.116707
-129.687683
-84.580963
-52.982101
-80.801849
-102.020744
-80.174095
-54.686779
-61.004147
-74.196770
-62.272907
-159.317474
-129.552780
-78.594536
-51.711578
-60.651844
-58.229847
-53.339664
-56.230335
-82.702232
-68.390106
-73.932808
-89.313263
-139.800583
-85.895790
-65.375824
-57.736691
-81.681473
-88.050194
-71.443008
-38.099438
-70.660843
-159.099106
-64.092384
-59.052574
-68.755554
-106.335342
-59.131691
-112.386604
-54.048725
-103.382683
-76.110176
-115.922089
-72.372643
-67.522240
-64.871323
-70.417114
-157.482773
-79.149254
-64.378860
-73.778046
-43.478161
-158.876495
-50.682789
-167.688354
-50.649940
-130.315262
-146.145828
-60.533348
-52.622902
-159.477127
-52.525448
-172.594604
-104.105629
-168.641403
-127.824509
-68.945343
-78.504372
-64.483276
-140.596375
-179.210419
-150.084000
-164.571136
-80.846863
-74.051598
-69.670097
-91.830856
-63.004147
-112.610786
-56.317852
-61.088688
-61.589668
-157.193619
-62.663567
-91.035736
-135.203278
-64.743996
-54.420952
-105.299316
-99.651505
-62.505440
-51.141884
-31.544827
-43.368450
-54.563576
-107.267822
-28.709715
-87.540192
-100.595055
-159.789246
-56.533203
-135.363708
-108.999222
-80.412155
-95.563805
-59.397419
-98.908562
-100.507820
-117.376060
-125.066986
-47.642166
-66.765793
-136.562073
-141.594879
-119.257416
-76.291664
-75.582802
-78.672813
-63.521656
-62.744354
-62.370853
-69.582497
-68.139336
-59.106884
-84.292618
-59.927181
-88.348236
-64.049812
-96.432114
-155.346115
-64.740532
-64.455742
-77.594391
-104.890175
-78.271339
-74.399727
-74.412407
-138.010315
-64.096718
-104.294640
-95.884842
-64.001076
-68.616280
-135.030914
-52.474213
-69.919724
-89.771919
-148.723358
-64.426041
-25.648092
-155.394440
-80.748817
-24.179073
-69.863457
-90.898041
-52.988007
-62.221188
112.336815
46.938248
59.785942
56.858212
56.233349
57.440250
42.327908
61.688026
60.560677
69.958588
59.137638
93.025887
48.963673
75.909065
74.850471
87.271973
82.848572
93.981552
55.097672
68.216187
54.282448
59.484730
32.732086
73.247856
-69.036598
-104.301949
-103.047966
-59.794178
-121.981148
-82.868622
-59.791119
-67.493935
-69.037445
-76.167480
-41.509617
-63.574039
-126.886879
-157.922058
-52.699299
-62.065632
-52.933842
-75.651062
-85.689476
-62.227562
-65.723770
-132.928558
-86.638206
-34.449158
-42.886280
-67.680206
-61.161602
-50.483440
-111.629532
-63.936531
-140.276047
-90.849197
-159.246002
-39.284420
-85.892868
-66.824974
-92.101318
-83.047302
-90.977448
-144.844269
-92.528931
-71.788589
-78.275871
-46.784431
-66.399231
-71.022308
-149.131439
-138.964371
-164.899704
-72.059425
-99.937920
-67.665321
-57.176323
-122.320679
-62.523792
-51.468025
-135.319824
-60.681393
-94.464333
-68.977081
-55.070824
-64.442017
-129.190491
-141.560455
-56.477436
-66.376617
-43.159054
-58.152515
-60.829430
-92.384644
-70.626129
-58.236080
-76.325325
-61.521423
-70.360352
-123.508530
-92.305756
-70.733566
-65.910492
-62.908360
-66.615456
-64.052788
-61.764702
-53.979664
-71.254951
-53.407280
-68.471451
-50.398731
-81.063820
-51.914082
-47.505363
-93.581482
-85.169991
-72.693604
-84.431007
-93.356567
-104.601303
-63.651829
-97.835442
-60.203983
-61.038898
-151.599579
-87.266785
-97.990120
-85.115723
-106.833649
-95.810272
-55.153515
-119.711929
-85.383781
-74.948517
-118.060936
-160.558884
-122.417061
-78.351181
-73.249146
-68.699203
-105.400078
-101.337418
-53.494179
-57.910671
-82.049110
-63.518665
-49.757179
-59.701080
-136.048904
-77.890297
-54.264378
-157.998169
-100.613205
-62.792370
-86.019325
-151.680405
-87.566490
-58.954807
-51.644348
-51.359734
-48.902977
-63.186157
-65.337654
-61.573593
-61.887794
-65.618385
-59.253098
-76.254219
-146.760315
-76.744164
-96.066917
-61.706158
-89.996452
-66.504646
-165.624176
-69.208252
-76.676758
-127.934982
-56.046417
-66.511002
-58.678917
-64.120308
-62.509594
-41.596771
-58.169010
-57.659000
-62.658234
-93.712196
-61.610077
-156.542053
-73.986176
-129.831085
-82.697403
-60.770950
-91.479980
-80.109970
-59.353458
-150.026825
-66.578156
-64.249763
-64.293358
-106.547813
-96.439613
-56.448273
173.587006
-65.798836
-164.606094
-90.300720
-151.527588
-63.013054
-66.623894
-104.824509
-49.539509
-110.023972
-60.378990
-51.623569
-64.161934
-65.023338
-111.183258
-58.630402
-58.088734
-60.862049
-61.914780
-58.593361
-49.089222
-85.246307
-90.288445
-80.119446
-138.480713
-70.711052
-58.343334
-76.605133
-40.224552
-72.390488
-64.832336
-59.487892
-147.358994
-58.508762
-50.797421
-68.707695
-81.399544
-82.041481
-125.100998
-65.581589
-96.074966
-129.229416
-78.653999
-53.607567
-149.124588
-62.599323
-162.819290
-64.519119
-68.465210
-58.556328
-124.251534
-54.919918
-98.750862
-98.396507
-104.949509
-102.085548
-60.029579
-61.836357
-45.660645
-157.963257
-60.470016
-73.430168
-131.247528
-171.377121
-85.708771
-75.423561
-100.923935
-69.285507
-82.298897
-66.752556
-108.889465
-102.070847
-53.663200
-98.991417
-68.335045
-56.561794
-119.654884
-119.242271
-62.193569
-71.886826
-66.986145
-112.566261
-77.471718
-68.819084
-82.549622
-153.209915
-36.359493
-28.869579
-103.763191
-67.917068
-90.109421
-76.324158
-36.366158
-73.559547
-75.530533
-70.746651
-54.833298
-161.466644
-119.219154
-52.558674
-74.328636
-120.424408
-52.381584
-69.055519
-63.188046
-27.873310
-47.887074
-154.289261
-52.266365
-79.307579
-68.280342
-92.427757
-51.099964
-161.694443
-35.790131
-63.137951
-68.698860
-53.805519
-154.998383
-133.846954
-64.680840
-112.762726
-94.133705
-80.359512
-74.773491
-108.174881
-85.800667
-116.288933
-90.938545
-101.643349
-118.875717
-132.054611
-90.301201
-69.707817
-81.313560
-92.446762
-154.146759
-98.242142
-48.086121
-80.536163
-95.098747
-66.029968
-87.377441
-105.950943
-61.582306
-107.517242
-93.005257
-83.134903
-60.283642
-60.185726
-123.935471
-59.123680
-95.108078
-93.503426
-65.128510
-137.029953
-58.847717
-60.293354
-134.774231
-65.468239
-77.979660
-69.179718
-62.363270
-72.268661
-57.509888
-77.553917
-49.812317
-93.384186
-67.335297
-78.681099
-119.056038
-56.183556
-130.260574
-107.099342
-62.269348
-64.613449
-76.965660
-155.923477
-66.706268
-73.267677
-152.434296
-78.220787
-114.245247
-95.885765
-66.884758
-84.221184
-99.311386
-172.782608
-68.843956
-156.292450
-57.077343
-53.158607
-90.364914
-174.886215
-51.665062
-113.936073
-63.010384
-172.363556
-88.581902
-56.888733
-85.817299
-71.953392
-74.605164
-115.277672
-83.217216
-97.619003
-56.089859
-60.236050
-66.838135
-50.339130
-53.173542
-73.227516
-69.954247
-67.793213
-141.606110
-56.344234
-75.893105
-56.869690
-70.352364
-60.049263
-57.091484
-67.054337
-78.926331
-51.490162
-62.480820
-143.886032
-97.876953
-129.530838
-115.871750
-143.253860
-146.336899
-95.778419
-64.680618
-69.587257
-58.780121
-152.449356
-160.955688
-55.353813
-60.877712
-56.427261
-137.514893
-138.442749
-55.997189
-66.694359
-50.906612
-61.412994
-80.169701
-135.983109
-67.176300
-48.501720
-68.033310
-63.792797
-83.053543
-119.313507
-149.471436
-54.557842
-78.268135
-154.329269
-67.571648
-154.089722
-122.076660
-80.438347
-63.387726
-84.316071
-132.236206
-110.841034
-130.310242
-71.415321
-115.581032
-64.262932
-151.534851
-43.794765
74.783791
85.130363
56.589920
-31.386238
-100.795151
-91.070351
-39.488667
-60.416843
-143.286789
-79.928299
-100.273262
-60.710148
-164.108444
-57.176197
-63.570992
-69.032715
-48.235596
-40.920933
-75.212410
-93.702881
-64.900177
-163.976868
-78.417740
-141.005646
-72.663193
-68.539558
-130.962296
-55.447529
-88.084389
-74.907951
-49.670620
-72.917870
-100.235260
-118.161255
-76.088280
-124.358162
-91.364296
-154.655380
-78.279716
-68.613564
-61.426224
-58.910446
-97.321007
-48.115799
-100.435593
-60.894985
-172.522827
-127.412254
-164.901657
-86.754501
-63.453587
-60.669003
-88.623741
-53.506107
-136.853760
-61.818707
-138.334427
-72.236343
-150.444183
83.477867
-48.652412
-59.701786
-67.171066
-95.493362
-66.713539
-113.539749
-73.358711
-93.984909
-115.755241
-89.267670
-92.732590
-64.541756
-101.339348
-137.248642
-62.159035
-83.249939
-59.252441
-66.766930
-141.628220
-123.129387
-49.876778
-96.363380
-68.941299
-66.962212
-75.623489
-125.331642
-96.602737
-64.480759
-108.979118
-152.262482
-23.800632
-83.653069
-144.825439
-55.435246
-64.793312
-118.019516
-105.243256
-126.105873
-94.060661
-61.041248
-98.107513
-120.327576
-87.596672
-30.818785
-73.339584
-75.836449
-59.443344
-59.101673
-74.256538
-53.928009
-69.059242
-129.836395
-88.863129
-61.906796
-57.961773
-60.406113
-63.151077
-157.977753
-60.593433
-102.146347
-63.745682
-37.418682
-86.382462
-78.938782
-34.397472
-73.025414
-60.918331
-147.950394
-74.750633
-66.143661
-93.959145
-106.810112
-141.272507
-125.208450
-128.048111
-76.477913
-121.012505
-156.459763
-46.182739
-58.857601
-45.503586
-65.317612
-76.141052
-98.197891
-56.045437
-81.429337
-92.823730
-121.407265
-53.364197
-60.121780
-55.250740
-54.888809
-86.402397
-111.182541
-95.672577
-155.714920
-75.679260
-75.383659
-66.431572
-87.897797
-80.740242
-64.305313
-140.006775
-42.057350
-69.765236
-61.837482
-71.645714
-138.285583
-139.999954
-65.132927
-105.692955
-90.607224
-73.269936
-66.222603
-53.036503
-62.274818
-80.496750
-66.950027
-140.725845
-78.793564
-55.307472
-68.912697
-155.512497
-49.936134
-97.390511
-61.528969
-119.036339
-54.839027
-59.088074
-78.783875
-104.035919
-86.469955
-88.997993
-63.920692
-100.219299
-99.767265
-48.334316
-56.713310
-102.529060
-156.728729
-56.688423
-154.456894
-69.175766
-160.045410
-83.895958
-146.742447
-174.102844
-158.759445
-61.671661
-145.600632
-68.477196
-58.880047
-56.622807
-109.345825
-45.880596
-105.340744
-60.174797
-54.945179
-65.163399
-75.156013
-112.262550
-62.727745
-67.319550
-59.286518
-66.806953
-159.869919
-70.098808
-56.940044
-54.980331
-67.322594
-63.139099
-110.433701
-136.704391
-131.925995
-54.754673
-64.973267
-85.614914
-58.848969
-51.784420
-81.092743
-62.169350
-53.963226
-92.848938
-57.613129
-62.265820
-143.273956
-70.350754
-139.455811
-171.500107
-29.343447
-64.907555
-149.152039
-118.445351
-82.026413
-70.510880
-56.330666
-51.564400
-121.959274
-123.594093
-104.204239
-71.893181
-76.528343
-136.814377
-52.847336
-140.861969
-103.069786
-106.616524
-71.057457
-48.223526
-52.541374
-59.179371
-67.262955
-62.555519
-50.747524
-147.080841
-54.242718
-60.219788
-140.897644
-39.346870
-114.127167
-66.807220
-119.011284
-114.813385
-136.109329
-100.432884
-64.594284
-57.433632
-64.215614
-88.518570
-143.898911
-104.591667
-55.736523
-119.582863
-51.124050
-57.179375
-86.773453
-62.260899
-64.714821
-45.710289
-83.909515
-101.220802
-139.654938
-53.626804
-108.829720
-75.976662
-140.853073
-153.187439
-58.281338
-74.968071
-52.036800
-123.783730
-103.208313
-73.779755
-131.747574
-63.129864
-69.180130
-139.348679
179.496796
-158.852509
-47.005928
-61.100368
-138.135330
-137.870010
-72.313248
-154.320221
-122.189865
-141.545944
-36.918381
-63.780514
-93.617226
-118.814262
-51.789539
-51.514614
-36.841530
174.431747
-66.212479
-63.240089
-69.449265
-55.778156
-75.717216
-61.971443
-112.013580
-72.587532
-55.713821
-65.248672
-84.597771
76.874359
52.131821
-75.462059
-48.383923
69.440918
29.754574
42.801468
46.442101
76.664642
85.443619
58.441364
42.363571
-72.315247
-64.217400
-62.742374
-62.814747
-58.862968
-94.449585
-62.627388
-134.544922
-93.783691
-170.814957
-59.227512
-50.340569
-65.523560
-53.900616
-61.368961
-55.961109
-138.853073
-141.725754
-65.127533
-60.830166
-63.327633
-96.430946
-52.835167
-137.166183
-85.152748
-85.098106
-101.951416
-149.045013
-46.515614
-48.708344
-59.152386
-86.861481
-126.260345
-72.747124
-87.788551
-85.800705
-56.325680
-72.595970
-118.350510
-144.622910
-50.086456
-90.208694
-82.237732
-61.533157
-72.226265
-61.692623
-111.001427
-62.235371
89.976990
87.163376
63.805000
69.384277
-75.267014
-89.194931
-60.697144
-73.215828
-78.357811
-36.840755
-100.897606
-77.988693
-153.727829
-62.590168
-77.129204
-66.466919
-89.110962
-68.419907
-151.565186
-143.218445
-119.314491
-142.709183
-127.886024
-163.863968
-147.626846
-49.980835
-139.830673
-76.786011
164.105484
-135.634430
-123.354301
-83.036392
-64.135002
-64.327072
-157.835876
-76.377800
-52.568172
-138.677353
-129.710770
-118.497231
-93.755409
-61.589779
-78.780777
-59.727303
-31.863289
-129.167740
-83.040428
-76.462364
-78.555603
-71.559242
-123.977173
-89.859932
-25.751232
-108.480446
-93.750122
-61.856510
-79.972107
-96.563942
-73.521683
-65.694794
-135.229675
-68.160316
-98.815193
-156.651779
-119.550827
-115.071510
-130.217087
-176.832748
-124.008293
-125.826080
-82.274391
-123.564888
-85.922867
-163.166275
-122.102272
-154.082352
-93.022682
-62.505638
-57.956413
-133.265427
-63.523666
-138.038605
-73.615845
-60.697636
-143.537674
-77.618652
-63.651665
-61.397846
-77.827324
-129.177155
-143.761108
-163.753494
-68.806122
-72.805740
-88.978706
-61.660637
-63.112495
-59.687401
-152.565857
-61.093552
-95.506851
-143.617966
-58.394024
-105.475494
-80.383644
-68.017632
-117.295792
-114.729622
-93.825340
-162.559326
-97.883881
-68.800018
-120.930870
-52.764412
-78.011032
-59.049618
-67.884033
-76.067932
-105.689644
-123.287338
-124.272537
-53.948254
-107.646347
-105.440689
-55.688633
-84.188782
-66.718185
-99.876091
-59.367809
-67.343880
-75.592545
-95.959488
-102.182144
-63.511330
-61.295616
-73.622154
-92.854301
-158.344284
-156.063934
-86.009216
-76.244476
-67.628769
-57.343452
-64.499489
-85.941963
-129.734329
-93.972221
-79.169807
-57.526459
-53.418011
-69.653831
-143.858231
-65.884750
-57.768837
-52.818977
-111.232391
-52.538525
-100.986839
-68.356750
-153.749786
-110.388435
-73.787216
-41.314396
-80.100716
-60.932182
-38.702587
-59.582291
-102.650642
-53.564655
-58.958618
-124.103653
-148.711914
-64.857872
88.872955
59.854946
57.330780
84.002609
-56.902302
-64.807602
-77.839531
-63.364475
-75.825081
-47.981934
-117.662422
-57.771473
-149.297775
-106.278069
-58.923218
-56.708099
-67.688156
-59.664268
-102.450768
-52.077244
-112.901047
-64.667259
-100.948425
-98.619362
-92.507675
-60.648277
-51.747112
-52.400448
-66.162399
-66.282700
-62.852093
-86.277008
-53.376194
-38.202091
-64.857216
-116.407578
-102.290970
-62.294353
-94.780785
-53.181320
-67.569527
-67.480789
-96.067177
-55.449291
-106.776978
-56.444340
-145.717331
-45.094364
-54.157467
-73.454048
-67.426453
-66.455963
-60.248154
-51.388775
-127.009598
-58.314163
-83.853035
-100.989334
-134.560547
-67.051765
-65.941841
-74.696846
-52.316475
-54.051033
-58.919724
-75.841965
-59.923321
-108.557304
-90.046921
-128.447083
-93.162712
-107.824463
-56.970287
-29.901285
-73.280769
-61.354610
-55.638329
-68.743477
-63.995373
-91.711151
-158.677170
-61.485783
-48.378490
-105.823982
-24.492001
-54.884346
-73.121429
-72.949890
-163.562744
-58.567188
-63.046986
-65.708115
-165.242142
-122.399170
-123.111038
-79.931702
-64.091690
-60.856640
-83.201698
-64.690109
-106.067436
-117.919197
-112.304596
-52.236309
-73.977936
-67.230721
-42.864937
-98.944641
-77.600494
-96.534607
-102.816971
-119.594666
-112.175217
-73.216454
-116.395996
-66.008926
-160.095978
-76.496742
-49.471878
-148.174927
-62.428696
-143.138184
-47.350506
-88.414764
-151.540710
-132.243607
-168.955124
-98.706383
-59.312443
-100.838570
-112.338615
-95.501579
-61.433804
-57.333672
-84.134415
-69.176727
-60.890396
-69.395927
-131.752106
-62.284561
-71.674728
-46.712494
-53.609310
-117.503456
-68.048546
-113.252068
-67.228401
-62.232365
-67.233688
-58.585480
-56.330452
-64.803169
-141.235718
-65.037849
-55.127922
-120.444122
-70.509544
-101.910835
-64.955276
-50.770977
-61.314823
-94.655273
-100.887375
-85.321991
-63.761753
-74.600548
-63.890564
-80.846039
-53.432709
-36.915241
-160.324219
-151.476776
-50.865253
-77.187401
-62.954758
-47.282917
-86.819054
-61.134533
-90.737495
-74.582176
-58.258671
-79.690140
-62.851616
-74.157021
-93.599747
-100.837715
-67.949242
-80.990944
-71.532509
-104.275078
-146.344254
-139.919662
-56.881065
-60.966503
-69.921257
-86.120758
-61.744209
-41.504707
-29.739502
-67.343651
-100.303368
-77.758110
-64.251740
-149.064194
-118.862839
-56.261627
-75.064926
-65.618004
-81.398720
-52.596470
-66.121361
-136.405960
-69.527267
-79.596527
-170.804047
-164.400757
-115.135345
-102.064598
-76.808777
-163.308472
-59.498505
-55.378891
-35.278950
-76.434746
-80.709572
-69.787895
-72.543518
-67.678650
-72.921944
-66.354324
-63.919975
-132.469421
-63.834290
-63.150421
-151.921036
-145.664246
-146.579239
-73.336952
-105.763512
-107.131866
-126.227242
-134.867767
-76.222839
-60.526264
-120.469124
-126.133385
-91.150978
-87.632790
-86.005951
-80.795013
-65.324348
-61.494465
-59.281448
-60.481358
-35.349709
-64.259331
-57.995953
-143.908630
-128.742874
-64.659683
-67.643181
-59.390896
-94.198128
-59.677109
-80.802536
-87.270073
-49.140938
-148.524353
-162.690445
-50.000706
-65.350693
-92.660934
-150.754669
-131.583862
-80.593506
-94.763931
-75.423141
-63.645905
-107.743614
-80.691414
-67.125694
-66.204796
-57.343464
-81.844131
-59.262363
-88.441734
-78.471809
-63.533993
-40.645588
-128.654587
-30.208710
-56.449596
-102.710320
-144.955063
-126.112549
-86.343781
-119.903404
-108.955826
-95.541107
-117.724396
-59.098583
-73.570412
-157.356781
-71.408653
-31.386723
-81.285042
-119.086197
-141.700607
-66.419510
-62.058460
-74.220551
-87.163132
-70.564240
-154.409073
-90.901741
-73.425148
-57.460308
-134.600830
-72.749809
-60.635082
-79.917351
-137.411026
-20.852497
-55.873726
-56.821625
-61.895184
-81.684143
-87.114021
-145.192413
-133.499435
-96.321182
-65.328773
-35.353016
-67.454506
-86.257622
-83.331688
-84.875549
-55.504173
-82.937416
-70.156517
-79.977898
-55.932137
-119.173927
-73.131470
-89.775383
70.061935
75.501099
71.946571
49.263821
70.346352
43.900234
69.807892
57.748795
-137.164627
-49.953533
-48.163898
-133.882950
-59.572475
-118.920502
-60.334869
-62.335663
-150.726761
-63.109306
-57.876232
-59.980732
-80.510086
-79.532478
-138.146667
-56.607807
-130.044479
-70.897224
-94.769051
-77.215500
-61.444515
-73.390778
-76.280907
-60.726875
-101.462891
-136.284744
-84.366180
-61.208286
-48.228703
-76.205833
-86.031395
-116.298882
-144.577393
-109.621292
-59.141319
-90.910095
-121.366058
-84.330101
-108.726166
-82.771790
-71.306984
-145.604355
-71.900124
-74.688278
-59.394569
-68.933708
-62.334530
-149.310135
-74.372505
-52.382179
-67.439690
-102.436462
-74.777832
-47.231632
-72.864822
-105.996933
-86.364906
-141.902649
-92.153381
-128.083145
-120.779495
-71.349892
-68.776421
-46.362198
-137.172791
-59.406853
-72.502434
-62.666271
-51.876984
-135.458649
-95.760490
-91.564491
-58.647793
-76.594734
-170.774582
-65.865410
-34.167938
-128.230545
-140.536087
-52.131966
-72.784386
-41.559948
-70.072563
-80.937126
-76.358505
-115.082832
-96.561134
-79.962357
-160.260117
-58.313473
-103.671349
-73.943855
-67.727448
-105.056503
-101.936783
-61.070576
-89.483116
-48.353336
-60.934082
-122.376656
-64.645889
-93.368935
-54.895008
-74.024506
-81.862167
-64.222870
-145.658264
-58.600792
-64.530762
-36.129547
-58.678806
-133.833527
-55.925571
-148.968964
-64.782608
-139.661453
-60.993626
-57.204140
-65.258842
-93.655914
-59.022537
-109.860580
85.444061
55.620197
57.092247
44.871868
58.925720
70.407944
75.964890
77.026321
-63.082729
-94.120743
-147.725723
-131.302200
-52.249508
-59.611156
-106.163460
-107.937553
-51.491642
-52.358173
-52.945766
-68.933212
-142.581116
-46.612526
-63.244694
-43.213200
-69.286240
-128.672928
-69.842346
-78.317558
-59.222660
-65.506615
-25.885860
-80.264999
-44.771767
-32.980145
-138.958832
-71.888229
-106.968727
-104.443817
-75.602638
-93.010559
-120.825081
-145.324753
-114.668106
-72.546509
-116.861809
-120.426476
-72.786530
-111.384033
-117.193336
-97.602936
-116.054550
-59.257740
-153.361008
-169.295593
-128.244949
-60.874863
-106.993652
-95.119980
-95.275795
-141.265121
-118.630707
-96.278603
-80.183449
-62.481159
89.612213
66.854103
54.483894
60.512302
76.928452
-81.342514
-85.008369
-65.360672
-121.619438
-165.459702
-53.352909
-135.819641
-158.262222
-144.075790
-65.828331
-157.684860
-161.422348
-67.270821
-93.837929
-61.786583
-57.699467
-70.029442
-59.477680
-113.040894
-71.030289
-148.897842
-131.264938
-80.181610
-80.024429
-98.821030
-55.515831
-36.075321
-50.211716
-158.867996
-62.339802
-61.681305
-47.592537
-64.963097
-110.359993
-61.117779
-60.949593
-84.696228
-46.000015
-142.682404
-145.171753
-138.440582
-80.484978
-151.416290
-101.967621
-97.076569
-165.335510
-65.320778
-103.518280
-72.730927
-59.694073
-74.194206
-127.109734
-65.973999
-91.973610
-54.563644
-113.738235
-96.210144
-60.508644
-142.545486
-63.701736
-63.742813
-74.577126
-60.800892
-74.001869
-146.619949
-83.874626
-154.910080
-67.846748
-93.534882
-54.532906
-60.257591
-32.449669
-63.800652
-39.052425
-75.622665
-58.622616
-55.925213
-60.418465
-71.239159
-60.059422
-65.564331
-63.235088
-104.432182
-87.231102
-58.393818
-79.598007
-135.204346
-142.470642
-66.779655
-63.094791
-91.567459
-170.875443
-85.924667
-59.484291
-96.206116
-104.188049
-113.040131
-129.425415
-159.252289
-58.158684
-39.876446
-82.107475
-71.661713
-81.139450
-109.051910
-109.724342
-72.380661
-68.940193
-101.014183
-98.465065
-60.333149
-87.082664
-82.878441
-119.970268
-60.348221
-60.485249
-57.014744
-108.553574
-77.982475
-147.252121
-107.298744
-98.626877
-120.618240
-84.784676
-96.207611
-141.201660
-63.496975
-88.738838
-51.931072
-95.604630
-66.438156
-78.596664
-76.528191
-76.824387
-67.573006
-66.463432
-62.467590
-66.674545
-146.593613
-60.736233
-73.545845
-60.344566
-96.902328
-100.418175
-52.109306
-90.307289
-154.729797
-75.593102
-54.533630
-54.720898
-99.689339
-139.344360
-68.092819
-66.448738
-86.882156
-39.876995
-133.022232
-51.393658
-153.487106
-84.251945
-28.986229
-115.165466
-70.855232
-69.201172
-108.623077
-67.059166
-57.058880
-68.591675
-57.838974
-54.551270
-79.780106
-116.297707
57.943489
53.365849
57.092896
32.890045
59.999001
51.041645
61.605312
68.092148
76.926659
73.056709
53.519051
59.150002
57.484127
51.680317
69.294403
69.399933
52.075382
65.645775
58.950405
56.184368
58.634003
81.553703
81.201790
78.377121
58.759369
52.330715
78.845490
50.773117
42.843620
87.043617
47.034351
53.089272
-46.233471
-60.132977
-126.846909
-87.850227
-47.966850
-59.877628
-69.815666
-63.543823
-123.349014
-58.952950
-84.497093
-58.059357
-115.068764
-156.405396
-70.038391
-108.461464
-78.418808
-60.823761
-60.407898
-80.615273
-106.059219
-90.325829
-55.914841
-117.623787
-62.471733
-83.451042
-33.370651
-68.001854
-53.943924
-60.993530
-56.036709
-134.108597
-116.399284
-61.249443
-57.813995
-112.380669
-99.210266
-81.646217
-114.360489
-123.223862
-73.696899
-58.077778
-62.974777
-70.156067
-74.426010
-45.179493
-70.502373
-115.878372
-70.186562
-125.466255
-62.598980
-80.149429
-113.255920
-52.497746
-79.348213
-145.176910
-55.523651
-86.406059
-82.369385
-58.734447
-72.453285
-60.993095
-43.271618
-53.533314
-82.971054
-146.777786
-56.177605
-104.689934
-65.941360
-63.063610
-164.131729
-30.628513
-128.409897
-74.384247
-137.825592
-78.728325
-71.265785
-88.476715
-61.547459
-112.833641
-143.468857
-74.279297
-70.226089
-122.708382
-55.618694
-135.050385
-59.395760
-62.851677
-65.037666
-44.083462
-171.063370
-60.928535
-105.152649
-70.010117
-92.313828
-56.348625
-117.371017
-109.708885
-56.271603
-101.669914
-152.345657
-126.962448
-77.468346
-105.108887
-119.309135
-67.884506
-56.616905
-58.639118
-91.426964
-57.978256
-104.463196
-158.177567
-62.957279
-75.824150
-76.314087
-48.747929
-55.451984
-91.505714
-57.871021
-74.278885
-114.385002
-50.906605
-73.179993
-166.986176
-98.135323
-59.038280
-104.270653
-96.221176
-67.284904
-56.231899
-58.382195
-94.880203
-65.245476
-113.584946
-86.939941
-104.294228
-128.844498
-95.651848
-110.187004
-84.735191
-71.550926
-54.631805
-143.485062
-72.967468
-87.007042
-60.664371
-60.237465
-153.427597
-118.420418
-79.769760
-81.983673
-98.425621
-152.953003
-56.538830
-106.779472
-147.222687
-91.377197
-152.379822
-138.633530
-93.586487
-69.479218
-87.769043
-154.707321
-168.519791
-69.408432
-70.182030
-67.045433
-111.871429
-61.946499
-134.766708
-67.572701
-58.290859
-74.904335
-100.003723
-141.307175
-41.166759
-82.399864
-62.392601
-97.326225
-53.905285
-110.249947
-157.911819
-91.645134
-61.202549
-69.383034
-147.724106
-71.868431
-59.805256
-117.410782
-68.607140
-127.176506
-65.996681
-73.460098
-52.545643
-69.214348
-99.381966
-124.394814
-142.098251
-74.605118
-66.975533
-95.064903
-56.354507
-58.656235
-69.614471
-107.293167
-178.621857
-114.792526
-94.383568
-90.044800
-74.555328
-86.122353
-159.916595
-102.737770
-96.797714
-61.356506
-80.019203
-158.142395
-166.089844
-71.652901
-103.432785
-75.285263
-78.087029
-66.965866
-76.507889
-135.950989
-78.637421
-103.820107
-68.752914
-60.653103
-96.332748
-71.413345
-78.411934
-95.055969
-68.977257
-105.180580
-66.488487
-137.538940
-152.825806
-64.821220
-73.075920
-82.095215
-88.342728
-84.834969
-57.927910
-126.913101
-103.996376
-87.832420
-99.415123
-112.679985
-175.322189
-62.687164
-79.502296
-154.449646
-151.322052
-80.657043
-163.593384
76.502975
-107.167435
-97.064255
-58.095024
-93.670975
-58.188660
-85.734756
-50.811958
-60.204639
-63.734928
-133.912994
-150.849854
-66.365517
-82.067368
-65.330276
-53.776924
55.524776
-76.785179
-55.022251
-54.934124
-69.634468
-128.911346
-62.888962
-66.948181
-143.729431
-76.054497
-113.729225
-110.218910
-124.614990
-108.034760
-63.710197
67.364754
-0.717097
83.211777
45.168003
51.735020
59.764717
34.646145
-102.771881
-57.480179
-105.582283
-147.340454
-73.244591
-108.269447
-143.598633
-55.462788
-58.895126
-53.890266
-54.648594
-29.465895
-71.869125
-67.431732
-166.597183
-65.618546
-101.708054
-123.295197
-42.995304
-73.033882
-61.989319
-123.573196
-63.577862
-56.679272
-67.513725
-40.734215
-70.445992
-133.878189
-119.364105
-97.694656
-76.587883
-59.060486
-93.394569
-135.661255
-176.371063
-78.089401
-101.100121
-98.263985
-111.680107
-136.347565
-112.670135
-147.800812
-170.759827
-115.594879
-56.382080
-92.837395
-84.301826
-64.654800
-158.680725
-50.567337
-87.197891
-43.841515
-84.746796
-105.349556
-143.999115
-86.622597
-76.165321
-63.058147
-90.956367
-96.048149
-90.864754
-97.214859
-118.740158
-100.566147
-62.234161
-64.187675
-60.007175
-138.373932
-79.742943
-62.406532
-126.841591
-56.526020
-126.041092
-114.354774
-68.064339
-125.156792
-96.505844
-151.757660
-94.227768
-65.276268
-69.961800
-149.545654
-119.759819
-57.531918
-52.890194
-64.301926
-164.821365
-160.452103
-87.206688
-121.201752
-70.395973
-33.607922
-62.666519
-72.882690
-83.722382
-95.583427
-87.693611
-70.806046
-76.134102
-58.748203
-61.415543
-72.143639
-123.855515
-115.289909
-174.443420
-105.198715
-109.848572
-77.376663
-74.425797
-134.458282
-57.466785
-117.226486
-106.148163
-60.009125
-93.162491
-48.640320
-68.748512
-94.880760
-65.378273
-55.423038
-57.565002
-38.975620
-79.174171
-107.041832
-34.512966
-48.999352
-66.075508
-63.168537
-138.848251
-134.051849
-89.406082
-131.791504
-68.221985
-83.199295
-102.865509
-63.758530
-73.011940
-57.994457
-89.884109
-74.587547
-129.066574
-60.883202
-112.532883
-129.204712
-101.241623
-70.949883
-74.429970
-61.310432
-89.117165
-102.966400
-114.273438
-64.729034
-77.978355
-71.026398
-164.616135
-66.324844
-62.664700
-81.048676
-38.563328
-31.872168
-154.539444
-104.343498
-65.133759
-69.069633
-58.661785
-71.244400
-70.585030
-142.841049
-53.365307
-114.787323
-68.871117
-110.290329
-89.556793
-94.931381
-69.295921
-126.858788
-95.316650
-70.295090
-67.418083
-59.477039
-141.827911
-64.491386
-135.441284
-143.364166
-55.121590
-77.554901
-54.099857
-111.605293
-75.093781
-109.737312
-90.984428
-62.224167
-58.184643
-141.782135
-76.105072
-68.263832
-140.550171
-49.416103
-145.190094
-35.039608
-89.328796
-95.316994
-63.385792
-67.141586
-39.461220
-164.625717
-84.108109
-69.679222
-39.789715
-71.706993
-89.482773
-84.232338
-78.344421
-74.598831
-148.858307
-61.486458
-31.381647
-75.534035
-104.771614
-118.389763
-83.049942
-64.201218
-58.368828
-69.570564
-113.661652
-140.915649
-58.288067
-64.973335
-173.784790
-168.202560
-97.533516
-53.611519
-70.007805
-105.661118
-91.980423
-104.298447
-59.650661
-74.801567
-160.859177
-121.205933
-108.900352
-112.279114
-168.212204
-109.710037
-111.566963
-76.312973
-75.587700
-42.329071
-73.075760
-60.498699
-73.609505
-121.680466
-57.699680
-79.101173
-83.587799
-54.774830
-74.974846
-38.299110
-96.205643
-75.611618
-106.808678
-73.618660
-51.052525
-63.579975
-147.633102
-123.676003
-35.277550
-95.017136
-44.671833
-125.141159
-95.122871
-90.538780
-95.602951
-105.194481
-57.672558
-36.874283
-82.392502
-59.250282
-74.387596
-39.442322
-150.397507
-68.854530
-112.527664
-99.273361
-114.618721
-65.577637
-65.038864
-55.913868
-38.664669
-65.163925
-69.050285
-48.795013
-59.308681
-158.770569
-70.135139
-140.582291
-60.711159
-74.118263
-62.828545
-72.579674
-139.908737
-87.323456
-115.562187
-71.091141
-79.680237
-72.939407
-116.033813
-129.443848
-126.755928
-85.746597
-97.930565
-122.467049
-56.839443
-67.598175
-158.592987
-84.743523
-33.180862
-69.077118
-99.527718
-100.456985
-95.762833
-59.364967
-66.659470
-69.480202
-105.653458
-66.093964
-179.574326
-63.149364
-148.872818
-89.145012
-69.219360
-70.859062
-57.585258
-53.415741
-39.570820
-69.163940
-58.648113
-64.684525
-142.012650
-64.929649
-80.633629
-58.745674
-96.519714
-63.602028
-68.001114
-82.717606
-76.464279
-105.450981
-142.268127
-61.826656
-82.691719
-89.008644
-60.039627
-89.562492
-94.092590
-70.924522
-113.408928
-161.397614
-67.612602
-164.814987
-65.781898
-61.552734
-42.523438
-76.181854
172.268295
-65.897438
-81.388519
-73.921982
-62.464207
-76.726883
-83.609756
-40.572899
-72.488419
-60.601341
-59.895714
-139.341949
-52.468300
-66.101402
-82.748108
-148.409409
-116.872437
-58.312477
-69.850937
-133.824081
-68.782913
-78.479919
-137.910767
-35.475624
-117.692543
-53.694042
-64.250549
-101.833054
-78.653870
-78.686531
-97.245247
-123.288620
-75.699852
-69.383270
-82.845726
-109.163208
-120.918915
-108.954750
-85.478020
-92.120277
-147.453094
-69.364113
-150.477051
-71.804443
-101.111572
-114.970245
-93.736221
-64.185677
-119.114464
-57.623791
-64.080437
-65.620888
-114.568794
-87.996407
-46.218117
-70.893471
-125.374916
-65.777504
-161.990219
-49.417625
-81.475357
-65.102180
-58.228275
-63.677345
-54.830212
-49.879780
-54.687592
-62.168159
174.814117
-72.517906
-65.637558
-98.184486
-136.376190
-96.229134
-43.387489
-60.762943
-60.425602
-98.801399
-105.104782
-75.054726
-85.690453
-151.537552
-83.343872
-57.300495
-102.780266
-138.531250
-106.797531
-103.786209
-50.437134
-57.410778
-66.025688
-66.200386
-56.099037
-114.820938
-108.545517
-112.449097
-91.082153
-75.233353
-74.179390
-80.468132
-106.798386
-144.919540
-125.027412
73.693474
-69.754654
-73.395996
-29.262333
-112.033150
-155.776321
-60.961811
-37.903511
-57.940075
-93.941200
-110.332672
-118.553688
-97.136360
-44.722744
-68.883438
-122.525444
-57.455910
-126.359695
-123.483505
-93.964409
-71.336517
-125.652184
-53.964760
-59.893105
-52.030525
-89.768005
-77.701218
-51.559006
-61.723698
-53.393448
-55.875023
-66.734863
-53.297207
-87.657257
-70.014709
-153.071320
-71.585175
-55.803795
-58.509869
-64.879951
-56.242611
-86.533493
-57.344204
-70.177063
-132.250031
-84.821457
-85.931862
-112.953255
-65.474930
-64.357254
-88.000656
-58.937725
-121.772530
-53.310898
-122.390976
-154.192307
-59.354668
-114.084618
-66.556290
-49.563446
-51.028728
-78.495163
-113.350044
-50.466339
-55.931248
-77.393005
-68.940552
-159.253998
-178.073166
-79.928467
-61.064156
-57.539417
-72.342514
-49.957951
-43.635708
-67.768402
-83.407501
-146.127640
-155.123703
-80.256645
-87.527863
-55.576008
-99.436356
-107.418381
-163.664062
-123.435036
-80.156853
-51.055378
-70.032310
-118.053734
-71.756393
-132.462219
-112.650513
-52.948410
-98.426392
-63.191669
-42.819138
-62.145462
-80.365173
-71.956833
-42.045872
-84.183701
-153.607224
-61.113632
-55.755913
-155.640610
-53.727993
-55.217804
-59.936367
-74.926392
-98.131126
-66.629082
-61.636471
-142.505814
-128.196304
-68.146820
-68.806572
-48.435974
-45.097134
-71.803818
-127.896530
-93.415276
-91.481796
-67.436264
-151.875961
-73.184845
-81.985474
-125.604111
-97.562004
-58.769825
-107.271278
-152.231506
-174.715866
-57.988064
-44.887421
-106.760201
-141.370895
-57.768711
-70.765343
68.898834
57.314438
56.631672
47.599064
37.918140
106.597435
-62.112972
-68.258362
-61.053158
-92.012810
-66.111809
-71.075478
-54.621452
-89.548035
-142.266876
-51.548809
-61.496132
-89.516258
-94.139130
-66.869377
-93.704887
-170.115158
-39.269699
-58.304363
-56.534588
-66.997955
-43.826797
-99.267204
-57.359379
-157.086212
-29.448660
-94.477158
-73.057732
-53.294758
-125.027809
-54.912556
-81.326500
-119.352905
-73.518379
-60.473228
-63.802364
-37.149952
-98.949791
-60.223427
-65.784088
-67.127182
-120.267784
-129.732361
-66.203445
-58.488792
-63.456921
-142.565308
-60.721718
-66.144310
-58.786068
-64.439507
-63.382847
-151.098724
-154.307693
-75.963097
-49.244804
-63.513325
-144.349731
-58.957008
-55.004517
-24.155640
-65.512115
-59.203926
-112.955719
53.729416
44.577198
46.136436
47.774906
22.054621
-53.751713
-62.463360
-48.818153
-116.564209
-133.430038
-106.458641
-75.182541
-60.923782
-63.487350
-66.628738
-80.832970
-35.033318
-159.827637
-56.362026
-36.819950
-98.141251
-137.779556
-95.981956
-78.312851
-77.545113
-103.085564
-71.726021
-62.809673
-82.086754
-174.082169
-81.567459
-64.298180
-75.508179
-124.962578
-132.401550
-109.637451
-58.634575
-96.666138
-163.229218
-88.841576
-120.746155
-88.665031
-93.175728
-146.334076
-104.347382
-65.774315
-61.523064
-67.340057
-59.220894
-60.322983
-64.954620
-73.815857
-76.398445
-159.129837
-59.912163
-96.370026
-148.247833
-56.861500
-111.809937
-61.058758
-65.428772
-56.389874
-89.382324
-77.107689
-148.665283
-100.161911
-76.123146
-71.624527
-59.001854
-93.214394
-66.732719
-75.313934
-61.150818
-58.109203
-55.444740
-147.149246
-36.875420
-101.185448
-177.641983
-61.282982
-111.888229
-53.264011
-75.118530
-56.074486
-157.354858
-57.156940
-57.075691
-68.440193
-96.819252
-101.985466
-105.178963
-102.680984
-78.986214
-169.933182
-62.920914
-134.908966
-130.514847
-96.706985
-71.025032
-124.174522
-76.380249
-139.335037
-61.850121
-140.976624
-57.687958
-151.487991
-74.331390
-83.872307
-65.407822
-63.630280
-69.722939
-57.613750
-98.456169
-54.759266
-91.050095
-75.307106
-92.026741
-104.956993
-63.885201
-58.046612
-68.355904
-67.150398
-116.262192
-62.016754
-61.597908
-61.683716
-130.788666
-81.998512
-63.590382
-68.216187
-97.839668
-59.782635
-104.719208
-57.733551
-99.298515
-113.143089
-148.129456
-96.440926
-113.015884
-106.135056
-55.345646
-170.718689
-126.125542
-70.023422
-59.925816
-151.392258
-98.786438
-60.351891
-94.248734
-66.679565
-153.573593
-66.335037
-51.713554
-50.007687
-64.367661
-58.008068
-162.560440
-100.536110
-139.811676
-58.729816
-74.101028
-60.883892
-58.326382
-135.984985
-58.503178
-68.726013
-62.232037
-45.221321
-46.310673
-132.186127
-78.718590
-73.244080
-161.928528
-110.532715
-65.885971
-50.634998
-56.734413
-125.479752
-134.878326
-55.225288
-55.527508
-108.392899
-166.042923
-72.288200
-73.366852
-116.418755
-79.455734
-108.721329
-60.526634
-73.859016
-90.763191
-57.892872
-87.618179
-151.856400
-144.763245
-66.125984
-48.948139
-80.588600
-162.201538
-65.638725
-92.797844
-161.456284
-148.276108
-135.033493
-55.984806
-153.974457
-58.635574
-46.086006
-91.990105
-78.851387
-70.595444
-132.447693
-35.637104
-67.216042
-40.149399
-87.955894
-71.206192
-96.053200
-87.929749
-58.668625
-28.342260
-85.817947
-62.421921
-142.605820
-76.601677
-61.397781
-139.546982
-65.554451
-65.051781
-33.670216
-123.727875
-60.111958
-58.722527
-59.482849
-82.775574
-135.884781
-97.660400
-57.238583
-60.637077
-114.120842
-86.640228
-79.026695
-69.686958
-100.672440
-134.027069
-116.295586
-65.798157
-47.717087
-60.898235
-73.816422
-86.789459
-53.232693
-67.116890
-66.156204
-144.262985
-67.421883
-150.530045
-140.383743
-73.403671
-73.419693
-78.714485
-88.759460
-64.025322
-67.587761
-61.262817
-55.560143
-117.496582
-58.029224
-64.350174
-61.644928
-122.885437
-42.689800
-94.105377
-53.981716
-87.006348
-104.743233
-96.768608
-154.111908
-85.378510
-60.247894
-61.691761
-130.083862
-154.600159
-62.117725
-128.465576
-152.278687
-148.883987
-54.471348
-64.635185
-111.353401
-55.778194
46.096745
31.950264
69.976479
81.496498
46.423420
45.943897
-76.341347
-83.298248
-55.703495
-66.584557
-50.427937
-149.004745
-165.684204
-64.393272
-79.229256
-155.426346
-57.823444
-58.078770
-132.353729
-145.064926
-56.525536
-74.221436
-52.313816
-58.035664
-70.460747
-101.492668
-93.694061
-61.776379
-68.608170
-59.145432
-90.851982
-63.131557
-123.093910
-59.167473
-141.389648
-96.492195
-110.597725
-66.123222
-68.655533
-112.375496
-97.718773
-93.804871
-59.548653
-72.330048
-58.439075
-49.572765
-58.580036
-162.509186
-131.573944
-63.417980
-113.874023
-158.218887
-38.832443
-141.744125
-59.146484
-54.788403
-89.310623
-36.137928
-62.887215
-76.082008
-61.857361
-59.248718
-101.283684
-100.350243
-64.257843
-166.771118
-122.993095
-146.950668
-117.618477
-123.063271
-49.531750
-105.882797
-139.722519
-87.917404
-57.664230
-92.899338
-97.723122
-67.298393
-110.986076
-141.602997
-149.294525
-86.887436
-127.520172
-145.441971
-60.620731
-65.297729
-93.788208
-70.026443
-69.618011
-163.989944
-71.863083
-53.583054
-68.305412
-47.739899
-117.147064
-74.160904
-71.093102
-106.251007
-88.761780
-105.477562
-37.550194
-54.457157
-80.616142
-49.002167
-59.069042
-101.277229
-147.341415
-148.369308
-83.208961
-43.840446
37.849079
78.111916
-61.251911
-58.355755
-33.352440
-80.862877
-77.989624
-61.051430
-56.022186
-70.271629
-169.384552
57.303715
66.465446
10.577469
-43.001808
-73.391075
-167.100403
-40.723843
-116.345901
-147.547455
-89.540215
-64.125511
-10.044494
-89.678017
-68.965034
-65.767532
-58.357994
-66.321922
-86.623520
-103.960060
-83.803001
-81.809677
-159.766144
-59.818459
-77.803566
-167.181137
-36.568394
-91.237419
-133.085495
-79.304512
-44.560814
-156.420197
-53.463936
-78.841873
-67.487358
-70.882500
-94.128746
-64.929001
-98.625694
-114.236519
-105.124512
-133.810425
-162.807922
-83.172119
-41.904057
-71.276688
-39.971489
-56.408585
-53.556213
-74.657005
-64.197975
-73.720253
-115.577339
-96.601013
-97.969536
-115.872391
-69.840767
-79.373047
-69.631607
-125.884125
-54.886059
-77.832497
-114.518265
-69.910828
-90.807503
-50.738827
-99.251915
-100.087837
-118.694801
-135.357330
-73.625282
-99.702866
-98.516655
-128.918991
-92.208389
-113.039360
-58.698868
-51.756397
-147.008209
-34.141571
-93.307213
-114.379524
-88.601051
-94.133865
-145.747452
91.132187
41.049980
85.018242
62.723419
-108.244743
-87.060616
-70.888313
-68.546822
-68.926796
-37.285534
-56.281250
-51.876934
-76.047073
-73.158386
-52.359806
-48.954002
-134.319809
-149.139404
-62.512455
-47.614246
-31.456732
-126.624321
-58.077560
-50.871162
-80.835686
-115.145416
-44.940605
-58.858112
-64.560486
-114.194382
-116.848328
-85.013390
-87.696777
-66.094543
-53.808674
-52.962696
-37.980923
-49.252857
-67.005653
-64.455292
-115.627121
-101.331909
-72.786263
-62.976334
-95.690125
-117.972466
-112.319290
-124.942810
-78.418755
-70.909462
-158.526047
-59.560177
-158.489716
-56.620033
-53.635750
-73.310997
-75.306458
-82.546593
-43.548824
-149.540680
-87.209930
-138.980118
-86.436836
-117.508957
-130.955154
-105.684860
-82.797791
-155.357925
-68.884979
-111.544350
-86.864922
-114.865471
-108.367683
179.652817
-54.997707
-52.212845
-52.463902
-44.370708
-61.549557
-89.649971
-40.596912
-129.373108
-53.490891
-121.089714
-173.470718
-74.795464
-62.909084
-60.519829
-77.746841
-151.667511
-52.073395
-81.463463
-154.092865
-59.686069
-121.934959
-85.623375
-153.299423
-74.018578
-63.369366
-91.851501
-59.206001
-119.015053
-49.422104
-53.148319
-54.809963
-68.985275
-85.377861
-74.458443
-150.715240
-154.419876
-100.112061
-57.653290
-74.485710
-75.032478
-141.956696
-99.123184
-93.062790
-99.052551
-107.158623
-72.641747
-88.165855
-130.586807
-79.726135
-107.451340
-47.031940
-62.218670
-84.593658
-76.736923
-147.440903
-68.514221
-94.738594
-61.623001
-55.551949
-63.298794
-67.849045
-42.282513
-66.718399
-80.698341
-56.523830
-160.604645
-105.281227
-81.817818
51.390759
66.789192
52.335442
36.890823
-64.471306
-76.598740
-162.795120
-73.842674
-129.792007
-66.551292
-89.919830
-58.995716
-85.049545
-145.953735
-103.229118
-65.480980
-63.817078
-155.692398
-52.185299
-122.109871
-58.466259
-50.469299
-118.419380
-80.757431
-71.826157
-62.288616
-67.678169
-156.949463
-58.633427
-93.039207
-63.147194
-78.612320
-75.070580
-81.979561
-108.389191
-167.282272
-58.429253
-80.988022
-108.599289
-80.128403
-56.623680
-78.391792
-67.405113
-70.802246
-118.490021
-70.905495
-88.759796
-78.332664
-33.338310
-75.799744
-54.833160
-93.271477
-60.164005
-68.638535
-154.307785
-82.669968
-87.230690
-65.395340
-56.429218
-64.809616
-138.348831
-123.079155
-91.710182
-109.609077
-57.153259
-141.980515
-78.343239
-60.417652
-62.243557
-61.016571
-57.849590
-143.002823
-89.050385
-108.337639
-54.899059
-96.143570
-78.590736
-146.299240
-146.498642
-140.575562
-75.850555
-127.974091
-92.138184
-109.784554
54.198513
39.828983
-43.484928
-59.289467
-58.946236
-103.442772
-108.455856
-60.262497
-102.300407
-69.355881
-60.190929
-113.668968
-133.374176
-99.119011
-56.743340
-117.966293
-65.041214
-149.747299
-130.502838
-112.566689
-105.616234
-69.686493
-44.718166
-69.466896
-63.092121
-78.987625
-145.794708
-90.685181
-47.033375
-80.502487
-80.307549
-50.710102
-71.948875
-127.398582
-155.264481
-68.547958
-37.725723
-62.114277
-92.066536
-98.304840
-82.528038
-106.263741
-71.023109
-98.055168
-95.552162
-68.635895
-148.756851
-60.939766
-157.692612
-122.813271
-62.704807
-135.750900
-66.075302
-53.247475
-129.120056
-124.779160
-138.370850
-153.843002
-116.216919
-114.993195
-82.583099
-111.291687
-45.456631
-64.872337
178.364212
-151.527817
-169.095505
-134.660889
-69.696465
-107.872253
-56.143108
-122.369553
-44.419209
-60.397366
-153.332535
-65.270081
-65.867271
-66.993698
-54.859684
-62.637768
-119.610077
-114.730804
-84.409225
-155.904221
-58.439510
-52.885231
-70.892174
-59.805687
-76.618301
-57.742088
-156.033447
-120.121521
-162.374435
-81.016083
-55.354111
-133.641312
-63.410900
-91.180702
-84.671242
-76.366730
-80.243179
-61.996147
-63.709160
-78.728432
-53.736382
-156.671005
-153.340363
-33.078869
-48.393898
-118.788445
-65.024139
-100.228287
-72.764832
-104.082634
-71.547150
-88.773514
-91.191406
-62.095154
-117.194794
-167.899323
-111.812180
-93.346657
-108.153870
-113.293953
-103.868538
-74.119896
-140.131058
-76.661385
-79.519424
-44.487148
-89.966293
-57.486347
59.353180
88.374901
71.120667
26.709391
-118.120522
-112.910408
-136.979156
-119.586403
-103.934105
-101.149139
-105.974998
-72.277054
-157.762024
-39.240334
-78.903740
-85.617645
-57.133202
-7.378020
-56.360149
-117.571342
-60.018482
-47.041965
-54.685436
-104.527603
-104.754616
-62.531937
-92.772034
-74.434669
-54.790413
-90.016495
-56.624664
-57.837315
-49.517479
-141.803009
-84.698524
-145.739899
-109.509155
-56.745998
-101.220589
-106.554741
-108.435104
-83.051392
-72.887390
-117.023262
-82.533951
-62.775753
-77.996727
-66.382553
-99.935005
-67.469383
-112.152054
-104.592369
-147.183929
-54.514462
-71.892517
-55.534477
-58.780422
-32.622421
-61.803825
-62.289616
-141.376877
-37.136559
-67.232742
-59.965958
-158.595749
-44.775986
-78.679390
-97.250336
-80.173447
-68.881065
-164.116684
-161.919220
-111.541809
-83.252174
-71.090424
-105.612816
-93.600243
-71.499626
-122.149536
-149.801895
-65.844376
-53.023857
-59.254250
-68.414352
-87.096222
-74.207634
-72.827477
-54.351967
-66.631371
-61.469780
-138.163742
-60.652775
-57.840935
-49.891266
-63.086132
-56.358257
-115.649223
-81.839859
-149.281799
-63.075386
-64.079185
-49.284721
-109.576012
-70.421700
-49.299915
-62.089878
-59.294090
-68.858955
-143.261490
-32.563049
-90.794930
-114.408638
-100.261429
-72.943794
-145.756729
-54.748093
-66.955490
-60.070759
-73.201096
-76.103256
-84.386665
-93.277046
-112.472176
-96.147423
-62.455944
-78.526657
-96.900742
-51.035446
-87.833878
-76.622269
85.034042
-115.234299
-54.332935
-133.893768
-67.059952
-146.371353
-51.873352
-78.845932
-99.261688
-122.878006
-73.202461
-137.329422
-61.398643
-138.382492
-109.676834
-120.948112
-54.370071
-64.413231
-99.356979
-163.471970
-99.545174
-159.592285
-108.641991
-91.605919
-94.338882
-160.358994
-83.831238
-86.809433
-75.609901
-93.390213
-66.353401
-99.245506
-69.082466
-77.808327
-67.301979
-44.200005
-143.812088
-53.235100
-64.132416
-58.487434
-54.790390
-141.817398
-76.960175
-65.218811
-69.943405
-56.778881
-64.883881
-78.483574
-61.859055
-63.400532
-63.973091
-143.692581
-86.933907
-60.586697
-67.862724
-57.678238
-66.794823
-61.269295
-61.168793
-72.231491
-96.591690
-126.587265
-60.376717
-77.655304
-58.625580
-162.182144
-64.065727
-69.945930
-135.441559
-112.853020
-135.997238
-116.271782
-64.067825
-140.265060
-65.074593
-65.995361
-74.869690
-95.626167
-56.546993
-67.021072
-98.769676
-61.724899
-65.349937
-67.036499
-77.736923
-67.881897
-64.136917
-139.636810
-72.628166
-86.348534
-157.392441
-68.483315
-70.852272
-77.251114
-101.900223
-114.528008
-81.782951
-87.989769
-59.628853
-55.768326
-142.268097
-47.968834
-62.366413
-132.990463
-66.625931
-66.348694
-61.779316
-126.039314
-118.365288
-58.705692
-73.772705
-79.074951
-71.300552
-68.805687
-75.118805
-64.935417
-75.000511
-80.814529
-61.584553
-65.470795
-56.339985
-149.888977
-149.529968
-48.308414
-40.750362
-103.759621
-153.022522
-158.591614
-60.710529
-78.494804
-56.356285
-128.740356
-131.674408
-97.467636
-47.966583
-58.291012
-109.949463
-87.473259
-149.348877
-80.884232
-63.966152
-69.165390
-56.901222
-129.533676
-105.502350
-69.934769
-151.488800
-69.635719
-89.223129
-79.772369
-90.007233
-80.353813
79.320625
-76.873047
-64.734558
-135.428299
-79.171112
-48.906071
-66.272308
-67.422127
-150.693863
-72.540176
-40.553726
-56.576141
-67.357697
-66.403450
-136.234543
-65.951523
-91.973419
-85.351089
-129.737915
-99.118896
-81.288208
-162.829788
-95.407707
-49.976627
-130.492676
-151.873367
-76.774849
-58.229435
-66.853989
-61.324413
-111.198112
-106.427155
-101.032692
-77.748131
-69.549133
-57.575970
-153.606552
-81.591690
-73.554817
-61.735638
-58.372425
-61.968636
-67.524078
-144.762772
-68.704391
-102.210625
-78.364464
-77.579544
-51.038719
-59.136600
-58.456600
-108.564674
-133.186951
-145.656433
-124.779671
-80.026115
-118.129333
-139.293427
-75.618217
-60.736210
-139.424500
-70.169685
-160.630051
-43.532951
-164.021637
-120.162170
-76.149689
-59.775967
-55.364029
-109.622047
-65.509445
-63.957867
-83.836426
-141.112000
-89.922241
-58.702263
-69.711899
-64.992210
-86.826164
-117.855164
-106.751083
-96.795311
-68.679970
-89.582214
-66.283257
-83.189835
-117.248962
-63.614822
-108.623734
-59.704113
-31.285643
83.919662
55.462463
73.157631
-74.356377
-154.079742
-116.342674
-48.852776
-61.164818
-82.717155
-70.170082
-67.439125
-71.233894
-130.475250
-70.126648
-94.235741
-81.712364
-75.911095
-65.840408
-127.817612
-57.967648
-71.141678
-90.290382
-68.154488
-67.795685
-62.675430
-63.020649
-54.689053
-146.966782
-57.701973
-76.899384
-59.004410
-83.858551
-138.973785
-121.710464
-148.706650
-105.668312
-62.343075
-54.462158
-51.301254
-154.107224
-55.190247
-80.200531
-97.407555
-113.562828
-105.833458
-118.728500
-58.232174
-73.337708
-83.172958
-66.628204
-70.782692
-126.619637
-146.794189
-100.532883
-60.115578
-80.941467
-84.745796
-155.068802
-128.428421
-62.333633
-74.829666
-85.078995
-80.465858
-160.168625
-57.284706
-61.507580
-59.125790
-53.264637
-69.511101
-147.915314
-42.791786
-159.326584
-45.083248
-86.148376
-164.091125
-59.650082
-73.133789
-147.769272
-65.447327
-58.066719
-64.168999
-72.543648
-51.886421
-52.079330
-173.998001
-66.894897
-66.804871
-146.421783
-59.825127
-150.911362
-101.790230
-58.358341
-65.897324
-23.688120
-59.247948
-57.154175
-93.544632
-64.704956
-67.348259
-113.032074
-59.793732
-71.752632
-66.674835
-85.426567
-112.420288
-159.159546
-101.497383
-62.611534
-77.177475
-62.191860
-55.170448
-58.582420
-71.195511
-55.347904
-52.745174
-123.865555
-143.713287
-87.113403
-62.022636
-70.711159
-62.175980
-61.295891
-158.523407
-126.479851
-132.254654
-75.871696
-63.307640
-84.666771
-76.543640
-88.678444
-53.786110
-58.320038
-67.394310
-89.641182
-36.081596
-56.374683
-49.857517
86.526604
50.101662
67.680489
55.087425
63.736904
63.070477
-52.514984
-72.724571
-63.400543
-62.402355
-64.579407
-63.444454
-120.482712
-66.471359
-61.567268
-117.985092
-60.628868
-56.858398
-70.295151
-48.245750
-55.765114
-91.358864
-64.823685
-70.419548
-38.205967
-157.048828
-29.310013
-64.053268
-69.273056
-138.772476
-163.300293
-151.017883
-68.520584
-67.384850
-79.823456
-78.737350
-97.666687
-171.223999
-75.496849
-79.255638
-26.848894
-139.718277
-161.524658
-58.720955
-65.968590
-57.412586
-52.454441
-132.951385
-72.309578
-53.408871
-68.921608
-102.757057
-84.467468
-136.967285
-53.225159
-114.649826
-64.165352
-71.334579
-54.177666
-75.576042
-33.645401
-96.750977
-33.698895
-41.261219
-135.064362
-115.416313
-135.358582
-58.017365
-71.467407
-93.068352
-118.936699
-103.036598
-69.585953
-120.305946
-66.711868
-76.736969
-56.612633
-60.572205
96.002548
84.068100
74.851562
74.552673
30.628695
-73.719093
-56.422176
-60.317833
-78.666840
-47.851452
-72.359436
-75.647430
-78.988991
-16.518229
-62.968834
-95.234398
-58.785175
-139.117935
-92.918442
-116.664078
-53.079605
-157.095596
-105.952637
-111.262657
-59.010555
-96.198280
-110.933228
-41.461330
-98.473015
-138.236649
-54.168457
-55.795761
-118.613785
-53.809193
-55.522278
-151.559616
-58.593136
-59.827652
-93.679878
-63.217354
-53.426476
-35.401119
-81.817368
-127.268082
-51.015232
-66.185555
-101.018394
-123.728798
-62.530148
-114.399742
-63.086781
-68.341209
-55.692974
-67.967384
-63.809105
-80.012093
-88.630692
-88.334938
-161.618561
-68.543999
-43.563004
-149.233810
-143.540405
-54.400536
-125.692169
-96.507614
-150.636505
-143.087494
-57.887741
-80.916115
-57.223503
-125.990799
-63.371948
-87.627884
-61.644585
-124.275162
-69.500557
-55.852707
-69.969673
-101.848877
-58.773174
-57.776821
-55.222363
-135.640808
-111.209984
-58.745777
-119.854950
-45.921486
-83.987228
-87.945877
-68.166107
-63.141502
-98.652351
-38.469707
-77.823662
-86.138504
-112.351471
-84.018654
-53.482468
-116.141571
-40.170135
-88.104019
-137.069916
-175.969086
-93.107529
-86.824280
-66.649826
-67.680115
-96.652832
-61.885136
-153.292252
-56.177334
-92.046875
-33.568962
-66.649757
-149.953003
-50.075829
-55.653084
-76.164886
-90.534279
-30.308990
-57.072884
-49.310738
-133.221771
-97.220428
-108.581612
-58.939236
-58.583344
-62.408432
-111.809219
-106.446205
-69.799171
-39.852768
-59.480740
-69.303383
-61.778183
-117.659744
-77.824287
-152.988876
-102.400108
-25.274010
-106.213997
-76.031517
-51.920151
-54.945732
-83.256050
-101.690231
-78.371880
-110.617104
-130.592178
-107.454964
-69.656273
-49.560650
-88.813156
-92.872719
-92.154320
-63.440979
-68.588684
-155.933655
-147.281906
-58.136318
-95.685097
-74.827866
-82.151321
-72.831383
-159.639954
-67.091934
-150.226593
-56.986053
-60.719833
-37.161636
-58.715267
-70.497185
-92.384293
-58.075878
-79.196220
-82.379539
-50.802715
-67.568848
-128.143478
-71.296219
-69.010094
-93.832382
-79.756256
-73.059868
-87.602486
-44.316738
-117.051025
-133.205872
-105.982521
-42.339008
61.290897
81.268364
-77.712738
-157.893112
-155.581619
-33.741806
-59.347668
-72.677147
-37.970623
-104.638817
-158.725571
-60.753162
-65.641205
-84.601799
-98.185608
-48.505238
-67.720543
-155.464706
-124.014481
-68.707504
-60.249458
-51.959293
-142.063049
-53.281288
-69.749352
-66.132614
81.767975
84.158333
94.857307
96.026794
37.068401
-133.183746
-78.553612
-63.123909
-58.674141
-169.843033
-62.802952
-92.382668
-79.636673
-63.439270
-166.921890
-118.634125
-62.711098
-156.517609
-69.776283
-60.263847
-66.212669
-61.131821
-86.216957
-71.080971
-128.070526
-81.989571
-48.683258
-64.305092
-102.743568
-145.384064
-44.481613
-110.177246
-90.735199
-83.371147
-67.573448
-50.871582
-83.853439
-52.736988
-56.890068
-86.552322
-107.105820
-148.389160
-64.001022
-112.933510
-83.080154
-48.797413
-73.573059
-153.790314
-79.179543
-55.476513
-157.632431
-64.324013
-60.147381
-98.121796
-65.730942
-94.736343
-62.724358
-81.472702
-72.339172
-67.574989
-65.662880
-120.325989
-168.588638
-49.049587
-82.345833
-94.697182
-139.901596
-136.263748
-68.248375
-53.222942
-121.430511
-102.972305
-49.292397
-80.481499
-122.235367
-67.656708
-106.267586
-123.209282
-136.625092
-67.208527
-143.817963
-61.133945
-106.462753
-69.603676
-81.219429
-92.842728
-99.961540
-54.966396
-146.448334
-132.270432
-48.829918
-53.206158
-135.634018
-79.741768
-7.832983
-66.129623
-82.470680
-70.554672
-102.349426
-78.267899
-94.008041
-68.997215
-64.172531
-69.031723
-62.342075
-134.749847
-163.265930
-162.380280
-62.703953
-119.969940
50.187603
76.968491
30.581215
55.134228
61.971985
40.307850
52.098824
47.192223
58.012791
61.389122
57.216476
-63.606476
-62.291637
-120.191353
-69.662415
-118.600273
-82.290207
-96.156395
-106.247086
-136.252930
-71.104370
-99.291870
-81.572586
-94.641998
-69.920387
-50.025616
-68.012894
-71.087166
-104.207619
-43.608696
-67.216286
-58.737949
-75.728439
-63.296932
-58.655907
-48.728870
-68.069099
-118.487312
-57.937897
-59.528572
-133.213455
-88.087769
-74.071548
-101.316498
-148.615555
-67.113983
-73.020004
-62.362286
62.109203
60.505646
57.196632
59.552757
76.329849
62.470718
56.490902
55.554440
-55.166702
-82.954216
-81.288246
-80.256409
-55.456711
-45.637711
-103.225693
-123.916862
-63.911709
-63.601715
177.275803
-100.376442
-109.323837
-69.799995
-83.748581
-111.255455
-129.686661
-59.035255
-69.321716
-66.198425
-97.865486
-69.163696
-51.912819
56.798748
-56.172352
-51.832573
-116.447845
-66.265724
-55.263508
-121.359421
-75.852615
-64.278854
-66.768883
-66.054161
-40.228981
-59.938091
-56.546665
-74.674423
-70.593773
-123.397224
-95.703773
-108.836136
-58.079739
-76.478691
-55.982262
-63.160000
-60.734245
-76.086800
-153.560760
-74.565079
-84.506439
-113.033836
-64.068115
-61.760296
-73.311172
-58.214691
-151.980301
-36.272911
-62.335888
-63.262615
-73.857071
-89.120155
-119.457664
-55.676952
-42.704945
-150.607834
-133.618027
-114.671684
-70.032936
-61.088490
-146.759689
-68.636009
-147.363342
-93.151863
-131.379440
-42.502632
-55.432133
-109.444954
-65.720535
-118.084007
-73.597961
-65.169792
-94.457581
-97.962921
-52.037422
-71.571243
-35.560246
-57.189079
-60.765362
-59.777046
-62.607342
-152.162552
-64.609833
-62.258549
-126.386169
-57.244320
-82.614410
-65.543770
-84.695496
-153.096771
-157.309067
-138.893158
-66.486748
-107.491646
-99.006599
-100.325684
-101.671432
-79.099243
-58.183216
-37.825863
-60.362434
-66.788254
-128.189514
-98.184090
-153.593475
-102.399490
-117.907188
-65.956398
-89.391495
-66.435745
-102.891251
-88.619629
-64.909882
-64.437363
-114.874763
-107.311539
-50.993057
-71.503807
-63.080803
-83.787300
-128.669113
-72.890862
-146.413925
-53.477425
-147.000748
-65.747673
-90.382019
-34.719574
-112.504456
-74.596725
-60.056484
-77.489975
-116.404381
-66.877708
-115.466690
-70.434044
-56.178158
-96.760323
-57.169201
-58.942589
-50.480591
-79.856804
-59.630459
-179.330887
-67.600525
24.878540
67.911873
-66.055710
-146.383514
-58.709591
-76.500160
-127.577736
-59.233841
-78.814758
-50.677189
-51.999470
-56.349148
-63.633072
-43.766045
-54.844311
-74.684113
-75.366951
-141.819580
-73.097183
-67.945694
-75.257751
-59.980732
-98.348145
-101.913727
-99.801041
-60.259277
-134.157806
-62.204689
-68.480125
-136.906219
-154.386383
-103.371544
-58.266277
-55.881603
-70.718208
-49.505608
-46.267670
-90.292137
-99.223885
-81.058853
-63.690075
-77.190903
-53.115761
-48.469616
-63.582680
-138.908478
-45.746834
-56.895470
-69.574936
-37.250706
-58.144058
-60.517918
-85.797676
-55.803555
-84.046570
-179.421890
-51.914818
-73.595718
-65.363441
-159.017059
-37.226971
-160.173111
-78.792976
-45.015205
-82.957359
-117.234169
-79.588997
-72.615631
-76.857079
-137.188416
-55.926800
-58.723675
-73.461082
-46.193222
-32.293995
-60.201351
-52.701473
-56.583363
-61.875568
-108.989983
-61.804344
-132.629486
-60.486671
-60.102043
-110.833046
-76.229698
-62.417938
-66.718742
-46.166935
-61.514225
-90.944122
-54.767262
-85.245087
-67.609520
-56.593410
-144.222473
-79.122345
-67.254807
-81.367455
-40.684826
-38.108833
-81.323753
-110.707474
-146.106979
-86.616241
-69.094719
-79.191360
-157.678329
-100.637512
-61.305984
-91.557800
-86.857437
-92.378639
-80.184021
-57.384022
-78.523125
-176.229858
-104.056351
-148.703690
-118.191719
-153.913681
-69.837502
-158.100723
-47.277431
-61.924118
-56.924965
-22.491407
-63.343689
-72.275528
-52.472683
-73.003082
-73.011665
-58.416534
-52.613014
-65.916359
-55.949852
-31.063337
-54.608620
-77.213608
-121.041794
-75.699120
-72.701164
-76.951302
-85.611115
-38.227413
65.277748
-146.204498
-90.665421
-55.150249
-95.290405
-52.814163
-135.936630
-77.985474
-92.273491
-93.801445
-57.130772
-62.321655
-123.524933
-59.194897
-109.002380
-46.326088
-73.518723
-64.830872
-55.157288
-51.352169
-78.619675
144.730148
-76.787445
-92.173744
-70.795113
-49.534958
-43.847889
-65.561401
-62.805046
-62.785835
-59.926323
-69.212830
-65.991730
-60.077583
-132.193008
-45.496540
-49.898155
-67.206009
-60.608788
-86.514946
-67.563049
-64.061012
-95.385803
-135.478806
-94.185440
48.585941
66.259293
48.536983
60.104881
82.287628
49.412441
79.418068
-54.114799
-67.213661
-60.338852
-157.411316
-104.880844
-58.766590
-141.178070
-64.080193
-67.680840
-88.964577
-87.366585
-115.384727
-146.232483
-160.619370
-56.300720
-87.788231
-80.875542
-39.530128
-59.119766
-72.168419
-150.039322
-69.009232
-69.518341
-64.537331
-142.748413
-86.276291
-141.076874
-80.214684
-71.198959
-64.598602
-62.167633
-102.781525
-105.005493
-30.399702
-49.298691
-56.357235
-112.637711
-123.194832
-145.296692
-57.883930
-83.023483
-67.836189
-145.430313
-57.635509
-41.498653
-61.617878
-151.299774
-130.379562
-55.039627
-75.022072
-84.849327
-80.724632
-139.433441
-61.056931
-147.734726
-96.326035
-130.837555
-68.120316
-133.903427
-129.464523
-65.271858
-79.349915
-63.879162
-111.308762
-59.087948
-103.282280
-68.595528
-153.336624
-61.918648
-62.869511
-58.084221
-75.683517
-60.513279
-87.942368
-59.755100
-132.518616
-62.157948
-63.658043
-64.772621
-90.476181
-115.432022
-77.170479
-104.406769
-105.511711
-93.433617
-119.536789
-71.191048
-88.845627
171.558929
-152.188644
-51.778782
-55.251595
-151.727722
-65.519272
-77.983490
-72.431526
-112.428467
-118.111748
-146.310028
-74.010513
-89.630447
-127.963707
-79.025810
-70.142410
-73.260880
-149.975769
-109.450172
-85.103630
-47.214790
-110.524139
-76.701279
-112.307297
-86.872482
-140.913742
-109.468643
-79.713028
-61.941444
-64.452637
-79.532959
-95.264320
-61.853405
-77.906609
-55.705460
-63.722794
-55.362705
-69.702156
-51.411560
-67.255547
-68.635300
-68.591934
-93.946754
-78.732758
-76.180313
-83.051109
-75.453407
-91.651085
-55.740520
-78.158745
-99.633430
-150.698151
-48.971886
-68.141029
-58.811512
-54.495110
-134.175537
-105.141747
-67.346123
-67.508842
-53.121880
-95.769051
-88.574959
-53.701229
-80.273285
-67.684326
-151.785645
-85.253288
-79.705154
-78.981216
-73.195633
-60.316723
-70.184837
-128.269577
-88.890411
-35.405956
-172.243073
-58.576855
-69.161682
-65.275185
-91.686874
-119.041718
-63.093868
-56.728825
-58.422123
-52.584587
-90.658043
-62.902828
-75.176376
-134.599365
-65.133629
-168.263824
-58.017086
-70.860535
-59.842323
-62.320301
-130.515320
-94.484108
-96.559303
-142.523193
-93.280746
-51.459999
-49.803532
-144.804489
-93.228439
-110.409401
-69.086266
-85.861259
-57.752144
-57.198845
-84.669235
-62.638126
-106.708809
-126.386497
-94.615219
-101.283455
-115.876694
-92.902695
-95.628014
-98.258324
-102.702454
-60.296749
-136.505951
-119.412628
-75.392761
-88.331268
-59.062248
-80.318329
-54.124138
-87.495567
-152.767426
-59.507023
-82.507317
-69.893867
-100.475601
-150.396881
-119.227150
-125.988022
-140.496307
-50.907593
-96.362358
-92.640228
-82.039627
-58.557674
-115.583351
-81.004166
-63.915760
-117.682800
-61.612720
-70.893936
-57.076485
-132.113159
-115.305252
-57.722969
-67.313118
-73.576454
-96.412086
-98.887955
-105.243370
-56.844730
-156.401932
-127.592842
-68.056900
-61.327923
-69.463455
-104.795929
-94.414024
-95.635971
-62.193493
-76.601273
-47.706074
-62.583122
-70.023262
-101.599297
-89.936661
-66.250114
-155.852036
-55.342064
-58.824276
-126.655937
-103.137314
-92.101387
-151.093445
-59.585903
-118.030838
-77.599808
-41.933224
-61.435295
-29.801752
-62.733028
-65.549271
-63.142014
-55.050365
-59.908482
-87.008682
-126.971764
-37.729458
-43.572815
-52.467381
-58.262630
-69.174950
-132.056122
-56.116123
-64.946548
-62.128708
-84.072594
-82.674889
-104.335121
-110.466339
-95.276924
-103.916290
-79.513420
-80.132210
-114.821945
-96.672737
-129.031281
-56.423420
-69.788445
-69.337303
-83.560356
-69.504059
-139.702911
-65.361618
-62.457413
-56.508163
-75.679214
-112.163094
-99.458855
-134.049469
-88.178711
-72.042801
-120.202744
-42.953293
74.713219
80.628014
90.402657
-37.841236
-67.033066
-116.456566
-58.479012
-72.283203
-60.566509
-73.416275
-53.527405
-154.815002
-97.283783
-103.149704
-101.185051
-121.256203
-117.486008
-96.530029
-66.614090
-122.873016
-54.897125
-72.462952
-71.644051
-159.725052
-67.862831
-66.486778
-62.203293
-139.084610
-89.749245
-133.750992
-87.296829
-65.222946
-69.327972
-59.613811
-82.864281
-112.606575
-63.800144
-53.894115
-61.215607
-50.169052
-89.806229
-62.776047
-61.945763
-60.636612
-74.990616
-67.921959
-63.989853
-73.932892
-44.164902
-75.606895
-134.399323
-146.805206
-130.096375
-58.647861
-80.036751
-55.696285
-133.198868
-116.480370
-113.964272
-110.880516
-62.526737
-54.368420
-61.150543
-143.098663
-76.306290
-63.962914
-87.271202
-67.469414
-55.186230
-71.665756
-55.398769
-89.550049
-163.298141
-60.923038
-153.288101
-68.847496
-63.864288
-35.354801
-55.941227
-84.943619
-113.103142
-87.282562
-81.089409
-147.500946
-61.013248
-119.740547
-148.655777
-37.997334
170.686523
63.494991
47.879940
73.968414
-121.434090
-70.363029
-59.731762
-44.889805
-39.788284
-61.721027
-79.268105
-109.793724
-61.286335
-64.633278
-63.940517
-69.612122
-81.125618
-51.501011
-66.342262
-63.368362
-105.714996
-150.577652
-112.632751
-94.274857
-92.742241
-74.710442
-77.047531
-149.380020
-89.005051
-133.799957
-92.418915
-83.723267
-53.638714
-77.245705
-116.806831
-64.570633
-42.171749
-58.826012
-63.714161
-52.511398
-134.198105
-82.871979
-98.155228
-81.596725
-66.700668
-50.465683
-60.724327
-122.267494
-94.248863
-62.615852
-79.380974
-65.168282
-131.884323
-73.361855
-100.061470
-78.318176
-76.107841
-58.452217
-134.430786
-134.420807
-63.587296
-140.184982
-41.734520
-61.637852
-58.594215
-43.510323
-63.375114
-152.110138
-68.333183
-69.264526
-103.506187
-71.231331
162.600388
-93.929565
-61.808449
-161.421143
-62.061726
-65.020927
-72.564285
-66.868172
-137.761932
-162.723404
-137.542786
-55.149326
-58.028641
-159.145630
-124.724136
-68.059158
-68.902252
-103.586426
-63.761635
-62.268692
-140.317703
81.251404
-67.274734
-56.657394
-68.669044
-61.289867
-82.161583
-99.125755
86.265930
48.099590
62.793407
56.090515
77.780869
35.466194
42.767746
78.332802
97.509705
41.992359
-79.180374
-91.691849
-63.789333
-85.552681
-57.410435
-86.809547
-47.865372
-113.358604
-79.155533
-99.914284
-105.340347
-122.500450
-55.500507
-69.449623
-49.310280
-72.821747
-53.915890
-73.665771
-53.928898
-51.652500
-56.993416
-56.287079
-63.328911
-111.619583
-38.003189
-136.400452
-64.894836
-53.964153
-54.351768
-158.109116
-64.458839
-131.876953
-111.567749
-63.910843
-133.282852
-81.079659
-161.134933
-148.624969
-166.493317
-51.643650
-37.848885
-85.229019
-76.211319
-141.985825
-58.896965
-65.741386
-61.183315
-59.464989
-161.879486
-59.531837
-77.138435
-44.770157
-155.803848
-65.349770
-80.969765
-65.617393
-77.271309
-96.593575
-60.092876
-67.295486
-88.578400
-85.421196
-88.329544
-91.425575
-100.219513
-120.006660
-106.106117
-158.281845
-87.967758
-77.521103
-60.625916
-102.168915
-107.770889
-63.735844
-76.528519
-86.292542
-60.657936
-56.371071
-114.818069
-66.162697
-84.584068
-68.058571
-64.764053
-79.412262
-81.293648
-44.808170
-56.514950
-108.265045
-116.664825
-78.273293
-116.033737
-153.312637
-58.365227
-54.443287
-38.688114
-85.101944
-118.434273
-156.401321
-56.038853
-153.742645
-60.963821
-70.884171
-66.721336
-57.672596
-71.474991
-164.675034
-48.114300
-61.660076
-52.708389
-71.291939
-105.647591
-117.843254
-136.375031
-79.919289
-53.956886
-67.801498
-65.944588
-96.500130
-57.531330
-68.182999
-119.775833
-65.819893
-99.756485
-148.827499
-67.673904
-69.235352
-151.035583
-36.481091
-66.449509
-81.277122
-139.126862
-106.546455
-148.163666
-74.770248
-74.769241
-129.116913
-43.017933
-66.937141
-40.421238
-88.556564
-61.127197
-47.990479
-47.774143
-62.339756
-90.779144
-85.167938
-77.262177
-104.725128
-90.554665
-138.361649
-102.141624
-97.510117
-152.719879
-60.384922
-104.875648
-76.023041
-73.911156
-71.097549
-112.289879
-106.991905
-94.292419
-154.577576
-127.572464
-148.385681
-54.961849
-86.677322
69.206726
52.101757
45.101742
-63.260418
-153.956741
-116.667671
-89.442574
-52.324886
-148.551743
-66.202614
-106.041206
-152.464645
-96.673363
-67.252121
-54.788754
-49.627529
-58.336807
-119.113861
-73.966759
-118.342636
-140.747467
-91.384949
-84.120354
-132.538086
-118.569458
-59.059166
-113.253311
-70.430031
-45.757088
-52.793999
-62.196274
-152.247360
-119.619759
-48.314148
-169.279160
-79.340065
-105.142242
-143.528473
-56.711239
-112.156715
-96.577179
-69.110306
-32.179859
-79.230774
-83.793915
-153.932037
-128.444427
-65.595238
-50.306705
-105.928650
-47.426170
-84.949646
-143.550247
-59.343544
-61.366909
-69.902512
-145.636322
-48.018372
-61.594997
-83.049065
-64.581810
-29.495625
-104.731522
-52.233135
-37.530430
-67.382637
-161.251328
-76.747665
-128.469925
70.042030
67.129524
-86.603073
-152.834518
-26.557505
-103.216164
-60.027420
-52.771049
-68.003944
-63.148113
-60.208580
-105.398293
-75.635765
-65.706802
-116.139656
-153.920258
-117.949463
-70.741119
-82.430389
-75.682014
-53.642246
-105.417992
-106.948906
-84.330544
-105.529831
-40.011066
-38.953793
-96.200981
-76.045761
-60.746078
-73.735268
-70.736313
-118.952332
-72.223595
-121.835121
-164.658783
-59.883053
-159.646210
-57.903511
-87.688377
-76.180336
-111.597069
-60.928051
-62.524895
-152.126297
-97.462891
-62.748199
-71.934807
-94.885757
-78.332802
-99.023384
-106.197479
-88.082924
-76.259026
-97.065620
-59.910606
-76.834793
-134.179901
-66.840813
-75.714638
-162.280228
-76.372139
-82.547745
-80.952568
-45.629494
-91.063324
-53.770157
-77.284027
-85.873695
-143.918869
-113.493980
-75.637115
-108.740135
-123.460579
-101.680710
-88.554840
-55.071976
-101.946663
-74.031792
-53.038906
-71.990257
-28.435671
-62.250622
-78.662041
-95.209167
-69.411934
-87.487869
-116.320862
-96.327126
-80.781075
-56.069870
-105.511429
-55.769287
-65.325493
-51.352314
-114.308098
-122.099640
-116.356377
-93.388794
-102.125458
-107.544922
-148.772949
-109.380241
-73.009361
-103.550781
-137.945038
-118.994019
-61.862659
-55.749931
-145.505615
-62.925102
-64.621681
-51.349548
-61.662971
-51.924572
-65.797600
-67.960022
-34.259796
-89.434006
-106.116920
-64.541130
-93.989128
-61.027039
-50.696777
-84.406555
-56.470955
-88.920738
-73.230110
-155.545242
-70.744362
-149.884644
-58.928791
-153.730057
-63.393543
-61.320904
-74.246979
-104.056900
-55.766216
-56.049210
-60.729263
-59.209171
-134.017303
-61.607441
-91.382370
-89.920853
-92.330856
-33.934788
-164.862213
-48.268372
-79.819695
-130.960342
-63.802311
-55.203362
-62.384636
-29.999527
-44.470997
-61.538990
-62.229931
-49.730766
-69.209953
-149.183975
-55.742081
-77.729599
-65.185417
-71.608688
-57.515846
-74.514030
-104.044754
-118.383247
-59.601704
-109.215027
-59.811409
-148.099915
-62.727470
-67.578529
-57.691284
-154.077393
-64.946091
-90.055817
-98.425125
-69.130882
-138.516830
-82.423714
-137.439163
-65.968300
-63.055557
-102.781769
-121.889198
-85.211052
-97.449951
-89.225060
-57.098354
-149.977875
-57.916004
-59.934135
-45.239582
-59.612270
-57.694538
-56.688431
-119.153885
-81.556007
-69.266884
-66.720718
-144.323990
-66.922546
-64.110474
-45.057800
-58.255623
-127.387901
-82.817894
-51.738224
-133.861359
-72.471451
-50.992844
-118.551819
-108.605072
-88.542732
-99.022591
-68.820518
-55.609715
-72.907654
-96.661285
-55.186695
-42.261387
-53.428761
-128.213638
-139.220688
-155.223328
-167.995346
-56.921764
-58.237679
-60.671597
-66.498550
-58.796555
-47.486790
-60.731861
-145.063873
-61.643108
-138.933243
-88.427002
-141.582108
-126.343681
-48.558853
-43.695076
-59.495331
-85.093422
-55.762878
-42.692986
-52.765678
-65.442406
-122.978790
-77.153488
-92.924812
-139.897858
-57.011707
-67.855034
-57.521881
-43.471550
-75.279007
-66.505920
-156.875595
-76.803322
-62.848774
-60.546169
-64.803940
-66.951653
-119.540489
-96.184731
-52.712082
-85.725922
-157.443741
-67.555618
-91.466904
-84.992378
-109.025543
-60.558380
-114.311104
-56.848278
-64.300735
-119.237198
-64.062744
-62.072353
-98.506744
-60.122757
-52.912273
-50.757088
-50.687618
-167.179733
-101.650368
-66.929474
-91.973724
-103.222885
-49.704967
-116.518921
-108.326759
-134.454071
-51.165901
-59.564308
-103.511917
-64.467018
-60.369606
-151.398987
-76.689133
-71.885696
-79.245522
-74.619446
-87.532120
-90.492905
-95.717049
-79.886650
-94.362907
-173.564484
-137.840179
-91.593170
-81.061768
-133.746445
-63.206566
-93.583328
-69.290459
-89.888832
-168.678009
-68.196091
-71.542747
-56.412025
-30.311230
-67.814255
-101.043526
-105.565994
-117.946747
-121.671425
-105.842758
-85.714218
-115.319252
-78.717300
-93.655045
-62.984619
-149.881577
-43.110771
-146.106964
-61.236473
-66.918259
-54.274437
-77.056709
-77.370682
-141.499954
-119.260475
-96.724037
-128.115158
-74.841431
-60.361534
-93.745293
-84.117775
-77.153786
-58.566982
-113.603836
-104.721725
-118.000076
-108.145691
-59.049160
-44.678322
-56.823044
-90.359001
-53.365906
-163.410950
-150.339920
-59.448154
-66.156723
-131.085861
61.774700
41.003567
63.732231
59.460384
43.618591
56.222595
62.511574
94.706718
59.762787
74.495384
73.091911
43.701271
67.900864
56.306911
58.950260
58.555367
39.672367
36.650642
61.152935
50.003731
90.186707
93.342400
-113.940346
-136.505478
-112.785965
-105.632500
-159.266998
-70.679535
-101.820732
-99.974022
-63.187866
-62.083450
-70.630997
-88.204369
-70.824425
-60.124348
-82.593025
-94.873436
-165.837097
-118.663490
-87.088165
-72.505959
-70.738945
-73.386902
-99.444244
-135.581207
-58.091263
-111.510277
-58.747807
-69.911163
-170.406036
-80.431190
-113.829338
-97.236168
-73.058418
-98.391396
-91.938400
-68.793549
-99.397972
-171.042999
-87.269333
-122.229233
-118.054977
-61.549141
-155.178970
-53.312164
-103.620216
-106.616447
-69.138969
-87.683235
-120.852867
-81.958893
-79.869698
-76.962051
-136.588501
-75.103294
-75.926697
-57.140411
-51.791294
-151.042587
-126.270203
-49.378475
-68.376961
-87.354866
-112.271683
-58.553036
-55.742828
-103.753845
-142.130280
-61.929180
-57.707645
-99.377892
-108.748329
-92.811066
-79.632599
-62.977730
-91.113678
-67.162117
-63.281132
-125.274475
-63.152267
-50.411533
-108.062859
-68.116875
-129.235443
-96.296776
-84.387703
-69.096779
-49.009007
-140.677734
-80.502121
-95.333511
-75.988388
-134.011795
-89.435875
-106.594398
-119.558029
-79.057365
-61.523651
-72.217773
-97.803185
-163.501572
-64.246452
-87.855659
-151.846313
-142.899796
-57.457897
-63.178455
-120.599060
-68.032707
-90.537308
-109.734642
-56.478138
-59.721764
-61.615051
-67.043442
-94.240181
-60.753414
-116.254318
-110.675293
-118.783279
-164.228607
-79.822174
-122.927551
-53.423031
-59.164890
-106.857986
-55.927937
-122.457031
-63.255253
-62.051247
-52.009109
-94.525848
-139.041534
-60.265896
-83.739319
-75.959793
-74.605247
-84.978050
-138.158386
-67.935036
-97.490578
-108.520279
-45.361382
-90.809784
-149.575333
-91.927200
-115.982025
-53.598518
-110.280540
-90.406410
-58.188236
-50.154427
-61.982796
-56.210403
-30.194782
-41.817322
-39.746918
-66.863312
-40.306923
-111.973000
-175.909058
-61.187904
-56.587269
-144.428802
54.459160
107.208420
77.900436
75.490433
-93.148331
-63.477932
-145.951553
-80.782791
-62.016647
-64.561890
-144.770981
-77.610214
-46.596436
-83.692970
-90.602142
-109.973160
-155.830322
-66.554810
-65.351181
-155.247940
-41.914513
-61.270576
-74.159660
-59.030884
-116.163330
-132.274780
-81.520164
-94.892891
-113.076172
-81.686234
-10.396613
-59.526817
-73.992470
-74.584145
-165.259628
-46.851830
-67.216011
-68.403236
-56.199345
-60.318081
-26.963673
-66.174721
-48.506184
-62.758404
-82.389732
-73.128014
-65.604355
-103.158981
-62.401440
-55.491222
-51.186192
-133.004684
-62.643856
-50.052567
-58.995415
-82.605270
-54.720215
-67.372795
-75.855392
-137.126556
-30.878525
-81.797577
-63.701599
-42.294151
-37.916142
-56.308632
-66.758186
-73.095016
-69.372009
-52.815620
-137.519897
-33.105087
-120.983940
-111.096062
-85.241333
-95.592613
-124.949097
-53.378502
-93.266373
-109.679085
-89.400299
-62.861820
-63.822498
-69.538948
-58.622177
-86.642212
-128.873642
-69.059540
-60.492878
-65.073692
-103.243492
-98.898155
-119.261505
-58.669518
-173.798904
-63.377308
-95.783737
-132.039520
-82.290596
-71.794456
-59.149845
-102.262123
-62.973591
-126.987854
-70.148018
-106.467018
-152.257660
-130.494522
-60.674801
-48.336349
-90.852615
-129.032944
-100.887039
-103.463043
-152.457413
-113.639526
-124.471916
-70.522491
-101.063095
-63.695679
-66.415359
-127.906075
-48.375767
-60.065876
-39.644215
-88.541168
-68.132202
-138.169678
-66.251534
-63.626369
-91.980743
-71.388397
-55.632866
-73.148216
-85.769859
-55.766109
-152.910767
-144.961090
-60.176476
-59.649242
-54.902981
-71.087883
-141.365921
-32.816765
-58.802010
-139.406143
-72.084511
-60.493137
-121.099442
-57.673874
-66.779686
-77.376823
-85.675911
-63.320385
-22.592596
-131.088348
-77.070839
-60.386887
-98.817268
-120.130730
-46.651878
-68.159424
-161.924652
-89.280823
-36.802872
-63.769867
-75.871597
-77.129623
-105.813934
-57.651943
-86.917404
-59.403114
-71.033104
-97.693779
-141.604492
-120.275337
-52.358456
-79.143379
-69.178406
-85.537422
-68.354149
-80.755402
-74.543022
-105.646286
-96.904228
-78.772141
-117.372421
-94.582237
-98.457840
-76.086342
-111.975861
-78.248917
-114.481003
-52.755943
-153.115799
-106.012810
-124.074600
-118.259926
-129.935303
-113.296074
-88.701035
-114.531876
-100.918297
-153.999832
-63.668465
-59.119171
-76.309731
-161.966583
-129.041550
-111.287041
-127.041992
-79.202682
-59.193176
-95.715614
-86.368782
-97.298691
-73.002205
-135.303909
-94.615524
-66.076515
-70.103210
-80.141998
-85.428795
-62.994652
-65.266357
-62.883430
-65.826599
-155.133469
-82.806015
-79.499542
-60.014286
-50.756912
-61.816444
-155.086334
-95.715157
-84.612946
-104.527328
-51.519047
-132.273422
-71.511436
-66.647141
-151.477066
-54.478477
-60.295364
-116.388756
-143.232407
-67.806206
-51.252945
-63.750195
-87.714684
-63.696949
-98.678383
-81.771027
-102.989807
-125.451447
-80.545158
-70.339020
-68.025597
-139.918488
-79.284798
-106.040512
-155.238266
-165.831543
-64.500664
-59.974453
-94.012115
-57.002621
-48.409626
-72.377449
-59.339703
-82.277489
-72.005470
-70.804535
-96.663712
-72.371880
-74.047653
-59.480789
-92.568268
-48.924774
-76.881454
-125.377800
-154.012802
-67.385963
-40.374832
-65.819954
-77.932854
-54.899902
-120.987831
-62.665794
-108.037758
-114.732224
-54.488201
-57.971909
-72.355247
-90.585510
-99.444527
-94.625496
-103.244209
-70.128922
-97.366776
-72.389992
-114.178123
-65.642204
-50.978329
47.657616
45.469223
45.629337
86.129799
84.852859
87.656258
47.857681
48.752529
-121.950211
-112.352676
-131.293716
-25.671900
-37.150803
-66.103592
-136.857208
-54.982063
-83.636658
-64.162895
-102.248528
-68.037399
-74.787422
-76.170532
-59.134750
-136.002274
-46.606609
-63.040565
-164.752853
-60.913837
-65.957245
-155.800568
-69.206482
-172.783310
-78.890594
-64.424179
-63.896942
-74.965096
-100.163696
-104.294563
-95.449280
-110.127541
-170.741898
-93.490601
-82.290878
-99.468605
-108.694283
-107.838226
-101.377808
-77.194069
-152.627151
-85.278694
-63.926285
-146.360367
-77.444016
-139.939728
-113.895203
-115.452797
-97.212944
-66.075668
-52.453148
-57.998425
-84.266685
-57.269398
-50.386028
-91.393959
-139.882874
-140.388718
-62.089314
-63.902401
-104.364609
-72.887482
-59.437511
-92.250366
-58.820370
-89.804474
-131.566467
-54.479156
-159.098190
-105.877785
-50.971367
-53.679569
-135.698837
-157.095810
-98.461624
-57.177864
-66.302338
-95.320786
-103.577469
-92.687462
-107.165230
-83.742561
-86.160690
-151.569550
-165.823425
-125.725212
-141.370667
-61.903095
-70.337807
-59.232437
-109.062790
-96.693268
-79.084694
-65.360001
-83.518433
-108.231537
-102.644058
-57.693546
-131.906265
-81.035042
-63.034897
-112.426811
-38.794472
-90.934891
-62.157135
-61.470280
-92.022209
-77.738518
-81.046043
-85.023819
-74.366989
-99.072639
-91.361740
-64.872299
-149.008698
-55.067711
-64.970650
-59.312664
-138.228500
-58.921879
-80.549156
-51.440830
-102.813934
-54.998959
-57.530544
-157.009155
-73.144188
-55.323090
-105.029961
-64.484131
-163.866180
-62.288734
-65.031494
-60.991100
-53.895603
-71.255470
-112.896553
-174.246582
-129.958252
-66.399208
-150.265701
-81.356766
-66.738731
-146.894043
-66.556519
-86.351387
-64.023232
-49.549694
-146.270737
-67.195061
-68.197853
-157.106125
-93.675499
-77.759705
-84.144226
-62.595909
-60.716499
-64.188858
-89.235855
-152.344711
-31.696836
-85.948570
-82.951675
-78.949532
-76.430901
-58.257446
-144.702301
-117.628159
-70.033234
-59.759869
-161.859833
-95.284195
-58.023811
-38.336445
-104.022446
-56.201660
-25.162556
-136.051071
-79.851051
-64.037193
-118.443535
-75.860130
-119.376427
-76.844147
-101.334946
-82.356842
-61.639782
-76.368828
-60.957058
-97.792450
-70.292053
-59.469566
-131.646011
-84.276360
-63.767040
67.958359
49.216877
-89.931717
-97.528549
-60.406197
-148.001495
-147.239944
-107.366547
-109.643379
-117.062363
-62.560631
-87.967842
-78.658653
-55.645142
-166.916916
-89.157326
-86.920250
-67.372543
-38.291828
-131.877380
-95.244362
-165.964569
-56.596535
-62.357521
-132.514435
-146.853836
-50.776730
-145.865189
-61.300591
-102.166306
-60.426277
-66.549629
-98.242813
-155.598770
-122.178940
-70.477882
-109.038414
-97.292519
-110.290199
-151.604202
-93.556580
-107.801117
-60.367867
-62.097153
-95.740173
-73.350998
-60.212227
-55.904747
-136.362610
-101.393799
-61.711800
-65.237366
-67.644814
-123.715103
-63.235706
-80.487930
-101.864845
-135.798065
-127.318314
-49.381226
-31.024616
-48.163551
-131.222641
-82.499771
-52.676971
-154.879898
-116.855339
-30.486624
-156.311646
-114.836700
-87.443970
-75.020935
-59.460125
-61.207909
-63.456524
-127.890709
173.224304
-40.567150
-147.409058
-67.761452
-82.757736
-71.795242
-65.850616
-63.351471
-45.807373
-98.668167
-48.452484
-58.344543
-92.836349
-71.411880
-79.377754
-72.119797
-97.898773
-60.950420
-56.952023
-145.807922
-70.089264
-145.259079
-46.348690
-142.680435
-59.190437
-77.843857
-100.343925
-98.728752
-69.810799
-114.643997
-112.016434
-48.777920
-103.643288
-111.940918
-69.406540
-83.275543
-167.183609
-58.262283
-80.090805
-164.898788
-53.075848
-62.371693
-73.439056
-66.810013
-119.761253
-70.497826
-71.669296
-60.669632
-56.633976
-68.403870
-74.652824
-99.249405
-88.943550
-64.541618
-155.288528
-112.052116
-118.061264
-63.919407
-152.813171
-146.394073
-157.544739
-157.356842
-146.649841
-53.235046
-62.194649
-74.107712
-56.511848
-62.048523
-65.091599
-47.006226
-92.711647
-57.951344
-58.788017
-108.431442
-62.071743
-60.526142
-149.245178
-148.971222
-63.203430
-87.722427
-120.356071
-110.721848
-53.124287
-52.398907
-147.082184
-86.965820
-72.254257
-97.059105
-59.015865
75.620781
-66.223267
-62.900616
-52.696594
-68.254219
-112.637924
-146.610931
-65.148254
-72.776222
-59.604996
-78.985405
-131.667053
-158.088333
-138.866913
-103.628654
-103.639389
-154.102692
-100.801064
-85.902199
-115.458588
-108.885231
-93.173843
-110.566704
-42.923424
-91.317383
-48.931877
-54.680481
-61.571148
-70.296150
-61.852016
-55.057129
-112.834106
-83.614075
-57.715763
-62.318020
-65.019035
-99.076645
-51.526482
-55.942940
-66.507324
-154.398026
-118.777542
-60.339500
-81.666748
-89.821823
-109.283569
-102.030830
-100.943138
-119.500160
-110.942596
-66.296761
-69.482552
-62.517498
-48.443737
-80.403992
-53.501034
-140.246689
-121.559792
-61.838623
-151.613632
-59.650089
-39.529255
-127.420120
-89.965813
-132.567596
-60.503437
-68.091232
-133.850189
-65.239189
-108.311340
-85.297752
-81.120842
-90.494110
-118.484375
-106.996071
-72.165878
-83.401627
-63.225307
-48.869431
-54.417267
-117.504860
-79.124626
-137.238571
-78.963516
-117.794266
-54.699013
-122.507690
-110.232414
-55.801720
-102.825974
-59.354942
-83.671783
-100.779930
-126.575706
-75.445992
-82.972633
-58.500908
-75.096153
-83.169289
-71.095306
-62.058823
-121.415565
-57.819828
-62.578278
-59.289925
-136.650909
-101.275604
-62.577454
-115.345848
-125.464790
-65.202545
-61.778233
-44.749947
-75.530113
-124.741982
-53.984516
-50.227146
-105.342941
-86.492508
-67.487267
-126.276337
-138.339584
-56.290245
-110.461952
-54.556332
-135.953598
-73.757263
-56.999004
-69.414116
-73.472404
-71.068947
-79.574669
-87.402374
-141.503265
-47.164154
-78.828781
-82.982330
-80.102432
-77.339409
-79.199440
-102.565056
-100.523048
-89.818008
-99.332474
-57.091057
-56.519814
-88.815323
-93.546600
-65.730438
-45.503613
-46.816624
-58.797707
-143.792267
-100.456978
-59.246758
-100.934196
-47.699944
-81.145653
-58.894886
-97.034515
-54.831337
-152.091751
-130.090515
-116.973145
-95.621269
-69.495247
-59.652649
-151.504333
-79.330688
-68.793091
-58.832745
-66.712486
-107.171188
-59.259155
-71.617256
-105.822533
-165.806870
-143.423294
-67.111557
-70.134003
-42.402122
-61.110432
-64.466354
-152.376770
-69.329544
-65.586639
-63.235802
-54.095524
-58.946545
-57.514839
-43.415504
-64.105827
-82.725044
-89.921524
-145.386566
-72.288200
-84.449760
-67.306877
-65.579185
-65.917282
-75.455719
-60.398949
-130.798264
-58.157856
-57.271667
-117.798378
-92.420113
-95.129257
-61.661366
-113.188103
-81.580330
-122.103874
-95.709763
-177.114166
-110.773376
-75.782539
-78.563301
-61.028023
-65.865669
-78.322044
-62.412907
-100.023392
-54.130928
-97.561676
-125.325096
-96.878799
-110.524124
-76.240181
-62.746758
-108.745377
-58.432121
-83.837738
-102.515587
-78.748955
-57.782925
-141.488632
-124.086304
-63.146858
-96.318481
-43.345058
-99.984138
-61.467232
56.123581
50.679424
50.589855
66.841919
58.899567
74.851807
73.005013
-114.669502
-70.745918
-99.852684
-99.407227
-154.550507
-95.233902
-130.671112
-51.668163
-68.647797
-68.594109
-50.939789
-60.581631
-70.991371
-89.944656
-51.431385
-50.415691
32.282749
78.489677
61.662304
57.678055
51.724216
67.525314
66.336937
49.335251
75.016869
75.628899
45.851791
64.049103
57.806271
61.369671
87.638893
-146.367401
-56.823864
-137.377151
-60.765083
-56.434109
-53.752625
-98.815048
-89.557922
-145.204346
-76.057037
-103.807396
-92.514893
-94.545929
-115.808449
-84.526665
-64.602386
-95.167603
-157.869034
-57.226826
-90.945183
-112.190849
-51.239201
-133.092865
-159.719788
-135.149200
-63.357044
-51.371048
-57.112316
-124.692940
34.456352
44.831314
51.920967
88.935097
50.693810
44.426132
60.760143
50.178925
50.589790
53.368217
64.984802
-132.705429
-63.605354
-73.210495
-96.529274
-56.275829
-82.651978
-101.722595
-155.825241
-105.785461
-85.251732
-69.314911
-40.776016
-57.253334
-58.322758
-76.580162
-71.486679
-42.859703
-79.230316
-24.114733
-65.696548
-70.024979
-64.878128
-54.706104
-75.407158
-144.332458
-59.224308
-61.163902
-79.695992
-59.404003
-24.826437
-137.611801
-61.395954
-155.514664
-76.540230
-126.008675
-59.548885
-125.097107
-52.703407
-62.975365
-76.831192
-153.480469
-60.408401
-58.037815
-58.819633
-72.974907
-55.877491
-70.310593
-66.265137
-78.023705
-71.189308
-64.822914
-73.374054
-71.889633
-75.664352
-58.346790
-122.333984
-119.461014
-114.346786
-44.259922
-89.572441
-130.316177
-58.912502
-162.176010
-29.948919
-62.271557
-53.126045
-64.537354
-150.418350
-69.712814
-66.447121
-74.175949
-109.991318
-85.892166
-61.126617
-68.490158
-53.290241
-71.538223
44.077080
43.472885
53.261192
69.417480
42.422752
-134.294083
-137.484528
-53.774578
-145.079300
-87.768562
-41.535175
-134.313797
-55.410934
-153.006256
-109.665741
-86.591400
-123.876869
-58.398708
-163.126053
-101.554497
-56.141808
-80.018684
-87.155212
-76.453705
-63.938389
-84.906914
-70.359886
-157.289398
-89.031822
-86.023773
-53.915878
-116.676102
-78.492073
-47.683887
-83.174950
-58.211075
-69.303307
-87.004395
-140.030914
-59.530361
-70.863731
-62.132221
-56.094700
-53.713978
-52.228172
-59.876408
-76.698166
-67.049576
-71.795097
-56.506966
-138.588577
-92.793259
-64.874046
-141.403458
-73.530769
-63.995987
-104.062943
-95.450058
-102.605019
-64.774193
-74.775146
-60.780636
-72.821724
-56.311749
-58.762081
-77.339348
-78.656380
-64.304848
-55.903419
-55.242374
-65.205101
-48.742722
-66.619820
-131.186447
-57.218952
-154.576279
-74.975853
-69.199593
-142.220535
-75.466965
-117.020119
-61.332363
-87.233383
-66.648277
-111.772339
-122.112167
-100.776924
-110.029137
-86.992874
-72.505379
-62.366043
-153.140762
-68.450104
-84.998001
-144.238831
-70.545952
-145.012115
-41.874104
-58.969994
-130.819489
-60.975826
-107.275864
-106.492035
-57.395264
-123.070152
-126.379150
-154.795990
-60.847126
-67.788162
-69.282684
-85.921890
-68.842964
-75.735352
-100.973022
-150.601456
-33.823814
-90.981209
-73.162567
-145.411118
-129.457260
-137.186829
-77.429298
-104.704224
-140.626465
-87.625870
-161.023743
-65.349525
-96.914070
-52.409561
-61.799786
42.523575
57.921669
52.010303
74.175278
54.028931
54.495850
53.618835
41.996208
52.772526
-67.766960
-82.681618
-117.535118
-68.560837
162.336777
-85.928154
-129.147018
-133.039627
-148.132370
-87.229324
-61.449509
-52.458679
72.512634
41.221992
-45.271099
-67.590294
-40.148251
-154.895462
-66.612068
-58.168659
-48.411480
-97.946838
74.533737
86.181618
55.658627
65.567017
80.373016
43.090034
42.279602
76.840431
73.788467
-71.166031
-62.499901
-80.989479
-85.322067
-110.252991
-144.120132
-162.384766
-59.494495
-104.434204
-65.105385
-141.400070
-170.689041
-177.312393
-64.141235
-56.554768
-113.045624
-84.775528
-116.913254
-86.797768
-173.674973
-67.591156
-64.854614
-78.372993
-124.429199
-97.310081
-101.817734
-55.230194
-65.145241
-42.615845
-67.354118
-137.917984
-66.747574
-61.367096
-142.046036
-62.158379
-62.259487
-146.280151
-92.765022
-130.741623
-55.984829
-148.121323
-41.249584
-62.380333
-147.178360
-45.345734
-127.941673
-67.701614
-109.489883
-78.139244
-90.005280
-121.961639
-58.858006
-97.743225
-75.106407
-157.313049
-170.092377
-89.458008
-142.624649
-64.404472
-64.000145
-53.911472
-71.179848
-73.431717
-131.522354
-54.001640
-61.080173
-158.538040
-61.357704
-132.085449
-82.640854
-115.125168
-124.521362
-63.334259
-25.487059
-24.819630
-74.160179
-83.934509
-56.986908
-102.548073
-125.787941
-62.190952
-142.530518
-68.741959
-81.636421
-116.851509
-154.704910
-151.147964
-77.820808
-79.504601
-109.058464
-62.431484
-88.471321
-154.592987
-65.551376
-85.950912
-65.414497
-132.309830
-100.653442
-50.368134
-138.354523
-61.132191
-127.487770
-122.301361
-76.238113
-70.145996
-78.945251
-61.443123
-34.760342
-49.936138
-40.343960
-127.472443
-72.352425
174.193588
-69.744560
-149.563446
-68.064590
-55.215343
-53.173203
-64.961998
-99.417809
-118.219872
-82.173767
-90.166435
-109.234558
-104.327805
-81.946655
-57.983028
-74.471634
-109.725044
-89.438919
-94.502983
-62.261475
-53.023632
-156.792740
-81.473328
-42.554493
-53.044659
-65.282349
-111.587486
-68.581154
-96.592949
-50.776836
-59.224972
-154.170227
-152.042496
-132.683517
-84.175018
-97.817047
-100.707161
-84.709084
-52.753006
-116.781738
-50.966171
-73.721893
-138.822250
-60.366795
-47.645351
-77.808205
-111.476562
-43.600761
-114.103401
-108.113037
-124.004196
-140.502853
-55.845207
-23.284777
-115.335091
-114.451401
-98.972504
-52.796268
-113.909927
-119.862625
-64.966339
-56.341972
-148.097504
-39.557949
-60.554611
-63.435940
-90.095085
-69.844162
-64.592171
-41.893463
-57.099495
-122.727028
-131.496811
-30.737158
-62.912365
-146.357147
-49.624638
-98.439697
-79.879555
-58.891685
-107.188156
-98.780228
-147.848404
-37.393066
-86.331642
-63.736820
-117.228554
-161.183716
-32.904739
-86.005806
-67.205872
-126.683502
-142.015167
-84.205994
-54.782974
-129.170090
-104.656754
-115.823845
-60.370502
-109.426018
-56.329880
-121.937027
-90.514931
-84.352882
-88.126694
-126.007614
-63.485348
-147.964951
-61.135761
-66.853409
-34.091167
-91.712646
-83.931396
-39.952274
-54.518559
-150.468643
-55.594543
-49.351578
-58.322273
-52.548092
-61.032421
-81.127617
-53.431305
-71.693573
-81.723824
-62.721848
-48.090294
-48.870483
36.811115
87.067932
-60.021484
-138.051605
-55.621658
-153.501236
-68.357376
-67.202026
-65.239410
-120.544113
-68.361214
-119.318245
-68.075188
-64.369148
-93.336151
-59.561836
-36.703476
-60.551121
-86.344482
-48.083115
-113.928963
-52.637596
-47.147892
-145.888718
-133.988052
-148.902008
-105.085968
-39.800724
-138.673828
-150.895187
-95.426910
-97.958412
-59.410725
-90.095657
-97.025909
48.257523
-76.323586
-60.739174
-143.685394
-141.207382
-125.990730
-88.797050
-93.434608
81.952690
52.874519
75.390518
60.694191
50.896019
65.795067
71.763313
71.357819
-67.621155
-128.014648
-95.594849
-154.206482
-126.056557
-106.200745
-117.438255
-103.198685
-83.360054
-158.898621
-93.638733
-150.624054
-153.457458
-70.290291
-120.740486
-82.477417
-131.256546
-107.344803
-69.353149
-80.822655
-61.638050
-60.102531
-69.405769
-95.808701
-123.384544
-80.843033
-57.782234
-130.314743
-130.045975
-76.203110
-132.068619
177.570770
-67.064598
-88.575798
-160.225815
-62.667271
-54.891575
-117.281937
-55.663982
-89.508759
-85.554474
-136.825531
-92.581245
-109.747391
-116.893669
-66.536095
-82.719193
-102.022041
-95.798164
-63.179241
-60.097084
-155.437546
-59.066303
-87.468124
-69.666634
-52.835308
-84.389870
-160.201019
-64.757584
-50.813995
-117.244194
-111.284050
-69.933540
-163.992416
-58.248684
-59.667389
-138.499481
-143.417145
-106.236259
-68.641785
-170.474274
-158.796127
-68.886909
-69.755898
-56.008114
-63.728729
-105.841736
-82.757195
-62.585541
-57.944275
-62.360294
-63.292995
-65.505409
-80.601723
-140.698395
-108.095337
-63.725697
-85.463684
-58.871536
-99.862305
-45.817791
-148.778458
-108.921333
-159.989655
-73.473114
-68.794243
-72.641075
-88.008789
-103.935036
-58.502575
-34.356586
-68.285561
-56.183937
-56.321266
-74.722054
-86.469788
-67.863396
-69.115242
-71.890182
-154.387924
-55.269855
-153.997177
-61.309265
-71.706299
-59.690510
-59.672245
-73.320625
-65.409393
-154.679672
-73.195679
-122.506866
-120.679413
-56.898193
-122.550072
-34.571510
-62.996117
-90.597717
-123.783073
-82.937355
-128.548035
-82.521782
-152.968246
-164.237671
-63.241085
-125.933884
-87.006729
-59.732609
-72.796509
-57.980549
-73.259682
-64.884789
-55.022938
-51.257225
-55.545803
-88.004860
-55.831455
-110.359360
-81.057907
-66.892433
-67.201065
-87.575218
-55.533955
-52.978828
-58.519863
-160.643036
-99.222145
-98.985283
-106.613060
-81.337067
-63.457325
-161.575516
-89.656982
-65.322624
-46.137459
-119.901413
-102.247559
-65.450172
-100.658096
-104.162514
-57.569176
-78.566544
-67.124474
-48.672977
-50.338108
-77.300301
-157.875687
-63.031319
-94.441582
-96.116272
-59.896656
-155.454147
-73.204491
-116.486435
-84.089478
-58.019688
-46.682098
-59.357925
-142.226410
-95.477966
-82.124863
-75.813957
-79.524368
-43.321098
-54.967957
-48.997910
-58.134251
-34.914822
-54.153763
-65.185966
-134.712219
-127.395203
-66.940041
-152.519409
-58.234524
-63.365677
-92.898788
-55.831223
-96.914680
-68.016853
-92.528763
-65.227974
-97.850685
-65.383209
-52.643406
-88.482155
-88.423363
-66.435059
-88.661209
-116.571831
-58.130615
-79.554832
-70.511848
-74.968155
-67.190262
-76.735413
-47.686760
-124.474319
-66.771751
-65.381874
-97.249352
-156.828110
-113.951263
-79.923393
-61.205929
-106.096680
-101.261589
-165.001770
-67.073792
-76.734161
-164.060883
-62.883350
-75.022446
-78.766563
-141.670258
-53.178429
-64.058060
-56.878407
-69.403694
-83.238640
-88.994980
-143.587784
-49.608997
-71.497498
-55.517059
-92.789200
-60.819321
-66.140785
-74.041664
-67.616539
-90.498680
-62.302197
-68.358986
-63.952042
-53.505104
-66.826355
-38.960030
-88.373528
-72.578819
-62.165462
-66.062553
-56.085018
-56.280502
-52.000462
-35.969505
-66.586304
-85.909767
-55.292301
-69.683525
-151.636642
-82.555504
-129.696884
-160.226822
-74.717628
-139.185883
-112.316284
-84.012161
-98.543617
-93.620415
-83.503563
-75.078857
-85.804306
-83.423401
-150.980042
-73.184303
-97.641548
-127.663071
-55.661846
-71.492668
-71.705849
-88.166061
-129.392288
-54.132618
-48.894802
-54.714214
-66.358032
-150.496414
-78.899406
-146.985077
-59.000961
-72.381577
-62.886997
-51.844765
-122.385643
-61.251808
-62.138859
-75.483864
-143.759567
-142.864441
-30.836254
-76.180656
-65.035896
-86.602364
-86.284729
-103.996246
-117.647392
-40.061481
-51.187363
-68.473541
-59.389790
-145.687592
-114.074158
-46.644775
-108.216858
-58.133118
-110.403748
-66.219437
-100.514572
-46.690811
-138.900116
-60.035145
-112.050926
-101.537315
-72.224533
-60.220566
-61.225067
-85.643356
-76.308998
-107.347618
-42.028637
-119.443436
-61.536114
-63.247192
-53.722176
-73.731857
-48.615871
-64.715851
-144.967896
-57.677277
-160.025574
-55.207298
-38.673485
-59.141396
-125.644547
-61.341373
-89.321770
-85.220100
-135.051086
-56.227234
-86.506271
-49.004005
-79.570587
-63.231899
54.746159
-72.642197
-162.486115
-41.257748
-66.840500
-53.566864
-127.906174
-70.038986
-70.061607
-81.205940
-62.729794
-69.746223
-147.712570
-158.372223
-55.843918
-80.269150
-93.237488
-74.376541
-146.755157
-42.060646
-72.565208
-53.678345
-72.053612
-60.633663
-126.321388
-150.567032
-69.603729
-116.476974
-148.460251
-69.994736
-111.561928
-123.551231
-58.411385
-90.050713
-62.012077
-63.932144
-118.552940
-128.286377
-96.194283
-159.825592
-102.037704
-62.227451
-102.536568
-58.296692
-159.374802
-79.841125
-57.016968
-71.067474
-71.068146
-70.192047
-68.276711
-55.789185
-43.910931
-103.196312
-91.771950
-158.497452
-69.670174
-89.055824
-95.870125
-112.856377
-80.131027
-56.272408
-101.097763
-75.698486
-112.573517
-146.233582
-58.901726
-93.386971
-71.358482
-157.057617
-65.642570
-41.930763
-49.546738
-56.599064
-102.349113
-102.426216
-99.526695
-103.478294
-60.607269
-83.708649
-113.272301
-107.720398
65.640984
55.606777
43.604858
44.943165
45.040600
57.801914
89.029167
82.443771
68.570496
64.112671
54.903851
-56.112324
-69.444206
-60.009327
-55.392647
-84.288437
-29.847788
-49.066940
-119.152397
-133.514160
-102.661736
-83.397087
-50.066032
-55.020382
-77.307472
-36.438602
-63.800098
-59.878967
-135.674515
-154.414902
-75.550430
-91.031509
-81.533577
-93.969124
-63.347298
-137.777603
-68.888916
-66.011467
-110.109077
-112.334724
-105.748779
-137.150894
-51.533642
-74.555061
-81.702667
-59.977554
-60.944347
-91.207565
-91.084145
-62.804222
-64.517914
-120.895844
-96.529709
-50.810246
-103.847397
-148.395996
-80.534561
-60.709831
-86.924698
-55.130184
