# Supplementary material for: Comment on 'Valid molecular dynamics simulations of human hemoglobin require a surprisingly large box size'
Source: eLife. 2019 Jun 20;8:e44718. doi: 10.7554/eLife.44718 (PMC6586461; doi:10.7554/eLife.44718)
Supplement: Figure 3—source data 1. — The zip archive contains a README file describing which source files correspond to the different panels. [file elife-44718-fig3-data1.zip › figure3/panel_B/box2/phi5.dat]

-148.729507
-146.596802
-61.838943
-62.579296
-32.805992
-53.437988
-86.336739
-53.393360
-87.390808
-70.260040
-56.058361
-56.262722
-66.949524
-75.983368
-84.782494
-78.808754
-133.683807
-66.212914
-65.383858
-153.117432
-83.248466
-80.384552
-127.468262
55.989357
50.247334
52.119572
51.554413
62.386486
86.212791
-62.996887
153.044785
-122.360931
-59.232792
-46.515736
-66.952690
-96.558029
-61.406258
-69.565765
-67.457977
-144.304642
-88.300117
-100.869438
-56.169353
-89.041519
-44.629852
-50.963444
-136.264832
-53.175289
-53.792225
-63.670311
-56.747528
-130.249207
-71.919495
-139.763687
-63.988323
-174.787918
-81.015259
64.677124
63.288460
55.237808
20.306585
-65.768234
-148.726028
-31.696495
-69.177788
-62.861507
-57.014194
-151.239777
-69.604797
-52.045670
-63.569706
-48.924427
-60.464302
-47.514187
-57.371536
-119.615295
-159.182022
-74.817421
-62.723263
-107.039635
-94.484177
-137.374573
-116.884628
-106.068909
-90.677170
-103.981163
-70.764633
-73.707359
-89.694771
-63.516575
-76.736862
-42.971531
-135.431580
-76.664185
71.293373
58.228882
69.969727
65.245758
-60.604786
-73.860390
-61.761902
-119.691002
-61.203449
-146.546280
-79.905365
-135.398056
-76.794495
-60.509682
-105.263985
-76.026688
-78.512955
-114.270874
-82.871834
-74.213409
-124.756050
-103.086288
-97.827896
-75.010452
-157.900620
-84.907089
-147.870163
81.792793
83.630951
66.499855
79.465240
69.555580
76.242203
59.217335
-48.322945
-61.070084
-116.649681
-78.006927
-52.789421
-63.822235
-52.613461
-95.697006
-80.094131
-60.827633
-94.590271
-164.440277
-156.367996
-126.340996
-141.213882
-49.106918
-53.236477
-82.012047
-64.909012
-58.554108
-59.762081
-64.225044
-63.285427
-152.348297
-64.172699
-61.645844
-58.979610
-52.040745
-61.208588
-57.510143
-81.200584
-159.851791
-67.191818
-58.004032
-148.721649
-116.300873
-48.858849
-141.303375
-160.200409
-41.715042
-64.792664
-77.198898
-67.889931
-58.372700
-64.942734
-51.600368
-60.224205
-69.419693
-71.791779
-83.512810
-78.117073
-164.305023
-105.347572
-57.822289
-57.448902
-70.510460
-80.776413
-114.330269
-72.106483
-151.601303
-87.282219
-57.653221
-105.361061
-73.394798
-70.090179
-111.107643
-133.052597
-91.259987
-157.577713
-149.177261
-62.757607
-66.924309
-92.725197
-74.377037
-85.212189
-73.587601
-160.355591
-139.353149
-68.816322
-69.747742
-174.262894
-98.353195
-130.794815
-98.280914
-63.806381
-69.938919
-138.692352
-58.274605
-113.467728
-63.333752
-53.681034
-67.937546
-35.827839
-85.149124
-75.099144
-65.988853
-62.831329
-66.628410
-49.074726
-45.576332
-49.416435
-95.073898
-155.362701
-79.176491
-137.613068
-95.141037
-117.651779
-61.478336
-51.192905
-126.991882
-85.159370
-65.278915
-120.990158
-99.727234
-85.933235
-153.773621
-66.128555
-42.596478
-58.385662
-74.515274
-80.176224
-55.537281
-83.569458
-116.775352
-63.814926
-80.771103
-139.488846
-67.832191
-80.170807
-120.533051
-64.945862
-57.426033
-159.945541
-81.764175
-60.226513
-64.588928
-63.056931
-44.635311
-150.188553
-47.064056
-83.686073
-58.751274
-135.162201
-151.093124
-72.137733
-144.070831
-144.063751
-96.038536
-97.073608
-75.002335
32.062092
51.312073
-64.826477
-123.145828
-45.724751
-61.319359
-115.082466
-97.595032
-83.000488
-66.687744
-49.822037
-74.639542
-97.358749
-94.297661
-125.106247
-142.444122
-126.961380
-54.519665
-117.864441
-68.447815
-109.333107
-63.315945
-60.747589
-67.454521
-50.018642
-66.984718
-116.416908
-54.987331
-64.511131
-98.852066
-97.043076
-58.114239
-161.990860
-60.827011
-97.957993
-79.520126
-102.009125
-116.017860
-45.232414
-73.438980
-71.609886
-71.695534
-160.568130
-69.253883
-148.438797
-150.285278
-110.908318
-76.681580
-52.606133
-68.845032
-54.415569
-42.057014
-93.684731
-88.301987
-30.386438
-58.765312
-63.459713
-138.462921
-146.030807
-106.696869
-134.802414
-61.034470
-136.554153
-96.789482
-107.680351
-90.066078
-92.227478
-39.774643
-72.888245
-155.205383
-64.286224
-56.814434
-59.225948
-123.728340
-63.108150
-68.631134
-141.213669
-144.003006
-143.910263
-60.876640
-116.177193
-102.336769
-71.042572
-84.722054
-55.744972
-52.464645
-83.652809
-69.804764
-154.577713
-82.499718
-87.987198
-65.934052
-73.347900
-109.336525
-156.805145
-29.884081
-94.072357
-66.724686
-103.259361
-106.193138
-75.198112
-75.732903
-63.551319
-94.444061
-116.034966
-32.377670
-95.567024
-54.959034
-75.200294
-69.912125
-67.473396
-153.565048
-75.876907
-150.284119
-53.612644
-61.494778
-69.524834
-70.536972
-51.895260
-114.169327
-59.860825
-128.723740
-73.332916
-54.012001
-63.001240
-77.676620
-157.283371
-66.845520
-69.714600
-73.312256
-69.387276
-116.515518
-70.812065
-68.233360
-58.829010
-82.116142
-62.227673
-164.801025
-92.252617
-147.220901
-55.564198
-40.980526
-118.178963
-77.627098
-76.077950
-61.839451
-135.125504
-140.295227
-68.940201
-49.218967
-67.152328
-79.904800
-163.579605
-128.003418
-24.230366
-153.538605
-33.659229
-61.535923
-94.740753
-64.121880
-73.573090
-55.433578
-32.247997
-146.784912
-34.761875
-54.944851
78.573944
42.646626
68.385887
63.701927
68.159180
46.019512
64.270325
51.797459
66.423203
72.607300
-88.988899
-129.546738
-63.041626
-63.748230
-76.657173
-42.819027
-41.416393
-62.598686
-69.049263
-144.657440
-141.643585
-159.083160
-48.151432
-100.889854
-130.897507
-90.687721
-58.924911
-124.902908
74.074120
64.726067
63.259209
51.386883
40.563538
-135.757263
-64.148987
-77.298203
-82.557999
-67.487579
-50.935753
-50.110329
72.088440
55.121052
65.573265
-35.963814
-64.235405
-84.359612
-110.465103
-80.296028
-153.943802
-82.984917
-101.882744
-52.132248
-120.513535
-137.131210
-109.713394
-94.084747
-149.640778
-70.579315
-144.131760
-66.843369
-89.246292
-43.991100
-61.082706
-37.539928
-52.900249
-118.652527
-80.347694
-148.096237
-66.452011
-102.426430
-62.533451
-64.756813
-95.756813
-55.106716
-56.045078
-87.532578
-165.575577
-49.655182
-72.653534
-81.625961
-97.213234
-139.964645
-102.063896
-115.957222
-75.657013
-131.297684
-65.082207
61.748730
52.179146
52.765644
53.906822
94.170425
-67.712189
-98.722656
-71.607269
-164.850052
-130.981064
-64.353630
-61.730331
-151.190430
-72.513504
-82.579803
-108.322205
-150.679977
-51.245121
-99.303551
-60.005646
-59.143929
-29.670210
-107.695602
-51.738010
-68.975288
-60.616165
-63.343395
-116.526657
-95.856110
-167.163391
-95.030647
-57.847595
-64.215515
-120.114662
-150.812805
-63.967121
-89.491928
-80.635338
-161.472763
-64.820320
-67.602966
-53.212521
-65.109131
-45.033440
-60.136150
-59.634247
-77.111626
-144.212341
-114.046356
-140.544037
-101.206230
-64.590828
-118.983498
-56.495743
-92.486610
-72.267456
-169.158279
-99.297142
-95.153999
-106.066986
-117.281937
-102.788429
-109.228264
-60.226555
-59.181782
-105.249443
-124.256409
-62.647514
-106.220558
-63.450993
-147.898605
-103.642082
-74.601143
-105.913315
-78.179993
-58.060497
-86.840630
-121.635292
-146.834122
-102.026833
-79.895058
-117.392830
-68.432533
-118.595474
-56.731300
-62.731331
-141.348312
-52.039154
-59.297234
-67.388260
-150.620438
-68.110703
-61.147949
-79.435112
-60.782463
-60.789158
-86.010330
-57.718361
-137.713531
-78.002792
-103.701950
-134.773911
-53.796238
-100.811661
-59.619572
-70.168999
-24.933813
-164.789368
-59.908302
-108.098625
-68.471191
-54.966003
-107.235046
-94.774078
-89.018135
-54.544575
-139.740082
-165.580246
-63.519985
-159.975159
-99.986137
-72.044830
-71.740501
-40.826870
-69.840469
-152.134125
-151.761932
-88.048111
-154.556046
-128.236542
-161.626434
-121.596481
-132.315842
-156.128738
-62.949001
-66.659248
-71.147285
-57.738682
-108.792450
-89.080788
-78.406296
-80.292099
-59.944244
-83.785446
-60.962200
-63.961235
-54.129539
-34.897575
-144.085312
-84.129631
-113.779495
-107.836700
-45.793854
-149.804932
-59.027573
-60.843540
-70.383217
-143.559967
-153.071976
-160.200760
-90.600395
-45.936062
-65.788391
-78.998505
-67.260902
-67.343376
-66.766968
-60.440475
-145.101517
-112.445259
-89.595886
-91.457787
-104.750542
-59.583225
-64.498749
-111.725555
-87.132126
-61.905880
-123.520355
-68.576645
-39.144814
-33.766052
-49.017059
-52.488022
-72.681992
-62.074860
-179.688461
-153.843155
-84.720421
-89.900314
-94.139717
-107.627769
-23.690466
-96.834602
-87.752708
-128.452942
-54.125912
-140.796799
-70.357727
-54.749325
-136.719772
-119.749275
-95.810371
-79.890892
-90.464516
-75.773758
-78.734909
-61.746548
-58.313808
50.579189
43.896202
69.057091
49.722275
55.914898
60.079407
68.118835
59.717838
60.247963
80.539658
76.609718
72.802628
72.130989
-66.651741
-55.006622
-66.043732
-54.069698
-79.148949
-161.300140
-61.897705
-150.826385
-58.974895
-74.818558
-56.900288
-62.188534
-69.026260
-77.955154
-58.634823
-41.647350
-135.643997
-91.442986
-90.456917
-84.849976
-54.236240
-71.112602
-93.256378
-67.486961
-60.590237
-133.427856
-92.250130
-91.079170
-97.976860
-92.834801
-122.781837
-115.250916
-115.699547
-118.711456
-119.868027
-33.180840
-148.534836
-129.108032
-81.083023
-148.010529
-116.151939
-143.628250
-139.861771
-70.282120
-150.774200
-62.885998
-51.987816
-66.107414
-72.406448
-41.135040
-40.833599
-144.242920
-52.408073
-62.099358
-71.327484
-61.301212
-79.212234
-146.564651
128.615967
48.760441
43.541992
46.325935
56.089497
67.064247
67.250771
-66.780273
-45.239063
-121.381660
-77.582390
-85.845314
-118.245720
-110.367073
-104.153908
-81.373932
-57.504002
-50.329308
-51.602074
-65.601952
-89.784218
-73.483994
-95.992889
-55.611866
-57.181385
-38.918427
-79.859177
-90.960686
-155.291931
-41.561787
-67.792984
-113.204781
-66.234879
-60.942825
-59.490719
-70.595879
-60.130032
-175.317673
-57.193123
-67.322983
-52.952915
-72.468346
-79.060722
-64.021202
-111.895149
-61.228790
-110.925522
-111.178581
-109.020126
-50.874470
-72.372803
-78.247482
-148.435715
-69.635590
-53.985332
-53.931915
-37.619816
-124.261703
-61.780739
-59.979179
-55.705517
-54.101261
-71.903740
-133.727280
-60.086025
-89.314240
-106.248718
-66.699272
-99.498222
-134.775772
-68.015022
-40.216099
-120.143921
-62.816139
-67.304749
-72.542534
-58.088165
-65.224487
-50.386402
-110.694374
-64.552719
-59.164639
-62.270939
-156.218948
-55.502743
-142.482895
-82.237473
-69.376823
-56.964420
-54.950111
-149.763092
-62.025169
-81.625504
-96.711563
-50.598751
-53.099808
-74.252502
-116.605804
-38.874348
-28.343151
-30.680208
-64.622139
-73.744820
-68.162750
-80.302734
-51.141411
-114.815895
-121.044548
-128.182724
-116.495102
-52.198532
-64.166710
-53.574158
-56.841587
-59.426105
-150.589569
-68.297836
-66.706085
-93.385612
-45.803490
-62.615173
28.600319
62.460506
66.057053
-60.135769
-100.757721
-115.336838
-142.615936
-62.012909
-73.471954
-78.107063
-155.036240
-69.356400
-101.931496
-126.427040
-70.876030
-57.310474
-134.211319
-68.171196
-69.563828
-153.407700
-141.256256
-129.569550
-92.554428
-135.822754
-77.734688
-57.812553
-64.516808
-65.227699
-91.296257
-85.003586
-50.255272
-55.450027
-74.170837
-50.166878
-52.021160
-61.260597
-46.227455
-64.716499
-86.567696
-46.621494
-57.074020
-64.580215
-59.067432
-23.773979
-61.363319
-64.509720
-44.139870
-70.219849
-148.594101
-50.041313
-98.225632
-50.174938
-58.326241
-57.122555
-70.337936
-66.824959
-148.115219
-66.331451
-65.034225
-49.759644
-72.223305
-59.015495
-152.120331
-72.252808
-64.041107
-149.858490
-63.362282
-98.999596
-58.834728
-102.130753
-121.022064
-54.508099
-124.070160
-85.335487
-26.426075
-57.821976
-91.941650
-88.495132
-145.688461
-67.215584
-75.369209
-58.633686
-69.404099
-50.664211
-54.498047
-142.216949
-26.259432
-68.109451
-65.421616
-93.595284
-69.809082
-69.186523
-90.468941
-62.066463
-89.435303
-110.306870
-62.695328
-61.302147
-59.183189
-80.726921
-132.121368
-105.221992
-76.030930
-139.636795
-56.396210
-61.809547
-72.561089
-83.898315
-111.522430
-115.001610
-59.766945
-96.457138
-92.711647
-121.360558
-79.020012
-78.291046
-107.290649
-101.354759
-81.261940
-42.911308
-55.291859
-101.181305
-99.969460
-57.564865
-111.133263
-78.594917
-100.496071
-53.912392
-73.499352
-67.578407
-89.946396
-62.508808
-58.689735
-64.038857
-56.526707
-42.986061
-64.405418
-64.995728
-83.377396
-152.511169
-40.187832
-59.894772
-59.924717
-118.678284
-64.143105
-123.505196
-71.511124
-89.723480
-128.915909
-69.880806
-72.671707
-52.181450
-83.959244
-48.241032
-127.142105
-64.731667
-122.704712
-55.616291
-49.068935
-178.907455
-78.696480
-78.624039
-65.896538
-65.535919
-71.838425
-66.015167
-76.106720
-65.203880
-91.722534
-67.558014
-172.854614
-94.045135
-80.256516
-92.291855
-108.794106
-106.342522
-110.926735
-96.344604
-112.765404
-60.298260
-83.354027
-80.284042
-72.059204
-84.729324
-137.979401
-148.682724
-141.013367
-83.364044
-153.164001
-71.498100
-87.547653
-155.678055
-92.679245
-134.430328
-79.757156
-45.097466
-71.317406
-148.907623
-149.565308
-149.820389
-91.517372
-54.238609
-60.742699
-74.563972
-69.451706
-106.360138
-122.600014
-105.557846
-107.705139
-41.982883
-59.509037
-115.367844
-149.195999
-76.955536
-72.529289
54.496403
76.514290
83.638550
87.356293
30.043556
-115.722046
-144.675629
-67.001854
-24.388815
-64.753960
-95.768700
-71.692368
-51.414711
-135.046387
-69.144394
-129.815369
-65.772461
-105.391190
-92.002014
-33.838223
-49.675705
-56.036598
-72.709221
-71.347321
-61.100315
-65.790810
-69.687515
-69.074120
-89.957108
-60.013138
-99.979012
-57.135628
-58.477207
-53.594875
-54.721306
-79.951965
-82.703552
-56.439709
-74.029251
-40.809319
-53.053440
-65.787781
-51.901913
-68.077499
-138.122330
-58.352692
-30.641466
-42.241936
-56.419518
-167.336853
-70.882408
-77.824226
-143.716461
-62.967464
-121.442612
-61.892536
-75.458534
-75.516251
-48.021633
-67.114319
-46.222416
-77.748962
-69.453316
-156.099518
-42.835732
-57.297028
-92.818825
-79.047745
-62.486473
-124.807411
-35.491058
-86.000542
-61.988491
-71.776535
-87.451843
-145.517929
-48.859829
-73.712173
-67.165138
-121.623192
-100.309685
-59.043022
-65.801392
-76.307632
-87.429535
-127.802719
-62.264000
-43.606777
-89.938576
-68.875954
-74.045349
-64.596786
-94.122147
-97.120422
-161.760071
-95.979195
-110.257416
-133.907379
-97.260628
-60.052521
-61.530602
-92.804649
-67.751610
-67.216789
-73.579842
-76.850418
-92.003693
-114.506981
-81.995758
-81.880592
-129.716537
-73.011871
-83.375694
-67.694847
-71.382759
-87.995934
-59.362823
-75.572456
-69.308464
-58.558563
-103.889938
-67.152794
-34.921005
-82.834702
-104.140053
-57.761806
-54.449497
-85.944275
-28.589745
-76.241211
-88.348854
-77.067345
-74.765076
-65.598869
-65.049644
-64.684875
-66.552925
-64.794670
-50.316715
-40.273933
-59.505718
-66.858383
-65.157043
-76.049858
-55.720177
174.599182
-57.736889
-72.592232
-66.136101
-118.446159
-140.210175
-83.835503
-106.882973
-71.610191
-161.101135
-70.422363
-53.230774
-71.439926
-46.967289
-130.938248
-63.919037
-49.251305
-81.962975
-21.707838
36.369549
48.139469
55.185177
-57.616199
-73.628098
-114.200264
-52.593655
-83.325417
-54.725677
-61.874695
-62.963448
-74.685822
-93.198250
-69.300568
-93.077911
-113.184242
-60.108284
-80.313812
-89.654366
-59.215908
-111.441399
-74.730476
-62.162506
-60.132553
-109.767075
-56.902622
-69.671967
-71.826347
-99.015091
-55.167713
-158.688232
-132.460663
-33.350018
55.665302
-78.387878
-68.132324
-61.280617
-98.712067
-67.268349
-65.209999
-116.246689
-97.501648
-69.439117
-130.199921
-74.447090
-92.529083
-60.699818
-145.873291
-165.296600
-53.989326
-64.668274
-74.280830
-74.492538
-57.005726
-160.556870
-100.512756
-56.006935
-58.696266
-142.885498
-85.854828
-55.621685
-79.996590
-156.584061
-144.468307
-71.040001
-70.260330
-162.832977
-167.235565
-130.279663
-65.594337
-48.776569
-119.361702
-64.298988
-63.060005
-64.300453
-109.108253
-107.528572
167.553253
-105.632866
-97.886917
-166.992188
-89.580917
-108.986778
-52.977127
-68.683380
-67.348465
-146.245697
-61.116665
-85.938072
-63.836971
-50.123920
-77.802422
-110.779953
-53.127045
-72.458023
-78.265022
-37.295265
-123.798454
-59.444019
-62.862682
-70.662292
-77.907387
-66.181381
-77.617950
-80.987068
-59.458195
-94.205490
-87.129974
-77.801346
-58.554710
-62.565800
-38.661442
-125.444176
-94.425186
-42.334034
-119.538879
-48.896854
-28.199091
-113.496956
-146.947723
-61.757633
-84.809166
-56.297901
-54.641724
-80.601280
-84.632141
-86.294594
-48.482784
-56.010712
-47.722229
-57.761375
-95.653366
-55.448257
-54.506092
-56.704369
-66.078667
-51.858463
-65.765594
-52.969963
-69.577217
-70.666283
-87.706505
-74.863609
-73.105713
-73.543808
-60.751217
-124.295532
-49.765163
-99.682411
-59.059422
-54.893806
-57.156155
-91.175201
-62.507778
-89.097305
-157.673218
-62.474998
-58.476177
-38.067844
-66.415039
-83.891510
-56.700333
-38.537388
-56.452980
-138.120056
-75.141663
-52.872501
-66.525711
-78.695717
-90.772858
-89.354790
-158.760864
-61.861797
-141.289932
-61.863228
-73.833061
-35.304546
-67.350685
-65.006592
-60.770527
-58.121567
-62.298275
-66.492218
-155.783463
-108.577469
-134.446106
-89.441917
-57.491856
-62.896790
-63.709568
-62.355854
-131.954437
-93.015961
-137.573608
-72.210182
-127.083832
-84.508499
-58.216629
-116.327950
-64.271820
-66.610313
-87.612381
-51.214344
-99.523438
-71.905739
-132.206467
-137.260391
-58.804142
-71.830185
-138.809830
-154.670303
-62.885746
-142.810974
-98.638306
-71.881935
-87.205688
-60.310894
-155.927551
-65.490845
-58.395744
-94.798454
41.379654
80.479759
-64.182274
-58.064766
-57.427204
-55.848530
-63.984074
-64.770111
-127.738068
-60.759651
-49.608154
-59.307880
-103.072990
-98.521072
-119.024971
-112.515938
-51.650276
-58.899937
-65.921249
-87.536591
-95.075912
-109.194855
-72.353058
-55.703926
-162.622253
-96.418518
-149.691132
-144.148468
-52.027908
-63.783321
-66.742935
-119.513977
-105.736176
-86.948410
-58.681568
-103.481300
-77.537338
-142.763428
-121.053772
-53.560425
-165.686432
-59.576344
-105.730042
-75.076508
-50.999329
-71.057037
-47.034443
-65.292831
-60.061703
-65.750443
-152.585693
-56.754963
-146.834900
-51.296223
-74.202675
-69.801300
-119.219688
-63.275635
-50.742092
-62.987946
-48.069561
-101.202126
-85.979301
-86.784271
173.688065
-56.842964
-53.327000
-76.162346
-51.403332
-53.867970
-55.368179
-142.886871
-77.884468
158.381790
-110.177505
-47.543346
-64.603165
-66.312737
-67.405914
-149.731445
-47.485470
-55.386189
-75.834785
-58.345459
-87.487106
-71.497856
-61.051846
-52.091339
-56.136681
-160.076035
-47.957512
-63.074036
-56.177139
-64.574005
-62.161331
-75.024063
-63.854595
-75.737793
-53.487682
-101.045082
-83.935059
-71.153435
-139.538345
-86.780548
-55.109135
-92.442062
-108.160110
-134.444717
-141.840775
-101.687363
-73.853951
-58.093227
-63.902824
-134.113541
-87.189331
-67.351761
-60.539528
-51.702412
-62.121941
-72.603607
-55.270256
71.419907
-51.285892
-50.095741
-54.275631
-59.525391
-67.511841
-65.363716
-64.287514
-51.107788
-73.448318
-61.499443
-58.306530
-61.674728
-55.676888
-84.043221
-58.326199
-74.317017
-61.210007
-127.588089
-53.992683
-82.423866
-87.630165
-108.299088
-55.295193
-176.355774
-55.735832
-76.010803
-63.320835
-104.344742
-71.268898
-83.390266
-104.741547
-121.307869
-130.673889
-61.334534
-75.910950
-98.899506
-72.809570
-69.423454
-106.546349
-36.290794
-78.168640
-68.255005
-62.488640
-145.011185
-129.664291
-140.689621
-80.748215
-59.021206
-152.272812
-157.700394
-75.135696
-96.332481
-131.979340
-98.743126
-85.813477
-85.826309
-57.883755
-116.259239
-70.777534
-91.620850
-43.534920
-130.037186
-59.165390
-67.499535
-61.003777
-90.810455
-69.309891
-85.750420
-53.451382
-63.972824
-49.037018
-65.468918
-29.211905
-140.993805
-40.955845
-22.707165
-144.746094
-67.646873
-69.697914
-86.346352
-57.163868
-59.566242
-60.420082
-71.839531
-69.425537
-64.507767
-67.108185
-50.645981
-98.226357
-133.484680
-35.875282
-65.157936
-92.445908
-81.813255
-158.972946
-152.095078
-60.090553
-151.967117
-64.084335
-78.429573
-61.665894
-52.027733
-57.843754
-84.442543
-90.000542
-98.451965
-106.543663
-114.575928
-80.258583
-106.606308
-78.080956
-58.360069
-82.657539
-88.686867
-89.996948
-53.469604
-90.638100
-133.407303
-99.682762
-82.849411
-77.712601
-111.258110
-123.486641
-99.348892
-83.410942
-81.737793
-104.627777
-132.691666
-165.890091
-53.909367
-67.434891
-68.639481
-158.678940
-93.213928
-132.325211
-154.033295
-50.310097
-55.641258
-65.287506
-67.013878
-85.729317
-153.978577
-74.938972
-70.190895
-66.092628
-89.880692
-109.286324
-60.466274
-94.114143
-103.956551
-70.001625
-86.784164
-120.502495
-85.915817
-111.995911
-66.405525
-95.693062
-69.269623
-108.312111
-115.597984
-104.597511
-77.911324
-64.510666
-84.501549
-101.071030
-68.086533
-140.137924
-41.640800
-68.695007
-49.572327
-92.753273
-89.593536
-79.898544
-57.942978
-88.645790
-66.215744
-57.667736
-69.473763
-58.775742
-104.724251
-65.235802
-59.097218
-56.727859
-27.199823
-59.319992
-94.176071
-76.005867
-158.989944
-60.667828
-67.475677
-63.938778
-133.111313
-109.189980
-88.336929
-134.392639
-59.891228
-72.367294
-139.495819
-52.621712
-133.713013
-88.743095
-161.729660
-68.962761
-57.741802
-123.008583
-90.880402
-78.441246
-72.887276
-130.233673
-79.208466
-68.961296
-100.033119
68.481750
74.453606
42.455078
64.031265
-73.047501
-62.229057
-94.049271
-172.603943
-124.459206
-102.919998
-68.263802
-74.489647
-121.925819
-65.758789
-57.677906
-125.103691
-71.996506
-50.087612
-58.326023
-96.465439
-83.923035
-71.595039
-95.255066
-85.907143
-50.620819
-56.396042
-84.238922
-26.108814
-65.457039
-62.729900
-72.744301
-147.135056
-81.406441
-80.764236
-34.466805
-58.727062
-52.250950
-54.006783
-108.552559
-107.671959
-18.409483
-164.980667
-51.417206
-126.054100
-121.409706
-65.196106
-91.550690
-77.456108
-70.087036
-55.478405
-78.816513
-146.547867
-65.128113
-116.222038
-71.841843
-66.753510
74.071167
80.472832
64.189865
63.541451
36.951145
50.156445
56.159767
69.646446
58.640900
57.611980
43.973434
58.898506
89.660675
60.876133
51.652889
88.691879
-66.647606
-65.045059
-101.706573
-63.356010
-54.890732
-167.957443
-54.410973
-79.617294
-57.783260
-48.667717
-89.826805
-59.649590
-51.662411
-140.480576
-86.267441
-53.442039
-94.176010
-64.825790
-64.603767
-147.496201
-123.920937
-43.130344
-141.701874
-76.968925
-70.278580
-35.387367
-123.647507
-65.021500
-56.355343
-70.787315
-88.409233
-30.759195
-70.167717
-112.637856
-56.374107
-82.706192
-56.822918
-107.852722
-98.303711
-82.268372
-53.909637
-129.612885
-151.102112
-79.581879
-84.180855
-116.232544
-57.726620
-125.374657
-166.667908
-58.771500
-101.934242
-151.960815
-53.048676
-40.738220
-60.373951
-57.077709
-64.160606
-88.894333
-77.188530
-45.778763
-63.314880
-60.191437
-63.557217
-68.550308
-97.024277
66.114342
-80.429184
-89.389420
-67.238617
-100.708145
-60.638702
-65.127922
-156.408737
-60.052044
-104.818726
-65.690964
-31.736797
-81.413063
-75.590462
-28.101515
-44.422115
-54.434193
-85.731255
-96.515884
-74.978889
-126.251816
-75.962112
-17.054083
-50.266747
-90.610939
-127.603775
-66.207336
-84.125320
-75.833374
-59.409496
-67.662498
-51.323570
-61.661545
-63.922112
-56.510456
-114.970955
-57.545181
-57.553173
-150.779068
-151.257477
-47.938484
-74.005753
-90.276253
-90.633453
-73.055855
-59.919128
-71.704292
-64.331345
-67.624252
-64.428055
-63.591599
-66.268837
-142.845581
-172.290314
-58.446064
-60.707184
-63.883720
-54.873009
-142.582870
-57.142933
-107.310791
-72.095551
-56.583813
-52.585396
-49.697617
-49.192406
-51.339466
-92.448074
-27.354841
-108.224274
-59.934830
-65.331100
-81.385635
-45.306812
-149.166473
-65.857414
-75.114388
-77.630188
-77.850716
-102.363144
-118.111794
-61.731083
-88.880508
-159.884048
-121.362015
-66.622993
-125.509216
-79.257103
-140.278763
-56.789436
-74.521698
-69.162399
-67.776459
-49.765236
-53.513058
-55.625999
-55.486031
-61.334248
-129.919449
-58.398762
-85.416077
-104.596718
-61.775463
-99.797134
-58.631836
-98.182541
-59.988426
-71.908104
-113.302795
-61.416683
-65.771088
-66.503777
-65.938354
-56.492245
-137.358109
-122.495285
-65.679794
-131.269211
-68.215965
-116.708649
-71.825348
-103.647522
-79.287910
75.870537
59.619511
61.510857
42.779099
-65.875549
-69.746750
-52.781322
-145.002716
-115.482742
-103.507339
-122.155205
-101.381844
-124.207352
-91.637604
-166.709198
-67.799194
-49.414944
-59.632179
-104.482880
-110.615158
-147.701355
-71.967407
-80.371887
-119.990677
-61.195351
-126.156578
-75.937393
-55.763618
-142.596283
-142.977676
-33.572018
-60.620468
-52.636009
-36.414303
-56.087791
-103.248573
-64.740173
-92.667572
-139.114792
32.236649
40.299629
-59.653030
-67.212914
-135.112930
-94.357933
-130.602997
-135.058685
-94.292374
-80.803467
-122.616631
-69.971802
-50.073742
-65.108826
-61.754250
-71.795212
-123.245621
-59.543598
-109.470734
-83.280556
-107.635918
-83.669968
-121.389992
-94.439850
-147.101974
-50.575005
-61.425964
-62.785255
-62.251022
-79.261536
-114.106117
-63.565159
-54.765385
-69.175117
-62.994225
-63.987190
-137.035797
-126.979332
-140.301132
-53.280922
-62.287727
-65.371597
-162.292892
-58.677299
-66.202217
-144.840408
-55.559010
-65.647514
-103.550323
-123.863655
-113.564514
-92.790291
-100.149529
-98.920074
-60.972195
-89.198318
-69.150177
-29.216579
-62.652004
-41.914726
-116.639091
-108.473122
-103.148849
-151.959503
-65.658287
-90.188347
-66.056847
-86.609818
-58.434792
-89.973404
-88.723328
-86.416313
-99.860451
-76.132011
-138.952820
-106.616669
-157.484558
-89.624901
-97.155144
-64.624161
79.479950
50.253548
78.960838
69.977142
-61.491234
-154.996689
-94.463654
-163.855560
-96.209320
-80.335564
-97.329697
-66.647972
-73.810936
-81.079834
-72.746010
-45.579689
81.532028
73.374527
69.958229
-62.427414
-67.562584
-79.644691
-75.827568
-107.002487
-112.750748
-54.360573
-56.020004
-115.225052
-124.668007
-152.677307
-141.658112
-98.308563
-148.893005
-120.382065
-56.400383
-50.269871
-66.448860
-60.497890
-62.891178
-69.052895
-125.348145
-60.686451
-54.927666
-65.024017
-73.759560
-104.295197
-68.263405
-61.792835
-70.885208
-92.202827
-51.855991
-71.494537
-69.213638
-96.140045
-66.171753
-104.836472
-66.988106
-64.025131
-94.388054
-79.432549
-53.802605
-41.054859
-52.048260
-49.512653
-153.302811
-67.070274
-52.467831
-116.628029
-68.707741
-156.648529
-83.908409
-100.199425
-98.004395
-115.556999
-103.699654
-56.795849
-92.540993
-159.087799
-64.780663
-57.003090
-66.663528
-55.802574
-157.247421
-75.239845
-130.759262
-127.784363
-64.124779
-79.285553
-62.346962
-112.645470
-102.156868
-64.099899
-126.722763
-108.796982
-105.818428
-47.744751
-52.846672
-41.560978
-71.544914
-82.028641
-115.800919
-106.813316
-152.202286
-63.234760
-157.125183
-116.665810
-105.896713
-61.085125
-56.392796
-93.683441
-80.765617
-79.594757
-60.739571
-142.335922
-62.316021
-58.278320
-57.558186
-58.468754
-64.466637
-66.088615
-109.791702
-95.886444
-100.201073
-52.207314
-82.905556
-63.050526
-77.838600
-65.795586
-69.307877
-60.799870
-61.672146
-63.731766
-148.045135
-75.231987
-86.860138
-125.933533
-63.345219
-32.404434
-138.838608
-41.648827
-123.520988
-66.187241
-63.467632
-103.714455
-160.043640
-69.678024
-105.470215
-61.621689
-104.337158
-102.940071
-84.887207
-83.528206
-119.099556
-153.081512
-164.266617
-97.322197
-75.993584
-98.350464
-25.315651
-59.924675
-55.767647
-107.135574
-58.347668
-70.951591
-63.948231
-126.409515
-63.483177
-46.297150
-46.091747
-70.391098
-97.152672
-142.871445
-160.078049
-52.684578
-60.983047
-65.421936
-99.186623
-162.226959
-52.450050
-97.934547
-92.125031
-98.266380
-46.933346
-109.386604
-76.803062
-60.641769
-34.436092
-103.033638
-133.209793
-54.250843
-119.260536
-57.891758
-54.387108
-105.131416
-128.267563
-83.226578
-159.840561
-75.764854
-85.479942
-73.878166
-60.211201
-69.692284
-114.987061
-151.179733
-64.390915
-28.854597
-151.423798
-67.838470
-135.224838
-60.229778
-85.446877
-64.342590
-64.603516
-32.252254
-57.815109
-123.957664
-95.476692
-46.842148
-139.705231
-119.134048
-120.671349
-99.066025
-95.104836
59.461540
82.645493
75.877411
40.336113
73.218262
78.520226
-60.260693
-102.541168
-57.215214
-76.849678
-90.684753
-64.157982
-65.367828
-60.560246
-57.684284
-64.195908
-71.029411
-61.162838
-168.191650
-81.697205
-74.050049
-94.050110
-69.750099
-58.397118
-63.173412
-70.716980
-70.499374
-52.314434
-82.958023
-61.421551
-56.598827
-56.773243
-163.564041
-148.599777
-113.792931
-114.976883
-87.232384
-75.208374
-93.948662
-116.213013
-115.989639
-163.710373
-77.226189
-58.513840
-51.778286
-53.164570
-65.451607
-46.281376
-54.444851
-85.284195
65.697472
-143.358810
-84.007423
-74.866058
-98.426552
-57.016899
-63.698654
-103.466667
-59.137386
-72.959206
-63.995510
-98.741341
-53.540592
-77.861778
-60.849667
-92.939011
-72.258263
-46.611340
-60.445011
-153.060562
-58.376156
-64.072517
-75.847939
-59.086727
-87.845581
-141.748367
-116.950424
-102.999077
-56.554733
67.860878
62.695232
66.825439
92.678719
50.821903
66.175186
69.464890
-60.383282
-129.781677
-163.614822
-70.256866
-137.617310
-134.011520
-73.398735
-134.057922
-62.040058
-59.848717
-57.660168
-46.378674
-63.519962
-60.486629
-64.915367
-56.116074
-70.456802
-59.638969
-86.575294
-71.068588
-60.198540
-43.380417
-64.628593
-99.432884
-74.265289
-58.242653
-86.519974
-109.403473
-65.516945
-62.519341
-59.944839
-71.673515
-105.243210
-66.422615
-95.550911
-109.221336
-126.031792
-63.534103
-130.619461
38.728504
72.454933
90.548210
-91.980621
-153.826996
-57.676506
-77.833496
-57.459003
-62.556461
-125.509026
-131.732346
-47.785847
-64.817963
-67.900703
-103.305183
-69.128830
-55.908722
-89.238335
-87.993797
-112.253922
-62.212460
-63.136551
-61.054333
-160.870529
-94.490288
-61.329277
-37.816669
-78.264656
-69.954628
-175.037491
-67.056236
-125.139114
-44.469227
-73.787872
-60.527248
-91.684387
-94.325623
-104.725113
-127.797203
-107.480087
-140.559708
-148.856964
-91.794579
174.582199
-61.305779
-65.849144
-84.818451
-67.983536
-65.545990
-86.851311
-140.548553
-67.297287
-29.850945
-73.516983
-75.528809
-65.300682
-149.099899
-74.870216
-109.874596
-123.630928
-117.771973
-156.217484
-71.319153
-168.472733
-40.920082
-126.476707
-86.226151
-114.915657
-63.440556
-84.471954
-71.667488
-68.824333
-61.806755
-70.451515
-65.336411
-76.290657
-105.201637
-59.302151
-157.700302
-69.237175
-72.103119
-61.135464
-131.834442
-16.087513
-73.989624
-102.634857
-76.917198
-65.607597
-87.606277
-92.387375
-91.153984
-145.227142
-76.773422
-62.010334
-65.321861
-52.111877
-133.913849
179.951523
-143.367386
-66.017731
-99.649315
-87.520279
-132.853302
-119.211380
-64.215759
-63.210598
-80.742607
-64.992485
-44.366127
-63.508511
-86.481644
-97.424431
-148.808502
-101.443550
-63.708149
-133.614777
-60.513916
-71.540604
-51.077400
-75.230469
-106.283966
-96.393921
-153.190796
-51.589745
-73.558418
-61.551968
-67.498650
-62.223007
-117.181999
-137.725128
-92.008507
-83.515526
-69.499016
-73.862808
-107.373032
-63.887653
-76.561516
-64.515320
-51.053707
-81.541206
-79.490707
-92.980957
-49.915676
-47.661884
-63.038803
-118.997391
-91.600296
-89.970818
-47.468258
-100.110985
-134.645203
-54.775669
-66.733704
-101.684814
-149.766479
-56.716251
-115.167473
-59.470654
-82.268951
-64.367332
-28.487797
-119.562973
-73.231071
-145.229736
-95.986740
-157.332901
-110.801727
-76.487778
-70.254471
-69.071251
-64.724007
-47.446083
-163.461945
-140.699982
-55.916138
-155.988571
-73.291031
-61.917442
-70.400764
-70.528908
-90.646873
-39.137016
-58.369221
-80.224541
-54.990639
-95.345337
-49.459934
-72.202888
-141.096893
-97.484123
-120.377213
-107.279480
-79.635414
-64.918060
-94.407837
-94.647079
-111.540894
-74.022072
-128.280914
-109.214500
-83.321938
-104.054588
-116.954880
-153.525375
-62.162422
-77.062469
-49.803802
-61.295372
-51.405445
-104.565292
-101.037918
-80.134041
-117.440933
-30.534597
-51.705528
-81.316132
-167.139435
-61.738159
-152.374939
-167.409286
-83.642441
-48.610630
-168.346786
-117.470802
-83.459717
-85.282280
-63.455200
-88.550163
-90.781067
-120.665710
-75.547569
-55.930027
-71.976585
-79.779396
-69.990929
-72.954788
-57.604431
-118.920486
-62.850010
-122.214836
-26.576290
-157.491653
-56.834999
-79.273087
-50.462425
-90.824432
-52.118900
-73.892876
-61.021332
-54.367496
-58.458588
-62.912308
-58.794102
-75.542732
57.400612
59.449532
74.884720
49.383053
80.776733
73.334534
92.673637
102.111191
-99.880333
-48.105293
-93.377396
-97.067162
-70.526711
-115.989433
-78.907379
-86.047531
-88.180672
-143.322769
-49.919029
-57.191566
-143.688858
-55.975044
-64.372421
-70.687737
-131.479019
-73.522507
-94.360802
-80.331841
-76.838844
-102.983925
-95.067650
-141.545380
-67.075935
-60.909752
-66.409683
-56.638920
-57.008827
-156.301193
-75.349075
-52.164909
-86.150452
-67.723183
-155.493454
-76.370049
-37.915565
-150.376831
-67.503693
-73.361084
-89.944450
-53.508472
-41.320938
-45.271427
-96.935150
-74.789955
-104.101845
-70.032181
-161.137039
-56.176449
-153.250290
-35.586933
-151.659134
-110.213165
-60.821423
-131.998947
-85.060783
-78.382919
-131.045258
-47.276455
-59.132565
-127.080376
-169.901733
-150.748093
-87.249481
-45.016048
-92.371719
-72.794983
-48.775219
-72.297340
-45.286869
-153.285507
-126.126457
-69.564789
-60.883873
-52.158321
-79.682800
-69.352425
-137.658463
-110.614868
-89.745262
-119.568520
-66.498550
-63.426064
-120.751030
59.080776
-161.604431
-99.405449
-120.145409
-100.740822
146.002777
-63.451660
-65.014687
-141.149002
-114.326172
-61.706051
-47.428349
-86.559341
-127.065880
-63.036762
-40.068886
-132.877762
-90.104202
-52.122681
-59.543625
-122.910980
-54.187359
-99.464149
-84.421219
-138.676086
-97.824371
-109.814423
-79.825874
-65.286896
-107.713280
-94.154175
-86.233528
-65.257095
-126.789146
-112.931900
-59.405369
-144.295425
-73.506516
-89.204994
-77.866859
-135.273529
-98.456642
-88.752892
-104.603966
-109.683357
-92.022720
-79.018555
-85.786240
-56.360863
-65.997108
-81.379883
-86.772423
-93.011902
-80.444527
-128.454269
-48.901363
-115.654877
-91.181984
-125.931580
-98.766281
-98.776817
-58.632622
-131.167877
-70.306976
-98.380638
-157.140503
-155.409729
-102.469292
-97.084801
-82.648819
-76.649239
-62.037464
-159.148254
-125.735222
-45.110783
80.243774
75.762688
90.331223
-63.173264
-151.834106
-66.595757
-107.653648
-163.976181
-71.775383
-57.137127
60.954155
55.918976
58.285847
53.331196
42.725193
51.193493
47.538628
59.153118
73.992111
48.678970
52.954659
51.397129
71.115608
70.798851
52.283535
75.161690
69.790665
73.556938
56.696468
76.568359
-54.537636
-83.934380
-62.041656
-75.752991
-142.194229
-106.352348
-64.782410
-73.242226
-66.804016
-65.274734
-124.334923
-89.422752
-64.579361
-167.117188
-98.097916
-144.313370
-65.400497
-56.626453
-58.419945
-62.658054
-135.033585
-77.002907
-162.640091
-149.267761
-56.455074
-135.483231
-63.838966
-97.867775
-63.797432
-61.497517
-37.749722
-59.773865
-74.650688
78.861595
51.551357
50.479065
68.342117
45.721443
58.572292
43.970757
73.515518
-52.914616
-69.361946
-26.728493
-149.689331
-71.659698
-88.645103
-134.101044
-67.485054
-64.678650
-81.415787
-94.679619
-77.474503
-57.811558
-58.230152
-69.487526
-150.233231
-153.511765
-53.399055
-148.608200
-129.565292
-78.028313
-72.027306
-70.466454
-127.312752
-93.152275
-87.709053
-54.159161
-161.382828
-47.421314
-131.072617
-48.775696
-50.017662
-44.688179
-62.387032
-50.748055
-71.625931
-53.216404
-80.048187
-85.657013
-60.669453
-66.802528
-110.984024
-77.621017
-59.636959
-66.697388
-147.574753
-85.211090
-121.846169
-67.762634
-50.467869
-51.361469
-108.611931
-128.768326
-115.572807
-54.649616
-109.861610
-68.689339
-88.751846
-104.052063
-120.174683
-66.750427
-76.379265
-36.275005
-61.880035
-70.138924
-52.552094
-65.449112
-58.889969
-154.299149
-144.104858
-61.628124
-60.419563
-92.850342
-136.518875
-83.170082
-164.669983
-69.259834
-64.202255
-85.746239
-68.593407
-64.526001
-57.673077
-63.456116
-149.194855
-79.129776
-50.220078
-142.352005
-58.742603
-49.758221
-142.590652
-60.965706
-135.443359
-56.608437
-66.409027
-87.365440
-53.853916
-107.912483
-73.606476
-135.134247
81.200066
93.616875
55.401558
46.899899
75.726814
44.722038
86.393898
60.176796
63.581024
54.009979
72.082680
54.818756
60.959190
53.967392
46.754894
77.282417
-152.823471
-52.255505
-55.889832
-52.444611
-72.766594
-66.094742
-49.930813
-80.159653
-64.760124
-77.232155
-118.522354
-62.463264
-60.338905
-106.185532
-148.237534
-134.649567
-81.776840
-130.339264
-99.803268
-85.776787
-117.035583
-151.173355
-104.632439
-140.301208
-144.733337
-60.903221
-62.889782
-68.943939
-66.918282
-150.638565
-56.465153
-136.548492
-79.402390
-117.350159
-54.102993
-72.785240
-147.331894
-56.357010
-59.937332
-67.874474
66.791054
68.492760
-96.967133
-67.814880
-51.681713
-58.632355
-67.601646
-163.410980
-78.109840
-92.884369
-54.271446
-54.837887
-165.908096
-53.141819
-63.582058
-54.024101
-104.933746
-75.063690
-63.100574
-99.178482
-56.568813
-58.825760
-84.302399
-35.448830
-77.158539
-60.780743
-67.864731
-63.094990
-80.508514
-59.474007
-68.063271
-64.498650
-117.746361
-77.283195
-91.909386
-63.488598
-62.048153
-74.381416
-37.432079
-117.471191
-59.151039
-112.492195
-57.991276
-66.501137
-66.603523
-53.509884
-68.843987
-52.369293
-98.353554
-118.197113
-97.502014
-56.029709
-169.998154
-63.116409
-55.936390
-62.532249
-160.579895
-135.285538
-142.889084
-79.740227
-61.812988
-150.756287
-68.102402
-62.141090
-55.371128
-40.615475
-70.253777
-81.860901
-66.184586
-93.668289
-66.653633
-130.724701
-63.763214
-77.197403
-73.822716
-116.825722
-150.909973
-46.087940
-70.463058
-118.153755
-124.559669
-155.136810
-101.573158
-60.323242
-63.486443
-108.262115
-68.912109
-73.216774
-63.763260
-95.771736
-156.910095
-65.314613
-135.034683
-51.932968
-86.964172
-147.293121
-82.684395
-156.653580
-105.221397
-121.814522
-132.102966
-164.172409
-124.258018
-149.596115
-71.597511
-77.285164
48.722515
-106.542549
-61.603886
-57.706223
-68.962112
-58.341717
-38.235569
-84.259712
-39.340260
-153.919647
-57.143543
-121.698120
-67.860176
-168.064194
-57.785038
-72.511871
-63.970509
-68.680305
-82.868858
-61.706520
-58.499790
-55.544308
-50.821770
-125.395325
-67.484131
-77.253510
-78.963982
-74.063896
-160.647125
-78.444641
-138.400146
-83.183861
-95.912590
44.636429
49.019039
54.347916
61.563812
56.305504
66.538582
-83.975655
-63.305782
-65.161919
-110.630341
-88.996712
-58.217846
-78.800125
-88.174683
-145.603928
-63.250118
-144.970505
-86.202339
-69.033714
-142.482117
-77.900253
-61.758224
-58.713177
-132.444916
-87.636620
-74.033852
-40.038654
-45.154449
-53.221581
-66.313156
-96.350830
-74.657890
-57.508858
-79.304214
-87.191681
-118.525726
-141.580750
-61.892330
-101.401978
-118.351410
-53.583435
-86.490601
-98.512756
-142.966476
-52.432823
-53.249428
-30.506823
-141.014145
-78.901138
-140.507263
-18.988398
-53.606407
-147.054077
-61.476795
-73.752251
-118.307137
-82.019310
-89.966393
-74.606644
-150.187790
-75.058464
-63.149479
-63.388210
-78.283524
-100.410172
-63.034622
-54.139812
-65.250473
-90.031540
-151.910049
-73.047516
-50.843025
-137.525543
-82.429413
-77.190063
-59.534344
71.081131
-40.573883
-62.967304
-87.963997
-61.273487
-59.550301
-119.562248
-147.928146
-90.517563
-61.272820
-108.746468
-96.971527
-108.494003
-90.019516
-154.842316
-98.874260
-67.171379
-103.606918
-156.754807
-72.519981
-169.671005
-117.304710
-55.563091
-99.322586
-77.781967
-65.449600
-67.100639
-66.329849
-112.909164
-78.061302
-94.542587
-72.200714
-47.934639
-58.475597
-120.101822
-148.051773
-54.008106
-85.714981
-65.481544
-54.790638
-59.970528
-103.484474
-61.564697
-44.935097
-55.818577
-76.325676
-71.226387
-74.397110
-39.213997
-130.550171
-115.936516
-65.671638
-61.617237
-111.145302
-54.404335
-60.303745
-92.098152
-94.950684
-47.065102
-78.118965
-58.070736
-62.345268
-90.062195
-47.131226
-72.190033
-140.410309
-75.008369
-56.451256
-77.743507
-51.184330
-57.742710
-118.582367
-63.899792
-116.865326
-95.955795
-69.052040
-36.518204
-69.851494
-57.402164
-60.951458
-72.055893
-79.929749
-59.164387
-66.012383
-74.224373
-47.224277
-106.252007
-86.587509
-140.225159
-64.704750
-79.154564
-57.233433
-113.149956
-98.666786
-90.521988
-47.667973
-81.536537
-81.037628
-61.736439
-51.117542
-83.005753
-58.869911
-117.708000
-37.680798
-61.537254
-80.939079
-66.954262
-73.699287
-39.110016
-41.661877
-59.117393
-92.523109
-138.966980
-110.710594
-68.221237
-165.419754
-74.898857
-86.888290
-99.828812
-132.288193
-154.693970
-51.951893
-59.352238
-139.374313
-74.253868
-114.950096
-91.210823
-48.044170
-26.828791
-45.766663
-68.500526
-59.789764
-60.261269
-25.021296
-56.075272
-42.129799
-44.923820
-86.483376
-84.410217
-54.774429
-149.852585
-72.591095
-27.744753
-39.023380
-67.613060
-121.423721
-58.832802
-100.783783
-59.183567
-64.227554
-61.936958
-110.851440
-125.917564
-85.385078
-148.827454
-51.086136
-99.623848
-99.317680
-121.915588
-106.817299
-91.211342
-122.707497
-83.984222
-51.773335
-65.895332
-88.333923
-61.391258
-60.335075
-38.725044
-69.988670
-158.649200
-64.947937
-65.256775
-140.724106
-60.455612
-120.520256
-62.983601
-59.224049
-61.743671
-110.623047
-52.318005
-77.619881
-57.942150
-67.388313
-163.266785
-54.234325
-74.702797
-66.522911
-131.745865
-66.708206
-83.595589
-47.942005
-49.771122
-99.804565
-94.572098
-147.046158
-150.755112
-60.379620
-56.437656
-56.044132
-46.995846
-72.913315
-121.394096
-59.400375
-100.659180
-59.862568
-60.578392
-94.363075
-61.748241
-67.649574
-62.269642
-79.362961
-137.466370
-59.847939
-156.684128
-83.439789
-96.563431
-165.958023
-44.089054
-127.573433
-63.950851
-169.414642
-152.776413
-48.921490
-52.560669
-54.238514
-64.480164
-61.154152
-38.300354
-68.021957
-60.502209
-68.034622
-65.099838
-62.109474
-58.381454
-128.621719
-118.882004
-151.890091
-69.133202
-95.411018
-63.627491
-94.570335
-78.795944
-64.647888
-59.161396
-70.721527
-80.808029
-100.151375
-57.181133
-55.120346
-55.025944
-137.779221
-63.771614
-140.311752
-66.493271
-94.369415
-110.804855
-121.986435
-80.691719
-47.588123
-68.176086
-90.870399
-47.425278
-69.836922
-74.950897
-68.944717
-127.365601
-46.925461
-63.015453
-163.761520
-73.993790
-42.181808
-128.060562
-144.273361
-61.222645
-37.172398
-81.878593
-156.099777
-81.073654
-73.329376
-64.661095
-73.758072
-83.359146
-58.950684
-111.738083
-99.343575
-61.137695
-63.820595
-100.284477
-138.474182
-115.551971
75.230293
90.843208
-47.597202
-62.030716
-70.399643
-67.203033
-62.069363
-109.583305
-53.781925
-70.746033
-51.326504
-62.622791
-101.850388
-78.239021
-55.459118
-60.243015
-85.723167
-149.136703
-31.938936
-114.739891
-72.159103
-146.399734
-119.753494
-83.708893
-129.440857
-93.944496
-90.082878
-77.789833
-68.725548
-60.280315
-122.306145
-147.690231
-65.654716
-67.969643
-91.642593
-172.395874
-58.267384
-64.170433
-58.577469
-69.138268
-60.554924
-58.746353
-79.256584
-88.381721
-88.687286
-51.064129
-56.955093
-67.650276
-47.710968
-121.867424
-132.852280
-73.233582
-68.189262
-64.390732
-133.081451
-56.095581
-57.930035
-62.766102
-131.294968
-118.608002
-59.227428
-53.054085
-56.393299
-70.381905
-60.565796
-95.202232
-63.744724
-105.194946
-78.613800
-48.202221
-76.017799
-56.320999
-64.648132
-67.694153
-65.362061
-114.342880
-51.884892
-82.996529
-68.563965
-69.540512
-41.693825
-64.494263
-70.467400
-156.673691
-57.096603
-159.619080
-152.448807
-34.012539
-30.225273
-137.922302
-106.928024
-126.184189
-64.431389
-124.307457
-159.968536
-60.804607
-62.131599
-96.652702
-113.994530
-166.747574
-61.870472
-73.808983
-64.846306
-66.275368
-60.962345
-59.282665
-81.179283
-148.866257
-117.546295
-58.985878
-80.125916
-95.519791
41.494007
59.856945
179.342102
-123.506577
-84.586136
-80.510773
-64.953590
-137.766708
-60.987610
-121.813919
-47.822617
-84.646072
-122.599678
-55.379147
-60.320210
-97.846344
-65.623199
-67.181435
-31.549599
-71.550041
-145.337860
-54.905109
-46.271896
-64.191925
-63.289814
-165.081329
-66.092979
-96.984367
-144.566025
-112.412064
-105.494110
-38.948715
-153.223953
-71.295517
-41.054550
-146.140747
-106.659859
-55.362507
-56.668171
-64.287483
-67.057076
-55.202042
-111.325790
-138.925613
-160.801178
-58.382637
-157.978943
-80.268532
-156.245819
-53.336338
-90.394325
-106.191010
-76.112137
-164.628311
-114.573448
-99.692474
-68.223297
-78.042755
-51.324993
-60.593937
-67.654289
-140.428406
-47.536106
-53.219158
-62.638775
-151.689896
-59.011227
-72.625488
-65.815834
-51.838406
-84.480759
-70.290459
-60.511757
-83.109772
-82.577972
-90.592239
-68.429993
-59.866837
-63.448124
-132.878998
-118.557991
-112.461357
-58.235966
-55.926605
-54.381203
-111.847855
-62.236938
-62.096157
-59.094322
-112.593849
-64.832642
-84.051857
-164.981567
-121.240509
-133.986313
-69.408394
-50.345013
-51.345573
-83.754555
-37.472340
-66.534676
-53.833767
-73.610985
-79.156029
-68.464226
-60.082916
-138.153152
-149.874542
-138.518463
-63.563431
-75.104645
-140.915054
-68.991631
-71.599915
63.552830
84.805321
99.652153
53.198677
-85.931572
-50.590061
-159.334274
-49.555283
-48.959183
-95.750519
-54.212078
-79.197037
-143.033966
-60.202904
-74.920753
-109.410858
-55.617661
-62.047977
-49.690346
-122.421860
-66.376129
-31.359493
-88.703239
-139.358963
-68.945595
-72.552322
-151.848648
-77.423492
-165.435196
-74.922104
-64.838379
-65.611656
-156.179825
-75.045097
-74.916397
-59.175388
-64.496506
-87.781433
-93.828766
-66.645195
-59.519215
-69.973816
-77.223381
-66.766922
-96.995911
-70.787117
-60.197117
-77.814011
-66.413536
-25.203863
-105.158165
-56.355362
-156.879425
-58.921394
-127.320740
-51.878212
-78.692093
-63.649982
-53.038235
-82.697899
-117.268150
-85.289848
-140.776352
-86.514999
-64.810837
-115.908905
-51.421459
-85.525681
-154.857346
-58.850445
-71.916740
-117.245354
-108.117584
-58.994663
-137.775482
-124.407684
-122.143211
-66.046555
-84.287445
-67.580391
-106.247421
-161.701553
-151.052567
-108.336647
-113.659264
-109.020935
-125.225784
-142.599930
-147.998093
-157.839127
-101.288490
-105.594101
-120.756004
-66.730568
-93.144249
-75.026550
-60.245884
-87.377235
-59.387760
-87.646461
-55.759132
-62.037914
-94.765327
-59.949257
-68.239853
-60.523540
-60.569786
174.388000
-177.161575
-67.585091
-90.358604
-151.546951
-65.857040
-64.842117
-60.165466
-72.330307
-51.638145
-54.799911
-106.028770
-65.987625
-61.073624
-79.039146
-55.375835
-59.037617
-62.881950
-88.599518
-110.545601
-166.606918
-124.622040
-52.466625
-74.229233
-45.915447
-71.340561
-65.341766
-53.760201
-60.059414
-103.011658
-59.031937
-75.654236
-100.428772
-57.849621
-69.805145
-67.078796
-66.530083
-143.109390
-105.685272
-71.512924
-54.377167
-60.635452
-73.711227
-60.267345
-104.647598
-83.155991
-118.217400
-149.418259
-67.855377
-108.350151
43.945702
56.906506
-60.810326
-77.857246
-64.165871
-60.699486
-66.443924
-60.096565
-74.031120
-56.092030
-72.830727
-66.104263
-68.851212
-74.793770
-117.104706
-41.266071
-105.993881
-105.255188
-121.258446
178.108963
-96.039047
-63.683662
-98.126587
-70.308136
-79.749062
-137.206085
-60.616913
-82.194489
-163.831207
-77.664558
-83.777084
-87.020134
-77.323654
-119.033363
-53.677094
-68.728912
-93.699257
-130.438431
-80.793358
-136.771667
-57.439209
-95.914833
-70.681168
-75.335686
-71.969879
-54.162743
-57.954132
-74.257256
-88.395699
-28.656878
-24.255823
-63.969788
-157.640137
-37.695843
-31.520243
-60.218880
-75.852409
-163.150650
-76.950180
-61.677513
-54.888535
-35.841648
-135.864639
-118.744064
-56.381634
-72.989975
-49.506409
-60.784111
-59.419338
-78.548943
-68.652908
-74.610359
-157.923141
-57.259930
-83.739029
-169.617386
-166.997025
-106.314224
-96.422745
-105.222191
-61.672623
-60.641483
-45.213680
-58.664989
-53.547749
-66.842339
-67.667473
-60.830208
-83.320419
-56.956688
-65.298439
-147.449890
-100.642128
-74.168251
-152.733902
-66.822212
-78.656021
-159.553360
-66.050896
-81.424797
-89.066574
-153.990372
-85.684929
-68.466492
-69.936882
-51.267269
-98.913567
-63.367931
-161.011292
-49.393482
-63.589432
-57.143105
-66.774017
-63.399548
-146.596130
-73.044479
-76.611443
-60.337955
-76.187378
-153.554413
-71.192726
-93.293945
-154.324417
-70.879929
-137.148788
-130.064117
-40.646416
-58.677380
-172.922165
-149.301208
-50.336430
-43.219860
-27.643713
-146.594528
-61.623909
-57.518269
-150.616837
-56.608128
-73.612389
-102.882782
-62.157948
-125.363716
-69.527695
-35.943764
-96.676300
-70.066971
-59.128185
-65.322067
-55.756962
-60.921268
-61.231728
-55.096149
-90.984612
-133.748352
-99.016182
-97.995872
-49.330700
-59.448837
-141.229050
-82.756706
-67.455544
-157.008255
-58.333981
-59.079208
-87.191063
-62.901402
-22.640640
-70.306328
-73.047836
-68.144714
86.240097
-107.598137
-66.272133
-54.298512
-97.171104
-77.699799
-93.900490
-62.194359
-56.298153
-55.456692
-98.128746
-63.510601
-64.267189
-95.210678
-54.037163
-155.179688
-118.932190
-54.739788
-66.601898
-46.956463
-108.866714
-94.169334
-67.227661
-146.453018
-87.156990
-75.146431
-90.951553
-114.493225
-100.091316
-73.168327
-94.328781
-57.978523
-74.178352
-71.563942
-76.726402
-66.666046
-115.358147
-73.159935
-103.645416
-58.142315
-51.327717
-101.528984
-58.949070
-55.006760
-61.901508
-57.977551
-55.357937
-99.444359
-49.455551
-147.587540
-121.172752
-114.140594
-82.365173
-56.483932
-59.138145
-137.382065
-154.275009
-63.933216
-124.964699
-61.663422
-124.986885
-67.981842
-125.861694
-53.672894
-69.856003
-104.548195
-114.374550
-62.696323
-32.480858
-156.223465
-90.489479
-67.791588
-64.862007
-62.776608
-68.519310
-75.891724
-175.595474
-68.459862
-78.551735
-62.723186
-62.574680
-91.884361
-59.877583
-93.152939
-95.592545
-66.214226
-68.838364
-79.019226
-130.769928
-119.103004
-146.480301
-60.170124
-53.925236
-61.577049
-71.797089
-148.336929
-30.762642
-57.023235
-55.212242
-59.141171
-58.356216
-76.574280
-78.651398
-85.367111
-76.411957
-158.475052
-113.010254
-57.811771
-77.875992
-47.955959
-57.184978
-53.803574
-42.023819
74.927803
81.591133
45.404419
66.514206
56.209961
51.773975
57.485649
64.940247
50.016903
71.189835
53.918533
57.247803
64.588097
54.375187
-83.787529
-51.413876
-53.133480
-60.830193
-54.862568
-68.631439
-158.987991
-49.504265
-86.263069
-79.320717
-72.027306
-102.010712
-160.440903
-65.598457
-67.178116
-148.529877
-50.436295
-114.443871
-51.275436
-68.031357
-70.880257
-78.968605
-82.040825
-134.909576
-69.499527
-62.163094
-63.003525
-66.557976
-55.474323
-42.475620
-68.987923
-50.439201
-105.217606
-63.112064
-83.942970
-56.082703
-53.726929
-78.190269
-143.544281
-73.939346
-156.464493
-76.651031
-72.768745
-117.807205
-140.729568
-66.595901
-66.910622
-47.771561
-69.823944
-60.394375
-80.774010
-54.734173
-85.444786
-62.435371
-51.501858
-63.197811
-56.730606
-76.591835
-66.821571
-79.397804
-76.541664
-23.467302
-75.348602
-53.980042
-116.452194
-153.900116
-58.233070
-94.475754
-60.917347
-71.677574
-101.780891
-150.266449
-62.518478
-130.487839
-103.060585
-32.670498
-158.126404
-52.177631
-62.809200
-52.718597
-51.321144
-67.101013
-140.747055
-85.324944
-149.035690
-89.303741
-143.447433
-99.043602
-63.494228
66.297928
75.286186
44.194973
-59.942741
-120.587173
-60.550076
-62.541088
-93.704437
-62.839798
-128.478836
-64.334221
-149.336639
-58.003670
-83.075310
-58.724106
-55.535515
-35.220284
-61.322987
-62.812302
-96.283897
-123.457344
-89.254807
-133.585571
-71.344032
-79.837082
-68.303963
-65.014748
-74.532326
-167.877563
-70.611107
78.037567
87.071533
-51.645378
-152.171204
-109.975937
-57.506508
-72.588074
-60.995544
-123.515602
-95.456253
-63.933033
-119.011162
-49.899174
-73.357368
-144.889282
-56.519196
-109.709511
-62.786243
-73.009605
-91.564346
-58.151409
-90.897514
-111.030098
-67.702965
-53.795380
-108.825653
-51.747643
-121.165665
-67.153076
-170.265289
-101.619614
-119.446449
-104.507896
-47.850277
-104.596992
-72.181244
-149.524414
-60.250996
-72.785141
-61.939499
-56.482162
-67.971359
-59.670231
-63.452187
-63.571095
-106.188858
-60.067604
-97.381462
-132.900391
-67.498726
-61.274143
-70.402916
-72.966057
-39.866615
-99.297630
-68.299789
-138.436813
-51.997021
-74.639687
-124.249901
-55.829838
-167.548309
-68.076942
-66.931602
-157.640610
-144.677155
-61.820236
-69.884201
-57.988468
-55.948402
-71.097687
-132.816635
-133.020325
-146.788712
-73.658028
-70.364029
-47.798725
-137.658829
-63.772285
-52.558754
-71.436234
-45.831673
-49.214134
-75.945137
-96.868767
-75.044250
-52.811455
-62.941582
-70.652802
-129.652390
-72.519814
-58.986931
-86.596756
-107.660202
-124.326485
-80.393120
-41.948429
-155.195755
-32.416916
-76.615089
-106.658752
-148.218094
-150.088501
-105.386406
-128.612320
-71.845840
-105.254128
-65.982224
-102.114304
-63.049500
-97.779915
-155.426849
-98.584984
-124.904533
-114.005943
-79.948814
-104.521713
-70.119736
-127.926079
-104.132843
-64.010078
-38.653454
-84.177986
-131.107010
-71.255814
-60.570824
-62.243553
-77.755760
-115.542549
-63.213806
-59.368977
-58.124367
-83.173302
-50.762257
-67.286552
-63.788063
-148.022614
-78.574554
-56.551891
-58.244709
-59.521057
-106.674080
-53.516438
-67.193535
-157.345230
-139.151718
-66.602425
-62.718613
-80.175354
-94.128944
-30.276283
-46.959751
-111.483780
-116.518127
-85.729500
-73.475357
-66.407104
-164.910172
-58.989944
-57.206516
-128.269287
-154.101898
-128.359512
-56.785370
-143.087936
-59.512295
-62.047375
-51.726254
-93.782745
-59.928226
-75.323814
-93.259750
-56.172840
-33.982944
-126.940643
-101.693344
-66.775467
-143.683487
-156.425903
-64.608047
-140.424622
-139.639740
-76.638702
-59.351444
-129.343155
-38.426338
-120.315468
-44.464039
-50.891712
-80.096413
-71.232147
-93.120567
-61.474621
-68.619576
-125.140778
-69.574158
-107.837486
-59.437580
-53.413807
-63.762470
-69.189445
-62.687881
-83.395668
-55.776833
-56.633076
-78.889191
-162.018143
-60.285950
-61.885738
-174.412643
-33.841461
-60.346519
-105.175446
-83.793579
-55.591148
-73.229767
-31.268320
-72.269096
-77.056969
-114.942368
-108.553337
-38.137535
-81.242714
-59.815830
-55.857311
-80.127113
-88.247498
-58.339634
-133.469635
-63.536213
-128.085114
-157.581848
-65.321327
-70.384506
-62.214195
-79.233345
-56.013454
-95.378639
-155.323227
-81.368240
-166.608231
-149.343826
-61.149231
-63.101196
-66.406166
-73.460358
-103.383194
-70.526031
-136.085114
-118.031357
-47.666843
-72.582870
-59.342121
-65.644035
-54.988758
-77.348122
-140.045013
-58.999142
-76.654938
-158.399246
-33.810360
-42.764927
-77.989258
-96.155701
-58.180820
-30.423208
-96.160515
-102.716484
-68.431335
-67.013809
-68.420982
-147.081726
-72.997986
-55.144665
-122.555527
-58.790855
-85.945038
-45.844574
-96.799995
-60.042919
-109.690262
-54.378601
-93.175667
-92.526741
-161.232086
-83.089294
-57.522537
-103.196487
-85.863937
-138.672287
-91.249557
-81.677368
-160.836395
-82.500565
-101.475304
-74.110306
-76.470261
-106.770988
-61.735104
-156.036926
-157.494446
-97.513351
-108.296799
-142.794540
-156.177429
-60.032112
-60.070457
-148.317093
-109.027557
-141.470993
-149.792099
-44.168526
-40.000481
-106.064392
-168.063278
-54.185745
-137.053528
-50.401711
-58.863243
-65.044540
-51.928448
-121.911903
-54.941460
-157.652527
-49.390511
-131.981613
-100.314262
-67.442085
-68.964127
-71.722641
-144.209930
-55.733078
-35.572857
-46.877003
-170.431503
-106.315041
-102.121078
-56.345200
-83.508369
-65.671837
-56.914330
-79.983505
-98.008591
-100.893517
-115.439987
-99.176231
-83.684258
-64.985657
-61.017780
-66.006409
-61.961376
-67.836327
-65.132408
-136.725708
-140.667816
-68.387566
-60.052399
-63.359268
-54.704689
-151.025742
-98.294800
-54.225445
-81.641708
-89.193565
-77.585449
-140.057037
-52.222130
-58.555832
-53.233349
-165.093292
-60.926235
-60.703495
-64.731789
-150.191589
-108.940079
-130.462463
-103.761604
-88.979012
-159.832504
-132.628876
-119.936493
-51.260517
-76.309280
-134.122894
-101.422806
-136.076111
-53.482723
-93.223358
-65.197014
-151.617752
-62.343109
-149.014191
-113.882576
-97.707542
-82.232880
-103.633743
-21.973015
-98.656960
-152.669708
-61.417316
-135.216248
-65.571930
-62.724682
-64.217880
-63.027527
-136.878815
-148.941223
-51.789062
-67.234337
-50.967323
-59.107533
-99.362694
-108.306152
-90.176498
-90.070602
-107.969444
-81.600372
-84.428658
-136.111084
-56.455753
-97.774826
-95.244095
-56.902451
-57.581696
-79.356018
-63.821434
-129.755066
-139.343628
-70.504204
-74.123650
-134.731613
-36.798607
-52.892658
-99.829659
-89.250900
-160.717239
-143.180771
-151.289093
-49.968750
-74.789009
-64.428177
-59.423756
-52.235611
-163.131317
-53.102711
-145.924194
-55.209724
-146.415390
-84.953468
-63.597664
-89.037971
-158.769608
-102.817711
-63.147274
-56.436493
-146.105164
-48.258270
-98.099335
-65.066147
-65.456093
-133.937637
-57.095432
-39.758766
-138.948715
-90.538734
-65.774368
-129.777435
-159.817825
-57.910595
-59.258801
-61.376854
-53.859398
-73.379761
-68.119041
-74.551254
-74.670547
-130.148788
-88.659622
-91.490021
-81.460709
-63.922958
-82.367577
-142.946045
-96.992256
-65.851295
-81.603691
-89.321381
-44.695732
-73.244576
-65.462288
-58.295437
-63.841808
-168.648712
-159.338333
-78.732979
-90.208748
-39.227116
-54.533245
-50.190948
-109.769501
-141.217499
-60.903713
-59.182724
-61.320007
-114.103416
-113.397270
-149.869125
-94.071785
-148.055786
-70.228485
-115.324898
-66.592819
-94.424149
-81.746353
-103.928268
-101.531982
-93.256798
-45.767841
-90.397110
-146.804504
-50.253300
-61.754742
-102.373611
-106.934036
-117.158218
-89.750130
-103.398468
-59.044880
-60.033009
-51.132313
-74.530457
-48.724331
-75.307671
-62.297989
-67.873405
-55.615017
-58.952747
-54.072857
-56.932346
-64.404579
-60.190205
-148.655869
-156.947128
-140.997101
-67.646248
-63.209175
-142.016434
-152.418594
-102.123428
-60.313805
-91.312973
-86.393631
-58.447693
-106.865692
-56.887978
-56.700195
-121.337868
-114.449020
-145.989609
-81.007477
-149.215134
-70.084610
-70.204010
-81.177505
-55.578545
-43.909035
-100.799721
-62.509396
-58.497608
-90.741730
-146.903275
-60.678509
-56.991405
-105.598900
-132.888489
-51.278084
-70.959648
-60.549583
-57.127808
-102.499016
-91.228043
-62.307735
-60.595787
-67.738388
-110.152870
-61.534489
-100.579338
-110.904305
-129.622421
-68.485329
-63.502190
-76.429413
-64.591507
-69.317314
-70.056313
-57.196980
-65.972260
-75.622414
-119.584190
-79.054512
-72.360153
-91.875908
-76.631866
-177.147614
-99.319305
-127.422897
-151.222870
-138.116104
-116.903191
-76.439758
-152.722519
-63.506535
-99.539551
-79.757416
-104.131248
-114.647438
-95.911880
-101.713310
-142.570633
-74.211273
-59.199089
-58.653973
-122.413239
-59.684841
-130.947800
-52.001156
-51.248917
-121.576897
-113.744614
-78.308098
-66.985931
-49.840992
-75.617783
-64.594810
-52.308914
-60.065823
-69.171547
-68.981583
-152.887192
-21.814857
-156.683578
-71.807289
-76.819176
-52.886482
-129.240402
61.056992
-57.244728
-50.155441
-64.433395
-153.341614
-127.663292
-61.477539
-96.901482
-65.024002
-126.471069
-68.871964
-64.801933
-109.881020
-75.467728
-80.055145
-67.558258
-65.034218
-60.863110
-42.322105
-137.189041
-43.127926
-126.387291
-60.449234
-77.594009
-65.740395
-62.392326
-56.775406
-43.764824
-53.854240
-66.043762
-153.060104
-155.570801
-99.888634
-78.212029
-99.778992
-78.207504
-95.361656
-120.832840
-97.781204
-73.912727
-62.645912
-82.404976
-138.416397
-120.534607
-54.271580
-138.284958
-58.325371
-97.256439
-94.380898
-110.968323
-163.082321
-100.729141
-84.162674
-120.454666
-121.209213
-60.513725
-66.937729
-95.820190
-42.307976
-134.631516
-82.247948
-118.294975
-70.232536
-55.369453
-97.796364
-52.629066
-140.125443
-53.173233
-54.070492
-56.287334
-62.582970
-69.761597
-49.705391
-82.047623
-136.336288
-58.488777
-62.756123
-53.339352
-99.846565
-115.224632
-88.545654
-40.934681
-45.211285
-62.021065
-57.238380
-79.737762
-117.095116
-61.585041
-72.757469
-57.237782
-97.862610
-61.017773
-92.118637
-86.835144
-67.316147
-89.521919
-62.199608
-36.160439
-117.975006
-75.538940
-91.306061
-156.612030
-57.355820
-132.277191
-120.854591
-63.385052
-45.551487
-64.680977
-90.231865
-87.482925
-55.340305
-116.938744
-60.156326
-69.781693
-97.431770
-67.647240
-75.456596
-133.604095
-63.260956
-77.360268
-75.342316
-75.128487
-64.447777
-63.914932
-66.630943
-94.155922
-87.483391
-70.050064
-45.649193
-58.227665
-61.615952
-166.899780
-60.198265
-89.680725
-123.803444
-68.476051
-58.856937
-154.242981
-34.713234
-56.832611
-69.533997
-62.140633
-59.742908
-103.452065
-94.818398
-54.610298
-81.308189
-56.789162
-77.288055
-168.463287
-49.130680
-118.933861
-87.491142
-105.451172
-104.047844
-117.054520
-85.341217
-70.589455
-103.431686
-106.449562
-89.843513
-131.507965
-31.447647
-137.488144
-48.313972
-59.469177
-149.013489
-70.123459
-50.752441
-56.839451
-105.482323
-76.456459
-57.085327
-59.153603
-81.648552
-161.562866
-70.226624
-160.020538
-125.837524
-64.060654
-55.188774
-97.439735
-154.225739
-49.076790
-179.145218
-57.260147
-69.123344
-57.163025
-53.411613
-147.521164
-98.611977
-136.636169
-62.909595
-137.889328
-157.045181
-60.513779
-59.759014
-92.113007
-58.846272
-49.007118
-70.496193
-70.367416
-147.384247
-61.524128
-84.572006
-69.437698
-138.528641
-70.305832
-114.525749
-49.151672
-61.503910
-61.508427
-35.115837
-48.792088
-67.195580
-71.101219
-149.869125
-76.893761
40.797951
-103.353584
-116.442291
-109.106476
-73.153809
-83.542587
-62.125767
-74.962540
-100.871223
-133.389877
-63.380848
-133.807388
-89.378380
-48.326984
-55.262054
-88.080727
-61.012108
-74.427444
-160.616989
-42.238113
-139.560974
-45.188351
65.348328
69.048332
80.163170
48.381172
60.957809
66.154465
55.215958
61.603359
28.907434
90.656639
85.823128
75.429123
58.777073
52.137932
70.486816
47.343147
55.894699
-68.963959
-133.125290
-60.347496
-150.392426
-99.911057
-64.512444
-47.848160
-136.262024
-86.753685
-63.911953
-82.527672
-91.435997
-133.315903
-98.118111
-58.739132
-86.651009
-87.407913
-67.630547
-95.648186
-107.515015
-57.351326
-68.269043
-70.409752
-63.484222
-129.026566
-66.571785
-73.827438
-92.373886
-150.936951
-47.615665
-39.072968
-67.625450
-75.583801
-61.191784
-68.848381
-78.017944
-57.286663
-121.898651
-70.640419
-61.002781
-56.340256
-65.564735
-98.962128
-55.044559
-59.239388
-125.383827
-81.933685
-75.538551
-83.458435
-78.364670
-96.193878
-98.592422
-94.071938
-90.839233
-62.315731
-96.136803
-92.259247
-55.238678
-90.651985
-75.926666
-53.616417
-144.796860
-136.853119
-67.871658
-159.014450
-63.804241
-74.472260
-50.760384
-36.401230
-67.213959
-58.057213
-152.083038
-40.039425
-63.964691
-66.256737
-142.645569
-80.453300
-144.176849
-159.131851
-66.560303
-49.621685
-62.562111
-56.803783
-70.359978
-122.845566
-80.405159
-67.283524
-71.082954
-141.586349
-96.873833
-145.357361
-66.349220
-123.456810
-61.703133
-68.380737
-82.006912
-128.121918
-55.913494
-74.681793
-107.839943
-173.055206
-58.765736
-74.086983
-71.717552
-143.678772
-68.219986
-97.768196
-73.751617
-93.866714
-65.558922
-62.564022
-78.763535
-109.047134
-65.456718
-63.867634
-122.984489
-42.081493
-66.910843
-143.723572
-55.412884
-148.459290
-177.290497
-57.723633
-83.569107
-150.306412
-112.460670
-40.432220
-132.650360
-107.301552
-84.577446
-100.025238
-59.108166
-122.215630
-92.049911
-57.615505
-74.715012
-112.541397
-102.330887
-135.615707
-74.397636
-71.027878
-74.552811
-47.941105
-82.560837
-154.960129
-131.690704
-105.220352
-61.267887
-58.316132
-101.045013
-154.610260
-134.322266
-74.484764
-52.610802
-119.463211
-102.007057
-107.944275
-75.772011
-72.388069
-62.316929
-153.809525
-89.303055
-72.940781
-117.511078
-121.647682
-53.108406
-67.074699
-67.538086
-88.089325
-72.714157
-120.601295
-114.359833
-109.112480
-99.408707
-58.762852
-56.602028
-143.824280
-49.435337
-88.202599
-64.071053
-130.279922
-67.943924
-123.886101
-154.417664
-80.900940
-82.348923
-87.931000
-85.017082
-158.306107
-127.273056
-131.394073
-52.287491
-48.908218
-144.305496
-67.521576
-62.974319
84.265343
70.177780
-32.970619
-97.102448
-42.704941
-81.661903
-57.361107
-112.884789
-118.637321
-115.382736
-65.758339
-32.033707
-48.662231
-52.160847
-99.954933
-146.346008
-132.006409
-89.766197
-59.256020
-65.750076
-48.069931
-148.058792
-116.118385
-135.155014
-156.795029
-80.833527
-50.853233
-81.317482
-71.584312
-68.754906
-78.339073
-76.763184
-72.202744
-57.798492
-64.427948
-26.610147
-68.538673
-134.442978
-84.659332
-70.319313
-80.066612
-80.877914
-72.133446
-123.399765
-135.493057
-81.124779
-105.713486
-137.148376
-75.278740
-73.461647
-70.858551
-58.063614
-84.077599
-56.513885
-54.799809
-150.429214
-159.342819
-92.321793
-105.103043
-85.894272
-72.161804
-51.434231
-139.518051
-40.883816
-157.714676
-122.643639
-159.548630
-75.730461
-117.345802
-163.820648
-89.947128
-68.852226
-106.198067
-73.407669
-29.940092
-60.616505
-67.377106
-62.761486
-54.356949
-62.799652
-63.189983
-106.009132
-63.052280
-63.808880
-83.532494
-75.146431
-90.105347
-30.357529
-55.763103
-57.544518
-123.507423
-66.978432
-50.942932
-87.420509
-62.735741
-56.778519
-58.343884
-61.284840
-126.072311
-64.317207
-147.376999
-86.257469
-72.943741
-78.662926
-98.930725
-54.059834
-19.449097
-69.567177
-52.571678
-76.977180
-76.585594
-70.525093
-57.469585
-44.496494
-58.330803
-67.766800
-56.136337
-134.549957
-95.934059
-59.562496
-65.380882
-85.465294
-100.319565
-112.876175
-99.537643
-43.763435
-109.947243
-97.538162
-65.590057
-80.652557
-82.723846
-167.842987
-69.290527
-59.800728
-69.577698
-76.978386
-60.683708
-92.806854
-179.230499
-113.080017
-73.789299
-142.964355
-65.320213
-155.907944
-85.104721
-64.517876
-52.896709
-50.855869
-152.256989
-61.059826
-68.047943
-62.995495
-49.592262
-35.301262
-87.093849
-60.860191
-56.426128
-62.417393
-81.150490
-65.146896
-65.352936
-105.522972
-119.908089
-60.157394
-125.106056
-66.574631
-61.108784
-112.099258
-42.106968
-143.794174
-51.503593
-25.176889
-85.757301
-79.436813
12.288527
-97.883743
-60.268692
-69.147385
-53.675621
-63.536423
-147.333206
-125.106682
-57.542168
-78.812134
-166.222992
-121.937363
-134.076599
-62.219524
-56.194386
-54.614311
-59.705650
-140.497604
-68.144226
-60.474758
-147.957596
-59.958370
-78.725716
-75.634338
-61.427658
-49.731052
-130.619827
-70.275475
-87.344353
-100.864166
-89.756386
-107.916351
-149.612442
-47.133926
-74.337631
-94.530281
-133.770584
-99.703125
-69.667984
-45.103695
-61.823673
-68.204521
-151.154160
-117.999748
-99.698662
-97.959145
-79.315338
-59.877777
-60.348488
-87.318939
-64.717522
-77.911400
-78.619293
-57.302444
-72.301071
-77.009026
-68.359169
-54.351990
-111.650787
-57.663357
-52.726185
-75.777939
-64.688255
-142.263565
-60.289639
-75.927490
-129.325531
-179.005539
-142.957977
-41.267925
-140.869370
-55.449623
-43.780209
-25.841253
-60.645603
-69.947052
-158.619766
-95.723679
-145.255646
-64.068619
-80.080208
-54.021740
-61.624908
-50.153355
-171.459808
-109.902817
-118.462204
-46.774925
-156.842712
-81.750237
-100.401329
-113.372757
-48.409065
-128.434845
-138.823044
-67.239754
-99.435623
-33.860302
-87.276268
-52.350391
-72.969955
-79.089874
-71.306511
-126.112030
-118.266670
-78.260811
-76.755875
-63.129257
-72.983910
-89.648140
-87.583633
-68.863510
-56.471516
-132.209641
-50.297646
-61.971893
-122.119926
-139.657394
-61.707626
-95.667290
-76.387939
-65.472984
-103.360840
-138.374771
-141.723083
-63.727432
-78.243408
-90.325874
-39.533619
-81.145844
-115.812218
-66.402023
-135.146301
-117.775078
-158.609146
-141.769043
-68.061455
-50.031422
-153.610092
-118.770210
-57.287079
-64.263504
-60.771030
-96.054283
-75.337585
-50.796734
-59.291836
-48.677296
-100.534775
-64.183128
-52.041386
-83.414246
-54.032375
-65.134071
-114.537392
-100.032059
-73.742874
-66.304703
-89.600151
-108.042900
-118.319214
-79.141777
-114.490211
-113.934151
-65.834137
-57.802780
-94.467026
-142.190002
-82.256477
-140.049957
-77.525337
-63.640850
-75.211578
-67.328827
-71.814278
-59.607243
-59.746319
-148.892761
-55.571285
-118.459526
-121.052773
-118.270088
-54.853977
-62.117222
-61.641109
-120.201218
-75.299759
-49.350231
-84.722313
-71.006981
-113.736984
-85.031166
-78.111252
-59.566010
74.219330
46.893864
60.907028
66.254128
52.742508
51.801212
52.453857
61.250523
-54.566505
-57.428570
-150.509430
-72.796783
-56.341732
-81.106445
-161.209213
-73.587143
-69.528694
-84.301720
-98.637375
-86.492554
-91.006165
-136.551819
-120.031731
-117.161919
-109.879639
-131.886963
-86.910454
-115.239174
-78.017242
-132.563843
-122.551056
-155.535645
-61.824020
-57.673870
-88.243790
-142.817383
-114.682449
-60.967876
-43.821056
-42.444164
-68.185387
-86.593712
-166.708298
-133.459732
-62.942348
-78.262733
-153.280304
-67.285446
-60.100674
-151.419846
-72.999657
-51.107372
-82.969193
-55.156132
-150.470322
-109.049438
-133.288132
-129.819794
-140.590134
-122.178825
-92.804039
-77.930573
-150.599823
-126.242325
-128.267471
-53.187054
-64.049683
-74.690086
-64.758408
-92.881393
-118.388794
-66.513939
-57.208141
-117.685890
-162.383972
-102.205673
-79.459953
-114.996613
-82.970673
-115.421654
-96.843765
-86.337723
-159.187637
-120.366425
-133.321716
-162.886047
-161.100174
-71.153198
-156.297256
-69.594063
-25.624474
-67.607567
-107.346886
-79.797935
-66.416458
-136.805084
-57.494179
-84.260612
-64.813812
-71.033386
-47.187981
-72.691666
-65.708038
-76.415657
-66.469345
-168.149551
-165.898148
-61.986599
-52.554092
-96.126961
-124.554596
-67.903214
-92.413750
-64.892952
-125.574005
-85.212227
-75.306129
-101.407288
-103.783928
-90.476326
-57.545467
-94.089966
-83.778122
-84.905243
-59.550667
-95.285126
-83.518150
-85.397644
-52.942108
-146.143906
-52.758240
-60.619400
-109.382530
-62.414841
-67.975815
-50.417629
-63.204163
-59.896637
-107.715813
-55.901569
-64.532616
-152.394638
-103.350845
-122.395401
-60.052303
-68.453339
-57.409184
-65.391121
-82.730774
-70.469955
-54.383022
-130.037308
-146.157120
-68.314285
-48.573544
-62.801975
-135.346649
-61.886959
-144.341415
-156.899094
-84.640373
-55.821392
-58.482624
-71.556435
-66.466057
-58.982887
-107.216400
-82.907135
-153.097412
-99.955460
-152.586029
-61.906605
-59.755245
-51.634312
-63.675541
-49.909290
-146.957214
-151.312622
-59.919102
-161.858078
-104.938187
-68.197311
-125.076004
-120.263466
-81.266624
-57.278496
-152.865219
-58.764542
-59.527405
-33.627472
-129.804535
-76.569160
-91.219933
-151.569351
-67.567024
-121.285728
-153.385269
-58.932701
-89.131645
-32.952522
-62.557331
-70.366486
-65.055847
-150.168961
-104.577385
-55.776581
-161.985825
-49.494564
-59.819798
-45.711437
-71.780785
-61.437878
-108.360207
-90.447212
-86.698616
-106.934669
-97.392601
-87.101631
-86.331100
-42.841087
-79.288124
-151.378265
-89.031296
-107.420059
-143.006744
-57.888683
-89.705894
-114.192749
-115.505432
-145.370972
-162.153503
-56.161140
-159.483475
-72.372215
-94.244751
-111.174171
-105.032082
-94.025871
-54.508972
-61.860836
-126.919426
-120.341095
-43.383648
-84.415497
-68.923828
-43.474232
-65.337257
-86.555435
-78.006577
-98.429138
-59.654030
-61.678162
-63.148075
-121.984497
-57.023716
-54.550419
-130.089111
-67.926666
-102.137062
-59.353649
-58.585178
-55.490501
-69.378891
-88.414101
-112.334152
-148.841049
-68.925652
-81.575264
-35.115910
-60.465626
-45.410152
-71.321556
-94.583351
-70.441460
-108.334366
-73.407143
-68.160683
-121.802483
-95.563477
-87.854980
-121.907372
-50.328678
-70.320549
-136.226044
-146.846252
-43.281422
-43.303616
-68.805351
-116.660240
-88.767288
-54.983822
-49.610592
-30.691450
-67.009636
-63.815914
-90.083771
-35.417065
-86.806503
-164.068130
-154.701569
-60.130112
-66.607330
-72.793365
-64.031311
-82.995621
-87.851997
-148.030899
-134.665634
-124.842079
-112.686729
-62.977264
-107.476372
-121.364807
-64.752747
-35.256611
-67.421677
-57.620285
-65.615768
-69.013390
-53.213341
-156.577255
-135.068588
-60.551270
-160.312576
-136.758163
-58.271893
-141.452316
-68.372337
-91.754951
-120.648727
-76.435715
-41.521957
-46.780651
-91.796417
-82.205360
-63.850128
-63.374584
-54.056614
-72.606171
-120.817444
-74.731010
-34.705349
-90.299538
-49.157642
-67.096443
-86.779945
-80.236534
-79.527802
-96.635284
-52.988865
-107.751320
-126.279182
-118.187538
-112.403214
-52.473999
-74.594078
-157.748428
-87.414948
-105.466125
-160.271545
-67.090408
-129.475235
-88.176956
-88.506882
-90.902077
-55.364307
-132.512161
-65.642052
-102.004486
-113.318436
-67.395935
-123.641525
-70.727135
-90.130348
-123.632195
-69.653831
-122.571892
-89.679901
-147.112000
-93.870071
-53.842419
-67.656456
-56.860958
-139.429367
-114.038864
-63.844002
-104.472404
-123.705849
-140.430969
-109.675018
-42.299458
-46.716938
-121.031517
166.154114
-127.416298
-98.489655
-67.332985
-102.152596
-105.983803
-85.123711
-56.838024
-54.375103
-144.503937
-56.457645
-83.603561
-58.640423
-75.964638
-59.919342
-157.335800
-142.510361
-62.966034
-110.628082
-149.132065
-76.967072
-104.432327
-93.424408
-107.444633
-151.186981
-94.784813
-136.799728
-107.399857
-60.490639
-57.194412
-81.124557
-48.179630
-75.462997
-62.203213
-133.678375
-101.734718
-123.159439
-42.380352
-130.203918
-106.319031
-137.533554
-85.007507
-60.314938
-156.460480
-48.810020
-136.441879
-128.897675
-66.428162
-68.093292
-67.391747
-116.859200
-56.362732
-150.033463
-89.977882
-122.004547
-75.077698
-53.832726
-81.016525
-74.114830
-97.336029
-99.963257
-104.279861
-68.097565
-59.694798
-168.156555
-91.018044
-112.870956
-103.276794
-61.462410
-58.840511
-138.768997
-77.324295
-95.459122
-71.491425
-66.595467
-74.776932
-113.023895
-55.796600
-96.390961
-32.701504
-65.061462
-65.321579
-62.737217
-68.886459
-55.787853
-145.837570
-81.158257
-49.017853
-93.322739
-46.259586
-36.599850
-104.110397
-72.425262
-72.018700
-66.258804
-64.299637
-49.920601
-47.582207
-107.481667
-60.571568
-61.126202
-117.398094
-59.781071
-121.662491
-89.472969
-78.307762
-120.257767
-54.668686
-60.294228
-95.404533
-132.074707
-58.421787
-27.052254
-58.807384
-44.346745
-39.404869
-137.572144
-49.508686
-64.653923
-95.772308
-142.507324
-56.255650
-116.616432
-103.697227
-133.077957
-69.085075
-77.958984
-70.681030
-71.484978
-54.686699
-107.675217
-100.187439
-59.554935
-151.399475
-111.504463
-59.330524
-104.223785
-63.713291
-55.273575
-68.653519
-88.555023
-122.257141
-120.848991
-121.755341
-123.056793
-108.962624
-103.054703
-93.819412
-53.626278
-51.683998
-57.103848
-117.740021
-125.711357
-109.826004
-92.457375
-35.555523
-56.697006
-50.128796
-94.276314
-67.121689
-152.112259
-72.682762
-57.478756
-118.992691
-90.121346
-59.990574
-162.433121
-66.119720
-157.299606
-54.105278
-111.742455
-106.470284
-74.655365
-151.672043
-65.382599
-56.327965
-61.909206
-45.829353
-75.739525
-159.991455
-108.643822
-147.902588
-135.872086
-120.005737
-57.859108
-115.683533
-177.187424
-65.010071
-118.360161
-107.500648
-108.498604
-142.257187
-161.339630
-116.319702
-33.438488
-60.317795
-72.448639
-60.437389
-91.253532
-87.382385
-70.855484
-77.706573
-70.468033
-131.341949
-61.196182
-94.127968
-98.873619
-80.327202
-112.546638
-68.982246
-63.361027
-98.006538
-60.843887
-98.328323
-72.259102
-79.430611
-43.730724
-86.361755
-149.083923
-51.833897
-48.293377
-56.010223
-121.218117
-76.249786
-58.689087
-77.754982
-96.934723
-82.977638
-120.438919
-108.280075
-54.390656
-62.110008
-59.564594
-153.165176
-154.505844
-47.658291
-133.690979
-95.160774
-43.926014
-44.852978
-80.744118
-55.141308
-48.362869
-64.620163
-38.739212
-115.738136
-39.540241
-66.880814
-63.140640
-55.349564
-129.807709
-38.600697
-66.197098
-117.800606
-48.801224
-87.043388
-71.467995
-65.198273
-82.039177
-64.606194
-58.324554
-66.212509
-157.529068
-56.103939
-149.310242
-61.336353
-58.011238
-102.340881
-145.623535
-79.472168
-155.302292
-130.136642
-63.868679
-76.608719
-52.219631
-48.950542
-168.060959
-99.438400
-102.077812
-102.433365
-134.426041
-119.475410
-85.373436
-88.898483
-136.699234
-52.967960
-55.458168
-76.680145
-86.846977
-124.071960
-84.888329
-130.965622
-63.222012
-59.757881
-72.713646
-51.475803
-71.992188
-87.414215
-68.534531
-52.008213
-67.918945
-125.179520
-144.899582
-61.062611
-78.044052
-73.124931
-64.644920
-78.412552
-60.672596
-109.601311
-139.521744
-93.283813
-121.552361
-169.390320
-79.504814
-121.268059
-61.357826
-113.984619
-56.113953
-33.187962
-57.380901
-98.587097
-73.611626
-97.642494
-56.642075
-73.047096
-62.570766
-59.595898
-59.827202
-74.083504
-150.137573
-103.102943
-80.699013
-59.580025
-66.751343
-129.528015
-142.371399
-63.970047
-68.571625
-82.748367
53.113503
-66.362480
-71.722458
-155.507996
-49.219128
-58.886211
-80.164139
-110.213013
-124.727005
-133.377411
-59.963566
-106.528954
-59.025024
-122.841492
-76.331398
-58.352966
-80.478600
-70.341316
-58.477905
-66.756035
-75.682663
-65.220245
-51.304989
-69.947937
-135.729782
-74.174500
-78.936806
-154.396820
69.909821
74.147041
53.574265
48.573402
55.414761
-106.875511
-76.242912
-105.835808
-55.018169
-105.102409
-86.244217
-108.495865
-128.706604
-91.555740
-126.099480
-61.611931
-46.288933
-52.306278
-65.608925
-82.796120
-71.313675
-82.989876
-68.219246
-53.123329
-59.918991
-73.280525
55.615265
58.637798
34.620224
81.178276
20.883375
-37.083450
-82.831627
-57.377266
-141.609650
-75.119049
-29.166054
-62.044720
-53.570663
-53.441738
-65.179642
-72.895203
-122.619171
-52.353100
-55.592999
-54.616154
-151.591293
-62.019440
-127.431213
-54.589661
-55.924522
-142.039322
-117.740723
-68.568962
-30.960655
-61.852177
-83.306168
-114.992744
-76.259209
-94.121124
-48.744160
-121.242630
-127.187065
-87.997818
-103.978127
-160.752243
61.436729
53.628284
75.182747
66.319901
61.082298
78.438286
54.055305
69.010086
-146.387939
-119.571251
-34.122074
-59.805748
-40.834084
-76.520477
-117.361931
-78.075226
-78.101547
-61.648846
-65.993828
-69.589470
-167.953232
-64.315643
-58.321507
-90.810959
-58.255527
-53.331009
-64.446594
-79.083817
-71.855347
-69.419418
-81.207100
-89.690277
-102.715942
-98.695961
-74.772476
-63.315414
-144.788254
-69.261078
-53.683815
-108.124023
-64.373398
-34.143845
-56.014996
-57.942657
-58.899025
-75.812103
-100.628082
-48.791195
-132.838989
-83.712502
-96.285820
-163.000443
-146.894424
-106.956596
-124.273796
-67.176208
-70.949921
-145.413208
-52.900677
-111.258568
-63.785984
-111.655968
-78.864594
-65.736183
-46.808392
-69.791527
-69.552994
-26.855556
-65.464584
-61.303238
-59.749004
-70.027618
-129.247879
-94.197250
-68.190704
-83.986336
-81.910728
-58.986885
-68.889320
-42.880730
-58.321671
-56.349289
-143.905396
-134.570648
-61.890827
-81.052078
-152.263031
-50.874870
-81.267273
-169.482559
-172.492996
-89.426819
-61.542473
-122.837708
-54.160934
-58.882053
-64.864609
-61.434597
-56.072334
-76.278976
-96.028328
-56.195057
-106.973053
-72.089600
-84.723099
-78.650658
-85.896919
-59.429546
-82.522957
-53.168201
-64.741280
-136.663330
-66.387413
-56.260288
-61.478645
-78.724808
-119.954384
-118.404449
-75.680893
-76.476524
-69.811073
-87.478241
-150.077835
-63.327408
-70.183922
-69.081421
-68.072998
-56.590145
-107.262192
-73.360207
-129.326874
-140.345215
-53.116539
-37.259212
-43.673851
-58.310703
-64.340576
-111.344658
-80.128387
-125.791794
-33.814999
-137.671661
-69.047768
-20.639700
-60.708290
-57.396919
-57.352734
-114.928596
-55.941940
-72.055840
-150.928253
-76.945953
-60.727169
-92.521187
-119.750748
-114.070534
-95.378952
-81.783768
-64.765121
-100.471870
-82.519302
-56.736687
-76.267014
-96.014114
-87.714294
-144.192032
-79.123825
-56.314739
-53.711746
-144.275116
-149.396362
-60.910812
-70.372124
-58.867073
-64.221565
-55.137524
-74.566208
-82.879745
89.335495
76.138985
-51.985439
-101.112122
-44.123455
-153.312134
-69.585274
-61.630680
-69.661736
-70.351830
-62.858269
-51.250835
-60.737766
-150.438980
-108.133324
-66.528481
-72.825729
-60.475521
-61.647781
-47.970482
-70.976402
-104.548248
-26.287483
-71.916283
-59.328754
-156.918686
-143.795944
-73.627632
-123.319977
-83.757698
-64.645958
-62.106033
-66.237030
-148.239273
-99.360687
-59.915958
-68.271683
-154.044159
-78.504959
-61.922684
-123.271080
-161.791855
-57.210152
-78.594269
-58.522026
-84.893570
-105.833984
-97.940102
-52.072453
-108.222343
-52.901642
-161.482742
-96.281967
-77.395782
-49.220242
-93.655647
-30.817518
-105.147659
-67.728844
-98.431023
-23.813578
-71.930893
-120.430916
-56.511040
-78.249603
-35.323238
-133.859360
-58.824665
-58.501263
-34.142910
-140.822021
-94.524712
58.402622
-55.085995
-59.242947
-58.255199
-76.727684
-115.356018
-52.416374
-145.269196
-64.416710
-164.451385
-95.894432
-37.862785
-99.137627
-94.783684
-149.319672
-45.540066
-37.646046
-62.060181
-52.184368
-71.297981
-56.199245
-138.707504
-65.514610
-61.073601
-108.474213
-76.720322
-63.918541
-44.787640
-81.498993
-59.628223
-61.815044
-85.830635
-124.771126
-80.037331
69.484589
-49.409119
-60.050732
-132.990158
-125.237030
-97.308296
-57.789558
-67.689865
-149.084702
-56.263409
-38.729694
-132.902634
-63.252262
-61.713352
-98.522415
-120.394577
-77.047523
-46.559311
-78.989952
-76.341667
-63.861889
-109.710365
-82.075180
-131.344543
-70.351639
-122.833038
-64.006630
-149.850616
-50.418552
-78.976768
-144.853546
-58.166668
-88.241760
-100.154488
-124.441505
-119.346237
-141.177414
-73.487869
-66.915871
-73.427277
-146.124725
-55.406975
-58.837547
-56.052689
57.036842
76.313469
-62.213745
-136.782776
-153.409317
-98.393463
-43.582020
-64.327377
-66.612045
-72.669601
-56.354053
-125.773773
-48.702114
-95.179199
-58.729530
-152.157791
-101.668755
-94.641289
-66.987503
-67.873184
-72.733826
-65.783928
-71.740768
-76.409081
-122.352913
-88.296585
-91.773949
-78.765594
-152.930420
-62.911667
-74.337196
-58.946743
-155.677017
160.045883
-54.687199
-105.287643
-106.642151
-86.512604
-91.921494
-72.723305
-103.549774
-102.680374
-77.513222
-151.958206
-88.282730
-126.047829
-79.561272
-69.229973
-74.085449
-78.105934
-149.633072
-79.729927
-58.142883
-60.009487
-82.499519
-53.025524
-120.609688
-118.203415
-57.649921
-154.529800
-75.867310
-64.363815
-62.626125
-55.298496
-93.012810
-72.764709
-75.197182
-65.217323
-150.114380
-62.108246
-25.504982
-75.606644
-158.178955
-67.263359
-104.497719
-98.075134
-75.016304
-103.875801
-132.847504
-106.254120
-59.396885
-89.609818
-101.451500
-72.791504
-115.475418
-57.522778
-97.107826
-150.120468
-72.249847
-106.768036
-70.051300
-165.152298
-61.377293
-71.377518
-37.623787
-76.293251
-57.328983
-62.022644
-155.382294
-74.001831
-105.090538
-105.958099
-100.803017
-101.122444
-120.083450
-62.996773
-73.443871
-116.722466
-40.751427
-101.659622
-75.651878
-75.537048
-63.693356
-102.722565
-137.619110
-64.280495
-32.032478
-147.774902
-62.672325
-61.604897
-64.351906
-50.216740
-61.334274
-134.327240
-67.722626
-71.154152
-71.429321
-143.125351
-97.476051
-118.082138
-128.117325
-70.349281
21.178057
33.996368
55.418568
61.586891
72.074455
59.960075
38.483166
84.191978
46.846859
88.426498
-134.711807
-135.767029
-82.171982
-60.976837
-157.254028
-117.393623
-58.559319
-142.275497
-154.445984
-46.081059
-166.026886
-100.953705
-57.541191
-62.686768
-42.222534
-138.001068
-67.460091
-87.475815
-72.498047
-71.652130
-72.308289
-119.147728
-68.511475
-53.492283
-35.243553
-58.684223
-59.304420
-88.882057
-146.278397
-95.514427
-103.150566
-119.592590
-86.697151
-82.097015
-119.451942
-61.825489
-64.632149
-161.896851
-57.980038
-156.699005
-90.885582
-59.033997
-70.445084
-115.829308
-65.554832
-49.010044
-65.211617
-60.933739
-54.034657
-115.790604
-64.084702
-124.804733
-57.746937
-115.427353
-66.533524
-106.356537
-59.219452
-96.844894
-114.134987
-95.895226
-58.188053
-101.645836
-142.361435
-85.622032
-119.736176
-109.398262
-103.415215
-103.662445
-105.662186
-67.271530
-58.284206
-100.818611
-50.612061
-66.644897
-52.098724
-50.045959
-88.313545
-56.469925
-65.042847
-147.862823
-59.590187
-66.993507
-60.324188
-60.497112
-66.736076
-51.349766
-66.537025
-41.135941
-77.283401
-48.967133
-87.887741
-59.627220
-80.306625
-92.478096
-158.056335
-63.270485
-55.782932
-59.449745
-60.449986
-98.303795
-67.775040
-50.195160
-155.597290
-152.730377
-68.617073
-74.747810
-58.475220
-68.447319
-76.620689
-68.688179
-61.504288
-52.222061
-68.606514
-154.700577
-64.443848
-144.297455
-52.775639
-95.907425
-36.186295
-106.252792
-116.357719
-69.099777
-96.459015
-66.756599
-94.878372
-118.457016
-74.659973
-85.756409
-103.102219
-66.169655
-146.216888
-57.175495
-160.283035
-108.446236
-75.974930
-62.403835
-134.065186
-88.455276
-66.046959
-31.820078
-80.778793
-83.032410
-62.028168
-77.536255
-132.496201
-75.940956
-140.261230
-49.662586
-74.792191
-81.106918
-60.404003
-64.039635
-115.969284
-63.781750
-152.905518
-117.703659
-87.152924
-68.979767
-61.647892
-60.340618
-70.870277
-68.934456
-81.125687
-66.837753
-54.791126
-67.285744
-122.506783
-80.986382
-152.289825
-69.904602
-68.973320
-147.174606
-68.856499
-70.436539
-114.757050
-131.265793
-92.660233
-62.058018
-65.524040
-52.716854
-67.516815
-96.230659
-60.296963
-52.889832
-110.398911
-131.420715
-95.097702
-141.346329
-68.661186
-59.295067
-44.245796
-69.293236
-109.547485
-59.025181
-71.845352
-74.507805
-82.473389
-84.400696
-88.017372
-104.123055
-90.655907
-139.168350
-61.675083
-61.178829
-71.788628
-143.249710
-57.957745
-61.198574
-48.214153
-64.327118
-55.664093
-54.812458
-64.803436
-151.837540
-135.618408
-46.138409
-78.864433
-49.460835
-41.996571
-63.271896
-72.288696
-49.978745
-121.510971
-67.439056
-85.798264
-62.862831
-140.626038
-75.479462
-76.940643
-94.224899
-42.466770
-58.670303
-65.655289
-66.975006
-74.404289
-102.850868
-97.342308
-67.676964
-75.846481
-96.773018
-157.411026
-68.188728
-143.440552
-81.714539
-67.780441
-72.938980
-75.202438
51.391541
68.141525
56.952232
34.491913
53.182598
60.118179
77.326271
85.236092
55.257843
90.246643
81.739769
68.821068
68.060341
66.222694
69.512177
64.581673
57.252953
-62.844437
153.961502
-68.277039
-55.919018
-138.903091
-63.619194
-81.481926
-130.463150
-98.882324
-57.915951
-62.770943
-66.273018
-63.005215
-143.412949
-131.516647
-77.868881
-102.319862
-102.450714
-61.966084
-125.422523
-77.721222
-112.657730
-156.868088
-103.024139
-70.555717
-87.530678
-72.480812
-147.962006
-56.914047
-97.851433
-60.139702
-78.478088
-68.916550
-65.550873
-58.029839
-72.614655
-23.444422
-55.530689
-61.974209
-121.968483
-64.706497
-145.755646
-75.521301
-64.289993
-67.017998
-76.014053
-115.631561
-66.939064
-70.078041
-65.743477
-140.615891
-67.865387
-96.014252
-67.227020
-58.370125
-60.252380
-75.258537
-62.445412
-77.919357
-102.746826
-64.851387
-90.274651
-49.074146
-62.251106
-145.518860
-67.443382
-60.847897
-71.957878
-71.776718
-119.139542
-60.691311
-71.899872
-103.537636
-146.571564
-49.230171
-54.535431
-164.161148
-56.187614
-51.597404
-119.966423
-124.387367
-91.983528
-51.493725
-131.558975
-141.588348
-149.021347
-41.601292
-52.522575
-77.834213
-122.568718
-70.913246
-75.298538
-134.605042
-120.271263
-77.387711
-152.916656
-50.629269
-61.924061
-56.775410
-54.340366
-60.079807
-79.502678
-89.497437
-109.963318
-79.390625
-80.847351
-69.790695
-149.464935
-58.069458
-140.715714
-56.151543
-70.279778
-151.070465
-59.398540
-120.930435
-51.311325
-68.754112
-100.882713
-153.478714
-64.539703
-54.258141
-70.828987
-154.552795
-82.438614
-158.154099
-136.068481
-91.145912
-121.313698
-103.335144
-82.325600
-66.642120
-117.000809
-94.348839
-141.441376
-53.456417
-120.911659
-100.235741
-160.016434
-62.463531
-85.082718
-113.960289
-113.698204
-66.102715
-116.438110
-103.639999
-118.832291
-106.391563
-103.195663
-80.834221
-57.540661
-31.911425
-70.401062
-151.876877
-129.845276
-63.654819
-87.853569
-48.934902
-64.901627
-108.850632
-58.307533
-81.712524
-159.118759
-52.180290
-141.846695
-83.330269
-59.096992
-119.815170
-42.767014
-116.415649
-60.926254
-148.103195
-97.230263
-54.935677
-62.814178
-30.243082
-117.663910
-73.905548
-62.913189
-75.213058
-152.734497
-42.728920
-100.182312
-60.516277
-86.956383
-107.359619
-60.246910
-88.810326
-82.315857
-121.787498
-58.242111
-64.935463
-36.519089
-77.016953
-74.852875
-63.894382
-74.830933
-74.015686
-154.434296
-58.807236
-68.314705
-90.908936
-68.354271
-62.777851
-65.396973
-151.406311
-77.269592
-54.513500
-76.150543
-53.768215
-67.311539
-55.430843
-67.419380
-97.176750
-101.616119
-68.218071
-162.861862
-60.495548
-169.707809
-83.411095
-64.445213
-66.536491
-45.758820
-51.834736
-119.502701
-72.084984
-62.503578
-121.757080
-35.567142
-81.727608
-102.037376
-56.460983
-127.406326
-118.240578
-59.867416
-70.357811
-68.327293
-132.119003
-77.090508
-89.349304
-66.388863
-120.661743
-67.942513
-68.874641
-76.207077
-76.265472
-79.385033
-58.433487
-52.120461
-115.279602
-61.409824
-47.163277
74.306427
66.740273
67.641411
52.133503
58.670536
54.529263
52.184952
30.856010
90.758804
-118.535057
-41.281013
-91.594704
-67.195633
-84.139023
-120.786003
-65.771019
-104.684265
-90.731583
-104.607140
-96.985687
-101.318314
-95.716408
-62.753208
-49.251011
-57.882851
-64.955589
-60.873470
-62.765400
-59.080513
-121.315163
-100.913338
-111.358238
-136.616013
-72.174820
-51.106113
-133.414978
-25.208628
-151.930664
-157.247147
55.619835
83.158340
54.211403
58.444572
65.848946
59.454456
76.074440
-92.932098
-79.851181
-70.213272
-123.313072
-104.697960
-76.882080
-56.186581
-66.044327
-139.360077
-111.069939
-74.503052
-79.244621
-94.085495
-78.420830
-178.688202
-55.911362
-72.818130
-57.270748
-82.864655
-133.159042
-155.763000
-105.062584
-64.647095
-66.362762
-68.754005
-147.787979
-52.177692
-84.767479
-88.478928
-123.795998
-64.878410
-68.471237
-74.415115
-64.994904
-123.671471
-64.735649
-60.786179
-76.978958
-48.473362
-58.413380
-134.845764
-107.252396
-61.399326
-141.417313
-58.638203
-68.194641
-57.165340
-51.369911
-98.833290
-95.747330
-75.683472
-117.768616
-57.310612
-144.466339
-68.117210
-94.028900
-130.249649
-65.163361
-68.151741
-33.255489
-63.903233
-63.010921
-42.287220
-67.363007
-57.419254
-98.084717
-88.755302
-39.274910
-88.158829
-71.489510
-53.297043
-59.980934
-106.816467
-122.996048
-55.378448
-69.551018
-85.827614
-123.579124
-64.063599
-76.647598
-70.855011
-98.307327
-84.280991
-87.393127
-59.013916
-63.376064
-84.602150
-111.534012
-99.087608
-99.101364
-93.831940
-111.588661
-70.184341
-78.066376
-111.943596
-68.882553
-60.362614
-153.428848
-128.187256
-68.025383
-68.474365
-122.347343
-66.399391
-91.950470
-54.975403
-149.529938
-145.817566
-135.855682
12.064800
-48.311104
-122.988640
-69.699791
74.414452
93.376648
54.154961
49.976913
51.297421
5.196897
70.640800
-64.464035
-113.171753
-61.329952
-96.399933
-64.710983
-125.131493
-62.012650
-64.641701
-109.379417
-136.423782
-116.777199
-58.429245
-119.435715
-96.532745
-67.255173
-52.834213
-119.558960
-61.317673
-61.454727
-97.986176
-118.347832
-75.377502
-66.099297
-62.296204
-98.810188
-119.910851
-67.497459
-75.433609
-168.365585
-121.906845
-113.601898
-135.406891
-96.741219
-71.325035
-63.059711
-140.925400
-92.173691
-76.724937
-114.475082
-105.405609
-136.181473
-97.695274
-54.578079
-165.011078
-92.145790
-93.620674
-51.900055
-38.510036
-152.787766
-88.286072
-41.125801
-150.144318
-49.818317
-75.584930
-139.498672
-59.706539
-66.018799
-74.093948
-70.798195
-68.956596
-149.543686
-99.034676
-59.304951
-112.919357
-133.918106
-114.217468
-134.238327
-131.764297
-60.245148
-108.241920
-36.414291
-29.318390
-95.012947
-50.635841
-60.890778
-56.757702
-70.793663
-62.371174
-79.129555
-156.662994
-46.057579
-68.976814
-137.461746
-57.826721
-75.833656
-62.131435
-132.479797
-95.806450
-92.628822
-82.315498
-55.738407
-63.263279
-111.605392
-66.749908
-86.888367
-65.477921
-140.018326
-39.323936
-129.409851
-131.972473
-108.762978
-59.558353
-145.065506
-101.407120
-62.676353
-52.627464
-61.382824
-40.534798
-124.572151
-89.365730
-71.587234
-49.073368
-117.195190
-126.512718
-141.453781
-61.545738
-153.465027
-58.816525
-129.094849
-53.830502
-72.612625
-131.267700
-48.123699
-95.166328
-65.799004
-53.770485
-57.053539
-93.635490
-90.359077
-101.091713
-68.932877
-150.840637
-66.810265
-165.602554
-166.229965
-144.007141
-53.387516
-87.138123
-57.611858
-72.247780
-64.995850
-79.057251
-87.032692
-77.817924
-130.196411
-54.475937
-49.817707
-106.450676
-103.915047
-136.855011
-123.854942
-109.776192
-58.771786
-84.954697
-47.995167
-65.235535
-73.960793
-58.953041
-137.816284
-65.009529
-64.242088
-66.202209
-33.447392
-66.252632
-64.104164
-71.417984
-96.146736
-78.098991
-65.234932
-71.660728
46.715515
71.521515
54.881756
79.156898
-89.020180
-141.184067
-119.957146
-80.236717
-53.663815
-110.370178
-96.045227
-96.565918
-67.041107
-130.038818
-124.430550
-93.550873
-66.170914
50.916161
44.760159
56.951813
57.820606
40.717300
81.283279
-59.294834
-139.441772
-73.363373
-60.699020
-56.507923
-106.087029
-68.997337
-89.196289
-121.548759
-73.633461
-80.724007
-89.566086
-156.980057
-59.803604
-55.744461
-79.242577
-65.693932
-66.213814
-130.797562
-124.386345
-99.563026
-76.924324
-67.229019
-79.775467
-153.994049
-75.749046
-94.142677
-139.348343
-57.562332
-146.152466
-44.573318
-73.154747
-69.651543
-64.117729
-78.361336
-45.869766
-85.049812
-152.261124
-64.674927
-58.225693
-120.426216
-70.933601
-69.046623
-147.678223
-153.972229
-96.197792
-86.732292
-99.276863
-56.820995
-113.664658
-88.667961
-125.491943
-100.928375
-63.553009
-96.473961
-66.338470
-70.060379
-94.165268
-99.957733
-164.522171
-95.423775
-129.407440
-62.199341
-31.262293
-61.272797
-58.656841
-52.877254
-52.436066
-67.332054
-76.010513
-102.849190
-151.884384
-69.292099
-53.530560
-56.972584
-62.631931
-29.034647
-83.314621
-110.909248
-76.849068
-68.988655
-68.195984
-48.415775
-99.510551
-64.259926
-64.767082
-103.598953
-114.325623
-90.224251
-69.683746
-111.464722
-90.702637
-83.642960
-61.778744
-59.808186
-105.249344
-58.322765
-111.636322
-38.785931
-66.356773
-86.659584
-72.577019
-78.154709
-67.378227
-80.018013
-60.084309
-134.309525
-94.063210
-115.330849
-51.018902
-64.185684
-57.648823
-48.485069
-119.634605
-116.975914
-114.990738
-93.651390
-100.417236
-113.128548
-99.929649
-129.895157
-86.858391
-107.010139
-99.592667
-134.616013
-93.145790
-69.224251
-49.674843
-55.361599
-105.575272
-103.619987
-61.885307
-78.634102
-96.063858
-58.287785
-64.439407
-82.964142
-139.999069
-50.578499
-136.072083
-74.585243
-35.023502
-139.440582
-91.490921
-159.155167
-56.268147
-65.750526
-124.122055
-41.229370
-93.327110
-82.343048
-120.916443
-71.958893
-97.452103
-47.723347
-55.110386
-139.107773
-79.055534
-161.670197
-96.599594
-74.138283
-166.874313
-116.092308
-76.254997
-126.627930
-66.447426
-57.349331
-69.396179
-63.719097
-49.452129
-60.875343
-81.246178
-54.884464
-85.770287
-58.852390
-66.437202
-75.492584
-63.339642
-56.495029
-67.550812
-53.770424
-63.072914
-124.847160
-85.990707
-134.294785
-40.268642
-100.277145
-69.598953
-71.976242
-64.166588
-150.673752
-66.669609
-59.876377
-135.864334
-124.364403
-38.370598
-62.555923
-77.512985
-119.589066
-69.565048
-85.759468
-63.658787
-164.779068
-78.121063
-61.380371
-90.563995
-79.215126
-82.848206
-152.195602
-92.824348
-67.775322
-52.633926
-55.964558
-54.148754
-62.000252
-116.837814
-72.132843
-36.045597
-80.359055
-46.598141
-74.665077
-173.460999
-78.333488
-73.330536
-80.773621
-100.133591
-158.648407
-113.004814
-127.655548
-59.204903
-78.892349
-149.428207
-46.864639
-98.929741
-65.837585
-84.736977
-58.472057
-157.028671
-152.103531
-161.700104
-155.032272
-143.764297
-67.993141
-74.304176
-42.321159
-91.280548
-61.334862
-61.946949
-65.666695
-101.165657
58.608082
40.114563
-105.164627
-73.160431
-72.626152
-58.308483
-60.110073
-58.377213
-125.869804
-67.105881
-33.782978
-50.666084
-65.007698
-148.898438
-153.674942
-80.203308
-68.257385
-75.178879
-60.655273
-72.389145
-58.894997
-43.978306
-97.507721
-85.063301
-89.760719
-86.563225
-88.846519
-66.466354
-91.873055
-65.083588
-114.921600
-47.081097
-53.827934
-124.370445
-86.575706
-132.424362
-62.923790
-91.656067
-152.652069
-46.519421
-76.263359
-143.137207
-138.968552
-55.607147
-121.245224
-67.159538
-59.541180
-27.085831
-77.886467
-75.345657
-57.211617
-68.584053
-52.660313
-62.036755
-115.425629
-81.263268
-151.559082
-139.175751
-71.335701
-30.670509
-90.075256
-143.855850
-73.314674
-143.030792
-61.134262
-94.650970
-76.131828
-79.841530
-56.766563
-81.623055
-55.594074
-90.648544
-68.050568
-103.998154
-83.254417
-76.728210
-144.517685
-82.038673
-64.883430
-90.687889
-61.927975
-115.854492
-142.770676
-138.120026
-145.262955
-79.044670
-146.511642
-57.644279
-144.761215
-119.284927
-75.642921
-91.313934
-67.273094
-63.036934
-76.073128
-63.447052
-59.862370
-77.031364
-59.600471
-60.619019
-89.815544
-69.600403
-60.483250
-46.069557
-19.725853
-54.868900
-147.788818
-64.996780
-61.846252
65.682823
83.089676
57.886478
40.354496
48.779686
52.082172
56.592373
54.431259
-44.645164
-76.385925
-108.119667
-155.581558
-43.746078
-64.134583
-87.979675
-74.207069
-75.980461
-73.439285
-65.657692
-64.204308
-68.609222
-84.200241
-59.730335
-83.630638
-45.552788
-96.162415
-67.926826
-68.753433
-78.481529
-62.524540
-115.781044
-116.504295
-73.083527
-105.625526
-99.755150
-95.773521
-97.586403
-60.451309
-78.920174
-126.600677
-56.163898
-112.823860
-56.054943
-101.407288
-95.988358
-117.220451
-60.468174
-85.229446
-67.880150
-30.590538
-72.138000
-65.094284
-74.559334
-56.754875
-77.829979
-148.261765
-50.587975
-67.224991
-89.872597
-143.541611
-83.979973
-106.990410
-91.621880
-68.357239
-98.024353
-54.102272
-111.252831
-90.463791
-104.473129
-142.164078
-119.671043
-106.930107
-58.368813
-68.095467
-136.042801
-58.747246
-70.287270
-72.543365
-96.074677
-109.679825
-64.276802
-60.158131
-74.510262
54.422493
53.895893
85.742241
42.248959
50.994900
66.071556
42.665291
59.280350
-84.992577
-80.154305
46.626339
59.113770
70.116051
-63.866219
-77.581795
-58.462967
-76.326637
-81.464157
-22.885834
-109.828438
-124.314201
-68.934280
40.580204
-81.125992
-158.749527
-61.249035
-147.941544
-60.434616
-68.162239
-62.942486
-62.504200
-63.976616
-70.154198
-148.981369
-61.586254
-140.663284
-70.981392
-112.211823
-67.251495
-63.753864
-58.389790
-64.953644
-61.731350
-58.160603
-116.263443
-114.230751
-98.329300
-76.029831
-92.482880
-65.544708
-173.858536
-85.280846
-62.030888
-106.361176
-151.549118
-95.199776
-63.278481
-60.795933
-89.836678
-73.765587
-119.238075
-62.132938
-145.163284
-95.368164
-80.422287
-91.522621
-62.901928
-153.513000
-61.416313
-83.775574
-70.294060
-46.212864
-104.834526
-127.589432
-70.320030
-131.902481
-94.656151
-62.263542
-62.055531
-57.943859
-80.351746
-81.299713
-72.451729
-67.754417
-58.055977
-64.497086
-78.991905
-53.977837
-75.788315
-65.634560
-61.448776
-54.394100
-81.132797
-117.217926
-70.008614
-101.645172
-90.232796
-62.974941
-60.475491
-65.332748
-119.212135
-59.870888
-112.618500
-103.131638
-81.764069
-155.965530
-155.733536
-93.476952
-83.564140
-67.995239
-74.124199
-155.428329
-74.982254
-81.443558
-60.145947
-141.973801
-52.308384
-101.758308
-60.373295
-66.442230
-67.587456
-69.222878
-51.677120
-91.541588
-138.541031
-59.452396
-87.443085
-106.264145
-67.018921
-103.905113
-123.507408
-82.623047
-72.896988
-85.983513
-63.932919
-57.417362
-84.667236
-69.255020
-56.185726
-98.893463
-97.021271
-50.106174
-52.033150
-64.757523
-118.184258
-65.816414
-125.007126
-72.165138
-56.215584
-58.402279
-83.691956
-61.111084
-76.664970
-55.195835
-90.662445
-80.128479
-101.198555
-69.856178
-121.359421
-55.313858
-94.789124
-155.477615
-69.436012
-153.976135
-85.018623
-65.322624
-58.877769
-85.803383
-83.434647
-156.499512
-94.709869
-135.778091
-57.903049
-90.913658
-34.573917
-95.833557
-57.419697
-134.278336
-71.605537
-91.462318
-95.615700
-104.590172
-113.098907
-80.702026
-113.731697
-71.529259
-41.865982
-56.801529
-61.111782
-120.342789
-28.441933
-49.786919
-67.978622
-64.977386
-53.759129
-61.993198
-57.678856
-55.053558
-125.409996
-82.655701
-72.312622
-61.582443
-83.727371
-86.471024
-145.001236
-66.300270
-64.421783
-49.885796
-152.908493
-54.292236
-89.614403
-46.776283
-144.946640
-138.720749
-28.971481
-76.488136
-154.287399
-55.769184
-63.131832
-104.155937
-62.040989
-139.841171
-86.692955
-32.768940
-60.371677
-126.315422
-63.301800
-61.286545
-81.654900
-43.573650
-143.305511
-166.172592
-62.756241
-65.653526
-154.430283
-51.253391
-73.962936
-49.991943
-79.955666
-145.975540
-61.330914
-74.386703
-82.838669
-41.365459
-61.746956
-52.786205
-55.538219
-68.018822
-95.850975
-99.064522
-108.493858
-123.815849
-71.454636
-62.620064
-109.372467
166.166916
-85.954559
-78.313057
-109.161568
-83.038979
-57.703293
-62.890522
-97.601173
43.233109
-145.268524
-55.408268
-61.033585
-155.803497
-54.236984
-46.421059
-49.351833
-43.575737
-49.439018
-90.029167
-65.493874
-72.724365
-71.710915
-56.611309
-68.283363
-70.685394
-40.486488
-68.345352
-63.449196
-50.620132
-37.727283
-71.085014
-115.793983
-46.858158
-89.212784
-84.740387
-79.589302
-109.336594
-67.389008
-123.128029
-104.999451
-63.288406
-92.539307
-56.512875
-69.522629
-131.138214
-99.935745
-153.393677
-164.595398
-66.310051
-56.109692
-168.316925
-63.310822
-64.379211
-90.118156
-91.773994
-72.553886
-126.688858
-104.100365
-62.219173
-57.202301
-144.634842
-86.415817
-71.096291
-60.601849
-62.935162
-60.318340
-109.173889
-103.319817
-58.975014
-157.804871
-90.654510
-53.005566
-53.070820
-81.183617
-84.282204
-56.357128
-50.145786
-117.552658
-101.564400
-125.134415
-74.694771
-79.198692
-109.971138
-164.233414
-132.577942
-158.862350
-76.168694
-65.535881
-147.330109
-71.324890
-65.316895
-95.098930
-70.693817
-72.355194
-132.084671
-59.020584
-144.373672
-105.174896
-68.119423
-68.464211
-161.605515
-92.472641
-50.844978
-56.269722
-120.302711
-40.580345
-46.793858
-52.661396
-63.587078
-77.931473
-65.083298
-132.007385
-31.654364
-67.953255
-65.991783
-163.195633
-62.930676
-65.555428
-56.715572
-99.603096
-156.742538
-80.599060
-63.812515
-64.399895
-84.925911
-123.061722
-143.922699
-156.165497
-95.007370
-80.050018
-49.680241
-156.943375
-167.353531
-76.242508
-57.016453
-75.527924
-89.753349
-74.108940
-144.536621
-134.018616
-76.248062
-59.374088
-68.689217
-60.231392
-63.645859
-131.644318
-53.497917
-106.299850
-39.372768
-66.614708
-67.081207
-63.532475
-131.465073
-72.613266
-63.207310
-79.726532
-64.453392
-61.326996
-58.174549
-94.202599
-85.631149
-123.784538
-96.216141
-114.247856
-107.765663
-123.328979
-128.966614
-59.808125
-110.653748
-148.458710
-62.297871
-57.602951
-150.418427
-65.877007
-53.982628
-100.872932
-105.933334
-77.469795
-65.452042
-137.116425
-58.291378
-117.448074
-125.277794
-42.278927
-159.685623
-77.322319
-116.052750
-119.397408
-149.745209
-94.231621
-98.516716
-82.787109
-94.287865
-67.581329
-81.581696
-83.389503
-104.698608
-157.779190
-59.748878
-57.785507
-61.889435
-80.076218
-88.358704
-55.598545
-60.518723
-51.560867
-70.922089
-70.915230
-95.593048
-84.306931
-65.637169
-110.379372
-85.954216
-134.793457
-101.481300
-95.588753
-59.089664
-116.002808
-103.447502
-113.281601
-93.699471
-57.011059
-76.225601
-67.426491
-157.797729
-89.596046
-70.045502
-76.915520
-76.502594
-43.214825
-48.103981
-64.558792
-136.888550
-35.757248
-127.832283
-53.668175
-63.441746
-159.735077
-71.399040
-74.878128
-70.040550
-110.652946
-55.779041
-62.462677
-59.308975
-59.806896
-66.889771
-64.962502
-87.883156
-59.152630
-63.272308
-44.592453
-76.306648
-61.288822
-60.530800
-77.493782
-47.277866
-66.792007
-82.449730
-77.153236
-53.583172
-120.441093
-75.862282
-115.950432
-70.618050
-94.084198
-103.917282
-97.545677
-81.587212
-69.820999
-118.246193
-97.527184
-108.219330
-161.573242
-104.751221
-65.738762
-43.000961
-59.146503
-53.700787
-112.336624
-135.863983
-95.599579
-107.426895
-98.065834
-124.391457
-78.441956
-100.672287
-139.798340
-70.671852
-65.682854
-76.597191
-49.485336
-121.728661
-80.817841
-39.514626
-57.019737
-63.853794
-149.841995
-41.738064
-137.893173
-116.366501
-130.392014
-58.742588
-157.920563
-123.193192
-72.982613
-118.935989
-94.215660
-62.563026
-83.813354
-65.889503
-62.902706
-81.252525
-36.445316
-54.272381
-74.585602
-85.410278
-66.982552
-66.240852
-58.380581
-158.854233
-70.982780
-56.114037
-72.928452
-42.896511
-97.501823
-145.494629
-46.308823
-50.862823
-47.133430
-131.243118
-72.841873
-60.492413
-89.207588
-57.790283
-24.779081
-52.287933
-64.533821
-58.202961
-146.352783
-62.108505
-51.199280
-69.427795
-136.471100
-76.976715
-136.852402
-63.074028
-58.309280
-140.615601
-70.233818
-126.662300
-60.316483
-92.542892
-53.501968
-60.643749
-97.521942
-94.980049
-59.164577
-64.504013
-76.080063
-64.561279
-41.908436
-42.507252
-29.771709
-88.464470
-60.417931
-166.173691
-60.915749
-84.618973
-90.387848
-65.821075
-80.149300
-57.745415
-63.808292
-70.679474
-74.611069
-55.505337
-62.775494
-105.275391
-57.955410
-94.138809
-101.818733
-95.982506
-78.278358
-88.441673
-85.172348
-57.158646
-71.242653
-53.424774
-66.660469
-79.289009
-73.315208
-108.154564
-146.371185
-64.201302
-84.627457
-59.328796
-60.081345
-58.552216
-34.066097
-68.068024
-76.973343
-130.388565
-109.553932
-64.076279
95.411644
61.254391
56.314682
94.121704
41.387211
36.566399
59.803673
65.413277
52.025383
-102.220520
-85.216125
-161.793213
-128.382339
-114.972404
-69.234520
-89.752045
-67.725021
-66.969727
-65.547379
-56.583813
-135.256485
-45.085964
-122.165306
-72.908409
-122.907967
-144.168564
-159.850006
-107.224953
-66.750984
-71.379807
-152.166901
-108.749573
-122.533066
-118.958801
-57.671616
-84.876297
-81.962021
-98.026154
-100.329865
-58.447796
-58.895912
-65.149422
-102.600159
-62.246304
-68.772499
-59.084301
-33.327572
-62.403618
-69.754509
-68.808784
-154.574905
-161.349030
-50.526268
-142.840683
-68.375046
-60.773994
-78.115837
-71.762154
-58.487465
-86.356354
-27.765827
-64.132278
-43.795795
-66.666794
-68.616264
-77.280678
-48.685566
-56.854404
-61.062607
-106.632385
-88.520378
-69.999741
-64.057892
-60.504829
-62.024097
-53.958839
69.226997
60.542706
83.206169
51.894123
-99.878876
-48.958527
-97.512596
-52.685898
-57.848263
-81.464828
-69.260437
-68.328094
-85.767159
-119.179008
-82.979469
-63.163113
-129.282211
-80.306915
-57.543793
-122.189590
-58.066105
-45.205566
-153.129425
-50.409561
-72.762398
-29.830883
-62.931995
-84.426216
-68.974754
-55.954067
-74.901260
-151.417511
-56.940079
-148.358841
-93.777237
-71.639229
-112.082916
-65.912506
-56.307659
-68.885574
-61.523205
-74.016472
-129.933563
-68.537544
-56.370518
-82.423080
-58.722256
-160.343735
-60.671959
-65.533630
-61.102520
-94.690521
-58.384773
-76.547745
-67.773849
-124.797699
-65.398590
-105.825043
-140.459793
-140.858734
-71.598106
-98.210678
-48.626057
-109.419418
-96.836975
-171.594742
-50.809864
-59.070347
-86.396339
-67.655121
-52.584713
-108.380760
-110.092712
-142.667343
-86.594421
-117.601959
-57.670509
-82.958580
-106.717804
-51.077641
-165.475891
-57.399841
-144.699951
-163.813736
-59.007557
-72.071793
-49.959160
-91.857605
-67.761063
-83.711212
-55.446339
-160.757462
-82.339226
-156.522995
-62.960777
-140.370682
-60.026733
-45.807728
-37.786541
-56.482635
-71.153641
-81.967720
-70.147423
-124.190453
-85.231895
-70.028900
-84.592186
-62.037834
-66.207985
-76.934196
-58.453419
-150.700317
-61.419258
-32.866207
-167.435608
-50.324505
-99.650787
-112.581497
-108.179115
-108.716629
-85.889656
-173.736237
-62.857121
-152.541046
-41.700203
-69.073448
-125.484962
-134.423584
-71.871689
-156.360214
-93.097305
-112.517822
-98.864159
-66.185249
-71.005699
-85.370529
-58.498161
-90.713913
-134.520889
-64.633476
-66.738670
-67.145294
-121.375381
-93.570656
-54.541920
-99.194397
-66.317459
-34.143784
-73.462181
-152.399033
-65.246407
-76.165268
-65.264641
-70.114700
-132.049454
-165.968216
-78.179970
-92.870941
-163.709167
-107.272057
-130.797684
-128.197372
-67.163322
-97.384277
-100.488052
-52.744411
-45.125580
-86.774635
-145.051636
-93.249702
-165.153961
-113.484337
66.994186
79.127625
-93.944740
-115.032921
-52.933552
-86.337875
-174.679016
-76.707047
-92.472313
-108.054001
-108.858467
-82.621346
-123.171295
-119.208267
-154.020554
-76.616386
-109.160896
-59.980492
-104.801102
-133.267059
-103.513191
-49.922409
-65.237610
-66.736145
-73.969994
-150.737015
-103.866837
-38.029072
-67.107002
-161.872559
-58.747696
-147.119156
-52.894535
-68.654312
-68.411568
-50.505554
-57.372753
-24.186808
-93.310158
-104.068489
-67.769592
-77.176773
-57.277145
-88.542435
-64.848083
-141.251007
-61.261719
-60.735214
-86.279671
-165.382629
-73.694130
-127.022377
-134.954636
-96.172966
-102.090576
-71.384583
-53.174488
-100.613350
-104.566422
-108.942650
-157.577316
-80.295128
-87.774063
-117.866440
-74.854301
-138.911346
-69.908371
-98.320442
-100.042343
-74.032562
-47.041191
-64.623177
-162.797791
-70.418755
-62.445454
-67.864471
-62.198280
-39.126827
-53.965233
-101.709381
-125.075676
-165.193024
-144.781555
-119.782745
-122.141891
-53.487804
-88.882660
-63.135239
-120.976028
-167.562378
-115.697960
-82.643028
-51.331108
-56.598286
-66.381165
-149.788422
-62.835526
-79.289001
-75.993019
-61.134266
-57.968822
-66.800735
-68.168129
-65.409218
-69.038681
-162.418427
-61.829956
-142.859589
-70.666542
-63.732712
-75.218040
-54.146160
-55.824173
-138.548706
-145.227432
-114.289177
-150.448349
-68.738350
-90.644890
-143.533875
-68.209312
-99.033218
-63.842777
-56.906284
-164.391251
-93.649704
-86.283401
-52.431744
-58.069698
-48.303867
-92.344826
-107.251068
-139.019562
-131.352127
-78.590431
-151.086395
-65.005417
-62.990036
-57.686695
-88.328102
-70.106636
-70.507675
-81.691322
-123.856789
-52.760300
-54.622089
-67.592216
-60.864357
-83.333099
-145.733002
-58.261463
-63.140629
-50.526295
-55.624977
-62.447159
-70.304512
-56.920097
-87.716888
-59.785713
-66.826347
-146.815628
-78.846619
-163.998260
-137.126083
-51.717590
-149.809067
-69.518677
-52.495396
-43.074379
-60.723724
-145.053589
-43.191452
-57.768837
-119.065079
-76.572533
-51.205715
-54.236393
-48.382565
-61.084476
-152.847488
-63.144848
-59.547848
-81.582436
-68.789833
-76.788635
-59.454258
-144.222229
-54.927780
-141.907776
-64.301880
-46.351337
-86.255493
-61.981518
-148.985443
-77.934502
-67.457199
-98.441872
-59.750408
-62.304123
-76.185356
-65.687042
-54.216408
-62.960228
-116.461754
-67.984169
-149.152466
-65.297646
-46.323792
-68.013756
-73.608734
-67.066208
-52.372223
-64.993866
-81.588051
-134.808960
-86.148926
-61.424816
-58.402573
-142.299942
-56.896080
-66.011223
-70.957947
-138.586792
-81.819832
-101.013374
-143.911087
-92.237740
-63.618149
-66.493835
-103.609138
-89.415215
-84.561813
-111.427261
-83.387810
-43.625145
-106.591125
-108.990746
-118.084099
-60.512951
-97.493279
-120.403877
-87.522209
-59.791180
-33.214542
-96.993172
-31.007456
-51.751595
-129.710892
-61.560165
-42.689602
-65.725121
-69.443909
-52.024925
-84.659950
-63.085987
-89.935547
-48.672176
-36.956429
-156.562683
-62.509708
-121.965927
-61.696316
-63.123920
-63.028297
-66.440628
-57.538383
-61.895821
-161.695465
-71.203148
-62.888416
-68.755264
-152.297897
-140.438309
176.356949
-52.488197
-105.657471
-74.984856
-135.649872
-84.911880
-94.044197
-58.302410
-148.876312
-157.868149
-115.999634
-107.298454
-100.999168
-80.740997
-78.032837
-149.469025
-74.545021
-75.294083
-93.138412
-45.965385
-116.873093
-55.554558
-121.669380
-61.690388
-48.581364
-53.241909
-121.373535
-137.381378
-60.432125
-147.720581
-159.797287
-150.296722
-88.783356
-94.281013
-73.760010
-122.980446
-102.865707
-92.414848
-88.736519
-99.373451
-102.984322
-85.697800
-84.043167
-98.063255
-154.407318
-85.249367
-56.349228
-74.661079
-158.342560
-62.265381
169.808746
-62.688236
-69.801178
-72.198586
-38.221081
-92.176239
-89.524147
-164.710312
-151.748581
-53.267357
-73.509247
-141.686905
-61.841316
-86.630783
-147.481705
-161.213211
-89.287605
-140.833725
-149.513153
-61.589737
-62.858414
-67.854630
-160.300018
-54.748913
-72.392738
-112.618736
-55.536793
-60.174809
-68.903976
-125.169342
-153.157150
-47.703522
-70.787254
167.927124
-81.131004
-111.262535
-60.338440
-86.615250
-78.323547
-128.200317
-130.414703
-62.600388
-144.859909
-105.207520
-95.965996
-87.844429
-99.089264
-95.964699
-93.854454
-79.561943
-79.455269
-67.921432
-146.124680
-64.507706
-83.189941
-68.000893
-62.580402
-130.397400
-156.995209
-48.345821
-130.214310
-106.829437
-77.942032
-66.591789
-118.580055
-66.313690
-66.213989
-134.165482
-60.596218
-73.979477
-59.094772
-47.774445
-56.564739
-156.257889
-157.805511
-68.291801
-70.226997
-138.461334
-57.569210
-110.078529
-58.463417
-96.022980
-73.408730
-56.358158
-118.374947
-147.532043
-79.597710
-97.735756
-89.918396
-158.106720
-65.812073
-133.747925
-61.882889
-82.638710
-79.945847
-72.137627
-61.732197
-70.412529
-58.228310
-51.604237
-55.516224
-56.044205
-56.572685
-53.832726
-75.210411
-89.233292
-55.438744
-86.009468
-42.674206
-71.118332
-68.318161
-91.878418
-87.434708
-54.258614
-107.340469
-108.405891
-117.554092
-94.769958
-72.879303
-93.264244
-65.611938
-68.409439
-147.265045
-65.601570
-61.013599
-73.070297
-46.672634
-49.139759
-68.672874
-84.438477
-85.015556
-88.225716
-39.920780
-40.791664
-84.289955
-163.123978
-55.632141
-136.118790
-20.458647
-64.500458
-131.831436
-68.096344
-61.777630
-97.678558
-71.141296
-172.713516
-50.783249
-49.725677
-82.912735
-146.569183
-75.235191
-58.062225
-108.818718
-52.869156
-110.061127
-62.581017
-104.809013
-131.881180
-65.145233
-72.106186
-82.370918
-115.308311
-54.307858
-140.855591
-86.739555
-31.108368
-64.551453
-113.186836
-134.998947
-66.394142
-115.930679
-99.303894
-62.128242
-105.513123
-82.878448
-101.521645
-91.021339
-91.082855
-97.435242
-102.260788
-97.438011
-85.952187
-67.609406
-32.652374
-61.463570
-173.222351
-146.706009
-100.691978
-50.529957
-158.515305
-78.720543
-135.769547
-92.462372
-146.106674
-51.346146
-54.655567
-84.770157
-88.732239
-56.415337
-57.950428
-148.161301
-50.356541
-36.122849
-55.610790
-112.358208
-85.470413
-86.721550
-83.669662
-31.556524
-75.021576
-71.287704
-82.552971
-45.238827
-54.428761
-76.697182
-54.184708
-121.449661
-162.901291
-74.804314
-64.531998
-95.138893
-36.501938
-59.160294
-55.109783
-65.112907
-74.395210
-65.616249
-104.669487
-54.684086
-57.000069
-107.295715
-127.089447
-63.516048
-63.714939
-54.352318
-36.545361
-53.337318
-61.693954
-80.964500
-112.557655
-68.758278
-63.887852
-139.132004
-111.604805
-53.639473
-54.715446
-62.726788
-111.394226
-123.967476
-50.183376
-85.806534
-79.828835
-124.410507
-98.189346
-93.571304
-72.459084
-74.051201
-46.631893
-139.336258
-158.138641
-107.139198
-123.215790
-59.991734
-104.166687
-97.946365
-56.379532
-161.039612
-54.415741
-95.075905
-68.551842
-159.684097
-64.850403
-101.863525
-142.321060
-55.567795
-62.010387
-94.174927
-90.791168
-35.058804
-66.852905
-108.800125
-70.775322
-86.629326
-78.074867
-149.421249
-124.557289
-64.264450
-75.173813
-72.856941
-58.777290
-53.735531
-46.930782
-154.958542
-77.303749
-114.028488
-164.357315
-159.842194
-162.875961
-120.310852
56.016785
56.609451
99.164162
77.152542
51.989624
81.278793
104.470100
36.555565
73.202194
57.314957
60.912609
59.805283
51.735031
71.910233
93.214607
-121.582077
-80.892456
-47.615993
-61.694939
-67.775742
-128.997879
-151.251770
-80.443878
-108.850182
-66.708679
-95.655579
-147.847748
-60.096004
-154.305023
-86.563866
-58.869198
-73.609146
-66.277260
-64.789528
-103.808784
-82.776123
-110.381195
-58.949043
-100.982956
-114.266914
-157.506088
-89.843201
-61.492912
-56.424000
-56.770557
-65.552361
-134.209579
-115.650848
-64.418091
-50.041050
-59.594765
-54.584270
-83.139160
-80.151695
-65.742882
-64.040169
-48.295696
-80.269470
-63.312340
-61.029129
-54.700035
-68.107170
-47.324581
-157.894241
-144.374435
-74.152420
-48.924606
-53.612537
-148.068314
-66.578461
-159.231186
-60.209057
-76.997169
-87.974060
-59.248623
-68.122101
-67.644821
-109.505959
-112.303894
-61.866554
-90.350601
-155.515961
-85.602371
-59.725979
-76.005791
-76.079636
-56.375038
-67.363922
-89.449165
-74.183815
-47.024315
-144.839233
-64.733864
-75.741577
-162.457275
-98.368347
-103.882149
-88.945450
-84.946640
-67.522835
-109.847275
-69.009003
-113.387299
-90.857246
-29.125046
-144.681870
-58.598198
-50.404953
-64.835808
-74.966698
-72.970879
-158.874039
-61.804096
-57.879108
176.857132
-79.125519
-69.717728
-146.070221
-82.411377
-72.108597
-80.479469
-68.642365
-65.331612
-80.342407
-46.004719
-66.459854
-86.784950
-152.728683
-143.542633
-82.168060
-101.932983
-57.262501
-52.011295
-145.724884
-127.354607
-63.709469
-62.211491
-76.307648
-63.084438
-72.731331
-149.589752
-85.468742
56.629410
34.607841
68.551224
64.673470
73.203629
-62.916386
-63.554756
-81.724182
-34.931667
-92.511169
-75.835487
-122.208183
-56.178535
-63.904285
-145.443314
-66.097931
-95.433105
-97.899551
-72.791756
-143.347000
-65.035530
-122.612160
-85.106735
-25.897388
-82.524872
-145.455215
-170.019440
-52.185486
-142.184982
-136.035034
-60.830780
-63.646576
-21.388863
-62.225616
-68.237961
-62.010490
-132.439896
-40.929264
-92.493111
-53.976040
-39.913181
-58.397549
-70.544815
-73.651588
-65.638664
-61.072487
-67.272751
-122.300499
-117.150169
-114.327057
-139.911606
-101.333138
-118.880501
-118.099350
-101.099121
-68.535545
-58.916367
-81.570618
-65.758133
-124.717239
-94.629288
-85.414848
-105.722946
-73.964394
-149.144180
-83.172165
-106.685158
-99.729591
-101.669838
-56.436581
-100.283470
-67.971230
-67.584496
-52.761562
-146.451767
-61.555191
-79.475067
-69.599228
-119.419540
-89.926643
-48.962017
-45.963924
-66.595573
-83.972458
-86.434395
-86.207855
-95.883537
-52.928288
-143.685562
-113.038109
-58.603416
-144.197449
-132.928223
-125.018394
-162.158386
-60.508915
-61.618103
-62.760311
-113.081612
-155.097290
-61.086014
-76.035057
-81.068962
-67.661461
-54.662937
-48.843838
-127.524925
-61.269363
-66.659019
-42.765652
-88.525719
-25.927147
-72.471436
-60.693855
-98.381447
-103.355759
-49.711868
-109.420540
-68.638741
-63.550209
-68.467804
-133.666611
-58.167057
-78.920425
-153.845215
-33.656406
-60.366398
-71.970146
-153.556366
-60.788025
-75.970459
-109.444145
-144.010956
-67.156509
-147.940933
-59.016594
-116.861267
-81.729462
-63.718571
-31.086374
-157.944168
-56.594170
-65.818024
-161.635880
-116.054428
-66.179527
-83.820702
-57.591667
-123.391090
-144.439972
-57.188053
-121.308716
-106.108017
-137.143845
-75.364807
-59.482590
-71.574051
-64.401085
-69.683563
-69.000977
-76.337120
-58.848114
-98.419098
-56.878353
-45.221222
-160.367767
-104.653725
-141.387360
-107.334480
-72.621597
-59.144413
-62.859428
-64.276695
-54.311020
-151.042465
-77.135109
-61.951820
-103.754349
-69.946075
-122.500244
-122.442162
-56.105228
-107.216911
-60.109951
-61.120506
-155.673431
156.298874
-146.581055
-59.280048
-67.668037
-58.738987
-116.938896
-107.487122
-107.181107
-68.283165
-102.732735
-113.191231
-102.724968
-98.301392
-65.730118
-59.351002
-149.197281
-65.857529
-78.500389
-89.943176
-59.037582
-155.362183
-82.919456
-149.680054
-133.215622
-69.953842
-105.585121
171.662720
-65.900940
-72.575760
-87.403580
-113.524437
-129.035629
-55.688675
-90.502327
-29.670309
-79.237312
-95.552612
-76.712364
-62.428867
-160.063293
-79.858223
-68.233986
-57.199131
-68.845238
-58.987442
-137.685974
-138.641418
-66.457153
-49.429768
-60.014404
-138.686188
-80.076096
-58.904846
-59.167133
-61.207836
-47.396965
60.722797
49.003006
45.304146
52.068703
49.167721
51.077877
87.255913
-99.170822
-46.784904
-64.406540
-68.457611
-76.192406
-76.671021
-53.306931
-63.656559
-148.955353
-52.933533
-82.268669
-66.466736
-124.689880
-69.761871
-112.683121
-52.891178
-70.039413
-55.569820
-77.860405
-39.756939
-65.649681
-62.442516
-63.102127
-95.827675
-157.074875
-76.767281
-66.096909
-99.501900
-62.063923
-68.281937
-177.615173
-85.683784
-55.361473
-79.534508
-108.980362
81.670074
90.762596
35.630207
77.532455
41.346916
50.305019
51.251644
65.025047
50.162838
61.777542
79.571068
63.519936
53.480820
70.062714
80.851105
-57.866768
-73.471153
-135.105835
-66.529434
-63.061966
-68.105629
-85.259392
-106.098083
-56.275360
-50.962975
-160.704712
-57.540203
-64.737793
-67.149704
-51.887318
-62.684338
-56.844524
-62.647209
-101.971443
-79.676010
-67.883034
-58.400841
-56.562298
-54.583881
-49.709171
-60.265667
-127.034378
-138.429031
-75.580284
-87.086960
-85.134727
-152.791809
-54.170986
-63.149693
-59.830200
-150.410599
-89.479027
-62.674606
-141.533752
-56.278549
-58.576580
-58.343567
-55.255405
-64.818680
-63.059200
-59.380554
-31.678186
59.720383
62.610619
48.538471
48.768238
71.524811
71.805054
65.123878
59.552471
55.737652
75.006180
-85.960480
-59.690060
-99.350830
-74.581444
-59.648735
-66.557495
-110.591881
-57.680916
-62.276390
-60.282524
-111.299599
-52.528706
-89.156433
-78.250076
-56.785954
-85.163353
-83.928192
-123.548782
53.335697
60.851273
-147.223236
-65.616760
-118.450241
-69.509338
-62.920124
-55.478966
-58.572865
-61.042805
-52.482273
-116.727203
-58.240543
-102.753273
-114.835381
-100.051758
-67.304520
-94.285271
-91.989639
-58.265423
-91.463539
-71.517990
-57.153229
-74.479355
-74.601234
-79.301735
-60.108429
-62.945961
-58.639801
-53.781803
-62.159828
41.851513
49.404648
53.762924
75.432343
46.977310
-71.304176
-43.372124
-152.373062
-83.944817
-160.385941
-96.602417
-128.532806
-122.462387
-58.603458
-61.512550
-108.134773
-102.116676
-75.252586
-90.209229
-69.860077
-61.262688
-54.622524
-65.147728
-58.745872
-59.440422
-116.992310
-110.818329
-154.932785
-61.207485
-96.942841
-50.927799
-118.851067
-82.068489
-106.079506
-106.792130
-54.918827
-84.909309
-68.145699
-123.900810
-165.720825
-107.145508
-116.351448
-53.900673
-96.202087
-97.591187
-79.690529
-62.551838
-79.115234
-117.144852
-138.587555
-78.547661
-151.685883
-97.288841
-106.643951
-88.675819
-110.668922
-79.148308
-81.833931
-82.049416
-166.013428
-57.610718
-78.197182
-59.948135
-68.840965
-54.075996
-66.233963
-65.812492
-37.893105
-115.442566
-62.391499
-50.518139
-57.666985
-81.788208
-74.329170
-43.964142
-113.619659
-83.977066
-48.801556
-160.114395
-78.416985
-71.336838
-71.826508
-60.693169
-54.758404
-86.382736
-57.998795
-154.533752
-86.643486
-58.737904
-40.849888
-62.266693
-63.179043
-62.458942
-148.448914
-71.834404
-88.369904
-65.868668
-63.279472
-103.103035
-57.162758
-47.346058
-68.991203
-54.274105
-60.970089
-152.741547
-69.876793
-57.964035
-72.638023
-153.089722
-137.603195
-163.027588
-71.796310
-78.346779
-84.992706
-95.157097
-61.645321
-166.854431
-65.506378
-60.816711
-54.209625
-150.716537
-58.751083
-105.360970
-66.724350
-112.131401
-80.897270
-90.442688
-146.729538
-56.197445
-57.759300
-49.542683
-50.530003
-97.180260
-138.495178
-96.508255
-73.144897
-71.902679
-158.011292
-99.713737
-138.262222
-45.179855
-51.584690
-65.636650
-92.831978
-55.130939
-106.416077
-80.543999
-81.410576
-56.382584
-61.391376
-138.787033
-53.253132
-125.680077
-64.851585
-83.384109
-58.581169
-67.859528
-159.885040
-58.154018
-56.510605
-141.207367
-55.139359
-66.246712
-132.471054
-111.645889
-150.075150
-107.413727
-50.923306
-143.746429
-70.569351
-42.490875
-155.912979
-46.694260
-94.550629
-142.587875
-111.270721
-61.245907
-138.834351
-40.039639
-52.725311
-112.029510
-73.601601
-140.886887
-144.314713
-63.576279
-80.072472
-94.930405
-54.637161
-118.031700
-78.316719
-150.225296
-161.793335
-92.745827
-99.092094
-122.763885
-123.095833
-59.802769
-159.043671
-87.534515
-155.724396
-94.125389
-112.790245
-62.821625
-135.539001
-95.438095
-97.504883
-78.689812
-111.160652
-71.846046
-125.529228
-154.780838
-51.387630
-62.103695
-73.679543
-162.342270
-140.636368
-1.200404
-58.781658
-62.175892
-68.033730
-42.196766
-45.353710
-148.769394
-78.956795
-50.849724
-104.692879
-57.603680
-158.501419
-66.063965
-98.073158
-57.115307
-60.793858
-62.250458
-56.533630
-77.663376
-119.998711
-68.877686
-56.234798
-63.079445
-149.366608
-64.509811
-55.717045
-153.230896
-139.718704
-65.511253
-116.955330
-59.674950
-93.411987
-57.321007
-73.533508
-44.932938
-84.416847
-155.072861
-131.271866
-72.141785
-68.028038
-113.622131
-51.869545
-54.051121
-54.507080
-55.508793
-110.850067
-82.464386
-74.766670
-109.201515
-109.583969
-93.292549
-115.229408
-80.290833
-105.068024
-55.197689
-89.153824
-45.810673
-94.799934
-80.265640
-64.810776
-125.004013
-63.335411
-71.938904
-60.879345
-148.860031
-114.046776
-59.816910
-65.587677
-131.868958
-48.817188
-70.595055
-63.008060
-155.001022
-73.264717
-67.205513
-100.538239
-83.719734
-99.837692
-70.668365
-71.788620
-95.766129
-57.478348
-163.243103
-64.552689
-82.604134
-71.163277
-63.922813
-61.012314
-78.597237
-107.615265
-123.863014
-106.158714
-120.645309
-91.481148
-82.323700
-85.891121
-173.818039
-66.023048
-109.482437
-77.495644
-67.144691
-58.260616
-62.448307
-79.702484
-89.334846
-80.189903
-81.773338
-27.860897
-110.039185
-58.293201
-95.153503
-100.517456
72.397537
-59.896076
-128.321960
-59.192635
-139.538589
-62.339748
-63.861008
-72.797607
-141.541672
-80.420387
-111.357758
-58.591362
-57.489643
-62.574474
-56.657272
-152.371353
-54.852993
-74.099915
-146.122787
-96.388870
-55.686352
-162.647522
-76.439247
-75.315437
-67.230095
-89.331512
-55.281231
-159.308823
-79.135757
-86.964531
-154.524277
-85.139137
-43.324268
-61.337532
-72.384842
-73.123062
-146.994186
-73.652794
-95.819664
-139.058899
-77.173645
-59.415054
-66.420006
-60.591793
-138.995621
-36.363449
-88.549553
-67.315826
-64.810692
-68.725304
-120.024300
-98.596405
-51.643402
-126.243500
-111.693848
-73.809700
-99.735863
-101.629654
-117.463814
-115.068260
-103.652763
-75.092155
-68.902893
-70.055565
-51.858761
-104.188072
-130.001709
-71.422508
-99.241745
-87.177849
-95.239258
-57.007381
-99.374107
-98.383430
-115.374481
-82.528198
-49.138779
-71.767456
53.850525
74.235878
55.795403
53.422081
57.625298
87.289909
76.698074
64.515587
25.672232
-38.362957
-69.179771
-57.226566
-148.967331
-64.944427
-53.891174
-85.384926
-72.592926
-29.576853
-83.467651
-99.987709
-68.146225
-55.634697
-54.137501
-115.136627
-90.900085
-58.659969
-61.598015
-127.858597
-65.076385
-111.746010
-142.143082
-65.121918
-41.807117
-65.872810
-151.689362
-123.614670
-148.956741
-64.247383
-153.878693
-66.054893
-58.575748
-86.280556
-74.710510
-105.824898
-142.947250
-79.428558
-58.090210
-92.000900
-89.659264
-21.287989
-53.477688
-149.070297
-95.421638
-65.195450
-70.453026
-133.479721
-128.553085
-118.935692
-63.343266
-71.162209
-161.309204
-102.908630
-102.848412
-119.301376
-75.845520
-56.370911
-72.199699
-72.385658
-132.362854
-64.397720
-66.087914
-61.420635
-71.842705
-62.251411
-68.546181
-112.894974
-41.190224
-70.060097
-65.223724
-56.372265
-155.179688
-124.960213
-96.513245
-167.913284
-115.917702
-63.190891
-64.685791
-76.515762
-72.590767
-97.764030
-78.726616
-85.039871
-167.334549
-83.472847
-80.469482
-85.549500
-112.743828
-58.788315
-99.038895
-157.883682
-86.399414
-93.452179
-142.792023
-74.791977
-80.028442
-127.952660
-120.477264
-92.434425
-79.890396
-80.653046
-102.595482
-65.674911
-82.579735
-80.839722
-72.106102
-119.608711
-62.523876
-63.879436
-118.652985
-90.049217
-102.576797
-147.768784
-82.993507
-102.448402
-54.023590
-89.682373
-122.969055
-60.523285
-142.102112
-129.516434
-124.098099
-49.471172
-89.011322
-57.072342
-95.361153
-99.503822
-56.769230
-106.095001
-72.140747
-75.845627
-69.303772
-72.253906
-68.496910
-46.967632
-67.121292
-65.016830
-127.508942
-93.465202
-85.679825
-78.662453
-164.999680
-83.050720
-63.594742
-140.997208
-70.143074
-53.393253
-74.422791
-142.927231
-68.175476
-76.300087
-149.407959
-155.535126
-97.031334
-93.850098
-107.638321
-79.585083
-49.674213
-128.213104
-76.569603
-60.045631
-54.571144
-57.081753
-68.687477
-56.107376
-85.656456
-125.145584
-56.457264
-141.810394
-87.602615
-170.258377
-71.849113
-155.031998
-117.825798
-56.530262
-66.544853
-172.099243
-108.330444
-41.908169
-54.502769
-143.248489
-115.972481
-46.848431
-50.597183
-70.710693
-162.478409
-80.742378
-56.639606
-94.525650
-63.222836
-57.102737
-83.768990
-152.413406
-152.469818
-28.597408
-80.989990
-74.686127
-57.455254
-66.125153
-61.221333
-95.918716
-101.093811
-42.454430
-57.282097
-84.972328
-163.547470
-157.050049
-64.196022
-57.733662
-97.529922
-105.664940
-94.526886
-63.431225
-109.430115
-56.153984
-111.268272
-86.172569
-92.342812
-91.049919
-93.771339
-86.824760
-58.538269
-86.493385
-59.340775
-107.132057
-63.602764
-111.229622
-66.079811
-58.995796
-60.879612
-59.885662
-81.330292
-74.808456
-35.116577
-74.484436
-84.746071
-55.381401
-156.273865
-64.589958
-60.333885
-73.381332
-54.658970
-92.288094
-73.472633
-62.492989
-68.066750
-71.696503
-128.694580
-62.905609
-93.643364
-23.530863
-117.484467
-63.544975
-94.842384
-153.724884
-154.969666
-90.621292
-110.084930
-97.098930
-94.886971
-65.763374
-118.258186
-60.758110
-101.698265
-80.629433
-127.315758
-62.080658
-135.485703
-74.028954
-54.816040
-73.274223
-67.093407
-60.848896
-126.187714
-159.311859
-107.903503
-70.649384
-88.117676
-50.858124
-102.823204
-60.174290
-81.398567
-65.321861
-66.414162
-47.611900
-66.927559
-102.630455
-78.553696
-71.142235
-53.203423
-40.205452
-151.847610
-53.106720
-59.594475
-57.260406
-132.573120
-65.927277
-83.563507
-65.676895
-54.339012
-53.111897
-140.295349
-51.342625
-135.859680
-149.091980
-65.210678
-83.149643
-37.097027
-86.275574
-142.269730
-157.281021
-93.050423
-109.300598
-95.803322
-61.929798
-70.191620
-66.735161
-59.200348
-60.153324
-73.578827
-98.495956
-138.636780
-61.247532
-150.050125
-56.909653
-66.280357
-61.431339
-67.830009
-142.654358
-65.637619
-137.566696
-95.212006
-92.085632
-65.560402
-100.121094
-139.879913
-70.451271
-130.358322
-128.253876
-53.355167
-59.237667
-121.678940
-89.836189
-43.692902
-119.404503
-80.896690
-158.467377
-93.712852
-72.977791
-60.935940
-137.309677
-68.079369
-23.174387
-81.900642
-64.021629
-73.126747
-61.525753
-106.857719
-116.870667
-58.240398
-66.473526
-54.312065
-57.030334
-65.711136
-62.364014
-39.935608
-53.654495
-145.827911
-64.789490
-72.269302
-160.163193
-78.784218
-94.398735
-113.958313
-82.452942
-60.672935
-60.087029
-94.657524
-117.629372
-71.179977
-68.844414
-56.896717
-87.742477
-133.332504
-59.498730
-111.001930
-74.565125
-82.753883
-59.886581
-159.820969
-116.600655
-124.226433
-73.161072
-111.941025
-62.262764
-42.002060
-149.719650
-52.629036
-63.190578
-51.996212
-94.551903
-68.331337
-156.656937
-58.324524
-68.132828
-42.126369
-124.542290
-59.868225
-65.482750
-56.446037
-64.312866
-111.734253
-110.347534
-116.186485
-135.649017
-102.240456
-94.576767
-68.379486
-83.624435
-144.986969
-61.189312
-65.207993
-48.715027
-67.486244
-35.993366
-68.225807
-111.818810
-95.414230
-60.030613
-111.549026
-154.928879
-64.265579
-42.931614
-136.671661
-70.248749
-101.484779
-62.043415
-64.603806
-79.719780
-68.409019
-67.876083
-85.531372
-135.175095
-48.127457
-90.792702
-64.774124
-28.183491
-116.518051
-59.798523
-78.010796
-117.681465
-119.971771
-67.370995
-54.731796
-106.215057
-68.718582
-100.922607
-64.791061
-62.718147
-70.901596
-47.973351
-27.243385
-131.355621
-112.615776
-73.164078
-92.674469
-58.457066
-123.225243
-160.998856
-64.549736
-152.113876
-70.767761
-57.521542
-100.256767
-146.731339
-110.093369
-144.372101
-91.150803
-63.329182
-60.064312
-158.020172
-90.857880
-77.337502
-66.763672
-57.761436
-111.210381
-102.080666
-165.169708
-124.513115
-67.518906
-102.294266
-58.305462
-105.223251
-75.864578
-118.164314
-50.598816
-67.942917
-94.129265
-67.269981
-102.303848
-72.865692
-65.342392
-156.485260
-172.362305
-83.611237
-60.905449
-52.511948
-96.849579
-61.095123
-44.491207
-65.972313
-130.161316
-131.843979
-32.395435
-60.531147
-69.536263
-65.254776
-66.453911
-176.315689
-162.967682
-63.404682
-139.506927
-104.233070
-158.736038
-120.503860
-170.935944
-163.722702
-70.378479
-57.908272
-63.633064
-68.663734
-66.966972
-152.824936
-62.597702
-105.434296
-56.460976
-122.034325
-74.254913
-95.949509
-106.901985
-85.341827
-113.604095
-31.447180
-55.267525
-90.430580
-50.162338
-69.050140
-73.333961
-55.594059
-55.200993
-27.197149
-67.315323
-96.737495
-68.416550
-98.864044
-107.874199
-66.878494
-91.945648
-62.494022
-93.584679
-75.097122
-115.902306
-61.381252
-69.190102
-86.787697
-151.157730
-121.134163
-60.129868
-74.842026
-66.393227
-54.470345
-66.975685
-81.277000
-58.304840
-142.486801
-63.261768
-78.052696
-45.175396
-82.726151
-137.111053
-68.251938
-64.401382
-94.147392
-74.334023
-78.975182
-121.908981
-153.691376
-61.621273
-111.042740
-50.959663
-87.463112
-52.771488
-70.924995
-119.003906
-61.217403
-78.344627
-77.320595
-68.337486
-90.910568
-52.870029
-47.828041
-68.412720
-65.233864
-108.697334
-55.821789
-82.925735
-159.182297
-73.199379
-130.292099
-132.782837
-80.375526
-86.540848
-40.828262
-61.204453
-84.341721
-51.473862
-63.667099
-56.826363
-127.231339
-72.180298
-58.554825
-60.296989
-156.200058
-135.389008
-66.591766
-52.987778
-142.762695
-95.279831
-63.274090
-65.536629
-104.028503
-60.456745
-70.770966
-84.734352
-61.085056
-101.896019
-93.537109
-91.641609
-61.937981
-106.637619
-140.854340
-78.470032
-84.480583
-58.767574
-61.508099
-150.026001
-73.939186
-68.911331
-67.166771
-77.105225
-134.907501
-163.610016
-50.346775
-75.757614
81.972305
42.314636
78.219925
60.353462
90.973236
-73.408974
-66.245956
-58.299370
-97.965874
-58.961979
-61.367859
-148.269135
-151.232773
-88.516907
-140.673859
-57.671650
-167.530365
-138.658112
-55.776566
-57.200668
-122.372627
-58.513626
-115.236595
-70.074127
-116.332596
-63.660370
-57.101917
-56.256676
-61.043953
-54.899296
-58.595200
-106.621750
-32.800911
-63.363777
-31.205364
-145.892944
-73.812515
-43.969711
-147.718307
-76.443626
-42.611195
-48.484947
-126.339638
-64.932755
-42.244221
-56.396812
-119.851631
-52.549980
-71.385635
-57.728966
-40.954288
-53.694008
-57.068691
-57.532967
-68.722679
-66.919373
-63.658119
-105.457306
-117.992355
-96.712837
-103.115036
-99.807159
-103.554443
-156.561066
-98.110832
-113.975006
-68.562256
40.919044
71.816696
63.154514
60.568481
62.533077
90.169815
-60.683441
-58.922112
-160.301956
-32.686077
-77.148720
-83.300972
-91.097954
-120.290527
-100.594795
-107.246025
-61.070084
-91.247894
-77.816788
-125.354088
-66.494560
-81.825569
-71.865730
-69.168213
-32.000725
-22.572224
-85.471947
-115.642006
-118.185600
-156.953857
-69.032707
-103.745819
-112.701416
-103.541473
-63.250130
-83.091469
-108.129562
-46.089291
-74.726242
-137.624939
-70.660233
-108.841400
-59.491524
-117.764313
-57.844936
-45.717613
-32.588940
-66.044579
-126.853081
-159.498001
-52.748146
-71.427147
-96.485786
-79.739807
-68.165085
-30.145514
-67.888985
-51.143024
-79.253662
-64.744255
-34.534916
-62.201641
-50.846638
-48.649075
-89.232185
-67.371040
-66.781296
-88.703766
-94.062050
-66.219986
-101.705742
-82.271957
-118.743721
-86.829842
-58.133984
-58.195942
-139.028854
-60.896473
-54.481041
-133.022873
-85.994827
-76.304619
-64.531548
-62.665199
-72.030258
-44.527859
-68.478836
-103.689392
-145.337296
-88.583450
-56.414066
-47.566376
-81.252785
-72.715088
-93.675034
-127.191422
-71.593803
-126.870003
-74.719658
-77.719017
-65.772835
-116.078949
-72.057442
-69.912292
-98.394936
-40.418159
-57.060497
-59.844700
-60.293671
-76.467300
-58.427860
-60.860191
-63.973133
-140.411072
-95.675835
-115.474754
-75.035912
-97.894791
-72.833221
-63.814125
-160.545944
-68.365250
-161.119202
-70.943260
-62.341156
-64.637688
-44.540100
-123.350830
-91.445801
-144.454758
-165.586151
-62.761635
-61.474705
-128.758667
-101.113281
-101.481293
-88.811348
-121.667297
-83.354851
-97.533630
-80.850822
-118.946945
-109.267288
-57.865345
-94.975700
-71.806427
-64.671913
-144.780441
-79.625946
-44.802952
76.928841
79.866989
21.418575
-81.461861
-141.623795
-55.385162
-59.445980
-117.069244
-42.267792
-105.858566
-90.455276
-147.953766
-154.230087
-65.296486
-64.113472
-65.009239
-79.287399
-47.083447
-147.711029
-49.809536
-163.869385
-90.415237
-112.566849
-37.821842
-152.691864
-91.742722
-84.753891
-96.356331
-64.461830
-144.644150
-82.449333
-106.261978
-62.513428
-156.784103
-78.811272
-54.763458
-82.078667
-56.185528
-54.273266
-69.348030
-65.528000
-113.707466
-35.928154
-63.079033
-85.653572
-36.881432
-63.763420
-53.338207
-61.808811
-116.525864
-163.117783
-112.851196
-80.626465
-81.915398
-59.845348
-112.446335
-101.120682
-105.396004
-84.892700
-164.339203
-87.742226
-106.884109
-76.950630
-134.934067
-130.387955
-132.034897
-143.996170
-61.665226
-148.186096
-82.886856
-62.422729
-62.278152
-75.739677
-72.033890
-115.238510
-51.246891
-35.003414
-105.519249
-107.173271
-54.426193
-71.379105
-59.821217
-86.727737
-64.806770
-78.601295
-103.658142
-58.533272
-57.775620
-83.613029
-82.669670
-65.071404
-79.435562
-82.437630
-47.222988
-103.345222
-84.172516
-74.027023
-83.454597
-102.935181
-62.033333
-131.076965
-155.084183
-80.078506
-94.622482
-95.724670
-102.970680
-137.392914
-90.086151
-109.783524
-129.018051
-129.607391
-148.546341
-78.610802
-61.175133
-46.366264
-39.034630
-65.495605
-77.977844
-61.526875
-48.316360
-143.304443
-158.919235
-64.215225
-50.872883
-69.521217
-68.352394
-76.905380
-105.218208
-57.878822
-62.221092
-154.825577
-61.382305
-60.628376
-149.974121
-63.998226
-136.502548
-57.283112
-148.940720
-70.263817
-53.596962
-160.432449
-77.833588
-54.355644
-59.170063
74.695923
80.621414
66.639915
38.918949
44.160393
79.957306
71.421158
48.875526
55.161110
65.971741
54.879333
43.225037
62.367916
82.378853
85.222946
67.709106
83.154739
63.363361
58.466301
52.806602
66.292793
51.922356
59.030712
57.324402
63.351505
38.957314
56.147644
62.131462
74.105652
-74.958229
-151.585541
-50.735119
-73.319595
-86.592865
-58.467953
-75.265358
-60.819225
-89.968857
-61.329208
-63.364414
-39.561649
-57.987492
-61.309422
-45.828205
-57.014984
-64.207680
-140.415985
-78.784859
-57.290695
-58.948811
-52.155968
-105.038940
-65.519867
-86.555595
-69.978355
-77.516937
-64.197578
-169.888565
-116.292664
-117.156082
-57.760555
-93.974754
-161.796341
-103.577454
-71.485626
-61.001366
-140.152695
-134.516006
-94.496452
-60.610569
-60.612839
-58.989437
-127.908096
-77.961296
-117.474983
-60.410301
-123.002014
-52.335773
-57.169353
-52.336178
-33.341171
-50.912945
-67.880791
-71.145294
-50.785870
-80.356232
-61.027790
-90.710556
-65.676941
-55.276455
-60.200314
-94.821800
-87.308655
-60.541080
-92.863953
-45.585743
-147.300293
-48.283066
-66.170212
-141.507370
-84.081444
-75.177666
-116.137878
-57.205055
-58.262234
-66.791779
-61.894352
-144.845474
-119.465904
-60.413879
-118.061890
-56.348530
-135.718414
-67.632294
-156.954376
-101.586189
-66.800110
-89.024529
-61.227013
-44.063068
-64.675232
-62.464428
-133.589111
-51.971107
-69.781281
-111.070564
-66.606018
-76.616600
-59.259396
-51.708195
-58.206051
-160.968277
-52.921406
-77.322861
-60.308784
-69.018021
-71.941307
-160.845612
-59.896877
-148.535904
-89.838440
-142.386337
-110.657585
-82.497360
-65.475464
-33.318977
-78.633728
-69.894302
-91.240242
-134.742249
-134.162018
-141.973511
-9.009789
-64.979988
-66.399811
-48.862839
-57.911785
-63.937984
-69.780525
-75.455727
-143.981567
-75.105415
-79.311264
-147.725037
-152.041809
-54.101273
-29.427538
-70.873619
-162.454117
-155.046967
-89.949852
-62.481762
-110.358070
-36.998241
-87.334465
-103.470978
-94.984032
-51.538269
-117.952446
-82.383644
-56.289284
-69.410851
-151.397247
-70.400108
-121.610802
-56.543076
-67.596237
-72.865685
-63.800644
-33.759357
-83.342194
-96.973167
-63.042007
-141.142075
-73.979988
-94.063820
-56.990990
-64.687149
-71.210556
-161.107285
-92.663345
-104.762627
-91.136894
-78.895943
-45.955872
-68.862389
-66.744820
-74.513107
-67.908897
-65.753006
-48.616608
-82.023888
-34.580891
-119.407684
-130.886963
-101.758827
-62.826324
-41.948666
-147.864914
-81.459099
-79.709030
-94.265182
-68.772575
-65.924454
-64.336411
-57.800232
-112.064659
-62.484863
-156.876862
-148.949783
-66.450317
-151.360703
-137.935303
-55.026886
-64.887283
-29.219511
-81.454758
-84.643173
-70.019730
-143.616699
-100.058006
-62.517872
-160.146088
-67.169266
-100.050766
-77.878395
-138.396835
-73.784821
62.746807
92.482437
60.622032
61.575832
36.391720
54.473557
58.282063
52.026016
31.452227
70.828888
48.959221
52.842945
73.812401
31.027082
-129.298157
-78.156075
-70.128647
-59.360748
-122.942413
-55.650341
-59.033554
-66.049637
-132.928864
-76.187752
-90.733139
-58.712925
-64.231728
-118.319511
-140.286484
-140.569412
-54.722191
-139.692688
-64.268990
-60.857536
-42.857330
-79.532120
-126.412697
-46.388981
-148.345337
-79.394539
-53.102055
-76.714401
-62.501801
-77.325256
-61.013210
-68.539146
-93.889366
-76.544052
-42.011791
180.000000
-64.885971
-125.885201
-125.306519
-58.950478
-97.895424
-95.460678
-64.472885
-108.571342
-63.875740
-71.002510
-98.811867
-51.702396
-68.968231
-61.512283
-64.874176
-140.670090
-59.953674
-42.775703
-73.643211
-116.366989
-67.797012
-92.233109
-60.998455
-35.376080
-74.807503
-155.291290
-75.639389
-138.408981
-156.402802
-68.736725
-40.035412
-83.566002
-57.902092
-116.139709
-75.758636
-128.625107
-108.573524
-68.140068
-65.952667
-76.706841
-90.757011
-61.458694
-73.941383
-116.809395
-39.544704
-58.424412
-62.498550
-56.395267
-63.033710
-94.564430
-82.615128
-59.637794
-57.499718
-60.907455
-70.812561
-58.405128
-81.672157
-61.567207
-47.861637
-61.086819
-97.258614
-67.004944
-139.440384
-59.371292
-154.065201
-95.034225
-68.945503
-73.227898
176.743866
-70.574364
-72.937584
-96.303162
-122.754776
-79.136688
-106.503059
-66.308838
-84.444283
-90.336449
-61.370823
-69.228905
175.566849
-60.761467
-60.995544
-102.524757
-63.138332
-161.999924
-96.851883
-106.995544
-52.880447
-46.780743
-77.695847
-65.613052
-61.104759
-54.990692
-134.887451
-67.737694
-81.547737
-60.920475
-131.624191
-157.537704
58.956326
54.459816
53.374435
54.618671
60.446278
51.015305
48.517456
-72.107521
-78.780746
-67.061188
-51.026104
-152.308517
-58.789749
-163.535995
-66.653992
-76.336777
-148.272217
-58.156803
-75.077011
-75.496506
-41.459938
-52.357601
-60.674820
-69.040581
-66.463791
-73.473572
-45.698460
-114.087624
-52.679989
-87.706734
-79.177216
-124.850006
-56.428455
-79.495300
-57.535099
-117.232155
-94.488449
-95.676826
-112.066444
-99.773674
-136.211014
-50.124306
-74.313446
-62.724518
-65.391068
-63.770077
-55.258755
-79.175575
-61.383972
-52.002663
-63.473839
-66.715546
-123.277916
-81.134544
-112.290993
-95.171021
-48.395161
-58.228451
-83.286308
-132.559860
-62.262287
-156.301407
-55.039017
-76.860199
-73.548409
-61.961422
-72.456062
-90.705513
-45.698845
-135.276749
-56.278526
-43.441017
-56.221565
-70.529221
-92.105957
-70.143875
-152.505249
-66.676369
-58.688923
-52.100819
-63.533474
-85.945145
-127.117767
-102.063591
-108.135406
-82.688965
-52.930111
-61.792679
-55.268108
-59.422226
-61.426430
-62.584938
-66.303650
-76.372002
-65.269501
-55.611595
-138.417526
-59.588737
-61.971329
93.029129
-49.849800
-134.217499
-156.840225
-35.135502
-31.965181
-68.349136
-100.073746
-142.322327
-50.845318
-91.646248
-64.260086
-138.020432
-78.214439
-94.901764
-146.058975
-62.388100
-84.463730
-62.171280
-67.969872
-62.803471
-137.958588
-82.959251
-140.269897
-78.348328
-125.084579
-40.127548
-110.867874
-143.456436
-48.597935
-82.413437
-56.136654
-64.029335
-85.222931
-36.837803
-95.835686
-175.511475
-68.777672
-78.747971
-61.695953
-72.414772
-157.848480
-142.270157
-115.409073
-154.309982
-148.200882
-83.031128
-66.262505
-147.468994
-58.976509
-64.266357
-135.257355
-46.745827
-152.159058
-171.797165
-128.829163
-76.775223
-67.840385
-132.963104
-65.014618
-53.547184
-96.770523
-65.845581
-156.493973
-63.977905
-63.502083
-79.234901
-68.841064
-65.210052
-56.604382
-129.999191
-162.293625
-78.528374
-162.566376
-73.769836
-67.119972
-42.370663
-79.873566
-119.579338
-62.573189
-73.341545
-60.630478
-43.217716
-84.618187
-159.212570
-74.617340
-60.244320
-41.623146
-47.162601
-160.365311
-157.254440
-142.002243
-52.241882
-50.684681
-52.541275
-65.932022
-66.352409
-114.252357
-145.174377
-145.246902
-123.767174
-130.594406
-140.249878
-78.215714
-49.875206
-137.114929
-94.306099
-81.409889
-56.894733
-78.531769
-69.239571
-64.744896
-99.818718
-84.738495
-61.374729
-62.559032
-124.729820
-55.808868
-112.477760
-113.340912
-91.040146
-157.607056
-61.360046
-51.826424
-64.540092
-62.166630
-59.178654
-65.108063
-112.417870
-102.026482
-63.937809
-114.388817
-54.916756
-149.410828
-44.662659
-120.276237
-49.079811
-166.135757
-147.051453
-166.501740
-57.446404
-123.128113
-99.455765
-120.990814
-130.351013
-90.059395
-69.800613
-120.597580
-135.082886
-60.002335
-107.429688
-44.799793
-44.750973
-154.486816
-68.669518
-76.375099
-89.325165
-49.426895
-62.749695
-51.798340
-56.815498
-130.243805
-66.006836
-61.781300
-75.249214
-135.462784
-63.741516
-131.584625
-26.587744
-88.006111
-92.719337
-111.856537
-88.886154
-94.781731
-144.851227
-120.513191
-58.375015
-112.368118
-47.106194
-63.834854
-52.732883
-158.618729
-57.179604
-75.958580
-83.508385
-74.410484
-80.524826
-124.414757
-66.106720
-41.476521
-101.305679
-131.623535
-58.994301
-95.922638
-128.819077
-65.578117
-64.104576
-97.296822
-87.027840
-72.261452
-62.717117
-66.305016
-79.161957
-72.236031
-63.851158
-64.729988
-74.374496
-52.862171
-45.463566
-59.732536
-55.251572
-65.460976
-50.503433
-81.861778
-56.729836
-67.288231
-66.150047
-56.706951
-60.549992
-36.739731
-37.734859
-94.496696
-142.236282
-57.176559
-29.671379
-86.681755
-146.764603
-82.295738
-74.924698
-160.597061
-96.893768
-60.763710
-66.836693
-139.939667
-122.669479
-54.039631
-151.115417
-61.880856
-55.580513
-130.835175
-96.622398
-92.801476
-57.840858
-51.677296
-164.840698
-80.890182
-97.761253
-66.715019
-57.309654
-79.959808
-91.513100
-164.362610
-61.740604
-46.058903
-83.932655
-94.617340
-59.320900
-40.671341
-66.701920
-66.169067
-126.172096
-83.323433
-67.769005
-106.567627
-153.650375
-158.427292
-150.495255
-72.096779
-60.378391
-57.367085
-45.439960
-50.100750
-130.760025
-69.206665
-144.512161
-71.393036
-151.635086
-65.129013
-123.068306
-74.603226
-74.478600
-107.891876
-97.066299
-103.449593
-86.172745
-109.524635
-139.955612
-50.012455
-58.363060
-126.887764
-83.568848
-91.833252
-148.321335
-61.237480
169.523880
-59.553768
-99.931343
-91.839478
-94.525215
-64.118530
-72.435135
-72.641220
-85.541924
-43.339397
-71.004868
-48.600941
-92.192795
-54.657803
54.692234
-134.660263
-59.984253
-129.528107
-82.029518
-59.429062
-45.238377
-52.918777
-107.704552
-87.898926
-145.820190
-58.071339
-60.780464
-54.980949
-60.394093
-59.504440
-151.716751
-57.585075
-78.052849
-90.049210
-56.059547
-89.529182
-49.898930
-27.904222
-92.097626
-94.734245
-58.425785
-66.389740
-31.652014
-94.250908
-36.557423
-56.489548
-41.689640
-63.753441
-57.317532
-80.031601
-106.372513
-59.752922
-125.917221
-35.993732
-65.452339
84.744194
64.426109
75.293312
85.953613
54.105896
42.515923
54.075382
69.686897
47.494038
-59.959305
-111.179146
-52.235126
-77.100815
-143.054977
-67.734329
-69.672089
-151.088669
-60.176380
-69.271339
-63.658249
-85.527428
-74.692192
-94.402740
-101.928413
-88.681686
-63.639767
-86.285378
-69.097237
-60.158691
-65.403023
-68.953972
-116.652824
-48.484360
-56.446098
-99.240059
-50.055252
-68.904861
-126.314941
-110.275528
-69.030258
-59.153965
-70.925903
-61.554363
-58.074051
-65.861351
-111.865089
-130.207321
-117.502090
-161.153915
-64.435356
-57.687344
-84.688530
-108.919037
-100.944313
-99.443451
-107.730881
-106.812576
-96.362892
-134.497559
-60.158443
-118.303841
-76.563011
-162.130630
-46.861950
-62.991600
-126.965698
-132.564117
-60.526020
-72.430290
-68.423187
-120.000488
-98.252045
-57.871986
-75.432762
-122.700066
-138.415955
-94.493637
-74.193764
-92.634979
-103.740807
-60.489231
-117.103218
-110.199142
-106.650040
-119.191818
-85.254944
-126.393097
-120.480927
-62.862293
-83.850479
-74.648735
-164.444717
-74.657310
-38.031796
-91.261162
-57.867271
-76.372421
-59.743813
-27.219004
-62.131100
-72.972847
-84.950722
-95.943283
-140.204681
-75.287178
-92.050987
-78.595757
-60.820835
-65.043625
-120.025955
-66.043182
-126.767403
-120.746223
-93.809334
-107.363655
-111.335876
-65.445633
-102.585411
-123.867615
-150.964645
-150.714676
-75.247528
-70.330948
-76.935387
-58.428967
-76.659203
-98.605606
-55.401848
-70.334053
-24.973137
-106.995567
-64.166283
-59.042080
-71.393639
-55.351593
-61.046082
-106.068108
-137.489319
-78.129272
-111.310509
-113.047920
-134.486359
-72.265388
-111.705627
-95.549011
-117.701500
-35.101433
-81.943298
-79.854500
-69.765091
-60.362434
-72.718544
-52.293873
-81.782852
-55.677776
-63.719280
-57.854404
-51.117645
-89.290123
-62.936516
-61.481003
-78.143631
-58.516907
-83.228836
-77.201828
-116.207138
-137.944183
-95.634254
-61.412468
-54.376465
-122.606728
-141.896408
-67.969406
-86.228310
-142.170975
-138.072708
-46.616131
-56.366329
-66.214729
-67.381683
-136.207001
-133.841827
-67.011482
-56.785362
-60.337914
-77.008087
-36.205807
-56.528862
-63.097366
-152.961166
-57.620338
-63.982956
-64.196426
-62.943626
-64.882210
-62.273865
-70.915283
-80.700584
-47.723312
-58.251339
-83.285141
-74.473068
-49.416691
-60.583138
-57.564529
-71.615974
-62.029461
-71.643097
-48.143417
-136.737457
-91.439667
-41.225098
-167.607071
-61.826405
-149.251053
-61.237492
-99.294113
-126.182892
76.096230
69.837349
-48.480186
-78.902634
-83.169853
-75.264641
-60.920467
-58.789970
-72.654602
-105.644035
-131.711182
-100.807274
-99.998772
-73.998665
-63.677616
-83.015236
-88.743675
-56.444275
-125.505592
-59.960716
-84.190651
-55.394192
-67.729546
-148.829422
-66.140747
-61.153835
-85.965942
-60.445633
-62.608372
-72.141335
-57.601395
-61.755547
-121.352440
-70.100189
-95.932259
-114.178009
-87.771637
-65.164871
-64.385529
-94.074364
-77.653763
-105.959053
-128.221283
-130.547714
-134.601746
-74.998604
-92.447235
-88.663734
-63.476074
-146.104874
-131.090424
-82.562622
-62.969749
-97.616829
-101.740349
-76.213142
-68.723740
-70.433357
-55.323261
-123.887306
-83.935478
-31.096388
-146.257523
-66.697357
-66.041481
-85.366325
-167.471039
-64.263390
-61.073418
-55.311859
-78.580864
-74.320045
-124.640785
-153.042191
-31.348282
-57.037548
-132.352921
-59.462749
-54.848743
-75.525497
-60.394878
-148.483917
-70.320839
-85.856209
-81.553795
-62.626972
-50.686302
-74.941032
-54.874554
-158.545868
-76.943863
-131.443710
-57.473888
-166.219879
-163.000565
-82.516472
-60.716766
-61.500896
-65.882202
-42.692982
-68.467232
-89.417259
-62.318668
-63.591141
-82.301964
-140.681808
-59.907764
-56.167515
-66.915565
-105.226662
-96.876007
-118.028984
-90.374756
-148.996490
-62.198895
-71.472107
-106.131950
-80.228012
-89.200684
-151.049408
-84.767578
-36.972996
-51.596844
-61.419613
-53.349747
-45.866295
-46.561245
-38.760483
177.655807
-56.706348
-150.333466
-126.866409
-74.383926
-108.719666
-67.194496
-55.554817
-59.873619
-116.880936
-62.351837
-60.034000
-40.440460
-56.935570
-54.930332
-91.651321
-65.059258
-55.560089
-122.667488
-136.291534
-166.504013
-118.934731
-46.773399
-37.354897
-69.474915
-63.247562
-45.863293
-60.698467
-136.848267
-143.874222
-49.717587
-61.837353
-57.039913
-145.282211
-109.346909
-120.386909
-148.548950
-110.927734
-58.854595
-144.962921
-60.188675
-38.669968
-35.074196
-132.670319
-166.284714
-66.101570
-73.783463
-51.686039
-43.886581
-57.949139
-123.995712
-116.009827
-53.731201
-52.455444
-64.336960
-59.097805
-120.178322
-88.229706
-58.907925
-61.880116
-133.887863
-64.962807
-103.591988
-84.475975
-110.684402
-54.428318
-129.205460
-139.708771
-62.484356
-77.188995
-105.574776
-66.520393
-109.743324
-57.187927
-119.950302
-62.499710
-89.788216
-109.846062
-65.360550
-55.909431
-54.422821
-64.353333
-73.031639
-80.292595
-65.157471
-55.076168
-62.127575
-56.622066
-122.179756
-71.883698
-48.401054
-159.010559
-48.761700
-69.152946
-70.109833
-153.055038
-57.319626
-37.658279
-87.203995
-61.809566
-97.549797
-98.388939
-117.029327
-71.009537
-73.688805
-82.594635
-111.304909
-127.330460
-131.317993
-150.451935
-58.486847
-55.063847
-66.801361
-154.363632
-71.555351
161.427246
-59.677540
-62.917801
-131.032516
-84.483788
-83.307167
-56.890709
-63.125896
-94.522316
-143.958542
-85.932343
-76.405861
-137.183090
-124.999123
-64.873940
-129.207870
-135.230164
-64.866806
-53.150936
-157.266525
-79.896362
-88.231194
-56.663361
-69.109917
-109.109177
-120.968903
-97.541130
-63.881130
-121.121132
-117.586143
-75.486504
-77.975380
-117.428741
-121.949471
-89.982864
-145.749298
-125.903847
-129.368591
-68.016891
-125.774307
-59.170662
-63.906551
-82.004738
-133.354492
-77.115501
-81.163765
-69.689499
-64.845261
-58.096958
-55.524738
-87.139282
-40.041740
-83.759216
-64.003181
-58.789185
-76.138550
-68.582611
-53.678490
-64.437180
-62.461456
-65.336433
-151.191833
-33.940464
-152.308777
-62.901798
-122.564568
-95.517296
-83.674797
-26.387020
-82.327568
-96.817673
-104.684685
-69.422821
-168.420853
-167.224808
-57.356094
-67.331223
-75.289207
-54.671055
-115.798706
-104.879807
-75.367523
-75.631485
-142.983795
-69.891266
-83.470001
-66.988594
-67.112679
-68.387466
-158.963791
-105.874916
-152.168640
-81.366409
-49.513294
-81.223129
-151.429367
-78.297478
-47.706917
-115.490051
-138.304276
-64.318115
-61.253994
-62.138313
-71.762741
-128.695465
-75.261765
-137.433258
-54.305328
-61.748280
-119.046066
-146.636520
-55.448444
-123.513954
-67.640808
-145.962402
-154.758240
-96.853195
-79.848701
-67.509460
-63.482643
-66.942558
-128.585251
-41.695343
-61.015217
-124.468254
-72.930298
-97.869705
-74.294395
-47.498890
-74.669075
-61.290741
-85.258644
-63.014687
-71.999756
-69.838966
-44.385281
-65.758049
-58.908287
-67.296524
-143.230194
-124.176872
-88.176468
-80.039024
-79.534096
-146.947708
-106.000351
-154.811432
-71.768837
-64.133430
-157.085663
-123.378838
-161.226334
-41.986370
-77.859459
-86.955002
-163.914413
-114.728920
-113.846909
-90.594589
-76.471825
-88.360794
-55.138317
-29.721619
-139.272629
-58.230305
-64.378883
-131.440521
-86.594482
-85.892181
-100.106789
-86.746414
-118.793816
-89.289726
-63.960831
-160.631470
-96.076622
-73.580566
-127.790703
-111.205582
-84.985245
-88.431351
-147.380142
-55.775318
-106.224892
-80.058334
-73.707176
-136.001633
-170.632431
-75.216232
-94.621185
-73.888206
-62.830307
-70.748726
-78.389923
-61.840530
-147.310150
-91.893059
-116.577446
-63.556751
-116.168358
-34.011955
-76.276161
-56.885056
-53.821102
-45.234367
-80.847206
-57.822521
-63.111626
-112.939072
-48.782429
-51.596687
-55.206345
-155.983383
-57.159672
-61.609470
-44.081200
-85.789864
-144.636398
-105.184586
-75.951126
-152.443680
-57.425358
-124.838089
-77.675758
-55.401489
-57.888744
-55.616470
-92.415176
-89.601128
-52.334270
-98.123985
-105.592255
-151.789124
-106.870438
-59.252148
-78.604706
-64.910614
-39.303806
-50.922428
-92.508911
-139.886307
-147.666794
-75.307610
-74.401550
-103.096481
-124.102089
-107.478523
-127.990501
-62.023129
-62.252621
-108.265053
-75.324020
-76.747261
-69.939972
-146.803497
-69.343124
-78.062531
-66.822990
-110.291611
-131.602798
-17.511515
-68.242348
-98.194069
-58.879040
-71.885361
-152.180435
-38.144512
-77.100945
-86.928543
-56.980896
-116.194901
-64.249138
-49.506161
-53.438995
-66.686081
-67.966019
-149.195633
-61.903244
-88.105270
-73.677155
-58.849564
-83.491241
-79.432335
-74.445068
-149.867233
-83.280762
-102.541870
-54.248821
-61.783417
-72.220955
-72.604218
-68.591095
-80.347916
-73.368744
-55.366230
-66.456581
-123.332039
-67.477699
-76.850853
-81.541672
-171.442963
-60.557171
-74.980942
-112.148766
-105.453842
-85.986786
-138.788773
-52.746258
-156.805786
-91.912071
-112.843079
-59.592926
-155.618439
-63.532421
-143.375351
-102.484375
-72.807549
-99.488991
-61.368507
-61.915764
-100.692947
-50.622902
-52.417213
-143.902710
-54.540691
-112.971130
-149.754562
-72.064171
-153.429031
-74.896942
-151.274582
-50.622345
-55.932980
-58.895065
-135.901901
-147.012115
-90.950943
-67.084137
-66.706032
-61.154907
-120.489670
-66.941147
-91.472351
-72.597923
-126.816414
-60.620590
-59.584137
-62.147766
-53.778248
-83.509804
-64.774887
-92.401749
-72.294395
-98.815063
-78.804298
-66.322380
-23.713837
-51.972546
-30.030455
-67.306572
-79.017502
-145.515091
-109.945068
-50.993935
-65.566872
-150.587448
-98.428238
-97.581009
-144.592804
-117.559227
-98.336197
-66.471840
-73.353729
-45.486336
-111.208679
-93.916603
-98.439049
-61.674870
-66.004402
-55.170094
-50.337547
-70.451469
-153.076096
-161.381531
-46.951477
-80.627846
-78.684784
-48.050953
-93.108406
-104.372391
-82.285873
-89.955193
-62.006348
-69.373657
-156.542709
-65.007645
-60.700241
-76.696823
165.858154
-68.178139
-82.122986
-59.410103
-86.895592
-33.105804
-43.362511
-58.184753
-69.941010
-80.705605
-73.958565
-67.562057
-92.939598
-130.804962
-65.137321
-77.386543
-83.838181
-70.338806
-135.208588
-153.427521
-63.769730
-135.453659
-76.574669
-60.443810
-70.059769
-57.523220
-63.311302
-76.900635
-84.418907
-115.168839
-65.298134
-149.368195
-53.192978
-107.807907
-89.702614
-60.527523
-49.744797
57.249966
65.538513
55.378578
69.461418
-158.709686
-69.919510
-102.449318
-112.224342
-143.958420
-128.822983
-60.729530
-61.082787
-66.836044
-102.613495
-68.617310
-93.430748
-138.720642
-71.464638
-54.479511
-100.607056
-101.471931
-138.946335
-94.647972
-73.844452
-55.029175
-60.725281
-112.454086
-73.907188
-128.780258
-87.766891
-57.259377
-142.023071
-56.564907
-65.463852
-64.503128
-124.503319
-65.764694
-108.564354
-47.086914
-82.861267
-54.486614
-41.494106
-52.422066
-156.732773
-56.087845
-166.421082
-72.202271
-55.887177
-162.194000
-79.121292
-61.495319
-83.172234
-89.023216
-64.442719
-123.273949
-101.605919
-37.903156
-58.571285
-88.109329
-69.643143
-79.437431
-55.290722
-37.671040
-55.086613
-93.597717
-59.289413
-57.551231
-74.404900
-148.312836
-72.277580
-117.463959
-114.162422
-56.005592
-116.950905
-79.827080
-35.544369
-66.640503
-67.386063
-69.795486
-91.060776
-75.324623
-60.414440
-104.327469
-53.497784
-49.587994
-88.144279
-72.944725
-110.682220
-92.312225
-98.606590
-96.370674
-107.387871
-104.510643
-111.996162
-108.152794
-111.178917
-89.742737
-73.140015
-96.417717
-66.359489
-61.138741
-67.462402
-82.687805
-117.455612
-45.743809
-124.673264
-69.382072
-120.265884
-48.975639
-65.527893
-87.698296
-68.603439
-44.611462
-54.323124
-72.889282
-168.464905
-57.613743
-72.219170
-94.721100
-80.138000
-65.688301
-63.104538
-64.902672
-51.636734
-50.141228
-37.671707
-74.442131
-107.541206
-56.185555
-109.494873
-102.653381
-101.434441
-157.300674
-118.900162
-79.162735
-85.392197
-159.346573
-118.753212
-106.261375
-84.439995
-129.715195
-73.270973
-101.929680
-123.486755
-100.647263
-107.742020
-101.957733
-123.989426
-87.065514
-79.031189
-74.531189
-110.906570
-58.471798
-79.390259
-54.925705
-39.199886
-86.212379
-90.590080
-63.609589
-56.636391
-52.661400
-59.275642
-52.775757
-33.713879
-102.962402
-130.353149
-54.430824
-96.134201
-104.970825
-112.747017
-91.012634
-76.895874
-133.064041
-108.669556
-98.658920
-108.367302
-93.040184
-65.173225
-53.702919
-62.276936
-121.570297
-62.836201
-59.434834
-80.114876
-115.102112
-169.841705
-83.116920
-81.160378
-151.883453
-70.419754
-116.518387
-55.305748
-105.380531
-76.309669
-78.839050
-41.843388
-127.183044
-63.733776
-64.864388
-75.598000
-110.086067
-79.892975
-55.361259
-63.785740
-56.613400
-67.915642
-41.053741
-115.638130
-131.483765
-75.426758
-78.502541
-121.928421
-55.074093
-66.282967
-59.572353
-92.938042
-62.012165
-60.515877
-68.183372
-165.619736
-81.955803
-36.927185
-64.551224
-72.210968
-83.935150
-110.888031
-107.223885
-155.573074
-62.105976
-42.642624
-67.046646
-76.435768
-101.568428
-97.452713
-73.020866
-59.571358
-71.731369
-77.791176
-48.197460
-98.393440
-114.506645
-104.693085
-110.876610
-71.451683
-76.338921
-155.519455
-115.619385
-107.400085
-61.209187
-65.922272
-50.504059
-20.767376
-54.908188
-75.494926
-37.923725
-81.437439
-113.518097
-47.766644
-91.580673
-63.442482
-115.347191
-109.799309
-68.833832
-63.779797
-64.794487
-75.193748
-150.207382
-147.186249
-58.684757
-122.623772
-83.918243
-102.816452
-80.365829
-76.590103
-76.753418
-75.415184
-68.896942
-61.939587
-137.039642
-100.487778
-68.715431
-166.207779
-69.130219
-66.409775
-69.890221
-30.429628
-86.496078
-141.952850
-63.076424
-56.590145
-171.786591
-147.828156
-53.385902
-71.646614
-92.921570
-152.249146
-45.941700
-154.099045
-64.538383
-55.806938
-69.433609
-95.926094
-80.015152
-65.408157
-59.653790
-125.335518
-58.638153
-127.561859
-83.055573
-81.963860
-62.231823
-148.878586
-51.587410
44.570602
46.874348
55.865093
51.044674
54.758553
-15.567182
-46.973598
-72.357216
-126.186989
-130.657288
-83.353683
-162.284500
-82.623901
-129.173035
-78.452217
-67.669678
-75.059326
-107.224632
-86.132324
-21.166256
-81.414894
-67.552582
-66.462585
-104.383789
-66.879753
-104.482582
-63.846069
-39.388935
-62.575798
-80.408524
-142.983932
-37.165012
-41.774117
-80.353172
-65.488831
-36.246769
-53.583313
-58.198845
-44.937069
-163.184570
-53.193851
-155.155579
-67.275497
-60.235039
-54.929394
-157.959671
-30.211899
-97.405190
-92.679420
-57.579777
-109.386772
-44.826588
-82.256630
-70.861977
-103.417183
-109.666069
-43.701138
-78.737976
-151.382614
-93.736649
-58.036606
-57.329189
-143.000671
-78.733627
-72.979424
-72.819244
-118.434532
-87.959373
-61.357937
-56.145882
-72.521179
-162.304001
-65.657951
-108.924995
-128.356262
-153.208954
-154.088913
-69.514526
-73.370819
-78.016304
-61.945347
-80.864532
-127.090225
-81.045319
-66.603981
-144.052444
-59.109589
-86.461205
-74.916855
-105.909935
-98.139694
-57.734226
-81.876495
-54.204510
-151.187897
-96.684631
-67.478249
-162.538757
-63.025253
-61.509277
-68.199402
-46.372349
-72.351425
-71.114235
-62.792427
-62.538658
-83.843857
-143.608292
-143.508362
-79.485855
-59.989616
-75.898293
-77.837677
-64.703796
-106.637115
-71.027519
-55.425304
-132.455750
-135.226349
-144.992538
-62.664482
-74.662270
-82.303825
-59.549095
-52.363308
-66.971939
-148.762009
-142.662354
-138.984344
-121.834953
-57.290096
-170.328125
-63.489773
-76.037010
-87.613159
-103.139221
-89.650986
-66.160736
-129.541107
-37.910721
-130.144485
-46.158604
-65.505196
-123.388138
-71.009903
-125.659386
-86.506065
-68.995583
-81.251701
-101.032761
-115.217606
-74.474419
-55.058598
-66.916077
-142.353317
-76.575386
-65.832146
-65.351234
-67.189568
-110.551323
-112.409492
-59.167828
-86.605492
-115.764404
-83.998405
-109.559715
-113.302788
-82.718224
-135.256836
-162.152802
-73.223297
-58.415325
-65.147125
-74.186371
-61.321026
-69.771622
-139.457245
-78.343254
-83.592506
-142.189987
-120.853539
-54.099922
-159.582199
-125.602760
-172.552307
-62.967976
-95.248604
-123.696304
-51.059544
-61.156303
-73.961311
-72.979973
-62.036861
-95.408058
-121.376228
-127.868103
-62.633255
-73.084618
-138.022217
-71.485306
-64.642860
-72.630623
-50.651035
-62.000378
-28.914436
-64.172249
-137.390259
-51.993053
-90.648636
-71.770401
-145.748398
0.019782
-143.215530
-56.123947
-65.887650
-45.084045
-79.345139
-55.187763
-64.589607
-75.890907
-88.803932
-101.945221
-58.703690
-59.973560
-82.703003
-108.449623
-89.041939
-70.732979
-109.467506
-60.773106
-53.486496
-55.666843
-67.554726
-145.907852
-104.932053
-79.431450
-66.417274
-55.767178
-51.123032
-98.298988
-56.685219
-118.102432
-55.268013
-123.075577
-107.762276
-74.341125
-31.098881
-75.238831
-52.055725
-139.296875
-43.276691
-83.481339
-128.719513
-61.468811
-147.040771
-88.733765
-108.506889
-73.088852
-80.209229
-39.444286
-69.507408
-59.725273
-65.501366
-82.988808
-27.772755
-56.105762
-67.952141
-80.949425
-152.854660
-55.108910
-107.203217
-117.478889
-158.858063
-106.047134
-120.375961
-65.052658
-83.963890
-57.843655
-54.104362
-52.558872
-157.605881
-60.909847
-130.189850
-100.116623
-77.303116
-147.836258
-68.913467
-144.955948
-58.676964
-145.195709
-102.694351
-90.250519
-64.815659
-132.357452
-87.937202
-143.761642
-60.146568
-102.730247
-136.400238
-43.729141
-59.527344
-129.444046
-118.192963
-81.338768
-155.471680
-106.200500
-72.538742
-51.729664
-64.454521
-65.049118
-127.479668
-114.548836
-120.003983
-99.366936
-107.270584
-140.618835
-68.309334
-134.500519
-68.840195
-70.407402
-29.361151
-109.618835
-72.077042
-60.398895
-74.471260
-124.896767
-69.168991
-152.597839
-63.801666
-72.031532
-137.417282
-112.662178
-126.097961
-58.538227
-62.415932
-33.992538
-155.163284
-147.163696
-52.006687
-66.460381
-65.107010
-145.571381
-58.423782
-43.224503
-62.509613
-55.839233
-153.250183
-134.901123
-50.428802
-51.151142
-71.476395
-74.787315
-47.666656
-93.525124
-157.750015
-35.230007
-134.869598
-80.761116
-89.619263
-84.438095
-154.354095
-75.542450
-43.396893
-75.517136
-63.899490
-115.400681
-56.668663
-55.683121
-62.758945
-51.123093
-69.263962
-90.238136
-68.074326
-51.119289
-62.829247
-108.361221
-90.335869
-70.255409
-58.335461
-99.856834
71.598999
81.959175
55.716785
-75.601860
-62.153782
-73.628586
-77.604973
-62.360115
-87.960869
-88.875114
-122.594810
-110.088310
-52.683975
-119.515602
-107.871437
-61.518295
-119.333893
-79.823685
-148.773804
-92.693069
-57.196259
-74.939606
-126.244209
-64.586075
-64.070305
-158.151321
-54.262966
-78.165634
-106.156654
-121.428383
-97.271393
-149.449997
-57.428226
-59.319534
-66.553543
-90.360527
-65.729179
-78.703377
-48.508118
-99.762154
-83.977776
-97.598381
-49.409935
-77.457291
-110.056511
-57.850536
-64.262001
-75.083961
-141.320435
-43.788368
-73.847870
-126.793411
-155.719131
-157.542679
-60.738438
-63.611660
-100.147224
-112.452080
-76.519218
-108.417625
-69.284004
-63.700035
-82.323036
-64.942429
-73.164055
-133.026276
-60.564526
-116.725006
-58.580414
-60.006111
-45.052391
-61.541748
-32.331650
-49.643944
-63.729843
-131.761383
-98.299637
-131.875946
-54.516071
-69.969093
-131.969940
-56.494637
-64.771675
-41.492573
-78.414757
-154.104706
-59.571602
-96.511452
-46.003769
-113.051323
-67.890137
-146.249588
-81.851357
-70.343987
-78.739624
-149.299850
-66.579750
-149.959763
-64.322563
-44.687107
-145.972549
-66.662094
-65.592178
-42.168369
-65.352226
-64.188995
-59.003838
-58.716354
-82.917084
-90.786247
-80.936272
-46.209705
-110.793419
-61.194870
-76.713699
-90.546196
-36.129612
-62.650345
58.983070
-131.783218
-101.895058
-61.364330
-152.498978
-59.821804
-47.166569
-134.315582
-82.938858
-32.522038
-90.366898
-71.816483
-59.008049
-49.226425
-78.803764
-51.552498
-65.627022
-139.725281
-139.745468
-62.042744
-102.725578
-89.573334
-64.609253
-150.324188
-56.751137
-91.299995
-70.469780
-88.540977
-69.051102
-69.129929
-71.036476
-114.668159
-120.661156
-62.025784
-110.838104
-66.972992
-72.117615
-60.411270
-70.396820
-97.309639
-53.579010
-28.695358
-104.278824
-61.445568
-58.575214
-67.691360
-64.661171
-86.293106
-72.480331
-67.616173
-47.823746
-59.841270
-72.217232
-155.787216
-69.974724
-153.644318
-73.876534
-112.459877
-154.015442
-48.161465
-81.819099
-139.307632
-63.240471
-28.451389
-101.904228
-80.122292
-121.389534
-97.614357
-65.513939
-107.380539
-104.156517
-78.128357
-88.936356
-51.762062
-76.018593
-129.052155
-95.415031
-82.703545
-97.025871
-126.191673
-78.695290
-60.513439
-136.516937
-107.739189
-179.951523
-44.381912
-99.789856
-69.542099
-64.263611
-158.101944
-121.001930
-74.316330
-55.009781
-61.519127
-67.023529
-107.337326
-113.906059
-117.186806
-62.490013
165.049561
-58.812748
-69.830437
-138.134247
-154.931473
-56.491634
-77.510002
-38.411777
-59.612202
-60.763702
-41.552387
-91.786026
-166.206818
-68.847893
-74.514809
-56.245266
-20.991999
-126.677818
-52.117489
-65.991875
-55.684082
-74.604202
-58.785599
-72.641586
-20.029125
-113.685463
-149.824570
-84.016159
-67.219322
-57.170006
-47.852863
-57.028248
-84.048332
-87.337952
-57.969055
-72.704369
-96.304771
-66.655746
-64.900246
-61.993435
-119.532799
-78.341782
-59.582825
-68.977097
-123.658424
-147.740814
-99.700661
-116.135391
-100.670158
-90.284386
-32.046345
-66.871574
-58.352776
-39.751583
-68.400543
-27.004263
-61.500999
-70.792992
-108.185081
-69.611389
-67.247536
-72.958397
-77.497673
-70.625282
-72.105377
-54.411465
-83.145424
-57.150330
-112.940323
-78.904953
-145.741150
-61.743614
-96.083588
-133.467651
-98.391449
-59.722168
-115.598022
-73.703621
-149.107590
-68.648109
-92.492477
-75.937752
-57.329208
-153.474640
-78.678574
-90.635925
-67.031761
-151.712341
-67.751762
-52.237278
-71.119980
-58.020199
-37.778782
-45.214497
-114.820572
-74.358871
-83.673927
-60.781883
-76.459785
-73.605515
-130.443680
-82.496681
-79.684799
-73.313797
-54.582458
-115.846832
-58.565781
-147.331558
-67.200645
-55.405899
-45.197102
-40.239140
-88.821014
-68.648148
-90.293427
-51.921120
-124.941010
-105.412323
-84.925606
-87.412560
-124.153435
-46.201344
-139.032379
-45.742424
-74.137184
-66.633194
-71.957024
-124.399513
-118.689354
-167.450729
-126.043945
-70.417084
-62.877571
-54.310139
-88.625183
-54.038700
-69.000977
-45.840652
-58.783836
-73.701927
-66.964951
-115.910164
-136.784561
-117.684288
-71.763893
-163.013306
-41.741287
-50.820564
-120.110977
-88.559860
63.012615
-61.659714
-64.070984
-157.662399
-70.011635
-53.658394
-90.133072
-65.363716
-127.497505
-151.360107
-54.756756
-151.543427
-74.328430
-58.632450
-52.831635
-46.556557
-70.229904
-59.530510
-119.938293
-65.577309
-50.828743
-48.046124
-57.328362
-155.196854
-154.856110
-153.406525
-88.941055
-125.415527
-60.506088
-111.432854
-106.384300
-66.773727
-52.389469
-102.881943
-113.672920
-80.929657
-65.749786
-62.180111
-65.068665
-137.295609
-100.344788
-98.643837
-97.006653
-101.272072
-107.592598
-57.804153
-100.746925
-96.320107
-117.107491
-61.551060
-89.310913
-74.636978
-60.165615
-65.878082
-94.947372
-137.025284
-51.217018
-70.984741
-56.771122
-104.803650
-158.599304
-150.618317
-114.329208
-107.717552
-85.316139
-131.620682
-101.232185
-124.433380
-95.812141
-86.437744
-93.661423
-56.085842
-151.579285
-144.200989
-127.631897
-93.860985
-153.527527
-64.586426
-73.999481
-75.200249
-163.817749
-81.413689
-65.026672
-168.275894
-52.155884
-44.712078
-70.360191
-52.575584
-68.605309
-51.477547
-112.147324
-92.740601
-58.863811
-52.896992
-153.697800
-50.582512
-54.670563
-60.589840
-24.461592
-78.129425
-84.182465
-84.326447
-79.035271
-141.168015
-79.113777
-104.157745
-68.524666
-88.424873
-77.662399
-28.439875
-64.831161
-54.473671
-87.972054
-75.641762
-107.553596
-76.096581
-139.214752
-45.411568
-59.685360
-70.231949
-59.940125
-67.915237
-66.870514
-58.471382
-70.418190
-96.130173
-67.360657
-39.443806
-139.257294
-113.558395
-57.096149
-68.276657
-110.151665
-107.407249
-114.160477
-82.839310
-110.359161
-121.842400
-95.260933
-105.982483
-62.537804
-120.591408
-47.722324
-72.789665
-92.773270
-66.617844
-70.460251
-83.096329
-97.473694
-118.720596
-60.385735
-136.764481
-84.087440
-101.185944
-119.793449
-61.520561
-113.443977
-75.829193
-98.363708
-70.652855
-77.002060
-75.612038
-58.160267
-83.796753
-140.149841
-77.089569
-152.992371
-161.056488
-128.358002
-57.842094
-63.148304
-108.715111
-86.554581
-98.898842
-115.070213
-99.091194
-77.604034
-48.572212
-66.351051
-115.486870
-44.052841
-70.776901
-120.566452
-106.828590
-123.660080
-141.785629
-160.092728
-60.691563
-150.335388
-60.161587
-67.014488
-61.348297
-35.784248
-48.424915
-61.176048
-81.219971
-57.961250
-21.708447
-64.061722
-56.500061
-118.838356
-172.901291
-121.960770
-102.626526
-56.281944
-119.478691
-61.482422
-133.705811
-99.070137
-88.057152
-77.411858
-38.844418
-68.955185
-61.999767
-51.652332
-56.426292
-84.083992
-151.069504
-87.718109
-137.089417
-75.222794
-115.809349
-64.123550
-72.355423
-120.343666
-58.072464
-39.076145
-144.119476
-111.974030
-50.545124
-68.578979
-54.506577
-30.753864
-77.732071
-60.407009
-74.740547
-91.937363
-75.133850
-50.066509
-59.214821
-55.103100
-52.185795
-62.043633
-70.236237
-50.170540
-157.529175
-74.446609
-109.290504
-68.213058
-156.417603
-64.582024
-131.797333
-75.847130
-72.447922
-61.042068
-46.259575
-86.350838
-105.143776
-86.711754
-78.452164
169.569962
-123.700104
-101.578148
-126.979874
-72.606857
-74.475433
-141.090256
-123.394028
-95.760315
-93.410660
-66.744247
-80.516670
-66.754677
-157.558273
-74.786560
-59.656357
-93.695061
-51.382523
-54.696281
-88.503883
-61.167400
-137.537186
-51.195683
-61.620632
-86.783112
-106.358932
-56.804974
-46.044662
-159.505646
-78.231087
-114.037323
-101.224617
-87.281639
-84.930252
-72.170921
-80.062386
-59.732925
-38.782421
-80.230064
-74.690445
-54.120644
-90.280716
-60.046745
-72.175522
-52.501598
-79.396759
-23.666214
-109.855743
-107.849716
-143.383072
-104.755051
-116.741188
-51.691013
-81.494698
-56.200436
-67.659859
-69.140350
-107.283127
-31.129412
-58.666992
-100.724022
-95.392578
-145.249557
-156.973526
-118.871651
-79.071640
-91.469818
-100.076118
-61.174236
-61.556908
-64.993683
-62.656708
-56.318306
-152.629807
-65.198318
-137.024536
-119.065781
-51.430668
-55.681805
-54.916897
-57.792831
-61.560425
-56.072231
-40.405918
-29.941938
-74.842384
-58.256096
-58.938244
-73.338493
-160.110840
-110.773529
-73.692543
-98.056000
-94.267952
-75.057556
-64.419418
-47.576630
-143.725647
-64.524162
-128.588135
-62.349979
-70.906151
-76.886391
-54.942928
-83.626335
-78.454575
-61.281979
-59.859051
-159.994278
-132.726013
-93.163368
-97.719292
-66.282349
-113.837616
-126.565964
-67.418060
-143.372864
-89.768822
-108.721115
-126.486740
-90.277328
-54.477577
-96.451645
-84.723335
-51.813236
-148.909210
-83.981491
-59.635887
-80.393005
-68.547050
-69.663132
98.276344
72.437592
-36.448288
-71.600296
-63.932781
-119.690559
-119.163078
-124.957878
-85.469208
-106.868637
-75.669174
-128.097488
-110.101311
-118.289101
-89.695015
-94.211067
-107.604477
-83.371773
-70.720367
-72.313919
-96.651718
-63.793541
-63.565281
-128.363434
-73.580521
-47.563896
-145.256271
-152.709000
-54.194729
-40.526215
-151.432419
-160.090485
-28.525928
-68.301987
-37.573387
-65.696083
-76.532845
-161.525131
-63.728897
-63.531109
-22.780489
-133.632446
-68.102036
-55.682884
-65.964348
-67.544243
-53.573090
-67.042885
-51.484230
-62.185719
-114.118835
-64.370377
-139.623154
-93.971336
-57.762142
-123.282036
71.117622
-98.299614
-71.876678
-55.188858
-74.220490
-101.244408
-130.501190
-26.948259
-66.278625
-80.682022
-60.304749
-72.164062
-59.869240
-60.970009
-65.552185
-61.036488
-159.956451
-78.655739
-58.321003
-43.536530
-72.279823
-55.527653
-145.683151
-59.708855
-74.640762
-132.511475
-55.813869
-64.651695
-68.901459
-71.245293
-90.368744
-70.414940
-74.361084
-141.941513
-52.607014
-79.845245
-136.441986
-67.865639
-62.197994
-64.899597
-166.250870
-93.084373
-30.341194
-72.909424
-90.532188
-74.379738
-108.918877
-62.512756
-48.220703
-151.716141
-61.003231
-137.405579
-55.507374
-53.973881
-82.670792
-62.959923
-39.195427
-60.632664
-89.341377
-95.208282
-160.440720
-64.349480
-60.103024
-50.432537
37.417992
70.405998
66.291626
51.325851
52.479652
43.619583
47.671898
58.681725
68.897194
43.565811
51.986397
51.899876
52.727966
-70.982712
-121.684105
-95.773338
-56.480080
-158.169769
-54.886921
-71.637749
-75.206787
-91.101326
-77.431580
-84.895500
-57.552361
-150.155853
-95.097046
-45.455013
-116.336273
-57.272034
-138.135101
-133.764725
-79.438515
-64.655312
-72.710403
-61.847935
-59.214710
-58.293755
-80.009216
-85.755806
-134.193115
-71.261810
-129.537979
-141.781906
-85.536285
-110.094528
-79.461472
-76.131004
-76.194008
-62.900978
-71.431549
-107.161072
-111.938141
-38.909927
-55.703255
-54.704956
-74.446205
-68.588280
-91.935310
-75.608398
-104.822571
-79.047371
-78.562119
-120.872894
-143.013184
-108.430061
-109.188469
-59.178352
-84.800270
-147.174500
-90.418541
-66.362770
-36.434727
-151.723984
-157.767426
-67.092827
-95.708832
-80.804123
-59.615314
-81.293716
-43.986710
-58.252441
-93.815796
-100.614021
-50.176418
-56.823517
-86.608521
-59.199078
-66.849907
-51.211193
-88.367439
-148.405563
-137.066422
-164.180939
-100.550308
-129.061661
-65.167648
-56.774353
-98.202354
-63.562134
-104.628891
-65.784042
-49.724998
-84.281235
-64.027634
-75.258324
-53.407562
-92.430252
-142.454895
-52.173733
-47.809483
-69.074356
-76.625961
-58.716751
-72.257935
-69.975327
-133.790009
-60.467308
-35.742332
-49.182545
-155.796600
-148.408615
-62.293221
-66.718788
-55.450294
-119.716965
-62.750790
-102.214165
-126.486572
-106.123840
-116.246811
-165.517075
-162.235779
-113.278435
-112.257065
-79.891701
-97.656044
178.619293
-75.028183
-86.418549
-48.340923
-85.457382
-134.969131
-98.480980
-64.838562
-107.583366
-97.182617
-119.074181
-112.665726
-91.635582
-65.091301
-89.863121
-172.947495
-144.549576
-66.042351
-59.101486
-95.310829
-165.976898
-124.449753
-60.557137
-88.871193
-78.681358
-30.230474
-57.113213
-93.680214
-125.609550
-59.782265
-114.352562
-86.486244
-95.296593
-56.450443
-114.576385
-165.240906
-63.438499
-76.776863
-107.211311
-43.503830
-108.318451
-106.937798
-98.002083
-91.066238
-48.281277
-71.172493
-57.949215
-71.481445
-66.674034
-81.730644
-84.324966
-66.814201
-48.070389
-67.639206
-42.310783
-34.138775
-135.865738
-72.950371
-71.499428
-125.175774
-34.455246
-66.612137
-138.790054
-61.897816
-76.493179
-75.021217
-141.393158
-105.218307
-114.775528
-70.426323
-119.724327
-102.681778
-69.082054
-106.596970
-102.598221
-112.925018
-55.432831
-73.371445
-97.676414
-66.947212
-78.511803
-92.812271
175.201172
-65.065048
-52.823639
-64.657257
-132.529388
-21.248863
-60.135258
-59.354416
-149.262543
-57.583401
-59.385044
-84.496521
-157.781021
-116.164314
-91.505295
-68.457977
-130.549805
-45.258312
-86.776184
-109.870377
-85.745850
-58.292511
-169.328064
-70.155830
-143.664886
-60.694607
-159.724503
-108.491745
-52.240341
-113.355087
-61.728638
-65.785065
-80.545746
-159.651611
-117.220299
-108.380745
-85.218857
-163.821854
-143.442123
-40.011471
-81.413246
-123.782326
168.840073
-151.583740
-150.491241
-168.209808
-65.145584
-161.072693
-158.597321
-154.837738
-104.530617
-62.084427
-70.708916
-65.045471
-37.945843
-64.751442
-58.351681
-65.253700
-68.454605
-80.839493
-157.269150
-41.758595
-83.952400
-88.571686
-62.727020
-74.827927
-71.198433
-35.762634
69.523392
55.965176
45.347694
40.086021
30.385412
47.825958
43.135960
47.627441
51.276630
42.610142
73.495827
-150.628296
-122.104706
-87.844551
-146.942612
-140.716858
-72.647530
-114.025955
-56.360046
-68.004005
-60.249191
-67.272308
-143.319107
-70.226273
-54.481556
-98.946968
-52.175102
-48.165829
-48.655445
-73.564095
-66.564110
-56.455494
-84.846184
-89.292290
-153.991043
-58.122559
-125.001198
-31.903200
-64.339722
-113.517654
-82.677513
-86.364708
-35.812576
-161.355652
-60.548626
-94.053627
-78.480949
-136.750809
-130.862823
-81.127403
-67.461212
46.532806
73.868698
57.419456
54.945339
-81.104530
-80.552559
-84.661041
-55.677227
-100.928123
-50.530693
-87.789574
-99.559853
-103.647461
-64.463173
-99.045158
-98.081688
-92.883820
-63.131973
-104.332954
-107.474243
-58.477489
-52.525833
-144.232285
-146.678986
-35.933052
-61.383629
-65.679855
-108.978050
-49.012062
-64.183212
-139.822556
-92.033089
-70.628822
-154.972916
-121.935455
-41.680851
-131.219116
-59.497440
-102.690308
-86.887306
-59.822311
-98.166191
-53.475510
-76.207397
-68.923782
-63.764122
-90.996170
-59.237087
-62.113750
-62.546185
-66.193138
-159.186752
-74.555473
-55.912563
-143.762283
-92.093498
-110.849159
-94.531906
-105.465294
-153.000580
-46.530144
-60.529312
-168.546387
-97.235962
-61.876839
-59.119854
-63.646084
-48.975101
-84.917770
-61.154163
-123.079185
-64.419159
-121.112076
-57.653820
-84.268791
-115.152199
-60.306618
-51.302639
-85.193787
-153.556595
-61.502804
-78.350914
-60.536140
-89.260025
-157.912811
-57.704380
-57.152706
-76.061150
-121.990654
-101.425125
-99.765518
-114.055992
-104.212036
-144.046982
-103.641861
-60.583694
-73.259743
-99.052437
-101.330765
-91.308327
-36.947411
-140.651688
-51.829144
-125.492973
-75.108849
-149.551666
-105.678482
-67.698128
-60.479012
-63.922329
-81.982445
-68.265388
-148.961334
-80.799393
-84.221535
-147.678650
-23.490208
70.648117
76.350510
-61.138031
-60.701874
-51.475368
-60.974087
40.952248
82.085533
56.292229
111.183525
58.017365
44.700985
108.331886
73.140671
-90.984863
-94.525131
-56.810509
-69.152817
-78.789024
-59.683754
-131.006531
-65.631264
-71.826248
-62.986916
-54.484474
-125.289360
-156.002213
-63.720417
-58.421700
-134.077515
-47.236320
-91.244278
-158.516632
-61.519497
-75.930519
-70.715103
-58.960320
-138.986618
-37.448769
-57.817802
-112.303955
-93.519348
-68.358696
-145.784775
-89.157822
-88.987831
-94.214912
-71.841827
-99.614723
-176.049072
-99.777962
-160.167633
-157.423141
-116.624954
-95.218857
-72.421898
-112.643959
-154.538284
-54.272747
-131.117371
-137.733292
-114.021957
-54.768604
-65.327011
83.809074
86.234573
51.694435
56.530968
-57.936863
-95.973625
-118.722031
-96.390785
-74.538605
-61.837257
-106.045563
-66.808792
-64.799438
-50.582954
-158.251480
-134.720963
-110.110481
-159.412613
-52.867645
-76.812157
-116.973335
-62.374649
-61.111221
-54.770283
-51.746578
-57.852238
-117.647758
-82.460815
-102.975327
-91.867714
-108.729187
-155.503403
-63.619385
-62.307495
-61.180370
-66.452553
-100.100525
-56.342175
-59.597080
-91.570633
-45.196548
-65.042374
-47.429607
-60.577328
-94.132111
-94.427521
-116.141449
-111.254601
-124.256668
-84.908394
-60.506191
-73.305092
-68.583282
-81.999298
-60.410984
-70.471436
-73.319008
-119.788506
-62.358871
-85.946022
-90.924751
-45.647900
-83.568748
-151.580017
-64.735779
-80.110222
-64.659203
-72.716934
-69.195229
-111.315727
-67.823151
-75.878815
-97.099319
-93.361557
-125.604164
-69.128479
-91.666237
-167.576096
-61.378616
-146.642731
-42.414673
56.038109
54.744495
50.418865
42.293385
45.120892
56.968014
58.815056
77.047348
41.599709
79.964287
79.968834
56.320934
81.547112
81.697296
59.596470
56.338978
89.801857
-54.775581
-64.414955
-63.249939
-75.862312
-127.624931
-101.664108
-80.341705
-50.440392
-92.913544
-72.646080
-127.111931
-84.710312
-106.263992
-115.601601
-91.939667
-77.983116
-73.914993
-130.157776
91.625305
73.680870
41.190647
64.103653
41.940449
55.297985
-130.151138
-70.862122
-124.245407
-56.294147
-66.062119
-63.404613
-70.600967
-83.360710
-124.838913
-154.322052
-55.768391
-55.509506
-43.436901
-117.213005
-86.068367
-54.821426
-154.983765
-113.751328
-61.649708
-64.585373
73.393288
38.449242
65.338570
58.215473
56.949112
-127.631447
-135.408417
-57.787537
-155.169739
-68.896385
-48.578537
-133.370468
-50.910290
-77.809669
-89.790642
-87.188118
-63.812916
-57.880428
-47.557865
-69.039276
-90.187294
-58.323097
-63.321056
-99.515724
-49.511372
-61.514851
-52.593891
-54.600151
-50.777596
-61.804192
-52.926834
-112.568146
-60.063793
-70.019318
-103.699638
-106.066925
-75.166611
-75.633041
-54.155464
-62.888103
-124.297768
-55.182053
-67.252907
-168.283798
-98.575241
-94.870911
-111.075348
-76.695183
-86.201416
-60.723534
-65.748558
-77.823700
-62.985241
-65.645088
-69.419334
-79.374466
-56.400440
-116.603592
-56.896885
-98.957809
-63.850277
-67.984612
-61.440376
-61.074612
-65.616852
-154.241531
-85.154396
-155.222168
-59.931442
-86.215324
-57.355225
-92.545303
-116.823143
-105.274712
-48.863186
-82.740852
-96.267288
-97.667664
-83.994858
-58.275307
-71.139610
-67.658974
-63.097961
-56.901543
-94.755920
-162.312485
-90.228157
-120.958153
-149.495560
-65.804260
-62.423561
-126.341431
-116.988113
-106.296005
-161.639801
-107.826851
-88.856918
-70.381638
-105.307350
-151.353714
-171.516647
-105.774422
-62.915874
-72.057549
-69.495644
-65.889481
-68.539719
-78.233734
-117.387077
-113.894310
-62.440670
-84.799873
-153.299347
-69.163887
-44.726097
-54.168617
-78.498711
-69.891731
-36.371849
-81.566315
-117.484657
-111.141197
-60.491772
-61.670326
-129.327744
-82.996956
85.339226
57.929138
57.370354
-56.035072
-62.554134
-59.223351
-115.186256
-153.314636
-93.888954
-99.285278
-53.536121
-72.745308
-81.523491
-65.743317
-64.515244
-59.526318
-154.609726
-133.166550
-61.546223
-159.198364
-70.127426
-139.354950
-115.916420
-63.603809
-61.216511
-62.436382
-111.816750
-47.812897
-57.305504
-55.790100
-74.488716
-96.197609
-154.170914
-60.225735
-74.002579
-75.755470
-86.276184
-59.393127
-88.550682
-160.702332
-105.860268
-101.542999
-78.723564
-135.580093
-60.986557
-98.248238
-97.232735
-82.124725
-34.062935
-59.300156
-56.321117
-73.050209
-51.264740
-65.908798
-57.656635
-62.077141
-134.472122
-62.287853
-50.247356
-63.340813
-66.066566
-70.362846
-56.722305
-132.084000
-120.901443
-59.831757
-81.243401
-77.672829
-108.560364
-129.924332
-74.804565
-151.646271
-103.022293
-85.726875
-151.756760
-69.835991
-55.634640
-83.773453
-125.510483
-97.016556
-136.548630
69.586807
68.548904
57.383217
43.142883
73.422623
60.291676
-60.756332
-63.617207
-39.291126
-129.387650
-132.634705
-58.992607
-52.576321
-100.166908
-128.771088
-76.600731
-73.571396
-63.748318
-160.001282
-164.895370
-59.051338
-154.249741
-43.837116
-137.224197
-69.323372
-53.687660
-58.122810
-65.945351
-41.663784
-99.572990
-68.461594
-150.152649
-143.570023
-141.860092
-114.542679
-74.850540
-133.141342
-86.577415
-84.414436
-59.505157
-71.633652
-169.832596
-62.494190
-53.225044
-55.811817
-129.408325
-71.446899
-78.050179
-96.435844
-96.869331
-91.001373
-49.517094
-62.658047
-57.769142
-130.770905
-126.711380
-65.537727
-135.368790
-69.208534
-98.016098
177.574158
-106.512672
-168.383286
-116.999947
-95.559074
-83.982399
-90.076202
-90.094383
46.667553
65.595497
74.983231
59.466049
-72.465927
-146.101944
-138.516098
-105.297478
-72.396248
-84.503738
-61.088383
-67.354210
-62.655125
-70.053490
-28.000273
-61.986477
-60.289627
-69.633698
-37.202526
-150.345139
-74.656517
-85.121132
-107.320091
-71.574181
-101.597916
-77.467209
-75.302818
-90.233414
-101.654320
-149.676300
-120.618210
-83.697678
-132.331848
-92.843369
-145.290619
-86.534119
-115.275444
-148.109909
-87.484482
-61.235035
-87.814163
-146.927551
-66.832283
-66.054909
-152.356201
-48.796627
-156.417145
-129.629272
-109.729797
-102.685493
-70.843887
-79.653862
-67.058212
-156.851181
-78.837898
-52.237011
-81.360809
-54.782619
-77.294106
-33.515282
-63.217651
-60.539093
-73.423645
-63.003574
-71.744781
-71.828163
-118.014420
-65.332451
-44.820431
-104.822556
-101.349632
-64.333191
-67.381088
-83.847832
-62.937145
-71.931679
-46.450340
-64.750412
-48.486698
-52.814983
-55.431000
-55.487656
-70.965172
-110.740067
-165.288193
-56.937687
-93.702721
-121.199730
-70.226326
-63.799332
-132.927353
-97.716194
-91.589951
-58.223316
-44.747208
-153.784836
-65.385139
-68.148346
-87.678421
-57.004650
-61.487286
-78.125168
-61.339260
-133.867004
-50.271641
-98.701241
-80.216080
-77.804466
-70.726807
-92.330872
-97.980042
-136.492096
-137.205597
-66.982826
-79.646179
-148.101654
-86.905174
-159.104599
-87.898293
-126.910332
-167.068741
-72.491463
-71.781578
-114.597260
-60.159737
-80.309822
-36.983685
-140.128479
-101.300659
-55.532867
-54.768715
-62.517422
-169.224518
-62.574604
-66.687096
-113.866119
-47.437927
-66.447960
-26.899311
-67.155334
-90.164474
-37.803459
-64.634148
-60.507481
-72.908386
-32.562210
-56.891838
-169.793701
-61.047348
-36.699810
-91.724052
-77.210976
-67.904449
-79.349205
-83.077454
-92.034447
-99.457329
-59.695023
-62.527641
-71.191071
-63.499821
-98.530334
-80.606224
-69.178871
-55.674515
-99.129852
-51.236004
-77.849998
-90.552208
-156.762772
-116.826088
-79.842255
-140.166412
-62.425194
-69.833687
-62.939480
-47.208572
-66.259789
-61.906460
-57.207077
-75.528229
-67.465233
-52.497334
-68.594139
-54.376049
-59.223515
-68.506844
-38.437355
-58.061043
-61.378017
-63.753063
-60.028065
-75.164902
-66.196548
-61.981682
-71.872002
-79.419281
-60.534367
-116.613380
-86.906052
-90.362473
-49.486874
-59.525784
-77.581650
-70.250038
-80.957024
-90.470573
-110.064812
-88.754623
-68.382904
-49.579807
-48.335941
-116.653366
-138.914627
-96.447975
-57.057026
-65.753815
-102.172798
-157.248367
-122.131508
-56.658764
-60.369511
-103.563408
-123.333282
-165.185226
-86.149422
-105.302437
-54.558033
-68.485855
-66.300224
-99.789513
-148.636993
-53.437744
-82.381706
-74.810852
-159.672821
-65.625000
-76.649544
-63.307854
-121.572304
-67.321648
-62.868118
-60.785950
-150.776306
-80.686729
-52.354862
-118.618950
-119.806999
-76.162514
-65.357117
-85.093819
-66.305534
-162.058746
-63.896347
-58.556808
-49.507874
-152.067596
-67.855148
-56.889568
-89.417595
-116.690399
-65.963173
-61.006863
-25.626228
-155.520905
-167.934036
-88.807724
-157.346939
-68.123169
-73.568375
-107.424316
-66.044701
-140.384705
-64.097702
-149.456863
-170.489761
-44.918274
-144.370377
-65.646309
-113.204781
-135.956284
-30.342037
-58.199669
-74.771729
-55.881321
-58.923866
-53.670666
-100.898300
-73.573349
-60.459656
-51.112900
-77.824860
-154.473434
-67.738525
-54.936543
-70.105919
-66.240784
-60.279037
-144.116638
-131.107559
-64.114738
-66.135277
-74.074036
-37.821819
-54.475407
-86.862732
-65.245308
-68.124374
-84.963135
-81.841248
-79.647926
-57.435455
-67.263596
-83.095589
-157.587601
143.184357
-78.161903
-70.858284
-40.062599
-112.904800
-62.418041
-152.392303
-86.473831
-151.899399
-50.699570
-62.951065
-42.411266
-67.773705
-158.042160
-127.202980
-135.696457
-122.262917
-82.347656
-71.813286
-81.488197
-57.053890
-77.726974
-65.954605
-59.444862
-75.433517
-78.539902
-108.696182
-156.539627
-70.177635
-75.985680
-70.265152
-57.490654
-40.889999
-76.094284
-75.819267
-58.040882
-64.324638
-64.980423
-67.270851
-56.113945
-62.433617
-68.613022
-63.999874
-64.180786
-112.054237
-107.558113
-155.177155
-62.890945
-96.198845
-111.759674
-88.659485
-78.553391
-67.412285
-106.854668
-70.061386
-50.515938
-76.517151
-101.562119
-93.308098
-151.382935
-81.936661
-64.786041
-64.532646
-116.402191
-56.116364
-152.147308
-147.907471
-66.828812
-71.182755
-42.868347
-61.532337
-62.488319
-61.695156
-64.481728
-51.059681
-113.368256
-57.236046
-93.472282
-81.251007
-135.492508
-98.605385
-68.383881
-63.484344
-66.618660
-131.581757
-19.512394
-31.160162
-47.318024
-81.792435
-78.555290
-58.320511
-83.384567
-20.428368
-69.888695
-57.396107
-116.644684
-88.910500
-61.881245
-68.835075
-96.534492
-58.273533
-93.294769
-86.377838
-62.990906
-75.302757
-107.714462
-66.344963
-113.499451
-57.676109
-66.244217
-49.148319
-64.557045
-141.897995
-52.394897
-55.346363
-116.957283
-154.901215
-73.424088
-66.738800
-86.939873
-161.986969
-101.940567
-69.063156
-65.935188
-88.436455
-79.120552
-121.393845
-104.743881
-125.983475
-91.209351
-63.922256
-105.865860
-63.177643
-107.637894
-86.302612
-143.162292
-60.896660
-70.922966
-53.655251
-93.839592
-63.798370
-60.478077
-63.224789
-117.371796
-60.970474
-41.200611
-61.683018
-106.127388
-151.897659
-35.474037
-63.873138
-85.850212
-65.594429
-71.959030
-45.157955
-84.599297
-77.474716
-106.517487
-122.753929
-51.366634
-73.552994
-56.835339
-57.009327
-147.086304
-133.023193
-91.057976
-68.638901
-65.787323
-129.298309
-66.086395
-155.138290
-116.220924
-92.270386
-124.677132
-170.360046
-142.874130
-28.126951
-67.222672
-63.407341
-70.360893
-65.259003
-58.578247
-70.524475
-68.298149
-79.799911
-60.261272
-67.090950
-69.170158
-67.695641
-136.424713
-61.220566
-62.992393
-80.582672
-68.647461
-66.590546
-123.288322
-66.514793
-48.678860
-57.288490
-89.024635
-72.836716
-45.950989
-54.750294
-76.857079
-83.006729
-55.261803
-85.214897
-88.715645
-97.962929
-55.818722
-9.359794
-146.139908
-69.044907
-75.774147
-112.364975
-142.183884
-66.043297
-68.623985
-60.506035
-112.526337
-68.121582
-82.480652
-120.788612
-111.908218
-66.337395
-153.191895
-47.867390
-100.247078
-57.392136
-96.913239
-144.765488
-68.022217
-53.303341
-89.568275
-51.873344
-54.982456
-113.406120
-155.551193
-54.274670
-69.300476
-164.969833
-86.962654
-79.657990
-52.906849
-56.257385
-65.983345
-59.929909
-51.820934
-29.767111
-66.877838
-128.339783
-30.320824
-126.130531
-73.606499
-87.477150
-90.898155
-54.079960
-87.853455
-64.392464
-88.528313
-66.861374
-63.526180
-114.589203
-79.051979
-73.400452
-74.842804
-87.140793
-60.154499
-68.470604
-56.572006
-81.110306
-56.565491
-70.379501
-73.249596
-60.201523
-73.122940
68.442322
66.308693
102.902061
70.144905
52.912750
61.905773
52.308887
52.274521
-68.936043
-66.416412
-76.701691
-100.341408
-142.761841
-121.786804
-125.654366
-71.298241
-62.687321
-59.332607
-87.931572
-161.322708
-83.727318
-53.847210
-48.605404
-60.901310
-43.626171
-109.121155
-164.033005
-144.854370
-60.221748
-134.005508
-70.109337
-118.054268
-65.612000
-149.077316
-69.722557
-98.374619
-111.583466
-78.422333
-71.718925
-126.663872
-61.663574
-95.697067
-61.308647
-83.480476
-56.512634
-69.135155
-93.218292
-54.829769
-74.307693
-93.926346
-89.234344
-65.559128
-150.751801
-67.264198
-63.528358
-161.694366
-59.279968
-49.519970
-72.140068
-119.273277
-111.184952
-60.335552
-60.785854
-90.929207
-109.499184
-62.322357
-119.143326
-64.574593
-56.925915
-141.996689
-103.988602
-95.450317
-141.035461
-154.588043
-62.911770
-91.595505
-169.014603
-57.125103
-63.228340
-146.226440
-115.631561
-40.141075
-117.788177
-98.176254
-94.260117
-58.564777
-64.460876
-63.485279
-70.780617
-6.219305
-92.515732
-46.820774
-41.263733
-74.765709
-69.930199
-63.413761
-95.564194
-118.597351
-78.257454
-64.136497
-141.394516
-115.206474
-89.470985
-66.114365
-117.961746
-45.721909
-48.360455
-92.441147
-105.474945
-74.612381
-50.012459
-42.024887
-63.076710
-86.328522
-49.631264
-117.191139
-151.250732
-59.046696
-61.926849
-58.893036
-72.306816
-72.880615
-71.908813
-66.881859
-69.668777
-64.900780
-58.200401
-88.598175
-171.723679
-64.869690
-41.649712
-60.778580
-60.048267
-58.736118
-90.214355
-141.200287
-80.196762
-72.015884
-61.994701
-102.942360
-129.914444
-83.947464
-58.419819
-92.907898
-97.724976
-50.579792
-92.855881
-108.806137
-97.351494
-64.116409
-61.472984
-123.984535
-97.974396
-81.134445
-56.485332
-83.564995
-90.895836
-68.117683
-119.647438
-58.459339
-83.267616
-77.448959
-63.385509
-151.817627
-84.835350
-67.045502
-57.998753
58.795502
58.494312
54.329205
56.971333
60.681595
72.213081
72.359772
57.081318
-59.085472
-113.049217
-54.723381
-62.263790
-95.139793
-53.061619
-119.789925
-57.113750
-117.799706
-91.143913
-119.163200
-118.726387
-115.039078
-139.201126
-123.566643
-105.286270
-100.383156
-80.983688
-98.890305
-71.526955
-109.569740
-83.878693
-147.751587
-44.716240
-75.453987
-59.064262
-50.343731
-64.773033
-66.519386
-111.072281
-152.407928
-52.958782
-63.148415
-74.376015
-69.266762
-46.753323
-136.520859
-127.429878
-58.821613
-161.345123
-52.423199
-85.690392
-65.735359
-86.445778
-63.253120
-140.281479
-114.189575
-82.958214
-150.837952
-56.942692
-105.359802
-109.978996
-74.957336
-159.746704
-60.383923
-54.348221
-57.295914
-107.152405
-74.285805
-104.951515
-53.465611
-50.038445
-92.742363
-51.262577
-86.413109
-103.651649
-71.542870
-136.771164
-69.915565
-56.405582
-78.058456
-170.955399
-75.365570
-71.834824
-92.740273
-116.901276
-74.172096
-85.185806
-34.829510
-26.656170
-71.721062
-78.985764
-130.093384
-72.773003
171.843384
-47.524910
-63.718040
-164.828751
-60.574043
-54.713757
-75.155319
-160.306778
-91.643448
-108.302956
-153.726151
-55.545315
-65.798485
-56.815285
-62.021080
-62.906197
-148.055267
-84.905334
-61.424255
-102.188339
-151.695084
-75.137276
-86.075714
-92.242149
-93.769531
-114.479523
-65.905373
-114.583496
-150.619873
-156.560608
-80.104202
-139.760635
-66.296844
-140.486328
-136.223419
-51.774147
-75.838074
-55.717274
-19.297668
-57.391788
-74.598007
-65.502075
-43.592644
-92.412712
-75.625465
-53.240868
-91.378166
-61.317284
-59.803581
-45.201061
-67.962669
-94.064644
-53.580887
-72.419464
-122.029015
-113.280579
-144.813446
-108.282059
-77.041077
-64.292969
-138.609985
-100.091362
-74.337334
-56.855324
-63.343929
-90.075722
-92.523880
-57.275627
-108.900940
-60.813816
-53.798954
-64.538139
-65.745888
-86.645485
-69.112480
-94.611473
-72.625145
-98.233849
-61.345409
-78.546318
-7.896924
-75.532883
-64.012161
-95.911926
-115.925240
-65.295937
-150.671738
-120.613419
-55.485813
-146.759247
-67.755219
-46.756641
-62.472088
-61.786789
-87.555496
-57.686520
-94.382019
-114.326408
-62.266903
-157.072998
-141.123749
-86.070793
-65.585411
-80.062469
-124.372871
-70.454109
-70.830383
-104.565262
-73.295029
-141.544601
-49.004959
-159.868988
-84.556496
-116.329605
-50.151016
-65.477066
-54.015972
-84.017159
-132.028809
-60.568230
-96.030838
-96.568977
-52.719013
-53.515564
-66.273674
-64.544708
-71.337036
-65.444237
-69.648224
-56.371353
-73.794502
-28.720804
-151.652817
-74.999969
-78.579369
-70.412056
-135.453049
-121.542473
-40.921211
-67.703156
-55.865257
-139.559448
-43.916378
-55.710377
-78.508919
-88.719650
-73.360909
-78.699852
-60.184502
-138.851776
-86.772614
-67.805145
-53.772053
-93.447052
-76.815720
-70.061859
-90.723793
-63.308105
-65.525856
-61.895226
-57.033024
-83.573372
-66.096245
-78.813354
-60.231781
-53.751839
-65.985168
-61.341789
-59.350857
-80.083115
-108.373787
-87.381401
-55.692928
-83.329552
-60.210320
-63.388565
-58.736115
-59.611340
-36.733013
-59.874008
-91.403870
-75.294189
-62.970016
-50.337593
-57.046326
-43.437954
-53.970451
-72.052017
-68.684105
-59.587250
-78.409424
-51.028267
-123.911781
-125.411995
-71.814583
-52.013603
-67.097794
-142.054077
-101.989746
-50.046886
-103.073601
-81.388077
-110.041924
-94.177422
-110.965073
-131.190933
-126.460236
-106.646507
-81.087921
-106.921227
-72.089706
-105.084244
-155.358566
-49.025482
-149.220581
-76.451614
-122.818390
-53.470074
-129.217026
-100.335579
-110.522949
-66.828537
-129.366898
-63.421814
-69.582138
-52.233223
-115.076660
-56.703724
-130.637360
-79.477264
-63.610653
-88.919678
-131.883774
-64.686584
-161.627975
-95.486603
-99.310509
-67.767197
-113.732506
-73.394516
-81.786026
-122.753311
-102.788681
-146.999100
-93.021072
-85.705673
-75.897758
-51.295235
-133.001160
-66.143051
-150.671417
-56.842087
-139.015198
-140.953674
-76.796776
-118.217575
-102.661308
-55.979321
-147.770584
-145.221100
-99.753426
-76.234558
-56.325935
-46.182781
-67.854134
-58.561890
-97.762009
-50.911541
-153.188461
-49.496471
-60.694328
-109.440521
-95.348877
-168.611923
51.073372
75.421814
73.543159
67.108009
40.422611
53.310436
79.875381
40.772606
91.215439
-55.994556
-73.541092
-63.764198
-64.572540
-111.512726
-120.582642
-68.760300
-92.851814
-82.241669
-146.978958
-58.904175
-162.092072
-46.351147
-67.180275
-81.849869
-65.566231
-148.049438
-158.260803
-50.766483
-123.635513
-86.024498
-71.727890
-67.453331
-146.660355
-59.439938
-96.959755
-147.723251
-63.791813
-68.427971
-60.694477
-101.673286
-60.386944
-65.686684
-55.272858
-134.090103
-68.511116
-151.469238
-138.241959
-31.436039
-57.888874
-117.001472
-47.232471
-88.347000
-59.515251
-92.120544
-61.714607
-60.653458
-55.000370
-65.266197
-92.305862
-45.334141
-60.389278
-52.846451
-92.129555
-128.304718
-168.901688
-114.209145
-68.562431
-96.231499
-59.491081
-129.078964
-102.684326
-99.000946
-88.514320
-75.951332
-115.690994
-109.669815
-106.597694
-79.163391
-100.902046
-105.154053
-69.102203
-155.796768
-89.775436
-117.177315
-114.022011
-64.990601
-157.295410
-120.511330
-124.560226
-70.389999
-77.854790
-77.256660
-109.363670
-18.834600
-62.824062
-149.149551
-68.687180
-73.183517
-149.428391
-56.581562
-60.655956
-82.531166
-48.221851
-136.770508
-162.967270
-61.945770
-114.077705
-89.640266
-95.357597
-137.141418
-138.515961
-156.767899
-86.272057
-67.843880
-65.138786
-72.729439
-60.951786
-60.367798
-49.736900
-58.052555
-85.704597
-44.894722
-70.377556
-133.634720
-56.422131
-65.227058
-54.514347
-67.510414
-86.477768
-106.224815
-121.471016
-47.570995
-49.028137
-114.979836
-86.821602
-69.991158
-61.105766
-156.045242
-86.618797
-75.163963
-58.437305
-60.799198
-131.321609
-64.894196
-28.923510
-69.579819
-66.498550
-131.584076
-71.557678
-69.379738
-79.407211
-61.269779
-96.460785
-118.912277
-94.898888
-67.992371
-69.987366
-23.763708
-142.335678
-91.853195
-55.150612
-141.763779
-82.909927
-61.504307
-121.884689
-61.698372
-94.388206
-65.295677
-87.116524
-40.527534
-110.640099
-131.365158
-55.463936
-35.310646
-73.148972
-88.057808
-41.007133
-72.526787
-111.742638
-94.528610
-59.879623
-66.006729
-148.361237
-80.228630
-35.930862
-43.205151
-127.453110
-67.022324
-62.982033
-126.710045
-64.517395
-127.733109
-72.180214
-76.906044
-40.473949
-72.248276
-54.053078
-148.664566
-109.808563
-64.077141
-73.979301
-52.478363
-69.620644
-73.236717
-63.157806
-75.775078
-50.814823
-38.992596
-77.345863
-65.320328
-64.358955
-148.852112
-82.982430
-57.266731
-66.639572
-94.643105
-90.502419
-78.084793
-65.605309
-109.832138
-69.809776
-46.237091
-75.240433
-124.253754
-97.221176
-92.870003
-110.672684
-117.430176
-65.820061
-154.536240
-64.882835
-69.798325
-100.258385
-59.789097
-99.191399
-140.880737
-64.905067
-55.101543
-118.115425
-42.948223
-74.221703
-164.233536
-80.029800
-63.218185
-37.348080
-59.058216
-84.437714
-57.431671
-133.088654
-74.598640
-87.050835
-94.996185
-53.372383
-72.132301
-162.917130
-85.864738
-99.394119
-80.953072
-59.297123
-74.347107
104.767380
58.005993
54.645576
68.287857
55.168716
51.959560
55.651192
43.619686
40.338234
66.094971
102.113312
33.182648
91.251862
-159.425339
-52.525028
-150.811478
-118.742912
-57.157379
-111.310532
-56.803204
-56.041901
-75.155128
-72.545822
-138.907974
-38.735081
-90.835770
-99.242409
-55.454617
-70.044662
-153.821838
-137.680664
-91.994820
-124.550079
-58.881424
-56.155533
-149.172104
-55.410000
-77.113319
-64.115776
-54.115967
-130.682434
-107.699677
-65.706642
-56.418499
-133.722198
-53.527058
-64.213188
-87.444046
-78.838028
-63.710777
-115.667282
-82.772491
-139.536392
-73.034660
-50.359631
-75.750343
-141.336502
-70.286766
-64.869102
-65.394592
-90.403130
-111.619614
-117.987671
-63.457256
-64.696983
-76.576385
-65.717888
-134.409958
-45.052540
-72.375343
-60.098614
-72.048775
-54.168049
-71.332413
-152.688934
-115.304245
-65.267113
-164.760605
-90.917580
-115.573662
-102.007278
-113.807770
-103.812035
-82.210922
-106.446709
-95.134262
-106.033890
-83.748390
-102.291245
-109.147369
-128.618881
-70.670517
-63.783813
-62.832928
-53.458908
-68.601067
-68.377785
-149.352036
-67.670166
-89.573090
-60.837517
-157.579559
-61.526913
-61.716171
-55.812012
-48.037170
-33.997631
-69.391098
-127.869850
-94.624367
-146.892838
-57.796455
-103.423698
-109.332542
-84.033203
-123.892548
-65.727112
-114.265114
-112.053101
-102.353470
-63.339211
-119.410622
-49.487835
-59.302593
-114.614273
-95.921669
-84.252373
-117.324806
-108.759956
-76.541336
-64.134773
-47.401237
-71.440048
-50.442322
-61.785095
-158.312347
-45.357368
-52.398087
-66.816116
-59.853687
-159.444138
-110.688133
-62.588913
-51.037853
-56.732639
-61.562042
-102.597610
-49.128651
-61.841385
-73.995110
-132.255264
-108.690025
-57.383450
-110.421257
-127.187469
-72.970879
-70.706139
-76.830482
-55.659958
-59.765018
-156.261154
-63.303707
-80.934906
-86.513153
-65.638130
-70.161591
-147.638351
-58.023479
-87.797813
-148.493713
-98.439949
-111.139961
-148.491364
-158.339096
-95.286041
-60.871231
-107.737526
-137.356384
-131.546295
-101.626465
-15.809342
-84.514153
-102.323059
-62.228554
-70.638855
-62.346413
-90.981354
-57.054340
-145.553024
-54.341972
-64.418388
-123.293953
-77.831841
-65.242355
-83.524925
-111.740997
-113.712204
-47.730042
-145.626968
-67.186119
-83.856316
-106.025620
-88.032639
-138.439148
-139.736282
-150.649597
-131.488022
-111.325531
-65.725449
-142.430984
-60.993389
-76.849190
-55.661839
-74.605606
-70.031387
-58.112442
-124.603027
-55.988495
-51.920174
-109.821304
-77.291313
-57.353626
-53.153393
-74.333244
-59.075649
-107.485252
-92.706795
-100.542511
-87.300697
-111.917809
-165.668610
-101.659904
-81.988304
-128.520325
-55.681412
-62.486118
-116.073921
-63.535339
-57.897747
-99.927673
-121.986900
-102.931900
-86.156914
-118.650108
-74.858948
-108.244484
-87.478966
-134.022705
-81.330902
-149.525482
-117.388489
-79.455399
-59.589851
-62.231857
-126.853653
-124.131264
-140.355347
-108.236115
-76.360588
-87.930511
-77.230782
-58.095760
-45.840199
-149.618011
-58.494488
-129.406265
-62.745598
-77.007385
-61.981899
-155.922043
-69.884750
-88.345055
-51.738255
-158.742371
-54.566490
-64.734535
-70.505638
-140.879166
-88.497536
-64.102356
-58.282959
-142.330841
-83.909508
-144.772949
-139.799042
-60.403702
-87.130577
-167.825668
-69.029419
-27.207272
-75.615891
-104.508011
-103.773308
-66.978607
-70.496353
-64.218559
-134.396881
-58.830330
-155.601929
-96.350723
-56.402237
-69.860527
-56.434933
-127.033424
-57.275761
-152.983307
-118.555275
-62.109829
-158.369644
-73.944733
19.498308
68.830910
60.335854
73.552162
55.132969
66.538391
-59.755054
-175.673965
-46.907368
-133.326263
-39.955803
-124.299339
-53.549397
-102.258919
-98.105164
-82.139694
-52.759399
-72.061623
-150.212936
-61.327057
-49.865753
-86.102463
-66.353699
-84.136658
-149.562454
-68.562157
-57.279602
-57.831318
-62.225014
-55.383888
-58.611919
-97.663757
-77.086784
-55.266842
-67.933685
-61.511677
-80.760933
-108.478004
-114.948265
-63.354946
-68.980743
175.491058
-104.129776
-51.264771
-53.347324
-88.680000
-77.251709
-114.650482
-74.237953
-90.056274
-166.741089
-59.151825
-86.009697
-59.763126
-52.346424
-76.875771
-66.125854
-99.464661
-109.098732
-162.768646
-55.478168
-66.758606
-133.338226
-52.390182
-119.662582
-147.553909
-69.860291
-52.241596
-56.777191
-43.618351
-71.334038
-151.706299
-58.871117
-60.161995
-106.350975
-74.652435
-124.810036
-100.553902
-119.930794
-104.906273
-60.245960
-45.928757
-60.859100
-123.731865
-88.666199
-69.604057
-158.322189
-64.282242
-60.563374
-122.530334
-99.233452
-67.532494
-72.254318
-51.350761
-59.537342
-156.131989
-154.531296
-55.109844
-64.884979
-59.756706
-71.562927
-77.571365
-156.773010
-23.589176
-65.307587
-134.090042
-69.276764
-129.054092
-66.652122
-84.950935
-76.184799
-67.165901
-61.131657
-88.708931
-59.757362
-65.832932
-67.395081
-153.145844
-116.421295
-53.619026
-58.421967
-76.599091
-102.858650
-106.922577
-59.896713
-72.938080
-65.352036
-156.569946
-76.721123
-73.773666
-138.941406
-74.726402
-51.768524
-102.176689
-159.173386
-86.489601
-68.608444
-80.648560
-55.847229
-118.790916
-160.812683
-145.873184
-87.429977
-146.304291
-71.915901
-101.840233
-79.915939
-59.874413
-77.780960
-56.562000
-83.689980
-77.498268
32.286499
-56.944450
-63.576797
82.942047
88.792297
73.484543
49.622566
54.491096
87.856606
52.359138
54.878098
50.031704
58.629185
52.005379
49.069393
33.576157
76.350548
45.151726
73.584480
53.494583
80.024918
84.696220
61.007370
-68.125504
-71.283058
-63.623680
-47.771130
-51.639481
-80.087448
-60.077972
-74.857300
-150.487869
-85.888306
-166.903320
-68.305496
-67.749771
-88.308014
-61.982864
-158.006210
-41.417713
-61.158386
-59.984890
-57.044594
-109.787659
-58.520054
-71.324905
-73.775612
-150.203400
-144.326233
-66.884239
-58.329014
-63.500427
-94.921036
-57.792728
-75.403557
-77.852760
-73.255554
-163.652328
-71.861702
-52.987511
-70.746712
-63.800842
-152.108719
-136.755646
-50.339077
-128.297211
-62.833611
-71.354698
-121.652275
-57.968925
-100.711510
-73.497246
-123.518089
-81.486183
-60.935570
-72.877022
-147.805984
-77.197517
-72.105103
-73.909370
-92.173836
-81.985558
-56.840015
-78.028320
-147.964218
-42.794392
-64.245163
-59.025665
-53.476383
-68.143211
-146.132980
-145.820190
-98.418633
-66.682701
-58.890781
-151.878082
-84.801826
-86.682381
-48.696495
-85.709160
-69.162712
-76.263084
-97.543678
-156.946106
-72.143066
-85.178871
-67.942848
-124.837631
-101.604019
-64.414642
-149.244110
-127.732628
-135.604004
-112.958656
-86.606209
-96.773331
-85.801270
-96.212997
-63.026600
-53.209858
-60.341515
-166.054092
-136.039383
-60.009083
-56.936707
-83.193054
-61.675282
-92.924370
-68.020836
-60.255066
-55.575279
-59.308121
-77.756477
-137.385315
-62.011009
-119.597984
-76.672508
-110.087105
-113.319244
-112.945847
-65.132141
-85.432724
-91.456474
-65.504768
-59.616585
-73.881866
-68.499626
-48.082035
-154.062668
-82.453819
-63.867054
-61.375256
-59.627617
-67.714836
-67.405785
-62.052509
-57.868896
-71.442299
-61.840748
-95.929848
-63.777100
-67.255478
-96.622208
-60.352028
-66.142288
-73.584351
-67.039116
-80.754250
-34.671062
-95.524246
-54.981342
-125.586998
-137.603790
-99.911194
-49.031216
-149.067154
-109.245010
-77.473412
-116.739746
-20.642365
-62.239876
-64.150177
-106.748474
-63.982941
-84.847267
-81.680290
-54.603191
-61.424194
-89.907837
-59.686363
-57.769287
-117.099037
-131.472672
-76.472672
-66.151550
-64.095299
-122.317329
-60.952675
-71.277771
-127.071701
-72.596901
-69.008690
-121.649185
-60.259449
-95.909180
-56.361649
-99.927094
-70.305405
-99.982826
-64.438087
-77.194565
-86.917877
-59.642429
-61.385517
-87.075302
-68.056549
-104.189682
-89.336555
-64.189415
-62.147594
-152.371109
-145.083206
-62.628685
-152.391266
-58.019497
-148.599228
-61.613235
-71.806618
-84.746315
-146.301208
-68.082184
-62.977905
-56.122429
-56.663845
-67.850395
-148.168701
-64.983009
-66.097267
-65.066757
-139.773117
-61.256207
-28.124655
-62.541599
-157.419296
-134.305832
-152.163376
-75.821205
-102.155212
-113.872780
-50.941528
-98.465698
-78.026512
-73.225601
-64.490494
-136.704559
-58.972328
-57.979149
-59.133862
-57.781437
-57.541431
-68.112228
-64.709877
-73.835098
-125.152992
-149.907242
-62.803886
-95.250443
-57.425468
-112.582191
-140.239838
-40.719666
-53.760891
-83.820244
-119.046936
-97.907127
-165.148834
-71.689812
-58.371033
-103.238518
-101.513283
-69.331337
-102.808357
-66.153809
-61.455593
-85.991478
-39.863865
-55.824303
-97.529594
-47.546978
-62.608913
-128.043671
-51.991642
-54.728447
-57.064930
-82.875023
-117.965050
-108.072426
-110.518578
-74.143509
-77.936180
-40.746899
-77.642921
-55.871899
-72.351105
-146.385529
-94.744133
-58.251278
-88.248688
-111.067696
-56.237904
-72.243546
-136.556396
-62.736507
-75.713264
-68.053352
-90.753464
-164.676590
-61.384880
-81.070381
-60.092766
-77.317078
-58.215897
-99.888924
-59.914642
-150.181213
-31.384670
-65.098518
-91.781303
-91.882195
-90.555191
-93.239296
-135.961212
-85.010284
-120.675896
-72.502251
-147.391403
-75.586739
-57.362038
-57.014751
-136.882736
-141.335342
-61.498310
-132.519028
-60.880398
-66.155334
-66.077774
-58.438358
-83.614792
-135.037949
-152.271729
176.876938
-81.809517
-49.847961
-82.886116
-91.266495
-60.640411
-82.861710
-61.967651
-76.826805
-55.026127
-67.081375
-21.428644
-77.253220
-138.253647
-70.059937
-141.288544
-111.137894
-29.708067
-84.194412
-65.728981
-65.448746
-54.466541
-101.878197
-57.560234
-88.440727
-138.406570
-66.833878
-49.530037
-54.058319
-166.832092
-59.936573
-71.305115
-80.468513
-24.779455
-120.908714
-82.622276
-66.701469
-93.855186
-100.364601
-109.828453
-99.018555
-56.794655
-82.337997
-71.746544
-120.409973
-39.059696
-147.544342
-74.351166
-71.395256
-62.365799
-86.534439
-62.039391
-61.527966
-126.476433
-75.098938
-69.104576
-65.264877
-69.474922
-142.816727
-51.052513
-39.851093
-59.781445
-135.363205
-47.801220
-149.141220
-116.073387
-70.417305
-134.429749
-133.617752
-76.499710
-81.395615
-65.733185
-114.845390
-57.532635
-92.642731
-148.662476
-98.995461
-52.831085
-65.031891
-126.167603
-67.721870
-24.597355
-147.844360
-155.929504
-112.647270
-107.215492
-65.078033
-106.170357
-105.346069
-68.588486
-83.927238
-65.279266
-149.484085
-50.845215
-50.716328
-67.181519
-104.259140
-93.669197
-145.245865
-58.777203
-64.330734
-54.496006
-137.049973
-38.613148
-59.050751
-58.888058
-138.934128
-150.541794
-33.892990
47.733711
82.529236
75.441048
79.939758
58.242863
68.369873
49.860790
59.045795
64.073502
63.147335
55.429146
56.316788
41.341240
66.299072
53.255074
114.579140
92.721367
62.145203
-42.020512
-54.293076
-52.659485
-109.634697
-64.527657
-61.833652
-108.168625
-121.912750
-80.303642
-128.595383
-76.565262
-60.232456
-103.984108
-141.241974
-70.442909
-101.705154
-125.131874
-113.516205
-108.873398
-97.909538
-105.467720
-59.367844
-147.194702
-65.533241
-61.982979
-61.913761
-93.659988
-67.976845
-62.570873
-60.968845
-62.481148
-147.314865
-141.380356
-58.793816
-81.732208
-85.033516
-54.643478
-124.430168
-71.674377
-96.802444
-143.004456
-73.784821
-55.758438
-127.954315
-73.936447
-62.287838
-64.240562
-65.670135
-123.663399
-38.851765
-73.625450
-81.502808
-125.521194
-67.521393
-65.768272
-58.602779
-80.054756
-60.871967
-51.253239
-69.936264
-66.287987
-61.139111
-71.042610
-141.085938
-85.978340
-72.896202
-58.435272
-66.177322
-52.058006
-128.245407
-81.065041
-80.104263
-62.667980
-94.114227
-136.254807
-54.228504
-114.425850
-86.865196
-125.722916
-159.612335
-60.637009
-156.077744
-58.940056
-78.550667
-68.519806
-80.865906
-137.255157
-143.100143
-73.127731
-59.989029
-60.770916
-70.551819
-63.282696
-103.816689
-69.278137
-72.614182
-61.417374
-58.020103
-72.179253
-92.540741
-115.097969
-100.673904
-149.748901
-64.097649
-104.662193
-60.764851
-148.010986
-166.378693
-60.064095
-62.586899
-57.503101
-58.490238
-115.173485
-85.988426
-56.818180
-97.566566
-107.753891
-84.397003
-98.557373
-60.322151
-154.506744
-74.511154
-90.506577
-50.801212
-57.670288
-97.231033
-103.214851
-56.903584
-115.318268
-147.133713
-62.311916
-141.148148
-75.182091
-108.315582
-125.170258
-59.501804
-58.375710
-65.684006
-71.996269
-166.863541
-97.558441
-105.671432
-112.640533
-97.823914
-84.499123
-80.733536
-80.102463
-88.180992
-61.111446
-58.278202
-65.858521
-73.959839
-50.373512
-65.490005
-62.341286
-118.504951
-85.288391
52.025383
44.503357
50.954464
48.260895
52.203598
74.348396
46.779137
37.131317
54.825912
-96.165848
-111.901207
-137.432251
-50.718262
-67.218262
-50.974365
-63.880993
-80.832405
-58.462898
-61.413628
-74.918282
-144.467392
-116.735619
-101.205986
-130.737854
-64.278145
-62.715183
-91.394737
-63.218834
-64.262146
-138.694748
-42.166832
-65.029259
-66.078979
-142.806442
-67.377441
-158.816116
-56.905144
-98.202744
-32.595966
-66.164719
-75.697372
-97.933922
-117.142342
-101.208275
-61.341805
-55.279308
-75.821121
-84.923592
-65.611313
-150.244125
-91.114624
-75.240143
-62.521744
-102.570366
-80.609940
-42.515640
-50.934643
-71.659264
-98.661453
-129.786819
-63.252487
-76.230080
-59.529205
-77.473091
-154.126877
-119.978333
-101.951820
-179.531433
-101.113533
-98.771240
-78.887383
-75.559586
-122.427750
-69.637924
-95.500595
-88.018333
-89.561386
-64.997826
-60.699097
-55.940243
-136.208206
-96.361565
-65.938576
-134.779648
-100.884529
-130.316574
-55.988430
-58.550373
-157.857376
-88.345535
-117.394119
-60.438278
-62.623268
-47.090927
-110.127792
-71.627892
-62.818245
-52.637215
-149.122101
-65.332245
-21.967775
-52.925983
-59.661797
-59.939655
-65.845619
-133.498276
-136.666718
-139.326584
-71.646027
-65.596977
-85.033005
-61.032246
-96.746063
-54.323196
-112.243851
-68.729622
-50.835873
-107.493958
-33.580246
-39.250801
-64.992050
-94.689621
-90.002869
-58.763817
-65.616043
-163.896301
-88.514793
-80.488609
-65.086876
-55.913773
-73.673111
-127.716171
-56.292046
-100.520233
-71.478355
-116.131134
-73.506668
-148.877350
-155.746216
-101.944748
-121.622551
-141.306519
-161.318298
-145.139923
-99.281456
-80.823441
-118.442413
-87.744171
-127.231979
-132.764008
-104.661354
-76.201096
-87.786835
-100.199776
-97.105309
-90.278664
-72.804184
-105.432655
-85.739967
-55.714344
-101.167076
-83.446251
-56.959335
-96.563828
-63.696400
-110.048531
-80.378876
-61.228825
-154.082306
-92.575684
-73.568169
-63.261509
-104.432190
-142.590134
-71.348961
49.930698
62.097263
62.990379
44.975456
61.731827
74.930557
73.845955
99.105286
79.326965
49.089470
74.582420
-64.669891
-153.648819
-79.418068
-99.227936
79.289581
-45.682922
-63.193325
-94.341843
-160.464462
-131.265854
-69.375290
-151.415039
-136.448257
-73.604309
-85.088112
-65.646500
-56.866852
-102.635315
-62.435253
-74.581604
-136.134293
-115.531349
-61.950550
-164.370651
-37.322254
-144.176361
-60.539024
-152.725952
-94.102333
-70.656204
-81.207680
-66.456520
73.344025
64.754059
59.615314
89.759933
-63.785755
-127.324333
-113.156998
-81.529015
-67.147308
-116.527405
-142.346375
-64.031158
-149.649170
-60.681980
-65.222939
-90.769684
-61.112118
-64.514236
-106.436356
-63.792870
-114.894646
-45.085823
-51.853558
-55.061039
-104.187050
-63.019680
-64.096169
-148.318787
-117.858788
-61.312965
-156.336334
-132.485672
-153.739395
-84.292488
59.343609
-66.756393
-71.242973
-77.336494
-55.622330
-67.949799
-89.596817
-84.747948
-147.564041
-67.560280
-163.931137
-80.247314
-94.468269
-86.702103
-124.424103
-51.715374
-70.364838
-90.885765
-126.507927
-56.978065
-61.455921
-59.029430
-61.172386
-84.036545
-62.025517
-58.336887
-75.079422
-165.097641
-55.465565
-82.076538
-133.858856
-49.479313
-58.266754
-71.130081
-92.097145
-95.313698
-95.885826
-68.554451
-129.985382
-147.031815
-76.195450
-94.041367
-57.937958
-82.012840
-59.865204
-75.180939
-162.453033
-55.246700
-151.603897
-67.304619
-70.092392
-55.137218
-55.004345
-62.236938
-44.708694
-99.077888
-44.541607
-80.066559
-106.956375
-61.009434
-54.753162
-151.580063
-145.652542
-75.825752
-61.002445
-76.279137
-109.589119
-82.021843
-70.310661
-97.973167
-139.020462
-101.845345
-72.845688
-105.643150
-126.693100
-103.344490
-109.144638
-60.641243
-38.753963
-109.590767
-150.357346
-65.477745
-123.498856
-59.767895
-81.601006
-65.533638
-119.305542
-67.276649
-95.730591
-109.439903
-108.030739
-112.646515
-83.893517
-68.497665
-117.681992
-86.143867
-113.153328
-66.473747
-139.349976
-102.610321
-159.403763
-51.416843
-74.008682
-146.666306
-113.165421
-87.754967
-77.763283
-88.655457
-58.496948
-141.079224
-117.917801
-85.452583
-51.599781
-64.231239
-55.220734
-59.925720
-65.789825
-63.099503
-63.026661
-81.037918
-62.250954
-25.755627
-150.909500
-79.637413
-126.179626
-58.719707
-55.853203
-99.548920
-54.162552
-58.011948
-60.412048
-61.134438
-94.314598
-61.378391
-160.628189
-136.528244
-55.264202
-90.900299
-63.738770
-51.854595
-59.347763
-139.682373
-110.267738
-73.377205
-114.096924
-56.112995
-123.351570
-72.047470
-92.176407
-65.826378
-74.158257
-61.092049
-70.429337
-66.941315
-126.831932
-68.468201
-59.852623
-139.970154
-60.867405
-96.337822
-149.097290
-88.438889
-54.186432
-54.290527
65.584282
34.062172
39.108490
77.465546
64.390778
62.815327
59.099392
84.774696
55.189220
61.836731
52.511333
80.619919
-53.533875
-49.279121
-55.618160
-54.677406
-49.720734
-62.598167
-138.248077
-92.445068
-35.990700
-56.878468
-114.484444
-143.704666
-98.299065
-66.208984
-59.776165
-145.590683
-78.378036
-90.973930
-34.394608
-90.823158
-81.967972
-67.118370
58.769650
51.628654
54.456863
63.856781
65.800728
-104.062408
-164.461929
-59.277275
-111.420418
-91.247444
-78.563034
-62.657181
-71.298706
-125.944839
-61.616089
-96.044777
-116.687630
-118.365570
-89.493469
-111.916893
-56.496319
-57.719200
-36.335487
-57.284008
-77.348061
-62.230122
-83.499763
-111.037659
-84.648453
-68.624092
-102.175636
-62.465607
-68.463020
-169.153122
-117.579254
-177.090195
-117.739082
-76.051918
-150.961197
-63.920254
-71.871437
-63.626499
-68.848587
-69.980148
-137.229996
-119.853859
-100.066231
-63.940254
-72.299690
-62.742523
-44.186462
-60.547276
-69.710526
-80.017769
-73.736145
-103.509628
-119.372673
-71.005096
-89.419113
179.043640
-113.321831
-78.653458
-140.004669
-58.313278
-60.743526
-71.211914
-140.084076
-79.633865
-125.381516
-45.152637
-58.791172
-127.322258
-90.954613
-156.035843
-115.018234
-51.188015
-46.121128
-36.427486
-67.445564
-92.016556
-139.209991
-76.286331
-52.018795
-74.302948
-113.640854
-154.448257
-94.960724
-128.024628
-22.964546
-62.902508
-125.971069
-154.382843
-149.269104
-64.032745
-39.258713
-70.749870
-64.937073
-147.457718
-52.253574
-76.897293
-65.332970
-63.954903
-90.036461
-87.853355
-52.696461
-168.633667
-118.874557
-90.954544
-111.213226
-140.976639
-41.319332
-73.940323
-50.149441
-166.482758
-79.861870
-93.407036
-155.301437
-136.837463
-103.600143
-121.253830
-125.224846
-57.691429
178.090225
-87.831657
-138.520691
-63.561874
-113.538010
-80.026558
-72.249435
-89.113029
-48.981674
-62.313049
-78.255211
-60.134445
-63.191986
-59.986374
-154.390717
-71.675789
87.345413
66.383865
-102.483902
-60.017799
-136.919601
-36.142242
-67.227272
-80.546242
-89.006004
-57.876457
-67.547562
-58.002720
-61.798843
-97.062111
-92.394630
-47.829052
-61.178650
-139.177063
-67.164963
-54.705532
-122.597328
-60.968231
-49.457672
-165.697891
-114.346519
-75.960075
-71.189758
-150.947769
-50.581226
-56.201382
-65.146271
-61.701385
-56.831829
-69.087906
-71.680878
-73.702461
-92.915970
-55.833179
-44.696663
-83.660522
-132.245789
-55.952591
-65.469864
-52.791790
-141.279022
-52.711407
-76.081894
-55.737827
-78.431580
-57.232513
-87.295387
-87.256233
-111.607475
-153.886688
-92.463318
-136.432220
-78.791107
-58.058662
-61.171204
-69.537704
-75.762703
-114.849922
-114.473663
-76.237808
-126.160500
-68.235870
-65.702225
-162.304092
-94.485435
-84.701942
-78.723984
-65.966019
-118.740974
-143.275391
-85.629875
-95.010254
-68.821281
-157.931747
-62.830299
-66.355255
-97.816635
-131.189346
-77.062729
-152.553894
-48.576088
-66.711571
-150.403214
-58.822727
-101.195374
-65.528175
-96.483421
-99.800232
-78.693604
-146.665482
-80.898712
-49.127293
-68.439217
-87.515938
-33.544807
-61.996571
-58.552715
-159.283127
-74.502701
-79.227577
-70.453903
111.706947
-59.400574
-64.599213
-95.049294
-129.950516
-120.649590
-153.113174
-72.043114
-63.840538
-151.428543
-157.975616
-61.425247
-88.635910
-72.123848
-149.456619
-108.197174
-86.612373
-52.394428
-65.047523
-73.598274
-60.663406
-68.506767
-169.654099
-92.376221
-154.671448
-92.800438
-100.093498
-76.421562
-61.689392
-98.736053
-118.034721
-122.253525
-65.378174
-105.250481
-56.901634
-65.427246
-112.530365
-163.973343
-58.988747
-44.858994
-109.435608
-97.185081
-94.970886
-58.623211
-61.935059
-112.194176
-73.241989
-87.184303
-101.229088
-55.827766
-66.037720
-60.458050
-113.093437
-83.552917
-83.903122
-57.979492
-63.411991
-30.279556
-56.885330
-75.876816
-96.773956
-45.433540
-144.723099
-66.832603
-49.144444
-35.922409
-113.976753
-91.631264
-159.934082
-49.436668
-59.744411
-129.253647
-56.141613
-137.765762
-154.896011
-138.208023
-157.491470
-61.767036
-82.006920
-154.573914
-126.237778
-50.289310
-61.814617
-105.094162
-95.908264
-70.460747
-85.330467
-87.679413
-48.175026
-65.757523
-54.533657
-67.438797
-65.701363
-86.149750
-136.183975
-83.200340
-58.461678
-87.034966
-58.096397
-78.104645
-90.656296
-153.434708
-151.637512
-44.587143
-83.670166
-59.725521
-62.807049
-60.621738
-67.305077
-77.377869
-73.527634
-58.447948
-104.255249
-104.779388
-67.075264
-73.740921
-65.261299
-55.810360
-116.358727
-99.834961
-65.093903
-126.918442
-71.736290
-91.698822
-68.136925
-72.513031
-152.515274
-48.558228
-75.325066
-152.368729
-47.267971
-74.498253
-51.792572
-107.885773
-124.005600
-85.009674
-68.869179
-42.644043
-116.020988
-93.671318
-33.807468
-116.489075
-60.524258
-88.824272
-67.018517
-91.325523
-158.336258
-68.138939
-130.107025
-60.502098
-44.889771
-77.534569
-98.414627
-64.764549
-65.327927
-67.428993
-67.359612
-136.461411
-41.445568
-140.694794
-74.721146
-58.775700
-69.998833
-69.978188
-65.314751
-70.287895
-59.500656
-69.602455
-57.896278
-138.076843
-149.462646
-64.358467
-67.730492
-64.061638
-125.886147
-65.351723
-60.482182
-97.409248
-70.136093
-112.342888
-47.992321
-63.537689
-86.079735
-77.589554
-53.161888
-104.847748
-56.882160
-98.307182
-151.191803
-102.250046
-59.017509
-23.722149
-47.618546
-66.867126
-78.843674
-72.868355
-75.085724
-96.377197
-58.808403
-50.510609
-55.377937
-88.065269
-54.413658
-56.455593
-86.930176
-55.389881
-54.680691
-60.667336
-65.359627
-139.845032
-80.438393
-14.357862
-156.589432
-110.289322
-55.681622
-61.568939
-81.773544
-65.552193
-68.343956
-74.312912
-63.934372
-67.714661
-62.796913
-151.272324
-58.629898
-55.409157
-50.255081
90.979752
78.968277
58.181904
85.545471
77.556725
72.716713
38.331318
57.138401
57.343758
71.945457
-150.283707
-89.563347
-96.903648
-68.816841
-98.051834
-101.297203
-60.146629
-146.909882
-67.441071
-90.836952
-142.532318
-86.883026
-80.822792
-140.349899
-70.324852
-61.831104
-58.457352
-150.048553
-96.405907
-147.086197
-57.386292
-104.431068
-152.799500
-73.488396
-93.103424
-105.867424
-98.206848
-114.759193
-83.051521
-92.517349
-104.411758
-81.445900
-60.377716
-80.365334
-145.058655
-67.499794
-88.298378
-92.254555
-69.081406
-52.115326
-65.993996
-71.882996
-102.376801
-105.057693
-113.915382
-87.727928
-67.717056
-71.670990
-31.043289
-66.591690
-156.311188
-65.231018
-111.917763
-33.196625
-47.076759
-128.907684
-149.539886
-54.699478
-65.016068
-70.858841
-61.592258
-82.282394
-142.160767
-95.708252
-60.492455
-80.748314
-90.139191
-64.664253
-48.073471
-39.608292
-68.990204
-119.591965
-71.413841
-75.895065
-62.027122
-106.087708
-114.083221
-70.113251
-57.378128
-52.855717
-52.413357
-101.816986
-54.343853
-95.672943
-129.895828
-61.615421
-74.607506
-143.793015
-71.033470
-56.211742
-65.936798
-142.638062
-35.140907
-138.732224
-58.689434
-70.035980
-144.536301
-69.587219
-66.376472
-117.056580
-91.667992
-118.894363
-103.988487
-68.646126
-99.041016
-70.130646
-58.655476
-164.422394
-53.564590
-65.750908
-84.403030
-108.957863
-60.925228
-55.852932
-59.083607
-98.449120
-80.443832
-50.225182
-112.004112
55.860100
58.822166
38.186020
42.066460
53.303982
46.082424
56.134254
72.443657
46.957581
50.138145
53.449600
61.261009
71.164024
111.378891
-110.676064
-49.185211
-95.270477
-58.239784
-125.409332
-124.642998
-144.413284
-125.814293
-59.750732
-55.949192
-161.002869
-80.680046
-69.410675
-76.788948
-67.092812
-68.838829
-37.514812
-43.742462
-85.994759
-151.967743
-97.309822
-131.085312
-83.235535
-52.680092
-160.423157
-46.094677
-79.783394
-123.997116
-81.567528
-95.596809
-65.252602
-103.450546
-95.442879
-154.371490
-95.799271
-52.527393
-55.983448
-68.166893
-55.054005
-74.272659
-84.655907
-60.650116
-72.855667
-62.524715
-144.059998
-53.304775
-120.295502
-139.445938
-88.141464
-99.396126
-60.700504
-59.640266
-78.473312
-68.193329
-97.830620
-75.065834
-74.368187
-125.421066
-60.263355
-62.026569
-86.144096
-110.490181
-89.414223
-126.763741
-77.849136
-134.415085
-115.175713
-61.017841
-36.113899
-65.113678
-62.793224
-71.196182
-68.336037
-68.092445
-90.682556
-110.770569
-65.391655
-63.235329
-68.663567
-42.955914
-101.459518
-108.789345
-111.016220
-68.067696
-130.135330
-52.301212
-76.034988
-57.938988
-55.557926
-146.903122
-104.461380
-150.887848
-108.486412
-91.696953
-57.875366
-94.830193
-111.740540
-83.973129
-102.602470
-95.256882
-105.509628
-122.156570
-67.801117
-38.518215
-68.181168
-59.847656
-78.575165
-175.231445
-79.197723
-66.994225
-132.597244
-61.799629
-60.607121
-118.269882
-122.115036
-61.935394
-75.263527
-117.248985
-83.318665
-151.229965
-115.975037
-67.138824
-50.497475
-78.691238
-62.514076
-57.842793
-173.285233
-138.682480
-68.640915
-59.767651
-76.361198
-61.171688
-124.984680
-129.282822
-64.157669
-96.620659
-94.063583
-74.915184
-27.481277
-116.944061
-102.537041
-62.431347
-63.402382
-69.047516
-60.459370
-100.004211
-103.239464
-44.308678
-59.129444
-93.742554
-82.882217
-101.838303
-115.088493
-114.449905
-76.274323
-85.329964
-131.453766
-53.286205
-78.849854
-94.027122
-63.335781
-123.661919
-38.512554
-93.862724
-78.774323
-62.598217
-66.764740
-104.983330
-56.123878
-70.191795
-114.073746
-104.466194
-76.317856
-163.760849
-104.696579
-76.219597
-65.655037
-60.293438
-49.115036
-150.532883
-155.876968
-57.515587
-67.512070
-60.685680
-70.470421
-55.957767
-76.093246
-97.790504
-97.433777
-175.011063
-77.070877
-115.221977
-146.670151
-48.472015
-121.694855
-113.799721
-53.258900
-73.458107
-77.653496
-160.911331
-64.754395
-83.817001
-28.724606
-70.949936
-61.706043
-61.407707
-74.885910
-64.962776
-52.945557
-79.103111
-110.622650
-118.249901
-134.441055
-91.386002
-73.635979
-168.012527
-63.308411
-118.460594
-88.274338
-64.537109
-91.559395
91.277069
-63.329559
-90.208511
-62.123402
-140.390137
-96.058563
-89.321136
-126.839951
-50.173832
-30.936674
-56.366940
-66.042793
-66.569366
-63.174095
-112.493912
-99.034782
-109.081146
-99.879364
-117.009850
-77.207237
-132.773880
-59.195606
-158.627365
-102.530670
-70.648026
-100.821220
-129.302979
-58.766792
-43.571938
-139.445236
-65.751007
-88.482147
-60.118668
-68.457718
-122.671227
-97.327721
-114.556282
-108.448578
-130.930206
-130.428818
-82.786545
-67.012344
-166.741959
-91.319855
-100.650490
-101.839348
-36.489738
-67.631020
-91.759628
-38.130112
-123.936539
-90.645485
-49.076870
-120.345192
-57.279190
-90.278305
-66.242920
-84.364006
-42.396278
-117.479889
-81.798767
-39.088573
-82.088402
-126.440567
-64.084480
-79.527512
-49.135624
-65.267014
-79.994881
-62.190220
-72.277077
-66.016846
-79.343170
-80.810982
-52.283096
-55.376774
-81.651497
-158.116135
-72.186028
-69.730782
-30.918602
-87.443184
-37.458019
-74.066948
-88.529594
-71.680771
-54.764351
-81.215195
-86.408836
-94.876213
-58.847889
-66.813797
-72.955544
-152.967102
-144.559341
-65.990578
-52.056915
-48.075657
-76.480042
-132.266510
-81.097229
-63.059963
-160.811035
-61.205608
-103.669456
-88.785286
-59.273628
-64.954262
-150.294174
-60.210640
-67.730400
-147.514206
-74.442505
-107.463531
-86.086372
-61.588100
-71.494347
-86.909744
-110.215462
-86.506355
-147.819717
-56.205326
-159.001709
-148.981247
-165.314148
-71.948044
-59.696957
-68.867416
-67.728477
-47.134445
-17.603090
-55.541313
-95.684853
-62.560867
-103.319252
-65.352974
-48.610039
-51.020161
-108.237343
-129.419479
-55.594250
-53.341820
-63.686909
-121.644241
-80.157700
-54.927174
-118.770805
-85.137878
-66.672478
-60.182598
-73.403664
-56.294777
-122.316711
-63.968460
-63.703259
47.217720
-62.802307
-70.532822
-67.358315
69.876060
55.101894
63.465611
79.377396
54.035191
58.236900
65.190475
-57.376640
-65.423920
-156.001709
-147.954880
-68.881294
-145.765656
-65.202522
-158.136887
-144.825806
-63.783642
-85.761436
-96.594315
-91.065857
-51.597271
-62.856876
-58.868706
-89.326889
-73.362694
-74.834755
-68.603180
-137.244522
-62.837395
-46.903149
-126.136307
-62.113770
-53.278625
-47.313896
-74.015793
-53.927486
-53.564442
-47.668709
-59.008438
-62.117371
-59.096001
-66.585144
-75.897591
-99.857780
-161.773163
-63.034931
-67.318802
-133.758804
-59.341431
-119.523766
-127.728287
-57.736652
-90.669022
-61.125908
-142.331177
-69.211487
-63.345409
-140.823883
-52.115688
-116.317871
-61.275291
-55.750797
-132.843796
-99.978470
-54.295937
-42.081318
-61.808216
-148.593872
-77.349945
-37.472378
-50.415920
-48.318199
-139.402603
-98.441353
-99.748482
-145.719116
-162.997360
-71.631042
-34.075638
-141.593994
-58.223137
-105.501457
-148.089386
-68.826347
-56.352867
-60.082596
-51.059017
-48.948719
-67.636009
-141.283035
-49.170269
-64.209892
-59.284195
-67.574554
85.053963
-87.787819
-94.439903
-47.812443
-60.243793
-68.703606
-48.377815
-58.680626
-64.224388
-79.091896
-54.222439
-75.527466
-64.608093
-65.071457
-69.060516
-153.527267
-74.799599
-61.544037
-56.982723
-64.353134
-75.815346
-57.886650
-80.477562
-53.264748
-141.800629
-71.573822
-75.497131
-69.727776
-43.461494
-148.821884
-155.441116
-118.665352
-72.125252
-95.176834
-89.734169
-122.992271
-140.261902
-66.141838
-133.112518
-121.927971
-93.623291
-61.767021
-54.582283
-61.990910
-63.407253
-72.896286
-72.671585
-71.075020
-110.431664
-99.546669
-63.805836
-89.524803
-107.419525
-105.628021
-98.931625
-155.264282
-97.851555
-82.057861
-93.161858
-90.570595
-138.345612
-94.775185
-85.516541
-81.127052
-94.616440
-80.471756
-68.939514
-168.313751
-161.144745
-50.003189
-50.302906
-47.956715
-99.683479
-35.286785
-116.360573
-62.736923
-81.059853
-79.866493
-160.976318
-171.066757
-128.540131
-75.637001
-76.395317
-112.997124
-136.822784
-68.911888
-108.709976
-72.839554
-96.229881
-81.360825
-131.305557
-78.382195
-122.241608
-98.382141
-125.635780
-150.182068
-60.506279
-55.783100
-117.925697
-66.696083
-134.994339
-149.345596
-57.771915
-63.276844
-104.366219
-96.082291
-94.232567
-71.864021
-64.884720
-51.026604
-137.198166
-107.811012
-61.219364
-71.450684
-45.228615
-86.691612
-139.872208
-84.338844
-58.254852
-62.908115
-60.893864
-86.025116
-104.607063
-129.275497
-121.091148
-67.048851
-95.717667
-102.849815
-107.158173
-78.242920
-100.200661
-89.451866
-75.449593
-73.467194
-102.630257
-62.277962
-64.251884
-63.763153
-135.485397
-122.354912
-68.996216
-108.849983
-68.443718
-57.616783
-130.197632
-142.116943
-16.587381
-151.633606
-50.040035
-167.745758
-138.155655
-148.877563
-65.933022
-114.599777
-63.703327
-63.581612
-59.152931
-76.764282
-82.924187
-155.190659
-143.120819
-54.752647
-64.332253
-61.429932
-59.943130
-75.253616
-56.103455
-67.910065
-52.581356
-72.498909
-69.956467
-64.479141
-138.493759
-147.838074
-128.346451
-100.818466
-93.593651
-55.904198
-61.419682
-163.375000
-61.551346
-124.253098
-88.763596
-50.703716
-84.007584
-40.129658
-49.603107
-59.641743
-68.738693
-46.891102
-76.761734
-155.138214
-58.632820
-51.130032
-132.574295
-153.769958
-129.771774
-130.901550
-66.352867
-60.927544
-51.122784
-53.996075
-75.736778
-64.026260
-69.074471
-81.208054
-73.096611
-33.909374
75.373932
-33.982342
-142.887894
-60.922012
-61.347649
-66.086395
-114.171837
-122.821899
-135.233551
-53.834267
-112.627708
-83.523712
-105.271690
-112.024399
-114.530777
-59.326637
-69.005730
-75.611328
-53.439442
-80.855621
-61.765945
-61.008587
-45.040901
-18.352854
-47.145905
-90.584610
-76.222916
-96.783730
-56.882885
-37.018101
-91.988045
-93.360992
-110.319450
-89.836472
-147.967850
-92.181808
-58.251526
-89.289345
-71.036514
-146.700134
-74.907509
-57.856419
-59.664650
-70.846611
-70.500336
-66.210823
-66.338814
-61.530998
-78.877319
-104.425423
-60.737877
-70.215218
-75.075783
-65.737709
-69.403458
-68.048668
-64.221207
-59.998196
-49.735146
-68.984428
-60.756809
-50.152500
-62.561497
-51.101688
-71.285675
-61.349098
-55.751408
-120.110703
-53.970741
-144.495544
-62.116409
-124.898964
-157.358459
-89.045853
-147.692703
-126.478554
-65.080269
-73.150421
-58.778828
-67.295914
-62.945660
-64.357903
-68.924484
-73.656876
-154.449371
-67.379639
-78.180382
-145.328552
-102.623192
-56.186211
-55.582272
-92.741669
-68.940880
-91.524353
-134.976303
-154.883743
-94.006546
-165.340149
-62.670738
-63.665604
-47.238342
-47.731209
-62.850906
-49.496769
75.681007
71.837387
-41.380348
-85.074829
-100.429741
-84.418350
-151.182098
-62.973206
-61.412537
-62.751602
-73.625641
-65.236687
-70.921303
-161.565887
-57.824768
-91.177002
-85.608383
-56.744129
52.855751
42.373825
42.946751
62.192566
49.805573
30.618511
49.942760
67.466675
56.303753
56.670177
41.363930
-76.374229
-99.111427
-126.762856
-94.434280
-134.006119
-53.219391
-127.280693
-63.799973
-91.855209
-52.823692
-59.767555
-74.776062
-76.505165
-62.191204
-93.031403
-58.126572
-52.352203
-60.049026
-84.451767
-100.983192
-65.812134
-57.182396
-131.377274
-82.964981
-50.278847
-155.607895
-80.923332
-116.998993
-70.247780
-122.923645
-84.322609
-149.965347
-56.655041
-64.403313
-136.071182
-53.274738
-46.231159
-73.949043
-64.841965
-57.607548
-83.804604
-47.445980
-48.481846
-65.441650
-92.458649
-99.215813
-128.665970
-134.264313
-73.224884
-116.632156
-124.805496
-82.342941
-113.518211
-63.409821
-112.795593
-59.431145
-82.296921
-142.163147
-51.317844
-61.193764
-141.970688
-68.427666
-71.609886
-57.794659
-81.431274
-89.905067
-123.828674
-94.076859
-67.147240
-69.120300
-99.993027
-49.920620
-58.880016
-92.465187
-87.709938
-84.037094
-80.759773
-114.043457
-57.556995
-56.132454
-63.067997
-66.853516
-80.364838
-81.686028
-86.574783
-63.152706
-163.991592
-39.875256
-101.741089
-130.416992
-61.729305
-70.114479
-63.366016
-61.644798
-94.666321
-58.083668
-155.791138
-134.780273
-49.804806
-112.313492
-87.471458
-144.790573
-46.198776
-58.931519
-80.644981
-101.912567
-68.689102
-80.586548
-110.657852
-66.359146
-63.207344
-131.283691
-64.277641
-63.013927
-65.120407
-53.541733
-80.006104
-29.434862
-64.443634
-112.200096
-81.781723
-142.847992
-72.952309
-54.710899
-162.835358
-133.176178
-127.694153
-155.952423
-55.757019
-81.008484
-70.443665
-81.578026
-94.260735
-101.820305
-74.290543
-62.509239
-75.525253
-157.392303
-68.982658
-61.915421
-44.599682
-36.983326
-155.473190
-52.163486
-50.193981
-147.426025
-92.588341
-57.760612
-30.858772
-62.045113
-148.676163
-75.339020
-160.734695
-65.762856
-55.951458
-71.786942
-84.229950
-89.200706
-88.483131
-62.823967
-38.751579
-126.304367
-62.164791
-69.029182
-68.836731
-121.862617
-55.476784
-68.541214
-57.604912
-55.174984
-104.151871
-118.697411
-76.277145
-66.063141
-50.862049
-62.725594
-63.403877
-130.261322
-74.830307
-115.306274
-74.617256
-97.525002
-67.212524
-60.347984
-145.864044
-88.604744
-66.936913
-69.242393
-93.062744
-58.979198
-63.390633
-73.547340
-73.775902
-68.779900
-60.249435
-127.547668
-77.777931
-103.755524
75.569527
-87.708733
-58.835014
-54.096092
-70.531250
-82.190506
-91.420502
-56.420250
-45.014545
-159.268646
-122.263168
-58.834496
-82.835442
-112.617828
-66.225037
-59.740417
-165.542023
-137.237885
-57.792175
-72.571861
-119.677200
-54.526852
-98.897583
-58.740047
-154.060684
-117.065895
-89.599045
-96.792702
-113.051224
-36.401661
-57.799545
-93.392532
-62.224087
-75.551834
-65.397812
-136.381577
-54.669968
-48.077847
-64.445572
-65.349342
67.727470
56.708134
56.022861
57.811462
47.098557
68.460106
53.717442
66.146240
50.703690
52.852020
-62.240765
-53.370766
-81.381317
-64.243912
-54.394497
-58.222496
-60.650036
-67.459320
-62.907150
-58.235325
-61.936699
-75.088272
-63.433781
-61.082672
-111.902168
-158.203217
-69.549751
-73.419640
-75.114418
-146.731476
-55.188400
-82.139366
-74.973495
-116.739510
-58.857151
-45.567726
-88.712402
-62.861122
-74.134705
-155.823700
-56.970379
-69.654190
-112.293808
-147.993317
-63.759525
-89.975883
-63.049324
-70.828918
-89.449371
-63.339989
-65.267456
-47.412846
17.668030
-59.820858
-61.954361
-58.419983
-59.871521
-114.107323
-56.073997
-135.977386
-114.834724
-61.640465
-115.072151
-62.691036
-109.582291
-69.119217
-48.297913
-101.506912
-60.016918
-45.037224
-66.302231
-85.843422
-59.849220
-57.800003
-75.671455
-150.362488
-103.966240
-67.881149
-48.650677
-93.004021
-67.122032
-63.571690
-111.771957
-56.660843
-77.664810
-97.222656
-96.984596
-109.765816
-75.902695
-67.089989
-59.877060
-158.406082
-34.879837
-55.475460
-56.551147
-74.577057
-53.132240
-73.750084
-125.892059
-98.015747
-67.940140
-72.214272
-107.954109
-97.425056
-69.899170
-51.463966
-66.564232
-75.544472
-139.321640
-71.314827
-57.411705
-63.286835
-98.953270
-122.638962
-61.819275
-159.270309
-38.436596
-70.289307
-69.303238
-56.947411
-90.597984
-97.903053
-146.253296
-116.653397
-94.958267
-100.453423
-41.680210
-81.984863
-49.521133
-60.970665
-32.622906
-54.145596
-145.276947
-49.669449
-148.533035
-62.868526
-69.402672
-93.669853
-60.664562
-55.068443
-100.178902
-27.314093
-99.683479
-31.353605
-155.879623
-112.705544
-46.697113
-148.117691
-58.001778
-41.750385
-65.651100
-65.629921
-28.751987
-70.669632
-62.087296
-67.142227
-64.564453
-61.220554
-49.619205
-60.461105
-81.186340
-123.605133
-59.464806
-72.792709
-53.917229
-66.750031
-74.414757
-87.257858
-51.209011
-144.443405
-52.315449
-108.920456
-162.321442
-107.614830
-100.995956
-132.672974
-88.128860
-173.179520
-98.654617
-95.640411
-63.101887
-73.658630
-70.627373
-71.350723
-82.339523
-64.980316
-76.897423
-89.152176
-51.623539
-64.343475
-51.598152
-76.170059
-107.511810
-121.941628
-102.529747
-80.078117
-126.945641
-59.477161
-58.625107
-135.132370
-57.824223
-66.814003
-73.447609
-58.124996
48.697575
78.023926
81.021233
47.162418
78.379028
66.199951
-131.259186
-122.726440
-78.463791
-51.997719
-56.052711
-129.927734
-76.662811
-79.449928
-64.220398
-75.375412
-144.698975
-72.633942
-66.969582
-57.779503
-129.751846
-95.689049
-54.715580
-36.692558
-54.952667
-85.603149
-58.204041
-110.844498
-63.285019
-42.152622
-66.502251
-133.601303
-67.883575
-156.577744
-61.079224
-111.932945
-155.171951
-58.468521
-62.030205
-149.227631
-121.530396
-82.036606
-125.990807
-103.674492
-104.531410
-73.870911
-76.492035
-54.637558
-68.926071
-38.977867
-68.609322
-53.235352
-66.180031
-78.861504
-100.896332
-127.320320
-61.174942
-73.640800
-56.949829
-56.437229
-162.228424
-51.636181
-51.200401
-73.348770
-63.819454
-60.345524
-101.481865
-62.612568
-121.453323
-60.192829
-88.003899
-85.917679
-80.810577
-79.766602
-62.966583
-72.277306
-58.901363
-74.954056
-92.619392
-166.377518
-85.235176
-153.611465
-61.083656
-152.865158
-121.206291
-84.593498
-87.792984
-92.580727
-81.338799
-108.578712
-103.560883
-91.337341
-139.526093
-67.309090
-162.530441
-67.276291
-139.215988
-164.872284
-62.394459
-93.070320
-101.391273
-115.782837
-78.550591
-73.157860
-90.717819
-76.119751
-57.282276
-125.735306
-66.568497
-67.797066
-49.696247
-98.843750
-107.600792
-51.630005
-156.048035
-127.697212
-85.375618
-61.367813
-74.683815
-98.887688
-88.326439
-137.381378
-57.897736
-52.332535
-49.827309
-144.067535
-141.675522
-66.301903
-74.044235
-43.211399
-112.835625
-83.111038
-146.777985
-65.030426
-133.683838
-54.191658
-59.564247
-127.050377
-72.048851
-91.248703
-123.924347
-53.957443
-77.612701
-128.190918
-66.841682
-43.389530
-69.116920
-61.770527
-161.551620
-85.838745
-77.382744
-54.852493
-72.510002
-67.663528
-56.076527
-152.443680
-47.838261
-169.346100
-49.294319
-61.924454
-60.219753
-61.611580
-126.117004
-63.937740
-26.213102
-96.406464
-154.730759
-70.390587
-62.121887
-72.624290
-77.597427
-70.800972
-98.479652
87.895401
112.250687
-46.761189
-121.612389
-39.314869
-62.817287
-64.796593
-92.645767
-105.447289
-63.357166
-56.216305
-51.217812
-124.127342
-86.255661
-80.733818
-83.506607
-71.224876
-57.837788
-112.001663
-47.953384
-49.438534
-72.055969
-119.807205
-41.034718
-62.062538
-77.185936
-65.269585
-62.571823
-58.922413
-57.522709
-75.840462
-105.112968
-66.797264
-110.391014
-116.140747
-153.894806
-42.567516
-55.846397
-117.723976
-64.309578
-71.291473
-75.460815
-83.863647
-64.151222
-75.146484
-86.586235
-69.272568
-54.955982
-65.732162
-73.145889
-94.711334
-56.784275
-49.271191
-59.480980
-173.392609
-49.317410
-94.780952
-42.960785
-87.512627
-90.441780
-101.175011
-98.443794
-46.033680
-148.637756
-58.125015
-108.494118
-51.566124
-117.949448
-55.682613
-86.883324
-73.001457
-52.950150
-89.871498
-55.333149
-167.963776
-135.041626
-63.298992
-55.523315
-61.938324
-58.508102
-44.163933
-59.135414
-73.278992
-67.932373
-76.055305
-142.302017
-129.200409
-78.195030
-52.522972
-91.587646
-144.599808
-60.733753
-70.330765
-147.537399
-88.829880
-75.070396
-62.208958
-129.185730
-71.482201
-60.939865
-59.601219
-32.926243
-81.230988
-47.300941
-45.513241
-127.932404
-66.185127
-84.888336
-94.369896
-141.179047
-60.499290
-118.812828
-63.706524
-142.164597
-95.278458
-79.053123
-160.321503
-167.307358
-108.138824
-80.371704
-103.441086
-79.488609
-46.267021
-138.404297
-51.578770
-78.353821
-80.299698
-132.500595
-66.572800
-56.160625
-53.735332
-157.435791
-50.700302
-75.753090
-86.248398
-70.097488
-141.078232
-71.181053
-59.350803
-65.541763
-55.996334
-72.552666
-74.945763
-53.144436
-54.261173
-62.717445
-43.788334
-142.136169
-82.925529
-69.870422
-109.338348
-97.318184
-83.286545
-135.640732
-61.673325
-72.353172
-128.285309
-62.322414
-145.569656
-77.402786
-58.122086
-97.769760
-160.290833
-69.083023
-66.617760
-55.586834
-72.173889
-77.722641
-80.875237
-119.616684
-66.416931
-82.770020
-92.854088
-51.077133
-86.052155
-65.789345
-59.205860
-75.997635
-58.550209
-67.476379
87.910942
-57.252598
-95.431511
-163.616653
-66.803085
-165.706619
-80.751389
-95.523735
-83.518669
-59.323658
-60.936840
-65.126190
-44.315006
-34.863937
-49.158894
-53.018955
-97.490425
-49.380955
-95.980309
-51.176174
-52.341423
-79.840004
-96.368729
-106.791954
-165.125137
-116.285484
-108.720726
-140.787018
-58.343567
-56.127724
-98.476189
-140.725754
-69.828613
-59.158165
-153.413681
-157.557190
-45.701931
-62.951622
-80.886978
-70.174675
-83.272163
-145.372253
-38.035938
-55.992599
-40.167114
-114.305328
-149.393600
-60.707176
-58.518559
-82.999352
-110.317017
-63.144032
-76.796059
-79.368896
-72.694313
-113.732109
-97.832672
-64.995377
-139.978470
-90.820694
-64.525993
-100.342171
-68.312485
-93.390755
-120.431732
-103.060783
-64.378487
-103.049019
-41.949974
-26.655081
-59.923405
-46.144508
-118.254951
-60.862411
-59.186958
-124.898773
-58.436371
-51.723106
-75.748344
-110.991043
-51.170216
-119.594887
-156.411179
-83.475990
-71.944389
-130.189270
-102.627586
-80.353439
-65.902916
-79.925705
-50.181641
-64.244591
-66.187912
-52.185123
-53.347519
-40.128460
-76.907875
-33.516869
-108.503349
-161.284256
-62.020695
-91.831543
-44.295086
-153.812759
-68.188652
-47.884407
-57.958549
-153.937820
-77.284706
176.860306
-58.133327
-160.590530
-57.781548
-45.066132
-136.212021
-154.678284
-145.418549
-65.766960
-83.480583
-74.666801
-61.247368
-103.092407
-82.430946
-138.921799
-94.595673
-68.829941
-57.041618
-65.955589
-77.027840
-85.751236
-53.384846
-70.036568
-67.464828
-69.882324
-66.230988
-98.129913
-121.759369
-82.935127
-55.740986
-92.980072
-62.606522
-57.728531
-57.842854
-70.939888
-69.641602
-160.837524
-112.497459
-63.931953
-45.610847
-31.334724
-51.259399
-63.478195
-22.239660
-38.998703
-70.444946
-158.043045
-60.559540
-47.798496
-66.072617
-170.837250
62.951275
54.053711
73.753357
98.761368
-153.212112
-114.372604
-57.795773
-70.206787
-65.159363
-60.695843
-133.877930
-93.419502
-79.595993
-75.675529
-61.605995
-118.675476
-87.095909
-78.915405
-137.144379
-59.027817
-67.041435
-99.319267
-49.596050
-57.628975
-63.845169
-80.855171
-80.121521
-73.545815
-77.690956
-100.116173
-105.200348
-109.570778
-149.003387
-86.229210
-63.475056
-155.381088
-75.081177
-55.797577
-74.989967
-159.523880
-48.848953
-63.736145
-70.160980
-109.913239
-67.572182
-143.816757
-65.287025
-148.737778
-56.504498
-66.092964
-130.562973
-92.288155
-147.481445
-92.356407
-77.607941
-76.386620
-66.763367
-70.885704
-79.271278
-53.407303
-53.709564
-85.810120
-49.401276
-66.764778
-99.548347
-71.689194
-58.445393
-133.703766
-41.629185
-106.870995
-80.273041
-124.920998
-154.054749
-44.853146
-68.125969
-63.157719
-57.782776
-132.472992
-44.168980
-55.302803
-160.309586
-90.019211
-67.499619
-85.043137
74.359840
67.609482
52.860992
67.769821
-55.361969
-59.752914
-55.456558
-61.676544
-55.561127
-65.658150
-40.678493
-137.878830
-83.408401
-63.876308
-137.039642
-147.708435
-90.930992
-60.511646
-87.279930
-61.748486
-120.150070
-154.073547
-64.825111
-133.946854
-77.112953
-56.113682
-88.581757
-131.093643
-144.348526
-71.130043
-63.330753
-70.998634
-72.314423
-103.836884
-98.413673
-76.700592
68.174103
53.322533
58.454964
-61.748260
-126.871315
-71.269279
-68.757347
-88.265625
-64.003502
-142.752319
-68.806984
-146.582703
-38.734154
-66.309761
-57.288799
-60.856148
-58.124420
-91.028847
-94.300392
-59.832993
-53.729263
-106.332123
-70.471992
-67.562561
-82.949234
-74.022537
-112.922646
-93.460434
-112.415932
-111.154602
-114.667763
-58.160931
-91.251968
-81.452957
-128.284317
-66.552864
-72.236153
-76.958878
56.509342
-158.952560
-68.887314
-48.516315
-66.908348
-68.929337
-67.186493
-117.801056
-127.488808
-51.615215
-119.064804
-83.973930
-99.675346
-62.294121
-85.449539
-54.740574
-111.855858
-66.875084
-76.725670
-84.416016
-77.990059
-56.193676
-57.796585
-75.165550
-114.446754
-65.810371
-65.967079
-58.144836
-114.719620
-72.442490
-97.693077
-71.751526
-67.529396
-98.387230
-58.570461
-21.248579
-67.000725
-70.272667
-63.878834
-71.184555
-67.240227
-79.405708
-56.569195
-41.676144
-136.866760
-64.670944
-75.850609
-72.817520
-60.928425
-49.774441
-65.083672
-56.515945
-127.091034
-107.113449
-99.765617
-75.480553
-100.637993
-157.179565
-158.832703
-129.769028
-50.069729
-69.794701
-62.251801
-60.220695
-124.786865
-88.489769
-65.968445
-77.553177
-60.762207
-60.576488
-105.467247
-60.125549
-97.294006
-152.973465
-75.789116
-100.698334
-113.568695
-44.774139
-64.616814
-68.284775
-67.945068
-60.758175
-82.365913
-67.140251
-92.893181
-58.171005
-74.577477
-63.724781
-91.156013
-81.984779
-91.269920
-54.372791
-127.348038
-70.733459
-71.426430
-106.568680
-70.245087
-123.471672
-66.170570
-50.513676
-25.780779
-54.606987
-78.458450
-95.762360
-90.180519
-124.230148
-48.825554
-59.312717
-94.330162
-78.530312
-76.079796
-67.502213
-40.057297
-96.337776
-80.584480
-64.800751
-66.765083
-92.510216
-119.225975
-98.472801
-137.397232
-105.387054
-122.595848
-51.384441
-51.575447
-99.149155
-71.294861
-52.831074
-62.957718
-88.065819
-99.259285
-59.819065
-76.071320
-79.450890
-85.775085
-64.950623
-44.106457
-107.272583
-44.783600
-77.975418
-58.457180
-66.938301
-60.917210
-35.319988
-52.529770
-103.131683
-85.084862
-50.292641
-80.133583
-59.046818
-110.875313
-115.388008
-70.159004
-116.585709
-65.154503
-57.956577
-53.036129
-58.521210
-152.211517
-69.510078
-146.399658
-52.891323
-58.020260
-70.137695
-79.116524
-120.108109
-62.733974
-61.111549
-74.741463
-153.585403
-63.598804
-80.857903
-56.209290
-167.779343
-58.480576
-60.135891
-66.955566
-75.122719
-116.078308
-82.965424
-127.576302
-38.477398
-58.231636
-83.768547
-57.117203
-78.640823
-80.380043
-150.612823
-124.184624
-33.167812
-67.648827
-95.100296
-148.054672
-75.083504
-99.929115
-99.821304
-143.300339
-78.274307
-75.074348
-69.178238
-60.771183
-113.047829
-124.813683
-103.524757
-66.331673
-90.630409
-91.024643
-116.480919
-60.878880
-53.477596
-52.354000
-122.487373
-62.369801
-90.529572
-58.460236
-63.534950
-70.576447
-167.362747
-160.129745
-124.438393
-99.389297
-58.437660
-62.194920
-150.999329
-64.046707
-75.877380
72.240021
47.937256
53.408203
71.110527
81.478645
59.534466
-63.728531
-141.278107
-72.180397
-68.165154
-60.633526
-51.719166
-66.484207
-58.172348
-138.584335
-83.007881
-65.128624
-98.935081
-126.720955
-73.177986
-85.780693
-142.034317
-127.502808
-119.543068
-90.772514
-131.128082
-51.068096
-129.545074
-136.163574
-107.766380
-70.687614
-96.273285
-43.149654
-93.512642
-114.811516
-78.604820
-70.467697
-40.816105
-60.973736
-69.817116
-56.287266
-108.458214
-105.552315
-129.848221
-146.551300
-63.239304
-89.587189
-70.004982
-63.514248
-81.224602
-48.703014
-149.408875
-60.471214
-72.006088
67.982857
91.924263
42.247257
50.467552
41.431252
56.604279
66.359299
-59.577263
-62.950478
-73.963310
-40.375477
-70.574440
-51.861351
-41.296947
-91.933388
-55.721901
-94.465446
-61.043652
-75.580956
-66.718040
-124.699272
-59.589687
-62.993546
-83.486046
-70.704453
-65.187706
-137.299454
-61.783062
-68.290222
-138.022064
-123.369141
-141.313034
-79.501732
-97.171387
-52.830433
68.518677
29.390343
73.491982
90.416901
71.414558
51.756027
67.899246
42.505432
-60.542137
-69.113037
-115.863350
-103.050301
-103.038292
-102.340446
-72.688118
-127.128830
-55.068333
-80.682045
-59.608883
-81.701279
-92.163979
-73.474854
-78.938278
-141.107635
-92.774437
-106.610481
-128.846497
-124.521255
-124.233170
-34.185852
-63.771767
-142.739532
-61.626347
-74.909683
-47.465931
-65.972847
-53.272221
-71.901817
-60.376381
-160.335495
-68.044098
-91.763977
-56.143517
-42.351971
53.877377
84.885254
69.837051
42.727867
52.619934
52.438808
77.329109
53.091888
28.609509
30.701218
87.159378
44.093540
-168.789886
-74.286430
-79.071541
-53.510834
-66.206665
-58.741051
-49.639526
-78.127914
-71.862183
-40.102318
-57.541771
-48.440193
-61.212288
-122.079567
-117.499260
-60.218658
-99.800186
-54.416256
-166.800476
-66.132103
-123.196541
-91.747131
-54.513172
-148.970779
-154.975174
-64.061340
-148.051117
-137.064529
-61.474491
-75.148705
-104.463486
-63.266926
-110.960777
-62.658562
-89.509300
-66.315979
-89.252907
-59.100414
-158.595261
-80.800301
-99.450661
-94.501266
-155.463150
-109.712807
-98.659050
-54.531998
-67.775536
-81.199989
-64.896202
-67.926033
-62.010464
-112.100616
-59.548939
-138.639450
-67.378540
-109.368843
-70.340019
-98.853806
-83.967529
-90.557671
-85.269310
-58.648216
-86.670296
-45.804073
-129.011337
-35.528561
-152.787231
-143.762253
-52.330959
-68.198822
-100.288994
-75.472893
-61.262981
-53.124619
-61.113113
-41.392635
-61.723454
-165.679550
-101.642265
-138.861938
-72.935028
-81.985680
-59.686657
-159.182220
-92.892982
-151.838531
-82.656883
-131.556412
-55.902008
-61.728527
-140.041321
-76.080124
-52.111137
-64.543594
-54.001232
-142.651443
-49.102161
-6.050159
-121.526093
-71.911560
-141.943222
-104.674545
-139.751556
-86.133202
-54.339375
-72.219093
-66.756432
-77.773338
69.287361
80.884911
-64.633270
-75.418587
-66.960358
-65.901489
66.655197
44.894363
-55.219318
-145.374802
-44.215229
-98.811470
-49.552341
-73.611305
-36.626377
-57.222923
-54.713673
-125.805222
-66.686470
-45.295723
-80.368240
-49.591492
-47.761459
-119.375580
-137.705811
-72.280968
-67.613106
-72.783516
-90.112679
-164.051407
-51.878651
-132.949249
-82.380493
-57.708729
-66.047523
-71.337265
-80.276199
-58.056374
-68.047585
-71.089462
-107.971977
69.905319
-62.564667
-79.067307
-70.461746
-62.567131
-64.283630
-156.996048
-76.577644
-63.743603
-95.423828
-60.938705
-70.710556
-41.982010
-100.873566
-92.499870
-89.982094
-148.124802
-59.276367
-74.439575
-83.909966
-63.491516
-66.495880
-144.289185
-163.224915
-137.432175
-59.446022
-68.980446
-53.022789
-55.204926
-67.789474
-60.817421
-73.710754
-36.136978
-54.508892
-113.538963
70.232254
44.645107
22.313795
-120.584595
-52.687920
-62.948032
-78.156998
-131.403336
-72.801750
-61.308197
-48.319092
-83.979469
-94.047935
-62.650398
-41.147255
-63.455044
-127.632607
-61.722805
-88.512566
-69.646126
-140.807297
-76.575569
-67.920662
-60.935787
-40.687477
-52.169231
-62.662220
-44.115002
-73.244431
-34.542965
-30.017960
-27.801800
-145.902512
-70.171677
-150.369812
-163.040405
-78.941681
-41.617264
-34.949875
-141.633667
-93.026550
-58.637840
-92.635452
-70.307091
-63.676601
-48.042744
-59.213203
-61.910061
-71.302269
-68.155258
-90.751305
-75.337067
-51.103977
-64.617226
-72.961060
-151.432175
-62.536499
-101.662804
-66.561348
-60.982773
-73.020004
-121.682617
-122.555717
-151.246902
-64.493912
-126.357346
-79.481979
-113.149155
-89.827118
-120.231239
-114.194725
-93.000053
-108.937996
-154.399307
-104.964424
-55.463913
-126.602730
-73.919968
-142.281982
-107.428482
-145.388046
-29.793369
-60.330006
-40.209404
-125.406326
-73.964226
-67.813240
-148.224884
-61.343361
-53.351143
-62.128666
-57.108109
-67.695999
-60.701527
-153.591965
-61.303593
178.987411
-137.413895
-60.305897
-56.251904
-46.639229
-56.818672
-60.643772
-63.641331
-79.820381
-90.631851
-80.510124
-58.477516
-149.647736
-152.689041
-142.308701
-73.616745
-54.773563
-135.695648
-56.187569
-24.993658
-72.598701
-171.334793
-64.819984
-171.292847
-149.793915
-106.459656
-53.444855
-160.248138
-103.156410
-47.699715
-57.943420
-94.562683
-119.301720
-66.646286
-57.912003
-48.249241
-65.810791
-62.535610
-49.231441
-44.270199
-60.399742
-65.691063
-98.014992
-67.965210
-63.420025
-133.739105
-95.645561
-60.133141
-104.113281
-77.448280
-121.710411
-97.879639
-79.791351
-100.019920
-86.396660
-112.587769
-108.782593
-54.362179
-117.726326
-66.852928
-100.250443
-67.048340
-103.004478
-164.227295
-54.544876
-95.350502
-98.722404
-100.557861
-68.190880
-81.007477
-81.100990
-59.406345
-46.812294
-70.282883
-84.234093
-111.074333
-115.669258
-67.540375
-95.016365
-65.196510
-153.167145
-75.833389
74.504333
63.833141
-73.778030
-63.492016
-57.991692
-161.981461
-52.067730
-145.150070
-78.546097
-54.833843
-62.353451
-45.813908
-65.207870
-69.380981
-89.985146
-60.627350
-51.658630
-72.817131
-48.067970
-72.755714
-71.667175
-54.074577
-148.464676
-67.902908
-63.177948
-89.012787
-56.253296
-81.588821
-58.145397
-64.835770
-99.856773
-114.856293
-106.212852
-136.947784
-48.026718
-109.588959
-139.263245
-76.067711
-64.203720
-105.079735
-130.092804
-73.962746
-154.977386
-67.689247
-53.545464
-68.798401
-107.116646
-73.961517
-53.075741
-55.793701
-97.661049
-89.675957
-95.298134
-75.373718
-62.421955
-76.578888
-77.133789
-54.864143
-74.603981
39.915337
47.750351
58.240227
64.666107
62.315704
58.849762
54.754421
-86.744591
-101.897606
-118.420082
-144.730148
-64.403206
-94.472031
-100.740723
-95.843231
-74.441216
-125.826630
-143.016693
-127.291016
-91.360710
-69.769333
-75.285370
-71.532661
-56.662449
-64.967667
-48.323017
-105.881836
-132.939651
-155.786407
-63.976501
-60.412800
-51.724289
-57.870293
-53.388496
-72.881813
-90.420288
-150.607300
-63.357048
-68.917160
-139.040054
-59.082207
-104.081139
-122.850647
-38.429340
-87.726845
-149.601501
-56.731930
-82.936028
-167.515594
-84.227905
-73.747566
-104.967300
-67.365822
-54.052696
-55.965950
-26.251587
-70.650093
82.992043
88.041389
59.774582
53.168438
66.903587
77.578178
70.018837
-67.284340
-67.797478
-54.673969
-69.143883
-72.629181
-87.186867
-154.350006
-76.647820
-110.799927
-68.865295
-42.565914
-49.181221
-58.633423
-66.509155
-138.182083
-132.785263
-87.677155
-70.732849
-83.442863
-58.486141
-161.097183
-84.449913
-135.176071
-58.720390
-59.816227
-103.552704
-52.404922
-77.085342
-166.599472
160.004242
-68.142990
-56.472584
-58.197483
-58.500854
-39.316010
-122.872337
-95.234207
-90.145973
-58.957767
-54.794472
-72.600685
-61.636028
-57.875290
-56.342827
-102.401962
-161.019226
-159.560013
-91.899071
-69.572220
-61.460342
-64.729805
-49.191872
-122.434456
-61.621307
-109.766479
-74.961418
-90.347237
-65.845543
-152.519211
-160.494553
-81.987732
-102.723991
-64.210686
-77.890221
-78.188950
-42.066410
-84.567406
-161.612518
-43.775242
-94.179871
-103.219681
-73.488953
-76.096573
-104.446495
-122.975243
-140.832169
-147.503754
-66.473526
-92.194397
-144.698288
-99.615982
-104.260765
-118.327950
-102.408760
-140.464661
-85.305885
-88.291908
-111.139778
-76.153244
-158.698318
-126.114777
-61.317131
-83.749680
-64.897972
-52.347580
-55.158394
-110.557053
-63.065475
-68.635651
-72.004646
-130.192993
-63.561832
-88.046440
-131.704926
-73.047768
-61.537796
-58.328697
-56.204891
-57.604721
70.291641
28.327517
49.337734
51.096203
51.329765
61.181633
-74.157646
-81.399475
-156.874817
-94.185028
-64.692909
-105.150002
-71.608078
-59.077751
-118.006073
-53.351967
-66.543251
-72.953896
-112.069862
-58.976288
-56.310471
-114.689293
-95.588013
-94.312119
-60.912731
-66.222481
-103.151459
-81.566849
-146.990250
-60.335251
-74.428841
-64.987686
-60.231323
-147.312820
-160.229446
-58.061317
-89.934486
-100.907997
-73.075531
-149.882050
-110.001587
-85.021019
-129.062943
-91.529099
-93.435211
-62.988884
-108.709541
-92.574585
-93.643845
-126.617249
-100.873680
-88.121941
-142.590088
-116.929306
-40.959511
-93.841568
-72.055099
-31.446579
-102.289520
-74.062553
-54.044559
-62.088795
-55.224430
-135.314636
-97.457130
-134.692078
-89.867325
-57.049229
-66.317101
-73.406075
-164.439438
-57.462624
-57.403229
-78.151604
-39.698761
-71.713455
-36.050472
-79.188637
-68.588470
-87.795631
-61.815956
-118.265419
-108.589081
-110.782959
-152.336517
-72.722580
-91.952888
-60.416279
-102.879578
-66.638695
-100.707764
-77.186073
-67.728889
-32.110741
-69.245644
-131.288010
-72.436653
-53.246758
-65.509697
-73.888283
-63.345192
-59.346691
-87.315277
-107.661690
-114.709961
-114.868423
-64.779480
-62.243969
-59.685318
-62.939522
-51.154003
-51.241737
-63.567104
-161.593750
174.238754
-73.119919
-79.998817
-33.747784
-151.141815
-45.307602
-57.521049
-41.129169
-58.865757
-59.964897
-123.369728
-118.662315
-84.050095
-63.986561
-57.151085
-162.305313
-59.843903
-76.321030
-76.785484
-54.164474
-141.962616
-145.865967
-56.601131
-117.786018
-101.542198
-104.798195
-150.451035
-78.112846
-124.515778
-71.062363
-68.958542
-142.718719
-91.392967
-67.182228
-68.725838
-52.482948
-89.632401
-39.047932
-105.958664
-77.123123
-57.223419
-131.195740
-79.535591
-52.975742
-65.067230
-64.454514
-61.566036
-71.991570
-62.811550
-70.427254
-127.464722
-73.852196
-59.266899
-86.746140
-61.161419
-78.158630
-138.588562
-89.407318
-59.992908
-136.804779
-66.517159
-80.047173
-49.473499
-119.103203
-79.647003
-47.602291
-59.499203
-99.524864
-52.535294
-51.468433
-147.699600
-64.710762
-68.512840
-61.121052
-72.976028
-69.367767
-74.638779
-93.817345
-106.873894
-72.935867
-90.364731
-77.623016
-97.869278
-89.216240
-42.525017
-74.812134
-60.969898
-97.391823
-150.573914
-63.514542
-77.429108
-164.152451
-75.898094
-141.897324
-130.464981
-92.583809
-60.929592
-100.298347
-59.624271
-90.602142
-92.185638
-87.049141
-57.155163
-44.548672
-118.533600
-64.831291
-132.918640
-70.877586
-79.005096
-84.950134
-152.119034
-61.199543
-107.146210
-67.749054
-146.413223
-82.571030
-74.356461
-61.939430
-65.156410
-131.185944
-61.269978
-90.518372
-112.909988
-54.199089
-51.278687
-81.936783
-112.075745
-120.688957
-64.308098
-63.286686
-102.884048
-62.772858
-138.446671
-151.380722
-42.461540
-64.896446
-121.228416
-58.203537
-152.673401
-110.855560
-140.769058
-44.140423
-81.129807
-140.393021
-91.255516
-56.317402
-109.363617
-87.181488
-44.639145
-52.890137
-76.836937
-159.529816
-60.371819
-53.299835
-77.831322
-66.604111
-73.915512
-154.428253
-62.632389
-97.091934
-71.286133
-57.719910
-58.819229
-71.229744
-65.504639
-144.485260
-109.295532
-79.081863
-124.193253
-91.656425
-142.036453
-132.123123
-35.642178
-61.037148
-62.125957
-71.163521
-51.486118
-57.283096
-64.574387
-102.133682
-61.006283
-61.547775
-169.047012
-71.629898
-119.784256
-157.061935
-124.948265
-58.318981
-63.439987
-59.367332
-86.330719
-64.256874
-167.189682
-157.399948
-77.727936
-61.253448
-111.753555
-59.629883
-55.123680
-109.053680
-57.216072
-120.252548
-42.946026
-56.238308
-125.783791
-84.711273
-70.434746
-104.259750
-67.942986
-71.081017
-55.805656
-48.434406
-68.540588
-78.291145
-132.012939
-64.972595
-69.866364
-61.158993
-37.621120
-146.073044
-39.447521
-66.456497
-62.065899
-73.390610
-65.583214
-61.117374
-80.465668
-48.672810
-137.652817
-156.914352
-52.728817
-61.803345
-69.977104
-72.851791
-53.962830
-58.008793
-60.442238
-53.734531
-69.419624
-118.005104
-123.861679
-62.258945
-93.228951
-160.201599
-50.002789
-90.749008
-62.262787
-54.347534
-120.455681
-97.279457
-112.823586
-59.302505
-65.126656
-71.745888
-98.781021
-53.094658
-108.683090
-52.246170
-115.926743
-95.806496
-52.583801
-120.083519
-75.578888
-56.046284
-150.712402
-59.137024
-128.231781
-142.411179
-60.912083
-96.126350
-154.212769
-149.153290
-102.084137
-90.214127
-58.138805
-63.805088
-109.438210
-92.446030
-62.731628
-125.997063
-62.737690
-63.537270
-82.507683
-105.345749
-80.648811
-86.803268
-158.684692
-68.607025
-62.448238
-109.757912
-61.698517
-150.877640
-55.460022
-71.401733
-61.410816
-136.679062
-56.967445
-73.656975
-80.944038
-66.983322
-46.857780
-82.772629
-104.771370
-94.186859
-117.882568
-56.680561
-60.419434
-103.090256
-52.156368
-58.760777
-52.835781
-75.175186
-109.556572
-89.492783
-74.335785
-60.210922
-128.300369
-63.405647
-67.691055
-75.729843
-74.126778
-45.696564
-72.247330
-63.651306
-91.198616
-15.782833
-64.546867
-43.585606
-75.773476
-61.940872
-76.254158
-95.106117
-48.614498
-50.274307
-69.766487
-66.957306
-62.843597
-61.808796
-65.670502
-85.445320
-70.016129
-65.368752
-87.326431
-41.788197
-107.033257
-52.349514
-33.608963
-80.245750
-76.639099
-69.783958
-67.369164
-56.366158
-141.669785
-62.179260
-56.608852
-101.439262
-75.931061
-56.609970
-111.761497
-60.680878
-24.134151
-83.244827
-103.691597
-130.197906
-56.906815
-139.967697
83.497040
65.697525
70.538155
-54.830521
-53.765038
-113.861404
-55.005100
-107.765915
-75.342400
-69.195824
-66.237724
-48.732319
-95.537262
-54.279747
-76.587822
-29.735804
-61.328743
-56.220375
-131.683044
-64.844826
-156.536575
-58.916260
-61.202255
-166.900970
-96.706940
-32.101871
-51.691116
-100.425934
-100.025047
-72.935799
-58.300076
-63.201637
-61.940605
-69.063866
-69.180557
-56.142742
-68.799652
-73.162926
-66.998985
-62.128147
-54.456875
-61.453598
-159.825455
-106.303551
-77.603874
-147.316513
-144.809067
-65.780952
-101.313454
-107.574501
-105.097572
-124.362617
-74.479736
-123.591255
-63.238560
-75.312950
-117.345856
-73.594955
-78.779411
-68.920555
-68.091042
-133.709869
-56.029728
-67.650330
-55.889553
-97.607376
-61.631496
-100.481979
-72.774101
-72.012383
-74.157547
-153.868652
-26.191399
-106.139397
-140.912735
-155.417831
-69.531631
-154.590866
-61.200310
-80.271317
-66.283310
-31.647581
-120.309952
-101.140038
-150.372330
-58.815609
-58.320625
-140.412048
-122.556633
-59.583939
-104.781746
-91.124580
-68.770996
-94.577820
-86.827110
-71.898666
-87.644836
-32.518852
-67.075325
-70.858261
-67.570740
-56.157913
-49.180111
-165.599808
-96.390099
-109.186432
-72.309090
-85.869461
-129.739563
-102.934692
159.719299
-105.138184
-86.678596
-121.497910
-72.543709
-99.109070
-62.305721
-153.593323
-94.179459
-79.020576
-76.552933
173.281357
-132.421692
-116.875114
-113.648010
-94.947205
-110.024818
-54.240089
-62.624512
-129.929749
48.624989
-163.905823
-94.672447
-95.293541
-72.370171
-74.755669
-164.327972
-133.821182
-100.212837
-94.311783
-91.516701
-119.053154
-147.642700
-125.972626
-46.017239
-39.966686
-68.236176
-77.203766
-52.436131
-80.707603
-59.507008
-142.226349
-54.692490
-51.705845
-166.628006
157.734512
-63.106319
-66.186783
-59.116772
-81.290092
-164.376587
-113.156738
-120.312584
-68.373962
-95.773674
-106.174309
-128.871109
-64.572975
-69.060310
-119.333534
-119.305397
-56.154030
-65.267403
-69.786911
-62.046070
-113.325752
-36.679787
-62.680923
-131.486328
-70.993416
-51.176369
-51.780674
-110.849236
-136.154114
-76.556625
-53.759808
-139.783279
-70.852364
-69.635292
-62.157616
-60.844143
-115.382690
-73.319427
-59.200123
-19.540205
-96.359535
-73.052177
-66.108124
-82.344566
-99.499146
-115.803436
-70.294762
-67.813477
-49.431843
-45.596912
-110.332794
-60.152706
-97.819809
-73.587860
-101.696190
-70.456810
-69.802681
-62.686413
-71.429611
-61.578114
-62.049152
-68.125793
-104.971092
-54.697975
-45.904495
-109.378433
-65.467445
-41.019459
-75.308647
-66.561371
-58.406448
-38.167526
-64.354118
-66.407547
-61.006584
-83.878212
-65.847481
-58.304768
-85.454849
-65.409027
-66.246613
-54.361862
-51.265541
-81.477257
-97.459259
-129.572144
-129.025009
-63.954624
-78.994125
-150.207993
-103.963783
-143.767639
-44.836475
-94.420715
-131.391663
-78.141319
-163.449020
-64.230988
-45.127460
-35.491863
-113.084770
-120.862961
-52.758579
-90.705101
-77.345245
-66.767082
-48.649521
-61.955795
-58.551922
-40.905567
-77.324249
-115.657661
-114.626526
-100.076584
-99.959229
-67.769371
-71.263687
-92.707802
-89.353653
-57.541569
-81.487976
-82.609161
-55.763985
-98.502678
-89.723289
-72.695396
-100.893860
-62.201397
-87.301147
-92.228661
-43.810368
-130.544876
-49.063873
-69.246178
-55.014168
-61.425076
-116.936981
-74.269997
-65.529007
-102.913498
-72.292336
-61.492435
-85.787682
-70.195274
-58.687489
-74.538750
-139.332779
-141.221970
-62.226093
-156.794037
-54.801014
-129.892548
-50.593380
-50.836151
-59.685188
-61.703159
-123.025101
-116.644409
-65.597504
-65.383659
-62.100773
-66.826393
-60.737572
-56.074707
-56.391254
-132.033859
-79.198524
-80.649704
-93.244049
-150.612640
-81.653572
-69.539536
-106.408394
-63.612110
-57.574024
-39.180031
-83.934319
-153.762146
-63.832363
-51.494125
-163.225601
-70.179329
-81.607414
-92.646667
-119.405579
-36.368793
-22.226301
-61.520031
-54.401192
-62.007652
-133.136230
-44.886715
-64.947464
-61.049664
-125.723541
-106.076141
-59.095749
-102.578308
-70.736046
-67.279884
-62.422981
-57.674538
-125.604607
-38.718815
-146.752625
-61.123482
-91.270256
-76.755447
-58.190941
-61.882980
-55.193146
-142.920593
-35.143192
-74.423882
-94.092941
-80.489464
-65.752815
-56.460739
-14.575767
-43.198643
-91.607704
-88.295624
-99.935501
-121.171043
-78.504379
-93.097458
-62.257439
-64.884796
-76.370399
-144.371628
-132.381210
-46.954357
-74.828217
-64.022133
-60.240940
-119.334381
-108.543274
-56.199646
-102.751175
-120.568108
-157.717484
-154.541306
-83.564896
-74.013252
-75.435623
-51.329494
-69.327171
-33.059189
-132.781799
-55.338322
-84.854782
-60.321400
-112.494324
-105.119888
-173.000641
-152.528030
-93.940582
-95.984276
-49.413692
-68.957664
-100.439972
-73.715546
-156.848022
-63.219326
-67.382454
-58.918785
-59.904907
-60.498276
-86.653343
49.631874
69.365814
51.464481
99.971130
87.258858
-106.741333
-70.226440
-112.321999
-74.615219
-66.294960
-52.008240
-65.022888
-151.080475
-65.427238
-69.094978
-81.149170
-56.257572
-67.912460
-137.852066
-66.237450
-65.753456
-59.027145
-87.836067
-56.853813
-67.477837
-68.394859
-156.609680
-82.650528
-44.860687
-102.886810
-62.210781
-136.621185
-125.450722
-144.915863
-102.248947
-58.544983
-74.788506
-94.537872
-23.249693
-58.495552
-140.463516
-112.986389
-62.901382
-42.924675
-52.421455
-39.683262
-73.366997
-8.304893
-68.781776
-76.995506
-75.403282
-149.087753
-63.811203
-85.339661
-62.117069
-53.362614
-54.780621
-87.199242
-148.444962
-70.360512
-71.768700
-72.567657
-101.418304
-115.872818
-64.321754
-47.900318
-32.151474
-86.958267
-59.073143
-56.802177
-72.069206
-61.687595
-142.232803
-67.246162
-95.330833
-85.309792
-94.890511
-59.325516
-159.081421
-51.165081
-54.409931
-71.431458
-81.882660
-74.028320
-61.490128
-143.708817
-52.450020
-66.109818
-156.206406
-144.218048
-110.988953
-158.672577
-74.607384
-70.601768
-72.031136
-72.401093
-96.714333
-111.197670
-86.095131
-100.521507
-87.249550
-64.467888
-150.677612
-74.577042
-85.767014
-115.765045
-63.331684
-56.468079
-100.810883
-66.287979
-100.242905
-62.953842
-56.566158
-108.911880
-58.661144
-57.443344
-48.845192
-31.932228
-55.805771
-55.211826
-135.461502
-145.248428
-106.818993
-59.151970
-99.356583
-59.865238
-142.482788
-109.460220
-100.690414
-103.401047
-118.431564
-129.955826
-147.905365
-137.787796
-84.478661
-50.584110
-112.085205
-58.456970
-83.730576
-51.909496
-72.389992
-82.376472
-68.960922
-65.978531
-102.905861
-72.030487
-71.708923
-75.217560
-155.206253
-69.363533
-67.814430
-33.151535
-67.290413
-63.939636
-51.501011
-60.068840
-75.070946
-91.307648
-51.238960
-76.030449
-76.948029
-60.850704
-45.263126
-61.027988
-68.288765
-53.644787
-45.322151
-65.355782
-63.374588
-124.874733
-76.939148
-56.572861
-74.429932
-57.205780
-88.600403
-78.352974
-50.055470
172.139664
-69.779411
-63.433617
-63.183441
-58.024406
-61.562908
-76.276833
-131.469818
-148.067078
-44.314270
-88.319580
-65.976471
-63.996403
-97.262787
-142.847443
-151.723679
-58.753819
-94.970230
-59.313961
-112.006889
-146.386932
-58.044312
-72.066399
-62.557884
-65.042343
-74.165398
-69.153404
-87.710152
-93.309875
-144.942078
-22.937914
-55.125450
-63.879585
-97.360603
-72.228615
-70.329880
-66.254921
-62.536301
-60.649139
-64.943840
-91.558220
-75.861633
-63.049362
-57.797112
-72.476906
-72.078194
-148.105301
-96.864845
-116.294945
-88.055351
-111.957726
-56.237537
-89.052048
-61.718987
-119.941971
-107.122086
-91.165771
-93.946800
-45.888870
-71.076485
-89.322281
-74.678192
-59.774643
-105.080887
-79.819054
-27.198658
-123.542458
-65.917809
-53.345509
-95.421547
-62.783436
-93.334396
-76.966232
-83.668037
-50.423023
-85.699593
-110.003670
58.871181
35.787285
-138.935730
-59.846088
-86.285156
-109.202576
-83.504395
-150.561935
-61.232300
-100.643906
-58.787918
-158.694901
-78.971298
-142.580811
-66.648643
-93.780922
-74.829933
-52.739162
-154.736832
-65.116005
-53.208282
-58.638573
-65.259613
-65.128387
-65.435135
-89.114708
-82.043839
-67.309029
-64.810852
-79.615532
-67.272804
-51.846123
-108.105362
-68.453575
-58.827126
-63.980877
-92.584511
-51.638481
-130.230545
-77.716629
-77.710022
-77.855133
-62.744404
-150.053925
-30.201941
-62.048359
-87.426361
-69.776955
-113.758789
-106.824883
-105.355942
-61.909000
-59.274719
-88.110268
-66.541969
-121.570534
-91.787453
-58.519768
-90.708870
-61.425316
-72.342491
-69.146164
-71.393906
-38.397892
-68.555153
-55.053448
-69.811432
-42.735191
-68.922630
-129.007599
-126.255684
-61.568920
-80.241806
-93.352348
-87.097549
-63.511044
-89.415733
-63.805317
-87.851555
-148.550903
-60.969887
-76.030235
-64.464447
-59.244335
-68.578125
-60.090340
-159.535431
-128.188690
-58.565216
-53.938435
-58.819057
-117.453239
-115.910805
-49.219234
-64.184753
-39.472801
-97.403687
-60.496239
-106.285324
-68.502625
-129.095840
-107.101326
-72.678398
-66.601761
-97.953377
-43.104641
-80.206177
-82.555054
-52.712025
-82.430656
-59.967464
-60.848698
-66.893471
-150.678604
-62.569721
-44.795006
-71.684761
-42.904617
-154.997604
-154.954956
-154.273163
-99.944839
-102.469124
-68.197121
-118.919540
-84.522743
-133.826859
-67.826141
-116.045372
-57.856926
-70.566071
-95.479095
-100.508072
-110.620399
-143.742767
-122.181725
-137.536774
-151.586670
-84.144653
-104.142921
-70.828392
-76.285660
-57.105423
-86.436440
-94.978905
-98.277756
-82.502220
-135.983154
-101.801598
-91.794670
-48.340954
-121.015564
-48.099731
-58.240452
-60.313190
-88.516800
-35.030930
-74.317078
-60.485249
-62.707771
-60.734119
-66.617676
-94.056137
-111.542915
-158.548004
-94.728928
-79.725716
-113.680519
-98.877647
-106.738609
-117.316238
-93.701035
-60.751373
-65.685951
-67.763741
-110.404999
-126.647331
-59.950874
-94.368790
-116.400116
-71.735466
-163.449127
-73.136375
-44.367233
70.545189
65.465912
78.250237
-91.709206
-151.727325
-76.045135
-72.777679
-151.632141
-129.847092
-89.295601
-116.516724
-83.369316
-156.625031
-60.552635
-64.825500
-49.792156
-62.611523
-75.518806
-113.715912
-45.933338
-148.806915
-68.490295
-66.284904
-68.053688
-117.568665
-99.825409
-64.690231
-117.598259
-37.035526
-93.743248
-163.088791
-153.006470
-79.848740
-85.557091
-153.031097
-123.430557
-98.158646
-144.491516
-62.494984
-97.932747
-70.155701
-64.342293
-34.639771
-79.626488
-63.477371
-138.037201
-62.355499
-139.339615
-32.186344
-61.704643
-160.236359
-63.202694
-58.321358
-95.130966
-128.395615
-121.612770
-97.698792
-90.549850
-136.388245
-50.165085
-102.116631
-88.932884
-76.643425
-70.202347
-64.308182
172.741837
-78.145416
-66.512115
-51.376724
-68.607658
-138.795059
-63.917591
-64.643089
-118.535110
-64.456192
-71.905144
-71.950386
-78.500694
-64.008804
-46.144829
-158.021515
-70.855904
-53.748253
-120.567970
-129.688278
-129.212418
-71.599052
-149.894409
-60.819416
-62.230812
-89.759270
-88.217789
-94.644814
-55.406418
-93.298553
-105.291817
-133.539017
-90.208519
-65.556442
-170.381348
-78.193069
-54.849781
-106.859261
-166.286896
-108.713326
-73.476891
-114.805748
-67.970398
-91.628693
-131.769760
-88.819138
-61.840298
-121.652740
-60.563187
-75.907928
-45.668716
-48.027729
-144.589005
-37.017818
-62.900597
-134.194839
-145.702011
-127.790359
-73.834167
-54.426277
-146.070587
-109.775452
-62.165146
-66.127754
-60.014015
62.833557
56.568600
82.419312
91.727798
32.217022
42.953236
56.279675
69.901993
-71.121880
-69.186302
-107.834167
-51.532398
-67.929901
50.810692
60.723782
70.993126
84.922241
-64.978867
-112.888130
-63.118744
-47.448101
-156.283813
-156.171387
-167.766983
-134.924927
-61.136787
-79.181511
-39.375084
-61.806194
-63.598331
-53.430687
-124.199226
-50.340584
-67.541618
-60.102711
-162.449448
-49.011944
-51.556793
-80.336243
-123.575272
-61.062187
-76.012825
-64.526550
-55.793129
-58.998528
-44.881424
-46.609177
-136.215988
-64.778122
-113.817032
-157.279037
-79.536552
-152.719315
-130.471558
-118.696220
-76.192963
-96.119789
-60.856197
-57.605053
-58.321712
-71.790718
-61.531559
-99.396179
-54.962753
-59.071030
-146.827911
-111.456657
-127.310608
-56.638252
-51.035275
-97.741646
-67.037125
-57.219662
-124.853378
-87.690063
-107.866478
-62.919125
-56.662582
-146.584747
-76.878044
-110.721733
-120.211060
-71.016937
-55.365498
-72.890121
-71.457329
-55.080505
-152.890152
-65.931084
-168.460083
-43.392841
-133.840775
-66.432030
-76.935303
-48.346840
-54.575520
-179.193024
-80.849152
-156.799026
-79.957619
-109.149071
-150.719162
-59.705383
-72.313118
-90.063454
-68.320518
-96.686211
-72.975639
-71.893913
-66.708710
-104.200905
-94.232056
-57.646931
-130.594131
88.555496
65.692650
45.381134
54.172127
76.858246
86.549057
59.103958
75.921295
57.467106
101.827873
39.953625
93.812141
74.770676
-139.897079
-74.100578
-69.881813
-148.538773
-39.733253
-63.460724
-77.713882
-64.320473
-161.249542
-52.144489
-111.729355
-94.827507
-102.479424
-64.419052
-144.592453
-62.506908
-62.192886
-51.826714
-100.422638
-117.368561
-93.966965
-38.742096
-61.468468
-40.836895
-89.762291
-52.238449
-94.137520
-174.818359
-97.349312
-69.011429
-57.564789
-66.910027
-28.763899
-157.999496
-59.328209
-128.128769
-45.036125
-101.434219
-140.507141
-127.246223
-68.954971
-55.341305
-62.269745
-149.313171
-61.503063
-143.175247
-59.149052
-75.932793
-70.298767
173.663452
-81.312119
-87.954269
-31.476297
-134.569641
-164.467361
-84.508682
-69.938133
-57.879356
-159.389511
-104.887329
-63.871109
-143.995255
-77.653389
-136.524155
-83.255730
-91.234291
-61.197727
-164.124619
-48.496563
-82.508522
-93.032707
-73.320816
-102.577293
-60.063007
-130.397003
-93.255737
-100.471527
-146.140198
-76.908676
-80.515976
-84.400612
-64.599937
-53.694958
-54.880646
-76.387115
-58.798801
-121.330246
-57.076908
-138.112259
-50.048042
-64.470573
-51.287296
-63.024578
-88.573761
-136.041870
-102.513359
-162.368835
-103.689377
-86.606049
-121.691002
-65.418457
-155.439575
-72.703156
-58.071213
-162.383316
-96.642838
-111.137962
-71.364937
-164.820251
-69.668785
-72.269371
-118.443588
-90.350677
77.596863
65.081055
64.753136
69.078194
79.873497
62.750214
46.742020
-72.379349
-63.456291
-62.896168
-78.439392
-61.758450
-168.641876
-110.822540
64.177544
51.191216
56.131844
42.189713
-136.162292
-142.752960
-115.323395
-68.283409
-72.022240
-58.908268
-70.217415
-155.473709
-144.361298
-93.305641
-59.784935
-59.769958
-122.643364
-61.746609
-64.316696
-71.006020
-89.800102
-60.031452
-88.477570
-81.302780
-76.892525
-59.271580
-149.394394
-68.865891
-75.333290
-64.084534
-52.109123
-66.183502
-92.872192
-173.536148
-132.037094
-54.253483
-147.131027
-61.077461
-155.958267
-88.641685
-105.440445
-107.171028
-122.584442
-109.958420
-59.445229
-98.070023
-51.146816
-48.225636
-48.320995
-83.448967
63.769936
87.956902
61.611164
-88.407570
-77.499695
-51.572811
-83.986176
-111.769913
-71.167442
-155.117264
-75.487328
-120.542412
-160.969986
-83.265678
-61.104179
-39.939121
-70.000801
-109.826820
-88.833649
-162.632980
-46.891182
-103.328140
-50.087814
-89.429832
-81.730598
-69.248184
-73.226501
76.999489
59.693119
-59.945343
-62.315384
178.552734
-148.781418
-141.565842
-44.312412
-84.399811
-99.696465
-63.657307
-69.349091
-62.568356
-98.394890
-71.071198
-107.074463
-104.035484
-90.107758
-57.712666
-105.477013
-122.117134
-62.652584
-74.614746
-50.609173
-58.828377
-160.892807
-88.568077
-120.193291
-109.176842
-110.907150
-167.117996
-59.278046
-98.527428
-30.648918
-90.544830
-36.039127
-85.828598
-154.972702
-143.586899
-69.240700
-76.370667
-61.303822
-39.397156
-75.784454
-57.742157
-150.264603
-58.433968
-149.779160
-60.627995
-97.204865
-92.649628
-61.741589
-32.178326
-132.479080
-65.376930
-63.389015
-62.517887
-71.581459
-108.208412
-143.035294
-64.256615
-58.525204
-77.892929
-53.128185
-68.498978
-95.486595
-157.641602
-66.138855
-157.121780
-119.938034
-68.135727
-136.190384
-45.572861
-76.896271
-75.295074
-63.340813
-109.054817
-33.986946
-76.606720
-49.821411
-54.920845
-136.694550
-58.776882
-69.994675
-55.277481
-74.036308
-68.481033
-45.554974
-78.769630
-68.563652
-83.087387
-83.369347
-93.976555
-92.187485
-65.919174
-61.642296
-63.508434
-107.975037
-64.446152
-91.528839
-79.807106
-76.961670
-56.157814
-55.299614
-121.084221
-104.386185
-96.564629
-101.380646
-140.124268
-66.417068
-109.287445
-130.194275
-155.068481
-58.776794
-46.195278
-79.838982
-128.027634
-71.352768
-102.654854
-101.655800
-67.835800
-82.437561
-91.104576
-98.899605
-48.316269
-136.794052
-141.311035
-73.870827
-89.058205
-56.510330
-61.124561
-69.738922
42.733707
-76.253174
-41.181507
-77.397255
-72.590630
-176.003830
-116.554901
-65.304329
-117.050911
-79.085785
-69.945641
-55.726471
-131.257645
-147.283051
-69.648186
-130.680206
-76.140823
-125.006760
-27.174372
-72.281357
-103.409592
-96.113091
-57.550694
-70.424751
-79.337784
-72.010834
-67.195183
-67.925110
-71.165619
-81.403946
-57.035336
-83.304756
-77.316948
-134.076874
-114.874268
-72.458519
-97.764038
-67.990479
-156.565140
-73.756630
-74.167290
-67.877815
-152.286575
-61.476616
-74.330757
-68.596542
-60.544739
-147.426102
-58.728489
-60.806465
-88.482231
-79.118233
-90.908638
-67.023254
-62.633884
-71.201729
-85.810295
-119.965393
-59.298225
-56.324066
-78.843796
-65.707024
-66.793541
-87.861382
-85.877022
-62.906654
-60.631641
-36.910049
-145.215836
-55.559036
-51.359715
-139.838959
-67.876488
-83.564018
-78.128433
-70.187256
-136.902283
-69.855003
-62.553738
-92.350746
-26.380457
-74.026184
-65.920204
-118.921822
-79.378532
-80.940277
-84.277809
-102.699455
-50.208603
-158.282227
-65.512177
-74.537216
-102.209900
-150.345993
-117.198593
-87.890976
-90.731033
-93.685318
-58.404137
-91.138588
-147.381378
-77.663330
-69.654831
-144.783600
-40.841278
-68.358391
-106.502655
-79.767044
-156.873520
-61.501190
-60.262577
-61.319469
-65.814468
-73.319672
-52.586010
-64.486206
-55.931835
-90.139519
-56.891224
-98.342033
-66.743469
-111.664322
-68.266151
-81.191971
-86.086617
-132.603561
-65.422592
-85.782166
-51.708557
-63.443115
-72.527557
-43.967194
-111.558838
-74.760345
-59.085880
-77.848381
-55.579758
-55.086578
-96.348053
-81.161858
-94.992172
-32.581318
-51.589794
-67.585754
-69.034447
-121.559975
-76.867737
-49.038151
-129.722229
-52.243095
-58.864727
-103.569191
-81.869591
-78.453728
-78.257202
-61.542412
-63.312286
-133.192230
-133.978439
-83.771942
-71.387947
-56.246334
-58.937275
-69.242874
-74.837639
-77.428352
-59.892033
-92.772438
-77.512459
-97.994026
-64.691307
-93.809868
-93.752190
-61.329563
-77.468483
-56.554874
-73.102066
-56.200165
-65.259750
-53.834557
-70.719963
-91.545113
-71.887558
-62.045830
-71.776199
-51.670719
-35.902935
-85.886185
-73.202377
-146.584946
-69.274010
-60.690407
-161.985229
-73.191414
-79.323875
-89.179352
-146.403687
-102.119514
-164.031143
-65.042381
-22.447445
-115.809814
-96.364632
-134.632782
-118.194740
-117.947853
-133.859680
-47.550961
-63.153454
-65.064018
-91.648293
-58.059807
-148.988739
-35.837788
-51.080616
-76.741692
-67.121376
-59.464935
-78.498619
-99.914719
-125.673126
-92.955788
-104.995163
-62.793343
-61.605221
-88.528206
-76.471405
-85.582596
-81.058304
-60.780430
-122.729286
-74.259850
-71.618614
-71.598389
-84.026024
-79.577614
-52.053867
-142.468552
-108.305618
-92.352333
-42.487709
-84.917892
-151.109497
-85.242378
-84.846436
-134.346573
-73.710213
-96.218765
-59.427689
-96.410484
