# Supplementary material for: Comment on 'Valid molecular dynamics simulations of human hemoglobin require a surprisingly large box size'
Source: eLife. 2019 Jun 20;8:e44718. doi: 10.7554/eLife.44718 (PMC6586461; doi:10.7554/eLife.44718)
Supplement: Figure 3—source data 1. — The zip archive contains a README file describing which source files correspond to the different panels. [file elife-44718-fig3-data1.zip › figure3/panel_A/kovalevsky/normal/5/proj.xvg]

@ autoscale onread none
@ with g0
@ g0 on
@ title "projection on eigenvectors (nm)"
@ xaxis  label "Time (ps)"
@ world xmin 0
@ world xmax 540320
@ world ymin -10.201
@ world ymax 12.2374
@ view xmin 0.15
@ view xmax 0.85
@ view ymin 0.15
@ view ymax 0.85
@ yaxis  label "vec 1"
@ xaxis tick major 100000
@ xaxis tick minor 50000
@ xaxis ticklabel start type spec
@ xaxis ticklabel start -0
@ yaxis tick major 10
@ yaxis tick minor 5
@ yaxis ticklabel start type spec
@ yaxis ticklabel start -10
@ zeroxaxis bar on
@ zeroxaxis bar linestyle 3
    0.0000   -5.06076
   40.0000   -4.36427
   80.0000   -5.69155
  120.0000   -5.26505
  160.0000   -6.53643
  200.0000   -5.86846
  240.0000   -4.83135
  280.0000   -5.19690
  320.0000   -4.83201
  360.0000   -5.61023
  400.0000   -5.51262
  440.0000   -6.06102
  480.0000   -5.69741
  520.0000   -5.92050
  560.0000   -5.52363
  600.0000   -5.32462
  640.0000   -5.23295
  680.0000   -5.53903
  720.0000   -5.41815
  760.0000   -5.52107
  800.0000   -5.28651
  840.0000   -5.27254
  880.0000   -5.28204
  920.0000   -5.43639
  960.0000   -5.70523
 1000.0000   -5.69860
 1040.0000   -5.58930
 1080.0000   -5.88997
 1120.0000   -6.10533
 1160.0000   -6.35655
 1200.0000   -5.91294
 1240.0000   -5.92479
 1280.0000   -6.62070
 1320.0000   -7.01929
 1360.0000   -6.81272
 1400.0000   -6.41763
 1440.0000   -6.76967
 1480.0000   -6.31972
 1520.0000   -5.91603
 1560.0000   -5.07792
 1600.0000   -5.66877
 1640.0000   -5.53428
 1680.0000   -5.65389
 1720.0000   -5.95726
 1760.0000   -6.61103
 1800.0000   -5.34384
 1840.0000   -5.55071
 1880.0000   -4.75242
 1920.0000   -5.56011
 1960.0000   -5.48930
 2000.0000   -5.86882
 2040.0000   -6.18780
 2080.0000   -6.89241
 2120.0000   -5.49434
 2160.0000   -6.23002
 2200.0000   -6.41276
 2240.0000   -6.52390
 2280.0000   -7.02648
 2320.0000   -5.82282
 2360.0000   -6.95837
 2400.0000   -6.30353
 2440.0000   -5.74596
 2480.0000   -7.11253
 2520.0000   -6.31632
 2560.0000   -6.36552
 2600.0000   -5.97803
 2640.0000   -5.91851
 2680.0000   -6.24313
 2720.0000   -6.65159
 2760.0000   -6.76721
 2800.0000   -7.41842
 2840.0000   -6.56090
 2880.0000   -6.07842
 2920.0000   -6.39006
 2960.0000   -4.65131
 3000.0000   -4.47393
 3040.0000   -5.00620
 3080.0000   -4.87816
 3120.0000   -5.23908
 3160.0000   -5.78374
 3200.0000   -5.46985
 3240.0000   -4.76853
 3280.0000   -5.41563
 3320.0000   -4.80708
 3360.0000   -5.14580
 3400.0000   -5.49115
 3440.0000   -5.54942
 3480.0000   -4.72618
 3520.0000   -5.14134
 3560.0000   -5.07534
 3600.0000   -4.70459
 3640.0000   -4.62774
 3680.0000   -4.96573
 3720.0000   -5.04445
 3760.0000   -5.06844
 3800.0000   -6.29645
 3840.0000   -5.56874
 3880.0000   -6.15519
 3920.0000   -5.81144
 3960.0000   -5.73997
 4000.0000   -6.00043
 4040.0000   -5.65566
 4080.0000   -6.17152
 4120.0000   -6.10345
 4160.0000   -5.27032
 4200.0000   -5.76351
 4240.0000   -5.80500
 4280.0000   -5.62422
 4320.0000   -5.35141
 4360.0000   -5.94167
 4400.0000   -6.37308
 4440.0000   -6.97896
 4480.0000   -5.67017
 4520.0000   -5.67703
 4560.0000   -6.20949
 4600.0000   -4.63662
 4640.0000   -5.37234
 4680.0000   -5.28746
 4720.0000   -5.31849
 4760.0000   -5.70686
 4800.0000   -5.41699
 4840.0000   -6.27448
 4880.0000   -5.88085
 4920.0000   -6.25239
 4960.0000   -6.32059
 5000.0000   -5.32923
 5040.0000   -5.70302
 5080.0000   -5.50901
 5120.0000   -5.48298
 5160.0000   -5.31805
 5200.0000   -5.97062
 5240.0000   -6.61207
 5280.0000   -5.94818
 5320.0000   -6.65017
 5360.0000   -6.75411
 5400.0000   -5.37937
 5440.0000   -6.01398
 5480.0000   -6.79529
 5520.0000   -6.89139
 5560.0000   -5.74876
 5600.0000   -5.62290
 5640.0000   -5.69154
 5680.0000   -5.36923
 5720.0000   -5.28901
 5760.0000   -6.18149
 5800.0000   -5.26043
 5840.0000   -5.10017
 5880.0000   -5.51303
 5920.0000   -5.72821
 5960.0000   -6.11436
 6000.0000   -5.77012
 6040.0000   -6.34778
 6080.0000   -5.34558
 6120.0000   -6.30024
 6160.0000   -5.23171
 6200.0000   -5.34048
 6240.0000   -5.27080
 6280.0000   -6.10422
 6320.0000   -5.84213
 6360.0000   -5.14622
 6400.0000   -5.28668
 6440.0000   -4.48535
 6480.0000   -4.16344
 6520.0000   -5.56251
 6560.0000   -4.76904
 6600.0000   -5.24379
 6640.0000   -4.51071
 6680.0000   -5.37043
 6720.0000   -5.49747
 6760.0000   -6.10666
 6800.0000   -5.92186
 6840.0000   -4.77873
 6880.0000   -5.01365
 6920.0000   -4.94693
 6960.0000   -6.00414
 7000.0000   -6.03285
 7040.0000   -5.38681
 7080.0000   -6.15565
 7120.0000   -6.02142
 7160.0000   -6.84723
 7200.0000   -6.12009
 7240.0000   -7.21412
 7280.0000   -7.03484
 7320.0000   -7.25008
 7360.0000   -7.19130
 7400.0000   -7.21629
 7440.0000   -6.43314
 7480.0000   -7.45233
 7520.0000   -7.49337
 7560.0000   -7.40665
 7600.0000   -7.36686
 7640.0000   -6.93930
 7680.0000   -7.56549
 7720.0000   -5.91778
 7760.0000   -5.85698
 7800.0000   -6.07856
 7840.0000   -5.96592
 7880.0000   -5.79667
 7920.0000   -6.19479
 7960.0000   -6.77609
 8000.0000   -7.10368
 8040.0000   -7.13883
 8080.0000   -6.34052
 8120.0000   -6.79261
 8160.0000   -6.82134
 8200.0000   -6.32561
 8240.0000   -7.47539
 8280.0000   -6.80213
 8320.0000   -7.16293
 8360.0000   -7.17782
 8400.0000   -8.34656
 8440.0000   -6.49461
 8480.0000   -6.78149
 8520.0000   -6.77572
 8560.0000   -6.47468
 8600.0000   -6.79963
 8640.0000   -6.78723
 8680.0000   -6.84521
 8720.0000   -6.09757
 8760.0000   -6.07187
 8800.0000   -6.61012
 8840.0000   -6.72254
 8880.0000   -7.32581
 8920.0000   -5.83589
 8960.0000   -7.12672
 9000.0000   -5.86055
 9040.0000   -6.25651
 9080.0000   -6.10124
 9120.0000   -6.09581
 9160.0000   -6.63619
 9200.0000   -6.84328
 9240.0000   -6.69388
 9280.0000   -6.85963
 9320.0000   -6.55109
 9360.0000   -6.48413
 9400.0000   -5.94853
 9440.0000   -7.35000
 9480.0000   -7.33398
 9520.0000   -7.17771
 9560.0000   -7.16041
 9600.0000   -7.17492
 9640.0000   -6.57065
 9680.0000   -6.64354
 9720.0000   -6.57732
 9760.0000   -6.53333
 9800.0000   -6.67573
 9840.0000   -6.58240
 9880.0000   -6.31302
 9920.0000   -6.24128
 9960.0000   -6.08044
10000.0000   -6.64533
10040.0000   -6.64459
10080.0000   -6.61182
10120.0000   -6.66767
10160.0000   -7.40621
10200.0000   -6.41803
10240.0000   -6.63287
10280.0000   -7.19402
10320.0000   -6.57818
10360.0000   -6.87944
10400.0000   -7.13534
10440.0000   -7.59393
10480.0000   -7.29616
10520.0000   -6.10910
10560.0000   -7.78918
10600.0000   -7.59217
10640.0000   -7.14623
10680.0000   -6.89963
10720.0000   -7.21240
10760.0000   -7.18954
10800.0000   -7.22035
10840.0000   -6.82045
10880.0000   -6.03298
10920.0000   -7.03444
10960.0000   -6.09477
11000.0000   -6.32828
11040.0000   -6.25499
11080.0000   -6.93626
11120.0000   -7.09897
11160.0000   -5.38615
11200.0000   -5.71552
11240.0000   -6.41794
11280.0000   -6.28577
11320.0000   -6.40062
11360.0000   -7.00925
11400.0000   -7.22703
11440.0000   -6.67978
11480.0000   -6.61729
11520.0000   -6.51461
11560.0000   -6.95639
11600.0000   -6.83589
11640.0000   -6.99736
11680.0000   -7.04769
11720.0000   -6.17546
11760.0000   -6.74458
11800.0000   -6.22073
11840.0000   -5.96529
11880.0000   -4.99382
11920.0000   -5.27614
11960.0000   -5.65362
12000.0000   -5.44142
12040.0000   -6.29331
12080.0000   -5.95249
12120.0000   -6.77687
12160.0000   -5.52220
12200.0000   -5.85149
12240.0000   -6.21523
12280.0000   -6.47498
12320.0000   -5.86426
12360.0000   -5.98200
12400.0000   -5.89030
12440.0000   -5.95927
12480.0000   -5.52584
12520.0000   -6.83489
12560.0000   -6.98927
12600.0000   -6.74078
12640.0000   -7.21917
12680.0000   -6.17966
12720.0000   -6.53270
12760.0000   -6.41972
12800.0000   -6.11548
12840.0000   -6.09638
12880.0000   -6.21551
12920.0000   -6.12053
12960.0000   -6.90381
13000.0000   -6.92644
13040.0000   -6.96292
13080.0000   -6.37042
13120.0000   -5.85840
13160.0000   -5.74015
13200.0000   -5.91505
13240.0000   -6.18777
13280.0000   -6.16192
13320.0000   -6.09090
13360.0000   -5.47109
13400.0000   -6.05396
13440.0000   -5.72533
13480.0000   -5.78736
13520.0000   -5.88972
13560.0000   -6.52506
13600.0000   -5.85848
13640.0000   -6.05752
13680.0000   -5.55538
13720.0000   -6.73489
13760.0000   -6.31551
13800.0000   -5.85162
13840.0000   -6.69185
13880.0000   -6.11969
13920.0000   -5.75329
13960.0000   -7.57921
14000.0000   -6.60447
14040.0000   -5.85233
14080.0000   -5.95253
14120.0000   -5.78847
14160.0000   -6.21986
14200.0000   -6.27229
14240.0000   -6.12573
14280.0000   -5.52394
14320.0000   -6.01201
14360.0000   -6.26459
14400.0000   -6.14182
14440.0000   -5.59549
14480.0000   -5.70676
14520.0000   -5.74129
14560.0000   -5.75505
14600.0000   -6.03498
14640.0000   -6.92657
14680.0000   -5.21481
14720.0000   -5.82703
14760.0000   -5.29882
14800.0000   -5.65898
14840.0000   -6.26978
14880.0000   -6.29397
14920.0000   -6.76232
14960.0000   -5.79974
15000.0000   -6.55804
15040.0000   -5.15939
15080.0000   -5.61793
15120.0000   -6.02956
15160.0000   -6.03932
15200.0000   -5.98686
15240.0000   -5.75671
15280.0000   -6.15633
15320.0000   -5.21751
15360.0000   -5.89754
15400.0000   -5.63608
15440.0000   -5.25419
15480.0000   -4.99608
15520.0000   -4.69556
15560.0000   -4.99875
15600.0000   -4.98823
15640.0000   -5.45966
15680.0000   -5.48524
15720.0000   -6.19447
15760.0000   -6.59963
15800.0000   -5.99801
15840.0000   -5.94857
15880.0000   -6.33073
15920.0000   -5.86624
15960.0000   -5.33905
16000.0000   -6.42612
16040.0000   -6.47772
16080.0000   -5.39833
16120.0000   -5.50071
16160.0000   -5.89077
16200.0000   -6.35841
16240.0000   -6.64450
16280.0000   -6.44860
16320.0000   -5.56694
16360.0000   -5.56555
16400.0000   -6.34578
16440.0000   -5.88345
16480.0000   -5.92175
16520.0000   -5.05069
16560.0000   -5.61273
16600.0000   -5.56093
16640.0000   -6.41797
16680.0000   -5.41856
16720.0000   -5.24558
16760.0000   -6.03719
16800.0000   -5.02723
16840.0000   -5.64895
16880.0000   -4.86589
16920.0000   -5.61158
16960.0000   -5.77063
17000.0000   -6.79392
17040.0000   -6.77169
17080.0000   -6.53261
17120.0000   -6.49108
17160.0000   -6.19381
17200.0000   -7.46047
17240.0000   -7.34152
17280.0000   -6.79447
17320.0000   -6.33940
17360.0000   -6.95161
17400.0000   -7.19139
17440.0000   -6.37377
17480.0000   -6.74219
17520.0000   -7.22927
17560.0000   -7.15820
17600.0000   -5.76878
17640.0000   -6.04521
17680.0000   -5.08739
17720.0000   -6.16659
17760.0000   -6.54620
17800.0000   -5.51057
17840.0000   -6.67019
17880.0000   -5.63212
17920.0000   -6.87898
17960.0000   -6.15271
18000.0000   -5.95038
18040.0000   -5.35559
18080.0000   -5.65692
18120.0000   -6.19928
18160.0000   -6.22812
18200.0000   -6.26274
18240.0000   -6.03972
18280.0000   -5.77553
18320.0000   -5.35151
18360.0000   -5.23481
18400.0000   -6.14401
18440.0000   -5.16576
18480.0000   -5.46484
18520.0000   -5.98801
18560.0000   -6.60772
18600.0000   -6.40623
18640.0000   -5.58920
18680.0000   -4.87459
18720.0000   -5.22170
18760.0000   -5.01149
18800.0000   -5.69932
18840.0000   -5.88374
18880.0000   -5.53102
18920.0000   -6.48923
18960.0000   -6.60368
19000.0000   -6.14022
19040.0000   -5.57321
19080.0000   -4.70811
19120.0000   -5.15017
19160.0000   -5.28970
19200.0000   -5.38343
19240.0000   -6.39758
19280.0000   -5.85841
19320.0000   -5.83403
19360.0000   -4.75826
19400.0000   -5.81633
19440.0000   -5.97692
19480.0000   -5.25919
19520.0000   -4.70260
19560.0000   -4.31437
19600.0000   -6.26824
19640.0000   -6.45378
19680.0000   -5.78896
19720.0000   -5.75768
19760.0000   -6.13774
19800.0000   -6.35703
19840.0000   -6.76938
19880.0000   -6.03709
19920.0000   -4.89474
19960.0000   -5.48421
20000.0000   -5.68744
20040.0000   -5.88098
20080.0000   -5.11024
20120.0000   -6.02106
20160.0000   -6.26510
20200.0000   -6.40884
20240.0000   -5.33964
20280.0000   -6.36080
20320.0000   -6.70927
20360.0000   -5.69812
20400.0000   -6.81044
20440.0000   -6.32948
20480.0000   -6.33209
20520.0000   -6.14740
20560.0000   -6.61676
20600.0000   -5.84148
20640.0000   -5.56829
20680.0000   -5.31718
20720.0000   -5.74255
20760.0000   -6.16435
20800.0000   -5.50118
20840.0000   -5.92361
20880.0000   -5.47085
20920.0000   -6.01202
20960.0000   -5.74501
21000.0000   -6.08525
21040.0000   -5.67141
21080.0000   -5.67168
21120.0000   -5.83683
21160.0000   -5.31477
21200.0000   -5.43081
21240.0000   -6.02324
21280.0000   -6.20836
21320.0000   -6.41280
21360.0000   -6.20573
21400.0000   -4.96578
21440.0000   -5.16994
21480.0000   -6.10718
21520.0000   -6.25720
21560.0000   -6.15038
21600.0000   -5.79172
21640.0000   -5.09097
21680.0000   -5.33309
21720.0000   -5.55627
21760.0000   -5.36092
21800.0000   -6.21252
21840.0000   -6.19075
21880.0000   -6.68161
21920.0000   -6.14321
21960.0000   -5.83985
22000.0000   -5.77383
22040.0000   -5.06044
22080.0000   -5.76031
22120.0000   -5.74870
22160.0000   -5.03225
22200.0000   -6.09950
22240.0000   -5.96729
22280.0000   -6.14648
22320.0000   -4.91770
22360.0000   -5.27404
22400.0000   -5.56002
22440.0000   -5.70060
22480.0000   -5.84007
22520.0000   -4.87762
22560.0000   -5.08620
22600.0000   -5.91355
22640.0000   -4.70894
22680.0000   -4.58651
22720.0000   -5.19547
22760.0000   -6.04691
22800.0000   -5.33167
22840.0000   -5.90887
22880.0000   -4.91122
22920.0000   -5.79873
22960.0000   -6.26643
23000.0000   -5.94660
23040.0000   -5.34785
23080.0000   -5.16467
23120.0000   -5.72146
23160.0000   -5.77238
23200.0000   -5.60875
23240.0000   -4.79296
23280.0000   -4.93436
23320.0000   -4.83236
23360.0000   -5.67279
23400.0000   -6.05242
23440.0000   -6.09491
23480.0000   -5.44700
23520.0000   -5.60734
23560.0000   -5.43818
23600.0000   -5.99870
23640.0000   -5.82363
23680.0000   -5.70570
23720.0000   -5.17287
23760.0000   -6.16523
23800.0000   -6.69798
23840.0000   -5.40560
23880.0000   -6.61390
23920.0000   -6.59090
23960.0000   -6.07831
24000.0000   -5.93114
24040.0000   -4.48153
24080.0000   -5.53821
24120.0000   -5.56720
24160.0000   -5.70945
24200.0000   -5.89659
24240.0000   -5.42863
24280.0000   -5.83478
24320.0000   -6.56717
24360.0000   -5.62190
24400.0000   -5.47658
24440.0000   -6.21823
24480.0000   -5.77454
24520.0000   -5.75856
24560.0000   -5.69952
24600.0000   -5.51669
24640.0000   -5.59789
24680.0000   -6.02835
24720.0000   -6.26634
24760.0000   -5.97766
24800.0000   -7.31563
24840.0000   -6.13258
24880.0000   -6.45245
24920.0000   -5.78991
24960.0000   -6.67640
25000.0000   -5.26935
25040.0000   -4.91817
25080.0000   -5.76545
25120.0000   -6.07191
25160.0000   -5.59681
25200.0000   -5.64261
25240.0000   -6.12570
25280.0000   -5.69326
25320.0000   -5.74016
25360.0000   -6.07399
25400.0000   -5.26556
25440.0000   -6.09560
25480.0000   -7.07634
25520.0000   -6.16758
25560.0000   -5.50439
25600.0000   -6.52238
25640.0000   -6.51214
25680.0000   -5.88101
25720.0000   -6.60967
25760.0000   -6.26010
25800.0000   -5.72191
25840.0000   -5.31713
25880.0000   -5.58939
25920.0000   -6.22957
25960.0000   -5.46946
26000.0000   -5.04330
26040.0000   -5.76490
26080.0000   -5.60700
26120.0000   -5.98556
26160.0000   -5.55686
26200.0000   -5.49771
26240.0000   -6.92331
26280.0000   -7.33656
26320.0000   -7.21362
26360.0000   -5.68776
26400.0000   -5.36690
26440.0000   -5.62397
26480.0000   -5.97073
26520.0000   -6.19094
26560.0000   -4.99576
26600.0000   -4.75900
26640.0000   -5.31784
26680.0000   -5.49343
26720.0000   -6.01013
26760.0000   -5.63482
26800.0000   -6.23796
26840.0000   -6.53707
26880.0000   -6.06831
26920.0000   -6.20948
26960.0000   -6.51316
27000.0000   -6.78857
27040.0000   -6.03688
27080.0000   -5.79449
27120.0000   -5.64786
27160.0000   -4.98962
27200.0000   -5.86548
27240.0000   -6.13108
27280.0000   -6.25406
27320.0000   -6.43102
27360.0000   -5.79568
27400.0000   -6.43752
27440.0000   -6.19096
27480.0000   -5.45709
27520.0000   -6.18357
27560.0000   -5.90557
27600.0000   -5.49477
27640.0000   -5.29801
27680.0000   -5.79553
27720.0000   -5.81686
27760.0000   -6.02868
27800.0000   -6.05368
27840.0000   -6.01968
27880.0000   -6.01972
27920.0000   -6.60599
27960.0000   -5.42050
28000.0000   -6.23178
28040.0000   -5.50189
28080.0000   -5.79345
28120.0000   -4.99880
28160.0000   -5.71535
28200.0000   -5.82801
28240.0000   -5.45438
28280.0000   -5.67725
28320.0000   -5.87220
28360.0000   -6.47441
28400.0000   -5.62417
28440.0000   -5.57828
28480.0000   -6.12074
28520.0000   -6.11864
28560.0000   -6.26200
28600.0000   -6.20319
28640.0000   -6.08925
28680.0000   -7.06251
28720.0000   -5.50239
28760.0000   -6.64372
28800.0000   -5.19827
28840.0000   -6.44940
28880.0000   -6.09445
28920.0000   -6.68874
28960.0000   -6.12602
29000.0000   -6.16596
29040.0000   -6.49376
29080.0000   -6.44175
29120.0000   -6.40130
29160.0000   -6.02521
29200.0000   -7.02536
29240.0000   -6.38535
29280.0000   -7.10714
29320.0000   -6.67245
29360.0000   -5.73627
29400.0000   -5.78077
29440.0000   -5.85998
29480.0000   -6.54865
29520.0000   -6.05744
29560.0000   -5.82996
29600.0000   -6.10917
29640.0000   -5.77528
29680.0000   -5.72067
29720.0000   -6.18659
29760.0000   -5.89022
29800.0000   -5.50000
29840.0000   -5.70765
29880.0000   -5.67604
29920.0000   -5.96188
29960.0000   -6.02581
30000.0000   -6.32222
30040.0000   -6.00055
30080.0000   -5.73687
30120.0000   -5.99125
30160.0000   -5.35500
30200.0000   -5.21206
30240.0000   -5.08652
30280.0000   -6.00534
30320.0000   -5.58721
30360.0000   -5.03289
30400.0000   -5.19076
30440.0000   -5.61888
30480.0000   -5.31704
30520.0000   -5.47425
30560.0000   -5.60929
30600.0000   -5.97284
30640.0000   -5.68587
30680.0000   -6.13430
30720.0000   -6.40981
30760.0000   -5.04256
30800.0000   -5.19151
30840.0000   -6.12852
30880.0000   -5.36407
30920.0000   -6.12605
30960.0000   -5.45191
31000.0000   -5.34180
31040.0000   -5.22633
31080.0000   -6.26921
31120.0000   -5.34233
31160.0000   -5.52981
31200.0000   -5.60390
31240.0000   -5.67981
31280.0000   -5.14488
31320.0000   -5.72869
31360.0000   -6.43364
31400.0000   -6.38004
31440.0000   -5.48715
31480.0000   -5.94079
31520.0000   -5.11425
31560.0000   -6.46090
31600.0000   -6.43840
31640.0000   -5.53432
31680.0000   -6.41427
31720.0000   -6.19874
31760.0000   -7.04197
31800.0000   -6.53611
31840.0000   -7.68634
31880.0000   -7.18720
31920.0000   -6.21767
31960.0000   -6.87864
32000.0000   -6.05825
32040.0000   -5.70636
32080.0000   -5.63793
32120.0000   -6.48205
32160.0000   -7.12686
32200.0000   -5.77474
32240.0000   -6.08555
32280.0000   -5.81024
32320.0000   -6.27652
32360.0000   -5.62863
32400.0000   -5.77602
32440.0000   -5.01218
32480.0000   -5.27694
32520.0000   -5.87012
32560.0000   -4.81334
32600.0000   -5.62784
32640.0000   -5.52365
32680.0000   -5.41697
32720.0000   -5.90822
32760.0000   -5.36290
32800.0000   -5.78671
32840.0000   -5.27875
32880.0000   -5.99215
32920.0000   -5.95520
32960.0000   -5.76724
33000.0000   -5.20373
33040.0000   -5.88324
33080.0000   -6.73013
33120.0000   -6.72806
33160.0000   -6.61229
33200.0000   -6.53242
33240.0000   -6.30111
33280.0000   -6.78867
33320.0000   -5.83392
33360.0000   -6.62488
33400.0000   -6.08416
33440.0000   -5.86588
33480.0000   -5.86511
33520.0000   -5.93325
33560.0000   -5.18529
33600.0000   -4.38887
33640.0000   -4.85300
33680.0000   -5.98228
33720.0000   -4.86839
33760.0000   -5.73586
33800.0000   -5.84548
33840.0000   -5.85343
33880.0000   -5.87119
33920.0000   -5.39483
33960.0000   -5.03642
34000.0000   -5.78743
34040.0000   -4.61125
34080.0000   -5.35126
34120.0000   -5.55570
34160.0000   -6.56056
34200.0000   -5.50421
34240.0000   -5.55013
34280.0000   -4.94666
34320.0000   -5.95362
34360.0000   -5.20819
34400.0000   -5.39580
34440.0000   -4.68250
34480.0000   -5.42502
34520.0000   -5.23146
34560.0000   -4.65821
34600.0000   -4.95681
34640.0000   -5.33020
34680.0000   -5.72580
34720.0000   -4.75041
34760.0000   -4.09419
34800.0000   -3.77432
34840.0000   -5.14196
34880.0000   -5.44359
34920.0000   -5.68192
34960.0000   -5.67385
35000.0000   -5.92356
35040.0000   -5.68253
35080.0000   -5.39024
35120.0000   -4.74933
35160.0000   -4.71012
35200.0000   -5.08112
35240.0000   -4.81056
35280.0000   -5.62172
35320.0000   -5.04477
35360.0000   -5.21278
35400.0000   -5.42829
35440.0000   -4.86112
35480.0000   -5.10344
35520.0000   -3.66105
35560.0000   -4.38876
35600.0000   -5.62736
35640.0000   -4.48236
35680.0000   -5.14706
35720.0000   -6.13599
35760.0000   -5.97976
35800.0000   -5.69498
35840.0000   -5.85135
35880.0000   -5.15541
35920.0000   -5.79308
35960.0000   -6.40529
36000.0000   -6.28551
36040.0000   -5.53881
36080.0000   -5.82233
36120.0000   -5.39566
36160.0000   -4.50139
36200.0000   -5.97917
36240.0000   -5.97338
36280.0000   -5.66658
36320.0000   -5.57058
36360.0000   -5.46463
36400.0000   -4.19329
36440.0000   -5.43254
36480.0000   -5.43440
36520.0000   -5.62931
36560.0000   -6.65834
36600.0000   -6.29302
36640.0000   -5.62210
36680.0000   -6.60719
36720.0000   -6.11513
36760.0000   -5.51490
36800.0000   -5.55395
36840.0000   -5.42968
36880.0000   -5.40138
36920.0000   -4.76409
36960.0000   -4.94779
37000.0000   -6.50961
37040.0000   -5.17387
37080.0000   -6.79258
37120.0000   -6.20535
37160.0000   -5.92292
37200.0000   -6.26313
37240.0000   -6.20231
37280.0000   -6.16164
37320.0000   -6.04297
37360.0000   -6.68349
37400.0000   -6.90769
37440.0000   -6.41061
37480.0000   -5.79769
37520.0000   -6.51448
37560.0000   -6.16901
37600.0000   -6.08665
37640.0000   -5.34643
37680.0000   -5.37968
37720.0000   -6.43580
37760.0000   -6.74329
37800.0000   -6.47745
37840.0000   -6.31810
37880.0000   -5.52140
37920.0000   -5.62346
37960.0000   -5.80818
38000.0000   -6.40232
38040.0000   -6.02484
38080.0000   -5.16032
38120.0000   -5.36097
38160.0000   -5.46767
38200.0000   -5.18219
38240.0000   -6.14000
38280.0000   -5.85604
38320.0000   -6.13910
38360.0000   -6.43883
38400.0000   -6.13399
38440.0000   -5.66232
38480.0000   -5.51890
38520.0000   -5.55583
38560.0000   -5.05974
38600.0000   -5.56835
38640.0000   -6.82386
38680.0000   -6.35104
38720.0000   -6.85246
38760.0000   -6.77182
38800.0000   -7.22421
38840.0000   -6.75817
38880.0000   -6.04595
38920.0000   -5.88690
38960.0000   -5.74298
39000.0000   -4.97606
39040.0000   -6.03437
39080.0000   -5.54523
39120.0000   -5.24874
39160.0000   -5.27205
39200.0000   -5.55115
39240.0000   -5.19620
39280.0000   -5.53646
39320.0000   -5.72106
39360.0000   -5.89068
39400.0000   -5.53951
39440.0000   -6.11532
39480.0000   -5.56711
39520.0000   -6.87727
39560.0000   -6.48116
39600.0000   -5.73669
39640.0000   -6.57494
39680.0000   -5.23221
39720.0000   -6.54832
39760.0000   -5.92295
39800.0000   -5.57475
39840.0000   -5.74349
39880.0000   -5.88355
39920.0000   -6.21940
39960.0000   -6.48490
40000.0000   -6.99976
40040.0000   -6.29818
40080.0000   -5.77732
40120.0000   -5.24904
40160.0000   -5.78540
40200.0000   -5.79806
40240.0000   -6.63805
40280.0000   -6.11641
40320.0000   -5.81165
40360.0000   -5.25933
40400.0000   -6.00229
40440.0000   -5.97409
40480.0000   -7.07848
40520.0000   -5.57661
40560.0000   -6.93749
40600.0000   -5.55461
40640.0000   -5.79470
40680.0000   -6.12075
40720.0000   -6.01180
40760.0000   -5.13519
40800.0000   -6.22798
40840.0000   -5.84291
40880.0000   -5.76541
40920.0000   -5.01713
40960.0000   -6.28659
41000.0000   -5.05064
41040.0000   -5.41172
41080.0000   -5.48075
41120.0000   -4.99706
41160.0000   -6.89055
41200.0000   -5.94431
41240.0000   -5.73505
41280.0000   -6.99340
41320.0000   -5.69817
41360.0000   -6.43344
41400.0000   -5.84428
41440.0000   -5.64812
41480.0000   -5.37750
41520.0000   -5.52125
41560.0000   -5.18360
41600.0000   -5.26602
41640.0000   -5.29785
41680.0000   -5.70659
41720.0000   -4.93484
41760.0000   -5.46977
41800.0000   -5.69205
41840.0000   -5.60408
41880.0000   -5.37304
41920.0000   -6.39575
41960.0000   -5.26344
42000.0000   -5.72431
42040.0000   -5.39467
42080.0000   -5.67653
42120.0000   -5.33244
42160.0000   -6.01331
42200.0000   -4.91653
42240.0000   -4.34905
42280.0000   -5.73855
42320.0000   -5.56510
42360.0000   -5.46418
42400.0000   -6.28922
42440.0000   -5.84104
42480.0000   -4.81996
42520.0000   -5.42101
42560.0000   -6.01990
42600.0000   -6.21374
42640.0000   -6.43582
42680.0000   -6.21531
42720.0000   -7.55015
42760.0000   -6.87929
42800.0000   -6.37683
42840.0000   -6.35186
42880.0000   -7.09347
42920.0000   -6.60995
42960.0000   -6.04652
43000.0000   -5.52029
43040.0000   -5.30520
43080.0000   -5.04127
43120.0000   -5.36869
43160.0000   -5.30631
43200.0000   -6.27220
43240.0000   -5.62869
43280.0000   -5.31342
43320.0000   -6.02583
43360.0000   -6.47483
43400.0000   -6.05054
43440.0000   -6.17488
43480.0000   -5.05620
43520.0000   -5.88522
43560.0000   -5.16987
43600.0000   -5.29804
43640.0000   -5.72209
43680.0000   -4.75687
43720.0000   -6.70271
43760.0000   -5.68674
43800.0000   -5.24432
43840.0000   -6.04197
43880.0000   -5.88368
43920.0000   -6.32979
43960.0000   -6.56623
44000.0000   -7.76010
44040.0000   -7.07478
44080.0000   -6.89289
44120.0000   -6.74136
44160.0000   -5.97265
44200.0000   -6.00190
44240.0000   -6.32064
44280.0000   -6.30403
44320.0000   -6.70386
44360.0000   -5.86113
44400.0000   -6.63421
44440.0000   -7.07466
44480.0000   -7.62721
44520.0000   -7.23951
44560.0000   -6.51067
44600.0000   -6.32433
44640.0000   -6.54068
44680.0000   -6.34655
44720.0000   -5.62139
44760.0000   -5.86907
44800.0000   -6.19666
44840.0000   -6.26569
44880.0000   -6.59334
44920.0000   -6.29801
44960.0000   -6.07917
45000.0000   -6.80132
45040.0000   -5.95702
45080.0000   -6.59814
45120.0000   -6.33535
45160.0000   -5.15128
45200.0000   -5.43226
45240.0000   -5.36910
45280.0000   -5.79456
45320.0000   -5.65109
45360.0000   -6.49290
45400.0000   -5.22192
45440.0000   -5.93259
45480.0000   -4.98405
45520.0000   -5.94899
45560.0000   -6.09954
45600.0000   -5.64493
45640.0000   -5.68628
45680.0000   -5.80270
45720.0000   -6.37015
45760.0000   -6.18567
45800.0000   -6.01417
45840.0000   -5.94393
45880.0000   -5.57201
45920.0000   -5.98453
45960.0000   -5.50753
46000.0000   -5.67982
46040.0000   -4.79512
46080.0000   -5.16600
46120.0000   -4.91447
46160.0000   -5.66936
46200.0000   -5.68702
46240.0000   -6.60634
46280.0000   -5.66130
46320.0000   -5.84022
46360.0000   -6.31608
46400.0000   -5.63817
46440.0000   -6.72105
46480.0000   -6.96081
46520.0000   -6.05294
46560.0000   -6.80945
46600.0000   -6.97930
46640.0000   -6.46306
46680.0000   -6.56520
46720.0000   -6.21706
46760.0000   -6.75682
46800.0000   -5.55387
46840.0000   -6.47657
46880.0000   -5.55334
46920.0000   -5.24665
46960.0000   -5.49155
47000.0000   -5.05589
47040.0000   -5.13253
47080.0000   -5.72344
47120.0000   -5.10777
47160.0000   -4.43652
47200.0000   -5.19284
47240.0000   -5.30671
47280.0000   -6.07210
47320.0000   -5.97297
47360.0000   -5.68674
47400.0000   -6.53114
47440.0000   -5.89485
47480.0000   -6.99098
47520.0000   -6.11433
47560.0000   -6.00343
47600.0000   -6.02501
47640.0000   -5.72301
47680.0000   -5.85017
47720.0000   -5.14831
47760.0000   -5.58812
47800.0000   -5.30737
47840.0000   -5.58935
47880.0000   -5.70920
47920.0000   -5.78186
47960.0000   -5.61362
48000.0000   -6.02345
48040.0000   -5.48747
48080.0000   -6.06349
48120.0000   -5.17086
48160.0000   -4.45338
48200.0000   -5.90334
48240.0000   -5.19962
48280.0000   -6.03382
48320.0000   -6.07947
48360.0000   -6.33021
48400.0000   -6.20340
48440.0000   -6.22248
48480.0000   -6.09455
48520.0000   -5.57658
48560.0000   -5.63584
48600.0000   -6.25174
48640.0000   -5.96116
48680.0000   -6.24184
48720.0000   -6.35299
48760.0000   -6.06674
48800.0000   -6.69610
48840.0000   -5.49219
48880.0000   -5.37088
48920.0000   -6.35847
48960.0000   -6.07043
49000.0000   -5.94622
49040.0000   -5.95427
49080.0000   -5.07465
49120.0000   -5.87823
49160.0000   -5.58925
49200.0000   -5.90741
49240.0000   -6.36255
49280.0000   -6.26865
49320.0000   -5.89846
49360.0000   -6.50635
49400.0000   -6.22291
49440.0000   -6.46122
49480.0000   -6.04208
49520.0000   -5.99949
49560.0000   -6.03240
49600.0000   -5.54072
49640.0000   -5.91095
49680.0000   -5.25558
49720.0000   -6.04687
49760.0000   -6.19433
49800.0000   -6.58366
49840.0000   -6.42088
49880.0000   -6.15304
49920.0000   -6.38130
49960.0000   -6.11295
50000.0000   -5.71309
50040.0000   -5.74994
50080.0000   -5.72704
50120.0000   -6.62049
50160.0000   -7.07907
50200.0000   -7.26476
50240.0000   -7.83525
50280.0000   -6.79177
50320.0000   -6.73776
50360.0000   -7.16021
50400.0000   -6.28192
50440.0000   -6.74173
50480.0000   -6.45645
50520.0000   -6.07045
50560.0000   -5.83048
50600.0000   -6.43230
50640.0000   -5.35084
50680.0000   -5.54303
50720.0000   -6.09375
50760.0000   -5.55814
50800.0000   -5.64715
50840.0000   -5.45140
50880.0000   -5.75616
50920.0000   -5.94406
50960.0000   -6.73292
51000.0000   -6.66806
51040.0000   -6.80446
51080.0000   -7.04654
51120.0000   -6.96211
51160.0000   -6.70882
51200.0000   -6.08090
51240.0000   -6.03407
51280.0000   -5.50097
51320.0000   -6.04705
51360.0000   -5.36500
51400.0000   -5.22749
51440.0000   -5.84982
51480.0000   -6.01957
51520.0000   -4.59608
51560.0000   -5.17434
51600.0000   -5.72119
51640.0000   -5.30563
51680.0000   -5.39807
51720.0000   -4.31764
51760.0000   -4.74557
51800.0000   -3.79350
51840.0000   -5.03906
51880.0000   -4.71346
51920.0000   -6.02499
51960.0000   -5.12569
52000.0000   -5.52786
52040.0000   -5.91802
52080.0000   -6.77104
52120.0000   -5.07226
52160.0000   -3.87559
52200.0000   -5.00438
52240.0000   -5.20440
52280.0000   -4.56554
52320.0000   -4.80913
52360.0000   -5.47780
52400.0000   -4.41057
52440.0000   -5.25249
52480.0000   -4.56531
52520.0000   -4.61742
52560.0000   -5.54191
52600.0000   -5.47888
52640.0000   -5.46926
52680.0000   -5.66216
52720.0000   -5.10627
52760.0000   -3.95325
52800.0000   -5.87475
52840.0000   -5.18623
52880.0000   -5.01255
52920.0000   -5.44610
52960.0000   -4.68513
53000.0000   -4.89804
53040.0000   -5.08481
53080.0000   -5.25472
53120.0000   -4.60482
53160.0000   -5.83106
53200.0000   -5.05614
53240.0000   -6.26032
53280.0000   -5.64914
53320.0000   -4.43365
53360.0000   -4.54269
53400.0000   -5.75074
53440.0000   -5.40971
53480.0000   -5.94421
53520.0000   -5.39561
53560.0000   -4.70268
53600.0000   -5.23777
53640.0000   -5.09177
53680.0000   -5.35023
53720.0000   -4.83931
53760.0000   -5.31807
53800.0000   -5.03873
53840.0000   -4.96868
53880.0000   -4.62520
53920.0000   -3.96227
53960.0000   -5.15809
54000.0000   -5.68499
54040.0000   -5.91940
54080.0000   -5.80697
54120.0000   -5.50742
54160.0000   -6.18146
54200.0000   -5.53408
54240.0000   -5.98625
54280.0000   -5.85014
54320.0000   -5.79395
54360.0000   -5.13069
54400.0000   -5.04450
54440.0000   -5.05741
54480.0000   -6.00349
54520.0000   -5.39551
54560.0000   -6.11481
54600.0000   -4.98496
54640.0000   -6.08350
54680.0000   -4.86388
54720.0000   -6.14098
54760.0000   -5.43906
54800.0000   -4.91356
54840.0000   -4.22822
54880.0000   -5.07731
54920.0000   -5.07282
54960.0000   -3.31384
55000.0000   -3.87699
55040.0000   -3.62819
55080.0000   -4.21661
55120.0000   -4.28838
55160.0000   -4.29139
55200.0000   -3.74199
55240.0000   -4.67189
55280.0000   -4.59864
55320.0000   -3.54303
55360.0000   -4.37238
55400.0000   -3.83655
55440.0000   -4.46942
55480.0000   -4.68913
55520.0000   -4.89916
55560.0000   -5.10143
55600.0000   -5.38135
55640.0000   -5.14727
55680.0000   -5.64698
55720.0000   -4.75401
55760.0000   -4.87303
55800.0000   -3.98878
55840.0000   -3.07738
55880.0000   -3.27123
55920.0000   -3.71326
55960.0000   -4.20554
56000.0000   -5.40300
56040.0000   -4.36477
56080.0000   -3.77251
56120.0000   -4.24400
56160.0000   -4.00279
56200.0000   -5.48646
56240.0000   -4.72888
56280.0000   -5.20126
56320.0000   -3.81611
56360.0000   -4.00908
56400.0000   -5.14877
56440.0000   -4.99269
56480.0000   -4.52313
56520.0000   -4.80410
56560.0000   -4.25713
56600.0000   -3.92141
56640.0000   -4.40291
56680.0000   -4.37832
56720.0000   -4.51573
56760.0000   -4.86879
56800.0000   -4.67737
56840.0000   -4.91687
56880.0000   -4.56568
56920.0000   -5.58116
56960.0000   -5.22970
57000.0000   -5.00118
57040.0000   -5.31543
57080.0000   -4.83232
57120.0000   -4.78033
57160.0000   -4.59685
57200.0000   -4.05347
57240.0000   -4.44325
57280.0000   -5.00738
57320.0000   -5.33287
57360.0000   -5.02131
57400.0000   -4.57143
57440.0000   -5.54715
57480.0000   -5.63829
57520.0000   -5.49444
57560.0000   -5.73654
57600.0000   -4.00501
57640.0000   -4.82521
57680.0000   -4.99801
57720.0000   -5.59269
57760.0000   -5.72389
57800.0000   -5.16832
57840.0000   -4.74142
57880.0000   -5.65118
57920.0000   -5.42287
57960.0000   -5.19167
58000.0000   -6.11845
58040.0000   -5.23582
58080.0000   -4.70473
58120.0000   -4.91333
58160.0000   -4.04235
58200.0000   -4.77049
58240.0000   -5.50911
58280.0000   -4.89385
58320.0000   -5.37720
58360.0000   -4.48181
58400.0000   -5.29387
58440.0000   -5.29504
58480.0000   -4.09825
58520.0000   -4.57663
58560.0000   -3.90436
58600.0000   -4.36956
58640.0000   -4.19556
58680.0000   -4.36242
58720.0000   -4.53309
58760.0000   -4.80823
58800.0000   -4.40432
58840.0000   -4.83536
58880.0000   -3.77014
58920.0000   -4.69051
58960.0000   -4.76808
59000.0000   -4.42552
59040.0000   -3.36309
59080.0000   -3.59308
59120.0000   -4.09801
59160.0000   -4.80046
59200.0000   -4.55288
59240.0000   -4.93755
59280.0000   -4.73932
59320.0000   -4.23710
59360.0000   -4.75836
59400.0000   -4.10993
59440.0000   -5.41316
59480.0000   -4.99085
59520.0000   -5.39156
59560.0000   -5.18759
59600.0000   -4.77289
59640.0000   -4.97192
59680.0000   -4.97940
59720.0000   -4.75273
59760.0000   -5.57786
59800.0000   -6.08486
59840.0000   -5.70104
59880.0000   -5.84041
59920.0000   -5.27128
59960.0000   -5.19571
60000.0000   -4.65073
60040.0000   -5.28184
60080.0000   -5.44744
60120.0000   -5.65825
60160.0000   -5.82850
60200.0000   -5.61403
60240.0000   -4.35423
60280.0000   -5.16497
60320.0000   -5.83786
60360.0000   -5.02248
60400.0000   -5.03246
60440.0000   -4.85690
60480.0000   -5.16240
60520.0000   -4.51383
60560.0000   -4.70095
60600.0000   -5.35075
60640.0000   -5.08092
60680.0000   -5.08311
60720.0000   -5.51856
60760.0000   -5.72268
60800.0000   -4.81860
60840.0000   -5.56346
60880.0000   -5.12629
60920.0000   -4.90571
60960.0000   -4.98039
61000.0000   -5.31828
61040.0000   -6.07726
61080.0000   -4.90557
61120.0000   -5.90121
61160.0000   -5.68061
61200.0000   -5.87096
61240.0000   -5.90472
61280.0000   -4.49585
61320.0000   -4.95809
61360.0000   -5.44391
61400.0000   -6.53755
61440.0000   -6.35691
61480.0000   -5.70167
61520.0000   -6.07919
61560.0000   -6.61942
61600.0000   -6.89477
61640.0000   -6.16080
61680.0000   -6.20307
61720.0000   -6.51480
61760.0000   -6.66324
61800.0000   -5.51318
61840.0000   -5.60021
61880.0000   -6.06760
61920.0000   -5.78136
61960.0000   -6.15700
62000.0000   -5.11154
62040.0000   -6.02228
62080.0000   -7.02433
62120.0000   -6.65072
62160.0000   -5.76705
62200.0000   -6.63596
62240.0000   -5.95962
62280.0000   -6.36438
62320.0000   -5.12196
62360.0000   -4.89850
62400.0000   -5.47366
62440.0000   -5.52769
62480.0000   -6.17105
62520.0000   -5.59264
62560.0000   -5.52637
62600.0000   -4.87532
62640.0000   -5.43285
62680.0000   -5.48664
62720.0000   -5.82083
62760.0000   -6.28937
62800.0000   -5.33917
62840.0000   -5.08183
62880.0000   -4.66773
62920.0000   -6.01224
62960.0000   -5.98997
63000.0000   -6.13693
63040.0000   -5.71072
63080.0000   -5.74790
63120.0000   -5.77512
63160.0000   -5.82733
63200.0000   -5.57065
63240.0000   -5.89874
63280.0000   -5.11452
63320.0000   -5.94609
63360.0000   -5.86455
63400.0000   -5.29031
63440.0000   -5.19800
63480.0000   -6.12009
63520.0000   -7.09185
63560.0000   -5.65492
63600.0000   -5.71223
63640.0000   -5.59157
63680.0000   -5.75805
63720.0000   -5.74993
63760.0000   -5.71823
63800.0000   -5.64919
63840.0000   -5.51637
63880.0000   -5.55090
63920.0000   -5.36867
63960.0000   -4.72129
64000.0000   -5.41577
64040.0000   -6.32751
64080.0000   -5.54932
64120.0000   -5.21354
64160.0000   -5.50788
64200.0000   -5.73710
64240.0000   -6.66426
64280.0000   -6.50957
64320.0000   -6.64362
64360.0000   -5.84292
64400.0000   -6.23032
64440.0000   -5.25523
64480.0000   -5.17745
64520.0000   -6.29104
64560.0000   -5.87247
64600.0000   -5.52792
64640.0000   -5.56236
64680.0000   -5.81058
64720.0000   -5.49667
64760.0000   -5.07966
64800.0000   -5.55459
64840.0000   -5.23656
64880.0000   -4.86012
64920.0000   -5.14546
64960.0000   -5.84338
65000.0000   -5.82350
65040.0000   -5.48086
65080.0000   -6.07043
65120.0000   -5.02394
65160.0000   -5.07958
65200.0000   -6.09433
65240.0000   -5.27844
65280.0000   -5.62927
65320.0000   -5.10205
65360.0000   -6.50144
65400.0000   -5.91765
65440.0000   -6.17555
65480.0000   -5.82355
65520.0000   -5.36727
65560.0000   -6.46599
65600.0000   -6.62698
65640.0000   -5.07117
65680.0000   -5.59761
65720.0000   -5.80944
65760.0000   -6.53678
65800.0000   -5.95291
65840.0000   -5.40149
65880.0000   -5.42177
65920.0000   -6.22717
65960.0000   -5.72699
66000.0000   -5.23204
66040.0000   -6.51914
66080.0000   -5.67478
66120.0000   -5.66560
66160.0000   -5.78276
66200.0000   -6.23703
66240.0000   -6.05332
66280.0000   -5.67058
66320.0000   -6.22698
66360.0000   -5.75841
66400.0000   -5.64595
66440.0000   -6.12866
66480.0000   -5.73403
66520.0000   -6.14668
66560.0000   -5.95966
66600.0000   -5.23597
66640.0000   -6.21097
66680.0000   -5.90298
66720.0000   -6.08255
66760.0000   -5.64124
66800.0000   -5.72967
66840.0000   -5.75955
66880.0000   -6.67216
66920.0000   -6.23330
66960.0000   -5.92161
67000.0000   -5.94719
67040.0000   -6.18060
67080.0000   -6.10051
67120.0000   -5.99564
67160.0000   -5.12439
67200.0000   -5.81732
67240.0000   -5.71895
67280.0000   -6.35751
67320.0000   -6.39607
67360.0000   -6.64145
67400.0000   -6.81524
67440.0000   -6.23714
67480.0000   -6.88260
67520.0000   -5.83808
67560.0000   -6.35365
67600.0000   -6.17651
67640.0000   -6.31055
67680.0000   -6.57096
67720.0000   -6.03943
67760.0000   -5.72911
67800.0000   -5.12719
67840.0000   -5.21047
67880.0000   -4.23097
67920.0000   -3.80035
67960.0000   -5.20587
68000.0000   -5.55177
68040.0000   -5.07766
68080.0000   -4.92813
68120.0000   -6.20675
68160.0000   -6.45930
68200.0000   -6.95273
68240.0000   -6.01204
68280.0000   -5.21066
68320.0000   -4.91857
68360.0000   -4.91694
68400.0000   -4.62970
68440.0000   -6.47310
68480.0000   -5.65429
68520.0000   -6.41634
68560.0000   -5.98553
68600.0000   -6.35857
68640.0000   -6.56763
68680.0000   -5.77501
68720.0000   -6.18709
68760.0000   -6.32489
68800.0000   -5.73370
68840.0000   -5.14686
68880.0000   -5.04712
68920.0000   -5.18815
68960.0000   -5.28367
69000.0000   -5.15994
69040.0000   -5.38617
69080.0000   -5.96626
69120.0000   -6.07297
69160.0000   -5.91878
69200.0000   -4.30895
69240.0000   -5.02890
69280.0000   -5.16219
69320.0000   -6.39601
69360.0000   -5.91540
69400.0000   -5.44524
69440.0000   -5.72933
69480.0000   -5.01498
69520.0000   -5.92421
69560.0000   -5.31519
69600.0000   -5.24015
69640.0000   -6.01218
69680.0000   -5.92873
69720.0000   -5.44690
69760.0000   -5.54595
69800.0000   -6.29679
69840.0000   -5.45760
69880.0000   -5.59796
69920.0000   -4.52030
69960.0000   -5.56902
70000.0000   -6.26310
70040.0000   -5.59084
70080.0000   -6.14936
70120.0000   -4.80175
70160.0000   -6.02599
70200.0000   -6.40386
70240.0000   -5.73211
70280.0000   -5.43253
70320.0000   -5.57934
70360.0000   -6.07069
70400.0000   -6.54820
70440.0000   -6.16122
70480.0000   -5.72976
70520.0000   -6.25500
70560.0000   -4.69260
70600.0000   -5.09246
70640.0000   -5.42114
70680.0000   -5.87496
70720.0000   -5.48879
70760.0000   -7.37254
70800.0000   -5.41476
70840.0000   -5.31805
70880.0000   -6.07251
70920.0000   -5.82730
70960.0000   -5.60536
71000.0000   -6.43620
71040.0000   -5.48243
71080.0000   -6.11182
71120.0000   -5.34170
71160.0000   -6.00442
71200.0000   -6.52278
71240.0000   -6.54185
71280.0000   -6.18449
71320.0000   -5.87468
71360.0000   -5.80446
71400.0000   -6.29998
71440.0000   -6.56402
71480.0000   -6.92860
71520.0000   -7.08740
71560.0000   -6.62131
71600.0000   -6.07326
71640.0000   -6.71127
71680.0000   -6.81316
71720.0000   -7.08908
71760.0000   -5.56555
71800.0000   -6.29859
71840.0000   -7.27535
71880.0000   -7.27937
71920.0000   -6.22038
71960.0000   -5.07046
72000.0000   -5.43741
72040.0000   -4.75238
72080.0000   -5.59032
72120.0000   -5.58970
72160.0000   -5.32417
72200.0000   -5.25845
72240.0000   -5.86319
72280.0000   -5.35535
72320.0000   -5.61300
72360.0000   -5.82953
72400.0000   -6.52557
72440.0000   -6.42788
72480.0000   -5.71252
72520.0000   -5.73627
72560.0000   -6.49139
72600.0000   -5.08061
72640.0000   -5.60185
72680.0000   -5.37424
72720.0000   -5.34979
72760.0000   -5.64820
72800.0000   -5.87338
72840.0000   -5.83390
72880.0000   -5.91113
72920.0000   -6.45305
72960.0000   -6.48714
73000.0000   -5.76335
73040.0000   -5.92705
73080.0000   -6.27336
73120.0000   -5.50950
73160.0000   -6.28163
73200.0000   -7.52322
73240.0000   -7.24360
73280.0000   -6.79986
73320.0000   -6.36519
73360.0000   -5.94118
73400.0000   -5.60476
73440.0000   -6.86790
73480.0000   -6.84138
73520.0000   -6.40253
73560.0000   -5.88221
73600.0000   -6.00349
73640.0000   -5.96975
73680.0000   -5.43625
73720.0000   -6.47284
73760.0000   -6.28469
73800.0000   -6.03179
73840.0000   -6.16511
73880.0000   -5.46624
73920.0000   -5.80754
73960.0000   -6.16276
74000.0000   -6.47868
74040.0000   -6.02896
74080.0000   -5.46389
74120.0000   -6.38374
74160.0000   -6.44039
74200.0000   -6.42655
74240.0000   -5.74155
74280.0000   -6.10605
74320.0000   -6.95464
74360.0000   -6.23305
74400.0000   -6.36648
74440.0000   -6.10828
74480.0000   -5.89958
74520.0000   -5.99942
74560.0000   -5.08239
74600.0000   -6.68748
74640.0000   -6.41108
74680.0000   -6.15469
74720.0000   -6.61005
74760.0000   -7.32061
74800.0000   -6.26792
74840.0000   -5.59330
74880.0000   -6.38250
74920.0000   -7.07345
74960.0000   -5.95705
75000.0000   -6.13533
75040.0000   -6.14853
75080.0000   -5.80587
75120.0000   -6.16544
75160.0000   -4.81531
75200.0000   -4.78831
75240.0000   -5.64925
75280.0000   -6.20679
75320.0000   -6.41618
75360.0000   -5.19951
75400.0000   -6.16623
75440.0000   -6.38687
75480.0000   -6.32561
75520.0000   -6.35723
75560.0000   -6.39067
75600.0000   -6.68859
75640.0000   -6.46647
75680.0000   -6.34776
75720.0000   -5.99805
75760.0000   -5.24768
75800.0000   -5.44707
75840.0000   -5.50830
75880.0000   -5.25381
75920.0000   -4.95469
75960.0000   -5.25671
76000.0000   -6.60951
76040.0000   -5.87777
76080.0000   -5.42284
76120.0000   -4.69392
76160.0000   -5.54276
76200.0000   -5.21738
76240.0000   -5.67636
76280.0000   -5.83480
76320.0000   -5.91269
76360.0000   -5.64299
76400.0000   -5.41604
76440.0000   -5.49066
76480.0000   -5.76621
76520.0000   -4.40997
76560.0000   -5.37063
76600.0000   -4.41723
76640.0000   -4.75454
76680.0000   -4.60824
76720.0000   -5.68078
76760.0000   -5.61423
76800.0000   -5.08176
76840.0000   -5.14397
76880.0000   -5.51729
76920.0000   -5.22942
76960.0000   -5.06667
77000.0000   -5.23153
77040.0000   -5.29343
77080.0000   -5.87412
77120.0000   -6.38755
77160.0000   -6.60932
77200.0000   -6.30706
77240.0000   -4.98314
77280.0000   -5.16732
77320.0000   -5.96903
77360.0000   -5.16198
77400.0000   -5.37216
77440.0000   -6.02884
77480.0000   -5.31111
77520.0000   -5.82332
77560.0000   -5.65792
77600.0000   -5.40050
77640.0000   -6.08515
77680.0000   -6.25960
77720.0000   -5.79198
77760.0000   -5.57520
77800.0000   -4.56396
77840.0000   -5.60132
77880.0000   -5.20424
77920.0000   -4.52567
77960.0000   -5.60783
78000.0000   -4.97227
78040.0000   -4.46026
78080.0000   -5.58493
78120.0000   -5.11859
78160.0000   -4.64059
78200.0000   -5.19894
78240.0000   -4.90442
78280.0000   -5.64047
78320.0000   -6.20441
78360.0000   -5.21101
78400.0000   -5.54620
78440.0000   -5.74334
78480.0000   -6.14336
78520.0000   -6.50247
78560.0000   -6.60893
78600.0000   -6.09045
78640.0000   -5.40490
78680.0000   -5.55741
78720.0000   -5.62474
78760.0000   -5.37330
78800.0000   -4.89560
78840.0000   -5.23093
78880.0000   -5.18094
78920.0000   -5.28287
78960.0000   -4.24837
79000.0000   -5.05165
79040.0000   -5.01596
79080.0000   -5.66674
79120.0000   -4.49111
79160.0000   -4.55873
79200.0000   -5.10657
79240.0000   -5.62609
79280.0000   -6.13805
79320.0000   -6.40537
79360.0000   -6.25463
79400.0000   -5.14951
79440.0000   -5.01175
79480.0000   -5.85325
79520.0000   -5.82428
79560.0000   -6.25419
79600.0000   -6.21779
79640.0000   -7.56449
79680.0000   -6.50174
79720.0000   -6.19416
79760.0000   -6.44686
79800.0000   -4.82407
79840.0000   -6.60636
79880.0000   -5.78280
79920.0000   -5.31141
79960.0000   -6.54392
80000.0000   -5.42370
80040.0000   -5.65418
80080.0000   -5.21365
80120.0000   -5.25427
80160.0000   -5.60363
80200.0000   -5.08189
80240.0000   -5.21111
80280.0000   -5.67209
80320.0000   -5.21731
80360.0000   -5.56509
80400.0000   -5.08030
80440.0000   -5.85318
80480.0000   -5.68522
80520.0000   -5.42970
80560.0000   -5.65142
80600.0000   -5.47059
80640.0000   -5.72293
80680.0000   -5.26424
80720.0000   -5.16092
80760.0000   -5.50445
80800.0000   -6.18350
80840.0000   -6.40299
80880.0000   -6.41297
80920.0000   -6.11373
80960.0000   -5.23884
81000.0000   -6.04343
81040.0000   -5.46702
81080.0000   -5.81596
81120.0000   -6.37272
81160.0000   -6.37371
81200.0000   -5.13085
81240.0000   -5.88125
81280.0000   -6.30948
81320.0000   -5.98869
81360.0000   -7.22609
81400.0000   -5.91554
81440.0000   -6.32207
81480.0000   -6.03576
81520.0000   -5.07242
81560.0000   -5.79837
81600.0000   -6.43576
81640.0000   -5.68556
81680.0000   -5.93633
81720.0000   -5.20352
81760.0000   -4.32673
81800.0000   -4.66324
81840.0000   -5.01113
81880.0000   -6.43308
81920.0000   -5.81728
81960.0000   -6.05790
82000.0000   -6.45627
82040.0000   -6.18629
82080.0000   -7.07943
82120.0000   -5.54290
82160.0000   -5.44150
82200.0000   -6.49464
82240.0000   -6.59514
82280.0000   -6.52367
82320.0000   -5.92245
82360.0000   -6.08894
82400.0000   -5.95012
82440.0000   -5.77705
82480.0000   -5.68705
82520.0000   -5.77815
82560.0000   -5.42087
82600.0000   -5.50598
82640.0000   -6.77338
82680.0000   -6.30119
82720.0000   -6.91927
82760.0000   -6.28558
82800.0000   -6.82296
82840.0000   -5.90430
82880.0000   -6.07784
82920.0000   -5.75955
82960.0000   -6.25868
83000.0000   -5.94575
83040.0000   -5.84032
83080.0000   -5.72714
83120.0000   -6.17368
83160.0000   -5.67318
83200.0000   -6.35375
83240.0000   -5.53250
83280.0000   -4.99799
83320.0000   -4.70642
83360.0000   -5.87475
83400.0000   -5.31955
83440.0000   -5.24949
83480.0000   -5.95453
83520.0000   -5.69928
83560.0000   -6.03804
83600.0000   -5.97140
83640.0000   -5.87521
83680.0000   -5.89708
83720.0000   -5.45850
83760.0000   -6.12034
83800.0000   -4.27672
83840.0000   -4.71552
83880.0000   -5.75019
83920.0000   -5.31026
83960.0000   -4.92867
84000.0000   -6.13198
84040.0000   -5.15931
84080.0000   -6.55275
84120.0000   -6.70973
84160.0000   -6.84912
84200.0000   -5.58780
84240.0000   -6.22108
84280.0000   -6.99347
84320.0000   -7.01357
84360.0000   -7.08597
84400.0000   -6.17747
84440.0000   -5.31460
84480.0000   -5.28774
84520.0000   -4.61917
84560.0000   -5.36689
84600.0000   -5.66840
84640.0000   -6.54364
84680.0000   -5.55071
84720.0000   -5.86212
84760.0000   -6.17359
84800.0000   -6.04215
84840.0000   -6.29057
84880.0000   -5.46089
84920.0000   -5.50260
84960.0000   -6.76468
85000.0000   -7.27451
85040.0000   -5.96324
85080.0000   -5.30627
85120.0000   -5.63005
85160.0000   -5.99370
85200.0000   -6.02294
85240.0000   -7.10698
85280.0000   -6.48395
85320.0000   -6.49219
85360.0000   -5.15072
85400.0000   -4.70996
85440.0000   -5.53517
85480.0000   -4.91528
85520.0000   -5.22379
85560.0000   -4.96808
85600.0000   -4.14853
85640.0000   -5.60858
85680.0000   -5.40138
85720.0000   -4.84057
85760.0000   -4.60382
85800.0000   -5.08296
85840.0000   -5.31295
85880.0000   -5.01485
85920.0000   -5.38513
85960.0000   -5.30521
86000.0000   -5.90305
86040.0000   -5.50529
86080.0000   -5.66488
86120.0000   -6.43111
86160.0000   -6.60810
86200.0000   -6.27216
86240.0000   -6.61230
86280.0000   -6.53888
86320.0000   -6.19282
86360.0000   -7.08569
86400.0000   -7.09615
86440.0000   -6.81691
86480.0000   -6.90509
86520.0000   -6.00120
86560.0000   -7.22979
86600.0000   -6.74634
86640.0000   -7.08340
86680.0000   -5.59609
86720.0000   -6.54304
86760.0000   -6.39568
86800.0000   -5.74212
86840.0000   -5.41607
86880.0000   -6.08066
86920.0000   -6.13574
86960.0000   -6.09196
87000.0000   -6.63651
87040.0000   -6.21406
87080.0000   -5.36796
87120.0000   -5.36635
87160.0000   -5.71650
87200.0000   -5.23054
87240.0000   -6.27181
87280.0000   -7.37722
87320.0000   -5.81666
87360.0000   -6.83948
87400.0000   -6.94279
87440.0000   -6.19092
87480.0000   -5.98926
87520.0000   -6.18316
87560.0000   -5.92013
87600.0000   -7.02175
87640.0000   -6.31499
87680.0000   -6.04162
87720.0000   -5.31465
87760.0000   -5.09418
87800.0000   -6.37552
87840.0000   -5.28288
87880.0000   -5.46277
87920.0000   -5.79750
87960.0000   -5.58360
88000.0000   -4.90388
88040.0000   -5.43138
88080.0000   -5.12875
88120.0000   -5.06443
88160.0000   -5.86666
88200.0000   -5.65518
88240.0000   -5.38183
88280.0000   -5.39499
88320.0000   -5.68464
88360.0000   -5.80877
88400.0000   -6.03992
88440.0000   -6.05876
88480.0000   -5.35682
88520.0000   -6.06036
88560.0000   -5.73781
88600.0000   -6.08142
88640.0000   -4.88228
88680.0000   -5.04263
88720.0000   -5.33906
88760.0000   -5.95080
88800.0000   -4.94682
88840.0000   -5.07782
88880.0000   -5.31793
88920.0000   -5.02224
88960.0000   -4.83527
89000.0000   -5.22454
89040.0000   -5.31644
89080.0000   -4.98426
89120.0000   -5.42024
89160.0000   -4.75072
89200.0000   -5.40825
89240.0000   -4.79488
89280.0000   -4.51896
89320.0000   -5.54650
89360.0000   -6.49592
89400.0000   -5.68736
89440.0000   -6.25049
89480.0000   -5.56004
89520.0000   -7.09525
89560.0000   -6.14433
89600.0000   -5.30802
89640.0000   -6.72570
89680.0000   -5.91383
89720.0000   -6.18623
89760.0000   -5.46019
89800.0000   -5.94857
89840.0000   -6.24740
89880.0000   -6.62932
89920.0000   -6.63207
89960.0000   -5.57487
90000.0000   -5.60080
90040.0000   -5.94942
90080.0000   -6.65456
90120.0000   -5.87942
90160.0000   -5.42711
90200.0000   -5.22752
90240.0000   -6.03567
90280.0000   -5.44724
90320.0000   -6.32530
90360.0000   -5.50161
90400.0000   -5.23718
90440.0000   -6.06713
90480.0000   -6.11276
90520.0000   -6.27282
90560.0000   -7.11240
90600.0000   -6.06798
90640.0000   -6.01443
90680.0000   -5.90423
90720.0000   -5.43993
90760.0000   -4.54504
90800.0000   -6.27922
90840.0000   -6.06229
90880.0000   -5.36412
90920.0000   -5.72339
90960.0000   -6.49979
91000.0000   -5.62010
91040.0000   -5.53397
91080.0000   -6.01092
91120.0000   -5.44553
91160.0000   -6.18446
91200.0000   -4.99492
91240.0000   -5.37911
91280.0000   -5.20069
91320.0000   -4.80479
91360.0000   -5.07448
91400.0000   -5.65402
91440.0000   -4.58474
91480.0000   -5.21039
91520.0000   -6.81758
91560.0000   -5.06125
91600.0000   -5.13139
91640.0000   -5.33731
91680.0000   -5.03185
91720.0000   -5.50883
91760.0000   -5.23617
91800.0000   -5.78086
91840.0000   -4.75810
91880.0000   -4.92613
91920.0000   -5.24119
91960.0000   -5.91689
92000.0000   -5.85679
92040.0000   -4.65069
92080.0000   -5.22566
92120.0000   -5.84063
92160.0000   -5.93967
92200.0000   -6.09911
92240.0000   -5.50677
92280.0000   -4.75608
92320.0000   -6.05747
92360.0000   -6.02535
92400.0000   -6.04024
92440.0000   -6.04114
92480.0000   -4.26348
92520.0000   -3.84722
92560.0000   -5.32778
92600.0000   -5.49460
92640.0000   -3.68983
92680.0000   -4.48563
92720.0000   -4.37826
92760.0000   -4.82265
92800.0000   -3.81250
92840.0000   -5.20048
92880.0000   -3.81021
92920.0000   -4.11496
92960.0000   -3.81304
93000.0000   -4.18411
93040.0000   -4.59221
93080.0000   -4.28965
93120.0000   -4.25937
93160.0000   -4.15959
93200.0000   -5.27670
93240.0000   -5.11474
93280.0000   -5.29067
93320.0000   -4.83694
93360.0000   -4.77340
93400.0000   -5.53436
93440.0000   -5.46769
93480.0000   -5.84341
93520.0000   -5.88806
93560.0000   -6.07671
93600.0000   -5.60589
93640.0000   -6.27558
93680.0000   -6.20431
93720.0000   -5.32438
93760.0000   -5.56446
93800.0000   -5.77655
93840.0000   -5.97326
93880.0000   -5.52516
93920.0000   -5.58205
93960.0000   -5.50123
94000.0000   -5.80528
94040.0000   -5.07575
94080.0000   -5.26624
94120.0000   -5.11243
94160.0000   -5.35729
94200.0000   -6.86151
94240.0000   -6.73153
94280.0000   -5.79898
94320.0000   -6.28700
94360.0000   -6.21340
94400.0000   -6.64886
94440.0000   -5.61039
94480.0000   -6.12318
94520.0000   -5.71114
94560.0000   -6.07725
94600.0000   -5.54685
94640.0000   -5.31534
94680.0000   -6.15157
94720.0000   -6.58420
94760.0000   -6.03548
94800.0000   -5.88288
94840.0000   -6.18404
94880.0000   -5.66153
94920.0000   -6.32796
94960.0000   -6.38624
95000.0000   -6.86265
95040.0000   -4.61679
95080.0000   -5.37749
95120.0000   -5.94547
95160.0000   -6.49070
95200.0000   -5.75944
95240.0000   -5.63709
95280.0000   -6.34581
95320.0000   -5.90459
95360.0000   -5.67602
95400.0000   -5.79609
95440.0000   -5.50590
95480.0000   -5.92349
95520.0000   -5.88862
95560.0000   -6.03415
95600.0000   -4.92117
95640.0000   -4.62391
95680.0000   -5.83877
95720.0000   -5.46177
95760.0000   -6.07409
95800.0000   -5.35890
95840.0000   -6.24995
95880.0000   -5.70755
95920.0000   -4.82900
95960.0000   -4.88398
96000.0000   -4.89150
96040.0000   -5.35220
96080.0000   -4.84463
96120.0000   -5.58085
96160.0000   -5.36580
96200.0000   -5.69361
96240.0000   -4.75361
96280.0000   -4.58730
96320.0000   -4.54546
96360.0000   -5.29156
96400.0000   -4.91609
96440.0000   -5.70785
96480.0000   -5.75162
96520.0000   -5.14641
96560.0000   -4.88433
96600.0000   -5.13758
96640.0000   -5.33643
96680.0000   -5.98060
96720.0000   -5.32801
96760.0000   -5.47840
96800.0000   -4.90022
96840.0000   -5.33466
96880.0000   -4.97161
96920.0000   -4.88099
96960.0000   -5.45488
97000.0000   -5.15772
97040.0000   -4.79881
97080.0000   -4.41480
97120.0000   -4.63839
97160.0000   -3.98770
97200.0000   -4.69093
97240.0000   -5.40516
97280.0000   -5.05960
97320.0000   -5.96626
97360.0000   -5.47235
97400.0000   -5.02429
97440.0000   -4.54834
97480.0000   -4.86617
97520.0000   -5.65872
97560.0000   -5.80137
97600.0000   -5.24072
97640.0000   -5.07645
97680.0000   -5.97715
97720.0000   -5.45484
97760.0000   -6.39431
97800.0000   -5.29276
97840.0000   -4.43290
97880.0000   -5.06609
97920.0000   -5.29130
97960.0000   -5.31464
98000.0000   -4.97499
98040.0000   -6.09396
98080.0000   -5.39692
98120.0000   -5.70585
98160.0000   -5.32525
98200.0000   -4.93664
98240.0000   -5.22077
98280.0000   -5.49745
98320.0000   -4.73762
98360.0000   -5.47305
98400.0000   -3.80083
98440.0000   -4.88453
98480.0000   -4.64227
98520.0000   -4.27423
98560.0000   -3.62453
98600.0000   -4.96087
98640.0000   -4.97420
98680.0000   -4.97642
98720.0000   -5.04985
98760.0000   -5.62851
98800.0000   -5.69210
98840.0000   -5.17216
98880.0000   -5.27449
98920.0000   -4.64092
98960.0000   -5.01158
99000.0000   -4.79279
99040.0000   -5.18500
99080.0000   -6.03601
99120.0000   -4.68178
99160.0000   -5.04219
99200.0000   -5.02219
99240.0000   -5.23715
99280.0000   -5.31178
99320.0000   -4.61491
99360.0000   -5.44889
99400.0000   -5.62234
99440.0000   -5.05865
99480.0000   -5.46743
99520.0000   -5.43486
99560.0000   -5.04298
99600.0000   -5.05980
99640.0000   -5.94266
99680.0000   -5.00345
99720.0000   -4.60012
99760.0000   -5.62564
99800.0000   -5.17123
99840.0000   -4.65666
99880.0000   -5.81771
99920.0000   -4.69586
99960.0000   -5.44067
100000.0000   -5.27771
100040.0000   -5.60199
100080.0000   -5.34931
100120.0000   -4.84452
100160.0000   -5.29493
100200.0000   -4.62722
100240.0000   -4.84649
100280.0000   -5.07495
100320.0000   -4.42257
100360.0000   -4.94524
100400.0000   -4.94089
100440.0000   -5.35472
100480.0000   -5.47573
100520.0000   -5.81734
100560.0000   -5.22730
100600.0000   -5.84106
100640.0000   -4.64797
100680.0000   -5.12309
100720.0000   -4.91909
100760.0000   -4.92179
100800.0000   -4.77737
100840.0000   -4.16374
100880.0000   -4.98093
100920.0000   -5.04661
100960.0000   -4.13858
101000.0000   -4.81626
101040.0000   -5.61233
101080.0000   -5.34661
101120.0000   -4.83932
101160.0000   -4.77987
101200.0000   -5.23955
101240.0000   -5.06937
101280.0000   -5.48203
101320.0000   -4.30294
101360.0000   -6.12895
101400.0000   -5.19062
101440.0000   -5.00335
101480.0000   -5.30176
101520.0000   -4.85062
101560.0000   -5.24048
101600.0000   -5.45355
101640.0000   -5.56105
101680.0000   -5.46270
101720.0000   -4.57607
101760.0000   -4.90351
101800.0000   -5.29764
101840.0000   -4.55409
101880.0000   -4.78924
101920.0000   -5.34318
101960.0000   -4.58328
102000.0000   -5.28243
102040.0000   -5.14273
102080.0000   -5.14255
102120.0000   -5.66795
102160.0000   -6.31734
102200.0000   -5.41726
102240.0000   -6.09353
102280.0000   -5.60697
102320.0000   -5.77520
102360.0000   -4.92130
102400.0000   -5.58981
102440.0000   -5.64559
102480.0000   -6.08016
102520.0000   -6.13749
102560.0000   -4.84871
102600.0000   -4.73282
102640.0000   -5.97466
102680.0000   -5.02619
102720.0000   -4.79875
102760.0000   -5.06539
102800.0000   -5.12006
102840.0000   -4.89685
102880.0000   -4.86398
102920.0000   -6.15531
102960.0000   -5.43676
103000.0000   -5.70205
103040.0000   -5.34710
103080.0000   -5.36760
103120.0000   -5.32121
103160.0000   -5.34038
103200.0000   -5.48587
103240.0000   -5.23200
103280.0000   -5.70174
103320.0000   -3.97005
103360.0000   -4.44253
103400.0000   -5.36720
103440.0000   -5.72761
103480.0000   -4.79975
103520.0000   -5.14351
103560.0000   -5.22703
103600.0000   -5.17805
103640.0000   -4.96459
103680.0000   -4.79346
103720.0000   -4.98022
103760.0000   -5.48251
103800.0000   -5.00400
103840.0000   -5.10393
103880.0000   -4.32054
103920.0000   -4.86606
103960.0000   -5.48574
104000.0000   -6.11466
104040.0000   -5.59093
104080.0000   -6.03744
104120.0000   -5.39707
104160.0000   -6.30616
104200.0000   -5.82119
104240.0000   -5.71771
104280.0000   -5.56342
104320.0000   -5.71118
104360.0000   -5.33394
104400.0000   -5.16183
104440.0000   -5.62666
104480.0000   -5.32160
104520.0000   -5.83058
104560.0000   -5.25730
104600.0000   -4.88174
104640.0000   -4.41173
104680.0000   -5.39025
104720.0000   -5.23007
104760.0000   -5.93939
104800.0000   -5.46318
104840.0000   -5.60188
104880.0000   -4.82356
104920.0000   -5.44862
104960.0000   -6.04246
105000.0000   -5.35993
105040.0000   -4.76210
105080.0000   -5.19259
105120.0000   -4.81587
105160.0000   -5.51745
105200.0000   -4.39445
105240.0000   -4.03764
105280.0000   -4.44594
105320.0000   -4.99158
105360.0000   -5.37914
105400.0000   -4.71504
105440.0000   -4.93599
105480.0000   -5.30881
105520.0000   -4.46181
105560.0000   -4.51375
105600.0000   -5.19740
105640.0000   -5.94417
105680.0000   -4.76299
105720.0000   -5.99463
105760.0000   -5.52139
105800.0000   -4.63989
105840.0000   -4.49307
105880.0000   -4.50758
105920.0000   -5.01355
105960.0000   -5.49806
106000.0000   -5.29508
106040.0000   -6.14921
106080.0000   -5.25598
106120.0000   -5.07464
106160.0000   -5.99033
106200.0000   -5.32536
106240.0000   -5.64926
106280.0000   -6.39860
106320.0000   -5.10761
106360.0000   -5.70582
106400.0000   -6.36243
106440.0000   -5.81608
106480.0000   -5.59888
106520.0000   -5.37911
106560.0000   -4.91253
106600.0000   -5.10901
106640.0000   -4.32340
106680.0000   -5.21074
106720.0000   -5.28987
106760.0000   -5.78330
106800.0000   -5.34207
106840.0000   -5.60871
106880.0000   -4.74315
106920.0000   -4.72882
106960.0000   -4.10434
107000.0000   -4.71297
107040.0000   -4.95806
107080.0000   -5.13207
107120.0000   -5.51794
107160.0000   -5.21944
107200.0000   -4.48950
107240.0000   -5.01092
107280.0000   -5.25359
107320.0000   -4.93177
107360.0000   -5.87776
107400.0000   -4.28486
107440.0000   -4.92237
107480.0000   -4.89331
107520.0000   -5.90868
107560.0000   -5.57753
107600.0000   -5.11036
107640.0000   -5.11418
107680.0000   -4.47164
107720.0000   -5.50504
107760.0000   -5.79329
107800.0000   -4.91959
107840.0000   -5.52832
107880.0000   -4.88766
107920.0000   -4.81189
107960.0000   -4.55724
108000.0000   -4.92765
108040.0000   -4.96265
108080.0000   -4.68632
108120.0000   -4.91934
108160.0000   -4.97554
108200.0000   -4.70019
108240.0000   -5.86284
108280.0000   -5.29411
108320.0000   -5.21875
108360.0000   -5.15396
108400.0000   -5.53872
108440.0000   -5.37426
108480.0000   -5.30495
108520.0000   -5.73324
108560.0000   -5.11350
108600.0000   -5.28908
108640.0000   -4.47316
108680.0000   -5.24469
108720.0000   -4.52445
108760.0000   -5.04251
108800.0000   -4.40752
108840.0000   -4.81518
108880.0000   -4.65757
108920.0000   -4.71703
108960.0000   -4.59275
109000.0000   -4.80912
109040.0000   -3.87535
109080.0000   -4.00115
109120.0000   -4.01810
109160.0000   -4.07144
109200.0000   -4.87867
109240.0000   -5.51969
109280.0000   -5.16553
109320.0000   -5.37458
109360.0000   -5.33139
109400.0000   -4.05951
109440.0000   -4.99615
109480.0000   -4.69641
109520.0000   -4.47130
109560.0000   -4.19379
109600.0000   -4.86561
109640.0000   -4.30682
109680.0000   -3.77247
109720.0000   -3.99262
109760.0000   -4.45406
109800.0000   -4.65419
109840.0000   -4.55608
109880.0000   -4.48957
109920.0000   -4.80287
109960.0000   -4.94755
110000.0000   -5.15531
110040.0000   -4.38467
110080.0000   -4.77608
110120.0000   -5.40413
110160.0000   -5.68174
110200.0000   -5.40070
110240.0000   -4.84486
110280.0000   -5.28703
110320.0000   -5.54942
110360.0000   -4.51116
110400.0000   -5.27127
110440.0000   -5.50242
110480.0000   -5.03961
110520.0000   -5.89332
110560.0000   -5.60053
110600.0000   -5.04651
110640.0000   -5.35316
110680.0000   -6.17999
110720.0000   -4.98834
110760.0000   -5.70765
110800.0000   -4.67123
110840.0000   -5.46623
110880.0000   -5.37230
110920.0000   -4.37821
110960.0000   -4.73382
111000.0000   -4.96175
111040.0000   -5.14055
111080.0000   -5.02912
111120.0000   -3.87193
111160.0000   -4.60634
111200.0000   -4.40541
111240.0000   -5.11697
111280.0000   -5.07592
111320.0000   -4.73969
111360.0000   -5.33671
111400.0000   -4.53927
111440.0000   -4.44896
111480.0000   -5.30321
111520.0000   -5.26162
111560.0000   -4.90490
111600.0000   -4.10040
111640.0000   -3.90480
111680.0000   -4.68493
111720.0000   -4.97768
111760.0000   -5.26378
111800.0000   -5.21459
111840.0000   -5.27280
111880.0000   -5.14176
111920.0000   -4.48920
111960.0000   -4.64625
112000.0000   -5.06216
112040.0000   -5.34731
112080.0000   -5.43052
112120.0000   -5.13625
112160.0000   -4.99739
112200.0000   -4.71492
112240.0000   -4.83147
112280.0000   -5.30981
112320.0000   -5.28985
112360.0000   -5.45210
112400.0000   -5.84578
112440.0000   -4.91299
112480.0000   -5.04478
112520.0000   -5.38819
112560.0000   -5.00499
112600.0000   -4.42877
112640.0000   -4.50087
112680.0000   -4.83377
112720.0000   -5.45754
112760.0000   -5.59789
112800.0000   -4.69115
112840.0000   -4.72966
112880.0000   -4.73558
112920.0000   -4.60952
112960.0000   -3.95656
113000.0000   -4.26948
113040.0000   -4.58927
113080.0000   -4.80825
113120.0000   -4.14627
113160.0000   -5.13700
113200.0000   -4.74771
113240.0000   -4.76146
113280.0000   -4.37566
113320.0000   -4.98878
113360.0000   -4.55212
113400.0000   -4.80622
113440.0000   -4.55925
113480.0000   -4.67035
113520.0000   -5.58112
113560.0000   -4.67955
113600.0000   -5.56050
113640.0000   -4.87732
113680.0000   -4.46007
113720.0000   -5.55366
113760.0000   -5.33131
113800.0000   -5.24194
113840.0000   -5.21065
113880.0000   -4.52264
113920.0000   -4.59276
113960.0000   -4.75521
114000.0000   -4.88981
114040.0000   -4.94384
114080.0000   -5.03203
114120.0000   -3.84389
114160.0000   -4.60334
114200.0000   -4.96600
114240.0000   -4.11994
114280.0000   -4.56124
114320.0000   -5.04934
114360.0000   -4.98938
114400.0000   -5.37278
114440.0000   -4.64977
114480.0000   -5.65106
114520.0000   -5.56879
114560.0000   -5.31721
114600.0000   -5.67712
114640.0000   -6.32581
114680.0000   -6.40047
114720.0000   -5.82241
114760.0000   -5.54616
114800.0000   -5.41118
114840.0000   -5.77217
114880.0000   -5.94804
114920.0000   -5.26022
114960.0000   -4.46508
115000.0000   -4.67822
115040.0000   -5.45234
115080.0000   -5.23434
115120.0000   -4.44429
115160.0000   -4.85228
115200.0000   -4.72001
115240.0000   -4.39515
115280.0000   -5.54257
115320.0000   -5.10906
115360.0000   -4.73814
115400.0000   -5.25518
115440.0000   -5.28994
115480.0000   -5.95060
115520.0000   -5.03528
115560.0000   -4.85112
115600.0000   -5.10816
115640.0000   -4.78811
115680.0000   -4.92255
115720.0000   -5.32294
115760.0000   -5.52613
115800.0000   -5.57859
115840.0000   -5.30007
115880.0000   -5.37425
115920.0000   -5.34190
115960.0000   -6.08092
116000.0000   -5.73925
116040.0000   -5.69635
116080.0000   -5.15850
116120.0000   -4.94197
116160.0000   -6.04993
116200.0000   -6.32196
116240.0000   -5.91214
116280.0000   -6.24825
116320.0000   -5.71992
116360.0000   -5.58105
116400.0000   -6.35422
116440.0000   -5.85628
116480.0000   -4.50109
116520.0000   -5.33025
116560.0000   -5.15573
116600.0000   -5.52919
116640.0000   -5.74871
116680.0000   -4.79556
116720.0000   -5.74788
116760.0000   -5.50311
116800.0000   -4.96779
116840.0000   -4.68849
116880.0000   -5.13886
116920.0000   -5.24082
116960.0000   -4.91109
117000.0000   -5.25086
117040.0000   -6.14394
117080.0000   -5.27221
117120.0000   -5.25502
117160.0000   -5.10242
117200.0000   -6.02952
117240.0000   -5.22887
117280.0000   -6.27947
117320.0000   -5.66207
117360.0000   -5.56109
117400.0000   -5.24755
117440.0000   -4.55633
117480.0000   -4.52062
117520.0000   -5.04160
117560.0000   -5.51251
117600.0000   -6.22616
117640.0000   -5.32776
117680.0000   -4.80942
117720.0000   -3.67393
117760.0000   -4.48554
117800.0000   -4.77106
117840.0000   -4.12668
117880.0000   -5.10748
117920.0000   -4.11074
117960.0000   -5.39949
118000.0000   -5.36336
118040.0000   -5.90089
118080.0000   -5.17909
118120.0000   -4.83393
118160.0000   -5.18305
118200.0000   -4.54654
118240.0000   -4.77419
118280.0000   -4.99624
118320.0000   -4.28594
118360.0000   -4.97243
118400.0000   -3.80874
118440.0000   -4.02881
118480.0000   -4.48940
118520.0000   -5.21638
118560.0000   -5.97845
118600.0000   -5.09324
118640.0000   -4.65155
118680.0000   -4.61675
118720.0000   -5.23997
118760.0000   -4.71906
118800.0000   -4.50536
118840.0000   -4.76319
118880.0000   -4.23166
118920.0000   -4.17562
118960.0000   -3.94567
119000.0000   -4.69287
119040.0000   -4.50668
119080.0000   -4.59733
119120.0000   -4.43513
119160.0000   -3.95324
119200.0000   -5.18218
119240.0000   -5.26916
119280.0000   -4.66599
119320.0000   -4.93433
119360.0000   -5.27001
119400.0000   -4.77752
119440.0000   -4.90404
119480.0000   -5.23437
119520.0000   -4.41460
119560.0000   -4.91612
119600.0000   -5.01538
119640.0000   -4.63117
119680.0000   -5.02335
119720.0000   -5.08174
119760.0000   -5.59717
119800.0000   -4.46506
119840.0000   -4.45006
119880.0000   -4.87840
119920.0000   -4.86417
119960.0000   -4.84028
120000.0000   -4.86985
120040.0000   -4.77298
120080.0000   -5.42275
120120.0000   -4.46255
120160.0000   -4.32571
120200.0000   -4.05230
120240.0000   -4.61553
120280.0000   -5.56545
120320.0000   -5.46787
120360.0000   -5.45933
120400.0000   -5.37425
120440.0000   -4.91723
120480.0000   -6.03307
120520.0000   -5.26503
120560.0000   -4.70113
120600.0000   -4.91480
120640.0000   -5.78285
120680.0000   -5.21565
120720.0000   -4.96930
120760.0000   -5.64256
120800.0000   -4.59194
120840.0000   -4.07861
120880.0000   -4.96159
120920.0000   -5.40844
120960.0000   -5.30297
121000.0000   -4.44693
121040.0000   -5.01757
121080.0000   -4.88272
121120.0000   -4.66157
121160.0000   -4.45753
121200.0000   -5.35807
121240.0000   -4.92987
121280.0000   -4.30864
121320.0000   -5.76698
121360.0000   -5.24247
121400.0000   -4.64548
121440.0000   -4.56542
121480.0000   -5.20779
121520.0000   -5.57557
121560.0000   -4.73044
121600.0000   -5.15836
121640.0000   -5.89273
121680.0000   -5.11238
121720.0000   -5.24018
121760.0000   -4.69763
121800.0000   -4.90986
121840.0000   -4.85063
121880.0000   -5.64523
121920.0000   -6.19106
121960.0000   -4.97239
122000.0000   -4.40269
122040.0000   -5.11260
122080.0000   -5.66808
122120.0000   -6.24222
122160.0000   -4.44395
122200.0000   -5.72604
122240.0000   -5.15143
122280.0000   -4.27623
122320.0000   -5.65925
122360.0000   -4.96704
122400.0000   -4.81805
122440.0000   -5.61833
122480.0000   -4.75374
122520.0000   -5.49939
122560.0000   -5.12953
122600.0000   -4.78371
122640.0000   -4.98068
122680.0000   -5.27365
122720.0000   -5.33396
122760.0000   -5.13186
122800.0000   -5.30574
122840.0000   -5.52532
122880.0000   -5.17423
122920.0000   -5.15078
122960.0000   -5.17893
123000.0000   -5.98379
123040.0000   -5.66950
123080.0000   -5.05629
123120.0000   -5.69329
123160.0000   -5.70889
123200.0000   -5.05212
123240.0000   -5.26951
123280.0000   -5.57537
123320.0000   -5.91529
123360.0000   -5.55171
123400.0000   -5.18345
123440.0000   -5.64125
123480.0000   -4.71324
123520.0000   -6.13808
123560.0000   -5.51538
123600.0000   -5.31056
123640.0000   -4.81971
123680.0000   -5.22616
123720.0000   -5.14496
123760.0000   -5.15326
123800.0000   -4.98164
123840.0000   -5.81021
123880.0000   -5.71037
123920.0000   -5.49044
123960.0000   -6.07694
124000.0000   -5.54030
124040.0000   -5.80417
124080.0000   -5.55183
124120.0000   -4.91513
124160.0000   -5.48285
124200.0000   -5.75084
124240.0000   -5.83348
124280.0000   -5.42820
124320.0000   -5.59842
124360.0000   -5.57562
124400.0000   -5.92312
124440.0000   -5.12271
124480.0000   -5.60368
124520.0000   -5.91854
124560.0000   -5.20445
124600.0000   -4.79107
124640.0000   -5.41500
124680.0000   -5.29941
124720.0000   -4.42654
124760.0000   -4.49769
124800.0000   -5.30380
124840.0000   -5.51726
124880.0000   -5.27537
124920.0000   -6.27631
124960.0000   -5.28247
125000.0000   -5.03955
125040.0000   -5.04962
125080.0000   -4.99341
125120.0000   -5.94243
125160.0000   -5.27725
125200.0000   -5.69285
125240.0000   -5.89578
125280.0000   -5.20525
125320.0000   -5.71003
125360.0000   -5.79891
125400.0000   -5.95994
125440.0000   -6.32273
125480.0000   -5.35636
125520.0000   -6.02112
125560.0000   -5.03355
125600.0000   -5.64221
125640.0000   -4.60233
125680.0000   -6.44543
125720.0000   -5.73056
125760.0000   -6.00575
125800.0000   -6.39484
125840.0000   -5.73605
125880.0000   -5.96847
125920.0000   -5.90365
125960.0000   -6.03567
126000.0000   -5.17603
126040.0000   -5.02090
126080.0000   -5.51608
126120.0000   -5.60730
126160.0000   -4.24958
126200.0000   -4.99861
126240.0000   -5.77896
126280.0000   -6.31764
126320.0000   -4.64477
126360.0000   -5.62491
126400.0000   -5.63617
126440.0000   -4.84729
126480.0000   -5.06275
126520.0000   -4.59530
126560.0000   -4.74183
126600.0000   -4.83549
126640.0000   -4.35515
126680.0000   -5.10879
126720.0000   -5.10431
126760.0000   -4.16044
126800.0000   -5.17048
126840.0000   -5.17450
126880.0000   -4.54211
126920.0000   -4.60047
126960.0000   -5.07685
127000.0000   -5.49279
127040.0000   -5.49148
127080.0000   -5.27487
127120.0000   -5.19520
127160.0000   -5.13827
127200.0000   -5.05900
127240.0000   -4.40880
127280.0000   -5.33955
127320.0000   -5.96967
127360.0000   -6.08167
127400.0000   -5.89446
127440.0000   -5.75008
127480.0000   -5.21783
127520.0000   -5.03411
127560.0000   -4.74364
127600.0000   -4.67654
127640.0000   -5.28186
127680.0000   -5.67820
127720.0000   -5.87659
127760.0000   -5.83608
127800.0000   -5.61676
127840.0000   -4.26911
127880.0000   -4.63758
127920.0000   -4.65577
127960.0000   -3.84708
128000.0000   -3.92118
128040.0000   -4.10001
128080.0000   -4.59606
128120.0000   -4.61238
128160.0000   -5.46151
128200.0000   -4.75652
128240.0000   -5.00442
128280.0000   -5.03288
128320.0000   -5.19880
128360.0000   -5.05568
128400.0000   -5.78139
128440.0000   -5.11895
128480.0000   -4.55356
128520.0000   -3.27190
128560.0000   -4.34920
128600.0000   -5.29904
128640.0000   -5.10271
128680.0000   -5.25063
128720.0000   -4.13023
128760.0000   -5.07359
128800.0000   -5.80425
128840.0000   -5.05235
128880.0000   -4.68154
128920.0000   -5.48919
128960.0000   -5.21443
129000.0000   -4.88701
129040.0000   -5.82417
129080.0000   -5.92812
129120.0000   -6.35232
129160.0000   -5.05459
129200.0000   -5.49498
129240.0000   -5.26016
129280.0000   -5.25876
129320.0000   -4.96931
129360.0000   -5.07122
129400.0000   -5.48004
129440.0000   -5.75239
129480.0000   -6.60221
129520.0000   -5.55402
129560.0000   -5.72626
129600.0000   -4.61679
129640.0000   -5.29393
129680.0000   -5.31160
129720.0000   -6.13177
129760.0000   -5.79596
129800.0000   -5.07796
129840.0000   -6.32016
129880.0000   -5.11229
129920.0000   -5.65267
129960.0000   -6.24749
130000.0000   -4.89123
130040.0000   -4.86732
130080.0000   -5.73677
130120.0000   -6.41215
130160.0000   -5.79179
130200.0000   -4.90894
130240.0000   -5.52913
130280.0000   -5.04327
130320.0000   -6.23075
130360.0000   -6.02410
130400.0000   -5.54746
130440.0000   -5.61924
130480.0000   -6.40190
130520.0000   -5.17839
130560.0000   -5.23864
130600.0000   -4.31997
130640.0000   -4.49166
130680.0000   -5.95982
130720.0000   -5.54950
130760.0000   -5.56576
130800.0000   -6.00780
130840.0000   -5.59705
130880.0000   -5.96864
130920.0000   -4.72380
130960.0000   -4.59950
131000.0000   -4.59057
131040.0000   -4.40081
131080.0000   -4.59859
131120.0000   -4.91281
131160.0000   -4.79817
131200.0000   -4.93162
131240.0000   -6.10213
131280.0000   -5.17352
131320.0000   -4.80891
131360.0000   -5.48277
131400.0000   -5.86304
131440.0000   -6.12602
131480.0000   -6.02248
131520.0000   -5.83173
131560.0000   -5.60854
131600.0000   -5.92245
131640.0000   -6.17640
131680.0000   -6.13640
131720.0000   -6.47305
131760.0000   -7.11827
131800.0000   -6.51372
131840.0000   -6.18590
131880.0000   -6.61480
131920.0000   -5.99828
131960.0000   -6.16750
132000.0000   -6.91294
132040.0000   -6.61449
132080.0000   -6.91249
132120.0000   -7.37480
132160.0000   -6.96139
132200.0000   -6.16256
132240.0000   -7.54157
132280.0000   -6.89286
132320.0000   -7.00455
132360.0000   -6.59351
132400.0000   -6.29006
132440.0000   -6.19499
132480.0000   -6.13891
132520.0000   -6.93283
132560.0000   -7.13004
132600.0000   -5.99872
132640.0000   -5.95679
132680.0000   -5.08849
132720.0000   -5.98761
132760.0000   -6.72478
132800.0000   -6.56725
132840.0000   -7.71773
132880.0000   -5.69298
132920.0000   -6.12060
132960.0000   -5.34694
133000.0000   -4.99940
133040.0000   -5.85593
133080.0000   -6.16915
133120.0000   -6.49092
133160.0000   -6.27314
133200.0000   -6.74440
133240.0000   -6.83864
133280.0000   -6.83691
133320.0000   -6.69926
133360.0000   -6.56801
133400.0000   -6.65327
133440.0000   -5.60984
133480.0000   -5.24919
133520.0000   -4.49892
133560.0000   -5.62446
133600.0000   -6.24238
133640.0000   -6.04144
133680.0000   -5.66108
133720.0000   -5.31335
133760.0000   -6.51173
133800.0000   -5.81839
133840.0000   -5.01176
133880.0000   -5.62214
133920.0000   -5.19194
133960.0000   -5.74903
134000.0000   -5.81965
134040.0000   -5.48086
134080.0000   -5.68255
134120.0000   -5.99199
134160.0000   -6.27494
134200.0000   -6.59395
134240.0000   -6.47224
134280.0000   -5.39044
134320.0000   -7.04222
134360.0000   -7.01473
134400.0000   -5.83300
134440.0000   -7.18035
134480.0000   -6.86347
134520.0000   -6.60645
134560.0000   -6.50740
134600.0000   -5.55088
134640.0000   -5.97250
134680.0000   -6.46988
134720.0000   -6.08552
134760.0000   -5.43668
134800.0000   -5.67338
134840.0000   -6.11286
134880.0000   -5.70752
134920.0000   -4.89453
134960.0000   -4.87379
135000.0000   -4.74758
135040.0000   -5.20825
135080.0000   -5.25777
135120.0000   -5.43095
135160.0000   -5.88424
135200.0000   -5.98725
135240.0000   -5.74287
135280.0000   -5.66958
135320.0000   -5.70734
135360.0000   -5.48170
135400.0000   -5.22303
135440.0000   -4.68732
135480.0000   -5.76195
135520.0000   -4.76389
135560.0000   -5.44888
135600.0000   -5.66239
135640.0000   -5.12069
135680.0000   -5.03293
135720.0000   -4.83292
135760.0000   -5.43188
135800.0000   -5.19718
135840.0000   -4.94695
135880.0000   -5.73042
135920.0000   -4.99792
135960.0000   -5.72012
136000.0000   -5.38242
136040.0000   -5.44536
136080.0000   -4.94318
136120.0000   -5.31405
136160.0000   -5.38354
136200.0000   -5.18244
136240.0000   -4.23082
136280.0000   -4.64550
136320.0000   -5.42427
136360.0000   -5.37734
136400.0000   -4.40912
136440.0000   -4.60191
136480.0000   -6.10932
136520.0000   -5.60639
136560.0000   -5.11788
136600.0000   -5.50059
136640.0000   -5.49143
136680.0000   -4.71871
136720.0000   -5.02190
136760.0000   -5.81774
136800.0000   -5.84884
136840.0000   -5.97987
136880.0000   -4.79918
136920.0000   -6.35540
136960.0000   -5.16026
137000.0000   -6.10679
137040.0000   -5.41626
137080.0000   -5.87926
137120.0000   -5.32516
137160.0000   -6.26245
137200.0000   -5.39496
137240.0000   -5.21333
137280.0000   -6.05738
137320.0000   -6.01221
137360.0000   -5.52924
137400.0000   -6.01714
137440.0000   -5.22086
137480.0000   -6.02330
137520.0000   -5.50223
137560.0000   -5.61163
137600.0000   -5.90436
137640.0000   -6.02964
137680.0000   -5.94709
137720.0000   -6.54844
137760.0000   -5.92506
137800.0000   -5.61574
137840.0000   -5.14955
137880.0000   -5.69392
137920.0000   -5.51188
137960.0000   -4.85549
138000.0000   -5.70408
138040.0000   -5.90536
138080.0000   -5.81732
138120.0000   -6.00534
138160.0000   -7.01995
138200.0000   -6.30468
138240.0000   -5.43852
138280.0000   -5.02863
138320.0000   -5.61715
138360.0000   -5.11154
138400.0000   -5.74653
138440.0000   -5.69104
138480.0000   -6.11465
138520.0000   -5.00524
138560.0000   -5.07338
138600.0000   -5.25186
138640.0000   -5.30423
138680.0000   -4.99471
138720.0000   -5.00434
138760.0000   -5.19098
138800.0000   -5.83941
138840.0000   -6.54930
138880.0000   -6.26610
138920.0000   -6.15773
138960.0000   -5.93373
139000.0000   -4.93344
139040.0000   -5.21498
139080.0000   -5.19170
139120.0000   -4.64373
139160.0000   -5.03166
139200.0000   -4.54937
139240.0000   -5.70295
139280.0000   -5.32184
139320.0000   -5.61596
139360.0000   -5.84282
139400.0000   -5.16783
139440.0000   -5.12025
139480.0000   -5.95960
139520.0000   -5.75400
139560.0000   -5.32408
139600.0000   -5.39364
139640.0000   -4.96309
139680.0000   -4.31727
139720.0000   -4.23401
139760.0000   -4.76490
139800.0000   -5.03680
139840.0000   -5.07293
139880.0000   -4.43846
139920.0000   -4.74879
139960.0000   -3.97076
140000.0000   -5.14018
140040.0000   -6.08477
140080.0000   -5.53469
140120.0000   -5.37035
140160.0000   -6.01747
140200.0000   -5.31700
140240.0000   -4.99620
140280.0000   -6.07879
140320.0000   -4.91792
140360.0000   -5.49588
140400.0000   -5.14783
140440.0000   -5.72434
140480.0000   -5.33692
140520.0000   -5.17462
140560.0000   -4.71369
140600.0000   -5.33763
140640.0000   -5.57644
140680.0000   -5.03591
140720.0000   -5.83285
140760.0000   -5.00432
140800.0000   -5.48265
140840.0000   -5.61837
140880.0000   -5.45831
140920.0000   -5.83471
140960.0000   -5.14463
141000.0000   -5.66508
141040.0000   -5.44366
141080.0000   -4.89620
141120.0000   -5.34793
141160.0000   -6.02604
141200.0000   -5.19314
141240.0000   -5.49465
141280.0000   -5.69053
141320.0000   -5.67101
141360.0000   -5.62224
141400.0000   -6.03676
141440.0000   -4.97830
141480.0000   -6.03552
141520.0000   -6.84019
141560.0000   -6.60179
141600.0000   -5.54589
141640.0000   -5.97106
141680.0000   -6.76276
141720.0000   -6.45857
141760.0000   -5.34336
141800.0000   -5.20044
141840.0000   -5.34316
141880.0000   -5.21083
141920.0000   -5.17202
141960.0000   -5.37336
142000.0000   -5.61921
142040.0000   -5.70161
142080.0000   -4.42359
142120.0000   -4.45329
142160.0000   -5.15544
142200.0000   -4.84143
142240.0000   -5.14631
142280.0000   -6.06523
142320.0000   -5.91740
142360.0000   -5.43931
142400.0000   -5.12949
142440.0000   -5.25520
142480.0000   -6.02339
142520.0000   -5.77443
142560.0000   -5.83239
142600.0000   -6.14633
142640.0000   -5.23381
142680.0000   -5.42153
142720.0000   -5.85707
142760.0000   -4.77212
142800.0000   -6.07194
142840.0000   -6.25934
142880.0000   -5.46835
142920.0000   -6.90228
142960.0000   -6.02994
143000.0000   -6.40065
143040.0000   -5.00787
143080.0000   -4.89974
143120.0000   -5.56336
143160.0000   -4.68455
143200.0000   -5.75204
143240.0000   -6.52433
143280.0000   -5.72606
143320.0000   -6.39004
143360.0000   -6.86768
143400.0000   -7.09462
143440.0000   -6.88349
143480.0000   -6.89257
143520.0000   -7.13334
143560.0000   -6.02998
143600.0000   -5.90435
143640.0000   -5.60899
143680.0000   -6.19999
143720.0000   -6.00091
143760.0000   -5.30289
143800.0000   -5.44275
143840.0000   -4.74882
143880.0000   -5.26965
143920.0000   -5.89065
143960.0000   -5.63421
144000.0000   -6.05774
144040.0000   -6.04355
144080.0000   -6.05688
144120.0000   -5.81739
144160.0000   -5.25863
144200.0000   -5.57605
144240.0000   -7.00700
144280.0000   -6.16097
144320.0000   -6.25966
144360.0000   -5.42219
144400.0000   -6.14141
144440.0000   -5.87424
144480.0000   -4.76423
144520.0000   -5.97535
144560.0000   -6.49667
144600.0000   -5.76171
144640.0000   -5.11521
144680.0000   -5.40564
144720.0000   -6.08499
144760.0000   -5.76628
144800.0000   -6.38150
144840.0000   -5.49060
144880.0000   -6.23040
144920.0000   -6.46795
144960.0000   -6.49683
145000.0000   -6.88269
145040.0000   -7.43345
145080.0000   -6.16485
145120.0000   -6.06421
145160.0000   -5.79193
145200.0000   -5.58728
145240.0000   -5.90402
145280.0000   -5.22745
145320.0000   -6.51448
145360.0000   -6.39781
145400.0000   -5.34419
145440.0000   -6.22247
145480.0000   -5.56850
145520.0000   -6.00578
145560.0000   -5.00590
145600.0000   -4.90091
145640.0000   -5.61419
145680.0000   -5.12781
145720.0000   -5.42621
145760.0000   -5.01722
145800.0000   -5.74203
145840.0000   -5.02497
145880.0000   -4.98469
145920.0000   -5.22316
145960.0000   -5.28784
146000.0000   -6.22554
146040.0000   -5.74606
146080.0000   -5.80388
146120.0000   -5.92047
146160.0000   -5.13906
146200.0000   -5.57878
146240.0000   -5.87087
146280.0000   -5.42137
146320.0000   -5.78101
146360.0000   -5.74504
146400.0000   -5.72691
146440.0000   -5.44136
146480.0000   -5.26349
146520.0000   -5.15927
146560.0000   -5.81749
146600.0000   -4.81866
146640.0000   -5.82654
146680.0000   -4.89499
146720.0000   -5.49574
146760.0000   -6.14070
146800.0000   -6.20507
146840.0000   -5.84560
146880.0000   -6.13309
146920.0000   -5.27293
146960.0000   -5.19702
147000.0000   -6.04280
147040.0000   -5.85636
147080.0000   -5.76572
147120.0000   -6.26113
147160.0000   -6.25247
147200.0000   -5.60970
147240.0000   -6.32156
147280.0000   -6.62094
147320.0000   -5.17423
147360.0000   -5.90874
147400.0000   -6.47570
147440.0000   -6.90560
147480.0000   -6.39005
147520.0000   -6.92040
147560.0000   -6.14334
147600.0000   -6.30644
147640.0000   -6.13508
147680.0000   -5.34968
147720.0000   -4.81518
147760.0000   -3.30071
147800.0000   -3.43485
147840.0000   -4.25263
147880.0000   -4.31997
147920.0000   -5.53370
147960.0000   -4.50275
148000.0000   -4.14597
148040.0000   -5.19753
148080.0000   -5.54690
148120.0000   -6.25139
148160.0000   -4.68035
148200.0000   -4.38823
148240.0000   -4.63971
148280.0000   -4.64213
148320.0000   -6.25478
148360.0000   -5.36359
148400.0000   -4.08930
148440.0000   -4.96377
148480.0000   -5.35408
148520.0000   -4.51187
148560.0000   -4.93316
148600.0000   -4.94391
148640.0000   -5.17801
148680.0000   -5.47323
148720.0000   -5.33578
148760.0000   -4.58162
148800.0000   -5.47363
148840.0000   -3.84060
148880.0000   -3.46370
148920.0000   -3.70597
148960.0000   -3.52112
149000.0000   -3.65539
149040.0000   -5.35767
149080.0000   -6.15605
149120.0000   -5.65996
149160.0000   -5.72988
149200.0000   -4.69011
149240.0000   -6.76901
149280.0000   -6.68415
149320.0000   -6.36863
149360.0000   -5.89841
149400.0000   -6.28776
149440.0000   -5.98648
149480.0000   -4.87689
149520.0000   -4.83968
149560.0000   -4.99431
149600.0000   -5.37943
149640.0000   -6.40301
149680.0000   -6.01603
149720.0000   -5.94063
149760.0000   -5.51768
149800.0000   -4.89452
149840.0000   -4.91287
149880.0000   -5.42799
149920.0000   -5.35767
149960.0000   -5.81002
150000.0000   -5.77009
150040.0000   -5.55421
150080.0000   -5.29769
150120.0000   -5.63205
150160.0000   -5.38883
150200.0000   -5.69589
150240.0000   -4.84325
150280.0000   -5.96006
150320.0000   -5.38075
150360.0000   -5.69754
150400.0000   -5.35442
150440.0000   -5.00183
150480.0000   -4.33852
150520.0000   -4.51283
150560.0000   -5.53142
150600.0000   -5.12484
150640.0000   -5.43848
150680.0000   -4.93431
150720.0000   -5.80688
150760.0000   -5.30338
150800.0000   -5.99248
150840.0000   -5.61167
150880.0000   -6.25909
150920.0000   -4.80529
150960.0000   -4.82373
151000.0000   -4.96823
151040.0000   -4.95190
151080.0000   -5.64840
151120.0000   -5.36568
151160.0000   -5.59464
151200.0000   -4.70437
151240.0000   -5.30787
151280.0000   -5.65949
151320.0000   -5.21050
151360.0000   -5.58576
151400.0000   -5.20350
151440.0000   -5.28810
151480.0000   -5.98557
151520.0000   -5.42142
151560.0000   -5.41098
151600.0000   -5.30861
151640.0000   -4.99266
151680.0000   -5.07658
151720.0000   -6.24092
151760.0000   -6.03473
151800.0000   -6.71844
151840.0000   -5.84080
151880.0000   -5.07615
151920.0000   -5.57769
151960.0000   -5.16808
152000.0000   -5.41926
152040.0000   -5.62183
152080.0000   -5.80897
152120.0000   -5.72993
152160.0000   -5.23126
152200.0000   -5.96110
152240.0000   -5.59694
152280.0000   -5.27054
152320.0000   -4.86866
152360.0000   -4.90861
152400.0000   -5.49185
152440.0000   -6.12975
152480.0000   -5.36129
152520.0000   -4.97420
152560.0000   -5.32389
152600.0000   -5.07538
152640.0000   -4.89293
152680.0000   -5.35445
152720.0000   -5.16980
152760.0000   -5.39096
152800.0000   -4.60110
152840.0000   -5.89391
152880.0000   -6.03132
152920.0000   -5.74173
152960.0000   -5.72767
153000.0000   -5.34817
153040.0000   -5.61044
153080.0000   -5.84001
153120.0000   -6.21704
153160.0000   -5.55316
153200.0000   -5.07920
153240.0000   -5.55569
153280.0000   -5.95421
153320.0000   -5.45240
153360.0000   -5.08593
153400.0000   -6.53996
153440.0000   -5.08165
153480.0000   -5.30501
153520.0000   -5.00332
153560.0000   -5.28494
153600.0000   -5.41857
153640.0000   -4.96943
153680.0000   -5.82797
153720.0000   -5.46269
153760.0000   -5.05103
153800.0000   -5.08805
153840.0000   -5.60590
153880.0000   -6.09646
153920.0000   -5.19794
153960.0000   -5.31045
154000.0000   -5.03226
154040.0000   -5.86833
154080.0000   -5.65071
154120.0000   -5.52274
154160.0000   -5.37604
154200.0000   -5.39855
154240.0000   -6.13796
154280.0000   -5.39398
154320.0000   -5.68377
154360.0000   -4.90742
154400.0000   -6.82382
154440.0000   -6.15168
154480.0000   -6.68012
154520.0000   -6.48243
154560.0000   -6.65095
154600.0000   -5.32273
154640.0000   -5.27667
154680.0000   -5.62675
154720.0000   -5.66080
154760.0000   -5.39285
154800.0000   -5.50633
154840.0000   -5.46528
154880.0000   -5.71247
154920.0000   -6.30778
154960.0000   -5.57317
155000.0000   -5.70483
155040.0000   -5.32825
155080.0000   -5.49770
155120.0000   -5.30587
155160.0000   -4.46666
155200.0000   -4.49423
155240.0000   -5.13898
155280.0000   -5.03526
155320.0000   -4.87680
155360.0000   -6.00626
155400.0000   -6.20854
155440.0000   -6.82448
155480.0000   -6.12658
155520.0000   -6.25897
155560.0000   -6.71177
155600.0000   -5.81278
155640.0000   -5.33634
155680.0000   -6.29337
155720.0000   -6.38472
155760.0000   -5.85793
155800.0000   -6.94654
155840.0000   -5.34364
155880.0000   -5.35471
155920.0000   -5.44173
155960.0000   -5.38456
156000.0000   -5.90142
156040.0000   -6.05137
156080.0000   -6.35665
156120.0000   -6.36845
156160.0000   -7.23323
156200.0000   -6.73451
156240.0000   -5.88174
156280.0000   -5.57238
156320.0000   -6.27034
156360.0000   -6.69840
156400.0000   -5.89328
156440.0000   -6.13976
156480.0000   -6.10268
156520.0000   -5.55580
156560.0000   -6.33432
156600.0000   -6.65387
156640.0000   -7.16614
156680.0000   -6.34380
156720.0000   -6.14708
156760.0000   -6.95088
156800.0000   -6.80169
156840.0000   -5.18190
156880.0000   -6.35127
156920.0000   -5.18390
156960.0000   -5.93763
157000.0000   -6.21640
157040.0000   -6.51701
157080.0000   -6.40470
157120.0000   -6.62207
157160.0000   -7.19415
157200.0000   -4.95819
157240.0000   -6.91423
157280.0000   -6.91988
157320.0000   -5.63004
157360.0000   -5.93997
157400.0000   -7.11272
157440.0000   -6.95945
157480.0000   -6.64980
157520.0000   -6.93734
157560.0000   -6.72651
157600.0000   -6.54401
157640.0000   -5.67751
157680.0000   -5.78123
157720.0000   -6.33705
157760.0000   -6.24047
157800.0000   -5.71874
157840.0000   -6.39343
157880.0000   -6.79613
157920.0000   -6.60736
157960.0000   -5.99737
158000.0000   -4.51668
158040.0000   -6.61555
158080.0000   -6.33616
158120.0000   -7.35321
158160.0000   -7.47628
158200.0000   -5.27924
158240.0000   -5.28726
158280.0000   -5.01334
158320.0000   -5.07880
158360.0000   -5.11985
158400.0000   -5.62518
158440.0000   -5.43960
158480.0000   -6.20482
158520.0000   -5.42483
158560.0000   -5.51383
158600.0000   -4.30379
158640.0000   -5.46422
158680.0000   -6.13276
158720.0000   -5.53438
158760.0000   -5.56582
158800.0000   -5.61837
158840.0000   -5.13685
158880.0000   -6.01797
158920.0000   -5.48852
158960.0000   -6.03048
159000.0000   -6.02092
159040.0000   -5.64826
159080.0000   -6.14585
159120.0000   -6.31584
159160.0000   -5.64068
159200.0000   -6.09508
159240.0000   -6.33324
159280.0000   -6.21687
159320.0000   -5.57544
159360.0000   -5.85826
159400.0000   -5.71671
159440.0000   -5.29877
159480.0000   -6.15865
159520.0000   -5.28554
159560.0000   -5.58252
159600.0000   -5.16068
159640.0000   -5.77333
159680.0000   -5.49592
159720.0000   -5.66777
159760.0000   -5.66945
159800.0000   -6.22684
159840.0000   -6.90067
159880.0000   -5.90811
159920.0000   -6.96164
159960.0000   -5.75571
160000.0000   -6.65677
160040.0000   -5.75553
160080.0000   -6.60682
160120.0000   -5.98050
160160.0000   -5.16657
160200.0000   -5.24020
160240.0000   -6.24490
160280.0000   -4.50140
160320.0000   -5.03024
160360.0000   -4.27215
160400.0000   -4.96931
160440.0000   -4.90736
160480.0000   -4.83586
160520.0000   -4.52029
160560.0000   -5.23150
160600.0000   -5.19815
160640.0000   -5.63281
160680.0000   -6.31598
160720.0000   -6.79587
160760.0000   -6.35960
160800.0000   -6.71781
160840.0000   -6.52715
160880.0000   -6.84791
160920.0000   -5.63024
160960.0000   -5.35084
161000.0000   -5.69219
161040.0000   -5.82941
161080.0000   -6.40002
161120.0000   -6.24350
161160.0000   -4.80013
161200.0000   -5.52255
161240.0000   -4.52757
161280.0000   -5.54535
161320.0000   -5.34974
161360.0000   -6.16985
161400.0000   -6.19905
161440.0000   -5.13524
161480.0000   -4.66760
161520.0000   -5.74476
161560.0000   -4.68437
161600.0000   -5.76272
161640.0000   -5.94478
161680.0000   -5.22401
161720.0000   -6.55870
161760.0000   -6.54388
161800.0000   -5.88100
161840.0000   -6.13064
161880.0000   -6.31193
161920.0000   -5.62482
161960.0000   -5.66611
162000.0000   -5.36657
162040.0000   -5.34581
162080.0000   -5.06673
162120.0000   -5.34624
162160.0000   -5.43524
162200.0000   -4.49936
162240.0000   -4.75561
162280.0000   -4.86095
162320.0000   -5.73604
162360.0000   -5.24441
162400.0000   -5.61488
162440.0000   -4.53987
162480.0000   -5.44560
162520.0000   -5.54219
162560.0000   -5.40919
162600.0000   -5.35827
162640.0000   -5.84523
162680.0000   -5.54352
162720.0000   -5.86197
162760.0000   -5.90478
162800.0000   -6.38677
162840.0000   -5.62962
162880.0000   -5.70516
162920.0000   -5.87040
162960.0000   -5.60222
163000.0000   -6.02316
163040.0000   -5.77458
163080.0000   -5.97276
163120.0000   -5.57298
163160.0000   -5.78395
163200.0000   -6.25519
163240.0000   -5.56586
163280.0000   -6.30481
163320.0000   -6.01653
163360.0000   -5.01927
163400.0000   -6.00018
163440.0000   -6.56606
163480.0000   -5.44811
163520.0000   -4.71988
163560.0000   -5.17139
163600.0000   -5.21855
163640.0000   -5.30633
163680.0000   -5.34183
163720.0000   -4.75467
163760.0000   -4.85557
163800.0000   -4.96602
163840.0000   -4.62533
163880.0000   -5.00177
163920.0000   -5.34664
163960.0000   -5.39138
164000.0000   -4.71106
164040.0000   -5.11267
164080.0000   -4.22454
164120.0000   -4.59027
164160.0000   -4.29187
164200.0000   -5.28157
164240.0000   -4.82420
164280.0000   -4.45128
164320.0000   -4.17697
164360.0000   -5.36889
164400.0000   -4.88781
164440.0000   -4.60863
164480.0000   -5.37949
164520.0000   -4.99410
164560.0000   -5.74551
164600.0000   -5.47955
164640.0000   -4.63449
164680.0000   -5.82840
164720.0000   -5.68618
164760.0000   -5.54324
164800.0000   -5.27981
164840.0000   -5.93021
164880.0000   -6.81354
164920.0000   -6.84188
164960.0000   -6.20149
165000.0000   -6.35020
165040.0000   -5.81023
165080.0000   -6.38890
165120.0000   -5.72009
165160.0000   -5.50266
165200.0000   -5.78736
165240.0000   -6.59931
165280.0000   -6.27574
165320.0000   -5.94914
165360.0000   -6.08726
165400.0000   -5.75290
165440.0000   -6.29143
165480.0000   -6.74422
165520.0000   -5.52690
165560.0000   -5.59014
165600.0000   -5.28011
165640.0000   -5.35260
165680.0000   -4.64029
165720.0000   -5.17979
165760.0000   -5.79457
165800.0000   -5.81334
165840.0000   -5.77340
165880.0000   -6.13600
165920.0000   -6.27714
165960.0000   -6.59961
166000.0000   -6.17590
166040.0000   -5.65293
166080.0000   -5.62474
166120.0000   -6.32877
166160.0000   -6.19262
166200.0000   -6.36623
166240.0000   -5.96605
166280.0000   -5.63297
166320.0000   -6.97766
166360.0000   -6.74862
166400.0000   -6.71089
166440.0000   -6.76794
166480.0000   -6.36780
166520.0000   -6.10811
166560.0000   -4.92303
166600.0000   -5.17204
166640.0000   -5.14145
166680.0000   -5.18846
166720.0000   -5.26338
166760.0000   -5.07817
166800.0000   -5.35003
166840.0000   -4.82990
166880.0000   -5.93561
166920.0000   -5.59079
166960.0000   -5.40267
167000.0000   -5.04006
167040.0000   -5.32574
167080.0000   -5.77074
167120.0000   -5.30983
167160.0000   -5.85362
167200.0000   -5.70871
167240.0000   -6.33148
167280.0000   -5.53261
167320.0000   -5.27912
167360.0000   -5.67238
167400.0000   -5.34483
167440.0000   -4.51909
167480.0000   -5.43885
167520.0000   -5.90246
167560.0000   -4.66719
167600.0000   -5.29265
167640.0000   -4.55070
167680.0000   -4.84841
167720.0000   -5.79242
167760.0000   -5.09268
167800.0000   -4.96581
167840.0000   -6.17215
167880.0000   -5.90433
167920.0000   -6.29596
167960.0000   -6.39960
168000.0000   -6.10348
168040.0000   -6.56533
168080.0000   -6.94573
168120.0000   -6.29676
168160.0000   -6.45024
168200.0000   -5.59647
168240.0000   -6.00159
168280.0000   -5.65824
168320.0000   -6.51138
168360.0000   -5.72755
168400.0000   -6.31499
168440.0000   -5.54425
168480.0000   -5.43204
168520.0000   -5.81604
168560.0000   -5.48250
168600.0000   -4.99944
168640.0000   -6.11732
168680.0000   -5.58462
168720.0000   -6.29297
168760.0000   -5.17264
168800.0000   -6.27454
168840.0000   -7.06922
168880.0000   -6.45717
168920.0000   -5.99499
168960.0000   -5.59733
169000.0000   -5.95861
169040.0000   -6.12396
169080.0000   -6.07280
169120.0000   -4.86982
169160.0000   -5.36684
169200.0000   -5.59976
169240.0000   -6.04375
169280.0000   -5.06861
169320.0000   -5.49768
169360.0000   -5.59232
169400.0000   -5.31860
169440.0000   -4.78735
169480.0000   -5.71750
169520.0000   -5.86460
169560.0000   -5.43017
169600.0000   -5.65983
169640.0000   -5.86626
169680.0000   -6.02853
169720.0000   -5.52762
169760.0000   -5.24048
169800.0000   -4.32702
169840.0000   -4.94221
169880.0000   -5.16898
169920.0000   -5.65430
169960.0000   -5.52675
170000.0000   -5.91536
170040.0000   -5.67866
170080.0000   -5.09272
170120.0000   -4.98588
170160.0000   -5.78316
170200.0000   -5.08489
170240.0000   -5.06066
170280.0000   -5.21963
170320.0000   -5.45839
170360.0000   -3.94313
170400.0000   -5.11931
170440.0000   -4.80946
170480.0000   -5.55581
170520.0000   -4.68742
170560.0000   -5.37077
170600.0000   -5.33720
170640.0000   -6.03759
170680.0000   -5.53054
170720.0000   -5.95977
170760.0000   -5.33985
170800.0000   -5.63304
170840.0000   -6.09500
170880.0000   -5.58586
170920.0000   -6.04052
170960.0000   -6.09826
171000.0000   -5.40181
171040.0000   -4.68538
171080.0000   -5.40757
171120.0000   -6.00419
171160.0000   -5.42895
171200.0000   -7.03132
171240.0000   -7.07905
171280.0000   -5.17508
171320.0000   -5.26390
171360.0000   -6.02112
171400.0000   -6.39904
171440.0000   -6.37252
171480.0000   -5.65236
171520.0000   -5.70808
171560.0000   -6.50080
171600.0000   -6.70305
171640.0000   -6.35316
171680.0000   -6.11018
171720.0000   -5.91915
171760.0000   -6.57094
171800.0000   -6.38763
171840.0000   -5.77984
171880.0000   -4.97827
171920.0000   -4.79963
171960.0000   -5.83452
172000.0000   -4.42876
172040.0000   -5.55154
172080.0000   -5.14264
172120.0000   -6.09984
172160.0000   -6.04652
172200.0000   -6.62306
172240.0000   -6.84436
172280.0000   -5.20564
172320.0000   -5.72724
172360.0000   -5.97018
172400.0000   -6.42282
172440.0000   -6.93562
172480.0000   -6.25502
172520.0000   -6.05549
172560.0000   -6.27932
172600.0000   -6.44977
172640.0000   -7.48423
172680.0000   -5.71452
172720.0000   -6.40506
172760.0000   -5.94806
172800.0000   -6.12515
172840.0000   -6.34325
172880.0000   -5.64131
172920.0000   -5.31679
172960.0000   -5.49503
173000.0000   -5.01865
173040.0000   -4.97510
173080.0000   -5.66837
173120.0000   -5.48980
173160.0000   -4.93701
173200.0000   -5.04030
173240.0000   -5.25778
173280.0000   -5.56564
173320.0000   -4.86717
173360.0000   -4.62018
173400.0000   -4.25043
173440.0000   -4.71025
173480.0000   -4.11881
173520.0000   -4.81449
173560.0000   -5.25591
173600.0000   -6.18969
173640.0000   -5.49614
173680.0000   -6.92640
173720.0000   -6.14244
173760.0000   -6.51653
173800.0000   -6.36945
173840.0000   -5.52654
173880.0000   -4.78032
173920.0000   -5.32301
173960.0000   -5.99056
174000.0000   -5.97047
174040.0000   -6.27664
174080.0000   -5.73869
174120.0000   -6.06460
174160.0000   -5.93395
174200.0000   -5.56879
174240.0000   -5.26466
174280.0000   -5.56479
174320.0000   -5.08515
174360.0000   -5.58674
174400.0000   -6.11587
174440.0000   -5.53981
174480.0000   -5.62676
174520.0000   -5.39859
174560.0000   -5.40930
174600.0000   -4.76534
174640.0000   -4.91410
174680.0000   -5.57010
174720.0000   -5.65701
174760.0000   -5.98378
174800.0000   -6.16757
174840.0000   -6.32020
174880.0000   -6.14462
174920.0000   -4.55451
174960.0000   -6.18740
175000.0000   -5.54087
175040.0000   -6.74342
175080.0000   -5.96012
175120.0000   -5.64355
175160.0000   -5.98235
175200.0000   -6.29347
175240.0000   -5.58159
175280.0000   -5.90947
175320.0000   -5.72769
175360.0000   -6.70164
175400.0000   -5.37227
175440.0000   -5.05270
175480.0000   -5.90689
175520.0000   -6.38209
175560.0000   -5.67282
175600.0000   -6.03354
175640.0000   -6.31886
175680.0000   -5.75521
175720.0000   -5.28979
175760.0000   -5.33292
175800.0000   -5.64048
175840.0000   -5.35149
175880.0000   -5.18068
175920.0000   -6.01662
175960.0000   -5.44257
176000.0000   -4.44214
176040.0000   -6.52507
176080.0000   -5.86504
176120.0000   -6.27100
176160.0000   -6.25534
176200.0000   -6.09184
176240.0000   -4.50353
176280.0000   -5.47507
176320.0000   -5.94019
176360.0000   -5.42141
176400.0000   -5.43923
176440.0000   -6.21497
176480.0000   -5.16653
176520.0000   -5.46654
176560.0000   -6.19413
176600.0000   -5.20570
176640.0000   -5.44307
176680.0000   -4.12508
176720.0000   -4.61564
176760.0000   -5.54878
176800.0000   -5.53277
176840.0000   -5.56268
176880.0000   -4.34842
176920.0000   -6.29980
176960.0000   -6.25545
177000.0000   -6.02886
177040.0000   -5.80009
177080.0000   -5.98722
177120.0000   -5.86989
177160.0000   -4.58300
177200.0000   -5.45868
177240.0000   -4.79064
177280.0000   -6.10319
177320.0000   -6.43555
177360.0000   -6.10455
177400.0000   -5.95664
177440.0000   -6.92486
177480.0000   -6.54652
177520.0000   -5.80399
177560.0000   -5.45708
177600.0000   -5.93947
177640.0000   -5.11478
177680.0000   -4.93080
177720.0000   -6.47775
177760.0000   -6.38865
177800.0000   -6.01191
177840.0000   -6.02409
177880.0000   -5.71637
177920.0000   -5.35533
177960.0000   -6.67035
178000.0000   -6.23460
178040.0000   -5.68483
178080.0000   -5.47945
178120.0000   -5.97011
178160.0000   -5.97199
178200.0000   -6.15423
178240.0000   -6.38986
178280.0000   -5.76111
178320.0000   -6.30151
178360.0000   -7.15080
178400.0000   -6.42528
178440.0000   -5.84416
178480.0000   -6.19323
178520.0000   -6.11122
178560.0000   -5.39036
178600.0000   -5.91728
178640.0000   -6.26046
178680.0000   -5.73161
178720.0000   -5.43721
178760.0000   -6.41931
178800.0000   -6.64908
178840.0000   -7.00495
178880.0000   -7.04944
178920.0000   -6.40711
178960.0000   -6.38050
179000.0000   -7.54928
179040.0000   -6.08225
179080.0000   -6.31623
179120.0000   -5.80613
179160.0000   -6.40736
179200.0000   -5.90629
179240.0000   -6.02418
179280.0000   -6.91291
179320.0000   -6.31791
179360.0000   -6.53476
179400.0000   -5.41971
179440.0000   -5.35447
179480.0000   -5.24832
179520.0000   -5.26577
179560.0000   -5.28877
179600.0000   -4.81567
179640.0000   -5.96231
179680.0000   -5.91537
179720.0000   -5.80715
179760.0000   -5.81526
179800.0000   -5.46602
179840.0000   -5.33974
179880.0000   -4.94825
179920.0000   -5.00945
179960.0000   -5.84290
180000.0000   -6.97283
180040.0000   -5.17257
180080.0000   -4.76915
180120.0000   -6.42646
180160.0000   -6.91053
180200.0000   -5.53833
180240.0000   -4.68054
180280.0000   -5.18191
180320.0000   -5.58946
180360.0000   -5.70367
180400.0000   -5.64564
180440.0000   -5.76176
180480.0000   -5.74142
180520.0000   -5.39848
180560.0000   -6.39352
180600.0000   -4.60917
180640.0000   -5.30698
180680.0000   -5.88241
180720.0000   -5.53149
180760.0000   -5.80904
180800.0000   -5.29794
180840.0000   -6.10894
180880.0000   -5.44183
180920.0000   -5.21548
180960.0000   -5.71683
181000.0000   -5.94989
181040.0000   -6.30265
181080.0000   -6.31988
181120.0000   -5.98993
181160.0000   -6.02417
181200.0000   -6.75940
181240.0000   -5.67861
181280.0000   -6.22156
181320.0000   -6.44922
181360.0000   -5.32912
181400.0000   -5.19095
181440.0000   -5.35524
181480.0000   -6.37243
181520.0000   -5.56999
181560.0000   -5.44019
181600.0000   -6.52667
181640.0000   -5.97605
181680.0000   -5.56146
181720.0000   -4.96314
181760.0000   -5.40146
181800.0000   -5.78055
181840.0000   -5.65888
181880.0000   -6.29233
181920.0000   -5.99379
181960.0000   -6.24225
182000.0000   -5.38770
182040.0000   -6.51956
182080.0000   -6.08371
182120.0000   -5.10405
182160.0000   -5.85359
182200.0000   -5.26676
182240.0000   -6.24549
182280.0000   -5.80760
182320.0000   -6.02338
182360.0000   -5.17713
182400.0000   -6.08212
182440.0000   -5.67876
182480.0000   -5.29809
182520.0000   -6.17222
182560.0000   -5.61269
182600.0000   -5.54355
182640.0000   -5.29652
182680.0000   -5.99241
182720.0000   -6.08622
182760.0000   -5.50764
182800.0000   -5.62134
182840.0000   -5.43876
182880.0000   -5.82732
182920.0000   -5.84670
182960.0000   -6.31692
183000.0000   -5.40235
183040.0000   -5.29592
183080.0000   -5.43091
183120.0000   -6.16917
183160.0000   -5.88813
183200.0000   -5.58152
183240.0000   -6.65265
183280.0000   -5.99252
183320.0000   -6.15600
183360.0000   -5.29248
183400.0000   -6.30200
183440.0000   -5.57312
183480.0000   -5.58757
183520.0000   -5.54204
183560.0000   -5.30256
183600.0000   -6.54553
183640.0000   -6.04363
183680.0000   -5.89130
183720.0000   -5.64932
183760.0000   -5.40340
183800.0000   -6.52083
183840.0000   -4.64084
183880.0000   -5.51038
183920.0000   -5.92723
183960.0000   -6.11111
184000.0000   -5.87385
184040.0000   -6.38310
184080.0000   -5.69286
184120.0000   -5.53467
184160.0000   -5.76062
184200.0000   -6.38147
184240.0000   -7.54860
184280.0000   -6.14857
184320.0000   -5.61857
184360.0000   -6.25305
184400.0000   -6.38931
184440.0000   -7.07514
184480.0000   -6.48225
184520.0000   -5.31479
184560.0000   -6.50831
184600.0000   -5.24162
184640.0000   -5.54217
184680.0000   -5.99432
184720.0000   -4.89309
184760.0000   -5.15370
184800.0000   -5.82994
184840.0000   -6.15969
184880.0000   -5.42725
184920.0000   -5.42429
184960.0000   -5.89362
185000.0000   -4.64685
185040.0000   -4.22175
185080.0000   -5.71444
185120.0000   -5.03869
185160.0000   -5.31659
185200.0000   -4.62543
185240.0000   -5.15614
185280.0000   -5.55508
185320.0000   -4.76089
185360.0000   -5.69884
185400.0000   -5.23894
185440.0000   -5.20548
185480.0000   -5.29137
185520.0000   -4.43379
185560.0000   -4.25295
185600.0000   -5.05059
185640.0000   -4.73046
185680.0000   -4.73439
185720.0000   -5.31460
185760.0000   -4.67168
185800.0000   -4.66415
185840.0000   -4.62860
185880.0000   -5.48399
185920.0000   -6.00065
185960.0000   -5.38438
186000.0000   -4.98044
186040.0000   -5.93000
186080.0000   -4.96360
186120.0000   -6.33182
186160.0000   -5.94568
186200.0000   -5.82408
186240.0000   -5.00618
186280.0000   -5.58231
186320.0000   -4.96080
186360.0000   -5.45504
186400.0000   -6.32767
186440.0000   -5.97584
186480.0000   -4.96029
186520.0000   -5.47406
186560.0000   -5.77419
186600.0000   -6.24084
186640.0000   -5.64908
186680.0000   -5.90744
186720.0000   -4.83744
186760.0000   -5.60315
186800.0000   -5.81014
186840.0000   -5.18032
186880.0000   -6.17108
186920.0000   -5.41078
186960.0000   -5.27352
187000.0000   -5.44769
187040.0000   -5.27982
187080.0000   -5.42309
187120.0000   -4.67575
187160.0000   -5.10247
187200.0000   -5.68667
187240.0000   -5.38233
187280.0000   -6.02837
187320.0000   -4.92028
187360.0000   -4.53579
187400.0000   -5.76931
187440.0000   -6.06957
187480.0000   -5.56252
187520.0000   -5.59026
187560.0000   -6.11616
187600.0000   -5.93585
187640.0000   -5.55986
187680.0000   -5.48681
187720.0000   -5.41070
187760.0000   -6.48980
187800.0000   -5.91491
187840.0000   -5.47682
187880.0000   -5.40137
187920.0000   -4.67415
187960.0000   -5.32447
188000.0000   -5.41475
188040.0000   -5.77262
188080.0000   -5.91642
188120.0000   -6.20594
188160.0000   -5.49047
188200.0000   -5.35447
188240.0000   -6.29026
188280.0000   -5.47730
188320.0000   -6.85089
188360.0000   -5.57288
188400.0000   -4.83020
188440.0000   -5.69213
188480.0000   -5.62567
188520.0000   -5.91736
188560.0000   -5.00240
188600.0000   -5.92232
188640.0000   -5.52539
188680.0000   -5.71287
188720.0000   -5.84300
188760.0000   -5.24353
188800.0000   -5.46073
188840.0000   -5.91344
188880.0000   -6.27484
188920.0000   -5.10915
188960.0000   -6.82146
189000.0000   -7.02031
189040.0000   -5.68208
189080.0000   -5.72518
189120.0000   -6.27752
189160.0000   -5.32589
189200.0000   -6.28251
189240.0000   -5.14090
189280.0000   -4.21650
189320.0000   -6.04602
189360.0000   -6.23694
189400.0000   -5.86303
189440.0000   -5.97553
189480.0000   -6.13755
189520.0000   -6.35314
189560.0000   -6.08466
189600.0000   -6.34685
189640.0000   -6.14489
189680.0000   -6.22994
189720.0000   -5.35187
189760.0000   -5.75642
189800.0000   -6.10980
189840.0000   -6.25665
189880.0000   -5.57288
189920.0000   -5.79687
189960.0000   -5.88531
190000.0000   -5.38332
190040.0000   -6.10399
190080.0000   -5.02784
190120.0000   -5.61641
190160.0000   -5.05816
190200.0000   -5.52058
190240.0000   -5.23042
190280.0000   -4.86831
190320.0000   -5.04762
190360.0000   -6.34906
190400.0000   -5.55302
190440.0000   -5.60368
190480.0000   -5.44306
190520.0000   -5.79555
190560.0000   -6.36120
190600.0000   -5.86081
190640.0000   -6.62968
190680.0000   -5.01307
190720.0000   -5.47296
190760.0000   -5.48619
190800.0000   -5.77838
190840.0000   -6.07387
190880.0000   -6.90929
190920.0000   -6.60430
190960.0000   -5.81703
191000.0000   -5.68958
191040.0000   -5.58817
191080.0000   -6.58743
191120.0000   -5.54347
191160.0000   -5.31540
191200.0000   -5.99824
191240.0000   -6.56536
191280.0000   -6.94818
191320.0000   -6.49168
191360.0000   -6.36947
191400.0000   -5.46560
191440.0000   -6.61848
191480.0000   -5.88918
191520.0000   -5.50638
191560.0000   -5.68845
191600.0000   -5.17932
191640.0000   -6.13133
191680.0000   -5.45375
191720.0000   -5.24045
191760.0000   -5.83931
191800.0000   -5.46024
191840.0000   -5.39602
191880.0000   -5.13217
191920.0000   -5.78647
191960.0000   -5.01758
192000.0000   -6.07976
192040.0000   -5.99353
192080.0000   -5.27094
192120.0000   -5.55058
192160.0000   -5.62112
192200.0000   -6.27189
192240.0000   -6.68486
192280.0000   -6.50998
192320.0000   -6.40622
192360.0000   -6.38014
192400.0000   -5.60043
192440.0000   -6.13233
192480.0000   -5.66860
192520.0000   -6.54603
192560.0000   -5.53039
192600.0000   -6.82449
192640.0000   -6.60440
192680.0000   -6.04837
192720.0000   -5.81203
192760.0000   -5.81751
192800.0000   -6.41068
192840.0000   -6.01009
192880.0000   -6.01878
192920.0000   -5.18625
192960.0000   -6.16913
193000.0000   -6.20552
193040.0000   -6.69610
193080.0000   -6.04018
193120.0000   -6.26358
193160.0000   -6.66862
193200.0000   -5.67702
193240.0000   -5.48625
193280.0000   -5.58543
193320.0000   -5.21924
193360.0000   -6.20844
193400.0000   -6.81325
193440.0000   -6.97701
193480.0000   -6.83234
193520.0000   -6.88280
193560.0000   -6.00727
193600.0000   -6.23923
193640.0000   -5.11207
193680.0000   -5.75718
193720.0000   -6.42532
193760.0000   -5.31042
193800.0000   -5.07655
193840.0000   -5.40735
193880.0000   -5.91457
193920.0000   -5.94812
193960.0000   -5.86640
194000.0000   -5.41857
194040.0000   -5.59432
194080.0000   -5.69917
194120.0000   -6.63659
194160.0000   -5.04058
194200.0000   -5.33468
194240.0000   -6.97522
194280.0000   -6.46576
194320.0000   -6.07768
194360.0000   -6.32524
194400.0000   -5.96978
194440.0000   -6.24983
194480.0000   -6.62864
194520.0000   -6.62548
194560.0000   -6.32807
194600.0000   -6.44435
194640.0000   -6.01752
194680.0000   -6.27640
194720.0000   -5.97032
194760.0000   -6.62007
194800.0000   -5.67187
194840.0000   -6.11068
194880.0000   -5.64432
194920.0000   -6.14715
194960.0000   -5.86548
195000.0000   -7.31638
195040.0000   -5.40816
195080.0000   -5.58958
195120.0000   -6.35369
195160.0000   -6.00050
195200.0000   -6.05282
195240.0000   -6.61164
195280.0000   -6.24871
195320.0000   -6.28397
195360.0000   -6.44286
195400.0000   -6.43091
195440.0000   -6.39907
195480.0000   -6.24968
195520.0000   -5.93688
195560.0000   -6.63795
195600.0000   -7.11981
195640.0000   -6.83774
195680.0000   -6.23467
195720.0000   -6.26690
195760.0000   -8.20457
195800.0000   -6.45940
195840.0000   -6.69258
195880.0000   -7.13775
195920.0000   -5.88151
195960.0000   -6.06546
196000.0000   -6.56922
196040.0000   -7.20076
196080.0000   -6.90094
196120.0000   -6.57235
196160.0000   -5.54515
196200.0000   -6.75863
196240.0000   -5.52997
196280.0000   -5.70004
196320.0000   -6.65536
196360.0000   -5.93532
196400.0000   -5.65879
196440.0000   -5.76830
196480.0000   -5.60819
196520.0000   -5.75176
196560.0000   -5.30846
196600.0000   -4.61660
196640.0000   -5.60016
196680.0000   -5.59666
196720.0000   -5.84949
196760.0000   -6.68142
196800.0000   -7.08937
196840.0000   -6.05071
196880.0000   -7.09054
196920.0000   -6.29284
196960.0000   -6.83202
197000.0000   -7.36205
197040.0000   -5.55121
197080.0000   -6.78152
197120.0000   -5.73762
197160.0000   -6.00042
197200.0000   -6.20918
197240.0000   -5.88990
197280.0000   -6.62173
197320.0000   -5.68606
197360.0000   -6.75616
197400.0000   -6.41527
197440.0000   -6.41033
197480.0000   -6.31016
197520.0000   -5.90144
197560.0000   -4.86650
197600.0000   -4.31865
197640.0000   -5.16855
197680.0000   -5.98455
197720.0000   -5.42439
197760.0000   -5.23905
197800.0000   -4.75633
197840.0000   -4.84958
197880.0000   -5.18622
197920.0000   -6.24947
197960.0000   -5.69391
198000.0000   -5.70898
198040.0000   -6.77782
198080.0000   -5.88085
198120.0000   -5.46477
198160.0000   -5.78481
198200.0000   -7.10136
198240.0000   -5.03331
198280.0000   -6.27965
198320.0000   -6.15578
198360.0000   -5.37761
198400.0000   -5.32782
198440.0000   -5.56217
198480.0000   -5.34288
198520.0000   -6.01700
198560.0000   -6.69113
198600.0000   -6.43194
198640.0000   -5.62386
198680.0000   -5.67633
198720.0000   -5.79287
198760.0000   -6.01647
198800.0000   -6.28207
198840.0000   -5.95661
198880.0000   -5.99218
198920.0000   -6.18144
198960.0000   -5.74228
199000.0000   -6.31857
199040.0000   -5.44633
199080.0000   -6.41082
199120.0000   -6.35274
199160.0000   -6.89633
199200.0000   -6.87497
199240.0000   -6.46349
199280.0000   -6.32597
199320.0000   -6.07641
199360.0000   -6.29133
199400.0000   -6.16049
199440.0000   -5.61881
199480.0000   -5.65873
199520.0000   -5.99186
199560.0000   -7.18022
199600.0000   -5.83380
199640.0000   -6.14508
199680.0000   -7.18724
199720.0000   -6.58354
199760.0000   -6.75243
199800.0000   -6.81443
199840.0000   -5.57947
199880.0000   -5.82825
199920.0000   -6.00318
199960.0000   -6.28988
200000.0000   -6.03084
200040.0000   -5.34636
200080.0000   -5.74691
200120.0000   -4.68416
200160.0000   -4.74868
200200.0000   -5.09196
200240.0000   -5.33624
200280.0000   -6.27123
200320.0000   -5.86178
200360.0000   -6.33528
200400.0000   -6.79431
200440.0000   -6.93763
200480.0000   -5.96081
200520.0000   -6.45628
200560.0000   -6.44772
200600.0000   -5.98689
200640.0000   -6.38283
200680.0000   -5.56744
200720.0000   -5.18591
200760.0000   -6.03507
200800.0000   -5.45880
200840.0000   -5.72331
200880.0000   -6.73387
200920.0000   -6.31985
200960.0000   -6.31775
201000.0000   -5.98872
201040.0000   -6.16120
201080.0000   -6.08726
201120.0000   -6.92128
201160.0000   -5.92267
201200.0000   -6.25570
201240.0000   -6.07472
201280.0000   -6.16149
201320.0000   -5.50062
201360.0000   -6.16316
201400.0000   -6.26363
201440.0000   -6.15990
201480.0000   -5.68591
201520.0000   -5.39713
201560.0000   -5.80307
201600.0000   -5.84746
201640.0000   -5.96179
201680.0000   -5.58512
201720.0000   -5.52533
201760.0000   -5.87424
201800.0000   -4.91566
201840.0000   -4.36642
201880.0000   -6.19810
201920.0000   -6.60025
201960.0000   -5.35525
202000.0000   -6.25571
202040.0000   -5.14801
202080.0000   -5.48443
202120.0000   -5.32648
202160.0000   -6.20470
202200.0000   -5.61551
202240.0000   -6.25199
202280.0000   -6.92923
202320.0000   -6.67722
202360.0000   -6.52890
202400.0000   -6.65105
202440.0000   -6.71484
202480.0000   -6.80854
202520.0000   -6.01675
202560.0000   -5.09626
202600.0000   -5.94230
202640.0000   -6.19022
202680.0000   -6.39737
202720.0000   -6.04291
202760.0000   -6.32415
202800.0000   -6.99188
202840.0000   -6.92467
202880.0000   -6.61143
202920.0000   -6.10410
202960.0000   -5.96000
203000.0000   -6.46963
203040.0000   -5.79191
203080.0000   -6.20605
203120.0000   -6.84815
203160.0000   -6.53884
203200.0000   -5.67885
203240.0000   -6.07724
203280.0000   -6.76348
203320.0000   -6.20629
203360.0000   -7.27497
203400.0000   -6.29078
203440.0000   -6.16441
203480.0000   -5.24822
203520.0000   -5.91909
203560.0000   -6.05892
203600.0000   -5.71965
203640.0000   -5.68182
203680.0000   -6.49327
203720.0000   -5.31238
203760.0000   -5.74861
203800.0000   -6.42669
203840.0000   -6.02140
203880.0000   -5.52351
203920.0000   -5.84669
203960.0000   -5.31939
204000.0000   -5.22031
204040.0000   -5.14115
204080.0000   -4.11991
204120.0000   -3.93229
204160.0000   -4.15505
204200.0000   -4.69562
204240.0000   -4.06545
204280.0000   -4.29692
204320.0000   -4.14970
204360.0000   -4.30408
204400.0000   -3.98761
204440.0000   -3.75697
204480.0000   -4.76819
204520.0000   -4.05968
204560.0000   -4.94318
204600.0000   -5.35359
204640.0000   -4.90118
204680.0000   -4.59077
204720.0000   -4.78125
204760.0000   -4.67578
204800.0000   -3.88381
204840.0000   -5.05599
204880.0000   -4.76056
204920.0000   -4.95917
204960.0000   -5.02217
205000.0000   -4.66505
205040.0000   -5.07946
205080.0000   -5.50155
205120.0000   -5.26911
205160.0000   -5.45290
205200.0000   -5.74619
205240.0000   -4.60079
205280.0000   -5.08418
205320.0000   -5.85989
205360.0000   -4.76799
205400.0000   -5.19090
205440.0000   -3.67955
205480.0000   -3.52363
205520.0000   -3.79899
205560.0000   -4.03083
205600.0000   -4.28063
205640.0000   -4.01536
205680.0000   -4.26621
205720.0000   -4.03653
205760.0000   -3.95349
205800.0000   -4.49140
205840.0000   -3.03646
205880.0000   -2.98148
205920.0000   -3.34116
205960.0000   -2.68446
206000.0000   -3.38108
206040.0000   -2.84293
206080.0000   -4.04379
206120.0000   -3.87851
206160.0000   -3.24612
206200.0000   -3.02226
206240.0000   -3.26150
206280.0000   -4.10495
206320.0000   -3.37491
206360.0000   -3.46946
206400.0000   -2.74857
206440.0000   -3.19283
206480.0000   -3.76667
206520.0000   -3.19010
206560.0000   -2.78429
206600.0000   -3.95934
206640.0000   -3.34776
206680.0000   -4.36188
206720.0000   -4.11370
206760.0000   -3.48474
206800.0000   -4.05254
206840.0000   -4.51667
206880.0000   -4.66415
206920.0000   -3.67427
206960.0000   -3.64621
207000.0000   -3.52384
207040.0000   -3.94696
207080.0000   -3.83383
207120.0000   -3.75467
207160.0000   -3.59967
207200.0000   -3.73817
207240.0000   -4.17735
207280.0000   -2.73696
207320.0000   -4.39345
207360.0000   -3.87143
207400.0000   -3.73852
207440.0000   -4.77630
207480.0000   -5.39317
207520.0000   -3.76843
207560.0000   -5.09124
207600.0000   -4.97142
207640.0000   -4.71617
207680.0000   -4.59671
207720.0000   -3.94920
207760.0000   -3.89927
207800.0000   -3.47595
207840.0000   -2.90935
207880.0000   -2.93686
207920.0000   -3.40161
207960.0000   -3.69505
208000.0000   -3.42001
208040.0000   -4.77225
208080.0000   -4.80942
208120.0000   -5.66116
208160.0000   -5.11268
208200.0000   -4.18784
208240.0000   -4.52605
208280.0000   -3.65569
208320.0000   -4.04210
208360.0000   -4.40737
208400.0000   -3.24309
208440.0000   -4.39743
208480.0000   -4.26380
208520.0000   -4.78198
208560.0000   -4.14884
208600.0000   -3.35492
208640.0000   -3.77958
208680.0000   -3.64888
208720.0000   -3.42609
208760.0000   -3.01899
208800.0000   -3.59848
208840.0000   -3.49899
208880.0000   -4.14957
208920.0000   -2.77616
208960.0000   -2.43873
209000.0000   -2.65925
209040.0000   -2.81118
209080.0000   -2.83853
209120.0000   -3.55324
209160.0000   -3.71428
209200.0000   -2.58443
209240.0000   -3.02065
209280.0000   -2.85294
209320.0000   -3.74904
209360.0000   -3.56415
209400.0000   -3.93988
209440.0000   -4.07028
209480.0000   -4.38763
209520.0000   -3.87344
209560.0000   -4.42388
209600.0000   -4.18657
209640.0000   -4.51057
209680.0000   -4.29495
209720.0000   -2.58248
209760.0000   -2.63983
209800.0000   -2.79359
209840.0000   -3.81922
209880.0000   -3.21272
209920.0000   -2.71698
209960.0000   -3.20372
210000.0000   -3.57834
210040.0000   -3.41257
210080.0000   -3.31392
210120.0000   -4.29705
210160.0000   -4.41330
210200.0000   -4.14928
210240.0000   -3.87634
210280.0000   -3.89071
210320.0000   -3.98693
210360.0000   -4.29365
210400.0000   -3.96050
210440.0000   -3.19741
210480.0000   -3.29684
210520.0000   -3.79803
210560.0000   -2.88682
210600.0000   -3.47376
210640.0000   -3.83320
210680.0000   -3.82300
210720.0000   -3.60099
210760.0000   -4.46305
210800.0000   -4.14636
210840.0000   -3.71029
210880.0000   -3.36603
210920.0000   -3.91992
210960.0000   -2.63285
211000.0000   -3.38149
211040.0000   -3.98867
211080.0000   -3.83084
211120.0000   -2.59576
211160.0000   -3.48655
211200.0000   -2.75371
211240.0000   -2.85590
211280.0000   -3.19166
211320.0000   -3.36603
211360.0000   -2.20743
211400.0000   -2.51005
211440.0000   -3.71554
211480.0000   -3.05516
211520.0000   -3.57966
211560.0000   -3.30523
211600.0000   -3.32562
211640.0000   -3.06975
211680.0000   -3.68758
211720.0000   -2.91855
211760.0000   -1.64196
211800.0000   -2.60405
211840.0000   -2.87265
211880.0000   -2.98964
211920.0000   -3.17354
211960.0000   -3.00825
212000.0000   -2.02698
212040.0000   -2.53840
212080.0000   -2.93770
212120.0000   -2.51141
212160.0000   -3.38819
212200.0000   -3.34543
212240.0000   -3.53946
212280.0000   -3.04085
212320.0000   -3.43995
212360.0000   -4.02899
212400.0000   -4.51548
212440.0000   -2.58012
212480.0000   -3.32333
212520.0000   -3.18640
212560.0000   -3.15208
212600.0000   -4.57813
212640.0000   -3.60876
212680.0000   -3.68927
212720.0000   -3.50133
212760.0000   -2.82912
212800.0000   -2.87383
212840.0000   -3.98620
212880.0000   -2.61237
212920.0000   -3.15434
212960.0000   -2.56183
213000.0000   -2.00300
213040.0000   -1.77454
213080.0000   -2.01033
213120.0000   -2.66443
213160.0000   -2.69019
213200.0000   -2.06824
213240.0000   -2.10597
213280.0000   -1.82587
213320.0000   -1.92679
213360.0000   -2.52206
213400.0000   -1.81928
213440.0000   -1.90464
213480.0000   -2.66324
213520.0000   -2.72628
213560.0000   -2.16831
213600.0000   -2.80780
213640.0000   -2.67187
213680.0000   -3.06150
213720.0000   -2.86212
213760.0000   -2.81007
213800.0000   -2.96237
213840.0000   -2.62718
213880.0000   -2.22297
213920.0000   -1.82691
213960.0000   -1.85904
214000.0000   -1.83163
214040.0000   -1.89675
214080.0000   -2.02391
214120.0000   -1.31769
214160.0000   -2.16292
214200.0000   -1.40255
214240.0000   -2.02520
214280.0000   -2.43733
214320.0000   -2.58206
214360.0000   -2.30653
214400.0000   -2.41660
214440.0000   -2.70420
214480.0000   -2.21020
214520.0000   -2.15540
214560.0000   -2.26919
214600.0000   -1.53189
214640.0000   -1.95084
214680.0000   -2.40828
214720.0000   -2.42618
214760.0000   -1.98983
214800.0000   -2.20548
214840.0000   -2.70984
214880.0000   -2.24834
214920.0000   -2.56696
214960.0000   -2.76401
215000.0000   -1.93955
215040.0000   -2.66486
215080.0000   -2.21539
215120.0000   -1.99551
215160.0000   -2.58571
215200.0000   -2.66148
215240.0000   -2.30196
215280.0000   -1.73367
215320.0000   -2.56838
215360.0000   -3.12135
215400.0000   -2.37008
215440.0000   -1.56434
215480.0000   -1.63473
215520.0000   -2.37798
215560.0000   -2.12949
215600.0000   -2.42496
215640.0000   -2.88045
215680.0000   -2.52863
215720.0000   -3.14241
215760.0000   -2.40119
215800.0000   -2.39206
215840.0000   -2.87823
215880.0000   -2.96700
215920.0000   -2.92002
215960.0000   -2.54827
216000.0000   -2.68711
216040.0000   -2.27643
216080.0000   -2.57526
216120.0000   -2.95064
216160.0000   -2.74041
216200.0000   -3.56486
216240.0000   -2.71399
216280.0000   -3.10657
216320.0000   -3.23451
216360.0000   -3.49554
216400.0000   -3.57606
216440.0000   -2.60763
216480.0000   -3.32594
216520.0000   -3.15808
216560.0000   -3.06986
216600.0000   -3.05172
216640.0000   -3.14767
216680.0000   -2.64154
216720.0000   -3.15201
216760.0000   -2.87114
216800.0000   -2.58338
216840.0000   -1.98681
216880.0000   -1.69962
216920.0000   -2.15776
216960.0000   -2.62671
217000.0000   -2.42022
217040.0000   -3.35251
217080.0000   -2.63654
217120.0000   -2.77401
217160.0000   -1.77573
217200.0000   -2.16286
217240.0000   -1.36549
217280.0000   -2.39425
217320.0000   -3.35524
217360.0000   -3.17557
217400.0000   -2.99485
217440.0000   -2.61991
217480.0000   -3.13861
217520.0000   -2.76021
217560.0000   -2.39457
217600.0000   -2.35418
217640.0000   -3.12801
217680.0000   -2.92728
217720.0000   -3.02119
217760.0000   -3.52504
217800.0000   -3.68675
217840.0000   -3.00867
217880.0000   -2.72676
217920.0000   -3.26135
217960.0000   -3.51257
218000.0000   -2.89211
218040.0000   -4.07049
218080.0000   -4.09799
218120.0000   -4.02597
218160.0000   -3.57905
218200.0000   -3.34634
218240.0000   -4.14737
218280.0000   -4.06467
218320.0000   -4.10856
218360.0000   -3.50752
218400.0000   -2.93854
218440.0000   -3.85009
218480.0000   -4.09305
218520.0000   -4.14939
218560.0000   -4.28656
218600.0000   -3.93593
218640.0000   -4.14212
218680.0000   -3.64998
218720.0000   -2.77220
218760.0000   -2.06635
218800.0000   -3.56624
218840.0000   -2.60610
218880.0000   -3.37442
218920.0000   -3.03230
218960.0000   -2.54919
219000.0000   -2.20751
219040.0000   -2.83041
219080.0000   -2.58021
219120.0000   -3.28721
219160.0000   -3.23451
219200.0000   -2.88374
219240.0000   -2.37781
219280.0000   -1.62470
219320.0000   -2.04245
219360.0000   -2.12827
219400.0000   -1.62883
219440.0000   -2.39881
219480.0000   -2.45602
219520.0000   -1.87111
219560.0000   -2.26242
219600.0000   -2.74095
219640.0000   -2.43720
219680.0000   -2.64782
219720.0000   -1.68715
219760.0000   -3.07422
219800.0000   -3.02340
219840.0000   -2.98060
219880.0000   -2.97568
219920.0000   -2.72946
219960.0000   -2.76283
220000.0000   -3.56210
220040.0000   -3.43196
220080.0000   -3.50575
220120.0000   -2.65330
220160.0000   -3.47996
220200.0000   -3.89054
220240.0000   -2.90930
220280.0000   -3.00749
220320.0000   -2.97595
220360.0000   -3.47773
220400.0000   -3.82360
220440.0000   -3.71066
220480.0000   -3.79597
220520.0000   -3.05352
220560.0000   -2.39952
220600.0000   -3.21786
220640.0000   -1.35201
220680.0000   -2.06399
220720.0000   -2.19847
220760.0000   -2.85029
220800.0000   -3.16276
220840.0000   -3.16668
220880.0000   -3.25223
220920.0000   -3.87346
220960.0000   -3.51255
221000.0000   -3.75795
221040.0000   -3.91156
221080.0000   -3.29191
221120.0000   -3.45214
221160.0000   -3.24830
221200.0000   -3.07936
221240.0000   -3.32755
221280.0000   -3.12011
221320.0000   -2.47043
221360.0000   -2.67274
221400.0000   -2.30967
221440.0000   -2.89484
221480.0000   -3.53300
221520.0000   -4.00021
221560.0000   -3.43099
221600.0000   -2.59523
221640.0000   -3.01610
221680.0000   -2.58541
221720.0000   -2.79949
221760.0000   -3.12826
221800.0000   -3.15592
221840.0000   -3.24830
221880.0000   -2.81366
221920.0000   -2.59766
221960.0000   -3.04542
222000.0000   -3.62633
222040.0000   -3.20631
222080.0000   -3.35897
222120.0000   -3.18483
222160.0000   -3.01489
222200.0000   -2.41376
222240.0000   -2.62756
222280.0000   -2.98572
222320.0000   -3.13351
222360.0000   -2.80200
222400.0000   -3.16815
222440.0000   -3.11348
222480.0000   -2.84543
222520.0000   -2.63122
222560.0000   -2.84445
222600.0000   -2.87665
222640.0000   -2.95060
222680.0000   -4.16941
222720.0000   -3.43284
222760.0000   -3.20368
222800.0000   -3.93605
222840.0000   -2.47194
222880.0000   -2.89089
222920.0000   -2.76235
222960.0000   -3.12037
223000.0000   -2.86730
223040.0000   -3.72048
223080.0000   -3.26035
223120.0000   -3.16601
223160.0000   -3.36768
223200.0000   -4.07699
223240.0000   -4.11876
223280.0000   -3.12663
223320.0000   -2.79957
223360.0000   -3.04476
223400.0000   -2.37688
223440.0000   -1.74649
223480.0000   -2.93699
223520.0000   -4.44901
223560.0000   -3.47567
223600.0000   -4.41028
223640.0000   -3.99200
223680.0000   -3.74954
223720.0000   -3.63698
223760.0000   -2.64401
223800.0000   -4.35000
223840.0000   -3.05512
223880.0000   -3.52864
223920.0000   -2.78097
223960.0000   -4.21569
224000.0000   -3.58332
224040.0000   -3.12616
224080.0000   -3.29738
224120.0000   -2.94239
224160.0000   -3.32548
224200.0000   -3.63558
224240.0000   -3.17656
224280.0000   -2.89480
224320.0000   -3.00802
224360.0000   -3.18673
224400.0000   -3.74997
224440.0000   -4.24801
224480.0000   -4.18200
224520.0000   -3.55478
224560.0000   -4.17977
224600.0000   -3.54413
224640.0000   -4.02063
224680.0000   -3.71890
224720.0000   -3.35052
224760.0000   -3.71801
224800.0000   -2.57924
224840.0000   -3.18856
224880.0000   -3.04423
224920.0000   -3.17472
224960.0000   -2.76689
225000.0000   -3.16983
225040.0000   -2.08192
225080.0000   -3.05901
225120.0000   -2.31175
225160.0000   -3.57357
225200.0000   -4.08771
225240.0000   -2.99258
225280.0000   -2.52191
225320.0000   -2.75091
225360.0000   -2.94421
225400.0000   -3.28916
225440.0000   -2.97205
225480.0000   -3.12607
225520.0000   -3.39762
225560.0000   -2.60408
225600.0000   -2.55650
225640.0000   -3.22217
225680.0000   -2.91548
225720.0000   -3.02271
225760.0000   -2.12298
225800.0000   -2.54602
225840.0000   -2.17449
225880.0000   -2.49195
225920.0000   -3.10504
225960.0000   -2.32612
226000.0000   -3.65595
226040.0000   -3.11357
226080.0000   -2.76615
226120.0000   -3.22629
226160.0000   -2.49909
226200.0000   -2.74844
226240.0000   -2.59206
226280.0000   -2.15986
226320.0000   -2.37433
226360.0000   -3.13871
226400.0000   -3.27923
226440.0000   -3.17607
226480.0000   -3.87715
226520.0000   -2.57624
226560.0000   -2.62184
226600.0000   -2.80333
226640.0000   -2.78253
226680.0000   -2.38190
226720.0000   -3.60713
226760.0000   -3.56791
226800.0000   -3.88794
226840.0000   -3.66579
226880.0000   -3.87493
226920.0000   -3.96242
226960.0000   -2.83758
227000.0000   -3.72403
227040.0000   -2.93877
227080.0000   -2.77045
227120.0000   -3.14474
227160.0000   -2.75875
227200.0000   -3.60853
227240.0000   -3.45535
227280.0000   -3.76869
227320.0000   -3.26662
227360.0000   -2.92594
227400.0000   -3.74691
227440.0000   -3.40733
227480.0000   -3.95711
227520.0000   -3.88852
227560.0000   -3.30137
227600.0000   -4.11073
227640.0000   -2.95784
227680.0000   -3.15417
227720.0000   -3.70397
227760.0000   -4.44611
227800.0000   -5.37505
227840.0000   -3.96877
227880.0000   -3.50644
227920.0000   -3.25775
227960.0000   -3.19981
228000.0000   -4.27836
228040.0000   -4.06569
228080.0000   -3.49938
228120.0000   -3.76393
228160.0000   -3.82404
228200.0000   -4.27157
228240.0000   -3.66775
228280.0000   -3.31028
228320.0000   -3.51128
228360.0000   -3.70793
228400.0000   -3.59002
228440.0000   -3.33051
228480.0000   -4.15465
228520.0000   -3.63129
228560.0000   -2.22439
228600.0000   -3.18975
228640.0000   -3.55843
228680.0000   -3.77326
228720.0000   -3.59256
228760.0000   -3.83399
228800.0000   -3.86710
228840.0000   -4.09153
228880.0000   -3.56149
228920.0000   -3.41974
228960.0000   -4.26098
229000.0000   -3.45986
229040.0000   -3.35805
229080.0000   -4.80369
229120.0000   -3.79899
229160.0000   -3.71584
229200.0000   -3.07111
229240.0000   -3.95731
229280.0000   -3.67169
229320.0000   -3.98449
229360.0000   -4.49795
229400.0000   -4.26779
229440.0000   -3.67387
229480.0000   -3.75877
229520.0000   -4.36007
229560.0000   -3.41029
229600.0000   -3.12878
229640.0000   -1.98726
229680.0000   -2.30018
229720.0000   -2.34407
229760.0000   -1.44671
229800.0000   -2.06353
229840.0000   -2.30962
229880.0000   -2.97732
229920.0000   -2.48709
229960.0000   -3.26090
230000.0000   -2.75291
230040.0000   -3.35275
230080.0000   -3.94900
230120.0000   -3.65046
230160.0000   -3.17229
230200.0000   -2.68218
230240.0000   -3.05921
230280.0000   -3.10991
230320.0000   -3.02511
230360.0000   -3.08775
230400.0000   -2.58580
230440.0000   -2.93305
230480.0000   -2.29117
230520.0000   -2.41867
230560.0000   -2.57320
230600.0000   -2.17719
230640.0000   -2.40871
230680.0000   -3.02511
230720.0000   -4.11044
230760.0000   -3.34823
230800.0000   -4.10908
230840.0000   -3.56545
230880.0000   -3.98220
230920.0000   -4.04018
230960.0000   -3.97296
231000.0000   -3.18080
231040.0000   -3.17344
231080.0000   -3.48399
231120.0000   -3.03241
231160.0000   -2.76985
231200.0000   -3.11781
231240.0000   -2.70752
231280.0000   -2.33297
231320.0000   -2.15102
231360.0000   -2.26394
231400.0000   -1.74393
231440.0000   -1.18678
231480.0000   -1.11501
231520.0000   -2.39109
231560.0000   -3.18667
231600.0000   -2.94631
231640.0000   -2.75104
231680.0000   -3.16953
231720.0000   -3.61812
231760.0000   -3.33750
231800.0000   -2.93116
231840.0000   -2.22911
231880.0000   -2.28214
231920.0000   -2.87227
231960.0000   -3.26199
232000.0000   -2.21304
232040.0000   -2.18839
232080.0000   -2.48813
232120.0000   -2.33329
232160.0000   -2.42249
232200.0000   -2.99751
232240.0000   -2.53127
232280.0000   -2.48211
232320.0000   -3.16612
232360.0000   -3.14642
232400.0000   -2.61046
232440.0000   -3.28070
232480.0000   -3.74739
232520.0000   -2.92496
232560.0000   -3.39588
232600.0000   -3.28317
232640.0000   -2.17671
232680.0000   -2.43082
232720.0000   -2.95830
232760.0000   -2.95861
232800.0000   -4.01765
232840.0000   -4.88972
232880.0000   -3.37273
232920.0000   -3.53202
232960.0000   -3.89506
233000.0000   -4.41963
233040.0000   -4.31745
233080.0000   -3.19205
233120.0000   -3.95100
233160.0000   -4.22343
233200.0000   -3.46275
233240.0000   -3.65355
233280.0000   -3.98695
233320.0000   -4.04258
233360.0000   -3.58454
233400.0000   -1.85404
233440.0000   -3.01296
233480.0000   -3.09746
233520.0000   -2.79107
233560.0000   -4.09483
233600.0000   -3.85800
233640.0000   -3.48497
233680.0000   -2.35154
233720.0000   -3.72472
233760.0000   -2.72201
233800.0000   -2.97244
233840.0000   -3.07472
233880.0000   -2.86092
233920.0000   -3.22968
233960.0000   -3.34543
234000.0000   -2.49351
234040.0000   -3.03334
234080.0000   -3.69578
234120.0000   -3.00768
234160.0000   -2.60435
234200.0000   -2.96493
234240.0000   -2.57559
234280.0000   -3.69319
234320.0000   -3.47859
234360.0000   -2.82289
234400.0000   -2.65076
234440.0000   -2.73715
234480.0000   -2.76011
234520.0000   -3.15105
234560.0000   -2.79279
234600.0000   -2.44739
234640.0000   -3.03097
234680.0000   -3.54394
234720.0000   -3.03617
234760.0000   -3.99549
234800.0000   -3.88654
234840.0000   -3.50277
234880.0000   -3.14229
234920.0000   -3.55013
234960.0000   -2.72335
235000.0000   -3.81718
235040.0000   -3.45707
235080.0000   -3.15901
235120.0000   -3.22621
235160.0000   -3.42141
235200.0000   -3.62417
235240.0000   -3.08236
235280.0000   -2.95403
235320.0000   -2.91622
235360.0000   -3.57756
235400.0000   -3.33311
235440.0000   -3.19866
235480.0000   -3.14744
235520.0000   -3.26500
235560.0000   -3.23195
235600.0000   -3.39934
235640.0000   -3.72127
235680.0000   -3.80785
235720.0000   -4.40565
235760.0000   -3.40732
235800.0000   -3.22001
235840.0000   -3.20629
235880.0000   -3.35908
235920.0000   -3.61388
235960.0000   -3.51125
236000.0000   -2.54387
236040.0000   -2.90687
236080.0000   -3.10987
236120.0000   -3.58186
236160.0000   -2.90030
236200.0000   -2.48426
236240.0000   -2.68055
236280.0000   -3.51482
236320.0000   -3.34573
236360.0000   -2.30429
236400.0000   -2.59983
236440.0000   -2.96092
236480.0000   -2.99243
236520.0000   -2.56837
236560.0000   -2.57509
236600.0000   -2.93841
236640.0000   -2.31210
236680.0000   -2.63988
236720.0000   -2.09030
236760.0000   -2.41112
236800.0000   -1.83015
236840.0000   -2.15237
236880.0000   -2.46699
236920.0000   -3.06201
236960.0000   -3.38918
237000.0000   -3.47240
237040.0000   -3.20577
237080.0000   -2.44279
237120.0000   -2.96561
237160.0000   -2.70465
237200.0000   -3.82747
237240.0000   -3.13484
237280.0000   -3.87904
237320.0000   -4.62713
237360.0000   -3.64254
237400.0000   -2.93284
237440.0000   -2.65169
237480.0000   -3.22983
237520.0000   -2.24324
237560.0000   -2.61327
237600.0000   -2.06220
237640.0000   -2.92741
237680.0000   -2.63717
237720.0000   -3.50694
237760.0000   -2.91328
237800.0000   -2.36115
237840.0000   -2.48963
237880.0000   -2.53346
237920.0000   -2.60595
237960.0000   -1.92298
238000.0000   -3.30615
238040.0000   -3.34586
238080.0000   -2.50482
238120.0000   -2.32160
238160.0000   -2.30709
238200.0000   -2.72983
238240.0000   -3.72293
238280.0000   -2.65491
238320.0000   -2.02698
238360.0000   -2.54712
238400.0000   -4.04708
238440.0000   -2.91449
238480.0000   -3.52196
238520.0000   -3.42172
238560.0000   -3.04075
238600.0000   -2.63992
238640.0000   -3.20200
238680.0000   -3.52772
238720.0000   -3.14129
238760.0000   -3.89924
238800.0000   -3.00671
238840.0000   -2.82551
238880.0000   -2.51078
238920.0000   -3.17170
238960.0000   -2.39043
239000.0000   -3.78119
239040.0000   -3.05834
239080.0000   -2.67156
239120.0000   -2.65650
239160.0000   -3.09323
239200.0000   -3.01134
239240.0000   -2.96237
239280.0000   -3.30562
239320.0000   -3.77543
239360.0000   -2.53015
239400.0000   -2.96574
239440.0000   -2.88558
239480.0000   -2.21744
239520.0000   -3.39017
239560.0000   -3.28697
239600.0000   -3.22361
239640.0000   -4.15809
239680.0000   -3.27561
239720.0000   -3.52209
239760.0000   -4.03307
239800.0000   -3.81743
239840.0000   -3.69943
239880.0000   -3.84960
239920.0000   -3.75087
239960.0000   -4.25343
240000.0000   -3.35723
240040.0000   -3.37295
240080.0000   -3.71814
240120.0000   -3.00462
240160.0000   -2.06942
240200.0000   -2.57861
240240.0000   -3.32451
240280.0000   -2.40431
240320.0000   -2.66013
240360.0000   -3.04305
240400.0000   -1.99489
240440.0000   -2.84241
240480.0000   -2.93471
240520.0000   -3.42201
240560.0000   -2.78533
240600.0000   -3.26478
240640.0000   -3.49030
240680.0000   -3.37775
240720.0000   -3.30331
240760.0000   -2.14431
240800.0000   -2.70706
240840.0000   -2.54275
240880.0000   -3.19267
240920.0000   -3.22427
240960.0000   -2.99546
241000.0000   -3.46790
241040.0000   -2.74456
241080.0000   -2.70911
241120.0000   -3.07012
241160.0000   -3.49006
241200.0000   -3.04665
241240.0000   -2.89111
241280.0000   -3.07312
241320.0000   -2.48824
241360.0000   -2.40154
241400.0000   -2.98839
241440.0000   -2.51204
241480.0000   -2.72429
241520.0000   -2.40140
241560.0000   -1.68213
241600.0000   -2.35528
241640.0000   -2.67607
241680.0000   -2.42725
241720.0000   -2.50954
241760.0000   -2.94507
241800.0000   -2.28359
241840.0000   -2.84246
241880.0000   -2.53112
241920.0000   -3.30044
241960.0000   -2.84898
242000.0000   -3.34387
242040.0000   -1.93115
242080.0000   -2.55527
242120.0000   -2.49897
242160.0000   -2.83773
242200.0000   -3.19779
242240.0000   -2.64706
242280.0000   -3.04331
242320.0000   -3.05399
242360.0000   -3.44947
242400.0000   -2.59781
242440.0000   -2.51910
242480.0000   -1.71110
242520.0000   -1.62597
242560.0000   -1.09562
242600.0000   -0.81572
242640.0000   -0.73334
242680.0000   -1.84263
242720.0000   -1.50700
242760.0000   -0.62934
242800.0000   -1.12657
242840.0000   -1.23194
242880.0000   -1.66049
242920.0000   -2.75070
242960.0000   -2.38130
243000.0000   -1.85246
243040.0000   -2.82076
243080.0000   -2.87387
243120.0000   -1.50596
243160.0000   -2.67883
243200.0000   -2.75012
243240.0000   -3.30861
243280.0000   -3.22726
243320.0000   -3.36657
243360.0000   -3.02737
243400.0000   -3.10425
243440.0000   -2.62687
243480.0000   -4.05638
243520.0000   -3.20656
243560.0000   -4.15918
243600.0000   -4.06560
243640.0000   -3.42449
243680.0000   -4.07371
243720.0000   -3.88438
243760.0000   -4.36039
243800.0000   -3.53927
243840.0000   -4.04378
243880.0000   -3.62339
243920.0000   -2.26393
243960.0000   -3.91430
244000.0000   -3.23493
244040.0000   -2.11155
244080.0000   -2.02144
244120.0000   -2.01614
244160.0000   -2.89920
244200.0000   -2.35298
244240.0000   -2.46527
244280.0000   -2.70005
244320.0000   -2.30157
244360.0000   -2.46097
244400.0000   -1.41453
244440.0000   -0.68317
244480.0000   -1.14508
244520.0000   -1.78726
244560.0000   -1.52629
244600.0000   -1.25669
244640.0000   -1.29219
244680.0000   -1.07968
244720.0000   -1.14177
244760.0000   -1.07738
244800.0000   -1.10899
244840.0000   -1.08271
244880.0000   -1.19509
244920.0000   -1.77214
244960.0000   -1.17483
245000.0000   -0.97853
245040.0000   -1.30806
245080.0000   -1.37776
245120.0000   -0.58805
245160.0000   -0.85698
245200.0000   -1.30422
245240.0000   -1.87147
245280.0000   -1.19391
245320.0000   -0.64364
245360.0000   -0.24722
245400.0000   -0.93965
245440.0000   -0.47919
245480.0000   -0.58806
245520.0000   -1.12391
245560.0000   -1.04476
245600.0000   -1.92435
245640.0000   -1.55770
245680.0000   -1.80620
245720.0000   -1.19822
245760.0000   -1.71867
245800.0000   -1.86819
245840.0000   -0.50694
245880.0000   -1.29668
245920.0000   -2.37348
245960.0000   -1.84007
246000.0000   -2.10471
246040.0000   -1.71552
246080.0000   -2.08801
246120.0000   -2.21762
246160.0000   -2.35815
246200.0000   -1.64306
246240.0000   -1.85469
246280.0000   -0.83580
246320.0000   -0.89378
246360.0000   -0.91348
246400.0000   -1.11250
246440.0000   -1.05116
246480.0000   -0.89694
246520.0000   -0.34086
246560.0000   -0.79427
246600.0000   -0.66829
246640.0000   -0.84186
246680.0000   -1.11735
246720.0000   -1.02134
246760.0000   -0.64498
246800.0000   -1.26179
246840.0000   -0.98026
246880.0000   -1.17637
246920.0000   -1.48012
246960.0000   -0.80437
247000.0000   -1.38634
247040.0000   -0.51568
247080.0000   -0.87148
247120.0000   -1.41320
247160.0000   -1.11914
247200.0000   -1.40919
247240.0000   -0.82704
247280.0000   -1.73739
247320.0000   -1.35570
247360.0000   -1.97404
247400.0000   -2.15732
247440.0000   -1.41941
247480.0000   -0.67305
247520.0000   -1.14705
247560.0000   -1.69935
247600.0000   -1.06114
247640.0000   -1.03576
247680.0000   -0.83842
247720.0000   -1.49731
247760.0000   -0.84064
247800.0000   -1.00667
247840.0000   -1.34894
247880.0000   -1.57086
247920.0000   -1.02957
247960.0000   -0.72469
248000.0000   -0.36964
248040.0000   -1.20308
248080.0000   -1.20032
248120.0000   -1.77041
248160.0000   -1.51383
248200.0000   -1.41926
248240.0000   -1.24346
248280.0000   -1.67425
248320.0000   -1.48726
248360.0000   -1.88027
248400.0000   -1.26703
248440.0000   -1.19620
248480.0000   -2.03319
248520.0000   -1.13618
248560.0000   -1.22688
248600.0000   -2.12847
248640.0000   -1.49132
248680.0000   -1.93790
248720.0000   -2.10863
248760.0000   -2.73282
248800.0000   -1.33905
248840.0000   -2.07124
248880.0000   -1.51641
248920.0000   -1.41041
248960.0000   -1.49380
249000.0000   -1.78214
249040.0000   -1.78247
249080.0000   -2.30332
249120.0000   -2.33155
249160.0000   -1.35981
249200.0000   -2.08520
249240.0000   -2.20999
249280.0000   -1.71354
249320.0000   -2.52788
249360.0000   -3.09289
249400.0000   -3.47510
249440.0000   -2.11545
249480.0000   -1.82731
249520.0000   -1.73234
249560.0000   -2.11002
249600.0000   -2.30858
249640.0000   -2.34825
249680.0000   -3.25183
249720.0000   -2.58619
249760.0000   -2.49836
249800.0000   -2.46473
249840.0000   -2.51914
249880.0000   -1.73355
249920.0000   -1.23605
249960.0000   -2.12165
250000.0000   -0.66550
250040.0000   -1.11563
250080.0000   -1.50115
250120.0000   -1.00356
250160.0000   -2.18368
250200.0000   -2.09222
250240.0000   -2.36199
250280.0000   -0.96466
250320.0000   -1.88825
250360.0000   -1.18144
250400.0000   -1.38359
250440.0000   -2.06928
250480.0000   -2.16138
250520.0000   -2.52575
250560.0000   -2.32500
250600.0000   -2.71827
250640.0000   -2.28223
250680.0000   -1.70391
250720.0000   -2.20031
250760.0000   -1.91557
250800.0000   -2.76895
250840.0000   -1.63133
250880.0000   -2.07006
250920.0000   -2.72070
250960.0000   -1.94159
251000.0000   -1.11232
251040.0000   -2.17176
251080.0000   -2.09578
251120.0000   -1.74547
251160.0000   -2.28265
251200.0000   -2.58616
251240.0000   -2.02323
251280.0000   -2.32803
251320.0000   -2.15884
251360.0000   -2.74656
251400.0000   -3.27597
251440.0000   -3.07598
251480.0000   -3.16842
251520.0000   -3.32961
251560.0000   -3.58068
251600.0000   -3.60580
251640.0000   -2.97441
251680.0000   -2.14285
251720.0000   -2.26729
251760.0000   -2.78280
251800.0000   -2.02110
251840.0000   -2.24413
251880.0000   -3.13831
251920.0000   -3.47361
251960.0000   -3.39268
252000.0000   -3.28527
252040.0000   -2.18092
252080.0000   -2.91633
252120.0000   -3.06950
252160.0000   -2.58725
252200.0000   -3.53080
252240.0000   -3.78587
252280.0000   -3.34331
252320.0000   -3.47423
252360.0000   -2.47807
252400.0000   -3.17602
252440.0000   -3.19514
252480.0000   -3.20555
252520.0000   -2.94358
252560.0000   -3.54423
252600.0000   -3.22473
252640.0000   -3.90101
252680.0000   -1.99876
252720.0000   -2.55832
252760.0000   -2.83448
252800.0000   -3.23518
252840.0000   -3.16499
252880.0000   -3.24323
252920.0000   -2.77109
252960.0000   -2.76541
253000.0000   -2.59280
253040.0000   -2.40624
253080.0000   -2.09090
253120.0000   -3.19401
253160.0000   -3.11725
253200.0000   -3.01461
253240.0000   -3.59559
253280.0000   -3.34112
253320.0000   -4.06275
253360.0000   -2.63822
253400.0000   -2.84313
253440.0000   -3.45474
253480.0000   -3.83016
253520.0000   -3.18306
253560.0000   -2.82067
253600.0000   -2.40288
253640.0000   -2.47277
253680.0000   -2.99167
253720.0000   -3.83031
253760.0000   -3.66804
253800.0000   -3.79747
253840.0000   -3.01892
253880.0000   -2.50098
253920.0000   -2.85642
253960.0000   -3.27103
254000.0000   -2.71632
254040.0000   -2.92002
254080.0000   -3.91590
254120.0000   -3.36807
254160.0000   -3.23624
254200.0000   -2.99348
254240.0000   -3.36594
254280.0000   -2.86127
254320.0000   -2.31964
254360.0000   -3.36876
254400.0000   -3.12934
254440.0000   -2.75126
254480.0000   -2.85081
254520.0000   -2.38391
254560.0000   -3.16870
254600.0000   -3.08365
254640.0000   -3.12760
254680.0000   -3.04723
254720.0000   -4.05527
254760.0000   -3.46635
254800.0000   -4.17551
254840.0000   -3.15559
254880.0000   -3.60548
254920.0000   -3.42005
254960.0000   -2.66916
255000.0000   -2.48006
255040.0000   -2.66930
255080.0000   -3.69740
255120.0000   -3.65918
255160.0000   -3.47405
255200.0000   -2.92662
255240.0000   -2.86526
255280.0000   -3.38499
255320.0000   -4.75593
255360.0000   -2.95021
255400.0000   -3.20168
255440.0000   -3.38414
255480.0000   -3.48851
255520.0000   -3.62591
255560.0000   -3.65242
255600.0000   -3.10473
255640.0000   -3.56014
255680.0000   -3.95317
255720.0000   -3.79694
255760.0000   -3.37746
255800.0000   -4.59321
255840.0000   -2.58342
255880.0000   -3.42164
255920.0000   -3.06672
255960.0000   -3.58516
256000.0000   -3.26918
256040.0000   -3.32397
256080.0000   -2.95633
256120.0000   -3.03473
256160.0000   -2.76137
256200.0000   -2.12065
256240.0000   -3.50440
256280.0000   -3.82159
256320.0000   -3.50607
256360.0000   -3.15862
256400.0000   -2.48396
256440.0000   -1.23136
256480.0000   -1.23141
256520.0000   -1.46561
256560.0000   -2.38330
256600.0000   -0.91644
256640.0000   -2.08741
256680.0000   -2.42386
256720.0000   -2.10198
256760.0000   -2.33117
256800.0000   -2.36439
256840.0000   -2.62297
256880.0000   -2.89440
256920.0000   -3.76362
256960.0000   -2.76872
257000.0000   -2.94986
257040.0000   -3.88700
257080.0000   -2.95569
257120.0000   -2.24125
257160.0000   -2.49793
257200.0000   -2.37925
257240.0000   -2.20340
257280.0000   -2.78401
257320.0000   -2.54645
257360.0000   -2.30858
257400.0000   -1.63926
257440.0000   -2.51556
257480.0000   -2.55109
257520.0000   -3.84463
257560.0000   -2.97418
257600.0000   -3.54442
257640.0000   -3.76994
257680.0000   -3.00757
257720.0000   -3.40060
257760.0000   -3.57247
257800.0000   -3.23101
257840.0000   -2.57804
257880.0000   -3.02248
257920.0000   -2.79218
257960.0000   -3.42302
258000.0000   -3.04217
258040.0000   -3.66399
258080.0000   -2.87969
258120.0000   -2.51104
258160.0000   -1.84426
258200.0000   -2.92107
258240.0000   -3.94945
258280.0000   -2.77259
258320.0000   -3.26941
258360.0000   -3.46476
258400.0000   -2.63312
258440.0000   -3.56380
258480.0000   -3.00662
258520.0000   -2.88491
258560.0000   -3.54300
258600.0000   -4.17705
258640.0000   -4.45389
258680.0000   -3.54372
258720.0000   -3.85872
258760.0000   -2.78195
258800.0000   -3.48195
258840.0000   -3.69296
258880.0000   -4.07382
258920.0000   -3.96634
258960.0000   -3.42089
259000.0000   -2.78146
259040.0000   -3.28936
259080.0000   -3.12935
259120.0000   -3.95919
259160.0000   -3.45218
259200.0000   -3.96619
259240.0000   -2.43959
259280.0000   -2.63987
259320.0000   -2.61008
259360.0000   -3.33153
259400.0000   -3.63745
259440.0000   -3.46425
259480.0000   -2.69003
259520.0000   -2.73915
259560.0000   -3.44221
259600.0000   -3.83020
259640.0000   -4.27180
259680.0000   -3.41684
259720.0000   -4.18611
259760.0000   -3.52298
259800.0000   -2.65904
259840.0000   -3.32371
259880.0000   -2.03284
259920.0000   -2.51465
259960.0000   -3.06279
260000.0000   -2.51905
260040.0000   -1.81910
260080.0000   -1.26080
260120.0000   -1.89670
260160.0000   -2.02968
260200.0000   -2.44859
260240.0000   -2.98255
260280.0000   -3.23086
260320.0000   -1.77859
260360.0000   -3.54088
260400.0000   -1.54922
260440.0000   -1.27835
260480.0000   -2.35833
260520.0000   -3.24008
260560.0000   -1.72485
260600.0000   -2.94331
260640.0000   -2.86590
260680.0000   -2.59668
260720.0000   -3.10428
260760.0000   -2.20116
260800.0000   -2.27432
260840.0000   -2.15395
260880.0000   -1.41065
260920.0000   -1.92160
260960.0000   -2.31741
261000.0000   -2.50567
261040.0000   -2.50112
261080.0000   -2.58086
261120.0000   -2.66045
261160.0000   -3.13748
261200.0000   -2.62129
261240.0000   -3.27725
261280.0000   -3.16332
261320.0000   -4.01339
261360.0000   -2.77104
261400.0000   -2.64224
261440.0000   -2.05184
261480.0000   -1.58026
261520.0000   -2.74149
261560.0000   -3.17029
261600.0000   -3.63712
261640.0000   -2.93242
261680.0000   -2.40228
261720.0000   -2.12315
261760.0000   -3.41601
261800.0000   -2.82261
261840.0000   -2.36610
261880.0000   -2.73963
261920.0000   -2.67397
261960.0000   -3.42337
262000.0000   -2.70220
262040.0000   -3.76769
262080.0000   -3.55143
262120.0000   -2.20088
262160.0000   -1.75750
262200.0000   -3.27459
262240.0000   -3.10639
262280.0000   -3.44969
262320.0000   -3.52098
262360.0000   -2.81452
262400.0000   -2.85940
262440.0000   -1.96454
262480.0000   -2.51709
262520.0000   -2.81387
262560.0000   -1.45898
262600.0000   -1.82159
262640.0000   -2.26504
262680.0000   -1.98862
262720.0000   -1.91752
262760.0000   -1.43949
262800.0000   -2.59805
262840.0000   -2.65761
262880.0000   -1.90460
262920.0000   -2.74604
262960.0000   -2.82890
263000.0000   -3.05404
263040.0000   -2.57202
263080.0000   -3.14612
263120.0000   -2.92345
263160.0000   -3.58696
263200.0000   -3.10904
263240.0000   -3.55700
263280.0000   -2.56358
263320.0000   -3.10579
263360.0000   -4.02993
263400.0000   -3.50731
263440.0000   -2.97075
263480.0000   -3.70780
263520.0000   -3.22505
263560.0000   -2.70752
263600.0000   -2.28155
263640.0000   -2.63183
263680.0000   -1.94952
263720.0000   -1.93967
263760.0000   -2.02986
263800.0000   -2.34046
263840.0000   -1.55307
263880.0000   -1.69869
263920.0000   -2.34050
263960.0000   -1.78911
264000.0000   -1.66201
264040.0000   -1.86242
264080.0000   -1.86627
264120.0000   -1.23044
264160.0000   -2.44798
264200.0000   -2.10247
264240.0000   -2.01004
264280.0000   -1.34456
264320.0000   -1.90759
264360.0000   -2.13620
264400.0000   -1.37391
264440.0000   -1.71011
264480.0000   -1.27906
264520.0000   -1.83396
264560.0000   -1.62725
264600.0000   -1.64731
264640.0000   -1.66230
264680.0000   -1.58515
264720.0000   -1.71209
264760.0000   -1.79754
264800.0000   -1.03639
264840.0000   -2.06389
264880.0000   -1.01783
264920.0000   -1.25226
264960.0000   -1.38937
265000.0000   -0.89691
265040.0000   -1.45750
265080.0000   -2.18251
265120.0000   -0.99390
265160.0000   -1.21148
265200.0000   -1.33725
265240.0000   -1.09854
265280.0000   -0.68456
265320.0000   -1.08973
265360.0000   -0.52653
265400.0000   -1.52047
265440.0000   -1.28726
265480.0000   -1.44326
265520.0000   -1.18869
265560.0000   -1.95638
265600.0000   -1.21072
265640.0000   -2.25642
265680.0000   -2.10505
265720.0000   -2.32174
265760.0000   -2.44588
265800.0000   -2.62331
265840.0000   -2.41230
265880.0000   -2.84901
265920.0000   -2.62230
265960.0000   -3.06403
266000.0000   -2.57541
266040.0000   -1.42397
266080.0000   -1.73790
266120.0000   -3.14692
266160.0000   -3.00966
266200.0000   -3.61039
266240.0000   -3.06192
266280.0000   -2.77237
266320.0000   -3.17571
266360.0000   -4.08854
266400.0000   -3.18187
266440.0000   -2.68490
266480.0000   -3.40916
266520.0000   -3.51873
266560.0000   -2.67300
266600.0000   -3.01221
266640.0000   -3.03685
266680.0000   -2.57523
266720.0000   -2.19440
266760.0000   -1.88629
266800.0000   -2.20287
266840.0000   -3.05230
266880.0000   -2.68541
266920.0000   -3.21362
266960.0000   -2.97470
267000.0000   -3.48630
267040.0000   -3.15915
267080.0000   -3.48249
267120.0000   -3.52886
267160.0000   -3.09465
267200.0000   -2.27854
267240.0000   -2.71531
267280.0000   -2.39922
267320.0000   -2.68328
267360.0000   -2.46029
267400.0000   -1.72343
267440.0000   -1.99039
267480.0000   -1.24778
267520.0000   -1.24016
267560.0000   -1.68934
267600.0000   -1.56489
267640.0000   -1.72067
267680.0000   -2.24484
267720.0000   -2.15879
267760.0000   -0.82152
267800.0000   -1.01734
267840.0000   -0.97621
267880.0000   -1.74630
267920.0000   -1.90629
267960.0000   -1.87987
268000.0000   -0.71234
268040.0000   -1.31975
268080.0000   -1.86757
268120.0000   -1.73262
268160.0000   -1.65836
268200.0000   -1.56486
268240.0000   -2.02523
268280.0000   -1.87374
268320.0000   -1.71426
268360.0000   -1.79110
268400.0000   -1.81413
268440.0000   -1.60979
268480.0000   -1.47330
268520.0000   -1.45200
268560.0000   -1.52486
268600.0000   -1.96324
268640.0000   -1.59622
268680.0000   -1.69167
268720.0000   -1.13540
268760.0000   -1.77095
268800.0000   -1.39237
268840.0000   -1.63440
268880.0000   -0.72092
268920.0000   -1.19162
268960.0000   -0.71690
269000.0000   -1.04523
269040.0000   -1.53069
269080.0000   -0.77815
269120.0000   -0.73950
269160.0000   -1.56448
269200.0000   -2.06241
269240.0000   -2.03367
269280.0000   -1.00173
269320.0000   -1.14164
269360.0000   -1.01517
269400.0000   -0.97539
269440.0000   -1.24607
269480.0000   -0.83491
269520.0000   -0.66613
269560.0000   -0.88816
269600.0000   -2.27421
269640.0000   -2.25322
269680.0000   -2.12090
269720.0000   -1.31411
269760.0000   -1.07762
269800.0000   -1.06719
269840.0000   -0.91800
269880.0000   -0.71256
269920.0000   -1.61479
269960.0000   -0.66155
270000.0000   -1.25216
270040.0000   -1.83866
270080.0000   -1.53946
270120.0000   -1.22507
270160.0000   -0.96618
270200.0000   -1.27912
270240.0000   -1.43345
270280.0000   -1.61479
270320.0000   -0.80810
270360.0000   -0.44015
270400.0000   -0.66782
270440.0000   -1.99377
270480.0000   -2.32596
270520.0000   -1.97443
270560.0000   -1.04008
270600.0000   -1.52568
270640.0000   -1.32507
270680.0000   -2.09765
270720.0000   -2.08254
270760.0000   -2.90799
270800.0000   -2.45795
270840.0000   -2.34418
270880.0000   -2.36015
270920.0000   -2.69424
270960.0000   -2.55658
271000.0000   -2.24816
271040.0000   -3.60597
271080.0000   -3.17727
271120.0000   -3.64332
271160.0000   -2.43039
271200.0000   -3.45774
271240.0000   -3.63526
271280.0000   -2.47278
271320.0000   -2.56253
271360.0000   -2.38144
271400.0000   -2.11288
271440.0000   -2.47926
271480.0000   -2.43017
271520.0000   -2.19941
271560.0000   -1.64008
271600.0000   -2.02942
271640.0000   -2.91154
271680.0000   -2.99463
271720.0000   -2.73857
271760.0000   -2.10885
271800.0000   -1.97233
271840.0000   -3.13292
271880.0000   -2.36630
271920.0000   -2.26517
271960.0000   -1.91725
272000.0000   -3.17672
272040.0000   -2.31957
272080.0000   -2.11898
272120.0000   -1.29453
272160.0000   -2.37667
272200.0000   -1.66345
272240.0000   -1.70390
272280.0000   -1.02616
272320.0000   -1.48467
272360.0000   -1.33343
272400.0000   -0.99097
272440.0000   -1.03986
272480.0000   -1.55935
272520.0000   -1.15037
272560.0000   -0.84403
272600.0000   -1.19663
272640.0000   -1.07508
272680.0000   -1.12928
272720.0000   -1.85803
272760.0000   -0.54935
272800.0000   -0.58289
272840.0000   -0.71799
272880.0000   -0.24080
272920.0000   -0.50302
272960.0000   -1.69404
273000.0000   -1.51194
273040.0000   -1.84062
273080.0000   -1.75677
273120.0000   -2.47098
273160.0000   -1.62296
273200.0000   -2.33803
273240.0000   -1.76344
273280.0000   -2.21849
273320.0000   -0.40651
273360.0000   -0.66104
273400.0000   -1.54977
273440.0000   -1.26335
273480.0000   -1.74278
273520.0000   -1.83677
273560.0000   -2.27415
273600.0000   -2.10644
273640.0000   -1.25100
273680.0000   -2.29746
273720.0000   -2.96452
273760.0000   -1.96735
273800.0000   -1.61673
273840.0000   -2.22115
273880.0000   -1.74639
273920.0000   -1.97868
273960.0000   -1.77516
274000.0000   -1.29832
274040.0000   -1.24787
274080.0000   -1.20356
274120.0000   -1.22322
274160.0000   -1.52516
274200.0000   -1.94370
274240.0000   -1.32684
274280.0000   -1.92865
274320.0000   -1.36970
274360.0000   -2.33108
274400.0000   -2.42029
274440.0000   -1.33044
274480.0000   -2.12531
274520.0000   -2.70820
274560.0000   -2.94552
274600.0000   -3.45549
274640.0000   -1.95179
274680.0000   -2.70122
274720.0000   -2.43787
274760.0000   -1.87022
274800.0000   -2.47412
274840.0000   -2.05879
274880.0000   -2.72918
274920.0000   -2.93395
274960.0000   -2.59171
275000.0000   -2.36113
275040.0000   -2.46981
275080.0000   -2.24806
275120.0000   -2.55440
275160.0000   -2.50477
275200.0000   -2.62316
275240.0000   -1.75360
275280.0000   -2.06964
275320.0000   -2.09795
275360.0000   -1.56672
275400.0000   -2.11904
275440.0000   -2.08073
275480.0000   -1.75780
275520.0000   -1.14089
275560.0000   -1.92835
275600.0000   -1.69547
275640.0000   -2.33618
275680.0000   -2.15765
275720.0000   -1.78673
275760.0000   -1.98858
275800.0000   -1.28796
275840.0000   -1.32667
275880.0000   -1.38836
275920.0000   -1.22055
275960.0000   -1.25490
276000.0000   -0.75811
276040.0000   -0.59348
276080.0000   -1.31376
276120.0000   -1.17819
276160.0000   -1.63690
276200.0000   -2.33508
276240.0000   -2.17503
276280.0000   -2.29722
276320.0000   -2.00592
276360.0000   -2.17393
276400.0000   -2.14218
276440.0000   -1.44796
276480.0000   -1.62033
276520.0000   -1.69965
276560.0000   -2.25126
276600.0000   -1.77586
276640.0000   -2.30448
276680.0000   -1.35606
276720.0000   -1.93368
276760.0000   -1.52747
276800.0000   -1.68401
276840.0000   -1.75699
276880.0000   -1.57460
276920.0000   -2.22870
276960.0000   -1.51521
277000.0000   -1.20431
277040.0000   -1.17405
277080.0000   -2.32417
277120.0000   -2.37882
277160.0000   -1.87883
277200.0000   -0.91493
277240.0000   -1.27412
277280.0000   -1.34834
277320.0000   -1.64258
277360.0000   -2.77228
277400.0000   -1.94386
277440.0000   -1.93925
277480.0000   -2.14236
277520.0000   -2.79415
277560.0000   -1.60846
277600.0000   -2.66147
277640.0000   -2.19494
277680.0000   -1.78501
277720.0000   -1.62454
277760.0000   -1.72382
277800.0000   -2.66150
277840.0000   -2.25389
277880.0000   -1.86907
277920.0000   -2.03218
277960.0000   -1.75163
278000.0000   -2.26574
278040.0000   -2.03037
278080.0000   -2.06635
278120.0000   -2.08084
278160.0000   -1.67178
278200.0000   -1.57787
278240.0000   -2.44330
278280.0000   -2.86999
278320.0000   -2.64841
278360.0000   -2.57351
278400.0000   -2.53945
278440.0000   -2.04660
278480.0000   -2.07112
278520.0000   -2.33439
278560.0000   -2.20086
278600.0000   -2.67053
278640.0000   -1.79565
278680.0000   -1.73313
278720.0000   -2.37330
278760.0000   -2.34241
278800.0000   -2.35228
278840.0000   -1.58157
278880.0000   -1.45215
278920.0000   -2.58166
278960.0000   -2.45451
279000.0000   -2.73012
279040.0000   -2.02943
279080.0000   -2.45723
279120.0000   -2.01921
279160.0000   -1.34713
279200.0000   -1.63643
279240.0000   -1.97604
279280.0000   -1.69228
279320.0000   -1.73583
279360.0000   -1.49938
279400.0000   -1.61530
279440.0000   -1.83706
279480.0000   -1.42461
279520.0000   -2.29507
279560.0000   -1.31104
279600.0000   -1.15967
279640.0000   -0.89296
279680.0000   -1.13021
279720.0000   -1.37098
279760.0000   -0.35341
279800.0000   -1.37884
279840.0000   -1.14127
279880.0000   -1.09071
279920.0000   -1.20614
279960.0000   -0.82442
280000.0000   -0.55141
280040.0000   -1.21578
280080.0000   -1.30003
280120.0000   -1.72130
280160.0000   -1.72706
280200.0000   -1.09514
280240.0000   -1.04540
280280.0000   -1.17567
280320.0000   -1.18022
280360.0000   -0.96036
280400.0000   -0.76559
280440.0000   -0.76953
280480.0000   -0.06115
280520.0000   -0.84711
280560.0000   -0.15785
280600.0000    0.14928
280640.0000   -0.42712
280680.0000   -0.17231
280720.0000   -0.22810
280760.0000   -0.47366
280800.0000   -1.29107
280840.0000   -1.36881
280880.0000   -0.63736
280920.0000   -0.96457
280960.0000   -1.31808
281000.0000   -2.02729
281040.0000   -1.39196
281080.0000   -0.38515
281120.0000   -1.17848
281160.0000   -0.89588
281200.0000   -1.08991
281240.0000   -1.19170
281280.0000   -0.84656
281320.0000   -0.98295
281360.0000   -0.89027
281400.0000   -0.47558
281440.0000   -0.83392
281480.0000   -1.17676
281520.0000   -0.67375
281560.0000   -0.46502
281600.0000   -1.18902
281640.0000   -0.73274
281680.0000   -0.61511
281720.0000   -0.86540
281760.0000   -0.17816
281800.0000   -0.48712
281840.0000   -1.36222
281880.0000   -1.50638
281920.0000   -1.63747
281960.0000   -0.75896
282000.0000   -1.10836
282040.0000   -0.71834
282080.0000   -1.83899
282120.0000   -1.08323
282160.0000   -1.72520
282200.0000   -1.65436
282240.0000   -0.92249
282280.0000   -1.09116
282320.0000   -0.80414
282360.0000   -0.79522
282400.0000   -0.84769
282440.0000   -0.79886
282480.0000   -0.34500
282520.0000   -0.99152
282560.0000   -1.16491
282600.0000   -0.89474
282640.0000   -0.83331
282680.0000    0.10514
282720.0000    0.07221
282760.0000   -0.68690
282800.0000   -0.24372
282840.0000   -0.82925
282880.0000   -1.27889
282920.0000   -2.01140
282960.0000   -1.02588
283000.0000   -0.88236
283040.0000   -1.33999
283080.0000   -0.91249
283120.0000   -0.67609
283160.0000   -1.12956
283200.0000   -1.17091
283240.0000   -1.21591
283280.0000   -0.99783
283320.0000   -1.38812
283360.0000   -0.45166
283400.0000   -1.26202
283440.0000   -0.61919
283480.0000   -0.07202
283520.0000   -2.05686
283560.0000   -0.90026
283600.0000   -0.53911
283640.0000   -0.07014
283680.0000    0.19462
283720.0000   -0.28803
283760.0000   -0.97726
283800.0000   -1.10655
283840.0000   -0.88422
283880.0000   -0.83566
283920.0000   -0.21903
283960.0000   -0.67350
284000.0000   -0.46505
284040.0000   -0.62825
284080.0000   -0.80582
284120.0000   -0.43103
284160.0000   -0.95192
284200.0000   -1.14338
284240.0000   -0.16258
284280.0000   -0.91152
284320.0000   -1.17115
284360.0000   -0.99811
284400.0000   -1.95155
284440.0000   -1.08768
284480.0000   -0.91903
284520.0000   -0.58453
284560.0000   -1.31099
284600.0000   -0.88830
284640.0000   -1.60446
284680.0000   -1.05228
284720.0000   -1.80872
284760.0000   -2.01381
284800.0000   -2.18926
284840.0000   -1.98990
284880.0000   -1.71168
284920.0000   -1.56706
284960.0000   -1.31359
285000.0000   -0.48056
285040.0000   -1.13250
285080.0000   -2.12908
285120.0000   -0.93964
285160.0000   -0.71755
285200.0000   -1.13834
285240.0000   -0.40040
285280.0000   -1.21385
285320.0000   -1.69726
285360.0000   -1.20335
285400.0000   -1.23526
285440.0000   -1.61817
285480.0000   -1.16191
285520.0000   -1.52073
285560.0000   -0.80637
285600.0000   -1.16377
285640.0000   -1.24038
285680.0000   -1.99904
285720.0000   -1.17233
285760.0000   -1.30747
285800.0000   -1.12059
285840.0000   -2.05127
285880.0000   -1.33130
285920.0000   -1.23267
285960.0000   -0.45168
286000.0000   -1.71814
286040.0000   -2.26105
286080.0000   -0.88073
286120.0000   -1.90328
286160.0000   -0.72754
286200.0000   -0.76459
286240.0000   -0.79955
286280.0000   -0.39263
286320.0000   -0.62205
286360.0000   -0.97043
286400.0000    0.19243
286440.0000   -1.09866
286480.0000   -0.46002
286520.0000   -0.21818
286560.0000   -0.12310
286600.0000    0.47477
286640.0000   -0.06261
286680.0000   -1.10593
286720.0000   -1.16714
286760.0000    0.05350
286800.0000   -0.77826
286840.0000   -1.29344
286880.0000   -0.15198
286920.0000    0.46157
286960.0000   -0.37019
287000.0000   -1.61553
287040.0000   -1.29905
287080.0000   -0.99533
287120.0000   -1.26002
287160.0000   -1.31453
287200.0000   -2.07861
287240.0000   -2.17316
287280.0000   -1.21341
287320.0000   -1.06170
287360.0000   -0.87046
287400.0000   -0.40599
287440.0000   -0.98181
287480.0000   -0.11525
287520.0000   -1.67684
287560.0000   -1.56731
287600.0000   -1.33792
287640.0000   -0.71585
287680.0000   -1.94972
287720.0000   -0.78824
287760.0000   -0.59650
287800.0000   -0.64514
287840.0000   -0.81556
287880.0000   -1.07275
287920.0000   -1.06440
287960.0000   -0.94185
288000.0000   -1.54245
288040.0000   -0.86468
288080.0000   -0.50769
288120.0000   -1.09319
288160.0000   -0.45635
288200.0000   -0.57024
288240.0000   -0.59726
288280.0000   -0.79014
288320.0000   -2.55754
288360.0000   -1.46150
288400.0000   -1.06194
288440.0000   -1.50706
288480.0000   -1.94486
288520.0000   -1.21734
288560.0000   -1.18590
288600.0000   -1.18851
288640.0000   -1.44663
288680.0000   -1.20681
288720.0000   -1.25844
288760.0000   -0.56438
288800.0000   -1.04673
288840.0000   -1.50918
288880.0000   -1.52309
288920.0000   -1.49518
288960.0000   -2.12588
289000.0000   -2.73171
289040.0000   -2.62118
289080.0000   -2.53249
289120.0000   -2.48592
289160.0000   -2.50108
289200.0000   -2.11225
289240.0000   -1.52202
289280.0000   -2.18200
289320.0000   -1.41595
289360.0000   -2.16216
289400.0000   -1.35512
289440.0000   -2.12191
289480.0000   -1.38638
289520.0000   -2.30140
289560.0000   -2.43514
289600.0000   -1.47093
289640.0000   -2.15098
289680.0000   -2.16894
289720.0000   -2.99228
289760.0000   -2.98777
289800.0000   -2.85759
289840.0000   -2.01690
289880.0000   -1.87175
289920.0000   -1.91703
289960.0000   -2.09240
290000.0000   -2.82967
290040.0000   -2.33559
290080.0000   -1.93366
290120.0000   -2.16327
290160.0000   -1.81316
290200.0000   -1.20936
290240.0000   -1.92606
290280.0000   -1.89791
290320.0000   -2.38403
290360.0000   -1.78780
290400.0000   -1.49239
290440.0000   -1.84718
290480.0000   -1.39380
290520.0000   -2.32320
290560.0000   -2.31913
290600.0000   -1.87930
290640.0000   -0.88989
290680.0000   -1.58209
290720.0000   -1.69239
290760.0000   -2.56420
290800.0000   -2.68755
290840.0000   -2.65639
290880.0000   -2.44310
290920.0000   -2.71371
290960.0000   -2.96626
291000.0000   -1.66630
291040.0000   -2.06794
291080.0000   -2.51476
291120.0000   -2.60999
291160.0000   -2.26169
291200.0000   -1.77030
291240.0000   -2.47824
291280.0000   -1.81506
291320.0000   -2.09138
291360.0000   -2.33971
291400.0000   -2.18629
291440.0000   -1.68445
291480.0000   -1.86371
291520.0000   -1.12295
291560.0000   -1.19549
291600.0000   -1.77956
291640.0000   -1.09037
291680.0000    0.03496
291720.0000   -1.43448
291760.0000   -0.93905
291800.0000   -1.82703
291840.0000   -1.62931
291880.0000   -1.63317
291920.0000   -1.32795
291960.0000   -2.07294
292000.0000   -0.97038
292040.0000   -1.34196
292080.0000   -0.43776
292120.0000   -1.54233
292160.0000   -1.17152
292200.0000   -0.44325
292240.0000   -1.21002
292280.0000   -1.13691
292320.0000   -1.13487
292360.0000   -1.08400
292400.0000   -1.98101
292440.0000   -2.50942
292480.0000   -2.09577
292520.0000   -1.49385
292560.0000   -1.82288
292600.0000   -1.10779
292640.0000   -0.59534
292680.0000   -0.56697
292720.0000   -1.04835
292760.0000   -1.24792
292800.0000   -2.07723
292840.0000   -1.39429
292880.0000   -1.40620
292920.0000   -0.74909
292960.0000   -1.33826
293000.0000   -1.66232
293040.0000   -1.34959
293080.0000   -1.96398
293120.0000   -1.77781
293160.0000   -2.29146
293200.0000   -2.93521
293240.0000   -1.48686
293280.0000   -1.73777
293320.0000   -1.77541
293360.0000   -1.95036
293400.0000   -0.58616
293440.0000   -0.57632
293480.0000   -1.47768
293520.0000   -2.22277
293560.0000   -2.53191
293600.0000   -2.03183
293640.0000   -2.32568
293680.0000   -1.88047
293720.0000   -1.97377
293760.0000   -2.60158
293800.0000   -2.54084
293840.0000   -2.26760
293880.0000   -0.98571
293920.0000   -2.02192
293960.0000   -2.01765
294000.0000   -1.75847
294040.0000   -2.56823
294080.0000   -1.53953
294120.0000   -1.12642
294160.0000   -1.54548
294200.0000   -3.21108
294240.0000   -2.09107
294280.0000   -1.96268
294320.0000   -1.62775
294360.0000   -1.99084
294400.0000   -0.99034
294440.0000   -2.21909
294480.0000   -1.51579
294520.0000   -1.82788
294560.0000   -0.96913
294600.0000   -1.51290
294640.0000   -1.77000
294680.0000   -1.82178
294720.0000   -2.10081
294760.0000   -2.60130
294800.0000   -3.05204
294840.0000   -3.16823
294880.0000   -2.28830
294920.0000   -2.43009
294960.0000   -1.43794
295000.0000   -2.01068
295040.0000   -2.38933
295080.0000   -1.92533
295120.0000   -3.09319
295160.0000   -2.55079
295200.0000   -1.99884
295240.0000   -2.33190
295280.0000   -3.08093
295320.0000   -2.33806
295360.0000   -2.60177
295400.0000   -3.24158
295440.0000   -2.77820
295480.0000   -2.01014
295520.0000   -2.55332
295560.0000   -3.69403
295600.0000   -3.37183
295640.0000   -1.72654
295680.0000   -3.14158
295720.0000   -0.97378
295760.0000   -0.90355
295800.0000   -1.97582
295840.0000   -0.82760
295880.0000   -1.28250
295920.0000   -2.02929
295960.0000   -1.81276
296000.0000   -2.33076
296040.0000   -2.16764
296080.0000   -1.30644
296120.0000   -2.68255
296160.0000   -2.84212
296200.0000   -2.34925
296240.0000   -2.42441
296280.0000   -1.88948
296320.0000   -2.42976
296360.0000   -3.86610
296400.0000   -2.65576
296440.0000   -3.36460
296480.0000   -2.77574
296520.0000   -3.63020
296560.0000   -2.31609
296600.0000   -1.74783
296640.0000   -2.51600
296680.0000   -3.20916
296720.0000   -3.81868
296760.0000   -3.58359
296800.0000   -2.33077
296840.0000   -3.06690
296880.0000   -1.91972
296920.0000   -3.49820
296960.0000   -2.62723
297000.0000   -2.34177
297040.0000   -3.79521
297080.0000   -3.04747
297120.0000   -3.35226
297160.0000   -2.76958
297200.0000   -2.37474
297240.0000   -2.41755
297280.0000   -2.74247
297320.0000   -3.22784
297360.0000   -3.23837
297400.0000   -2.43123
297440.0000   -1.98053
297480.0000   -3.02793
297520.0000   -3.15759
297560.0000   -3.16116
297600.0000   -2.90966
297640.0000   -1.74138
297680.0000   -2.58517
297720.0000   -2.54518
297760.0000   -2.44769
297800.0000   -2.11708
297840.0000   -2.65529
297880.0000   -2.05068
297920.0000   -2.49380
297960.0000   -2.83994
298000.0000   -2.53093
298040.0000   -2.35222
298080.0000   -2.02745
298120.0000   -2.21155
298160.0000   -3.02029
298200.0000   -2.02563
298240.0000   -2.45954
298280.0000   -1.33734
298320.0000   -0.92758
298360.0000   -1.92163
298400.0000   -1.67362
298440.0000   -1.97992
298480.0000   -1.75185
298520.0000   -1.94976
298560.0000   -2.80928
298600.0000   -2.42839
298640.0000   -2.52633
298680.0000   -2.39470
298720.0000   -2.38358
298760.0000   -1.60980
298800.0000   -2.89848
298840.0000   -2.59481
298880.0000   -1.77957
298920.0000   -2.77684
298960.0000   -2.58373
299000.0000   -2.71503
299040.0000   -2.62174
299080.0000   -2.50722
299120.0000   -1.99281
299160.0000   -1.97631
299200.0000   -2.44577
299240.0000   -2.09141
299280.0000   -1.90440
299320.0000   -1.65243
299360.0000   -2.44753
299400.0000   -1.44045
299440.0000   -2.33024
299480.0000   -1.81765
299520.0000   -1.89773
299560.0000   -2.77061
299600.0000   -2.66182
299640.0000   -2.86303
299680.0000   -3.61791
299720.0000   -2.95802
299760.0000   -2.89451
299800.0000   -4.40167
299840.0000   -3.64877
299880.0000   -3.13009
299920.0000   -3.53403
299960.0000   -2.87367
300000.0000   -2.37731
300040.0000   -4.01428
300080.0000   -3.94176
300120.0000   -4.16842
300160.0000   -3.80004
300200.0000   -3.86188
300240.0000   -3.98505
300280.0000   -3.72611
300320.0000   -4.11165
300360.0000   -3.33447
300400.0000   -3.67873
300440.0000   -2.63103
300480.0000   -2.40834
300520.0000   -2.60658
300560.0000   -1.89772
300600.0000   -3.23986
300640.0000   -3.40647
300680.0000   -3.97183
300720.0000   -4.56463
300760.0000   -3.79690
300800.0000   -3.79231
300840.0000   -4.22480
300880.0000   -4.18543
300920.0000   -4.12317
300960.0000   -3.67498
301000.0000   -4.43750
301040.0000   -3.95364
301080.0000   -4.21728
301120.0000   -4.07496
301160.0000   -4.18800
301200.0000   -4.58409
301240.0000   -5.16698
301280.0000   -4.26917
301320.0000   -4.51707
301360.0000   -4.15212
301400.0000   -3.35304
301440.0000   -3.03635
301480.0000   -2.71874
301520.0000   -2.20043
301560.0000   -3.14696
301600.0000   -2.71128
301640.0000   -2.25825
301680.0000   -3.54400
301720.0000   -2.52895
301760.0000   -3.38176
301800.0000   -1.82507
301840.0000   -2.80313
301880.0000   -1.81966
301920.0000   -2.14318
301960.0000   -3.09188
302000.0000   -2.68069
302040.0000   -1.76332
302080.0000   -2.01169
302120.0000   -2.60709
302160.0000   -2.33044
302200.0000   -2.22356
302240.0000   -1.08444
302280.0000   -1.31844
302320.0000   -3.15217
302360.0000   -3.34539
302400.0000   -3.40229
302440.0000   -4.09983
302480.0000   -4.58898
302520.0000   -3.53106
302560.0000   -3.01819
302600.0000   -3.26591
302640.0000   -4.53676
302680.0000   -3.14858
302720.0000   -3.37186
302760.0000   -2.98923
302800.0000   -3.40840
302840.0000   -2.27417
302880.0000   -2.77149
302920.0000   -2.42652
302960.0000   -2.47392
303000.0000   -2.98302
303040.0000   -2.66173
303080.0000   -2.65445
303120.0000   -2.98761
303160.0000   -2.95780
303200.0000   -2.58949
303240.0000   -2.29928
303280.0000   -2.66356
303320.0000   -2.23339
303360.0000   -1.47562
303400.0000   -1.87681
303440.0000   -2.43604
303480.0000   -1.54834
303520.0000   -1.69128
303560.0000   -1.42536
303600.0000   -1.69861
303640.0000   -1.71892
303680.0000   -1.06427
303720.0000   -1.08668
303760.0000   -1.02934
303800.0000   -0.84957
303840.0000   -1.83255
303880.0000   -1.54244
303920.0000   -2.11363
303960.0000   -2.98095
304000.0000   -1.95711
304040.0000   -2.01815
304080.0000   -2.58585
304120.0000   -2.68604
304160.0000   -1.89704
304200.0000   -1.98456
304240.0000   -1.85127
304280.0000   -1.91492
304320.0000   -1.96719
304360.0000   -2.96946
304400.0000   -2.83177
304440.0000   -2.00872
304480.0000   -2.56444
304520.0000   -2.58520
304560.0000   -3.44505
304600.0000   -2.55225
304640.0000   -2.64156
304680.0000   -2.88431
304720.0000   -2.82150
304760.0000   -1.88893
304800.0000   -1.73649
304840.0000   -2.60490
304880.0000   -2.98195
304920.0000   -1.39293
304960.0000   -2.62975
305000.0000   -3.43199
305040.0000   -2.50299
305080.0000   -2.97280
305120.0000   -2.17674
305160.0000   -2.33706
305200.0000   -2.45792
305240.0000   -2.65948
305280.0000   -1.94033
305320.0000   -1.39670
305360.0000   -1.01542
305400.0000   -1.62044
305440.0000   -3.09069
305480.0000   -3.27248
305520.0000   -3.09204
305560.0000   -3.26951
305600.0000   -2.01734
305640.0000   -2.44355
305680.0000   -3.09845
305720.0000   -4.73850
305760.0000   -4.09542
305800.0000   -2.91807
305840.0000   -2.46519
305880.0000   -2.47378
305920.0000   -1.28498
305960.0000   -3.48359
306000.0000   -3.17677
306040.0000   -2.95315
306080.0000   -3.28332
306120.0000   -3.20263
306160.0000   -3.02081
306200.0000   -3.20582
306240.0000   -3.53307
306280.0000   -2.99995
306320.0000   -1.79999
306360.0000   -1.64352
306400.0000   -2.03848
306440.0000   -3.03679
306480.0000   -2.27562
306520.0000   -2.67415
306560.0000   -2.02474
306600.0000   -2.35474
306640.0000   -1.94520
306680.0000   -1.98588
306720.0000   -1.75823
306760.0000   -2.38218
306800.0000   -2.46576
306840.0000   -1.66537
306880.0000   -1.12409
306920.0000   -1.90974
306960.0000   -2.70040
307000.0000   -3.25707
307040.0000   -2.51129
307080.0000   -2.03898
307120.0000   -2.86420
307160.0000   -2.63474
307200.0000   -3.24320
307240.0000   -3.55218
307280.0000   -2.91717
307320.0000   -2.95746
307360.0000   -2.57061
307400.0000   -2.54457
307440.0000   -1.60928
307480.0000   -1.99948
307520.0000   -2.34505
307560.0000   -2.83438
307600.0000   -2.69858
307640.0000   -4.22176
307680.0000   -3.16391
307720.0000   -2.80114
307760.0000   -2.59787
307800.0000   -2.11215
307840.0000   -2.81296
307880.0000   -2.76358
307920.0000   -2.60055
307960.0000   -1.88636
308000.0000   -1.91933
308040.0000   -1.83509
308080.0000   -2.15823
308120.0000   -2.35652
308160.0000   -2.09278
308200.0000   -3.12027
308240.0000   -2.64346
308280.0000   -2.82616
308320.0000   -2.65445
308360.0000   -2.87567
308400.0000   -3.19068
308440.0000   -3.59777
308480.0000   -4.55070
308520.0000   -3.42344
308560.0000   -4.83780
308600.0000   -4.36749
308640.0000   -3.93885
308680.0000   -4.82782
308720.0000   -4.31181
308760.0000   -3.56901
308800.0000   -3.42390
308840.0000   -3.06640
308880.0000   -3.63163
308920.0000   -3.58291
308960.0000   -4.57378
309000.0000   -5.20015
309040.0000   -3.42980
309080.0000   -2.15005
309120.0000   -4.56637
309160.0000   -3.72662
309200.0000   -3.33790
309240.0000   -4.59390
309280.0000   -4.38812
309320.0000   -3.74857
309360.0000   -3.68527
309400.0000   -3.14025
309440.0000   -3.13453
309480.0000   -2.69138
309520.0000   -3.98693
309560.0000   -4.75733
309600.0000   -4.15272
309640.0000   -4.52229
309680.0000   -4.49486
309720.0000   -3.84857
309760.0000   -4.51214
309800.0000   -3.93121
309840.0000   -3.00680
309880.0000   -3.24242
309920.0000   -2.76707
309960.0000   -3.68745
310000.0000   -3.08906
310040.0000   -3.98013
310080.0000   -4.41755
310120.0000   -3.65692
310160.0000   -4.33538
310200.0000   -3.97218
310240.0000   -3.53366
310280.0000   -3.99300
310320.0000   -3.48058
310360.0000   -3.12071
310400.0000   -2.65066
310440.0000   -3.50927
310480.0000   -4.14307
310520.0000   -3.67792
310560.0000   -3.07688
310600.0000   -3.82613
310640.0000   -3.08611
310680.0000   -2.48848
310720.0000   -2.60862
310760.0000   -3.01300
310800.0000   -3.28449
310840.0000   -3.27605
310880.0000   -2.76628
310920.0000   -3.00244
310960.0000   -3.52348
311000.0000   -4.74834
311040.0000   -5.53589
311080.0000   -4.61295
311120.0000   -5.87675
311160.0000   -4.76045
311200.0000   -4.80878
311240.0000   -3.88715
311280.0000   -4.32182
311320.0000   -4.29903
311360.0000   -4.36300
311400.0000   -3.72806
311440.0000   -3.68511
311480.0000   -4.38064
311520.0000   -4.76905
311560.0000   -5.21129
311600.0000   -3.88063
311640.0000   -4.59627
311680.0000   -3.84216
311720.0000   -4.34911
311760.0000   -4.86496
311800.0000   -3.68170
311840.0000   -3.85429
311880.0000   -4.77452
311920.0000   -4.50052
311960.0000   -3.83647
312000.0000   -3.18122
312040.0000   -4.65326
312080.0000   -4.46367
312120.0000   -3.88402
312160.0000   -3.58418
312200.0000   -3.91144
312240.0000   -4.00701
312280.0000   -3.60506
312320.0000   -3.12623
312360.0000   -3.60595
312400.0000   -3.86212
312440.0000   -4.66724
312480.0000   -3.92255
312520.0000   -4.75110
312560.0000   -3.45725
312600.0000   -4.30942
312640.0000   -3.72012
312680.0000   -4.38199
312720.0000   -3.68367
312760.0000   -3.51340
312800.0000   -4.21530
312840.0000   -3.64705
312880.0000   -4.14160
312920.0000   -3.85177
312960.0000   -3.10057
313000.0000   -2.96859
313040.0000   -3.37031
313080.0000   -3.48269
313120.0000   -3.07947
313160.0000   -3.35708
313200.0000   -3.12473
313240.0000   -3.16577
313280.0000   -4.77431
313320.0000   -2.84891
313360.0000   -2.47531
313400.0000   -2.37869
313440.0000   -2.95426
313480.0000   -5.34202
313520.0000   -4.41470
313560.0000   -3.34306
313600.0000   -2.91906
313640.0000   -3.24377
313680.0000   -2.40354
313720.0000   -2.21185
313760.0000   -2.84777
313800.0000   -3.64504
313840.0000   -2.93644
313880.0000   -2.81565
313920.0000   -1.75149
313960.0000   -2.99185
314000.0000   -3.04776
314040.0000   -3.51065
314080.0000   -2.81307
314120.0000   -1.30177
314160.0000   -3.62802
314200.0000   -3.98038
314240.0000   -3.20407
314280.0000   -2.31634
314320.0000   -2.40530
314360.0000   -2.03657
314400.0000   -1.76339
314440.0000   -1.90436
314480.0000   -1.46291
314520.0000   -1.45250
314560.0000   -1.75795
314600.0000   -2.10528
314640.0000   -1.97351
314680.0000   -1.79902
314720.0000   -1.94344
314760.0000   -2.38262
314800.0000   -2.38182
314840.0000   -1.64044
314880.0000   -2.05881
314920.0000   -3.91237
314960.0000   -2.65478
315000.0000   -2.48942
315040.0000   -2.36927
315080.0000   -2.94147
315120.0000   -2.81913
315160.0000   -3.03868
315200.0000   -2.56465
315240.0000   -3.53125
315280.0000   -3.79429
315320.0000   -3.54137
315360.0000   -3.07948
315400.0000   -2.68227
315440.0000   -3.47958
315480.0000   -3.39510
315520.0000   -3.75459
315560.0000   -3.72936
315600.0000   -3.76735
315640.0000   -3.71084
315680.0000   -3.01897
315720.0000   -3.96590
315760.0000   -3.42958
315800.0000   -4.13221
315840.0000   -3.35792
315880.0000   -3.79952
315920.0000   -3.18348
315960.0000   -3.15821
316000.0000   -3.58671
316040.0000   -3.96985
316080.0000   -4.50197
316120.0000   -3.00916
316160.0000   -3.19371
316200.0000   -3.20772
316240.0000   -3.17314
316280.0000   -2.95254
316320.0000   -4.37550
316360.0000   -3.36706
316400.0000   -3.54864
316440.0000   -3.86707
316480.0000   -3.33512
316520.0000   -4.17427
316560.0000   -3.87740
316600.0000   -3.69116
316640.0000   -3.48956
316680.0000   -3.56201
316720.0000   -3.58458
316760.0000   -3.40344
316800.0000   -2.70429
316840.0000   -2.94881
316880.0000   -3.12467
316920.0000   -3.54344
316960.0000   -3.73160
317000.0000   -3.41633
317040.0000   -2.89813
317080.0000   -3.13383
317120.0000   -4.45538
317160.0000   -4.34319
317200.0000   -2.91736
317240.0000   -2.97611
317280.0000   -2.63764
317320.0000   -2.93618
317360.0000   -2.47832
317400.0000   -1.15505
317440.0000   -1.07241
317480.0000   -1.51778
317520.0000   -1.87364
317560.0000   -3.06395
317600.0000   -2.00804
317640.0000   -2.25441
317680.0000   -2.28569
317720.0000   -3.04099
317760.0000   -4.03216
317800.0000   -3.77180
317840.0000   -3.23387
317880.0000   -3.04347
317920.0000   -2.14755
317960.0000   -3.26442
318000.0000   -2.90101
318040.0000   -4.37019
318080.0000   -4.09938
318120.0000   -3.58216
318160.0000   -3.21213
318200.0000   -2.68712
318240.0000   -2.69965
318280.0000   -3.07317
318320.0000   -3.01634
318360.0000   -3.40063
318400.0000   -3.00751
318440.0000   -3.31055
318480.0000   -4.28575
318520.0000   -3.03976
318560.0000   -3.33042
318600.0000   -1.96934
318640.0000   -1.81893
318680.0000   -1.76120
318720.0000   -2.33750
318760.0000   -1.68371
318800.0000   -1.98601
318840.0000   -1.37304
318880.0000   -2.23809
318920.0000   -1.85143
318960.0000   -2.80717
319000.0000   -2.34349
319040.0000   -2.39535
319080.0000   -2.70068
319120.0000   -2.36894
319160.0000   -1.51855
319200.0000   -2.17116
319240.0000   -2.12524
319280.0000   -2.36159
319320.0000   -1.35187
319360.0000   -1.18866
319400.0000   -2.25191
319440.0000   -1.99956
319480.0000   -1.84066
319520.0000   -1.62009
319560.0000   -2.01163
319600.0000   -1.46849
319640.0000   -2.54591
319680.0000   -1.59698
319720.0000   -2.79557
319760.0000   -2.30354
319800.0000   -2.14687
319840.0000   -1.69730
319880.0000   -1.80800
319920.0000   -0.93071
319960.0000   -1.17632
320000.0000   -0.89338
320040.0000   -0.62759
320080.0000   -1.05019
320120.0000   -1.16783
320160.0000   -1.31131
320200.0000   -1.77700
320240.0000   -2.61348
320280.0000   -1.87244
320320.0000   -1.02179
320360.0000   -1.30686
320400.0000   -1.35641
320440.0000   -0.96617
320480.0000   -1.16408
320520.0000   -0.63280
320560.0000   -1.10766
320600.0000   -0.07836
320640.0000    0.17287
320680.0000    0.07476
320720.0000   -0.33997
320760.0000   -0.09803
320800.0000    0.40866
320840.0000    0.38223
320880.0000    0.76698
320920.0000    0.02877
320960.0000    0.35140
321000.0000    0.16088
321040.0000    0.23629
321080.0000   -1.37799
321120.0000   -0.62534
321160.0000   -1.12749
321200.0000   -0.46701
321240.0000    0.22353
321280.0000   -0.62572
321320.0000   -0.94242
321360.0000   -1.05603
321400.0000   -1.07691
321440.0000    0.14197
321480.0000    0.57217
321520.0000    0.42314
321560.0000    0.72466
321600.0000    1.14984
321640.0000    0.10792
321680.0000    0.57731
321720.0000   -0.12610
321760.0000    0.31229
321800.0000   -0.02547
321840.0000    0.24161
321880.0000    0.39824
321920.0000    0.97637
321960.0000    1.39383
322000.0000    1.79962
322040.0000    1.66824
322080.0000    1.26049
322120.0000    2.08463
322160.0000    2.17422
322200.0000    1.76497
322240.0000    1.70170
322280.0000    2.60923
322320.0000    2.94525
322360.0000    1.76688
322400.0000    2.43434
322440.0000    1.88047
322480.0000    2.15654
322520.0000    1.28624
322560.0000    0.24423
322600.0000    0.19919
322640.0000    0.50488
322680.0000    1.36503
322720.0000    0.36797
322760.0000    1.47923
322800.0000    0.03462
322840.0000    0.15763
322880.0000   -0.43349
322920.0000   -0.45233
322960.0000    0.17829
323000.0000    0.56427
323040.0000    0.05635
323080.0000    0.87721
323120.0000    0.38633
323160.0000    0.85508
323200.0000    1.04024
323240.0000    0.01123
323280.0000    0.17058
323320.0000    1.30669
323360.0000   -0.13307
323400.0000    0.20545
323440.0000    0.45769
323480.0000    0.91103
323520.0000    0.30800
323560.0000    0.24495
323600.0000    1.21007
323640.0000    1.08663
323680.0000    0.75591
323720.0000    1.33618
323760.0000    1.07681
323800.0000    1.83917
323840.0000    0.77112
323880.0000    1.28213
323920.0000    1.56930
323960.0000    0.48901
324000.0000    0.27824
324040.0000   -0.21348
324080.0000   -0.58902
324120.0000   -0.62972
324160.0000    0.46083
324200.0000    1.00162
324240.0000    0.46823
324280.0000   -0.26115
324320.0000    0.11328
324360.0000   -1.08403
324400.0000   -0.46689
324440.0000   -0.00210
324480.0000   -0.27168
324520.0000   -0.38730
324560.0000   -0.97627
324600.0000   -0.35122
324640.0000   -0.03313
324680.0000   -0.29498
324720.0000   -0.57414
324760.0000   -0.00862
324800.0000   -0.85252
324840.0000   -0.82797
324880.0000    0.45637
324920.0000   -1.44856
324960.0000   -1.48277
325000.0000   -0.54587
325040.0000   -0.66759
325080.0000   -0.82918
325120.0000   -1.03123
325160.0000   -1.26008
325200.0000   -0.47692
325240.0000   -1.08417
325280.0000   -0.41250
325320.0000   -1.25699
325360.0000   -1.10672
325400.0000   -0.86686
325440.0000   -0.81684
325480.0000   -2.04776
325520.0000   -1.77355
325560.0000   -1.34511
325600.0000   -1.00360
325640.0000   -1.25045
325680.0000   -0.85224
325720.0000   -0.45996
325760.0000    0.33717
325800.0000   -0.13946
325840.0000   -1.10775
325880.0000   -0.67148
325920.0000   -0.52305
325960.0000    0.20522
326000.0000    0.24975
326040.0000    0.68422
326080.0000    0.71143
326120.0000    0.06969
326160.0000    0.55038
326200.0000   -0.17886
326240.0000   -0.44462
326280.0000   -1.76197
326320.0000   -0.21686
326360.0000   -1.55675
326400.0000   -0.27616
326440.0000   -0.17126
326480.0000   -0.48756
326520.0000   -0.09480
326560.0000    0.00620
326600.0000    1.14452
326640.0000    0.52945
326680.0000    0.31724
326720.0000    0.54030
326760.0000    0.18849
326800.0000   -0.12300
326840.0000   -0.40172
326880.0000    0.12374
326920.0000   -0.32416
326960.0000   -0.98374
327000.0000    0.06541
327040.0000    0.63479
327080.0000    0.19541
327120.0000    0.21155
327160.0000    0.85912
327200.0000    0.56257
327240.0000   -0.26739
327280.0000    0.38961
327320.0000   -0.26144
327360.0000    0.14989
327400.0000   -0.19406
327440.0000   -0.32323
327480.0000    0.00991
327520.0000   -0.08720
327560.0000    0.58445
327600.0000   -0.38430
327640.0000   -0.13724
327680.0000   -0.01107
327720.0000   -0.37726
327760.0000   -0.66757
327800.0000   -1.05128
327840.0000    0.28989
327880.0000   -0.62038
327920.0000   -0.54859
327960.0000   -0.73333
328000.0000   -1.23860
328040.0000   -1.35090
328080.0000   -1.38381
328120.0000   -1.42002
328160.0000   -1.30183
328200.0000   -1.04428
328240.0000   -0.54318
328280.0000   -0.67744
328320.0000   -0.59367
328360.0000   -0.89091
328400.0000   -0.40029
328440.0000    0.51762
328480.0000    1.22730
328520.0000    0.83842
328560.0000   -0.53034
328600.0000    0.52737
328640.0000   -0.35758
328680.0000   -0.69757
328720.0000    0.36150
328760.0000   -0.58424
328800.0000   -0.40190
328840.0000   -0.64946
328880.0000    0.63952
328920.0000    1.09787
328960.0000    0.53136
329000.0000    1.38984
329040.0000    1.41284
329080.0000    0.89915
329120.0000    0.86810
329160.0000   -0.28807
329200.0000    0.20831
329240.0000   -0.92619
329280.0000   -0.86416
329320.0000   -0.66427
329360.0000    0.35415
329400.0000    0.26442
329440.0000   -0.42350
329480.0000    0.52894
329520.0000    0.19367
329560.0000   -0.53278
329600.0000   -0.57960
329640.0000    0.96556
329680.0000    0.52309
329720.0000   -0.32071
329760.0000   -0.51324
329800.0000   -0.91691
329840.0000   -0.56653
329880.0000   -1.39850
329920.0000   -0.42589
329960.0000    0.36867
330000.0000    0.08471
330040.0000   -0.59665
330080.0000   -1.01199
330120.0000   -0.60992
330160.0000   -0.06916
330200.0000   -0.65765
330240.0000   -0.14987
330280.0000   -0.72343
330320.0000   -0.79327
330360.0000   -0.44842
330400.0000   -0.78148
330440.0000   -0.96837
330480.0000   -1.15581
330520.0000   -0.80940
330560.0000   -0.78013
330600.0000   -0.18589
330640.0000   -0.02923
330680.0000   -0.12896
330720.0000   -0.33114
330760.0000   -0.84012
330800.0000   -0.44968
330840.0000   -0.42550
330880.0000   -0.30971
330920.0000   -0.57913
330960.0000   -0.19637
331000.0000   -0.83001
331040.0000   -2.80340
331080.0000    0.08971
331120.0000   -0.00483
331160.0000    0.14934
331200.0000    0.65303
331240.0000    0.19737
331280.0000    0.32631
331320.0000    0.09914
331360.0000   -0.00364
331400.0000   -0.42026
331440.0000   -0.87694
331480.0000    0.18191
331520.0000   -1.10472
331560.0000   -1.27694
331600.0000   -0.85013
331640.0000   -0.23143
331680.0000   -0.61053
331720.0000   -1.43183
331760.0000   -1.01528
331800.0000   -1.91251
331840.0000   -1.74291
331880.0000   -1.34959
331920.0000   -1.13825
331960.0000   -0.10506
332000.0000   -0.46724
332040.0000    0.15577
332080.0000    0.32955
332120.0000   -0.34354
332160.0000   -0.59797
332200.0000   -1.65081
332240.0000   -0.41232
332280.0000   -1.10018
332320.0000   -1.22683
332360.0000    0.97607
332400.0000   -1.21319
332440.0000   -0.28158
332480.0000   -1.38690
332520.0000   -1.19357
332560.0000   -1.19347
332600.0000   -0.50638
332640.0000    0.12376
332680.0000   -0.39879
332720.0000   -0.59909
332760.0000   -0.81600
332800.0000    1.39532
332840.0000    0.10572
332880.0000   -1.24019
332920.0000   -0.92011
332960.0000   -1.98896
333000.0000   -2.21247
333040.0000   -0.90340
333080.0000   -1.43676
333120.0000   -1.49149
333160.0000   -1.35022
333200.0000   -1.34049
333240.0000   -1.29419
333280.0000   -1.49870
333320.0000   -0.05458
333360.0000    0.32186
333400.0000   -0.12579
333440.0000   -2.03859
333480.0000   -1.45617
333520.0000   -1.65447
333560.0000    0.03080
333600.0000   -0.56541
333640.0000   -0.92931
333680.0000   -0.55885
333720.0000    0.21762
333760.0000    0.17585
333800.0000   -0.96528
333840.0000   -0.59694
333880.0000   -0.62868
333920.0000   -0.31105
333960.0000   -0.80898
334000.0000    0.32712
334040.0000   -0.48073
334080.0000    0.31638
334120.0000   -0.05023
334160.0000   -0.83651
334200.0000   -0.13097
334240.0000   -1.13469
334280.0000   -1.69727
334320.0000   -1.42597
334360.0000   -0.86816
334400.0000   -1.19541
334440.0000   -0.79290
334480.0000   -1.14013
334520.0000   -2.06530
334560.0000   -0.30561
334600.0000   -0.88249
334640.0000   -1.42442
334680.0000   -0.98887
334720.0000   -1.09992
334760.0000   -1.13019
334800.0000   -1.74379
334840.0000   -1.59002
334880.0000    0.10314
334920.0000   -0.83600
334960.0000   -1.41770
335000.0000   -0.84411
335040.0000   -1.72605
335080.0000   -2.23098
335120.0000   -1.67778
335160.0000   -0.49616
335200.0000   -0.74290
335240.0000    0.26584
335280.0000   -1.70702
335320.0000   -1.16590
335360.0000   -1.33028
335400.0000   -0.87065
335440.0000   -0.12420
335480.0000    0.15299
335520.0000    0.32482
335560.0000   -1.08204
335600.0000   -0.15501
335640.0000   -0.28056
335680.0000   -0.01914
335720.0000    0.09344
335760.0000   -0.00591
335800.0000   -1.66421
335840.0000   -0.71334
335880.0000    0.55984
335920.0000    0.19892
335960.0000   -0.50976
336000.0000   -0.38727
336040.0000    0.15327
336080.0000   -0.07969
336120.0000   -0.27530
336160.0000    0.31200
336200.0000    0.60134
336240.0000    0.41390
336280.0000   -0.10741
336320.0000    0.09992
336360.0000    0.99586
336400.0000    0.87599
336440.0000    0.79140
336480.0000    1.16974
336520.0000    1.58127
336560.0000    1.07030
336600.0000    0.58439
336640.0000    1.02843
336680.0000    0.46161
336720.0000   -0.72247
336760.0000   -0.80861
336800.0000   -0.43433
336840.0000   -0.00147
336880.0000   -0.18488
336920.0000    0.24636
336960.0000   -0.21123
337000.0000    0.20413
337040.0000   -0.30271
337080.0000   -0.05428
337120.0000    0.47742
337160.0000   -0.44642
337200.0000   -0.36122
337240.0000   -0.14718
337280.0000   -1.00804
337320.0000   -0.11461
337360.0000    0.25025
337400.0000    0.29217
337440.0000    0.88184
337480.0000    0.34305
337520.0000   -0.38343
337560.0000   -0.17805
337600.0000   -0.73810
337640.0000    0.43048
337680.0000   -1.02285
337720.0000   -0.56509
337760.0000   -0.01368
337800.0000   -0.90611
337840.0000    0.30940
337880.0000   -1.16242
337920.0000   -0.02197
337960.0000   -0.65189
338000.0000   -0.61320
338040.0000   -0.41574
338080.0000    0.07532
338120.0000   -0.75475
338160.0000   -0.35606
338200.0000   -0.16661
338240.0000   -0.89789
338280.0000    0.71549
338320.0000    0.26638
338360.0000    0.38434
338400.0000   -0.64554
338440.0000   -1.21995
338480.0000    0.45218
338520.0000   -0.70522
338560.0000   -0.67855
338600.0000    0.12795
338640.0000   -0.92291
338680.0000   -1.35427
338720.0000   -1.18785
338760.0000    0.44633
338800.0000    0.01137
338840.0000    0.28617
338880.0000   -0.55612
338920.0000    0.83098
338960.0000    0.00450
339000.0000   -0.63277
339040.0000   -0.60019
339080.0000    0.11178
339120.0000   -1.03507
339160.0000   -0.40223
339200.0000    0.24249
339240.0000   -0.21781
339280.0000    0.70621
339320.0000   -0.43186
339360.0000   -0.44413
339400.0000   -0.33458
339440.0000   -0.55554
339480.0000   -0.41710
339520.0000   -0.60684
339560.0000   -0.77012
339600.0000    0.11927
339640.0000   -1.17465
339680.0000   -0.56526
339720.0000   -0.73237
339760.0000   -0.98775
339800.0000   -0.15412
339840.0000   -1.28378
339880.0000   -0.30599
339920.0000   -0.16132
339960.0000   -0.37648
340000.0000   -0.13740
340040.0000   -0.18726
340080.0000   -0.28393
340120.0000   -0.20336
340160.0000    0.80842
340200.0000    0.73454
340240.0000    0.89051
340280.0000    0.79839
340320.0000    1.16334
340360.0000    0.70432
340400.0000    1.38409
340440.0000    0.59867
340480.0000    0.65757
340520.0000    0.67217
340560.0000    0.70542
340600.0000    0.30362
340640.0000   -0.28063
340680.0000   -0.00505
340720.0000    0.21444
340760.0000   -0.58505
340800.0000   -0.24003
340840.0000    0.05954
340880.0000    0.86053
340920.0000    1.23586
340960.0000    0.87938
341000.0000    0.13838
341040.0000    0.34679
341080.0000    1.09078
341120.0000   -0.54013
341160.0000    0.07282
341200.0000   -0.61140
341240.0000    0.00501
341280.0000   -0.20890
341320.0000   -0.05054
341360.0000   -0.08422
341400.0000   -0.03301
341440.0000   -0.36119
341480.0000   -0.30774
341520.0000   -0.53093
341560.0000    0.42673
341600.0000   -0.34527
341640.0000    0.14127
341680.0000    0.02400
341720.0000   -1.81522
341760.0000   -1.08113
341800.0000   -0.21914
341840.0000   -0.59803
341880.0000    0.15773
341920.0000    0.74544
341960.0000    0.60167
342000.0000    0.00600
342040.0000   -0.68692
342080.0000    0.14922
342120.0000    0.44377
342160.0000   -0.29854
342200.0000   -0.50347
342240.0000   -0.34639
342280.0000   -0.60335
342320.0000   -0.46962
342360.0000   -0.64660
342400.0000   -0.25058
342440.0000   -0.36658
342480.0000   -0.84187
342520.0000   -0.98231
342560.0000   -0.79044
342600.0000   -0.25086
342640.0000   -0.38728
342680.0000   -1.02299
342720.0000   -1.11532
342760.0000   -1.54552
342800.0000   -0.35707
342840.0000   -1.02373
342880.0000   -0.36309
342920.0000   -0.74664
342960.0000   -0.16901
343000.0000   -0.60471
343040.0000   -0.20197
343080.0000   -0.79751
343120.0000   -0.58540
343160.0000   -1.33220
343200.0000   -0.36244
343240.0000   -0.28349
343280.0000    0.24816
343320.0000    0.88302
343360.0000    0.03941
343400.0000   -0.31511
343440.0000    0.34746
343480.0000   -1.22867
343520.0000   -0.20586
343560.0000   -0.27030
343600.0000   -0.11741
343640.0000   -0.17473
343680.0000   -0.39875
343720.0000    0.22990
343760.0000   -0.73657
343800.0000    0.49161
343840.0000    0.71743
343880.0000   -0.49397
343920.0000   -0.45132
343960.0000   -0.23388
344000.0000   -0.98302
344040.0000   -0.84766
344080.0000   -1.16117
344120.0000   -0.53790
344160.0000   -0.29423
344200.0000   -1.09833
344240.0000   -0.69183
344280.0000   -0.74767
344320.0000    0.14862
344360.0000    0.26924
344400.0000    0.72098
344440.0000   -0.95357
344480.0000   -0.72611
344520.0000    0.17189
344560.0000    0.67338
344600.0000   -0.35926
344640.0000    0.28126
344680.0000    0.05775
344720.0000    0.05672
344760.0000   -0.10909
344800.0000    0.24470
344840.0000   -0.32470
344880.0000   -0.89743
344920.0000   -0.17500
344960.0000   -0.27104
345000.0000   -0.51330
345040.0000    0.07198
345080.0000   -1.44879
345120.0000   -0.71505
345160.0000   -1.73227
345200.0000   -0.16513
345240.0000   -0.03057
345280.0000   -0.13621
345320.0000    0.14128
345360.0000    0.24319
345400.0000   -0.23102
345440.0000    0.09993
345480.0000   -0.26403
345520.0000   -0.27681
345560.0000   -0.36625
345600.0000   -0.89149
345640.0000   -0.11099
345680.0000   -0.20436
345720.0000   -0.85389
345760.0000   -0.72710
345800.0000   -0.36722
345840.0000   -0.17010
345880.0000   -0.08327
345920.0000   -0.01328
345960.0000   -0.25074
346000.0000    0.30391
346040.0000    0.17939
346080.0000    0.54266
346120.0000    0.70956
346160.0000    0.32406
346200.0000    0.78538
346240.0000    0.67279
346280.0000    1.57473
346320.0000    0.29760
346360.0000    0.37975
346400.0000    0.41959
346440.0000    0.53915
346480.0000    0.29153
346520.0000    0.85657
346560.0000    0.06577
346600.0000    1.38429
346640.0000    1.30523
346680.0000    1.51381
346720.0000    0.26851
346760.0000    1.42006
346800.0000    1.27611
346840.0000    0.25618
346880.0000    0.13668
346920.0000   -0.26367
346960.0000    0.32474
347000.0000    0.48087
347040.0000    0.32774
347080.0000   -0.08260
347120.0000   -1.01389
347160.0000   -0.15699
347200.0000   -0.66613
347240.0000   -0.70125
347280.0000    0.23897
347320.0000   -0.57923
347360.0000   -0.13206
347400.0000   -0.32012
347440.0000   -0.32316
347480.0000   -1.54646
347520.0000   -0.77634
347560.0000   -1.21519
347600.0000   -1.46620
347640.0000   -0.96217
347680.0000   -0.90929
347720.0000   -1.22277
347760.0000   -1.60409
347800.0000   -0.83779
347840.0000   -0.61921
347880.0000   -0.17090
347920.0000   -0.02278
347960.0000   -0.51067
348000.0000    0.17427
348040.0000   -0.84738
348080.0000   -0.72603
348120.0000   -0.92548
348160.0000   -0.04330
348200.0000   -1.09780
348240.0000   -0.11676
348280.0000   -0.41403
348320.0000   -1.04469
348360.0000   -0.51654
348400.0000   -0.75967
348440.0000   -1.66065
348480.0000   -0.97263
348520.0000   -0.89810
348560.0000   -1.09898
348600.0000    0.08253
348640.0000   -1.77264
348680.0000   -1.69454
348720.0000   -0.47279
348760.0000   -1.23971
348800.0000   -1.23391
348840.0000   -0.50983
348880.0000   -0.72592
348920.0000   -0.50884
348960.0000   -0.96255
349000.0000   -1.79872
349040.0000   -0.49928
349080.0000   -0.47187
349120.0000   -0.45427
349160.0000    0.50895
349200.0000    0.33681
349240.0000   -0.10216
349280.0000   -0.46300
349320.0000    0.38537
349360.0000   -0.10161
349400.0000   -0.95950
349440.0000   -0.02645
349480.0000    0.27594
349520.0000    0.02651
349560.0000   -0.08524
349600.0000   -0.04302
349640.0000   -0.75981
349680.0000   -0.92749
349720.0000   -0.60173
349760.0000   -1.68448
349800.0000   -0.66970
349840.0000   -0.73309
349880.0000    0.41139
349920.0000    0.22179
349960.0000   -0.16578
350000.0000    1.58317
350040.0000    0.74323
350080.0000    1.32524
350120.0000    0.41159
350160.0000    0.42792
350200.0000    1.16157
350240.0000    0.88818
350280.0000   -0.04872
350320.0000    0.01648
350360.0000    0.50218
350400.0000    0.92327
350440.0000   -0.29672
350480.0000   -0.28078
350520.0000   -0.20963
350560.0000   -0.89317
350600.0000    0.66246
350640.0000    0.82201
350680.0000    0.55009
350720.0000    0.76870
350760.0000    0.26521
350800.0000    1.02407
350840.0000    1.59076
350880.0000    1.15145
350920.0000    0.18567
350960.0000    0.88859
351000.0000    1.86777
351040.0000    0.66251
351080.0000    1.33555
351120.0000    1.04821
351160.0000    0.71780
351200.0000    0.78590
351240.0000    1.48867
351280.0000    0.57767
351320.0000    0.29826
351360.0000    0.06722
351400.0000    0.43824
351440.0000   -0.42304
351480.0000   -0.36301
351520.0000   -0.41415
351560.0000    0.59208
351600.0000    0.25242
351640.0000   -0.24437
351680.0000    0.29368
351720.0000    0.11147
351760.0000    0.19974
351800.0000   -0.58774
351840.0000   -0.63591
351880.0000   -1.61040
351920.0000   -1.30002
351960.0000   -1.75954
352000.0000   -1.49440
352040.0000   -0.43575
352080.0000   -1.07849
352120.0000   -1.29321
352160.0000   -1.00217
352200.0000   -0.76774
352240.0000   -0.99084
352280.0000   -0.86834
352320.0000    0.06019
352360.0000    0.11794
352400.0000    0.90788
352440.0000    0.80113
352480.0000    0.67039
352520.0000   -0.89160
352560.0000    0.16707
352600.0000   -0.92744
352640.0000   -1.10726
352680.0000   -0.08904
352720.0000   -0.42860
352760.0000   -0.04948
352800.0000   -0.63981
352840.0000   -0.92152
352880.0000    0.55104
352920.0000    0.09682
352960.0000   -0.71581
353000.0000   -0.01157
353040.0000    0.64364
353080.0000    0.19248
353120.0000    1.69313
353160.0000    1.66807
353200.0000    1.00579
353240.0000    0.48251
353280.0000    1.11181
353320.0000    0.70176
353360.0000    0.52052
353400.0000    0.04917
353440.0000    0.21851
353480.0000    1.01498
353520.0000    1.10271
353560.0000    0.48490
353600.0000    0.39250
353640.0000   -0.54765
353680.0000   -0.14203
353720.0000   -0.51696
353760.0000    0.21994
353800.0000    0.89215
353840.0000   -1.83599
353880.0000   -0.37372
353920.0000   -0.39038
353960.0000   -0.16004
354000.0000   -0.12742
354040.0000    0.07757
354080.0000   -0.04786
354120.0000    0.51843
354160.0000    0.97361
354200.0000   -0.28429
354240.0000    1.37168
354280.0000    0.49374
354320.0000   -0.24386
354360.0000   -0.42870
354400.0000    0.21711
354440.0000    1.17099
354480.0000    0.47004
354520.0000    0.37305
354560.0000   -0.03465
354600.0000    0.34505
354640.0000   -0.23808
354680.0000   -0.19905
354720.0000    0.28934
354760.0000   -0.49771
354800.0000    0.72875
354840.0000   -0.89555
354880.0000   -0.46934
354920.0000   -0.60906
354960.0000   -0.45925
355000.0000    0.62789
355040.0000    0.73167
355080.0000   -0.35255
355120.0000   -0.48661
355160.0000   -0.24940
355200.0000   -0.50801
355240.0000    0.28879
355280.0000    0.14789
355320.0000   -1.00113
355360.0000    0.49244
355400.0000   -0.19750
355440.0000    0.45666
355480.0000   -0.08570
355520.0000   -0.52341
355560.0000    0.75957
355600.0000    0.56273
355640.0000    0.89715
355680.0000    1.38479
355720.0000    0.10126
355760.0000    0.34450
355800.0000    0.19258
355840.0000    0.58480
355880.0000    0.33473
355920.0000    1.27335
355960.0000    1.29816
356000.0000    0.96179
356040.0000    1.34031
356080.0000    0.81838
356120.0000    1.47388
356160.0000    2.09106
356200.0000    1.45384
356240.0000    2.18426
356280.0000    1.06067
356320.0000    1.37295
356360.0000    1.09891
356400.0000    1.55578
356440.0000    1.20689
356480.0000    1.49997
356520.0000    1.35939
356560.0000    0.90628
356600.0000    0.90270
356640.0000    0.26133
356680.0000    0.36259
356720.0000   -0.29058
356760.0000   -0.41980
356800.0000    0.60136
356840.0000   -0.32348
356880.0000   -0.28523
356920.0000   -0.44687
356960.0000   -1.00840
357000.0000   -0.71973
357040.0000   -0.89893
357080.0000    0.07816
357120.0000   -0.49042
357160.0000    1.13602
357200.0000   -0.54106
357240.0000    0.04117
357280.0000    0.05708
357320.0000   -0.11340
357360.0000    0.05580
357400.0000   -0.22836
357440.0000   -0.35935
357480.0000    0.39508
357520.0000    0.59981
357560.0000   -0.23566
357600.0000   -0.02262
357640.0000   -0.14783
357680.0000    0.61054
357720.0000    0.41581
357760.0000   -0.53754
357800.0000   -0.29703
357840.0000   -0.06746
357880.0000    0.76748
357920.0000   -0.75966
357960.0000    0.47688
358000.0000    0.43790
358040.0000    0.07729
358080.0000    1.21040
358120.0000   -0.00724
358160.0000    0.58889
358200.0000    0.40739
358240.0000    0.35936
358280.0000    0.15540
358320.0000    0.00983
358360.0000   -0.26019
358400.0000    0.55933
358440.0000   -0.30628
358480.0000   -0.27766
358520.0000    0.19238
358560.0000    0.16758
358600.0000   -0.59244
358640.0000   -0.24497
358680.0000    1.06306
358720.0000    0.22127
358760.0000    0.42554
358800.0000   -0.18187
358840.0000    1.29473
358880.0000    0.53843
358920.0000    0.41608
358960.0000    0.35073
359000.0000   -0.22042
359040.0000   -0.38176
359080.0000    0.51694
359120.0000    0.26009
359160.0000   -0.45239
359200.0000    0.04640
359240.0000   -0.03871
359280.0000   -1.25487
359320.0000   -0.54833
359360.0000    0.37173
359400.0000   -0.14523
359440.0000    0.05781
359480.0000    0.09601
359520.0000   -0.22763
359560.0000    0.04024
359600.0000   -0.52298
359640.0000   -0.09848
359680.0000    0.15745
359720.0000   -0.24942
359760.0000   -0.52695
359800.0000   -0.40689
359840.0000   -1.08642
359880.0000    0.31863
359920.0000    0.19527
359960.0000    0.68059
360000.0000    0.43262
360040.0000   -0.20779
360080.0000    0.51308
360120.0000    0.44421
360160.0000   -0.91634
360200.0000    0.08790
360240.0000   -0.49534
360280.0000    0.09418
360320.0000   -0.33933
360360.0000   -0.57206
360400.0000    0.35406
360440.0000    0.02958
360480.0000    0.00133
360520.0000   -1.26339
360560.0000   -1.32486
360600.0000   -0.82212
360640.0000   -1.23052
360680.0000    0.12677
360720.0000   -0.23661
360760.0000   -0.33479
360800.0000    1.64682
360840.0000    0.95004
360880.0000    0.33224
360920.0000    0.31975
360960.0000   -0.14866
361000.0000    0.15991
361040.0000    0.68958
361080.0000   -1.04849
361120.0000   -0.61090
361160.0000   -0.98535
361200.0000   -0.75074
361240.0000   -1.23284
361280.0000   -1.61955
361320.0000   -1.65166
361360.0000   -1.20941
361400.0000   -0.35312
361440.0000   -0.24694
361480.0000   -0.08340
361520.0000    0.03387
361560.0000    0.02263
361600.0000   -0.40929
361640.0000   -0.13159
361680.0000    0.09152
361720.0000    0.02311
361760.0000    0.23242
361800.0000    0.09874
361840.0000    0.28873
361880.0000    0.04164
361920.0000    0.94972
361960.0000    0.87974
362000.0000    0.73082
362040.0000    1.31464
362080.0000    2.19015
362120.0000    1.19858
362160.0000    1.36345
362200.0000    1.26203
362240.0000    1.01632
362280.0000    2.26438
362320.0000    1.41983
362360.0000   -0.01389
362400.0000    0.63876
362440.0000    0.61769
362480.0000    0.99801
362520.0000    0.66448
362560.0000    0.16768
362600.0000    0.50039
362640.0000    0.69917
362680.0000    0.74440
362720.0000    0.18810
362760.0000    0.72488
362800.0000    1.18164
362840.0000    0.54300
362880.0000    0.79750
362920.0000    0.12303
362960.0000    0.87349
363000.0000    0.31764
363040.0000    1.14973
363080.0000    1.58460
363120.0000    1.61837
363160.0000    1.19098
363200.0000    1.69103
363240.0000    1.02780
363280.0000    0.53810
363320.0000    0.11994
363360.0000    0.49003
363400.0000    0.94650
363440.0000    0.01408
363480.0000    0.94788
363520.0000    0.98587
363560.0000   -0.51279
363600.0000   -0.09379
363640.0000   -0.93619
363680.0000   -0.76885
363720.0000    0.05522
363760.0000   -0.51685
363800.0000   -0.61176
363840.0000   -0.63207
363880.0000   -1.35546
363920.0000   -0.80882
363960.0000   -0.69666
364000.0000   -0.01580
364040.0000   -1.07233
364080.0000   -0.81264
364120.0000   -0.84164
364160.0000   -0.12549
364200.0000    0.10260
364240.0000   -0.10172
364280.0000    0.30899
364320.0000   -0.69378
364360.0000   -0.39223
364400.0000   -0.42872
364440.0000   -0.04374
364480.0000   -0.89816
364520.0000   -0.51485
364560.0000   -0.85160
364600.0000   -0.08791
364640.0000   -0.41970
364680.0000   -0.88146
364720.0000   -1.42176
364760.0000   -2.14509
364800.0000   -1.81305
364840.0000   -2.27103
364880.0000   -1.61144
364920.0000   -2.08460
364960.0000   -1.64882
365000.0000   -1.75865
365040.0000   -1.95748
365080.0000   -1.10279
365120.0000   -2.49293
365160.0000   -2.72208
365200.0000   -2.41973
365240.0000   -0.88180
365280.0000   -1.43904
365320.0000   -1.21052
365360.0000   -0.99968
365400.0000   -1.44199
365440.0000   -0.10680
365480.0000    0.06912
365520.0000   -1.26647
365560.0000   -0.49831
365600.0000   -0.96087
365640.0000   -1.58577
365680.0000   -1.56374
365720.0000   -1.73992
365760.0000   -1.00906
365800.0000   -0.71598
365840.0000   -1.37036
365880.0000    0.20428
365920.0000   -1.48943
365960.0000   -0.06893
366000.0000   -0.31168
366040.0000   -1.14458
366080.0000   -0.00133
366120.0000   -0.79852
366160.0000   -0.36394
366200.0000   -1.01768
366240.0000    0.54554
366280.0000   -0.71592
366320.0000   -0.75035
366360.0000   -1.07488
366400.0000   -0.88735
366440.0000   -1.29611
366480.0000   -0.93920
366520.0000   -0.85954
366560.0000   -0.58120
366600.0000   -0.66792
366640.0000   -1.12320
366680.0000   -1.20249
366720.0000   -0.89939
366760.0000   -1.17121
366800.0000   -1.23102
366840.0000   -1.13291
366880.0000   -0.98757
366920.0000   -1.54547
366960.0000   -0.73502
367000.0000   -0.90310
367040.0000    0.45455
367080.0000   -0.17149
367120.0000   -0.44404
367160.0000   -0.18217
367200.0000   -0.74158
367240.0000    0.12606
367280.0000   -0.60154
367320.0000   -1.10779
367360.0000   -0.28067
367400.0000    0.32395
367440.0000   -0.72486
367480.0000    0.03095
367520.0000    0.58107
367560.0000   -0.45981
367600.0000   -0.62441
367640.0000   -0.41678
367680.0000    0.19627
367720.0000    0.37476
367760.0000   -0.53256
367800.0000    0.03981
367840.0000    0.26245
367880.0000   -0.00054
367920.0000    0.09272
367960.0000    0.36958
368000.0000   -0.60444
368040.0000   -0.54493
368080.0000    0.26629
368120.0000    0.29617
368160.0000   -0.17796
368200.0000   -0.41510
368240.0000   -0.11681
368280.0000    0.07022
368320.0000    0.61040
368360.0000    0.08447
368400.0000    1.13662
368440.0000    0.28698
368480.0000    0.86609
368520.0000    0.23039
368560.0000    0.53363
368600.0000    0.36150
368640.0000   -0.53226
368680.0000    0.29524
368720.0000   -0.02260
368760.0000    0.25338
368800.0000    0.32384
368840.0000    0.34802
368880.0000   -0.08136
368920.0000   -0.77004
368960.0000   -0.54913
369000.0000   -0.64674
369040.0000   -0.32558
369080.0000    0.11287
369120.0000   -0.63813
369160.0000   -0.97755
369200.0000   -1.71662
369240.0000   -0.71791
369280.0000   -1.06922
369320.0000    0.41871
369360.0000    0.23858
369400.0000   -1.02148
369440.0000    0.08439
369480.0000   -0.64474
369520.0000   -1.27738
369560.0000   -1.61988
369600.0000   -0.74634
369640.0000   -0.71101
369680.0000   -0.64561
369720.0000   -1.10120
369760.0000   -0.81488
369800.0000    0.22014
369840.0000   -0.22180
369880.0000   -0.48497
369920.0000   -1.03253
369960.0000   -0.10655
370000.0000   -0.75247
370040.0000   -1.01285
370080.0000   -0.02058
370120.0000   -1.44481
370160.0000   -1.82179
370200.0000   -1.18998
370240.0000   -2.04692
370280.0000   -0.62535
370320.0000   -0.56525
370360.0000   -1.03559
370400.0000   -1.35162
370440.0000   -1.12182
370480.0000   -0.58908
370520.0000   -0.52604
370560.0000   -0.23039
370600.0000   -0.98529
370640.0000   -0.75754
370680.0000    0.55535
370720.0000    0.58560
370760.0000   -0.67887
370800.0000   -0.55455
370840.0000    0.01033
370880.0000   -1.92140
370920.0000   -0.80507
370960.0000   -0.22702
371000.0000   -0.21545
371040.0000    0.26046
371080.0000    0.58356
371120.0000    0.35923
371160.0000    0.07572
371200.0000   -0.78568
371240.0000   -0.81304
371280.0000   -0.49748
371320.0000   -0.48031
371360.0000   -0.37665
371400.0000   -0.25235
371440.0000    0.02492
371480.0000    0.49405
371520.0000    0.02497
371560.0000   -0.93653
371600.0000   -0.31061
371640.0000   -0.87762
371680.0000   -1.40734
371720.0000    0.19009
371760.0000   -0.52605
371800.0000   -0.23716
371840.0000   -0.56902
371880.0000   -0.93925
371920.0000   -1.47254
371960.0000   -1.55035
372000.0000   -1.71174
372040.0000   -1.17450
372080.0000   -0.75368
372120.0000   -0.28452
372160.0000   -0.23155
372200.0000   -0.59761
372240.0000    0.12363
372280.0000    0.81368
372320.0000   -0.59351
372360.0000    0.84528
372400.0000    0.53379
372440.0000   -0.76807
372480.0000    1.23342
372520.0000    0.12935
372560.0000    0.23233
372600.0000    0.59097
372640.0000    0.53587
372680.0000   -0.24857
372720.0000   -0.18153
372760.0000    0.63351
372800.0000    0.77072
372840.0000    1.25825
372880.0000    0.48347
372920.0000    1.58391
372960.0000    2.22760
373000.0000    1.80421
373040.0000    1.08429
373080.0000    1.11055
373120.0000    1.06463
373160.0000    0.55140
373200.0000    0.04070
373240.0000    0.29096
373280.0000   -0.21518
373320.0000    0.14048
373360.0000    0.98240
373400.0000    1.26703
373440.0000    0.44537
373480.0000    0.95723
373520.0000    0.50140
373560.0000    0.78656
373600.0000    1.32807
373640.0000    0.48516
373680.0000    0.28050
373720.0000    0.61616
373760.0000    1.22997
373800.0000    1.03299
373840.0000    0.83170
373880.0000    0.83118
373920.0000   -0.41107
373960.0000   -0.52782
374000.0000    0.10983
374040.0000   -0.98526
374080.0000   -0.27320
374120.0000    0.09470
374160.0000   -0.72270
374200.0000   -0.59957
374240.0000   -0.66489
374280.0000   -0.57980
374320.0000   -0.16001
374360.0000    1.23549
374400.0000    0.03556
374440.0000    0.47051
374480.0000    0.60108
374520.0000   -0.31575
374560.0000    0.07222
374600.0000    1.19791
374640.0000   -0.00821
374680.0000    0.86510
374720.0000    0.55579
374760.0000    0.63438
374800.0000    0.33457
374840.0000    0.74426
374880.0000    0.10689
374920.0000    1.15536
374960.0000   -0.13581
375000.0000    1.13339
375040.0000    0.66532
375080.0000   -0.00635
375120.0000   -0.06845
375160.0000    0.72290
375200.0000    0.42527
375240.0000    1.06975
375280.0000    0.05448
375320.0000    1.03935
375360.0000    0.90473
375400.0000    0.15840
375440.0000   -0.15926
375480.0000    0.47645
375520.0000   -0.29815
375560.0000   -0.35062
375600.0000   -0.56245
375640.0000   -0.08704
375680.0000   -0.15764
375720.0000   -0.03576
375760.0000   -0.98017
375800.0000   -1.49506
375840.0000   -0.51204
375880.0000   -0.21481
375920.0000   -0.19372
375960.0000    0.36415
376000.0000   -0.13038
376040.0000    0.18464
376080.0000   -0.56882
376120.0000   -0.75938
376160.0000   -0.14186
376200.0000   -0.85857
376240.0000   -0.45822
376280.0000   -1.53995
376320.0000   -1.44618
376360.0000   -1.25091
376400.0000   -0.10660
376440.0000   -0.66171
376480.0000   -0.54634
376520.0000    0.13111
376560.0000    0.31894
376600.0000    0.22467
376640.0000   -0.16901
376680.0000   -0.21268
376720.0000   -0.52335
376760.0000   -0.03026
376800.0000   -1.48829
376840.0000   -0.26250
376880.0000   -0.83362
376920.0000   -0.00951
376960.0000    0.45375
377000.0000   -0.11771
377040.0000   -0.56734
377080.0000   -0.57235
377120.0000   -0.74070
377160.0000   -1.44933
377200.0000   -0.17665
377240.0000   -0.62978
377280.0000   -1.06401
377320.0000   -0.16899
377360.0000   -1.21263
377400.0000   -1.24674
377440.0000   -1.90515
377480.0000   -1.34337
377520.0000   -1.06539
377560.0000   -0.53984
377600.0000   -0.03751
377640.0000    0.57657
377680.0000   -0.34362
377720.0000    0.43095
377760.0000    0.07224
377800.0000   -0.46084
377840.0000   -0.76086
377880.0000    0.67948
377920.0000   -0.55756
377960.0000   -0.83696
378000.0000    0.43132
378040.0000    0.16371
378080.0000    0.48155
378120.0000   -0.22378
378160.0000    0.25315
378200.0000    1.27009
378240.0000    0.38606
378280.0000    1.61402
378320.0000    0.84495
378360.0000    0.73206
378400.0000    0.29774
378440.0000    0.56329
378480.0000    0.89242
378520.0000    1.03207
378560.0000    0.49785
378600.0000    1.00855
378640.0000    1.79843
378680.0000    1.09408
378720.0000    1.42681
378760.0000    1.45043
378800.0000    1.01773
378840.0000    0.58758
378880.0000    0.11051
378920.0000    1.12463
378960.0000    0.42434
379000.0000    0.88535
379040.0000    0.54409
379080.0000    0.64843
379120.0000    0.10194
379160.0000   -0.19321
379200.0000   -0.02080
379240.0000    0.63420
379280.0000    1.10017
379320.0000    0.42279
379360.0000    1.05442
379400.0000    0.71657
379440.0000    0.52367
379480.0000    1.25059
379520.0000    1.66280
379560.0000    1.31203
379600.0000    1.46936
379640.0000    0.66071
379680.0000   -0.63214
379720.0000    0.10512
379760.0000    0.44486
379800.0000    0.76130
379840.0000    0.49431
379880.0000    0.27104
379920.0000    0.60653
379960.0000   -0.09709
380000.0000    0.76842
380040.0000    1.95595
380080.0000    1.45280
380120.0000    0.98127
380160.0000    0.87147
380200.0000    0.76471
380240.0000   -0.10243
380280.0000    0.60434
380320.0000    1.42496
380360.0000    0.77262
380400.0000    0.44160
380440.0000   -0.05749
380480.0000    0.34419
380520.0000    0.75839
380560.0000    0.97588
380600.0000    0.47990
380640.0000    0.08466
380680.0000   -0.05662
380720.0000    1.01273
380760.0000    1.09097
380800.0000    0.21531
380840.0000    0.98937
380880.0000   -0.21519
380920.0000    0.23984
380960.0000    0.85039
381000.0000    0.83038
381040.0000    0.11725
381080.0000    0.15175
381120.0000    0.13378
381160.0000    1.11268
381200.0000   -0.01190
381240.0000    0.72758
381280.0000    0.59453
381320.0000   -0.10508
381360.0000    1.21122
381400.0000    1.06962
381440.0000    0.84199
381480.0000    0.88620
381520.0000    0.23186
381560.0000    1.22399
381600.0000    0.34357
381640.0000    0.42207
381680.0000    0.81682
381720.0000    1.16858
381760.0000    0.03794
381800.0000    0.81449
381840.0000    0.79362
381880.0000    0.71098
381920.0000    1.26629
381960.0000    0.98323
382000.0000    0.41455
382040.0000    0.03580
382080.0000   -0.11402
382120.0000    0.55649
382160.0000    0.42414
382200.0000   -0.22588
382240.0000   -0.41289
382280.0000   -0.71467
382320.0000    0.37950
382360.0000    0.14932
382400.0000    0.89204
382440.0000    0.45413
382480.0000    0.93910
382520.0000    0.14262
382560.0000    0.96895
382600.0000    0.29030
382640.0000   -0.34529
382680.0000   -0.18366
382720.0000    0.85439
382760.0000    1.11530
382800.0000    1.20958
382840.0000    1.69706
382880.0000    0.41204
382920.0000    0.59341
382960.0000    0.18267
383000.0000    0.08777
383040.0000    0.21486
383080.0000   -0.39629
383120.0000   -0.21847
383160.0000   -0.40922
383200.0000   -0.53229
383240.0000    0.23899
383280.0000    0.15306
383320.0000    0.00673
383360.0000   -0.32168
383400.0000    0.10373
383440.0000    0.15128
383480.0000    0.18615
383520.0000    0.05814
383560.0000    0.16397
383600.0000    0.79125
383640.0000    0.40541
383680.0000    1.13700
383720.0000    0.58852
383760.0000    1.13080
383800.0000    0.68971
383840.0000    0.59449
383880.0000    0.37766
383920.0000    1.00859
383960.0000   -0.02340
384000.0000    0.27967
384040.0000    0.77899
384080.0000    1.29713
384120.0000    1.10714
384160.0000    1.07997
384200.0000    0.81573
384240.0000    1.35894
384280.0000    0.68018
384320.0000    1.26096
384360.0000    0.75722
384400.0000    0.77904
384440.0000    2.01086
384480.0000    0.83300
384520.0000    1.10272
384560.0000    1.29420
384600.0000    0.78323
384640.0000    0.50579
384680.0000    0.80502
384720.0000    0.60523
384760.0000    0.55614
384800.0000    0.47687
384840.0000    0.41107
384880.0000   -1.07188
384920.0000   -1.28712
384960.0000   -0.69676
385000.0000   -0.39987
385040.0000   -0.76807
385080.0000   -1.16456
385120.0000   -1.46760
385160.0000   -1.74665
385200.0000   -1.09093
385240.0000   -1.49048
385280.0000   -0.81848
385320.0000   -0.83208
385360.0000   -0.61806
385400.0000   -0.88569
385440.0000   -0.10688
385480.0000   -0.16831
385520.0000   -1.20593
385560.0000   -0.47170
385600.0000    0.33749
385640.0000   -0.18265
385680.0000    0.45297
385720.0000    0.28772
385760.0000   -0.48464
385800.0000   -0.13147
385840.0000   -0.61530
385880.0000   -0.72021
385920.0000   -0.22311
385960.0000   -0.34596
386000.0000   -1.32425
386040.0000   -1.56938
386080.0000    0.53815
386120.0000   -0.13307
386160.0000   -0.61303
386200.0000   -0.81731
386240.0000   -1.83539
386280.0000   -0.54292
386320.0000   -0.25460
386360.0000    0.63844
386400.0000    1.24506
386440.0000    1.32183
386480.0000    1.71417
386520.0000    0.42823
386560.0000    0.13755
386600.0000    0.58004
386640.0000    0.25229
386680.0000   -0.54602
386720.0000   -0.86100
386760.0000    0.30716
386800.0000   -0.23043
386840.0000    0.47881
386880.0000   -0.78605
386920.0000    0.22362
386960.0000    0.80091
387000.0000    1.10532
387040.0000    0.55855
387080.0000    0.22393
387120.0000   -0.65801
387160.0000   -0.14083
387200.0000    0.38349
387240.0000   -0.06779
387280.0000    0.85285
387320.0000    0.13119
387360.0000   -0.04287
387400.0000    0.55890
387440.0000    0.45630
387480.0000    0.76519
387520.0000    0.34210
387560.0000    0.08680
387600.0000    0.06401
387640.0000   -0.10205
387680.0000    0.66216
387720.0000    0.59369
387760.0000    0.39194
387800.0000    0.62335
387840.0000    0.73442
387880.0000    0.48917
387920.0000    0.56398
387960.0000    0.17949
388000.0000    0.09759
388040.0000   -0.88593
388080.0000   -0.54077
388120.0000    0.06308
388160.0000   -0.09028
388200.0000    0.10261
388240.0000    0.11523
388280.0000    0.71057
388320.0000   -0.07426
388360.0000    0.55503
388400.0000    0.22028
388440.0000   -0.56973
388480.0000   -1.52738
388520.0000   -0.65114
388560.0000   -0.73573
388600.0000   -0.75132
388640.0000   -0.66720
388680.0000   -0.24671
388720.0000   -1.34387
388760.0000   -0.83481
388800.0000   -0.56825
388840.0000   -0.27563
388880.0000   -1.09120
388920.0000   -0.91069
388960.0000   -0.96644
389000.0000   -0.97865
389040.0000   -0.26454
389080.0000   -0.75206
389120.0000   -0.35713
389160.0000   -0.43959
389200.0000   -0.19042
389240.0000   -0.93297
389280.0000   -0.01986
389320.0000    0.27127
389360.0000   -0.61246
389400.0000    0.26815
389440.0000   -0.33090
389480.0000   -0.41872
389520.0000   -0.37727
389560.0000   -0.29583
389600.0000   -0.27037
389640.0000    0.61563
389680.0000   -0.33032
389720.0000   -0.30215
389760.0000    0.89919
389800.0000    1.12025
389840.0000   -0.31513
389880.0000   -0.10517
389920.0000    0.13956
389960.0000    0.70194
390000.0000    0.83443
390040.0000   -0.21942
390080.0000    0.42702
390120.0000    0.53271
390160.0000    0.04457
390200.0000   -0.45924
390240.0000    0.02552
390280.0000    1.48768
390320.0000    0.84662
390360.0000    0.50851
390400.0000    0.67175
390440.0000    0.72306
390480.0000    0.72836
390520.0000    1.47044
390560.0000    1.05413
390600.0000    2.00458
390640.0000    1.06415
390680.0000    0.26740
390720.0000   -0.68666
390760.0000   -0.62308
390800.0000    0.59060
390840.0000   -0.22154
390880.0000    0.56327
390920.0000   -0.02418
390960.0000   -0.39108
391000.0000    0.59726
391040.0000   -0.11475
391080.0000    0.24598
391120.0000    0.19309
391160.0000   -0.13328
391200.0000    0.54368
391240.0000    1.39623
391280.0000    1.69154
391320.0000    0.50713
391360.0000    0.42343
391400.0000   -0.01942
391440.0000    0.02543
391480.0000    0.02211
391520.0000   -0.00577
391560.0000    0.41871
391600.0000    0.71893
391640.0000    1.04039
391680.0000    2.05834
391720.0000    1.10519
391760.0000    1.01155
391800.0000    0.25528
391840.0000    0.70293
391880.0000    0.70939
391920.0000    0.91897
391960.0000    0.81969
392000.0000   -0.01277
392040.0000   -0.06348
392080.0000   -0.15604
392120.0000   -0.36211
392160.0000    0.87791
392200.0000    0.77877
392240.0000    0.77882
392280.0000    0.13247
392320.0000   -0.33543
392360.0000    0.19024
392400.0000   -0.01081
392440.0000    0.28331
392480.0000    0.11346
392520.0000    0.23748
392560.0000    0.84958
392600.0000   -0.37958
392640.0000   -0.69744
392680.0000    0.70414
392720.0000   -0.42139
392760.0000   -0.62085
392800.0000    0.16799
392840.0000    0.60548
392880.0000    0.56929
392920.0000    0.68679
392960.0000    0.36948
393000.0000   -0.71888
393040.0000   -0.16995
393080.0000   -0.25395
393120.0000   -0.91178
393160.0000   -0.89732
393200.0000   -0.35413
393240.0000   -0.82279
393280.0000   -0.49923
393320.0000    0.15451
393360.0000   -0.41653
393400.0000    0.01363
393440.0000    0.53716
393480.0000    0.28902
393520.0000    0.35585
393560.0000    0.38170
393600.0000    0.11572
393640.0000   -1.23029
393680.0000   -0.28665
393720.0000   -0.58453
393760.0000   -0.33972
393800.0000   -0.22571
393840.0000    0.22530
393880.0000    0.91638
393920.0000    0.34998
393960.0000    0.92585
394000.0000    0.23464
394040.0000    1.10231
394080.0000    0.85670
394120.0000    1.00633
394160.0000    0.48972
394200.0000    0.89413
394240.0000    0.24751
394280.0000    2.04409
394320.0000    0.99570
394360.0000    0.27646
394400.0000    0.44091
394440.0000   -0.16011
394480.0000    0.09073
394520.0000    1.20639
394560.0000    0.41671
394600.0000   -0.05161
394640.0000    0.51094
394680.0000    1.25390
394720.0000    0.54238
394760.0000    2.05832
394800.0000    1.73722
394840.0000    0.04957
394880.0000    1.18371
394920.0000    0.48904
394960.0000   -0.76867
395000.0000   -0.17696
395040.0000    0.31980
395080.0000   -0.64858
395120.0000    0.00937
395160.0000   -0.31967
395200.0000   -0.01485
395240.0000   -0.61052
395280.0000    0.51082
395320.0000    0.96950
395360.0000    0.00326
395400.0000    0.41656
395440.0000    1.22593
395480.0000    0.63127
395520.0000    0.76190
395560.0000    0.01876
395600.0000   -0.37951
395640.0000   -0.66371
395680.0000   -0.19970
395720.0000   -0.18950
395760.0000    1.36778
395800.0000    0.40245
395840.0000    0.57690
395880.0000    0.75617
395920.0000    0.84824
395960.0000    1.06916
396000.0000    0.79559
396040.0000    1.25512
396080.0000    0.59081
396120.0000    0.95872
396160.0000    0.24473
396200.0000    0.40383
396240.0000   -0.17375
396280.0000   -0.35107
396320.0000    0.17054
396360.0000   -0.63433
396400.0000   -1.10633
396440.0000   -0.55981
396480.0000   -0.70410
396520.0000    0.51748
396560.0000   -0.81822
396600.0000    0.06442
396640.0000    0.33550
396680.0000   -0.34970
396720.0000   -0.08446
396760.0000    0.16187
396800.0000    0.03152
396840.0000   -0.26145
396880.0000    0.56807
396920.0000    0.84393
396960.0000    0.83964
397000.0000    0.37569
397040.0000    0.14207
397080.0000    0.14048
397120.0000   -0.17726
397160.0000   -0.61751
397200.0000   -1.13669
397240.0000   -1.20471
397280.0000   -0.94265
397320.0000    1.19904
397360.0000    0.40754
397400.0000    0.73386
397440.0000    0.50989
397480.0000   -0.67378
397520.0000    0.09061
397560.0000    0.65295
397600.0000    0.03858
397640.0000    1.21180
397680.0000    1.75073
397720.0000    1.30316
397760.0000    1.38237
397800.0000    0.72691
397840.0000    1.07963
397880.0000    0.44337
397920.0000    0.37412
397960.0000    0.37387
398000.0000    0.93580
398040.0000    0.36613
398080.0000    0.76491
398120.0000    0.13984
398160.0000    0.09713
398200.0000    0.78074
398240.0000    1.07799
398280.0000    0.77703
398320.0000   -0.84992
398360.0000   -1.01619
398400.0000   -1.26115
398440.0000   -0.61712
398480.0000   -0.37866
398520.0000    0.04848
398560.0000    0.67675
398600.0000    0.15868
398640.0000   -0.06028
398680.0000    0.28564
398720.0000    0.44348
398760.0000   -0.06190
398800.0000    0.42041
398840.0000   -0.65390
398880.0000   -0.63172
398920.0000   -0.09790
398960.0000   -0.26397
399000.0000   -0.55315
399040.0000    0.23841
399080.0000    0.74679
399120.0000   -1.25568
399160.0000   -0.25340
399200.0000    0.23552
399240.0000   -0.92689
399280.0000   -0.29236
399320.0000   -0.13554
399360.0000   -0.24597
399400.0000    0.97917
399440.0000    0.59415
399480.0000    0.07479
399520.0000    0.61911
399560.0000    0.58433
399600.0000    0.96811
399640.0000    0.66128
399680.0000    1.16567
399720.0000   -0.04557
399760.0000    0.30370
399800.0000    2.12748
399840.0000    0.83995
399880.0000    0.71036
399920.0000    0.06947
399960.0000   -1.21949
400000.0000   -0.36655
400040.0000   -0.13723
400080.0000    0.49491
400120.0000    0.35419
400160.0000    0.67966
400200.0000    0.25336
400240.0000   -0.10550
400280.0000   -0.34406
400320.0000   -0.87573
400360.0000   -0.37497
400400.0000   -0.01600
400440.0000   -0.60004
400480.0000   -0.40496
400520.0000   -0.22751
400560.0000    0.34040
400600.0000   -0.17737
400640.0000    1.00945
400680.0000    1.55092
400720.0000    0.89078
400760.0000   -0.41108
400800.0000    0.55721
400840.0000    0.15152
400880.0000    0.17700
400920.0000    0.69488
400960.0000    0.59290
401000.0000   -0.48326
401040.0000   -0.41774
401080.0000   -0.22464
401120.0000    0.50244
401160.0000    1.09822
401200.0000    0.67495
401240.0000    0.64716
401280.0000    0.94068
401320.0000   -0.16939
401360.0000    1.37809
401400.0000    1.12761
401440.0000    0.99170
401480.0000    0.55394
401520.0000    0.89882
401560.0000    0.15071
401600.0000    0.42830
401640.0000    0.05980
401680.0000    0.71026
401720.0000    0.16099
401760.0000    0.93282
401800.0000    0.42874
401840.0000    1.81929
401880.0000    1.98324
401920.0000    0.84199
401960.0000    1.20401
402000.0000    1.06381
402040.0000    1.48440
402080.0000    1.43559
402120.0000    0.44383
402160.0000    1.35609
402200.0000    1.37218
402240.0000    0.38007
402280.0000    0.56403
402320.0000    0.95101
402360.0000    2.07281
402400.0000    1.59399
402440.0000    0.33657
402480.0000    1.14424
402520.0000    1.19959
402560.0000    1.34663
402600.0000    1.98834
402640.0000    1.46553
402680.0000    0.49456
402720.0000    0.81625
402760.0000    1.92919
402800.0000    1.70260
402840.0000    1.27779
402880.0000    2.17688
402920.0000    2.08373
402960.0000    2.30940
403000.0000    2.02320
403040.0000    0.97396
403080.0000    2.77060
403120.0000    2.02119
403160.0000    1.49950
403200.0000    2.58444
403240.0000    2.28224
403280.0000    1.80029
403320.0000    1.61013
403360.0000    0.58097
403400.0000    1.88193
403440.0000    1.18331
403480.0000    1.41269
403520.0000    2.82331
403560.0000    2.37789
403600.0000    1.87946
403640.0000    1.70505
403680.0000    1.60354
403720.0000    2.37582
403760.0000    1.31246
403800.0000    2.22596
403840.0000    1.84706
403880.0000    2.15337
403920.0000    1.82137
403960.0000    1.27458
404000.0000    2.80659
404040.0000    1.96166
404080.0000    2.33937
404120.0000    3.38939
404160.0000    2.38848
404200.0000    2.22577
404240.0000    2.24375
404280.0000    2.06363
404320.0000    3.02527
404360.0000    0.78603
404400.0000    2.04359
404440.0000    3.12119
404480.0000    2.81066
404520.0000    2.19358
404560.0000    3.96302
404600.0000    2.77184
404640.0000    2.55771
404680.0000    2.88074
404720.0000    1.71417
404760.0000    1.11240
404800.0000    1.51239
404840.0000    1.46271
404880.0000    2.50443
404920.0000    1.65515
404960.0000    2.22391
405000.0000    1.61825
405040.0000    2.49530
405080.0000    1.60006
405120.0000    2.00864
405160.0000    2.09191
405200.0000    2.05708
405240.0000    1.03454
405280.0000    1.69206
405320.0000    0.83423
405360.0000    1.85921
405400.0000    0.74888
405440.0000    1.75636
405480.0000    1.15173
405520.0000    1.14396
405560.0000    0.50391
405600.0000    0.86245
405640.0000    0.57170
405680.0000    0.96031
405720.0000    0.91413
405760.0000    2.40159
405800.0000    2.20739
405840.0000    1.62843
405880.0000    1.82009
405920.0000    2.03957
405960.0000    2.08312
406000.0000    1.54365
406040.0000    2.91428
406080.0000    3.34580
406120.0000    1.84040
406160.0000    2.22106
406200.0000    2.50222
406240.0000    1.76819
406280.0000    3.41821
406320.0000    2.62526
406360.0000    3.08285
406400.0000    1.82403
406440.0000    1.33631
406480.0000    1.40389
406520.0000    2.27832
406560.0000    2.56025
406600.0000    2.83075
406640.0000    3.12183
406680.0000    2.58830
406720.0000    1.69579
406760.0000    1.44560
406800.0000    1.26094
406840.0000    1.30666
406880.0000    1.83682
406920.0000    2.56060
406960.0000    2.97556
407000.0000    2.91209
407040.0000    2.78234
407080.0000    3.37420
407120.0000    4.29920
407160.0000    3.71510
407200.0000    2.22705
407240.0000    2.78572
407280.0000    3.13692
407320.0000    2.65222
407360.0000    3.17614
407400.0000    2.90990
407440.0000    3.19078
407480.0000    3.90023
407520.0000    3.03554
407560.0000    2.62327
407600.0000    1.38369
407640.0000    1.94022
407680.0000    2.24251
407720.0000    3.51549
407760.0000    2.12344
407800.0000    2.20282
407840.0000    3.78855
407880.0000    3.03900
407920.0000    2.17770
407960.0000    0.38517
408000.0000   -0.03861
408040.0000   -1.43437
408080.0000   -0.49186
408120.0000   -0.15434
408160.0000    0.20338
408200.0000   -0.17887
408240.0000   -0.04191
408280.0000    0.84228
408320.0000    0.97745
408360.0000    2.41601
408400.0000    1.63073
408440.0000    1.46053
408480.0000    2.39806
408520.0000    1.68116
408560.0000    2.97379
408600.0000    0.87063
408640.0000    1.53567
408680.0000    1.91294
408720.0000    1.72553
408760.0000    1.24397
408800.0000    2.65768
408840.0000    2.87719
408880.0000    2.83706
408920.0000    1.95545
408960.0000    1.94435
409000.0000    1.80936
409040.0000    2.73493
409080.0000    2.78337
409120.0000    2.80044
409160.0000    4.41318
409200.0000    2.75963
409240.0000    2.43471
409280.0000    1.35775
409320.0000    1.05367
409360.0000    0.64220
409400.0000    1.75624
409440.0000    1.95440
409480.0000    2.30747
409520.0000    2.08763
409560.0000    0.02618
409600.0000    0.05551
409640.0000    0.85600
409680.0000    0.40035
409720.0000    0.39423
409760.0000    0.96255
409800.0000    0.21555
409840.0000    0.17638
409880.0000    0.19543
409920.0000    1.19158
409960.0000    0.82584
410000.0000    1.45167
410040.0000    0.97531
410080.0000    1.80514
410120.0000    2.24712
410160.0000   -0.03597
410200.0000    1.85895
410240.0000   -0.20876
410280.0000    0.46787
410320.0000    1.48803
410360.0000    2.57078
410400.0000    1.25834
410440.0000    1.19799
410480.0000    1.51479
410520.0000    1.69215
410560.0000   -0.19583
410600.0000    1.08637
410640.0000    1.77099
410680.0000    2.14725
410720.0000    0.64651
410760.0000    0.96356
410800.0000   -0.03108
410840.0000    2.11671
410880.0000    3.00406
410920.0000    2.59510
410960.0000    2.23862
411000.0000    2.61122
411040.0000    4.26299
411080.0000    2.35226
411120.0000    2.74344
411160.0000    3.26655
411200.0000    2.13016
411240.0000    2.96231
411280.0000    2.87616
411320.0000    2.91230
411360.0000    1.71122
411400.0000    2.43929
411440.0000    0.28705
411480.0000    0.56760
411520.0000    0.96910
411560.0000   -0.28794
411600.0000    0.71642
411640.0000    1.30373
411680.0000    1.88809
411720.0000    0.65053
411760.0000    2.57324
411800.0000    0.90880
411840.0000    1.23837
411880.0000    0.82130
411920.0000    0.86161
411960.0000    0.88766
412000.0000    0.56481
412040.0000    0.31139
412080.0000    0.83217
412120.0000   -0.02789
412160.0000    0.91129
412200.0000   -0.10981
412240.0000    0.48852
412280.0000    1.13297
412320.0000    1.24425
412360.0000   -0.45446
412400.0000    0.80322
412440.0000    1.22210
412480.0000    0.03517
412520.0000    0.49578
412560.0000    0.88454
412600.0000    0.86290
412640.0000    0.97148
412680.0000    1.04324
412720.0000    0.70295
412760.0000    0.36095
412800.0000    0.37860
412840.0000    0.32713
412880.0000    0.20907
412920.0000   -0.10991
412960.0000   -0.11918
413000.0000    0.66699
413040.0000   -0.02131
413080.0000    0.89780
413120.0000    1.23016
413160.0000    1.66785
413200.0000   -0.38988
413240.0000    0.16585
413280.0000   -0.17100
413320.0000    0.99383
413360.0000    0.60460
413400.0000    0.96004
413440.0000    0.73863
413480.0000    1.32877
413520.0000    1.32468
413560.0000    1.87560
413600.0000    1.82875
413640.0000    3.11382
413680.0000    2.64127
413720.0000    2.26786
413760.0000    1.49888
413800.0000    1.83779
413840.0000    2.25198
413880.0000    1.50671
413920.0000    2.62473
413960.0000    2.38594
414000.0000    2.71445
414040.0000    1.63784
414080.0000    1.36927
414120.0000    1.17030
414160.0000    1.25650
414200.0000    0.45839
414240.0000    0.82567
414280.0000   -0.02186
414320.0000    1.43533
414360.0000    1.63760
414400.0000    2.58192
414440.0000    2.71330
414480.0000    2.08144
414520.0000    1.66282
414560.0000    2.28758
414600.0000    1.41088
414640.0000    1.45263
414680.0000    0.90123
414720.0000   -0.19667
414760.0000    1.01746
414800.0000    1.14513
414840.0000    1.11122
414880.0000    1.09195
414920.0000    1.10665
414960.0000   -0.01672
415000.0000    0.07655
415040.0000    0.49964
415080.0000    1.79691
415120.0000    0.24383
415160.0000   -1.01900
415200.0000   -1.10287
415240.0000    0.08164
415280.0000   -0.83522
415320.0000   -0.13047
415360.0000    0.14707
415400.0000    0.85281
415440.0000   -0.12599
415480.0000    0.35203
415520.0000    0.82710
415560.0000    1.86000
415600.0000   -0.63978
415640.0000   -0.84074
415680.0000    0.11458
415720.0000    1.04109
415760.0000    0.11913
415800.0000    0.77650
415840.0000    0.34491
415880.0000    0.05021
415920.0000    0.22912
415960.0000    1.17988
416000.0000    2.62492
416040.0000    0.74429
416080.0000    2.38277
416120.0000    2.55425
416160.0000    2.03288
416200.0000    0.30179
416240.0000    1.10086
416280.0000    1.92814
416320.0000    1.39815
416360.0000    1.91545
416400.0000    0.78281
416440.0000    1.64398
416480.0000    2.06026
416520.0000    0.99004
416560.0000    1.65734
416600.0000    0.94478
416640.0000    1.40504
416680.0000    1.60674
416720.0000    1.35129
416760.0000    2.04603
416800.0000    2.07956
416840.0000    1.58551
416880.0000    1.47122
416920.0000    1.47281
416960.0000    1.31138
417000.0000    0.12068
417040.0000    0.33621
417080.0000    0.26606
417120.0000    0.13652
417160.0000    0.53616
417200.0000   -0.14937
417240.0000    0.81488
417280.0000    1.64730
417320.0000    1.40490
417360.0000    1.51305
417400.0000    1.40158
417440.0000    0.66529
417480.0000    0.14033
417520.0000    0.03547
417560.0000    0.64633
417600.0000    0.72128
417640.0000    0.10846
417680.0000   -0.03848
417720.0000   -0.18500
417760.0000    0.46580
417800.0000    1.22793
417840.0000    1.61721
417880.0000    0.94547
417920.0000    1.22967
417960.0000    2.71546
418000.0000    1.37530
418040.0000    2.20401
418080.0000    1.89788
418120.0000    1.53956
418160.0000    2.25306
418200.0000    2.47735
418240.0000    3.29309
418280.0000    4.07310
418320.0000    3.27693
418360.0000    2.88948
418400.0000    2.17869
418440.0000    3.14543
418480.0000    3.33803
418520.0000    3.53788
418560.0000    4.09059
418600.0000    3.79301
418640.0000    3.35174
418680.0000    3.98810
418720.0000    3.16992
418760.0000    3.00332
418800.0000    2.46375
418840.0000    3.88880
418880.0000    3.29996
418920.0000    2.53172
418960.0000    1.42427
419000.0000    1.77255
419040.0000    0.49976
419080.0000    0.59536
419120.0000    1.92748
419160.0000    0.59666
419200.0000    1.32720
419240.0000    0.78368
419280.0000    0.63170
419320.0000    1.46938
419360.0000    2.32336
419400.0000    1.32835
419440.0000    1.02518
419480.0000    1.44356
419520.0000    1.04222
419560.0000    0.91673
419600.0000    1.91211
419640.0000    2.29253
419680.0000    0.64122
419720.0000    1.11907
419760.0000    1.87965
419800.0000    1.15474
419840.0000    2.12997
419880.0000    2.11099
419920.0000    3.53450
419960.0000    1.55657
420000.0000    1.49982
420040.0000    1.53282
420080.0000    1.70221
420120.0000    0.19485
420160.0000   -0.07142
420200.0000    1.26810
420240.0000   -0.29349
420280.0000   -0.67294
420320.0000    0.37285
420360.0000    0.50030
420400.0000    1.12962
420440.0000    1.41789
420480.0000    0.09850
420520.0000    0.86857
420560.0000    2.34338
420600.0000    1.45437
420640.0000    1.28101
420680.0000    2.00239
420720.0000    2.12437
420760.0000    2.18380
420800.0000    2.73476
420840.0000    2.67754
420880.0000    2.35624
420920.0000    1.24116
420960.0000    0.32691
421000.0000    0.40358
421040.0000    0.78737
421080.0000   -0.66320
421120.0000   -0.67940
421160.0000    0.14438
421200.0000    0.49939
421240.0000    0.23436
421280.0000    0.41570
421320.0000    1.12691
421360.0000    0.68795
421400.0000    1.08179
421440.0000    1.08483
421480.0000    2.70104
421520.0000    1.39151
421560.0000    2.33076
421600.0000    1.66861
421640.0000    1.17010
421680.0000    2.00992
421720.0000    1.86599
421760.0000    1.45990
421800.0000    0.60294
421840.0000    0.88490
421880.0000    1.44592
421920.0000    0.61001
421960.0000    1.44712
422000.0000    2.95623
422040.0000    3.36063
422080.0000    2.08470
422120.0000    2.72266
422160.0000    2.97492
422200.0000    2.23466
422240.0000    2.76713
422280.0000    2.75749
422320.0000    1.86304
422360.0000    2.11088
422400.0000    1.79973
422440.0000    1.24806
422480.0000    1.97217
422520.0000    1.48205
422560.0000    2.18824
422600.0000    3.27475
422640.0000    3.41256
422680.0000    2.69522
422720.0000    3.31278
422760.0000    2.91324
422800.0000    2.83857
422840.0000    3.74473
422880.0000    3.58964
422920.0000    2.71907
422960.0000    2.88007
423000.0000    3.26132
423040.0000    2.84528
423080.0000    2.15791
423120.0000    2.74691
423160.0000    2.76707
423200.0000    1.31521
423240.0000    1.98255
423280.0000    1.78890
423320.0000    2.61925
423360.0000    1.80065
423400.0000    2.04000
423440.0000    2.40690
423480.0000    3.80106
423520.0000    2.15650
423560.0000    2.69887
423600.0000    2.53735
423640.0000    2.50894
423680.0000    1.35286
423720.0000    2.34563
423760.0000    3.67991
423800.0000    3.54621
423840.0000    3.11162
423880.0000    2.79937
423920.0000    1.57113
423960.0000    1.96083
424000.0000    1.54031
424040.0000    2.27522
424080.0000    2.43889
424120.0000    2.87018
424160.0000    2.81499
424200.0000    2.26207
424240.0000    3.30457
424280.0000    2.97071
424320.0000    3.14087
424360.0000    4.31929
424400.0000    3.26641
424440.0000    4.04788
424480.0000    4.66377
424520.0000    3.35973
424560.0000    2.93889
424600.0000    3.26381
424640.0000    2.88506
424680.0000    3.28010
424720.0000    4.02509
424760.0000    3.73889
424800.0000    2.74904
424840.0000    2.99865
424880.0000    2.33715
424920.0000    2.80787
424960.0000    3.18203
425000.0000    2.98289
425040.0000    2.66504
425080.0000    2.75391
425120.0000    3.60030
425160.0000    2.20024
425200.0000    2.91793
425240.0000    1.82252
425280.0000    1.70720
425320.0000    1.75921
425360.0000    1.99980
425400.0000    3.17328
425440.0000    1.85561
425480.0000    2.21843
425520.0000    2.09059
425560.0000    1.33040
425600.0000    1.76474
425640.0000    1.88708
425680.0000    2.13834
425720.0000    2.14750
425760.0000    2.60953
425800.0000    2.02500
425840.0000    1.96898
425880.0000    2.52346
425920.0000    2.86984
425960.0000    2.90146
426000.0000    2.16382
426040.0000    1.49898
426080.0000    1.52280
426120.0000    2.04781
426160.0000    0.63868
426200.0000    2.41357
426240.0000    2.12568
426280.0000    1.69677
426320.0000    2.41490
426360.0000    3.35714
426400.0000    4.46292
426440.0000    2.96843
426480.0000    3.21232
426520.0000    3.01897
426560.0000    3.65177
426600.0000    3.16931
426640.0000    3.16610
426680.0000    3.30879
426720.0000    3.02558
426760.0000    2.36307
426800.0000    3.93395
426840.0000    3.25166
426880.0000    2.76677
426920.0000    2.08230
426960.0000    2.91017
427000.0000    2.13682
427040.0000    1.71881
427080.0000    1.65626
427120.0000    1.92183
427160.0000    1.15412
427200.0000    0.81761
427240.0000    1.65723
427280.0000    1.62214
427320.0000    2.38038
427360.0000    1.89733
427400.0000    1.36502
427440.0000    1.62572
427480.0000    2.39660
427520.0000    2.62775
427560.0000    2.26278
427600.0000    1.44954
427640.0000    1.50067
427680.0000    2.18616
427720.0000    1.27042
427760.0000    1.50856
427800.0000    1.67497
427840.0000    2.70805
427880.0000    2.83120
427920.0000    2.84842
427960.0000    2.96963
428000.0000    3.06559
428040.0000    4.02006
428080.0000    4.53534
428120.0000    3.69381
428160.0000    1.95030
428200.0000    3.24032
428240.0000    3.19928
428280.0000    2.77379
428320.0000    2.11349
428360.0000    2.01869
428400.0000    2.12061
428440.0000    2.98972
428480.0000    3.03496
428520.0000    2.57352
428560.0000    3.56717
428600.0000    3.14520
428640.0000    2.17237
428680.0000    2.87156
428720.0000    2.37294
428760.0000    2.21352
428800.0000    1.20380
428840.0000    1.96634
428880.0000    2.02902
428920.0000    1.20997
428960.0000    1.86680
429000.0000    2.50035
429040.0000    2.33230
429080.0000    2.68800
429120.0000    2.78305
429160.0000    3.41327
429200.0000    1.48321
429240.0000    1.09739
429280.0000    1.49546
429320.0000    1.28620
429360.0000    0.88186
429400.0000    1.10099
429440.0000    2.00855
429480.0000    1.74110
429520.0000    2.29304
429560.0000    4.05048
429600.0000    4.61943
429640.0000    3.11246
429680.0000    3.61200
429720.0000    4.13364
429760.0000    3.14022
429800.0000    3.63904
429840.0000    3.48041
429880.0000    2.96230
429920.0000    4.99970
429960.0000    4.06873
430000.0000    4.82150
430040.0000    4.78372
430080.0000    2.79709
430120.0000    2.00193
430160.0000    2.71525
430200.0000    3.49709
430240.0000    2.17076
430280.0000    4.22035
430320.0000    2.90198
430360.0000    1.98834
430400.0000    2.98932
430440.0000    1.97269
430480.0000    1.59530
430520.0000    0.51956
430560.0000    1.71708
430600.0000    1.77408
430640.0000    1.29867
430680.0000    1.34577
430720.0000    1.48508
430760.0000    1.17424
430800.0000    1.12659
430840.0000   -0.34383
430880.0000   -0.48269
430920.0000    0.49563
430960.0000    0.40371
431000.0000   -1.57226
431040.0000   -1.17964
431080.0000   -1.30293
431120.0000   -0.29919
431160.0000   -0.54082
431200.0000   -0.30646
431240.0000   -0.36808
431280.0000    0.09079
431320.0000   -0.26445
431360.0000   -0.54996
431400.0000   -1.11543
431440.0000   -0.59367
431480.0000   -1.05018
431520.0000    0.22453
431560.0000    0.47363
431600.0000   -0.06636
431640.0000   -0.25250
431680.0000   -0.64263
431720.0000    0.05036
431760.0000   -0.77613
431800.0000   -1.85708
431840.0000   -1.11064
431880.0000   -0.84709
431920.0000   -1.26730
431960.0000   -2.98111
432000.0000   -0.59145
432040.0000   -1.19487
432080.0000   -1.40538
432120.0000   -1.85916
432160.0000   -1.47456
432200.0000   -0.03861
432240.0000    0.38051
432280.0000    0.06604
432320.0000    1.38532
432360.0000    0.41910
432400.0000    0.21156
432440.0000   -0.49016
432480.0000    1.74086
432520.0000   -1.01517
432560.0000   -0.87334
432600.0000    0.76802
432640.0000    0.71362
432680.0000    1.15742
432720.0000    0.11072
432760.0000    1.44215
432800.0000    0.75132
432840.0000   -0.15183
432880.0000    1.11647
432920.0000    1.11974
432960.0000   -0.87934
433000.0000    0.95624
433040.0000    0.54829
433080.0000    0.40621
433120.0000    1.62371
433160.0000   -0.20874
433200.0000    0.73370
433240.0000    0.36234
433280.0000   -0.29476
433320.0000    0.20824
433360.0000    0.95845
433400.0000    1.83211
433440.0000    1.76825
433480.0000    1.35812
433520.0000    1.44752
433560.0000    2.37506
433600.0000    1.67910
433640.0000    2.58267
433680.0000    1.69901
433720.0000    2.20191
433760.0000    1.22981
433800.0000    2.08000
433840.0000    1.81829
433880.0000    2.65843
433920.0000    1.77991
433960.0000    1.71367
434000.0000    0.89422
434040.0000    1.23456
434080.0000    1.40212
434120.0000    1.17226
434160.0000    1.01301
434200.0000    0.40046
434240.0000    1.03833
434280.0000    2.03403
434320.0000    0.85711
434360.0000    0.71819
434400.0000    1.23281
434440.0000    0.63532
434480.0000   -0.34165
434520.0000   -0.48313
434560.0000    0.63662
434600.0000    0.83043
434640.0000    0.59988
434680.0000    1.59655
434720.0000    1.94288
434760.0000    2.23673
434800.0000    1.88572
434840.0000    2.31945
434880.0000    1.12496
434920.0000    1.85016
434960.0000    2.46565
435000.0000    1.88017
435040.0000    0.35881
435080.0000   -0.19549
435120.0000    0.54355
435160.0000    1.25288
435200.0000    1.11484
435240.0000    0.21636
435280.0000    1.54287
435320.0000    0.69039
435360.0000    1.84098
435400.0000    2.27185
435440.0000    2.54443
435480.0000    1.95918
435520.0000    1.62211
435560.0000    3.34061
435600.0000    1.48905
435640.0000    1.15610
435680.0000    2.84114
435720.0000    2.83976
435760.0000    1.57691
435800.0000    2.24613
435840.0000    1.54125
435880.0000    1.38776
435920.0000    2.30785
435960.0000    2.47560
436000.0000    2.26209
436040.0000    2.19764
436080.0000    2.42367
436120.0000    2.29958
436160.0000    3.42961
436200.0000    2.72399
436240.0000    2.65196
436280.0000    1.92759
436320.0000    3.21556
436360.0000    3.43278
436400.0000    3.50851
436440.0000    2.38394
436480.0000    3.87557
436520.0000    2.76289
436560.0000    2.04992
436600.0000    1.78930
436640.0000    1.94158
436680.0000    3.00458
436720.0000    3.68420
436760.0000    3.91230
436800.0000    1.58535
436840.0000    2.19250
436880.0000    2.68856
436920.0000    1.84838
436960.0000    2.34191
437000.0000    3.57464
437040.0000    3.96030
437080.0000    3.96310
437120.0000    3.48643
437160.0000    2.73521
437200.0000    2.04425
437240.0000    1.55961
437280.0000    2.90428
437320.0000    1.93025
437360.0000    3.28941
437400.0000    1.75212
437440.0000    1.35142
437480.0000    1.77157
437520.0000    2.40899
437560.0000    1.01255
437600.0000    0.97063
437640.0000    0.71492
437680.0000    1.66170
437720.0000    0.02368
437760.0000    2.38943
437800.0000    0.95553
437840.0000    1.38726
437880.0000    2.39838
437920.0000    2.85659
437960.0000    1.77122
438000.0000    2.13859
438040.0000    2.81698
438080.0000    1.89050
438120.0000    2.58488
438160.0000    1.09694
438200.0000    1.97454
438240.0000    1.26583
438280.0000    1.26128
438320.0000    1.41656
438360.0000    1.43413
438400.0000    1.15440
438440.0000    1.47548
438480.0000    2.66464
438520.0000    2.51799
438560.0000    3.76177
438600.0000    3.09439
438640.0000    1.85480
438680.0000    4.47396
438720.0000    4.45074
438760.0000    4.02579
438800.0000    3.50996
438840.0000    4.00093
438880.0000    3.22455
438920.0000    2.74438
438960.0000    3.08675
439000.0000    3.29310
439040.0000    2.54205
439080.0000    3.49202
439120.0000    2.47622
439160.0000    4.30885
439200.0000    4.15454
439240.0000    4.40500
439280.0000    3.83271
439320.0000    3.03785
439360.0000    2.19750
439400.0000    2.72244
439440.0000    3.03310
439480.0000    2.90563
439520.0000    2.40068
439560.0000    2.92673
439600.0000    2.67097
439640.0000    2.01416
439680.0000    2.34305
439720.0000    3.59391
439760.0000    2.91462
439800.0000    3.15487
439840.0000    2.77747
439880.0000    2.92340
439920.0000    2.38135
439960.0000    2.25331
440000.0000    2.08829
440040.0000    3.85841
440080.0000    1.64796
440120.0000    1.68951
440160.0000    2.57256
440200.0000    2.92772
440240.0000    2.17585
440280.0000    1.23626
440320.0000    2.66134
440360.0000    2.41280
440400.0000    1.84139
440440.0000    2.31056
440480.0000    2.33326
440520.0000    0.84271
440560.0000    1.67216
440600.0000    0.32735
440640.0000    0.81860
440680.0000    1.48559
440720.0000    0.48344
440760.0000    1.87559
440800.0000    1.56817
440840.0000    1.90448
440880.0000    1.35517
440920.0000    1.07851
440960.0000    1.37052
441000.0000    1.04690
441040.0000    2.22497
441080.0000    0.78885
441120.0000    0.51990
441160.0000    1.03879
441200.0000    1.30889
441240.0000    2.52880
441280.0000    2.27181
441320.0000    0.93179
441360.0000    1.41443
441400.0000    1.69033
441440.0000    0.89302
441480.0000    0.90996
441520.0000    1.42449
441560.0000    1.88661
441600.0000    2.80664
441640.0000    1.65646
441680.0000    3.04857
441720.0000    1.89950
441760.0000    3.04767
441800.0000    2.77307
441840.0000    3.16162
441880.0000    2.36954
441920.0000    1.84918
441960.0000    1.99733
442000.0000    2.69301
442040.0000    2.31316
442080.0000    2.47103
442120.0000    1.52477
442160.0000    1.98936
442200.0000    1.30761
442240.0000    1.66013
442280.0000    1.61196
442320.0000    2.24664
442360.0000    2.51222
442400.0000    2.29737
442440.0000    2.21743
442480.0000    2.30854
442520.0000    2.69285
442560.0000    2.36873
442600.0000    0.62695
442640.0000    1.90907
442680.0000    1.67029
442720.0000    2.81800
442760.0000    2.53214
442800.0000    2.61629
442840.0000    2.76845
442880.0000    3.25003
442920.0000    3.09824
442960.0000    3.54681
443000.0000    3.03543
443040.0000    2.69632
443080.0000    2.84695
443120.0000    3.27267
443160.0000    2.49613
443200.0000    3.11109
443240.0000    1.69382
443280.0000    1.78268
443320.0000    1.96193
443360.0000    1.93180
443400.0000    1.52039
443440.0000    0.94861
443480.0000    1.23202
443520.0000    1.67511
443560.0000    2.88345
443600.0000    1.59021
443640.0000    1.07998
443680.0000    0.98932
443720.0000    0.72334
443760.0000   -0.50065
443800.0000    0.11671
443840.0000    0.58309
443880.0000    0.45931
443920.0000    1.07351
443960.0000    0.84058
444000.0000    0.29202
444040.0000    1.44947
444080.0000    0.02065
444120.0000   -0.24500
444160.0000    0.68736
444200.0000    0.11559
444240.0000    0.89669
444280.0000    0.95480
444320.0000    1.41040
444360.0000    1.44679
444400.0000    0.76622
444440.0000    1.56228
444480.0000    1.21548
444520.0000    2.84809
444560.0000    2.48996
444600.0000    2.67051
444640.0000    2.20450
444680.0000    1.65840
444720.0000    1.63482
444760.0000    1.83331
444800.0000    2.59508
444840.0000    2.51755
444880.0000    3.03619
444920.0000    2.56461
444960.0000    1.29315
445000.0000    2.38192
445040.0000    2.27351
445080.0000    2.94345
445120.0000    2.44192
445160.0000    2.97134
445200.0000    2.93339
445240.0000    4.13218
445280.0000    4.56079
445320.0000    4.06443
445360.0000    5.30227
445400.0000    4.65895
445440.0000    4.54637
445480.0000    4.85037
445520.0000    4.68830
445560.0000    3.98067
445600.0000    4.97303
445640.0000    3.86389
445680.0000    3.83523
445720.0000    4.74629
445760.0000    4.24010
445800.0000    5.79369
445840.0000    4.50724
445880.0000    3.82855
445920.0000    4.28009
445960.0000    5.00034
446000.0000    5.82688
446040.0000    6.30407
446080.0000    6.21351
446120.0000    5.45740
446160.0000    4.32125
446200.0000    3.88568
446240.0000    5.36421
446280.0000    4.70287
446320.0000    4.85731
446360.0000    4.20676
446400.0000    4.45052
446440.0000    3.46292
446480.0000    3.28249
446520.0000    3.27036
446560.0000    2.53778
446600.0000    2.15106
446640.0000    3.85815
446680.0000    5.00388
446720.0000    4.35476
446760.0000    3.22253
446800.0000    4.03890
446840.0000    4.15306
446880.0000    4.18766
446920.0000    3.61156
446960.0000    3.11370
447000.0000    3.17703
447040.0000    2.91497
447080.0000    2.94654
447120.0000    2.97209
447160.0000    2.39420
447200.0000    2.97476
447240.0000    3.17052
447280.0000    1.11914
447320.0000    2.88867
447360.0000    3.15022
447400.0000    3.15019
447440.0000    3.24711
447480.0000    2.46364
447520.0000    2.36017
447560.0000    2.64042
447600.0000    3.58338
447640.0000    3.38850
447680.0000    2.89267
447720.0000    2.74567
447760.0000    2.21760
447800.0000    2.52500
447840.0000    3.26171
447880.0000    4.08759
447920.0000    2.69055
447960.0000    3.45381
448000.0000    3.98995
448040.0000    2.84043
448080.0000    2.94846
448120.0000    3.33599
448160.0000    3.14787
448200.0000    3.21972
448240.0000    3.54711
448280.0000    2.26805
448320.0000    2.77523
448360.0000    2.31238
448400.0000    2.28670
448440.0000    3.34247
448480.0000    2.85367
448520.0000    3.73761
448560.0000    4.26883
448600.0000    3.94525
448640.0000    3.88176
448680.0000    3.53279
448720.0000    3.51750
448760.0000    2.97719
448800.0000    3.62836
448840.0000    2.98610
448880.0000    1.99601
448920.0000    2.53171
448960.0000    2.23161
449000.0000    2.90345
449040.0000    2.69870
449080.0000    3.22237
449120.0000    2.65796
449160.0000    2.10024
449200.0000    2.28837
449240.0000    1.80511
449280.0000    3.00103
449320.0000    1.75757
449360.0000    2.50721
449400.0000    1.60546
449440.0000    2.44325
449480.0000    2.54873
449520.0000    4.88749
449560.0000    4.37598
449600.0000    3.72273
449640.0000    4.86543
449680.0000    4.23198
449720.0000    4.86313
449760.0000    5.01919
449800.0000    5.07693
449840.0000    4.00837
449880.0000    2.84985
449920.0000    3.85640
449960.0000    5.31789
450000.0000    4.90341
450040.0000    5.56640
450080.0000    4.76535
450120.0000    4.38471
450160.0000    4.31174
450200.0000    2.90921
450240.0000    3.56011
450280.0000    3.66612
450320.0000    2.47261
450360.0000    2.91049
450400.0000    2.48377
450440.0000    3.84230
450480.0000    3.73448
450520.0000    3.86236
450560.0000    2.93528
450600.0000    2.71397
450640.0000    3.00773
450680.0000    3.31452
450720.0000    4.15596
450760.0000    3.43972
450800.0000    4.19167
450840.0000    3.16551
450880.0000    3.58461
450920.0000    2.98785
450960.0000    2.97086
451000.0000    2.83524
451040.0000    2.98867
451080.0000    2.39243
451120.0000    3.60514
451160.0000    2.89764
451200.0000    3.18178
451240.0000    2.99914
451280.0000    3.20733
451320.0000    2.86495
451360.0000    2.50061
451400.0000    1.98641
451440.0000    1.43503
451480.0000    2.41758
451520.0000    1.73988
451560.0000    3.43186
451600.0000    2.86283
451640.0000    2.89552
451680.0000    2.91702
451720.0000    3.77064
451760.0000    4.59043
451800.0000    3.58697
451840.0000    5.14390
451880.0000    4.47438
451920.0000    3.69805
451960.0000    3.07051
452000.0000    2.90310
452040.0000    4.32322
452080.0000    2.87648
452120.0000    2.82445
452160.0000    3.16773
452200.0000    3.82583
452240.0000    2.79459
452280.0000    3.16704
452320.0000    2.91906
452360.0000    3.27561
452400.0000    3.44841
452440.0000    5.33402
452480.0000    4.64615
452520.0000    3.87936
452560.0000    4.20183
452600.0000    3.35413
452640.0000    4.54837
452680.0000    4.65149
452720.0000    4.00311
452760.0000    4.55186
452800.0000    5.73462
452840.0000    5.30218
452880.0000    3.28978
452920.0000    5.03964
452960.0000    4.05754
453000.0000    3.44073
453040.0000    3.64456
453080.0000    4.23006
453120.0000    4.32512
453160.0000    4.41262
453200.0000    3.90933
453240.0000    3.45909
453280.0000    4.88506
453320.0000    4.80548
453360.0000    5.44826
453400.0000    5.28509
453440.0000    5.15242
453480.0000    4.72524
453520.0000    3.04073
453560.0000    3.82988
453600.0000    3.90330
453640.0000    4.07497
453680.0000    3.87288
453720.0000    3.81382
453760.0000    4.76023
453800.0000    5.23232
453840.0000    6.03444
453880.0000    5.52591
453920.0000    6.52551
453960.0000    5.53009
454000.0000    5.97335
454040.0000    3.84444
454080.0000    3.66546
454120.0000    5.13739
454160.0000    4.78926
454200.0000    5.46791
454240.0000    3.67652
454280.0000    3.04488
454320.0000    3.84019
454360.0000    3.65205
454400.0000    2.49689
454440.0000    1.54291
454480.0000    2.23654
454520.0000    3.47440
454560.0000    2.93801
454600.0000    3.32930
454640.0000    3.63099
454680.0000    3.77263
454720.0000    3.64701
454760.0000    5.17991
454800.0000    4.36769
454840.0000    4.32711
454880.0000    4.26104
454920.0000    3.48051
454960.0000    3.56356
455000.0000    3.88761
455040.0000    4.85966
455080.0000    5.02228
455120.0000    4.09908
455160.0000    4.87218
455200.0000    3.58343
455240.0000    3.20046
455280.0000    2.56478
455320.0000    3.82626
455360.0000    3.24504
455400.0000    3.31648
455440.0000    1.56530
455480.0000    2.88036
455520.0000    3.27851
455560.0000    4.29545
455600.0000    3.91189
455640.0000    3.29356
455680.0000    3.67132
455720.0000    3.09522
455760.0000    3.68704
455800.0000    3.96833
455840.0000    4.05884
455880.0000    4.07187
455920.0000    4.48614
455960.0000    4.37800
456000.0000    3.48085
456040.0000    3.77449
456080.0000    3.76215
456120.0000    2.59810
456160.0000    3.30470
456200.0000    3.31597
456240.0000    2.28554
456280.0000    3.29368
456320.0000    2.42567
456360.0000    1.90510
456400.0000    1.42568
456440.0000    3.27851
456480.0000    3.05925
456520.0000    3.18122
456560.0000    2.89218
456600.0000    3.80992
456640.0000    3.30052
456680.0000    3.18497
456720.0000    2.67231
456760.0000    3.68392
456800.0000    3.28479
456840.0000    2.73170
456880.0000    3.57051
456920.0000    2.62873
456960.0000    3.21178
457000.0000    2.84307
457040.0000    3.04869
457080.0000    3.32718
457120.0000    3.44249
457160.0000    3.24653
457200.0000    4.05237
457240.0000    3.38578
457280.0000    4.28975
457320.0000    3.57872
457360.0000    2.98343
457400.0000    2.12317
457440.0000    3.12354
457480.0000    2.82860
457520.0000    2.84898
457560.0000    3.12758
457600.0000    3.48531
457640.0000    4.62973
457680.0000    4.58832
457720.0000    4.95585
457760.0000    4.18259
457800.0000    4.72787
457840.0000    3.86489
457880.0000    3.46268
457920.0000    4.50434
457960.0000    4.70298
458000.0000    4.55471
458040.0000    4.48527
458080.0000    5.07077
458120.0000    3.74625
458160.0000    4.76923
458200.0000    4.82563
458240.0000    5.03605
458280.0000    4.92947
458320.0000    4.54251
458360.0000    3.83093
458400.0000    2.94819
458440.0000    5.18909
458480.0000    4.56955
458520.0000    6.52024
458560.0000    7.53642
458600.0000    6.59689
458640.0000    6.18664
458680.0000    6.76363
458720.0000    5.57030
458760.0000    5.41172
458800.0000    6.21322
458840.0000    4.65731
458880.0000    5.35909
458920.0000    4.84042
458960.0000    5.78466
459000.0000    5.29073
459040.0000    5.19315
459080.0000    5.29663
459120.0000    6.00706
459160.0000    5.52012
459200.0000    5.62787
459240.0000    5.57174
459280.0000    4.48752
459320.0000    5.18620
459360.0000    5.53507
459400.0000    5.39159
459440.0000    5.39823
459480.0000    5.40638
459520.0000    4.43919
459560.0000    4.79673
459600.0000    5.74740
459640.0000    5.65525
459680.0000    6.05214
459720.0000    4.88780
459760.0000    4.39884
459800.0000    5.43660
459840.0000    4.73392
459880.0000    6.63477
459920.0000    5.96350
459960.0000    5.87985
460000.0000    5.99423
460040.0000    6.65112
460080.0000    6.81216
460120.0000    6.52560
460160.0000    6.42880
460200.0000    6.33927
460240.0000    6.76914
460280.0000    7.57399
460320.0000    6.22796
460360.0000    6.17734
460400.0000    5.83024
460440.0000    5.63326
460480.0000    5.39928
460520.0000    6.73147
460560.0000    7.91841
460600.0000    7.07124
460640.0000    6.26536
460680.0000    6.50310
460720.0000    6.65851
460760.0000    6.13658
460800.0000    5.34903
460840.0000    7.21048
460880.0000    6.81206
460920.0000    8.02393
460960.0000    6.72623
461000.0000    7.11330
461040.0000    6.63666
461080.0000    5.97370
461120.0000    5.14335
461160.0000    5.95469
461200.0000    5.87959
461240.0000    6.17978
461280.0000    5.36543
461320.0000    6.49477
461360.0000    6.90266
461400.0000    5.67475
461440.0000    5.88951
461480.0000    6.23233
461520.0000    6.59759
461560.0000    5.62812
461600.0000    4.71581
461640.0000    4.52038
461680.0000    5.92806
461720.0000    4.05469
461760.0000    4.81136
461800.0000    5.12040
461840.0000    6.05062
461880.0000    6.96585
461920.0000    6.80315
461960.0000    5.33181
462000.0000    6.06979
462040.0000    6.17382
462080.0000    5.89691
462120.0000    6.15167
462160.0000    6.21735
462200.0000    5.75976
462240.0000    3.96826
462280.0000    5.05261
462320.0000    4.92897
462360.0000    5.52593
462400.0000    5.92046
462440.0000    5.36514
462480.0000    4.70586
462520.0000    5.44722
462560.0000    5.68667
462600.0000    4.94555
462640.0000    5.15638
462680.0000    5.23719
462720.0000    4.42240
462760.0000    4.58873
462800.0000    4.95271
462840.0000    5.78207
462880.0000    5.41083
462920.0000    5.46043
462960.0000    4.51401
463000.0000    4.42229
463040.0000    4.74448
463080.0000    5.33211
463120.0000    5.61840
463160.0000    5.37411
463200.0000    5.40389
463240.0000    4.90742
463280.0000    4.85032
463320.0000    5.44560
463360.0000    5.39125
463400.0000    5.01160
463440.0000    6.21314
463480.0000    5.37112
463520.0000    6.26910
463560.0000    6.02364
463600.0000    5.65146
463640.0000    5.20234
463680.0000    5.13951
463720.0000    5.36327
463760.0000    5.06851
463800.0000    4.31169
463840.0000    4.96139
463880.0000    4.63024
463920.0000    5.73749
463960.0000    5.70061
464000.0000    6.56616
464040.0000    7.41758
464080.0000    7.51439
464120.0000    8.41568
464160.0000    8.42483
464200.0000    7.52706
464240.0000    7.42584
464280.0000    7.04667
464320.0000    7.86119
464360.0000    7.37197
464400.0000    7.67479
464440.0000    7.65744
464480.0000    7.49695
464520.0000    7.96095
464560.0000    6.77925
464600.0000    7.96180
464640.0000    6.86825
464680.0000    7.08724
464720.0000    6.97132
464760.0000    6.88686
464800.0000    7.90925
464840.0000    8.01358
464880.0000    8.98481
464920.0000    8.82017
464960.0000    9.19268
465000.0000    8.48431
465040.0000    7.63554
465080.0000    8.61440
465120.0000    8.19834
465160.0000    7.36276
465200.0000    9.38892
465240.0000    9.24786
465280.0000    8.21485
465320.0000    8.70806
465360.0000    5.93833
465400.0000    6.35951
465440.0000    6.11319
465480.0000    5.84709
465520.0000    6.28214
465560.0000    5.03677
465600.0000    5.20534
465640.0000    5.07632
465680.0000    4.86401
465720.0000    4.89728
465760.0000    4.33796
465800.0000    4.28421
465840.0000    4.79071
465880.0000    4.66955
465920.0000    5.36518
465960.0000    4.65854
466000.0000    4.40936
466040.0000    4.64509
466080.0000    5.11857
466120.0000    4.60913
466160.0000    4.56800
466200.0000    4.09309
466240.0000    4.23639
466280.0000    4.16405
466320.0000    4.60106
466360.0000    4.41858
466400.0000    4.58812
466440.0000    4.30580
466480.0000    4.22740
466520.0000    4.79703
466560.0000    4.60813
466600.0000    6.27490
466640.0000    5.43126
466680.0000    6.10024
466720.0000    5.95489
466760.0000    4.96551
466800.0000    4.87904
466840.0000    5.76038
466880.0000    4.67865
466920.0000    4.68397
466960.0000    4.55819
467000.0000    5.25853
467040.0000    3.80384
467080.0000    3.46454
467120.0000    4.13297
467160.0000    4.15721
467200.0000    3.04917
467240.0000    4.33351
467280.0000    4.73098
467320.0000    4.92757
467360.0000    5.02474
467400.0000    3.47425
467440.0000    4.88971
467480.0000    5.00732
467520.0000    5.42254
467560.0000    5.80352
467600.0000    6.15389
467640.0000    5.01600
467680.0000    4.31291
467720.0000    4.63991
467760.0000    4.32862
467800.0000    4.59001
467840.0000    4.54025
467880.0000    4.83730
467920.0000    5.94601
467960.0000    5.06913
468000.0000    4.69111
468040.0000    4.69061
468080.0000    4.76856
468120.0000    5.85443
468160.0000    5.04340
468200.0000    5.85359
468240.0000    6.32224
468280.0000    6.78662
468320.0000    4.63307
468360.0000    6.50531
468400.0000    5.38248
468440.0000    4.91099
468480.0000    5.20205
468520.0000    5.03504
468560.0000    5.44487
468600.0000    5.84461
468640.0000    5.49326
468680.0000    5.33146
468720.0000    4.38638
468760.0000    4.80937
468800.0000    4.42513
468840.0000    3.96284
468880.0000    5.49276
468920.0000    5.25878
468960.0000    5.52867
469000.0000    5.14539
469040.0000    6.01179
469080.0000    6.66622
469120.0000    6.14187
469160.0000    7.15417
469200.0000    7.00012
469240.0000    7.53010
469280.0000    6.94403
469320.0000    7.71987
469360.0000    7.42324
469400.0000    8.05547
469440.0000    7.72120
469480.0000    7.19935
469520.0000    7.36238
469560.0000    8.44772
469600.0000    9.18458
469640.0000    7.63280
469680.0000    8.25435
469720.0000    7.60229
469760.0000    7.87284
469800.0000    8.00427
469840.0000    7.26365
469880.0000    7.59082
469920.0000    6.97347
469960.0000    6.40164
470000.0000    6.91719
470040.0000    6.95036
470080.0000    7.81792
470120.0000    8.60676
470160.0000    7.92134
470200.0000    8.55696
470240.0000    6.57348
470280.0000    6.07795
470320.0000    6.49363
470360.0000    5.81783
470400.0000    6.65392
470440.0000    5.47541
470480.0000    6.25411
470520.0000    6.89892
470560.0000    5.51448
470600.0000    5.49768
470640.0000    5.52121
470680.0000    6.58684
470720.0000    7.26956
470760.0000    5.89218
470800.0000    5.99760
470840.0000    5.18052
470880.0000    5.33108
470920.0000    4.57415
470960.0000    5.08134
471000.0000    4.87879
471040.0000    6.81175
471080.0000    6.57469
471120.0000    6.54695
471160.0000    7.36019
471200.0000    6.82362
471240.0000    6.80497
471280.0000    7.88448
471320.0000    7.35914
471360.0000    7.34520
471400.0000    5.54540
471440.0000    7.39720
471480.0000    7.85575
471520.0000    6.82802
471560.0000    5.52604
471600.0000    6.36662
471640.0000    7.48236
471680.0000    7.94455
471720.0000    7.44600
471760.0000    6.39381
471800.0000    7.08537
471840.0000    6.55919
471880.0000    7.26572
471920.0000    7.31117
471960.0000    6.52842
472000.0000    7.24571
472040.0000    6.26170
472080.0000    8.14335
472120.0000    6.40312
472160.0000    5.64371
472200.0000    6.21037
472240.0000    5.96545
472280.0000    7.17442
472320.0000    7.11139
472360.0000    7.17849
472400.0000    5.54027
472440.0000    6.14501
472480.0000    5.95316
472520.0000    5.79397
472560.0000    5.44975
472600.0000    6.53672
472640.0000    6.92030
472680.0000    7.65101
472720.0000    7.90461
472760.0000    7.43320
472800.0000    6.68208
472840.0000    6.86404
472880.0000    6.12696
472920.0000    5.02400
472960.0000    5.25959
473000.0000    5.45431
473040.0000    5.00607
473080.0000    6.26633
473120.0000    4.80637
473160.0000    4.53537
473200.0000    5.82367
473240.0000    5.90214
473280.0000    6.49801
473320.0000    7.71974
473360.0000    7.43474
473400.0000    6.51827
473440.0000    5.09248
473480.0000    6.34875
473520.0000    6.43205
473560.0000    7.35165
473600.0000    7.80759
473640.0000    6.77956
473680.0000    6.57415
473720.0000    7.27084
473760.0000    7.42841
473800.0000    7.22619
473840.0000    8.04986
473880.0000    6.83866
473920.0000    6.74161
473960.0000    7.44350
474000.0000    7.03277
474040.0000    6.97211
474080.0000    6.04047
474120.0000    6.44023
474160.0000    6.17882
474200.0000    6.03770
474240.0000    6.48142
474280.0000    5.40958
474320.0000    4.76409
474360.0000    5.07150
474400.0000    3.78673
474440.0000    5.33948
474480.0000    4.49756
474520.0000    5.42600
474560.0000    5.39588
474600.0000    5.16076
474640.0000    5.76095
474680.0000    6.58813
474720.0000    6.61231
474760.0000    5.71860
474800.0000    5.72535
474840.0000    5.64447
474880.0000    5.08840
474920.0000    6.01335
474960.0000    5.26384
475000.0000    6.36633
475040.0000    6.04771
475080.0000    6.53388
475120.0000    6.25880
475160.0000    6.25958
475200.0000    5.85925
475240.0000    6.71809
475280.0000    5.80421
475320.0000    5.30054
475360.0000    6.33428
475400.0000    5.83242
475440.0000    5.07869
475480.0000    6.55615
475520.0000    4.98350
475560.0000    6.21421
475600.0000    6.69784
475640.0000    5.87696
475680.0000    6.83655
475720.0000    5.72600
475760.0000    6.63586
475800.0000    7.38656
475840.0000    8.61766
475880.0000    8.09058
475920.0000    7.65533
475960.0000    7.89854
476000.0000    8.16333
476040.0000    7.96417
476080.0000    6.91664
476120.0000    7.18223
476160.0000    7.37378
476200.0000    6.26650
476240.0000    5.83288
476280.0000    4.75582
476320.0000    5.86314
476360.0000    6.06957
476400.0000    5.68920
476440.0000    6.75611
476480.0000    6.33864
476520.0000    6.60674
476560.0000    6.97762
476600.0000    7.04208
476640.0000    7.53369
476680.0000    7.97068
476720.0000    6.83882
476760.0000    7.26900
476800.0000    8.37171
476840.0000    7.70356
476880.0000    7.00616
476920.0000    6.55941
476960.0000    7.68302
477000.0000    6.94058
477040.0000    6.84875
477080.0000    6.65858
477120.0000    6.49600
477160.0000    6.93826
477200.0000    6.50134
477240.0000    7.08893
477280.0000    6.84690
477320.0000    6.16198
477360.0000    6.33137
477400.0000    7.15234
477440.0000    6.30150
477480.0000    6.06064
477520.0000    6.32913
477560.0000    7.73161
477600.0000    7.33597
477640.0000    6.58749
477680.0000    5.94246
477720.0000    5.83752
477760.0000    6.25754
477800.0000    6.11180
477840.0000    5.94441
477880.0000    6.01533
477920.0000    5.61514
477960.0000    4.93767
478000.0000    4.10961
478040.0000    3.70761
478080.0000    4.82624
478120.0000    4.24192
478160.0000    5.58157
478200.0000    4.39096
478240.0000    4.76301
478280.0000    4.83710
478320.0000    4.33661
478360.0000    4.19963
478400.0000    5.95468
478440.0000    6.16715
478480.0000    5.90141
478520.0000    5.64979
478560.0000    5.63278
478600.0000    5.11024
478640.0000    4.03924
478680.0000    3.82534
478720.0000    4.47813
478760.0000    6.46131
478800.0000    6.16096
478840.0000    5.78420
478880.0000    5.08662
478920.0000    4.82083
478960.0000    5.26209
479000.0000    4.90610
479040.0000    5.61083
479080.0000    5.45368
479120.0000    5.42324
479160.0000    4.77367
479200.0000    5.65766
479240.0000    5.27514
479280.0000    6.19456
479320.0000    6.30335
479360.0000    6.38534
479400.0000    5.87407
479440.0000    6.89086
479480.0000    5.53132
479520.0000    3.95556
479560.0000    4.66030
479600.0000    3.38942
479640.0000    2.98885
479680.0000    3.36037
479720.0000    3.81815
479760.0000    4.05661
479800.0000    4.15830
479840.0000    5.40712
479880.0000    4.48656
479920.0000    4.73127
479960.0000    4.22207
480000.0000    3.09994
480040.0000    4.66640
480080.0000    3.13304
480120.0000    5.11150
480160.0000    4.87496
480200.0000    4.74373
480240.0000    6.07850
480280.0000    6.37550
480320.0000    6.87950
480360.0000    5.98116
480400.0000    7.27460
480440.0000    6.30324
480480.0000    7.29110
480520.0000    5.83673
480560.0000    5.07592
480600.0000    6.47358
480640.0000    5.35677
480680.0000    4.42152
480720.0000    5.15295
480760.0000    3.48457
480800.0000    4.19303
480840.0000    5.36916
480880.0000    6.21874
480920.0000    5.88372
480960.0000    6.61256
481000.0000    5.07512
481040.0000    4.48915
481080.0000    5.66062
481120.0000    5.45398
481160.0000    6.18562
481200.0000    7.47995
481240.0000    6.77267
481280.0000    7.40260
481320.0000    7.73445
481360.0000    6.72443
481400.0000    7.20088
481440.0000    6.76425
481480.0000    6.88749
481520.0000    7.45639
481560.0000    8.16881
481600.0000    6.60704
481640.0000    6.47783
481680.0000    5.87764
481720.0000    6.51371
481760.0000    7.12286
481800.0000    7.39178
481840.0000    7.42048
481880.0000    7.93503
481920.0000    7.85254
481960.0000    8.40782
482000.0000    7.60372
482040.0000    8.30076
482080.0000    7.26363
482120.0000    7.57032
482160.0000    7.39120
482200.0000    7.81100
482240.0000    8.23735
482280.0000    7.88369
482320.0000    8.00014
482360.0000    7.92031
482400.0000    7.62821
482440.0000    7.87149
482480.0000    8.54984
482520.0000    8.69809
482560.0000    7.82571
482600.0000    7.43763
482640.0000    6.28821
482680.0000    6.50630
482720.0000    5.64477
482760.0000    6.20057
482800.0000    5.37902
482840.0000    6.44834
482880.0000    6.32129
482920.0000    7.41474
482960.0000    7.45693
483000.0000    8.30822
483040.0000    6.43237
483080.0000    6.97425
483120.0000    7.85895
483160.0000    7.13094
483200.0000    8.01500
483240.0000    6.95206
483280.0000    7.73851
483320.0000    7.87972
483360.0000    7.91916
483400.0000    9.10075
483440.0000    7.95593
483480.0000    7.40041
483520.0000    7.16945
483560.0000    6.58708
483600.0000    7.82427
483640.0000    7.11359
483680.0000    5.90053
483720.0000    5.04804
483760.0000    6.21998
483800.0000    5.70695
483840.0000    6.02938
483880.0000    5.99848
483920.0000    7.68139
483960.0000    6.93640
484000.0000    6.89369
484040.0000    7.79955
484080.0000    7.83124
484120.0000    7.05181
484160.0000    6.90850
484200.0000    7.26274
484240.0000    6.54154
484280.0000    4.56005
484320.0000    5.80928
484360.0000    6.81086
484400.0000    8.06058
484440.0000    7.66038
484480.0000    7.67085
484520.0000    9.04131
484560.0000    7.87857
484600.0000    7.45008
484640.0000    7.69640
484680.0000    7.44600
484720.0000    6.98646
484760.0000    5.78685
484800.0000    7.67364
484840.0000    8.35395
484880.0000    8.87218
484920.0000    6.98728
484960.0000    6.51768
485000.0000    6.51452
485040.0000    6.21146
485080.0000    7.09257
485120.0000    7.69215
485160.0000    7.96740
485200.0000    8.35530
485240.0000    7.56217
485280.0000    7.95649
485320.0000    7.62287
485360.0000    8.14819
485400.0000    8.85486
485440.0000    9.06519
485480.0000    9.01820
485520.0000    8.66749
485560.0000    7.59954
485600.0000    8.29632
485640.0000    8.08914
485680.0000    7.37249
485720.0000    8.35693
485760.0000    7.71005
485800.0000    6.41363
485840.0000    6.60580
485880.0000    6.44189
485920.0000    5.61777
485960.0000    6.17139
486000.0000    6.46445
486040.0000    7.87194
486080.0000    7.23256
486120.0000    7.37695
486160.0000    6.57300
486200.0000    6.39971
486240.0000    6.44409
486280.0000    6.43049
486320.0000    5.59988
486360.0000    5.53145
486400.0000    6.24952
486440.0000    6.40470
486480.0000    5.64699
486520.0000    5.92931
486560.0000    6.88997
486600.0000    5.53169
486640.0000    5.95004
486680.0000    4.95010
486720.0000    5.35707
486760.0000    5.98426
486800.0000    5.86365
486840.0000    6.20426
486880.0000    4.61402
486920.0000    4.47300
486960.0000    4.12198
487000.0000    4.06261
487040.0000    4.29205
487080.0000    5.57397
487120.0000    6.66446
487160.0000    6.73115
487200.0000    7.46661
487240.0000    7.79298
487280.0000    7.04325
487320.0000    6.68868
487360.0000    4.85266
487400.0000    6.17066
487440.0000    5.91509
487480.0000    5.58748
487520.0000    5.72020
487560.0000    6.37736
487600.0000    6.64945
487640.0000    6.38029
487680.0000    7.02867
487720.0000    8.10153
487760.0000    8.50992
487800.0000    8.47817
487840.0000    9.24409
487880.0000    7.80491
487920.0000    8.64414
487960.0000    7.65132
488000.0000    8.43043
488040.0000    9.43775
488080.0000    9.16751
488120.0000    9.87971
488160.0000    9.11681
488200.0000    9.71172
488240.0000    9.37423
488280.0000    7.56225
488320.0000    8.74171
488360.0000    8.64579
488400.0000    8.27763
488440.0000    8.57091
488480.0000    7.24009
488520.0000    7.29363
488560.0000    8.02543
488600.0000    9.02815
488640.0000    7.28580
488680.0000    8.38838
488720.0000    7.65792
488760.0000    7.75243
488800.0000    7.98836
488840.0000    7.11684
488880.0000    6.31045
488920.0000    6.71849
488960.0000    7.19961
489000.0000    7.13489
489040.0000    7.33321
489080.0000    7.69458
489120.0000    8.16590
489160.0000    8.04783
489200.0000    9.01004
489240.0000    7.15670
489280.0000    6.81268
489320.0000    5.83330
489360.0000    5.77933
489400.0000    6.82776
489440.0000    6.68529
489480.0000    6.22761
489520.0000    6.43912
489560.0000    7.71337
489600.0000    7.40952
489640.0000    7.26883
489680.0000    7.63424
489720.0000    7.67144
489760.0000    9.34815
489800.0000    9.13375
489840.0000    8.66663
489880.0000    8.38643
489920.0000    6.19122
489960.0000    7.52312
490000.0000    8.35347
490040.0000    8.03308
490080.0000    6.99409
490120.0000    7.39711
490160.0000    5.44629
490200.0000    6.29979
490240.0000    6.20896
490280.0000    6.94712
490320.0000    7.24327
490360.0000    5.63754
490400.0000    7.15061
490440.0000    5.24197
490480.0000    4.93835
490520.0000    5.25303
490560.0000    6.44984
490600.0000    6.45121
490640.0000    8.15932
490680.0000    8.31449
490720.0000    8.68073
490760.0000    8.01303
490800.0000    8.22241
490840.0000    7.09385
490880.0000    7.75712
490920.0000    8.06264
490960.0000    7.20538
491000.0000    7.59339
491040.0000    7.19179
491080.0000    7.93962
491120.0000    7.53102
491160.0000    6.71009
491200.0000    6.51483
491240.0000    5.13517
491280.0000    5.39806
491320.0000    3.70638
491360.0000    4.90521
491400.0000    4.32842
491440.0000    4.88345
491480.0000    5.18710
491520.0000    5.25175
491560.0000    4.74063
491600.0000    5.40584
491640.0000    4.55999
491680.0000    4.96264
491720.0000    5.23389
491760.0000    4.43777
491800.0000    4.04507
491840.0000    3.66471
491880.0000    3.12596
491920.0000    2.73752
491960.0000    2.90517
492000.0000    3.88711
492040.0000    2.89894
492080.0000    1.99725
492120.0000    3.01479
492160.0000    4.01554
492200.0000    2.59706
492240.0000    2.33180
492280.0000    1.65890
492320.0000    3.12984
492360.0000    3.02242
492400.0000    4.81108
492440.0000    3.61962
492480.0000    2.06359
492520.0000    4.46537
492560.0000    3.92890
492600.0000    4.27944
492640.0000    4.87194
492680.0000    4.63413
492720.0000    5.35211
492760.0000    5.53334
492800.0000    5.33034
492840.0000    4.04698
492880.0000    4.35251
492920.0000    3.62303
492960.0000    3.70259
493000.0000    3.43607
493040.0000    2.52351
493080.0000    2.98630
493120.0000    2.81323
493160.0000    3.58578
493200.0000    3.52695
493240.0000    3.42513
493280.0000    2.59573
493320.0000    2.15969
493360.0000    3.91801
493400.0000    4.00642
493440.0000    4.38188
493480.0000    4.59968
493520.0000    3.46513
493560.0000    3.62175
493600.0000    3.04117
493640.0000    3.49223
493680.0000    4.34839
493720.0000    4.21890
493760.0000    3.91484
493800.0000    4.07442
493840.0000    4.53492
493880.0000    4.37810
493920.0000    4.87855
493960.0000    5.25264
494000.0000    5.42444
494040.0000    6.19025
494080.0000    4.44744
494120.0000    6.18070
494160.0000    5.95028
494200.0000    7.58690
494240.0000    6.49637
494280.0000    6.13936
494320.0000    4.52579
494360.0000    5.87687
494400.0000    5.28969
494440.0000    5.41927
494480.0000    6.17690
494520.0000    4.31528
494560.0000    4.13697
494600.0000    3.72462
494640.0000    3.18693
494680.0000    4.46436
494720.0000    4.72320
494760.0000    4.19865
494800.0000    4.67695
494840.0000    4.14581
494880.0000    4.28034
494920.0000    4.56784
494960.0000    5.61387
495000.0000    5.62966
495040.0000    5.59763
495080.0000    5.48492
495120.0000    5.00052
495160.0000    4.88403
495200.0000    4.61435
495240.0000    4.72338
495280.0000    5.78986
495320.0000    4.11311
495360.0000    4.49499
495400.0000    4.48561
495440.0000    4.50466
495480.0000    4.57454
495520.0000    5.30052
495560.0000    5.33861
495600.0000    4.58678
495640.0000    5.49138
495680.0000    5.35822
495720.0000    5.20663
495760.0000    5.50167
495800.0000    5.19356
495840.0000    5.91736
495880.0000    4.57435
495920.0000    5.32021
495960.0000    6.27753
496000.0000    5.53630
496040.0000    5.21825
496080.0000    5.34706
496120.0000    5.62414
496160.0000    4.63461
496200.0000    5.25404
496240.0000    5.32160
496280.0000    4.54804
496320.0000    4.73079
496360.0000    5.56670
496400.0000    5.50550
496440.0000    5.69550
496480.0000    6.22246
496520.0000    7.47038
496560.0000    7.56815
496600.0000    7.02835
496640.0000    6.92161
496680.0000    6.53489
496720.0000    6.41486
496760.0000    6.83956
496800.0000    5.97588
496840.0000    7.47779
496880.0000    7.72659
496920.0000    6.80369
496960.0000    6.88093
497000.0000    7.24571
497040.0000    6.41817
497080.0000    5.92594
497120.0000    6.09830
497160.0000    5.96738
497200.0000    6.39764
497240.0000    7.47203
497280.0000    7.54973
497320.0000    6.49254
497360.0000    6.81765
497400.0000    7.03478
497440.0000    8.06775
497480.0000    8.56847
497520.0000    7.95941
497560.0000    8.06047
497600.0000    6.87476
497640.0000    7.12417
497680.0000    7.59335
497720.0000    7.07129
497760.0000    6.48404
497800.0000    7.20726
497840.0000    6.02793
497880.0000    5.44566
497920.0000    5.65691
497960.0000    4.70392
498000.0000    5.28195
498040.0000    5.57534
498080.0000    5.09200
498120.0000    4.56117
498160.0000    5.10907
498200.0000    5.14506
498240.0000    6.20646
498280.0000    5.95652
498320.0000    6.77231
498360.0000    6.62562
498400.0000    6.54767
498440.0000    6.79572
498480.0000    6.96521
498520.0000    6.59574
498560.0000    6.52141
498600.0000    7.29549
498640.0000    6.83728
498680.0000    7.54746
498720.0000    7.05163
498760.0000    6.64737
498800.0000    7.02893
498840.0000    6.24573
498880.0000    6.39036
498920.0000    5.86696
498960.0000    4.76838
499000.0000    5.08344
499040.0000    5.85384
499080.0000    4.95787
499120.0000    5.55951
499160.0000    6.00387
499200.0000    6.49917
499240.0000    6.03911
499280.0000    7.28165
499320.0000    6.36948
499360.0000    7.34398
499400.0000    6.76432
499440.0000    6.84768
499480.0000    7.28652
499520.0000    7.37970
499560.0000    7.13689
499600.0000    6.33318
499640.0000    6.64676
499680.0000    7.26758
499720.0000    7.28787
499760.0000    7.22940
499800.0000    7.57572
499840.0000    8.18755
499880.0000    6.40403
499920.0000    6.92778
499960.0000    6.52347
500000.0000    6.74793
500040.0000    6.20770
500080.0000    6.50831
500120.0000    7.83596
500160.0000    8.11121
500200.0000    7.93882
500240.0000    7.31407
500280.0000    8.24818
500320.0000    8.72197
500360.0000    8.60439
500400.0000    8.63941
500440.0000    9.75313
500480.0000    9.98137
500520.0000   10.19753
500560.0000    9.34293
500600.0000    9.38241
500640.0000    9.23235
500680.0000    8.86187
500720.0000    8.80852
500760.0000    9.51668
500800.0000    9.78300
500840.0000    8.98910
500880.0000    8.26184
500920.0000    7.98854
500960.0000    7.89769
501000.0000    8.92081
501040.0000    7.83277
501080.0000    7.62198
501120.0000    7.00454
501160.0000    7.64527
501200.0000    7.53039
501240.0000    8.30678
501280.0000    7.91153
501320.0000    7.69459
501360.0000    7.61245
501400.0000    6.98578
501440.0000    7.31759
501480.0000    8.44619
501520.0000    7.11494
501560.0000    7.67015
501600.0000    6.89955
501640.0000    8.07186
501680.0000    7.50545
501720.0000    8.22386
501760.0000    8.03267
501800.0000    7.98907
501840.0000    7.41779
501880.0000    7.20817
501920.0000    7.74463
501960.0000    8.23589
502000.0000    8.97678
502040.0000    8.87024
502080.0000    8.07699
502120.0000    8.15077
502160.0000    8.41741
502200.0000    8.40368
502240.0000    8.21327
502280.0000    7.85264
502320.0000    8.05942
502360.0000    7.12977
502400.0000    7.65534
502440.0000    8.13256
502480.0000    8.26458
502520.0000    8.60974
502560.0000    8.00642
502600.0000    7.71216
502640.0000    9.13769
502680.0000    8.19633
502720.0000    8.30570
502760.0000    7.59127
502800.0000    7.20995
502840.0000    8.45105
502880.0000    7.95259
502920.0000    7.70089
502960.0000    7.45039
503000.0000    7.91134
503040.0000    8.39596
503080.0000    8.07763
503120.0000    9.45769
503160.0000    8.06216
503200.0000    8.36629
503240.0000    8.44625
503280.0000    7.63554
503320.0000    7.26632
503360.0000    7.92610
503400.0000    7.45956
503440.0000    7.49476
503480.0000    7.92194
503520.0000    7.13373
503560.0000    7.46177
503600.0000    7.66190
503640.0000    7.31933
503680.0000    8.69180
503720.0000    7.76507
503760.0000    6.71367
503800.0000    5.93428
503840.0000    7.24682
503880.0000    7.63040
503920.0000    7.27873
503960.0000    7.99468
504000.0000    8.21510
504040.0000    7.85432
504080.0000    8.42052
504120.0000    7.14256
504160.0000    6.07119
504200.0000    6.96977
504240.0000    5.48678
504280.0000    6.41889
504320.0000    6.51537
504360.0000    6.96054
504400.0000    6.97006
504440.0000    6.30254
504480.0000    7.17506
504520.0000    7.26925
504560.0000    7.47486
504600.0000    7.20421
504640.0000    7.41228
504680.0000    7.35654
504720.0000    7.29405
504760.0000    7.12976
504800.0000    8.32358
504840.0000    8.58456
504880.0000    9.12644
504920.0000    7.73905
504960.0000    7.04311
505000.0000    8.36763
505040.0000    7.74405
505080.0000    7.48143
505120.0000    6.90676
505160.0000    7.36199
505200.0000    6.56466
505240.0000    6.89237
505280.0000    6.97776
505320.0000    7.42302
505360.0000    6.71905
505400.0000    7.44333
505440.0000    8.29349
505480.0000    7.74537
505520.0000    7.71126
505560.0000    7.80926
505600.0000    7.84368
505640.0000    7.81683
505680.0000    7.75682
505720.0000    7.44411
505760.0000    8.01443
505800.0000    7.93997
505840.0000    8.03723
505880.0000    8.59126
505920.0000    7.69249
505960.0000    8.40841
506000.0000    7.93554
506040.0000    8.83942
506080.0000    8.46083
506120.0000    8.86262
506160.0000    8.60617
506200.0000    7.90533
506240.0000    7.42541
506280.0000    7.68100
506320.0000    7.78839
506360.0000    7.74404
506400.0000    7.16589
506440.0000    8.31221
506480.0000    8.84364
506520.0000    8.59021
506560.0000    7.93630
506600.0000    8.60824
506640.0000    7.78740
506680.0000    8.43060
506720.0000    8.18029
506760.0000    7.31447
506800.0000    6.90800
506840.0000    7.16038
506880.0000    6.60144
506920.0000    6.97760
506960.0000    7.83270
507000.0000    7.67081
507040.0000    7.87363
507080.0000    8.16182
507120.0000    8.59196
507160.0000    8.53063
507200.0000    8.50122
507240.0000    7.99564
507280.0000    7.12729
507320.0000    7.40135
507360.0000    8.21892
507400.0000    7.90599
507440.0000    8.79602
507480.0000    8.16035
507520.0000    8.98856
507560.0000    9.26466
507600.0000    9.32207
507640.0000    9.16801
507680.0000    8.19437
507720.0000    7.60189
507760.0000    7.28890
507800.0000    7.67128
507840.0000    6.71647
507880.0000    6.89856
507920.0000    6.95042
507960.0000    6.89276
508000.0000    7.29619
508040.0000    7.57603
508080.0000    7.78963
508120.0000    7.38842
508160.0000    7.25491
508200.0000    7.44211
508240.0000    6.53048
508280.0000    6.52353
508320.0000    6.12606
508360.0000    6.13694
508400.0000    6.43720
508440.0000    5.21000
508480.0000    6.66014
508520.0000    5.98081
508560.0000    6.70209
508600.0000    6.75893
508640.0000    6.42613
508680.0000    7.60461
508720.0000    6.26269
508760.0000    6.72334
508800.0000    7.53612
508840.0000    7.22925
508880.0000    7.57615
508920.0000    7.96034
508960.0000    8.23281
509000.0000    8.47984
509040.0000    8.58469
509080.0000    9.10223
509120.0000    8.36266
509160.0000    7.48629
509200.0000    8.44847
509240.0000    9.05796
509280.0000    9.33267
509320.0000    8.47620
509360.0000    7.97057
509400.0000    8.26496
509440.0000    8.36828
509480.0000    7.85022
509520.0000    8.87701
509560.0000    7.75825
509600.0000    8.50883
509640.0000    8.83552
509680.0000    8.61225
509720.0000    8.44843
509760.0000    7.58332
509800.0000    7.92574
509840.0000    8.18439
509880.0000    7.66151
509920.0000    8.47908
509960.0000    7.46124
510000.0000    7.97508
510040.0000    8.41460
510080.0000    7.84415
510120.0000    7.94019
510160.0000    8.79533
510200.0000    7.82321
510240.0000    7.27796
510280.0000    7.25402
510320.0000    7.51746
510360.0000    7.12561
510400.0000    7.82527
510440.0000    8.14612
510480.0000    7.41824
510520.0000    6.79851
510560.0000    6.75061
510600.0000    7.37712
510640.0000    7.86532
510680.0000    7.83908
510720.0000    8.44230
510760.0000    7.81509
510800.0000    7.07687
510840.0000    7.55174
510880.0000    7.90576
510920.0000    7.52495
510960.0000    7.82429
511000.0000    7.60939
511040.0000    7.69587
511080.0000    7.72512
511120.0000    8.21103
511160.0000    7.64422
511200.0000    8.01861
511240.0000    8.85061
511280.0000    8.94462
511320.0000    8.67723
511360.0000    8.55764
511400.0000    8.72254
511440.0000    8.13274
511480.0000    8.47734
511520.0000    7.15883
511560.0000    8.92396
511600.0000    8.54767
511640.0000    7.10584
511680.0000    7.94709
511720.0000    8.44980
511760.0000    7.72513
511800.0000    7.64391
511840.0000    8.25746
511880.0000    8.16822
511920.0000    8.71858
511960.0000    8.21159
512000.0000    8.97645
512040.0000    8.42509
512080.0000    9.53337
512120.0000    9.22199
512160.0000    8.50871
512200.0000    8.12642
512240.0000    8.16881
512280.0000    8.29314
512320.0000    8.39892
512360.0000    8.10068
512400.0000    8.64218
512440.0000    9.09848
512480.0000    8.88742
512520.0000    8.64806
512560.0000    8.91066
512600.0000    8.60482
512640.0000    8.39356
512680.0000    8.54277
512720.0000    9.11340
512760.0000    8.64395
512800.0000    8.00677
512840.0000    8.24588
512880.0000    7.94423
512920.0000    8.24020
512960.0000    8.24728
513000.0000    8.22034
513040.0000    7.93434
513080.0000    7.95761
513120.0000    8.22613
513160.0000    8.92159
513200.0000    8.36865
513240.0000    8.06767
513280.0000    8.71397
513320.0000    8.36227
513360.0000    8.36690
513400.0000    7.05053
513440.0000    7.50834
513480.0000    7.19805
513520.0000    7.71423
513560.0000    7.62955
513600.0000    8.40192
513640.0000    8.59827
513680.0000    7.82916
513720.0000    7.27354
513760.0000    6.39433
513800.0000    5.62594
513840.0000    5.83197
513880.0000    5.39837
513920.0000    4.98064
513960.0000    5.74421
514000.0000    5.76632
514040.0000    4.05722
514080.0000    5.83197
514120.0000    6.94919
514160.0000    6.07201
514200.0000    5.54148
514240.0000    5.08702
514280.0000    4.93201
514320.0000    5.97056
514360.0000    6.95913
514400.0000    6.84266
514440.0000    6.51181
514480.0000    6.33443
514520.0000    6.45289
514560.0000    5.59784
514600.0000    5.28908
514640.0000    4.96601
514680.0000    5.47910
514720.0000    4.31154
514760.0000    5.11316
514800.0000    3.75434
514840.0000    3.57153
514880.0000    3.95360
514920.0000    4.42298
514960.0000    4.03586
515000.0000    5.01631
515040.0000    5.28943
515080.0000    4.27715
515120.0000    3.66005
515160.0000    4.82993
515200.0000    4.52821
515240.0000    5.00250
515280.0000    5.51127
515320.0000    4.89436
515360.0000    5.47637
515400.0000    5.88972
515440.0000    6.37749
515480.0000    7.05730
515520.0000    6.60462
515560.0000    6.95676
515600.0000    5.64081
515640.0000    5.08604
515680.0000    5.31205
515720.0000    5.46893
515760.0000    4.95866
515800.0000    5.03276
515840.0000    4.38150
515880.0000    4.30985
515920.0000    3.85588
515960.0000    3.93874
516000.0000    3.75272
516040.0000    3.89932
516080.0000    4.70236
516120.0000    4.70946
516160.0000    4.58177
516200.0000    5.90142
516240.0000    5.80549
516280.0000    5.81663
516320.0000    6.04653
516360.0000    6.04977
516400.0000    5.62732
516440.0000    6.94364
516480.0000    6.63039
516520.0000    5.81148
516560.0000    5.93306
516600.0000    5.46973
516640.0000    6.31117
516680.0000    6.56260
516720.0000    5.41696
516760.0000    5.95475
516800.0000    6.18634
516840.0000    6.82743
516880.0000    6.38550
516920.0000    7.28171
516960.0000    7.23197
517000.0000    7.66742
517040.0000    7.09648
517080.0000    7.33460
517120.0000    7.42507
517160.0000    7.50206
517200.0000    7.49272
517240.0000    6.99205
517280.0000    7.47628
517320.0000    6.75482
517360.0000    8.26327
517400.0000    7.09396
517440.0000    5.61632
517480.0000    6.97772
517520.0000    7.89119
517560.0000    6.50979
517600.0000    6.16326
517640.0000    6.58663
517680.0000    6.00757
517720.0000    6.33645
517760.0000    5.87897
517800.0000    5.37055
517840.0000    5.64418
517880.0000    4.71937
517920.0000    4.89408
517960.0000    5.17298
518000.0000    5.94409
518040.0000    7.15535
518080.0000    8.00272
518120.0000    6.05260
518160.0000    5.02815
518200.0000    4.82906
518240.0000    5.13961
518280.0000    4.47366
518320.0000    4.99722
518360.0000    4.64912
518400.0000    5.53734
518440.0000    6.26990
518480.0000    5.41983
518520.0000    5.27536
518560.0000    5.44093
518600.0000    4.24772
518640.0000    4.16957
518680.0000    5.08352
518720.0000    5.69207
518760.0000    5.63227
518800.0000    5.66429
518840.0000    5.66482
518880.0000    3.83283
518920.0000    4.66458
518960.0000    4.44094
519000.0000    5.14854
519040.0000    5.69766
519080.0000    5.98950
519120.0000    5.52322
519160.0000    6.53989
519200.0000    6.60114
519240.0000    6.84220
519280.0000    6.72349
519320.0000    6.56236
519360.0000    5.76571
519400.0000    4.83318
519440.0000    5.21453
519480.0000    6.03697
519520.0000    5.86656
519560.0000    4.51546
519600.0000    5.32810
519640.0000    5.44864
519680.0000    5.43857
519720.0000    6.02967
519760.0000    6.51746
519800.0000    6.82804
519840.0000    7.30149
519880.0000    6.34352
519920.0000    6.84577
519960.0000    6.98111
520000.0000    5.01143
520040.0000    5.30445
520080.0000    4.95896
520120.0000    4.81891
520160.0000    5.91258
520200.0000    5.20715
520240.0000    5.64753
520280.0000    4.69315
520320.0000    5.84643
520360.0000    6.38019
520400.0000    6.83135
520440.0000    6.68843
520480.0000    5.26343
520520.0000    5.74998
520560.0000    5.64037
520600.0000    5.53136
520640.0000    5.94818
520680.0000    5.89357
520720.0000    6.42213
520760.0000    6.38988
520800.0000    6.75848
520840.0000    7.59031
520880.0000    6.82385
520920.0000    7.35564
520960.0000    7.44086
521000.0000    5.78403
521040.0000    4.83449
521080.0000    5.66579
521120.0000    5.77555
521160.0000    5.46006
521200.0000    5.13232
521240.0000    4.73678
521280.0000    5.22143
521320.0000    6.29536
521360.0000    6.64848
521400.0000    6.26952
521440.0000    5.87652
521480.0000    5.98020
521520.0000    6.34080
521560.0000    5.47725
521600.0000    5.91570
521640.0000    6.27684
521680.0000    5.99444
521720.0000    5.74682
521760.0000    4.66257
521800.0000    5.07610
521840.0000    5.33585
521880.0000    5.41344
521920.0000    5.11135
521960.0000    4.61758
522000.0000    5.09490
522040.0000    5.05004
522080.0000    6.18898
522120.0000    6.04942
522160.0000    5.46410
522200.0000    5.17568
522240.0000    7.10911
522280.0000    5.38442
522320.0000    6.72745
522360.0000    6.32774
522400.0000    4.71909
522440.0000    5.84825
522480.0000    5.92095
522520.0000    5.91946
522560.0000    6.12938
522600.0000    6.10769
522640.0000    6.91338
522680.0000    6.33310
522720.0000    7.21219
522760.0000    6.95971
522800.0000    6.59123
522840.0000    6.97239
522880.0000    7.03131
522920.0000    6.17463
522960.0000    6.92256
523000.0000    6.60888
523040.0000    6.86850
523080.0000    6.19599
523120.0000    5.34373
523160.0000    5.99223
523200.0000    5.92484
523240.0000    5.35176
523280.0000    6.47646
523320.0000    6.62215
523360.0000    6.55639
523400.0000    5.48341
523440.0000    6.40295
523480.0000    6.35841
523520.0000    5.04801
523560.0000    7.00455
523600.0000    5.62865
523640.0000    4.75433
523680.0000    6.69672
523720.0000    7.03933
523760.0000    6.86438
523800.0000    6.81984
523840.0000    6.64301
523880.0000    5.60859
523920.0000    5.28653
523960.0000    6.42308
524000.0000    5.56535
524040.0000    5.15346
524080.0000    5.15774
524120.0000    4.67298
524160.0000    4.80379
524200.0000    5.86759
524240.0000    5.50986
524280.0000    6.03863
524320.0000    6.16940
524360.0000    7.16909
524400.0000    7.43927
524440.0000    6.57991
524480.0000    6.35072
524520.0000    6.57771
524560.0000    6.22710
524600.0000    6.13892
524640.0000    6.75425
524680.0000    6.36427
524720.0000    4.87554
524760.0000    6.06974
524800.0000    4.64148
524840.0000    4.90764
524880.0000    5.20357
524920.0000    5.36218
524960.0000    3.92962
525000.0000    4.54688
525040.0000    4.98040
525080.0000    4.97849
525120.0000    6.18605
525160.0000    5.91047
525200.0000    4.63700
525240.0000    5.97567
525280.0000    5.72404
525320.0000    5.49481
525360.0000    4.58468
525400.0000    4.23253
525440.0000    5.76031
525480.0000    4.75025
525520.0000    5.15669
525560.0000    5.00468
525600.0000    4.86060
525640.0000    6.80578
525680.0000    5.19294
525720.0000    5.84615
525760.0000    5.12527
525800.0000    5.54250
525840.0000    6.46914
525880.0000    5.62881
525920.0000    5.66659
525960.0000    6.26908
526000.0000    6.61821
526040.0000    5.59524
526080.0000    5.02807
526120.0000    4.26354
526160.0000    5.26839
526200.0000    5.96784
526240.0000    4.90279
526280.0000    5.82566
526320.0000    5.50461
526360.0000    5.97774
526400.0000    6.02971
526440.0000    5.22217
526480.0000    4.42506
526520.0000    4.73324
526560.0000    5.13317
526600.0000    4.88651
526640.0000    3.90323
526680.0000    3.54917
526720.0000    3.83750
526760.0000    3.76499
526800.0000    3.68688
526840.0000    5.18313
526880.0000    5.28317
526920.0000    5.30830
526960.0000    4.59623
527000.0000    6.38092
527040.0000    5.53734
527080.0000    6.22544
527120.0000    5.37402
527160.0000    5.48062
527200.0000    6.06836
527240.0000    5.23428
527280.0000    6.13833
527320.0000    5.64886
527360.0000    6.38408
527400.0000    6.66379
527440.0000    6.58093
527480.0000    6.27322
527520.0000    4.75069
527560.0000    4.33777
527600.0000    5.29388
527640.0000    4.75333
527680.0000    6.92210
527720.0000    5.57019
527760.0000    5.90522
527800.0000    6.05774
527840.0000    6.46718
527880.0000    7.02578
527920.0000    5.86632
527960.0000    5.54258
528000.0000    4.95637
528040.0000    4.57557
528080.0000    5.26543
528120.0000    3.87498
528160.0000    4.10744
528200.0000    4.98144
528240.0000    6.56372
528280.0000    5.44416
528320.0000    5.58162
528360.0000    6.62204
528400.0000    5.87619
528440.0000    6.85371
528480.0000    5.92430
528520.0000    6.80286
528560.0000    7.90401
528600.0000    8.63252
528640.0000    7.80916
528680.0000    7.24238
528720.0000    7.77140
528760.0000    7.48781
528800.0000    6.22361
528840.0000    6.25701
528880.0000    6.84868
528920.0000    6.41838
528960.0000    6.44936
529000.0000    7.23611
529040.0000    7.28378
529080.0000    6.72349
529120.0000    6.01747
529160.0000    5.16374
529200.0000    5.78846
529240.0000    5.17189
529280.0000    4.71957
529320.0000    5.83454
529360.0000    6.00487
529400.0000    6.92068
529440.0000    7.02204
529480.0000    6.91176
529520.0000    7.12851
529560.0000    7.26895
529600.0000    7.54592
529640.0000    7.42629
529680.0000    7.65824
529720.0000    7.51611
529760.0000    6.37977
529800.0000    6.74960
529840.0000    6.50170
529880.0000    7.46692
529920.0000    6.95245
529960.0000    7.25669
530000.0000    6.90793
530040.0000    6.68556
530080.0000    7.20813
530120.0000    7.70302
530160.0000    8.23753
530200.0000    6.98057
530240.0000    7.16910
530280.0000    6.75103
530320.0000    7.39926
530360.0000    7.96595
530400.0000    6.94360
530440.0000    6.94027
530480.0000    6.68893
530520.0000    6.33660
530560.0000    6.94063
530600.0000    6.37555
530640.0000    6.60515
530680.0000    6.42067
530720.0000    6.28438
530760.0000    6.47008
530800.0000    6.83385
530840.0000    6.23794
530880.0000    5.32520
530920.0000    6.52336
530960.0000    5.93664
531000.0000    5.92888
531040.0000    6.47238
531080.0000    6.41965
531120.0000    7.20484
531160.0000    6.36704
531200.0000    5.99759
531240.0000    5.76831
531280.0000    5.07574
531320.0000    6.03403
531360.0000    5.41027
531400.0000    5.12037
531440.0000    5.49165
531480.0000    5.22655
531520.0000    5.43312
531560.0000    6.10079
531600.0000    5.33577
531640.0000    5.31176
531680.0000    6.12294
531720.0000    5.25787
531760.0000    3.74475
531800.0000    4.29286
531840.0000    5.40508
531880.0000    5.29301
531920.0000    3.78733
531960.0000    5.63635
532000.0000    5.09501
532040.0000    4.96089
532080.0000    4.91182
532120.0000    5.02521
532160.0000    4.70800
532200.0000    5.09014
532240.0000    4.50302
532280.0000    5.76322
532320.0000    5.06551
532360.0000    5.60155
532400.0000    5.32478
532440.0000    5.34546
532480.0000    5.68876
532520.0000    5.50353
532560.0000    6.09813
532600.0000    6.01196
532640.0000    6.01227
532680.0000    5.86747
532720.0000    5.78839
532760.0000    5.70422
532800.0000    6.32851
532840.0000    6.48049
532880.0000    6.05614
532920.0000    6.30478
532960.0000    7.10165
533000.0000    6.27254
533040.0000    4.95159
533080.0000    6.26197
533120.0000    4.74650
533160.0000    4.71864
533200.0000    5.38187
533240.0000    5.83530
533280.0000    5.83443
533320.0000    6.67716
533360.0000    6.19069
533400.0000    6.96929
533440.0000    6.38137
533480.0000    7.05879
533520.0000    5.23980
533560.0000    5.31500
533600.0000    6.85956
533640.0000    6.55554
533680.0000    6.40409
533720.0000    6.20571
533760.0000    6.99395
533800.0000    6.21251
533840.0000    6.07852
533880.0000    5.19330
533920.0000    6.33601
533960.0000    6.27212
534000.0000    6.57491
534040.0000    6.62948
534080.0000    6.75390
534120.0000    7.48798
534160.0000    7.36672
534200.0000    6.82622
534240.0000    7.10068
534280.0000    7.41675
534320.0000    6.72116
534360.0000    6.73749
534400.0000    7.22253
534440.0000    6.07999
534480.0000    6.59567
534520.0000    7.21082
534560.0000    6.66425
534600.0000    7.19190
534640.0000    6.28480
534680.0000    5.31124
534720.0000    5.45942
534760.0000    6.11932
534800.0000    6.90897
534840.0000    8.55804
534880.0000    7.46192
534920.0000    7.54332
534960.0000    5.65315
535000.0000    5.67379
535040.0000    5.22339
535080.0000    4.59861
535120.0000    4.96365
535160.0000    5.24985
535200.0000    5.32797
535240.0000    5.13255
535280.0000    5.89923
535320.0000    4.58187
535360.0000    5.53010
535400.0000    4.74765
535440.0000    6.56147
535480.0000    6.05068
535520.0000    8.05283
535560.0000    7.12030
535600.0000    5.85449
535640.0000    5.91130
535680.0000    5.78944
535720.0000    6.58072
535760.0000    5.53199
535800.0000    4.18423
535840.0000    4.72856
535880.0000    5.72759
535920.0000    4.51052
535960.0000    5.57379
536000.0000    6.09022
536040.0000    5.94191
536080.0000    5.78117
536120.0000    6.61472
536160.0000    5.84348
536200.0000    6.81577
536240.0000    6.03473
536280.0000    6.49849
536320.0000    6.56858
536360.0000    7.17562
536400.0000    6.37499
536440.0000    7.60169
536480.0000    7.44177
536520.0000    6.27776
536560.0000    5.60133
536600.0000    6.16342
536640.0000    5.11522
536680.0000    5.15510
536720.0000    5.22032
536760.0000    6.30999
536800.0000    6.16833
536840.0000    5.72369
536880.0000    5.83978
536920.0000    6.23175
536960.0000    7.69216
537000.0000    8.03059
537040.0000    8.28303
537080.0000    6.99909
537120.0000    7.06572
537160.0000    8.24286
537200.0000    8.35942
537240.0000    9.34330
537280.0000    7.88156
537320.0000    8.21594
537360.0000    7.81708
537400.0000    7.05356
537440.0000    7.25198
537480.0000    7.14898
537520.0000    8.12205
537560.0000    6.31535
537600.0000    6.10151
537640.0000    6.74737
537680.0000    7.98420
537720.0000    7.27182
537760.0000    6.44240
537800.0000    6.34566
537840.0000    5.84120
537880.0000    4.17555
537920.0000    4.81573
537960.0000    4.81600
538000.0000    4.89353
538040.0000    5.58759
538080.0000    4.89953
538120.0000    5.11891
538160.0000    6.50288
538200.0000    6.84177
538240.0000    5.78778
538280.0000    7.05640
538320.0000    6.29753
538360.0000    5.71321
538400.0000    5.83172
538440.0000    5.99766
538480.0000    5.49757
538520.0000    5.54049
538560.0000    5.19055
538600.0000    6.29668
538640.0000    7.25502
538680.0000    6.51894
538720.0000    7.57853
538760.0000    7.25011
538800.0000    7.22725
538840.0000    8.09357
538880.0000    7.32887
538920.0000    6.94540
538960.0000    7.98232
539000.0000    8.15254
539040.0000    8.39378
539080.0000    8.48171
539120.0000    7.81334
539160.0000    8.36572
539200.0000    8.44271
539240.0000    7.68531
539280.0000    8.00918
539320.0000    8.70378
539360.0000    7.39705
539400.0000    7.37964
539440.0000    7.05641
539480.0000    7.12679
539520.0000    6.19429
539560.0000    6.30877
539600.0000    7.23965
539640.0000    6.63155
539680.0000    7.49420
539720.0000    8.15557
539760.0000    8.47987
539800.0000    8.78701
539840.0000    8.43467
539880.0000    8.00439
539920.0000    8.01225
539960.0000    7.94905
540000.0000    7.38595
540040.0000    7.38287
540080.0000    7.66659
540120.0000    8.41079
540160.0000    8.18302
540200.0000    8.85179
540240.0000    8.88061
540280.0000    8.80826
540320.0000    8.01792
540360 5
540400 5
540440 5
540480 5
540520 5
540560 5
540600 5
540640 5
540680 5
540720 5
540760 5
540800 5
540840 5
540880 5
540920 5
540960 5
541000 5
541040 5
541080 5
541120 5
541160 5
541200 5
541240 5
541280 5
541320 5
541360 5
541400 5
541440 5
541480 5
541520 5
541560 5
541600 5
541640 5
541680 5
541720 5
541760 5
541800 5
541840 5
541880 5
541920 5
541960 5
542000 5
542040 5
542080 5
542120 5
542160 5
542200 5
542240 5
542280 5
542320 5
542360 5
542400 5
542440 5
542480 5
542520 5
542560 5
542600 5
542640 5
542680 5
542720 5
542760 5
542800 5
542840 5
542880 5
542920 5
542960 5
543000 5
543040 5
543080 5
543120 5
543160 5
543200 5
543240 5
543280 5
543320 5
543360 5
543400 5
543440 5
543480 5
543520 5
543560 5
543600 5
543640 5
543680 5
543720 5
543760 5
543800 5
543840 5
543880 5
543920 5
543960 5
544000 5
544040 5
544080 5
544120 5
544160 5
544200 5
544240 5
544280 5
544320 5
544360 5
544400 5
544440 5
544480 5
544520 5
544560 5
544600 5
544640 5
544680 5
544720 5
544760 5
544800 5
544840 5
544880 5
544920 5
544960 5
545000 5
545040 5
545080 5
545120 5
545160 5
545200 5
545240 5
545280 5
545320 5
545360 5
545400 5
545440 5
545480 5
545520 5
545560 5
545600 5
545640 5
545680 5
545720 5
545760 5
545800 5
545840 5
545880 5
545920 5
545960 5
546000 5
546040 5
546080 5
546120 5
546160 5
546200 5
546240 5
546280 5
546320 5
546360 5
546400 5
546440 5
546480 5
546520 5
546560 5
546600 5
546640 5
546680 5
546720 5
546760 5
546800 5
546840 5
546880 5
546920 5
546960 5
547000 5
547040 5
547080 5
547120 5
547160 5
547200 5
547240 5
547280 5
547320 5
547360 5
547400 5
547440 5
547480 5
547520 5
547560 5
547600 5
547640 5
547680 5
547720 5
547760 5
547800 5
547840 5
547880 5
547920 5
547960 5
548000 5
548040 5
548080 5
548120 5
548160 5
548200 5
548240 5
548280 5
548320 5
548360 5
548400 5
548440 5
548480 5
548520 5
548560 5
548600 5
548640 5
548680 5
548720 5
548760 5
548800 5
548840 5
548880 5
548920 5
548960 5
549000 5
549040 5
549080 5
549120 5
549160 5
549200 5
549240 5
549280 5
549320 5
549360 5
549400 5
549440 5
549480 5
549520 5
549560 5
549600 5
549640 5
549680 5
549720 5
549760 5
549800 5
549840 5
549880 5
549920 5
549960 5
550000 5
550040 5
550080 5
550120 5
550160 5
550200 5
550240 5
550280 5
550320 5
550360 5
550400 5
550440 5
550480 5
550520 5
550560 5
550600 5
550640 5
550680 5
550720 5
550760 5
550800 5
550840 5
550880 5
550920 5
550960 5
551000 5
551040 5
551080 5
551120 5
551160 5
551200 5
551240 5
551280 5
551320 5
551360 5
551400 5
551440 5
551480 5
551520 5
551560 5
551600 5
551640 5
551680 5
551720 5
551760 5
551800 5
551840 5
551880 5
551920 5
551960 5
552000 5
552040 5
552080 5
552120 5
552160 5
552200 5
552240 5
552280 5
552320 5
552360 5
552400 5
552440 5
552480 5
552520 5
552560 5
552600 5
552640 5
552680 5
552720 5
552760 5
552800 5
552840 5
552880 5
552920 5
552960 5
553000 5
553040 5
553080 5
553120 5
553160 5
553200 5
553240 5
553280 5
553320 5
553360 5
553400 5
553440 5
553480 5
553520 5
553560 5
553600 5
553640 5
553680 5
553720 5
553760 5
553800 5
553840 5
553880 5
553920 5
553960 5
554000 5
554040 5
554080 5
554120 5
554160 5
554200 5
554240 5
554280 5
554320 5
554360 5
554400 5
554440 5
554480 5
554520 5
554560 5
554600 5
554640 5
554680 5
554720 5
554760 5
554800 5
554840 5
554880 5
554920 5
554960 5
555000 5
555040 5
555080 5
555120 5
555160 5
555200 5
555240 5
555280 5
555320 5
555360 5
555400 5
555440 5
555480 5
555520 5
555560 5
555600 5
555640 5
555680 5
555720 5
555760 5
555800 5
555840 5
555880 5
555920 5
555960 5
556000 5
556040 5
556080 5
556120 5
556160 5
556200 5
556240 5
556280 5
556320 5
556360 5
556400 5
556440 5
556480 5
556520 5
556560 5
556600 5
556640 5
556680 5
556720 5
556760 5
556800 5
556840 5
556880 5
556920 5
556960 5
557000 5
557040 5
557080 5
557120 5
557160 5
557200 5
557240 5
557280 5
557320 5
557360 5
557400 5
557440 5
557480 5
557520 5
557560 5
557600 5
557640 5
557680 5
557720 5
557760 5
557800 5
557840 5
557880 5
557920 5
557960 5
558000 5
558040 5
558080 5
558120 5
558160 5
558200 5
558240 5
558280 5
558320 5
558360 5
558400 5
558440 5
558480 5
558520 5
558560 5
558600 5
558640 5
558680 5
558720 5
558760 5
558800 5
558840 5
558880 5
558920 5
558960 5
559000 5
559040 5
559080 5
559120 5
559160 5
559200 5
559240 5
559280 5
559320 5
559360 5
559400 5
559440 5
559480 5
559520 5
559560 5
559600 5
559640 5
559680 5
559720 5
559760 5
559800 5
559840 5
559880 5
559920 5
559960 5
560000 5
560040 5
560080 5
560120 5
560160 5
560200 5
560240 5
560280 5
560320 5
560360 5
560400 5
560440 5
560480 5
560520 5
560560 5
560600 5
560640 5
560680 5
560720 5
560760 5
560800 5
560840 5
560880 5
560920 5
560960 5
561000 5
561040 5
561080 5
561120 5
561160 5
561200 5
561240 5
561280 5
561320 5
561360 5
561400 5
561440 5
561480 5
561520 5
561560 5
561600 5
561640 5
561680 5
561720 5
561760 5
561800 5
561840 5
561880 5
561920 5
561960 5
562000 5
562040 5
562080 5
562120 5
562160 5
562200 5
562240 5
562280 5
562320 5
562360 5
562400 5
562440 5
562480 5
562520 5
562560 5
562600 5
562640 5
562680 5
562720 5
562760 5
562800 5
562840 5
562880 5
562920 5
562960 5
563000 5
563040 5
563080 5
563120 5
563160 5
563200 5
563240 5
563280 5
563320 5
563360 5
563400 5
563440 5
563480 5
563520 5
563560 5
563600 5
563640 5
563680 5
563720 5
563760 5
563800 5
563840 5
563880 5
563920 5
563960 5
564000 5
564040 5
564080 5
564120 5
564160 5
564200 5
564240 5
564280 5
564320 5
564360 5
564400 5
564440 5
564480 5
564520 5
564560 5
564600 5
564640 5
564680 5
564720 5
564760 5
564800 5
564840 5
564880 5
564920 5
564960 5
565000 5
565040 5
565080 5
565120 5
565160 5
565200 5
565240 5
565280 5
565320 5
565360 5
565400 5
565440 5
565480 5
565520 5
565560 5
565600 5
565640 5
565680 5
565720 5
565760 5
565800 5
565840 5
565880 5
565920 5
565960 5
566000 5
566040 5
566080 5
566120 5
566160 5
566200 5
566240 5
566280 5
566320 5
566360 5
566400 5
566440 5
566480 5
566520 5
566560 5
566600 5
566640 5
566680 5
566720 5
566760 5
566800 5
566840 5
566880 5
566920 5
566960 5
567000 5
567040 5
567080 5
567120 5
567160 5
567200 5
567240 5
567280 5
567320 5
567360 5
567400 5
567440 5
567480 5
567520 5
567560 5
567600 5
567640 5
567680 5
567720 5
567760 5
567800 5
567840 5
567880 5
567920 5
567960 5
568000 5
568040 5
568080 5
568120 5
568160 5
568200 5
568240 5
568280 5
568320 5
568360 5
568400 5
568440 5
568480 5
568520 5
568560 5
568600 5
568640 5
568680 5
568720 5
568760 5
568800 5
568840 5
568880 5
568920 5
568960 5
569000 5
569040 5
569080 5
569120 5
569160 5
569200 5
569240 5
569280 5
569320 5
569360 5
569400 5
569440 5
569480 5
569520 5
569560 5
569600 5
569640 5
569680 5
569720 5
569760 5
569800 5
569840 5
569880 5
569920 5
569960 5
570000 5
570040 5
570080 5
570120 5
570160 5
570200 5
570240 5
570280 5
570320 5
570360 5
570400 5
570440 5
570480 5
570520 5
570560 5
570600 5
570640 5
570680 5
570720 5
570760 5
570800 5
570840 5
570880 5
570920 5
570960 5
571000 5
571040 5
571080 5
571120 5
571160 5
571200 5
571240 5
571280 5
571320 5
571360 5
571400 5
571440 5
571480 5
571520 5
571560 5
571600 5
571640 5
571680 5
571720 5
571760 5
571800 5
571840 5
571880 5
571920 5
571960 5
572000 5
572040 5
572080 5
572120 5
572160 5
572200 5
572240 5
572280 5
572320 5
572360 5
572400 5
572440 5
572480 5
572520 5
572560 5
572600 5
572640 5
572680 5
572720 5
572760 5
572800 5
572840 5
572880 5
572920 5
572960 5
573000 5
573040 5
573080 5
573120 5
573160 5
573200 5
573240 5
573280 5
573320 5
573360 5
573400 5
573440 5
573480 5
573520 5
573560 5
573600 5
573640 5
573680 5
573720 5
573760 5
573800 5
573840 5
573880 5
573920 5
573960 5
574000 5
574040 5
574080 5
574120 5
574160 5
574200 5
574240 5
574280 5
574320 5
574360 5
574400 5
574440 5
574480 5
574520 5
574560 5
574600 5
574640 5
574680 5
574720 5
574760 5
574800 5
574840 5
574880 5
574920 5
574960 5
575000 5
575040 5
575080 5
575120 5
575160 5
575200 5
575240 5
575280 5
575320 5
575360 5
575400 5
575440 5
575480 5
575520 5
575560 5
575600 5
575640 5
575680 5
575720 5
575760 5
575800 5
575840 5
575880 5
575920 5
575960 5
576000 5
576040 5
576080 5
576120 5
576160 5
576200 5
576240 5
576280 5
576320 5
576360 5
576400 5
576440 5
576480 5
576520 5
576560 5
576600 5
576640 5
576680 5
576720 5
576760 5
576800 5
576840 5
576880 5
576920 5
576960 5
577000 5
577040 5
577080 5
577120 5
577160 5
577200 5
577240 5
577280 5
577320 5
577360 5
577400 5
577440 5
577480 5
577520 5
577560 5
577600 5
577640 5
577680 5
577720 5
577760 5
577800 5
577840 5
577880 5
577920 5
577960 5
578000 5
578040 5
578080 5
578120 5
578160 5
578200 5
578240 5
578280 5
578320 5
578360 5
578400 5
578440 5
578480 5
578520 5
578560 5
578600 5
578640 5
578680 5
578720 5
578760 5
578800 5
578840 5
578880 5
578920 5
578960 5
579000 5
579040 5
579080 5
579120 5
579160 5
579200 5
579240 5
579280 5
579320 5
579360 5
579400 5
579440 5
579480 5
579520 5
579560 5
579600 5
579640 5
579680 5
579720 5
579760 5
579800 5
579840 5
579880 5
579920 5
579960 5
580000 5
580040 5
580080 5
580120 5
580160 5
580200 5
580240 5
580280 5
580320 5
580360 5
580400 5
580440 5
580480 5
580520 5
580560 5
580600 5
580640 5
580680 5
580720 5
580760 5
580800 5
580840 5
580880 5
580920 5
580960 5
581000 5
581040 5
581080 5
581120 5
581160 5
581200 5
581240 5
581280 5
581320 5
581360 5
581400 5
581440 5
581480 5
581520 5
581560 5
581600 5
581640 5
581680 5
581720 5
581760 5
581800 5
581840 5
581880 5
581920 5
581960 5
582000 5
582040 5
582080 5
582120 5
582160 5
582200 5
582240 5
582280 5
582320 5
582360 5
582400 5
582440 5
582480 5
582520 5
582560 5
582600 5
582640 5
582680 5
582720 5
582760 5
582800 5
582840 5
582880 5
582920 5
582960 5
583000 5
583040 5
583080 5
583120 5
583160 5
583200 5
583240 5
583280 5
583320 5
583360 5
583400 5
583440 5
583480 5
583520 5
583560 5
583600 5
583640 5
583680 5
583720 5
583760 5
583800 5
583840 5
583880 5
583920 5
583960 5
584000 5
584040 5
584080 5
584120 5
584160 5
584200 5
584240 5
584280 5
584320 5
584360 5
584400 5
584440 5
584480 5
584520 5
584560 5
584600 5
584640 5
584680 5
584720 5
584760 5
584800 5
584840 5
584880 5
584920 5
584960 5
585000 5
585040 5
585080 5
585120 5
585160 5
585200 5
585240 5
585280 5
585320 5
585360 5
585400 5
585440 5
585480 5
585520 5
585560 5
585600 5
585640 5
585680 5
585720 5
585760 5
585800 5
585840 5
585880 5
585920 5
585960 5
586000 5
586040 5
586080 5
586120 5
586160 5
586200 5
586240 5
586280 5
586320 5
586360 5
586400 5
586440 5
586480 5
586520 5
586560 5
586600 5
586640 5
586680 5
586720 5
586760 5
586800 5
586840 5
586880 5
586920 5
586960 5
587000 5
587040 5
587080 5
587120 5
587160 5
587200 5
587240 5
587280 5
587320 5
587360 5
587400 5
587440 5
587480 5
587520 5
587560 5
587600 5
587640 5
587680 5
587720 5
587760 5
587800 5
587840 5
587880 5
587920 5
587960 5
588000 5
588040 5
588080 5
588120 5
588160 5
588200 5
588240 5
588280 5
588320 5
588360 5
588400 5
588440 5
588480 5
588520 5
588560 5
588600 5
588640 5
588680 5
588720 5
588760 5
588800 5
588840 5
588880 5
588920 5
588960 5
589000 5
589040 5
589080 5
589120 5
589160 5
589200 5
589240 5
589280 5
589320 5
589360 5
589400 5
589440 5
589480 5
589520 5
589560 5
589600 5
589640 5
589680 5
589720 5
589760 5
589800 5
589840 5
589880 5
589920 5
589960 5
590000 5
590040 5
590080 5
590120 5
590160 5
590200 5
590240 5
590280 5
590320 5
590360 5
590400 5
590440 5
590480 5
590520 5
590560 5
590600 5
590640 5
590680 5
590720 5
590760 5
590800 5
590840 5
590880 5
590920 5
590960 5
591000 5
591040 5
591080 5
591120 5
591160 5
591200 5
591240 5
591280 5
591320 5
591360 5
591400 5
591440 5
591480 5
591520 5
591560 5
591600 5
591640 5
591680 5
591720 5
591760 5
591800 5
591840 5
591880 5
591920 5
591960 5
592000 5
592040 5
592080 5
592120 5
592160 5
592200 5
592240 5
592280 5
592320 5
592360 5
592400 5
592440 5
592480 5
592520 5
592560 5
592600 5
592640 5
592680 5
592720 5
592760 5
592800 5
592840 5
592880 5
592920 5
592960 5
593000 5
593040 5
593080 5
593120 5
593160 5
593200 5
593240 5
593280 5
593320 5
593360 5
593400 5
593440 5
593480 5
593520 5
593560 5
593600 5
593640 5
593680 5
593720 5
593760 5
593800 5
593840 5
593880 5
593920 5
593960 5
594000 5
594040 5
594080 5
594120 5
594160 5
594200 5
594240 5
594280 5
594320 5
594360 5
594400 5
594440 5
594480 5
594520 5
594560 5
594600 5
594640 5
594680 5
594720 5
594760 5
594800 5
594840 5
594880 5
594920 5
594960 5
595000 5
595040 5
595080 5
595120 5
595160 5
595200 5
595240 5
595280 5
595320 5
595360 5
595400 5
595440 5
595480 5
595520 5
595560 5
595600 5
595640 5
595680 5
595720 5
595760 5
595800 5
595840 5
595880 5
595920 5
595960 5
596000 5
596040 5
596080 5
596120 5
596160 5
596200 5
596240 5
596280 5
596320 5
596360 5
596400 5
596440 5
596480 5
596520 5
596560 5
596600 5
596640 5
596680 5
596720 5
596760 5
596800 5
596840 5
596880 5
596920 5
596960 5
597000 5
597040 5
597080 5
597120 5
597160 5
597200 5
597240 5
597280 5
597320 5
597360 5
597400 5
597440 5
597480 5
597520 5
597560 5
597600 5
597640 5
597680 5
597720 5
597760 5
597800 5
597840 5
597880 5
597920 5
597960 5
598000 5
598040 5
598080 5
598120 5
598160 5
598200 5
598240 5
598280 5
598320 5
598360 5
598400 5
598440 5
598480 5
598520 5
598560 5
598600 5
598640 5
598680 5
598720 5
598760 5
598800 5
598840 5
598880 5
598920 5
598960 5
599000 5
599040 5
599080 5
599120 5
599160 5
599200 5
599240 5
599280 5
599320 5
599360 5
599400 5
599440 5
599480 5
599520 5
599560 5
599600 5
599640 5
599680 5
599720 5
599760 5
599800 5
599840 5
599880 5
599920 5
599960 5
600000 5
