# Supplementary material for: Comment on 'Valid molecular dynamics simulations of human hemoglobin require a surprisingly large box size'
Source: eLife. 2019 Jun 20;8:e44718. doi: 10.7554/eLife.44718 (PMC6586461; doi:10.7554/eLife.44718)
Supplement: Figure 3—source data 1. — The zip archive contains a README file describing which source files correspond to the different panels. [file elife-44718-fig3-data1.zip › figure3/panel_A/kovalevsky/normal/7/proj.xvg]

@ autoscale onread none
@ with g0
@ g0 on
@ title "projection on eigenvectors (nm)"
@ xaxis  label "Time (ps)"
@ world xmin 0
@ world xmax 365880
@ world ymin -9.75868
@ world ymax 6.84694
@ view xmin 0.15
@ view xmax 0.85
@ view ymin 0.15
@ view ymax 0.85
@ yaxis  label "vec 1"
@ xaxis tick major 100000
@ xaxis tick minor 50000
@ xaxis ticklabel start type spec
@ xaxis ticklabel start -0
@ yaxis tick major 5
@ yaxis tick minor 2.5
@ yaxis ticklabel start type spec
@ yaxis ticklabel start -5
@ zeroxaxis bar on
@ zeroxaxis bar linestyle 3
    0.0000   -5.06076
   40.0000   -4.22818
   80.0000   -5.11538
  120.0000   -4.59150
  160.0000   -5.75494
  200.0000   -5.69660
  240.0000   -5.41925
  280.0000   -5.43912
  320.0000   -5.57274
  360.0000   -5.45547
  400.0000   -6.04632
  440.0000   -6.56868
  480.0000   -6.21044
  520.0000   -6.92458
  560.0000   -6.11407
  600.0000   -5.42663
  640.0000   -5.59795
  680.0000   -5.54780
  720.0000   -5.94266
  760.0000   -6.75661
  800.0000   -6.66278
  840.0000   -6.64980
  880.0000   -6.03156
  920.0000   -7.33234
  960.0000   -7.04866
 1000.0000   -6.39875
 1040.0000   -7.64731
 1080.0000   -7.39325
 1120.0000   -6.78842
 1160.0000   -6.97957
 1200.0000   -6.71971
 1240.0000   -5.88212
 1280.0000   -6.19220
 1320.0000   -6.73559
 1360.0000   -6.59068
 1400.0000   -5.89966
 1440.0000   -6.55763
 1480.0000   -6.22565
 1520.0000   -6.36611
 1560.0000   -6.35282
 1600.0000   -7.48204
 1640.0000   -7.40043
 1680.0000   -7.58606
 1720.0000   -6.74123
 1760.0000   -6.88959
 1800.0000   -6.21416
 1840.0000   -7.63752
 1880.0000   -7.74837
 1920.0000   -7.84874
 1960.0000   -7.95357
 2000.0000   -8.38631
 2040.0000   -7.79821
 2080.0000   -7.33364
 2120.0000   -6.52363
 2160.0000   -6.30253
 2200.0000   -5.61966
 2240.0000   -6.48018
 2280.0000   -6.76137
 2320.0000   -5.96722
 2360.0000   -6.63480
 2400.0000   -7.35325
 2440.0000   -5.51689
 2480.0000   -5.56499
 2520.0000   -5.96755
 2560.0000   -6.67510
 2600.0000   -6.66271
 2640.0000   -6.47188
 2680.0000   -6.96411
 2720.0000   -6.74330
 2760.0000   -6.41592
 2800.0000   -5.84012
 2840.0000   -6.41848
 2880.0000   -5.55301
 2920.0000   -7.07032
 2960.0000   -6.46647
 3000.0000   -5.72074
 3040.0000   -6.47225
 3080.0000   -7.41998
 3120.0000   -6.81940
 3160.0000   -5.96353
 3200.0000   -6.03067
 3240.0000   -6.31884
 3280.0000   -7.09191
 3320.0000   -6.69462
 3360.0000   -6.47877
 3400.0000   -6.52338
 3440.0000   -6.40723
 3480.0000   -5.10798
 3520.0000   -6.03082
 3560.0000   -6.22863
 3600.0000   -7.02940
 3640.0000   -6.46232
 3680.0000   -6.50007
 3720.0000   -6.02464
 3760.0000   -6.97498
 3800.0000   -6.55761
 3840.0000   -7.07658
 3880.0000   -5.84376
 3920.0000   -5.66790
 3960.0000   -6.08459
 4000.0000   -5.75200
 4040.0000   -5.49297
 4080.0000   -5.61599
 4120.0000   -5.65150
 4160.0000   -6.49716
 4200.0000   -6.18161
 4240.0000   -5.90316
 4280.0000   -6.01608
 4320.0000   -5.51387
 4360.0000   -5.76787
 4400.0000   -4.89309
 4440.0000   -5.01131
 4480.0000   -4.82390
 4520.0000   -4.33399
 4560.0000   -5.53837
 4600.0000   -4.82019
 4640.0000   -5.39078
 4680.0000   -5.83145
 4720.0000   -5.98271
 4760.0000   -5.06927
 4800.0000   -5.97893
 4840.0000   -5.68570
 4880.0000   -5.55709
 4920.0000   -6.56682
 4960.0000   -6.27079
 5000.0000   -7.28320
 5040.0000   -5.89381
 5080.0000   -6.04695
 5120.0000   -5.73569
 5160.0000   -5.88673
 5200.0000   -6.43132
 5240.0000   -5.42534
 5280.0000   -6.50290
 5320.0000   -5.77474
 5360.0000   -5.89145
 5400.0000   -5.51675
 5440.0000   -5.54706
 5480.0000   -5.09895
 5520.0000   -5.53546
 5560.0000   -5.16363
 5600.0000   -5.62437
 5640.0000   -5.73396
 5680.0000   -6.08637
 5720.0000   -5.47578
 5760.0000   -5.46023
 5800.0000   -5.48651
 5840.0000   -5.65568
 5880.0000   -5.97796
 5920.0000   -5.53222
 5960.0000   -6.17087
 6000.0000   -6.15710
 6040.0000   -5.43099
 6080.0000   -5.71726
 6120.0000   -6.00651
 6160.0000   -5.91374
 6200.0000   -5.82769
 6240.0000   -4.78662
 6280.0000   -5.10976
 6320.0000   -5.71382
 6360.0000   -5.48650
 6400.0000   -6.02207
 6440.0000   -5.33864
 6480.0000   -5.45041
 6520.0000   -6.29151
 6560.0000   -6.60013
 6600.0000   -5.94838
 6640.0000   -4.98088
 6680.0000   -4.51302
 6720.0000   -5.98533
 6760.0000   -6.14299
 6800.0000   -6.36955
 6840.0000   -6.35546
 6880.0000   -5.28097
 6920.0000   -6.14191
 6960.0000   -5.96315
 7000.0000   -4.93380
 7040.0000   -4.63830
 7080.0000   -5.23174
 7120.0000   -5.16930
 7160.0000   -4.06115
 7200.0000   -4.90706
 7240.0000   -5.15669
 7280.0000   -5.49179
 7320.0000   -5.77225
 7360.0000   -5.76909
 7400.0000   -5.07560
 7440.0000   -6.05618
 7480.0000   -5.37863
 7520.0000   -5.44499
 7560.0000   -6.32653
 7600.0000   -6.40641
 7640.0000   -6.62322
 7680.0000   -6.50373
 7720.0000   -6.00129
 7760.0000   -6.39179
 7800.0000   -6.10761
 7840.0000   -6.18402
 7880.0000   -5.52770
 7920.0000   -6.20054
 7960.0000   -6.41988
 8000.0000   -5.98144
 8040.0000   -5.63341
 8080.0000   -5.68780
 8120.0000   -5.28828
 8160.0000   -5.37730
 8200.0000   -5.10790
 8240.0000   -5.61694
 8280.0000   -5.82916
 8320.0000   -5.79472
 8360.0000   -5.83312
 8400.0000   -6.11427
 8440.0000   -6.11431
 8480.0000   -5.30899
 8520.0000   -5.34659
 8560.0000   -5.57311
 8600.0000   -5.81874
 8640.0000   -5.62028
 8680.0000   -6.12440
 8720.0000   -5.44972
 8760.0000   -5.42944
 8800.0000   -6.17580
 8840.0000   -5.88772
 8880.0000   -6.84850
 8920.0000   -5.34213
 8960.0000   -5.85552
 9000.0000   -4.80893
 9040.0000   -4.71053
 9080.0000   -5.08842
 9120.0000   -4.67873
 9160.0000   -5.50573
 9200.0000   -4.60930
 9240.0000   -5.00084
 9280.0000   -5.26907
 9320.0000   -4.87996
 9360.0000   -5.84456
 9400.0000   -4.84018
 9440.0000   -5.69675
 9480.0000   -5.54787
 9520.0000   -5.63841
 9560.0000   -5.36632
 9600.0000   -5.70206
 9640.0000   -6.11918
 9680.0000   -5.39355
 9720.0000   -5.48342
 9760.0000   -5.79143
 9800.0000   -5.40519
 9840.0000   -5.25686
 9880.0000   -5.61687
 9920.0000   -5.54909
 9960.0000   -5.51340
10000.0000   -5.60479
10040.0000   -5.70921
10080.0000   -5.25482
10120.0000   -5.24252
10160.0000   -4.80908
10200.0000   -4.71308
10240.0000   -5.61253
10280.0000   -5.27034
10320.0000   -5.43095
10360.0000   -5.19912
10400.0000   -6.41980
10440.0000   -5.90185
10480.0000   -5.90024
10520.0000   -6.78783
10560.0000   -6.50715
10600.0000   -5.94676
10640.0000   -4.97438
10680.0000   -5.18438
10720.0000   -6.54547
10760.0000   -6.29175
10800.0000   -6.54057
10840.0000   -6.72887
10880.0000   -6.22375
10920.0000   -6.05669
10960.0000   -6.05866
11000.0000   -6.65046
11040.0000   -6.59454
11080.0000   -6.05198
11120.0000   -6.35381
11160.0000   -6.03001
11200.0000   -6.71382
11240.0000   -6.11396
11280.0000   -6.56180
11320.0000   -5.90803
11360.0000   -6.25443
11400.0000   -6.58535
11440.0000   -7.05508
11480.0000   -6.28244
11520.0000   -5.92578
11560.0000   -7.24577
11600.0000   -6.62371
11640.0000   -5.95267
11680.0000   -6.20235
11720.0000   -6.03622
11760.0000   -7.48966
11800.0000   -7.14871
11840.0000   -6.96766
11880.0000   -4.98613
11920.0000   -6.20556
11960.0000   -5.51006
12000.0000   -4.83304
12040.0000   -6.72895
12080.0000   -6.47010
12120.0000   -6.78363
12160.0000   -7.66564
12200.0000   -6.92912
12240.0000   -6.54699
12280.0000   -6.15171
12320.0000   -6.39003
12360.0000   -6.93173
12400.0000   -6.90595
12440.0000   -7.03261
12480.0000   -7.53545
12520.0000   -6.72476
12560.0000   -7.11594
12600.0000   -6.33318
12640.0000   -6.57098
12680.0000   -6.38423
12720.0000   -6.61756
12760.0000   -7.46808
12800.0000   -6.05799
12840.0000   -5.57707
12880.0000   -5.97702
12920.0000   -6.69968
12960.0000   -6.78051
13000.0000   -6.11838
13040.0000   -5.66951
13080.0000   -6.95654
13120.0000   -6.80935
13160.0000   -7.56088
13200.0000   -5.84726
13240.0000   -6.29086
13280.0000   -6.27562
13320.0000   -6.14596
13360.0000   -5.68177
13400.0000   -6.23569
13440.0000   -6.31852
13480.0000   -6.36335
13520.0000   -6.11193
13560.0000   -5.92692
13600.0000   -6.46904
13640.0000   -6.81635
13680.0000   -6.18488
13720.0000   -6.78154
13760.0000   -5.64509
13800.0000   -5.31347
13840.0000   -5.81650
13880.0000   -6.12049
13920.0000   -6.30961
13960.0000   -6.48719
14000.0000   -5.54495
14040.0000   -6.46485
14080.0000   -7.31657
14120.0000   -6.36630
14160.0000   -6.20294
14200.0000   -6.94898
14240.0000   -5.61738
14280.0000   -6.05909
14320.0000   -6.75393
14360.0000   -5.73504
14400.0000   -5.79103
14440.0000   -5.66743
14480.0000   -5.19080
14520.0000   -6.53143
14560.0000   -6.22298
14600.0000   -6.25839
14640.0000   -5.46924
14680.0000   -5.84187
14720.0000   -5.85967
14760.0000   -5.18426
14800.0000   -6.31935
14840.0000   -5.60064
14880.0000   -6.50790
14920.0000   -5.19017
14960.0000   -4.82289
15000.0000   -5.47832
15040.0000   -6.29407
15080.0000   -5.35207
15120.0000   -6.58222
15160.0000   -5.58541
15200.0000   -6.75340
15240.0000   -6.78366
15280.0000   -6.77360
15320.0000   -5.58513
15360.0000   -5.38599
15400.0000   -5.65302
15440.0000   -5.33579
15480.0000   -5.95728
15520.0000   -6.07576
15560.0000   -4.65454
15600.0000   -5.06392
15640.0000   -6.10614
15680.0000   -5.34500
15720.0000   -4.97115
15760.0000   -5.24134
15800.0000   -5.90708
15840.0000   -4.98489
15880.0000   -4.58586
15920.0000   -4.27775
15960.0000   -5.79789
16000.0000   -4.64741
16040.0000   -5.90043
16080.0000   -5.85821
16120.0000   -4.94819
16160.0000   -5.29210
16200.0000   -4.61632
16240.0000   -5.23405
16280.0000   -5.66097
16320.0000   -6.41497
16360.0000   -4.94302
16400.0000   -4.51639
16440.0000   -5.46451
16480.0000   -5.38883
16520.0000   -4.92711
16560.0000   -4.95881
16600.0000   -6.20098
16640.0000   -5.12679
16680.0000   -5.62819
16720.0000   -5.24999
16760.0000   -5.39701
16800.0000   -5.15309
16840.0000   -5.70403
16880.0000   -4.75887
16920.0000   -5.59845
16960.0000   -5.51882
17000.0000   -6.35545
17040.0000   -6.27372
17080.0000   -6.49601
17120.0000   -5.86610
17160.0000   -6.90990
17200.0000   -6.33694
17240.0000   -6.43943
17280.0000   -6.53383
17320.0000   -6.37793
17360.0000   -5.74102
17400.0000   -4.43533
17440.0000   -5.94776
17480.0000   -5.58269
17520.0000   -5.35880
17560.0000   -5.27245
17600.0000   -4.94282
17640.0000   -5.96088
17680.0000   -5.75497
17720.0000   -5.54736
17760.0000   -4.60756
17800.0000   -5.78023
17840.0000   -5.30537
17880.0000   -5.56298
17920.0000   -5.23518
17960.0000   -4.75428
18000.0000   -4.77321
18040.0000   -5.24002
18080.0000   -5.29291
18120.0000   -5.01986
18160.0000   -5.86149
18200.0000   -5.56544
18240.0000   -4.94576
18280.0000   -5.66978
18320.0000   -6.27875
18360.0000   -4.73715
18400.0000   -5.80382
18440.0000   -6.44106
18480.0000   -4.76119
18520.0000   -5.53823
18560.0000   -6.08189
18600.0000   -6.26673
18640.0000   -6.37348
18680.0000   -6.06724
18720.0000   -5.72487
18760.0000   -5.09710
18800.0000   -5.55010
18840.0000   -5.95313
18880.0000   -5.63817
18920.0000   -5.31667
18960.0000   -4.92150
19000.0000   -5.79224
19040.0000   -5.41553
19080.0000   -5.20572
19120.0000   -4.73781
19160.0000   -4.63690
19200.0000   -4.81117
19240.0000   -6.04028
19280.0000   -5.67964
19320.0000   -5.62156
19360.0000   -4.84408
19400.0000   -5.62156
19440.0000   -4.85131
19480.0000   -5.12010
19520.0000   -4.47975
19560.0000   -4.77843
19600.0000   -5.31402
19640.0000   -4.86940
19680.0000   -5.03993
19720.0000   -4.83475
19760.0000   -4.88868
19800.0000   -5.03819
19840.0000   -4.41608
19880.0000   -5.18782
19920.0000   -4.20272
19960.0000   -5.14032
20000.0000   -5.59293
20040.0000   -4.71584
20080.0000   -5.05815
20120.0000   -4.60218
20160.0000   -5.39172
20200.0000   -5.17864
20240.0000   -5.47560
20280.0000   -5.74429
20320.0000   -4.79508
20360.0000   -5.44892
20400.0000   -5.32270
20440.0000   -5.43742
20480.0000   -5.35846
20520.0000   -5.40884
20560.0000   -5.22827
20600.0000   -4.57750
20640.0000   -5.11050
20680.0000   -5.22647
20720.0000   -5.27123
20760.0000   -5.30598
20800.0000   -6.17319
20840.0000   -5.73126
20880.0000   -6.56016
20920.0000   -6.77372
20960.0000   -6.21739
21000.0000   -5.62135
21040.0000   -4.41408
21080.0000   -4.55025
21120.0000   -4.36215
21160.0000   -4.99104
21200.0000   -5.45201
21240.0000   -5.79388
21280.0000   -6.03344
21320.0000   -5.06721
21360.0000   -5.54517
21400.0000   -6.23162
21440.0000   -5.56055
21480.0000   -5.58062
21520.0000   -4.22805
21560.0000   -4.94908
21600.0000   -5.47856
21640.0000   -4.82136
21680.0000   -5.01853
21720.0000   -5.30662
21760.0000   -4.44338
21800.0000   -4.01838
21840.0000   -4.73522
21880.0000   -5.54552
21920.0000   -6.38613
21960.0000   -4.80537
22000.0000   -5.08523
22040.0000   -5.13505
22080.0000   -4.94691
22120.0000   -5.12834
22160.0000   -5.02028
22200.0000   -4.58256
22240.0000   -4.67046
22280.0000   -5.36643
22320.0000   -5.09013
22360.0000   -5.14961
22400.0000   -5.33246
22440.0000   -5.62575
22480.0000   -5.19291
22520.0000   -5.21927
22560.0000   -6.59244
22600.0000   -5.10018
22640.0000   -4.93654
22680.0000   -5.47762
22720.0000   -4.96358
22760.0000   -5.15064
22800.0000   -4.21911
22840.0000   -4.94197
22880.0000   -4.46686
22920.0000   -4.98287
22960.0000   -4.98659
23000.0000   -5.01323
23040.0000   -5.17412
23080.0000   -5.78863
23120.0000   -4.74520
23160.0000   -4.92418
23200.0000   -4.86957
23240.0000   -5.66753
23280.0000   -5.11620
23320.0000   -5.47316
23360.0000   -5.51522
23400.0000   -5.31133
23440.0000   -4.77612
23480.0000   -4.77843
23520.0000   -4.91107
23560.0000   -5.82810
23600.0000   -5.83610
23640.0000   -5.18962
23680.0000   -5.32157
23720.0000   -6.12198
23760.0000   -5.95919
23800.0000   -6.09058
23840.0000   -5.95616
23880.0000   -5.67787
23920.0000   -6.50004
23960.0000   -5.15789
24000.0000   -5.52159
24040.0000   -5.71548
24080.0000   -5.40658
24120.0000   -5.21539
24160.0000   -5.14101
24200.0000   -4.62335
24240.0000   -4.34430
24280.0000   -4.87542
24320.0000   -5.21395
24360.0000   -5.22043
24400.0000   -4.55549
24440.0000   -4.56717
24480.0000   -4.84059
24520.0000   -4.59587
24560.0000   -4.98839
24600.0000   -5.43776
24640.0000   -6.35016
24680.0000   -5.83249
24720.0000   -5.31217
24760.0000   -4.24043
24800.0000   -4.17851
24840.0000   -4.90793
24880.0000   -4.81716
24920.0000   -4.33777
24960.0000   -5.46060
25000.0000   -4.95735
25040.0000   -4.52655
25080.0000   -4.46539
25120.0000   -4.98310
25160.0000   -5.30291
25200.0000   -5.51989
25240.0000   -4.64392
25280.0000   -4.75485
25320.0000   -4.89399
25360.0000   -4.59537
25400.0000   -5.31626
25440.0000   -5.46589
25480.0000   -5.43450
25520.0000   -5.38050
25560.0000   -5.40268
25600.0000   -4.39037
25640.0000   -4.57455
25680.0000   -4.52310
25720.0000   -4.66118
25760.0000   -4.69620
25800.0000   -5.14432
25840.0000   -4.84442
25880.0000   -5.75169
25920.0000   -4.69567
25960.0000   -4.93966
26000.0000   -5.09980
26040.0000   -5.46964
26080.0000   -5.31966
26120.0000   -5.34901
26160.0000   -4.91468
26200.0000   -5.84795
26240.0000   -5.09624
26280.0000   -4.54482
26320.0000   -4.78182
26360.0000   -5.65708
26400.0000   -5.01326
26440.0000   -6.05629
26480.0000   -4.63659
26520.0000   -4.87670
26560.0000   -6.63220
26600.0000   -6.00008
26640.0000   -5.59180
26680.0000   -5.11291
26720.0000   -5.46701
26760.0000   -5.16563
26800.0000   -5.21531
26840.0000   -4.73240
26880.0000   -5.22363
26920.0000   -5.34083
26960.0000   -6.20448
27000.0000   -5.08890
27040.0000   -5.38104
27080.0000   -5.94407
27120.0000   -5.77536
27160.0000   -5.54491
27200.0000   -5.42167
27240.0000   -5.83680
27280.0000   -5.43375
27320.0000   -5.43765
27360.0000   -5.30507
27400.0000   -5.35911
27440.0000   -6.59139
27480.0000   -6.19013
27520.0000   -6.09999
27560.0000   -6.37621
27600.0000   -5.63350
27640.0000   -5.74301
27680.0000   -6.02377
27720.0000   -5.32669
27760.0000   -5.72207
27800.0000   -5.32228
27840.0000   -4.66592
27880.0000   -4.87404
27920.0000   -5.69589
27960.0000   -5.71543
28000.0000   -5.47997
28040.0000   -5.59269
28080.0000   -5.88269
28120.0000   -5.45252
28160.0000   -5.84051
28200.0000   -5.62882
28240.0000   -5.64647
28280.0000   -6.41702
28320.0000   -5.05617
28360.0000   -5.60573
28400.0000   -5.67753
28440.0000   -4.65391
28480.0000   -5.54201
28520.0000   -4.91459
28560.0000   -4.58613
28600.0000   -5.50427
28640.0000   -5.31821
28680.0000   -5.87408
28720.0000   -5.68595
28760.0000   -5.07352
28800.0000   -4.56397
28840.0000   -4.98329
28880.0000   -5.87872
28920.0000   -4.80663
28960.0000   -5.38439
29000.0000   -4.99982
29040.0000   -5.05771
29080.0000   -5.24533
29120.0000   -5.12303
29160.0000   -5.63546
29200.0000   -5.24017
29240.0000   -5.11188
29280.0000   -5.01176
29320.0000   -5.47944
29360.0000   -5.12633
29400.0000   -5.36934
29440.0000   -4.86511
29480.0000   -5.16879
29520.0000   -5.98408
29560.0000   -5.77220
29600.0000   -5.00108
29640.0000   -6.09363
29680.0000   -5.10704
29720.0000   -5.61473
29760.0000   -5.29219
29800.0000   -5.58821
29840.0000   -5.61522
29880.0000   -6.06201
29920.0000   -5.31982
29960.0000   -5.67573
30000.0000   -6.02307
30040.0000   -5.97180
30080.0000   -5.51992
30120.0000   -5.20759
30160.0000   -6.04502
30200.0000   -5.31074
30240.0000   -5.32440
30280.0000   -6.41313
30320.0000   -5.40916
30360.0000   -5.14310
30400.0000   -5.38960
30440.0000   -4.85343
30480.0000   -5.81426
30520.0000   -6.65028
30560.0000   -6.56940
30600.0000   -5.79242
30640.0000   -5.36372
30680.0000   -6.11886
30720.0000   -5.96941
30760.0000   -5.29862
30800.0000   -6.40641
30840.0000   -6.36072
30880.0000   -6.25464
30920.0000   -5.44152
30960.0000   -5.52796
31000.0000   -4.62228
31040.0000   -5.44421
31080.0000   -5.51526
31120.0000   -5.82485
31160.0000   -5.75954
31200.0000   -5.50851
31240.0000   -5.66491
31280.0000   -5.01359
31320.0000   -5.07262
31360.0000   -4.74037
31400.0000   -5.78484
31440.0000   -5.08458
31480.0000   -4.39648
31520.0000   -5.02780
31560.0000   -5.03664
31600.0000   -5.05909
31640.0000   -5.00168
31680.0000   -4.84603
31720.0000   -5.83602
31760.0000   -4.85363
31800.0000   -5.09198
31840.0000   -4.87746
31880.0000   -5.10510
31920.0000   -5.26440
31960.0000   -5.66633
32000.0000   -5.51029
32040.0000   -4.24995
32080.0000   -4.01681
32120.0000   -5.12342
32160.0000   -4.97902
32200.0000   -4.22886
32240.0000   -4.91138
32280.0000   -5.41850
32320.0000   -4.35630
32360.0000   -4.34581
32400.0000   -5.25736
32440.0000   -4.79434
32480.0000   -4.10168
32520.0000   -4.68008
32560.0000   -5.09595
32600.0000   -5.16055
32640.0000   -5.02396
32680.0000   -4.61393
32720.0000   -5.44957
32760.0000   -5.53106
32800.0000   -5.20644
32840.0000   -3.95776
32880.0000   -5.49021
32920.0000   -6.38907
32960.0000   -5.62139
33000.0000   -5.59748
33040.0000   -5.74404
33080.0000   -5.02369
33120.0000   -5.11070
33160.0000   -5.07292
33200.0000   -5.95393
33240.0000   -6.33822
33280.0000   -5.94581
33320.0000   -5.48303
33360.0000   -4.97556
33400.0000   -6.31610
33440.0000   -5.49837
33480.0000   -4.65781
33520.0000   -4.96189
33560.0000   -3.86236
33600.0000   -4.70159
33640.0000   -4.79900
33680.0000   -5.37731
33720.0000   -4.92110
33760.0000   -5.75882
33800.0000   -5.81415
33840.0000   -5.41402
33880.0000   -4.73329
33920.0000   -5.58946
33960.0000   -4.90299
34000.0000   -5.10321
34040.0000   -4.87630
34080.0000   -5.54392
34120.0000   -5.70266
34160.0000   -4.84838
34200.0000   -5.06448
34240.0000   -5.43805
34280.0000   -6.13074
34320.0000   -5.79645
34360.0000   -5.70093
34400.0000   -5.88801
34440.0000   -6.52661
34480.0000   -5.74602
34520.0000   -5.28265
34560.0000   -5.56621
34600.0000   -5.28727
34640.0000   -5.57516
34680.0000   -5.82946
34720.0000   -5.72397
34760.0000   -4.90912
34800.0000   -4.47125
34840.0000   -4.80039
34880.0000   -4.59756
34920.0000   -4.55815
34960.0000   -4.34448
35000.0000   -4.93976
35040.0000   -5.63588
35080.0000   -5.42443
35120.0000   -5.31734
35160.0000   -5.45230
35200.0000   -4.15389
35240.0000   -5.02845
35280.0000   -4.92249
35320.0000   -5.35036
35360.0000   -5.53693
35400.0000   -5.88566
35440.0000   -5.61289
35480.0000   -4.97870
35520.0000   -5.60959
35560.0000   -5.54573
35600.0000   -5.49647
35640.0000   -5.60325
35680.0000   -5.72726
35720.0000   -5.22503
35760.0000   -5.68486
35800.0000   -6.18811
35840.0000   -5.23383
35880.0000   -5.50556
35920.0000   -5.06489
35960.0000   -5.33890
36000.0000   -5.01891
36040.0000   -5.77608
36080.0000   -5.42555
36120.0000   -5.50111
36160.0000   -5.24778
36200.0000   -5.57617
36240.0000   -5.14232
36280.0000   -4.52389
36320.0000   -5.10332
36360.0000   -4.29400
36400.0000   -4.89290
36440.0000   -4.44257
36480.0000   -4.92414
36520.0000   -4.97620
36560.0000   -6.26764
36600.0000   -5.63799
36640.0000   -4.08370
36680.0000   -4.44435
36720.0000   -4.59969
36760.0000   -5.62094
36800.0000   -4.65508
36840.0000   -4.77705
36880.0000   -4.96571
36920.0000   -3.93880
36960.0000   -4.94974
37000.0000   -5.07606
37040.0000   -5.45015
37080.0000   -5.45418
37120.0000   -5.27080
37160.0000   -5.02629
37200.0000   -5.39976
37240.0000   -5.19096
37280.0000   -4.33248
37320.0000   -5.25780
37360.0000   -4.55052
37400.0000   -3.47264
37440.0000   -4.71094
37480.0000   -4.47051
37520.0000   -5.26472
37560.0000   -4.76158
37600.0000   -4.24634
37640.0000   -4.33836
37680.0000   -4.83264
37720.0000   -4.35799
37760.0000   -4.04436
37800.0000   -4.63368
37840.0000   -4.56123
37880.0000   -4.31797
37920.0000   -4.66722
37960.0000   -4.10116
38000.0000   -4.28856
38040.0000   -4.19764
38080.0000   -4.13663
38120.0000   -4.51895
38160.0000   -4.62216
38200.0000   -4.56227
38240.0000   -5.93768
38280.0000   -4.92567
38320.0000   -4.83583
38360.0000   -5.17717
38400.0000   -5.69501
38440.0000   -6.10688
38480.0000   -6.00666
38520.0000   -6.08390
38560.0000   -6.40832
38600.0000   -5.33515
38640.0000   -5.02711
38680.0000   -5.15944
38720.0000   -5.55974
38760.0000   -5.77975
38800.0000   -4.59050
38840.0000   -5.46531
38880.0000   -6.18820
38920.0000   -5.93986
38960.0000   -5.44887
39000.0000   -5.09767
39040.0000   -5.43248
39080.0000   -5.72256
39120.0000   -4.66248
39160.0000   -4.94072
39200.0000   -5.20513
39240.0000   -5.26664
39280.0000   -5.40045
39320.0000   -5.95941
39360.0000   -6.34032
39400.0000   -5.77400
39440.0000   -5.67882
39480.0000   -5.47674
39520.0000   -5.24881
39560.0000   -5.40093
39600.0000   -5.04283
39640.0000   -4.73230
39680.0000   -4.91590
39720.0000   -3.96761
39760.0000   -5.59225
39800.0000   -5.54238
39840.0000   -4.89307
39880.0000   -4.87669
39920.0000   -4.53500
39960.0000   -4.66971
40000.0000   -3.60739
40040.0000   -4.84859
40080.0000   -5.25710
40120.0000   -5.21260
40160.0000   -3.88476
40200.0000   -5.07363
40240.0000   -4.67965
40280.0000   -3.79687
40320.0000   -4.63451
40360.0000   -4.16536
40400.0000   -5.17296
40440.0000   -5.27006
40480.0000   -4.77478
40520.0000   -5.36056
40560.0000   -5.09683
40600.0000   -3.97918
40640.0000   -4.36138
40680.0000   -4.60131
40720.0000   -4.33646
40760.0000   -4.56017
40800.0000   -4.59869
40840.0000   -4.33663
40880.0000   -4.38694
40920.0000   -4.05752
40960.0000   -5.60738
41000.0000   -4.82060
41040.0000   -4.99421
41080.0000   -4.90945
41120.0000   -4.77903
41160.0000   -4.11797
41200.0000   -4.38764
41240.0000   -3.89021
41280.0000   -4.37584
41320.0000   -3.76595
41360.0000   -4.43813
41400.0000   -3.52117
41440.0000   -3.80800
41480.0000   -4.41123
41520.0000   -4.38799
41560.0000   -4.01447
41600.0000   -3.75655
41640.0000   -3.71121
41680.0000   -3.90994
41720.0000   -4.44894
41760.0000   -4.82541
41800.0000   -3.79138
41840.0000   -4.53652
41880.0000   -4.41228
41920.0000   -4.14808
41960.0000   -4.50817
42000.0000   -4.66255
42040.0000   -4.24282
42080.0000   -3.73489
42120.0000   -3.67014
42160.0000   -4.46753
42200.0000   -4.51987
42240.0000   -4.85742
42280.0000   -4.83527
42320.0000   -4.54975
42360.0000   -4.69916
42400.0000   -3.87963
42440.0000   -3.42915
42480.0000   -3.74432
42520.0000   -3.83687
42560.0000   -4.36741
42600.0000   -3.10628
42640.0000   -3.71698
42680.0000   -3.26167
42720.0000   -3.88172
42760.0000   -4.38890
42800.0000   -4.46134
42840.0000   -4.79298
42880.0000   -3.72399
42920.0000   -4.26605
42960.0000   -4.90286
43000.0000   -4.49835
43040.0000   -5.47009
43080.0000   -4.74354
43120.0000   -4.33304
43160.0000   -3.80634
43200.0000   -4.41799
43240.0000   -5.36679
43280.0000   -4.84602
43320.0000   -5.48471
43360.0000   -5.98707
43400.0000   -5.54845
43440.0000   -4.76102
43480.0000   -5.66160
43520.0000   -5.71220
43560.0000   -4.80370
43600.0000   -4.68025
43640.0000   -4.55375
43680.0000   -5.30761
43720.0000   -5.60448
43760.0000   -5.45044
43800.0000   -5.86604
43840.0000   -5.32327
43880.0000   -5.44118
43920.0000   -5.67330
43960.0000   -5.70350
44000.0000   -5.69949
44040.0000   -4.31307
44080.0000   -4.93089
44120.0000   -5.38820
44160.0000   -4.77178
44200.0000   -5.27274
44240.0000   -5.28466
44280.0000   -4.92759
44320.0000   -5.87841
44360.0000   -6.49469
44400.0000   -5.65662
44440.0000   -5.14728
44480.0000   -5.45463
44520.0000   -5.11394
44560.0000   -4.97051
44600.0000   -4.96273
44640.0000   -5.69943
44680.0000   -6.10008
44720.0000   -5.31455
44760.0000   -5.87874
44800.0000   -4.63237
44840.0000   -4.98410
44880.0000   -5.63460
44920.0000   -5.93226
44960.0000   -5.17532
45000.0000   -5.70232
45040.0000   -4.73843
45080.0000   -4.85869
45120.0000   -4.54480
45160.0000   -5.87878
45200.0000   -5.39546
45240.0000   -6.00545
45280.0000   -6.01143
45320.0000   -5.01345
45360.0000   -4.49578
45400.0000   -4.91663
45440.0000   -5.68265
45480.0000   -4.58854
45520.0000   -5.43253
45560.0000   -4.58700
45600.0000   -4.49682
45640.0000   -5.31831
45680.0000   -4.95956
45720.0000   -4.60721
45760.0000   -6.29413
45800.0000   -5.85332
45840.0000   -5.42599
45880.0000   -6.10515
45920.0000   -5.58281
45960.0000   -5.10053
46000.0000   -5.25347
46040.0000   -6.32111
46080.0000   -5.31767
46120.0000   -4.96112
46160.0000   -5.24283
46200.0000   -5.45761
46240.0000   -5.32794
46280.0000   -5.36834
46320.0000   -5.40674
46360.0000   -5.52274
46400.0000   -4.99376
46440.0000   -4.64723
46480.0000   -5.03400
46520.0000   -5.45596
46560.0000   -5.60654
46600.0000   -6.29225
46640.0000   -5.69874
46680.0000   -6.11099
46720.0000   -5.99329
46760.0000   -5.84069
46800.0000   -5.38192
46840.0000   -5.36310
46880.0000   -5.02520
46920.0000   -4.41457
46960.0000   -5.77937
47000.0000   -5.43517
47040.0000   -4.94784
47080.0000   -5.35806
47120.0000   -4.96486
47160.0000   -4.32033
47200.0000   -5.32435
47240.0000   -5.52686
47280.0000   -5.85967
47320.0000   -5.87593
47360.0000   -5.92791
47400.0000   -4.91580
47440.0000   -5.54586
47480.0000   -5.33183
47520.0000   -4.71115
47560.0000   -4.52205
47600.0000   -5.09472
47640.0000   -4.55312
47680.0000   -5.44357
47720.0000   -4.47159
47760.0000   -4.75580
47800.0000   -4.54787
47840.0000   -4.47337
47880.0000   -5.56542
47920.0000   -4.83811
47960.0000   -5.50585
48000.0000   -4.91134
48040.0000   -5.11190
48080.0000   -4.94119
48120.0000   -5.36342
48160.0000   -4.60875
48200.0000   -3.98009
48240.0000   -5.03304
48280.0000   -4.48866
48320.0000   -4.57085
48360.0000   -4.48239
48400.0000   -4.43605
48440.0000   -5.44504
48480.0000   -4.99710
48520.0000   -4.45854
48560.0000   -4.86361
48600.0000   -5.17087
48640.0000   -5.48722
48680.0000   -4.34397
48720.0000   -5.26035
48760.0000   -4.03457
48800.0000   -4.98232
48840.0000   -4.69103
48880.0000   -5.36637
48920.0000   -5.33844
48960.0000   -5.57875
49000.0000   -4.78616
49040.0000   -5.48278
49080.0000   -5.37221
49120.0000   -5.79361
49160.0000   -5.85094
49200.0000   -6.12651
49240.0000   -5.91819
49280.0000   -5.28213
49320.0000   -6.47764
49360.0000   -5.89623
49400.0000   -5.62459
49440.0000   -4.64496
49480.0000   -4.97334
49520.0000   -4.26512
49560.0000   -4.60123
49600.0000   -5.65042
49640.0000   -5.10452
49680.0000   -5.58693
49720.0000   -4.68936
49760.0000   -4.66468
49800.0000   -4.96538
49840.0000   -3.91151
49880.0000   -5.19458
49920.0000   -4.37137
49960.0000   -5.25979
50000.0000   -5.32323
50040.0000   -6.16407
50080.0000   -5.33627
50120.0000   -4.99007
50160.0000   -4.17704
50200.0000   -5.36077
50240.0000   -5.22158
50280.0000   -5.68872
50320.0000   -5.40572
50360.0000   -5.42346
50400.0000   -5.66105
50440.0000   -5.54864
50480.0000   -5.92459
50520.0000   -4.79131
50560.0000   -5.56069
50600.0000   -4.95557
50640.0000   -4.48165
50680.0000   -4.50984
50720.0000   -5.16720
50760.0000   -4.13362
50800.0000   -4.44026
50840.0000   -4.78641
50880.0000   -5.15562
50920.0000   -5.60117
50960.0000   -5.17450
51000.0000   -4.25097
51040.0000   -4.26313
51080.0000   -4.54023
51120.0000   -5.18184
51160.0000   -4.28813
51200.0000   -4.41832
51240.0000   -4.15869
51280.0000   -4.47838
51320.0000   -4.95093
51360.0000   -3.68466
51400.0000   -3.94897
51440.0000   -4.02086
51480.0000   -4.86716
51520.0000   -6.08207
51560.0000   -4.78373
51600.0000   -4.53762
51640.0000   -4.62977
51680.0000   -4.68092
51720.0000   -4.81657
51760.0000   -5.10822
51800.0000   -5.75255
51840.0000   -6.16068
51880.0000   -6.38919
51920.0000   -5.34149
51960.0000   -4.95344
52000.0000   -5.98588
52040.0000   -5.36804
52080.0000   -5.25724
52120.0000   -3.88898
52160.0000   -5.36766
52200.0000   -5.61031
52240.0000   -4.94670
52280.0000   -5.83359
52320.0000   -4.57333
52360.0000   -5.12115
52400.0000   -5.65187
52440.0000   -5.28079
52480.0000   -5.13519
52520.0000   -4.98817
52560.0000   -5.75358
52600.0000   -4.48380
52640.0000   -5.39291
52680.0000   -6.69203
52720.0000   -5.50974
52760.0000   -4.96721
52800.0000   -6.02948
52840.0000   -5.64018
52880.0000   -5.13694
52920.0000   -5.58923
52960.0000   -6.20108
53000.0000   -4.84665
53040.0000   -6.57566
53080.0000   -6.51397
53120.0000   -5.59643
53160.0000   -5.04851
53200.0000   -5.45745
53240.0000   -4.23013
53280.0000   -5.12209
53320.0000   -5.51158
53360.0000   -5.56500
53400.0000   -5.10591
53440.0000   -4.80092
53480.0000   -4.88995
53520.0000   -4.78830
53560.0000   -4.59459
53600.0000   -5.17749
53640.0000   -5.66954
53680.0000   -6.89263
53720.0000   -6.42305
53760.0000   -5.79122
53800.0000   -4.94325
53840.0000   -5.12183
53880.0000   -5.06323
53920.0000   -5.79279
53960.0000   -5.35839
54000.0000   -5.78329
54040.0000   -5.17406
54080.0000   -5.92453
54120.0000   -5.70450
54160.0000   -5.59565
54200.0000   -5.19977
54240.0000   -5.32695
54280.0000   -4.83999
54320.0000   -5.40246
54360.0000   -5.31591
54400.0000   -5.02269
54440.0000   -6.26475
54480.0000   -4.69126
54520.0000   -5.27988
54560.0000   -4.40266
54600.0000   -4.40883
54640.0000   -4.40483
54680.0000   -4.67408
54720.0000   -4.77648
54760.0000   -5.13162
54800.0000   -5.09616
54840.0000   -4.88122
54880.0000   -5.37403
54920.0000   -4.69937
54960.0000   -5.51851
55000.0000   -4.91634
55040.0000   -4.95604
55080.0000   -4.67948
55120.0000   -3.99633
55160.0000   -3.63391
55200.0000   -3.97565
55240.0000   -4.80026
55280.0000   -4.60548
55320.0000   -4.57631
55360.0000   -4.96265
55400.0000   -5.20881
55440.0000   -4.99170
55480.0000   -4.82892
55520.0000   -4.50280
55560.0000   -4.24739
55600.0000   -3.68481
55640.0000   -4.09450
55680.0000   -4.19845
55720.0000   -4.67809
55760.0000   -5.28746
55800.0000   -4.32021
55840.0000   -4.45384
55880.0000   -5.32505
55920.0000   -5.18474
55960.0000   -5.59814
56000.0000   -5.93563
56040.0000   -5.48341
56080.0000   -6.03253
56120.0000   -5.06363
56160.0000   -5.21633
56200.0000   -5.35104
56240.0000   -4.60113
56280.0000   -5.00826
56320.0000   -4.34474
56360.0000   -4.44956
56400.0000   -5.51081
56440.0000   -5.34833
56480.0000   -4.87675
56520.0000   -5.88304
56560.0000   -4.53296
56600.0000   -5.26303
56640.0000   -5.26090
56680.0000   -4.55654
56720.0000   -5.25392
56760.0000   -4.76640
56800.0000   -4.78131
56840.0000   -6.16749
56880.0000   -5.29944
56920.0000   -5.14382
56960.0000   -4.45039
57000.0000   -5.55115
57040.0000   -5.47887
57080.0000   -5.18975
57120.0000   -5.47482
57160.0000   -4.01481
57200.0000   -4.28132
57240.0000   -4.88277
57280.0000   -4.43954
57320.0000   -5.52644
57360.0000   -4.99245
57400.0000   -5.21490
57440.0000   -6.23760
57480.0000   -5.49486
57520.0000   -4.78869
57560.0000   -4.87926
57600.0000   -4.77589
57640.0000   -4.46452
57680.0000   -5.01769
57720.0000   -5.83605
57760.0000   -6.35094
57800.0000   -5.36187
57840.0000   -5.21916
57880.0000   -5.03072
57920.0000   -5.18736
57960.0000   -4.97672
58000.0000   -4.59614
58040.0000   -5.26004
58080.0000   -4.45031
58120.0000   -5.37462
58160.0000   -4.67293
58200.0000   -4.96443
58240.0000   -5.21833
58280.0000   -5.23673
58320.0000   -4.99684
58360.0000   -5.38159
58400.0000   -5.83695
58440.0000   -6.74114
58480.0000   -6.62407
58520.0000   -6.03809
58560.0000   -5.07093
58600.0000   -4.55151
58640.0000   -5.43773
58680.0000   -6.08787
58720.0000   -5.23925
58760.0000   -6.17999
58800.0000   -5.56083
58840.0000   -5.54342
58880.0000   -5.23589
58920.0000   -5.17585
58960.0000   -5.45450
59000.0000   -5.86658
59040.0000   -4.99435
59080.0000   -5.42187
59120.0000   -5.70507
59160.0000   -6.38863
59200.0000   -5.36282
59240.0000   -5.99215
59280.0000   -5.47008
59320.0000   -5.70176
59360.0000   -4.88252
59400.0000   -4.90599
59440.0000   -5.06184
59480.0000   -4.79614
59520.0000   -4.80796
59560.0000   -5.35362
59600.0000   -4.77654
59640.0000   -5.42072
59680.0000   -4.90049
59720.0000   -4.67736
59760.0000   -4.99649
59800.0000   -5.23461
59840.0000   -5.15855
59880.0000   -5.30488
59920.0000   -5.26432
59960.0000   -4.67937
60000.0000   -5.92000
60040.0000   -6.00950
60080.0000   -4.60272
60120.0000   -4.97793
60160.0000   -6.10453
60200.0000   -6.58284
60240.0000   -6.34575
60280.0000   -6.34920
60320.0000   -5.17958
60360.0000   -6.29993
60400.0000   -6.27274
60440.0000   -6.92143
60480.0000   -5.93843
60520.0000   -5.86712
60560.0000   -5.81904
60600.0000   -5.47323
60640.0000   -5.24453
60680.0000   -6.77441
60720.0000   -5.01740
60760.0000   -6.38866
60800.0000   -5.56603
60840.0000   -5.63282
60880.0000   -5.77888
60920.0000   -5.94386
60960.0000   -5.31061
61000.0000   -5.67817
61040.0000   -5.71674
61080.0000   -4.42060
61120.0000   -5.11537
61160.0000   -4.81295
61200.0000   -4.05909
61240.0000   -4.59676
61280.0000   -6.42901
61320.0000   -4.81413
61360.0000   -4.54395
61400.0000   -4.64936
61440.0000   -4.72027
61480.0000   -4.69517
61520.0000   -4.41796
61560.0000   -4.77258
61600.0000   -4.89269
61640.0000   -5.52260
61680.0000   -6.53094
61720.0000   -5.54604
61760.0000   -5.96612
61800.0000   -5.25200
61840.0000   -5.97187
61880.0000   -5.25783
61920.0000   -5.36826
61960.0000   -4.91295
62000.0000   -5.67673
62040.0000   -6.45286
62080.0000   -5.40575
62120.0000   -5.22435
62160.0000   -5.85589
62200.0000   -4.60836
62240.0000   -5.30062
62280.0000   -4.76046
62320.0000   -6.16559
62360.0000   -5.63393
62400.0000   -6.05373
62440.0000   -6.06869
62480.0000   -5.00168
62520.0000   -5.89351
62560.0000   -5.13275
62600.0000   -5.20927
62640.0000   -5.98836
62680.0000   -5.81694
62720.0000   -5.69820
62760.0000   -5.21927
62800.0000   -5.19519
62840.0000   -5.28697
62880.0000   -5.35086
62920.0000   -5.01597
62960.0000   -5.37931
63000.0000   -5.67066
63040.0000   -5.90893
63080.0000   -5.75832
63120.0000   -5.82861
63160.0000   -6.33985
63200.0000   -5.54083
63240.0000   -5.17949
63280.0000   -5.16787
63320.0000   -5.73911
63360.0000   -6.23331
63400.0000   -5.06758
63440.0000   -5.26993
63480.0000   -5.49792
63520.0000   -5.13411
63560.0000   -5.79356
63600.0000   -5.58051
63640.0000   -5.81336
63680.0000   -6.12908
63720.0000   -4.80399
63760.0000   -5.42432
63800.0000   -6.14668
63840.0000   -5.19794
63880.0000   -5.40152
63920.0000   -6.44399
63960.0000   -5.79986
64000.0000   -5.80924
64040.0000   -7.11832
64080.0000   -7.54149
64120.0000   -6.67788
64160.0000   -6.56608
64200.0000   -6.68426
64240.0000   -6.16780
64280.0000   -5.54612
64320.0000   -5.44860
64360.0000   -5.60961
64400.0000   -6.44147
64440.0000   -5.62964
64480.0000   -5.30449
64520.0000   -4.89051
64560.0000   -5.15953
64600.0000   -5.76490
64640.0000   -5.84234
64680.0000   -5.93485
64720.0000   -5.72796
64760.0000   -5.81463
64800.0000   -6.81093
64840.0000   -6.84406
64880.0000   -6.73069
64920.0000   -5.06548
64960.0000   -6.61007
65000.0000   -5.71235
65040.0000   -5.74164
65080.0000   -6.00566
65120.0000   -5.77406
65160.0000   -5.39736
65200.0000   -5.69356
65240.0000   -6.48077
65280.0000   -6.52622
65320.0000   -6.35422
65360.0000   -5.02990
65400.0000   -5.63460
65440.0000   -5.88347
65480.0000   -5.23358
65520.0000   -6.71033
65560.0000   -6.70426
65600.0000   -6.33625
65640.0000   -5.46780
65680.0000   -6.11044
65720.0000   -5.71312
65760.0000   -5.45167
65800.0000   -5.80407
65840.0000   -7.19384
65880.0000   -7.32959
65920.0000   -6.89981
65960.0000   -6.91525
66000.0000   -6.46803
66040.0000   -6.19877
66080.0000   -6.16043
66120.0000   -6.44041
66160.0000   -6.13678
66200.0000   -6.00528
66240.0000   -6.44929
66280.0000   -6.03180
66320.0000   -4.76223
66360.0000   -5.40248
66400.0000   -5.90067
66440.0000   -6.07410
66480.0000   -5.64110
66520.0000   -6.47998
66560.0000   -6.80057
66600.0000   -6.74816
66640.0000   -6.92928
66680.0000   -6.60442
66720.0000   -6.13524
66760.0000   -5.99608
66800.0000   -6.14216
66840.0000   -7.00235
66880.0000   -6.72951
66920.0000   -7.04762
66960.0000   -6.21865
67000.0000   -5.57382
67040.0000   -5.98563
67080.0000   -5.01605
67120.0000   -5.29575
67160.0000   -6.42472
67200.0000   -5.27003
67240.0000   -5.41767
67280.0000   -6.52682
67320.0000   -6.08025
67360.0000   -6.26881
67400.0000   -6.70781
67440.0000   -6.02123
67480.0000   -5.63371
67520.0000   -6.34302
67560.0000   -6.68586
67600.0000   -6.32661
67640.0000   -5.52642
67680.0000   -6.19985
67720.0000   -5.81568
67760.0000   -5.49254
67800.0000   -5.79830
67840.0000   -5.81783
67880.0000   -6.18137
67920.0000   -5.53156
67960.0000   -5.10417
68000.0000   -6.15786
68040.0000   -5.41854
68080.0000   -5.83009
68120.0000   -6.45130
68160.0000   -6.47307
68200.0000   -6.05994
68240.0000   -6.85487
68280.0000   -7.11620
68320.0000   -5.91018
68360.0000   -7.75924
68400.0000   -7.03607
68440.0000   -7.10168
68480.0000   -6.99784
68520.0000   -6.58176
68560.0000   -6.84947
68600.0000   -6.94813
68640.0000   -6.32122
68680.0000   -6.53471
68720.0000   -6.39405
68760.0000   -6.92388
68800.0000   -6.25410
68840.0000   -6.93569
68880.0000   -6.35092
68920.0000   -6.65078
68960.0000   -6.66787
69000.0000   -5.91545
69040.0000   -5.49722
69080.0000   -5.47884
69120.0000   -5.26978
69160.0000   -6.21856
69200.0000   -5.75845
69240.0000   -5.78143
69280.0000   -5.89187
69320.0000   -5.64294
69360.0000   -5.44232
69400.0000   -5.98423
69440.0000   -5.98270
69480.0000   -5.24388
69520.0000   -5.65662
69560.0000   -5.40882
69600.0000   -6.51043
69640.0000   -5.90587
69680.0000   -5.92748
69720.0000   -5.36759
69760.0000   -6.04576
69800.0000   -6.61628
69840.0000   -5.53554
69880.0000   -5.57309
69920.0000   -4.69048
69960.0000   -6.30023
70000.0000   -5.43997
70040.0000   -5.94748
70080.0000   -5.93152
70120.0000   -5.12276
70160.0000   -5.92393
70200.0000   -6.16719
70240.0000   -5.54278
70280.0000   -5.93480
70320.0000   -6.44170
70360.0000   -5.51410
70400.0000   -6.95565
70440.0000   -6.59795
70480.0000   -6.83705
70520.0000   -5.89245
70560.0000   -6.06162
70600.0000   -6.16950
70640.0000   -6.24378
70680.0000   -7.01791
70720.0000   -6.18983
70760.0000   -6.32753
70800.0000   -7.17625
70840.0000   -5.98801
70880.0000   -6.55896
70920.0000   -6.57678
70960.0000   -6.08694
71000.0000   -5.80838
71040.0000   -6.28823
71080.0000   -5.46704
71120.0000   -5.40304
71160.0000   -7.13883
71200.0000   -7.34025
71240.0000   -5.89103
71280.0000   -6.35855
71320.0000   -5.79986
71360.0000   -7.51824
71400.0000   -6.71196
71440.0000   -5.99904
71480.0000   -6.28754
71520.0000   -6.11404
71560.0000   -6.11212
71600.0000   -6.32521
71640.0000   -6.56794
71680.0000   -6.27179
71720.0000   -6.14480
71760.0000   -5.54646
71800.0000   -5.61634
71840.0000   -5.39983
71880.0000   -5.53198
71920.0000   -6.35511
71960.0000   -6.88554
72000.0000   -6.79274
72040.0000   -6.24592
72080.0000   -6.42695
72120.0000   -6.69587
72160.0000   -6.00183
72200.0000   -5.83797
72240.0000   -6.23690
72280.0000   -5.60222
72320.0000   -6.49566
72360.0000   -5.30002
72400.0000   -5.34996
72440.0000   -5.15188
72480.0000   -6.56249
72520.0000   -5.57610
72560.0000   -6.38956
72600.0000   -6.02086
72640.0000   -6.17994
72680.0000   -6.61009
72720.0000   -5.99307
72760.0000   -6.27256
72800.0000   -4.81446
72840.0000   -5.74974
72880.0000   -6.03634
72920.0000   -5.67326
72960.0000   -6.36925
73000.0000   -6.31158
73040.0000   -6.39295
73080.0000   -5.37643
73120.0000   -5.66612
73160.0000   -4.98786
73200.0000   -5.74384
73240.0000   -5.73895
73280.0000   -6.17433
73320.0000   -6.04099
73360.0000   -5.98336
73400.0000   -5.94806
73440.0000   -5.23513
73480.0000   -6.20106
73520.0000   -6.66981
73560.0000   -5.48781
73600.0000   -5.80871
73640.0000   -5.17480
73680.0000   -5.65395
73720.0000   -5.86949
73760.0000   -6.03716
73800.0000   -6.18228
73840.0000   -5.95630
73880.0000   -5.79462
73920.0000   -6.50822
73960.0000   -6.01840
74000.0000   -4.64869
74040.0000   -5.68005
74080.0000   -4.52425
74120.0000   -5.18170
74160.0000   -6.05510
74200.0000   -6.07150
74240.0000   -6.06900
74280.0000   -4.61059
74320.0000   -5.77017
74360.0000   -5.50162
74400.0000   -5.84389
74440.0000   -6.34618
74480.0000   -5.78719
74520.0000   -6.09523
74560.0000   -6.49729
74600.0000   -5.77128
74640.0000   -6.09780
74680.0000   -6.67056
74720.0000   -5.95299
74760.0000   -6.40504
74800.0000   -6.28670
74840.0000   -6.20517
74880.0000   -6.00288
74920.0000   -6.44930
74960.0000   -5.89374
75000.0000   -6.07365
75040.0000   -5.96263
75080.0000   -6.33826
75120.0000   -6.35316
75160.0000   -6.11659
75200.0000   -5.57886
75240.0000   -6.79940
75280.0000   -5.80290
75320.0000   -5.31754
75360.0000   -6.08756
75400.0000   -5.56721
75440.0000   -4.83863
75480.0000   -6.46285
75520.0000   -4.94142
75560.0000   -6.30944
75600.0000   -5.47822
75640.0000   -5.70283
75680.0000   -6.09048
75720.0000   -5.76427
75760.0000   -6.80851
75800.0000   -5.62965
75840.0000   -5.57068
75880.0000   -4.99075
75920.0000   -5.59842
75960.0000   -6.11312
76000.0000   -6.02098
76040.0000   -6.34465
76080.0000   -6.07277
76120.0000   -6.06408
76160.0000   -5.66524
76200.0000   -6.55829
76240.0000   -5.86293
76280.0000   -5.49552
76320.0000   -5.83984
76360.0000   -6.36860
76400.0000   -6.06235
76440.0000   -5.48633
76480.0000   -5.25492
76520.0000   -5.31342
76560.0000   -5.30359
76600.0000   -6.87194
76640.0000   -5.93785
76680.0000   -5.96570
76720.0000   -6.40754
76760.0000   -6.76899
76800.0000   -5.18375
76840.0000   -5.63370
76880.0000   -6.81731
76920.0000   -6.14821
76960.0000   -5.79052
77000.0000   -6.24198
77040.0000   -5.22780
77080.0000   -5.97788
77120.0000   -6.13008
77160.0000   -6.41026
77200.0000   -4.82382
77240.0000   -6.55777
77280.0000   -6.82886
77320.0000   -6.65184
77360.0000   -6.69863
77400.0000   -5.54052
77440.0000   -4.63697
77480.0000   -5.85173
77520.0000   -5.92586
77560.0000   -6.24952
77600.0000   -5.46993
77640.0000   -6.01413
77680.0000   -6.13044
77720.0000   -5.29682
77760.0000   -5.92815
77800.0000   -6.41122
77840.0000   -4.88207
77880.0000   -5.67896
77920.0000   -5.67855
77960.0000   -6.09590
78000.0000   -5.77551
78040.0000   -5.11340
78080.0000   -5.65962
78120.0000   -4.87604
78160.0000   -4.77830
78200.0000   -5.51629
78240.0000   -5.01987
78280.0000   -5.30396
78320.0000   -6.24248
78360.0000   -5.74633
78400.0000   -5.70615
78440.0000   -5.92027
78480.0000   -6.46135
78520.0000   -6.20591
78560.0000   -5.06299
78600.0000   -5.20967
78640.0000   -5.72623
78680.0000   -5.20807
78720.0000   -5.49940
78760.0000   -5.32541
78800.0000   -5.23027
78840.0000   -5.49478
78880.0000   -5.59793
78920.0000   -5.70662
78960.0000   -5.03278
79000.0000   -5.28942
79040.0000   -4.12372
79080.0000   -4.83050
79120.0000   -5.66832
79160.0000   -5.69791
79200.0000   -5.76901
79240.0000   -4.66525
79280.0000   -4.81261
79320.0000   -5.45721
79360.0000   -4.61561
79400.0000   -4.43872
79440.0000   -5.18900
79480.0000   -5.11842
79520.0000   -4.02949
79560.0000   -5.02521
79600.0000   -5.76718
79640.0000   -5.73012
79680.0000   -5.23598
79720.0000   -5.51623
79760.0000   -4.78656
79800.0000   -4.70257
79840.0000   -6.72566
79880.0000   -6.65136
79920.0000   -6.10717
79960.0000   -5.14191
80000.0000   -6.25144
80040.0000   -5.90126
80080.0000   -6.46933
80120.0000   -5.89006
80160.0000   -6.53178
80200.0000   -6.08215
80240.0000   -5.89225
80280.0000   -5.78097
80320.0000   -6.24396
80360.0000   -5.51918
80400.0000   -5.38175
80440.0000   -5.16221
80480.0000   -5.34064
80520.0000   -5.36008
80560.0000   -5.83286
80600.0000   -5.62743
80640.0000   -6.22546
80680.0000   -7.13158
80720.0000   -5.80989
80760.0000   -5.76242
80800.0000   -6.16389
80840.0000   -5.37662
80880.0000   -6.21948
80920.0000   -5.73170
80960.0000   -5.47143
81000.0000   -4.90890
81040.0000   -4.95110
81080.0000   -6.43447
81120.0000   -5.52877
81160.0000   -6.14293
81200.0000   -6.17145
81240.0000   -6.38073
81280.0000   -5.54774
81320.0000   -5.81461
81360.0000   -6.68929
81400.0000   -5.71824
81440.0000   -6.69446
81480.0000   -5.92909
81520.0000   -5.87384
81560.0000   -5.84706
81600.0000   -5.77879
81640.0000   -6.26290
81680.0000   -6.21600
81720.0000   -6.53594
81760.0000   -5.37196
81800.0000   -5.55781
81840.0000   -6.02056
81880.0000   -5.33837
81920.0000   -4.57984
81960.0000   -5.51793
82000.0000   -6.05976
82040.0000   -5.42937
82080.0000   -5.26780
82120.0000   -6.01533
82160.0000   -5.26295
82200.0000   -5.26122
82240.0000   -5.88253
82280.0000   -5.16223
82320.0000   -6.03692
82360.0000   -6.04176
82400.0000   -6.70508
82440.0000   -5.31481
82480.0000   -4.90010
82520.0000   -5.50320
82560.0000   -4.96219
82600.0000   -4.96217
82640.0000   -4.87872
82680.0000   -5.36701
82720.0000   -5.26009
82760.0000   -5.51504
82800.0000   -5.51349
82840.0000   -4.71030
82880.0000   -5.26382
82920.0000   -6.45870
82960.0000   -5.67144
83000.0000   -6.35915
83040.0000   -6.29780
83080.0000   -5.71745
83120.0000   -5.13990
83160.0000   -5.54050
83200.0000   -5.69794
83240.0000   -5.19061
83280.0000   -5.76608
83320.0000   -5.87545
83360.0000   -6.18429
83400.0000   -6.18100
83440.0000   -6.35285
83480.0000   -5.93918
83520.0000   -4.75188
83560.0000   -5.55286
83600.0000   -5.62376
83640.0000   -5.54951
83680.0000   -5.40163
83720.0000   -6.50064
83760.0000   -5.59501
83800.0000   -7.43783
83840.0000   -7.03883
83880.0000   -5.32222
83920.0000   -5.44482
83960.0000   -4.63696
84000.0000   -5.67091
84040.0000   -6.02985
84080.0000   -4.74148
84120.0000   -5.59903
84160.0000   -4.75503
84200.0000   -5.24132
84240.0000   -5.18328
84280.0000   -6.75660
84320.0000   -5.64497
84360.0000   -4.93266
84400.0000   -5.93273
84440.0000   -5.20583
84480.0000   -5.82887
84520.0000   -5.60085
84560.0000   -5.01066
84600.0000   -5.31464
84640.0000   -5.56392
84680.0000   -6.04430
84720.0000   -5.64968
84760.0000   -5.27064
84800.0000   -5.22195
84840.0000   -6.06901
84880.0000   -5.19484
84920.0000   -5.29391
84960.0000   -5.41310
85000.0000   -4.54964
85040.0000   -4.76950
85080.0000   -5.44423
85120.0000   -5.55072
85160.0000   -6.54726
85200.0000   -6.37750
85240.0000   -6.40551
85280.0000   -5.54681
85320.0000   -6.04428
85360.0000   -6.64491
85400.0000   -6.26126
85440.0000   -6.12249
85480.0000   -5.18540
85520.0000   -6.06204
85560.0000   -6.81228
85600.0000   -6.28606
85640.0000   -6.10786
85680.0000   -5.02790
85720.0000   -5.80797
85760.0000   -6.69817
85800.0000   -5.56594
85840.0000   -5.60485
85880.0000   -5.64926
85920.0000   -5.90981
85960.0000   -6.17749
86000.0000   -5.55232
86040.0000   -5.79621
86080.0000   -5.98204
86120.0000   -5.64355
86160.0000   -5.37383
86200.0000   -5.10220
86240.0000   -5.60738
86280.0000   -5.97173
86320.0000   -6.08753
86360.0000   -5.62302
86400.0000   -5.36735
86440.0000   -5.85698
86480.0000   -5.62980
86520.0000   -5.58671
86560.0000   -5.70457
86600.0000   -4.71778
86640.0000   -6.59556
86680.0000   -6.33717
86720.0000   -5.14101
86760.0000   -4.72492
86800.0000   -5.41722
86840.0000   -4.85502
86880.0000   -5.56140
86920.0000   -4.78628
86960.0000   -6.13659
87000.0000   -4.45001
87040.0000   -6.09242
87080.0000   -4.75863
87120.0000   -5.49131
87160.0000   -5.49127
87200.0000   -5.86199
87240.0000   -5.23954
87280.0000   -5.43585
87320.0000   -5.21642
87360.0000   -5.18563
87400.0000   -5.50284
87440.0000   -6.13629
87480.0000   -4.92769
87520.0000   -5.09290
87560.0000   -4.92186
87600.0000   -5.34851
87640.0000   -5.49599
87680.0000   -5.36755
87720.0000   -5.68550
87760.0000   -5.57586
87800.0000   -5.43699
87840.0000   -6.23945
87880.0000   -5.20745
87920.0000   -4.26178
87960.0000   -5.12299
88000.0000   -4.73032
88040.0000   -6.44035
88080.0000   -5.56078
88120.0000   -5.83968
88160.0000   -5.60987
88200.0000   -5.36683
88240.0000   -5.18957
88280.0000   -5.32480
88320.0000   -5.20135
88360.0000   -5.09821
88400.0000   -5.38861
88440.0000   -5.61575
88480.0000   -5.65017
88520.0000   -6.57354
88560.0000   -5.52607
88600.0000   -5.99892
88640.0000   -6.36523
88680.0000   -6.39694
88720.0000   -6.62056
88760.0000   -5.81067
88800.0000   -5.47227
88840.0000   -6.02260
88880.0000   -5.22933
88920.0000   -5.80005
88960.0000   -5.02971
89000.0000   -5.85983
89040.0000   -5.49998
89080.0000   -5.38192
89120.0000   -6.53365
89160.0000   -4.93513
89200.0000   -6.60752
89240.0000   -4.68009
89280.0000   -5.58984
89320.0000   -5.02203
89360.0000   -6.21864
89400.0000   -6.82573
89440.0000   -6.24015
89480.0000   -5.45659
89520.0000   -6.27130
89560.0000   -6.15983
89600.0000   -6.15904
89640.0000   -6.12180
89680.0000   -5.24461
89720.0000   -5.70004
89760.0000   -5.89269
89800.0000   -6.20833
89840.0000   -6.42199
89880.0000   -5.55225
89920.0000   -5.25725
89960.0000   -5.94189
90000.0000   -5.27420
90040.0000   -5.69259
90080.0000   -5.57636
90120.0000   -5.86355
90160.0000   -5.74506
90200.0000   -5.99638
90240.0000   -5.41453
90280.0000   -6.40397
90320.0000   -5.08428
90360.0000   -6.50253
90400.0000   -5.47367
90440.0000   -6.08464
90480.0000   -5.47569
90520.0000   -5.64796
90560.0000   -5.75501
90600.0000   -5.08336
90640.0000   -6.43205
90680.0000   -5.39148
90720.0000   -6.18309
90760.0000   -5.67214
90800.0000   -6.19048
90840.0000   -5.86442
90880.0000   -5.32819
90920.0000   -5.48809
90960.0000   -5.35411
91000.0000   -5.03619
91040.0000   -5.69485
91080.0000   -5.48291
91120.0000   -4.60913
91160.0000   -5.10936
91200.0000   -5.17972
91240.0000   -4.42680
91280.0000   -5.92184
91320.0000   -4.65531
91360.0000   -5.66021
91400.0000   -6.34338
91440.0000   -5.82978
91480.0000   -5.46737
91520.0000   -5.67117
91560.0000   -5.89631
91600.0000   -5.79620
91640.0000   -4.76229
91680.0000   -5.53949
91720.0000   -6.03515
91760.0000   -6.30059
91800.0000   -6.30651
91840.0000   -4.95777
91880.0000   -5.76928
91920.0000   -5.15355
91960.0000   -4.59701
92000.0000   -6.25362
92040.0000   -6.21166
92080.0000   -6.71806
92120.0000   -5.74216
92160.0000   -5.48866
92200.0000   -6.03761
92240.0000   -6.63286
92280.0000   -6.53043
92320.0000   -5.76824
92360.0000   -5.23337
92400.0000   -5.71311
92440.0000   -6.27900
92480.0000   -6.39396
92520.0000   -6.39441
92560.0000   -6.37250
92600.0000   -5.54530
92640.0000   -5.53349
92680.0000   -6.18751
92720.0000   -6.35950
92760.0000   -6.29948
92800.0000   -5.30269
92840.0000   -5.58134
92880.0000   -5.43094
92920.0000   -5.98332
92960.0000   -5.62639
93000.0000   -5.85240
93040.0000   -6.02524
93080.0000   -5.51960
93120.0000   -5.75500
93160.0000   -5.35510
93200.0000   -4.92769
93240.0000   -4.82285
93280.0000   -3.95398
93320.0000   -4.72647
93360.0000   -5.34874
93400.0000   -5.45200
93440.0000   -5.67388
93480.0000   -5.09082
93520.0000   -4.55529
93560.0000   -5.17664
93600.0000   -4.96799
93640.0000   -4.64544
93680.0000   -5.80522
93720.0000   -6.10390
93760.0000   -5.97424
93800.0000   -5.58128
93840.0000   -4.91237
93880.0000   -4.97715
93920.0000   -5.11368
93960.0000   -6.14400
94000.0000   -5.25837
94040.0000   -6.05121
94080.0000   -5.35527
94120.0000   -6.38399
94160.0000   -5.77813
94200.0000   -6.07515
94240.0000   -5.94793
94280.0000   -5.41284
94320.0000   -5.25428
94360.0000   -4.78697
94400.0000   -4.55259
94440.0000   -5.65245
94480.0000   -4.89392
94520.0000   -4.04279
94560.0000   -4.81853
94600.0000   -4.77943
94640.0000   -4.68791
94680.0000   -5.27245
94720.0000   -5.42117
94760.0000   -4.68439
94800.0000   -5.26994
94840.0000   -5.13207
94880.0000   -3.49103
94920.0000   -4.48314
94960.0000   -4.60940
95000.0000   -5.37951
95040.0000   -5.11110
95080.0000   -6.56298
95120.0000   -5.16829
95160.0000   -5.42842
95200.0000   -5.56235
95240.0000   -5.24645
95280.0000   -5.43578
95320.0000   -5.59846
95360.0000   -6.55338
95400.0000   -5.19016
95440.0000   -5.53529
95480.0000   -5.54159
95520.0000   -5.28920
95560.0000   -5.37372
95600.0000   -4.78427
95640.0000   -6.70513
95680.0000   -5.66327
95720.0000   -5.45916
95760.0000   -4.34332
95800.0000   -4.40304
95840.0000   -4.66358
95880.0000   -5.27580
95920.0000   -5.12542
95960.0000   -5.07876
96000.0000   -4.75623
96040.0000   -5.21742
96080.0000   -4.68437
96120.0000   -5.02110
96160.0000   -5.15137
96200.0000   -5.57295
96240.0000   -5.42706
96280.0000   -6.04015
96320.0000   -5.74230
96360.0000   -5.67642
96400.0000   -5.19328
96440.0000   -5.08480
96480.0000   -5.83444
96520.0000   -5.42451
96560.0000   -5.77857
96600.0000   -5.14810
96640.0000   -4.25604
96680.0000   -4.85345
96720.0000   -5.56947
96760.0000   -4.82817
96800.0000   -4.81245
96840.0000   -4.24229
96880.0000   -5.05979
96920.0000   -5.19709
96960.0000   -4.93932
97000.0000   -4.65419
97040.0000   -4.50216
97080.0000   -5.22859
97120.0000   -5.41528
97160.0000   -5.63141
97200.0000   -6.14479
97240.0000   -5.61545
97280.0000   -5.99650
97320.0000   -5.35863
97360.0000   -4.91609
97400.0000   -5.13339
97440.0000   -5.36342
97480.0000   -5.94097
97520.0000   -4.94733
97560.0000   -5.20238
97600.0000   -5.14582
97640.0000   -5.61339
97680.0000   -4.96154
97720.0000   -4.65441
97760.0000   -5.22195
97800.0000   -5.05106
97840.0000   -4.22052
97880.0000   -4.98453
97920.0000   -5.51757
97960.0000   -5.03696
98000.0000   -4.82385
98040.0000   -6.31301
98080.0000   -6.43844
98120.0000   -6.08759
98160.0000   -4.93150
98200.0000   -5.43695
98240.0000   -5.06620
98280.0000   -4.63506
98320.0000   -5.04827
98360.0000   -4.90126
98400.0000   -4.93195
98440.0000   -6.01308
98480.0000   -5.87488
98520.0000   -5.50169
98560.0000   -5.50215
98600.0000   -5.70133
98640.0000   -5.30450
98680.0000   -5.28617
98720.0000   -5.45327
98760.0000   -5.07927
98800.0000   -5.13829
98840.0000   -4.77396
98880.0000   -5.54474
98920.0000   -5.39622
98960.0000   -6.05679
99000.0000   -5.40849
99040.0000   -5.85969
99080.0000   -5.24880
99120.0000   -5.84756
99160.0000   -5.86112
99200.0000   -5.32525
99240.0000   -4.62738
99280.0000   -5.22820
99320.0000   -5.55529
99360.0000   -5.19609
99400.0000   -6.62291
99440.0000   -5.13516
99480.0000   -5.49346
99520.0000   -6.24457
99560.0000   -5.13405
99600.0000   -5.44543
99640.0000   -5.12610
99680.0000   -4.39916
99720.0000   -5.60336
99760.0000   -4.38611
99800.0000   -4.58153
99840.0000   -5.44624
99880.0000   -4.75289
99920.0000   -5.79662
99960.0000   -5.74259
100000.0000   -5.94462
100040.0000   -5.22822
100080.0000   -5.34525
100120.0000   -4.82029
100160.0000   -5.06497
100200.0000   -4.65545
100240.0000   -4.08893
100280.0000   -5.22449
100320.0000   -4.51542
100360.0000   -4.77545
100400.0000   -5.04515
100440.0000   -5.52820
100480.0000   -5.64186
100520.0000   -5.80939
100560.0000   -4.71892
100600.0000   -4.72272
100640.0000   -5.47020
100680.0000   -5.34639
100720.0000   -4.84780
100760.0000   -5.27035
100800.0000   -5.83836
100840.0000   -4.81292
100880.0000   -4.60131
100920.0000   -4.68740
100960.0000   -4.69529
101000.0000   -5.47279
101040.0000   -4.37974
101080.0000   -4.76683
101120.0000   -4.76682
101160.0000   -4.70752
101200.0000   -3.37623
101240.0000   -3.56282
101280.0000   -4.45550
101320.0000   -4.77688
101360.0000   -4.55898
101400.0000   -5.30772
101440.0000   -5.79419
101480.0000   -5.24772
101520.0000   -4.57078
101560.0000   -5.32876
101600.0000   -4.82623
101640.0000   -4.53276
101680.0000   -5.41400
101720.0000   -5.48291
101760.0000   -5.38673
101800.0000   -5.80198
101840.0000   -4.97263
101880.0000   -4.47458
101920.0000   -5.01823
101960.0000   -5.29438
102000.0000   -4.95194
102040.0000   -5.15567
102080.0000   -4.34582
102120.0000   -4.62718
102160.0000   -4.55614
102200.0000   -4.95248
102240.0000   -5.62062
102280.0000   -6.54651
102320.0000   -4.92375
102360.0000   -4.94557
102400.0000   -5.98143
102440.0000   -5.73523
102480.0000   -5.71059
102520.0000   -5.17591
102560.0000   -5.59960
102600.0000   -5.67194
102640.0000   -5.05100
102680.0000   -5.58920
102720.0000   -4.44482
102760.0000   -5.42186
102800.0000   -6.11746
102840.0000   -5.60128
102880.0000   -6.89775
102920.0000   -6.51659
102960.0000   -5.89700
103000.0000   -5.72697
103040.0000   -6.45150
103080.0000   -5.90693
103120.0000   -5.86950
103160.0000   -6.67548
103200.0000   -5.45034
103240.0000   -5.38117
103280.0000   -6.34331
103320.0000   -5.50484
103360.0000   -5.39039
103400.0000   -5.89012
103440.0000   -5.72751
103480.0000   -5.14391
103520.0000   -5.25547
103560.0000   -5.16843
103600.0000   -5.30988
103640.0000   -5.60526
103680.0000   -5.88133
103720.0000   -5.94205
103760.0000   -5.55378
103800.0000   -6.66833
103840.0000   -5.63144
103880.0000   -6.94564
103920.0000   -6.45655
103960.0000   -6.92821
104000.0000   -6.29776
104040.0000   -5.64416
104080.0000   -6.26151
104120.0000   -5.05809
104160.0000   -5.37929
104200.0000   -5.99899
104240.0000   -5.36035
104280.0000   -5.88401
104320.0000   -5.41696
104360.0000   -5.28298
104400.0000   -5.69820
104440.0000   -5.04671
104480.0000   -5.78504
104520.0000   -6.00614
104560.0000   -5.27716
104600.0000   -4.95549
104640.0000   -5.82998
104680.0000   -6.24696
104720.0000   -6.25051
104760.0000   -6.56828
104800.0000   -6.66823
104840.0000   -5.51195
104880.0000   -5.46392
104920.0000   -4.53542
104960.0000   -5.41694
105000.0000   -6.03330
105040.0000   -6.04621
105080.0000   -6.19603
105120.0000   -6.67433
105160.0000   -5.28085
105200.0000   -5.52564
105240.0000   -6.02728
105280.0000   -5.00481
105320.0000   -6.01027
105360.0000   -5.82121
105400.0000   -5.62696
105440.0000   -5.82054
105480.0000   -5.54787
105520.0000   -6.09542
105560.0000   -5.73229
105600.0000   -5.50775
105640.0000   -5.07284
105680.0000   -6.23869
105720.0000   -4.77951
105760.0000   -5.86634
105800.0000   -5.30704
105840.0000   -5.75814
105880.0000   -5.58120
105920.0000   -5.40045
105960.0000   -5.24298
106000.0000   -6.85649
106040.0000   -4.52446
106080.0000   -4.39174
106120.0000   -6.22925
106160.0000   -6.69585
106200.0000   -5.64880
106240.0000   -6.32806
106280.0000   -5.89863
106320.0000   -5.87928
106360.0000   -5.88139
106400.0000   -5.26682
106440.0000   -5.67682
106480.0000   -5.72851
106520.0000   -6.79000
106560.0000   -6.32827
106600.0000   -6.75623
106640.0000   -5.83659
106680.0000   -6.16213
106720.0000   -6.27940
106760.0000   -6.81676
106800.0000   -5.74162
106840.0000   -5.09415
106880.0000   -6.09944
106920.0000   -6.03783
106960.0000   -6.74107
107000.0000   -6.35624
107040.0000   -6.09346
107080.0000   -6.33393
107120.0000   -6.21471
107160.0000   -6.24569
107200.0000   -7.22716
107240.0000   -7.54067
107280.0000   -6.82214
107320.0000   -6.04704
107360.0000   -5.73365
107400.0000   -6.76833
107440.0000   -5.73717
107480.0000   -6.05316
107520.0000   -7.16942
107560.0000   -6.30656
107600.0000   -6.12009
107640.0000   -6.38170
107680.0000   -6.27328
107720.0000   -6.62933
107760.0000   -5.68117
107800.0000   -7.21377
107840.0000   -5.90609
107880.0000   -6.86232
107920.0000   -5.23536
107960.0000   -4.99784
108000.0000   -5.22285
108040.0000   -4.86509
108080.0000   -5.59700
108120.0000   -5.81680
108160.0000   -7.14810
108200.0000   -6.47767
108240.0000   -6.32720
108280.0000   -7.18950
108320.0000   -6.03826
108360.0000   -6.65310
108400.0000   -6.29643
108440.0000   -6.78394
108480.0000   -6.71779
108520.0000   -6.82677
108560.0000   -6.47463
108600.0000   -5.66244
108640.0000   -7.37046
108680.0000   -7.16787
108720.0000   -7.58592
108760.0000   -6.84099
108800.0000   -6.49026
108840.0000   -6.30185
108880.0000   -6.58169
108920.0000   -6.53886
108960.0000   -6.69727
109000.0000   -6.30706
109040.0000   -6.19132
109080.0000   -6.46719
109120.0000   -6.26163
109160.0000   -6.21333
109200.0000   -5.92039
109240.0000   -6.68961
109280.0000   -7.26453
109320.0000   -8.03561
109360.0000   -6.04715
109400.0000   -8.08093
109440.0000   -6.27678
109480.0000   -6.66268
109520.0000   -5.82143
109560.0000   -6.30343
109600.0000   -6.26345
109640.0000   -6.90372
109680.0000   -6.41102
109720.0000   -6.67362
109760.0000   -5.94548
109800.0000   -5.52717
109840.0000   -6.35433
109880.0000   -6.38832
109920.0000   -5.80881
109960.0000   -6.72887
110000.0000   -6.81917
110040.0000   -6.13261
110080.0000   -6.35959
110120.0000   -7.09149
110160.0000   -7.41997
110200.0000   -7.56868
110240.0000   -6.80267
110280.0000   -6.79411
110320.0000   -6.64561
110360.0000   -6.15906
110400.0000   -5.55995
110440.0000   -6.51138
110480.0000   -5.24835
110520.0000   -6.57428
110560.0000   -5.04216
110600.0000   -6.03234
110640.0000   -6.02459
110680.0000   -6.63074
110720.0000   -6.60459
110760.0000   -5.84511
110800.0000   -5.77687
110840.0000   -5.40033
110880.0000   -5.73755
110920.0000   -5.92205
110960.0000   -6.00382
111000.0000   -7.31956
111040.0000   -6.71238
111080.0000   -5.93042
111120.0000   -5.57236
111160.0000   -6.86175
111200.0000   -6.23147
111240.0000   -5.50139
111280.0000   -5.86251
111320.0000   -6.54848
111360.0000   -5.72000
111400.0000   -6.87730
111440.0000   -5.64376
111480.0000   -6.32195
111520.0000   -5.85657
111560.0000   -5.98807
111600.0000   -5.94332
111640.0000   -6.37132
111680.0000   -7.10865
111720.0000   -6.37329
111760.0000   -6.52393
111800.0000   -6.17809
111840.0000   -5.59383
111880.0000   -6.17901
111920.0000   -6.52825
111960.0000   -6.65751
112000.0000   -6.33520
112040.0000   -6.93406
112080.0000   -6.54986
112120.0000   -6.68232
112160.0000   -5.60894
112200.0000   -5.50025
112240.0000   -5.73017
112280.0000   -6.44463
112320.0000   -6.51234
112360.0000   -7.54989
112400.0000   -6.77610
112440.0000   -6.34939
112480.0000   -6.22336
112520.0000   -7.61301
112560.0000   -6.69331
112600.0000   -6.51819
112640.0000   -6.73754
112680.0000   -6.89575
112720.0000   -7.13283
112760.0000   -7.16202
112800.0000   -6.15138
112840.0000   -7.32964
112880.0000   -6.27240
112920.0000   -6.13051
112960.0000   -5.90687
113000.0000   -6.63997
113040.0000   -5.89725
113080.0000   -6.41041
113120.0000   -6.54447
113160.0000   -6.97385
113200.0000   -6.82441
113240.0000   -6.91855
113280.0000   -6.69722
113320.0000   -6.42355
113360.0000   -5.09310
113400.0000   -5.82599
113440.0000   -5.83305
113480.0000   -5.10474
113520.0000   -6.67834
113560.0000   -5.62775
113600.0000   -5.51011
113640.0000   -6.01246
113680.0000   -5.58258
113720.0000   -6.18955
113760.0000   -6.37923
113800.0000   -5.64859
113840.0000   -4.84156
113880.0000   -6.10755
113920.0000   -5.48660
113960.0000   -5.50549
114000.0000   -5.22794
114040.0000   -5.88879
114080.0000   -6.08890
114120.0000   -5.87405
114160.0000   -6.04299
114200.0000   -7.23522
114240.0000   -5.61306
114280.0000   -5.62560
114320.0000   -6.26896
114360.0000   -5.10643
114400.0000   -5.89084
114440.0000   -5.78209
114480.0000   -5.91809
114520.0000   -5.90735
114560.0000   -5.10335
114600.0000   -4.51747
114640.0000   -5.05868
114680.0000   -5.59241
114720.0000   -6.27670
114760.0000   -6.05340
114800.0000   -6.71438
114840.0000   -6.75964
114880.0000   -5.91698
114920.0000   -5.79428
114960.0000   -5.74436
115000.0000   -6.28735
115040.0000   -6.19191
115080.0000   -5.45476
115120.0000   -5.04679
115160.0000   -5.75112
115200.0000   -5.56648
115240.0000   -5.28269
115280.0000   -5.76840
115320.0000   -6.11124
115360.0000   -6.01873
115400.0000   -5.47356
115440.0000   -6.69960
115480.0000   -6.35365
115520.0000   -6.81582
115560.0000   -6.92150
115600.0000   -6.67510
115640.0000   -5.66658
115680.0000   -6.36042
115720.0000   -5.92871
115760.0000   -6.25780
115800.0000   -5.67335
115840.0000   -6.45517
115880.0000   -6.25270
115920.0000   -5.87306
115960.0000   -5.23731
116000.0000   -5.48035
116040.0000   -5.76150
116080.0000   -4.97980
116120.0000   -6.12703
116160.0000   -6.52075
116200.0000   -6.44840
116240.0000   -7.44594
116280.0000   -5.91534
116320.0000   -6.50303
116360.0000   -5.89155
116400.0000   -5.87993
116440.0000   -6.40150
116480.0000   -6.14597
116520.0000   -6.53530
116560.0000   -6.48915
116600.0000   -5.57106
116640.0000   -6.46248
116680.0000   -5.93351
116720.0000   -6.52864
116760.0000   -5.84181
116800.0000   -6.66348
116840.0000   -6.55576
116880.0000   -5.63224
116920.0000   -5.77155
116960.0000   -6.81252
117000.0000   -7.04527
117040.0000   -6.70888
117080.0000   -6.15033
117120.0000   -6.23794
117160.0000   -6.86019
117200.0000   -6.33286
117240.0000   -6.94838
117280.0000   -6.59811
117320.0000   -6.63594
117360.0000   -6.25975
117400.0000   -7.22035
117440.0000   -6.95851
117480.0000   -6.41880
117520.0000   -5.89414
117560.0000   -5.43731
117600.0000   -5.61537
117640.0000   -5.83691
117680.0000   -5.24862
117720.0000   -4.95989
117760.0000   -5.02034
117800.0000   -5.02504
117840.0000   -5.33152
117880.0000   -6.76626
117920.0000   -6.72345
117960.0000   -6.34450
118000.0000   -6.97421
118040.0000   -5.42686
118080.0000   -5.18361
118120.0000   -5.22802
118160.0000   -6.08237
118200.0000   -6.12408
118240.0000   -6.03816
118280.0000   -5.73579
118320.0000   -6.29645
118360.0000   -6.38710
118400.0000   -5.76810
118440.0000   -6.13692
118480.0000   -5.88251
118520.0000   -6.31497
118560.0000   -5.72692
118600.0000   -6.02114
118640.0000   -6.66997
118680.0000   -5.37821
118720.0000   -6.29008
118760.0000   -5.86295
118800.0000   -5.31835
118840.0000   -5.05041
118880.0000   -5.49949
118920.0000   -5.99768
118960.0000   -5.31386
119000.0000   -6.70825
119040.0000   -6.00712
119080.0000   -5.97474
119120.0000   -5.03892
119160.0000   -5.47909
119200.0000   -5.11882
119240.0000   -6.27534
119280.0000   -5.56192
119320.0000   -5.05959
119360.0000   -5.28865
119400.0000   -5.70705
119440.0000   -5.99720
119480.0000   -5.98982
119520.0000   -5.98086
119560.0000   -6.40097
119600.0000   -6.15210
119640.0000   -5.82711
119680.0000   -5.79483
119720.0000   -4.86384
119760.0000   -5.69815
119800.0000   -5.21019
119840.0000   -6.27539
119880.0000   -5.34809
119920.0000   -5.87968
119960.0000   -5.95750
120000.0000   -5.94439
120040.0000   -5.96634
120080.0000   -6.29846
120120.0000   -6.09290
120160.0000   -6.07259
120200.0000   -5.92640
120240.0000   -5.75756
120280.0000   -5.92330
120320.0000   -6.43919
120360.0000   -6.81792
120400.0000   -5.58685
120440.0000   -6.50445
120480.0000   -6.68264
120520.0000   -6.53433
120560.0000   -6.66140
120600.0000   -6.33443
120640.0000   -6.29841
120680.0000   -7.05695
120720.0000   -6.52633
120760.0000   -5.59064
120800.0000   -5.68563
120840.0000   -6.09651
120880.0000   -7.06559
120920.0000   -6.48982
120960.0000   -6.23684
121000.0000   -6.09478
121040.0000   -5.99199
121080.0000   -7.15590
121120.0000   -7.71608
121160.0000   -6.59250
121200.0000   -6.42980
121240.0000   -6.83822
121280.0000   -6.83598
121320.0000   -7.34018
121360.0000   -6.81883
121400.0000   -5.95463
121440.0000   -6.36033
121480.0000   -6.26497
121520.0000   -5.75638
121560.0000   -6.28585
121600.0000   -5.56634
121640.0000   -5.50281
121680.0000   -6.38290
121720.0000   -5.70306
121760.0000   -6.26120
121800.0000   -6.15250
121840.0000   -6.51068
121880.0000   -6.42138
121920.0000   -6.73915
121960.0000   -6.52733
122000.0000   -6.10285
122040.0000   -6.13856
122080.0000   -6.44243
122120.0000   -5.88647
122160.0000   -6.26586
122200.0000   -6.68560
122240.0000   -5.88423
122280.0000   -5.40341
122320.0000   -6.82453
122360.0000   -6.24084
122400.0000   -5.95021
122440.0000   -5.14951
122480.0000   -5.16211
122520.0000   -5.66282
122560.0000   -5.11471
122600.0000   -5.61198
122640.0000   -5.23437
122680.0000   -5.33021
122720.0000   -5.93169
122760.0000   -5.18817
122800.0000   -5.61546
122840.0000   -5.47714
122880.0000   -6.30167
122920.0000   -5.81350
122960.0000   -4.62092
123000.0000   -4.81794
123040.0000   -5.13409
123080.0000   -5.54172
123120.0000   -5.94055
123160.0000   -4.64627
123200.0000   -4.59355
123240.0000   -5.72029
123280.0000   -4.75701
123320.0000   -4.87068
123360.0000   -4.93678
123400.0000   -4.61703
123440.0000   -4.95351
123480.0000   -5.11346
123520.0000   -5.34553
123560.0000   -4.78261
123600.0000   -4.65569
123640.0000   -5.03520
123680.0000   -4.53270
123720.0000   -5.59727
123760.0000   -5.78262
123800.0000   -5.05067
123840.0000   -4.09368
123880.0000   -4.92476
123920.0000   -4.72503
123960.0000   -5.15808
124000.0000   -4.78189
124040.0000   -4.46024
124080.0000   -4.96193
124120.0000   -5.69076
124160.0000   -5.26455
124200.0000   -5.55579
124240.0000   -5.96234
124280.0000   -5.51652
124320.0000   -5.47490
124360.0000   -5.87439
124400.0000   -4.92715
124440.0000   -5.52376
124480.0000   -5.88472
124520.0000   -5.59994
124560.0000   -6.32861
124600.0000   -5.47878
124640.0000   -5.41857
124680.0000   -6.16178
124720.0000   -6.29093
124760.0000   -6.08509
124800.0000   -6.55763
124840.0000   -6.98434
124880.0000   -5.82579
124920.0000   -6.36503
124960.0000   -6.24155
125000.0000   -4.94296
125040.0000   -4.04098
125080.0000   -4.58272
125120.0000   -5.85748
125160.0000   -5.12671
125200.0000   -6.08519
125240.0000   -5.65373
125280.0000   -5.35484
125320.0000   -4.70731
125360.0000   -4.70443
125400.0000   -5.23576
125440.0000   -4.86513
125480.0000   -5.63616
125520.0000   -6.18654
125560.0000   -6.12508
125600.0000   -6.28060
125640.0000   -5.87260
125680.0000   -6.84220
125720.0000   -5.87689
125760.0000   -7.83546
125800.0000   -6.50283
125840.0000   -4.94210
125880.0000   -3.87226
125920.0000   -4.96662
125960.0000   -5.37570
126000.0000   -5.28376
126040.0000   -4.84121
126080.0000   -5.41168
126120.0000   -5.53330
126160.0000   -5.65504
126200.0000   -6.10567
126240.0000   -6.39649
126280.0000   -5.68913
126320.0000   -5.94023
126360.0000   -6.80183
126400.0000   -5.47196
126440.0000   -6.09103
126480.0000   -7.21205
126520.0000   -6.54650
126560.0000   -5.57373
126600.0000   -5.52613
126640.0000   -5.50717
126680.0000   -5.02424
126720.0000   -5.48115
126760.0000   -6.24466
126800.0000   -6.03389
126840.0000   -5.50249
126880.0000   -5.84942
126920.0000   -4.68619
126960.0000   -5.41281
127000.0000   -6.13225
127040.0000   -5.37177
127080.0000   -5.62306
127120.0000   -5.02759
127160.0000   -4.75709
127200.0000   -6.07948
127240.0000   -5.47927
127280.0000   -5.78640
127320.0000   -5.69082
127360.0000   -5.57046
127400.0000   -4.98680
127440.0000   -5.19307
127480.0000   -5.55214
127520.0000   -5.32161
127560.0000   -5.00200
127600.0000   -4.82808
127640.0000   -6.05435
127680.0000   -5.79089
127720.0000   -5.28014
127760.0000   -5.35634
127800.0000   -5.61188
127840.0000   -6.26866
127880.0000   -5.40425
127920.0000   -5.72444
127960.0000   -5.65100
128000.0000   -5.96779
128040.0000   -4.92307
128080.0000   -5.18415
128120.0000   -6.17185
128160.0000   -6.26240
128200.0000   -6.38444
128240.0000   -5.66739
128280.0000   -6.00546
128320.0000   -6.31219
128360.0000   -6.02133
128400.0000   -6.35564
128440.0000   -5.90262
128480.0000   -5.32886
128520.0000   -5.63930
128560.0000   -5.76789
128600.0000   -6.06931
128640.0000   -5.38933
128680.0000   -6.18793
128720.0000   -6.40630
128760.0000   -6.79764
128800.0000   -6.44279
128840.0000   -5.70782
128880.0000   -5.88963
128920.0000   -5.88856
128960.0000   -5.89366
129000.0000   -5.58606
129040.0000   -5.77096
129080.0000   -6.32467
129120.0000   -7.83656
129160.0000   -7.47641
129200.0000   -6.20018
129240.0000   -5.66900
129280.0000   -6.44790
129320.0000   -6.41498
129360.0000   -5.31786
129400.0000   -5.62188
129440.0000   -5.34725
129480.0000   -5.82497
129520.0000   -5.45256
129560.0000   -6.16256
129600.0000   -5.92189
129640.0000   -6.29138
129680.0000   -6.75333
129720.0000   -5.75872
129760.0000   -6.71919
129800.0000   -5.89104
129840.0000   -6.76553
129880.0000   -5.47028
129920.0000   -5.86554
129960.0000   -6.29876
130000.0000   -7.13306
130040.0000   -6.60393
130080.0000   -6.92654
130120.0000   -6.38514
130160.0000   -6.90425
130200.0000   -7.38007
130240.0000   -6.69292
130280.0000   -6.57343
130320.0000   -5.98257
130360.0000   -5.33927
130400.0000   -4.83798
130440.0000   -5.35271
130480.0000   -5.26112
130520.0000   -5.75353
130560.0000   -5.70958
130600.0000   -4.47285
130640.0000   -4.78958
130680.0000   -5.29207
130720.0000   -5.45453
130760.0000   -5.32750
130800.0000   -5.51831
130840.0000   -4.53270
130880.0000   -5.44684
130920.0000   -4.48797
130960.0000   -4.06222
131000.0000   -4.94526
131040.0000   -5.31038
131080.0000   -5.56414
131120.0000   -4.95407
131160.0000   -5.81351
131200.0000   -5.28003
131240.0000   -5.79036
131280.0000   -5.09554
131320.0000   -5.53029
131360.0000   -4.43388
131400.0000   -4.78530
131440.0000   -4.41425
131480.0000   -5.58553
131520.0000   -4.98621
131560.0000   -4.72432
131600.0000   -5.18553
131640.0000   -4.96113
131680.0000   -4.57967
131720.0000   -4.69913
131760.0000   -4.78265
131800.0000   -4.95173
131840.0000   -5.10220
131880.0000   -5.65028
131920.0000   -5.16789
131960.0000   -5.21122
132000.0000   -4.93706
132040.0000   -4.49786
132080.0000   -5.98665
132120.0000   -5.75900
132160.0000   -5.49252
132200.0000   -5.17667
132240.0000   -5.94453
132280.0000   -5.71853
132320.0000   -4.88239
132360.0000   -5.71282
132400.0000   -5.64694
132440.0000   -5.08696
132480.0000   -4.88695
132520.0000   -4.74714
132560.0000   -5.39617
132600.0000   -5.39049
132640.0000   -4.57382
132680.0000   -5.25171
132720.0000   -6.07888
132760.0000   -5.56390
132800.0000   -5.03350
132840.0000   -5.28256
132880.0000   -6.75611
132920.0000   -6.15718
132960.0000   -5.75572
133000.0000   -6.70214
133040.0000   -6.33920
133080.0000   -6.57827
133120.0000   -6.16053
133160.0000   -6.39137
133200.0000   -6.42535
133240.0000   -4.61155
133280.0000   -5.35467
133320.0000   -6.05732
133360.0000   -5.98248
133400.0000   -5.05034
133440.0000   -4.76669
133480.0000   -5.26024
133520.0000   -6.22115
133560.0000   -6.35076
133600.0000   -4.51977
133640.0000   -6.35585
133680.0000   -5.57277
133720.0000   -6.39152
133760.0000   -5.67371
133800.0000   -5.51879
133840.0000   -5.17374
133880.0000   -6.00276
133920.0000   -6.02305
133960.0000   -5.09650
134000.0000   -5.32386
134040.0000   -5.67432
134080.0000   -4.60947
134120.0000   -6.22109
134160.0000   -6.08635
134200.0000   -5.16807
134240.0000   -5.86967
134280.0000   -5.12400
134320.0000   -4.85508
134360.0000   -5.26418
134400.0000   -5.60049
134440.0000   -5.88170
134480.0000   -6.19196
134520.0000   -5.52089
134560.0000   -5.38428
134600.0000   -5.80510
134640.0000   -4.54206
134680.0000   -4.78892
134720.0000   -4.94296
134760.0000   -5.10449
134800.0000   -5.15906
134840.0000   -5.76244
134880.0000   -5.88711
134920.0000   -5.54517
134960.0000   -5.32269
135000.0000   -5.65546
135040.0000   -5.55577
135080.0000   -5.42411
135120.0000   -5.80910
135160.0000   -5.77808
135200.0000   -5.47963
135240.0000   -6.51447
135280.0000   -5.16568
135320.0000   -5.44585
135360.0000   -4.61267
135400.0000   -4.54421
135440.0000   -5.12648
135480.0000   -5.89652
135520.0000   -4.99998
135560.0000   -5.64076
135600.0000   -5.34285
135640.0000   -5.25132
135680.0000   -5.88217
135720.0000   -5.35080
135760.0000   -6.18610
135800.0000   -5.64698
135840.0000   -5.62864
135880.0000   -5.82577
135920.0000   -5.73308
135960.0000   -7.00953
136000.0000   -6.36147
136040.0000   -6.45224
136080.0000   -6.06471
136120.0000   -5.76802
136160.0000   -6.22441
136200.0000   -6.10331
136240.0000   -5.57139
136280.0000   -5.81504
136320.0000   -6.56209
136360.0000   -6.91251
136400.0000   -5.78992
136440.0000   -5.23257
136480.0000   -5.55217
136520.0000   -4.86588
136560.0000   -5.65584
136600.0000   -6.32467
136640.0000   -5.50939
136680.0000   -5.48401
136720.0000   -4.30957
136760.0000   -5.81946
136800.0000   -5.38630
136840.0000   -5.35822
136880.0000   -5.41795
136920.0000   -5.89690
136960.0000   -5.76632
137000.0000   -4.81692
137040.0000   -6.60139
137080.0000   -5.64500
137120.0000   -5.44962
137160.0000   -5.89357
137200.0000   -5.08778
137240.0000   -5.08903
137280.0000   -5.72941
137320.0000   -6.22190
137360.0000   -6.16605
137400.0000   -4.76181
137440.0000   -5.41100
137480.0000   -5.77484
137520.0000   -5.61998
137560.0000   -5.08922
137600.0000   -5.68279
137640.0000   -5.27524
137680.0000   -6.36529
137720.0000   -5.65242
137760.0000   -4.77995
137800.0000   -5.03764
137840.0000   -6.28451
137880.0000   -6.06343
137920.0000   -5.84196
137960.0000   -4.72262
138000.0000   -5.98987
138040.0000   -5.05703
138080.0000   -6.91861
138120.0000   -5.81521
138160.0000   -5.78254
138200.0000   -6.09327
138240.0000   -6.18246
138280.0000   -6.40365
138320.0000   -5.30041
138360.0000   -6.01606
138400.0000   -6.37766
138440.0000   -5.16934
138480.0000   -4.88056
138520.0000   -6.29629
138560.0000   -5.76921
138600.0000   -5.56183
138640.0000   -5.54589
138680.0000   -4.55537
138720.0000   -6.11461
138760.0000   -5.30143
138800.0000   -5.46016
138840.0000   -6.29485
138880.0000   -5.84264
138920.0000   -5.19300
138960.0000   -5.02516
139000.0000   -5.44653
139040.0000   -5.41189
139080.0000   -5.54051
139120.0000   -4.92886
139160.0000   -5.84869
139200.0000   -5.94262
139240.0000   -5.28510
139280.0000   -5.18487
139320.0000   -4.97524
139360.0000   -5.92674
139400.0000   -5.28396
139440.0000   -6.11263
139480.0000   -5.36534
139520.0000   -5.14065
139560.0000   -5.40956
139600.0000   -5.45937
139640.0000   -5.71312
139680.0000   -5.90449
139720.0000   -4.48510
139760.0000   -4.36804
139800.0000   -4.72801
139840.0000   -5.77329
139880.0000   -5.85858
139920.0000   -5.61548
139960.0000   -6.58320
140000.0000   -6.47795
140040.0000   -5.91783
140080.0000   -6.13373
140120.0000   -5.79480
140160.0000   -5.18008
140200.0000   -5.82725
140240.0000   -5.90983
140280.0000   -5.65503
140320.0000   -5.81314
140360.0000   -6.13235
140400.0000   -5.46537
140440.0000   -5.40032
140480.0000   -5.88250
140520.0000   -6.03074
140560.0000   -5.14086
140600.0000   -5.02459
140640.0000   -4.59402
140680.0000   -6.37138
140720.0000   -5.72452
140760.0000   -5.15075
140800.0000   -5.89102
140840.0000   -5.24417
140880.0000   -6.44012
140920.0000   -5.62788
140960.0000   -6.24224
141000.0000   -5.10309
141040.0000   -4.81462
141080.0000   -5.51418
141120.0000   -5.40316
141160.0000   -5.29503
141200.0000   -5.00277
141240.0000   -5.78156
141280.0000   -5.67625
141320.0000   -5.61977
141360.0000   -5.12209
141400.0000   -6.40335
141440.0000   -5.44681
141480.0000   -5.34097
141520.0000   -4.74202
141560.0000   -5.15817
141600.0000   -6.02543
141640.0000   -5.07682
141680.0000   -5.79083
141720.0000   -6.08593
141760.0000   -5.90519
141800.0000   -6.19569
141840.0000   -6.17185
141880.0000   -5.68238
141920.0000   -6.16216
141960.0000   -5.87442
142000.0000   -5.59850
142040.0000   -5.58437
142080.0000   -6.46994
142120.0000   -5.97110
142160.0000   -6.76214
142200.0000   -5.08511
142240.0000   -5.33409
142280.0000   -5.50669
142320.0000   -4.61948
142360.0000   -5.57204
142400.0000   -5.89135
142440.0000   -5.07828
142480.0000   -5.17338
142520.0000   -6.17485
142560.0000   -5.63964
142600.0000   -5.59869
142640.0000   -5.12532
142680.0000   -5.49352
142720.0000   -5.61014
142760.0000   -5.55384
142800.0000   -4.60604
142840.0000   -5.07366
142880.0000   -5.60333
142920.0000   -5.79115
142960.0000   -5.06714
143000.0000   -6.33775
143040.0000   -5.46556
143080.0000   -5.77355
143120.0000   -5.44964
143160.0000   -5.44793
143200.0000   -4.17186
143240.0000   -5.54876
143280.0000   -4.75041
143320.0000   -5.80512
143360.0000   -5.35233
143400.0000   -5.85667
143440.0000   -5.72718
143480.0000   -4.84241
143520.0000   -6.44083
143560.0000   -6.04611
143600.0000   -5.76710
143640.0000   -5.73692
143680.0000   -5.45636
143720.0000   -6.09812
143760.0000   -5.71578
143800.0000   -5.58183
143840.0000   -5.12923
143880.0000   -5.30532
143920.0000   -5.58959
143960.0000   -4.93083
144000.0000   -5.25357
144040.0000   -5.30563
144080.0000   -4.76244
144120.0000   -4.79401
144160.0000   -5.52418
144200.0000   -5.34457
144240.0000   -4.70622
144280.0000   -5.62344
144320.0000   -4.82599
144360.0000   -4.60043
144400.0000   -4.45613
144440.0000   -4.74915
144480.0000   -4.97022
144520.0000   -4.84923
144560.0000   -4.46800
144600.0000   -4.59769
144640.0000   -5.21261
144680.0000   -4.77429
144720.0000   -5.38304
144760.0000   -5.88401
144800.0000   -5.25735
144840.0000   -4.69940
144880.0000   -3.80393
144920.0000   -3.84330
144960.0000   -4.28826
145000.0000   -4.58787
145040.0000   -4.65709
145080.0000   -4.95525
145120.0000   -4.90107
145160.0000   -4.06714
145200.0000   -5.28393
145240.0000   -5.02392
145280.0000   -4.82184
145320.0000   -4.87912
145360.0000   -4.92812
145400.0000   -5.84759
145440.0000   -3.95370
145480.0000   -4.63815
145520.0000   -5.27665
145560.0000   -4.68861
145600.0000   -4.85534
145640.0000   -5.65262
145680.0000   -4.56431
145720.0000   -4.79289
145760.0000   -5.87045
145800.0000   -5.26906
145840.0000   -6.64396
145880.0000   -6.13787
145920.0000   -5.68332
145960.0000   -5.49138
146000.0000   -6.22398
146040.0000   -5.04098
146080.0000   -5.53739
146120.0000   -5.97774
146160.0000   -6.13355
146200.0000   -5.92351
146240.0000   -5.19993
146280.0000   -5.63784
146320.0000   -5.45981
146360.0000   -6.14543
146400.0000   -5.43951
146440.0000   -5.57365
146480.0000   -5.64089
146520.0000   -5.30748
146560.0000   -5.73221
146600.0000   -5.23002
146640.0000   -5.35792
146680.0000   -6.07726
146720.0000   -5.53360
146760.0000   -5.26854
146800.0000   -5.02835
146840.0000   -5.55599
146880.0000   -5.94016
146920.0000   -5.54762
146960.0000   -5.40493
147000.0000   -6.21722
147040.0000   -5.91343
147080.0000   -6.17752
147120.0000   -5.48991
147160.0000   -5.13246
147200.0000   -5.40372
147240.0000   -5.09886
147280.0000   -5.52394
147320.0000   -6.05789
147360.0000   -6.10760
147400.0000   -5.33806
147440.0000   -5.61257
147480.0000   -5.62350
147520.0000   -5.29498
147560.0000   -5.99920
147600.0000   -5.19551
147640.0000   -5.05987
147680.0000   -6.33168
147720.0000   -5.95365
147760.0000   -5.56698
147800.0000   -6.00897
147840.0000   -5.30615
147880.0000   -5.25290
147920.0000   -5.80283
147960.0000   -6.37726
148000.0000   -6.08726
148040.0000   -6.21980
148080.0000   -6.20264
148120.0000   -6.84089
148160.0000   -7.06627
148200.0000   -6.76056
148240.0000   -6.79017
148280.0000   -6.95744
148320.0000   -6.66271
148360.0000   -7.64240
148400.0000   -6.58196
148440.0000   -6.39349
148480.0000   -7.56289
148520.0000   -6.04105
148560.0000   -7.38133
148600.0000   -6.78165
148640.0000   -6.55901
148680.0000   -6.40844
148720.0000   -6.43764
148760.0000   -6.42003
148800.0000   -6.22571
148840.0000   -5.96671
148880.0000   -6.12516
148920.0000   -6.26398
148960.0000   -6.13496
149000.0000   -6.45203
149040.0000   -6.43683
149080.0000   -6.14135
149120.0000   -5.88406
149160.0000   -5.99433
149200.0000   -6.62849
149240.0000   -6.33024
149280.0000   -6.59072
149320.0000   -6.65314
149360.0000   -7.52885
149400.0000   -7.29144
149440.0000   -7.18395
149480.0000   -6.23469
149520.0000   -7.05122
149560.0000   -6.31792
149600.0000   -6.25081
149640.0000   -6.55468
149680.0000   -7.79659
149720.0000   -7.21639
149760.0000   -6.26589
149800.0000   -6.49833
149840.0000   -6.63717
149880.0000   -7.24329
149920.0000   -6.96716
149960.0000   -7.56704
150000.0000   -6.97854
150040.0000   -7.05462
150080.0000   -7.20710
150120.0000   -7.17929
150160.0000   -6.66588
150200.0000   -6.87623
150240.0000   -7.57542
150280.0000   -7.68380
150320.0000   -6.81053
150360.0000   -8.19714
150400.0000   -6.37981
150440.0000   -7.37989
150480.0000   -5.72623
150520.0000   -6.03408
150560.0000   -7.32935
150600.0000   -6.83917
150640.0000   -6.81468
150680.0000   -7.70671
150720.0000   -7.13447
150760.0000   -6.74591
150800.0000   -6.63784
150840.0000   -6.33373
150880.0000   -6.61047
150920.0000   -6.49651
150960.0000   -7.81522
151000.0000   -7.85955
151040.0000   -6.98199
151080.0000   -6.32145
151120.0000   -6.13275
151160.0000   -6.61741
151200.0000   -6.14689
151240.0000   -6.24418
151280.0000   -6.52973
151320.0000   -6.48421
151360.0000   -6.47358
151400.0000   -6.15633
151440.0000   -5.93945
151480.0000   -6.49305
151520.0000   -6.41318
151560.0000   -7.52000
151600.0000   -6.92690
151640.0000   -6.64114
151680.0000   -6.56389
151720.0000   -6.83472
151760.0000   -6.70420
151800.0000   -6.11576
151840.0000   -6.80987
151880.0000   -5.76646
151920.0000   -7.37338
151960.0000   -7.19135
152000.0000   -7.40803
152040.0000   -6.81763
152080.0000   -7.01568
152120.0000   -6.89361
152160.0000   -6.49677
152200.0000   -7.91150
152240.0000   -7.21768
152280.0000   -7.40050
152320.0000   -7.37456
152360.0000   -7.03346
152400.0000   -6.32021
152440.0000   -6.08107
152480.0000   -7.08507
152520.0000   -6.75431
152560.0000   -6.43573
152600.0000   -7.86503
152640.0000   -7.65350
152680.0000   -7.81373
152720.0000   -5.76655
152760.0000   -6.26846
152800.0000   -5.63131
152840.0000   -5.98194
152880.0000   -6.61833
152920.0000   -6.97448
152960.0000   -5.75494
153000.0000   -6.46778
153040.0000   -5.91741
153080.0000   -6.03586
153120.0000   -6.00659
153160.0000   -5.77446
153200.0000   -6.31287
153240.0000   -5.91964
153280.0000   -6.87584
153320.0000   -5.77625
153360.0000   -5.94051
153400.0000   -5.25696
153440.0000   -6.05237
153480.0000   -6.92916
153520.0000   -7.01450
153560.0000   -6.97670
153600.0000   -7.01624
153640.0000   -7.25606
153680.0000   -6.94224
153720.0000   -7.33583
153760.0000   -7.18199
153800.0000   -6.88832
153840.0000   -7.44140
153880.0000   -6.90414
153920.0000   -7.36810
153960.0000   -7.94666
154000.0000   -7.68793
154040.0000   -7.65792
154080.0000   -7.18739
154120.0000   -7.34543
154160.0000   -6.11301
154200.0000   -6.97008
154240.0000   -6.46357
154280.0000   -7.20534
154320.0000   -6.76857
154360.0000   -6.77736
154400.0000   -6.16566
154440.0000   -7.23952
154480.0000   -6.34610
154520.0000   -6.28283
154560.0000   -6.42863
154600.0000   -6.16555
154640.0000   -6.08735
154680.0000   -6.35925
154720.0000   -6.49528
154760.0000   -6.19499
154800.0000   -6.40738
154840.0000   -5.16796
154880.0000   -6.07988
154920.0000   -5.90181
154960.0000   -6.20704
155000.0000   -5.62478
155040.0000   -5.51365
155080.0000   -5.23751
155120.0000   -5.09743
155160.0000   -5.49014
155200.0000   -5.66303
155240.0000   -5.55469
155280.0000   -5.78753
155320.0000   -5.69993
155360.0000   -5.86776
155400.0000   -5.90675
155440.0000   -6.29441
155480.0000   -6.46749
155520.0000   -5.78873
155560.0000   -6.31419
155600.0000   -5.25900
155640.0000   -5.00607
155680.0000   -5.61081
155720.0000   -5.04705
155760.0000   -6.76524
155800.0000   -5.97330
155840.0000   -5.31791
155880.0000   -5.19130
155920.0000   -5.10537
155960.0000   -5.19532
156000.0000   -5.03199
156040.0000   -5.38842
156080.0000   -5.36858
156120.0000   -5.90286
156160.0000   -5.05611
156200.0000   -4.48514
156240.0000   -4.87517
156280.0000   -5.40695
156320.0000   -5.88195
156360.0000   -6.06791
156400.0000   -5.72672
156440.0000   -5.96283
156480.0000   -5.69888
156520.0000   -5.34554
156560.0000   -5.48407
156600.0000   -5.70715
156640.0000   -5.90174
156680.0000   -5.78591
156720.0000   -6.30494
156760.0000   -6.82685
156800.0000   -6.84455
156840.0000   -6.84537
156880.0000   -5.85421
156920.0000   -5.61486
156960.0000   -5.79632
157000.0000   -6.44550
157040.0000   -6.10093
157080.0000   -5.24875
157120.0000   -5.43698
157160.0000   -4.91654
157200.0000   -6.23343
157240.0000   -5.35415
157280.0000   -6.27743
157320.0000   -5.69798
157360.0000   -5.64602
157400.0000   -6.16999
157440.0000   -5.50718
157480.0000   -5.68664
157520.0000   -5.51269
157560.0000   -6.12521
157600.0000   -5.72972
157640.0000   -5.11118
157680.0000   -5.65867
157720.0000   -5.54202
157760.0000   -4.80937
157800.0000   -6.10429
157840.0000   -5.75719
157880.0000   -6.11679
157920.0000   -6.01693
157960.0000   -5.53118
158000.0000   -5.77702
158040.0000   -6.04558
158080.0000   -4.86131
158120.0000   -4.81476
158160.0000   -5.51917
158200.0000   -4.43144
158240.0000   -4.79512
158280.0000   -5.34960
158320.0000   -5.80221
158360.0000   -4.81662
158400.0000   -6.16429
158440.0000   -5.17926
158480.0000   -5.70945
158520.0000   -4.67260
158560.0000   -5.51428
158600.0000   -5.86384
158640.0000   -5.13804
158680.0000   -5.53206
158720.0000   -4.83303
158760.0000   -6.19808
158800.0000   -6.23070
158840.0000   -5.99721
158880.0000   -6.45762
158920.0000   -6.16676
158960.0000   -5.93604
159000.0000   -5.30477
159040.0000   -6.15858
159080.0000   -5.51114
159120.0000   -5.33706
159160.0000   -6.46736
159200.0000   -5.27456
159240.0000   -5.35604
159280.0000   -6.07789
159320.0000   -5.48338
159360.0000   -5.29890
159400.0000   -6.06519
159440.0000   -5.96913
159480.0000   -5.02429
159520.0000   -5.92798
159560.0000   -5.47651
159600.0000   -6.35223
159640.0000   -5.23025
159680.0000   -5.61777
159720.0000   -5.49775
159760.0000   -5.86840
159800.0000   -5.92735
159840.0000   -5.35757
159880.0000   -6.54382
159920.0000   -5.40607
159960.0000   -5.58337
160000.0000   -5.94440
160040.0000   -6.51558
160080.0000   -5.87974
160120.0000   -5.33817
160160.0000   -5.45308
160200.0000   -5.28768
160240.0000   -5.54016
160280.0000   -4.67886
160320.0000   -5.73692
160360.0000   -5.21781
160400.0000   -5.37884
160440.0000   -6.05024
160480.0000   -5.79359
160520.0000   -4.94662
160560.0000   -5.46454
160600.0000   -4.77280
160640.0000   -5.44660
160680.0000   -5.35268
160720.0000   -5.67533
160760.0000   -6.18149
160800.0000   -5.34697
160840.0000   -5.65457
160880.0000   -5.25835
160920.0000   -5.34562
160960.0000   -5.43055
161000.0000   -5.73731
161040.0000   -5.61535
161080.0000   -6.47335
161120.0000   -5.89516
161160.0000   -5.30551
161200.0000   -5.04798
161240.0000   -6.05425
161280.0000   -5.36658
161320.0000   -5.71056
161360.0000   -6.20018
161400.0000   -5.93683
161440.0000   -4.91268
161480.0000   -6.05576
161520.0000   -5.38333
161560.0000   -5.43116
161600.0000   -5.32847
161640.0000   -5.23575
161680.0000   -6.78522
161720.0000   -5.47906
161760.0000   -6.09757
161800.0000   -4.63912
161840.0000   -5.44153
161880.0000   -5.56606
161920.0000   -6.20380
161960.0000   -7.07371
162000.0000   -6.75421
162040.0000   -6.93362
162080.0000   -6.67128
162120.0000   -6.98198
162160.0000   -5.74828
162200.0000   -6.38158
162240.0000   -6.07238
162280.0000   -6.59706
162320.0000   -6.21490
162360.0000   -5.83641
162400.0000   -6.01190
162440.0000   -5.47490
162480.0000   -5.33357
162520.0000   -5.17280
162560.0000   -4.65421
162600.0000   -4.22980
162640.0000   -4.97750
162680.0000   -5.97763
162720.0000   -6.42021
162760.0000   -5.22064
162800.0000   -5.64465
162840.0000   -5.11948
162880.0000   -5.65837
162920.0000   -5.76424
162960.0000   -6.39831
163000.0000   -5.22936
163040.0000   -5.58429
163080.0000   -6.24452
163120.0000   -4.73366
163160.0000   -6.13866
163200.0000   -5.63915
163240.0000   -5.46262
163280.0000   -6.15352
163320.0000   -5.93965
163360.0000   -4.97258
163400.0000   -5.35076
163440.0000   -5.79778
163480.0000   -4.50663
163520.0000   -6.19151
163560.0000   -5.81039
163600.0000   -5.25769
163640.0000   -4.33214
163680.0000   -6.02787
163720.0000   -5.86135
163760.0000   -5.25165
163800.0000   -5.39070
163840.0000   -4.83788
163880.0000   -5.17006
163920.0000   -4.44573
163960.0000   -5.03545
164000.0000   -6.10531
164040.0000   -5.92226
164080.0000   -5.79362
164120.0000   -4.91297
164160.0000   -4.74487
164200.0000   -6.09365
164240.0000   -5.82216
164280.0000   -6.18468
164320.0000   -4.92200
164360.0000   -4.89910
164400.0000   -5.14393
164440.0000   -5.35319
164480.0000   -4.86864
164520.0000   -5.19274
164560.0000   -5.83751
164600.0000   -5.81809
164640.0000   -5.27835
164680.0000   -5.92159
164720.0000   -5.91537
164760.0000   -5.40014
164800.0000   -5.93637
164840.0000   -5.63879
164880.0000   -5.50421
164920.0000   -5.77684
164960.0000   -5.41030
165000.0000   -5.09782
165040.0000   -5.78147
165080.0000   -5.03057
165120.0000   -5.04522
165160.0000   -5.73737
165200.0000   -5.83012
165240.0000   -5.39842
165280.0000   -5.69693
165320.0000   -6.41353
165360.0000   -6.22701
165400.0000   -5.36463
165440.0000   -5.52413
165480.0000   -6.68374
165520.0000   -6.09467
165560.0000   -5.95462
165600.0000   -6.04671
165640.0000   -5.56838
165680.0000   -5.79705
165720.0000   -6.23154
165760.0000   -5.24107
165800.0000   -5.43358
165840.0000   -5.85580
165880.0000   -5.72328
165920.0000   -5.02962
165960.0000   -6.28185
166000.0000   -5.06197
166040.0000   -6.06937
166080.0000   -5.36006
166120.0000   -5.16238
166160.0000   -4.62576
166200.0000   -5.46400
166240.0000   -4.68459
166280.0000   -5.25470
166320.0000   -5.43192
166360.0000   -5.74862
166400.0000   -5.43946
166440.0000   -5.68996
166480.0000   -5.50548
166520.0000   -4.68186
166560.0000   -4.72649
166600.0000   -5.48974
166640.0000   -4.78147
166680.0000   -5.40706
166720.0000   -4.91718
166760.0000   -5.32107
166800.0000   -5.61935
166840.0000   -5.62486
166880.0000   -5.67679
166920.0000   -6.32607
166960.0000   -5.95579
167000.0000   -5.78613
167040.0000   -5.17927
167080.0000   -4.94772
167120.0000   -5.73801
167160.0000   -5.32774
167200.0000   -5.31406
167240.0000   -5.72123
167280.0000   -6.21077
167320.0000   -6.31160
167360.0000   -5.43651
167400.0000   -5.41272
167440.0000   -5.80389
167480.0000   -5.09499
167520.0000   -5.42794
167560.0000   -4.57841
167600.0000   -4.89712
167640.0000   -6.25694
167680.0000   -5.76849
167720.0000   -4.63065
167760.0000   -4.29453
167800.0000   -5.34007
167840.0000   -5.18413
167880.0000   -5.81005
167920.0000   -5.65107
167960.0000   -5.58767
168000.0000   -7.13927
168040.0000   -5.77575
168080.0000   -6.27839
168120.0000   -5.02687
168160.0000   -5.93409
168200.0000   -5.66203
168240.0000   -5.23376
168280.0000   -5.44114
168320.0000   -5.22136
168360.0000   -5.67345
168400.0000   -5.43328
168440.0000   -5.74408
168480.0000   -5.79458
168520.0000   -5.97508
168560.0000   -5.96546
168600.0000   -5.36219
168640.0000   -4.92596
168680.0000   -6.31218
168720.0000   -5.05562
168760.0000   -5.11069
168800.0000   -4.32413
168840.0000   -5.35054
168880.0000   -4.95886
168920.0000   -5.33503
168960.0000   -4.98558
169000.0000   -5.90362
169040.0000   -5.98367
169080.0000   -5.06217
169120.0000   -5.81216
169160.0000   -5.78833
169200.0000   -6.07775
169240.0000   -6.05704
169280.0000   -5.60867
169320.0000   -6.17593
169360.0000   -5.54008
169400.0000   -6.35657
169440.0000   -5.97501
169480.0000   -5.59311
169520.0000   -5.37691
169560.0000   -5.01831
169600.0000   -5.65437
169640.0000   -5.38645
169680.0000   -5.40984
169720.0000   -5.01793
169760.0000   -5.19046
169800.0000   -5.49580
169840.0000   -5.12563
169880.0000   -5.39508
169920.0000   -6.10018
169960.0000   -6.29459
170000.0000   -5.68768
170040.0000   -4.59447
170080.0000   -4.69673
170120.0000   -5.44234
170160.0000   -4.83728
170200.0000   -5.64371
170240.0000   -5.76400
170280.0000   -5.76302
170320.0000   -5.76251
170360.0000   -5.39636
170400.0000   -4.67624
170440.0000   -5.92870
170480.0000   -6.66318
170520.0000   -5.30918
170560.0000   -6.19029
170600.0000   -5.40570
170640.0000   -5.78819
170680.0000   -5.51288
170720.0000   -5.46976
170760.0000   -4.77023
170800.0000   -4.32760
170840.0000   -5.50805
170880.0000   -5.32147
170920.0000   -5.78979
170960.0000   -5.40397
171000.0000   -5.33216
171040.0000   -5.42289
171080.0000   -5.50899
171120.0000   -5.83981
171160.0000   -5.04971
171200.0000   -6.45755
171240.0000   -5.83378
171280.0000   -5.76369
171320.0000   -5.66419
171360.0000   -5.11647
171400.0000   -5.42051
171440.0000   -5.33223
171480.0000   -5.79020
171520.0000   -4.98787
171560.0000   -5.39740
171600.0000   -5.89482
171640.0000   -5.56665
171680.0000   -5.23621
171720.0000   -5.92971
171760.0000   -7.09611
171800.0000   -6.57175
171840.0000   -5.58401
171880.0000   -6.05359
171920.0000   -4.87045
171960.0000   -5.71968
172000.0000   -5.79398
172040.0000   -5.55662
172080.0000   -5.26499
172120.0000   -6.36485
172160.0000   -5.61799
172200.0000   -6.52174
172240.0000   -6.10284
172280.0000   -5.23434
172320.0000   -5.22274
172360.0000   -4.90431
172400.0000   -4.98703
172440.0000   -5.47209
172480.0000   -5.43487
172520.0000   -5.79156
172560.0000   -5.99566
172600.0000   -6.04228
172640.0000   -6.22700
172680.0000   -5.90810
172720.0000   -6.19123
172760.0000   -6.16927
172800.0000   -6.26962
172840.0000   -5.77066
172880.0000   -5.67478
172920.0000   -5.10378
172960.0000   -6.26262
173000.0000   -5.57279
173040.0000   -5.62559
173080.0000   -4.85072
173120.0000   -5.30083
173160.0000   -5.22826
173200.0000   -5.80227
173240.0000   -5.62830
173280.0000   -5.38818
173320.0000   -5.94353
173360.0000   -4.89249
173400.0000   -5.30105
173440.0000   -5.93052
173480.0000   -6.40676
173520.0000   -6.38921
173560.0000   -5.99853
173600.0000   -6.73687
173640.0000   -6.73314
173680.0000   -5.55923
173720.0000   -6.16854
173760.0000   -6.30855
173800.0000   -5.83307
173840.0000   -5.82742
173880.0000   -6.29394
173920.0000   -5.09293
173960.0000   -5.40868
174000.0000   -5.62928
174040.0000   -5.48494
174080.0000   -5.10050
174120.0000   -5.03209
174160.0000   -5.54075
174200.0000   -5.81041
174240.0000   -6.56518
174280.0000   -5.14634
174320.0000   -5.76363
174360.0000   -6.16940
174400.0000   -6.70440
174440.0000   -6.35108
174480.0000   -5.93586
174520.0000   -6.27446
174560.0000   -5.30737
174600.0000   -5.30557
174640.0000   -5.43714
174680.0000   -5.33628
174720.0000   -5.82806
174760.0000   -5.53840
174800.0000   -6.10211
174840.0000   -5.41320
174880.0000   -5.30287
174920.0000   -5.14194
174960.0000   -5.54986
175000.0000   -5.67243
175040.0000   -6.19048
175080.0000   -6.82365
175120.0000   -5.77563
175160.0000   -6.17110
175200.0000   -5.87802
175240.0000   -4.88343
175280.0000   -4.87337
175320.0000   -5.69913
175360.0000   -5.66085
175400.0000   -5.31430
175440.0000   -5.66733
175480.0000   -5.95995
175520.0000   -5.65828
175560.0000   -6.73929
175600.0000   -5.55716
175640.0000   -6.41303
175680.0000   -5.93835
175720.0000   -6.20794
175760.0000   -6.28329
175800.0000   -6.15142
175840.0000   -6.14020
175880.0000   -6.17211
175920.0000   -6.05564
175960.0000   -6.04492
176000.0000   -5.72231
176040.0000   -5.99088
176080.0000   -6.08112
176120.0000   -5.34242
176160.0000   -4.75995
176200.0000   -5.29685
176240.0000   -5.28161
176280.0000   -5.09185
176320.0000   -4.06291
176360.0000   -4.49214
176400.0000   -5.38062
176440.0000   -5.14533
176480.0000   -4.90300
176520.0000   -6.12416
176560.0000   -6.21096
176600.0000   -4.45667
176640.0000   -5.90874
176680.0000   -5.53654
176720.0000   -6.47486
176760.0000   -4.68802
176800.0000   -5.30554
176840.0000   -4.99287
176880.0000   -5.44179
176920.0000   -5.44322
176960.0000   -4.28147
177000.0000   -4.96851
177040.0000   -5.33059
177080.0000   -4.63885
177120.0000   -5.42706
177160.0000   -5.02739
177200.0000   -3.94305
177240.0000   -4.51363
177280.0000   -4.51146
177320.0000   -4.50256
177360.0000   -5.29936
177400.0000   -4.85685
177440.0000   -5.53969
177480.0000   -5.35329
177520.0000   -4.98757
177560.0000   -3.77797
177600.0000   -4.92613
177640.0000   -5.36858
177680.0000   -4.93978
177720.0000   -4.55367
177760.0000   -4.33334
177800.0000   -4.84625
177840.0000   -4.82007
177880.0000   -4.43738
177920.0000   -3.93994
177960.0000   -4.64280
178000.0000   -4.87883
178040.0000   -5.14362
178080.0000   -4.99016
178120.0000   -4.14223
178160.0000   -4.79693
178200.0000   -5.27986
178240.0000   -4.63767
178280.0000   -4.80785
178320.0000   -5.36376
178360.0000   -5.08071
178400.0000   -4.91718
178440.0000   -5.77025
178480.0000   -5.17392
178520.0000   -5.82789
178560.0000   -4.43477
178600.0000   -5.30812
178640.0000   -6.14992
178680.0000   -5.37665
178720.0000   -5.11968
178760.0000   -4.78677
178800.0000   -5.52751
178840.0000   -5.23043
178880.0000   -5.98086
178920.0000   -5.32015
178960.0000   -5.55119
179000.0000   -5.96647
179040.0000   -5.65782
179080.0000   -5.22177
179120.0000   -4.68411
179160.0000   -6.05359
179200.0000   -5.41780
179240.0000   -5.38216
179280.0000   -5.55001
179320.0000   -5.86590
179360.0000   -5.86677
179400.0000   -5.11299
179440.0000   -5.43413
179480.0000   -6.28735
179520.0000   -4.68132
179560.0000   -4.78929
179600.0000   -4.93737
179640.0000   -5.95240
179680.0000   -5.10638
179720.0000   -5.40286
179760.0000   -4.88723
179800.0000   -5.08694
179840.0000   -4.35347
179880.0000   -5.23843
179920.0000   -5.83792
179960.0000   -5.72292
180000.0000   -5.51785
180040.0000   -5.91610
180080.0000   -5.50244
180120.0000   -4.44392
180160.0000   -6.01750
180200.0000   -4.81433
180240.0000   -4.80959
180280.0000   -6.17498
180320.0000   -5.25205
180360.0000   -6.17629
180400.0000   -5.40499
180440.0000   -5.49087
180480.0000   -5.94753
180520.0000   -5.37665
180560.0000   -6.57648
180600.0000   -5.47073
180640.0000   -5.32262
180680.0000   -6.04627
180720.0000   -6.49189
180760.0000   -6.11772
180800.0000   -5.89803
180840.0000   -5.05381
180880.0000   -4.92579
180920.0000   -5.91184
180960.0000   -6.22004
181000.0000   -6.74810
181040.0000   -5.04757
181080.0000   -5.53516
181120.0000   -5.58131
181160.0000   -4.87917
181200.0000   -4.28006
181240.0000   -4.41217
181280.0000   -4.36563
181320.0000   -4.42715
181360.0000   -5.23907
181400.0000   -5.81418
181440.0000   -4.48383
181480.0000   -5.11311
181520.0000   -5.50610
181560.0000   -5.27360
181600.0000   -5.54649
181640.0000   -5.26989
181680.0000   -4.34978
181720.0000   -4.62700
181760.0000   -5.50366
181800.0000   -5.24067
181840.0000   -5.09933
181880.0000   -5.02851
181920.0000   -4.61478
181960.0000   -4.98354
182000.0000   -5.09382
182040.0000   -5.01559
182080.0000   -4.86141
182120.0000   -4.47356
182160.0000   -5.31619
182200.0000   -4.89242
182240.0000   -5.47519
182280.0000   -5.57645
182320.0000   -5.28210
182360.0000   -5.76255
182400.0000   -4.67970
182440.0000   -5.41771
182480.0000   -5.33908
182520.0000   -4.90506
182560.0000   -4.72958
182600.0000   -5.92402
182640.0000   -4.99225
182680.0000   -5.06597
182720.0000   -5.12890
182760.0000   -4.70805
182800.0000   -5.11107
182840.0000   -4.95569
182880.0000   -5.05209
182920.0000   -5.16037
182960.0000   -4.86866
183000.0000   -4.68039
183040.0000   -4.75341
183080.0000   -5.38935
183120.0000   -4.56215
183160.0000   -4.32498
183200.0000   -4.60099
183240.0000   -5.12340
183280.0000   -4.51136
183320.0000   -4.97553
183360.0000   -4.53962
183400.0000   -5.43161
183440.0000   -5.71893
183480.0000   -4.77845
183520.0000   -4.35291
183560.0000   -5.11982
183600.0000   -4.58434
183640.0000   -4.34785
183680.0000   -3.80241
183720.0000   -3.59946
183760.0000   -5.34676
183800.0000   -4.84342
183840.0000   -4.62817
183880.0000   -4.18509
183920.0000   -5.38761
183960.0000   -4.80554
184000.0000   -4.51749
184040.0000   -3.97981
184080.0000   -4.16546
184120.0000   -4.82147
184160.0000   -4.42437
184200.0000   -4.21068
184240.0000   -5.19168
184280.0000   -5.23991
184320.0000   -4.79587
184360.0000   -4.66329
184400.0000   -4.25240
184440.0000   -4.60115
184480.0000   -4.83447
184520.0000   -4.26287
184560.0000   -4.79433
184600.0000   -4.59864
184640.0000   -5.07897
184680.0000   -5.06850
184720.0000   -4.42873
184760.0000   -4.74343
184800.0000   -5.66856
184840.0000   -6.02499
184880.0000   -5.28552
184920.0000   -5.21393
184960.0000   -4.93087
185000.0000   -4.63246
185040.0000   -4.89790
185080.0000   -4.82781
185120.0000   -4.71934
185160.0000   -4.30576
185200.0000   -4.73388
185240.0000   -5.45737
185280.0000   -5.12537
185320.0000   -4.73538
185360.0000   -4.34799
185400.0000   -4.47261
185440.0000   -5.27087
185480.0000   -5.61433
185520.0000   -5.33882
185560.0000   -4.43976
185600.0000   -4.58902
185640.0000   -5.20204
185680.0000   -5.34047
185720.0000   -5.08104
185760.0000   -5.18659
185800.0000   -5.48608
185840.0000   -5.99988
185880.0000   -4.80755
185920.0000   -4.79697
185960.0000   -4.36243
186000.0000   -4.06933
186040.0000   -4.36687
186080.0000   -4.24550
186120.0000   -4.40719
186160.0000   -4.05945
186200.0000   -4.88936
186240.0000   -4.64883
186280.0000   -4.28302
186320.0000   -3.44177
186360.0000   -3.44790
186400.0000   -4.25456
186440.0000   -4.22953
186480.0000   -6.14543
186520.0000   -6.46040
186560.0000   -5.45995
186600.0000   -4.84104
186640.0000   -5.30125
186680.0000   -4.20654
186720.0000   -5.30905
186760.0000   -5.41799
186800.0000   -6.16141
186840.0000   -5.20130
186880.0000   -4.74858
186920.0000   -4.86592
186960.0000   -5.21875
187000.0000   -5.69691
187040.0000   -4.96296
187080.0000   -5.05906
187120.0000   -4.99034
187160.0000   -5.54244
187200.0000   -4.49965
187240.0000   -5.21046
187280.0000   -4.33545
187320.0000   -4.39294
187360.0000   -4.02021
187400.0000   -4.31511
187440.0000   -4.61617
187480.0000   -5.06372
187520.0000   -4.46567
187560.0000   -5.70632
187600.0000   -5.27535
187640.0000   -4.31071
187680.0000   -4.17126
187720.0000   -4.50190
187760.0000   -4.78927
187800.0000   -5.13363
187840.0000   -5.30548
187880.0000   -5.12318
187920.0000   -4.35006
187960.0000   -4.53633
188000.0000   -5.12751
188040.0000   -4.68911
188080.0000   -4.52564
188120.0000   -5.06833
188160.0000   -5.20669
188200.0000   -4.74312
188240.0000   -4.44334
188280.0000   -5.49168
188320.0000   -5.36482
188360.0000   -4.61018
188400.0000   -4.77303
188440.0000   -5.45699
188480.0000   -5.14259
188520.0000   -4.92128
188560.0000   -5.47418
188600.0000   -5.30870
188640.0000   -5.75934
188680.0000   -5.83546
188720.0000   -5.52689
188760.0000   -4.93777
188800.0000   -5.40314
188840.0000   -6.11354
188880.0000   -5.11415
188920.0000   -5.05017
188960.0000   -4.52502
189000.0000   -4.46210
189040.0000   -4.80113
189080.0000   -3.99231
189120.0000   -3.68341
189160.0000   -3.77169
189200.0000   -4.43186
189240.0000   -4.92549
189280.0000   -4.12676
189320.0000   -4.68790
189360.0000   -4.12842
189400.0000   -4.93188
189440.0000   -5.04595
189480.0000   -4.77951
189520.0000   -4.52866
189560.0000   -5.35767
189600.0000   -5.73354
189640.0000   -5.75959
189680.0000   -6.02218
189720.0000   -5.22088
189760.0000   -4.87879
189800.0000   -5.89142
189840.0000   -5.84073
189880.0000   -4.84821
189920.0000   -4.72396
189960.0000   -4.35875
190000.0000   -4.37112
190040.0000   -5.26757
190080.0000   -4.65504
190120.0000   -5.19211
190160.0000   -4.82250
190200.0000   -4.65585
190240.0000   -4.94511
190280.0000   -4.18244
190320.0000   -4.53237
190360.0000   -4.44316
190400.0000   -4.28097
190440.0000   -5.32654
190480.0000   -4.72000
190520.0000   -5.40763
190560.0000   -5.90956
190600.0000   -5.79496
190640.0000   -5.68685
190680.0000   -4.76528
190720.0000   -4.17660
190760.0000   -5.05887
190800.0000   -5.31267
190840.0000   -4.96140
190880.0000   -5.68175
190920.0000   -5.20976
190960.0000   -5.65559
191000.0000   -5.04734
191040.0000   -5.03497
191080.0000   -4.79852
191120.0000   -5.76456
191160.0000   -5.47293
191200.0000   -5.45069
191240.0000   -5.45137
191280.0000   -5.51305
191320.0000   -5.82038
191360.0000   -4.21254
191400.0000   -4.91606
191440.0000   -5.13960
191480.0000   -4.80361
191520.0000   -4.34627
191560.0000   -5.12024
191600.0000   -5.39020
191640.0000   -4.35682
191680.0000   -4.08878
191720.0000   -4.36215
191760.0000   -3.94645
191800.0000   -5.30771
191840.0000   -4.93286
191880.0000   -4.87451
191920.0000   -5.65560
191960.0000   -5.29264
192000.0000   -4.85198
192040.0000   -5.16811
192080.0000   -4.45134
192120.0000   -5.12728
192160.0000   -6.27101
192200.0000   -5.11571
192240.0000   -4.62223
192280.0000   -4.75071
192320.0000   -5.59403
192360.0000   -4.76857
192400.0000   -4.31529
192440.0000   -5.53339
192480.0000   -5.05311
192520.0000   -5.71712
192560.0000   -5.32215
192600.0000   -5.46124
192640.0000   -5.47124
192680.0000   -5.58192
192720.0000   -5.63154
192760.0000   -4.29248
192800.0000   -4.03706
192840.0000   -4.52780
192880.0000   -4.19103
192920.0000   -5.41593
192960.0000   -5.67347
193000.0000   -4.76351
193040.0000   -4.92792
193080.0000   -4.42624
193120.0000   -4.28088
193160.0000   -4.50524
193200.0000   -4.36905
193240.0000   -4.18481
193280.0000   -4.96503
193320.0000   -4.40408
193360.0000   -5.08037
193400.0000   -4.19051
193440.0000   -3.93456
193480.0000   -4.13181
193520.0000   -4.31971
193560.0000   -4.45282
193600.0000   -4.00573
193640.0000   -4.43154
193680.0000   -4.45393
193720.0000   -4.96143
193760.0000   -4.30329
193800.0000   -4.50571
193840.0000   -5.23546
193880.0000   -4.19599
193920.0000   -4.61167
193960.0000   -4.99816
194000.0000   -4.22595
194040.0000   -4.60270
194080.0000   -4.39935
194120.0000   -4.03096
194160.0000   -4.75557
194200.0000   -3.79387
194240.0000   -3.71125
194280.0000   -3.03055
194320.0000   -4.30429
194360.0000   -4.40992
194400.0000   -4.41081
194440.0000   -3.89855
194480.0000   -3.65182
194520.0000   -4.72611
194560.0000   -4.47137
194600.0000   -4.38541
194640.0000   -4.76265
194680.0000   -5.37498
194720.0000   -4.78615
194760.0000   -5.31233
194800.0000   -4.28844
194840.0000   -4.76815
194880.0000   -3.69795
194920.0000   -3.62680
194960.0000   -4.31214
195000.0000   -4.31254
195040.0000   -4.61639
195080.0000   -4.77954
195120.0000   -4.43084
195160.0000   -3.67612
195200.0000   -4.20739
195240.0000   -4.47702
195280.0000   -3.82430
195320.0000   -3.29079
195360.0000   -3.31299
195400.0000   -2.55541
195440.0000   -3.78365
195480.0000   -3.87208
195520.0000   -5.03345
195560.0000   -4.29474
195600.0000   -3.57892
195640.0000   -4.66707
195680.0000   -4.27954
195720.0000   -5.07581
195760.0000   -2.76023
195800.0000   -3.85510
195840.0000   -4.15725
195880.0000   -3.68349
195920.0000   -4.16497
195960.0000   -3.66179
196000.0000   -2.89912
196040.0000   -4.54127
196080.0000   -4.55997
196120.0000   -5.17507
196160.0000   -4.80027
196200.0000   -4.84083
196240.0000   -4.95166
196280.0000   -5.31578
196320.0000   -5.48189
196360.0000   -5.15768
196400.0000   -4.76267
196440.0000   -4.90176
196480.0000   -4.74800
196520.0000   -5.06674
196560.0000   -4.71732
196600.0000   -5.60170
196640.0000   -4.70752
196680.0000   -5.64375
196720.0000   -5.88370
196760.0000   -4.84379
196800.0000   -5.33311
196840.0000   -5.17612
196880.0000   -5.05268
196920.0000   -4.89797
196960.0000   -3.91445
197000.0000   -4.15018
197040.0000   -4.00238
197080.0000   -4.97180
197120.0000   -4.40387
197160.0000   -4.11932
197200.0000   -3.30105
197240.0000   -2.63063
197280.0000   -3.16007
197320.0000   -3.83125
197360.0000   -3.92615
197400.0000   -4.05089
197440.0000   -4.50145
197480.0000   -4.47922
197520.0000   -5.08501
197560.0000   -5.01755
197600.0000   -5.41518
197640.0000   -5.56501
197680.0000   -5.51017
197720.0000   -4.44283
197760.0000   -5.06350
197800.0000   -5.64508
197840.0000   -5.58045
197880.0000   -5.28720
197920.0000   -5.79140
197960.0000   -4.45245
198000.0000   -4.34580
198040.0000   -4.17601
198080.0000   -4.14999
198120.0000   -4.28616
198160.0000   -4.04296
198200.0000   -4.47980
198240.0000   -5.19707
198280.0000   -5.12297
198320.0000   -5.17256
198360.0000   -5.63335
198400.0000   -5.46132
198440.0000   -4.98529
198480.0000   -4.10440
198520.0000   -3.67258
198560.0000   -5.00707
198600.0000   -5.52247
198640.0000   -5.16566
198680.0000   -5.55668
198720.0000   -5.55558
198760.0000   -5.19924
198800.0000   -4.01953
198840.0000   -4.46918
198880.0000   -4.64953
198920.0000   -5.07505
198960.0000   -4.60248
199000.0000   -4.81919
199040.0000   -3.95913
199080.0000   -4.73509
199120.0000   -4.94633
199160.0000   -4.51479
199200.0000   -5.01055
199240.0000   -4.36009
199280.0000   -3.92053
199320.0000   -4.80941
199360.0000   -4.98871
199400.0000   -5.38896
199440.0000   -5.99472
199480.0000   -4.28632
199520.0000   -4.97995
199560.0000   -5.59985
199600.0000   -4.55282
199640.0000   -5.47069
199680.0000   -5.56010
199720.0000   -6.08946
199760.0000   -5.13394
199800.0000   -5.29946
199840.0000   -5.01984
199880.0000   -4.95850
199920.0000   -5.15132
199960.0000   -4.67242
200000.0000   -5.32352
200040.0000   -4.47588
200080.0000   -5.22176
200120.0000   -4.80464
200160.0000   -5.00535
200200.0000   -5.33906
200240.0000   -4.73131
200280.0000   -5.16604
200320.0000   -5.26231
200360.0000   -4.20722
200400.0000   -4.50256
200440.0000   -4.45639
200480.0000   -4.44279
200520.0000   -3.88656
200560.0000   -4.63290
200600.0000   -4.77164
200640.0000   -4.11244
200680.0000   -3.93259
200720.0000   -4.28307
200760.0000   -4.48074
200800.0000   -4.06159
200840.0000   -3.94082
200880.0000   -4.35351
200920.0000   -3.60945
200960.0000   -4.09088
201000.0000   -3.51158
201040.0000   -4.71808
201080.0000   -4.53148
201120.0000   -4.62223
201160.0000   -5.33366
201200.0000   -5.33230
201240.0000   -4.48305
201280.0000   -5.09454
201320.0000   -5.68877
201360.0000   -4.76033
201400.0000   -6.79611
201440.0000   -6.05100
201480.0000   -5.86426
201520.0000   -4.44260
201560.0000   -4.26229
201600.0000   -5.86905
201640.0000   -5.30848
201680.0000   -5.09972
201720.0000   -4.49204
201760.0000   -4.18603
201800.0000   -4.48994
201840.0000   -4.79060
201880.0000   -4.67837
201920.0000   -4.91755
201960.0000   -3.27500
202000.0000   -4.54551
202040.0000   -5.25220
202080.0000   -4.70925
202120.0000   -4.83556
202160.0000   -4.92136
202200.0000   -5.03765
202240.0000   -4.92471
202280.0000   -3.30671
202320.0000   -5.29470
202360.0000   -4.43634
202400.0000   -3.88864
202440.0000   -5.33686
202480.0000   -4.91058
202520.0000   -5.55344
202560.0000   -4.66244
202600.0000   -5.21490
202640.0000   -5.84940
202680.0000   -5.91895
202720.0000   -4.17696
202760.0000   -4.34351
202800.0000   -4.50890
202840.0000   -4.06544
202880.0000   -5.24827
202920.0000   -4.91841
202960.0000   -5.06027
203000.0000   -4.80188
203040.0000   -4.81974
203080.0000   -5.47057
203120.0000   -5.36170
203160.0000   -6.03635
203200.0000   -5.12228
203240.0000   -4.45024
203280.0000   -5.63378
203320.0000   -5.42485
203360.0000   -5.75307
203400.0000   -5.30298
203440.0000   -5.46556
203480.0000   -4.65574
203520.0000   -3.97145
203560.0000   -5.15119
203600.0000   -5.18851
203640.0000   -5.70908
203680.0000   -5.76321
203720.0000   -5.94644
203760.0000   -5.91366
203800.0000   -5.04552
203840.0000   -5.27493
203880.0000   -6.61047
203920.0000   -6.26912
203960.0000   -6.55869
204000.0000   -6.50380
204040.0000   -5.67976
204080.0000   -5.27204
204120.0000   -6.04114
204160.0000   -5.32881
204200.0000   -5.22185
204240.0000   -4.43479
204280.0000   -4.81709
204320.0000   -5.70439
204360.0000   -5.15622
204400.0000   -4.94486
204440.0000   -5.40767
204480.0000   -5.02378
204520.0000   -4.57708
204560.0000   -5.08355
204600.0000   -5.04632
204640.0000   -4.05742
204680.0000   -4.92527
204720.0000   -5.73462
204760.0000   -5.71196
204800.0000   -6.55453
204840.0000   -6.62594
204880.0000   -5.96097
204920.0000   -5.68805
204960.0000   -5.56196
205000.0000   -5.96758
205040.0000   -5.50730
205080.0000   -5.61770
205120.0000   -5.98529
205160.0000   -6.59576
205200.0000   -6.32571
205240.0000   -5.06129
205280.0000   -5.19603
205320.0000   -5.34075
205360.0000   -4.03535
205400.0000   -4.91987
205440.0000   -4.78537
205480.0000   -5.56787
205520.0000   -5.26164
205560.0000   -5.31717
205600.0000   -6.49652
205640.0000   -5.82558
205680.0000   -5.14247
205720.0000   -4.81395
205760.0000   -4.49209
205800.0000   -5.99313
205840.0000   -5.21711
205880.0000   -5.28865
205920.0000   -4.75790
205960.0000   -4.78410
206000.0000   -4.71645
206040.0000   -5.71441
206080.0000   -4.60280
206120.0000   -5.29686
206160.0000   -5.77105
206200.0000   -4.64543
206240.0000   -5.41991
206280.0000   -4.68678
206320.0000   -4.57846
206360.0000   -4.71902
206400.0000   -5.17328
206440.0000   -3.88746
206480.0000   -4.47308
206520.0000   -4.72203
206560.0000   -4.99542
206600.0000   -4.84278
206640.0000   -4.45579
206680.0000   -4.84172
206720.0000   -5.51745
206760.0000   -5.37801
206800.0000   -5.07660
206840.0000   -5.25804
206880.0000   -4.70415
206920.0000   -4.82491
206960.0000   -4.67348
207000.0000   -4.39543
207040.0000   -4.56101
207080.0000   -4.14294
207120.0000   -4.44238
207160.0000   -4.98659
207200.0000   -4.51498
207240.0000   -4.30873
207280.0000   -4.28602
207320.0000   -5.02988
207360.0000   -5.47547
207400.0000   -4.69405
207440.0000   -5.37205
207480.0000   -5.26985
207520.0000   -5.27889
207560.0000   -5.28263
207600.0000   -5.07554
207640.0000   -5.41234
207680.0000   -4.84874
207720.0000   -5.12585
207760.0000   -5.30151
207800.0000   -5.18654
207840.0000   -4.86655
207880.0000   -4.66820
207920.0000   -4.43554
207960.0000   -4.24738
208000.0000   -4.30223
208040.0000   -5.40668
208080.0000   -5.48046
208120.0000   -5.31918
208160.0000   -4.75442
208200.0000   -4.51679
208240.0000   -5.24960
208280.0000   -4.80145
208320.0000   -4.66127
208360.0000   -4.46077
208400.0000   -3.91950
208440.0000   -4.16674
208480.0000   -5.24649
208520.0000   -4.77720
208560.0000   -4.79979
208600.0000   -5.10565
208640.0000   -4.54180
208680.0000   -5.00710
208720.0000   -4.93411
208760.0000   -4.64334
208800.0000   -4.97111
208840.0000   -4.40635
208880.0000   -4.25941
208920.0000   -4.47221
208960.0000   -4.53320
209000.0000   -4.72247
209040.0000   -4.26132
209080.0000   -4.06648
209120.0000   -4.56561
209160.0000   -4.55685
209200.0000   -4.14867
209240.0000   -4.70942
209280.0000   -5.34717
209320.0000   -4.65301
209360.0000   -5.00953
209400.0000   -4.67764
209440.0000   -4.50409
209480.0000   -4.34887
209520.0000   -4.49993
209560.0000   -5.08270
209600.0000   -3.65455
209640.0000   -3.58028
209680.0000   -3.99181
209720.0000   -3.84785
209760.0000   -4.20096
209800.0000   -4.20174
209840.0000   -4.39950
209880.0000   -3.90785
209920.0000   -5.18672
209960.0000   -5.20328
210000.0000   -4.65832
210040.0000   -4.56919
210080.0000   -4.19481
210120.0000   -4.76719
210160.0000   -4.10631
210200.0000   -5.59925
210240.0000   -5.21216
210280.0000   -5.15009
210320.0000   -5.10656
210360.0000   -4.97026
210400.0000   -5.56434
210440.0000   -4.88256
210480.0000   -5.47149
210520.0000   -5.76901
210560.0000   -4.73214
210600.0000   -4.26268
210640.0000   -4.88482
210680.0000   -4.64646
210720.0000   -5.13076
210760.0000   -4.50945
210800.0000   -4.99545
210840.0000   -5.29945
210880.0000   -5.11122
210920.0000   -6.04793
210960.0000   -5.41269
211000.0000   -5.42019
211040.0000   -5.17954
211080.0000   -5.14366
211120.0000   -3.89032
211160.0000   -4.57898
211200.0000   -5.12666
211240.0000   -5.12023
211280.0000   -5.51162
211320.0000   -5.94113
211360.0000   -5.48573
211400.0000   -5.31985
211440.0000   -5.28323
211480.0000   -5.45692
211520.0000   -4.69084
211560.0000   -5.43010
211600.0000   -5.99876
211640.0000   -5.81489
211680.0000   -5.19143
211720.0000   -5.22487
211760.0000   -5.24327
211800.0000   -5.77728
211840.0000   -4.85690
211880.0000   -4.95009
211920.0000   -4.85471
211960.0000   -4.79918
212000.0000   -4.98187
212040.0000   -5.01300
212080.0000   -4.63816
212120.0000   -5.88321
212160.0000   -4.41266
212200.0000   -4.88882
212240.0000   -4.47146
212280.0000   -4.71485
212320.0000   -4.57361
212360.0000   -3.67783
212400.0000   -3.89703
212440.0000   -4.59291
212480.0000   -4.91795
212520.0000   -4.97552
212560.0000   -5.08631
212600.0000   -5.12742
212640.0000   -5.85234
212680.0000   -4.70112
212720.0000   -4.88172
212760.0000   -4.86921
212800.0000   -4.87775
212840.0000   -4.91159
212880.0000   -3.40668
212920.0000   -4.04403
212960.0000   -4.29048
213000.0000   -4.46449
213040.0000   -4.18871
213080.0000   -4.19577
213120.0000   -3.72086
213160.0000   -3.41313
213200.0000   -5.04403
213240.0000   -4.10248
213280.0000   -4.81075
213320.0000   -5.06452
213360.0000   -4.98610
213400.0000   -5.68313
213440.0000   -5.25835
213480.0000   -4.25192
213520.0000   -4.73494
213560.0000   -4.80757
213600.0000   -4.31485
213640.0000   -5.21457
213680.0000   -3.92691
213720.0000   -4.33818
213760.0000   -4.99454
213800.0000   -4.63295
213840.0000   -5.06334
213880.0000   -4.25038
213920.0000   -4.41497
213960.0000   -4.15151
214000.0000   -4.42250
214040.0000   -5.55638
214080.0000   -5.30566
214120.0000   -5.18698
214160.0000   -4.23738
214200.0000   -4.52346
214240.0000   -3.70840
214280.0000   -3.85709
214320.0000   -4.53622
214360.0000   -4.12383
214400.0000   -4.54827
214440.0000   -5.04097
214480.0000   -5.04999
214520.0000   -4.91376
214560.0000   -5.12951
214600.0000   -6.15968
214640.0000   -5.39893
214680.0000   -5.42745
214720.0000   -5.66124
214760.0000   -4.60804
214800.0000   -5.62516
214840.0000   -4.64012
214880.0000   -5.27805
214920.0000   -5.31054
214960.0000   -4.45554
215000.0000   -5.45517
215040.0000   -4.79113
215080.0000   -4.70072
215120.0000   -4.59227
215160.0000   -4.11761
215200.0000   -4.19502
215240.0000   -4.48674
215280.0000   -5.36370
215320.0000   -4.26293
215360.0000   -5.11428
215400.0000   -4.86787
215440.0000   -4.78191
215480.0000   -4.39233
215520.0000   -5.03993
215560.0000   -3.71023
215600.0000   -3.73369
215640.0000   -3.86513
215680.0000   -4.90070
215720.0000   -4.64596
215760.0000   -5.41850
215800.0000   -5.00306
215840.0000   -5.43123
215880.0000   -5.80681
215920.0000   -5.54623
215960.0000   -4.94332
216000.0000   -4.33047
216040.0000   -4.91160
216080.0000   -5.04540
216120.0000   -5.48744
216160.0000   -5.43345
216200.0000   -5.31456
216240.0000   -4.76338
216280.0000   -5.60485
216320.0000   -4.75937
216360.0000   -4.85849
216400.0000   -4.39194
216440.0000   -4.42753
216480.0000   -5.58608
216520.0000   -4.62349
216560.0000   -5.02667
216600.0000   -5.14623
216640.0000   -5.32063
216680.0000   -4.51912
216720.0000   -4.38951
216760.0000   -4.81350
216800.0000   -5.22571
216840.0000   -5.30861
216880.0000   -4.19511
216920.0000   -4.40007
216960.0000   -4.95973
217000.0000   -5.12043
217040.0000   -4.95731
217080.0000   -4.38516
217120.0000   -5.21613
217160.0000   -4.90233
217200.0000   -4.89508
217240.0000   -5.54438
217280.0000   -5.49727
217320.0000   -4.57924
217360.0000   -5.62499
217400.0000   -4.63462
217440.0000   -4.68298
217480.0000   -4.54898
217520.0000   -4.65674
217560.0000   -4.99163
217600.0000   -5.24651
217640.0000   -4.92365
217680.0000   -5.67562
217720.0000   -5.02054
217760.0000   -5.01059
217800.0000   -4.39923
217840.0000   -5.91610
217880.0000   -5.83310
217920.0000   -5.04677
217960.0000   -4.57977
218000.0000   -4.68290
218040.0000   -5.12467
218080.0000   -4.91782
218120.0000   -5.06866
218160.0000   -6.06672
218200.0000   -4.89266
218240.0000   -4.21845
218280.0000   -4.39804
218320.0000   -5.18612
218360.0000   -4.05159
218400.0000   -5.02938
218440.0000   -4.69012
218480.0000   -4.90692
218520.0000   -5.69482
218560.0000   -6.34825
218600.0000   -6.20848
218640.0000   -6.19434
218680.0000   -5.37822
218720.0000   -6.06123
218760.0000   -5.53395
218800.0000   -4.81243
218840.0000   -5.49469
218880.0000   -4.79600
218920.0000   -5.11027
218960.0000   -5.19536
219000.0000   -4.87534
219040.0000   -4.54039
219080.0000   -4.08762
219120.0000   -4.54271
219160.0000   -5.09038
219200.0000   -4.95742
219240.0000   -5.16173
219280.0000   -5.12046
219320.0000   -5.27553
219360.0000   -5.41114
219400.0000   -4.54392
219440.0000   -5.38534
219480.0000   -4.86348
219520.0000   -5.47975
219560.0000   -4.96767
219600.0000   -5.60104
219640.0000   -4.67183
219680.0000   -5.14350
219720.0000   -4.35225
219760.0000   -4.52008
219800.0000   -4.89665
219840.0000   -4.22133
219880.0000   -3.62439
219920.0000   -3.75021
219960.0000   -4.69331
220000.0000   -4.62374
220040.0000   -4.72704
220080.0000   -6.15076
220120.0000   -5.25521
220160.0000   -5.32776
220200.0000   -5.22291
220240.0000   -4.97044
220280.0000   -5.17441
220320.0000   -5.89093
220360.0000   -5.78449
220400.0000   -5.41131
220440.0000   -5.79193
220480.0000   -5.53798
220520.0000   -4.96873
220560.0000   -5.23152
220600.0000   -4.39321
220640.0000   -4.78576
220680.0000   -4.82767
220720.0000   -5.62196
220760.0000   -5.96557
220800.0000   -4.61957
220840.0000   -4.60471
220880.0000   -4.44483
220920.0000   -4.10878
220960.0000   -3.34999
221000.0000   -5.47034
221040.0000   -4.86442
221080.0000   -5.46523
221120.0000   -5.15321
221160.0000   -4.98752
221200.0000   -5.18892
221240.0000   -5.55214
221280.0000   -5.05701
221320.0000   -4.81216
221360.0000   -5.33376
221400.0000   -6.32437
221440.0000   -5.96770
221480.0000   -5.82585
221520.0000   -5.99634
221560.0000   -5.33845
221600.0000   -5.86906
221640.0000   -5.54526
221680.0000   -5.73463
221720.0000   -5.84194
221760.0000   -4.74477
221800.0000   -4.95217
221840.0000   -6.04305
221880.0000   -6.07527
221920.0000   -5.08278
221960.0000   -5.49389
222000.0000   -5.23035
222040.0000   -4.05136
222080.0000   -4.06104
222120.0000   -4.69564
222160.0000   -6.43586
222200.0000   -5.75961
222240.0000   -5.34683
222280.0000   -5.00729
222320.0000   -6.25891
222360.0000   -5.34572
222400.0000   -5.98396
222440.0000   -5.39990
222480.0000   -4.61660
222520.0000   -5.76345
222560.0000   -5.10012
222600.0000   -5.71158
222640.0000   -5.83415
222680.0000   -4.99880
222720.0000   -5.30131
222760.0000   -4.72345
222800.0000   -4.41081
222840.0000   -5.42945
222880.0000   -5.46835
222920.0000   -5.16158
222960.0000   -4.49633
223000.0000   -5.13799
223040.0000   -4.62352
223080.0000   -4.59222
223120.0000   -5.77556
223160.0000   -6.25684
223200.0000   -4.79120
223240.0000   -5.42550
223280.0000   -4.71612
223320.0000   -4.38777
223360.0000   -4.42613
223400.0000   -4.65330
223440.0000   -5.44039
223480.0000   -5.43380
223520.0000   -5.91503
223560.0000   -6.11090
223600.0000   -5.38102
223640.0000   -5.40578
223680.0000   -4.40727
223720.0000   -4.68027
223760.0000   -5.49487
223800.0000   -4.76862
223840.0000   -5.40634
223880.0000   -5.84439
223920.0000   -5.30196
223960.0000   -5.30232
224000.0000   -4.42487
224040.0000   -4.77443
224080.0000   -4.75324
224120.0000   -4.61055
224160.0000   -4.55851
224200.0000   -5.14306
224240.0000   -4.99424
224280.0000   -4.50510
224320.0000   -4.44259
224360.0000   -5.05096
224400.0000   -5.20385
224440.0000   -3.89645
224480.0000   -5.11559
224520.0000   -4.18026
224560.0000   -5.09773
224600.0000   -5.01214
224640.0000   -5.29274
224680.0000   -5.93725
224720.0000   -5.89843
224760.0000   -5.54631
224800.0000   -5.21008
224840.0000   -4.56425
224880.0000   -4.77033
224920.0000   -5.17592
224960.0000   -4.80651
225000.0000   -4.25153
225040.0000   -4.68611
225080.0000   -5.12907
225120.0000   -5.55647
225160.0000   -4.85588
225200.0000   -4.34060
225240.0000   -4.70104
225280.0000   -5.02199
225320.0000   -4.32575
225360.0000   -5.86657
225400.0000   -4.78053
225440.0000   -5.50811
225480.0000   -5.57418
225520.0000   -4.60416
225560.0000   -5.63081
225600.0000   -4.72883
225640.0000   -5.91431
225680.0000   -5.62064
225720.0000   -4.93193
225760.0000   -5.96001
225800.0000   -5.38892
225840.0000   -5.03278
225880.0000   -5.50073
225920.0000   -5.40198
225960.0000   -5.14221
226000.0000   -4.91380
226040.0000   -4.63046
226080.0000   -5.07546
226120.0000   -4.96055
226160.0000   -4.82658
226200.0000   -5.03161
226240.0000   -4.74708
226280.0000   -5.33275
226320.0000   -5.74064
226360.0000   -5.45025
226400.0000   -4.83655
226440.0000   -4.87973
226480.0000   -5.09749
226520.0000   -3.63189
226560.0000   -4.72857
226600.0000   -4.47449
226640.0000   -5.14565
226680.0000   -5.25756
226720.0000   -5.27164
226760.0000   -4.59421
226800.0000   -4.76194
226840.0000   -4.70059
226880.0000   -4.69885
226920.0000   -4.62029
226960.0000   -5.23897
227000.0000   -5.54714
227040.0000   -4.80793
227080.0000   -4.60972
227120.0000   -4.85535
227160.0000   -4.85592
227200.0000   -4.70597
227240.0000   -4.91711
227280.0000   -4.43350
227320.0000   -4.41763
227360.0000   -4.16867
227400.0000   -4.92570
227440.0000   -5.55374
227480.0000   -4.44729
227520.0000   -4.51634
227560.0000   -4.71758
227600.0000   -4.52433
227640.0000   -4.15677
227680.0000   -5.04075
227720.0000   -5.22763
227760.0000   -4.68163
227800.0000   -4.70820
227840.0000   -4.65998
227880.0000   -4.90332
227920.0000   -3.16172
227960.0000   -4.08354
228000.0000   -4.23637
228040.0000   -4.55899
228080.0000   -4.80080
228120.0000   -4.37045
228160.0000   -4.60676
228200.0000   -4.21212
228240.0000   -4.11204
228280.0000   -4.27928
228320.0000   -5.05152
228360.0000   -4.21825
228400.0000   -4.32093
228440.0000   -4.89943
228480.0000   -4.61486
228520.0000   -4.03659
228560.0000   -3.16036
228600.0000   -3.76990
228640.0000   -4.37215
228680.0000   -5.16152
228720.0000   -4.72505
228760.0000   -5.12268
228800.0000   -5.13754
228840.0000   -4.70044
228880.0000   -3.71779
228920.0000   -4.56862
228960.0000   -4.70822
229000.0000   -4.68897
229040.0000   -4.86753
229080.0000   -4.42952
229120.0000   -4.76420
229160.0000   -6.39899
229200.0000   -5.18613
229240.0000   -5.04756
229280.0000   -3.67961
229320.0000   -5.19783
229360.0000   -4.58719
229400.0000   -3.87899
229440.0000   -4.65315
229480.0000   -4.50615
229520.0000   -4.71034
229560.0000   -4.96515
229600.0000   -4.06336
229640.0000   -4.60061
229680.0000   -4.81905
229720.0000   -4.46546
229760.0000   -4.89453
229800.0000   -4.70287
229840.0000   -4.16864
229880.0000   -4.48793
229920.0000   -4.08750
229960.0000   -5.63819
230000.0000   -4.91493
230040.0000   -4.36566
230080.0000   -4.78959
230120.0000   -4.01470
230160.0000   -4.37506
230200.0000   -4.62486
230240.0000   -4.72270
230280.0000   -5.30765
230320.0000   -5.70240
230360.0000   -4.75350
230400.0000   -4.07525
230440.0000   -5.54584
230480.0000   -5.01854
230520.0000   -4.88859
230560.0000   -4.93550
230600.0000   -4.99095
230640.0000   -4.13608
230680.0000   -5.17812
230720.0000   -4.16018
230760.0000   -4.80610
230800.0000   -5.09206
230840.0000   -5.26916
230880.0000   -5.67647
230920.0000   -4.71087
230960.0000   -5.20877
231000.0000   -4.73653
231040.0000   -4.52189
231080.0000   -4.38509
231120.0000   -3.81684
231160.0000   -4.65647
231200.0000   -5.80233
231240.0000   -5.14626
231280.0000   -5.06526
231320.0000   -4.94049
231360.0000   -5.02942
231400.0000   -4.61233
231440.0000   -5.81571
231480.0000   -4.94122
231520.0000   -5.80686
231560.0000   -5.70825
231600.0000   -4.47866
231640.0000   -5.57779
231680.0000   -5.35326
231720.0000   -5.17387
231760.0000   -4.52241
231800.0000   -4.47870
231840.0000   -5.06682
231880.0000   -4.98005
231920.0000   -5.02838
231960.0000   -4.40985
232000.0000   -4.16179
232040.0000   -4.53882
232080.0000   -4.36185
232120.0000   -4.39473
232160.0000   -4.79708
232200.0000   -5.82588
232240.0000   -5.26920
232280.0000   -5.06116
232320.0000   -4.72455
232360.0000   -4.89826
232400.0000   -4.07946
232440.0000   -4.96110
232480.0000   -6.08136
232520.0000   -5.28123
232560.0000   -5.64865
232600.0000   -5.22371
232640.0000   -5.55411
232680.0000   -5.65203
232720.0000   -5.10455
232760.0000   -4.40933
232800.0000   -4.77437
232840.0000   -4.85376
232880.0000   -5.59934
232920.0000   -4.66175
232960.0000   -5.76776
233000.0000   -6.45731
233040.0000   -5.14189
233080.0000   -5.48099
233120.0000   -5.86909
233160.0000   -4.88947
233200.0000   -5.47929
233240.0000   -4.24249
233280.0000   -5.85342
233320.0000   -5.43301
233360.0000   -6.99031
233400.0000   -5.64653
233440.0000   -5.26092
233480.0000   -5.43812
233520.0000   -6.18601
233560.0000   -5.38560
233600.0000   -5.40545
233640.0000   -5.09713
233680.0000   -6.09136
233720.0000   -6.70250
233760.0000   -6.10922
233800.0000   -6.42968
233840.0000   -5.15890
233880.0000   -5.07655
233920.0000   -5.77583
233960.0000   -5.74138
234000.0000   -5.99343
234040.0000   -5.30948
234080.0000   -5.61806
234120.0000   -4.79237
234160.0000   -4.58149
234200.0000   -5.05541
234240.0000   -4.92760
234280.0000   -5.40287
234320.0000   -5.16403
234360.0000   -4.71534
234400.0000   -4.21172
234440.0000   -5.55325
234480.0000   -5.52484
234520.0000   -4.59360
234560.0000   -5.37344
234600.0000   -5.29930
234640.0000   -4.80843
234680.0000   -5.85575
234720.0000   -4.69261
234760.0000   -4.36397
234800.0000   -5.80422
234840.0000   -5.47630
234880.0000   -5.96911
234920.0000   -5.38831
234960.0000   -4.83547
235000.0000   -5.33319
235040.0000   -5.38647
235080.0000   -5.20368
235120.0000   -5.72889
235160.0000   -5.69343
235200.0000   -5.67542
235240.0000   -6.00253
235280.0000   -5.56661
235320.0000   -5.71464
235360.0000   -6.07849
235400.0000   -6.28220
235440.0000   -6.16314
235480.0000   -6.40555
235520.0000   -6.48182
235560.0000   -5.63745
235600.0000   -6.35574
235640.0000   -6.55929
235680.0000   -5.87055
235720.0000   -4.84173
235760.0000   -5.14754
235800.0000   -5.71971
235840.0000   -5.46684
235880.0000   -5.57812
235920.0000   -6.20278
235960.0000   -5.13427
236000.0000   -5.16419
236040.0000   -5.63690
236080.0000   -5.78935
236120.0000   -4.36967
236160.0000   -4.49193
236200.0000   -5.21095
236240.0000   -4.37348
236280.0000   -4.33904
236320.0000   -4.95805
236360.0000   -5.22258
236400.0000   -5.23386
236440.0000   -5.35659
236480.0000   -5.77293
236520.0000   -4.59208
236560.0000   -5.72647
236600.0000   -5.53889
236640.0000   -5.69797
236680.0000   -5.61243
236720.0000   -5.66774
236760.0000   -5.88429
236800.0000   -6.63975
236840.0000   -5.36589
236880.0000   -5.28927
236920.0000   -5.05911
236960.0000   -5.60406
237000.0000   -5.51949
237040.0000   -5.39587
237080.0000   -4.91054
237120.0000   -3.92565
237160.0000   -6.19996
237200.0000   -6.07981
237240.0000   -5.97905
237280.0000   -5.02107
237320.0000   -4.38429
237360.0000   -4.98674
237400.0000   -4.51596
237440.0000   -4.72171
237480.0000   -5.10047
237520.0000   -4.41677
237560.0000   -5.30682
237600.0000   -5.31023
237640.0000   -4.64704
237680.0000   -4.09567
237720.0000   -5.01889
237760.0000   -4.69314
237800.0000   -4.98976
237840.0000   -3.58308
237880.0000   -4.75641
237920.0000   -5.12021
237960.0000   -5.69972
238000.0000   -4.76746
238040.0000   -4.52748
238080.0000   -6.74219
238120.0000   -5.94684
238160.0000   -6.01463
238200.0000   -4.98505
238240.0000   -5.68837
238280.0000   -4.03059
238320.0000   -4.10103
238360.0000   -6.08580
238400.0000   -4.62094
238440.0000   -5.61707
238480.0000   -5.50419
238520.0000   -4.91878
238560.0000   -5.04639
238600.0000   -5.71857
238640.0000   -5.29464
238680.0000   -6.13532
238720.0000   -5.47236
238760.0000   -6.63587
238800.0000   -5.58346
238840.0000   -5.58162
238880.0000   -5.60149
238920.0000   -5.36302
238960.0000   -5.16041
239000.0000   -5.57863
239040.0000   -5.62328
239080.0000   -4.92214
239120.0000   -5.88786
239160.0000   -5.62651
239200.0000   -5.25110
239240.0000   -4.70139
239280.0000   -5.26113
239320.0000   -5.51018
239360.0000   -5.62336
239400.0000   -4.82363
239440.0000   -5.17169
239480.0000   -5.82228
239520.0000   -4.71308
239560.0000   -4.90615
239600.0000   -5.47256
239640.0000   -4.41311
239680.0000   -4.17473
239720.0000   -4.18080
239760.0000   -4.94618
239800.0000   -4.32283
239840.0000   -5.19352
239880.0000   -4.72113
239920.0000   -4.12428
239960.0000   -5.56430
240000.0000   -4.67857
240040.0000   -5.13658
240080.0000   -5.86330
240120.0000   -4.27049
240160.0000   -6.26001
240200.0000   -6.05286
240240.0000   -3.81899
240280.0000   -4.60895
240320.0000   -5.45892
240360.0000   -5.23161
240400.0000   -5.56402
240440.0000   -5.08574
240480.0000   -5.43273
240520.0000   -5.40535
240560.0000   -5.42215
240600.0000   -4.89212
240640.0000   -5.63842
240680.0000   -5.46056
240720.0000   -5.49472
240760.0000   -5.71502
240800.0000   -4.91156
240840.0000   -4.87890
240880.0000   -5.49357
240920.0000   -4.85620
240960.0000   -5.54618
241000.0000   -4.62681
241040.0000   -4.80250
241080.0000   -4.73223
241120.0000   -5.20966
241160.0000   -4.64783
241200.0000   -4.28397
241240.0000   -4.06887
241280.0000   -5.06065
241320.0000   -3.96706
241360.0000   -3.28262
241400.0000   -4.05640
241440.0000   -4.63340
241480.0000   -4.57809
241520.0000   -5.08783
241560.0000   -5.05401
241600.0000   -5.79541
241640.0000   -4.50704
241680.0000   -5.34070
241720.0000   -5.58882
241760.0000   -5.05664
241800.0000   -5.35390
241840.0000   -5.19980
241880.0000   -5.52064
241920.0000   -4.79023
241960.0000   -5.38618
242000.0000   -5.14720
242040.0000   -4.97522
242080.0000   -5.31311
242120.0000   -4.90088
242160.0000   -5.47434
242200.0000   -5.74804
242240.0000   -5.40361
242280.0000   -5.27356
242320.0000   -5.72334
242360.0000   -5.23496
242400.0000   -4.29319
242440.0000   -5.40710
242480.0000   -4.96681
242520.0000   -5.46873
242560.0000   -4.87754
242600.0000   -5.29874
242640.0000   -5.16022
242680.0000   -5.24165
242720.0000   -4.71561
242760.0000   -4.99241
242800.0000   -4.62475
242840.0000   -5.62245
242880.0000   -5.37360
242920.0000   -5.67698
242960.0000   -5.30612
243000.0000   -4.72139
243040.0000   -5.38697
243080.0000   -5.28886
243120.0000   -4.58768
243160.0000   -4.48686
243200.0000   -4.98888
243240.0000   -5.03631
243280.0000   -4.73514
243320.0000   -5.23960
243360.0000   -5.20896
243400.0000   -4.39613
243440.0000   -4.80700
243480.0000   -4.65639
243520.0000   -4.77836
243560.0000   -4.75204
243600.0000   -4.84412
243640.0000   -4.82130
243680.0000   -3.93808
243720.0000   -4.97236
243760.0000   -5.20010
243800.0000   -4.21369
243840.0000   -4.43247
243880.0000   -5.56743
243920.0000   -5.25636
243960.0000   -4.35596
244000.0000   -4.37583
244040.0000   -4.56976
244080.0000   -5.11343
244120.0000   -4.87957
244160.0000   -4.43552
244200.0000   -5.44190
244240.0000   -6.07700
244280.0000   -5.75192
244320.0000   -4.76598
244360.0000   -5.86786
244400.0000   -5.03287
244440.0000   -4.84840
244480.0000   -5.63495
244520.0000   -6.12031
244560.0000   -5.78235
244600.0000   -5.96237
244640.0000   -4.50340
244680.0000   -4.21415
244720.0000   -5.40464
244760.0000   -4.62764
244800.0000   -4.97084
244840.0000   -5.03676
244880.0000   -6.05347
244920.0000   -5.72470
244960.0000   -6.88654
245000.0000   -6.14200
245040.0000   -5.90987
245080.0000   -5.61969
245120.0000   -6.43810
245160.0000   -5.58922
245200.0000   -5.32824
245240.0000   -4.59221
245280.0000   -5.58507
245320.0000   -5.10682
245360.0000   -5.93666
245400.0000   -5.85886
245440.0000   -5.19450
245480.0000   -5.24461
245520.0000   -5.37704
245560.0000   -5.99086
245600.0000   -5.51494
245640.0000   -5.34968
245680.0000   -5.41690
245720.0000   -5.70089
245760.0000   -5.57007
245800.0000   -4.99846
245840.0000   -4.50681
245880.0000   -5.49969
245920.0000   -5.19342
245960.0000   -5.70620
246000.0000   -5.48153
246040.0000   -4.81141
246080.0000   -4.64034
246120.0000   -5.43469
246160.0000   -4.50529
246200.0000   -5.51547
246240.0000   -5.20830
246280.0000   -4.55145
246320.0000   -5.24172
246360.0000   -5.76046
246400.0000   -5.40995
246440.0000   -6.02774
246480.0000   -6.50021
246520.0000   -6.07856
246560.0000   -5.27959
246600.0000   -4.19057
246640.0000   -4.82907
246680.0000   -5.54494
246720.0000   -4.38839
246760.0000   -3.56068
246800.0000   -4.19187
246840.0000   -4.95550
246880.0000   -5.99217
246920.0000   -5.14240
246960.0000   -5.39041
247000.0000   -5.17652
247040.0000   -4.17872
247080.0000   -4.10897
247120.0000   -5.05111
247160.0000   -5.46244
247200.0000   -5.83978
247240.0000   -5.56493
247280.0000   -5.33110
247320.0000   -5.74646
247360.0000   -5.05213
247400.0000   -5.67907
247440.0000   -5.59746
247480.0000   -5.14213
247520.0000   -5.23194
247560.0000   -4.69590
247600.0000   -4.63193
247640.0000   -5.85354
247680.0000   -5.68759
247720.0000   -4.64291
247760.0000   -5.68774
247800.0000   -4.82934
247840.0000   -6.04015
247880.0000   -6.07061
247920.0000   -5.61200
247960.0000   -4.96601
248000.0000   -4.78068
248040.0000   -5.67519
248080.0000   -5.00613
248120.0000   -4.27111
248160.0000   -5.75111
248200.0000   -4.52311
248240.0000   -5.35612
248280.0000   -4.89357
248320.0000   -3.48971
248360.0000   -4.64942
248400.0000   -4.76024
248440.0000   -5.09994
248480.0000   -4.39266
248520.0000   -4.88598
248560.0000   -3.75901
248600.0000   -4.10251
248640.0000   -4.12756
248680.0000   -4.62912
248720.0000   -4.99570
248760.0000   -3.79373
248800.0000   -3.98049
248840.0000   -4.08513
248880.0000   -4.04352
248920.0000   -4.12038
248960.0000   -4.05624
249000.0000   -4.85971
249040.0000   -4.46915
249080.0000   -4.84381
249120.0000   -4.51624
249160.0000   -5.40798
249200.0000   -4.50145
249240.0000   -4.69702
249280.0000   -4.89348
249320.0000   -5.31446
249360.0000   -4.97796
249400.0000   -4.24359
249440.0000   -4.12155
249480.0000   -4.84303
249520.0000   -4.99915
249560.0000   -4.14406
249600.0000   -4.22222
249640.0000   -4.06679
249680.0000   -4.55983
249720.0000   -4.93877
249760.0000   -4.35634
249800.0000   -4.67837
249840.0000   -5.34610
249880.0000   -4.42542
249920.0000   -4.47071
249960.0000   -3.97981
250000.0000   -3.36383
250040.0000   -3.68168
250080.0000   -5.02546
250120.0000   -4.55736
250160.0000   -5.58390
250200.0000   -3.93964
250240.0000   -4.86297
250280.0000   -5.09836
250320.0000   -4.32159
250360.0000   -4.27032
250400.0000   -3.94710
250440.0000   -5.05500
250480.0000   -4.67803
250520.0000   -4.32263
250560.0000   -4.85953
250600.0000   -4.58093
250640.0000   -4.58577
250680.0000   -4.80614
250720.0000   -4.85735
250760.0000   -5.53571
250800.0000   -5.74955
250840.0000   -5.86267
250880.0000   -4.40300
250920.0000   -5.75121
250960.0000   -5.39862
251000.0000   -4.86317
251040.0000   -5.55400
251080.0000   -5.38460
251120.0000   -5.36422
251160.0000   -4.89449
251200.0000   -4.81195
251240.0000   -4.45134
251280.0000   -4.93384
251320.0000   -5.33365
251360.0000   -5.45152
251400.0000   -5.33885
251440.0000   -5.58903
251480.0000   -5.22307
251520.0000   -5.56629
251560.0000   -6.50397
251600.0000   -6.05346
251640.0000   -7.10186
251680.0000   -5.71112
251720.0000   -6.23313
251760.0000   -5.49570
251800.0000   -6.21877
251840.0000   -5.58319
251880.0000   -5.79256
251920.0000   -5.50798
251960.0000   -5.62342
252000.0000   -4.58386
252040.0000   -5.33468
252080.0000   -4.97920
252120.0000   -5.18762
252160.0000   -5.46973
252200.0000   -5.65011
252240.0000   -5.64527
252280.0000   -5.81531
252320.0000   -5.02488
252360.0000   -5.36379
252400.0000   -5.41250
252440.0000   -5.95191
252480.0000   -5.55523
252520.0000   -6.05103
252560.0000   -5.89608
252600.0000   -6.17714
252640.0000   -5.68607
252680.0000   -5.59773
252720.0000   -6.30100
252760.0000   -5.04205
252800.0000   -5.60855
252840.0000   -4.91936
252880.0000   -5.42805
252920.0000   -6.04748
252960.0000   -5.66473
253000.0000   -6.12691
253040.0000   -5.03427
253080.0000   -5.27682
253120.0000   -5.24058
253160.0000   -5.17408
253200.0000   -5.39594
253240.0000   -4.50028
253280.0000   -6.03501
253320.0000   -5.67623
253360.0000   -5.51660
253400.0000   -4.99518
253440.0000   -5.54681
253480.0000   -6.10811
253520.0000   -5.24343
253560.0000   -5.42549
253600.0000   -6.05396
253640.0000   -5.48398
253680.0000   -4.72630
253720.0000   -4.99715
253760.0000   -4.00920
253800.0000   -4.13923
253840.0000   -4.13192
253880.0000   -4.13507
253920.0000   -4.90044
253960.0000   -4.51363
254000.0000   -5.24302
254040.0000   -5.18603
254080.0000   -5.04762
254120.0000   -4.84268
254160.0000   -5.20721
254200.0000   -4.98877
254240.0000   -5.38042
254280.0000   -5.70660
254320.0000   -4.80391
254360.0000   -5.19216
254400.0000   -5.40483
254440.0000   -5.03530
254480.0000   -4.64141
254520.0000   -5.87155
254560.0000   -5.50500
254600.0000   -5.72914
254640.0000   -5.93151
254680.0000   -5.43276
254720.0000   -6.68036
254760.0000   -5.62693
254800.0000   -6.19047
254840.0000   -6.60107
254880.0000   -5.82349
254920.0000   -5.84304
254960.0000   -5.96542
255000.0000   -5.02013
255040.0000   -5.75179
255080.0000   -5.48913
255120.0000   -5.34206
255160.0000   -4.81564
255200.0000   -4.92218
255240.0000   -5.63395
255280.0000   -6.04894
255320.0000   -4.62764
255360.0000   -6.19266
255400.0000   -6.13771
255440.0000   -6.93767
255480.0000   -5.30487
255520.0000   -6.84641
255560.0000   -6.43472
255600.0000   -5.83982
255640.0000   -5.88810
255680.0000   -5.44641
255720.0000   -5.98562
255760.0000   -5.59202
255800.0000   -5.63172
255840.0000   -5.44733
255880.0000   -5.71248
255920.0000   -5.12842
255960.0000   -5.72417
256000.0000   -5.43891
256040.0000   -5.46906
256080.0000   -6.47204
256120.0000   -5.56174
256160.0000   -5.76824
256200.0000   -5.54990
256240.0000   -5.81246
256280.0000   -6.07132
256320.0000   -5.73258
256360.0000   -5.22702
256400.0000   -5.64962
256440.0000   -5.76762
256480.0000   -5.84645
256520.0000   -5.39664
256560.0000   -5.60440
256600.0000   -5.80727
256640.0000   -5.29697
256680.0000   -5.67588
256720.0000   -4.78496
256760.0000   -3.98831
256800.0000   -4.86818
256840.0000   -4.98512
256880.0000   -5.58611
256920.0000   -5.34649
256960.0000   -4.69120
257000.0000   -5.54789
257040.0000   -6.36706
257080.0000   -5.93415
257120.0000   -4.90444
257160.0000   -5.85548
257200.0000   -5.01420
257240.0000   -4.99490
257280.0000   -4.38245
257320.0000   -5.52544
257360.0000   -5.08575
257400.0000   -4.47146
257440.0000   -4.70210
257480.0000   -5.47009
257520.0000   -5.10451
257560.0000   -5.37750
257600.0000   -6.18516
257640.0000   -5.24865
257680.0000   -5.07871
257720.0000   -6.12953
257760.0000   -5.47639
257800.0000   -4.96950
257840.0000   -4.48258
257880.0000   -4.43339
257920.0000   -5.20122
257960.0000   -5.52998
258000.0000   -6.19684
258040.0000   -5.75720
258080.0000   -4.96892
258120.0000   -5.63729
258160.0000   -4.56643
258200.0000   -5.45137
258240.0000   -5.08021
258280.0000   -4.81261
258320.0000   -5.06442
258360.0000   -4.87490
258400.0000   -5.82102
258440.0000   -4.17874
258480.0000   -5.76552
258520.0000   -4.74657
258560.0000   -4.51759
258600.0000   -5.11552
258640.0000   -5.01288
258680.0000   -5.05790
258720.0000   -4.95267
258760.0000   -5.11617
258800.0000   -6.07948
258840.0000   -5.12175
258880.0000   -5.45536
258920.0000   -5.26735
258960.0000   -6.00889
259000.0000   -5.53532
259040.0000   -5.61458
259080.0000   -6.34245
259120.0000   -5.70791
259160.0000   -5.80649
259200.0000   -5.66503
259240.0000   -6.57847
259280.0000   -6.55398
259320.0000   -5.99627
259360.0000   -4.86269
259400.0000   -5.65090
259440.0000   -6.07266
259480.0000   -5.74142
259520.0000   -4.50327
259560.0000   -4.94178
259600.0000   -4.98898
259640.0000   -5.71692
259680.0000   -4.97529
259720.0000   -5.16978
259760.0000   -5.68212
259800.0000   -5.75698
259840.0000   -5.46965
259880.0000   -4.86788
259920.0000   -4.38812
259960.0000   -4.23069
260000.0000   -4.76982
260040.0000   -4.27149
260080.0000   -4.71026
260120.0000   -4.58570
260160.0000   -5.25349
260200.0000   -4.75337
260240.0000   -5.02950
260280.0000   -4.06329
260320.0000   -5.15067
260360.0000   -4.87915
260400.0000   -4.77713
260440.0000   -4.88867
260480.0000   -4.75096
260520.0000   -3.58722
260560.0000   -5.57562
260600.0000   -5.18129
260640.0000   -5.16343
260680.0000   -4.78388
260720.0000   -5.35978
260760.0000   -5.23582
260800.0000   -4.30996
260840.0000   -5.29125
260880.0000   -5.73095
260920.0000   -5.39118
260960.0000   -4.66141
261000.0000   -4.62052
261040.0000   -4.68925
261080.0000   -5.27401
261120.0000   -4.81887
261160.0000   -5.14640
261200.0000   -5.03358
261240.0000   -3.90982
261280.0000   -5.23399
261320.0000   -4.60148
261360.0000   -4.34753
261400.0000   -5.40023
261440.0000   -4.82498
261480.0000   -4.29752
261520.0000   -4.83203
261560.0000   -4.90486
261600.0000   -5.12429
261640.0000   -4.26739
261680.0000   -3.91304
261720.0000   -4.61764
261760.0000   -5.02659
261800.0000   -4.75582
261840.0000   -3.97268
261880.0000   -5.56796
261920.0000   -5.22529
261960.0000   -5.06153
262000.0000   -5.37625
262040.0000   -5.67234
262080.0000   -6.39911
262120.0000   -5.07151
262160.0000   -4.90649
262200.0000   -5.00938
262240.0000   -5.36452
262280.0000   -5.83263
262320.0000   -5.31393
262360.0000   -5.15035
262400.0000   -5.67570
262440.0000   -5.88206
262480.0000   -4.99510
262520.0000   -5.26245
262560.0000   -5.07205
262600.0000   -4.49301
262640.0000   -4.07748
262680.0000   -5.51962
262720.0000   -5.36170
262760.0000   -5.10745
262800.0000   -5.63958
262840.0000   -5.46774
262880.0000   -5.24806
262920.0000   -4.72013
262960.0000   -5.02403
263000.0000   -4.57424
263040.0000   -4.75991
263080.0000   -5.23321
263120.0000   -6.20396
263160.0000   -6.42554
263200.0000   -6.03347
263240.0000   -4.83589
263280.0000   -4.79857
263320.0000   -4.94995
263360.0000   -5.81336
263400.0000   -5.54393
263440.0000   -6.03120
263480.0000   -4.90300
263520.0000   -5.14610
263560.0000   -5.37897
263600.0000   -6.08893
263640.0000   -4.47978
263680.0000   -4.24154
263720.0000   -6.11206
263760.0000   -5.94718
263800.0000   -5.10797
263840.0000   -4.57634
263880.0000   -4.90051
263920.0000   -4.50871
263960.0000   -4.44681
264000.0000   -5.30135
264040.0000   -5.52604
264080.0000   -5.53254
264120.0000   -4.96055
264160.0000   -4.21844
264200.0000   -4.81286
264240.0000   -5.13573
264280.0000   -4.78492
264320.0000   -5.22052
264360.0000   -5.02529
264400.0000   -4.48098
264440.0000   -5.60112
264480.0000   -4.61499
264520.0000   -5.27566
264560.0000   -5.54518
264600.0000   -5.59062
264640.0000   -5.74929
264680.0000   -6.08375
264720.0000   -5.59110
264760.0000   -5.70528
264800.0000   -5.07843
264840.0000   -5.90839
264880.0000   -4.68501
264920.0000   -6.02984
264960.0000   -4.92412
265000.0000   -5.60663
265040.0000   -5.39415
265080.0000   -4.54052
265120.0000   -5.82722
265160.0000   -5.07615
265200.0000   -4.62138
265240.0000   -4.94490
265280.0000   -4.10720
265320.0000   -5.69459
265360.0000   -4.55944
265400.0000   -5.85915
265440.0000   -4.93545
265480.0000   -5.20870
265520.0000   -5.43185
265560.0000   -4.93547
265600.0000   -4.90581
265640.0000   -4.93857
265680.0000   -5.28579
265720.0000   -4.49500
265760.0000   -6.04455
265800.0000   -4.81684
265840.0000   -5.64340
265880.0000   -4.58478
265920.0000   -4.52053
265960.0000   -4.86126
266000.0000   -5.68452
266040.0000   -5.76244
266080.0000   -4.98971
266120.0000   -5.12047
266160.0000   -5.17279
266200.0000   -5.18424
266240.0000   -5.74531
266280.0000   -4.94511
266320.0000   -3.68243
266360.0000   -5.13490
266400.0000   -4.70941
266440.0000   -4.09014
266480.0000   -5.35813
266520.0000   -4.89560
266560.0000   -5.24237
266600.0000   -4.91102
266640.0000   -5.47134
266680.0000   -5.52122
266720.0000   -5.09735
266760.0000   -5.20765
266800.0000   -4.95051
266840.0000   -5.54108
266880.0000   -4.83160
266920.0000   -5.24675
266960.0000   -4.89818
267000.0000   -4.35836
267040.0000   -4.96051
267080.0000   -5.30903
267120.0000   -5.13779
267160.0000   -4.68477
267200.0000   -3.86881
267240.0000   -4.56863
267280.0000   -6.30379
267320.0000   -4.80991
267360.0000   -5.43416
267400.0000   -5.38254
267440.0000   -6.10209
267480.0000   -5.66206
267520.0000   -6.02278
267560.0000   -5.25013
267600.0000   -5.30190
267640.0000   -5.35690
267680.0000   -4.38360
267720.0000   -4.92061
267760.0000   -5.32379
267800.0000   -5.49138
267840.0000   -5.04495
267880.0000   -6.63220
267920.0000   -4.52410
267960.0000   -4.95240
268000.0000   -4.73950
268040.0000   -4.41557
268080.0000   -5.40119
268120.0000   -5.23519
268160.0000   -5.05101
268200.0000   -5.37726
268240.0000   -5.03241
268280.0000   -5.92512
268320.0000   -5.56158
268360.0000   -5.34820
268400.0000   -5.72556
268440.0000   -5.68107
268480.0000   -4.54593
268520.0000   -5.42642
268560.0000   -5.06383
268600.0000   -5.34317
268640.0000   -5.04881
268680.0000   -5.01121
268720.0000   -5.11403
268760.0000   -5.39172
268800.0000   -4.64422
268840.0000   -5.38622
268880.0000   -5.29553
268920.0000   -4.87393
268960.0000   -4.47626
269000.0000   -5.60916
269040.0000   -6.21053
269080.0000   -5.59635
269120.0000   -5.39224
269160.0000   -5.25859
269200.0000   -5.24961
269240.0000   -5.62716
269280.0000   -4.56351
269320.0000   -5.13485
269360.0000   -5.29865
269400.0000   -6.02075
269440.0000   -5.90640
269480.0000   -4.76129
269520.0000   -4.93345
269560.0000   -4.92117
269600.0000   -5.24367
269640.0000   -5.85021
269680.0000   -5.73082
269720.0000   -5.40417
269760.0000   -6.28107
269800.0000   -4.71519
269840.0000   -6.21697
269880.0000   -5.63148
269920.0000   -5.36431
269960.0000   -6.25385
270000.0000   -6.20509
270040.0000   -6.15524
270080.0000   -6.20671
270120.0000   -5.54282
270160.0000   -5.67288
270200.0000   -5.16127
270240.0000   -5.77330
270280.0000   -6.30638
270320.0000   -5.83287
270360.0000   -6.04943
270400.0000   -5.56793
270440.0000   -4.95724
270480.0000   -5.40179
270520.0000   -5.49825
270560.0000   -4.75614
270600.0000   -5.93005
270640.0000   -6.27767
270680.0000   -6.85378
270720.0000   -5.20892
270760.0000   -5.95093
270800.0000   -6.14140
270840.0000   -6.55644
270880.0000   -6.07613
270920.0000   -6.63360
270960.0000   -5.64571
271000.0000   -5.53783
271040.0000   -5.35295
271080.0000   -5.09838
271120.0000   -5.77093
271160.0000   -4.95239
271200.0000   -4.66705
271240.0000   -4.99195
271280.0000   -5.06805
271320.0000   -5.29516
271360.0000   -5.82592
271400.0000   -6.06815
271440.0000   -5.78951
271480.0000   -6.92069
271520.0000   -6.07832
271560.0000   -5.59463
271600.0000   -6.17949
271640.0000   -6.16986
271680.0000   -5.09634
271720.0000   -5.66086
271760.0000   -5.51146
271800.0000   -5.62617
271840.0000   -4.35213
271880.0000   -4.75151
271920.0000   -5.66662
271960.0000   -4.62551
272000.0000   -5.61151
272040.0000   -5.05449
272080.0000   -5.84524
272120.0000   -5.56595
272160.0000   -5.63777
272200.0000   -5.74405
272240.0000   -4.43153
272280.0000   -5.34489
272320.0000   -5.37534
272360.0000   -5.61562
272400.0000   -5.65280
272440.0000   -6.05796
272480.0000   -5.18811
272520.0000   -4.23665
272560.0000   -5.19986
272600.0000   -6.28600
272640.0000   -5.13090
272680.0000   -5.47812
272720.0000   -5.30699
272760.0000   -4.19033
272800.0000   -5.07540
272840.0000   -5.56335
272880.0000   -4.69228
272920.0000   -4.90996
272960.0000   -4.14151
273000.0000   -5.37993
273040.0000   -5.19796
273080.0000   -5.07342
273120.0000   -5.72497
273160.0000   -5.29040
273200.0000   -4.58311
273240.0000   -4.96718
273280.0000   -4.66148
273320.0000   -4.12178
273360.0000   -4.53667
273400.0000   -4.59322
273440.0000   -3.73214
273480.0000   -4.83713
273520.0000   -4.95445
273560.0000   -5.20521
273600.0000   -4.88776
273640.0000   -4.86953
273680.0000   -4.44090
273720.0000   -4.58648
273760.0000   -4.65445
273800.0000   -5.35690
273840.0000   -4.65289
273880.0000   -4.70340
273920.0000   -4.77638
273960.0000   -4.80946
274000.0000   -4.65700
274040.0000   -4.64162
274080.0000   -4.30105
274120.0000   -5.06141
274160.0000   -4.78738
274200.0000   -5.31143
274240.0000   -5.13665
274280.0000   -5.58418
274320.0000   -4.89850
274360.0000   -6.10507
274400.0000   -4.80746
274440.0000   -4.47499
274480.0000   -4.57069
274520.0000   -5.60633
274560.0000   -5.74921
274600.0000   -5.31637
274640.0000   -5.68056
274680.0000   -5.40565
274720.0000   -5.62557
274760.0000   -4.98791
274800.0000   -5.68265
274840.0000   -5.17328
274880.0000   -4.87004
274920.0000   -5.17626
274960.0000   -5.10446
275000.0000   -5.75877
275040.0000   -5.31296
275080.0000   -5.12928
275120.0000   -5.10622
275160.0000   -5.72289
275200.0000   -5.06453
275240.0000   -4.97345
275280.0000   -3.83091
275320.0000   -5.29366
275360.0000   -4.89581
275400.0000   -4.97627
275440.0000   -4.15134
275480.0000   -4.56614
275520.0000   -5.69391
275560.0000   -5.32651
275600.0000   -4.92557
275640.0000   -4.58946
275680.0000   -4.63753
275720.0000   -4.19915
275760.0000   -4.91944
275800.0000   -4.61310
275840.0000   -4.94159
275880.0000   -4.48955
275920.0000   -4.85167
275960.0000   -5.06056
276000.0000   -4.95035
276040.0000   -4.59843
276080.0000   -4.76427
276120.0000   -5.97195
276160.0000   -5.97839
276200.0000   -4.91568
276240.0000   -4.56343
276280.0000   -5.60114
276320.0000   -5.61644
276360.0000   -5.40549
276400.0000   -5.20542
276440.0000   -5.57833
276480.0000   -5.51286
276520.0000   -5.48919
276560.0000   -5.89813
276600.0000   -5.60213
276640.0000   -6.04515
276680.0000   -5.87007
276720.0000   -5.93568
276760.0000   -5.36499
276800.0000   -4.93312
276840.0000   -5.22039
276880.0000   -5.16373
276920.0000   -5.69791
276960.0000   -5.93286
277000.0000   -5.20318
277040.0000   -6.03427
277080.0000   -6.27792
277120.0000   -5.60143
277160.0000   -5.46455
277200.0000   -5.60393
277240.0000   -5.13070
277280.0000   -6.69283
277320.0000   -5.90709
277360.0000   -5.35808
277400.0000   -5.08503
277440.0000   -5.45036
277480.0000   -4.46506
277520.0000   -4.87563
277560.0000   -4.83101
277600.0000   -5.01788
277640.0000   -5.73569
277680.0000   -5.43324
277720.0000   -5.54249
277760.0000   -6.26232
277800.0000   -5.26180
277840.0000   -5.45065
277880.0000   -6.55104
277920.0000   -5.68666
277960.0000   -4.88617
278000.0000   -5.39351
278040.0000   -4.31598
278080.0000   -5.75683
278120.0000   -5.46520
278160.0000   -5.54255
278200.0000   -5.00108
278240.0000   -5.48000
278280.0000   -5.57538
278320.0000   -5.86164
278360.0000   -6.05468
278400.0000   -5.90706
278440.0000   -5.09393
278480.0000   -5.50246
278520.0000   -4.73052
278560.0000   -5.33178
278600.0000   -5.35568
278640.0000   -4.97434
278680.0000   -5.24705
278720.0000   -5.38252
278760.0000   -5.40285
278800.0000   -4.09866
278840.0000   -5.95393
278880.0000   -4.91119
278920.0000   -5.53273
278960.0000   -5.15915
279000.0000   -5.46676
279040.0000   -6.02982
279080.0000   -5.00419
279120.0000   -6.01297
279160.0000   -4.96600
279200.0000   -5.71001
279240.0000   -6.80225
279280.0000   -6.90245
279320.0000   -6.92202
279360.0000   -5.29554
279400.0000   -6.03863
279440.0000   -6.47629
279480.0000   -6.56702
279520.0000   -5.78376
279560.0000   -5.82792
279600.0000   -5.66285
279640.0000   -6.44716
279680.0000   -6.11764
279720.0000   -5.09984
279760.0000   -5.08266
279800.0000   -6.09333
279840.0000   -7.53530
279880.0000   -6.17121
279920.0000   -6.27553
279960.0000   -7.06469
280000.0000   -6.44005
280040.0000   -6.20215
280080.0000   -7.06681
280120.0000   -6.68480
280160.0000   -6.23883
280200.0000   -5.78141
280240.0000   -5.09273
280280.0000   -5.65250
280320.0000   -5.77981
280360.0000   -5.94668
280400.0000   -5.77038
280440.0000   -6.24761
280480.0000   -5.88674
280520.0000   -5.53695
280560.0000   -6.08570
280600.0000   -5.40145
280640.0000   -5.50126
280680.0000   -5.75888
280720.0000   -4.29314
280760.0000   -5.20142
280800.0000   -5.40301
280840.0000   -6.10417
280880.0000   -4.84593
280920.0000   -5.40658
280960.0000   -5.46236
281000.0000   -4.57389
281040.0000   -5.10319
281080.0000   -5.68088
281120.0000   -6.00661
281160.0000   -4.79933
281200.0000   -4.39495
281240.0000   -5.73138
281280.0000   -5.50634
281320.0000   -4.98934
281360.0000   -5.59958
281400.0000   -5.98164
281440.0000   -5.00386
281480.0000   -5.15548
281520.0000   -5.33612
281560.0000   -4.78959
281600.0000   -4.34838
281640.0000   -5.21044
281680.0000   -5.18844
281720.0000   -4.79990
281760.0000   -4.84370
281800.0000   -4.70429
281840.0000   -5.64356
281880.0000   -5.46591
281920.0000   -5.31004
281960.0000   -4.47562
282000.0000   -5.56517
282040.0000   -5.28719
282080.0000   -5.01776
282120.0000   -4.78656
282160.0000   -4.39281
282200.0000   -5.82455
282240.0000   -6.26847
282280.0000   -5.50189
282320.0000   -5.09894
282360.0000   -5.99052
282400.0000   -5.91626
282440.0000   -4.97698
282480.0000   -5.84097
282520.0000   -5.65015
282560.0000   -4.88938
282600.0000   -5.16120
282640.0000   -5.25990
282680.0000   -4.67301
282720.0000   -4.71534
282760.0000   -5.31121
282800.0000   -5.21505
282840.0000   -5.81737
282880.0000   -5.36051
282920.0000   -4.84459
282960.0000   -5.67277
283000.0000   -5.33206
283040.0000   -4.85230
283080.0000   -4.67312
283120.0000   -4.67457
283160.0000   -5.72878
283200.0000   -4.42173
283240.0000   -4.74660
283280.0000   -4.95773
283320.0000   -5.16467
283360.0000   -5.40567
283400.0000   -4.83192
283440.0000   -4.82941
283480.0000   -4.49706
283520.0000   -4.77214
283560.0000   -5.49757
283600.0000   -5.24778
283640.0000   -4.82315
283680.0000   -5.43200
283720.0000   -6.19430
283760.0000   -6.21730
283800.0000   -5.89209
283840.0000   -5.02852
283880.0000   -5.21089
283920.0000   -5.55769
283960.0000   -5.87097
284000.0000   -5.82497
284040.0000   -5.89777
284080.0000   -6.26096
284120.0000   -5.52511
284160.0000   -5.20943
284200.0000   -5.42665
284240.0000   -4.74112
284280.0000   -5.16616
284320.0000   -5.15249
284360.0000   -5.20004
284400.0000   -5.77316
284440.0000   -4.59840
284480.0000   -5.55679
284520.0000   -6.24312
284560.0000   -5.37667
284600.0000   -5.18785
284640.0000   -5.00552
284680.0000   -4.50428
284720.0000   -4.90096
284760.0000   -5.05687
284800.0000   -5.09462
284840.0000   -5.30033
284880.0000   -5.01079
284920.0000   -5.94533
284960.0000   -6.27851
285000.0000   -6.10462
285040.0000   -4.45123
285080.0000   -5.37823
285120.0000   -5.45875
285160.0000   -5.66687
285200.0000   -5.32515
285240.0000   -5.36824
285280.0000   -5.25009
285320.0000   -4.96185
285360.0000   -4.43410
285400.0000   -4.50358
285440.0000   -5.00896
285480.0000   -5.08645
285520.0000   -4.89906
285560.0000   -5.54111
285600.0000   -5.00438
285640.0000   -4.96345
285680.0000   -5.05562
285720.0000   -5.15718
285760.0000   -4.31153
285800.0000   -4.64803
285840.0000   -4.33533
285880.0000   -5.60008
285920.0000   -4.59663
285960.0000   -5.12474
286000.0000   -4.53705
286040.0000   -4.15936
286080.0000   -4.93982
286120.0000   -5.38168
286160.0000   -3.59519
286200.0000   -4.45465
286240.0000   -4.18561
286280.0000   -4.69250
286320.0000   -5.04598
286360.0000   -5.45524
286400.0000   -5.34891
286440.0000   -5.75740
286480.0000   -5.51378
286520.0000   -6.12391
286560.0000   -5.75964
286600.0000   -5.86507
286640.0000   -6.06371
286680.0000   -5.55243
286720.0000   -5.57389
286760.0000   -5.18056
286800.0000   -5.34334
286840.0000   -4.76428
286880.0000   -5.13162
286920.0000   -4.42276
286960.0000   -5.00291
287000.0000   -5.27793
287040.0000   -4.85451
287080.0000   -5.50646
287120.0000   -5.47692
287160.0000   -5.23317
287200.0000   -5.28596
287240.0000   -5.57289
287280.0000   -4.76095
287320.0000   -5.36309
287360.0000   -5.17157
287400.0000   -5.87328
287440.0000   -5.67193
287480.0000   -5.27601
287520.0000   -4.89537
287560.0000   -4.85187
287600.0000   -5.18248
287640.0000   -5.24204
287680.0000   -4.89616
287720.0000   -4.85945
287760.0000   -5.68601
287800.0000   -4.91953
287840.0000   -4.94531
287880.0000   -4.57926
287920.0000   -4.26473
287960.0000   -4.76940
288000.0000   -4.30345
288040.0000   -5.48501
288080.0000   -5.02885
288120.0000   -5.15478
288160.0000   -4.39492
288200.0000   -4.95367
288240.0000   -5.31342
288280.0000   -4.06759
288320.0000   -4.96850
288360.0000   -4.62340
288400.0000   -4.55020
288440.0000   -5.24899
288480.0000   -4.53547
288520.0000   -4.30917
288560.0000   -4.77962
288600.0000   -5.48443
288640.0000   -3.80846
288680.0000   -4.39431
288720.0000   -4.26552
288760.0000   -4.64631
288800.0000   -4.93891
288840.0000   -5.17086
288880.0000   -4.58724
288920.0000   -5.64742
288960.0000   -5.69399
289000.0000   -5.24528
289040.0000   -4.87281
289080.0000   -5.36672
289120.0000   -5.27381
289160.0000   -4.50055
289200.0000   -5.00733
289240.0000   -4.18226
289280.0000   -4.55087
289320.0000   -4.79551
289360.0000   -5.20151
289400.0000   -4.77860
289440.0000   -5.07098
289480.0000   -4.57436
289520.0000   -4.99327
289560.0000   -5.03717
289600.0000   -5.77754
289640.0000   -4.80433
289680.0000   -4.77467
289720.0000   -4.43973
289760.0000   -4.56024
289800.0000   -4.92972
289840.0000   -5.52632
289880.0000   -5.06486
289920.0000   -5.42831
289960.0000   -5.86064
290000.0000   -4.69951
290040.0000   -4.83659
290080.0000   -5.38840
290120.0000   -5.90269
290160.0000   -4.62399
290200.0000   -5.90720
290240.0000   -5.64953
290280.0000   -5.21430
290320.0000   -4.86879
290360.0000   -4.61655
290400.0000   -4.80235
290440.0000   -4.61831
290480.0000   -5.03613
290520.0000   -4.63718
290560.0000   -4.63143
290600.0000   -4.68053
290640.0000   -4.97939
290680.0000   -5.56982
290720.0000   -5.76455
290760.0000   -6.27289
290800.0000   -5.54063
290840.0000   -6.07369
290880.0000   -5.80288
290920.0000   -5.65153
290960.0000   -5.59521
291000.0000   -6.44435
291040.0000   -5.86619
291080.0000   -5.81099
291120.0000   -5.60611
291160.0000   -5.68034
291200.0000   -5.47143
291240.0000   -4.95457
291280.0000   -6.31028
291320.0000   -6.15637
291360.0000   -5.36538
291400.0000   -6.41035
291440.0000   -6.00716
291480.0000   -5.77527
291520.0000   -5.75495
291560.0000   -6.05728
291600.0000   -6.32490
291640.0000   -6.60395
291680.0000   -5.30306
291720.0000   -5.16790
291760.0000   -4.90999
291800.0000   -5.52758
291840.0000   -5.67268
291880.0000   -5.22106
291920.0000   -5.83044
291960.0000   -5.31904
292000.0000   -4.74170
292040.0000   -5.49415
292080.0000   -6.85747
292120.0000   -7.16643
292160.0000   -6.59742
292200.0000   -6.45587
292240.0000   -5.41394
292280.0000   -6.69564
292320.0000   -6.04563
292360.0000   -6.67718
292400.0000   -5.91759
292440.0000   -6.10036
292480.0000   -6.65297
292520.0000   -6.14761
292560.0000   -5.23430
292600.0000   -6.59838
292640.0000   -6.25261
292680.0000   -6.34608
292720.0000   -5.73100
292760.0000   -5.77887
292800.0000   -5.98340
292840.0000   -6.02949
292880.0000   -6.20727
292920.0000   -5.51423
292960.0000   -5.23521
293000.0000   -5.05649
293040.0000   -5.07662
293080.0000   -5.22256
293120.0000   -5.20678
293160.0000   -5.26126
293200.0000   -5.35917
293240.0000   -5.07983
293280.0000   -6.25724
293320.0000   -5.22511
293360.0000   -5.77332
293400.0000   -5.46809
293440.0000   -6.09690
293480.0000   -5.11095
293520.0000   -5.82443
293560.0000   -5.73302
293600.0000   -5.49155
293640.0000   -6.74801
293680.0000   -5.77522
293720.0000   -6.09889
293760.0000   -6.38141
293800.0000   -5.17472
293840.0000   -5.92321
293880.0000   -5.07919
293920.0000   -6.29674
293960.0000   -5.92204
294000.0000   -5.03965
294040.0000   -4.68182
294080.0000   -5.53682
294120.0000   -5.17128
294160.0000   -5.43795
294200.0000   -5.38789
294240.0000   -5.40547
294280.0000   -5.82280
294320.0000   -5.19860
294360.0000   -5.69262
294400.0000   -5.47101
294440.0000   -5.41042
294480.0000   -4.99003
294520.0000   -5.44353
294560.0000   -5.98373
294600.0000   -5.15283
294640.0000   -5.68278
294680.0000   -6.17715
294720.0000   -5.53084
294760.0000   -5.68980
294800.0000   -5.27279
294840.0000   -7.02306
294880.0000   -7.44886
294920.0000   -6.32128
294960.0000   -6.33644
295000.0000   -5.73858
295040.0000   -6.30878
295080.0000   -5.43704
295120.0000   -6.24168
295160.0000   -5.98548
295200.0000   -5.27957
295240.0000   -5.10796
295280.0000   -6.36819
295320.0000   -5.51912
295360.0000   -5.18574
295400.0000   -5.51223
295440.0000   -5.37723
295480.0000   -5.87783
295520.0000   -5.50806
295560.0000   -5.41853
295600.0000   -5.71304
295640.0000   -4.83871
295680.0000   -5.45185
295720.0000   -5.58329
295760.0000   -4.99137
295800.0000   -5.21796
295840.0000   -5.91441
295880.0000   -5.27530
295920.0000   -5.45738
295960.0000   -5.67304
296000.0000   -5.80826
296040.0000   -5.83659
296080.0000   -5.07317
296120.0000   -6.14220
296160.0000   -7.01496
296200.0000   -6.74667
296240.0000   -6.30169
296280.0000   -5.54485
296320.0000   -5.49145
296360.0000   -5.35499
296400.0000   -5.60997
296440.0000   -5.25655
296480.0000   -5.74024
296520.0000   -5.32992
296560.0000   -6.18676
296600.0000   -6.28882
296640.0000   -5.26853
296680.0000   -4.95908
296720.0000   -5.21383
296760.0000   -5.80745
296800.0000   -5.04239
296840.0000   -5.15944
296880.0000   -5.58201
296920.0000   -5.87545
296960.0000   -6.36203
297000.0000   -4.27358
297040.0000   -4.96775
297080.0000   -5.22119
297120.0000   -5.86883
297160.0000   -5.78291
297200.0000   -5.60497
297240.0000   -5.50951
297280.0000   -4.99397
297320.0000   -5.00469
297360.0000   -5.12919
297400.0000   -5.44201
297440.0000   -4.70711
297480.0000   -6.24247
297520.0000   -6.69611
297560.0000   -5.28154
297600.0000   -5.63769
297640.0000   -4.64718
297680.0000   -5.00553
297720.0000   -4.71110
297760.0000   -5.12797
297800.0000   -5.61149
297840.0000   -4.46738
297880.0000   -4.96605
297920.0000   -4.99482
297960.0000   -4.49790
298000.0000   -4.75193
298040.0000   -4.96400
298080.0000   -4.40367
298120.0000   -5.04707
298160.0000   -3.72071
298200.0000   -4.99076
298240.0000   -5.30961
298280.0000   -4.91372
298320.0000   -4.56776
298360.0000   -4.84407
298400.0000   -5.18692
298440.0000   -5.59347
298480.0000   -6.20557
298520.0000   -6.16353
298560.0000   -4.89050
298600.0000   -6.08023
298640.0000   -5.41680
298680.0000   -5.05184
298720.0000   -4.64166
298760.0000   -5.14689
298800.0000   -5.24794
298840.0000   -4.57578
298880.0000   -4.75969
298920.0000   -5.91573
298960.0000   -4.31972
299000.0000   -4.05103
299040.0000   -5.34443
299080.0000   -4.76246
299120.0000   -5.00199
299160.0000   -5.76581
299200.0000   -5.22435
299240.0000   -5.26729
299280.0000   -4.73196
299320.0000   -4.85581
299360.0000   -4.93720
299400.0000   -4.37674
299440.0000   -4.74103
299480.0000   -5.38330
299520.0000   -4.65416
299560.0000   -5.25818
299600.0000   -4.81858
299640.0000   -5.05605
299680.0000   -5.19311
299720.0000   -5.42700
299760.0000   -4.84625
299800.0000   -5.29848
299840.0000   -4.71187
299880.0000   -4.96818
299920.0000   -5.20025
299960.0000   -5.43343
300000.0000   -5.83562
300040.0000   -5.01210
300080.0000   -5.20451
300120.0000   -4.43357
300160.0000   -5.88738
300200.0000   -5.88319
300240.0000   -6.24176
300280.0000   -5.14245
300320.0000   -5.10570
300360.0000   -5.66734
300400.0000   -6.46482
300440.0000   -5.54817
300480.0000   -5.75095
300520.0000   -6.04373
300560.0000   -5.77824
300600.0000   -6.01985
300640.0000   -5.82525
300680.0000   -5.18088
300720.0000   -5.55470
300760.0000   -5.14239
300800.0000   -4.86455
300840.0000   -5.08428
300880.0000   -4.98931
300920.0000   -5.11206
300960.0000   -4.88816
301000.0000   -5.69692
301040.0000   -5.49794
301080.0000   -4.45145
301120.0000   -4.70929
301160.0000   -5.16669
301200.0000   -5.79162
301240.0000   -4.58086
301280.0000   -5.12233
301320.0000   -5.12465
301360.0000   -4.82080
301400.0000   -4.20272
301440.0000   -4.99013
301480.0000   -5.29198
301520.0000   -5.29520
301560.0000   -5.62945
301600.0000   -6.15883
301640.0000   -5.69649
301680.0000   -5.07177
301720.0000   -6.41641
301760.0000   -5.93255
301800.0000   -6.34095
301840.0000   -6.56440
301880.0000   -4.93429
301920.0000   -5.43416
301960.0000   -4.83024
302000.0000   -5.42285
302040.0000   -4.89791
302080.0000   -4.97795
302120.0000   -5.75406
302160.0000   -5.69364
302200.0000   -5.20033
302240.0000   -4.97306
302280.0000   -5.33268
302320.0000   -5.90215
302360.0000   -4.80785
302400.0000   -5.54507
302440.0000   -5.28597
302480.0000   -5.05772
302520.0000   -5.05047
302560.0000   -4.80254
302600.0000   -5.43085
302640.0000   -6.26378
302680.0000   -5.62746
302720.0000   -5.21797
302760.0000   -6.09032
302800.0000   -5.44120
302840.0000   -6.23151
302880.0000   -5.93849
302920.0000   -5.70385
302960.0000   -5.02770
303000.0000   -6.11825
303040.0000   -5.52780
303080.0000   -5.27633
303120.0000   -6.46748
303160.0000   -5.59097
303200.0000   -6.05496
303240.0000   -5.39607
303280.0000   -4.60530
303320.0000   -5.29369
303360.0000   -5.22036
303400.0000   -5.83306
303440.0000   -5.50752
303480.0000   -6.08486
303520.0000   -5.47630
303560.0000   -5.76055
303600.0000   -5.05005
303640.0000   -6.16682
303680.0000   -5.00032
303720.0000   -6.52043
303760.0000   -4.90342
303800.0000   -5.45545
303840.0000   -6.28758
303880.0000   -5.46415
303920.0000   -5.66842
303960.0000   -5.75177
304000.0000   -5.45883
304040.0000   -5.30670
304080.0000   -5.04680
304120.0000   -5.22098
304160.0000   -5.85677
304200.0000   -5.25276
304240.0000   -5.46092
304280.0000   -5.62817
304320.0000   -5.65489
304360.0000   -6.55729
304400.0000   -4.70692
304440.0000   -4.76945
304480.0000   -5.63275
304520.0000   -5.28216
304560.0000   -5.75512
304600.0000   -4.53487
304640.0000   -5.13527
304680.0000   -5.59819
304720.0000   -5.15819
304760.0000   -5.03209
304800.0000   -4.63978
304840.0000   -5.14090
304880.0000   -5.30625
304920.0000   -5.13457
304960.0000   -5.35283
305000.0000   -5.13321
305040.0000   -4.97899
305080.0000   -4.85745
305120.0000   -4.97835
305160.0000   -5.13898
305200.0000   -4.31070
305240.0000   -4.32458
305280.0000   -5.51092
305320.0000   -5.95644
305360.0000   -5.10606
305400.0000   -5.47345
305440.0000   -5.18795
305480.0000   -4.22385
305520.0000   -5.42585
305560.0000   -5.41134
305600.0000   -5.08969
305640.0000   -5.69049
305680.0000   -5.38014
305720.0000   -5.04383
305760.0000   -4.05143
305800.0000   -5.49074
305840.0000   -5.36008
305880.0000   -5.52640
305920.0000   -5.07876
305960.0000   -5.49183
306000.0000   -5.63122
306040.0000   -3.95259
306080.0000   -4.43279
306120.0000   -4.96208
306160.0000   -3.97338
306200.0000   -5.54844
306240.0000   -6.12977
306280.0000   -4.63392
306320.0000   -5.52616
306360.0000   -5.97852
306400.0000   -5.21364
306440.0000   -4.62395
306480.0000   -5.46168
306520.0000   -4.30112
306560.0000   -4.81186
306600.0000   -5.27463
306640.0000   -5.60273
306680.0000   -5.04365
306720.0000   -4.92184
306760.0000   -5.78596
306800.0000   -5.69955
306840.0000   -5.84811
306880.0000   -5.29401
306920.0000   -5.10836
306960.0000   -5.29410
307000.0000   -5.36820
307040.0000   -5.59131
307080.0000   -6.10325
307120.0000   -5.74098
307160.0000   -6.65002
307200.0000   -5.23970
307240.0000   -4.83721
307280.0000   -5.72050
307320.0000   -6.45715
307360.0000   -6.33841
307400.0000   -5.49145
307440.0000   -5.54703
307480.0000   -5.93692
307520.0000   -5.58983
307560.0000   -5.10673
307600.0000   -4.99984
307640.0000   -4.83098
307680.0000   -5.09306
307720.0000   -5.99944
307760.0000   -5.91972
307800.0000   -4.63647
307840.0000   -5.29842
307880.0000   -5.55856
307920.0000   -4.72997
307960.0000   -4.43302
308000.0000   -5.94150
308040.0000   -6.48355
308080.0000   -5.60274
308120.0000   -6.20379
308160.0000   -5.74331
308200.0000   -6.30947
308240.0000   -5.60938
308280.0000   -5.68658
308320.0000   -6.05205
308360.0000   -6.03489
308400.0000   -5.19594
308440.0000   -5.18834
308480.0000   -4.73876
308520.0000   -5.29892
308560.0000   -5.37041
308600.0000   -5.94856
308640.0000   -5.74685
308680.0000   -5.73154
308720.0000   -5.87005
308760.0000   -5.90080
308800.0000   -5.88567
308840.0000   -4.69533
308880.0000   -5.97495
308920.0000   -4.73058
308960.0000   -5.03120
309000.0000   -5.09184
309040.0000   -4.50190
309080.0000   -4.48796
309120.0000   -4.91155
309160.0000   -4.33063
309200.0000   -5.33346
309240.0000   -5.47503
309280.0000   -5.83981
309320.0000   -5.48088
309360.0000   -5.63648
309400.0000   -5.98477
309440.0000   -5.35537
309480.0000   -5.40849
309520.0000   -5.22612
309560.0000   -4.84775
309600.0000   -5.03537
309640.0000   -4.19987
309680.0000   -5.08556
309720.0000   -5.52935
309760.0000   -4.91171
309800.0000   -5.74003
309840.0000   -6.56496
309880.0000   -4.19815
309920.0000   -5.93189
309960.0000   -5.26908
310000.0000   -5.20868
310040.0000   -5.00768
310080.0000   -4.78096
310120.0000   -4.99892
310160.0000   -5.17149
310200.0000   -5.15278
310240.0000   -5.29270
310280.0000   -5.44915
310320.0000   -4.76205
310360.0000   -5.55929
310400.0000   -5.90920
310440.0000   -5.83809
310480.0000   -5.07069
310520.0000   -5.23761
310560.0000   -5.69854
310600.0000   -5.10308
310640.0000   -4.65692
310680.0000   -5.35750
310720.0000   -5.32630
310760.0000   -4.65261
310800.0000   -6.17844
310840.0000   -5.77588
310880.0000   -5.44302
310920.0000   -6.09090
310960.0000   -4.64470
311000.0000   -4.27763
311040.0000   -5.27329
311080.0000   -5.44213
311120.0000   -5.39208
311160.0000   -6.00272
311200.0000   -4.81025
311240.0000   -5.51294
311280.0000   -5.65735
311320.0000   -5.97406
311360.0000   -5.28198
311400.0000   -5.00036
311440.0000   -5.52208
311480.0000   -5.27807
311520.0000   -5.51937
311560.0000   -5.02937
311600.0000   -4.45135
311640.0000   -5.01690
311680.0000   -4.57537
311720.0000   -4.45931
311760.0000   -5.10035
311800.0000   -4.46453
311840.0000   -5.28216
311880.0000   -5.00307
311920.0000   -5.80191
311960.0000   -4.77489
312000.0000   -5.75641
312040.0000   -6.35514
312080.0000   -6.45968
312120.0000   -4.46710
312160.0000   -5.13449
312200.0000   -4.94414
312240.0000   -6.20328
312280.0000   -5.96330
312320.0000   -5.07145
312360.0000   -6.21949
312400.0000   -5.68795
312440.0000   -4.75583
312480.0000   -5.11297
312520.0000   -5.54394
312560.0000   -5.19251
312600.0000   -6.21549
312640.0000   -5.14723
312680.0000   -5.60784
312720.0000   -6.16771
312760.0000   -5.05345
312800.0000   -5.41115
312840.0000   -4.81386
312880.0000   -4.84064
312920.0000   -5.27898
312960.0000   -5.16713
313000.0000   -5.97086
313040.0000   -5.02990
313080.0000   -5.46175
313120.0000   -6.06377
313160.0000   -5.64315
313200.0000   -5.63765
313240.0000   -4.65638
313280.0000   -4.82899
313320.0000   -5.31187
313360.0000   -4.74435
313400.0000   -4.27075
313440.0000   -4.62757
313480.0000   -4.65591
313520.0000   -4.74752
313560.0000   -5.05302
313600.0000   -4.56582
313640.0000   -5.31762
313680.0000   -4.77118
313720.0000   -5.00447
313760.0000   -4.78974
313800.0000   -4.55625
313840.0000   -4.73956
313880.0000   -4.72041
313920.0000   -4.63448
313960.0000   -4.81444
314000.0000   -5.21716
314040.0000   -4.20729
314080.0000   -4.96451
314120.0000   -4.87239
314160.0000   -5.34717
314200.0000   -4.78992
314240.0000   -5.13828
314280.0000   -5.32844
314320.0000   -5.25055
314360.0000   -4.76863
314400.0000   -4.14026
314440.0000   -4.87079
314480.0000   -4.95626
314520.0000   -5.11444
314560.0000   -5.51807
314600.0000   -4.96124
314640.0000   -4.88363
314680.0000   -4.89101
314720.0000   -5.07656
314760.0000   -5.55798
314800.0000   -4.59646
314840.0000   -5.24168
314880.0000   -4.85026
314920.0000   -4.71570
314960.0000   -5.04471
315000.0000   -5.46621
315040.0000   -5.27597
315080.0000   -5.03924
315120.0000   -5.02513
315160.0000   -4.07584
315200.0000   -4.62297
315240.0000   -5.01052
315280.0000   -4.98879
315320.0000   -4.75261
315360.0000   -4.54034
315400.0000   -4.79239
315440.0000   -5.35683
315480.0000   -4.83667
315520.0000   -5.21625
315560.0000   -6.06503
315600.0000   -5.30587
315640.0000   -5.67946
315680.0000   -6.02971
315720.0000   -4.40955
315760.0000   -4.22791
315800.0000   -4.15050
315840.0000   -4.60397
315880.0000   -4.45247
315920.0000   -5.19475
315960.0000   -4.89579
316000.0000   -5.21179
316040.0000   -4.27777
316080.0000   -4.39402
316120.0000   -5.07649
316160.0000   -5.31452
316200.0000   -4.59625
316240.0000   -4.72253
316280.0000   -4.23021
316320.0000   -4.63611
316360.0000   -4.90658
316400.0000   -6.00408
316440.0000   -5.03753
316480.0000   -5.90836
316520.0000   -4.82533
316560.0000   -5.44342
316600.0000   -5.56643
316640.0000   -5.35380
316680.0000   -4.32111
316720.0000   -4.25165
316760.0000   -5.12295
316800.0000   -4.04366
316840.0000   -3.86449
316880.0000   -4.99757
316920.0000   -5.11271
316960.0000   -5.52638
317000.0000   -5.70889
317040.0000   -5.46221
317080.0000   -5.00339
317120.0000   -5.75979
317160.0000   -5.67885
317200.0000   -6.61278
317240.0000   -6.13519
317280.0000   -6.05292
317320.0000   -5.26265
317360.0000   -5.43408
317400.0000   -5.73638
317440.0000   -5.89869
317480.0000   -4.44991
317520.0000   -5.02363
317560.0000   -5.65531
317600.0000   -5.26802
317640.0000   -5.94653
317680.0000   -5.06002
317720.0000   -6.23856
317760.0000   -5.58492
317800.0000   -5.62145
317840.0000   -4.92479
317880.0000   -5.03746
317920.0000   -4.47787
317960.0000   -4.43783
318000.0000   -4.78495
318040.0000   -5.03418
318080.0000   -5.51408
318120.0000   -4.92875
318160.0000   -4.76739
318200.0000   -4.93469
318240.0000   -4.60474
318280.0000   -5.02663
318320.0000   -4.99436
318360.0000   -4.84664
318400.0000   -4.41981
318440.0000   -4.41809
318480.0000   -4.69216
318520.0000   -5.57714
318560.0000   -5.39010
318600.0000   -5.26698
318640.0000   -5.06352
318680.0000   -5.56362
318720.0000   -4.48695
318760.0000   -4.43171
318800.0000   -3.95790
318840.0000   -4.90355
318880.0000   -5.30624
318920.0000   -4.35709
318960.0000   -5.17012
319000.0000   -4.67341
319040.0000   -4.23567
319080.0000   -4.91303
319120.0000   -4.90250
319160.0000   -4.21656
319200.0000   -4.28511
319240.0000   -4.67814
319280.0000   -5.84795
319320.0000   -5.52359
319360.0000   -5.78752
319400.0000   -5.25342
319440.0000   -4.90402
319480.0000   -5.54922
319520.0000   -5.54257
319560.0000   -5.21482
319600.0000   -4.29954
319640.0000   -5.02133
319680.0000   -4.78155
319720.0000   -5.11685
319760.0000   -5.28620
319800.0000   -4.08842
319840.0000   -4.85909
319880.0000   -4.75148
319920.0000   -4.83899
319960.0000   -4.11132
320000.0000   -5.11551
320040.0000   -5.40167
320080.0000   -4.90121
320120.0000   -4.87062
320160.0000   -6.18805
320200.0000   -4.77606
320240.0000   -4.62416
320280.0000   -5.23407
320320.0000   -5.41056
320360.0000   -5.42593
320400.0000   -6.47393
320440.0000   -5.12816
320480.0000   -5.35944
320520.0000   -5.34449
320560.0000   -5.63085
320600.0000   -5.35829
320640.0000   -4.90920
320680.0000   -4.90026
320720.0000   -5.31396
320760.0000   -5.08601
320800.0000   -5.46836
320840.0000   -4.64080
320880.0000   -5.56067
320920.0000   -5.18330
320960.0000   -5.99803
321000.0000   -5.00183
321040.0000   -5.41725
321080.0000   -4.54875
321120.0000   -5.00546
321160.0000   -5.37700
321200.0000   -4.53911
321240.0000   -5.04412
321280.0000   -5.05902
321320.0000   -5.09635
321360.0000   -6.21334
321400.0000   -5.69753
321440.0000   -6.33027
321480.0000   -5.70464
321520.0000   -5.31127
321560.0000   -4.39882
321600.0000   -5.67838
321640.0000   -5.43316
321680.0000   -5.49337
321720.0000   -4.49455
321760.0000   -4.89954
321800.0000   -5.84422
321840.0000   -4.96880
321880.0000   -5.19323
321920.0000   -4.65819
321960.0000   -4.79501
322000.0000   -4.82872
322040.0000   -4.17843
322080.0000   -5.08544
322120.0000   -4.48187
322160.0000   -5.06788
322200.0000   -3.92728
322240.0000   -4.49626
322280.0000   -5.78817
322320.0000   -6.16254
322360.0000   -4.91627
322400.0000   -5.00883
322440.0000   -5.59307
322480.0000   -5.58835
322520.0000   -4.69521
322560.0000   -5.08866
322600.0000   -5.82484
322640.0000   -6.06527
322680.0000   -6.15084
322720.0000   -5.07971
322760.0000   -4.91896
322800.0000   -5.63003
322840.0000   -5.62589
322880.0000   -5.30579
322920.0000   -5.57284
322960.0000   -5.20670
323000.0000   -5.53023
323040.0000   -5.00457
323080.0000   -5.13684
323120.0000   -4.78777
323160.0000   -4.81957
323200.0000   -5.00901
323240.0000   -5.35348
323280.0000   -4.85865
323320.0000   -3.52078
323360.0000   -3.53518
323400.0000   -4.35461
323440.0000   -3.20301
323480.0000   -2.56679
323520.0000   -2.69387
323560.0000   -3.08205
323600.0000   -2.70727
323640.0000   -3.43226
323680.0000   -3.55906
323720.0000   -2.31854
323760.0000   -2.09636
323800.0000   -1.98214
323840.0000   -2.41785
323880.0000   -2.37852
323920.0000   -4.72352
323960.0000   -4.22113
324000.0000   -3.82591
324040.0000   -3.36947
324080.0000   -4.11283
324120.0000   -3.44780
324160.0000   -4.14433
324200.0000   -3.58481
324240.0000   -3.35987
324280.0000   -3.90730
324320.0000   -3.95749
324360.0000   -3.06601
324400.0000   -3.20597
324440.0000   -3.60443
324480.0000   -4.13041
324520.0000   -4.16268
324560.0000   -4.43534
324600.0000   -4.22695
324640.0000   -3.80438
324680.0000   -4.35980
324720.0000   -2.76515
324760.0000   -3.12193
324800.0000   -3.46145
324840.0000   -3.19567
324880.0000   -2.63658
324920.0000   -3.15518
324960.0000   -3.01382
325000.0000   -3.67071
325040.0000   -3.42986
325080.0000   -4.03465
325120.0000   -3.55644
325160.0000   -3.81414
325200.0000   -3.38799
325240.0000   -4.46428
325280.0000   -3.95792
325320.0000   -4.42763
325360.0000   -3.21154
325400.0000   -3.39670
325440.0000   -3.67866
325480.0000   -4.08718
325520.0000   -2.47581
325560.0000   -2.63245
325600.0000   -3.45747
325640.0000   -2.56224
325680.0000   -2.38775
325720.0000   -2.78613
325760.0000   -2.40097
325800.0000   -2.37037
325840.0000   -2.10345
325880.0000   -1.56619
325920.0000   -2.53727
325960.0000   -2.31914
326000.0000   -2.60091
326040.0000   -3.02990
326080.0000   -2.35402
326120.0000   -0.96339
326160.0000   -0.93809
326200.0000   -0.84098
326240.0000   -1.38331
326280.0000   -2.15876
326320.0000   -1.06597
326360.0000   -1.19343
326400.0000   -0.35838
326440.0000   -1.46469
326480.0000   -2.03322
326520.0000   -0.30113
326560.0000   -0.94125
326600.0000   -0.86652
326640.0000    0.42452
326680.0000    0.68591
326720.0000    1.00906
326760.0000    0.60662
326800.0000   -0.18344
326840.0000   -0.50447
326880.0000   -2.09649
326920.0000   -1.76493
326960.0000   -1.06912
327000.0000   -1.24118
327040.0000   -0.11425
327080.0000   -1.14806
327120.0000   -2.08036
327160.0000   -1.28013
327200.0000   -0.70764
327240.0000   -1.62688
327280.0000   -1.31767
327320.0000   -1.19379
327360.0000   -0.16900
327400.0000   -0.27590
327440.0000   -0.56353
327480.0000   -0.42306
327520.0000   -0.66695
327560.0000   -1.59793
327600.0000   -1.14609
327640.0000    0.19064
327680.0000   -0.58868
327720.0000   -0.13563
327760.0000   -0.03011
327800.0000    0.01214
327840.0000   -0.80201
327880.0000    0.44982
327920.0000   -1.06044
327960.0000   -1.15808
328000.0000   -0.92672
328040.0000   -1.26527
328080.0000   -0.92888
328120.0000   -1.45283
328160.0000   -0.87271
328200.0000   -2.22426
328240.0000   -1.42288
328280.0000   -0.90459
328320.0000   -1.87100
328360.0000   -1.07527
328400.0000    0.00085
328440.0000   -1.73173
328480.0000   -1.26912
328520.0000   -0.89749
328560.0000   -1.22033
328600.0000   -2.24741
328640.0000   -0.27540
328680.0000   -1.40193
328720.0000   -1.25153
328760.0000   -1.89398
328800.0000   -1.45207
328840.0000   -1.19915
328880.0000   -0.85724
328920.0000   -1.85435
328960.0000   -1.69502
329000.0000   -0.78150
329040.0000   -0.98573
329080.0000   -1.36350
329120.0000   -1.39735
329160.0000   -0.30830
329200.0000   -0.98894
329240.0000   -0.99049
329280.0000   -0.00099
329320.0000    0.12741
329360.0000   -0.73996
329400.0000   -1.75180
329440.0000   -1.22966
329480.0000   -0.01858
329520.0000   -0.58147
329560.0000   -1.26459
329600.0000   -0.75504
329640.0000   -0.86786
329680.0000   -0.11204
329720.0000    0.00259
329760.0000   -0.27186
329800.0000   -0.41761
329840.0000    0.26177
329880.0000    0.17243
329920.0000    0.93205
329960.0000    0.17380
330000.0000    0.12639
330040.0000    0.04950
330080.0000   -0.07763
330120.0000   -0.23447
330160.0000    0.20999
330200.0000    0.62703
330240.0000    0.36687
330280.0000    1.45493
330320.0000   -0.67800
330360.0000    0.80085
330400.0000    0.35621
330440.0000    0.28343
330480.0000    1.61990
330520.0000    1.91257
330560.0000    1.96288
330600.0000    2.46557
330640.0000    1.77576
330680.0000    1.16913
330720.0000    1.12876
330760.0000    1.90120
330800.0000    1.07588
330840.0000    1.60951
330880.0000    1.20014
330920.0000    0.32649
330960.0000    0.73842
331000.0000    0.28896
331040.0000   -0.87611
331080.0000   -0.62315
331120.0000   -1.19002
331160.0000   -1.46556
331200.0000   -1.92004
331240.0000   -1.35387
331280.0000   -1.33144
331320.0000   -0.55225
331360.0000    1.61658
331400.0000    0.01618
331440.0000   -0.71191
331480.0000   -0.52454
331520.0000   -0.64806
331560.0000    0.24538
331600.0000   -0.39920
331640.0000   -0.09532
331680.0000    1.09734
331720.0000    1.24837
331760.0000    2.67876
331800.0000    2.00454
331840.0000    1.12318
331880.0000    1.46639
331920.0000    1.66066
331960.0000    1.84374
332000.0000    1.46474
332040.0000    1.36049
332080.0000    1.47724
332120.0000    2.14428
332160.0000    1.31379
332200.0000   -0.10135
332240.0000    1.36206
332280.0000   -0.27013
332320.0000    0.06759
332360.0000    0.91223
332400.0000    0.37254
332440.0000    0.13238
332480.0000   -0.05836
332520.0000    0.40284
332560.0000    0.15830
332600.0000    0.84112
332640.0000   -0.50358
332680.0000   -0.88254
332720.0000   -0.39243
332760.0000    0.90677
332800.0000   -0.98823
332840.0000   -0.17910
332880.0000    0.13409
332920.0000    0.45900
332960.0000    0.15245
333000.0000    1.42175
333040.0000    1.10188
333080.0000    1.40049
333120.0000    2.38944
333160.0000    1.98218
333200.0000    1.83514
333240.0000    2.29353
333280.0000    1.65275
333320.0000    1.61227
333360.0000    2.05859
333400.0000    2.32589
333440.0000    2.34135
333480.0000    2.72102
333520.0000    3.11858
333560.0000    2.77882
333600.0000    3.59142
333640.0000    3.79186
333680.0000    3.16351
333720.0000    2.41713
333760.0000    3.16098
333800.0000    3.36037
333840.0000    2.72885
333880.0000    2.94642
333920.0000    2.21549
333960.0000    3.37709
334000.0000    3.28951
334040.0000    2.47021
334080.0000    2.41096
334120.0000    1.96385
334160.0000    2.28854
334200.0000    2.73816
334240.0000    3.47678
334280.0000    4.11685
334320.0000    3.78073
334360.0000    1.78947
334400.0000    1.99028
334440.0000    2.50737
334480.0000    1.69998
334520.0000    3.49954
334560.0000    2.78696
334600.0000    3.49756
334640.0000    3.12280
334680.0000    4.18914
334720.0000    3.46094
334760.0000    3.93001
334800.0000    4.42734
334840.0000    3.09229
334880.0000    4.04316
334920.0000    4.45285
334960.0000    4.12886
335000.0000    3.97587
335040.0000    3.80979
335080.0000    4.24966
335120.0000    4.18988
335160.0000    3.54622
335200.0000    3.38383
335240.0000    3.89447
335280.0000    2.73748
335320.0000    2.11194
335360.0000    2.57664
335400.0000    2.09080
335440.0000    2.64257
335480.0000    2.74358
335520.0000    3.14143
335560.0000    3.12059
335600.0000    2.61780
335640.0000    1.93127
335680.0000    2.10840
335720.0000    2.15570
335760.0000    2.50057
335800.0000    2.74166
335840.0000    3.10802
335880.0000    2.29783
335920.0000    4.11808
335960.0000    3.92546
336000.0000    3.32662
336040.0000    3.18827
336080.0000    2.85490
336120.0000    2.20818
336160.0000    3.90805
336200.0000    4.07706
336240.0000    3.85601
336280.0000    3.67383
336320.0000    3.42296
336360.0000    2.70198
336400.0000    3.10635
336440.0000    3.32400
336480.0000    3.06211
336520.0000    3.68712
336560.0000    3.15415
336600.0000    3.07932
336640.0000    2.61772
336680.0000    2.91206
336720.0000    3.01968
336760.0000    1.49161
336800.0000    1.88283
336840.0000    2.47762
336880.0000    3.73405
336920.0000    2.18422
336960.0000    3.43086
337000.0000    3.06541
337040.0000    2.76292
337080.0000    2.56621
337120.0000    3.04389
337160.0000    2.85160
337200.0000    2.71782
337240.0000    2.41717
337280.0000    3.41604
337320.0000    3.81833
337360.0000    4.12092
337400.0000    2.96419
337440.0000    3.06717
337480.0000    3.53368
337520.0000    3.38056
337560.0000    3.03752
337600.0000    2.79110
337640.0000    2.83640
337680.0000    2.71912
337720.0000    3.20874
337760.0000    2.51669
337800.0000    2.78179
337840.0000    3.53172
337880.0000    2.99337
337920.0000    2.84924
337960.0000    2.65029
338000.0000    2.73515
338040.0000    2.56154
338080.0000    1.77764
338120.0000    3.35801
338160.0000    2.81750
338200.0000    2.47997
338240.0000    2.42230
338280.0000    3.00886
338320.0000    3.61273
338360.0000    3.60959
338400.0000    2.99848
338440.0000    3.34556
338480.0000    2.48785
338520.0000    3.50056
338560.0000    3.23046
338600.0000    2.77161
338640.0000    2.50890
338680.0000    2.93817
338720.0000    2.84111
338760.0000    3.21763
338800.0000    3.75119
338840.0000    3.46877
338880.0000    3.57672
338920.0000    3.73078
338960.0000    3.67886
339000.0000    4.37919
339040.0000    4.05965
339080.0000    1.98320
339120.0000    2.78534
339160.0000    2.16180
339200.0000    3.93335
339240.0000    3.24342
339280.0000    3.71517
339320.0000    3.51509
339360.0000    3.61234
339400.0000    3.94182
339440.0000    3.56300
339480.0000    4.07762
339520.0000    4.05965
339560.0000    2.94402
339600.0000    3.19083
339640.0000    3.02036
339680.0000    3.33034
339720.0000    3.61167
339760.0000    3.16469
339800.0000    2.93015
339840.0000    2.43155
339880.0000    2.37237
339920.0000    3.51966
339960.0000    3.03711
340000.0000    3.81720
340040.0000    3.33828
340080.0000    3.51459
340120.0000    2.81423
340160.0000    3.96253
340200.0000    3.48993
340240.0000    2.84039
340280.0000    2.67655
340320.0000    2.94527
340360.0000    2.69671
340400.0000    2.57589
340440.0000    3.92870
340480.0000    3.46010
340520.0000    3.66585
340560.0000    4.35339
340600.0000    2.64108
340640.0000    3.58923
340680.0000    3.70757
340720.0000    4.03187
340760.0000    3.08717
340800.0000    3.98306
340840.0000    2.60306
340880.0000    2.44714
340920.0000    4.38593
340960.0000    4.27522
341000.0000    3.42497
341040.0000    3.54496
341080.0000    2.42688
341120.0000    2.81611
341160.0000    4.03617
341200.0000    3.31297
341240.0000    2.88621
341280.0000    2.70188
341320.0000    2.04882
341360.0000    2.88844
341400.0000    3.23923
341440.0000    2.92472
341480.0000    3.43245
341520.0000    3.39517
341560.0000    2.39358
341600.0000    3.05726
341640.0000    3.06228
341680.0000    3.02066
341720.0000    1.82353
341760.0000    3.16991
341800.0000    2.66861
341840.0000    1.69710
341880.0000    2.39787
341920.0000    2.90501
341960.0000    2.32459
342000.0000    0.31104
342040.0000    1.47308
342080.0000    0.99786
342120.0000    0.19463
342160.0000    0.95020
342200.0000    1.36448
342240.0000    1.50127
342280.0000    1.21025
342320.0000    2.03606
342360.0000    1.49123
342400.0000    1.16708
342440.0000    2.02240
342480.0000    2.20101
342520.0000    1.28478
342560.0000    2.61029
342600.0000    1.82898
342640.0000    2.02910
342680.0000    2.10650
342720.0000    1.58582
342760.0000    2.39768
342800.0000    1.41994
342840.0000    2.27922
342880.0000    1.80115
342920.0000    1.52802
342960.0000    1.69673
343000.0000    0.86237
343040.0000    2.00596
343080.0000    1.33653
343120.0000    1.58132
343160.0000    1.42673
343200.0000    1.01660
343240.0000    1.94423
343280.0000    1.97436
343320.0000    1.02293
343360.0000    0.84193
343400.0000    2.14946
343440.0000    2.13172
343480.0000    1.39196
343520.0000    1.51775
343560.0000    1.68310
343600.0000    1.21204
343640.0000    0.21224
343680.0000    0.88534
343720.0000    1.47334
343760.0000    1.19828
343800.0000    1.95148
343840.0000    2.59889
343880.0000    2.54952
343920.0000    2.52470
343960.0000    3.17266
344000.0000    2.25021
344040.0000    2.87980
344080.0000    2.46434
344120.0000    2.76532
344160.0000    2.88807
344200.0000    2.57520
344240.0000    1.78105
344280.0000    1.26021
344320.0000    1.39614
344360.0000    1.63664
344400.0000    1.38574
344440.0000    1.81904
344480.0000    2.37982
344520.0000    1.88379
344560.0000    2.45992
344600.0000    2.35675
344640.0000    1.60254
344680.0000    2.66521
344720.0000    2.12584
344760.0000    2.66988
344800.0000    2.12212
344840.0000    2.38658
344880.0000    1.68830
344920.0000    2.41629
344960.0000    2.99273
345000.0000    2.01481
345040.0000    2.23016
345080.0000    2.07058
345120.0000    1.58627
345160.0000    1.98268
345200.0000    1.77622
345240.0000    1.44604
345280.0000    1.57568
345320.0000    2.22643
345360.0000    2.64104
345400.0000    2.45509
345440.0000    2.28136
345480.0000    1.47361
345520.0000    1.55793
345560.0000    0.51047
345600.0000    1.64384
345640.0000    1.68349
345680.0000    2.20132
345720.0000    1.85630
345760.0000    1.75394
345800.0000    0.62056
345840.0000    1.27673
345880.0000    1.05082
345920.0000    1.68098
345960.0000    2.01817
346000.0000    1.96304
346040.0000    1.87687
346080.0000    1.72746
346120.0000    2.06653
346160.0000    2.24101
346200.0000    1.87362
346240.0000    1.92907
346280.0000    2.11619
346320.0000    1.30700
346360.0000    2.50565
346400.0000    2.03984
346440.0000    1.87816
346480.0000    1.87543
346520.0000    2.05676
346560.0000    2.44189
346600.0000    2.03951
346640.0000    2.26057
346680.0000    2.48740
346720.0000    2.49485
346760.0000    2.12907
346800.0000    2.35535
346840.0000    0.98302
346880.0000    0.99997
346920.0000    1.15341
346960.0000    1.50936
347000.0000    2.64043
347040.0000    2.21797
347080.0000    1.39922
347120.0000    1.94345
347160.0000    2.05242
347200.0000    0.92777
347240.0000    2.30370
347280.0000    2.52135
347320.0000    2.60374
347360.0000    1.51021
347400.0000    2.31069
347440.0000    2.31542
347480.0000    2.67462
347520.0000    2.73945
347560.0000    2.66149
347600.0000    1.85254
347640.0000    2.23843
347680.0000    2.56629
347720.0000    2.29957
347760.0000    2.22499
347800.0000    3.36562
347840.0000    2.71634
347880.0000    1.69405
347920.0000    2.30440
347960.0000    2.73259
348000.0000    2.78009
348040.0000    1.97980
348080.0000    3.73534
348120.0000    2.86740
348160.0000    3.29397
348200.0000    2.03685
348240.0000    1.82300
348280.0000    1.46071
348320.0000    2.15089
348360.0000    1.80404
348400.0000    1.59646
348440.0000    2.20546
348480.0000    2.43769
348520.0000    2.68583
348560.0000    2.05379
348600.0000    2.19802
348640.0000    2.49448
348680.0000    2.04497
348720.0000    2.33704
348760.0000    2.16498
348800.0000    1.87966
348840.0000    2.74633
348880.0000    2.65883
348920.0000    2.42624
348960.0000    1.93927
349000.0000    1.47104
349040.0000    2.46673
349080.0000    1.68174
349120.0000    2.75816
349160.0000    2.20524
349200.0000    1.48703
349240.0000    2.53348
349280.0000    1.71760
349320.0000    2.32309
349360.0000    2.37386
349400.0000    2.63607
349440.0000    3.12516
349480.0000    1.89963
349520.0000    1.27603
349560.0000    1.86459
349600.0000    1.08309
349640.0000    1.84649
349680.0000    1.24764
349720.0000    1.61437
349760.0000    0.87783
349800.0000    1.49640
349840.0000    1.21469
349880.0000    1.51766
349920.0000    0.54969
349960.0000    0.83733
350000.0000    1.00073
350040.0000    0.82872
350080.0000    1.13485
350120.0000    1.42874
350160.0000    0.87016
350200.0000    1.00652
350240.0000    1.12254
350280.0000    0.58021
350320.0000    0.64072
350360.0000    0.57468
350400.0000    0.86508
350440.0000    0.93922
350480.0000    0.74586
350520.0000    0.78976
350560.0000    0.22941
350600.0000    0.91854
350640.0000    1.06736
350680.0000    1.30236
350720.0000    1.19785
350760.0000    0.72961
350800.0000    0.35115
350840.0000    1.63660
350880.0000    1.65023
350920.0000    1.51730
350960.0000    1.37887
351000.0000    0.94849
351040.0000    0.67964
351080.0000    2.12380
351120.0000    1.30390
351160.0000    1.90669
351200.0000    1.86857
351240.0000    1.92180
351280.0000    1.30287
351320.0000    0.61357
351360.0000    2.37791
351400.0000    2.22212
351440.0000    0.63570
351480.0000    1.14809
351520.0000    0.81291
351560.0000    0.73143
351600.0000    1.09125
351640.0000    1.09569
351680.0000    1.80850
351720.0000    1.28063
351760.0000    1.73565
351800.0000    1.32019
351840.0000    2.17754
351880.0000    1.91693
351920.0000    0.98039
351960.0000    1.03395
352000.0000    0.91232
352040.0000    1.13397
352080.0000   -0.07351
352120.0000    0.42789
352160.0000    1.54322
352200.0000    1.36844
352240.0000    1.39952
352280.0000    1.72245
352320.0000    0.58731
352360.0000    1.19848
352400.0000    1.40209
352440.0000    1.56845
352480.0000    2.02386
352520.0000    1.37716
352560.0000    0.60882
352600.0000    1.07912
352640.0000   -0.05849
352680.0000    0.53529
352720.0000    2.05316
352760.0000    1.43720
352800.0000    1.17959
352840.0000    1.34109
352880.0000    1.72521
352920.0000    2.38595
352960.0000    2.00875
353000.0000    2.83522
353040.0000    1.95699
353080.0000    2.87802
353120.0000    2.09365
353160.0000    2.16532
353200.0000    1.35876
353240.0000    1.92950
353280.0000    2.45492
353320.0000    2.22608
353360.0000    2.18416
353400.0000    2.07780
353440.0000    2.57605
353480.0000    2.66527
353520.0000    2.14276
353560.0000    1.73884
353600.0000    3.08708
353640.0000    3.13278
353680.0000    2.81347
353720.0000    2.37212
353760.0000    2.17343
353800.0000    2.03808
353840.0000    1.28638
353880.0000    1.57264
353920.0000    1.81433
353960.0000    1.41836
354000.0000    0.79582
354040.0000    1.64500
354080.0000    0.95754
354120.0000    0.99716
354160.0000    1.02658
354200.0000    1.98953
354240.0000    1.41233
354280.0000    1.63509
354320.0000    0.63160
354360.0000    1.34172
354400.0000    0.49666
354440.0000    1.10178
354480.0000    1.24380
354520.0000    1.27019
354560.0000    1.08313
354600.0000    0.49790
354640.0000    1.01336
354680.0000    1.51838
354720.0000    1.14237
354760.0000    1.88423
354800.0000    0.85995
354840.0000    1.32577
354880.0000    1.24588
354920.0000    1.21564
354960.0000    1.15857
355000.0000    2.15480
355040.0000    2.25494
355080.0000    1.80899
355120.0000    1.94943
355160.0000    3.29658
355200.0000    2.32833
355240.0000    1.87438
355280.0000    2.23010
355320.0000    2.17966
355360.0000    1.94131
355400.0000    2.11739
355440.0000    2.08872
355480.0000    3.12743
355520.0000    3.36453
355560.0000    3.17274
355600.0000    2.78858
355640.0000    1.55337
355680.0000    2.32979
355720.0000    2.00795
355760.0000    2.49472
355800.0000    2.14673
355840.0000    1.81155
355880.0000    2.51111
355920.0000    2.20868
355960.0000    2.09908
356000.0000    1.54567
356040.0000    1.57411
356080.0000    1.10398
356120.0000    1.09668
356160.0000    0.97574
356200.0000    0.86488
356240.0000    1.08784
356280.0000    1.26212
356320.0000    0.72124
356360.0000    1.06410
356400.0000    1.69280
356440.0000    0.73851
356480.0000    1.03933
356520.0000    1.37642
356560.0000    2.56811
356600.0000    0.65001
356640.0000    1.73610
356680.0000    2.45260
356720.0000    1.39270
356760.0000    1.10124
356800.0000    2.10567
356840.0000    1.71974
356880.0000    2.04286
356920.0000    1.62546
356960.0000    1.32517
357000.0000    0.34432
357040.0000    1.01417
357080.0000    0.59680
357120.0000    0.87707
357160.0000    1.52452
357200.0000    0.94528
357240.0000    0.53487
357280.0000    1.09913
357320.0000    1.37312
357360.0000    1.42827
357400.0000    1.86024
357440.0000    1.68391
357480.0000    1.57293
357520.0000    1.43659
357560.0000    2.27167
357600.0000    0.45717
357640.0000    1.42606
357680.0000    0.85882
357720.0000   -0.06235
357760.0000    1.11754
357800.0000    2.20428
357840.0000    1.87495
357880.0000    1.69360
357920.0000    1.03708
357960.0000    1.56243
358000.0000    2.02008
358040.0000    1.04006
358080.0000    0.39288
358120.0000    1.19746
358160.0000    0.55409
358200.0000   -0.01821
358240.0000    0.95178
358280.0000    0.79524
358320.0000    1.55680
358360.0000    1.00985
358400.0000    0.62325
358440.0000    1.81999
358480.0000    1.37698
358520.0000    2.24892
358560.0000    1.45089
358600.0000    1.93082
358640.0000    1.68478
358680.0000    2.32869
358720.0000    1.67810
358760.0000    2.52924
358800.0000    2.02109
358840.0000    2.38666
358880.0000    2.13234
358920.0000    2.30995
358960.0000    2.02724
359000.0000    2.06036
359040.0000    2.51737
359080.0000    2.66791
359120.0000    1.06113
359160.0000    1.64950
359200.0000    1.67249
359240.0000    1.47255
359280.0000    2.00992
359320.0000    2.14685
359360.0000    1.73766
359400.0000    1.47025
359440.0000    1.87322
359480.0000    2.16172
359520.0000    1.77118
359560.0000    1.54325
359600.0000    1.77526
359640.0000    2.40407
359680.0000    1.84602
359720.0000    2.24880
359760.0000    0.63822
359800.0000    1.67887
359840.0000    2.07617
359880.0000    2.04568
359920.0000    1.13611
359960.0000    2.05765
360000.0000    1.08224
360040.0000    1.75935
360080.0000    1.77271
360120.0000    1.79847
360160.0000    1.16567
360200.0000    2.61384
360240.0000    2.30727
360280.0000    2.54455
360320.0000    1.25363
360360.0000    1.70246
360400.0000    1.53167
360440.0000    2.32537
360480.0000    2.34186
360520.0000    2.35987
360560.0000    1.97696
360600.0000    2.46273
360640.0000    1.53901
360680.0000    1.63477
360720.0000    1.12216
360760.0000    2.55520
360800.0000    2.18152
360840.0000    2.51262
360880.0000    2.03633
360920.0000    2.02453
360960.0000    0.98452
361000.0000    0.86215
361040.0000    0.42171
361080.0000    1.00651
361120.0000    0.65927
361160.0000    0.79899
361200.0000    1.37163
361240.0000    0.61212
361280.0000    1.12481
361320.0000    1.37356
361360.0000    2.27049
361400.0000    2.07430
361440.0000    2.69151
361480.0000    3.09799
361520.0000    3.11441
361560.0000    2.35058
361600.0000    2.07920
361640.0000    2.60391
361680.0000    2.17280
361720.0000    2.30499
361760.0000    2.15816
361800.0000    2.45670
361840.0000    2.32110
361880.0000    1.80323
361920.0000    2.12103
361960.0000    1.13891
362000.0000    1.60792
362040.0000    2.60274
362080.0000    2.74615
362120.0000    2.57123
362160.0000    1.15689
362200.0000    0.25282
362240.0000    0.98343
362280.0000    1.03085
362320.0000    1.05112
362360.0000    1.99364
362400.0000    2.02702
362440.0000    2.12802
362480.0000    3.09970
362520.0000    1.71580
362560.0000    3.11744
362600.0000    2.90552
362640.0000    2.96254
362680.0000    2.86985
362720.0000    2.34773
362760.0000    2.29939
362800.0000    2.10166
362840.0000    2.78609
362880.0000    3.24718
362920.0000    2.84894
362960.0000    3.09308
363000.0000    3.37823
363040.0000    3.16670
363080.0000    2.93655
363120.0000    1.83496
363160.0000    3.35721
363200.0000    3.94214
363240.0000    3.34898
363280.0000    3.74383
363320.0000    3.50060
363360.0000    4.19839
363400.0000    3.93258
363440.0000    5.10293
363480.0000    5.33734
363520.0000    4.31774
363560.0000    3.09077
363600.0000    3.42883
363640.0000    4.12035
363680.0000    4.12386
363720.0000    4.28998
363760.0000    3.86621
363800.0000    3.69489
363840.0000    4.52950
363880.0000    2.91595
363920.0000    3.95472
363960.0000    4.45251
364000.0000    5.06695
364040.0000    4.43606
364080.0000    4.92879
364120.0000    4.39800
364160.0000    3.60507
364200.0000    4.13897
364240.0000    3.74051
364280.0000    3.08663
364320.0000    3.17904
364360.0000    3.21809
364400.0000    1.41693
364440.0000    2.89722
364480.0000    2.26244
364520.0000    2.57800
364560.0000    2.78282
364600.0000    2.31427
364640.0000    2.22603
364680.0000    2.64714
364720.0000    1.39701
364760.0000    2.28437
364800.0000    2.45049
364840.0000    2.78257
364880.0000    3.48302
364920.0000    1.57196
364960.0000    1.30027
365000.0000    2.71027
365040.0000    2.64604
365080.0000    2.22820
365120.0000    1.36094
365160.0000    2.45819
365200.0000    2.58212
365240.0000    2.27111
365280.0000    2.27451
365320.0000    1.92551
365360.0000    2.56244
365400.0000    2.18263
365440.0000    2.45642
365480.0000    1.85611
365520.0000    2.12429
365560.0000    1.43172
365600.0000    1.66993
365640.0000    1.71676
365680.0000    1.62263
365720.0000    2.20471
365760.0000    1.38192
365800.0000    2.38343
365840.0000    0.88493
365880.0000    1.66341
365920 5
365960 5
366000 5
366040 5
366080 5
366120 5
366160 5
366200 5
366240 5
366280 5
366320 5
366360 5
366400 5
366440 5
366480 5
366520 5
366560 5
366600 5
366640 5
366680 5
366720 5
366760 5
366800 5
366840 5
366880 5
366920 5
366960 5
367000 5
367040 5
367080 5
367120 5
367160 5
367200 5
367240 5
367280 5
367320 5
367360 5
367400 5
367440 5
367480 5
367520 5
367560 5
367600 5
367640 5
367680 5
367720 5
367760 5
367800 5
367840 5
367880 5
367920 5
367960 5
368000 5
368040 5
368080 5
368120 5
368160 5
368200 5
368240 5
368280 5
368320 5
368360 5
368400 5
368440 5
368480 5
368520 5
368560 5
368600 5
368640 5
368680 5
368720 5
368760 5
368800 5
368840 5
368880 5
368920 5
368960 5
369000 5
369040 5
369080 5
369120 5
369160 5
369200 5
369240 5
369280 5
369320 5
369360 5
369400 5
369440 5
369480 5
369520 5
369560 5
369600 5
369640 5
369680 5
369720 5
369760 5
369800 5
369840 5
369880 5
369920 5
369960 5
370000 5
370040 5
370080 5
370120 5
370160 5
370200 5
370240 5
370280 5
370320 5
370360 5
370400 5
370440 5
370480 5
370520 5
370560 5
370600 5
370640 5
370680 5
370720 5
370760 5
370800 5
370840 5
370880 5
370920 5
370960 5
371000 5
371040 5
371080 5
371120 5
371160 5
371200 5
371240 5
371280 5
371320 5
371360 5
371400 5
371440 5
371480 5
371520 5
371560 5
371600 5
371640 5
371680 5
371720 5
371760 5
371800 5
371840 5
371880 5
371920 5
371960 5
372000 5
372040 5
372080 5
372120 5
372160 5
372200 5
372240 5
372280 5
372320 5
372360 5
372400 5
372440 5
372480 5
372520 5
372560 5
372600 5
372640 5
372680 5
372720 5
372760 5
372800 5
372840 5
372880 5
372920 5
372960 5
373000 5
373040 5
373080 5
373120 5
373160 5
373200 5
373240 5
373280 5
373320 5
373360 5
373400 5
373440 5
373480 5
373520 5
373560 5
373600 5
373640 5
373680 5
373720 5
373760 5
373800 5
373840 5
373880 5
373920 5
373960 5
374000 5
374040 5
374080 5
374120 5
374160 5
374200 5
374240 5
374280 5
374320 5
374360 5
374400 5
374440 5
374480 5
374520 5
374560 5
374600 5
374640 5
374680 5
374720 5
374760 5
374800 5
374840 5
374880 5
374920 5
374960 5
375000 5
375040 5
375080 5
375120 5
375160 5
375200 5
375240 5
375280 5
375320 5
375360 5
375400 5
375440 5
375480 5
375520 5
375560 5
375600 5
375640 5
375680 5
375720 5
375760 5
375800 5
375840 5
375880 5
375920 5
375960 5
376000 5
376040 5
376080 5
376120 5
376160 5
376200 5
376240 5
376280 5
376320 5
376360 5
376400 5
376440 5
376480 5
376520 5
376560 5
376600 5
376640 5
376680 5
376720 5
376760 5
376800 5
376840 5
376880 5
376920 5
376960 5
377000 5
377040 5
377080 5
377120 5
377160 5
377200 5
377240 5
377280 5
377320 5
377360 5
377400 5
377440 5
377480 5
377520 5
377560 5
377600 5
377640 5
377680 5
377720 5
377760 5
377800 5
377840 5
377880 5
377920 5
377960 5
378000 5
378040 5
378080 5
378120 5
378160 5
378200 5
378240 5
378280 5
378320 5
378360 5
378400 5
378440 5
378480 5
378520 5
378560 5
378600 5
378640 5
378680 5
378720 5
378760 5
378800 5
378840 5
378880 5
378920 5
378960 5
379000 5
379040 5
379080 5
379120 5
379160 5
379200 5
379240 5
379280 5
379320 5
379360 5
379400 5
379440 5
379480 5
379520 5
379560 5
379600 5
379640 5
379680 5
379720 5
379760 5
379800 5
379840 5
379880 5
379920 5
379960 5
380000 5
380040 5
380080 5
380120 5
380160 5
380200 5
380240 5
380280 5
380320 5
380360 5
380400 5
380440 5
380480 5
380520 5
380560 5
380600 5
380640 5
380680 5
380720 5
380760 5
380800 5
380840 5
380880 5
380920 5
380960 5
381000 5
381040 5
381080 5
381120 5
381160 5
381200 5
381240 5
381280 5
381320 5
381360 5
381400 5
381440 5
381480 5
381520 5
381560 5
381600 5
381640 5
381680 5
381720 5
381760 5
381800 5
381840 5
381880 5
381920 5
381960 5
382000 5
382040 5
382080 5
382120 5
382160 5
382200 5
382240 5
382280 5
382320 5
382360 5
382400 5
382440 5
382480 5
382520 5
382560 5
382600 5
382640 5
382680 5
382720 5
382760 5
382800 5
382840 5
382880 5
382920 5
382960 5
383000 5
383040 5
383080 5
383120 5
383160 5
383200 5
383240 5
383280 5
383320 5
383360 5
383400 5
383440 5
383480 5
383520 5
383560 5
383600 5
383640 5
383680 5
383720 5
383760 5
383800 5
383840 5
383880 5
383920 5
383960 5
384000 5
384040 5
384080 5
384120 5
384160 5
384200 5
384240 5
384280 5
384320 5
384360 5
384400 5
384440 5
384480 5
384520 5
384560 5
384600 5
384640 5
384680 5
384720 5
384760 5
384800 5
384840 5
384880 5
384920 5
384960 5
385000 5
385040 5
385080 5
385120 5
385160 5
385200 5
385240 5
385280 5
385320 5
385360 5
385400 5
385440 5
385480 5
385520 5
385560 5
385600 5
385640 5
385680 5
385720 5
385760 5
385800 5
385840 5
385880 5
385920 5
385960 5
386000 5
386040 5
386080 5
386120 5
386160 5
386200 5
386240 5
386280 5
386320 5
386360 5
386400 5
386440 5
386480 5
386520 5
386560 5
386600 5
386640 5
386680 5
386720 5
386760 5
386800 5
386840 5
386880 5
386920 5
386960 5
387000 5
387040 5
387080 5
387120 5
387160 5
387200 5
387240 5
387280 5
387320 5
387360 5
387400 5
387440 5
387480 5
387520 5
387560 5
387600 5
387640 5
387680 5
387720 5
387760 5
387800 5
387840 5
387880 5
387920 5
387960 5
388000 5
388040 5
388080 5
388120 5
388160 5
388200 5
388240 5
388280 5
388320 5
388360 5
388400 5
388440 5
388480 5
388520 5
388560 5
388600 5
388640 5
388680 5
388720 5
388760 5
388800 5
388840 5
388880 5
388920 5
388960 5
389000 5
389040 5
389080 5
389120 5
389160 5
389200 5
389240 5
389280 5
389320 5
389360 5
389400 5
389440 5
389480 5
389520 5
389560 5
389600 5
389640 5
389680 5
389720 5
389760 5
389800 5
389840 5
389880 5
389920 5
389960 5
390000 5
390040 5
390080 5
390120 5
390160 5
390200 5
390240 5
390280 5
390320 5
390360 5
390400 5
390440 5
390480 5
390520 5
390560 5
390600 5
390640 5
390680 5
390720 5
390760 5
390800 5
390840 5
390880 5
390920 5
390960 5
391000 5
391040 5
391080 5
391120 5
391160 5
391200 5
391240 5
391280 5
391320 5
391360 5
391400 5
391440 5
391480 5
391520 5
391560 5
391600 5
391640 5
391680 5
391720 5
391760 5
391800 5
391840 5
391880 5
391920 5
391960 5
392000 5
392040 5
392080 5
392120 5
392160 5
392200 5
392240 5
392280 5
392320 5
392360 5
392400 5
392440 5
392480 5
392520 5
392560 5
392600 5
392640 5
392680 5
392720 5
392760 5
392800 5
392840 5
392880 5
392920 5
392960 5
393000 5
393040 5
393080 5
393120 5
393160 5
393200 5
393240 5
393280 5
393320 5
393360 5
393400 5
393440 5
393480 5
393520 5
393560 5
393600 5
393640 5
393680 5
393720 5
393760 5
393800 5
393840 5
393880 5
393920 5
393960 5
394000 5
394040 5
394080 5
394120 5
394160 5
394200 5
394240 5
394280 5
394320 5
394360 5
394400 5
394440 5
394480 5
394520 5
394560 5
394600 5
394640 5
394680 5
394720 5
394760 5
394800 5
394840 5
394880 5
394920 5
394960 5
395000 5
395040 5
395080 5
395120 5
395160 5
395200 5
395240 5
395280 5
395320 5
395360 5
395400 5
395440 5
395480 5
395520 5
395560 5
395600 5
395640 5
395680 5
395720 5
395760 5
395800 5
395840 5
395880 5
395920 5
395960 5
396000 5
396040 5
396080 5
396120 5
396160 5
396200 5
396240 5
396280 5
396320 5
396360 5
396400 5
396440 5
396480 5
396520 5
396560 5
396600 5
396640 5
396680 5
396720 5
396760 5
396800 5
396840 5
396880 5
396920 5
396960 5
397000 5
397040 5
397080 5
397120 5
397160 5
397200 5
397240 5
397280 5
397320 5
397360 5
397400 5
397440 5
397480 5
397520 5
397560 5
397600 5
397640 5
397680 5
397720 5
397760 5
397800 5
397840 5
397880 5
397920 5
397960 5
398000 5
398040 5
398080 5
398120 5
398160 5
398200 5
398240 5
398280 5
398320 5
398360 5
398400 5
398440 5
398480 5
398520 5
398560 5
398600 5
398640 5
398680 5
398720 5
398760 5
398800 5
398840 5
398880 5
398920 5
398960 5
399000 5
399040 5
399080 5
399120 5
399160 5
399200 5
399240 5
399280 5
399320 5
399360 5
399400 5
399440 5
399480 5
399520 5
399560 5
399600 5
399640 5
399680 5
399720 5
399760 5
399800 5
399840 5
399880 5
399920 5
399960 5
400000 5
400040 5
400080 5
400120 5
400160 5
400200 5
400240 5
400280 5
400320 5
400360 5
400400 5
400440 5
400480 5
400520 5
400560 5
400600 5
400640 5
400680 5
400720 5
400760 5
400800 5
400840 5
400880 5
400920 5
400960 5
401000 5
401040 5
401080 5
401120 5
401160 5
401200 5
401240 5
401280 5
401320 5
401360 5
401400 5
401440 5
401480 5
401520 5
401560 5
401600 5
401640 5
401680 5
401720 5
401760 5
401800 5
401840 5
401880 5
401920 5
401960 5
402000 5
402040 5
402080 5
402120 5
402160 5
402200 5
402240 5
402280 5
402320 5
402360 5
402400 5
402440 5
402480 5
402520 5
402560 5
402600 5
402640 5
402680 5
402720 5
402760 5
402800 5
402840 5
402880 5
402920 5
402960 5
403000 5
403040 5
403080 5
403120 5
403160 5
403200 5
403240 5
403280 5
403320 5
403360 5
403400 5
403440 5
403480 5
403520 5
403560 5
403600 5
403640 5
403680 5
403720 5
403760 5
403800 5
403840 5
403880 5
403920 5
403960 5
404000 5
404040 5
404080 5
404120 5
404160 5
404200 5
404240 5
404280 5
404320 5
404360 5
404400 5
404440 5
404480 5
404520 5
404560 5
404600 5
404640 5
404680 5
404720 5
404760 5
404800 5
404840 5
404880 5
404920 5
404960 5
405000 5
405040 5
405080 5
405120 5
405160 5
405200 5
405240 5
405280 5
405320 5
405360 5
405400 5
405440 5
405480 5
405520 5
405560 5
405600 5
405640 5
405680 5
405720 5
405760 5
405800 5
405840 5
405880 5
405920 5
405960 5
406000 5
406040 5
406080 5
406120 5
406160 5
406200 5
406240 5
406280 5
406320 5
406360 5
406400 5
406440 5
406480 5
406520 5
406560 5
406600 5
406640 5
406680 5
406720 5
406760 5
406800 5
406840 5
406880 5
406920 5
406960 5
407000 5
407040 5
407080 5
407120 5
407160 5
407200 5
407240 5
407280 5
407320 5
407360 5
407400 5
407440 5
407480 5
407520 5
407560 5
407600 5
407640 5
407680 5
407720 5
407760 5
407800 5
407840 5
407880 5
407920 5
407960 5
408000 5
408040 5
408080 5
408120 5
408160 5
408200 5
408240 5
408280 5
408320 5
408360 5
408400 5
408440 5
408480 5
408520 5
408560 5
408600 5
408640 5
408680 5
408720 5
408760 5
408800 5
408840 5
408880 5
408920 5
408960 5
409000 5
409040 5
409080 5
409120 5
409160 5
409200 5
409240 5
409280 5
409320 5
409360 5
409400 5
409440 5
409480 5
409520 5
409560 5
409600 5
409640 5
409680 5
409720 5
409760 5
409800 5
409840 5
409880 5
409920 5
409960 5
410000 5
410040 5
410080 5
410120 5
410160 5
410200 5
410240 5
410280 5
410320 5
410360 5
410400 5
410440 5
410480 5
410520 5
410560 5
410600 5
410640 5
410680 5
410720 5
410760 5
410800 5
410840 5
410880 5
410920 5
410960 5
411000 5
411040 5
411080 5
411120 5
411160 5
411200 5
411240 5
411280 5
411320 5
411360 5
411400 5
411440 5
411480 5
411520 5
411560 5
411600 5
411640 5
411680 5
411720 5
411760 5
411800 5
411840 5
411880 5
411920 5
411960 5
412000 5
412040 5
412080 5
412120 5
412160 5
412200 5
412240 5
412280 5
412320 5
412360 5
412400 5
412440 5
412480 5
412520 5
412560 5
412600 5
412640 5
412680 5
412720 5
412760 5
412800 5
412840 5
412880 5
412920 5
412960 5
413000 5
413040 5
413080 5
413120 5
413160 5
413200 5
413240 5
413280 5
413320 5
413360 5
413400 5
413440 5
413480 5
413520 5
413560 5
413600 5
413640 5
413680 5
413720 5
413760 5
413800 5
413840 5
413880 5
413920 5
413960 5
414000 5
414040 5
414080 5
414120 5
414160 5
414200 5
414240 5
414280 5
414320 5
414360 5
414400 5
414440 5
414480 5
414520 5
414560 5
414600 5
414640 5
414680 5
414720 5
414760 5
414800 5
414840 5
414880 5
414920 5
414960 5
415000 5
415040 5
415080 5
415120 5
415160 5
415200 5
415240 5
415280 5
415320 5
415360 5
415400 5
415440 5
415480 5
415520 5
415560 5
415600 5
415640 5
415680 5
415720 5
415760 5
415800 5
415840 5
415880 5
415920 5
415960 5
416000 5
416040 5
416080 5
416120 5
416160 5
416200 5
416240 5
416280 5
416320 5
416360 5
416400 5
416440 5
416480 5
416520 5
416560 5
416600 5
416640 5
416680 5
416720 5
416760 5
416800 5
416840 5
416880 5
416920 5
416960 5
417000 5
417040 5
417080 5
417120 5
417160 5
417200 5
417240 5
417280 5
417320 5
417360 5
417400 5
417440 5
417480 5
417520 5
417560 5
417600 5
417640 5
417680 5
417720 5
417760 5
417800 5
417840 5
417880 5
417920 5
417960 5
418000 5
418040 5
418080 5
418120 5
418160 5
418200 5
418240 5
418280 5
418320 5
418360 5
418400 5
418440 5
418480 5
418520 5
418560 5
418600 5
418640 5
418680 5
418720 5
418760 5
418800 5
418840 5
418880 5
418920 5
418960 5
419000 5
419040 5
419080 5
419120 5
419160 5
419200 5
419240 5
419280 5
419320 5
419360 5
419400 5
419440 5
419480 5
419520 5
419560 5
419600 5
419640 5
419680 5
419720 5
419760 5
419800 5
419840 5
419880 5
419920 5
419960 5
420000 5
420040 5
420080 5
420120 5
420160 5
420200 5
420240 5
420280 5
420320 5
420360 5
420400 5
420440 5
420480 5
420520 5
420560 5
420600 5
420640 5
420680 5
420720 5
420760 5
420800 5
420840 5
420880 5
420920 5
420960 5
421000 5
421040 5
421080 5
421120 5
421160 5
421200 5
421240 5
421280 5
421320 5
421360 5
421400 5
421440 5
421480 5
421520 5
421560 5
421600 5
421640 5
421680 5
421720 5
421760 5
421800 5
421840 5
421880 5
421920 5
421960 5
422000 5
422040 5
422080 5
422120 5
422160 5
422200 5
422240 5
422280 5
422320 5
422360 5
422400 5
422440 5
422480 5
422520 5
422560 5
422600 5
422640 5
422680 5
422720 5
422760 5
422800 5
422840 5
422880 5
422920 5
422960 5
423000 5
423040 5
423080 5
423120 5
423160 5
423200 5
423240 5
423280 5
423320 5
423360 5
423400 5
423440 5
423480 5
423520 5
423560 5
423600 5
423640 5
423680 5
423720 5
423760 5
423800 5
423840 5
423880 5
423920 5
423960 5
424000 5
424040 5
424080 5
424120 5
424160 5
424200 5
424240 5
424280 5
424320 5
424360 5
424400 5
424440 5
424480 5
424520 5
424560 5
424600 5
424640 5
424680 5
424720 5
424760 5
424800 5
424840 5
424880 5
424920 5
424960 5
425000 5
425040 5
425080 5
425120 5
425160 5
425200 5
425240 5
425280 5
425320 5
425360 5
425400 5
425440 5
425480 5
425520 5
425560 5
425600 5
425640 5
425680 5
425720 5
425760 5
425800 5
425840 5
425880 5
425920 5
425960 5
426000 5
426040 5
426080 5
426120 5
426160 5
426200 5
426240 5
426280 5
426320 5
426360 5
426400 5
426440 5
426480 5
426520 5
426560 5
426600 5
426640 5
426680 5
426720 5
426760 5
426800 5
426840 5
426880 5
426920 5
426960 5
427000 5
427040 5
427080 5
427120 5
427160 5
427200 5
427240 5
427280 5
427320 5
427360 5
427400 5
427440 5
427480 5
427520 5
427560 5
427600 5
427640 5
427680 5
427720 5
427760 5
427800 5
427840 5
427880 5
427920 5
427960 5
428000 5
428040 5
428080 5
428120 5
428160 5
428200 5
428240 5
428280 5
428320 5
428360 5
428400 5
428440 5
428480 5
428520 5
428560 5
428600 5
428640 5
428680 5
428720 5
428760 5
428800 5
428840 5
428880 5
428920 5
428960 5
429000 5
429040 5
429080 5
429120 5
429160 5
429200 5
429240 5
429280 5
429320 5
429360 5
429400 5
429440 5
429480 5
429520 5
429560 5
429600 5
429640 5
429680 5
429720 5
429760 5
429800 5
429840 5
429880 5
429920 5
429960 5
430000 5
430040 5
430080 5
430120 5
430160 5
430200 5
430240 5
430280 5
430320 5
430360 5
430400 5
430440 5
430480 5
430520 5
430560 5
430600 5
430640 5
430680 5
430720 5
430760 5
430800 5
430840 5
430880 5
430920 5
430960 5
431000 5
431040 5
431080 5
431120 5
431160 5
431200 5
431240 5
431280 5
431320 5
431360 5
431400 5
431440 5
431480 5
431520 5
431560 5
431600 5
431640 5
431680 5
431720 5
431760 5
431800 5
431840 5
431880 5
431920 5
431960 5
432000 5
432040 5
432080 5
432120 5
432160 5
432200 5
432240 5
432280 5
432320 5
432360 5
432400 5
432440 5
432480 5
432520 5
432560 5
432600 5
432640 5
432680 5
432720 5
432760 5
432800 5
432840 5
432880 5
432920 5
432960 5
433000 5
433040 5
433080 5
433120 5
433160 5
433200 5
433240 5
433280 5
433320 5
433360 5
433400 5
433440 5
433480 5
433520 5
433560 5
433600 5
433640 5
433680 5
433720 5
433760 5
433800 5
433840 5
433880 5
433920 5
433960 5
434000 5
434040 5
434080 5
434120 5
434160 5
434200 5
434240 5
434280 5
434320 5
434360 5
434400 5
434440 5
434480 5
434520 5
434560 5
434600 5
434640 5
434680 5
434720 5
434760 5
434800 5
434840 5
434880 5
434920 5
434960 5
435000 5
435040 5
435080 5
435120 5
435160 5
435200 5
435240 5
435280 5
435320 5
435360 5
435400 5
435440 5
435480 5
435520 5
435560 5
435600 5
435640 5
435680 5
435720 5
435760 5
435800 5
435840 5
435880 5
435920 5
435960 5
436000 5
436040 5
436080 5
436120 5
436160 5
436200 5
436240 5
436280 5
436320 5
436360 5
436400 5
436440 5
436480 5
436520 5
436560 5
436600 5
436640 5
436680 5
436720 5
436760 5
436800 5
436840 5
436880 5
436920 5
436960 5
437000 5
437040 5
437080 5
437120 5
437160 5
437200 5
437240 5
437280 5
437320 5
437360 5
437400 5
437440 5
437480 5
437520 5
437560 5
437600 5
437640 5
437680 5
437720 5
437760 5
437800 5
437840 5
437880 5
437920 5
437960 5
438000 5
438040 5
438080 5
438120 5
438160 5
438200 5
438240 5
438280 5
438320 5
438360 5
438400 5
438440 5
438480 5
438520 5
438560 5
438600 5
438640 5
438680 5
438720 5
438760 5
438800 5
438840 5
438880 5
438920 5
438960 5
439000 5
439040 5
439080 5
439120 5
439160 5
439200 5
439240 5
439280 5
439320 5
439360 5
439400 5
439440 5
439480 5
439520 5
439560 5
439600 5
439640 5
439680 5
439720 5
439760 5
439800 5
439840 5
439880 5
439920 5
439960 5
440000 5
440040 5
440080 5
440120 5
440160 5
440200 5
440240 5
440280 5
440320 5
440360 5
440400 5
440440 5
440480 5
440520 5
440560 5
440600 5
440640 5
440680 5
440720 5
440760 5
440800 5
440840 5
440880 5
440920 5
440960 5
441000 5
441040 5
441080 5
441120 5
441160 5
441200 5
441240 5
441280 5
441320 5
441360 5
441400 5
441440 5
441480 5
441520 5
441560 5
441600 5
441640 5
441680 5
441720 5
441760 5
441800 5
441840 5
441880 5
441920 5
441960 5
442000 5
442040 5
442080 5
442120 5
442160 5
442200 5
442240 5
442280 5
442320 5
442360 5
442400 5
442440 5
442480 5
442520 5
442560 5
442600 5
442640 5
442680 5
442720 5
442760 5
442800 5
442840 5
442880 5
442920 5
442960 5
443000 5
443040 5
443080 5
443120 5
443160 5
443200 5
443240 5
443280 5
443320 5
443360 5
443400 5
443440 5
443480 5
443520 5
443560 5
443600 5
443640 5
443680 5
443720 5
443760 5
443800 5
443840 5
443880 5
443920 5
443960 5
444000 5
444040 5
444080 5
444120 5
444160 5
444200 5
444240 5
444280 5
444320 5
444360 5
444400 5
444440 5
444480 5
444520 5
444560 5
444600 5
444640 5
444680 5
444720 5
444760 5
444800 5
444840 5
444880 5
444920 5
444960 5
445000 5
445040 5
445080 5
445120 5
445160 5
445200 5
445240 5
445280 5
445320 5
445360 5
445400 5
445440 5
445480 5
445520 5
445560 5
445600 5
445640 5
445680 5
445720 5
445760 5
445800 5
445840 5
445880 5
445920 5
445960 5
446000 5
446040 5
446080 5
446120 5
446160 5
446200 5
446240 5
446280 5
446320 5
446360 5
446400 5
446440 5
446480 5
446520 5
446560 5
446600 5
446640 5
446680 5
446720 5
446760 5
446800 5
446840 5
446880 5
446920 5
446960 5
447000 5
447040 5
447080 5
447120 5
447160 5
447200 5
447240 5
447280 5
447320 5
447360 5
447400 5
447440 5
447480 5
447520 5
447560 5
447600 5
447640 5
447680 5
447720 5
447760 5
447800 5
447840 5
447880 5
447920 5
447960 5
448000 5
448040 5
448080 5
448120 5
448160 5
448200 5
448240 5
448280 5
448320 5
448360 5
448400 5
448440 5
448480 5
448520 5
448560 5
448600 5
448640 5
448680 5
448720 5
448760 5
448800 5
448840 5
448880 5
448920 5
448960 5
449000 5
449040 5
449080 5
449120 5
449160 5
449200 5
449240 5
449280 5
449320 5
449360 5
449400 5
449440 5
449480 5
449520 5
449560 5
449600 5
449640 5
449680 5
449720 5
449760 5
449800 5
449840 5
449880 5
449920 5
449960 5
450000 5
450040 5
450080 5
450120 5
450160 5
450200 5
450240 5
450280 5
450320 5
450360 5
450400 5
450440 5
450480 5
450520 5
450560 5
450600 5
450640 5
450680 5
450720 5
450760 5
450800 5
450840 5
450880 5
450920 5
450960 5
451000 5
451040 5
451080 5
451120 5
451160 5
451200 5
451240 5
451280 5
451320 5
451360 5
451400 5
451440 5
451480 5
451520 5
451560 5
451600 5
451640 5
451680 5
451720 5
451760 5
451800 5
451840 5
451880 5
451920 5
451960 5
452000 5
452040 5
452080 5
452120 5
452160 5
452200 5
452240 5
452280 5
452320 5
452360 5
452400 5
452440 5
452480 5
452520 5
452560 5
452600 5
452640 5
452680 5
452720 5
452760 5
452800 5
452840 5
452880 5
452920 5
452960 5
453000 5
453040 5
453080 5
453120 5
453160 5
453200 5
453240 5
453280 5
453320 5
453360 5
453400 5
453440 5
453480 5
453520 5
453560 5
453600 5
453640 5
453680 5
453720 5
453760 5
453800 5
453840 5
453880 5
453920 5
453960 5
454000 5
454040 5
454080 5
454120 5
454160 5
454200 5
454240 5
454280 5
454320 5
454360 5
454400 5
454440 5
454480 5
454520 5
454560 5
454600 5
454640 5
454680 5
454720 5
454760 5
454800 5
454840 5
454880 5
454920 5
454960 5
455000 5
455040 5
455080 5
455120 5
455160 5
455200 5
455240 5
455280 5
455320 5
455360 5
455400 5
455440 5
455480 5
455520 5
455560 5
455600 5
455640 5
455680 5
455720 5
455760 5
455800 5
455840 5
455880 5
455920 5
455960 5
456000 5
456040 5
456080 5
456120 5
456160 5
456200 5
456240 5
456280 5
456320 5
456360 5
456400 5
456440 5
456480 5
456520 5
456560 5
456600 5
456640 5
456680 5
456720 5
456760 5
456800 5
456840 5
456880 5
456920 5
456960 5
457000 5
457040 5
457080 5
457120 5
457160 5
457200 5
457240 5
457280 5
457320 5
457360 5
457400 5
457440 5
457480 5
457520 5
457560 5
457600 5
457640 5
457680 5
457720 5
457760 5
457800 5
457840 5
457880 5
457920 5
457960 5
458000 5
458040 5
458080 5
458120 5
458160 5
458200 5
458240 5
458280 5
458320 5
458360 5
458400 5
458440 5
458480 5
458520 5
458560 5
458600 5
458640 5
458680 5
458720 5
458760 5
458800 5
458840 5
458880 5
458920 5
458960 5
459000 5
459040 5
459080 5
459120 5
459160 5
459200 5
459240 5
459280 5
459320 5
459360 5
459400 5
459440 5
459480 5
459520 5
459560 5
459600 5
459640 5
459680 5
459720 5
459760 5
459800 5
459840 5
459880 5
459920 5
459960 5
460000 5
460040 5
460080 5
460120 5
460160 5
460200 5
460240 5
460280 5
460320 5
460360 5
460400 5
460440 5
460480 5
460520 5
460560 5
460600 5
460640 5
460680 5
460720 5
460760 5
460800 5
460840 5
460880 5
460920 5
460960 5
461000 5
461040 5
461080 5
461120 5
461160 5
461200 5
461240 5
461280 5
461320 5
461360 5
461400 5
461440 5
461480 5
461520 5
461560 5
461600 5
461640 5
461680 5
461720 5
461760 5
461800 5
461840 5
461880 5
461920 5
461960 5
462000 5
462040 5
462080 5
462120 5
462160 5
462200 5
462240 5
462280 5
462320 5
462360 5
462400 5
462440 5
462480 5
462520 5
462560 5
462600 5
462640 5
462680 5
462720 5
462760 5
462800 5
462840 5
462880 5
462920 5
462960 5
463000 5
463040 5
463080 5
463120 5
463160 5
463200 5
463240 5
463280 5
463320 5
463360 5
463400 5
463440 5
463480 5
463520 5
463560 5
463600 5
463640 5
463680 5
463720 5
463760 5
463800 5
463840 5
463880 5
463920 5
463960 5
464000 5
464040 5
464080 5
464120 5
464160 5
464200 5
464240 5
464280 5
464320 5
464360 5
464400 5
464440 5
464480 5
464520 5
464560 5
464600 5
464640 5
464680 5
464720 5
464760 5
464800 5
464840 5
464880 5
464920 5
464960 5
465000 5
465040 5
465080 5
465120 5
465160 5
465200 5
465240 5
465280 5
465320 5
465360 5
465400 5
465440 5
465480 5
465520 5
465560 5
465600 5
465640 5
465680 5
465720 5
465760 5
465800 5
465840 5
465880 5
465920 5
465960 5
466000 5
466040 5
466080 5
466120 5
466160 5
466200 5
466240 5
466280 5
466320 5
466360 5
466400 5
466440 5
466480 5
466520 5
466560 5
466600 5
466640 5
466680 5
466720 5
466760 5
466800 5
466840 5
466880 5
466920 5
466960 5
467000 5
467040 5
467080 5
467120 5
467160 5
467200 5
467240 5
467280 5
467320 5
467360 5
467400 5
467440 5
467480 5
467520 5
467560 5
467600 5
467640 5
467680 5
467720 5
467760 5
467800 5
467840 5
467880 5
467920 5
467960 5
468000 5
468040 5
468080 5
468120 5
468160 5
468200 5
468240 5
468280 5
468320 5
468360 5
468400 5
468440 5
468480 5
468520 5
468560 5
468600 5
468640 5
468680 5
468720 5
468760 5
468800 5
468840 5
468880 5
468920 5
468960 5
469000 5
469040 5
469080 5
469120 5
469160 5
469200 5
469240 5
469280 5
469320 5
469360 5
469400 5
469440 5
469480 5
469520 5
469560 5
469600 5
469640 5
469680 5
469720 5
469760 5
469800 5
469840 5
469880 5
469920 5
469960 5
470000 5
470040 5
470080 5
470120 5
470160 5
470200 5
470240 5
470280 5
470320 5
470360 5
470400 5
470440 5
470480 5
470520 5
470560 5
470600 5
470640 5
470680 5
470720 5
470760 5
470800 5
470840 5
470880 5
470920 5
470960 5
471000 5
471040 5
471080 5
471120 5
471160 5
471200 5
471240 5
471280 5
471320 5
471360 5
471400 5
471440 5
471480 5
471520 5
471560 5
471600 5
471640 5
471680 5
471720 5
471760 5
471800 5
471840 5
471880 5
471920 5
471960 5
472000 5
472040 5
472080 5
472120 5
472160 5
472200 5
472240 5
472280 5
472320 5
472360 5
472400 5
472440 5
472480 5
472520 5
472560 5
472600 5
472640 5
472680 5
472720 5
472760 5
472800 5
472840 5
472880 5
472920 5
472960 5
473000 5
473040 5
473080 5
473120 5
473160 5
473200 5
473240 5
473280 5
473320 5
473360 5
473400 5
473440 5
473480 5
473520 5
473560 5
473600 5
473640 5
473680 5
473720 5
473760 5
473800 5
473840 5
473880 5
473920 5
473960 5
474000 5
474040 5
474080 5
474120 5
474160 5
474200 5
474240 5
474280 5
474320 5
474360 5
474400 5
474440 5
474480 5
474520 5
474560 5
474600 5
474640 5
474680 5
474720 5
474760 5
474800 5
474840 5
474880 5
474920 5
474960 5
475000 5
475040 5
475080 5
475120 5
475160 5
475200 5
475240 5
475280 5
475320 5
475360 5
475400 5
475440 5
475480 5
475520 5
475560 5
475600 5
475640 5
475680 5
475720 5
475760 5
475800 5
475840 5
475880 5
475920 5
475960 5
476000 5
476040 5
476080 5
476120 5
476160 5
476200 5
476240 5
476280 5
476320 5
476360 5
476400 5
476440 5
476480 5
476520 5
476560 5
476600 5
476640 5
476680 5
476720 5
476760 5
476800 5
476840 5
476880 5
476920 5
476960 5
477000 5
477040 5
477080 5
477120 5
477160 5
477200 5
477240 5
477280 5
477320 5
477360 5
477400 5
477440 5
477480 5
477520 5
477560 5
477600 5
477640 5
477680 5
477720 5
477760 5
477800 5
477840 5
477880 5
477920 5
477960 5
478000 5
478040 5
478080 5
478120 5
478160 5
478200 5
478240 5
478280 5
478320 5
478360 5
478400 5
478440 5
478480 5
478520 5
478560 5
478600 5
478640 5
478680 5
478720 5
478760 5
478800 5
478840 5
478880 5
478920 5
478960 5
479000 5
479040 5
479080 5
479120 5
479160 5
479200 5
479240 5
479280 5
479320 5
479360 5
479400 5
479440 5
479480 5
479520 5
479560 5
479600 5
479640 5
479680 5
479720 5
479760 5
479800 5
479840 5
479880 5
479920 5
479960 5
480000 5
480040 5
480080 5
480120 5
480160 5
480200 5
480240 5
480280 5
480320 5
480360 5
480400 5
480440 5
480480 5
480520 5
480560 5
480600 5
480640 5
480680 5
480720 5
480760 5
480800 5
480840 5
480880 5
480920 5
480960 5
481000 5
481040 5
481080 5
481120 5
481160 5
481200 5
481240 5
481280 5
481320 5
481360 5
481400 5
481440 5
481480 5
481520 5
481560 5
481600 5
481640 5
481680 5
481720 5
481760 5
481800 5
481840 5
481880 5
481920 5
481960 5
482000 5
482040 5
482080 5
482120 5
482160 5
482200 5
482240 5
482280 5
482320 5
482360 5
482400 5
482440 5
482480 5
482520 5
482560 5
482600 5
482640 5
482680 5
482720 5
482760 5
482800 5
482840 5
482880 5
482920 5
482960 5
483000 5
483040 5
483080 5
483120 5
483160 5
483200 5
483240 5
483280 5
483320 5
483360 5
483400 5
483440 5
483480 5
483520 5
483560 5
483600 5
483640 5
483680 5
483720 5
483760 5
483800 5
483840 5
483880 5
483920 5
483960 5
484000 5
484040 5
484080 5
484120 5
484160 5
484200 5
484240 5
484280 5
484320 5
484360 5
484400 5
484440 5
484480 5
484520 5
484560 5
484600 5
484640 5
484680 5
484720 5
484760 5
484800 5
484840 5
484880 5
484920 5
484960 5
485000 5
485040 5
485080 5
485120 5
485160 5
485200 5
485240 5
485280 5
485320 5
485360 5
485400 5
485440 5
485480 5
485520 5
485560 5
485600 5
485640 5
485680 5
485720 5
485760 5
485800 5
485840 5
485880 5
485920 5
485960 5
486000 5
486040 5
486080 5
486120 5
486160 5
486200 5
486240 5
486280 5
486320 5
486360 5
486400 5
486440 5
486480 5
486520 5
486560 5
486600 5
486640 5
486680 5
486720 5
486760 5
486800 5
486840 5
486880 5
486920 5
486960 5
487000 5
487040 5
487080 5
487120 5
487160 5
487200 5
487240 5
487280 5
487320 5
487360 5
487400 5
487440 5
487480 5
487520 5
487560 5
487600 5
487640 5
487680 5
487720 5
487760 5
487800 5
487840 5
487880 5
487920 5
487960 5
488000 5
488040 5
488080 5
488120 5
488160 5
488200 5
488240 5
488280 5
488320 5
488360 5
488400 5
488440 5
488480 5
488520 5
488560 5
488600 5
488640 5
488680 5
488720 5
488760 5
488800 5
488840 5
488880 5
488920 5
488960 5
489000 5
489040 5
489080 5
489120 5
489160 5
489200 5
489240 5
489280 5
489320 5
489360 5
489400 5
489440 5
489480 5
489520 5
489560 5
489600 5
489640 5
489680 5
489720 5
489760 5
489800 5
489840 5
489880 5
489920 5
489960 5
490000 5
490040 5
490080 5
490120 5
490160 5
490200 5
490240 5
490280 5
490320 5
490360 5
490400 5
490440 5
490480 5
490520 5
490560 5
490600 5
490640 5
490680 5
490720 5
490760 5
490800 5
490840 5
490880 5
490920 5
490960 5
491000 5
491040 5
491080 5
491120 5
491160 5
491200 5
491240 5
491280 5
491320 5
491360 5
491400 5
491440 5
491480 5
491520 5
491560 5
491600 5
491640 5
491680 5
491720 5
491760 5
491800 5
491840 5
491880 5
491920 5
491960 5
492000 5
492040 5
492080 5
492120 5
492160 5
492200 5
492240 5
492280 5
492320 5
492360 5
492400 5
492440 5
492480 5
492520 5
492560 5
492600 5
492640 5
492680 5
492720 5
492760 5
492800 5
492840 5
492880 5
492920 5
492960 5
493000 5
493040 5
493080 5
493120 5
493160 5
493200 5
493240 5
493280 5
493320 5
493360 5
493400 5
493440 5
493480 5
493520 5
493560 5
493600 5
493640 5
493680 5
493720 5
493760 5
493800 5
493840 5
493880 5
493920 5
493960 5
494000 5
494040 5
494080 5
494120 5
494160 5
494200 5
494240 5
494280 5
494320 5
494360 5
494400 5
494440 5
494480 5
494520 5
494560 5
494600 5
494640 5
494680 5
494720 5
494760 5
494800 5
494840 5
494880 5
494920 5
494960 5
495000 5
495040 5
495080 5
495120 5
495160 5
495200 5
495240 5
495280 5
495320 5
495360 5
495400 5
495440 5
495480 5
495520 5
495560 5
495600 5
495640 5
495680 5
495720 5
495760 5
495800 5
495840 5
495880 5
495920 5
495960 5
496000 5
496040 5
496080 5
496120 5
496160 5
496200 5
496240 5
496280 5
496320 5
496360 5
496400 5
496440 5
496480 5
496520 5
496560 5
496600 5
496640 5
496680 5
496720 5
496760 5
496800 5
496840 5
496880 5
496920 5
496960 5
497000 5
497040 5
497080 5
497120 5
497160 5
497200 5
497240 5
497280 5
497320 5
497360 5
497400 5
497440 5
497480 5
497520 5
497560 5
497600 5
497640 5
497680 5
497720 5
497760 5
497800 5
497840 5
497880 5
497920 5
497960 5
498000 5
498040 5
498080 5
498120 5
498160 5
498200 5
498240 5
498280 5
498320 5
498360 5
498400 5
498440 5
498480 5
498520 5
498560 5
498600 5
498640 5
498680 5
498720 5
498760 5
498800 5
498840 5
498880 5
498920 5
498960 5
499000 5
499040 5
499080 5
499120 5
499160 5
499200 5
499240 5
499280 5
499320 5
499360 5
499400 5
499440 5
499480 5
499520 5
499560 5
499600 5
499640 5
499680 5
499720 5
499760 5
499800 5
499840 5
499880 5
499920 5
499960 5
500000 5
500040 5
500080 5
500120 5
500160 5
500200 5
500240 5
500280 5
500320 5
500360 5
500400 5
500440 5
500480 5
500520 5
500560 5
500600 5
500640 5
500680 5
500720 5
500760 5
500800 5
500840 5
500880 5
500920 5
500960 5
501000 5
501040 5
501080 5
501120 5
501160 5
501200 5
501240 5
501280 5
501320 5
501360 5
501400 5
501440 5
501480 5
501520 5
501560 5
501600 5
501640 5
501680 5
501720 5
501760 5
501800 5
501840 5
501880 5
501920 5
501960 5
502000 5
502040 5
502080 5
502120 5
502160 5
502200 5
502240 5
502280 5
502320 5
502360 5
502400 5
502440 5
502480 5
502520 5
502560 5
502600 5
502640 5
502680 5
502720 5
502760 5
502800 5
502840 5
502880 5
502920 5
502960 5
503000 5
503040 5
503080 5
503120 5
503160 5
503200 5
503240 5
503280 5
503320 5
503360 5
503400 5
503440 5
503480 5
503520 5
503560 5
503600 5
503640 5
503680 5
503720 5
503760 5
503800 5
503840 5
503880 5
503920 5
503960 5
504000 5
504040 5
504080 5
504120 5
504160 5
504200 5
504240 5
504280 5
504320 5
504360 5
504400 5
504440 5
504480 5
504520 5
504560 5
504600 5
504640 5
504680 5
504720 5
504760 5
504800 5
504840 5
504880 5
504920 5
504960 5
505000 5
505040 5
505080 5
505120 5
505160 5
505200 5
505240 5
505280 5
505320 5
505360 5
505400 5
505440 5
505480 5
505520 5
505560 5
505600 5
505640 5
505680 5
505720 5
505760 5
505800 5
505840 5
505880 5
505920 5
505960 5
506000 5
506040 5
506080 5
506120 5
506160 5
506200 5
506240 5
506280 5
506320 5
506360 5
506400 5
506440 5
506480 5
506520 5
506560 5
506600 5
506640 5
506680 5
506720 5
506760 5
506800 5
506840 5
506880 5
506920 5
506960 5
507000 5
507040 5
507080 5
507120 5
507160 5
507200 5
507240 5
507280 5
507320 5
507360 5
507400 5
507440 5
507480 5
507520 5
507560 5
507600 5
507640 5
507680 5
507720 5
507760 5
507800 5
507840 5
507880 5
507920 5
507960 5
508000 5
508040 5
508080 5
508120 5
508160 5
508200 5
508240 5
508280 5
508320 5
508360 5
508400 5
508440 5
508480 5
508520 5
508560 5
508600 5
508640 5
508680 5
508720 5
508760 5
508800 5
508840 5
508880 5
508920 5
508960 5
509000 5
509040 5
509080 5
509120 5
509160 5
509200 5
509240 5
509280 5
509320 5
509360 5
509400 5
509440 5
509480 5
509520 5
509560 5
509600 5
509640 5
509680 5
509720 5
509760 5
509800 5
509840 5
509880 5
509920 5
509960 5
510000 5
510040 5
510080 5
510120 5
510160 5
510200 5
510240 5
510280 5
510320 5
510360 5
510400 5
510440 5
510480 5
510520 5
510560 5
510600 5
510640 5
510680 5
510720 5
510760 5
510800 5
510840 5
510880 5
510920 5
510960 5
511000 5
511040 5
511080 5
511120 5
511160 5
511200 5
511240 5
511280 5
511320 5
511360 5
511400 5
511440 5
511480 5
511520 5
511560 5
511600 5
511640 5
511680 5
511720 5
511760 5
511800 5
511840 5
511880 5
511920 5
511960 5
512000 5
512040 5
512080 5
512120 5
512160 5
512200 5
512240 5
512280 5
512320 5
512360 5
512400 5
512440 5
512480 5
512520 5
512560 5
512600 5
512640 5
512680 5
512720 5
512760 5
512800 5
512840 5
512880 5
512920 5
512960 5
513000 5
513040 5
513080 5
513120 5
513160 5
513200 5
513240 5
513280 5
513320 5
513360 5
513400 5
513440 5
513480 5
513520 5
513560 5
513600 5
513640 5
513680 5
513720 5
513760 5
513800 5
513840 5
513880 5
513920 5
513960 5
514000 5
514040 5
514080 5
514120 5
514160 5
514200 5
514240 5
514280 5
514320 5
514360 5
514400 5
514440 5
514480 5
514520 5
514560 5
514600 5
514640 5
514680 5
514720 5
514760 5
514800 5
514840 5
514880 5
514920 5
514960 5
515000 5
515040 5
515080 5
515120 5
515160 5
515200 5
515240 5
515280 5
515320 5
515360 5
515400 5
515440 5
515480 5
515520 5
515560 5
515600 5
515640 5
515680 5
515720 5
515760 5
515800 5
515840 5
515880 5
515920 5
515960 5
516000 5
516040 5
516080 5
516120 5
516160 5
516200 5
516240 5
516280 5
516320 5
516360 5
516400 5
516440 5
516480 5
516520 5
516560 5
516600 5
516640 5
516680 5
516720 5
516760 5
516800 5
516840 5
516880 5
516920 5
516960 5
517000 5
517040 5
517080 5
517120 5
517160 5
517200 5
517240 5
517280 5
517320 5
517360 5
517400 5
517440 5
517480 5
517520 5
517560 5
517600 5
517640 5
517680 5
517720 5
517760 5
517800 5
517840 5
517880 5
517920 5
517960 5
518000 5
518040 5
518080 5
518120 5
518160 5
518200 5
518240 5
518280 5
518320 5
518360 5
518400 5
518440 5
518480 5
518520 5
518560 5
518600 5
518640 5
518680 5
518720 5
518760 5
518800 5
518840 5
518880 5
518920 5
518960 5
519000 5
519040 5
519080 5
519120 5
519160 5
519200 5
519240 5
519280 5
519320 5
519360 5
519400 5
519440 5
519480 5
519520 5
519560 5
519600 5
519640 5
519680 5
519720 5
519760 5
519800 5
519840 5
519880 5
519920 5
519960 5
520000 5
520040 5
520080 5
520120 5
520160 5
520200 5
520240 5
520280 5
520320 5
520360 5
520400 5
520440 5
520480 5
520520 5
520560 5
520600 5
520640 5
520680 5
520720 5
520760 5
520800 5
520840 5
520880 5
520920 5
520960 5
521000 5
521040 5
521080 5
521120 5
521160 5
521200 5
521240 5
521280 5
521320 5
521360 5
521400 5
521440 5
521480 5
521520 5
521560 5
521600 5
521640 5
521680 5
521720 5
521760 5
521800 5
521840 5
521880 5
521920 5
521960 5
522000 5
522040 5
522080 5
522120 5
522160 5
522200 5
522240 5
522280 5
522320 5
522360 5
522400 5
522440 5
522480 5
522520 5
522560 5
522600 5
522640 5
522680 5
522720 5
522760 5
522800 5
522840 5
522880 5
522920 5
522960 5
523000 5
523040 5
523080 5
523120 5
523160 5
523200 5
523240 5
523280 5
523320 5
523360 5
523400 5
523440 5
523480 5
523520 5
523560 5
523600 5
523640 5
523680 5
523720 5
523760 5
523800 5
523840 5
523880 5
523920 5
523960 5
524000 5
524040 5
524080 5
524120 5
524160 5
524200 5
524240 5
524280 5
524320 5
524360 5
524400 5
524440 5
524480 5
524520 5
524560 5
524600 5
524640 5
524680 5
524720 5
524760 5
524800 5
524840 5
524880 5
524920 5
524960 5
525000 5
525040 5
525080 5
525120 5
525160 5
525200 5
525240 5
525280 5
525320 5
525360 5
525400 5
525440 5
525480 5
525520 5
525560 5
525600 5
525640 5
525680 5
525720 5
525760 5
525800 5
525840 5
525880 5
525920 5
525960 5
526000 5
526040 5
526080 5
526120 5
526160 5
526200 5
526240 5
526280 5
526320 5
526360 5
526400 5
526440 5
526480 5
526520 5
526560 5
526600 5
526640 5
526680 5
526720 5
526760 5
526800 5
526840 5
526880 5
526920 5
526960 5
527000 5
527040 5
527080 5
527120 5
527160 5
527200 5
527240 5
527280 5
527320 5
527360 5
527400 5
527440 5
527480 5
527520 5
527560 5
527600 5
527640 5
527680 5
527720 5
527760 5
527800 5
527840 5
527880 5
527920 5
527960 5
528000 5
528040 5
528080 5
528120 5
528160 5
528200 5
528240 5
528280 5
528320 5
528360 5
528400 5
528440 5
528480 5
528520 5
528560 5
528600 5
528640 5
528680 5
528720 5
528760 5
528800 5
528840 5
528880 5
528920 5
528960 5
529000 5
529040 5
529080 5
529120 5
529160 5
529200 5
529240 5
529280 5
529320 5
529360 5
529400 5
529440 5
529480 5
529520 5
529560 5
529600 5
529640 5
529680 5
529720 5
529760 5
529800 5
529840 5
529880 5
529920 5
529960 5
530000 5
530040 5
530080 5
530120 5
530160 5
530200 5
530240 5
530280 5
530320 5
530360 5
530400 5
530440 5
530480 5
530520 5
530560 5
530600 5
530640 5
530680 5
530720 5
530760 5
530800 5
530840 5
530880 5
530920 5
530960 5
531000 5
531040 5
531080 5
531120 5
531160 5
531200 5
531240 5
531280 5
531320 5
531360 5
531400 5
531440 5
531480 5
531520 5
531560 5
531600 5
531640 5
531680 5
531720 5
531760 5
531800 5
531840 5
531880 5
531920 5
531960 5
532000 5
532040 5
532080 5
532120 5
532160 5
532200 5
532240 5
532280 5
532320 5
532360 5
532400 5
532440 5
532480 5
532520 5
532560 5
532600 5
532640 5
532680 5
532720 5
532760 5
532800 5
532840 5
532880 5
532920 5
532960 5
533000 5
533040 5
533080 5
533120 5
533160 5
533200 5
533240 5
533280 5
533320 5
533360 5
533400 5
533440 5
533480 5
533520 5
533560 5
533600 5
533640 5
533680 5
533720 5
533760 5
533800 5
533840 5
533880 5
533920 5
533960 5
534000 5
534040 5
534080 5
534120 5
534160 5
534200 5
534240 5
534280 5
534320 5
534360 5
534400 5
534440 5
534480 5
534520 5
534560 5
534600 5
534640 5
534680 5
534720 5
534760 5
534800 5
534840 5
534880 5
534920 5
534960 5
535000 5
535040 5
535080 5
535120 5
535160 5
535200 5
535240 5
535280 5
535320 5
535360 5
535400 5
535440 5
535480 5
535520 5
535560 5
535600 5
535640 5
535680 5
535720 5
535760 5
535800 5
535840 5
535880 5
535920 5
535960 5
536000 5
536040 5
536080 5
536120 5
536160 5
536200 5
536240 5
536280 5
536320 5
536360 5
536400 5
536440 5
536480 5
536520 5
536560 5
536600 5
536640 5
536680 5
536720 5
536760 5
536800 5
536840 5
536880 5
536920 5
536960 5
537000 5
537040 5
537080 5
537120 5
537160 5
537200 5
537240 5
537280 5
537320 5
537360 5
537400 5
537440 5
537480 5
537520 5
537560 5
537600 5
537640 5
537680 5
537720 5
537760 5
537800 5
537840 5
537880 5
537920 5
537960 5
538000 5
538040 5
538080 5
538120 5
538160 5
538200 5
538240 5
538280 5
538320 5
538360 5
538400 5
538440 5
538480 5
538520 5
538560 5
538600 5
538640 5
538680 5
538720 5
538760 5
538800 5
538840 5
538880 5
538920 5
538960 5
539000 5
539040 5
539080 5
539120 5
539160 5
539200 5
539240 5
539280 5
539320 5
539360 5
539400 5
539440 5
539480 5
539520 5
539560 5
539600 5
539640 5
539680 5
539720 5
539760 5
539800 5
539840 5
539880 5
539920 5
539960 5
540000 5
540040 5
540080 5
540120 5
540160 5
540200 5
540240 5
540280 5
540320 5
540360 5
540400 5
540440 5
540480 5
540520 5
540560 5
540600 5
540640 5
540680 5
540720 5
540760 5
540800 5
540840 5
540880 5
540920 5
540960 5
541000 5
541040 5
541080 5
541120 5
541160 5
541200 5
541240 5
541280 5
541320 5
541360 5
541400 5
541440 5
541480 5
541520 5
541560 5
541600 5
541640 5
541680 5
541720 5
541760 5
541800 5
541840 5
541880 5
541920 5
541960 5
542000 5
542040 5
542080 5
542120 5
542160 5
542200 5
542240 5
542280 5
542320 5
542360 5
542400 5
542440 5
542480 5
542520 5
542560 5
542600 5
542640 5
542680 5
542720 5
542760 5
542800 5
542840 5
542880 5
542920 5
542960 5
543000 5
543040 5
543080 5
543120 5
543160 5
543200 5
543240 5
543280 5
543320 5
543360 5
543400 5
543440 5
543480 5
543520 5
543560 5
543600 5
543640 5
543680 5
543720 5
543760 5
543800 5
543840 5
543880 5
543920 5
543960 5
544000 5
544040 5
544080 5
544120 5
544160 5
544200 5
544240 5
544280 5
544320 5
544360 5
544400 5
544440 5
544480 5
544520 5
544560 5
544600 5
544640 5
544680 5
544720 5
544760 5
544800 5
544840 5
544880 5
544920 5
544960 5
545000 5
545040 5
545080 5
545120 5
545160 5
545200 5
545240 5
545280 5
545320 5
545360 5
545400 5
545440 5
545480 5
545520 5
545560 5
545600 5
545640 5
545680 5
545720 5
545760 5
545800 5
545840 5
545880 5
545920 5
545960 5
546000 5
546040 5
546080 5
546120 5
546160 5
546200 5
546240 5
546280 5
546320 5
546360 5
546400 5
546440 5
546480 5
546520 5
546560 5
546600 5
546640 5
546680 5
546720 5
546760 5
546800 5
546840 5
546880 5
546920 5
546960 5
547000 5
547040 5
547080 5
547120 5
547160 5
547200 5
547240 5
547280 5
547320 5
547360 5
547400 5
547440 5
547480 5
547520 5
547560 5
547600 5
547640 5
547680 5
547720 5
547760 5
547800 5
547840 5
547880 5
547920 5
547960 5
548000 5
548040 5
548080 5
548120 5
548160 5
548200 5
548240 5
548280 5
548320 5
548360 5
548400 5
548440 5
548480 5
548520 5
548560 5
548600 5
548640 5
548680 5
548720 5
548760 5
548800 5
548840 5
548880 5
548920 5
548960 5
549000 5
549040 5
549080 5
549120 5
549160 5
549200 5
549240 5
549280 5
549320 5
549360 5
549400 5
549440 5
549480 5
549520 5
549560 5
549600 5
549640 5
549680 5
549720 5
549760 5
549800 5
549840 5
549880 5
549920 5
549960 5
550000 5
550040 5
550080 5
550120 5
550160 5
550200 5
550240 5
550280 5
550320 5
550360 5
550400 5
550440 5
550480 5
550520 5
550560 5
550600 5
550640 5
550680 5
550720 5
550760 5
550800 5
550840 5
550880 5
550920 5
550960 5
551000 5
551040 5
551080 5
551120 5
551160 5
551200 5
551240 5
551280 5
551320 5
551360 5
551400 5
551440 5
551480 5
551520 5
551560 5
551600 5
551640 5
551680 5
551720 5
551760 5
551800 5
551840 5
551880 5
551920 5
551960 5
552000 5
552040 5
552080 5
552120 5
552160 5
552200 5
552240 5
552280 5
552320 5
552360 5
552400 5
552440 5
552480 5
552520 5
552560 5
552600 5
552640 5
552680 5
552720 5
552760 5
552800 5
552840 5
552880 5
552920 5
552960 5
553000 5
553040 5
553080 5
553120 5
553160 5
553200 5
553240 5
553280 5
553320 5
553360 5
553400 5
553440 5
553480 5
553520 5
553560 5
553600 5
553640 5
553680 5
553720 5
553760 5
553800 5
553840 5
553880 5
553920 5
553960 5
554000 5
554040 5
554080 5
554120 5
554160 5
554200 5
554240 5
554280 5
554320 5
554360 5
554400 5
554440 5
554480 5
554520 5
554560 5
554600 5
554640 5
554680 5
554720 5
554760 5
554800 5
554840 5
554880 5
554920 5
554960 5
555000 5
555040 5
555080 5
555120 5
555160 5
555200 5
555240 5
555280 5
555320 5
555360 5
555400 5
555440 5
555480 5
555520 5
555560 5
555600 5
555640 5
555680 5
555720 5
555760 5
555800 5
555840 5
555880 5
555920 5
555960 5
556000 5
556040 5
556080 5
556120 5
556160 5
556200 5
556240 5
556280 5
556320 5
556360 5
556400 5
556440 5
556480 5
556520 5
556560 5
556600 5
556640 5
556680 5
556720 5
556760 5
556800 5
556840 5
556880 5
556920 5
556960 5
557000 5
557040 5
557080 5
557120 5
557160 5
557200 5
557240 5
557280 5
557320 5
557360 5
557400 5
557440 5
557480 5
557520 5
557560 5
557600 5
557640 5
557680 5
557720 5
557760 5
557800 5
557840 5
557880 5
557920 5
557960 5
558000 5
558040 5
558080 5
558120 5
558160 5
558200 5
558240 5
558280 5
558320 5
558360 5
558400 5
558440 5
558480 5
558520 5
558560 5
558600 5
558640 5
558680 5
558720 5
558760 5
558800 5
558840 5
558880 5
558920 5
558960 5
559000 5
559040 5
559080 5
559120 5
559160 5
559200 5
559240 5
559280 5
559320 5
559360 5
559400 5
559440 5
559480 5
559520 5
559560 5
559600 5
559640 5
559680 5
559720 5
559760 5
559800 5
559840 5
559880 5
559920 5
559960 5
560000 5
560040 5
560080 5
560120 5
560160 5
560200 5
560240 5
560280 5
560320 5
560360 5
560400 5
560440 5
560480 5
560520 5
560560 5
560600 5
560640 5
560680 5
560720 5
560760 5
560800 5
560840 5
560880 5
560920 5
560960 5
561000 5
561040 5
561080 5
561120 5
561160 5
561200 5
561240 5
561280 5
561320 5
561360 5
561400 5
561440 5
561480 5
561520 5
561560 5
561600 5
561640 5
561680 5
561720 5
561760 5
561800 5
561840 5
561880 5
561920 5
561960 5
562000 5
562040 5
562080 5
562120 5
562160 5
562200 5
562240 5
562280 5
562320 5
562360 5
562400 5
562440 5
562480 5
562520 5
562560 5
562600 5
562640 5
562680 5
562720 5
562760 5
562800 5
562840 5
562880 5
562920 5
562960 5
563000 5
563040 5
563080 5
563120 5
563160 5
563200 5
563240 5
563280 5
563320 5
563360 5
563400 5
563440 5
563480 5
563520 5
563560 5
563600 5
563640 5
563680 5
563720 5
563760 5
563800 5
563840 5
563880 5
563920 5
563960 5
564000 5
564040 5
564080 5
564120 5
564160 5
564200 5
564240 5
564280 5
564320 5
564360 5
564400 5
564440 5
564480 5
564520 5
564560 5
564600 5
564640 5
564680 5
564720 5
564760 5
564800 5
564840 5
564880 5
564920 5
564960 5
565000 5
565040 5
565080 5
565120 5
565160 5
565200 5
565240 5
565280 5
565320 5
565360 5
565400 5
565440 5
565480 5
565520 5
565560 5
565600 5
565640 5
565680 5
565720 5
565760 5
565800 5
565840 5
565880 5
565920 5
565960 5
566000 5
566040 5
566080 5
566120 5
566160 5
566200 5
566240 5
566280 5
566320 5
566360 5
566400 5
566440 5
566480 5
566520 5
566560 5
566600 5
566640 5
566680 5
566720 5
566760 5
566800 5
566840 5
566880 5
566920 5
566960 5
567000 5
567040 5
567080 5
567120 5
567160 5
567200 5
567240 5
567280 5
567320 5
567360 5
567400 5
567440 5
567480 5
567520 5
567560 5
567600 5
567640 5
567680 5
567720 5
567760 5
567800 5
567840 5
567880 5
567920 5
567960 5
568000 5
568040 5
568080 5
568120 5
568160 5
568200 5
568240 5
568280 5
568320 5
568360 5
568400 5
568440 5
568480 5
568520 5
568560 5
568600 5
568640 5
568680 5
568720 5
568760 5
568800 5
568840 5
568880 5
568920 5
568960 5
569000 5
569040 5
569080 5
569120 5
569160 5
569200 5
569240 5
569280 5
569320 5
569360 5
569400 5
569440 5
569480 5
569520 5
569560 5
569600 5
569640 5
569680 5
569720 5
569760 5
569800 5
569840 5
569880 5
569920 5
569960 5
570000 5
570040 5
570080 5
570120 5
570160 5
570200 5
570240 5
570280 5
570320 5
570360 5
570400 5
570440 5
570480 5
570520 5
570560 5
570600 5
570640 5
570680 5
570720 5
570760 5
570800 5
570840 5
570880 5
570920 5
570960 5
571000 5
571040 5
571080 5
571120 5
571160 5
571200 5
571240 5
571280 5
571320 5
571360 5
571400 5
571440 5
571480 5
571520 5
571560 5
571600 5
571640 5
571680 5
571720 5
571760 5
571800 5
571840 5
571880 5
571920 5
571960 5
572000 5
572040 5
572080 5
572120 5
572160 5
572200 5
572240 5
572280 5
572320 5
572360 5
572400 5
572440 5
572480 5
572520 5
572560 5
572600 5
572640 5
572680 5
572720 5
572760 5
572800 5
572840 5
572880 5
572920 5
572960 5
573000 5
573040 5
573080 5
573120 5
573160 5
573200 5
573240 5
573280 5
573320 5
573360 5
573400 5
573440 5
573480 5
573520 5
573560 5
573600 5
573640 5
573680 5
573720 5
573760 5
573800 5
573840 5
573880 5
573920 5
573960 5
574000 5
574040 5
574080 5
574120 5
574160 5
574200 5
574240 5
574280 5
574320 5
574360 5
574400 5
574440 5
574480 5
574520 5
574560 5
574600 5
574640 5
574680 5
574720 5
574760 5
574800 5
574840 5
574880 5
574920 5
574960 5
575000 5
575040 5
575080 5
575120 5
575160 5
575200 5
575240 5
575280 5
575320 5
575360 5
575400 5
575440 5
575480 5
575520 5
575560 5
575600 5
575640 5
575680 5
575720 5
575760 5
575800 5
575840 5
575880 5
575920 5
575960 5
576000 5
576040 5
576080 5
576120 5
576160 5
576200 5
576240 5
576280 5
576320 5
576360 5
576400 5
576440 5
576480 5
576520 5
576560 5
576600 5
576640 5
576680 5
576720 5
576760 5
576800 5
576840 5
576880 5
576920 5
576960 5
577000 5
577040 5
577080 5
577120 5
577160 5
577200 5
577240 5
577280 5
577320 5
577360 5
577400 5
577440 5
577480 5
577520 5
577560 5
577600 5
577640 5
577680 5
577720 5
577760 5
577800 5
577840 5
577880 5
577920 5
577960 5
578000 5
578040 5
578080 5
578120 5
578160 5
578200 5
578240 5
578280 5
578320 5
578360 5
578400 5
578440 5
578480 5
578520 5
578560 5
578600 5
578640 5
578680 5
578720 5
578760 5
578800 5
578840 5
578880 5
578920 5
578960 5
579000 5
579040 5
579080 5
579120 5
579160 5
579200 5
579240 5
579280 5
579320 5
579360 5
579400 5
579440 5
579480 5
579520 5
579560 5
579600 5
579640 5
579680 5
579720 5
579760 5
579800 5
579840 5
579880 5
579920 5
579960 5
580000 5
580040 5
580080 5
580120 5
580160 5
580200 5
580240 5
580280 5
580320 5
580360 5
580400 5
580440 5
580480 5
580520 5
580560 5
580600 5
580640 5
580680 5
580720 5
580760 5
580800 5
580840 5
580880 5
580920 5
580960 5
581000 5
581040 5
581080 5
581120 5
581160 5
581200 5
581240 5
581280 5
581320 5
581360 5
581400 5
581440 5
581480 5
581520 5
581560 5
581600 5
581640 5
581680 5
581720 5
581760 5
581800 5
581840 5
581880 5
581920 5
581960 5
582000 5
582040 5
582080 5
582120 5
582160 5
582200 5
582240 5
582280 5
582320 5
582360 5
582400 5
582440 5
582480 5
582520 5
582560 5
582600 5
582640 5
582680 5
582720 5
582760 5
582800 5
582840 5
582880 5
582920 5
582960 5
583000 5
583040 5
583080 5
583120 5
583160 5
583200 5
583240 5
583280 5
583320 5
583360 5
583400 5
583440 5
583480 5
583520 5
583560 5
583600 5
583640 5
583680 5
583720 5
583760 5
583800 5
583840 5
583880 5
583920 5
583960 5
584000 5
584040 5
584080 5
584120 5
584160 5
584200 5
584240 5
584280 5
584320 5
584360 5
584400 5
584440 5
584480 5
584520 5
584560 5
584600 5
584640 5
584680 5
584720 5
584760 5
584800 5
584840 5
584880 5
584920 5
584960 5
585000 5
585040 5
585080 5
585120 5
585160 5
585200 5
585240 5
585280 5
585320 5
585360 5
585400 5
585440 5
585480 5
585520 5
585560 5
585600 5
585640 5
585680 5
585720 5
585760 5
585800 5
585840 5
585880 5
585920 5
585960 5
586000 5
586040 5
586080 5
586120 5
586160 5
586200 5
586240 5
586280 5
586320 5
586360 5
586400 5
586440 5
586480 5
586520 5
586560 5
586600 5
586640 5
586680 5
586720 5
586760 5
586800 5
586840 5
586880 5
586920 5
586960 5
587000 5
587040 5
587080 5
587120 5
587160 5
587200 5
587240 5
587280 5
587320 5
587360 5
587400 5
587440 5
587480 5
587520 5
587560 5
587600 5
587640 5
587680 5
587720 5
587760 5
587800 5
587840 5
587880 5
587920 5
587960 5
588000 5
588040 5
588080 5
588120 5
588160 5
588200 5
588240 5
588280 5
588320 5
588360 5
588400 5
588440 5
588480 5
588520 5
588560 5
588600 5
588640 5
588680 5
588720 5
588760 5
588800 5
588840 5
588880 5
588920 5
588960 5
589000 5
589040 5
589080 5
589120 5
589160 5
589200 5
589240 5
589280 5
589320 5
589360 5
589400 5
589440 5
589480 5
589520 5
589560 5
589600 5
589640 5
589680 5
589720 5
589760 5
589800 5
589840 5
589880 5
589920 5
589960 5
590000 5
590040 5
590080 5
590120 5
590160 5
590200 5
590240 5
590280 5
590320 5
590360 5
590400 5
590440 5
590480 5
590520 5
590560 5
590600 5
590640 5
590680 5
590720 5
590760 5
590800 5
590840 5
590880 5
590920 5
590960 5
591000 5
591040 5
591080 5
591120 5
591160 5
591200 5
591240 5
591280 5
591320 5
591360 5
591400 5
591440 5
591480 5
591520 5
591560 5
591600 5
591640 5
591680 5
591720 5
591760 5
591800 5
591840 5
591880 5
591920 5
591960 5
592000 5
592040 5
592080 5
592120 5
592160 5
592200 5
592240 5
592280 5
592320 5
592360 5
592400 5
592440 5
592480 5
592520 5
592560 5
592600 5
592640 5
592680 5
592720 5
592760 5
592800 5
592840 5
592880 5
592920 5
592960 5
593000 5
593040 5
593080 5
593120 5
593160 5
593200 5
593240 5
593280 5
593320 5
593360 5
593400 5
593440 5
593480 5
593520 5
593560 5
593600 5
593640 5
593680 5
593720 5
593760 5
593800 5
593840 5
593880 5
593920 5
593960 5
594000 5
594040 5
594080 5
594120 5
594160 5
594200 5
594240 5
594280 5
594320 5
594360 5
594400 5
594440 5
594480 5
594520 5
594560 5
594600 5
594640 5
594680 5
594720 5
594760 5
594800 5
594840 5
594880 5
594920 5
594960 5
595000 5
595040 5
595080 5
595120 5
595160 5
595200 5
595240 5
595280 5
595320 5
595360 5
595400 5
595440 5
595480 5
595520 5
595560 5
595600 5
595640 5
595680 5
595720 5
595760 5
595800 5
595840 5
595880 5
595920 5
595960 5
596000 5
596040 5
596080 5
596120 5
596160 5
596200 5
596240 5
596280 5
596320 5
596360 5
596400 5
596440 5
596480 5
596520 5
596560 5
596600 5
596640 5
596680 5
596720 5
596760 5
596800 5
596840 5
596880 5
596920 5
596960 5
597000 5
597040 5
597080 5
597120 5
597160 5
597200 5
597240 5
597280 5
597320 5
597360 5
597400 5
597440 5
597480 5
597520 5
597560 5
597600 5
597640 5
597680 5
597720 5
597760 5
597800 5
597840 5
597880 5
597920 5
597960 5
598000 5
598040 5
598080 5
598120 5
598160 5
598200 5
598240 5
598280 5
598320 5
598360 5
598400 5
598440 5
598480 5
598520 5
598560 5
598600 5
598640 5
598680 5
598720 5
598760 5
598800 5
598840 5
598880 5
598920 5
598960 5
599000 5
599040 5
599080 5
599120 5
599160 5
599200 5
599240 5
599280 5
599320 5
599360 5
599400 5
599440 5
599480 5
599520 5
599560 5
599600 5
599640 5
599680 5
599720 5
599760 5
599800 5
599840 5
599880 5
599920 5
599960 5
600000 5
