# Supplementary material for: Comment on 'Valid molecular dynamics simulations of human hemoglobin require a surprisingly large box size'
Source: eLife. 2019 Jun 20;8:e44718. doi: 10.7554/eLife.44718 (PMC6586461; doi:10.7554/eLife.44718)
Supplement: Figure 3—source data 1. — The zip archive contains a README file describing which source files correspond to the different panels. [file elife-44718-fig3-data1.zip › figure3/panel_A/kovalevsky/normal/2/proj.xvg]

@ autoscale onread none
@ with g0
@ g0 on
@ title "projection on eigenvectors (nm)"
@ xaxis  label "Time (ps)"
@ world xmin 0
@ world xmax 367880
@ world ymin -11.1941
@ world ymax 14.2746
@ view xmin 0.15
@ view xmax 0.85
@ view ymin 0.15
@ view ymax 0.85
@ yaxis  label "vec 1"
@ xaxis tick major 100000
@ xaxis tick minor 50000
@ xaxis ticklabel start type spec
@ xaxis ticklabel start -0
@ yaxis tick major 10
@ yaxis tick minor 5
@ yaxis ticklabel start type spec
@ yaxis ticklabel start -10
@ zeroxaxis bar on
@ zeroxaxis bar linestyle 3
    0.0000   -5.06076
   40.0000   -5.48179
   80.0000   -5.64727
  120.0000   -5.54475
  160.0000   -5.32439
  200.0000   -5.66123
  240.0000   -6.20825
  280.0000   -6.22035
  320.0000   -5.69964
  360.0000   -5.98373
  400.0000   -6.58958
  440.0000   -5.39819
  480.0000   -6.70836
  520.0000   -6.92083
  560.0000   -6.03882
  600.0000   -5.85435
  640.0000   -7.03143
  680.0000   -7.80721
  720.0000   -7.70106
  760.0000   -7.28717
  800.0000   -7.50243
  840.0000   -7.01421
  880.0000   -7.52199
  920.0000   -7.15971
  960.0000   -7.77422
 1000.0000   -7.65954
 1040.0000   -6.64948
 1080.0000   -7.25746
 1120.0000   -7.66099
 1160.0000   -7.84439
 1200.0000   -7.82422
 1240.0000   -6.88292
 1280.0000   -7.56598
 1320.0000   -8.12289
 1360.0000   -7.52232
 1400.0000   -7.58081
 1440.0000   -6.98471
 1480.0000   -7.98251
 1520.0000   -7.36308
 1560.0000   -7.48632
 1600.0000   -7.58900
 1640.0000   -6.87939
 1680.0000   -7.07216
 1720.0000   -7.98744
 1760.0000   -6.53799
 1800.0000   -7.37119
 1840.0000   -7.07516
 1880.0000   -6.94345
 1920.0000   -6.45489
 1960.0000   -7.64717
 2000.0000   -8.10007
 2040.0000   -6.66151
 2080.0000   -6.06665
 2120.0000   -6.05060
 2160.0000   -6.59880
 2200.0000   -6.31348
 2240.0000   -7.42119
 2280.0000   -7.18171
 2320.0000   -7.27429
 2360.0000   -7.89937
 2400.0000   -7.76895
 2440.0000   -7.36853
 2480.0000   -6.73401
 2520.0000   -7.34514
 2560.0000   -6.39223
 2600.0000   -5.70340
 2640.0000   -6.32013
 2680.0000   -6.09528
 2720.0000   -6.17051
 2760.0000   -5.56905
 2800.0000   -6.62471
 2840.0000   -6.73199
 2880.0000   -6.63597
 2920.0000   -5.97506
 2960.0000   -6.26239
 3000.0000   -6.13854
 3040.0000   -6.33391
 3080.0000   -6.17748
 3120.0000   -6.43814
 3160.0000   -6.26694
 3200.0000   -6.46786
 3240.0000   -7.09249
 3280.0000   -6.37702
 3320.0000   -6.45010
 3360.0000   -5.74899
 3400.0000   -6.24914
 3440.0000   -5.96786
 3480.0000   -6.47184
 3520.0000   -6.09257
 3560.0000   -6.49855
 3600.0000   -6.46160
 3640.0000   -6.61542
 3680.0000   -6.98813
 3720.0000   -5.69940
 3760.0000   -5.84484
 3800.0000   -5.88769
 3840.0000   -6.26935
 3880.0000   -6.67288
 3920.0000   -7.04810
 3960.0000   -6.40143
 4000.0000   -6.09533
 4040.0000   -5.92146
 4080.0000   -5.50034
 4120.0000   -6.03542
 4160.0000   -6.10586
 4200.0000   -6.35200
 4240.0000   -5.97433
 4280.0000   -6.24246
 4320.0000   -6.64594
 4360.0000   -5.26931
 4400.0000   -5.80177
 4440.0000   -5.68776
 4480.0000   -6.75055
 4520.0000   -5.82376
 4560.0000   -5.92233
 4600.0000   -7.02831
 4640.0000   -6.77138
 4680.0000   -5.93886
 4720.0000   -5.53860
 4760.0000   -5.33592
 4800.0000   -5.73666
 4840.0000   -6.32859
 4880.0000   -6.57116
 4920.0000   -6.24510
 4960.0000   -7.49478
 5000.0000   -6.13084
 5040.0000   -6.97655
 5080.0000   -5.82362
 5120.0000   -6.06191
 5160.0000   -6.16761
 5200.0000   -6.09002
 5240.0000   -6.73887
 5280.0000   -6.04857
 5320.0000   -5.86140
 5360.0000   -5.01754
 5400.0000   -6.06854
 5440.0000   -5.09478
 5480.0000   -5.67199
 5520.0000   -4.74482
 5560.0000   -6.34174
 5600.0000   -6.39423
 5640.0000   -6.65499
 5680.0000   -6.34614
 5720.0000   -5.08076
 5760.0000   -5.80333
 5800.0000   -5.22375
 5840.0000   -4.96026
 5880.0000   -5.73493
 5920.0000   -6.10002
 5960.0000   -5.55216
 6000.0000   -6.55477
 6040.0000   -6.22987
 6080.0000   -6.11962
 6120.0000   -6.80815
 6160.0000   -6.05678
 6200.0000   -6.46197
 6240.0000   -6.24652
 6280.0000   -5.66260
 6320.0000   -6.12568
 6360.0000   -7.00973
 6400.0000   -5.93291
 6440.0000   -6.97860
 6480.0000   -7.55135
 6520.0000   -5.97684
 6560.0000   -6.96233
 6600.0000   -6.96791
 6640.0000   -7.49096
 6680.0000   -6.81488
 6720.0000   -6.92635
 6760.0000   -7.02973
 6800.0000   -6.68430
 6840.0000   -6.81151
 6880.0000   -6.63604
 6920.0000   -7.04660
 6960.0000   -6.89460
 7000.0000   -6.60618
 7040.0000   -6.53080
 7080.0000   -6.50754
 7120.0000   -6.69148
 7160.0000   -6.89286
 7200.0000   -6.34465
 7240.0000   -6.68407
 7280.0000   -6.70894
 7320.0000   -6.78754
 7360.0000   -7.39568
 7400.0000   -6.84934
 7440.0000   -6.51520
 7480.0000   -6.50562
 7520.0000   -7.35786
 7560.0000   -6.85146
 7600.0000   -5.34488
 7640.0000   -7.16190
 7680.0000   -6.44977
 7720.0000   -6.40460
 7760.0000   -6.95696
 7800.0000   -5.96790
 7840.0000   -7.58328
 7880.0000   -7.63893
 7920.0000   -6.93726
 7960.0000   -7.48590
 8000.0000   -6.81284
 8040.0000   -7.08046
 8080.0000   -7.44365
 8120.0000   -7.13880
 8160.0000   -7.86202
 8200.0000   -7.37706
 8240.0000   -7.04225
 8280.0000   -7.28866
 8320.0000   -7.90500
 8360.0000   -7.01050
 8400.0000   -7.55880
 8440.0000   -6.14104
 8480.0000   -5.27213
 8520.0000   -5.39186
 8560.0000   -6.64567
 8600.0000   -7.51996
 8640.0000   -6.79545
 8680.0000   -6.41889
 8720.0000   -7.00214
 8760.0000   -6.96393
 8800.0000   -6.69559
 8840.0000   -7.19946
 8880.0000   -6.82391
 8920.0000   -7.22427
 8960.0000   -6.38863
 9000.0000   -6.34213
 9040.0000   -6.89094
 9080.0000   -7.53636
 9120.0000   -6.93912
 9160.0000   -7.56860
 9200.0000   -7.50347
 9240.0000   -6.93919
 9280.0000   -6.07636
 9320.0000   -6.57588
 9360.0000   -5.56780
 9400.0000   -7.24679
 9440.0000   -6.33703
 9480.0000   -7.44081
 9520.0000   -6.64756
 9560.0000   -5.94749
 9600.0000   -6.19031
 9640.0000   -5.94360
 9680.0000   -6.71814
 9720.0000   -7.32042
 9760.0000   -7.38889
 9800.0000   -7.00648
 9840.0000   -6.93546
 9880.0000   -7.17376
 9920.0000   -7.45859
 9960.0000   -6.81386
10000.0000   -6.97837
10040.0000   -7.49957
10080.0000   -6.63619
10120.0000   -6.81525
10160.0000   -6.44323
10200.0000   -9.08922
10240.0000   -7.60720
10280.0000   -7.01595
10320.0000   -7.63804
10360.0000   -7.77582
10400.0000   -7.18725
10440.0000   -8.91777
10480.0000   -6.48620
10520.0000   -7.36422
10560.0000   -7.23929
10600.0000   -6.51924
10640.0000   -6.26497
10680.0000   -6.96844
10720.0000   -6.94417
10760.0000   -6.83817
10800.0000   -7.02418
10840.0000   -7.30475
10880.0000   -7.81909
10920.0000   -7.54134
10960.0000   -8.24748
11000.0000   -6.74707
11040.0000   -7.08669
11080.0000   -6.80726
11120.0000   -6.56824
11160.0000   -7.45657
11200.0000   -6.57145
11240.0000   -7.71222
11280.0000   -7.02548
11320.0000   -6.83975
11360.0000   -7.60086
11400.0000   -6.65765
11440.0000   -6.99895
11480.0000   -5.96913
11520.0000   -7.11554
11560.0000   -6.66935
11600.0000   -6.36381
11640.0000   -5.12538
11680.0000   -5.59756
11720.0000   -6.03324
11760.0000   -6.88487
11800.0000   -6.43018
11840.0000   -6.59718
11880.0000   -5.96242
11920.0000   -6.74112
11960.0000   -7.82931
12000.0000   -7.03640
12040.0000   -6.35665
12080.0000   -7.08447
12120.0000   -5.91489
12160.0000   -6.20015
12200.0000   -7.00834
12240.0000   -6.87478
12280.0000   -6.17234
12320.0000   -5.79918
12360.0000   -6.21539
12400.0000   -6.16945
12440.0000   -6.05529
12480.0000   -6.14298
12520.0000   -6.03110
12560.0000   -6.08080
12600.0000   -5.90147
12640.0000   -6.08232
12680.0000   -6.30808
12720.0000   -6.36493
12760.0000   -7.34061
12800.0000   -7.22185
12840.0000   -7.22298
12880.0000   -6.74894
12920.0000   -6.96229
12960.0000   -7.51100
13000.0000   -6.87612
13040.0000   -6.63885
13080.0000   -7.07828
13120.0000   -6.46384
13160.0000   -6.16161
13200.0000   -6.88515
13240.0000   -6.84289
13280.0000   -6.69902
13320.0000   -6.32833
13360.0000   -5.86826
13400.0000   -6.14214
13440.0000   -5.88748
13480.0000   -5.85765
13520.0000   -5.54855
13560.0000   -6.74172
13600.0000   -6.52923
13640.0000   -6.14830
13680.0000   -6.05223
13720.0000   -5.93174
13760.0000   -6.89501
13800.0000   -5.75645
13840.0000   -5.98975
13880.0000   -5.81982
13920.0000   -6.66305
13960.0000   -6.79326
14000.0000   -5.57346
14040.0000   -6.52494
14080.0000   -6.32377
14120.0000   -5.86644
14160.0000   -6.99628
14200.0000   -6.13066
14240.0000   -6.19039
14280.0000   -6.70454
14320.0000   -6.21891
14360.0000   -6.29735
14400.0000   -5.36342
14440.0000   -5.72172
14480.0000   -6.50363
14520.0000   -6.14227
14560.0000   -5.94328
14600.0000   -5.57181
14640.0000   -5.98329
14680.0000   -5.69682
14720.0000   -5.57320
14760.0000   -5.51894
14800.0000   -6.18377
14840.0000   -6.23460
14880.0000   -5.68535
14920.0000   -5.83133
14960.0000   -5.89959
15000.0000   -5.68427
15040.0000   -6.39040
15080.0000   -5.90681
15120.0000   -5.81303
15160.0000   -6.26698
15200.0000   -6.17500
15240.0000   -4.72542
15280.0000   -4.96668
15320.0000   -5.38504
15360.0000   -4.53595
15400.0000   -5.30369
15440.0000   -5.94087
15480.0000   -4.87748
15520.0000   -5.39728
15560.0000   -5.81584
15600.0000   -6.50166
15640.0000   -7.19738
15680.0000   -5.80018
15720.0000   -4.67912
15760.0000   -5.79313
15800.0000   -5.57500
15840.0000   -6.05474
15880.0000   -6.15315
15920.0000   -5.58071
15960.0000   -5.50629
16000.0000   -5.97843
16040.0000   -6.37902
16080.0000   -5.64695
16120.0000   -6.36667
16160.0000   -6.11518
16200.0000   -5.82694
16240.0000   -6.62592
16280.0000   -6.69046
16320.0000   -6.72283
16360.0000   -6.98251
16400.0000   -6.25716
16440.0000   -7.21956
16480.0000   -7.15738
16520.0000   -6.84344
16560.0000   -7.00025
16600.0000   -7.31336
16640.0000   -6.78554
16680.0000   -6.43782
16720.0000   -6.23293
16760.0000   -5.48380
16800.0000   -6.63500
16840.0000   -7.07124
16880.0000   -5.20343
16920.0000   -5.44597
16960.0000   -5.83288
17000.0000   -6.46265
17040.0000   -6.49831
17080.0000   -6.39699
17120.0000   -6.33344
17160.0000   -5.83988
17200.0000   -5.53462
17240.0000   -5.69449
17280.0000   -6.41081
17320.0000   -6.16456
17360.0000   -5.37264
17400.0000   -5.57650
17440.0000   -4.70760
17480.0000   -5.88896
17520.0000   -5.31344
17560.0000   -5.24063
17600.0000   -5.39756
17640.0000   -4.76350
17680.0000   -5.57642
17720.0000   -5.34571
17760.0000   -6.14005
17800.0000   -6.01194
17840.0000   -6.20211
17880.0000   -6.40459
17920.0000   -5.47349
17960.0000   -5.35526
18000.0000   -5.78142
18040.0000   -5.90182
18080.0000   -5.36159
18120.0000   -5.36933
18160.0000   -5.41009
18200.0000   -5.33054
18240.0000   -5.01079
18280.0000   -6.10989
18320.0000   -5.85624
18360.0000   -5.91056
18400.0000   -5.49186
18440.0000   -6.28266
18480.0000   -6.24301
18520.0000   -6.26479
18560.0000   -6.51153
18600.0000   -5.68522
18640.0000   -6.42456
18680.0000   -5.12664
18720.0000   -5.89427
18760.0000   -4.54346
18800.0000   -5.06022
18840.0000   -4.62406
18880.0000   -4.34914
18920.0000   -5.34279
18960.0000   -5.33484
19000.0000   -5.49022
19040.0000   -5.12822
19080.0000   -5.83024
19120.0000   -5.56080
19160.0000   -5.83079
19200.0000   -5.50430
19240.0000   -5.42319
19280.0000   -5.23606
19320.0000   -4.85453
19360.0000   -5.39453
19400.0000   -4.51064
19440.0000   -5.12835
19480.0000   -5.33068
19520.0000   -4.51183
19560.0000   -5.98513
19600.0000   -4.93758
19640.0000   -5.24271
19680.0000   -5.24080
19720.0000   -4.56194
19760.0000   -6.71147
19800.0000   -6.04524
19840.0000   -6.20961
19880.0000   -5.95854
19920.0000   -5.15131
19960.0000   -4.84932
20000.0000   -5.83685
20040.0000   -5.48469
20080.0000   -4.82900
20120.0000   -5.40561
20160.0000   -6.20341
20200.0000   -5.00401
20240.0000   -5.53964
20280.0000   -5.64957
20320.0000   -4.64281
20360.0000   -6.02844
20400.0000   -4.40732
20440.0000   -5.97671
20480.0000   -5.56133
20520.0000   -5.63836
20560.0000   -5.86272
20600.0000   -6.08898
20640.0000   -4.63490
20680.0000   -4.80009
20720.0000   -5.62434
20760.0000   -5.31539
20800.0000   -5.88402
20840.0000   -5.25036
20880.0000   -6.08882
20920.0000   -5.50135
20960.0000   -6.81571
21000.0000   -6.15353
21040.0000   -5.40783
21080.0000   -6.44726
21120.0000   -5.86734
21160.0000   -5.86397
21200.0000   -5.96319
21240.0000   -4.94242
21280.0000   -6.05077
21320.0000   -6.03570
21360.0000   -6.17360
21400.0000   -5.31910
21440.0000   -6.21543
21480.0000   -5.94946
21520.0000   -5.39420
21560.0000   -6.24849
21600.0000   -5.95008
21640.0000   -5.15162
21680.0000   -5.20814
21720.0000   -5.24615
21760.0000   -6.54988
21800.0000   -6.29961
21840.0000   -6.48041
21880.0000   -5.79239
21920.0000   -7.29247
21960.0000   -5.05851
22000.0000   -6.98188
22040.0000   -5.95802
22080.0000   -5.85865
22120.0000   -6.10848
22160.0000   -7.00022
22200.0000   -5.01821
22240.0000   -6.09898
22280.0000   -5.84556
22320.0000   -6.54981
22360.0000   -6.94221
22400.0000   -6.86377
22440.0000   -6.57705
22480.0000   -7.06147
22520.0000   -6.47238
22560.0000   -6.30136
22600.0000   -6.21893
22640.0000   -6.38023
22680.0000   -6.61377
22720.0000   -5.57935
22760.0000   -6.42174
22800.0000   -5.96872
22840.0000   -6.18666
22880.0000   -7.24996
22920.0000   -6.78999
22960.0000   -6.73911
23000.0000   -6.39989
23040.0000   -6.65365
23080.0000   -5.96302
23120.0000   -6.47931
23160.0000   -6.24289
23200.0000   -6.54685
23240.0000   -6.78300
23280.0000   -5.05819
23320.0000   -6.09918
23360.0000   -5.57202
23400.0000   -6.56018
23440.0000   -6.42040
23480.0000   -6.84950
23520.0000   -6.40506
23560.0000   -5.75382
23600.0000   -6.43192
23640.0000   -6.85667
23680.0000   -6.03973
23720.0000   -6.94019
23760.0000   -6.14475
23800.0000   -6.57024
23840.0000   -5.98475
23880.0000   -6.13646
23920.0000   -6.64195
23960.0000   -5.88532
24000.0000   -6.91659
24040.0000   -6.68498
24080.0000   -6.00181
24120.0000   -6.03740
24160.0000   -5.40243
24200.0000   -6.02586
24240.0000   -5.87258
24280.0000   -6.02827
24320.0000   -6.15504
24360.0000   -6.41252
24400.0000   -6.22632
24440.0000   -6.29975
24480.0000   -6.59227
24520.0000   -6.86914
24560.0000   -5.93427
24600.0000   -5.49893
24640.0000   -6.06261
24680.0000   -6.51662
24720.0000   -6.52608
24760.0000   -6.73365
24800.0000   -5.76615
24840.0000   -6.60435
24880.0000   -5.24750
24920.0000   -5.32641
24960.0000   -5.30603
25000.0000   -6.30175
25040.0000   -5.36722
25080.0000   -6.79685
25120.0000   -5.98374
25160.0000   -6.04917
25200.0000   -6.04355
25240.0000   -5.87194
25280.0000   -6.30519
25320.0000   -6.15311
25360.0000   -5.97150
25400.0000   -5.95872
25440.0000   -6.33012
25480.0000   -6.79824
25520.0000   -6.86274
25560.0000   -6.28020
25600.0000   -6.13134
25640.0000   -6.20918
25680.0000   -5.73273
25720.0000   -5.75138
25760.0000   -6.57528
25800.0000   -6.55418
25840.0000   -5.80073
25880.0000   -5.79725
25920.0000   -6.54867
25960.0000   -6.45776
26000.0000   -6.89177
26040.0000   -6.86388
26080.0000   -5.83996
26120.0000   -6.03554
26160.0000   -6.13312
26200.0000   -5.60826
26240.0000   -5.88760
26280.0000   -5.43251
26320.0000   -5.10739
26360.0000   -5.04138
26400.0000   -6.04045
26440.0000   -6.13405
26480.0000   -7.24688
26520.0000   -6.67531
26560.0000   -7.24690
26600.0000   -5.86472
26640.0000   -6.79548
26680.0000   -6.05516
26720.0000   -6.72633
26760.0000   -7.51499
26800.0000   -6.82481
26840.0000   -6.91123
26880.0000   -6.86611
26920.0000   -6.09006
26960.0000   -7.38469
27000.0000   -6.94388
27040.0000   -7.29433
27080.0000   -6.84197
27120.0000   -6.92185
27160.0000   -6.13246
27200.0000   -6.32667
27240.0000   -5.85882
27280.0000   -6.48708
27320.0000   -6.52874
27360.0000   -6.67792
27400.0000   -6.84719
27440.0000   -6.07155
27480.0000   -7.37120
27520.0000   -6.97802
27560.0000   -6.48118
27600.0000   -5.95011
27640.0000   -5.77384
27680.0000   -6.20146
27720.0000   -6.07517
27760.0000   -5.68190
27800.0000   -5.23506
27840.0000   -6.55430
27880.0000   -5.72197
27920.0000   -5.40908
27960.0000   -6.38438
28000.0000   -5.62944
28040.0000   -5.98306
28080.0000   -6.30679
28120.0000   -6.37507
28160.0000   -6.24067
28200.0000   -6.35321
28240.0000   -6.46706
28280.0000   -6.17084
28320.0000   -5.72936
28360.0000   -5.96204
28400.0000   -5.03089
28440.0000   -6.36109
28480.0000   -6.23202
28520.0000   -5.53004
28560.0000   -5.90289
28600.0000   -6.88867
28640.0000   -7.09884
28680.0000   -6.78043
28720.0000   -6.32744
28760.0000   -6.75616
28800.0000   -6.34451
28840.0000   -5.41034
28880.0000   -5.91950
28920.0000   -6.45069
28960.0000   -5.99672
29000.0000   -7.25541
29040.0000   -5.83588
29080.0000   -5.31017
29120.0000   -5.60627
29160.0000   -7.35736
29200.0000   -6.49987
29240.0000   -6.69984
29280.0000   -5.76106
29320.0000   -6.53477
29360.0000   -5.91781
29400.0000   -5.24534
29440.0000   -6.03542
29480.0000   -5.28782
29520.0000   -5.25526
29560.0000   -6.08649
29600.0000   -5.08322
29640.0000   -5.76156
29680.0000   -5.72476
29720.0000   -5.85061
29760.0000   -5.86013
29800.0000   -6.73351
29840.0000   -6.46430
29880.0000   -5.60727
29920.0000   -5.82993
29960.0000   -6.46935
30000.0000   -6.14216
30040.0000   -6.83759
30080.0000   -6.47013
30120.0000   -6.64248
30160.0000   -5.99979
30200.0000   -5.80349
30240.0000   -6.35222
30280.0000   -5.81838
30320.0000   -6.52875
30360.0000   -6.16593
30400.0000   -5.32600
30440.0000   -5.05672
30480.0000   -5.68920
30520.0000   -5.44192
30560.0000   -4.99511
30600.0000   -5.92131
30640.0000   -6.36653
30680.0000   -6.27899
30720.0000   -6.90602
30760.0000   -6.17340
30800.0000   -7.34587
30840.0000   -6.78842
30880.0000   -6.27148
30920.0000   -6.18506
30960.0000   -6.74321
31000.0000   -6.05916
31040.0000   -5.99428
31080.0000   -5.63553
31120.0000   -5.24224
31160.0000   -5.90157
31200.0000   -5.77271
31240.0000   -5.82938
31280.0000   -5.79422
31320.0000   -5.77111
31360.0000   -5.61431
31400.0000   -4.85791
31440.0000   -6.31000
31480.0000   -6.41762
31520.0000   -7.15678
31560.0000   -5.29310
31600.0000   -6.04086
31640.0000   -5.20289
31680.0000   -4.98096
31720.0000   -5.48856
31760.0000   -5.75470
31800.0000   -6.26228
31840.0000   -6.21718
31880.0000   -5.89236
31920.0000   -6.62515
31960.0000   -6.27436
32000.0000   -5.87035
32040.0000   -5.57011
32080.0000   -5.80742
32120.0000   -5.84661
32160.0000   -5.59744
32200.0000   -6.08705
32240.0000   -6.39664
32280.0000   -5.71412
32320.0000   -6.34906
32360.0000   -5.36844
32400.0000   -6.35464
32440.0000   -6.51136
32480.0000   -5.58393
32520.0000   -5.55661
32560.0000   -6.19229
32600.0000   -5.97533
32640.0000   -6.00052
32680.0000   -5.42529
32720.0000   -6.06717
32760.0000   -6.37713
32800.0000   -5.75927
32840.0000   -5.48298
32880.0000   -5.38946
32920.0000   -5.31197
32960.0000   -4.51258
33000.0000   -5.59997
33040.0000   -4.90563
33080.0000   -5.50788
33120.0000   -5.28993
33160.0000   -5.54129
33200.0000   -4.28283
33240.0000   -5.03895
33280.0000   -5.58701
33320.0000   -5.86160
33360.0000   -4.81169
33400.0000   -5.41853
33440.0000   -5.80676
33480.0000   -4.74859
33520.0000   -5.59316
33560.0000   -5.69921
33600.0000   -5.76183
33640.0000   -6.29483
33680.0000   -6.12986
33720.0000   -5.47641
33760.0000   -5.56867
33800.0000   -5.99308
33840.0000   -5.70677
33880.0000   -5.41343
33920.0000   -6.04054
33960.0000   -5.85470
34000.0000   -5.07425
34040.0000   -5.08087
34080.0000   -5.33998
34120.0000   -6.50182
34160.0000   -5.74058
34200.0000   -5.78008
34240.0000   -5.25798
34280.0000   -5.55805
34320.0000   -5.50262
34360.0000   -6.76505
34400.0000   -6.32332
34440.0000   -6.47909
34480.0000   -4.94601
34520.0000   -4.64348
34560.0000   -5.69265
34600.0000   -5.85913
34640.0000   -5.80451
34680.0000   -6.28908
34720.0000   -5.71272
34760.0000   -5.89043
34800.0000   -5.46572
34840.0000   -5.74908
34880.0000   -4.92236
34920.0000   -5.43414
34960.0000   -5.91725
35000.0000   -6.31250
35040.0000   -6.51230
35080.0000   -6.07568
35120.0000   -4.67946
35160.0000   -5.26881
35200.0000   -6.09860
35240.0000   -5.60042
35280.0000   -6.67273
35320.0000   -6.33923
35360.0000   -5.66156
35400.0000   -5.99024
35440.0000   -6.08261
35480.0000   -6.61921
35520.0000   -6.18284
35560.0000   -5.94549
35600.0000   -5.13256
35640.0000   -6.15997
35680.0000   -5.37086
35720.0000   -6.59780
35760.0000   -6.24739
35800.0000   -6.55026
35840.0000   -5.87668
35880.0000   -5.40297
35920.0000   -6.08972
35960.0000   -6.52741
36000.0000   -6.61855
36040.0000   -5.77110
36080.0000   -5.67749
36120.0000   -5.90614
36160.0000   -5.23132
36200.0000   -5.30700
36240.0000   -5.52714
36280.0000   -6.65832
36320.0000   -6.36006
36360.0000   -6.53555
36400.0000   -5.35754
36440.0000   -6.43534
36480.0000   -5.56033
36520.0000   -6.11828
36560.0000   -6.29885
36600.0000   -6.31731
36640.0000   -6.54981
36680.0000   -5.72547
36720.0000   -5.02642
36760.0000   -5.20604
36800.0000   -5.30900
36840.0000   -4.96028
36880.0000   -6.62638
36920.0000   -4.73198
36960.0000   -5.36273
37000.0000   -5.51691
37040.0000   -4.41480
37080.0000   -5.39482
37120.0000   -5.86933
37160.0000   -6.17411
37200.0000   -6.35191
37240.0000   -5.84159
37280.0000   -5.92090
37320.0000   -5.10212
37360.0000   -5.40281
37400.0000   -6.69513
37440.0000   -5.70201
37480.0000   -6.25611
37520.0000   -5.87894
37560.0000   -5.40736
37600.0000   -5.08317
37640.0000   -4.40928
37680.0000   -3.83633
37720.0000   -4.54563
37760.0000   -4.50133
37800.0000   -5.19784
37840.0000   -4.80922
37880.0000   -3.94815
37920.0000   -4.69293
37960.0000   -4.15164
38000.0000   -5.42152
38040.0000   -4.96848
38080.0000   -6.01157
38120.0000   -6.34252
38160.0000   -4.82281
38200.0000   -5.46570
38240.0000   -5.31321
38280.0000   -5.71831
38320.0000   -5.25490
38360.0000   -4.91337
38400.0000   -5.06322
38440.0000   -5.63421
38480.0000   -5.17709
38520.0000   -5.40106
38560.0000   -5.98439
38600.0000   -6.15911
38640.0000   -6.40078
38680.0000   -5.26322
38720.0000   -5.51609
38760.0000   -6.27022
38800.0000   -5.71209
38840.0000   -5.46034
38880.0000   -5.72364
38920.0000   -5.81723
38960.0000   -5.88986
39000.0000   -5.90455
39040.0000   -5.70890
39080.0000   -6.15505
39120.0000   -4.96613
39160.0000   -5.63534
39200.0000   -5.53424
39240.0000   -5.48950
39280.0000   -5.57083
39320.0000   -5.46938
39360.0000   -4.99083
39400.0000   -5.30756
39440.0000   -6.19667
39480.0000   -5.79854
39520.0000   -5.62807
39560.0000   -4.88150
39600.0000   -5.01036
39640.0000   -5.12186
39680.0000   -5.53332
39720.0000   -6.33784
39760.0000   -5.98267
39800.0000   -5.63919
39840.0000   -6.00221
39880.0000   -6.07862
39920.0000   -5.88064
39960.0000   -5.71894
40000.0000   -6.13030
40040.0000   -5.67876
40080.0000   -5.82346
40120.0000   -5.86601
40160.0000   -6.08742
40200.0000   -5.71034
40240.0000   -6.30777
40280.0000   -4.83709
40320.0000   -5.99483
40360.0000   -6.43198
40400.0000   -5.70161
40440.0000   -5.73896
40480.0000   -6.82889
40520.0000   -7.00902
40560.0000   -6.16828
40600.0000   -6.78163
40640.0000   -6.84819
40680.0000   -6.13694
40720.0000   -6.06784
40760.0000   -6.80104
40800.0000   -6.50789
40840.0000   -6.09056
40880.0000   -6.43747
40920.0000   -6.31687
40960.0000   -4.91446
41000.0000   -5.62056
41040.0000   -5.59895
41080.0000   -5.33145
41120.0000   -5.17616
41160.0000   -5.78397
41200.0000   -6.14506
41240.0000   -6.37878
41280.0000   -6.40280
41320.0000   -5.60384
41360.0000   -5.74744
41400.0000   -6.96278
41440.0000   -6.03488
41480.0000   -5.19226
41520.0000   -6.35649
41560.0000   -5.37545
41600.0000   -6.23648
41640.0000   -5.45435
41680.0000   -6.93615
41720.0000   -5.87506
41760.0000   -6.62819
41800.0000   -6.70150
41840.0000   -6.90248
41880.0000   -6.26157
41920.0000   -6.41065
41960.0000   -6.91246
42000.0000   -6.47914
42040.0000   -6.41552
42080.0000   -5.96389
42120.0000   -6.92371
42160.0000   -6.11103
42200.0000   -6.03074
42240.0000   -5.41111
42280.0000   -5.74045
42320.0000   -6.08759
42360.0000   -6.81722
42400.0000   -5.71004
42440.0000   -6.40810
42480.0000   -5.54771
42520.0000   -6.42879
42560.0000   -6.20839
42600.0000   -5.58810
42640.0000   -6.74258
42680.0000   -6.24741
42720.0000   -6.99656
42760.0000   -6.73489
42800.0000   -6.82446
42840.0000   -5.81516
42880.0000   -6.27471
42920.0000   -5.84333
42960.0000   -6.33026
43000.0000   -6.52717
43040.0000   -6.98189
43080.0000   -6.45973
43120.0000   -6.96762
43160.0000   -6.16340
43200.0000   -5.89205
43240.0000   -6.11429
43280.0000   -5.60109
43320.0000   -6.01400
43360.0000   -6.07391
43400.0000   -5.29071
43440.0000   -5.32989
43480.0000   -5.17246
43520.0000   -4.45540
43560.0000   -6.07143
43600.0000   -4.95826
43640.0000   -5.22360
43680.0000   -5.78419
43720.0000   -5.10400
43760.0000   -4.96882
43800.0000   -5.01149
43840.0000   -5.25347
43880.0000   -5.32036
43920.0000   -5.55993
43960.0000   -5.45079
44000.0000   -5.80887
44040.0000   -5.35081
44080.0000   -5.46809
44120.0000   -5.22582
44160.0000   -5.33502
44200.0000   -5.46678
44240.0000   -5.77740
44280.0000   -5.03346
44320.0000   -5.41136
44360.0000   -5.50202
44400.0000   -5.78332
44440.0000   -5.72520
44480.0000   -5.07403
44520.0000   -6.14088
44560.0000   -5.99722
44600.0000   -5.99146
44640.0000   -6.44202
44680.0000   -5.73724
44720.0000   -5.56465
44760.0000   -7.52723
44800.0000   -5.49989
44840.0000   -5.29319
44880.0000   -6.36781
44920.0000   -5.99905
44960.0000   -4.58294
45000.0000   -5.93360
45040.0000   -5.12196
45080.0000   -5.18383
45120.0000   -4.98548
45160.0000   -6.07046
45200.0000   -5.16614
45240.0000   -5.18054
45280.0000   -5.10470
45320.0000   -5.67336
45360.0000   -6.02886
45400.0000   -5.11399
45440.0000   -5.04604
45480.0000   -6.30115
45520.0000   -6.22092
45560.0000   -5.45814
45600.0000   -5.29972
45640.0000   -5.28781
45680.0000   -4.63313
45720.0000   -6.28866
45760.0000   -4.77180
45800.0000   -5.36363
45840.0000   -4.82252
45880.0000   -5.47242
45920.0000   -5.01041
45960.0000   -5.03534
46000.0000   -5.37564
46040.0000   -4.92572
46080.0000   -4.93273
46120.0000   -5.30629
46160.0000   -5.08669
46200.0000   -4.28037
46240.0000   -5.13983
46280.0000   -5.47780
46320.0000   -5.35906
46360.0000   -5.22112
46400.0000   -5.49136
46440.0000   -4.91219
46480.0000   -4.63027
46520.0000   -5.14243
46560.0000   -4.86614
46600.0000   -4.88008
46640.0000   -5.24190
46680.0000   -4.87628
46720.0000   -4.20150
46760.0000   -4.82196
46800.0000   -5.43943
46840.0000   -5.06767
46880.0000   -4.74487
46920.0000   -5.58086
46960.0000   -4.42221
47000.0000   -5.59583
47040.0000   -5.28602
47080.0000   -5.26297
47120.0000   -5.37766
47160.0000   -6.12119
47200.0000   -5.40855
47240.0000   -6.67706
47280.0000   -6.13135
47320.0000   -5.56562
47360.0000   -5.85808
47400.0000   -5.95927
47440.0000   -5.65492
47480.0000   -6.78656
47520.0000   -6.86627
47560.0000   -6.12443
47600.0000   -5.90478
47640.0000   -6.48825
47680.0000   -6.15248
47720.0000   -6.20647
47760.0000   -6.03064
47800.0000   -5.57708
47840.0000   -6.27061
47880.0000   -5.76526
47920.0000   -6.02805
47960.0000   -5.29700
48000.0000   -4.94972
48040.0000   -5.47983
48080.0000   -5.17770
48120.0000   -5.47880
48160.0000   -5.98232
48200.0000   -5.33240
48240.0000   -4.64759
48280.0000   -5.66441
48320.0000   -6.15103
48360.0000   -5.93684
48400.0000   -5.66766
48440.0000   -4.68088
48480.0000   -5.67945
48520.0000   -5.34214
48560.0000   -4.80849
48600.0000   -5.93427
48640.0000   -5.29971
48680.0000   -6.04152
48720.0000   -5.61139
48760.0000   -6.13227
48800.0000   -5.62767
48840.0000   -6.52665
48880.0000   -6.86198
48920.0000   -6.51819
48960.0000   -6.77181
49000.0000   -6.57963
49040.0000   -5.36757
49080.0000   -5.15314
49120.0000   -5.73685
49160.0000   -5.59004
49200.0000   -5.96564
49240.0000   -5.05390
49280.0000   -5.16572
49320.0000   -5.59590
49360.0000   -5.59122
49400.0000   -4.81650
49440.0000   -5.42291
49480.0000   -6.38483
49520.0000   -5.75297
49560.0000   -5.85411
49600.0000   -5.88419
49640.0000   -5.65088
49680.0000   -5.75454
49720.0000   -5.57774
49760.0000   -5.77456
49800.0000   -5.88898
49840.0000   -5.48185
49880.0000   -6.04522
49920.0000   -6.59920
49960.0000   -5.49794
50000.0000   -4.87976
50040.0000   -4.67746
50080.0000   -4.83740
50120.0000   -4.70327
50160.0000   -4.99878
50200.0000   -5.32908
50240.0000   -4.73011
50280.0000   -6.09963
50320.0000   -5.94574
50360.0000   -6.14130
50400.0000   -4.94627
50440.0000   -5.88559
50480.0000   -4.78888
50520.0000   -4.26352
50560.0000   -4.95400
50600.0000   -4.73990
50640.0000   -5.12444
50680.0000   -5.37519
50720.0000   -5.49787
50760.0000   -5.13114
50800.0000   -5.32630
50840.0000   -6.47078
50880.0000   -6.51038
50920.0000   -5.85471
50960.0000   -5.31448
51000.0000   -4.36239
51040.0000   -4.64577
51080.0000   -5.32844
51120.0000   -5.04318
51160.0000   -5.36534
51200.0000   -5.41382
51240.0000   -5.95122
51280.0000   -5.72325
51320.0000   -5.26277
51360.0000   -5.33297
51400.0000   -6.38223
51440.0000   -5.44733
51480.0000   -5.53827
51520.0000   -6.03668
51560.0000   -5.29326
51600.0000   -5.00812
51640.0000   -5.14409
51680.0000   -6.04335
51720.0000   -5.80755
51760.0000   -5.68537
51800.0000   -4.63216
51840.0000   -5.24703
51880.0000   -5.50828
51920.0000   -5.64732
51960.0000   -5.24978
52000.0000   -5.35907
52040.0000   -5.85661
52080.0000   -6.06453
52120.0000   -6.09989
52160.0000   -6.72946
52200.0000   -6.69028
52240.0000   -5.75620
52280.0000   -5.92037
52320.0000   -6.35738
52360.0000   -5.53958
52400.0000   -6.27835
52440.0000   -5.80666
52480.0000   -5.68093
52520.0000   -6.18181
52560.0000   -5.76201
52600.0000   -5.51323
52640.0000   -6.03312
52680.0000   -5.17421
52720.0000   -5.08412
52760.0000   -4.88077
52800.0000   -4.23634
52840.0000   -5.76697
52880.0000   -4.58923
52920.0000   -4.68753
52960.0000   -5.21472
53000.0000   -5.76675
53040.0000   -5.75094
53080.0000   -6.41724
53120.0000   -6.15185
53160.0000   -5.78075
53200.0000   -5.58910
53240.0000   -6.04964
53280.0000   -5.13868
53320.0000   -5.77851
53360.0000   -6.22674
53400.0000   -5.51419
53440.0000   -6.33567
53480.0000   -6.04625
53520.0000   -5.03702
53560.0000   -6.08547
53600.0000   -6.26510
53640.0000   -5.98286
53680.0000   -6.29587
53720.0000   -6.50217
53760.0000   -5.22777
53800.0000   -5.09029
53840.0000   -4.35836
53880.0000   -5.44773
53920.0000   -4.88947
53960.0000   -5.55148
54000.0000   -5.69702
54040.0000   -5.11355
54080.0000   -4.57550
54120.0000   -5.28799
54160.0000   -5.09056
54200.0000   -5.42952
54240.0000   -5.30718
54280.0000   -5.64559
54320.0000   -5.41330
54360.0000   -5.19928
54400.0000   -5.26229
54440.0000   -5.39593
54480.0000   -5.28399
54520.0000   -5.60216
54560.0000   -4.71934
54600.0000   -3.68192
54640.0000   -4.13318
54680.0000   -4.76286
54720.0000   -5.45098
54760.0000   -4.93700
54800.0000   -4.86421
54840.0000   -5.19420
54880.0000   -4.66928
54920.0000   -5.68216
54960.0000   -5.05117
55000.0000   -4.75892
55040.0000   -4.47302
55080.0000   -5.05903
55120.0000   -5.27752
55160.0000   -7.00474
55200.0000   -5.35939
55240.0000   -5.70992
55280.0000   -5.52196
55320.0000   -5.63982
55360.0000   -5.60957
55400.0000   -5.27808
55440.0000   -5.20866
55480.0000   -5.97720
55520.0000   -4.36885
55560.0000   -4.86246
55600.0000   -6.06361
55640.0000   -5.34791
55680.0000   -4.85323
55720.0000   -5.19449
55760.0000   -6.16246
55800.0000   -4.65396
55840.0000   -5.88659
55880.0000   -5.16636
55920.0000   -5.95810
55960.0000   -5.92484
56000.0000   -4.92556
56040.0000   -5.74030
56080.0000   -5.41898
56120.0000   -4.90903
56160.0000   -5.85236
56200.0000   -5.51164
56240.0000   -5.44800
56280.0000   -5.12780
56320.0000   -4.44705
56360.0000   -5.31596
56400.0000   -4.72381
56440.0000   -5.69761
56480.0000   -5.21127
56520.0000   -4.99305
56560.0000   -5.08181
56600.0000   -5.24286
56640.0000   -3.77531
56680.0000   -5.48041
56720.0000   -5.56215
56760.0000   -5.43886
56800.0000   -5.39622
56840.0000   -5.25510
56880.0000   -4.80361
56920.0000   -4.57740
56960.0000   -4.66289
57000.0000   -5.27761
57040.0000   -5.03225
57080.0000   -4.82145
57120.0000   -4.52447
57160.0000   -5.69895
57200.0000   -5.87984
57240.0000   -5.47487
57280.0000   -5.22259
57320.0000   -4.80408
57360.0000   -5.03132
57400.0000   -5.49053
57440.0000   -5.79216
57480.0000   -5.69356
57520.0000   -5.08697
57560.0000   -5.17739
57600.0000   -4.75451
57640.0000   -4.84420
57680.0000   -3.96917
57720.0000   -4.52420
57760.0000   -4.72084
57800.0000   -4.53920
57840.0000   -4.70022
57880.0000   -5.39773
57920.0000   -5.00648
57960.0000   -4.86794
58000.0000   -5.00362
58040.0000   -4.93524
58080.0000   -5.25637
58120.0000   -5.14507
58160.0000   -4.52770
58200.0000   -4.70946
58240.0000   -4.51781
58280.0000   -4.22691
58320.0000   -4.72247
58360.0000   -4.76828
58400.0000   -4.21179
58440.0000   -4.70520
58480.0000   -5.90315
58520.0000   -5.15814
58560.0000   -4.80758
58600.0000   -5.13319
58640.0000   -5.14689
58680.0000   -4.60601
58720.0000   -4.89448
58760.0000   -5.18933
58800.0000   -4.70038
58840.0000   -5.57073
58880.0000   -4.80680
58920.0000   -4.81655
58960.0000   -4.68644
59000.0000   -4.67028
59040.0000   -4.71422
59080.0000   -5.50061
59120.0000   -4.64393
59160.0000   -4.79130
59200.0000   -5.38152
59240.0000   -5.64395
59280.0000   -5.47643
59320.0000   -4.97272
59360.0000   -5.66839
59400.0000   -5.05642
59440.0000   -5.10259
59480.0000   -5.12472
59520.0000   -5.93647
59560.0000   -4.70409
59600.0000   -4.38774
59640.0000   -4.50166
59680.0000   -3.89943
59720.0000   -4.85173
59760.0000   -4.86360
59800.0000   -5.27356
59840.0000   -5.39437
59880.0000   -5.10548
59920.0000   -4.43211
59960.0000   -5.28607
60000.0000   -5.13138
60040.0000   -5.06869
60080.0000   -5.63009
60120.0000   -5.15981
60160.0000   -4.02004
60200.0000   -5.18102
60240.0000   -4.87278
60280.0000   -5.00337
60320.0000   -4.67665
60360.0000   -4.52188
60400.0000   -5.06090
60440.0000   -5.47116
60480.0000   -5.87754
60520.0000   -4.84963
60560.0000   -3.92782
60600.0000   -4.34856
60640.0000   -5.09484
60680.0000   -5.55625
60720.0000   -5.26756
60760.0000   -5.89775
60800.0000   -5.94916
60840.0000   -6.07883
60880.0000   -6.16625
60920.0000   -5.38171
60960.0000   -4.87488
61000.0000   -5.76444
61040.0000   -5.18816
61080.0000   -4.83471
61120.0000   -5.36854
61160.0000   -5.64027
61200.0000   -4.36003
61240.0000   -5.05389
61280.0000   -5.08926
61320.0000   -5.17450
61360.0000   -4.95702
61400.0000   -4.40846
61440.0000   -5.21435
61480.0000   -4.75745
61520.0000   -5.11311
61560.0000   -5.68275
61600.0000   -5.27609
61640.0000   -5.05757
61680.0000   -6.28964
61720.0000   -5.73353
61760.0000   -6.27761
61800.0000   -5.80750
61840.0000   -6.00811
61880.0000   -6.28760
61920.0000   -6.32450
61960.0000   -6.62562
62000.0000   -6.53975
62040.0000   -6.32803
62080.0000   -6.03874
62120.0000   -6.54124
62160.0000   -6.84881
62200.0000   -5.85874
62240.0000   -6.32488
62280.0000   -5.50645
62320.0000   -5.30941
62360.0000   -5.82324
62400.0000   -5.92457
62440.0000   -6.21804
62480.0000   -5.59328
62520.0000   -6.18521
62560.0000   -6.23164
62600.0000   -6.56006
62640.0000   -6.24333
62680.0000   -6.99535
62720.0000   -5.60153
62760.0000   -6.04436
62800.0000   -5.40455
62840.0000   -6.68030
62880.0000   -6.08451
62920.0000   -6.80862
62960.0000   -6.42133
63000.0000   -5.76023
63040.0000   -5.29282
63080.0000   -6.16200
63120.0000   -6.17048
63160.0000   -6.54110
63200.0000   -6.03425
63240.0000   -5.69147
63280.0000   -6.04254
63320.0000   -5.60419
63360.0000   -5.68132
63400.0000   -5.55051
63440.0000   -6.01444
63480.0000   -5.48719
63520.0000   -5.65957
63560.0000   -4.88107
63600.0000   -5.01798
63640.0000   -4.05299
63680.0000   -5.06447
63720.0000   -5.87045
63760.0000   -5.20153
63800.0000   -5.40661
63840.0000   -5.96511
63880.0000   -4.65664
63920.0000   -5.49371
63960.0000   -5.14706
64000.0000   -6.51731
64040.0000   -6.15938
64080.0000   -6.79123
64120.0000   -4.88764
64160.0000   -5.81466
64200.0000   -6.36164
64240.0000   -6.53119
64280.0000   -5.90242
64320.0000   -6.49694
64360.0000   -5.84712
64400.0000   -5.84512
64440.0000   -5.67933
64480.0000   -5.95160
64520.0000   -5.66591
64560.0000   -5.63058
64600.0000   -5.73225
64640.0000   -5.04889
64680.0000   -4.80684
64720.0000   -5.78576
64760.0000   -5.74162
64800.0000   -6.39218
64840.0000   -5.93458
64880.0000   -5.48573
64920.0000   -5.45771
64960.0000   -4.73538
65000.0000   -5.30612
65040.0000   -4.64699
65080.0000   -4.55638
65120.0000   -4.99015
65160.0000   -5.16441
65200.0000   -5.84677
65240.0000   -6.10828
65280.0000   -5.93742
65320.0000   -5.65955
65360.0000   -5.78016
65400.0000   -5.87113
65440.0000   -6.14899
65480.0000   -5.13969
65520.0000   -5.53735
65560.0000   -5.50205
65600.0000   -5.93621
65640.0000   -5.46727
65680.0000   -6.05372
65720.0000   -5.72448
65760.0000   -6.40754
65800.0000   -6.84913
65840.0000   -6.04873
65880.0000   -5.81942
65920.0000   -4.94177
65960.0000   -4.98666
66000.0000   -5.30275
66040.0000   -5.64353
66080.0000   -4.88923
66120.0000   -4.94264
66160.0000   -4.84619
66200.0000   -5.82166
66240.0000   -6.03366
66280.0000   -5.30013
66320.0000   -5.64376
66360.0000   -5.98377
66400.0000   -5.56354
66440.0000   -5.15813
66480.0000   -6.12010
66520.0000   -6.84084
66560.0000   -5.85707
66600.0000   -6.00228
66640.0000   -6.26377
66680.0000   -6.71380
66720.0000   -6.18798
66760.0000   -5.88497
66800.0000   -5.96529
66840.0000   -5.75120
66880.0000   -5.77968
66920.0000   -5.57067
66960.0000   -5.83150
67000.0000   -5.46323
67040.0000   -5.97337
67080.0000   -6.33129
67120.0000   -5.00636
67160.0000   -5.92036
67200.0000   -4.43680
67240.0000   -5.21784
67280.0000   -5.75364
67320.0000   -5.02738
67360.0000   -4.31545
67400.0000   -5.19416
67440.0000   -4.96468
67480.0000   -5.10214
67520.0000   -5.15898
67560.0000   -4.73879
67600.0000   -5.29095
67640.0000   -5.64086
67680.0000   -4.94771
67720.0000   -5.19610
67760.0000   -5.35401
67800.0000   -5.28786
67840.0000   -5.76753
67880.0000   -5.97407
67920.0000   -5.66081
67960.0000   -5.55956
68000.0000   -6.46124
68040.0000   -6.26743
68080.0000   -6.54083
68120.0000   -6.23766
68160.0000   -6.11489
68200.0000   -6.25645
68240.0000   -5.93962
68280.0000   -5.92615
68320.0000   -7.35829
68360.0000   -6.76696
68400.0000   -6.49582
68440.0000   -5.74953
68480.0000   -5.81154
68520.0000   -6.87299
68560.0000   -6.29692
68600.0000   -6.21318
68640.0000   -5.70968
68680.0000   -5.91821
68720.0000   -5.69063
68760.0000   -5.60214
68800.0000   -5.26208
68840.0000   -6.46907
68880.0000   -6.28863
68920.0000   -5.81477
68960.0000   -5.30523
69000.0000   -6.20638
69040.0000   -6.04543
69080.0000   -6.49143
69120.0000   -6.08300
69160.0000   -5.56239
69200.0000   -6.71575
69240.0000   -5.41261
69280.0000   -5.66259
69320.0000   -6.06382
69360.0000   -6.43935
69400.0000   -6.02644
69440.0000   -5.71012
69480.0000   -5.73074
69520.0000   -5.57057
69560.0000   -5.92233
69600.0000   -5.32687
69640.0000   -5.27616
69680.0000   -5.39298
69720.0000   -6.17317
69760.0000   -5.51035
69800.0000   -6.65089
69840.0000   -5.58683
69880.0000   -6.26599
69920.0000   -4.99739
69960.0000   -5.59638
70000.0000   -6.21685
70040.0000   -6.16130
70080.0000   -6.37931
70120.0000   -5.16165
70160.0000   -5.22646
70200.0000   -5.49649
70240.0000   -5.08373
70280.0000   -5.35219
70320.0000   -5.72469
70360.0000   -5.92900
70400.0000   -5.13594
70440.0000   -4.94530
70480.0000   -4.35583
70520.0000   -5.61138
70560.0000   -6.26033
70600.0000   -5.11830
70640.0000   -5.88397
70680.0000   -5.41317
70720.0000   -5.36907
70760.0000   -4.97911
70800.0000   -5.00413
70840.0000   -5.24951
70880.0000   -5.32992
70920.0000   -4.65226
70960.0000   -5.01730
71000.0000   -4.88699
71040.0000   -4.83651
71080.0000   -4.72705
71120.0000   -4.94041
71160.0000   -3.78710
71200.0000   -5.24624
71240.0000   -4.92423
71280.0000   -6.31826
71320.0000   -4.99689
71360.0000   -5.49357
71400.0000   -5.07174
71440.0000   -5.25305
71480.0000   -5.47151
71520.0000   -5.13635
71560.0000   -5.90746
71600.0000   -5.40839
71640.0000   -4.81037
71680.0000   -5.52196
71720.0000   -4.68869
71760.0000   -4.60132
71800.0000   -5.64625
71840.0000   -5.83121
71880.0000   -5.78698
71920.0000   -5.21486
71960.0000   -5.37362
72000.0000   -5.08961
72040.0000   -5.86058
72080.0000   -6.48236
72120.0000   -6.18198
72160.0000   -5.29166
72200.0000   -5.63875
72240.0000   -5.62054
72280.0000   -5.81916
72320.0000   -7.40891
72360.0000   -6.44049
72400.0000   -5.87419
72440.0000   -6.55791
72480.0000   -6.83565
72520.0000   -5.86175
72560.0000   -5.32284
72600.0000   -4.83365
72640.0000   -5.03595
72680.0000   -5.32173
72720.0000   -5.36203
72760.0000   -4.61211
72800.0000   -5.01204
72840.0000   -5.85759
72880.0000   -5.69889
72920.0000   -6.15944
72960.0000   -5.95914
73000.0000   -5.61445
73040.0000   -6.39112
73080.0000   -5.95732
73120.0000   -6.14205
73160.0000   -4.59286
73200.0000   -5.83192
73240.0000   -5.57662
73280.0000   -5.32544
73320.0000   -5.52924
73360.0000   -5.77294
73400.0000   -5.67066
73440.0000   -4.82377
73480.0000   -4.75500
73520.0000   -5.37304
73560.0000   -5.32484
73600.0000   -5.13472
73640.0000   -4.75575
73680.0000   -5.51155
73720.0000   -5.83928
73760.0000   -5.18447
73800.0000   -5.20977
73840.0000   -4.45014
73880.0000   -6.07858
73920.0000   -4.73103
73960.0000   -5.79455
74000.0000   -6.16067
74040.0000   -5.00462
74080.0000   -5.14186
74120.0000   -4.63175
74160.0000   -5.57187
74200.0000   -5.95609
74240.0000   -5.18884
74280.0000   -6.07291
74320.0000   -6.16683
74360.0000   -5.75778
74400.0000   -4.98587
74440.0000   -6.09040
74480.0000   -5.20982
74520.0000   -5.72821
74560.0000   -6.49670
74600.0000   -6.57589
74640.0000   -4.76771
74680.0000   -6.39288
74720.0000   -5.84831
74760.0000   -4.49385
74800.0000   -5.36272
74840.0000   -5.00504
74880.0000   -5.47498
74920.0000   -4.88239
74960.0000   -5.81403
75000.0000   -4.84689
75040.0000   -4.81379
75080.0000   -4.93481
75120.0000   -5.14462
75160.0000   -5.49068
75200.0000   -4.60239
75240.0000   -5.21037
75280.0000   -4.93156
75320.0000   -5.27471
75360.0000   -5.54790
75400.0000   -5.74227
75440.0000   -4.56913
75480.0000   -4.92087
75520.0000   -5.22560
75560.0000   -5.02087
75600.0000   -5.79137
75640.0000   -5.26270
75680.0000   -4.95604
75720.0000   -5.53022
75760.0000   -5.02508
75800.0000   -4.87070
75840.0000   -4.85069
75880.0000   -5.09178
75920.0000   -4.18207
75960.0000   -4.89135
76000.0000   -4.64986
76040.0000   -4.94047
76080.0000   -5.67168
76120.0000   -5.35331
76160.0000   -5.77332
76200.0000   -5.59587
76240.0000   -5.59093
76280.0000   -5.98080
76320.0000   -4.80212
76360.0000   -4.34244
76400.0000   -4.45603
76440.0000   -5.48933
76480.0000   -4.96247
76520.0000   -5.05972
76560.0000   -5.64186
76600.0000   -5.23680
76640.0000   -5.81679
76680.0000   -5.19077
76720.0000   -5.66575
76760.0000   -5.30907
76800.0000   -5.49546
76840.0000   -5.09286
76880.0000   -5.02080
76920.0000   -4.55655
76960.0000   -4.86741
77000.0000   -5.42962
77040.0000   -5.68680
77080.0000   -5.66930
77120.0000   -5.08155
77160.0000   -4.56808
77200.0000   -4.35351
77240.0000   -4.53162
77280.0000   -4.89401
77320.0000   -5.55697
77360.0000   -5.11570
77400.0000   -5.28605
77440.0000   -5.22853
77480.0000   -4.22765
77520.0000   -4.77761
77560.0000   -4.83617
77600.0000   -4.94822
77640.0000   -5.05878
77680.0000   -4.93274
77720.0000   -4.80417
77760.0000   -5.51213
77800.0000   -4.64735
77840.0000   -5.19072
77880.0000   -5.48487
77920.0000   -5.14298
77960.0000   -5.89560
78000.0000   -5.63170
78040.0000   -5.44428
78080.0000   -4.69933
78120.0000   -5.26905
78160.0000   -4.71632
78200.0000   -4.87048
78240.0000   -5.58575
78280.0000   -5.06538
78320.0000   -5.89806
78360.0000   -5.22903
78400.0000   -4.35675
78440.0000   -5.32177
78480.0000   -4.35636
78520.0000   -5.38160
78560.0000   -6.11103
78600.0000   -5.01384
78640.0000   -5.68410
78680.0000   -5.54387
78720.0000   -5.93170
78760.0000   -5.50696
78800.0000   -5.82211
78840.0000   -5.73237
78880.0000   -4.91344
78920.0000   -4.66613
78960.0000   -5.42848
79000.0000   -4.95799
79040.0000   -4.50993
79080.0000   -4.69860
79120.0000   -4.35145
79160.0000   -4.49970
79200.0000   -4.51389
79240.0000   -4.05556
79280.0000   -4.50387
79320.0000   -5.05169
79360.0000   -4.54438
79400.0000   -5.12152
79440.0000   -5.19739
79480.0000   -5.44433
79520.0000   -6.04274
79560.0000   -4.77678
79600.0000   -4.95820
79640.0000   -4.78555
79680.0000   -4.25794
79720.0000   -5.36215
79760.0000   -5.12776
79800.0000   -5.38406
79840.0000   -5.31427
79880.0000   -5.75443
79920.0000   -5.86833
79960.0000   -5.94640
80000.0000   -6.23144
80040.0000   -5.99755
80080.0000   -5.54850
80120.0000   -4.64756
80160.0000   -5.36527
80200.0000   -5.24011
80240.0000   -4.92728
80280.0000   -5.24268
80320.0000   -5.12738
80360.0000   -4.45471
80400.0000   -4.76582
80440.0000   -5.22304
80480.0000   -5.11248
80520.0000   -5.96373
80560.0000   -5.55439
80600.0000   -5.99290
80640.0000   -4.51510
80680.0000   -4.53613
80720.0000   -4.80388
80760.0000   -5.42970
80800.0000   -4.51989
80840.0000   -5.42207
80880.0000   -4.67252
80920.0000   -4.76532
80960.0000   -5.32131
81000.0000   -4.40943
81040.0000   -4.42536
81080.0000   -5.76523
81120.0000   -5.58630
81160.0000   -4.09838
81200.0000   -5.01617
81240.0000   -4.30889
81280.0000   -4.94329
81320.0000   -4.92744
81360.0000   -4.66680
81400.0000   -4.97611
81440.0000   -3.69726
81480.0000   -4.43804
81520.0000   -4.39611
81560.0000   -5.81174
81600.0000   -5.17804
81640.0000   -4.99910
81680.0000   -5.18740
81720.0000   -5.20129
81760.0000   -5.48314
81800.0000   -4.54816
81840.0000   -4.97470
81880.0000   -4.64320
81920.0000   -4.92768
81960.0000   -5.33162
82000.0000   -4.69463
82040.0000   -4.05137
82080.0000   -4.77599
82120.0000   -3.82083
82160.0000   -3.56873
82200.0000   -3.92417
82240.0000   -4.29289
82280.0000   -4.88259
82320.0000   -4.88665
82360.0000   -6.01764
82400.0000   -4.19443
82440.0000   -4.99701
82480.0000   -5.19133
82520.0000   -4.08694
82560.0000   -3.93263
82600.0000   -4.94935
82640.0000   -5.09536
82680.0000   -4.55502
82720.0000   -4.44748
82760.0000   -4.41071
82800.0000   -5.08086
82840.0000   -3.99102
82880.0000   -4.83881
82920.0000   -3.84484
82960.0000   -4.51631
83000.0000   -4.13347
83040.0000   -3.86389
83080.0000   -4.95910
83120.0000   -5.39940
83160.0000   -5.08529
83200.0000   -4.38754
83240.0000   -4.70687
83280.0000   -5.00888
83320.0000   -4.59875
83360.0000   -5.19935
83400.0000   -4.96157
83440.0000   -4.64196
83480.0000   -3.82413
83520.0000   -4.73423
83560.0000   -4.72299
83600.0000   -4.10669
83640.0000   -4.62719
83680.0000   -4.73368
83720.0000   -4.64126
83760.0000   -3.54495
83800.0000   -4.47302
83840.0000   -5.40460
83880.0000   -5.19219
83920.0000   -5.27221
83960.0000   -5.43132
84000.0000   -4.52123
84040.0000   -5.40111
84080.0000   -4.50659
84120.0000   -5.10390
84160.0000   -5.01143
84200.0000   -5.69853
84240.0000   -5.97784
84280.0000   -5.28618
84320.0000   -5.69769
84360.0000   -5.67006
84400.0000   -6.10546
84440.0000   -5.59352
84480.0000   -5.48936
84520.0000   -5.24926
84560.0000   -5.81785
84600.0000   -4.95896
84640.0000   -5.94735
84680.0000   -5.43895
84720.0000   -5.58751
84760.0000   -6.04818
84800.0000   -5.95403
84840.0000   -4.99513
84880.0000   -4.87244
84920.0000   -4.84979
84960.0000   -5.74273
85000.0000   -5.30635
85040.0000   -4.55082
85080.0000   -6.09246
85120.0000   -5.46345
85160.0000   -5.48139
85200.0000   -4.98417
85240.0000   -5.41317
85280.0000   -4.55805
85320.0000   -4.97119
85360.0000   -5.38643
85400.0000   -5.08706
85440.0000   -5.42024
85480.0000   -5.48136
85520.0000   -5.88258
85560.0000   -5.26368
85600.0000   -5.69178
85640.0000   -6.31958
85680.0000   -5.92380
85720.0000   -5.70740
85760.0000   -5.42937
85800.0000   -5.63163
85840.0000   -6.39828
85880.0000   -6.17306
85920.0000   -6.62989
85960.0000   -5.35159
86000.0000   -5.58117
86040.0000   -5.52427
86080.0000   -4.62073
86120.0000   -5.84556
86160.0000   -5.65802
86200.0000   -5.17134
86240.0000   -5.61911
86280.0000   -5.42127
86320.0000   -5.02834
86360.0000   -4.69138
86400.0000   -5.70518
86440.0000   -5.13363
86480.0000   -5.62871
86520.0000   -5.30420
86560.0000   -4.97246
86600.0000   -5.14927
86640.0000   -5.53798
86680.0000   -6.01537
86720.0000   -6.48990
86760.0000   -6.14441
86800.0000   -5.36078
86840.0000   -5.43154
86880.0000   -5.16239
86920.0000   -5.40326
86960.0000   -5.86776
87000.0000   -6.32931
87040.0000   -6.26287
87080.0000   -5.96976
87120.0000   -5.84868
87160.0000   -5.82039
87200.0000   -5.03731
87240.0000   -5.05784
87280.0000   -5.11591
87320.0000   -6.28964
87360.0000   -5.82027
87400.0000   -4.96545
87440.0000   -5.34842
87480.0000   -5.49548
87520.0000   -5.70191
87560.0000   -5.71678
87600.0000   -6.51477
87640.0000   -6.05423
87680.0000   -6.01145
87720.0000   -6.10605
87760.0000   -4.95936
87800.0000   -5.16494
87840.0000   -4.43099
87880.0000   -4.85440
87920.0000   -5.57129
87960.0000   -5.51648
88000.0000   -5.64560
88040.0000   -5.26640
88080.0000   -5.84056
88120.0000   -6.00216
88160.0000   -5.99227
88200.0000   -5.93805
88240.0000   -6.37804
88280.0000   -4.79890
88320.0000   -5.33108
88360.0000   -5.64101
88400.0000   -6.10037
88440.0000   -5.67091
88480.0000   -5.97927
88520.0000   -5.66584
88560.0000   -6.25241
88600.0000   -6.57435
88640.0000   -6.25158
88680.0000   -6.22950
88720.0000   -6.22604
88760.0000   -5.67660
88800.0000   -5.63467
88840.0000   -5.45532
88880.0000   -6.07141
88920.0000   -5.20768
88960.0000   -5.27093
89000.0000   -5.65040
89040.0000   -5.47479
89080.0000   -5.74828
89120.0000   -5.67169
89160.0000   -5.06914
89200.0000   -4.76922
89240.0000   -4.43201
89280.0000   -4.34054
89320.0000   -3.85609
89360.0000   -4.55684
89400.0000   -4.66087
89440.0000   -4.63507
89480.0000   -5.41045
89520.0000   -5.20724
89560.0000   -4.97807
89600.0000   -5.96007
89640.0000   -4.32713
89680.0000   -4.41658
89720.0000   -3.91721
89760.0000   -4.11352
89800.0000   -4.97551
89840.0000   -5.15246
89880.0000   -5.51904
89920.0000   -5.07884
89960.0000   -5.03225
90000.0000   -5.09706
90040.0000   -4.89748
90080.0000   -4.96839
90120.0000   -5.14233
90160.0000   -5.94184
90200.0000   -5.17777
90240.0000   -4.85134
90280.0000   -5.12953
90320.0000   -5.51205
90360.0000   -4.59665
90400.0000   -4.97803
90440.0000   -4.71959
90480.0000   -4.55923
90520.0000   -5.77166
90560.0000   -5.31825
90600.0000   -6.15176
90640.0000   -5.52350
90680.0000   -5.30228
90720.0000   -5.44658
90760.0000   -5.60960
90800.0000   -5.02438
90840.0000   -4.78566
90880.0000   -4.46446
90920.0000   -4.73625
90960.0000   -4.65672
91000.0000   -6.47857
91040.0000   -5.15249
91080.0000   -4.48436
91120.0000   -5.17195
91160.0000   -4.67687
91200.0000   -4.16653
91240.0000   -4.72768
91280.0000   -5.46745
91320.0000   -4.42405
91360.0000   -4.52095
91400.0000   -4.76588
91440.0000   -5.10710
91480.0000   -5.32657
91520.0000   -4.28127
91560.0000   -5.80041
91600.0000   -4.92316
91640.0000   -5.33681
91680.0000   -5.03669
91720.0000   -5.05486
91760.0000   -6.34446
91800.0000   -5.28455
91840.0000   -5.68634
91880.0000   -5.45666
91920.0000   -5.62971
91960.0000   -4.68873
92000.0000   -4.65256
92040.0000   -4.07618
92080.0000   -3.60468
92120.0000   -4.43554
92160.0000   -3.50743
92200.0000   -4.54543
92240.0000   -4.70604
92280.0000   -5.05801
92320.0000   -4.20202
92360.0000   -4.43632
92400.0000   -4.59166
92440.0000   -4.70624
92480.0000   -3.95985
92520.0000   -5.82081
92560.0000   -4.74009
92600.0000   -4.71926
92640.0000   -4.30971
92680.0000   -3.98904
92720.0000   -4.81504
92760.0000   -4.87292
92800.0000   -3.63956
92840.0000   -3.74334
92880.0000   -4.04743
92920.0000   -4.21802
92960.0000   -5.15765
93000.0000   -4.94710
93040.0000   -5.47762
93080.0000   -4.81577
93120.0000   -4.13351
93160.0000   -4.33943
93200.0000   -3.99607
93240.0000   -4.00019
93280.0000   -3.47377
93320.0000   -3.53946
93360.0000   -2.80618
93400.0000   -3.96098
93440.0000   -2.93341
93480.0000   -3.73858
93520.0000   -4.35791
93560.0000   -4.16998
93600.0000   -3.69112
93640.0000   -3.79811
93680.0000   -3.97642
93720.0000   -4.81917
93760.0000   -3.57972
93800.0000   -4.10754
93840.0000   -4.01033
93880.0000   -3.35896
93920.0000   -3.83034
93960.0000   -4.78230
94000.0000   -3.82844
94040.0000   -4.06021
94080.0000   -3.45429
94120.0000   -3.78586
94160.0000   -3.78787
94200.0000   -3.56035
94240.0000   -3.34845
94280.0000   -3.52212
94320.0000   -3.83594
94360.0000   -3.08082
94400.0000   -2.99250
94440.0000   -2.69829
94480.0000   -2.51975
94520.0000   -3.99295
94560.0000   -4.13690
94600.0000   -4.49745
94640.0000   -4.02543
94680.0000   -4.27878
94720.0000   -4.15873
94760.0000   -5.28524
94800.0000   -4.33916
94840.0000   -5.16685
94880.0000   -3.96127
94920.0000   -4.63727
94960.0000   -4.28103
95000.0000   -5.20071
95040.0000   -4.52978
95080.0000   -5.23553
95120.0000   -4.17887
95160.0000   -3.69559
95200.0000   -4.85971
95240.0000   -5.70795
95280.0000   -6.20275
95320.0000   -4.87691
95360.0000   -4.66037
95400.0000   -3.64199
95440.0000   -4.26709
95480.0000   -4.83622
95520.0000   -4.61814
95560.0000   -5.08934
95600.0000   -5.31541
95640.0000   -5.19299
95680.0000   -6.07065
95720.0000   -6.03500
95760.0000   -5.13342
95800.0000   -5.57097
95840.0000   -6.01877
95880.0000   -6.49981
95920.0000   -6.43856
95960.0000   -5.51558
96000.0000   -5.45353
96040.0000   -6.43660
96080.0000   -5.99613
96120.0000   -6.84243
96160.0000   -5.99808
96200.0000   -5.93801
96240.0000   -5.70245
96280.0000   -4.58847
96320.0000   -5.44239
96360.0000   -5.85979
96400.0000   -6.04327
96440.0000   -6.71228
96480.0000   -6.96988
96520.0000   -7.01758
96560.0000   -6.08424
96600.0000   -5.28318
96640.0000   -5.26614
96680.0000   -5.79667
96720.0000   -5.22615
96760.0000   -5.59082
96800.0000   -6.38346
96840.0000   -4.20155
96880.0000   -4.73166
96920.0000   -5.58745
96960.0000   -4.82000
97000.0000   -4.84263
97040.0000   -5.16687
97080.0000   -4.58257
97120.0000   -4.37176
97160.0000   -5.59007
97200.0000   -5.88955
97240.0000   -5.15089
97280.0000   -5.44393
97320.0000   -5.27656
97360.0000   -5.44437
97400.0000   -4.79747
97440.0000   -5.61929
97480.0000   -6.00473
97520.0000   -5.58747
97560.0000   -4.03358
97600.0000   -5.48484
97640.0000   -4.75399
97680.0000   -4.70189
97720.0000   -5.40546
97760.0000   -5.34983
97800.0000   -5.25545
97840.0000   -4.42584
97880.0000   -5.14038
97920.0000   -5.98418
97960.0000   -5.96298
98000.0000   -5.72283
98040.0000   -6.27431
98080.0000   -5.00148
98120.0000   -5.43668
98160.0000   -5.03336
98200.0000   -5.37242
98240.0000   -5.53872
98280.0000   -5.65479
98320.0000   -5.55717
98360.0000   -6.34536
98400.0000   -6.20041
98440.0000   -6.50382
98480.0000   -5.65920
98520.0000   -5.50291
98560.0000   -5.37368
98600.0000   -6.05855
98640.0000   -5.17114
98680.0000   -5.83050
98720.0000   -5.63920
98760.0000   -5.68400
98800.0000   -6.06747
98840.0000   -6.20293
98880.0000   -5.14872
98920.0000   -6.24377
98960.0000   -5.73755
99000.0000   -5.38819
99040.0000   -5.85209
99080.0000   -5.90046
99120.0000   -6.34659
99160.0000   -5.73957
99200.0000   -5.96559
99240.0000   -5.50394
99280.0000   -5.72162
99320.0000   -5.99594
99360.0000   -5.69104
99400.0000   -5.68388
99440.0000   -5.24104
99480.0000   -6.68467
99520.0000   -5.49851
99560.0000   -5.08752
99600.0000   -6.20092
99640.0000   -4.98308
99680.0000   -5.46144
99720.0000   -5.61001
99760.0000   -5.54825
99800.0000   -5.62386
99840.0000   -4.77359
99880.0000   -5.58827
99920.0000   -4.46585
99960.0000   -5.15384
100000.0000   -4.81244
100040.0000   -4.88508
100080.0000   -4.20307
100120.0000   -4.26704
100160.0000   -5.09716
100200.0000   -5.61725
100240.0000   -5.66372
100280.0000   -4.76682
100320.0000   -5.14291
100360.0000   -5.97732
100400.0000   -4.67728
100440.0000   -4.48730
100480.0000   -5.26967
100520.0000   -4.77401
100560.0000   -5.14311
100600.0000   -4.95774
100640.0000   -5.48961
100680.0000   -4.70741
100720.0000   -4.41574
100760.0000   -5.12762
100800.0000   -5.35175
100840.0000   -6.46763
100880.0000   -5.39495
100920.0000   -6.13343
100960.0000   -4.68531
101000.0000   -5.50755
101040.0000   -5.34359
101080.0000   -5.99160
101120.0000   -6.48594
101160.0000   -6.01524
101200.0000   -6.89814
101240.0000   -6.17738
101280.0000   -5.56704
101320.0000   -6.55078
101360.0000   -6.51636
101400.0000   -5.92367
101440.0000   -6.15975
101480.0000   -4.81513
101520.0000   -4.36866
101560.0000   -4.97429
101600.0000   -6.16307
101640.0000   -4.11852
101680.0000   -4.80869
101720.0000   -4.55879
101760.0000   -4.73546
101800.0000   -4.15003
101840.0000   -3.01167
101880.0000   -4.19223
101920.0000   -5.91758
101960.0000   -5.37164
102000.0000   -5.54383
102040.0000   -4.79296
102080.0000   -4.36086
102120.0000   -4.57575
102160.0000   -4.39016
102200.0000   -5.05857
102240.0000   -4.65863
102280.0000   -4.68457
102320.0000   -4.85216
102360.0000   -4.91392
102400.0000   -4.91280
102440.0000   -4.95318
102480.0000   -4.95554
102520.0000   -5.32058
102560.0000   -5.90484
102600.0000   -5.18624
102640.0000   -5.07935
102680.0000   -5.01959
102720.0000   -4.92987
102760.0000   -5.57582
102800.0000   -5.09877
102840.0000   -4.97740
102880.0000   -4.57554
102920.0000   -4.36011
102960.0000   -4.69106
103000.0000   -4.38718
103040.0000   -4.25782
103080.0000   -5.70494
103120.0000   -5.69041
103160.0000   -6.02232
103200.0000   -5.16175
103240.0000   -5.04865
103280.0000   -5.35816
103320.0000   -4.67444
103360.0000   -5.39533
103400.0000   -4.88944
103440.0000   -5.31318
103480.0000   -4.77732
103520.0000   -4.37981
103560.0000   -4.39287
103600.0000   -4.55948
103640.0000   -4.64142
103680.0000   -4.17393
103720.0000   -4.40774
103760.0000   -5.26235
103800.0000   -4.33968
103840.0000   -4.72525
103880.0000   -4.72782
103920.0000   -5.50564
103960.0000   -5.28759
104000.0000   -5.67694
104040.0000   -5.26389
104080.0000   -5.88881
104120.0000   -5.29206
104160.0000   -5.22388
104200.0000   -5.87300
104240.0000   -5.36451
104280.0000   -5.06769
104320.0000   -5.33172
104360.0000   -5.09274
104400.0000   -5.88557
104440.0000   -4.82237
104480.0000   -5.19960
104520.0000   -4.83462
104560.0000   -4.86904
104600.0000   -5.58545
104640.0000   -5.66436
104680.0000   -6.13345
104720.0000   -6.46882
104760.0000   -6.92052
104800.0000   -6.55886
104840.0000   -6.03688
104880.0000   -6.06545
104920.0000   -5.44919
104960.0000   -5.80919
105000.0000   -5.35313
105040.0000   -5.32016
105080.0000   -5.49312
105120.0000   -5.51676
105160.0000   -5.48995
105200.0000   -5.05797
105240.0000   -4.83537
105280.0000   -3.95820
105320.0000   -5.74094
105360.0000   -5.58754
105400.0000   -5.86390
105440.0000   -5.37216
105480.0000   -5.81091
105520.0000   -4.24308
105560.0000   -4.90208
105600.0000   -5.16622
105640.0000   -4.74965
105680.0000   -5.24144
105720.0000   -4.12958
105760.0000   -4.48829
105800.0000   -4.48997
105840.0000   -3.85532
105880.0000   -4.29972
105920.0000   -5.24777
105960.0000   -4.26691
106000.0000   -4.46121
106040.0000   -4.07261
106080.0000   -4.72179
106120.0000   -4.72931
106160.0000   -4.68287
106200.0000   -5.87565
106240.0000   -6.04429
106280.0000   -5.57325
106320.0000   -6.05605
106360.0000   -5.34183
106400.0000   -4.55386
106440.0000   -4.78825
106480.0000   -5.20395
106520.0000   -5.34448
106560.0000   -5.05454
106600.0000   -4.97607
106640.0000   -5.32717
106680.0000   -5.18247
106720.0000   -4.51188
106760.0000   -4.45903
106800.0000   -3.59005
106840.0000   -3.98748
106880.0000   -3.99225
106920.0000   -4.74142
106960.0000   -4.45030
107000.0000   -3.26314
107040.0000   -4.23722
107080.0000   -6.05245
107120.0000   -5.73194
107160.0000   -4.56275
107200.0000   -5.05984
107240.0000   -5.90721
107280.0000   -4.81724
107320.0000   -3.89973
107360.0000   -5.99522
107400.0000   -4.53492
107440.0000   -4.25251
107480.0000   -4.34329
107520.0000   -4.08266
107560.0000   -4.44598
107600.0000   -4.69391
107640.0000   -4.36136
107680.0000   -5.05666
107720.0000   -5.00642
107760.0000   -5.00509
107800.0000   -4.84871
107840.0000   -5.50540
107880.0000   -5.94484
107920.0000   -5.47530
107960.0000   -4.31791
108000.0000   -5.24337
108040.0000   -5.34797
108080.0000   -5.11543
108120.0000   -5.57639
108160.0000   -5.33818
108200.0000   -5.15996
108240.0000   -5.62569
108280.0000   -4.55781
108320.0000   -4.36229
108360.0000   -4.99933
108400.0000   -3.95449
108440.0000   -4.64143
108480.0000   -5.12879
108520.0000   -4.52401
108560.0000   -5.47268
108600.0000   -4.92417
108640.0000   -3.99120
108680.0000   -4.93644
108720.0000   -4.96771
108760.0000   -5.13709
108800.0000   -6.26657
108840.0000   -4.25667
108880.0000   -4.26337
108920.0000   -5.16672
108960.0000   -4.76726
109000.0000   -4.86927
109040.0000   -5.93669
109080.0000   -5.36397
109120.0000   -5.42025
109160.0000   -5.05056
109200.0000   -5.87977
109240.0000   -4.60520
109280.0000   -6.10457
109320.0000   -5.31519
109360.0000   -5.47944
109400.0000   -5.49819
109440.0000   -4.34401
109480.0000   -4.04591
109520.0000   -5.05703
109560.0000   -5.04020
109600.0000   -4.47377
109640.0000   -4.54429
109680.0000   -4.88838
109720.0000   -4.32386
109760.0000   -4.16700
109800.0000   -4.45957
109840.0000   -4.67774
109880.0000   -4.26769
109920.0000   -5.16890
109960.0000   -4.61650
110000.0000   -4.05015
110040.0000   -4.57167
110080.0000   -5.21908
110120.0000   -4.08701
110160.0000   -4.63901
110200.0000   -4.29708
110240.0000   -5.16695
110280.0000   -4.65932
110320.0000   -4.13540
110360.0000   -4.72787
110400.0000   -4.06233
110440.0000   -4.18633
110480.0000   -4.43266
110520.0000   -4.40167
110560.0000   -5.01346
110600.0000   -5.60377
110640.0000   -5.61233
110680.0000   -5.66594
110720.0000   -4.34687
110760.0000   -4.58665
110800.0000   -5.50951
110840.0000   -4.37247
110880.0000   -4.71945
110920.0000   -4.01518
110960.0000   -3.57467
111000.0000   -3.88081
111040.0000   -3.21663
111080.0000   -4.21176
111120.0000   -3.49603
111160.0000   -3.77030
111200.0000   -4.05563
111240.0000   -4.61744
111280.0000   -4.79530
111320.0000   -4.44001
111360.0000   -3.21637
111400.0000   -4.07943
111440.0000   -4.41813
111480.0000   -4.56524
111520.0000   -5.26094
111560.0000   -4.27096
111600.0000   -4.25259
111640.0000   -4.21283
111680.0000   -4.09638
111720.0000   -3.86253
111760.0000   -4.40960
111800.0000   -4.24520
111840.0000   -3.96899
111880.0000   -4.30604
111920.0000   -4.21896
111960.0000   -4.11791
112000.0000   -4.42639
112040.0000   -4.00159
112080.0000   -4.61838
112120.0000   -4.09616
112160.0000   -4.21713
112200.0000   -3.39289
112240.0000   -4.21250
112280.0000   -4.96205
112320.0000   -4.26139
112360.0000   -3.78891
112400.0000   -4.58958
112440.0000   -4.61290
112480.0000   -4.08190
112520.0000   -4.52094
112560.0000   -3.62975
112600.0000   -3.83178
112640.0000   -3.65251
112680.0000   -4.55200
112720.0000   -4.11744
112760.0000   -4.55284
112800.0000   -4.93920
112840.0000   -4.68121
112880.0000   -5.24817
112920.0000   -4.75551
112960.0000   -5.21219
113000.0000   -4.42013
113040.0000   -4.28149
113080.0000   -4.44825
113120.0000   -4.49512
113160.0000   -3.97541
113200.0000   -4.48717
113240.0000   -4.67041
113280.0000   -4.56964
113320.0000   -3.81593
113360.0000   -4.22667
113400.0000   -4.64143
113440.0000   -3.98213
113480.0000   -4.05332
113520.0000   -4.88073
113560.0000   -4.61464
113600.0000   -4.53524
113640.0000   -4.82882
113680.0000   -4.58581
113720.0000   -4.31731
113760.0000   -4.20781
113800.0000   -5.05861
113840.0000   -4.37147
113880.0000   -4.63073
113920.0000   -4.81543
113960.0000   -5.26948
114000.0000   -4.76488
114040.0000   -4.83081
114080.0000   -5.73517
114120.0000   -4.25231
114160.0000   -4.77095
114200.0000   -5.01320
114240.0000   -4.65878
114280.0000   -5.45125
114320.0000   -5.66455
114360.0000   -5.14529
114400.0000   -4.76494
114440.0000   -5.11924
114480.0000   -5.46514
114520.0000   -4.30007
114560.0000   -3.92155
114600.0000   -4.58477
114640.0000   -5.24543
114680.0000   -5.29564
114720.0000   -5.22109
114760.0000   -5.72168
114800.0000   -6.02775
114840.0000   -5.06936
114880.0000   -4.66632
114920.0000   -5.08944
114960.0000   -3.95387
115000.0000   -4.67991
115040.0000   -4.70868
115080.0000   -4.36967
115120.0000   -4.30506
115160.0000   -4.42810
115200.0000   -3.78606
115240.0000   -5.09225
115280.0000   -5.30071
115320.0000   -4.77996
115360.0000   -4.66456
115400.0000   -5.21500
115440.0000   -4.76664
115480.0000   -4.10193
115520.0000   -4.67447
115560.0000   -3.89423
115600.0000   -4.31771
115640.0000   -4.49648
115680.0000   -4.04543
115720.0000   -4.63731
115760.0000   -5.18972
115800.0000   -5.26769
115840.0000   -3.96309
115880.0000   -4.34344
115920.0000   -5.07441
115960.0000   -5.38731
116000.0000   -4.60812
116040.0000   -3.68087
116080.0000   -4.25633
116120.0000   -3.99984
116160.0000   -4.20061
116200.0000   -4.30808
116240.0000   -3.81438
116280.0000   -4.26828
116320.0000   -4.71998
116360.0000   -4.23292
116400.0000   -4.57423
116440.0000   -5.74059
116480.0000   -4.39979
116520.0000   -4.84452
116560.0000   -5.66113
116600.0000   -5.40244
116640.0000   -5.23020
116680.0000   -5.07604
116720.0000   -5.61370
116760.0000   -5.72830
116800.0000   -4.97346
116840.0000   -5.93277
116880.0000   -4.89066
116920.0000   -5.18967
116960.0000   -5.47045
117000.0000   -5.06554
117040.0000   -5.80049
117080.0000   -5.19140
117120.0000   -5.12060
117160.0000   -4.82243
117200.0000   -4.75497
117240.0000   -4.89112
117280.0000   -5.22326
117320.0000   -4.17507
117360.0000   -4.50798
117400.0000   -5.12963
117440.0000   -4.60696
117480.0000   -3.93788
117520.0000   -5.15462
117560.0000   -5.58573
117600.0000   -5.02679
117640.0000   -5.81542
117680.0000   -5.08847
117720.0000   -5.21216
117760.0000   -4.14032
117800.0000   -4.90619
117840.0000   -5.47369
117880.0000   -4.02631
117920.0000   -4.82303
117960.0000   -4.73737
118000.0000   -4.89608
118040.0000   -4.67066
118080.0000   -5.21146
118120.0000   -4.89301
118160.0000   -4.72446
118200.0000   -5.59481
118240.0000   -5.35639
118280.0000   -5.43232
118320.0000   -4.05630
118360.0000   -4.54491
118400.0000   -4.30928
118440.0000   -4.69027
118480.0000   -4.89795
118520.0000   -5.44307
118560.0000   -5.64458
118600.0000   -5.26268
118640.0000   -4.85667
118680.0000   -5.05491
118720.0000   -5.38118
118760.0000   -5.75536
118800.0000   -5.50742
118840.0000   -4.99722
118880.0000   -4.56090
118920.0000   -4.74482
118960.0000   -4.79152
119000.0000   -4.83122
119040.0000   -5.55105
119080.0000   -4.51793
119120.0000   -5.41657
119160.0000   -5.08550
119200.0000   -5.41034
119240.0000   -4.90446
119280.0000   -5.32694
119320.0000   -4.72129
119360.0000   -5.43233
119400.0000   -5.32986
119440.0000   -4.95556
119480.0000   -5.55611
119520.0000   -4.60758
119560.0000   -5.48544
119600.0000   -5.33557
119640.0000   -5.25304
119680.0000   -5.49017
119720.0000   -4.56338
119760.0000   -4.56149
119800.0000   -4.71784
119840.0000   -4.34795
119880.0000   -4.28462
119920.0000   -4.33215
119960.0000   -4.91092
120000.0000   -5.61284
120040.0000   -5.19250
120080.0000   -4.30309
120120.0000   -5.25806
120160.0000   -5.69473
120200.0000   -5.42313
120240.0000   -5.44033
120280.0000   -5.14357
120320.0000   -4.13014
120360.0000   -4.02234
120400.0000   -5.00787
120440.0000   -4.57099
120480.0000   -4.19324
120520.0000   -4.69568
120560.0000   -4.41475
120600.0000   -5.07240
120640.0000   -4.64465
120680.0000   -4.88709
120720.0000   -5.33836
120760.0000   -3.90915
120800.0000   -4.76587
120840.0000   -5.38458
120880.0000   -5.73683
120920.0000   -4.27023
120960.0000   -5.47722
121000.0000   -5.21940
121040.0000   -6.18235
121080.0000   -6.42972
121120.0000   -7.10284
121160.0000   -6.41096
121200.0000   -6.36883
121240.0000   -6.02621
121280.0000   -5.18566
121320.0000   -5.81658
121360.0000   -4.62929
121400.0000   -4.79570
121440.0000   -4.33974
121480.0000   -4.42190
121520.0000   -4.62849
121560.0000   -4.53543
121600.0000   -5.08645
121640.0000   -4.91496
121680.0000   -4.50632
121720.0000   -4.58515
121760.0000   -4.39704
121800.0000   -4.07737
121840.0000   -4.57058
121880.0000   -4.25639
121920.0000   -5.18123
121960.0000   -4.57195
122000.0000   -4.93131
122040.0000   -4.06898
122080.0000   -4.73177
122120.0000   -4.30967
122160.0000   -4.09283
122200.0000   -4.59625
122240.0000   -4.68644
122280.0000   -3.94960
122320.0000   -4.31791
122360.0000   -4.37581
122400.0000   -5.01331
122440.0000   -4.00710
122480.0000   -4.67198
122520.0000   -4.88899
122560.0000   -4.01393
122600.0000   -4.14273
122640.0000   -4.72773
122680.0000   -4.70408
122720.0000   -3.79064
122760.0000   -4.20357
122800.0000   -3.93963
122840.0000   -3.32483
122880.0000   -4.74365
122920.0000   -4.36197
122960.0000   -4.42708
123000.0000   -4.88552
123040.0000   -4.56139
123080.0000   -6.07099
123120.0000   -4.94754
123160.0000   -4.90408
123200.0000   -4.96326
123240.0000   -5.49185
123280.0000   -5.97614
123320.0000   -5.22644
123360.0000   -4.80613
123400.0000   -4.98495
123440.0000   -4.30458
123480.0000   -4.71781
123520.0000   -3.91542
123560.0000   -4.17745
123600.0000   -4.36013
123640.0000   -4.56365
123680.0000   -4.36470
123720.0000   -4.15319
123760.0000   -3.69509
123800.0000   -4.29031
123840.0000   -4.36124
123880.0000   -4.10403
123920.0000   -4.62749
123960.0000   -3.54271
124000.0000   -4.04632
124040.0000   -4.56014
124080.0000   -4.73761
124120.0000   -4.15616
124160.0000   -4.78689
124200.0000   -4.13476
124240.0000   -3.96919
124280.0000   -5.01723
124320.0000   -5.29755
124360.0000   -4.62384
124400.0000   -5.60559
124440.0000   -5.43670
124480.0000   -6.19087
124520.0000   -5.20498
124560.0000   -5.01914
124600.0000   -4.98779
124640.0000   -5.06834
124680.0000   -4.68701
124720.0000   -5.45307
124760.0000   -3.90956
124800.0000   -3.64811
124840.0000   -4.79795
124880.0000   -4.68054
124920.0000   -5.22664
124960.0000   -4.37417
125000.0000   -4.22811
125040.0000   -4.99884
125080.0000   -5.02402
125120.0000   -5.60654
125160.0000   -5.38941
125200.0000   -5.86285
125240.0000   -5.76984
125280.0000   -6.22466
125320.0000   -6.02024
125360.0000   -4.17517
125400.0000   -4.78133
125440.0000   -5.27096
125480.0000   -6.62404
125520.0000   -6.12626
125560.0000   -5.83541
125600.0000   -5.45902
125640.0000   -5.47190
125680.0000   -6.00661
125720.0000   -5.60842
125760.0000   -5.27639
125800.0000   -5.13974
125840.0000   -3.90468
125880.0000   -4.21411
125920.0000   -4.55434
125960.0000   -4.50329
126000.0000   -4.70632
126040.0000   -4.45111
126080.0000   -4.79738
126120.0000   -4.60461
126160.0000   -4.85784
126200.0000   -4.72801
126240.0000   -5.22532
126280.0000   -6.00131
126320.0000   -5.35965
126360.0000   -4.91521
126400.0000   -5.77144
126440.0000   -5.34213
126480.0000   -4.85656
126520.0000   -4.71949
126560.0000   -4.86749
126600.0000   -4.12480
126640.0000   -4.64081
126680.0000   -4.48652
126720.0000   -4.03583
126760.0000   -3.73627
126800.0000   -4.25412
126840.0000   -5.34632
126880.0000   -4.84205
126920.0000   -4.45017
126960.0000   -4.25038
127000.0000   -5.17335
127040.0000   -5.12129
127080.0000   -6.09895
127120.0000   -4.72291
127160.0000   -5.53128
127200.0000   -5.21217
127240.0000   -5.29029
127280.0000   -4.88091
127320.0000   -4.39239
127360.0000   -4.23812
127400.0000   -4.99902
127440.0000   -4.83463
127480.0000   -4.40342
127520.0000   -4.87846
127560.0000   -4.74588
127600.0000   -5.07470
127640.0000   -5.67007
127680.0000   -5.16953
127720.0000   -4.98433
127760.0000   -4.84970
127800.0000   -4.58539
127840.0000   -5.79009
127880.0000   -5.73853
127920.0000   -4.83754
127960.0000   -5.69019
128000.0000   -4.96988
128040.0000   -5.04309
128080.0000   -5.48141
128120.0000   -5.19612
128160.0000   -5.24590
128200.0000   -5.55677
128240.0000   -5.28032
128280.0000   -4.40991
128320.0000   -5.43898
128360.0000   -5.72739
128400.0000   -5.14425
128440.0000   -6.56587
128480.0000   -6.68361
128520.0000   -5.42607
128560.0000   -5.10389
128600.0000   -5.47208
128640.0000   -5.14097
128680.0000   -4.60125
128720.0000   -4.61593
128760.0000   -5.23560
128800.0000   -5.79401
128840.0000   -5.11567
128880.0000   -4.72263
128920.0000   -4.13245
128960.0000   -4.77355
129000.0000   -4.50525
129040.0000   -4.82940
129080.0000   -5.22082
129120.0000   -5.70393
129160.0000   -5.18341
129200.0000   -5.47468
129240.0000   -5.30417
129280.0000   -4.65267
129320.0000   -4.01134
129360.0000   -4.56624
129400.0000   -4.47127
129440.0000   -4.79589
129480.0000   -3.13196
129520.0000   -3.49954
129560.0000   -4.51715
129600.0000   -4.68239
129640.0000   -4.33197
129680.0000   -4.24246
129720.0000   -4.96631
129760.0000   -4.44282
129800.0000   -3.88221
129840.0000   -3.65048
129880.0000   -4.67914
129920.0000   -4.34341
129960.0000   -4.14775
130000.0000   -3.78487
130040.0000   -5.76403
130080.0000   -5.20257
130120.0000   -4.75782
130160.0000   -5.42915
130200.0000   -4.94066
130240.0000   -5.76512
130280.0000   -5.44918
130320.0000   -5.17487
130360.0000   -5.00650
130400.0000   -4.34508
130440.0000   -4.47761
130480.0000   -3.40035
130520.0000   -4.42093
130560.0000   -4.39590
130600.0000   -4.64938
130640.0000   -4.72290
130680.0000   -4.00846
130720.0000   -3.72711
130760.0000   -4.17513
130800.0000   -3.97650
130840.0000   -4.45346
130880.0000   -4.55595
130920.0000   -4.06084
130960.0000   -2.52936
131000.0000   -2.19577
131040.0000   -2.85942
131080.0000   -3.77116
131120.0000   -3.17431
131160.0000   -2.81819
131200.0000   -3.23086
131240.0000   -4.01351
131280.0000   -2.87203
131320.0000   -3.12827
131360.0000   -3.21253
131400.0000   -3.43980
131440.0000   -3.53479
131480.0000   -3.04715
131520.0000   -3.06614
131560.0000   -2.87259
131600.0000   -2.97294
131640.0000   -2.49043
131680.0000   -3.08655
131720.0000   -2.85287
131760.0000   -3.52115
131800.0000   -3.71477
131840.0000   -3.47087
131880.0000   -2.35046
131920.0000   -2.38633
131960.0000   -2.72132
132000.0000   -1.66957
132040.0000   -1.80860
132080.0000   -1.70075
132120.0000   -2.19368
132160.0000   -2.60677
132200.0000   -2.56031
132240.0000   -3.09052
132280.0000   -2.90031
132320.0000   -1.84756
132360.0000   -1.66093
132400.0000   -0.95625
132440.0000   -1.51516
132480.0000   -0.78225
132520.0000   -1.39792
132560.0000   -2.00881
132600.0000   -2.46380
132640.0000   -0.76698
132680.0000   -2.06191
132720.0000   -1.74237
132760.0000   -2.20957
132800.0000   -1.55317
132840.0000   -2.23622
132880.0000   -1.97686
132920.0000   -1.21137
132960.0000   -1.71453
133000.0000   -2.24774
133040.0000   -1.14856
133080.0000   -1.23397
133120.0000   -1.11360
133160.0000   -1.25177
133200.0000    0.05452
133240.0000   -0.90086
133280.0000   -0.95220
133320.0000   -1.09238
133360.0000   -0.29821
133400.0000   -0.76553
133440.0000   -0.65916
133480.0000   -1.66162
133520.0000   -1.49494
133560.0000   -1.54985
133600.0000   -1.81873
133640.0000   -2.13395
133680.0000   -1.07505
133720.0000   -1.60066
133760.0000   -1.17238
133800.0000   -1.53602
133840.0000   -1.44162
133880.0000   -0.96700
133920.0000   -1.14244
133960.0000   -2.04421
134000.0000   -2.15928
134040.0000   -2.24189
134080.0000   -2.50060
134120.0000   -1.52804
134160.0000   -1.49189
134200.0000   -1.97265
134240.0000   -1.29524
134280.0000   -1.18948
134320.0000   -1.44056
134360.0000   -1.32977
134400.0000   -1.36472
134440.0000   -0.86682
134480.0000   -1.06064
134520.0000   -1.26793
134560.0000   -1.73482
134600.0000   -1.72848
134640.0000   -1.15688
134680.0000   -1.14044
134720.0000   -1.11066
134760.0000   -1.32381
134800.0000   -0.86383
134840.0000   -1.95406
134880.0000   -2.08866
134920.0000   -2.26134
134960.0000   -2.35169
135000.0000   -2.06978
135040.0000   -1.81434
135080.0000   -1.91190
135120.0000   -1.98750
135160.0000   -1.92702
135200.0000   -1.33465
135240.0000   -1.10332
135280.0000   -0.22272
135320.0000    0.11054
135360.0000    0.72465
135400.0000    0.13313
135440.0000    0.89969
135480.0000   -0.10211
135520.0000    0.69442
135560.0000    0.40031
135600.0000   -0.60188
135640.0000   -0.51751
135680.0000    0.08506
135720.0000    0.17065
135760.0000   -0.47235
135800.0000    1.49141
135840.0000    2.36122
135880.0000    2.76716
135920.0000    2.23098
135960.0000    2.34811
136000.0000    2.41448
136040.0000    2.92492
136080.0000    2.46021
136120.0000    2.71009
136160.0000    2.92263
136200.0000    3.32469
136240.0000    2.55567
136280.0000    2.94493
136320.0000    2.57631
136360.0000    1.65823
136400.0000    3.02475
136440.0000    2.83585
136480.0000    3.14247
136520.0000    2.63938
136560.0000    1.75403
136600.0000    2.05892
136640.0000    1.37175
136680.0000    1.92337
136720.0000    1.24711
136760.0000    1.27079
136800.0000    1.32584
136840.0000    0.57067
136880.0000    0.59085
136920.0000    1.23655
136960.0000    2.05946
137000.0000    2.15940
137040.0000    2.27314
137080.0000    2.34089
137120.0000    2.39301
137160.0000    2.05494
137200.0000    2.36419
137240.0000    1.87057
137280.0000    2.13232
137320.0000    1.05314
137360.0000    1.31956
137400.0000    1.53667
137440.0000    0.77958
137480.0000    0.79065
137520.0000    1.19725
137560.0000    1.82464
137600.0000    2.01212
137640.0000    2.04183
137680.0000    1.94325
137720.0000    2.93189
137760.0000    3.02710
137800.0000    2.75384
137840.0000    1.80983
137880.0000    1.05099
137920.0000    2.61523
137960.0000    3.35473
138000.0000    2.80483
138040.0000    3.21397
138080.0000    1.89784
138120.0000    2.56287
138160.0000    1.91132
138200.0000    3.08523
138240.0000    3.15529
138280.0000    3.15305
138320.0000    4.03465
138360.0000    3.21930
138400.0000    2.69387
138440.0000    2.08220
138480.0000    1.91464
138520.0000    2.32304
138560.0000    2.93283
138600.0000    3.06272
138640.0000    2.61407
138680.0000    2.38334
138720.0000    3.05937
138760.0000    2.96659
138800.0000    2.41127
138840.0000    3.94001
138880.0000    2.59670
138920.0000    3.22109
138960.0000    2.29036
139000.0000    2.81849
139040.0000    3.88382
139080.0000    3.47326
139120.0000    2.49254
139160.0000    2.78904
139200.0000    3.10381
139240.0000    2.84906
139280.0000    2.84378
139320.0000    2.47535
139360.0000    2.60864
139400.0000    1.67153
139440.0000    2.75413
139480.0000    1.37630
139520.0000    1.45242
139560.0000    0.78847
139600.0000    2.94453
139640.0000    2.71550
139680.0000    3.23392
139720.0000    3.73684
139760.0000    4.27009
139800.0000    4.10952
139840.0000    2.97903
139880.0000    2.45952
139920.0000    2.69525
139960.0000    2.51593
140000.0000    1.78328
140040.0000    1.93560
140080.0000    1.93987
140120.0000    2.32654
140160.0000    1.58197
140200.0000    1.80829
140240.0000    2.06855
140280.0000    1.99220
140320.0000    1.43204
140360.0000    2.48954
140400.0000    1.69008
140440.0000    1.24924
140480.0000    1.17863
140520.0000    1.19733
140560.0000    1.03160
140600.0000    2.33660
140640.0000    0.96569
140680.0000    0.53497
140720.0000    1.77043
140760.0000    2.19556
140800.0000    2.21023
140840.0000    2.62797
140880.0000    2.37975
140920.0000    3.83227
140960.0000    3.28373
141000.0000    3.09493
141040.0000    2.00080
141080.0000    2.31607
141120.0000    3.19243
141160.0000    2.59332
141200.0000    2.27887
141240.0000    4.19162
141280.0000    4.23960
141320.0000    4.00135
141360.0000    2.60072
141400.0000    2.40327
141440.0000    3.38139
141480.0000    3.46247
141520.0000    2.69034
141560.0000    3.91699
141600.0000    3.03069
141640.0000    2.69395
141680.0000    3.80233
141720.0000    2.96789
141760.0000    4.13229
141800.0000    3.90593
141840.0000    3.92465
141880.0000    3.50564
141920.0000    4.28142
141960.0000    4.37963
142000.0000    4.37329
142040.0000    3.34604
142080.0000    3.91810
142120.0000    4.53684
142160.0000    4.38409
142200.0000    3.84495
142240.0000    4.05303
142280.0000    3.90586
142320.0000    2.99331
142360.0000    2.39042
142400.0000    3.09166
142440.0000    3.20777
142480.0000    4.52458
142520.0000    4.30133
142560.0000    4.38698
142600.0000    4.63972
142640.0000    4.49980
142680.0000    4.29852
142720.0000    3.98944
142760.0000    3.45784
142800.0000    4.06063
142840.0000    3.97607
142880.0000    3.70238
142920.0000    3.50514
142960.0000    2.76274
143000.0000    3.29120
143040.0000    3.06088
143080.0000    1.20818
143120.0000    1.64020
143160.0000    2.29362
143200.0000    3.73442
143240.0000    3.76840
143280.0000    3.40551
143320.0000    3.68297
143360.0000    3.64919
143400.0000    2.73778
143440.0000    3.21397
143480.0000    3.50151
143520.0000    3.21833
143560.0000    4.19393
143600.0000    3.78371
143640.0000    4.14789
143680.0000    4.25676
143720.0000    4.22418
143760.0000    3.38047
143800.0000    4.61688
143840.0000    4.77057
143880.0000    4.30978
143920.0000    5.51683
143960.0000    4.12580
144000.0000    3.84664
144040.0000    3.80489
144080.0000    2.70502
144120.0000    3.44229
144160.0000    2.92002
144200.0000    3.28076
144240.0000    4.94504
144280.0000    3.47872
144320.0000    4.39542
144360.0000    4.60345
144400.0000    4.37492
144440.0000    4.27149
144480.0000    3.62363
144520.0000    3.01431
144560.0000    3.71940
144600.0000    4.26480
144640.0000    4.00643
144680.0000    3.84692
144720.0000    3.31641
144760.0000    3.52330
144800.0000    3.44232
144840.0000    3.33624
144880.0000    3.78443
144920.0000    4.30717
144960.0000    4.76493
145000.0000    4.43440
145040.0000    4.77495
145080.0000    4.56157
145120.0000    4.63266
145160.0000    3.48534
145200.0000    3.93780
145240.0000    4.69853
145280.0000    3.94691
145320.0000    4.61952
145360.0000    3.73991
145400.0000    4.42129
145440.0000    4.40283
145480.0000    4.13113
145520.0000    4.74560
145560.0000    4.11298
145600.0000    4.18863
145640.0000    5.34927
145680.0000    4.94098
145720.0000    4.41905
145760.0000    4.46461
145800.0000    4.77134
145840.0000    5.13183
145880.0000    4.27424
145920.0000    3.75445
145960.0000    4.58388
146000.0000    5.45834
146040.0000    4.28685
146080.0000    5.84411
146120.0000    5.07439
146160.0000    5.20344
146200.0000    4.97314
146240.0000    4.85350
146280.0000    5.23063
146320.0000    5.38594
146360.0000    5.55982
146400.0000    3.58231
146440.0000    5.56832
146480.0000    5.21142
146520.0000    5.24773
146560.0000    4.14793
146600.0000    4.10853
146640.0000    5.37922
146680.0000    4.29602
146720.0000    3.99661
146760.0000    4.33860
146800.0000    5.32160
146840.0000    4.79081
146880.0000    4.81883
146920.0000    4.49434
146960.0000    5.34241
147000.0000    5.02444
147040.0000    5.44070
147080.0000    5.11349
147120.0000    4.65127
147160.0000    4.74207
147200.0000    5.13137
147240.0000    5.84079
147280.0000    3.97727
147320.0000    5.22909
147360.0000    4.62484
147400.0000    4.71580
147440.0000    4.17480
147480.0000    4.56582
147520.0000    4.93207
147560.0000    4.11103
147600.0000    4.36700
147640.0000    2.27124
147680.0000    2.73476
147720.0000    2.93115
147760.0000    3.85295
147800.0000    3.82474
147840.0000    3.56481
147880.0000    3.82238
147920.0000    2.93329
147960.0000    5.04963
148000.0000    4.90376
148040.0000    3.86140
148080.0000    4.30246
148120.0000    4.29048
148160.0000    4.43499
148200.0000    4.20775
148240.0000    3.35400
148280.0000    5.25907
148320.0000    6.23182
148360.0000    6.31233
148400.0000    6.87007
148440.0000    6.73161
148480.0000    5.83226
148520.0000    5.97362
148560.0000    5.81486
148600.0000    5.21719
148640.0000    6.10865
148680.0000    6.07694
148720.0000    5.50812
148760.0000    5.97720
148800.0000    6.02388
148840.0000    6.72914
148880.0000    6.25358
148920.0000    5.24118
148960.0000    5.53286
149000.0000    6.43704
149040.0000    6.92757
149080.0000    7.89808
149120.0000    7.14179
149160.0000    7.16549
149200.0000    6.24537
149240.0000    6.35057
149280.0000    7.86192
149320.0000    7.39915
149360.0000    7.32183
149400.0000    7.59091
149440.0000    7.28356
149480.0000    7.23014
149520.0000    7.50933
149560.0000    8.01033
149600.0000    7.86386
149640.0000    8.40459
149680.0000    8.93476
149720.0000    8.45091
149760.0000    9.29611
149800.0000    9.15042
149840.0000    8.54249
149880.0000    8.83980
149920.0000    8.42396
149960.0000    8.04247
150000.0000    8.66960
150040.0000    8.05624
150080.0000    7.50152
150120.0000    8.75240
150160.0000    8.38184
150200.0000    8.09017
150240.0000    7.98608
150280.0000    7.47880
150320.0000    6.69310
150360.0000    6.37538
150400.0000    6.38052
150440.0000    6.69143
150480.0000    6.08190
150520.0000    6.06027
150560.0000    5.16931
150600.0000    5.19301
150640.0000    5.52525
150680.0000    6.25582
150720.0000    6.69127
150760.0000    5.73344
150800.0000    7.01733
150840.0000    7.56193
150880.0000    7.54928
150920.0000    6.82013
150960.0000    7.17210
151000.0000    7.86080
151040.0000    7.17227
151080.0000    8.21163
151120.0000    8.07783
151160.0000    7.68231
151200.0000    7.59130
151240.0000    7.88462
151280.0000    7.99374
151320.0000    7.14893
151360.0000    8.37448
151400.0000    8.27093
151440.0000    8.25359
151480.0000    9.12694
151520.0000    8.90006
151560.0000    7.29367
151600.0000    7.28642
151640.0000    7.02997
151680.0000    6.72284
151720.0000    6.55750
151760.0000    6.74314
151800.0000    6.71559
151840.0000    7.26868
151880.0000    7.08671
151920.0000    7.37443
151960.0000    7.01511
152000.0000    7.31656
152040.0000    7.66493
152080.0000    7.09185
152120.0000    8.29710
152160.0000    8.45707
152200.0000    7.51754
152240.0000    7.51970
152280.0000    7.39989
152320.0000    7.97581
152360.0000    7.42574
152400.0000    7.21100
152440.0000    7.67434
152480.0000    8.02823
152520.0000    7.77274
152560.0000    7.44426
152600.0000    7.14262
152640.0000    6.96182
152680.0000    8.46480
152720.0000    7.11918
152760.0000    7.56991
152800.0000    7.47667
152840.0000    7.23135
152880.0000    6.83216
152920.0000    7.08426
152960.0000    7.45185
153000.0000    6.64443
153040.0000    6.19368
153080.0000    7.34982
153120.0000    6.89039
153160.0000    6.79614
153200.0000    6.96640
153240.0000    7.88370
153280.0000    7.42550
153320.0000    7.28540
153360.0000    7.38740
153400.0000    7.71023
153440.0000    7.67205
153480.0000    7.00714
153520.0000    6.34364
153560.0000    5.61625
153600.0000    5.61385
153640.0000    5.32977
153680.0000    6.16776
153720.0000    6.24800
153760.0000    5.68914
153800.0000    5.91238
153840.0000    7.09840
153880.0000    7.27173
153920.0000    6.70895
153960.0000    7.37493
154000.0000    7.63690
154040.0000    6.73820
154080.0000    7.42360
154120.0000    7.44241
154160.0000    7.25907
154200.0000    6.80676
154240.0000    6.85931
154280.0000    7.83360
154320.0000    6.75119
154360.0000    7.46524
154400.0000    7.32788
154440.0000    7.78592
154480.0000    7.28677
154520.0000    7.75065
154560.0000    7.83427
154600.0000    7.25970
154640.0000    7.38636
154680.0000    7.99962
154720.0000    8.20302
154760.0000    7.65957
154800.0000    8.03048
154840.0000    7.08572
154880.0000    7.42846
154920.0000    7.20902
154960.0000    7.65158
155000.0000    7.66895
155040.0000    7.55538
155080.0000    7.67323
155120.0000    6.94114
155160.0000    7.49971
155200.0000    7.32595
155240.0000    6.74711
155280.0000    7.35403
155320.0000    6.97179
155360.0000    7.40987
155400.0000    6.74822
155440.0000    7.10989
155480.0000    6.91186
155520.0000    6.75988
155560.0000    5.80854
155600.0000    6.90022
155640.0000    6.32419
155680.0000    5.79725
155720.0000    5.57152
155760.0000    5.58260
155800.0000    6.18073
155840.0000    5.74685
155880.0000    6.12325
155920.0000    6.07100
155960.0000    5.00030
156000.0000    4.24048
156040.0000    4.43030
156080.0000    3.95950
156120.0000    4.38205
156160.0000    5.35881
156200.0000    4.68720
156240.0000    5.49591
156280.0000    5.52191
156320.0000    5.52567
156360.0000    5.39159
156400.0000    4.77961
156440.0000    3.96248
156480.0000    4.88196
156520.0000    3.97248
156560.0000    4.80308
156600.0000    4.96546
156640.0000    5.55892
156680.0000    4.34027
156720.0000    5.28612
156760.0000    5.71192
156800.0000    5.31603
156840.0000    4.95865
156880.0000    5.53646
156920.0000    5.02621
156960.0000    5.10889
157000.0000    5.40149
157040.0000    5.20052
157080.0000    4.31998
157120.0000    4.83299
157160.0000    4.15416
157200.0000    3.93776
157240.0000    3.51297
157280.0000    3.49664
157320.0000    3.44880
157360.0000    3.21831
157400.0000    3.34126
157440.0000    4.06834
157480.0000    3.10801
157520.0000    2.69669
157560.0000    1.91870
157600.0000    3.24112
157640.0000    2.61917
157680.0000    2.76674
157720.0000    3.93412
157760.0000    3.48452
157800.0000    3.74876
157840.0000    3.21121
157880.0000    3.79405
157920.0000    3.12368
157960.0000    3.75487
158000.0000    3.33356
158040.0000    2.75112
158080.0000    2.60541
158120.0000    3.21421
158160.0000    2.69587
158200.0000    2.79964
158240.0000    2.13111
158280.0000    2.60064
158320.0000    2.82645
158360.0000    3.38509
158400.0000    2.77380
158440.0000    1.96326
158480.0000    2.21589
158520.0000    2.09823
158560.0000    1.57884
158600.0000    2.49305
158640.0000    2.75064
158680.0000    3.79521
158720.0000    2.59343
158760.0000    3.00916
158800.0000    4.42431
158840.0000    4.65989
158880.0000    5.12771
158920.0000    4.50778
158960.0000    4.32947
159000.0000    5.87670
159040.0000    5.72473
159080.0000    5.96281
159120.0000    5.82523
159160.0000    6.30895
159200.0000    5.34912
159240.0000    6.15340
159280.0000    5.13171
159320.0000    5.99976
159360.0000    5.04033
159400.0000    4.89541
159440.0000    6.88041
159480.0000    6.08985
159520.0000    5.16493
159560.0000    5.45900
159600.0000    5.15482
159640.0000    4.57208
159680.0000    3.79475
159720.0000    3.75025
159760.0000    3.97338
159800.0000    3.83391
159840.0000    2.63801
159880.0000    4.62267
159920.0000    3.38937
159960.0000    3.04171
160000.0000    4.47725
160040.0000    5.14750
160080.0000    5.07833
160120.0000    3.57410
160160.0000    3.51777
160200.0000    3.62498
160240.0000    3.21032
160280.0000    3.22075
160320.0000    1.81274
160360.0000    4.05715
160400.0000    3.20344
160440.0000    4.38062
160480.0000    4.72472
160520.0000    4.58191
160560.0000    5.27238
160600.0000    4.43053
160640.0000    4.98275
160680.0000    4.13009
160720.0000    4.97466
160760.0000    4.56237
160800.0000    4.30624
160840.0000    3.69968
160880.0000    3.53332
160920.0000    4.25556
160960.0000    3.49391
161000.0000    4.58667
161040.0000    3.87897
161080.0000    3.98802
161120.0000    3.56345
161160.0000    3.43899
161200.0000    3.51054
161240.0000    3.07126
161280.0000    4.43486
161320.0000    4.25375
161360.0000    4.88409
161400.0000    5.56914
161440.0000    5.51878
161480.0000    6.16800
161520.0000    4.73579
161560.0000    5.17512
161600.0000    5.75908
161640.0000    5.55187
161680.0000    4.49173
161720.0000    5.67667
161760.0000    6.22644
161800.0000    4.51312
161840.0000    5.81812
161880.0000    4.16653
161920.0000    4.26693
161960.0000    3.22339
162000.0000    3.72603
162040.0000    3.83045
162080.0000    3.36182
162120.0000    3.66804
162160.0000    3.35319
162200.0000    2.57852
162240.0000    2.47901
162280.0000    2.36321
162320.0000    2.56743
162360.0000    3.18670
162400.0000    3.11473
162440.0000    3.38900
162480.0000    3.25382
162520.0000    4.28238
162560.0000    4.44095
162600.0000    4.07275
162640.0000    3.90271
162680.0000    4.52666
162720.0000    5.41044
162760.0000    5.26952
162800.0000    5.22661
162840.0000    5.16002
162880.0000    4.88776
162920.0000    5.58100
162960.0000    6.43179
163000.0000    5.43299
163040.0000    6.53728
163080.0000    5.86025
163120.0000    5.17008
163160.0000    5.69664
163200.0000    6.90851
163240.0000    6.22664
163280.0000    6.17110
163320.0000    6.37167
163360.0000    5.07344
163400.0000    6.12950
163440.0000    5.54354
163480.0000    5.67967
163520.0000    5.37356
163560.0000    5.08531
163600.0000    4.72751
163640.0000    5.60152
163680.0000    5.51736
163720.0000    4.71884
163760.0000    6.75472
163800.0000    7.25939
163840.0000    6.06430
163880.0000    5.56782
163920.0000    5.13855
163960.0000    3.53509
164000.0000    4.84869
164040.0000    6.00388
164080.0000    5.09123
164120.0000    4.07540
164160.0000    5.20085
164200.0000    4.10075
164240.0000    4.55867
164280.0000    4.17007
164320.0000    4.77927
164360.0000    5.80662
164400.0000    5.73745
164440.0000    4.04427
164480.0000    4.69393
164520.0000    4.34328
164560.0000    5.28611
164600.0000    4.31415
164640.0000    5.09261
164680.0000    6.34122
164720.0000    7.10690
164760.0000    6.87452
164800.0000    5.89279
164840.0000    5.54200
164880.0000    5.90238
164920.0000    5.73188
164960.0000    6.54197
165000.0000    6.29169
165040.0000    5.70107
165080.0000    5.73447
165120.0000    5.81084
165160.0000    5.90910
165200.0000    4.74999
165240.0000    5.99245
165280.0000    5.71080
165320.0000    5.14730
165360.0000    5.60006
165400.0000    5.51284
165440.0000    5.40056
165480.0000    4.38602
165520.0000    4.34843
165560.0000    4.42841
165600.0000    4.86946
165640.0000    3.82917
165680.0000    5.06781
165720.0000    5.47760
165760.0000    5.50428
165800.0000    5.73059
165840.0000    5.78573
165880.0000    6.34715
165920.0000    7.09161
165960.0000    6.32573
166000.0000    3.03401
166040.0000    5.40965
166080.0000    5.13089
166120.0000    4.67867
166160.0000    5.26515
166200.0000    4.30661
166240.0000    4.34575
166280.0000    5.61989
166320.0000    5.57674
166360.0000    5.61159
166400.0000    6.27297
166440.0000    6.37679
166480.0000    6.26475
166520.0000    6.38976
166560.0000    7.24946
166600.0000    6.58710
166640.0000    7.39720
166680.0000    6.39969
166720.0000    7.78570
166760.0000    7.79798
166800.0000    7.68015
166840.0000    7.03825
166880.0000    6.65573
166920.0000    7.06739
166960.0000    6.30488
167000.0000    6.03241
167040.0000    6.61870
167080.0000    6.66095
167120.0000    6.27114
167160.0000    6.79193
167200.0000    6.25930
167240.0000    6.51480
167280.0000    6.18812
167320.0000    4.96486
167360.0000    4.67714
167400.0000    5.93547
167440.0000    5.49007
167480.0000    6.02189
167520.0000    6.91394
167560.0000    6.61507
167600.0000    6.05251
167640.0000    5.96223
167680.0000    6.73323
167720.0000    7.18235
167760.0000    7.02159
167800.0000    7.01360
167840.0000    6.67035
167880.0000    5.67640
167920.0000    5.37114
167960.0000    6.17004
168000.0000    6.68615
168040.0000    6.35021
168080.0000    4.80764
168120.0000    6.26147
168160.0000    7.40436
168200.0000    7.01636
168240.0000    6.43537
168280.0000    6.39181
168320.0000    6.29779
168360.0000    5.88389
168400.0000    6.18061
168440.0000    5.73710
168480.0000    6.15615
168520.0000    6.52475
168560.0000    6.45131
168600.0000    6.93754
168640.0000    6.27115
168680.0000    6.48986
168720.0000    6.89411
168760.0000    6.45010
168800.0000    6.46543
168840.0000    6.60008
168880.0000    6.43591
168920.0000    6.72325
168960.0000    6.06737
169000.0000    5.92892
169040.0000    6.13552
169080.0000    6.30860
169120.0000    6.47190
169160.0000    6.53459
169200.0000    6.04706
169240.0000    6.53765
169280.0000    5.99337
169320.0000    6.85113
169360.0000    6.25236
169400.0000    6.33320
169440.0000    6.05443
169480.0000    6.55465
169520.0000    6.69164
169560.0000    7.26668
169600.0000    6.13489
169640.0000    7.64035
169680.0000    7.88710
169720.0000    8.00262
169760.0000    7.55190
169800.0000    7.39640
169840.0000    7.65115
169880.0000    7.20278
169920.0000    7.61679
169960.0000    6.86101
170000.0000    6.20156
170040.0000    5.17435
170080.0000    5.66823
170120.0000    6.61405
170160.0000    6.36263
170200.0000    6.49783
170240.0000    7.76193
170280.0000    6.78509
170320.0000    6.43048
170360.0000    6.29511
170400.0000    6.38341
170440.0000    5.90103
170480.0000    5.45309
170520.0000    6.38390
170560.0000    5.70177
170600.0000    5.47313
170640.0000    6.25422
170680.0000    5.37638
170720.0000    5.68586
170760.0000    6.62913
170800.0000    6.12602
170840.0000    5.92371
170880.0000    6.52291
170920.0000    6.21661
170960.0000    5.49475
171000.0000    5.79126
171040.0000    6.18989
171080.0000    7.05291
171120.0000    5.97765
171160.0000    5.73893
171200.0000    5.78171
171240.0000    6.23819
171280.0000    6.04603
171320.0000    6.73425
171360.0000    6.52693
171400.0000    6.98589
171440.0000    6.40958
171480.0000    6.55846
171520.0000    6.31318
171560.0000    6.16922
171600.0000    6.74581
171640.0000    7.15471
171680.0000    6.35708
171720.0000    6.96045
171760.0000    7.40579
171800.0000    5.70059
171840.0000    5.99394
171880.0000    4.92564
171920.0000    6.13626
171960.0000    6.31549
172000.0000    6.24271
172040.0000    6.24329
172080.0000    6.78589
172120.0000    6.56340
172160.0000    6.38384
172200.0000    6.99517
172240.0000    6.10192
172280.0000    6.85792
172320.0000    6.52984
172360.0000    6.48859
172400.0000    6.52234
172440.0000    6.55494
172480.0000    6.68865
172520.0000    6.00587
172560.0000    6.37094
172600.0000    6.74197
172640.0000    6.45219
172680.0000    5.82494
172720.0000    6.43638
172760.0000    7.14242
172800.0000    6.08059
172840.0000    6.24748
172880.0000    6.39289
172920.0000    6.56856
172960.0000    6.54258
173000.0000    5.44822
173040.0000    5.04194
173080.0000    6.05616
173120.0000    6.31095
173160.0000    5.91462
173200.0000    4.97527
173240.0000    5.79825
173280.0000    5.03500
173320.0000    4.50993
173360.0000    4.42412
173400.0000    5.17131
173440.0000    4.76042
173480.0000    4.64856
173520.0000    5.01928
173560.0000    4.54216
173600.0000    4.92949
173640.0000    3.60489
173680.0000    4.03396
173720.0000    5.33899
173760.0000    4.43544
173800.0000    4.97628
173840.0000    5.98066
173880.0000    5.89462
173920.0000    5.40472
173960.0000    5.89133
174000.0000    5.72725
174040.0000    5.97398
174080.0000    5.73263
174120.0000    4.93691
174160.0000    3.81218
174200.0000    4.14571
174240.0000    4.92933
174280.0000    4.87586
174320.0000    4.07135
174360.0000    4.20299
174400.0000    4.48853
174440.0000    3.72847
174480.0000    4.32279
174520.0000    4.47068
174560.0000    4.21644
174600.0000    3.57220
174640.0000    4.56158
174680.0000    5.79330
174720.0000    5.60101
174760.0000    4.87206
174800.0000    4.48350
174840.0000    4.51839
174880.0000    5.06255
174920.0000    6.07680
174960.0000    5.21112
175000.0000    5.17533
175040.0000    4.92677
175080.0000    5.73813
175120.0000    6.18494
175160.0000    6.55999
175200.0000    7.01733
175240.0000    7.04009
175280.0000    5.93314
175320.0000    7.55456
175360.0000    7.54973
175400.0000    7.18620
175440.0000    7.39760
175480.0000    7.85089
175520.0000    8.36054
175560.0000    8.18735
175600.0000    8.21194
175640.0000    8.26709
175680.0000    8.49178
175720.0000    8.21110
175760.0000    8.71032
175800.0000    8.63891
175840.0000    8.95084
175880.0000    8.05665
175920.0000    8.45133
175960.0000    7.54673
176000.0000    7.91513
176040.0000    7.59690
176080.0000    7.91305
176120.0000    7.21209
176160.0000    7.77667
176200.0000    7.97691
176240.0000    7.82948
176280.0000    8.16042
176320.0000    8.23317
176360.0000    8.41427
176400.0000    7.85297
176440.0000    8.54942
176480.0000    8.06464
176520.0000    8.80694
176560.0000    8.73407
176600.0000    8.49302
176640.0000    9.01262
176680.0000    9.12240
176720.0000    9.01854
176760.0000    8.18452
176800.0000    8.32358
176840.0000    8.07308
176880.0000    8.69710
176920.0000    7.88320
176960.0000    8.10399
177000.0000    7.96033
177040.0000    7.82840
177080.0000    7.45590
177120.0000    8.48719
177160.0000    7.35161
177200.0000    8.16836
177240.0000    7.62526
177280.0000    7.18243
177320.0000    7.24973
177360.0000    7.26260
177400.0000    7.61513
177440.0000    7.75114
177480.0000    7.51013
177520.0000    8.08141
177560.0000    8.20052
177600.0000    8.59581
177640.0000    8.65814
177680.0000    8.26693
177720.0000    7.94986
177760.0000    7.99655
177800.0000    9.07569
177840.0000    8.83360
177880.0000    8.36636
177920.0000    8.55106
177960.0000    8.48428
178000.0000    7.92557
178040.0000    9.15573
178080.0000    9.54436
178120.0000    9.08872
178160.0000    8.47689
178200.0000    7.11766
178240.0000    6.93743
178280.0000    6.03407
178320.0000    5.65173
178360.0000    6.48950
178400.0000    5.56424
178440.0000    4.58872
178480.0000    5.04870
178520.0000    4.58193
178560.0000    5.45098
178600.0000    6.47785
178640.0000    6.00542
178680.0000    5.58458
178720.0000    5.46397
178760.0000    5.96293
178800.0000    5.53642
178840.0000    6.87873
178880.0000    6.94123
178920.0000    6.78218
178960.0000    7.01189
179000.0000    6.23733
179040.0000    6.75869
179080.0000    5.14096
179120.0000    5.31031
179160.0000    5.25066
179200.0000    6.52513
179240.0000    6.58266
179280.0000    5.19416
179320.0000    4.15980
179360.0000    4.83213
179400.0000    5.30301
179440.0000    6.14302
179480.0000    5.56177
179520.0000    4.11513
179560.0000    4.35368
179600.0000    4.76047
179640.0000    4.07274
179680.0000    4.30178
179720.0000    5.83580
179760.0000    6.30113
179800.0000    5.60324
179840.0000    6.00216
179880.0000    5.86843
179920.0000    5.77832
179960.0000    4.77324
180000.0000    5.33213
180040.0000    5.58483
180080.0000    5.61313
180120.0000    6.54937
180160.0000    5.28688
180200.0000    6.94357
180240.0000    5.64206
180280.0000    5.63537
180320.0000    5.84303
180360.0000    4.16786
180400.0000    5.00596
180440.0000    4.73814
180480.0000    4.88457
180520.0000    6.17896
180560.0000    6.60636
180600.0000    5.50140
180640.0000    5.64818
180680.0000    5.05040
180720.0000    4.65957
180760.0000    4.92752
180800.0000    5.00410
180840.0000    4.58513
180880.0000    5.02920
180920.0000    4.15687
180960.0000    4.44322
181000.0000    4.01981
181040.0000    3.95498
181080.0000    4.68085
181120.0000    4.83825
181160.0000    4.94307
181200.0000    4.33405
181240.0000    4.72598
181280.0000    4.56612
181320.0000    4.61084
181360.0000    4.21856
181400.0000    5.40523
181440.0000    4.15823
181480.0000    4.55819
181520.0000    5.48039
181560.0000    6.17852
181600.0000    6.40372
181640.0000    5.46173
181680.0000    4.49333
181720.0000    5.34789
181760.0000    4.56991
181800.0000    5.17335
181840.0000    4.09455
181880.0000    3.36013
181920.0000    3.55402
181960.0000    2.81342
182000.0000    3.41456
182040.0000    2.40421
182080.0000    3.27817
182120.0000    4.81147
182160.0000    3.19648
182200.0000    4.86311
182240.0000    4.79118
182280.0000    3.95829
182320.0000    3.90710
182360.0000    3.88231
182400.0000    4.30192
182440.0000    4.41924
182480.0000    4.35556
182520.0000    4.10319
182560.0000    4.56292
182600.0000    4.20236
182640.0000    4.66421
182680.0000    3.29019
182720.0000    5.00334
182760.0000    4.56484
182800.0000    5.43942
182840.0000    4.28694
182880.0000    4.65725
182920.0000    4.64703
182960.0000    4.81594
183000.0000    4.49111
183040.0000    4.54979
183080.0000    5.53746
183120.0000    4.06543
183160.0000    4.20760
183200.0000    4.43040
183240.0000    2.76731
183280.0000    3.35384
183320.0000    3.59767
183360.0000    4.58554
183400.0000    4.03239
183440.0000    4.90305
183480.0000    5.81226
183520.0000    3.99472
183560.0000    4.15426
183600.0000    3.51389
183640.0000    4.32687
183680.0000    3.99954
183720.0000    4.04695
183760.0000    4.81283
183800.0000    3.87711
183840.0000    4.13203
183880.0000    3.64903
183920.0000    4.12615
183960.0000    3.48401
184000.0000    3.81396
184040.0000    4.26518
184080.0000    3.83825
184120.0000    3.56540
184160.0000    3.89508
184200.0000    3.92267
184240.0000    4.47969
184280.0000    4.27722
184320.0000    5.78532
184360.0000    5.01029
184400.0000    4.41457
184440.0000    4.57354
184480.0000    5.19720
184520.0000    4.98149
184560.0000    5.71994
184600.0000    5.36531
184640.0000    6.66252
184680.0000    6.66894
184720.0000    6.82914
184760.0000    6.48803
184800.0000    7.26305
184840.0000    6.02467
184880.0000    5.97085
184920.0000    5.15714
184960.0000    4.46781
185000.0000    4.20178
185040.0000    4.06633
185080.0000    5.54555
185120.0000    5.19900
185160.0000    5.41763
185200.0000    5.24413
185240.0000    5.62484
185280.0000    4.17153
185320.0000    5.30797
185360.0000    6.14588
185400.0000    4.38748
185440.0000    4.34613
185480.0000    5.03445
185520.0000    5.44352
185560.0000    5.06199
185600.0000    5.31858
185640.0000    5.09366
185680.0000    4.74695
185720.0000    5.34025
185760.0000    6.00701
185800.0000    3.89607
185840.0000    3.57356
185880.0000    4.07564
185920.0000    4.67125
185960.0000    5.28558
186000.0000    3.94056
186040.0000    4.71381
186080.0000    4.09794
186120.0000    4.61186
186160.0000    5.72580
186200.0000    5.84552
186240.0000    5.07729
186280.0000    4.51827
186320.0000    4.46611
186360.0000    3.98819
186400.0000    4.57145
186440.0000    3.20862
186480.0000    4.15266
186520.0000    4.10487
186560.0000    4.22249
186600.0000    4.33066
186640.0000    3.65745
186680.0000    4.29786
186720.0000    2.92315
186760.0000    4.71382
186800.0000    4.94526
186840.0000    5.46549
186880.0000    4.66181
186920.0000    5.39100
186960.0000    4.37158
187000.0000    5.41538
187040.0000    4.28078
187080.0000    5.10880
187120.0000    3.92033
187160.0000    4.69300
187200.0000    5.57366
187240.0000    5.26513
187280.0000    4.24463
187320.0000    4.67588
187360.0000    3.83983
187400.0000    3.70716
187440.0000    3.32200
187480.0000    3.35142
187520.0000    3.75688
187560.0000    3.63573
187600.0000    4.00124
187640.0000    4.51237
187680.0000    5.51753
187720.0000    5.02274
187760.0000    4.47540
187800.0000    3.63061
187840.0000    4.47908
187880.0000    3.92462
187920.0000    3.70209
187960.0000    4.21133
188000.0000    3.69808
188040.0000    4.53228
188080.0000    3.89419
188120.0000    4.87425
188160.0000    4.22648
188200.0000    4.11136
188240.0000    3.68355
188280.0000    4.93424
188320.0000    4.98457
188360.0000    5.27196
188400.0000    5.34923
188440.0000    5.17092
188480.0000    3.52962
188520.0000    4.15180
188560.0000    3.96831
188600.0000    4.58528
188640.0000    3.14181
188680.0000    3.85817
188720.0000    4.02880
188760.0000    5.68280
188800.0000    4.73344
188840.0000    4.21754
188880.0000    4.44018
188920.0000    4.22462
188960.0000    4.50044
189000.0000    5.07670
189040.0000    4.14657
189080.0000    3.98655
189120.0000    2.02914
189160.0000    3.14774
189200.0000    4.71977
189240.0000    4.17752
189280.0000    4.09761
189320.0000    4.50781
189360.0000    5.90101
189400.0000    4.03564
189440.0000    4.14096
189480.0000    4.98892
189520.0000    5.02577
189560.0000    4.48666
189600.0000    4.13717
189640.0000    4.75846
189680.0000    3.29737
189720.0000    3.84866
189760.0000    3.06650
189800.0000    2.89322
189840.0000    2.26241
189880.0000    2.21331
189920.0000    2.41160
189960.0000    2.61709
190000.0000    2.37366
190040.0000    2.97079
190080.0000    2.67471
190120.0000    3.19043
190160.0000    3.25354
190200.0000    4.46315
190240.0000    5.00622
190280.0000    3.22611
190320.0000    4.14895
190360.0000    4.38105
190400.0000    3.85306
190440.0000    5.20692
190480.0000    4.71370
190520.0000    4.03438
190560.0000    5.33589
190600.0000    4.67689
190640.0000    5.00583
190680.0000    5.50668
190720.0000    5.42754
190760.0000    4.56292
190800.0000    4.25149
190840.0000    4.20892
190880.0000    3.82723
190920.0000    3.26556
190960.0000    3.22832
191000.0000    4.59415
191040.0000    2.90393
191080.0000    4.87331
191120.0000    4.90787
191160.0000    4.48211
191200.0000    4.09799
191240.0000    5.14638
191280.0000    3.94216
191320.0000    6.41609
191360.0000    5.65837
191400.0000    5.00882
191440.0000    5.09461
191480.0000    5.81938
191520.0000    5.37516
191560.0000    3.72772
191600.0000    3.55306
191640.0000    3.71724
191680.0000    4.48649
191720.0000    3.99017
191760.0000    3.56203
191800.0000    3.16902
191840.0000    3.15750
191880.0000    2.71463
191920.0000    4.12962
191960.0000    4.25288
192000.0000    4.01794
192040.0000    5.24670
192080.0000    3.71760
192120.0000    3.36986
192160.0000    4.43677
192200.0000    4.40762
192240.0000    3.72089
192280.0000    4.49332
192320.0000    3.78562
192360.0000    3.65430
192400.0000    4.40951
192440.0000    5.31069
192480.0000    5.28588
192520.0000    4.83284
192560.0000    5.48347
192600.0000    5.91523
192640.0000    6.06775
192680.0000    5.56760
192720.0000    5.27873
192760.0000    4.21976
192800.0000    3.53227
192840.0000    4.14846
192880.0000    3.82870
192920.0000    4.61648
192960.0000    4.00880
193000.0000    4.53978
193040.0000    5.22188
193080.0000    5.17666
193120.0000    5.26723
193160.0000    4.45331
193200.0000    4.32182
193240.0000    5.10414
193280.0000    5.08564
193320.0000    7.05360
193360.0000    6.44920
193400.0000    5.57970
193440.0000    5.22936
193480.0000    5.10298
193520.0000    4.76191
193560.0000    4.80434
193600.0000    4.70031
193640.0000    4.37546
193680.0000    4.58482
193720.0000    5.10767
193760.0000    5.57413
193800.0000    5.82587
193840.0000    4.56824
193880.0000    4.47914
193920.0000    5.31591
193960.0000    4.94704
194000.0000    4.61313
194040.0000    4.58219
194080.0000    4.26081
194120.0000    2.85850
194160.0000    1.97032
194200.0000    3.95634
194240.0000    2.82358
194280.0000    2.57126
194320.0000    2.64739
194360.0000    3.04232
194400.0000    3.93653
194440.0000    2.89014
194480.0000    3.61630
194520.0000    3.61516
194560.0000    3.45945
194600.0000    3.54641
194640.0000    3.92806
194680.0000    4.41977
194720.0000    3.70942
194760.0000    4.13179
194800.0000    4.27801
194840.0000    4.94321
194880.0000    5.01490
194920.0000    4.26275
194960.0000    3.09699
195000.0000    3.26158
195040.0000    2.40024
195080.0000    2.52125
195120.0000    3.40503
195160.0000    2.53270
195200.0000    2.02493
195240.0000    1.36060
195280.0000    1.54346
195320.0000    1.81325
195360.0000    2.32774
195400.0000    4.19780
195440.0000    4.07859
195480.0000    3.47987
195520.0000    3.08202
195560.0000    3.56778
195600.0000    2.06504
195640.0000    2.15661
195680.0000    1.96285
195720.0000    3.57442
195760.0000    3.95529
195800.0000    3.40204
195840.0000    3.20200
195880.0000    3.20284
195920.0000    3.69460
195960.0000    2.39274
196000.0000    2.19881
196040.0000    2.51845
196080.0000    3.35487
196120.0000    3.55683
196160.0000    3.34836
196200.0000    3.48033
196240.0000    4.47280
196280.0000    4.60114
196320.0000    4.19615
196360.0000    4.20581
196400.0000    4.72475
196440.0000    4.44192
196480.0000    3.78477
196520.0000    3.46661
196560.0000    4.15082
196600.0000    3.80543
196640.0000    5.50172
196680.0000    5.30304
196720.0000    6.45521
196760.0000    5.38989
196800.0000    5.04839
196840.0000    5.54851
196880.0000    5.38944
196920.0000    5.45301
196960.0000    6.28086
197000.0000    5.99267
197040.0000    5.35823
197080.0000    5.89803
197120.0000    5.87511
197160.0000    3.83841
197200.0000    5.19905
197240.0000    3.63487
197280.0000    5.65474
197320.0000    4.66793
197360.0000    3.20198
197400.0000    5.32565
197440.0000    6.10644
197480.0000    4.93470
197520.0000    5.49827
197560.0000    5.38580
197600.0000    6.14943
197640.0000    6.18126
197680.0000    5.44277
197720.0000    4.74220
197760.0000    5.31594
197800.0000    4.79638
197840.0000    5.22416
197880.0000    4.81122
197920.0000    3.93923
197960.0000    5.61395
198000.0000    4.52198
198040.0000    5.56441
198080.0000    5.14869
198120.0000    5.62872
198160.0000    6.67035
198200.0000    6.31728
198240.0000    6.32330
198280.0000    6.08195
198320.0000    5.65056
198360.0000    6.33790
198400.0000    5.36744
198440.0000    4.95084
198480.0000    4.76910
198520.0000    4.87661
198560.0000    5.10904
198600.0000    5.43645
198640.0000    5.17773
198680.0000    4.63089
198720.0000    5.89899
198760.0000    5.84033
198800.0000    6.40925
198840.0000    6.49132
198880.0000    6.27278
198920.0000    6.11616
198960.0000    6.27039
199000.0000    6.35801
199040.0000    4.86282
199080.0000    6.10350
199120.0000    4.90137
199160.0000    5.32438
199200.0000    4.38190
199240.0000    3.75842
199280.0000    4.90423
199320.0000    4.69467
199360.0000    5.11140
199400.0000    5.04356
199440.0000    5.78276
199480.0000    3.94491
199520.0000    3.57354
199560.0000    3.55826
199600.0000    4.99310
199640.0000    4.03132
199680.0000    3.93691
199720.0000    3.32333
199760.0000    3.82016
199800.0000    4.37990
199840.0000    3.64704
199880.0000    3.04416
199920.0000    4.23389
199960.0000    3.31815
200000.0000    3.84396
200040.0000    4.05166
200080.0000    3.31369
200120.0000    4.99116
200160.0000    4.58260
200200.0000    4.61524
200240.0000    5.24098
200280.0000    4.80825
200320.0000    4.34467
200360.0000    5.10838
200400.0000    4.99517
200440.0000    5.00657
200480.0000    5.27374
200520.0000    4.76505
200560.0000    5.22793
200600.0000    5.46109
200640.0000    4.65716
200680.0000    4.36307
200720.0000    5.44912
200760.0000    4.42355
200800.0000    5.35444
200840.0000    4.77239
200880.0000    5.33818
200920.0000    5.39040
200960.0000    4.77664
201000.0000    5.60427
201040.0000    5.85422
201080.0000    6.58566
201120.0000    5.85686
201160.0000    6.58730
201200.0000    5.87509
201240.0000    5.80549
201280.0000    6.00558
201320.0000    6.10329
201360.0000    5.56082
201400.0000    5.02523
201440.0000    4.91430
201480.0000    4.87055
201520.0000    5.57225
201560.0000    6.49443
201600.0000    5.28266
201640.0000    6.16999
201680.0000    6.11673
201720.0000    6.16956
201760.0000    6.79425
201800.0000    6.69984
201840.0000    6.65176
201880.0000    6.15611
201920.0000    6.87416
201960.0000    6.28017
202000.0000    6.49864
202040.0000    5.91033
202080.0000    5.87923
202120.0000    5.28572
202160.0000    3.85323
202200.0000    3.75700
202240.0000    3.73703
202280.0000    5.71337
202320.0000    5.47350
202360.0000    5.34391
202400.0000    6.31262
202440.0000    6.76717
202480.0000    6.37510
202520.0000    5.09681
202560.0000    5.71185
202600.0000    6.00562
202640.0000    5.90289
202680.0000    5.88344
202720.0000    5.97292
202760.0000    5.79559
202800.0000    5.83892
202840.0000    5.60085
202880.0000    4.78803
202920.0000    3.79169
202960.0000    4.42337
203000.0000    5.13374
203040.0000    5.34911
203080.0000    5.32725
203120.0000    3.39590
203160.0000    2.94698
203200.0000    3.38987
203240.0000    4.10326
203280.0000    4.45527
203320.0000    4.45023
203360.0000    4.05728
203400.0000    3.72001
203440.0000    3.77176
203480.0000    4.39255
203520.0000    3.83539
203560.0000    3.66933
203600.0000    4.78257
203640.0000    4.21903
203680.0000    3.98359
203720.0000    4.02757
203760.0000    3.34365
203800.0000    2.58185
203840.0000    3.66749
203880.0000    4.14334
203920.0000    4.34684
203960.0000    4.69936
204000.0000    4.77023
204040.0000    5.50991
204080.0000    6.10441
204120.0000    6.37997
204160.0000    5.68565
204200.0000    5.85809
204240.0000    5.42324
204280.0000    5.07137
204320.0000    6.46450
204360.0000    6.68958
204400.0000    6.35608
204440.0000    6.01075
204480.0000    6.42751
204520.0000    6.20776
204560.0000    5.92107
204600.0000    6.23386
204640.0000    4.93067
204680.0000    5.12874
204720.0000    5.36089
204760.0000    6.00261
204800.0000    5.92632
204840.0000    5.92260
204880.0000    5.72621
204920.0000    5.01824
204960.0000    5.37863
205000.0000    5.74614
205040.0000    5.40397
205080.0000    6.17023
205120.0000    5.58502
205160.0000    6.37811
205200.0000    6.52515
205240.0000    6.51893
205280.0000    6.68071
205320.0000    6.39581
205360.0000    5.52190
205400.0000    6.96085
205440.0000    6.52099
205480.0000    7.12374
205520.0000    6.49205
205560.0000    7.10549
205600.0000    6.97630
205640.0000    7.33776
205680.0000    6.91735
205720.0000    6.82804
205760.0000    7.39494
205800.0000    6.78712
205840.0000    6.98166
205880.0000    7.20748
205920.0000    7.52245
205960.0000    8.30222
206000.0000    8.47104
206040.0000    7.54051
206080.0000    7.57703
206120.0000    7.27920
206160.0000    7.70415
206200.0000    7.48628
206240.0000    7.24527
206280.0000    7.23871
206320.0000    7.87162
206360.0000    8.51787
206400.0000    8.02624
206440.0000    8.32510
206480.0000    7.82012
206520.0000    7.79725
206560.0000    8.38651
206600.0000    8.70057
206640.0000    7.66533
206680.0000    8.82109
206720.0000    9.59881
206760.0000    8.78182
206800.0000    8.24814
206840.0000    7.95604
206880.0000    7.12333
206920.0000    7.03252
206960.0000    6.08249
207000.0000    7.07678
207040.0000    7.16287
207080.0000    7.23981
207120.0000    7.31669
207160.0000    8.67721
207200.0000    7.54166
207240.0000    8.44811
207280.0000    7.57046
207320.0000    7.36219
207360.0000    7.55630
207400.0000    7.88505
207440.0000    7.37119
207480.0000    7.37476
207520.0000    6.73788
207560.0000    6.87233
207600.0000    7.35530
207640.0000    7.36560
207680.0000    6.83792
207720.0000    8.00369
207760.0000    8.72051
207800.0000    7.46112
207840.0000    6.93488
207880.0000    7.28497
207920.0000    7.09973
207960.0000    6.84596
208000.0000    7.16195
208040.0000    7.35056
208080.0000    7.78955
208120.0000    6.24991
208160.0000    6.41083
208200.0000    5.38090
208240.0000    5.43631
208280.0000    6.50940
208320.0000    7.02005
208360.0000    7.02764
208400.0000    6.77613
208440.0000    6.43634
208480.0000    7.21274
208520.0000    6.54219
208560.0000    6.60389
208600.0000    6.48351
208640.0000    8.32682
208680.0000    7.20533
208720.0000    6.38720
208760.0000    7.59925
208800.0000    6.60866
208840.0000    6.73030
208880.0000    6.21084
208920.0000    6.19875
208960.0000    5.72144
209000.0000    6.50156
209040.0000    7.00733
209080.0000    7.31751
209120.0000    7.68826
209160.0000    7.61745
209200.0000    7.80817
209240.0000    7.48983
209280.0000    7.47059
209320.0000    7.40698
209360.0000    7.56168
209400.0000    6.93125
209440.0000    6.65652
209480.0000    8.21940
209520.0000    7.95836
209560.0000    7.64457
209600.0000    9.35875
209640.0000    9.24170
209680.0000    8.20805
209720.0000    6.82177
209760.0000    7.51870
209800.0000    7.06898
209840.0000    7.43785
209880.0000    6.75431
209920.0000    6.83135
209960.0000    6.55755
210000.0000    7.56352
210040.0000    7.22495
210080.0000    7.76716
210120.0000    7.64654
210160.0000    8.43520
210200.0000    7.84607
210240.0000    8.40827
210280.0000    8.79532
210320.0000    8.28051
210360.0000    8.51390
210400.0000    8.14492
210440.0000    7.37715
210480.0000    7.74990
210520.0000    7.99755
210560.0000    8.63897
210600.0000    8.14209
210640.0000    8.25509
210680.0000    7.34408
210720.0000    7.82449
210760.0000    7.24521
210800.0000    7.45873
210840.0000    7.36474
210880.0000    7.14360
210920.0000    6.94610
210960.0000    7.78289
211000.0000    7.88645
211040.0000    8.08907
211080.0000    7.14382
211120.0000    7.10618
211160.0000    7.00547
211200.0000    7.21313
211240.0000    7.52365
211280.0000    7.75878
211320.0000    8.28810
211360.0000    7.79206
211400.0000    8.00112
211440.0000    7.67553
211480.0000    8.21907
211520.0000    7.99773
211560.0000    8.29224
211600.0000    8.04283
211640.0000    8.27791
211680.0000    8.13603
211720.0000    8.46720
211760.0000    8.48687
211800.0000    7.83102
211840.0000    8.81425
211880.0000    8.35932
211920.0000    8.36905
211960.0000    7.98594
212000.0000    7.84669
212040.0000    7.92220
212080.0000    7.97138
212120.0000    7.63553
212160.0000    8.15059
212200.0000    8.44558
212240.0000    8.36854
212280.0000    7.92698
212320.0000    7.91603
212360.0000    9.32134
212400.0000    8.41083
212440.0000    8.63370
212480.0000    8.01507
212520.0000    8.00153
212560.0000    8.00301
212600.0000    8.45369
212640.0000    8.44050
212680.0000    8.02338
212720.0000    8.28601
212760.0000    7.99774
212800.0000    8.55528
212840.0000    8.19177
212880.0000    9.00849
212920.0000    8.19081
212960.0000    8.85549
213000.0000    8.53365
213040.0000    8.47814
213080.0000    9.15551
213120.0000    8.36779
213160.0000    9.46716
213200.0000    8.24724
213240.0000    8.83560
213280.0000    8.80177
213320.0000    8.21244
213360.0000    8.05054
213400.0000    7.73642
213440.0000    7.83621
213480.0000    7.66710
213520.0000    7.76069
213560.0000    7.68063
213600.0000    8.94209
213640.0000    8.28011
213680.0000    7.22176
213720.0000    7.15690
213760.0000    7.88021
213800.0000    7.34373
213840.0000    7.83920
213880.0000    7.82953
213920.0000    7.92513
213960.0000    7.52769
214000.0000    7.67478
214040.0000    7.82647
214080.0000    8.06829
214120.0000    7.55553
214160.0000    8.03708
214200.0000    8.24660
214240.0000    8.62539
214280.0000    7.65369
214320.0000    8.01214
214360.0000    9.18989
214400.0000    9.61044
214440.0000    7.90868
214480.0000    7.43588
214520.0000    8.04452
214560.0000    7.51785
214600.0000    8.21204
214640.0000    7.92865
214680.0000    8.65454
214720.0000    8.55384
214760.0000    8.19682
214800.0000    8.78723
214840.0000    8.37773
214880.0000    8.68137
214920.0000    9.36457
214960.0000    9.63449
215000.0000    8.36044
215040.0000    8.31039
215080.0000    8.44684
215120.0000    8.30742
215160.0000    8.68287
215200.0000    8.14145
215240.0000    8.91956
215280.0000    9.15983
215320.0000    9.54124
215360.0000    9.54456
215400.0000    9.73985
215440.0000    9.04169
215480.0000    8.25601
215520.0000    7.84667
215560.0000    8.50468
215600.0000    8.71232
215640.0000    9.13087
215680.0000    8.57411
215720.0000    8.02208
215760.0000    7.40159
215800.0000    7.36753
215840.0000    8.43671
215880.0000    8.43046
215920.0000    8.04943
215960.0000    8.97957
216000.0000    8.63427
216040.0000    9.32002
216080.0000   10.01631
216120.0000    9.83983
216160.0000   10.73556
216200.0000    9.32741
216240.0000    9.18967
216280.0000    8.37544
216320.0000    8.47259
216360.0000    8.73777
216400.0000    8.76197
216440.0000    8.93281
216480.0000   10.12752
216520.0000   10.54965
216560.0000   10.38066
216600.0000   10.15265
216640.0000    9.67937
216680.0000   10.08205
216720.0000    8.92908
216760.0000   10.09527
216800.0000    9.25236
216840.0000    8.64113
216880.0000    8.50378
216920.0000    7.79197
216960.0000    8.55729
217000.0000   10.13485
217040.0000    9.02890
217080.0000   10.68480
217120.0000    9.94998
217160.0000    9.91971
217200.0000   11.22457
217240.0000   10.36645
217280.0000    9.94855
217320.0000   10.66903
217360.0000    9.18695
217400.0000   10.32824
217440.0000   10.87657
217480.0000   10.50378
217520.0000   10.57926
217560.0000   10.18803
217600.0000    9.70315
217640.0000   10.57934
217680.0000   11.15071
217720.0000   10.78148
217760.0000   10.99939
217800.0000   10.26449
217840.0000   11.00702
217880.0000   10.83814
217920.0000   11.51680
217960.0000   10.86768
218000.0000   10.55324
218040.0000    9.21137
218080.0000    9.54173
218120.0000    9.89136
218160.0000   10.65909
218200.0000   10.47555
218240.0000   10.10432
218280.0000    9.14690
218320.0000   10.27933
218360.0000    9.71326
218400.0000    9.74885
218440.0000    9.82486
218480.0000    8.91442
218520.0000    9.15442
218560.0000   10.45213
218600.0000   10.28157
218640.0000   10.84657
218680.0000    9.04783
218720.0000    9.02722
218760.0000    8.29718
218800.0000    9.72992
218840.0000    9.45179
218880.0000   10.05575
218920.0000   10.59117
218960.0000   10.13705
219000.0000   10.09792
219040.0000    9.80278
219080.0000   10.51711
219120.0000   10.23758
219160.0000   10.22348
219200.0000    9.79632
219240.0000    9.64773
219280.0000    9.09817
219320.0000    9.72483
219360.0000    9.72125
219400.0000    8.29349
219440.0000    9.09121
219480.0000    8.47785
219520.0000    9.03970
219560.0000    8.04183
219600.0000    8.19361
219640.0000    8.99228
219680.0000    8.53972
219720.0000    8.64975
219760.0000    9.88568
219800.0000    8.68654
219840.0000    9.74550
219880.0000   10.20852
219920.0000   10.30337
219960.0000   10.06548
220000.0000   10.61948
220040.0000    9.85383
220080.0000    9.95588
220120.0000   10.55064
220160.0000    9.08286
220200.0000    9.77594
220240.0000    9.61478
220280.0000    9.26844
220320.0000    9.53096
220360.0000    9.73095
220400.0000    8.97885
220440.0000    9.43000
220480.0000    8.16057
220520.0000    8.96660
220560.0000    9.83377
220600.0000   10.07337
220640.0000   10.07448
220680.0000    9.45136
220720.0000    9.09895
220760.0000    9.58260
220800.0000   10.25655
220840.0000   10.07329
220880.0000    9.87053
220920.0000    8.97441
220960.0000   10.12197
221000.0000   10.22905
221040.0000   10.39705
221080.0000    9.54088
221120.0000    9.77069
221160.0000   10.33250
221200.0000   10.33397
221240.0000    9.75342
221280.0000   10.24950
221320.0000   11.51573
221360.0000   11.25320
221400.0000   10.72509
221440.0000   10.37401
221480.0000   10.80713
221520.0000   10.96090
221560.0000   10.34625
221600.0000   10.61189
221640.0000   10.75605
221680.0000   10.53643
221720.0000   10.89947
221760.0000   11.08901
221800.0000   10.78387
221840.0000   11.73185
221880.0000   11.30359
221920.0000   10.16982
221960.0000   10.02740
222000.0000    9.68463
222040.0000   10.31828
222080.0000   10.57492
222120.0000   10.89051
222160.0000   10.50596
222200.0000   11.27789
222240.0000   10.40256
222280.0000    9.27757
222320.0000    9.58376
222360.0000    9.46552
222400.0000    9.94992
222440.0000   10.58388
222480.0000   10.39874
222520.0000   10.41120
222560.0000    9.84155
222600.0000    9.55346
222640.0000    9.53929
222680.0000   10.62878
222720.0000   11.38964
222760.0000    9.63712
222800.0000   10.26814
222840.0000    9.52369
222880.0000    8.53260
222920.0000    9.17486
222960.0000    8.94318
223000.0000    9.07777
223040.0000    8.50061
223080.0000    7.81458
223120.0000    8.87808
223160.0000    8.64184
223200.0000    8.63802
223240.0000    8.47662
223280.0000    9.03311
223320.0000    8.76271
223360.0000    9.70025
223400.0000   10.67411
223440.0000    9.77022
223480.0000   10.29481
223520.0000    9.90215
223560.0000   11.20658
223600.0000    9.84066
223640.0000   10.72368
223680.0000    9.99848
223720.0000   10.37283
223760.0000    9.99752
223800.0000    8.87077
223840.0000    8.81769
223880.0000    8.77524
223920.0000    9.50604
223960.0000   10.12294
224000.0000    9.60422
224040.0000    7.98992
224080.0000    7.63414
224120.0000    8.61066
224160.0000    8.81875
224200.0000    7.40020
224240.0000    9.00974
224280.0000    9.29264
224320.0000    8.76032
224360.0000    8.16267
224400.0000    9.34960
224440.0000    8.24832
224480.0000    9.50450
224520.0000    8.17458
224560.0000    8.44801
224600.0000    9.50845
224640.0000    9.10938
224680.0000    9.67620
224720.0000    9.49951
224760.0000    8.52764
224800.0000    9.15131
224840.0000    8.80230
224880.0000    9.63049
224920.0000    8.68353
224960.0000    8.75333
225000.0000    9.32632
225040.0000    9.95773
225080.0000    9.63718
225120.0000    8.93661
225160.0000    9.59477
225200.0000    8.74831
225240.0000    9.30987
225280.0000    9.37904
225320.0000    9.07986
225360.0000    9.06076
225400.0000    8.34346
225440.0000    9.78667
225480.0000    9.53755
225520.0000   10.53631
225560.0000    9.94441
225600.0000   10.29874
225640.0000    9.67813
225680.0000   10.57138
225720.0000    9.59707
225760.0000    8.50637
225800.0000    9.28776
225840.0000    8.71557
225880.0000    9.40306
225920.0000    9.37157
225960.0000    9.54634
226000.0000    8.98750
226040.0000    9.90384
226080.0000    9.39743
226120.0000    8.50479
226160.0000    7.76094
226200.0000    7.94081
226240.0000    8.95016
226280.0000    8.89260
226320.0000    8.88504
226360.0000    8.99927
226400.0000    8.74776
226440.0000    9.04889
226480.0000    9.45912
226520.0000    9.17948
226560.0000    9.53012
226600.0000    8.87984
226640.0000    8.88886
226680.0000    8.88088
226720.0000    9.03004
226760.0000    8.89331
226800.0000    9.73142
226840.0000    9.11171
226880.0000    9.21064
226920.0000    9.61640
226960.0000    9.31175
227000.0000    9.59588
227040.0000    9.14468
227080.0000    8.57643
227120.0000    8.85826
227160.0000    8.50586
227200.0000    9.07471
227240.0000    9.30048
227280.0000    8.59340
227320.0000    7.84871
227360.0000    8.06787
227400.0000    8.31065
227440.0000    8.65244
227480.0000    9.23308
227520.0000    9.68178
227560.0000    9.66449
227600.0000    9.02820
227640.0000   10.37871
227680.0000    9.06858
227720.0000    9.74931
227760.0000    9.14566
227800.0000    9.48108
227840.0000    9.03447
227880.0000    9.57860
227920.0000    9.31935
227960.0000    9.33096
228000.0000   10.28494
228040.0000    9.68044
228080.0000    9.99107
228120.0000   10.01913
228160.0000   10.39825
228200.0000   10.17856
228240.0000    9.55348
228280.0000    9.83735
228320.0000   10.51485
228360.0000    9.45319
228400.0000    9.96171
228440.0000   10.08761
228480.0000    9.10916
228520.0000    8.56340
228560.0000    8.54101
228600.0000    9.89414
228640.0000    9.27766
228680.0000    8.95677
228720.0000    9.20389
228760.0000    8.63759
228800.0000    9.21811
228840.0000    9.55761
228880.0000    9.00174
228920.0000    8.49998
228960.0000    8.70538
229000.0000    9.76972
229040.0000    8.54193
229080.0000    9.37862
229120.0000    8.87166
229160.0000    9.66089
229200.0000    9.15917
229240.0000    8.59414
229280.0000    8.56129
229320.0000    8.80346
229360.0000   10.22968
229400.0000    9.07107
229440.0000    9.63290
229480.0000    8.53499
229520.0000    9.08786
229560.0000    8.52571
229600.0000    8.24196
229640.0000    9.13530
229680.0000    9.80562
229720.0000    8.55917
229760.0000    9.08798
229800.0000    9.29174
229840.0000    9.19544
229880.0000    8.50041
229920.0000   10.00993
229960.0000    9.05075
230000.0000    8.52287
230040.0000    8.33081
230080.0000    8.25629
230120.0000    8.49195
230160.0000    8.97520
230200.0000    8.68337
230240.0000    9.08113
230280.0000    9.74382
230320.0000    9.14274
230360.0000    9.21010
230400.0000    9.18566
230440.0000    9.83598
230480.0000    9.51663
230520.0000    9.04830
230560.0000    8.40267
230600.0000    9.36301
230640.0000    8.89740
230680.0000    9.39552
230720.0000    8.83563
230760.0000    9.39156
230800.0000   10.08358
230840.0000   10.69271
230880.0000    9.85849
230920.0000    9.46501
230960.0000   10.73640
231000.0000   10.73790
231040.0000    8.83224
231080.0000    9.22914
231120.0000    9.77841
231160.0000    9.82719
231200.0000    9.36249
231240.0000    9.51855
231280.0000    9.37994
231320.0000   10.67859
231360.0000   10.49276
231400.0000    8.67964
231440.0000    9.36502
231480.0000    8.02722
231520.0000    8.10846
231560.0000    8.72484
231600.0000    7.82281
231640.0000    8.29485
231680.0000    7.57511
231720.0000    7.89454
231760.0000    8.11186
231800.0000    9.64607
231840.0000    8.11849
231880.0000    8.45764
231920.0000    7.76848
231960.0000    8.62571
232000.0000    8.63350
232040.0000    9.15409
232080.0000    8.62629
232120.0000    8.77748
232160.0000    9.37156
232200.0000    8.48231
232240.0000    8.87550
232280.0000    9.05684
232320.0000    8.34520
232360.0000    8.45538
232400.0000    9.03737
232440.0000    8.85735
232480.0000    9.26853
232520.0000    8.34352
232560.0000    9.03853
232600.0000    8.84716
232640.0000    8.62126
232680.0000    9.91756
232720.0000    9.74197
232760.0000    9.44686
232800.0000    8.79723
232840.0000    9.68447
232880.0000    8.91765
232920.0000    9.68115
232960.0000    9.49550
233000.0000    9.73584
233040.0000    9.84295
233080.0000    9.13979
233120.0000    9.08701
233160.0000    9.56201
233200.0000    8.85045
233240.0000    8.53544
233280.0000    8.90186
233320.0000    8.41697
233360.0000    7.87165
233400.0000    8.84479
233440.0000    8.62217
233480.0000    8.22326
233520.0000    8.39786
233560.0000    9.51443
233600.0000    9.76302
233640.0000    9.84599
233680.0000    9.58161
233720.0000    9.18682
233760.0000    9.59368
233800.0000   10.07397
233840.0000    9.11862
233880.0000   10.09605
233920.0000   10.09730
233960.0000   10.77100
234000.0000    9.35280
234040.0000   10.64851
234080.0000   10.50056
234120.0000    9.80057
234160.0000    8.80275
234200.0000    9.66492
234240.0000   10.34972
234280.0000   10.20387
234320.0000    9.67192
234360.0000    9.89051
234400.0000   10.16544
234440.0000    9.48360
234480.0000   10.42674
234520.0000   10.16631
234560.0000    9.07524
234600.0000    9.31799
234640.0000    9.62009
234680.0000    9.84993
234720.0000    9.99782
234760.0000    9.81712
234800.0000   10.05181
234840.0000    9.73677
234880.0000    9.83019
234920.0000    9.72297
234960.0000    9.70259
235000.0000   10.43346
235040.0000   10.40333
235080.0000    9.40753
235120.0000    9.87299
235160.0000    9.04019
235200.0000    9.92845
235240.0000    9.48192
235280.0000    9.10898
235320.0000    8.55124
235360.0000    9.82026
235400.0000    9.66183
235440.0000    9.52576
235480.0000   10.16222
235520.0000   10.54723
235560.0000   10.95213
235600.0000    9.68419
235640.0000    9.82172
235680.0000   10.07707
235720.0000    9.97295
235760.0000    9.65401
235800.0000    8.95720
235840.0000    9.70378
235880.0000    9.01653
235920.0000    8.70899
235960.0000    8.85649
236000.0000    9.42270
236040.0000   10.40617
236080.0000    9.85685
236120.0000    9.05507
236160.0000    8.38253
236200.0000    9.00449
236240.0000    9.79286
236280.0000    9.48466
236320.0000    9.44365
236360.0000    9.71848
236400.0000    8.85547
236440.0000    8.42244
236480.0000    8.43350
236520.0000    8.52746
236560.0000    8.42497
236600.0000    8.33022
236640.0000    9.28819
236680.0000    8.96077
236720.0000    9.14833
236760.0000    8.20906
236800.0000    9.43270
236840.0000    8.08451
236880.0000    7.91678
236920.0000    7.51698
236960.0000    9.04185
237000.0000    8.97199
237040.0000    9.26567
237080.0000    8.27156
237120.0000    8.14732
237160.0000    7.56464
237200.0000    7.42862
237240.0000    7.93653
237280.0000    7.37154
237320.0000    9.10267
237360.0000    7.56520
237400.0000    8.25259
237440.0000    7.59697
237480.0000    7.20859
237520.0000    7.40900
237560.0000    7.91589
237600.0000    7.09880
237640.0000    8.31555
237680.0000    6.96801
237720.0000    6.44533
237760.0000    7.46297
237800.0000    5.78856
237840.0000    7.34988
237880.0000    7.48420
237920.0000    7.80000
237960.0000    7.75936
238000.0000    7.08130
238040.0000    7.04319
238080.0000    7.42674
238120.0000    7.71260
238160.0000    8.23432
238200.0000    7.22888
238240.0000    7.80457
238280.0000    7.78108
238320.0000    9.39223
238360.0000    8.63307
238400.0000    9.29983
238440.0000    8.84774
238480.0000    8.86325
238520.0000    9.68562
238560.0000   10.05872
238600.0000   10.16800
238640.0000   10.29206
238680.0000   10.40265
238720.0000    9.68261
238760.0000    8.80171
238800.0000    8.46095
238840.0000    9.44925
238880.0000    9.88858
238920.0000    9.67887
238960.0000    9.40899
239000.0000    8.99253
239040.0000    8.70547
239080.0000    8.79753
239120.0000    9.42793
239160.0000   10.41193
239200.0000   10.76770
239240.0000   11.36504
239280.0000   10.23322
239320.0000    8.95513
239360.0000    9.87672
239400.0000    9.46939
239440.0000    9.72249
239480.0000    9.93190
239520.0000   10.81540
239560.0000   10.26419
239600.0000   10.68555
239640.0000   10.84344
239680.0000   10.61929
239720.0000   10.83015
239760.0000   10.67261
239800.0000   10.22394
239840.0000    9.86415
239880.0000   10.14782
239920.0000   11.02063
239960.0000   11.03230
240000.0000   11.47389
240040.0000   11.95822
240080.0000   11.65882
240120.0000   10.86979
240160.0000   10.63107
240200.0000   11.34327
240240.0000   10.64075
240280.0000   10.08612
240320.0000   10.13723
240360.0000   10.20630
240400.0000    9.89030
240440.0000   10.26188
240480.0000   10.02896
240520.0000   10.36907
240560.0000    9.84253
240600.0000    8.75079
240640.0000    8.28978
240680.0000    8.83757
240720.0000    8.91932
240760.0000    8.48384
240800.0000    9.11146
240840.0000    8.96840
240880.0000    9.42156
240920.0000    9.35702
240960.0000    9.21317
241000.0000    8.69176
241040.0000    8.58535
241080.0000    8.95479
241120.0000    8.83821
241160.0000    9.34057
241200.0000    9.29709
241240.0000   10.43945
241280.0000   10.21544
241320.0000   11.15986
241360.0000   11.66807
241400.0000   11.00832
241440.0000   11.02877
241480.0000   11.41946
241520.0000   11.57066
241560.0000   11.61440
241600.0000   10.47653
241640.0000   10.76849
241680.0000   11.25631
241720.0000    9.80837
241760.0000   10.53387
241800.0000   10.27306
241840.0000   10.55296
241880.0000   10.38321
241920.0000   10.90005
241960.0000   10.45608
242000.0000   10.74886
242040.0000   10.63936
242080.0000   10.26313
242120.0000   10.87800
242160.0000   10.11830
242200.0000   10.27534
242240.0000   10.19933
242280.0000    9.55582
242320.0000   10.52349
242360.0000   10.39936
242400.0000   10.11446
242440.0000    9.64097
242480.0000   10.36371
242520.0000   11.14015
242560.0000   10.78145
242600.0000   10.75713
242640.0000   11.08660
242680.0000   10.78715
242720.0000   10.30181
242760.0000    9.67276
242800.0000   11.02703
242840.0000   10.80484
242880.0000   10.47251
242920.0000   10.25708
242960.0000   10.80379
243000.0000   10.51969
243040.0000   10.94209
243080.0000    9.33401
243120.0000   10.01147
243160.0000   10.18850
243200.0000   10.82403
243240.0000    9.89744
243280.0000   10.05010
243320.0000   10.88133
243360.0000   10.52118
243400.0000   10.29210
243440.0000   10.29071
243480.0000   10.75288
243520.0000   11.27319
243560.0000   11.51594
243600.0000   11.34745
243640.0000   10.89736
243680.0000   10.77364
243720.0000   10.56014
243760.0000   11.01863
243800.0000   10.29884
243840.0000   10.40811
243880.0000   11.51130
243920.0000   10.21064
243960.0000   10.02799
244000.0000   10.70542
244040.0000   10.44279
244080.0000   10.06657
244120.0000   11.06292
244160.0000   10.48870
244200.0000   11.13822
244240.0000    9.70051
244280.0000   10.07994
244320.0000   10.07281
244360.0000   10.18234
244400.0000    9.91426
244440.0000   10.44397
244480.0000    9.74751
244520.0000    9.98150
244560.0000   10.07633
244600.0000   10.17361
244640.0000    9.84909
244680.0000   10.66683
244720.0000   10.48185
244760.0000   10.64603
244800.0000   10.94745
244840.0000   10.98440
244880.0000   11.06822
244920.0000    9.97179
244960.0000   10.44623
245000.0000   10.76555
245040.0000   10.25850
245080.0000    9.03039
245120.0000    9.93426
245160.0000    9.61730
245200.0000    9.37612
245240.0000    8.93837
245280.0000    8.63425
245320.0000    9.07477
245360.0000    9.37925
245400.0000    9.38313
245440.0000    9.61185
245480.0000    9.05445
245520.0000    9.34099
245560.0000   10.42342
245600.0000    9.13683
245640.0000    9.01505
245680.0000    9.68469
245720.0000   10.09515
245760.0000   10.81210
245800.0000   10.10032
245840.0000   10.80814
245880.0000    9.38153
245920.0000    8.87009
245960.0000    9.70226
246000.0000   10.09505
246040.0000    9.02023
246080.0000    8.04147
246120.0000    8.57834
246160.0000    8.67405
246200.0000    9.01326
246240.0000    8.28812
246280.0000    8.39336
246320.0000    8.93814
246360.0000    9.17559
246400.0000    8.75493
246440.0000    7.97431
246480.0000    8.14453
246520.0000    7.81810
246560.0000    8.53597
246600.0000    8.90776
246640.0000    9.84529
246680.0000    9.37542
246720.0000    9.23168
246760.0000   10.72013
246800.0000   10.74787
246840.0000   10.82325
246880.0000    8.27803
246920.0000    8.80755
246960.0000    9.02952
247000.0000   10.59436
247040.0000   10.62456
247080.0000    9.87930
247120.0000   10.71753
247160.0000   10.14375
247200.0000   10.47407
247240.0000   10.18417
247280.0000   11.04886
247320.0000   11.17711
247360.0000   10.13391
247400.0000   10.54836
247440.0000   10.22968
247480.0000    8.98683
247520.0000    9.47774
247560.0000    9.43347
247600.0000    8.47141
247640.0000    8.58893
247680.0000    9.32793
247720.0000    8.37329
247760.0000    9.17645
247800.0000    9.30608
247840.0000    9.12583
247880.0000    8.78952
247920.0000    8.45300
247960.0000    9.67186
248000.0000    8.93597
248040.0000    8.83224
248080.0000    9.50303
248120.0000    8.61760
248160.0000    9.17509
248200.0000    9.12248
248240.0000    8.33370
248280.0000    8.72879
248320.0000    8.17357
248360.0000    8.39622
248400.0000    9.30030
248440.0000   10.20670
248480.0000    9.43609
248520.0000   10.63875
248560.0000    9.80658
248600.0000    9.72912
248640.0000    9.68997
248680.0000    9.37325
248720.0000    8.95431
248760.0000    9.87637
248800.0000    8.76467
248840.0000    8.40255
248880.0000   10.12946
248920.0000    9.68625
248960.0000    8.80370
249000.0000    9.47645
249040.0000    8.49070
249080.0000    9.53368
249120.0000    8.89937
249160.0000    8.99644
249200.0000    9.68200
249240.0000    8.73711
249280.0000    8.85689
249320.0000    8.97218
249360.0000    8.81883
249400.0000   10.29499
249440.0000    9.18834
249480.0000    9.24400
249520.0000    8.80361
249560.0000    8.55788
249600.0000    9.73121
249640.0000    9.97649
249680.0000   10.00314
249720.0000    9.59578
249760.0000    8.99535
249800.0000    9.68980
249840.0000    8.57494
249880.0000    8.65647
249920.0000    7.80211
249960.0000    7.87613
250000.0000    8.61214
250040.0000    8.08761
250080.0000    7.92949
250120.0000    8.80805
250160.0000    8.28950
250200.0000    8.72973
250240.0000    9.98879
250280.0000    9.53088
250320.0000    8.62320
250360.0000    9.01765
250400.0000    8.21670
250440.0000    9.30560
250480.0000    9.73557
250520.0000    9.49330
250560.0000    9.91201
250600.0000    9.99503
250640.0000    8.91464
250680.0000    9.12375
250720.0000    9.01872
250760.0000    9.03002
250800.0000    9.46029
250840.0000    9.53381
250880.0000    9.92486
250920.0000   10.38963
250960.0000    8.62166
251000.0000    8.99226
251040.0000    9.35358
251080.0000    9.67371
251120.0000    9.92752
251160.0000    8.82491
251200.0000    9.95994
251240.0000    9.99861
251280.0000   10.41392
251320.0000    9.67353
251360.0000   10.12759
251400.0000   10.13718
251440.0000   10.45711
251480.0000    9.61520
251520.0000   10.97755
251560.0000    9.52151
251600.0000   10.13321
251640.0000    9.69114
251680.0000   10.49166
251720.0000   10.96551
251760.0000   10.20150
251800.0000    9.45510
251840.0000    9.08731
251880.0000   10.00266
251920.0000    9.73280
251960.0000   10.59284
252000.0000   10.47368
252040.0000    9.80619
252080.0000    9.15266
252120.0000    9.80952
252160.0000    9.71615
252200.0000    8.84023
252240.0000    8.72956
252280.0000    9.70172
252320.0000   10.48614
252360.0000   10.21416
252400.0000    9.52767
252440.0000   10.17568
252480.0000    9.61028
252520.0000   10.23530
252560.0000   10.41710
252600.0000   10.09985
252640.0000   11.07879
252680.0000   10.12338
252720.0000   10.99013
252760.0000   10.15961
252800.0000   10.63005
252840.0000   10.92032
252880.0000   11.42955
252920.0000   11.35124
252960.0000   11.15647
253000.0000   10.93602
253040.0000   10.50392
253080.0000   11.04499
253120.0000   11.00714
253160.0000   10.34700
253200.0000    9.87099
253240.0000   11.07700
253280.0000    9.47510
253320.0000    9.17275
253360.0000    9.29130
253400.0000    8.87961
253440.0000    8.99926
253480.0000    9.09364
253520.0000   10.43612
253560.0000   10.06078
253600.0000    9.47456
253640.0000    9.04134
253680.0000    8.97777
253720.0000    8.26427
253760.0000    9.04924
253800.0000   10.58367
253840.0000   11.24695
253880.0000    9.93281
253920.0000    9.29917
253960.0000    9.60164
254000.0000    9.00795
254040.0000    7.77107
254080.0000    8.72927
254120.0000    8.51416
254160.0000    8.11819
254200.0000    8.47896
254240.0000    8.40979
254280.0000    7.79289
254320.0000    7.69722
254360.0000    7.90398
254400.0000    8.43045
254440.0000    7.82779
254480.0000    8.09073
254520.0000    8.24559
254560.0000    8.33455
254600.0000    8.19833
254640.0000    8.94579
254680.0000    9.07371
254720.0000    9.33118
254760.0000    8.87272
254800.0000    9.70661
254840.0000    8.73387
254880.0000    8.89544
254920.0000    9.07840
254960.0000    9.32792
255000.0000    9.14427
255040.0000    8.91959
255080.0000    9.77547
255120.0000    9.08670
255160.0000    9.13748
255200.0000    9.17184
255240.0000    9.37296
255280.0000    8.46151
255320.0000    9.36172
255360.0000    9.74198
255400.0000    9.43885
255440.0000    9.79413
255480.0000    9.31348
255520.0000    9.14960
255560.0000    9.81738
255600.0000    9.26187
255640.0000    8.64885
255680.0000    8.10372
255720.0000    8.36744
255760.0000    8.92538
255800.0000    8.35318
255840.0000    9.22668
255880.0000    7.61818
255920.0000    8.34234
255960.0000    9.04684
256000.0000    8.27899
256040.0000    8.68619
256080.0000    8.44203
256120.0000    8.68691
256160.0000    8.49179
256200.0000    9.00937
256240.0000    9.40651
256280.0000    8.76920
256320.0000    8.98011
256360.0000    7.94077
256400.0000    7.56648
256440.0000    7.41940
256480.0000    8.07449
256520.0000    9.12318
256560.0000    9.53649
256600.0000    8.71091
256640.0000    8.20807
256680.0000    8.03500
256720.0000    9.50663
256760.0000    8.24800
256800.0000    9.39904
256840.0000    7.63106
256880.0000    6.97872
256920.0000    7.37284
256960.0000    8.28362
257000.0000    7.93102
257040.0000    7.17373
257080.0000    7.80402
257120.0000    8.16223
257160.0000    8.61181
257200.0000    8.44865
257240.0000    7.98192
257280.0000    7.69412
257320.0000    8.39013
257360.0000    7.87344
257400.0000    8.18353
257440.0000    7.50291
257480.0000    7.97466
257520.0000    8.77378
257560.0000    8.23822
257600.0000    8.95709
257640.0000    8.59716
257680.0000    8.69402
257720.0000    8.64219
257760.0000    8.65349
257800.0000    8.82677
257840.0000    9.09150
257880.0000    9.16248
257920.0000    9.45084
257960.0000    9.57800
258000.0000    9.42384
258040.0000    9.23927
258080.0000   10.15018
258120.0000   10.05009
258160.0000    9.68533
258200.0000    9.21918
258240.0000    8.26988
258280.0000    8.56375
258320.0000    7.80861
258360.0000    7.68046
258400.0000    8.50079
258440.0000    8.59301
258480.0000    9.21343
258520.0000    8.93209
258560.0000    9.13578
258600.0000    8.59003
258640.0000    8.56223
258680.0000   10.00475
258720.0000    9.17591
258760.0000    8.74153
258800.0000    9.37741
258840.0000    9.43065
258880.0000    9.82120
258920.0000   10.35789
258960.0000   10.19670
259000.0000    9.98485
259040.0000    9.86223
259080.0000    9.43059
259120.0000    9.40079
259160.0000   10.50682
259200.0000   10.17999
259240.0000   11.27417
259280.0000   10.27357
259320.0000   10.31070
259360.0000   10.33491
259400.0000   10.57307
259440.0000   10.73394
259480.0000    9.94139
259520.0000   10.42202
259560.0000    9.20658
259600.0000   10.21633
259640.0000    9.33800
259680.0000   10.28408
259720.0000   10.78686
259760.0000   10.59235
259800.0000    9.74781
259840.0000   10.18052
259880.0000    8.94631
259920.0000    8.91514
259960.0000    9.20423
260000.0000    8.93909
260040.0000    7.52615
260080.0000    8.52734
260120.0000    9.03987
260160.0000    8.46940
260200.0000    8.00492
260240.0000    8.19646
260280.0000    7.98743
260320.0000    7.75488
260360.0000    8.26237
260400.0000    9.53809
260440.0000    9.40237
260480.0000   11.10714
260520.0000   10.04251
260560.0000    9.05356
260600.0000    8.83790
260640.0000   10.08355
260680.0000   10.18335
260720.0000    9.41746
260760.0000    8.47675
260800.0000    8.30139
260840.0000    7.95837
260880.0000    7.55760
260920.0000    8.73744
260960.0000    7.48454
261000.0000    6.81245
261040.0000    7.79399
261080.0000    7.82930
261120.0000    7.84840
261160.0000    8.48063
261200.0000    8.76235
261240.0000    7.78580
261280.0000    7.71836
261320.0000    8.90813
261360.0000    8.79897
261400.0000    9.37761
261440.0000    8.96087
261480.0000    8.95258
261520.0000    8.78710
261560.0000    8.99222
261600.0000   10.17115
261640.0000    9.25749
261680.0000    9.45100
261720.0000    9.04880
261760.0000    9.34836
261800.0000    9.92853
261840.0000    9.56112
261880.0000    9.67947
261920.0000    8.96868
261960.0000    8.26621
262000.0000    7.95427
262040.0000    7.25228
262080.0000    8.15910
262120.0000    8.98814
262160.0000    9.16607
262200.0000    8.86162
262240.0000    9.40094
262280.0000    9.46640
262320.0000    9.90233
262360.0000    9.92728
262400.0000   10.15823
262440.0000   10.78842
262480.0000    9.70008
262520.0000    9.17929
262560.0000    8.53188
262600.0000    8.12219
262640.0000    8.72231
262680.0000    8.05620
262720.0000    7.42442
262760.0000    7.65255
262800.0000    9.33661
262840.0000    8.72607
262880.0000    9.16313
262920.0000    9.36212
262960.0000    9.82203
263000.0000    8.89471
263040.0000    8.35619
263080.0000    9.27361
263120.0000    9.15846
263160.0000    9.29093
263200.0000    8.38030
263240.0000    8.46899
263280.0000    8.32238
263320.0000    7.87434
263360.0000    6.97819
263400.0000    7.46297
263440.0000    7.82379
263480.0000    7.98134
263520.0000    7.91278
263560.0000    8.04438
263600.0000    8.23664
263640.0000    7.74003
263680.0000    8.85978
263720.0000    8.24372
263760.0000    9.03427
263800.0000    7.68738
263840.0000    7.65946
263880.0000    8.00762
263920.0000    8.11795
263960.0000    7.94310
264000.0000    8.46314
264040.0000    9.11175
264080.0000    8.24026
264120.0000    7.43726
264160.0000    8.20757
264200.0000    8.46255
264240.0000    8.23043
264280.0000    8.16641
264320.0000    8.26082
264360.0000    8.00722
264400.0000    8.27065
264440.0000    8.64897
264480.0000    7.31541
264520.0000    7.95423
264560.0000    8.64046
264600.0000    8.40029
264640.0000    8.48340
264680.0000    8.24638
264720.0000    9.09005
264760.0000    8.35919
264800.0000    8.11542
264840.0000    8.52024
264880.0000    8.04172
264920.0000    8.62215
264960.0000    8.30262
265000.0000    8.37217
265040.0000    8.34879
265080.0000    8.33710
265120.0000    8.15582
265160.0000    8.15307
265200.0000    8.11223
265240.0000    8.42458
265280.0000    8.93193
265320.0000    8.13083
265360.0000    8.52868
265400.0000    8.88780
265440.0000    9.65139
265480.0000    8.91691
265520.0000    9.02394
265560.0000   10.52209
265600.0000    8.54832
265640.0000    9.13174
265680.0000    9.93611
265720.0000    8.49293
265760.0000    9.42793
265800.0000    8.23430
265840.0000    9.61171
265880.0000    8.99193
265920.0000    8.80283
265960.0000    9.11333
266000.0000   10.57835
266040.0000   10.59980
266080.0000    9.69206
266120.0000    8.27866
266160.0000    9.20843
266200.0000    8.54792
266240.0000    9.32715
266280.0000    9.03562
266320.0000    9.20089
266360.0000    9.12720
266400.0000    9.13157
266440.0000    9.69633
266480.0000    7.92693
266520.0000    7.54910
266560.0000    8.51017
266600.0000    8.27252
266640.0000    8.52073
266680.0000    8.47272
266720.0000    8.41748
266760.0000    8.74964
266800.0000    7.25285
266840.0000    8.10369
266880.0000    7.89208
266920.0000    9.01741
266960.0000    8.16346
267000.0000    8.04139
267040.0000    8.36650
267080.0000    7.86899
267120.0000    7.52666
267160.0000    8.73398
267200.0000    8.39612
267240.0000    8.41128
267280.0000    9.28177
267320.0000    8.35946
267360.0000    8.50743
267400.0000    7.50195
267440.0000    7.46633
267480.0000    7.91660
267520.0000    7.52493
267560.0000    7.84371
267600.0000    7.47751
267640.0000    7.33080
267680.0000    8.11577
267720.0000    8.02376
267760.0000    8.04422
267800.0000    8.15973
267840.0000    8.53253
267880.0000    7.93541
267920.0000    8.67667
267960.0000    9.87795
268000.0000    9.32936
268040.0000    8.24545
268080.0000    8.43146
268120.0000    7.39980
268160.0000    8.55707
268200.0000    8.32089
268240.0000    7.60562
268280.0000    7.91233
268320.0000    7.45587
268360.0000    7.60917
268400.0000    7.75765
268440.0000    8.22503
268480.0000    8.19746
268520.0000    7.43263
268560.0000    6.57283
268600.0000    7.50526
268640.0000    7.57095
268680.0000    7.19610
268720.0000    6.79626
268760.0000    7.57845
268800.0000    7.76230
268840.0000    7.21146
268880.0000    7.40106
268920.0000    5.64902
268960.0000    6.98143
269000.0000    6.62843
269040.0000    7.41106
269080.0000    6.82308
269120.0000    7.09145
269160.0000    6.95686
269200.0000    7.43962
269240.0000    7.41958
269280.0000    7.65557
269320.0000    7.98034
269360.0000    8.94414
269400.0000    9.38544
269440.0000    9.61463
269480.0000    9.68403
269520.0000    8.60848
269560.0000    7.91135
269600.0000    8.02433
269640.0000    8.67723
269680.0000    8.17572
269720.0000    8.54217
269760.0000    8.32678
269800.0000    7.79605
269840.0000    7.92663
269880.0000    8.46512
269920.0000    7.21943
269960.0000    7.39788
270000.0000    7.06536
270040.0000    6.94171
270080.0000    7.59464
270120.0000    7.55120
270160.0000    7.79773
270200.0000    7.80626
270240.0000    7.73974
270280.0000    7.42439
270320.0000    6.88904
270360.0000    7.17144
270400.0000    7.35867
270440.0000    7.04245
270480.0000    6.91201
270520.0000    7.12038
270560.0000    6.91733
270600.0000    5.64745
270640.0000    4.97771
270680.0000    6.66578
270720.0000    7.07015
270760.0000    7.89836
270800.0000    6.81075
270840.0000    6.66924
270880.0000    7.19858
270920.0000    7.74087
270960.0000    8.20919
271000.0000    8.47569
271040.0000    8.56653
271080.0000    8.38211
271120.0000    7.38411
271160.0000    8.17267
271200.0000    8.33955
271240.0000    8.81546
271280.0000    8.25406
271320.0000    7.85690
271360.0000    8.06097
271400.0000    7.51198
271440.0000    7.60083
271480.0000    8.27138
271520.0000    8.28447
271560.0000    8.50165
271600.0000    8.75819
271640.0000    8.87876
271680.0000    9.73798
271720.0000    8.89976
271760.0000    9.47701
271800.0000    9.88266
271840.0000    9.10074
271880.0000    8.65746
271920.0000    8.73406
271960.0000    8.77091
272000.0000    9.89770
272040.0000    9.30175
272080.0000    8.94712
272120.0000    9.26805
272160.0000    9.86103
272200.0000    9.44313
272240.0000    9.67083
272280.0000    9.33416
272320.0000    8.05936
272360.0000    8.87676
272400.0000    8.24914
272440.0000    8.49755
272480.0000    9.63205
272520.0000    8.70724
272560.0000    8.89097
272600.0000    7.90439
272640.0000    8.72553
272680.0000    8.61784
272720.0000    7.76892
272760.0000    8.08451
272800.0000    8.66084
272840.0000    9.17045
272880.0000    9.19625
272920.0000    9.82854
272960.0000    9.32259
273000.0000    9.37449
273040.0000    7.95039
273080.0000    8.39209
273120.0000    9.03705
273160.0000    9.23882
273200.0000    8.80843
273240.0000    9.26569
273280.0000    8.66999
273320.0000    8.61612
273360.0000    8.71970
273400.0000    8.89243
273440.0000    8.85117
273480.0000    9.03254
273520.0000    8.33696
273560.0000    8.18217
273600.0000    9.12419
273640.0000    8.68130
273680.0000    9.19150
273720.0000    7.76740
273760.0000    8.65316
273800.0000    8.62726
273840.0000    8.79747
273880.0000    9.70903
273920.0000    9.13145
273960.0000    8.66303
274000.0000    8.66962
274040.0000    8.98448
274080.0000    8.44094
274120.0000    8.10053
274160.0000    8.55654
274200.0000    8.13741
274240.0000    8.26790
274280.0000    7.60134
274320.0000    8.61989
274360.0000    8.99931
274400.0000   10.15476
274440.0000    9.47661
274480.0000    9.52905
274520.0000    9.64239
274560.0000    9.64714
274600.0000    8.34065
274640.0000    8.44739
274680.0000    8.53077
274720.0000    8.39282
274760.0000    8.23365
274800.0000    8.37512
274840.0000    8.34881
274880.0000    8.88525
274920.0000    8.93419
274960.0000    8.76249
275000.0000    9.13500
275040.0000    8.97217
275080.0000    9.05070
275120.0000    9.16239
275160.0000    9.98522
275200.0000    8.20192
275240.0000    9.81299
275280.0000    9.09577
275320.0000    8.63212
275360.0000    8.98204
275400.0000    8.59485
275440.0000    8.87231
275480.0000    8.93565
275520.0000    8.42019
275560.0000    8.51121
275600.0000    8.63988
275640.0000    8.25408
275680.0000    8.27305
275720.0000    8.72708
275760.0000    8.47194
275800.0000    7.97694
275840.0000    7.98404
275880.0000    7.87117
275920.0000    8.36343
275960.0000    8.07447
276000.0000    8.04335
276040.0000    9.02872
276080.0000    8.01414
276120.0000    7.61456
276160.0000    7.59534
276200.0000    7.81754
276240.0000    8.47028
276280.0000    8.84701
276320.0000    8.69860
276360.0000    9.47663
276400.0000    8.73710
276440.0000    9.50690
276480.0000    9.01816
276520.0000    8.98336
276560.0000    9.15261
276600.0000    8.35273
276640.0000    8.24656
276680.0000    8.31784
276720.0000    9.13378
276760.0000    9.58737
276800.0000    9.14925
276840.0000    9.11381
276880.0000    9.18107
276920.0000    8.81500
276960.0000    8.18866
277000.0000    9.43306
277040.0000    9.28552
277080.0000    8.82630
277120.0000    8.10251
277160.0000    8.82505
277200.0000    8.56495
277240.0000    9.66364
277280.0000    8.69960
277320.0000    8.76966
277360.0000    8.89423
277400.0000    8.73468
277440.0000    9.09709
277480.0000    9.49605
277520.0000    8.45675
277560.0000    9.28343
277600.0000    9.07506
277640.0000    9.18952
277680.0000   10.54539
277720.0000    8.99297
277760.0000    8.95842
277800.0000    9.33727
277840.0000    9.19712
277880.0000    9.97758
277920.0000    9.70044
277960.0000    8.98352
278000.0000    9.59702
278040.0000    9.80218
278080.0000    8.19252
278120.0000    9.07656
278160.0000    8.74947
278200.0000    9.89206
278240.0000   10.07251
278280.0000    9.47019
278320.0000    8.76408
278360.0000    9.35340
278400.0000    9.12278
278440.0000    9.00860
278480.0000    8.85313
278520.0000    9.59514
278560.0000    9.17809
278600.0000    8.80032
278640.0000    9.62236
278680.0000    9.41297
278720.0000    9.40757
278760.0000    9.15033
278800.0000    8.77899
278840.0000    8.89780
278880.0000    9.59450
278920.0000    9.08667
278960.0000    9.74946
279000.0000   10.54918
279040.0000   10.78389
279080.0000    9.82238
279120.0000   10.14607
279160.0000    9.97641
279200.0000   10.09182
279240.0000    9.94742
279280.0000   10.19302
279320.0000   11.34859
279360.0000   11.39895
279400.0000   11.60819
279440.0000   10.52598
279480.0000   11.17583
279520.0000   10.61455
279560.0000   10.61435
279600.0000   10.10390
279640.0000   11.09233
279680.0000   10.90066
279720.0000   11.66560
279760.0000   10.29034
279800.0000   10.32325
279840.0000   10.02131
279880.0000   10.17625
279920.0000   10.21436
279960.0000   10.28128
280000.0000    9.31837
280040.0000    9.36278
280080.0000    9.66948
280120.0000    9.65277
280160.0000    8.35771
280200.0000    6.99074
280240.0000    7.39181
280280.0000    8.21548
280320.0000    8.04270
280360.0000    8.20675
280400.0000    8.00418
280440.0000    8.47398
280480.0000    8.11068
280520.0000    8.13677
280560.0000    8.86640
280600.0000    8.14734
280640.0000    9.58701
280680.0000    8.44086
280720.0000    9.21237
280760.0000   10.40419
280800.0000    9.78077
280840.0000    9.98168
280880.0000   10.44358
280920.0000   10.37888
280960.0000    9.50300
281000.0000    9.72423
281040.0000   10.10868
281080.0000   10.14456
281120.0000   10.17533
281160.0000   10.60345
281200.0000   10.78218
281240.0000   10.15237
281280.0000    9.75658
281320.0000   10.72648
281360.0000   10.01056
281400.0000    9.37796
281440.0000   10.53169
281480.0000    9.99558
281520.0000   10.11884
281560.0000   10.04165
281600.0000   10.45757
281640.0000   10.73587
281680.0000   10.72312
281720.0000   11.26428
281760.0000   11.50224
281800.0000   11.34764
281840.0000   11.59850
281880.0000   10.99808
281920.0000   10.83871
281960.0000    9.76387
282000.0000   10.36397
282040.0000   10.45384
282080.0000   10.75286
282120.0000   10.07724
282160.0000    9.50559
282200.0000    9.78578
282240.0000    9.64392
282280.0000    9.34811
282320.0000    9.25680
282360.0000    9.41454
282400.0000    9.32067
282440.0000    9.32761
282480.0000    9.77675
282520.0000    8.99773
282560.0000    8.48591
282600.0000    9.05508
282640.0000    9.10136
282680.0000    9.09655
282720.0000    8.91768
282760.0000    9.04759
282800.0000    9.37686
282840.0000    9.25496
282880.0000    9.81462
282920.0000    9.97881
282960.0000    9.30269
283000.0000    8.04123
283040.0000    7.90335
283080.0000    8.65631
283120.0000    8.72566
283160.0000    9.05259
283200.0000    8.75538
283240.0000    9.21292
283280.0000   10.10821
283320.0000    9.27591
283360.0000    9.22521
283400.0000    9.24451
283440.0000    9.19675
283480.0000    9.02608
283520.0000    8.97263
283560.0000    8.79715
283600.0000    9.61092
283640.0000    8.86179
283680.0000    8.78293
283720.0000    8.91755
283760.0000    8.60619
283800.0000    8.10423
283840.0000    8.77116
283880.0000    8.75070
283920.0000    8.82435
283960.0000    8.74253
284000.0000    9.12105
284040.0000    9.24657
284080.0000    7.55371
284120.0000    7.78451
284160.0000    7.63414
284200.0000    6.78216
284240.0000    7.47777
284280.0000    7.29003
284320.0000    7.58493
284360.0000    8.00982
284400.0000    8.85418
284440.0000    8.40813
284480.0000    8.86211
284520.0000    9.23992
284560.0000    8.34106
284600.0000    8.85985
284640.0000    8.81398
284680.0000    9.24364
284720.0000    8.88106
284760.0000    8.83125
284800.0000    9.49625
284840.0000    9.32388
284880.0000    9.17276
284920.0000    8.82333
284960.0000    8.64681
285000.0000    9.77269
285040.0000    9.67384
285080.0000    8.73731
285120.0000    9.15133
285160.0000    9.26980
285200.0000   10.08155
285240.0000    7.87153
285280.0000    8.13345
285320.0000    8.86454
285360.0000    9.14911
285400.0000    9.16551
285440.0000    8.47596
285480.0000    8.49504
285520.0000    8.02268
285560.0000    7.52579
285600.0000    8.13118
285640.0000    8.84930
285680.0000    7.67186
285720.0000    8.05061
285760.0000    8.55946
285800.0000    7.85644
285840.0000    8.24548
285880.0000    8.72766
285920.0000    7.85851
285960.0000    8.04654
286000.0000    7.12653
286040.0000    7.31824
286080.0000    8.26793
286120.0000    7.38317
286160.0000    6.87066
286200.0000    7.25131
286240.0000    7.29016
286280.0000    7.74347
286320.0000    8.29613
286360.0000    8.29902
286400.0000    8.08506
286440.0000    7.53499
286480.0000    6.56235
286520.0000    8.42412
286560.0000    7.52490
286600.0000    7.42780
286640.0000    7.10684
286680.0000    7.88779
286720.0000    8.69480
286760.0000    7.84758
286800.0000    8.82786
286840.0000    8.03037
286880.0000    7.58253
286920.0000    8.20900
286960.0000    8.78433
287000.0000    9.22454
287040.0000    9.46129
287080.0000    8.82229
287120.0000    8.19338
287160.0000    8.23821
287200.0000    7.68988
287240.0000    8.44214
287280.0000    8.94073
287320.0000    7.76197
287360.0000    7.75742
287400.0000    9.09579
287440.0000    9.13788
287480.0000    8.79967
287520.0000    8.26098
287560.0000    8.67782
287600.0000    9.39629
287640.0000    8.53756
287680.0000    8.72162
287720.0000    9.29360
287760.0000    8.28097
287800.0000    8.97139
287840.0000    8.46267
287880.0000    8.89021
287920.0000    8.49625
287960.0000    8.30732
288000.0000    8.45727
288040.0000   10.10613
288080.0000    9.62524
288120.0000    8.63468
288160.0000    7.96736
288200.0000    8.54602
288240.0000    8.68522
288280.0000    8.77071
288320.0000    9.18624
288360.0000    9.48780
288400.0000    9.60953
288440.0000    9.58703
288480.0000    9.50447
288520.0000    9.24276
288560.0000    9.78882
288600.0000    9.03347
288640.0000    8.93705
288680.0000    8.78714
288720.0000    8.28627
288760.0000    8.48899
288800.0000    9.33507
288840.0000    9.00682
288880.0000    8.94948
288920.0000    8.48788
288960.0000    7.56490
289000.0000    8.38338
289040.0000    8.34523
289080.0000    7.87510
289120.0000    7.73571
289160.0000    7.97705
289200.0000    7.98381
289240.0000    9.20045
289280.0000    8.12206
289320.0000    8.73809
289360.0000    8.90014
289400.0000    8.83036
289440.0000    8.32757
289480.0000    8.70196
289520.0000    9.77643
289560.0000    9.72308
289600.0000    8.83909
289640.0000    8.28642
289680.0000    8.59795
289720.0000    9.03802
289760.0000    8.18596
289800.0000    9.08502
289840.0000    8.45732
289880.0000    7.79753
289920.0000    8.11890
289960.0000    8.90106
290000.0000    8.80255
290040.0000    8.40810
290080.0000    7.90644
290120.0000    7.56989
290160.0000    8.41235
290200.0000    7.62105
290240.0000    7.89274
290280.0000    8.15227
290320.0000    8.08018
290360.0000    8.81627
290400.0000    8.07247
290440.0000    8.54477
290480.0000    8.13430
290520.0000    8.03043
290560.0000    7.85650
290600.0000    8.13002
290640.0000    8.81492
290680.0000    8.52110
290720.0000    8.99453
290760.0000    8.63415
290800.0000    8.04024
290840.0000    8.32757
290880.0000    8.16843
290920.0000    8.50892
290960.0000    9.17653
291000.0000    8.06603
291040.0000    8.11049
291080.0000    8.27801
291120.0000    8.44597
291160.0000    7.93346
291200.0000    8.53674
291240.0000    8.95482
291280.0000    9.44308
291320.0000    9.16134
291360.0000    9.73482
291400.0000    9.25304
291440.0000    9.25977
291480.0000    9.33018
291520.0000    8.81869
291560.0000    9.24551
291600.0000    9.32713
291640.0000    9.60292
291680.0000    9.48173
291720.0000    9.72248
291760.0000    9.81503
291800.0000    8.98152
291840.0000    9.33827
291880.0000    9.56947
291920.0000    9.10715
291960.0000    8.85687
292000.0000    9.30637
292040.0000    8.89052
292080.0000    9.71717
292120.0000    8.22140
292160.0000    8.58589
292200.0000    8.57947
292240.0000    8.46990
292280.0000    9.28232
292320.0000    8.71231
292360.0000    8.67661
292400.0000    8.76986
292440.0000    8.44188
292480.0000    8.61320
292520.0000    9.42374
292560.0000    9.36891
292600.0000    8.45866
292640.0000    9.10160
292680.0000    9.52369
292720.0000    8.46394
292760.0000    8.78127
292800.0000    8.10941
292840.0000    9.03272
292880.0000    8.79170
292920.0000    8.36645
292960.0000    8.22500
293000.0000    8.76230
293040.0000    9.27035
293080.0000    8.73054
293120.0000    7.66075
293160.0000    8.18424
293200.0000    7.57682
293240.0000    7.47581
293280.0000    7.18006
293320.0000    7.41281
293360.0000    6.38382
293400.0000    7.54618
293440.0000    6.91265
293480.0000    7.39343
293520.0000    6.20921
293560.0000    5.58530
293600.0000    7.27931
293640.0000    6.55421
293680.0000    7.07730
293720.0000    7.83831
293760.0000    6.87109
293800.0000    7.16619
293840.0000    7.73537
293880.0000    7.04520
293920.0000    7.30042
293960.0000    7.46799
294000.0000    8.02989
294040.0000    8.20097
294080.0000    7.71565
294120.0000    7.32561
294160.0000    7.93382
294200.0000    8.31792
294240.0000    9.20838
294280.0000    8.95938
294320.0000    8.76408
294360.0000    8.63856
294400.0000    8.68627
294440.0000    8.17677
294480.0000    8.16214
294520.0000    8.77122
294560.0000    8.09216
294600.0000    8.47263
294640.0000    8.16428
294680.0000    8.62839
294720.0000    8.73153
294760.0000    8.21903
294800.0000    6.46956
294840.0000    6.46376
294880.0000    7.00734
294920.0000    7.12378
294960.0000    7.38851
295000.0000    8.25960
295040.0000    7.98162
295080.0000    7.13644
295120.0000    6.63749
295160.0000    8.35189
295200.0000    8.75145
295240.0000    8.23970
295280.0000    8.38917
295320.0000    8.97253
295360.0000    9.41810
295400.0000    9.53891
295440.0000    8.77158
295480.0000    9.12265
295520.0000    8.61568
295560.0000    8.30659
295600.0000    9.04886
295640.0000    7.74695
295680.0000    7.73903
295720.0000    8.51809
295760.0000    8.32152
295800.0000    9.14296
295840.0000    8.40523
295880.0000    8.70794
295920.0000    7.85786
295960.0000    8.70882
296000.0000    9.40889
296040.0000    8.48967
296080.0000    8.66438
296120.0000    8.86999
296160.0000    8.68317
296200.0000    8.40365
296240.0000    9.19494
296280.0000    9.00777
296320.0000    9.67682
296360.0000    8.57995
296400.0000    8.46060
296440.0000    8.04986
296480.0000    7.82594
296520.0000    7.27552
296560.0000    8.00763
296600.0000    7.54890
296640.0000    6.58127
296680.0000    8.40266
296720.0000    8.63478
296760.0000    7.76848
296800.0000    7.03570
296840.0000    8.87764
296880.0000    7.44447
296920.0000    6.94962
296960.0000    8.43466
297000.0000    8.15520
297040.0000    8.70753
297080.0000    8.71604
297120.0000    8.51924
297160.0000    8.02320
297200.0000    7.54342
297240.0000    8.34896
297280.0000    8.52718
297320.0000    8.58620
297360.0000    8.22163
297400.0000    9.13535
297440.0000    7.59790
297480.0000    7.71993
297520.0000    8.20620
297560.0000    8.71839
297600.0000    8.51247
297640.0000    9.09081
297680.0000    8.70677
297720.0000    8.55859
297760.0000    8.62431
297800.0000    8.67231
297840.0000    9.00709
297880.0000    8.55896
297920.0000    9.73889
297960.0000    8.47701
298000.0000    9.08220
298040.0000    9.09384
298080.0000    9.47588
298120.0000    9.24425
298160.0000    9.20947
298200.0000    9.26529
298240.0000    9.77148
298280.0000    9.46169
298320.0000    8.96065
298360.0000    8.35482
298400.0000    8.05471
298440.0000    8.41459
298480.0000    7.62060
298520.0000    8.61928
298560.0000    8.49220
298600.0000    9.04321
298640.0000    9.07968
298680.0000    8.76259
298720.0000    9.41884
298760.0000    8.77885
298800.0000    8.20091
298840.0000    8.10294
298880.0000    8.06921
298920.0000    9.73920
298960.0000    9.78203
299000.0000    8.57191
299040.0000    9.41762
299080.0000    8.78349
299120.0000    8.04745
299160.0000    7.63112
299200.0000    7.42813
299240.0000    7.58555
299280.0000    7.59888
299320.0000    7.88391
299360.0000    8.35679
299400.0000    9.14166
299440.0000    9.03426
299480.0000    7.96333
299520.0000    8.05350
299560.0000    8.36057
299600.0000    7.74113
299640.0000    7.95593
299680.0000    7.94794
299720.0000    7.96678
299760.0000    7.48116
299800.0000    8.20244
299840.0000    8.94481
299880.0000    8.93037
299920.0000    9.15100
299960.0000    9.31118
300000.0000    7.61150
300040.0000    8.07401
300080.0000    9.29464
300120.0000    8.38219
300160.0000    7.98699
300200.0000    8.28948
300240.0000    8.12617
300280.0000    8.62565
300320.0000    7.52176
300360.0000    8.47462
300400.0000    8.75971
300440.0000    8.24735
300480.0000    7.35092
300520.0000    7.45585
300560.0000    6.82834
300600.0000    7.23675
300640.0000    8.08842
300680.0000    7.43310
300720.0000    7.43799
300760.0000    6.47484
300800.0000    7.23961
300840.0000    7.30821
300880.0000    6.91283
300920.0000    8.14709
300960.0000    8.35873
301000.0000    7.36209
301040.0000    7.52185
301080.0000    7.31121
301120.0000    7.39671
301160.0000    6.76904
301200.0000    7.47999
301240.0000    7.53791
301280.0000    8.74399
301320.0000    7.88961
301360.0000    7.40650
301400.0000    7.46034
301440.0000    7.71402
301480.0000    7.52304
301520.0000    7.11155
301560.0000    6.70186
301600.0000    6.99167
301640.0000    8.04395
301680.0000    8.02998
301720.0000    7.45165
301760.0000    8.26371
301800.0000    9.03471
301840.0000    9.17364
301880.0000    9.64266
301920.0000    8.63921
301960.0000    8.66777
302000.0000    9.17059
302040.0000    8.36134
302080.0000    8.13943
302120.0000    8.20687
302160.0000    8.81774
302200.0000    6.49136
302240.0000    7.11139
302280.0000    6.75496
302320.0000    6.51859
302360.0000    7.90976
302400.0000    7.87981
302440.0000    8.57614
302480.0000    7.97983
302520.0000    7.75848
302560.0000    7.57128
302600.0000    6.74203
302640.0000    6.38478
302680.0000    8.15415
302720.0000    7.27370
302760.0000    7.59435
302800.0000    7.37091
302840.0000    7.72172
302880.0000    7.92516
302920.0000    9.30252
302960.0000    9.30077
303000.0000    9.63201
303040.0000    9.30377
303080.0000    9.05173
303120.0000    8.70217
303160.0000    8.80720
303200.0000    9.16640
303240.0000    9.15193
303280.0000    7.98914
303320.0000    8.18547
303360.0000    8.06311
303400.0000    6.79266
303440.0000    6.42088
303480.0000    7.54778
303520.0000    7.52178
303560.0000    7.57719
303600.0000    8.50132
303640.0000    8.54179
303680.0000    8.88836
303720.0000    8.88784
303760.0000    8.87150
303800.0000    8.45090
303840.0000    8.27026
303880.0000    9.03830
303920.0000    7.86758
303960.0000    7.12283
304000.0000    7.25455
304040.0000    7.36957
304080.0000    8.23974
304120.0000    8.16101
304160.0000    8.88323
304200.0000    9.09515
304240.0000    8.66176
304280.0000    8.28130
304320.0000    8.92481
304360.0000    9.00175
304400.0000   10.10006
304440.0000    9.44040
304480.0000    9.84591
304520.0000    8.45300
304560.0000    8.26859
304600.0000    8.34518
304640.0000    8.15187
304680.0000    8.67093
304720.0000    8.20847
304760.0000    8.36790
304800.0000    7.85244
304840.0000    8.00120
304880.0000    8.37784
304920.0000    8.70863
304960.0000    9.08958
305000.0000    8.47554
305040.0000    7.70916
305080.0000    8.51162
305120.0000    8.40079
305160.0000    7.54267
305200.0000    8.15248
305240.0000    7.86395
305280.0000    6.79692
305320.0000    7.28325
305360.0000    7.50197
305400.0000    7.56067
305440.0000    7.90502
305480.0000    6.72365
305520.0000    8.13351
305560.0000    7.27441
305600.0000    8.12208
305640.0000    8.53904
305680.0000    7.56588
305720.0000    8.35260
305760.0000    9.17291
305800.0000    8.81725
305840.0000    8.56806
305880.0000    8.54226
305920.0000    8.87085
305960.0000    8.88201
306000.0000    8.11386
306040.0000    8.52335
306080.0000    7.88648
306120.0000    7.79072
306160.0000    8.22605
306200.0000    7.90591
306240.0000    9.62383
306280.0000    8.58741
306320.0000    9.19119
306360.0000    9.61678
306400.0000    9.33038
306440.0000    8.69154
306480.0000    9.25450
306520.0000    8.33360
306560.0000    8.43266
306600.0000    8.68133
306640.0000    9.09043
306680.0000    8.04235
306720.0000    8.08170
306760.0000    7.30853
306800.0000    6.66209
306840.0000    6.85108
306880.0000    8.08791
306920.0000    7.75644
306960.0000    7.41974
307000.0000    8.17602
307040.0000    8.03807
307080.0000    8.00047
307120.0000    7.83399
307160.0000    8.86671
307200.0000    7.76235
307240.0000    8.30141
307280.0000    7.99800
307320.0000    7.89864
307360.0000    7.66115
307400.0000    8.34519
307440.0000    8.16552
307480.0000    8.73057
307520.0000    9.11803
307560.0000    9.18369
307600.0000    9.04920
307640.0000    9.41367
307680.0000    8.57477
307720.0000    7.41195
307760.0000    9.01773
307800.0000    8.52434
307840.0000    9.20057
307880.0000    8.56169
307920.0000    8.62821
307960.0000    8.70312
308000.0000    8.65259
308040.0000    9.58329
308080.0000    9.15976
308120.0000    9.89720
308160.0000   10.01918
308200.0000    9.65457
308240.0000   10.35106
308280.0000   10.76039
308320.0000   10.27591
308360.0000    8.86792
308400.0000    8.72386
308440.0000    9.37558
308480.0000    8.65849
308520.0000    9.66413
308560.0000    9.05963
308600.0000    9.10489
308640.0000    9.14775
308680.0000    9.30055
308720.0000    8.99551
308760.0000    9.34494
308800.0000   10.37373
308840.0000   10.77483
308880.0000   10.25482
308920.0000    9.62297
308960.0000   10.09696
309000.0000   10.31871
309040.0000   10.47326
309080.0000    9.29918
309120.0000    8.31707
309160.0000    9.30380
309200.0000    9.05526
309240.0000    8.65032
309280.0000    9.56258
309320.0000    9.97400
309360.0000    9.27108
309400.0000    9.49340
309440.0000    9.64304
309480.0000    9.86959
309520.0000    9.48453
309560.0000    9.26151
309600.0000    9.33090
309640.0000   10.13253
309680.0000    9.83769
309720.0000    9.40694
309760.0000   10.69479
309800.0000    9.09164
309840.0000    9.36777
309880.0000    9.87379
309920.0000    9.92381
309960.0000    9.19595
310000.0000    9.35462
310040.0000   10.13461
310080.0000    9.84191
310120.0000    9.39760
310160.0000    9.85700
310200.0000    8.97297
310240.0000    9.14229
310280.0000    9.73230
310320.0000    9.47317
310360.0000    9.25483
310400.0000    9.99729
310440.0000    9.24748
310480.0000    9.52853
310520.0000    9.45037
310560.0000    9.05366
310600.0000    9.71576
310640.0000   10.60423
310680.0000    9.56956
310720.0000    9.48101
310760.0000   10.22806
310800.0000   10.31019
310840.0000   10.36446
310880.0000   10.43461
310920.0000    9.70166
310960.0000    9.95597
311000.0000    9.05287
311040.0000    8.55184
311080.0000    9.85812
311120.0000    9.02771
311160.0000    9.55284
311200.0000    9.42792
311240.0000   10.35951
311280.0000    9.13251
311320.0000    9.31690
311360.0000    8.99724
311400.0000    9.30139
311440.0000    8.87137
311480.0000    8.77632
311520.0000    9.06316
311560.0000    9.03905
311600.0000    8.88615
311640.0000    9.42771
311680.0000    9.22319
311720.0000    9.41656
311760.0000    9.88871
311800.0000    9.15635
311840.0000    9.43331
311880.0000    9.17094
311920.0000    8.14495
311960.0000    7.79038
312000.0000    8.30038
312040.0000    8.51864
312080.0000    8.51923
312120.0000    9.14390
312160.0000    8.84029
312200.0000    9.17041
312240.0000    8.94115
312280.0000    9.90567
312320.0000    9.13173
312360.0000    9.77616
312400.0000    9.78371
312440.0000    9.80968
312480.0000    9.57275
312520.0000   10.09613
312560.0000    9.84513
312600.0000    9.11833
312640.0000    9.17038
312680.0000    9.16074
312720.0000    9.56369
312760.0000    9.58554
312800.0000    9.65574
312840.0000    8.88295
312880.0000    9.48568
312920.0000    8.85272
312960.0000    9.52820
313000.0000    8.80068
313040.0000    9.14680
313080.0000    8.98469
313120.0000    9.30197
313160.0000    9.82238
313200.0000   10.65913
313240.0000    9.62422
313280.0000   10.25595
313320.0000    9.97390
313360.0000    9.14969
313400.0000    9.12495
313440.0000    8.99190
313480.0000    9.49057
313520.0000    8.58088
313560.0000    9.11662
313600.0000    9.97034
313640.0000    9.75284
313680.0000   10.29044
313720.0000   10.30391
313760.0000    9.88823
313800.0000    9.63199
313840.0000    8.80145
313880.0000    8.85650
313920.0000    8.39310
313960.0000    8.51923
314000.0000    7.28648
314040.0000    8.96265
314080.0000    8.54011
314120.0000    9.22233
314160.0000    8.74140
314200.0000    9.36437
314240.0000    8.78310
314280.0000    9.74135
314320.0000    9.65807
314360.0000    9.51724
314400.0000    9.39755
314440.0000   10.50675
314480.0000   10.56559
314520.0000   10.63805
314560.0000   10.00787
314600.0000   10.97271
314640.0000    9.92330
314680.0000    9.83432
314720.0000    9.83240
314760.0000    9.26283
314800.0000    9.71272
314840.0000   10.83075
314880.0000   10.46706
314920.0000    9.71127
314960.0000    9.98783
315000.0000   10.06833
315040.0000   10.30179
315080.0000   10.78233
315120.0000   10.17793
315160.0000    9.36089
315200.0000    9.44496
315240.0000    8.33720
315280.0000    8.58124
315320.0000    9.31010
315360.0000    9.78526
315400.0000    9.68515
315440.0000   10.03207
315480.0000    9.30986
315520.0000    9.34251
315560.0000    8.75726
315600.0000    8.17594
315640.0000    8.15072
315680.0000    8.21271
315720.0000    8.46888
315760.0000    8.58497
315800.0000    8.94214
315840.0000    8.48332
315880.0000    9.29451
315920.0000    9.00528
315960.0000   10.18449
316000.0000    9.55028
316040.0000    9.95983
316080.0000    9.83474
316120.0000   10.16052
316160.0000    9.60098
316200.0000   10.33286
316240.0000    9.18190
316280.0000    9.01788
316320.0000    9.63680
316360.0000    8.96420
316400.0000    9.21142
316440.0000   10.23890
316480.0000    9.88682
316520.0000    9.98254
316560.0000    9.65033
316600.0000    9.09805
316640.0000    9.74389
316680.0000    9.03686
316720.0000    9.35677
316760.0000    9.47009
316800.0000    9.56139
316840.0000    8.82759
316880.0000    9.08783
316920.0000    9.47663
316960.0000    8.95267
317000.0000    8.92848
317040.0000    9.47680
317080.0000    9.21789
317120.0000    9.27746
317160.0000    9.41172
317200.0000    8.60181
317240.0000    9.07209
317280.0000    8.72313
317320.0000    8.14255
317360.0000    8.48790
317400.0000    9.25905
317440.0000    9.24333
317480.0000    9.21991
317520.0000    9.07374
317560.0000    9.64046
317600.0000    9.62690
317640.0000    9.42669
317680.0000    9.58001
317720.0000    9.99473
317760.0000   10.54662
317800.0000   10.44880
317840.0000    9.73155
317880.0000   10.36874
317920.0000    9.81136
317960.0000   10.36303
318000.0000   10.32311
318040.0000   10.85828
318080.0000   10.39874
318120.0000   10.06020
318160.0000    9.55565
318200.0000    9.42452
318240.0000    9.53956
318280.0000   10.00368
318320.0000    9.48493
318360.0000    9.25729
318400.0000    9.50610
318440.0000    9.03151
318480.0000    8.26650
318520.0000    8.58091
318560.0000    9.52407
318600.0000    8.40311
318640.0000    8.26741
318680.0000    9.19529
318720.0000    9.44303
318760.0000    9.82795
318800.0000    9.38032
318840.0000    9.96664
318880.0000    9.72331
318920.0000    9.09936
318960.0000    9.61803
319000.0000    9.60479
319040.0000    9.30018
319080.0000    9.93107
319120.0000   10.03026
319160.0000    9.66237
319200.0000    9.91852
319240.0000   10.14535
319280.0000    9.81706
319320.0000    9.96199
319360.0000    9.67387
319400.0000    9.89506
319440.0000    9.59453
319480.0000   10.20962
319520.0000    9.33945
319560.0000    9.83012
319600.0000    9.50956
319640.0000    9.22251
319680.0000   10.29981
319720.0000   10.77055
319760.0000    9.96128
319800.0000    9.83442
319840.0000    9.58838
319880.0000    9.48946
319920.0000    9.31411
319960.0000    8.20980
320000.0000    9.37689
320040.0000    8.59376
320080.0000    8.48453
320120.0000    8.72595
320160.0000    8.89344
320200.0000    9.29261
320240.0000    9.34325
320280.0000    9.11632
320320.0000    9.78839
320360.0000    9.53030
320400.0000   10.28096
320440.0000    9.55944
320480.0000    9.98719
320520.0000    8.77820
320560.0000    8.65767
320600.0000    8.94746
320640.0000    9.43707
320680.0000   10.22274
320720.0000    9.46576
320760.0000   10.10629
320800.0000   10.43332
320840.0000   11.37932
320880.0000   10.14601
320920.0000   10.61114
320960.0000   10.09912
321000.0000   10.22696
321040.0000   10.42232
321080.0000   10.10548
321120.0000   10.77627
321160.0000   10.46684
321200.0000   10.12359
321240.0000   10.23947
321280.0000    9.60154
321320.0000    9.62850
321360.0000   10.44924
321400.0000   10.41078
321440.0000   10.24275
321480.0000   10.36791
321520.0000   10.30000
321560.0000    9.84060
321600.0000   10.94331
321640.0000   10.15074
321680.0000   10.25809
321720.0000   10.11962
321760.0000   10.39771
321800.0000   10.38700
321840.0000   10.73120
321880.0000   10.85853
321920.0000    9.28342
321960.0000   10.68829
322000.0000    9.51922
322040.0000    9.86432
322080.0000    9.90214
322120.0000    9.67957
322160.0000    9.62096
322200.0000    9.44312
322240.0000   10.41618
322280.0000   10.21022
322320.0000   10.51802
322360.0000   10.01807
322400.0000   10.23973
322440.0000   10.40894
322480.0000   10.44848
322520.0000   10.82322
322560.0000   10.27974
322600.0000    9.30864
322640.0000    9.90604
322680.0000   10.07662
322720.0000    9.98219
322760.0000    9.90362
322800.0000    9.98260
322840.0000    9.05455
322880.0000    9.98059
322920.0000   10.59611
322960.0000   10.72823
323000.0000   10.21443
323040.0000   10.28599
323080.0000    9.82290
323120.0000    9.37862
323160.0000   10.23899
323200.0000   10.17833
323240.0000   10.27665
323280.0000   10.68717
323320.0000    9.44934
323360.0000    9.41603
323400.0000    9.37820
323440.0000    9.72696
323480.0000    9.70979
323520.0000    9.31461
323560.0000    9.55439
323600.0000    9.99910
323640.0000    9.35739
323680.0000    9.43356
323720.0000    9.20766
323760.0000    9.58103
323800.0000    9.87385
323840.0000   10.56163
323880.0000    9.30967
323920.0000   10.58151
323960.0000    9.52608
324000.0000   11.18966
324040.0000   10.15175
324080.0000   10.05748
324120.0000   10.10606
324160.0000    9.92271
324200.0000    9.47558
324240.0000   10.09910
324280.0000    9.79607
324320.0000   10.34187
324360.0000    9.70383
324400.0000    9.88590
324440.0000   10.82141
324480.0000   10.93353
324520.0000   10.54776
324560.0000   11.32072
324600.0000    9.87045
324640.0000   10.68706
324680.0000   10.98917
324720.0000   10.13602
324760.0000   10.01736
324800.0000   10.55304
324840.0000   10.29538
324880.0000   10.64403
324920.0000   11.12384
324960.0000   11.07911
325000.0000    9.79350
325040.0000    9.38496
325080.0000   10.02241
325120.0000    9.99739
325160.0000    9.21532
325200.0000    9.26321
325240.0000    8.86216
325280.0000    9.42115
325320.0000    9.69954
325360.0000    9.03205
325400.0000    9.41838
325440.0000    9.22472
325480.0000    9.11878
325520.0000    8.37981
325560.0000    9.13850
325600.0000    9.76686
325640.0000    9.96117
325680.0000    9.88443
325720.0000    9.32860
325760.0000    9.90171
325800.0000   10.13427
325840.0000    9.43211
325880.0000    9.47673
325920.0000    9.09295
325960.0000    9.22042
326000.0000    8.33726
326040.0000    9.70952
326080.0000    9.14421
326120.0000   10.12562
326160.0000    9.67268
326200.0000    9.48371
326240.0000    9.49986
326280.0000    9.30830
326320.0000    9.98954
326360.0000    9.83058
326400.0000    9.55183
326440.0000   10.47476
326480.0000    9.61166
326520.0000   10.57312
326560.0000   10.07306
326600.0000   10.27169
326640.0000    9.38596
326680.0000    9.49729
326720.0000   10.22479
326760.0000    9.92382
326800.0000    9.60905
326840.0000   10.23991
326880.0000    8.81981
326920.0000    9.71295
326960.0000    9.64113
327000.0000    9.88272
327040.0000    9.81228
327080.0000   10.17259
327120.0000   10.27045
327160.0000    9.66554
327200.0000    9.08583
327240.0000    9.55273
327280.0000    9.36150
327320.0000   10.21727
327360.0000    9.72419
327400.0000    9.20278
327440.0000    8.41593
327480.0000    7.53499
327520.0000    8.96907
327560.0000    7.97199
327600.0000    9.20241
327640.0000    9.36035
327680.0000    9.66503
327720.0000    8.94268
327760.0000   10.21045
327800.0000    9.83181
327840.0000    9.21180
327880.0000    9.63791
327920.0000    9.50627
327960.0000    9.83515
328000.0000    9.18200
328040.0000   10.01872
328080.0000    9.94784
328120.0000    9.32914
328160.0000    8.91151
328200.0000    8.59608
328240.0000    8.70061
328280.0000    8.85109
328320.0000    9.80094
328360.0000    8.35024
328400.0000    8.67763
328440.0000    8.62675
328480.0000    8.95953
328520.0000    9.07650
328560.0000   10.20784
328600.0000    8.76113
328640.0000    8.64273
328680.0000    8.69464
328720.0000    9.39555
328760.0000    8.97102
328800.0000   10.39867
328840.0000   10.31628
328880.0000   10.12171
328920.0000    9.54656
328960.0000   10.67212
329000.0000   10.08773
329040.0000    8.60722
329080.0000    9.67054
329120.0000    8.65584
329160.0000    8.79727
329200.0000    8.26265
329240.0000    9.37945
329280.0000    9.93054
329320.0000   10.22154
329360.0000    9.48530
329400.0000    9.03251
329440.0000    9.14619
329480.0000    9.36785
329520.0000    9.27257
329560.0000    9.50695
329600.0000    9.10127
329640.0000    9.91602
329680.0000    9.90970
329720.0000    9.01307
329760.0000    9.28795
329800.0000   10.21497
329840.0000   10.60182
329880.0000    9.76640
329920.0000   10.18092
329960.0000   10.50297
330000.0000    9.76188
330040.0000   10.65725
330080.0000    9.85265
330120.0000   10.04066
330160.0000   10.27935
330200.0000    9.56237
330240.0000   10.64764
330280.0000    9.95005
330320.0000   10.28749
330360.0000   10.00923
330400.0000   10.12463
330440.0000   10.48147
330480.0000    9.68005
330520.0000   10.13370
330560.0000    9.45955
330600.0000    9.89829
330640.0000    9.13608
330680.0000    9.05928
330720.0000    7.82030
330760.0000    9.02027
330800.0000    9.69129
330840.0000   10.02595
330880.0000    9.65733
330920.0000   10.15092
330960.0000    9.70227
331000.0000    9.34985
331040.0000    9.02437
331080.0000    8.78373
331120.0000    8.36662
331160.0000    9.20956
331200.0000    9.84657
331240.0000    9.71166
331280.0000    9.28542
331320.0000    9.53080
331360.0000   10.45629
331400.0000   10.09927
331440.0000   10.04761
331480.0000    9.09705
331520.0000    9.05699
331560.0000    8.63157
331600.0000    8.28099
331640.0000    9.61775
331680.0000    9.58717
331720.0000   10.45739
331760.0000   10.65926
331800.0000   11.33197
331840.0000   11.39908
331880.0000   10.77056
331920.0000    9.99880
331960.0000    9.62674
332000.0000    9.55250
332040.0000    9.44293
332080.0000    9.91977
332120.0000    9.32122
332160.0000    8.72148
332200.0000    9.66261
332240.0000    8.21114
332280.0000    9.39047
332320.0000    9.21772
332360.0000   10.42089
332400.0000   10.26425
332440.0000    9.94682
332480.0000   10.50258
332520.0000   10.30917
332560.0000   10.94744
332600.0000   10.13114
332640.0000   10.06256
332680.0000   10.78717
332720.0000   10.76605
332760.0000   10.40401
332800.0000    9.99781
332840.0000    9.64350
332880.0000    8.67889
332920.0000    9.25644
332960.0000    9.38043
333000.0000    9.21559
333040.0000    9.96371
333080.0000    9.89957
333120.0000    8.96270
333160.0000    9.15552
333200.0000    9.95963
333240.0000    9.43079
333280.0000    9.54089
333320.0000   10.19079
333360.0000    9.55506
333400.0000    9.61793
333440.0000    9.40675
333480.0000    9.76310
333520.0000    9.54230
333560.0000    8.93000
333600.0000    8.20420
333640.0000    8.72826
333680.0000    8.13984
333720.0000    8.38366
333760.0000    9.27151
333800.0000    9.92999
333840.0000    9.19389
333880.0000    9.30635
333920.0000    9.65396
333960.0000    9.44267
334000.0000    9.37510
334040.0000    8.92716
334080.0000    8.51400
334120.0000    8.50225
334160.0000    9.11184
334200.0000   10.13716
334240.0000    9.10695
334280.0000    8.91230
334320.0000    9.56132
334360.0000    8.82819
334400.0000    9.18417
334440.0000   10.54290
334480.0000   11.60564
334520.0000    9.99108
334560.0000    9.98492
334600.0000   10.33489
334640.0000   10.97651
334680.0000   11.17304
334720.0000   11.44990
334760.0000   10.89966
334800.0000   10.76637
334840.0000   10.73621
334880.0000   11.61419
334920.0000    9.94989
334960.0000   10.65222
335000.0000   10.51436
335040.0000   11.45432
335080.0000    9.96856
335120.0000   11.15383
335160.0000   10.35590
335200.0000   10.52690
335240.0000    9.93306
335280.0000    9.69976
335320.0000   10.62758
335360.0000    9.92292
335400.0000    9.75630
335440.0000    9.74942
335480.0000    9.78290
335520.0000    8.99270
335560.0000    9.75091
335600.0000    9.67908
335640.0000    9.28088
335680.0000    9.67457
335720.0000    9.41193
335760.0000    9.29207
335800.0000    9.89853
335840.0000    9.53300
335880.0000    8.75528
335920.0000    9.32689
335960.0000    9.21143
336000.0000   10.33220
336040.0000    9.74109
336080.0000    9.05335
336120.0000   10.05618
336160.0000   10.58168
336200.0000    9.77122
336240.0000    9.90903
336280.0000    9.69560
336320.0000    9.09217
336360.0000    9.57094
336400.0000    9.74099
336440.0000   10.56806
336480.0000   10.64220
336520.0000   10.00595
336560.0000    9.90984
336600.0000   10.20396
336640.0000    9.50855
336680.0000    9.68587
336720.0000    8.80560
336760.0000    9.47183
336800.0000    9.66133
336840.0000    9.56653
336880.0000    9.15657
336920.0000    9.76138
336960.0000    9.90908
337000.0000   10.46269
337040.0000   10.58329
337080.0000   10.41969
337120.0000    8.96117
337160.0000    9.43541
337200.0000    9.72616
337240.0000    9.77465
337280.0000    9.39456
337320.0000    9.79072
337360.0000    9.97181
337400.0000   10.85747
337440.0000    9.70817
337480.0000   10.34835
337520.0000   10.65878
337560.0000    8.34338
337600.0000    9.56511
337640.0000    9.90691
337680.0000    9.96842
337720.0000    9.31779
337760.0000    9.57600
337800.0000    9.66766
337840.0000    8.58783
337880.0000    8.04438
337920.0000    7.94383
337960.0000    8.35391
338000.0000    9.10356
338040.0000    8.55410
338080.0000    7.44905
338120.0000    9.40512
338160.0000    9.76228
338200.0000    8.53729
338240.0000    8.39173
338280.0000   10.00535
338320.0000    8.62091
338360.0000   10.55509
338400.0000   10.68974
338440.0000    9.87796
338480.0000    9.26658
338520.0000    8.79484
338560.0000   10.64429
338600.0000    9.56527
338640.0000    8.38279
338680.0000    8.97509
338720.0000    8.40334
338760.0000    8.21957
338800.0000    8.84258
338840.0000    9.29058
338880.0000    8.59736
338920.0000    9.37359
338960.0000    9.59295
339000.0000    9.52112
339040.0000    8.86056
339080.0000    8.91952
339120.0000    9.37022
339160.0000    9.05998
339200.0000    9.62907
339240.0000    9.75942
339280.0000    9.72906
339320.0000   10.51722
339360.0000   10.27166
339400.0000   10.02781
339440.0000   10.54991
339480.0000   10.95148
339520.0000   10.64395
339560.0000   10.96516
339600.0000   10.78639
339640.0000    9.50443
339680.0000    9.95250
339720.0000   10.42147
339760.0000   11.31091
339800.0000   10.21102
339840.0000   11.31935
339880.0000   10.76772
339920.0000   10.63509
339960.0000   10.13556
340000.0000   10.25772
340040.0000   10.23327
340080.0000   10.91783
340120.0000   10.40653
340160.0000   10.48551
340200.0000   10.76567
340240.0000   11.08876
340280.0000   10.84910
340320.0000   10.93820
340360.0000   10.07272
340400.0000    9.88396
340440.0000   10.57428
340480.0000   10.54906
340520.0000   10.38996
340560.0000   11.07788
340600.0000   10.67848
340640.0000   11.84424
340680.0000   10.55026
340720.0000   11.95928
340760.0000   10.42320
340800.0000   11.50877
340840.0000   11.88612
340880.0000   10.80469
340920.0000   10.91757
340960.0000   11.41232
341000.0000   10.20150
341040.0000    9.97482
341080.0000   11.42034
341120.0000   10.49703
341160.0000   10.87472
341200.0000   10.76179
341240.0000   10.90417
341280.0000   10.20192
341320.0000    9.95781
341360.0000   11.04582
341400.0000   10.37723
341440.0000   10.68715
341480.0000   10.88640
341520.0000   10.61784
341560.0000   10.51729
341600.0000   11.45254
341640.0000   11.26560
341680.0000   10.22360
341720.0000   10.77076
341760.0000   11.83306
341800.0000   11.82856
341840.0000   11.20431
341880.0000   11.17945
341920.0000   10.76967
341960.0000   10.91046
342000.0000   10.21704
342040.0000   11.11819
342080.0000    9.66209
342120.0000    9.97283
342160.0000    9.50778
342200.0000    8.49026
342240.0000    8.80886
342280.0000    9.45086
342320.0000    9.06621
342360.0000    8.81353
342400.0000    9.61661
342440.0000    9.73996
342480.0000    9.37713
342520.0000    8.36384
342560.0000    9.30258
342600.0000    9.20322
342640.0000    9.99080
342680.0000   10.29316
342720.0000    9.79513
342760.0000    9.43422
342800.0000    9.57434
342840.0000   10.07499
342880.0000    9.32711
342920.0000    8.43577
342960.0000    9.08798
343000.0000    8.06191
343040.0000    8.72565
343080.0000    9.63651
343120.0000   10.16290
343160.0000    9.63132
343200.0000    9.94466
343240.0000   10.32764
343280.0000   10.83546
343320.0000   10.55368
343360.0000   10.62847
343400.0000    9.75224
343440.0000    9.71018
343480.0000    9.12401
343520.0000    8.44982
343560.0000    9.22266
343600.0000    9.03990
343640.0000    9.00349
343680.0000   11.03271
343720.0000   11.18731
343760.0000   10.95626
343800.0000    9.91905
343840.0000   10.45172
343880.0000   10.94504
343920.0000   10.51122
343960.0000   10.11003
344000.0000    9.79945
344040.0000   10.98478
344080.0000   10.48622
344120.0000   10.97554
344160.0000   10.84992
344200.0000   11.17141
344240.0000   11.14860
344280.0000   10.91599
344320.0000   10.75233
344360.0000   10.68596
344400.0000   11.18563
344440.0000   10.67535
344480.0000   10.96630
344520.0000    9.82977
344560.0000   10.53160
344600.0000   11.23586
344640.0000   10.47888
344680.0000    9.91486
344720.0000    9.74240
344760.0000    8.85986
344800.0000    9.49292
344840.0000    9.33351
344880.0000    8.00325
344920.0000    7.14642
344960.0000    8.57943
345000.0000    7.80966
345040.0000    7.69903
345080.0000    8.27776
345120.0000    8.77596
345160.0000    8.34552
345200.0000    9.34764
345240.0000    8.79652
345280.0000    8.94369
345320.0000   10.03252
345360.0000   10.24077
345400.0000   10.74061
345440.0000    9.79825
345480.0000    9.57999
345520.0000    9.76920
345560.0000    9.53142
345600.0000    9.94615
345640.0000   10.07024
345680.0000    9.74516
345720.0000    9.59133
345760.0000    9.70823
345800.0000   10.71749
345840.0000    9.54953
345880.0000    9.22739
345920.0000    9.19230
345960.0000    9.94711
346000.0000   10.76171
346040.0000    9.63976
346080.0000    9.94571
346120.0000    9.12137
346160.0000   10.54742
346200.0000   10.10469
346240.0000    9.75505
346280.0000    9.13147
346320.0000   10.25605
346360.0000   10.50488
346400.0000   11.08393
346440.0000    9.65443
346480.0000    9.89375
346520.0000   10.23243
346560.0000   10.98450
346600.0000    9.24708
346640.0000   10.53885
346680.0000    9.20364
346720.0000    9.48594
346760.0000    8.69920
346800.0000    9.13492
346840.0000    8.89308
346880.0000    9.20120
346920.0000    8.60964
346960.0000    9.34146
347000.0000    9.42070
347040.0000    9.75991
347080.0000    9.92450
347120.0000    9.71462
347160.0000    9.74506
347200.0000   10.86692
347240.0000    9.09117
347280.0000    8.95759
347320.0000    8.32541
347360.0000    8.47400
347400.0000   10.33009
347440.0000    9.17744
347480.0000    8.12552
347520.0000   10.28563
347560.0000    9.13248
347600.0000    9.37073
347640.0000    8.62372
347680.0000    7.72851
347720.0000    9.19687
347760.0000    8.93392
347800.0000   10.05441
347840.0000   10.49771
347880.0000   10.21856
347920.0000   10.78384
347960.0000    9.71932
348000.0000   10.60841
348040.0000   10.74107
348080.0000   10.27961
348120.0000    8.52480
348160.0000    9.37227
348200.0000    9.14975
348240.0000    9.77286
348280.0000    8.52550
348320.0000    9.32868
348360.0000   10.53339
348400.0000    9.49563
348440.0000    7.98803
348480.0000    9.09664
348520.0000    8.90420
348560.0000    8.49205
348600.0000    9.58943
348640.0000    9.10999
348680.0000    8.80298
348720.0000    9.09249
348760.0000    9.55167
348800.0000    9.01328
348840.0000    8.67059
348880.0000    8.20404
348920.0000    8.25512
348960.0000    8.32355
349000.0000    8.13417
349040.0000    7.92957
349080.0000    8.99002
349120.0000    8.79560
349160.0000    8.90129
349200.0000    9.91870
349240.0000    8.96403
349280.0000    8.71379
349320.0000    8.96251
349360.0000    9.02531
349400.0000   10.42296
349440.0000    9.29636
349480.0000    7.65720
349520.0000    7.92842
349560.0000    8.67948
349600.0000    8.30999
349640.0000    9.37502
349680.0000    8.85117
349720.0000    8.31083
349760.0000    8.52541
349800.0000    7.99410
349840.0000    8.38722
349880.0000    7.99469
349920.0000    8.15987
349960.0000    9.00751
350000.0000   10.21261
350040.0000    9.64809
350080.0000    9.46900
350120.0000    8.39603
350160.0000    8.23930
350200.0000    9.10918
350240.0000    9.60724
350280.0000    8.99214
350320.0000    9.33246
350360.0000    8.36466
350400.0000    8.72449
350440.0000    7.74503
350480.0000    7.82145
350520.0000    8.53608
350560.0000    7.88968
350600.0000    8.70817
350640.0000    9.23201
350680.0000    8.60208
350720.0000    9.16481
350760.0000    8.77700
350800.0000    9.01857
350840.0000    9.57363
350880.0000    8.75714
350920.0000    8.69575
350960.0000    8.83146
351000.0000    9.80550
351040.0000    8.56843
351080.0000    8.86029
351120.0000    8.74495
351160.0000    9.15838
351200.0000    9.10127
351240.0000    9.69044
351280.0000    9.28868
351320.0000    9.65209
351360.0000    9.44375
351400.0000    8.85570
351440.0000    8.43874
351480.0000    8.27459
351520.0000    8.87675
351560.0000    8.29944
351600.0000    8.09403
351640.0000    8.92549
351680.0000    9.17619
351720.0000    8.56087
351760.0000    8.47630
351800.0000    9.34267
351840.0000   10.01092
351880.0000    9.63920
351920.0000    9.54455
351960.0000    9.44778
352000.0000    9.41736
352040.0000    9.45121
352080.0000    9.50056
352120.0000    9.39077
352160.0000    8.97164
352200.0000    9.38166
352240.0000    8.40395
352280.0000    8.94779
352320.0000    8.46655
352360.0000    8.39654
352400.0000    9.08802
352440.0000    8.54877
352480.0000    9.91872
352520.0000    8.27069
352560.0000    8.38809
352600.0000    8.15946
352640.0000    8.31172
352680.0000    8.87742
352720.0000    8.45488
352760.0000    8.47577
352800.0000    8.32434
352840.0000    8.41759
352880.0000    8.31759
352920.0000    7.74143
352960.0000    7.44528
353000.0000    7.86678
353040.0000    8.65455
353080.0000    8.15219
353120.0000    8.18962
353160.0000    7.66445
353200.0000    8.19898
353240.0000    7.50308
353280.0000    8.83829
353320.0000    8.12976
353360.0000    7.65736
353400.0000    8.85518
353440.0000    7.55092
353480.0000    8.13542
353520.0000    8.95640
353560.0000    7.90742
353600.0000    8.66286
353640.0000    7.23481
353680.0000    7.61747
353720.0000    7.09730
353760.0000    7.82111
353800.0000    9.19150
353840.0000    8.50354
353880.0000    8.23622
353920.0000    8.70887
353960.0000    8.79038
354000.0000    9.59106
354040.0000    7.81487
354080.0000    8.75003
354120.0000    8.32815
354160.0000    7.58268
354200.0000    8.18253
354240.0000    9.04207
354280.0000    8.78629
354320.0000    7.38909
354360.0000    7.90979
354400.0000    9.30054
354440.0000    8.43990
354480.0000    8.57162
354520.0000    7.82801
354560.0000    8.07997
354600.0000    8.97504
354640.0000    8.49412
354680.0000    9.05159
354720.0000    9.47430
354760.0000    9.00649
354800.0000    8.70512
354840.0000    8.23661
354880.0000    8.78871
354920.0000   10.28426
354960.0000    9.65261
355000.0000   10.17282
355040.0000    9.81053
355080.0000    9.95762
355120.0000    9.02356
355160.0000    9.85430
355200.0000   10.22935
355240.0000    8.98798
355280.0000   10.80683
355320.0000    9.87994
355360.0000    9.20207
355400.0000    9.04348
355440.0000    9.54849
355480.0000   10.22635
355520.0000   10.14352
355560.0000    9.57518
355600.0000    9.01336
355640.0000    8.26861
355680.0000    9.02039
355720.0000    7.65800
355760.0000    6.93456
355800.0000    7.56407
355840.0000    7.84407
355880.0000    8.27170
355920.0000    6.90764
355960.0000    7.38063
356000.0000    6.73131
356040.0000    7.43355
356080.0000    7.82693
356120.0000    8.63669
356160.0000    7.88806
356200.0000    7.24713
356240.0000    7.57280
356280.0000    8.00607
356320.0000    7.98052
356360.0000    8.97897
356400.0000    8.14173
356440.0000    8.82803
356480.0000    9.43478
356520.0000    9.12392
356560.0000    7.44708
356600.0000    8.26545
356640.0000    9.30493
356680.0000    8.72599
356720.0000    8.36646
356760.0000    8.02797
356800.0000    8.52084
356840.0000    8.12907
356880.0000    7.71510
356920.0000    9.41601
356960.0000    8.77163
357000.0000    9.61455
357040.0000    8.69028
357080.0000    9.90519
357120.0000    9.74634
357160.0000    9.14713
357200.0000    8.69627
357240.0000    8.90102
357280.0000    8.60946
357320.0000    7.80164
357360.0000    6.99562
357400.0000    8.18023
357440.0000    7.11241
357480.0000    7.39245
357520.0000    8.21607
357560.0000    7.96048
357600.0000    7.32286
357640.0000    6.93909
357680.0000    6.81065
357720.0000    6.77557
357760.0000    6.98484
357800.0000    6.62965
357840.0000    6.10589
357880.0000    6.58303
357920.0000    6.36364
357960.0000    7.27217
358000.0000    7.90955
358040.0000    8.94769
358080.0000    7.96408
358120.0000    7.80712
358160.0000    7.63333
358200.0000    7.40752
358240.0000    6.77499
358280.0000    6.28398
358320.0000    6.97374
358360.0000    7.25488
358400.0000    7.63348
358440.0000    8.48356
358480.0000    8.50485
358520.0000    7.70686
358560.0000    7.38703
358600.0000    5.96204
358640.0000    7.22940
358680.0000    7.41594
358720.0000    7.82466
358760.0000    8.17631
358800.0000    8.89101
358840.0000    8.66088
358880.0000    8.89270
358920.0000    9.00866
358960.0000    8.67588
359000.0000    8.59011
359040.0000    8.67218
359080.0000    9.50403
359120.0000    8.26916
359160.0000    8.72340
359200.0000    7.91427
359240.0000    8.68804
359280.0000    8.99543
359320.0000    7.97820
359360.0000    7.96878
359400.0000    8.71986
359440.0000    8.99759
359480.0000    8.31757
359520.0000    8.41302
359560.0000    7.51822
359600.0000    8.16695
359640.0000    8.58002
359680.0000    8.33709
359720.0000    7.71361
359760.0000    8.55390
359800.0000    8.83947
359840.0000    9.00384
359880.0000    8.40798
359920.0000    9.35371
359960.0000    8.44366
360000.0000    8.93308
360040.0000    8.71376
360080.0000    9.87882
360120.0000    9.11635
360160.0000    9.38846
360200.0000    7.06720
360240.0000    7.08888
360280.0000    7.57338
360320.0000    6.87101
360360.0000    7.20095
360400.0000    7.82359
360440.0000    7.22415
360480.0000    7.56849
360520.0000    6.33741
360560.0000    6.90147
360600.0000    7.53769
360640.0000    7.64010
360680.0000    8.26906
360720.0000    7.77816
360760.0000    8.28983
360800.0000    8.36213
360840.0000    7.68904
360880.0000    8.04956
360920.0000    7.04019
360960.0000    7.91146
361000.0000    7.62579
361040.0000    7.85133
361080.0000    8.25294
361120.0000    7.69998
361160.0000    8.35269
361200.0000    7.58428
361240.0000    7.94705
361280.0000    7.89149
361320.0000    6.97559
361360.0000    7.64718
361400.0000    7.59837
361440.0000    7.44390
361480.0000    7.24501
361520.0000    7.41464
361560.0000    6.94369
361600.0000    8.79775
361640.0000    7.76011
361680.0000    7.51920
361720.0000    6.92769
361760.0000    7.14122
361800.0000    6.77747
361840.0000    6.99868
361880.0000    8.23149
361920.0000    7.55427
361960.0000    7.96443
362000.0000    8.06198
362040.0000    7.43561
362080.0000    7.16508
362120.0000    7.93249
362160.0000    7.81615
362200.0000    8.11163
362240.0000    8.55414
362280.0000    7.24185
362320.0000    9.05461
362360.0000    8.88750
362400.0000    7.74411
362440.0000    9.30174
362480.0000    9.28072
362520.0000    8.58112
362560.0000    8.95461
362600.0000    8.02508
362640.0000    9.13510
362680.0000    8.91876
362720.0000    8.88740
362760.0000    9.03992
362800.0000    9.83080
362840.0000    8.27486
362880.0000    7.69158
362920.0000    8.55890
362960.0000    8.26647
363000.0000    8.01449
363040.0000    8.40320
363080.0000    7.86552
363120.0000    8.37054
363160.0000    8.89369
363200.0000    8.24390
363240.0000    8.61800
363280.0000    8.22202
363320.0000    7.96813
363360.0000    9.03871
363400.0000    9.29221
363440.0000    9.12353
363480.0000    9.22862
363520.0000    9.46100
363560.0000    9.29984
363600.0000    8.14540
363640.0000    8.52535
363680.0000    7.75594
363720.0000    8.03365
363760.0000    8.13647
363800.0000    8.17540
363840.0000    7.47360
363880.0000    8.28896
363920.0000    9.85392
363960.0000    8.06388
364000.0000    7.72678
364040.0000    7.95302
364080.0000    8.42085
364120.0000    8.72017
364160.0000    8.43876
364200.0000    7.98765
364240.0000    8.18812
364280.0000    8.42969
364320.0000    8.08829
364360.0000    9.03425
364400.0000    8.55841
364440.0000    8.19155
364480.0000    8.09547
364520.0000    8.15270
364560.0000    7.61242
364600.0000    8.08982
364640.0000    8.39865
364680.0000    8.21134
364720.0000    8.83709
364760.0000    7.31681
364800.0000    8.53422
364840.0000    7.85714
364880.0000    7.99943
364920.0000    8.17278
364960.0000    8.48878
365000.0000    8.86994
365040.0000    8.05641
365080.0000    7.33788
365120.0000    8.23176
365160.0000    9.53857
365200.0000    8.68669
365240.0000    9.41820
365280.0000    9.15780
365320.0000    8.35971
365360.0000    8.47064
365400.0000    7.72502
365440.0000    8.21833
365480.0000    8.52516
365520.0000    7.64913
365560.0000    8.87412
365600.0000    9.10010
365640.0000    9.23579
365680.0000    9.45335
365720.0000    8.86845
365760.0000    9.17140
365800.0000    7.99716
365840.0000    8.56129
365880.0000    8.81611
365920.0000    9.11479
365960.0000    9.21895
366000.0000    8.89774
366040.0000    8.47575
366080.0000    8.93180
366120.0000    9.47911
366160.0000    8.73034
366200.0000    8.79965
366240.0000   10.03524
366280.0000    9.59133
366320.0000    8.97297
366360.0000    9.39326
366400.0000    9.19023
366440.0000    8.76606
366480.0000    9.19533
366520.0000    9.72082
366560.0000    9.52170
366600.0000    9.98009
366640.0000    8.95198
366680.0000    8.76318
366720.0000    8.89890
366760.0000    9.25485
366800.0000    8.96456
366840.0000    9.04959
366880.0000    8.91623
366920.0000    8.52902
366960.0000    8.38906
367000.0000    8.34939
367040.0000    8.00463
367080.0000    8.20662
367120.0000    8.14846
367160.0000    9.03347
367200.0000    9.86748
367240.0000   10.94452
367280.0000   11.00639
367320.0000   11.23982
367360.0000   10.58737
367400.0000   10.64404
367440.0000   11.35659
367480.0000   10.19227
367520.0000    9.93594
367560.0000   10.24060
367600.0000    8.77206
367640.0000    8.94482
367680.0000    8.96542
367720.0000    8.83669
367760.0000    8.30682
367800.0000    8.43971
367840.0000    8.39351
367880.0000    7.23650
367920 5
367960 5
368000 5
368040 5
368080 5
368120 5
368160 5
368200 5
368240 5
368280 5
368320 5
368360 5
368400 5
368440 5
368480 5
368520 5
368560 5
368600 5
368640 5
368680 5
368720 5
368760 5
368800 5
368840 5
368880 5
368920 5
368960 5
369000 5
369040 5
369080 5
369120 5
369160 5
369200 5
369240 5
369280 5
369320 5
369360 5
369400 5
369440 5
369480 5
369520 5
369560 5
369600 5
369640 5
369680 5
369720 5
369760 5
369800 5
369840 5
369880 5
369920 5
369960 5
370000 5
370040 5
370080 5
370120 5
370160 5
370200 5
370240 5
370280 5
370320 5
370360 5
370400 5
370440 5
370480 5
370520 5
370560 5
370600 5
370640 5
370680 5
370720 5
370760 5
370800 5
370840 5
370880 5
370920 5
370960 5
371000 5
371040 5
371080 5
371120 5
371160 5
371200 5
371240 5
371280 5
371320 5
371360 5
371400 5
371440 5
371480 5
371520 5
371560 5
371600 5
371640 5
371680 5
371720 5
371760 5
371800 5
371840 5
371880 5
371920 5
371960 5
372000 5
372040 5
372080 5
372120 5
372160 5
372200 5
372240 5
372280 5
372320 5
372360 5
372400 5
372440 5
372480 5
372520 5
372560 5
372600 5
372640 5
372680 5
372720 5
372760 5
372800 5
372840 5
372880 5
372920 5
372960 5
373000 5
373040 5
373080 5
373120 5
373160 5
373200 5
373240 5
373280 5
373320 5
373360 5
373400 5
373440 5
373480 5
373520 5
373560 5
373600 5
373640 5
373680 5
373720 5
373760 5
373800 5
373840 5
373880 5
373920 5
373960 5
374000 5
374040 5
374080 5
374120 5
374160 5
374200 5
374240 5
374280 5
374320 5
374360 5
374400 5
374440 5
374480 5
374520 5
374560 5
374600 5
374640 5
374680 5
374720 5
374760 5
374800 5
374840 5
374880 5
374920 5
374960 5
375000 5
375040 5
375080 5
375120 5
375160 5
375200 5
375240 5
375280 5
375320 5
375360 5
375400 5
375440 5
375480 5
375520 5
375560 5
375600 5
375640 5
375680 5
375720 5
375760 5
375800 5
375840 5
375880 5
375920 5
375960 5
376000 5
376040 5
376080 5
376120 5
376160 5
376200 5
376240 5
376280 5
376320 5
376360 5
376400 5
376440 5
376480 5
376520 5
376560 5
376600 5
376640 5
376680 5
376720 5
376760 5
376800 5
376840 5
376880 5
376920 5
376960 5
377000 5
377040 5
377080 5
377120 5
377160 5
377200 5
377240 5
377280 5
377320 5
377360 5
377400 5
377440 5
377480 5
377520 5
377560 5
377600 5
377640 5
377680 5
377720 5
377760 5
377800 5
377840 5
377880 5
377920 5
377960 5
378000 5
378040 5
378080 5
378120 5
378160 5
378200 5
378240 5
378280 5
378320 5
378360 5
378400 5
378440 5
378480 5
378520 5
378560 5
378600 5
378640 5
378680 5
378720 5
378760 5
378800 5
378840 5
378880 5
378920 5
378960 5
379000 5
379040 5
379080 5
379120 5
379160 5
379200 5
379240 5
379280 5
379320 5
379360 5
379400 5
379440 5
379480 5
379520 5
379560 5
379600 5
379640 5
379680 5
379720 5
379760 5
379800 5
379840 5
379880 5
379920 5
379960 5
380000 5
380040 5
380080 5
380120 5
380160 5
380200 5
380240 5
380280 5
380320 5
380360 5
380400 5
380440 5
380480 5
380520 5
380560 5
380600 5
380640 5
380680 5
380720 5
380760 5
380800 5
380840 5
380880 5
380920 5
380960 5
381000 5
381040 5
381080 5
381120 5
381160 5
381200 5
381240 5
381280 5
381320 5
381360 5
381400 5
381440 5
381480 5
381520 5
381560 5
381600 5
381640 5
381680 5
381720 5
381760 5
381800 5
381840 5
381880 5
381920 5
381960 5
382000 5
382040 5
382080 5
382120 5
382160 5
382200 5
382240 5
382280 5
382320 5
382360 5
382400 5
382440 5
382480 5
382520 5
382560 5
382600 5
382640 5
382680 5
382720 5
382760 5
382800 5
382840 5
382880 5
382920 5
382960 5
383000 5
383040 5
383080 5
383120 5
383160 5
383200 5
383240 5
383280 5
383320 5
383360 5
383400 5
383440 5
383480 5
383520 5
383560 5
383600 5
383640 5
383680 5
383720 5
383760 5
383800 5
383840 5
383880 5
383920 5
383960 5
384000 5
384040 5
384080 5
384120 5
384160 5
384200 5
384240 5
384280 5
384320 5
384360 5
384400 5
384440 5
384480 5
384520 5
384560 5
384600 5
384640 5
384680 5
384720 5
384760 5
384800 5
384840 5
384880 5
384920 5
384960 5
385000 5
385040 5
385080 5
385120 5
385160 5
385200 5
385240 5
385280 5
385320 5
385360 5
385400 5
385440 5
385480 5
385520 5
385560 5
385600 5
385640 5
385680 5
385720 5
385760 5
385800 5
385840 5
385880 5
385920 5
385960 5
386000 5
386040 5
386080 5
386120 5
386160 5
386200 5
386240 5
386280 5
386320 5
386360 5
386400 5
386440 5
386480 5
386520 5
386560 5
386600 5
386640 5
386680 5
386720 5
386760 5
386800 5
386840 5
386880 5
386920 5
386960 5
387000 5
387040 5
387080 5
387120 5
387160 5
387200 5
387240 5
387280 5
387320 5
387360 5
387400 5
387440 5
387480 5
387520 5
387560 5
387600 5
387640 5
387680 5
387720 5
387760 5
387800 5
387840 5
387880 5
387920 5
387960 5
388000 5
388040 5
388080 5
388120 5
388160 5
388200 5
388240 5
388280 5
388320 5
388360 5
388400 5
388440 5
388480 5
388520 5
388560 5
388600 5
388640 5
388680 5
388720 5
388760 5
388800 5
388840 5
388880 5
388920 5
388960 5
389000 5
389040 5
389080 5
389120 5
389160 5
389200 5
389240 5
389280 5
389320 5
389360 5
389400 5
389440 5
389480 5
389520 5
389560 5
389600 5
389640 5
389680 5
389720 5
389760 5
389800 5
389840 5
389880 5
389920 5
389960 5
390000 5
390040 5
390080 5
390120 5
390160 5
390200 5
390240 5
390280 5
390320 5
390360 5
390400 5
390440 5
390480 5
390520 5
390560 5
390600 5
390640 5
390680 5
390720 5
390760 5
390800 5
390840 5
390880 5
390920 5
390960 5
391000 5
391040 5
391080 5
391120 5
391160 5
391200 5
391240 5
391280 5
391320 5
391360 5
391400 5
391440 5
391480 5
391520 5
391560 5
391600 5
391640 5
391680 5
391720 5
391760 5
391800 5
391840 5
391880 5
391920 5
391960 5
392000 5
392040 5
392080 5
392120 5
392160 5
392200 5
392240 5
392280 5
392320 5
392360 5
392400 5
392440 5
392480 5
392520 5
392560 5
392600 5
392640 5
392680 5
392720 5
392760 5
392800 5
392840 5
392880 5
392920 5
392960 5
393000 5
393040 5
393080 5
393120 5
393160 5
393200 5
393240 5
393280 5
393320 5
393360 5
393400 5
393440 5
393480 5
393520 5
393560 5
393600 5
393640 5
393680 5
393720 5
393760 5
393800 5
393840 5
393880 5
393920 5
393960 5
394000 5
394040 5
394080 5
394120 5
394160 5
394200 5
394240 5
394280 5
394320 5
394360 5
394400 5
394440 5
394480 5
394520 5
394560 5
394600 5
394640 5
394680 5
394720 5
394760 5
394800 5
394840 5
394880 5
394920 5
394960 5
395000 5
395040 5
395080 5
395120 5
395160 5
395200 5
395240 5
395280 5
395320 5
395360 5
395400 5
395440 5
395480 5
395520 5
395560 5
395600 5
395640 5
395680 5
395720 5
395760 5
395800 5
395840 5
395880 5
395920 5
395960 5
396000 5
396040 5
396080 5
396120 5
396160 5
396200 5
396240 5
396280 5
396320 5
396360 5
396400 5
396440 5
396480 5
396520 5
396560 5
396600 5
396640 5
396680 5
396720 5
396760 5
396800 5
396840 5
396880 5
396920 5
396960 5
397000 5
397040 5
397080 5
397120 5
397160 5
397200 5
397240 5
397280 5
397320 5
397360 5
397400 5
397440 5
397480 5
397520 5
397560 5
397600 5
397640 5
397680 5
397720 5
397760 5
397800 5
397840 5
397880 5
397920 5
397960 5
398000 5
398040 5
398080 5
398120 5
398160 5
398200 5
398240 5
398280 5
398320 5
398360 5
398400 5
398440 5
398480 5
398520 5
398560 5
398600 5
398640 5
398680 5
398720 5
398760 5
398800 5
398840 5
398880 5
398920 5
398960 5
399000 5
399040 5
399080 5
399120 5
399160 5
399200 5
399240 5
399280 5
399320 5
399360 5
399400 5
399440 5
399480 5
399520 5
399560 5
399600 5
399640 5
399680 5
399720 5
399760 5
399800 5
399840 5
399880 5
399920 5
399960 5
400000 5
400040 5
400080 5
400120 5
400160 5
400200 5
400240 5
400280 5
400320 5
400360 5
400400 5
400440 5
400480 5
400520 5
400560 5
400600 5
400640 5
400680 5
400720 5
400760 5
400800 5
400840 5
400880 5
400920 5
400960 5
401000 5
401040 5
401080 5
401120 5
401160 5
401200 5
401240 5
401280 5
401320 5
401360 5
401400 5
401440 5
401480 5
401520 5
401560 5
401600 5
401640 5
401680 5
401720 5
401760 5
401800 5
401840 5
401880 5
401920 5
401960 5
402000 5
402040 5
402080 5
402120 5
402160 5
402200 5
402240 5
402280 5
402320 5
402360 5
402400 5
402440 5
402480 5
402520 5
402560 5
402600 5
402640 5
402680 5
402720 5
402760 5
402800 5
402840 5
402880 5
402920 5
402960 5
403000 5
403040 5
403080 5
403120 5
403160 5
403200 5
403240 5
403280 5
403320 5
403360 5
403400 5
403440 5
403480 5
403520 5
403560 5
403600 5
403640 5
403680 5
403720 5
403760 5
403800 5
403840 5
403880 5
403920 5
403960 5
404000 5
404040 5
404080 5
404120 5
404160 5
404200 5
404240 5
404280 5
404320 5
404360 5
404400 5
404440 5
404480 5
404520 5
404560 5
404600 5
404640 5
404680 5
404720 5
404760 5
404800 5
404840 5
404880 5
404920 5
404960 5
405000 5
405040 5
405080 5
405120 5
405160 5
405200 5
405240 5
405280 5
405320 5
405360 5
405400 5
405440 5
405480 5
405520 5
405560 5
405600 5
405640 5
405680 5
405720 5
405760 5
405800 5
405840 5
405880 5
405920 5
405960 5
406000 5
406040 5
406080 5
406120 5
406160 5
406200 5
406240 5
406280 5
406320 5
406360 5
406400 5
406440 5
406480 5
406520 5
406560 5
406600 5
406640 5
406680 5
406720 5
406760 5
406800 5
406840 5
406880 5
406920 5
406960 5
407000 5
407040 5
407080 5
407120 5
407160 5
407200 5
407240 5
407280 5
407320 5
407360 5
407400 5
407440 5
407480 5
407520 5
407560 5
407600 5
407640 5
407680 5
407720 5
407760 5
407800 5
407840 5
407880 5
407920 5
407960 5
408000 5
408040 5
408080 5
408120 5
408160 5
408200 5
408240 5
408280 5
408320 5
408360 5
408400 5
408440 5
408480 5
408520 5
408560 5
408600 5
408640 5
408680 5
408720 5
408760 5
408800 5
408840 5
408880 5
408920 5
408960 5
409000 5
409040 5
409080 5
409120 5
409160 5
409200 5
409240 5
409280 5
409320 5
409360 5
409400 5
409440 5
409480 5
409520 5
409560 5
409600 5
409640 5
409680 5
409720 5
409760 5
409800 5
409840 5
409880 5
409920 5
409960 5
410000 5
410040 5
410080 5
410120 5
410160 5
410200 5
410240 5
410280 5
410320 5
410360 5
410400 5
410440 5
410480 5
410520 5
410560 5
410600 5
410640 5
410680 5
410720 5
410760 5
410800 5
410840 5
410880 5
410920 5
410960 5
411000 5
411040 5
411080 5
411120 5
411160 5
411200 5
411240 5
411280 5
411320 5
411360 5
411400 5
411440 5
411480 5
411520 5
411560 5
411600 5
411640 5
411680 5
411720 5
411760 5
411800 5
411840 5
411880 5
411920 5
411960 5
412000 5
412040 5
412080 5
412120 5
412160 5
412200 5
412240 5
412280 5
412320 5
412360 5
412400 5
412440 5
412480 5
412520 5
412560 5
412600 5
412640 5
412680 5
412720 5
412760 5
412800 5
412840 5
412880 5
412920 5
412960 5
413000 5
413040 5
413080 5
413120 5
413160 5
413200 5
413240 5
413280 5
413320 5
413360 5
413400 5
413440 5
413480 5
413520 5
413560 5
413600 5
413640 5
413680 5
413720 5
413760 5
413800 5
413840 5
413880 5
413920 5
413960 5
414000 5
414040 5
414080 5
414120 5
414160 5
414200 5
414240 5
414280 5
414320 5
414360 5
414400 5
414440 5
414480 5
414520 5
414560 5
414600 5
414640 5
414680 5
414720 5
414760 5
414800 5
414840 5
414880 5
414920 5
414960 5
415000 5
415040 5
415080 5
415120 5
415160 5
415200 5
415240 5
415280 5
415320 5
415360 5
415400 5
415440 5
415480 5
415520 5
415560 5
415600 5
415640 5
415680 5
415720 5
415760 5
415800 5
415840 5
415880 5
415920 5
415960 5
416000 5
416040 5
416080 5
416120 5
416160 5
416200 5
416240 5
416280 5
416320 5
416360 5
416400 5
416440 5
416480 5
416520 5
416560 5
416600 5
416640 5
416680 5
416720 5
416760 5
416800 5
416840 5
416880 5
416920 5
416960 5
417000 5
417040 5
417080 5
417120 5
417160 5
417200 5
417240 5
417280 5
417320 5
417360 5
417400 5
417440 5
417480 5
417520 5
417560 5
417600 5
417640 5
417680 5
417720 5
417760 5
417800 5
417840 5
417880 5
417920 5
417960 5
418000 5
418040 5
418080 5
418120 5
418160 5
418200 5
418240 5
418280 5
418320 5
418360 5
418400 5
418440 5
418480 5
418520 5
418560 5
418600 5
418640 5
418680 5
418720 5
418760 5
418800 5
418840 5
418880 5
418920 5
418960 5
419000 5
419040 5
419080 5
419120 5
419160 5
419200 5
419240 5
419280 5
419320 5
419360 5
419400 5
419440 5
419480 5
419520 5
419560 5
419600 5
419640 5
419680 5
419720 5
419760 5
419800 5
419840 5
419880 5
419920 5
419960 5
420000 5
420040 5
420080 5
420120 5
420160 5
420200 5
420240 5
420280 5
420320 5
420360 5
420400 5
420440 5
420480 5
420520 5
420560 5
420600 5
420640 5
420680 5
420720 5
420760 5
420800 5
420840 5
420880 5
420920 5
420960 5
421000 5
421040 5
421080 5
421120 5
421160 5
421200 5
421240 5
421280 5
421320 5
421360 5
421400 5
421440 5
421480 5
421520 5
421560 5
421600 5
421640 5
421680 5
421720 5
421760 5
421800 5
421840 5
421880 5
421920 5
421960 5
422000 5
422040 5
422080 5
422120 5
422160 5
422200 5
422240 5
422280 5
422320 5
422360 5
422400 5
422440 5
422480 5
422520 5
422560 5
422600 5
422640 5
422680 5
422720 5
422760 5
422800 5
422840 5
422880 5
422920 5
422960 5
423000 5
423040 5
423080 5
423120 5
423160 5
423200 5
423240 5
423280 5
423320 5
423360 5
423400 5
423440 5
423480 5
423520 5
423560 5
423600 5
423640 5
423680 5
423720 5
423760 5
423800 5
423840 5
423880 5
423920 5
423960 5
424000 5
424040 5
424080 5
424120 5
424160 5
424200 5
424240 5
424280 5
424320 5
424360 5
424400 5
424440 5
424480 5
424520 5
424560 5
424600 5
424640 5
424680 5
424720 5
424760 5
424800 5
424840 5
424880 5
424920 5
424960 5
425000 5
425040 5
425080 5
425120 5
425160 5
425200 5
425240 5
425280 5
425320 5
425360 5
425400 5
425440 5
425480 5
425520 5
425560 5
425600 5
425640 5
425680 5
425720 5
425760 5
425800 5
425840 5
425880 5
425920 5
425960 5
426000 5
426040 5
426080 5
426120 5
426160 5
426200 5
426240 5
426280 5
426320 5
426360 5
426400 5
426440 5
426480 5
426520 5
426560 5
426600 5
426640 5
426680 5
426720 5
426760 5
426800 5
426840 5
426880 5
426920 5
426960 5
427000 5
427040 5
427080 5
427120 5
427160 5
427200 5
427240 5
427280 5
427320 5
427360 5
427400 5
427440 5
427480 5
427520 5
427560 5
427600 5
427640 5
427680 5
427720 5
427760 5
427800 5
427840 5
427880 5
427920 5
427960 5
428000 5
428040 5
428080 5
428120 5
428160 5
428200 5
428240 5
428280 5
428320 5
428360 5
428400 5
428440 5
428480 5
428520 5
428560 5
428600 5
428640 5
428680 5
428720 5
428760 5
428800 5
428840 5
428880 5
428920 5
428960 5
429000 5
429040 5
429080 5
429120 5
429160 5
429200 5
429240 5
429280 5
429320 5
429360 5
429400 5
429440 5
429480 5
429520 5
429560 5
429600 5
429640 5
429680 5
429720 5
429760 5
429800 5
429840 5
429880 5
429920 5
429960 5
430000 5
430040 5
430080 5
430120 5
430160 5
430200 5
430240 5
430280 5
430320 5
430360 5
430400 5
430440 5
430480 5
430520 5
430560 5
430600 5
430640 5
430680 5
430720 5
430760 5
430800 5
430840 5
430880 5
430920 5
430960 5
431000 5
431040 5
431080 5
431120 5
431160 5
431200 5
431240 5
431280 5
431320 5
431360 5
431400 5
431440 5
431480 5
431520 5
431560 5
431600 5
431640 5
431680 5
431720 5
431760 5
431800 5
431840 5
431880 5
431920 5
431960 5
432000 5
432040 5
432080 5
432120 5
432160 5
432200 5
432240 5
432280 5
432320 5
432360 5
432400 5
432440 5
432480 5
432520 5
432560 5
432600 5
432640 5
432680 5
432720 5
432760 5
432800 5
432840 5
432880 5
432920 5
432960 5
433000 5
433040 5
433080 5
433120 5
433160 5
433200 5
433240 5
433280 5
433320 5
433360 5
433400 5
433440 5
433480 5
433520 5
433560 5
433600 5
433640 5
433680 5
433720 5
433760 5
433800 5
433840 5
433880 5
433920 5
433960 5
434000 5
434040 5
434080 5
434120 5
434160 5
434200 5
434240 5
434280 5
434320 5
434360 5
434400 5
434440 5
434480 5
434520 5
434560 5
434600 5
434640 5
434680 5
434720 5
434760 5
434800 5
434840 5
434880 5
434920 5
434960 5
435000 5
435040 5
435080 5
435120 5
435160 5
435200 5
435240 5
435280 5
435320 5
435360 5
435400 5
435440 5
435480 5
435520 5
435560 5
435600 5
435640 5
435680 5
435720 5
435760 5
435800 5
435840 5
435880 5
435920 5
435960 5
436000 5
436040 5
436080 5
436120 5
436160 5
436200 5
436240 5
436280 5
436320 5
436360 5
436400 5
436440 5
436480 5
436520 5
436560 5
436600 5
436640 5
436680 5
436720 5
436760 5
436800 5
436840 5
436880 5
436920 5
436960 5
437000 5
437040 5
437080 5
437120 5
437160 5
437200 5
437240 5
437280 5
437320 5
437360 5
437400 5
437440 5
437480 5
437520 5
437560 5
437600 5
437640 5
437680 5
437720 5
437760 5
437800 5
437840 5
437880 5
437920 5
437960 5
438000 5
438040 5
438080 5
438120 5
438160 5
438200 5
438240 5
438280 5
438320 5
438360 5
438400 5
438440 5
438480 5
438520 5
438560 5
438600 5
438640 5
438680 5
438720 5
438760 5
438800 5
438840 5
438880 5
438920 5
438960 5
439000 5
439040 5
439080 5
439120 5
439160 5
439200 5
439240 5
439280 5
439320 5
439360 5
439400 5
439440 5
439480 5
439520 5
439560 5
439600 5
439640 5
439680 5
439720 5
439760 5
439800 5
439840 5
439880 5
439920 5
439960 5
440000 5
440040 5
440080 5
440120 5
440160 5
440200 5
440240 5
440280 5
440320 5
440360 5
440400 5
440440 5
440480 5
440520 5
440560 5
440600 5
440640 5
440680 5
440720 5
440760 5
440800 5
440840 5
440880 5
440920 5
440960 5
441000 5
441040 5
441080 5
441120 5
441160 5
441200 5
441240 5
441280 5
441320 5
441360 5
441400 5
441440 5
441480 5
441520 5
441560 5
441600 5
441640 5
441680 5
441720 5
441760 5
441800 5
441840 5
441880 5
441920 5
441960 5
442000 5
442040 5
442080 5
442120 5
442160 5
442200 5
442240 5
442280 5
442320 5
442360 5
442400 5
442440 5
442480 5
442520 5
442560 5
442600 5
442640 5
442680 5
442720 5
442760 5
442800 5
442840 5
442880 5
442920 5
442960 5
443000 5
443040 5
443080 5
443120 5
443160 5
443200 5
443240 5
443280 5
443320 5
443360 5
443400 5
443440 5
443480 5
443520 5
443560 5
443600 5
443640 5
443680 5
443720 5
443760 5
443800 5
443840 5
443880 5
443920 5
443960 5
444000 5
444040 5
444080 5
444120 5
444160 5
444200 5
444240 5
444280 5
444320 5
444360 5
444400 5
444440 5
444480 5
444520 5
444560 5
444600 5
444640 5
444680 5
444720 5
444760 5
444800 5
444840 5
444880 5
444920 5
444960 5
445000 5
445040 5
445080 5
445120 5
445160 5
445200 5
445240 5
445280 5
445320 5
445360 5
445400 5
445440 5
445480 5
445520 5
445560 5
445600 5
445640 5
445680 5
445720 5
445760 5
445800 5
445840 5
445880 5
445920 5
445960 5
446000 5
446040 5
446080 5
446120 5
446160 5
446200 5
446240 5
446280 5
446320 5
446360 5
446400 5
446440 5
446480 5
446520 5
446560 5
446600 5
446640 5
446680 5
446720 5
446760 5
446800 5
446840 5
446880 5
446920 5
446960 5
447000 5
447040 5
447080 5
447120 5
447160 5
447200 5
447240 5
447280 5
447320 5
447360 5
447400 5
447440 5
447480 5
447520 5
447560 5
447600 5
447640 5
447680 5
447720 5
447760 5
447800 5
447840 5
447880 5
447920 5
447960 5
448000 5
448040 5
448080 5
448120 5
448160 5
448200 5
448240 5
448280 5
448320 5
448360 5
448400 5
448440 5
448480 5
448520 5
448560 5
448600 5
448640 5
448680 5
448720 5
448760 5
448800 5
448840 5
448880 5
448920 5
448960 5
449000 5
449040 5
449080 5
449120 5
449160 5
449200 5
449240 5
449280 5
449320 5
449360 5
449400 5
449440 5
449480 5
449520 5
449560 5
449600 5
449640 5
449680 5
449720 5
449760 5
449800 5
449840 5
449880 5
449920 5
449960 5
450000 5
450040 5
450080 5
450120 5
450160 5
450200 5
450240 5
450280 5
450320 5
450360 5
450400 5
450440 5
450480 5
450520 5
450560 5
450600 5
450640 5
450680 5
450720 5
450760 5
450800 5
450840 5
450880 5
450920 5
450960 5
451000 5
451040 5
451080 5
451120 5
451160 5
451200 5
451240 5
451280 5
451320 5
451360 5
451400 5
451440 5
451480 5
451520 5
451560 5
451600 5
451640 5
451680 5
451720 5
451760 5
451800 5
451840 5
451880 5
451920 5
451960 5
452000 5
452040 5
452080 5
452120 5
452160 5
452200 5
452240 5
452280 5
452320 5
452360 5
452400 5
452440 5
452480 5
452520 5
452560 5
452600 5
452640 5
452680 5
452720 5
452760 5
452800 5
452840 5
452880 5
452920 5
452960 5
453000 5
453040 5
453080 5
453120 5
453160 5
453200 5
453240 5
453280 5
453320 5
453360 5
453400 5
453440 5
453480 5
453520 5
453560 5
453600 5
453640 5
453680 5
453720 5
453760 5
453800 5
453840 5
453880 5
453920 5
453960 5
454000 5
454040 5
454080 5
454120 5
454160 5
454200 5
454240 5
454280 5
454320 5
454360 5
454400 5
454440 5
454480 5
454520 5
454560 5
454600 5
454640 5
454680 5
454720 5
454760 5
454800 5
454840 5
454880 5
454920 5
454960 5
455000 5
455040 5
455080 5
455120 5
455160 5
455200 5
455240 5
455280 5
455320 5
455360 5
455400 5
455440 5
455480 5
455520 5
455560 5
455600 5
455640 5
455680 5
455720 5
455760 5
455800 5
455840 5
455880 5
455920 5
455960 5
456000 5
456040 5
456080 5
456120 5
456160 5
456200 5
456240 5
456280 5
456320 5
456360 5
456400 5
456440 5
456480 5
456520 5
456560 5
456600 5
456640 5
456680 5
456720 5
456760 5
456800 5
456840 5
456880 5
456920 5
456960 5
457000 5
457040 5
457080 5
457120 5
457160 5
457200 5
457240 5
457280 5
457320 5
457360 5
457400 5
457440 5
457480 5
457520 5
457560 5
457600 5
457640 5
457680 5
457720 5
457760 5
457800 5
457840 5
457880 5
457920 5
457960 5
458000 5
458040 5
458080 5
458120 5
458160 5
458200 5
458240 5
458280 5
458320 5
458360 5
458400 5
458440 5
458480 5
458520 5
458560 5
458600 5
458640 5
458680 5
458720 5
458760 5
458800 5
458840 5
458880 5
458920 5
458960 5
459000 5
459040 5
459080 5
459120 5
459160 5
459200 5
459240 5
459280 5
459320 5
459360 5
459400 5
459440 5
459480 5
459520 5
459560 5
459600 5
459640 5
459680 5
459720 5
459760 5
459800 5
459840 5
459880 5
459920 5
459960 5
460000 5
460040 5
460080 5
460120 5
460160 5
460200 5
460240 5
460280 5
460320 5
460360 5
460400 5
460440 5
460480 5
460520 5
460560 5
460600 5
460640 5
460680 5
460720 5
460760 5
460800 5
460840 5
460880 5
460920 5
460960 5
461000 5
461040 5
461080 5
461120 5
461160 5
461200 5
461240 5
461280 5
461320 5
461360 5
461400 5
461440 5
461480 5
461520 5
461560 5
461600 5
461640 5
461680 5
461720 5
461760 5
461800 5
461840 5
461880 5
461920 5
461960 5
462000 5
462040 5
462080 5
462120 5
462160 5
462200 5
462240 5
462280 5
462320 5
462360 5
462400 5
462440 5
462480 5
462520 5
462560 5
462600 5
462640 5
462680 5
462720 5
462760 5
462800 5
462840 5
462880 5
462920 5
462960 5
463000 5
463040 5
463080 5
463120 5
463160 5
463200 5
463240 5
463280 5
463320 5
463360 5
463400 5
463440 5
463480 5
463520 5
463560 5
463600 5
463640 5
463680 5
463720 5
463760 5
463800 5
463840 5
463880 5
463920 5
463960 5
464000 5
464040 5
464080 5
464120 5
464160 5
464200 5
464240 5
464280 5
464320 5
464360 5
464400 5
464440 5
464480 5
464520 5
464560 5
464600 5
464640 5
464680 5
464720 5
464760 5
464800 5
464840 5
464880 5
464920 5
464960 5
465000 5
465040 5
465080 5
465120 5
465160 5
465200 5
465240 5
465280 5
465320 5
465360 5
465400 5
465440 5
465480 5
465520 5
465560 5
465600 5
465640 5
465680 5
465720 5
465760 5
465800 5
465840 5
465880 5
465920 5
465960 5
466000 5
466040 5
466080 5
466120 5
466160 5
466200 5
466240 5
466280 5
466320 5
466360 5
466400 5
466440 5
466480 5
466520 5
466560 5
466600 5
466640 5
466680 5
466720 5
466760 5
466800 5
466840 5
466880 5
466920 5
466960 5
467000 5
467040 5
467080 5
467120 5
467160 5
467200 5
467240 5
467280 5
467320 5
467360 5
467400 5
467440 5
467480 5
467520 5
467560 5
467600 5
467640 5
467680 5
467720 5
467760 5
467800 5
467840 5
467880 5
467920 5
467960 5
468000 5
468040 5
468080 5
468120 5
468160 5
468200 5
468240 5
468280 5
468320 5
468360 5
468400 5
468440 5
468480 5
468520 5
468560 5
468600 5
468640 5
468680 5
468720 5
468760 5
468800 5
468840 5
468880 5
468920 5
468960 5
469000 5
469040 5
469080 5
469120 5
469160 5
469200 5
469240 5
469280 5
469320 5
469360 5
469400 5
469440 5
469480 5
469520 5
469560 5
469600 5
469640 5
469680 5
469720 5
469760 5
469800 5
469840 5
469880 5
469920 5
469960 5
470000 5
470040 5
470080 5
470120 5
470160 5
470200 5
470240 5
470280 5
470320 5
470360 5
470400 5
470440 5
470480 5
470520 5
470560 5
470600 5
470640 5
470680 5
470720 5
470760 5
470800 5
470840 5
470880 5
470920 5
470960 5
471000 5
471040 5
471080 5
471120 5
471160 5
471200 5
471240 5
471280 5
471320 5
471360 5
471400 5
471440 5
471480 5
471520 5
471560 5
471600 5
471640 5
471680 5
471720 5
471760 5
471800 5
471840 5
471880 5
471920 5
471960 5
472000 5
472040 5
472080 5
472120 5
472160 5
472200 5
472240 5
472280 5
472320 5
472360 5
472400 5
472440 5
472480 5
472520 5
472560 5
472600 5
472640 5
472680 5
472720 5
472760 5
472800 5
472840 5
472880 5
472920 5
472960 5
473000 5
473040 5
473080 5
473120 5
473160 5
473200 5
473240 5
473280 5
473320 5
473360 5
473400 5
473440 5
473480 5
473520 5
473560 5
473600 5
473640 5
473680 5
473720 5
473760 5
473800 5
473840 5
473880 5
473920 5
473960 5
474000 5
474040 5
474080 5
474120 5
474160 5
474200 5
474240 5
474280 5
474320 5
474360 5
474400 5
474440 5
474480 5
474520 5
474560 5
474600 5
474640 5
474680 5
474720 5
474760 5
474800 5
474840 5
474880 5
474920 5
474960 5
475000 5
475040 5
475080 5
475120 5
475160 5
475200 5
475240 5
475280 5
475320 5
475360 5
475400 5
475440 5
475480 5
475520 5
475560 5
475600 5
475640 5
475680 5
475720 5
475760 5
475800 5
475840 5
475880 5
475920 5
475960 5
476000 5
476040 5
476080 5
476120 5
476160 5
476200 5
476240 5
476280 5
476320 5
476360 5
476400 5
476440 5
476480 5
476520 5
476560 5
476600 5
476640 5
476680 5
476720 5
476760 5
476800 5
476840 5
476880 5
476920 5
476960 5
477000 5
477040 5
477080 5
477120 5
477160 5
477200 5
477240 5
477280 5
477320 5
477360 5
477400 5
477440 5
477480 5
477520 5
477560 5
477600 5
477640 5
477680 5
477720 5
477760 5
477800 5
477840 5
477880 5
477920 5
477960 5
478000 5
478040 5
478080 5
478120 5
478160 5
478200 5
478240 5
478280 5
478320 5
478360 5
478400 5
478440 5
478480 5
478520 5
478560 5
478600 5
478640 5
478680 5
478720 5
478760 5
478800 5
478840 5
478880 5
478920 5
478960 5
479000 5
479040 5
479080 5
479120 5
479160 5
479200 5
479240 5
479280 5
479320 5
479360 5
479400 5
479440 5
479480 5
479520 5
479560 5
479600 5
479640 5
479680 5
479720 5
479760 5
479800 5
479840 5
479880 5
479920 5
479960 5
480000 5
480040 5
480080 5
480120 5
480160 5
480200 5
480240 5
480280 5
480320 5
480360 5
480400 5
480440 5
480480 5
480520 5
480560 5
480600 5
480640 5
480680 5
480720 5
480760 5
480800 5
480840 5
480880 5
480920 5
480960 5
481000 5
481040 5
481080 5
481120 5
481160 5
481200 5
481240 5
481280 5
481320 5
481360 5
481400 5
481440 5
481480 5
481520 5
481560 5
481600 5
481640 5
481680 5
481720 5
481760 5
481800 5
481840 5
481880 5
481920 5
481960 5
482000 5
482040 5
482080 5
482120 5
482160 5
482200 5
482240 5
482280 5
482320 5
482360 5
482400 5
482440 5
482480 5
482520 5
482560 5
482600 5
482640 5
482680 5
482720 5
482760 5
482800 5
482840 5
482880 5
482920 5
482960 5
483000 5
483040 5
483080 5
483120 5
483160 5
483200 5
483240 5
483280 5
483320 5
483360 5
483400 5
483440 5
483480 5
483520 5
483560 5
483600 5
483640 5
483680 5
483720 5
483760 5
483800 5
483840 5
483880 5
483920 5
483960 5
484000 5
484040 5
484080 5
484120 5
484160 5
484200 5
484240 5
484280 5
484320 5
484360 5
484400 5
484440 5
484480 5
484520 5
484560 5
484600 5
484640 5
484680 5
484720 5
484760 5
484800 5
484840 5
484880 5
484920 5
484960 5
485000 5
485040 5
485080 5
485120 5
485160 5
485200 5
485240 5
485280 5
485320 5
485360 5
485400 5
485440 5
485480 5
485520 5
485560 5
485600 5
485640 5
485680 5
485720 5
485760 5
485800 5
485840 5
485880 5
485920 5
485960 5
486000 5
486040 5
486080 5
486120 5
486160 5
486200 5
486240 5
486280 5
486320 5
486360 5
486400 5
486440 5
486480 5
486520 5
486560 5
486600 5
486640 5
486680 5
486720 5
486760 5
486800 5
486840 5
486880 5
486920 5
486960 5
487000 5
487040 5
487080 5
487120 5
487160 5
487200 5
487240 5
487280 5
487320 5
487360 5
487400 5
487440 5
487480 5
487520 5
487560 5
487600 5
487640 5
487680 5
487720 5
487760 5
487800 5
487840 5
487880 5
487920 5
487960 5
488000 5
488040 5
488080 5
488120 5
488160 5
488200 5
488240 5
488280 5
488320 5
488360 5
488400 5
488440 5
488480 5
488520 5
488560 5
488600 5
488640 5
488680 5
488720 5
488760 5
488800 5
488840 5
488880 5
488920 5
488960 5
489000 5
489040 5
489080 5
489120 5
489160 5
489200 5
489240 5
489280 5
489320 5
489360 5
489400 5
489440 5
489480 5
489520 5
489560 5
489600 5
489640 5
489680 5
489720 5
489760 5
489800 5
489840 5
489880 5
489920 5
489960 5
490000 5
490040 5
490080 5
490120 5
490160 5
490200 5
490240 5
490280 5
490320 5
490360 5
490400 5
490440 5
490480 5
490520 5
490560 5
490600 5
490640 5
490680 5
490720 5
490760 5
490800 5
490840 5
490880 5
490920 5
490960 5
491000 5
491040 5
491080 5
491120 5
491160 5
491200 5
491240 5
491280 5
491320 5
491360 5
491400 5
491440 5
491480 5
491520 5
491560 5
491600 5
491640 5
491680 5
491720 5
491760 5
491800 5
491840 5
491880 5
491920 5
491960 5
492000 5
492040 5
492080 5
492120 5
492160 5
492200 5
492240 5
492280 5
492320 5
492360 5
492400 5
492440 5
492480 5
492520 5
492560 5
492600 5
492640 5
492680 5
492720 5
492760 5
492800 5
492840 5
492880 5
492920 5
492960 5
493000 5
493040 5
493080 5
493120 5
493160 5
493200 5
493240 5
493280 5
493320 5
493360 5
493400 5
493440 5
493480 5
493520 5
493560 5
493600 5
493640 5
493680 5
493720 5
493760 5
493800 5
493840 5
493880 5
493920 5
493960 5
494000 5
494040 5
494080 5
494120 5
494160 5
494200 5
494240 5
494280 5
494320 5
494360 5
494400 5
494440 5
494480 5
494520 5
494560 5
494600 5
494640 5
494680 5
494720 5
494760 5
494800 5
494840 5
494880 5
494920 5
494960 5
495000 5
495040 5
495080 5
495120 5
495160 5
495200 5
495240 5
495280 5
495320 5
495360 5
495400 5
495440 5
495480 5
495520 5
495560 5
495600 5
495640 5
495680 5
495720 5
495760 5
495800 5
495840 5
495880 5
495920 5
495960 5
496000 5
496040 5
496080 5
496120 5
496160 5
496200 5
496240 5
496280 5
496320 5
496360 5
496400 5
496440 5
496480 5
496520 5
496560 5
496600 5
496640 5
496680 5
496720 5
496760 5
496800 5
496840 5
496880 5
496920 5
496960 5
497000 5
497040 5
497080 5
497120 5
497160 5
497200 5
497240 5
497280 5
497320 5
497360 5
497400 5
497440 5
497480 5
497520 5
497560 5
497600 5
497640 5
497680 5
497720 5
497760 5
497800 5
497840 5
497880 5
497920 5
497960 5
498000 5
498040 5
498080 5
498120 5
498160 5
498200 5
498240 5
498280 5
498320 5
498360 5
498400 5
498440 5
498480 5
498520 5
498560 5
498600 5
498640 5
498680 5
498720 5
498760 5
498800 5
498840 5
498880 5
498920 5
498960 5
499000 5
499040 5
499080 5
499120 5
499160 5
499200 5
499240 5
499280 5
499320 5
499360 5
499400 5
499440 5
499480 5
499520 5
499560 5
499600 5
499640 5
499680 5
499720 5
499760 5
499800 5
499840 5
499880 5
499920 5
499960 5
500000 5
500040 5
500080 5
500120 5
500160 5
500200 5
500240 5
500280 5
500320 5
500360 5
500400 5
500440 5
500480 5
500520 5
500560 5
500600 5
500640 5
500680 5
500720 5
500760 5
500800 5
500840 5
500880 5
500920 5
500960 5
501000 5
501040 5
501080 5
501120 5
501160 5
501200 5
501240 5
501280 5
501320 5
501360 5
501400 5
501440 5
501480 5
501520 5
501560 5
501600 5
501640 5
501680 5
501720 5
501760 5
501800 5
501840 5
501880 5
501920 5
501960 5
502000 5
502040 5
502080 5
502120 5
502160 5
502200 5
502240 5
502280 5
502320 5
502360 5
502400 5
502440 5
502480 5
502520 5
502560 5
502600 5
502640 5
502680 5
502720 5
502760 5
502800 5
502840 5
502880 5
502920 5
502960 5
503000 5
503040 5
503080 5
503120 5
503160 5
503200 5
503240 5
503280 5
503320 5
503360 5
503400 5
503440 5
503480 5
503520 5
503560 5
503600 5
503640 5
503680 5
503720 5
503760 5
503800 5
503840 5
503880 5
503920 5
503960 5
504000 5
504040 5
504080 5
504120 5
504160 5
504200 5
504240 5
504280 5
504320 5
504360 5
504400 5
504440 5
504480 5
504520 5
504560 5
504600 5
504640 5
504680 5
504720 5
504760 5
504800 5
504840 5
504880 5
504920 5
504960 5
505000 5
505040 5
505080 5
505120 5
505160 5
505200 5
505240 5
505280 5
505320 5
505360 5
505400 5
505440 5
505480 5
505520 5
505560 5
505600 5
505640 5
505680 5
505720 5
505760 5
505800 5
505840 5
505880 5
505920 5
505960 5
506000 5
506040 5
506080 5
506120 5
506160 5
506200 5
506240 5
506280 5
506320 5
506360 5
506400 5
506440 5
506480 5
506520 5
506560 5
506600 5
506640 5
506680 5
506720 5
506760 5
506800 5
506840 5
506880 5
506920 5
506960 5
507000 5
507040 5
507080 5
507120 5
507160 5
507200 5
507240 5
507280 5
507320 5
507360 5
507400 5
507440 5
507480 5
507520 5
507560 5
507600 5
507640 5
507680 5
507720 5
507760 5
507800 5
507840 5
507880 5
507920 5
507960 5
508000 5
508040 5
508080 5
508120 5
508160 5
508200 5
508240 5
508280 5
508320 5
508360 5
508400 5
508440 5
508480 5
508520 5
508560 5
508600 5
508640 5
508680 5
508720 5
508760 5
508800 5
508840 5
508880 5
508920 5
508960 5
509000 5
509040 5
509080 5
509120 5
509160 5
509200 5
509240 5
509280 5
509320 5
509360 5
509400 5
509440 5
509480 5
509520 5
509560 5
509600 5
509640 5
509680 5
509720 5
509760 5
509800 5
509840 5
509880 5
509920 5
509960 5
510000 5
510040 5
510080 5
510120 5
510160 5
510200 5
510240 5
510280 5
510320 5
510360 5
510400 5
510440 5
510480 5
510520 5
510560 5
510600 5
510640 5
510680 5
510720 5
510760 5
510800 5
510840 5
510880 5
510920 5
510960 5
511000 5
511040 5
511080 5
511120 5
511160 5
511200 5
511240 5
511280 5
511320 5
511360 5
511400 5
511440 5
511480 5
511520 5
511560 5
511600 5
511640 5
511680 5
511720 5
511760 5
511800 5
511840 5
511880 5
511920 5
511960 5
512000 5
512040 5
512080 5
512120 5
512160 5
512200 5
512240 5
512280 5
512320 5
512360 5
512400 5
512440 5
512480 5
512520 5
512560 5
512600 5
512640 5
512680 5
512720 5
512760 5
512800 5
512840 5
512880 5
512920 5
512960 5
513000 5
513040 5
513080 5
513120 5
513160 5
513200 5
513240 5
513280 5
513320 5
513360 5
513400 5
513440 5
513480 5
513520 5
513560 5
513600 5
513640 5
513680 5
513720 5
513760 5
513800 5
513840 5
513880 5
513920 5
513960 5
514000 5
514040 5
514080 5
514120 5
514160 5
514200 5
514240 5
514280 5
514320 5
514360 5
514400 5
514440 5
514480 5
514520 5
514560 5
514600 5
514640 5
514680 5
514720 5
514760 5
514800 5
514840 5
514880 5
514920 5
514960 5
515000 5
515040 5
515080 5
515120 5
515160 5
515200 5
515240 5
515280 5
515320 5
515360 5
515400 5
515440 5
515480 5
515520 5
515560 5
515600 5
515640 5
515680 5
515720 5
515760 5
515800 5
515840 5
515880 5
515920 5
515960 5
516000 5
516040 5
516080 5
516120 5
516160 5
516200 5
516240 5
516280 5
516320 5
516360 5
516400 5
516440 5
516480 5
516520 5
516560 5
516600 5
516640 5
516680 5
516720 5
516760 5
516800 5
516840 5
516880 5
516920 5
516960 5
517000 5
517040 5
517080 5
517120 5
517160 5
517200 5
517240 5
517280 5
517320 5
517360 5
517400 5
517440 5
517480 5
517520 5
517560 5
517600 5
517640 5
517680 5
517720 5
517760 5
517800 5
517840 5
517880 5
517920 5
517960 5
518000 5
518040 5
518080 5
518120 5
518160 5
518200 5
518240 5
518280 5
518320 5
518360 5
518400 5
518440 5
518480 5
518520 5
518560 5
518600 5
518640 5
518680 5
518720 5
518760 5
518800 5
518840 5
518880 5
518920 5
518960 5
519000 5
519040 5
519080 5
519120 5
519160 5
519200 5
519240 5
519280 5
519320 5
519360 5
519400 5
519440 5
519480 5
519520 5
519560 5
519600 5
519640 5
519680 5
519720 5
519760 5
519800 5
519840 5
519880 5
519920 5
519960 5
520000 5
520040 5
520080 5
520120 5
520160 5
520200 5
520240 5
520280 5
520320 5
520360 5
520400 5
520440 5
520480 5
520520 5
520560 5
520600 5
520640 5
520680 5
520720 5
520760 5
520800 5
520840 5
520880 5
520920 5
520960 5
521000 5
521040 5
521080 5
521120 5
521160 5
521200 5
521240 5
521280 5
521320 5
521360 5
521400 5
521440 5
521480 5
521520 5
521560 5
521600 5
521640 5
521680 5
521720 5
521760 5
521800 5
521840 5
521880 5
521920 5
521960 5
522000 5
522040 5
522080 5
522120 5
522160 5
522200 5
522240 5
522280 5
522320 5
522360 5
522400 5
522440 5
522480 5
522520 5
522560 5
522600 5
522640 5
522680 5
522720 5
522760 5
522800 5
522840 5
522880 5
522920 5
522960 5
523000 5
523040 5
523080 5
523120 5
523160 5
523200 5
523240 5
523280 5
523320 5
523360 5
523400 5
523440 5
523480 5
523520 5
523560 5
523600 5
523640 5
523680 5
523720 5
523760 5
523800 5
523840 5
523880 5
523920 5
523960 5
524000 5
524040 5
524080 5
524120 5
524160 5
524200 5
524240 5
524280 5
524320 5
524360 5
524400 5
524440 5
524480 5
524520 5
524560 5
524600 5
524640 5
524680 5
524720 5
524760 5
524800 5
524840 5
524880 5
524920 5
524960 5
525000 5
525040 5
525080 5
525120 5
525160 5
525200 5
525240 5
525280 5
525320 5
525360 5
525400 5
525440 5
525480 5
525520 5
525560 5
525600 5
525640 5
525680 5
525720 5
525760 5
525800 5
525840 5
525880 5
525920 5
525960 5
526000 5
526040 5
526080 5
526120 5
526160 5
526200 5
526240 5
526280 5
526320 5
526360 5
526400 5
526440 5
526480 5
526520 5
526560 5
526600 5
526640 5
526680 5
526720 5
526760 5
526800 5
526840 5
526880 5
526920 5
526960 5
527000 5
527040 5
527080 5
527120 5
527160 5
527200 5
527240 5
527280 5
527320 5
527360 5
527400 5
527440 5
527480 5
527520 5
527560 5
527600 5
527640 5
527680 5
527720 5
527760 5
527800 5
527840 5
527880 5
527920 5
527960 5
528000 5
528040 5
528080 5
528120 5
528160 5
528200 5
528240 5
528280 5
528320 5
528360 5
528400 5
528440 5
528480 5
528520 5
528560 5
528600 5
528640 5
528680 5
528720 5
528760 5
528800 5
528840 5
528880 5
528920 5
528960 5
529000 5
529040 5
529080 5
529120 5
529160 5
529200 5
529240 5
529280 5
529320 5
529360 5
529400 5
529440 5
529480 5
529520 5
529560 5
529600 5
529640 5
529680 5
529720 5
529760 5
529800 5
529840 5
529880 5
529920 5
529960 5
530000 5
530040 5
530080 5
530120 5
530160 5
530200 5
530240 5
530280 5
530320 5
530360 5
530400 5
530440 5
530480 5
530520 5
530560 5
530600 5
530640 5
530680 5
530720 5
530760 5
530800 5
530840 5
530880 5
530920 5
530960 5
531000 5
531040 5
531080 5
531120 5
531160 5
531200 5
531240 5
531280 5
531320 5
531360 5
531400 5
531440 5
531480 5
531520 5
531560 5
531600 5
531640 5
531680 5
531720 5
531760 5
531800 5
531840 5
531880 5
531920 5
531960 5
532000 5
532040 5
532080 5
532120 5
532160 5
532200 5
532240 5
532280 5
532320 5
532360 5
532400 5
532440 5
532480 5
532520 5
532560 5
532600 5
532640 5
532680 5
532720 5
532760 5
532800 5
532840 5
532880 5
532920 5
532960 5
533000 5
533040 5
533080 5
533120 5
533160 5
533200 5
533240 5
533280 5
533320 5
533360 5
533400 5
533440 5
533480 5
533520 5
533560 5
533600 5
533640 5
533680 5
533720 5
533760 5
533800 5
533840 5
533880 5
533920 5
533960 5
534000 5
534040 5
534080 5
534120 5
534160 5
534200 5
534240 5
534280 5
534320 5
534360 5
534400 5
534440 5
534480 5
534520 5
534560 5
534600 5
534640 5
534680 5
534720 5
534760 5
534800 5
534840 5
534880 5
534920 5
534960 5
535000 5
535040 5
535080 5
535120 5
535160 5
535200 5
535240 5
535280 5
535320 5
535360 5
535400 5
535440 5
535480 5
535520 5
535560 5
535600 5
535640 5
535680 5
535720 5
535760 5
535800 5
535840 5
535880 5
535920 5
535960 5
536000 5
536040 5
536080 5
536120 5
536160 5
536200 5
536240 5
536280 5
536320 5
536360 5
536400 5
536440 5
536480 5
536520 5
536560 5
536600 5
536640 5
536680 5
536720 5
536760 5
536800 5
536840 5
536880 5
536920 5
536960 5
537000 5
537040 5
537080 5
537120 5
537160 5
537200 5
537240 5
537280 5
537320 5
537360 5
537400 5
537440 5
537480 5
537520 5
537560 5
537600 5
537640 5
537680 5
537720 5
537760 5
537800 5
537840 5
537880 5
537920 5
537960 5
538000 5
538040 5
538080 5
538120 5
538160 5
538200 5
538240 5
538280 5
538320 5
538360 5
538400 5
538440 5
538480 5
538520 5
538560 5
538600 5
538640 5
538680 5
538720 5
538760 5
538800 5
538840 5
538880 5
538920 5
538960 5
539000 5
539040 5
539080 5
539120 5
539160 5
539200 5
539240 5
539280 5
539320 5
539360 5
539400 5
539440 5
539480 5
539520 5
539560 5
539600 5
539640 5
539680 5
539720 5
539760 5
539800 5
539840 5
539880 5
539920 5
539960 5
540000 5
540040 5
540080 5
540120 5
540160 5
540200 5
540240 5
540280 5
540320 5
540360 5
540400 5
540440 5
540480 5
540520 5
540560 5
540600 5
540640 5
540680 5
540720 5
540760 5
540800 5
540840 5
540880 5
540920 5
540960 5
541000 5
541040 5
541080 5
541120 5
541160 5
541200 5
541240 5
541280 5
541320 5
541360 5
541400 5
541440 5
541480 5
541520 5
541560 5
541600 5
541640 5
541680 5
541720 5
541760 5
541800 5
541840 5
541880 5
541920 5
541960 5
542000 5
542040 5
542080 5
542120 5
542160 5
542200 5
542240 5
542280 5
542320 5
542360 5
542400 5
542440 5
542480 5
542520 5
542560 5
542600 5
542640 5
542680 5
542720 5
542760 5
542800 5
542840 5
542880 5
542920 5
542960 5
543000 5
543040 5
543080 5
543120 5
543160 5
543200 5
543240 5
543280 5
543320 5
543360 5
543400 5
543440 5
543480 5
543520 5
543560 5
543600 5
543640 5
543680 5
543720 5
543760 5
543800 5
543840 5
543880 5
543920 5
543960 5
544000 5
544040 5
544080 5
544120 5
544160 5
544200 5
544240 5
544280 5
544320 5
544360 5
544400 5
544440 5
544480 5
544520 5
544560 5
544600 5
544640 5
544680 5
544720 5
544760 5
544800 5
544840 5
544880 5
544920 5
544960 5
545000 5
545040 5
545080 5
545120 5
545160 5
545200 5
545240 5
545280 5
545320 5
545360 5
545400 5
545440 5
545480 5
545520 5
545560 5
545600 5
545640 5
545680 5
545720 5
545760 5
545800 5
545840 5
545880 5
545920 5
545960 5
546000 5
546040 5
546080 5
546120 5
546160 5
546200 5
546240 5
546280 5
546320 5
546360 5
546400 5
546440 5
546480 5
546520 5
546560 5
546600 5
546640 5
546680 5
546720 5
546760 5
546800 5
546840 5
546880 5
546920 5
546960 5
547000 5
547040 5
547080 5
547120 5
547160 5
547200 5
547240 5
547280 5
547320 5
547360 5
547400 5
547440 5
547480 5
547520 5
547560 5
547600 5
547640 5
547680 5
547720 5
547760 5
547800 5
547840 5
547880 5
547920 5
547960 5
548000 5
548040 5
548080 5
548120 5
548160 5
548200 5
548240 5
548280 5
548320 5
548360 5
548400 5
548440 5
548480 5
548520 5
548560 5
548600 5
548640 5
548680 5
548720 5
548760 5
548800 5
548840 5
548880 5
548920 5
548960 5
549000 5
549040 5
549080 5
549120 5
549160 5
549200 5
549240 5
549280 5
549320 5
549360 5
549400 5
549440 5
549480 5
549520 5
549560 5
549600 5
549640 5
549680 5
549720 5
549760 5
549800 5
549840 5
549880 5
549920 5
549960 5
550000 5
550040 5
550080 5
550120 5
550160 5
550200 5
550240 5
550280 5
550320 5
550360 5
550400 5
550440 5
550480 5
550520 5
550560 5
550600 5
550640 5
550680 5
550720 5
550760 5
550800 5
550840 5
550880 5
550920 5
550960 5
551000 5
551040 5
551080 5
551120 5
551160 5
551200 5
551240 5
551280 5
551320 5
551360 5
551400 5
551440 5
551480 5
551520 5
551560 5
551600 5
551640 5
551680 5
551720 5
551760 5
551800 5
551840 5
551880 5
551920 5
551960 5
552000 5
552040 5
552080 5
552120 5
552160 5
552200 5
552240 5
552280 5
552320 5
552360 5
552400 5
552440 5
552480 5
552520 5
552560 5
552600 5
552640 5
552680 5
552720 5
552760 5
552800 5
552840 5
552880 5
552920 5
552960 5
553000 5
553040 5
553080 5
553120 5
553160 5
553200 5
553240 5
553280 5
553320 5
553360 5
553400 5
553440 5
553480 5
553520 5
553560 5
553600 5
553640 5
553680 5
553720 5
553760 5
553800 5
553840 5
553880 5
553920 5
553960 5
554000 5
554040 5
554080 5
554120 5
554160 5
554200 5
554240 5
554280 5
554320 5
554360 5
554400 5
554440 5
554480 5
554520 5
554560 5
554600 5
554640 5
554680 5
554720 5
554760 5
554800 5
554840 5
554880 5
554920 5
554960 5
555000 5
555040 5
555080 5
555120 5
555160 5
555200 5
555240 5
555280 5
555320 5
555360 5
555400 5
555440 5
555480 5
555520 5
555560 5
555600 5
555640 5
555680 5
555720 5
555760 5
555800 5
555840 5
555880 5
555920 5
555960 5
556000 5
556040 5
556080 5
556120 5
556160 5
556200 5
556240 5
556280 5
556320 5
556360 5
556400 5
556440 5
556480 5
556520 5
556560 5
556600 5
556640 5
556680 5
556720 5
556760 5
556800 5
556840 5
556880 5
556920 5
556960 5
557000 5
557040 5
557080 5
557120 5
557160 5
557200 5
557240 5
557280 5
557320 5
557360 5
557400 5
557440 5
557480 5
557520 5
557560 5
557600 5
557640 5
557680 5
557720 5
557760 5
557800 5
557840 5
557880 5
557920 5
557960 5
558000 5
558040 5
558080 5
558120 5
558160 5
558200 5
558240 5
558280 5
558320 5
558360 5
558400 5
558440 5
558480 5
558520 5
558560 5
558600 5
558640 5
558680 5
558720 5
558760 5
558800 5
558840 5
558880 5
558920 5
558960 5
559000 5
559040 5
559080 5
559120 5
559160 5
559200 5
559240 5
559280 5
559320 5
559360 5
559400 5
559440 5
559480 5
559520 5
559560 5
559600 5
559640 5
559680 5
559720 5
559760 5
559800 5
559840 5
559880 5
559920 5
559960 5
560000 5
560040 5
560080 5
560120 5
560160 5
560200 5
560240 5
560280 5
560320 5
560360 5
560400 5
560440 5
560480 5
560520 5
560560 5
560600 5
560640 5
560680 5
560720 5
560760 5
560800 5
560840 5
560880 5
560920 5
560960 5
561000 5
561040 5
561080 5
561120 5
561160 5
561200 5
561240 5
561280 5
561320 5
561360 5
561400 5
561440 5
561480 5
561520 5
561560 5
561600 5
561640 5
561680 5
561720 5
561760 5
561800 5
561840 5
561880 5
561920 5
561960 5
562000 5
562040 5
562080 5
562120 5
562160 5
562200 5
562240 5
562280 5
562320 5
562360 5
562400 5
562440 5
562480 5
562520 5
562560 5
562600 5
562640 5
562680 5
562720 5
562760 5
562800 5
562840 5
562880 5
562920 5
562960 5
563000 5
563040 5
563080 5
563120 5
563160 5
563200 5
563240 5
563280 5
563320 5
563360 5
563400 5
563440 5
563480 5
563520 5
563560 5
563600 5
563640 5
563680 5
563720 5
563760 5
563800 5
563840 5
563880 5
563920 5
563960 5
564000 5
564040 5
564080 5
564120 5
564160 5
564200 5
564240 5
564280 5
564320 5
564360 5
564400 5
564440 5
564480 5
564520 5
564560 5
564600 5
564640 5
564680 5
564720 5
564760 5
564800 5
564840 5
564880 5
564920 5
564960 5
565000 5
565040 5
565080 5
565120 5
565160 5
565200 5
565240 5
565280 5
565320 5
565360 5
565400 5
565440 5
565480 5
565520 5
565560 5
565600 5
565640 5
565680 5
565720 5
565760 5
565800 5
565840 5
565880 5
565920 5
565960 5
566000 5
566040 5
566080 5
566120 5
566160 5
566200 5
566240 5
566280 5
566320 5
566360 5
566400 5
566440 5
566480 5
566520 5
566560 5
566600 5
566640 5
566680 5
566720 5
566760 5
566800 5
566840 5
566880 5
566920 5
566960 5
567000 5
567040 5
567080 5
567120 5
567160 5
567200 5
567240 5
567280 5
567320 5
567360 5
567400 5
567440 5
567480 5
567520 5
567560 5
567600 5
567640 5
567680 5
567720 5
567760 5
567800 5
567840 5
567880 5
567920 5
567960 5
568000 5
568040 5
568080 5
568120 5
568160 5
568200 5
568240 5
568280 5
568320 5
568360 5
568400 5
568440 5
568480 5
568520 5
568560 5
568600 5
568640 5
568680 5
568720 5
568760 5
568800 5
568840 5
568880 5
568920 5
568960 5
569000 5
569040 5
569080 5
569120 5
569160 5
569200 5
569240 5
569280 5
569320 5
569360 5
569400 5
569440 5
569480 5
569520 5
569560 5
569600 5
569640 5
569680 5
569720 5
569760 5
569800 5
569840 5
569880 5
569920 5
569960 5
570000 5
570040 5
570080 5
570120 5
570160 5
570200 5
570240 5
570280 5
570320 5
570360 5
570400 5
570440 5
570480 5
570520 5
570560 5
570600 5
570640 5
570680 5
570720 5
570760 5
570800 5
570840 5
570880 5
570920 5
570960 5
571000 5
571040 5
571080 5
571120 5
571160 5
571200 5
571240 5
571280 5
571320 5
571360 5
571400 5
571440 5
571480 5
571520 5
571560 5
571600 5
571640 5
571680 5
571720 5
571760 5
571800 5
571840 5
571880 5
571920 5
571960 5
572000 5
572040 5
572080 5
572120 5
572160 5
572200 5
572240 5
572280 5
572320 5
572360 5
572400 5
572440 5
572480 5
572520 5
572560 5
572600 5
572640 5
572680 5
572720 5
572760 5
572800 5
572840 5
572880 5
572920 5
572960 5
573000 5
573040 5
573080 5
573120 5
573160 5
573200 5
573240 5
573280 5
573320 5
573360 5
573400 5
573440 5
573480 5
573520 5
573560 5
573600 5
573640 5
573680 5
573720 5
573760 5
573800 5
573840 5
573880 5
573920 5
573960 5
574000 5
574040 5
574080 5
574120 5
574160 5
574200 5
574240 5
574280 5
574320 5
574360 5
574400 5
574440 5
574480 5
574520 5
574560 5
574600 5
574640 5
574680 5
574720 5
574760 5
574800 5
574840 5
574880 5
574920 5
574960 5
575000 5
575040 5
575080 5
575120 5
575160 5
575200 5
575240 5
575280 5
575320 5
575360 5
575400 5
575440 5
575480 5
575520 5
575560 5
575600 5
575640 5
575680 5
575720 5
575760 5
575800 5
575840 5
575880 5
575920 5
575960 5
576000 5
576040 5
576080 5
576120 5
576160 5
576200 5
576240 5
576280 5
576320 5
576360 5
576400 5
576440 5
576480 5
576520 5
576560 5
576600 5
576640 5
576680 5
576720 5
576760 5
576800 5
576840 5
576880 5
576920 5
576960 5
577000 5
577040 5
577080 5
577120 5
577160 5
577200 5
577240 5
577280 5
577320 5
577360 5
577400 5
577440 5
577480 5
577520 5
577560 5
577600 5
577640 5
577680 5
577720 5
577760 5
577800 5
577840 5
577880 5
577920 5
577960 5
578000 5
578040 5
578080 5
578120 5
578160 5
578200 5
578240 5
578280 5
578320 5
578360 5
578400 5
578440 5
578480 5
578520 5
578560 5
578600 5
578640 5
578680 5
578720 5
578760 5
578800 5
578840 5
578880 5
578920 5
578960 5
579000 5
579040 5
579080 5
579120 5
579160 5
579200 5
579240 5
579280 5
579320 5
579360 5
579400 5
579440 5
579480 5
579520 5
579560 5
579600 5
579640 5
579680 5
579720 5
579760 5
579800 5
579840 5
579880 5
579920 5
579960 5
580000 5
580040 5
580080 5
580120 5
580160 5
580200 5
580240 5
580280 5
580320 5
580360 5
580400 5
580440 5
580480 5
580520 5
580560 5
580600 5
580640 5
580680 5
580720 5
580760 5
580800 5
580840 5
580880 5
580920 5
580960 5
581000 5
581040 5
581080 5
581120 5
581160 5
581200 5
581240 5
581280 5
581320 5
581360 5
581400 5
581440 5
581480 5
581520 5
581560 5
581600 5
581640 5
581680 5
581720 5
581760 5
581800 5
581840 5
581880 5
581920 5
581960 5
582000 5
582040 5
582080 5
582120 5
582160 5
582200 5
582240 5
582280 5
582320 5
582360 5
582400 5
582440 5
582480 5
582520 5
582560 5
582600 5
582640 5
582680 5
582720 5
582760 5
582800 5
582840 5
582880 5
582920 5
582960 5
583000 5
583040 5
583080 5
583120 5
583160 5
583200 5
583240 5
583280 5
583320 5
583360 5
583400 5
583440 5
583480 5
583520 5
583560 5
583600 5
583640 5
583680 5
583720 5
583760 5
583800 5
583840 5
583880 5
583920 5
583960 5
584000 5
584040 5
584080 5
584120 5
584160 5
584200 5
584240 5
584280 5
584320 5
584360 5
584400 5
584440 5
584480 5
584520 5
584560 5
584600 5
584640 5
584680 5
584720 5
584760 5
584800 5
584840 5
584880 5
584920 5
584960 5
585000 5
585040 5
585080 5
585120 5
585160 5
585200 5
585240 5
585280 5
585320 5
585360 5
585400 5
585440 5
585480 5
585520 5
585560 5
585600 5
585640 5
585680 5
585720 5
585760 5
585800 5
585840 5
585880 5
585920 5
585960 5
586000 5
586040 5
586080 5
586120 5
586160 5
586200 5
586240 5
586280 5
586320 5
586360 5
586400 5
586440 5
586480 5
586520 5
586560 5
586600 5
586640 5
586680 5
586720 5
586760 5
586800 5
586840 5
586880 5
586920 5
586960 5
587000 5
587040 5
587080 5
587120 5
587160 5
587200 5
587240 5
587280 5
587320 5
587360 5
587400 5
587440 5
587480 5
587520 5
587560 5
587600 5
587640 5
587680 5
587720 5
587760 5
587800 5
587840 5
587880 5
587920 5
587960 5
588000 5
588040 5
588080 5
588120 5
588160 5
588200 5
588240 5
588280 5
588320 5
588360 5
588400 5
588440 5
588480 5
588520 5
588560 5
588600 5
588640 5
588680 5
588720 5
588760 5
588800 5
588840 5
588880 5
588920 5
588960 5
589000 5
589040 5
589080 5
589120 5
589160 5
589200 5
589240 5
589280 5
589320 5
589360 5
589400 5
589440 5
589480 5
589520 5
589560 5
589600 5
589640 5
589680 5
589720 5
589760 5
589800 5
589840 5
589880 5
589920 5
589960 5
590000 5
590040 5
590080 5
590120 5
590160 5
590200 5
590240 5
590280 5
590320 5
590360 5
590400 5
590440 5
590480 5
590520 5
590560 5
590600 5
590640 5
590680 5
590720 5
590760 5
590800 5
590840 5
590880 5
590920 5
590960 5
591000 5
591040 5
591080 5
591120 5
591160 5
591200 5
591240 5
591280 5
591320 5
591360 5
591400 5
591440 5
591480 5
591520 5
591560 5
591600 5
591640 5
591680 5
591720 5
591760 5
591800 5
591840 5
591880 5
591920 5
591960 5
592000 5
592040 5
592080 5
592120 5
592160 5
592200 5
592240 5
592280 5
592320 5
592360 5
592400 5
592440 5
592480 5
592520 5
592560 5
592600 5
592640 5
592680 5
592720 5
592760 5
592800 5
592840 5
592880 5
592920 5
592960 5
593000 5
593040 5
593080 5
593120 5
593160 5
593200 5
593240 5
593280 5
593320 5
593360 5
593400 5
593440 5
593480 5
593520 5
593560 5
593600 5
593640 5
593680 5
593720 5
593760 5
593800 5
593840 5
593880 5
593920 5
593960 5
594000 5
594040 5
594080 5
594120 5
594160 5
594200 5
594240 5
594280 5
594320 5
594360 5
594400 5
594440 5
594480 5
594520 5
594560 5
594600 5
594640 5
594680 5
594720 5
594760 5
594800 5
594840 5
594880 5
594920 5
594960 5
595000 5
595040 5
595080 5
595120 5
595160 5
595200 5
595240 5
595280 5
595320 5
595360 5
595400 5
595440 5
595480 5
595520 5
595560 5
595600 5
595640 5
595680 5
595720 5
595760 5
595800 5
595840 5
595880 5
595920 5
595960 5
596000 5
596040 5
596080 5
596120 5
596160 5
596200 5
596240 5
596280 5
596320 5
596360 5
596400 5
596440 5
596480 5
596520 5
596560 5
596600 5
596640 5
596680 5
596720 5
596760 5
596800 5
596840 5
596880 5
596920 5
596960 5
597000 5
597040 5
597080 5
597120 5
597160 5
597200 5
597240 5
597280 5
597320 5
597360 5
597400 5
597440 5
597480 5
597520 5
597560 5
597600 5
597640 5
597680 5
597720 5
597760 5
597800 5
597840 5
597880 5
597920 5
597960 5
598000 5
598040 5
598080 5
598120 5
598160 5
598200 5
598240 5
598280 5
598320 5
598360 5
598400 5
598440 5
598480 5
598520 5
598560 5
598600 5
598640 5
598680 5
598720 5
598760 5
598800 5
598840 5
598880 5
598920 5
598960 5
599000 5
599040 5
599080 5
599120 5
599160 5
599200 5
599240 5
599280 5
599320 5
599360 5
599400 5
599440 5
599480 5
599520 5
599560 5
599600 5
599640 5
599680 5
599720 5
599760 5
599800 5
599840 5
599880 5
599920 5
599960 5
600000 5
