# Supplementary material for: Comment on 'Valid molecular dynamics simulations of human hemoglobin require a surprisingly large box size'
Source: eLife. 2019 Jun 20;8:e44718. doi: 10.7554/eLife.44718 (PMC6586461; doi:10.7554/eLife.44718)
Supplement: Figure 3—source data 1. — The zip archive contains a README file describing which source files correspond to the different panels. [file elife-44718-fig3-data1.zip › figure3/panel_A/kovalevsky/normal/9/proj.xvg]

@ autoscale onread none
@ with g0
@ g0 on
@ title "projection on eigenvectors (nm)"
@ xaxis  label "Time (ps)"
@ world xmin 0
@ world xmax 594680
@ world ymin -11.0517
@ world ymax 10.5062
@ view xmin 0.15
@ view xmax 0.85
@ view ymin 0.15
@ view ymax 0.85
@ yaxis  label "vec 1"
@ xaxis tick major 100000
@ xaxis tick minor 50000
@ xaxis ticklabel start type spec
@ xaxis ticklabel start -0
@ yaxis tick major 10
@ yaxis tick minor 5
@ yaxis ticklabel start type spec
@ yaxis ticklabel start -10
@ zeroxaxis bar on
@ zeroxaxis bar linestyle 3
    0.0000   -5.06076
   40.0000   -6.11015
   80.0000   -5.36275
  120.0000   -5.58051
  160.0000   -4.75999
  200.0000   -6.09193
  240.0000   -5.27241
  280.0000   -4.65761
  320.0000   -4.76487
  360.0000   -5.06194
  400.0000   -4.52548
  440.0000   -5.02341
  480.0000   -5.27503
  520.0000   -5.55154
  560.0000   -5.03661
  600.0000   -6.02651
  640.0000   -4.62272
  680.0000   -4.87859
  720.0000   -4.95568
  760.0000   -4.73428
  800.0000   -5.81051
  840.0000   -5.76646
  880.0000   -5.29815
  920.0000   -5.44519
  960.0000   -5.31705
 1000.0000   -5.80466
 1040.0000   -5.24599
 1080.0000   -6.19580
 1120.0000   -6.04195
 1160.0000   -6.67368
 1200.0000   -5.91277
 1240.0000   -5.60115
 1280.0000   -6.95301
 1320.0000   -6.73935
 1360.0000   -6.39605
 1400.0000   -5.55561
 1440.0000   -5.46583
 1480.0000   -6.20249
 1520.0000   -6.67395
 1560.0000   -6.25520
 1600.0000   -6.26394
 1640.0000   -6.43925
 1680.0000   -7.23255
 1720.0000   -6.90059
 1760.0000   -6.59191
 1800.0000   -6.40211
 1840.0000   -6.92139
 1880.0000   -7.28226
 1920.0000   -7.60625
 1960.0000   -6.62354
 2000.0000   -8.11467
 2040.0000   -6.94431
 2080.0000   -8.04503
 2120.0000   -7.17840
 2160.0000   -8.03076
 2200.0000   -7.11788
 2240.0000   -6.44143
 2280.0000   -8.10379
 2320.0000   -7.93809
 2360.0000   -6.41892
 2400.0000   -8.01894
 2440.0000   -7.31457
 2480.0000   -7.68439
 2520.0000   -7.43077
 2560.0000   -7.39240
 2600.0000   -6.48288
 2640.0000   -7.03332
 2680.0000   -7.14241
 2720.0000   -7.14889
 2760.0000   -7.00254
 2800.0000   -6.36535
 2840.0000   -6.88389
 2880.0000   -6.51658
 2920.0000   -7.46659
 2960.0000   -7.33907
 3000.0000   -6.99645
 3040.0000   -6.43978
 3080.0000   -7.38943
 3120.0000   -7.06305
 3160.0000   -7.95756
 3200.0000   -6.94569
 3240.0000   -7.59848
 3280.0000   -6.01023
 3320.0000   -5.96337
 3360.0000   -6.14987
 3400.0000   -6.44848
 3440.0000   -6.96526
 3480.0000   -6.34964
 3520.0000   -7.27653
 3560.0000   -7.39475
 3600.0000   -7.34806
 3640.0000   -6.92897
 3680.0000   -6.58012
 3720.0000   -6.12364
 3760.0000   -6.37503
 3800.0000   -7.77755
 3840.0000   -7.08333
 3880.0000   -6.51319
 3920.0000   -7.70012
 3960.0000   -7.81838
 4000.0000   -7.18528
 4040.0000   -6.43876
 4080.0000   -5.60813
 4120.0000   -6.59234
 4160.0000   -7.58797
 4200.0000   -6.76245
 4240.0000   -6.18288
 4280.0000   -6.58125
 4320.0000   -6.84030
 4360.0000   -6.74671
 4400.0000   -6.86027
 4440.0000   -6.80246
 4480.0000   -7.31315
 4520.0000   -5.79287
 4560.0000   -7.42077
 4600.0000   -6.74901
 4640.0000   -6.22303
 4680.0000   -6.15112
 4720.0000   -6.51860
 4760.0000   -6.39141
 4800.0000   -6.05566
 4840.0000   -5.49392
 4880.0000   -6.20658
 4920.0000   -6.57615
 4960.0000   -6.61198
 5000.0000   -5.39372
 5040.0000   -6.29070
 5080.0000   -6.38696
 5120.0000   -6.26981
 5160.0000   -6.67712
 5200.0000   -6.59608
 5240.0000   -5.79182
 5280.0000   -7.12753
 5320.0000   -6.85034
 5360.0000   -6.17245
 5400.0000   -6.89324
 5440.0000   -6.32569
 5480.0000   -6.77147
 5520.0000   -5.66184
 5560.0000   -6.91617
 5600.0000   -6.43119
 5640.0000   -5.83009
 5680.0000   -5.54362
 5720.0000   -5.54607
 5760.0000   -5.21920
 5800.0000   -4.92685
 5840.0000   -5.60646
 5880.0000   -6.07760
 5920.0000   -6.35323
 5960.0000   -6.22211
 6000.0000   -7.19359
 6040.0000   -6.49199
 6080.0000   -6.75419
 6120.0000   -7.13116
 6160.0000   -7.46523
 6200.0000   -7.96114
 6240.0000   -6.10869
 6280.0000   -6.35687
 6320.0000   -7.79839
 6360.0000   -6.15051
 6400.0000   -6.37636
 6440.0000   -7.49434
 6480.0000   -6.89648
 6520.0000   -7.28917
 6560.0000   -7.24109
 6600.0000   -7.38846
 6640.0000   -7.14605
 6680.0000   -6.28567
 6720.0000   -6.57541
 6760.0000   -5.85743
 6800.0000   -7.02354
 6840.0000   -7.16708
 6880.0000   -6.76559
 6920.0000   -6.84558
 6960.0000   -6.97292
 7000.0000   -6.44543
 7040.0000   -6.85174
 7080.0000   -7.24057
 7120.0000   -6.40991
 7160.0000   -6.49581
 7200.0000   -6.81797
 7240.0000   -7.62262
 7280.0000   -6.25842
 7320.0000   -6.91180
 7360.0000   -6.84716
 7400.0000   -6.94353
 7440.0000   -6.66006
 7480.0000   -6.40938
 7520.0000   -7.40140
 7560.0000   -7.85253
 7600.0000   -6.65617
 7640.0000   -6.57989
 7680.0000   -6.36376
 7720.0000   -6.73742
 7760.0000   -6.84159
 7800.0000   -6.45947
 7840.0000   -5.78279
 7880.0000   -6.92766
 7920.0000   -6.90015
 7960.0000   -7.43850
 8000.0000   -7.14709
 8040.0000   -7.59172
 8080.0000   -7.41636
 8120.0000   -7.83875
 8160.0000   -8.07606
 8200.0000   -7.11074
 8240.0000   -7.87232
 8280.0000   -7.86267
 8320.0000   -7.82214
 8360.0000   -7.29737
 8400.0000   -7.94315
 8440.0000   -7.51248
 8480.0000   -7.89934
 8520.0000   -7.61811
 8560.0000   -7.74359
 8600.0000   -7.80148
 8640.0000   -7.63142
 8680.0000   -7.61652
 8720.0000   -8.26506
 8760.0000   -8.28533
 8800.0000   -8.21747
 8840.0000   -7.39465
 8880.0000   -7.72042
 8920.0000   -7.30747
 8960.0000   -7.33727
 9000.0000   -7.46057
 9040.0000   -8.04122
 9080.0000   -7.31438
 9120.0000   -7.33110
 9160.0000   -6.26706
 9200.0000   -7.89799
 9240.0000   -8.26759
 9280.0000   -7.60809
 9320.0000   -7.01008
 9360.0000   -6.38171
 9400.0000   -6.71866
 9440.0000   -6.63506
 9480.0000   -7.20305
 9520.0000   -7.69549
 9560.0000   -6.76956
 9600.0000   -7.31310
 9640.0000   -7.31235
 9680.0000   -7.55649
 9720.0000   -7.75367
 9760.0000   -7.05310
 9800.0000   -8.19730
 9840.0000   -7.23465
 9880.0000   -7.96295
 9920.0000   -7.38501
 9960.0000   -6.93017
10000.0000   -6.85645
10040.0000   -7.09558
10080.0000   -6.79011
10120.0000   -8.15371
10160.0000   -7.93333
10200.0000   -7.91318
10240.0000   -7.67425
10280.0000   -8.33138
10320.0000   -7.92993
10360.0000   -7.63861
10400.0000   -9.09187
10440.0000   -8.28327
10480.0000   -8.38231
10520.0000   -6.88522
10560.0000   -7.12000
10600.0000   -7.58759
10640.0000   -8.63336
10680.0000   -7.72250
10720.0000   -6.85520
10760.0000   -7.28141
10800.0000   -6.61102
10840.0000   -7.56639
10880.0000   -6.89375
10920.0000   -6.56232
10960.0000   -6.66431
11000.0000   -6.86532
11040.0000   -6.52422
11080.0000   -7.75122
11120.0000   -7.07719
11160.0000   -7.31402
11200.0000   -7.81943
11240.0000   -7.82179
11280.0000   -6.95611
11320.0000   -8.04791
11360.0000   -7.26698
11400.0000   -7.72695
11440.0000   -6.96183
11480.0000   -7.89759
11520.0000   -6.07120
11560.0000   -7.59088
11600.0000   -6.66615
11640.0000   -7.25464
11680.0000   -6.45543
11720.0000   -6.68088
11760.0000   -6.68245
11800.0000   -8.14674
11840.0000   -6.68293
11880.0000   -6.19683
11920.0000   -7.79398
11960.0000   -7.96830
12000.0000   -6.54032
12040.0000   -7.38189
12080.0000   -8.78754
12120.0000   -7.50646
12160.0000   -6.85588
12200.0000   -7.42149
12240.0000   -7.25628
12280.0000   -7.37506
12320.0000   -6.27514
12360.0000   -6.87210
12400.0000   -7.41745
12440.0000   -7.12980
12480.0000   -7.55214
12520.0000   -7.82808
12560.0000   -7.43065
12600.0000   -7.94807
12640.0000   -8.70367
12680.0000   -7.90708
12720.0000   -7.21695
12760.0000   -7.49982
12800.0000   -7.90497
12840.0000   -8.25785
12880.0000   -8.33616
12920.0000   -9.27007
12960.0000   -7.83154
13000.0000   -8.01293
13040.0000   -7.98983
13080.0000   -7.95359
13120.0000   -7.82981
13160.0000   -7.25962
13200.0000   -8.32886
13240.0000   -7.84243
13280.0000   -7.87799
13320.0000   -7.55073
13360.0000   -7.25625
13400.0000   -7.82479
13440.0000   -7.26096
13480.0000   -7.12189
13520.0000   -7.69017
13560.0000   -8.02839
13600.0000   -8.21162
13640.0000   -8.02914
13680.0000   -7.49830
13720.0000   -7.73470
13760.0000   -6.94070
13800.0000   -8.21213
13840.0000   -7.93413
13880.0000   -6.71138
13920.0000   -6.86155
13960.0000   -6.79545
14000.0000   -7.29727
14040.0000   -7.00154
14080.0000   -7.87747
14120.0000   -7.63086
14160.0000   -8.84484
14200.0000   -8.51758
14240.0000   -8.47869
14280.0000   -8.13619
14320.0000   -7.72297
14360.0000   -8.23952
14400.0000   -7.95189
14440.0000   -7.04300
14480.0000   -8.06136
14520.0000   -6.98159
14560.0000   -7.54170
14600.0000   -7.23076
14640.0000   -8.09092
14680.0000   -8.15892
14720.0000   -7.92272
14760.0000   -7.78833
14800.0000   -7.54128
14840.0000   -6.64542
14880.0000   -5.78454
14920.0000   -7.23468
14960.0000   -7.18213
15000.0000   -7.12307
15040.0000   -6.30871
15080.0000   -6.81938
15120.0000   -6.02837
15160.0000   -6.88630
15200.0000   -7.43208
15240.0000   -6.43039
15280.0000   -7.54741
15320.0000   -7.89834
15360.0000   -7.51503
15400.0000   -7.35838
15440.0000   -7.48761
15480.0000   -7.23307
15520.0000   -7.19588
15560.0000   -6.66105
15600.0000   -7.32210
15640.0000   -8.06647
15680.0000   -7.76374
15720.0000   -7.41113
15760.0000   -7.95440
15800.0000   -6.55554
15840.0000   -6.87679
15880.0000   -7.67662
15920.0000   -7.35302
15960.0000   -7.49100
16000.0000   -7.68509
16040.0000   -7.27190
16080.0000   -7.07892
16120.0000   -6.66084
16160.0000   -7.10088
16200.0000   -7.38173
16240.0000   -6.89971
16280.0000   -7.94306
16320.0000   -7.43870
16360.0000   -6.49258
16400.0000   -7.43404
16440.0000   -7.58609
16480.0000   -7.89064
16520.0000   -7.38081
16560.0000   -6.93082
16600.0000   -7.56314
16640.0000   -7.16294
16680.0000   -7.85665
16720.0000   -6.63396
16760.0000   -6.60508
16800.0000   -7.49921
16840.0000   -7.32511
16880.0000   -7.03434
16920.0000   -7.88615
16960.0000   -8.27840
17000.0000   -7.69437
17040.0000   -7.61368
17080.0000   -7.72921
17120.0000   -7.37781
17160.0000   -7.80752
17200.0000   -7.04253
17240.0000   -6.80525
17280.0000   -6.58456
17320.0000   -7.05700
17360.0000   -8.49336
17400.0000   -8.29247
17440.0000   -8.75671
17480.0000   -7.83699
17520.0000   -8.07182
17560.0000   -7.99122
17600.0000   -7.92600
17640.0000   -8.35059
17680.0000   -8.60324
17720.0000   -8.87254
17760.0000   -8.22805
17800.0000   -7.71670
17840.0000   -7.57830
17880.0000   -8.09036
17920.0000   -8.03530
17960.0000   -7.09309
18000.0000   -7.69999
18040.0000   -7.01784
18080.0000   -7.42594
18120.0000   -7.10321
18160.0000   -7.36551
18200.0000   -7.14264
18240.0000   -6.71803
18280.0000   -6.13390
18320.0000   -7.41164
18360.0000   -7.09250
18400.0000   -7.78782
18440.0000   -7.02403
18480.0000   -6.91337
18520.0000   -7.06429
18560.0000   -8.19907
18600.0000   -6.79253
18640.0000   -7.28256
18680.0000   -7.13349
18720.0000   -6.94780
18760.0000   -6.89768
18800.0000   -6.17035
18840.0000   -7.48038
18880.0000   -7.09416
18920.0000   -6.01538
18960.0000   -6.85439
19000.0000   -7.07930
19040.0000   -6.89223
19080.0000   -7.21713
19120.0000   -6.88966
19160.0000   -7.15681
19200.0000   -7.83704
19240.0000   -7.18200
19280.0000   -7.87724
19320.0000   -7.09533
19360.0000   -6.91124
19400.0000   -7.69224
19440.0000   -7.67343
19480.0000   -7.66863
19520.0000   -6.67656
19560.0000   -6.25189
19600.0000   -7.43802
19640.0000   -6.23698
19680.0000   -6.87069
19720.0000   -7.40763
19760.0000   -7.13901
19800.0000   -6.93272
19840.0000   -6.93496
19880.0000   -7.53984
19920.0000   -6.63819
19960.0000   -6.72894
20000.0000   -6.65733
20040.0000   -7.06393
20080.0000   -7.95945
20120.0000   -7.17530
20160.0000   -7.37832
20200.0000   -6.16069
20240.0000   -6.61302
20280.0000   -6.89701
20320.0000   -6.37775
20360.0000   -5.50672
20400.0000   -6.53877
20440.0000   -6.98695
20480.0000   -6.84376
20520.0000   -7.26446
20560.0000   -6.83060
20600.0000   -5.99623
20640.0000   -6.71832
20680.0000   -5.83675
20720.0000   -6.50078
20760.0000   -6.76164
20800.0000   -5.57320
20840.0000   -5.53986
20880.0000   -6.21357
20920.0000   -6.31251
20960.0000   -6.87627
21000.0000   -6.45876
21040.0000   -7.39851
21080.0000   -6.15024
21120.0000   -7.27495
21160.0000   -7.24519
21200.0000   -6.82904
21240.0000   -6.98685
21280.0000   -7.06890
21320.0000   -6.84884
21360.0000   -7.81999
21400.0000   -7.62592
21440.0000   -7.29859
21480.0000   -6.73234
21520.0000   -7.45340
21560.0000   -6.79439
21600.0000   -7.41893
21640.0000   -6.78080
21680.0000   -7.95395
21720.0000   -6.47785
21760.0000   -6.68870
21800.0000   -6.74087
21840.0000   -6.60512
21880.0000   -7.77827
21920.0000   -6.68351
21960.0000   -6.96223
22000.0000   -7.46515
22040.0000   -7.38891
22080.0000   -7.02935
22120.0000   -6.49022
22160.0000   -7.14421
22200.0000   -8.19466
22240.0000   -7.59347
22280.0000   -7.31281
22320.0000   -7.66695
22360.0000   -6.86673
22400.0000   -6.71645
22440.0000   -6.25073
22480.0000   -5.89222
22520.0000   -7.08022
22560.0000   -7.09299
22600.0000   -7.56952
22640.0000   -7.86366
22680.0000   -6.66268
22720.0000   -7.29301
22760.0000   -7.57079
22800.0000   -6.41143
22840.0000   -6.95647
22880.0000   -7.40634
22920.0000   -7.02564
22960.0000   -6.81929
23000.0000   -6.92351
23040.0000   -7.61113
23080.0000   -7.19618
23120.0000   -7.27258
23160.0000   -6.35876
23200.0000   -7.70022
23240.0000   -7.43322
23280.0000   -7.77420
23320.0000   -6.26844
23360.0000   -5.99317
23400.0000   -6.30768
23440.0000   -7.23416
23480.0000   -6.97755
23520.0000   -7.37438
23560.0000   -6.26423
23600.0000   -6.18621
23640.0000   -6.13108
23680.0000   -7.06144
23720.0000   -7.11500
23760.0000   -6.57293
23800.0000   -7.60492
23840.0000   -7.30501
23880.0000   -6.21492
23920.0000   -7.17384
23960.0000   -5.68646
24000.0000   -6.06897
24040.0000   -6.72825
24080.0000   -5.91559
24120.0000   -7.26024
24160.0000   -5.88672
24200.0000   -6.74755
24240.0000   -6.05906
24280.0000   -6.05751
24320.0000   -5.50599
24360.0000   -6.49478
24400.0000   -7.23333
24440.0000   -6.43226
24480.0000   -6.84598
24520.0000   -6.34548
24560.0000   -7.00431
24600.0000   -6.41449
24640.0000   -6.50602
24680.0000   -6.75268
24720.0000   -6.63236
24760.0000   -6.97787
24800.0000   -7.46833
24840.0000   -7.11735
24880.0000   -5.86610
24920.0000   -7.14650
24960.0000   -6.56772
25000.0000   -8.02288
25040.0000   -8.33704
25080.0000   -7.36882
25120.0000   -8.07844
25160.0000   -7.97896
25200.0000   -7.67160
25240.0000   -7.14891
25280.0000   -6.34493
25320.0000   -6.18907
25360.0000   -5.72422
25400.0000   -7.15368
25440.0000   -7.18687
25480.0000   -6.52075
25520.0000   -5.81473
25560.0000   -5.51363
25600.0000   -5.83168
25640.0000   -5.87313
25680.0000   -7.19694
25720.0000   -5.97622
25760.0000   -5.24791
25800.0000   -6.94558
25840.0000   -7.63395
25880.0000   -7.66055
25920.0000   -6.31742
25960.0000   -7.66631
26000.0000   -7.15128
26040.0000   -7.31899
26080.0000   -6.43455
26120.0000   -6.63696
26160.0000   -7.63555
26200.0000   -7.27589
26240.0000   -8.10711
26280.0000   -7.21205
26320.0000   -6.06791
26360.0000   -6.46891
26400.0000   -6.68013
26440.0000   -6.95110
26480.0000   -6.80835
26520.0000   -6.49489
26560.0000   -6.48021
26600.0000   -7.48693
26640.0000   -7.52720
26680.0000   -7.40805
26720.0000   -7.18673
26760.0000   -6.81739
26800.0000   -7.82005
26840.0000   -6.67599
26880.0000   -7.30130
26920.0000   -6.81342
26960.0000   -6.80609
27000.0000   -6.75145
27040.0000   -7.27473
27080.0000   -7.81400
27120.0000   -6.47946
27160.0000   -6.47818
27200.0000   -6.15512
27240.0000   -6.75071
27280.0000   -6.30809
27320.0000   -6.96056
27360.0000   -6.77263
27400.0000   -6.62687
27440.0000   -6.36771
27480.0000   -6.92248
27520.0000   -7.56646
27560.0000   -7.26978
27600.0000   -8.25635
27640.0000   -6.50560
27680.0000   -7.33381
27720.0000   -6.40034
27760.0000   -7.00390
27800.0000   -6.35259
27840.0000   -5.98986
27880.0000   -5.84867
27920.0000   -6.30793
27960.0000   -5.59669
28000.0000   -5.97824
28040.0000   -6.42475
28080.0000   -6.24481
28120.0000   -6.43523
28160.0000   -4.78155
28200.0000   -5.11931
28240.0000   -5.49975
28280.0000   -5.75328
28320.0000   -5.48795
28360.0000   -4.97655
28400.0000   -4.23338
28440.0000   -4.36973
28480.0000   -4.35573
28520.0000   -5.41935
28560.0000   -5.79192
28600.0000   -5.17511
28640.0000   -4.90146
28680.0000   -5.42140
28720.0000   -4.55443
28760.0000   -4.87829
28800.0000   -4.73359
28840.0000   -5.46419
28880.0000   -5.26381
28920.0000   -5.17681
28960.0000   -6.17856
29000.0000   -6.13969
29040.0000   -5.74700
29080.0000   -6.69935
29120.0000   -6.79665
29160.0000   -7.37380
29200.0000   -6.76267
29240.0000   -6.39146
29280.0000   -6.58971
29320.0000   -6.88180
29360.0000   -6.40659
29400.0000   -6.52248
29440.0000   -6.16449
29480.0000   -5.93821
29520.0000   -6.04678
29560.0000   -7.18174
29600.0000   -6.38928
29640.0000   -6.69246
29680.0000   -8.37700
29720.0000   -6.76533
29760.0000   -7.47537
29800.0000   -7.09148
29840.0000   -7.51170
29880.0000   -7.22246
29920.0000   -7.25027
29960.0000   -7.31673
30000.0000   -7.22458
30040.0000   -6.96106
30080.0000   -6.45159
30120.0000   -6.27707
30160.0000   -7.36924
30200.0000   -6.28494
30240.0000   -6.36213
30280.0000   -6.92994
30320.0000   -6.50279
30360.0000   -7.23893
30400.0000   -6.52329
30440.0000   -6.25618
30480.0000   -7.12998
30520.0000   -7.63143
30560.0000   -7.78728
30600.0000   -7.51490
30640.0000   -8.05786
30680.0000   -7.46523
30720.0000   -6.86773
30760.0000   -6.50907
30800.0000   -7.14127
30840.0000   -7.68218
30880.0000   -8.40378
30920.0000   -7.70766
30960.0000   -7.62500
31000.0000   -6.75075
31040.0000   -7.90715
31080.0000   -7.73187
31120.0000   -7.80773
31160.0000   -6.99690
31200.0000   -6.74893
31240.0000   -7.17437
31280.0000   -7.04988
31320.0000   -7.21580
31360.0000   -6.95756
31400.0000   -7.03764
31440.0000   -8.12300
31480.0000   -7.50134
31520.0000   -7.59477
31560.0000   -7.31405
31600.0000   -7.07176
31640.0000   -6.70461
31680.0000   -7.62879
31720.0000   -6.70476
31760.0000   -7.52053
31800.0000   -5.74069
31840.0000   -6.90104
31880.0000   -6.20293
31920.0000   -6.95531
31960.0000   -7.58586
32000.0000   -7.22145
32040.0000   -6.77507
32080.0000   -6.18887
32120.0000   -6.01628
32160.0000   -6.55374
32200.0000   -6.38183
32240.0000   -7.08011
32280.0000   -6.58712
32320.0000   -6.46329
32360.0000   -6.44333
32400.0000   -5.86875
32440.0000   -6.03067
32480.0000   -6.41180
32520.0000   -7.15381
32560.0000   -6.96877
32600.0000   -6.42922
32640.0000   -6.12316
32680.0000   -5.71286
32720.0000   -6.13047
32760.0000   -5.97421
32800.0000   -6.71942
32840.0000   -5.58333
32880.0000   -6.27015
32920.0000   -6.27893
32960.0000   -6.09502
33000.0000   -5.87562
33040.0000   -5.44751
33080.0000   -6.53565
33120.0000   -6.88436
33160.0000   -6.21774
33200.0000   -5.64085
33240.0000   -5.87130
33280.0000   -5.66195
33320.0000   -5.47755
33360.0000   -5.45372
33400.0000   -6.00466
33440.0000   -6.32775
33480.0000   -6.42189
33520.0000   -6.18904
33560.0000   -6.30829
33600.0000   -5.79739
33640.0000   -6.90458
33680.0000   -7.03756
33720.0000   -6.86211
33760.0000   -7.22986
33800.0000   -6.44895
33840.0000   -7.44892
33880.0000   -7.76301
33920.0000   -6.36946
33960.0000   -6.26166
34000.0000   -7.02694
34040.0000   -7.26316
34080.0000   -6.57202
34120.0000   -7.01441
34160.0000   -7.87567
34200.0000   -6.52295
34240.0000   -6.24750
34280.0000   -7.17576
34320.0000   -7.95319
34360.0000   -8.36294
34400.0000   -8.06452
34440.0000   -7.87237
34480.0000   -7.82268
34520.0000   -6.75503
34560.0000   -7.75519
34600.0000   -6.72333
34640.0000   -8.31227
34680.0000   -7.07271
34720.0000   -6.72914
34760.0000   -7.42653
34800.0000   -7.61046
34840.0000   -7.68772
34880.0000   -8.28023
34920.0000   -6.72211
34960.0000   -7.18206
35000.0000   -6.54850
35040.0000   -7.16716
35080.0000   -8.24098
35120.0000   -7.67437
35160.0000   -7.63574
35200.0000   -8.25671
35240.0000   -7.06711
35280.0000   -7.68687
35320.0000   -7.73853
35360.0000   -6.96777
35400.0000   -6.92789
35440.0000   -7.24655
35480.0000   -6.71882
35520.0000   -7.71781
35560.0000   -7.27693
35600.0000   -8.00436
35640.0000   -7.00790
35680.0000   -7.32671
35720.0000   -6.95871
35760.0000   -7.04278
35800.0000   -6.34163
35840.0000   -6.35779
35880.0000   -8.16772
35920.0000   -6.80435
35960.0000   -7.80099
36000.0000   -6.82665
36040.0000   -7.59537
36080.0000   -8.08043
36120.0000   -7.37358
36160.0000   -6.65577
36200.0000   -6.80685
36240.0000   -7.00376
36280.0000   -7.25326
36320.0000   -7.48555
36360.0000   -7.87234
36400.0000   -7.46601
36440.0000   -6.93886
36480.0000   -7.18814
36520.0000   -7.31714
36560.0000   -7.15070
36600.0000   -7.67426
36640.0000   -7.64031
36680.0000   -7.62302
36720.0000   -7.55671
36760.0000   -8.00166
36800.0000   -8.20572
36840.0000   -7.28687
36880.0000   -8.09018
36920.0000   -8.22872
36960.0000   -6.74223
37000.0000   -7.46539
37040.0000   -7.32886
37080.0000   -7.19060
37120.0000   -6.39666
37160.0000   -7.75932
37200.0000   -6.51902
37240.0000   -6.41913
37280.0000   -7.18193
37320.0000   -7.37161
37360.0000   -7.74901
37400.0000   -7.32953
37440.0000   -7.49915
37480.0000   -7.57034
37520.0000   -7.23857
37560.0000   -7.05715
37600.0000   -6.56059
37640.0000   -6.34091
37680.0000   -7.30993
37720.0000   -7.05099
37760.0000   -7.45356
37800.0000   -6.53836
37840.0000   -7.34660
37880.0000   -7.49596
37920.0000   -7.21042
37960.0000   -6.48928
38000.0000   -6.73002
38040.0000   -7.38143
38080.0000   -6.52310
38120.0000   -7.63834
38160.0000   -6.90429
38200.0000   -7.74891
38240.0000   -7.71302
38280.0000   -7.07919
38320.0000   -7.26577
38360.0000   -6.15123
38400.0000   -7.20269
38440.0000   -7.47043
38480.0000   -7.08326
38520.0000   -8.34979
38560.0000   -7.06190
38600.0000   -8.27644
38640.0000   -7.64518
38680.0000   -8.34175
38720.0000   -7.00283
38760.0000   -7.67101
38800.0000   -8.02365
38840.0000   -7.57357
38880.0000   -8.19365
38920.0000   -6.70944
38960.0000   -6.53898
39000.0000   -6.57685
39040.0000   -6.61773
39080.0000   -7.89097
39120.0000   -6.56548
39160.0000   -6.95119
39200.0000   -8.27086
39240.0000   -7.41320
39280.0000   -6.63704
39320.0000   -8.20539
39360.0000   -7.11393
39400.0000   -6.64697
39440.0000   -7.07393
39480.0000   -7.53574
39520.0000   -7.37572
39560.0000   -7.44105
39600.0000   -6.79800
39640.0000   -7.31493
39680.0000   -8.12971
39720.0000   -8.59449
39760.0000   -7.49658
39800.0000   -7.82910
39840.0000   -7.21475
39880.0000   -7.14714
39920.0000   -8.17828
39960.0000   -8.71064
40000.0000   -8.34188
40040.0000   -8.18646
40080.0000   -7.46397
40120.0000   -6.44591
40160.0000   -7.62845
40200.0000   -6.55325
40240.0000   -6.18112
40280.0000   -6.03293
40320.0000   -5.71781
40360.0000   -6.91131
40400.0000   -6.74637
40440.0000   -6.40653
40480.0000   -6.74640
40520.0000   -6.52416
40560.0000   -6.00536
40600.0000   -6.50928
40640.0000   -6.87470
40680.0000   -6.32718
40720.0000   -7.43827
40760.0000   -7.63254
40800.0000   -7.66482
40840.0000   -6.83116
40880.0000   -7.04355
40920.0000   -7.26079
40960.0000   -6.61944
41000.0000   -7.26804
41040.0000   -6.81244
41080.0000   -6.72683
41120.0000   -6.68343
41160.0000   -6.04965
41200.0000   -7.00702
41240.0000   -7.66072
41280.0000   -6.49934
41320.0000   -7.00881
41360.0000   -7.02818
41400.0000   -6.91222
41440.0000   -7.09449
41480.0000   -7.35523
41520.0000   -7.76410
41560.0000   -7.41493
41600.0000   -7.53690
41640.0000   -7.44663
41680.0000   -7.19422
41720.0000   -7.35610
41760.0000   -7.02781
41800.0000   -7.65983
41840.0000   -7.07424
41880.0000   -7.55048
41920.0000   -6.96730
41960.0000   -6.68950
42000.0000   -7.08905
42040.0000   -7.33955
42080.0000   -6.77688
42120.0000   -6.99496
42160.0000   -6.36089
42200.0000   -6.59850
42240.0000   -6.38576
42280.0000   -6.12903
42320.0000   -6.32602
42360.0000   -5.39380
42400.0000   -7.42367
42440.0000   -5.78250
42480.0000   -6.07304
42520.0000   -6.79156
42560.0000   -6.93192
42600.0000   -7.07732
42640.0000   -6.50664
42680.0000   -6.18276
42720.0000   -6.71948
42760.0000   -6.63221
42800.0000   -5.80597
42840.0000   -7.74133
42880.0000   -6.78230
42920.0000   -6.40827
42960.0000   -6.70480
43000.0000   -6.55121
43040.0000   -7.29076
43080.0000   -7.75014
43120.0000   -7.20164
43160.0000   -7.09946
43200.0000   -6.88186
43240.0000   -6.77144
43280.0000   -6.28677
43320.0000   -6.85713
43360.0000   -5.88865
43400.0000   -5.23843
43440.0000   -5.79288
43480.0000   -6.25951
43520.0000   -7.11328
43560.0000   -6.40728
43600.0000   -6.61800
43640.0000   -6.44010
43680.0000   -6.74058
43720.0000   -6.48703
43760.0000   -6.13725
43800.0000   -6.84707
43840.0000   -7.04430
43880.0000   -7.76764
43920.0000   -5.83168
43960.0000   -6.52173
44000.0000   -6.97639
44040.0000   -6.88857
44080.0000   -6.50360
44120.0000   -6.61024
44160.0000   -6.92489
44200.0000   -6.50242
44240.0000   -7.09101
44280.0000   -5.20316
44320.0000   -6.55575
44360.0000   -7.53821
44400.0000   -6.77194
44440.0000   -6.79606
44480.0000   -6.80078
44520.0000   -5.84013
44560.0000   -6.02973
44600.0000   -5.93340
44640.0000   -5.15029
44680.0000   -6.13153
44720.0000   -5.91638
44760.0000   -6.15280
44800.0000   -5.34480
44840.0000   -5.56281
44880.0000   -5.80666
44920.0000   -5.57324
44960.0000   -5.98104
45000.0000   -5.35432
45040.0000   -6.18855
45080.0000   -5.98429
45120.0000   -4.92283
45160.0000   -5.87967
45200.0000   -6.27346
45240.0000   -5.11090
45280.0000   -5.36966
45320.0000   -5.62271
45360.0000   -5.20779
45400.0000   -5.89975
45440.0000   -5.83862
45480.0000   -5.50848
45520.0000   -6.12069
45560.0000   -6.25132
45600.0000   -6.19846
45640.0000   -6.36910
45680.0000   -5.45816
45720.0000   -6.18749
45760.0000   -6.70993
45800.0000   -6.63766
45840.0000   -6.14700
45880.0000   -5.67392
45920.0000   -6.29297
45960.0000   -5.91546
46000.0000   -5.94967
46040.0000   -6.24204
46080.0000   -4.82974
46120.0000   -5.57943
46160.0000   -5.10352
46200.0000   -5.27606
46240.0000   -6.31191
46280.0000   -5.55021
46320.0000   -6.66488
46360.0000   -6.76062
46400.0000   -5.78693
46440.0000   -5.97409
46480.0000   -6.47457
46520.0000   -5.64049
46560.0000   -5.66237
46600.0000   -5.87504
46640.0000   -5.03423
46680.0000   -5.36124
46720.0000   -5.14151
46760.0000   -6.32880
46800.0000   -5.54918
46840.0000   -5.50134
46880.0000   -5.90490
46920.0000   -5.35620
46960.0000   -6.21681
47000.0000   -6.69277
47040.0000   -5.28266
47080.0000   -6.50048
47120.0000   -5.81963
47160.0000   -5.97675
47200.0000   -5.66401
47240.0000   -5.52373
47280.0000   -5.89745
47320.0000   -6.01154
47360.0000   -5.44325
47400.0000   -6.01045
47440.0000   -5.48497
47480.0000   -5.45569
47520.0000   -5.98679
47560.0000   -5.13193
47600.0000   -5.44263
47640.0000   -5.35815
47680.0000   -6.62146
47720.0000   -6.03138
47760.0000   -6.12147
47800.0000   -5.27295
47840.0000   -5.53986
47880.0000   -5.91664
47920.0000   -5.55385
47960.0000   -5.44330
48000.0000   -5.76014
48040.0000   -4.99485
48080.0000   -6.13488
48120.0000   -6.49578
48160.0000   -6.46446
48200.0000   -5.07586
48240.0000   -4.87862
48280.0000   -4.88702
48320.0000   -5.99060
48360.0000   -5.58049
48400.0000   -6.29507
48440.0000   -6.11285
48480.0000   -7.79684
48520.0000   -6.99968
48560.0000   -7.65818
48600.0000   -6.92859
48640.0000   -7.28922
48680.0000   -6.66035
48720.0000   -5.22679
48760.0000   -5.96107
48800.0000   -6.89760
48840.0000   -7.16016
48880.0000   -8.09539
48920.0000   -7.45736
48960.0000   -7.11063
49000.0000   -7.15390
49040.0000   -7.53065
49080.0000   -7.22661
49120.0000   -6.78574
49160.0000   -7.45213
49200.0000   -6.41477
49240.0000   -6.28949
49280.0000   -5.62429
49320.0000   -6.88464
49360.0000   -7.19810
49400.0000   -6.76872
49440.0000   -6.72447
49480.0000   -6.25013
49520.0000   -6.82210
49560.0000   -7.49456
49600.0000   -6.92728
49640.0000   -6.50073
49680.0000   -5.98601
49720.0000   -5.79259
49760.0000   -5.85069
49800.0000   -5.13782
49840.0000   -5.53130
49880.0000   -5.53850
49920.0000   -6.03349
49960.0000   -7.18770
50000.0000   -6.50159
50040.0000   -5.69079
50080.0000   -5.58693
50120.0000   -5.88409
50160.0000   -5.33135
50200.0000   -5.29242
50240.0000   -5.30697
50280.0000   -5.63750
50320.0000   -4.92268
50360.0000   -5.52988
50400.0000   -5.97000
50440.0000   -6.37153
50480.0000   -5.57591
50520.0000   -4.94620
50560.0000   -5.01864
50600.0000   -5.84672
50640.0000   -5.82913
50680.0000   -6.55524
50720.0000   -5.74290
50760.0000   -6.53724
50800.0000   -6.16994
50840.0000   -6.07654
50880.0000   -6.93733
50920.0000   -6.05939
50960.0000   -6.73236
51000.0000   -6.50339
51040.0000   -6.19685
51080.0000   -5.98502
51120.0000   -5.67040
51160.0000   -5.74292
51200.0000   -5.45925
51240.0000   -4.59449
51280.0000   -5.29092
51320.0000   -5.63518
51360.0000   -6.24728
51400.0000   -5.82121
51440.0000   -5.84194
51480.0000   -6.51937
51520.0000   -5.72061
51560.0000   -6.34624
51600.0000   -5.55032
51640.0000   -5.25795
51680.0000   -5.97016
51720.0000   -5.95828
51760.0000   -6.37176
51800.0000   -5.55637
51840.0000   -5.58093
51880.0000   -5.65526
51920.0000   -5.60692
51960.0000   -6.73894
52000.0000   -5.45031
52040.0000   -5.90994
52080.0000   -6.54733
52120.0000   -6.10083
52160.0000   -5.80708
52200.0000   -5.67908
52240.0000   -5.14141
52280.0000   -5.75479
52320.0000   -5.54595
52360.0000   -5.90265
52400.0000   -5.63714
52440.0000   -5.63055
52480.0000   -5.72386
52520.0000   -4.96886
52560.0000   -5.35721
52600.0000   -6.06975
52640.0000   -4.61258
52680.0000   -5.58667
52720.0000   -6.12503
52760.0000   -5.46700
52800.0000   -4.63482
52840.0000   -5.72028
52880.0000   -5.21878
52920.0000   -6.19408
52960.0000   -6.10320
53000.0000   -5.37606
53040.0000   -5.62184
53080.0000   -5.31370
53120.0000   -6.15093
53160.0000   -5.54957
53200.0000   -4.55649
53240.0000   -5.06535
53280.0000   -5.27653
53320.0000   -4.41440
53360.0000   -5.66785
53400.0000   -5.28429
53440.0000   -5.47408
53480.0000   -5.08268
53520.0000   -5.68439
53560.0000   -6.32975
53600.0000   -5.82068
53640.0000   -5.57891
53680.0000   -6.30096
53720.0000   -6.15222
53760.0000   -6.61681
53800.0000   -6.88819
53840.0000   -6.17743
53880.0000   -6.36765
53920.0000   -5.93824
53960.0000   -4.37387
54000.0000   -4.76720
54040.0000   -4.83072
54080.0000   -4.87620
54120.0000   -5.81578
54160.0000   -4.48899
54200.0000   -5.46580
54240.0000   -5.28099
54280.0000   -5.36556
54320.0000   -5.06898
54360.0000   -4.64940
54400.0000   -4.95627
54440.0000   -4.35103
54480.0000   -4.38877
54520.0000   -4.34283
54560.0000   -4.27243
54600.0000   -4.53684
54640.0000   -4.22154
54680.0000   -3.78115
54720.0000   -3.83744
54760.0000   -4.38111
54800.0000   -4.77336
54840.0000   -5.29788
54880.0000   -5.29940
54920.0000   -5.41092
54960.0000   -6.49567
55000.0000   -6.60513
55040.0000   -5.60159
55080.0000   -5.12371
55120.0000   -4.50932
55160.0000   -5.06097
55200.0000   -5.60854
55240.0000   -4.57027
55280.0000   -5.08906
55320.0000   -4.63136
55360.0000   -4.08035
55400.0000   -4.24018
55440.0000   -4.23790
55480.0000   -2.46488
55520.0000   -3.50580
55560.0000   -4.22985
55600.0000   -3.21754
55640.0000   -2.23497
55680.0000   -2.53373
55720.0000   -2.59411
55760.0000   -1.72404
55800.0000   -2.48666
55840.0000   -3.09435
55880.0000   -4.69593
55920.0000   -4.84814
55960.0000   -5.23249
56000.0000   -5.79076
56040.0000   -4.36225
56080.0000   -5.63048
56120.0000   -6.12088
56160.0000   -6.22227
56200.0000   -5.65117
56240.0000   -5.78947
56280.0000   -6.04697
56320.0000   -5.28817
56360.0000   -5.78201
56400.0000   -4.33920
56440.0000   -4.80161
56480.0000   -4.95753
56520.0000   -4.54482
56560.0000   -4.77226
56600.0000   -5.10911
56640.0000   -5.88564
56680.0000   -6.08129
56720.0000   -5.25216
56760.0000   -4.65133
56800.0000   -4.42211
56840.0000   -3.94538
56880.0000   -5.08813
56920.0000   -4.04132
56960.0000   -4.16775
57000.0000   -3.47413
57040.0000   -4.30381
57080.0000   -5.34975
57120.0000   -3.83002
57160.0000   -4.64770
57200.0000   -5.13683
57240.0000   -3.90075
57280.0000   -4.65851
57320.0000   -4.12957
57360.0000   -4.95440
57400.0000   -5.57595
57440.0000   -4.57249
57480.0000   -4.55078
57520.0000   -5.59102
57560.0000   -6.10845
57600.0000   -4.81448
57640.0000   -4.87518
57680.0000   -4.96377
57720.0000   -4.70100
57760.0000   -4.25808
57800.0000   -3.99619
57840.0000   -4.68489
57880.0000   -4.88252
57920.0000   -3.69509
57960.0000   -4.93267
58000.0000   -5.58200
58040.0000   -5.91614
58080.0000   -6.27480
58120.0000   -6.85840
58160.0000   -5.60485
58200.0000   -5.48127
58240.0000   -4.48361
58280.0000   -5.25675
58320.0000   -4.56824
58360.0000   -5.62691
58400.0000   -5.10571
58440.0000   -3.93911
58480.0000   -4.84189
58520.0000   -5.46946
58560.0000   -4.27012
58600.0000   -4.33676
58640.0000   -4.83157
58680.0000   -3.98042
58720.0000   -4.12298
58760.0000   -3.53008
58800.0000   -4.71450
58840.0000   -4.90038
58880.0000   -5.69927
58920.0000   -4.57481
58960.0000   -5.13450
59000.0000   -5.08660
59040.0000   -5.20869
59080.0000   -5.11111
59120.0000   -4.87916
59160.0000   -5.33036
59200.0000   -5.43309
59240.0000   -5.35163
59280.0000   -5.48732
59320.0000   -5.04328
59360.0000   -3.76005
59400.0000   -4.06998
59440.0000   -3.70707
59480.0000   -4.19398
59520.0000   -5.20903
59560.0000   -4.70858
59600.0000   -4.40600
59640.0000   -5.00932
59680.0000   -5.54160
59720.0000   -5.09956
59760.0000   -4.82610
59800.0000   -4.35800
59840.0000   -4.01652
59880.0000   -5.11195
59920.0000   -4.40432
59960.0000   -5.28631
60000.0000   -4.51600
60040.0000   -3.70648
60080.0000   -4.47474
60120.0000   -5.02966
60160.0000   -5.08079
60200.0000   -3.44578
60240.0000   -4.38554
60280.0000   -3.59775
60320.0000   -4.63636
60360.0000   -5.23067
60400.0000   -4.24648
60440.0000   -4.58567
60480.0000   -4.77325
60520.0000   -5.20999
60560.0000   -4.97504
60600.0000   -5.51767
60640.0000   -3.58868
60680.0000   -4.11113
60720.0000   -4.18636
60760.0000   -3.80147
60800.0000   -3.93994
60840.0000   -3.63730
60880.0000   -3.73140
60920.0000   -3.97349
60960.0000   -4.14937
61000.0000   -4.28642
61040.0000   -5.32941
61080.0000   -3.24340
61120.0000   -3.95350
61160.0000   -4.09691
61200.0000   -4.07170
61240.0000   -4.17184
61280.0000   -3.87164
61320.0000   -3.07686
61360.0000   -2.81364
61400.0000   -3.70053
61440.0000   -3.81382
61480.0000   -2.71269
61520.0000   -3.37406
61560.0000   -2.75542
61600.0000   -3.00919
61640.0000   -3.10432
61680.0000   -4.54427
61720.0000   -3.89333
61760.0000   -2.41325
61800.0000   -3.38851
61840.0000   -2.79248
61880.0000   -2.57594
61920.0000   -3.24053
61960.0000   -3.57478
62000.0000   -3.29662
62040.0000   -2.40499
62080.0000   -3.71376
62120.0000   -2.87325
62160.0000   -3.77555
62200.0000   -3.82400
62240.0000   -3.75086
62280.0000   -4.18604
62320.0000   -4.14586
62360.0000   -4.44205
62400.0000   -3.66601
62440.0000   -3.88461
62480.0000   -4.36969
62520.0000   -4.33163
62560.0000   -5.07684
62600.0000   -5.23794
62640.0000   -4.95749
62680.0000   -4.54385
62720.0000   -5.07995
62760.0000   -5.65788
62800.0000   -5.98495
62840.0000   -6.34415
62880.0000   -5.81384
62920.0000   -5.90702
62960.0000   -6.41232
63000.0000   -5.68009
63040.0000   -6.29214
63080.0000   -6.50575
63120.0000   -5.38592
63160.0000   -6.38497
63200.0000   -5.71636
63240.0000   -5.94714
63280.0000   -4.10521
63320.0000   -5.47637
63360.0000   -6.37344
63400.0000   -5.95701
63440.0000   -4.79718
63480.0000   -5.61122
63520.0000   -5.75192
63560.0000   -7.26685
63600.0000   -6.93989
63640.0000   -5.47022
63680.0000   -5.62175
63720.0000   -5.60064
63760.0000   -5.47041
63800.0000   -5.21902
63840.0000   -5.38274
63880.0000   -4.96458
63920.0000   -5.47277
63960.0000   -5.56703
64000.0000   -5.47380
64040.0000   -5.64617
64080.0000   -5.25128
64120.0000   -6.01318
64160.0000   -5.75714
64200.0000   -5.73068
64240.0000   -5.10076
64280.0000   -5.36420
64320.0000   -5.72003
64360.0000   -6.43912
64400.0000   -5.32934
64440.0000   -5.42117
64480.0000   -5.13262
64520.0000   -5.54240
64560.0000   -4.86334
64600.0000   -5.37970
64640.0000   -5.27008
64680.0000   -5.56794
64720.0000   -6.53164
64760.0000   -6.20305
64800.0000   -4.94456
64840.0000   -5.19416
64880.0000   -5.42485
64920.0000   -5.31564
64960.0000   -5.73518
65000.0000   -5.39950
65040.0000   -4.47003
65080.0000   -4.56874
65120.0000   -4.45638
65160.0000   -5.55505
65200.0000   -5.49751
65240.0000   -5.36368
65280.0000   -5.91174
65320.0000   -6.02915
65360.0000   -5.96365
65400.0000   -5.78741
65440.0000   -5.74042
65480.0000   -6.14126
65520.0000   -5.79625
65560.0000   -5.86415
65600.0000   -5.52550
65640.0000   -5.98352
65680.0000   -4.40383
65720.0000   -5.36352
65760.0000   -4.60303
65800.0000   -4.72540
65840.0000   -5.41643
65880.0000   -5.51858
65920.0000   -5.89207
65960.0000   -5.71877
66000.0000   -5.36230
66040.0000   -5.52471
66080.0000   -5.22087
66120.0000   -5.32770
66160.0000   -4.87718
66200.0000   -4.36671
66240.0000   -5.12682
66280.0000   -5.02476
66320.0000   -5.11274
66360.0000   -5.66653
66400.0000   -4.61603
66440.0000   -4.87067
66480.0000   -4.85838
66520.0000   -4.12237
66560.0000   -4.38077
66600.0000   -4.87145
66640.0000   -4.58294
66680.0000   -5.14808
66720.0000   -5.59670
66760.0000   -5.91597
66800.0000   -4.73997
66840.0000   -4.91924
66880.0000   -5.58392
66920.0000   -5.82976
66960.0000   -5.96674
67000.0000   -5.74361
67040.0000   -5.78192
67080.0000   -5.48015
67120.0000   -4.98849
67160.0000   -4.19469
67200.0000   -4.63711
67240.0000   -4.72553
67280.0000   -4.20799
67320.0000   -4.40290
67360.0000   -3.86067
67400.0000   -5.05267
67440.0000   -4.13912
67480.0000   -4.50273
67520.0000   -4.95057
67560.0000   -4.06146
67600.0000   -4.54808
67640.0000   -4.27390
67680.0000   -4.62292
67720.0000   -4.97841
67760.0000   -5.42824
67800.0000   -4.37413
67840.0000   -4.22899
67880.0000   -3.91771
67920.0000   -5.05486
67960.0000   -3.86622
68000.0000   -4.14058
68040.0000   -5.11783
68080.0000   -4.01177
68120.0000   -4.89860
68160.0000   -4.21794
68200.0000   -4.61280
68240.0000   -3.60759
68280.0000   -4.65607
68320.0000   -5.61650
68360.0000   -4.92747
68400.0000   -5.11098
68440.0000   -5.15894
68480.0000   -4.55470
68520.0000   -4.48678
68560.0000   -5.10707
68600.0000   -4.42675
68640.0000   -5.06022
68680.0000   -5.54217
68720.0000   -5.43335
68760.0000   -4.97207
68800.0000   -5.25286
68840.0000   -5.55929
68880.0000   -5.47956
68920.0000   -5.04995
68960.0000   -5.29644
69000.0000   -4.72901
69040.0000   -4.41509
69080.0000   -5.63181
69120.0000   -5.33468
69160.0000   -5.45800
69200.0000   -5.02607
69240.0000   -5.71269
69280.0000   -5.45612
69320.0000   -5.79153
69360.0000   -5.43145
69400.0000   -5.80183
69440.0000   -4.06326
69480.0000   -4.76685
69520.0000   -5.38336
69560.0000   -4.41242
69600.0000   -4.67315
69640.0000   -4.60442
69680.0000   -5.97956
69720.0000   -5.17584
69760.0000   -5.63558
69800.0000   -5.73229
69840.0000   -4.79385
69880.0000   -4.71095
69920.0000   -5.28877
69960.0000   -5.00323
70000.0000   -5.09584
70040.0000   -6.26582
70080.0000   -5.90290
70120.0000   -5.41857
70160.0000   -5.91203
70200.0000   -5.94569
70240.0000   -5.08142
70280.0000   -5.64689
70320.0000   -4.80251
70360.0000   -6.34200
70400.0000   -4.53325
70440.0000   -5.56807
70480.0000   -5.57335
70520.0000   -6.21173
70560.0000   -5.83341
70600.0000   -5.30001
70640.0000   -5.33846
70680.0000   -5.40144
70720.0000   -4.80900
70760.0000   -6.13897
70800.0000   -5.90149
70840.0000   -5.13687
70880.0000   -4.79909
70920.0000   -5.73680
70960.0000   -5.84296
71000.0000   -5.53362
71040.0000   -5.28243
71080.0000   -6.29893
71120.0000   -6.40075
71160.0000   -6.23793
71200.0000   -5.78551
71240.0000   -6.01712
71280.0000   -5.39029
71320.0000   -5.80048
71360.0000   -5.86299
71400.0000   -4.91311
71440.0000   -5.53852
71480.0000   -5.23682
71520.0000   -4.52098
71560.0000   -5.93697
71600.0000   -6.30449
71640.0000   -6.11182
71680.0000   -5.74527
71720.0000   -5.41924
71760.0000   -4.89732
71800.0000   -4.41594
71840.0000   -5.73471
71880.0000   -6.07895
71920.0000   -6.24756
71960.0000   -5.37615
72000.0000   -5.15846
72040.0000   -5.36532
72080.0000   -5.62286
72120.0000   -6.39634
72160.0000   -5.97035
72200.0000   -5.89241
72240.0000   -5.70903
72280.0000   -4.84422
72320.0000   -6.85360
72360.0000   -6.27214
72400.0000   -5.29872
72440.0000   -6.18943
72480.0000   -5.93052
72520.0000   -5.30381
72560.0000   -5.81289
72600.0000   -6.44016
72640.0000   -5.96835
72680.0000   -6.55550
72720.0000   -6.37415
72760.0000   -5.50358
72800.0000   -6.25889
72840.0000   -6.71246
72880.0000   -6.87716
72920.0000   -6.44941
72960.0000   -6.01573
73000.0000   -5.96150
73040.0000   -6.53356
73080.0000   -5.61217
73120.0000   -6.43020
73160.0000   -6.06262
73200.0000   -6.17857
73240.0000   -6.28468
73280.0000   -6.18861
73320.0000   -6.32249
73360.0000   -5.90286
73400.0000   -6.25713
73440.0000   -6.07396
73480.0000   -5.55120
73520.0000   -5.89710
73560.0000   -6.37935
73600.0000   -5.64118
73640.0000   -5.33288
73680.0000   -5.45663
73720.0000   -5.17999
73760.0000   -6.47860
73800.0000   -5.86304
73840.0000   -5.88335
73880.0000   -5.50897
73920.0000   -5.26248
73960.0000   -5.77011
74000.0000   -6.03406
74040.0000   -5.43416
74080.0000   -5.71901
74120.0000   -5.90553
74160.0000   -6.21947
74200.0000   -5.48916
74240.0000   -4.39012
74280.0000   -3.76869
74320.0000   -5.17783
74360.0000   -5.05246
74400.0000   -5.48633
74440.0000   -4.46740
74480.0000   -5.03523
74520.0000   -5.37568
74560.0000   -5.43177
74600.0000   -4.73646
74640.0000   -4.33432
74680.0000   -4.59543
74720.0000   -5.07974
74760.0000   -5.25919
74800.0000   -5.19175
74840.0000   -5.03638
74880.0000   -5.74730
74920.0000   -5.02805
74960.0000   -5.23249
75000.0000   -5.67391
75040.0000   -6.04387
75080.0000   -5.96661
75120.0000   -5.51739
75160.0000   -5.80685
75200.0000   -7.07042
75240.0000   -5.34966
75280.0000   -5.08860
75320.0000   -5.31900
75360.0000   -5.30658
75400.0000   -6.61213
75440.0000   -5.53683
75480.0000   -6.26385
75520.0000   -6.20270
75560.0000   -6.59358
75600.0000   -6.99629
75640.0000   -6.43890
75680.0000   -6.78420
75720.0000   -6.74048
75760.0000   -6.78930
75800.0000   -7.23227
75840.0000   -6.83807
75880.0000   -6.65322
75920.0000   -6.33005
75960.0000   -6.27710
76000.0000   -6.65275
76040.0000   -6.93351
76080.0000   -6.32535
76120.0000   -5.97766
76160.0000   -6.63106
76200.0000   -6.46600
76240.0000   -5.68115
76280.0000   -6.52488
76320.0000   -6.15088
76360.0000   -6.62199
76400.0000   -6.09821
76440.0000   -6.14472
76480.0000   -4.97234
76520.0000   -5.68038
76560.0000   -5.69564
76600.0000   -6.57383
76640.0000   -5.17176
76680.0000   -5.90553
76720.0000   -6.81709
76760.0000   -5.76942
76800.0000   -7.06859
76840.0000   -6.59574
76880.0000   -7.06338
76920.0000   -7.32481
76960.0000   -6.27061
77000.0000   -6.62679
77040.0000   -6.94150
77080.0000   -7.06448
77120.0000   -6.72891
77160.0000   -6.57816
77200.0000   -6.45928
77240.0000   -7.11993
77280.0000   -6.99327
77320.0000   -7.09774
77360.0000   -6.92859
77400.0000   -6.25412
77440.0000   -5.80249
77480.0000   -5.97884
77520.0000   -6.18517
77560.0000   -6.11463
77600.0000   -5.89606
77640.0000   -6.04936
77680.0000   -4.73028
77720.0000   -5.20353
77760.0000   -5.87518
77800.0000   -6.67606
77840.0000   -5.30921
77880.0000   -5.66400
77920.0000   -6.16215
77960.0000   -6.26048
78000.0000   -7.42890
78040.0000   -6.14905
78080.0000   -5.75665
78120.0000   -6.84402
78160.0000   -6.84196
78200.0000   -5.76619
78240.0000   -5.74805
78280.0000   -6.17253
78320.0000   -5.70883
78360.0000   -6.49725
78400.0000   -6.41785
78440.0000   -6.19959
78480.0000   -5.65838
78520.0000   -6.22857
78560.0000   -5.89564
78600.0000   -5.82954
78640.0000   -5.83211
78680.0000   -6.63393
78720.0000   -6.76615
78760.0000   -5.54247
78800.0000   -5.54739
78840.0000   -5.54005
78880.0000   -5.63451
78920.0000   -6.44971
78960.0000   -5.58938
79000.0000   -5.27441
79040.0000   -5.03178
79080.0000   -5.25476
79120.0000   -6.11201
79160.0000   -5.48686
79200.0000   -5.26814
79240.0000   -6.07541
79280.0000   -5.49516
79320.0000   -5.38345
79360.0000   -5.77033
79400.0000   -5.37247
79440.0000   -5.51123
79480.0000   -5.66169
79520.0000   -6.75913
79560.0000   -6.61570
79600.0000   -6.20513
79640.0000   -5.45418
79680.0000   -6.51801
79720.0000   -6.87487
79760.0000   -5.71663
79800.0000   -5.76609
79840.0000   -6.28908
79880.0000   -6.38480
79920.0000   -5.54536
79960.0000   -6.43453
80000.0000   -6.04181
80040.0000   -5.88162
80080.0000   -6.33449
80120.0000   -6.18609
80160.0000   -5.69711
80200.0000   -7.07274
80240.0000   -6.92901
80280.0000   -6.58598
80320.0000   -6.65462
80360.0000   -6.98048
80400.0000   -6.95109
80440.0000   -6.55384
80480.0000   -6.48067
80520.0000   -6.32971
80560.0000   -6.29501
80600.0000   -6.39180
80640.0000   -6.63425
80680.0000   -6.45777
80720.0000   -7.08852
80760.0000   -6.58575
80800.0000   -7.12628
80840.0000   -6.49830
80880.0000   -7.78710
80920.0000   -6.48513
80960.0000   -6.42036
81000.0000   -7.12886
81040.0000   -7.02206
81080.0000   -6.64189
81120.0000   -6.56310
81160.0000   -6.64283
81200.0000   -6.76837
81240.0000   -6.55988
81280.0000   -6.43870
81320.0000   -6.36414
81360.0000   -6.01740
81400.0000   -5.52433
81440.0000   -5.44776
81480.0000   -6.30127
81520.0000   -6.08461
81560.0000   -6.08515
81600.0000   -5.92927
81640.0000   -6.57490
81680.0000   -6.29438
81720.0000   -5.62636
81760.0000   -5.57498
81800.0000   -5.64064
81840.0000   -5.81818
81880.0000   -5.56636
81920.0000   -6.85378
81960.0000   -5.71882
82000.0000   -5.76505
82040.0000   -6.44542
82080.0000   -5.78485
82120.0000   -6.26923
82160.0000   -6.02362
82200.0000   -5.69177
82240.0000   -6.35873
82280.0000   -5.96969
82320.0000   -5.26057
82360.0000   -5.28242
82400.0000   -6.18470
82440.0000   -6.82044
82480.0000   -6.87884
82520.0000   -6.09245
82560.0000   -5.95319
82600.0000   -6.19884
82640.0000   -5.82250
82680.0000   -6.68053
82720.0000   -5.72220
82760.0000   -6.35270
82800.0000   -6.07141
82840.0000   -6.08757
82880.0000   -6.12561
82920.0000   -5.37129
82960.0000   -6.34534
83000.0000   -5.56022
83040.0000   -5.95273
83080.0000   -5.96297
83120.0000   -6.34691
83160.0000   -7.19973
83200.0000   -6.44395
83240.0000   -6.86192
83280.0000   -6.52337
83320.0000   -5.44255
83360.0000   -5.86108
83400.0000   -6.14979
83440.0000   -6.12966
83480.0000   -6.09826
83520.0000   -6.64312
83560.0000   -5.86054
83600.0000   -5.35424
83640.0000   -6.02369
83680.0000   -7.16232
83720.0000   -6.36597
83760.0000   -5.79419
83800.0000   -6.75775
83840.0000   -6.80102
83880.0000   -5.70707
83920.0000   -6.44774
83960.0000   -6.67633
84000.0000   -5.89409
84040.0000   -5.00636
84080.0000   -5.01361
84120.0000   -5.46488
84160.0000   -5.65448
84200.0000   -5.54376
84240.0000   -5.96615
84280.0000   -5.93692
84320.0000   -6.26065
84360.0000   -6.58603
84400.0000   -6.80684
84440.0000   -6.52705
84480.0000   -6.95210
84520.0000   -5.70118
84560.0000   -7.18947
84600.0000   -6.96676
84640.0000   -7.52052
84680.0000   -6.61893
84720.0000   -6.01087
84760.0000   -6.71686
84800.0000   -6.83150
84840.0000   -6.63995
84880.0000   -6.47321
84920.0000   -5.55242
84960.0000   -5.45741
85000.0000   -5.89213
85040.0000   -5.33944
85080.0000   -6.33519
85120.0000   -6.69243
85160.0000   -5.71946
85200.0000   -5.76632
85240.0000   -5.57057
85280.0000   -6.32218
85320.0000   -6.03138
85360.0000   -6.38857
85400.0000   -5.57719
85440.0000   -6.44232
85480.0000   -5.37405
85520.0000   -6.45791
85560.0000   -6.60198
85600.0000   -5.98480
85640.0000   -5.30566
85680.0000   -5.03156
85720.0000   -5.97532
85760.0000   -5.27148
85800.0000   -5.84144
85840.0000   -5.60698
85880.0000   -5.65511
85920.0000   -5.46519
85960.0000   -5.16734
86000.0000   -5.21683
86040.0000   -5.42558
86080.0000   -5.97122
86120.0000   -5.56646
86160.0000   -5.66200
86200.0000   -4.68224
86240.0000   -4.79075
86280.0000   -5.39394
86320.0000   -5.78490
86360.0000   -4.67737
86400.0000   -5.20935
86440.0000   -5.37157
86480.0000   -5.03365
86520.0000   -3.47749
86560.0000   -5.99146
86600.0000   -5.79203
86640.0000   -5.18812
86680.0000   -6.12423
86720.0000   -5.39449
86760.0000   -4.75729
86800.0000   -6.16346
86840.0000   -5.71640
86880.0000   -5.35923
86920.0000   -4.52878
86960.0000   -5.02425
87000.0000   -5.46505
87040.0000   -5.13634
87080.0000   -5.16456
87120.0000   -5.81951
87160.0000   -5.16091
87200.0000   -5.52615
87240.0000   -5.14516
87280.0000   -5.29121
87320.0000   -5.13915
87360.0000   -5.95894
87400.0000   -5.08487
87440.0000   -6.09681
87480.0000   -5.49915
87520.0000   -5.51212
87560.0000   -6.01734
87600.0000   -5.67720
87640.0000   -5.85032
87680.0000   -6.04344
87720.0000   -5.62033
87760.0000   -5.66201
87800.0000   -5.27662
87840.0000   -5.55972
87880.0000   -5.38569
87920.0000   -4.43307
87960.0000   -4.20284
88000.0000   -5.12919
88040.0000   -4.92311
88080.0000   -5.29066
88120.0000   -4.96524
88160.0000   -5.55894
88200.0000   -4.71525
88240.0000   -5.73769
88280.0000   -5.64274
88320.0000   -5.31619
88360.0000   -6.11176
88400.0000   -5.60540
88440.0000   -6.24482
88480.0000   -5.31150
88520.0000   -4.46676
88560.0000   -4.65425
88600.0000   -4.80989
88640.0000   -5.08523
88680.0000   -6.28989
88720.0000   -5.52048
88760.0000   -4.84037
88800.0000   -5.27010
88840.0000   -5.46630
88880.0000   -6.13625
88920.0000   -5.64717
88960.0000   -6.81961
89000.0000   -5.68700
89040.0000   -5.47396
89080.0000   -5.96648
89120.0000   -5.78983
89160.0000   -4.87621
89200.0000   -5.53387
89240.0000   -5.75172
89280.0000   -5.97681
89320.0000   -5.46367
89360.0000   -5.93048
89400.0000   -5.03654
89440.0000   -5.10720
89480.0000   -5.45917
89520.0000   -6.54946
89560.0000   -6.59403
89600.0000   -5.98922
89640.0000   -5.01680
89680.0000   -4.14282
89720.0000   -5.18421
89760.0000   -5.75275
89800.0000   -5.64128
89840.0000   -5.81846
89880.0000   -4.91090
89920.0000   -5.61597
89960.0000   -6.22854
90000.0000   -5.97974
90040.0000   -5.59235
90080.0000   -4.61330
90120.0000   -6.14997
90160.0000   -5.65911
90200.0000   -6.00011
90240.0000   -6.27648
90280.0000   -7.10353
90320.0000   -8.19688
90360.0000   -7.23224
90400.0000   -7.18298
90440.0000   -7.19753
90480.0000   -6.55547
90520.0000   -7.15888
90560.0000   -6.97329
90600.0000   -7.56453
90640.0000   -7.41109
90680.0000   -6.50175
90720.0000   -5.69114
90760.0000   -5.72834
90800.0000   -5.76784
90840.0000   -5.17418
90880.0000   -5.29843
90920.0000   -6.41810
90960.0000   -5.89934
91000.0000   -5.59955
91040.0000   -6.02344
91080.0000   -6.07126
91120.0000   -5.54943
91160.0000   -6.17560
91200.0000   -6.07690
91240.0000   -6.48827
91280.0000   -6.35565
91320.0000   -5.92635
91360.0000   -5.25977
91400.0000   -5.83831
91440.0000   -6.09933
91480.0000   -6.60010
91520.0000   -5.84435
91560.0000   -5.83251
91600.0000   -5.72608
91640.0000   -5.83430
91680.0000   -5.48768
91720.0000   -5.54085
91760.0000   -6.22637
91800.0000   -4.83980
91840.0000   -5.53825
91880.0000   -5.84401
91920.0000   -5.79399
91960.0000   -5.33260
92000.0000   -5.39244
92040.0000   -6.67550
92080.0000   -5.55548
92120.0000   -6.16066
92160.0000   -6.14142
92200.0000   -5.90106
92240.0000   -5.36097
92280.0000   -4.90244
92320.0000   -4.23450
92360.0000   -4.87809
92400.0000   -4.65175
92440.0000   -4.69374
92480.0000   -5.65948
92520.0000   -5.54396
92560.0000   -5.30167
92600.0000   -5.37072
92640.0000   -5.26701
92680.0000   -4.78479
92720.0000   -4.99479
92760.0000   -5.43135
92800.0000   -3.72397
92840.0000   -4.42486
92880.0000   -4.31278
92920.0000   -4.69661
92960.0000   -4.55065
93000.0000   -4.88089
93040.0000   -5.87710
93080.0000   -5.26825
93120.0000   -6.04677
93160.0000   -4.83445
93200.0000   -4.78622
93240.0000   -5.82427
93280.0000   -4.40789
93320.0000   -5.51644
93360.0000   -5.10183
93400.0000   -6.05918
93440.0000   -6.13910
93480.0000   -5.44551
93520.0000   -5.22830
93560.0000   -4.75815
93600.0000   -5.60995
93640.0000   -4.74321
93680.0000   -4.15005
93720.0000   -4.82512
93760.0000   -4.81690
93800.0000   -4.20294
93840.0000   -4.14012
93880.0000   -4.83954
93920.0000   -5.00287
93960.0000   -5.39494
94000.0000   -5.16131
94040.0000   -4.12860
94080.0000   -4.09160
94120.0000   -4.47402
94160.0000   -5.42023
94200.0000   -5.08383
94240.0000   -4.54769
94280.0000   -4.60848
94320.0000   -5.08863
94360.0000   -4.43796
94400.0000   -5.08334
94440.0000   -5.29167
94480.0000   -5.92922
94520.0000   -4.40936
94560.0000   -5.39634
94600.0000   -5.75169
94640.0000   -5.52083
94680.0000   -5.11523
94720.0000   -5.28386
94760.0000   -4.77789
94800.0000   -5.29276
94840.0000   -5.81363
94880.0000   -5.16982
94920.0000   -5.68960
94960.0000   -6.17352
95000.0000   -5.59242
95040.0000   -6.21537
95080.0000   -5.01637
95120.0000   -4.72118
95160.0000   -4.94275
95200.0000   -4.86658
95240.0000   -5.87553
95280.0000   -4.83376
95320.0000   -6.01330
95360.0000   -5.53663
95400.0000   -6.05900
95440.0000   -5.26446
95480.0000   -5.29577
95520.0000   -5.02873
95560.0000   -4.61954
95600.0000   -4.79381
95640.0000   -5.20561
95680.0000   -5.35404
95720.0000   -6.03813
95760.0000   -4.75798
95800.0000   -6.07441
95840.0000   -5.82394
95880.0000   -6.29739
95920.0000   -4.11058
95960.0000   -4.69224
96000.0000   -6.02618
96040.0000   -6.15651
96080.0000   -4.88374
96120.0000   -5.40132
96160.0000   -5.00235
96200.0000   -5.75637
96240.0000   -4.76358
96280.0000   -5.30795
96320.0000   -5.88028
96360.0000   -4.57474
96400.0000   -5.19274
96440.0000   -4.25748
96480.0000   -5.10028
96520.0000   -4.57728
96560.0000   -3.98433
96600.0000   -5.11935
96640.0000   -4.92175
96680.0000   -5.41576
96720.0000   -4.49071
96760.0000   -4.52550
96800.0000   -5.30952
96840.0000   -6.12385
96880.0000   -5.78956
96920.0000   -5.59145
96960.0000   -5.90272
97000.0000   -5.85834
97040.0000   -6.69113
97080.0000   -5.17124
97120.0000   -5.29485
97160.0000   -4.90376
97200.0000   -5.65381
97240.0000   -5.15858
97280.0000   -5.05610
97320.0000   -5.91219
97360.0000   -4.97355
97400.0000   -6.11294
97440.0000   -5.96041
97480.0000   -5.63901
97520.0000   -6.18196
97560.0000   -6.65651
97600.0000   -6.12905
97640.0000   -5.91206
97680.0000   -6.13933
97720.0000   -5.87046
97760.0000   -5.53409
97800.0000   -5.56213
97840.0000   -5.50638
97880.0000   -5.81998
97920.0000   -5.04018
97960.0000   -4.91942
98000.0000   -5.59674
98040.0000   -5.32430
98080.0000   -5.14531
98120.0000   -5.52397
98160.0000   -5.75130
98200.0000   -4.74897
98240.0000   -5.67321
98280.0000   -5.75757
98320.0000   -5.00887
98360.0000   -6.06634
98400.0000   -5.58927
98440.0000   -6.72901
98480.0000   -6.31180
98520.0000   -6.26501
98560.0000   -5.95916
98600.0000   -5.13655
98640.0000   -5.12384
98680.0000   -4.61408
98720.0000   -4.53317
98760.0000   -4.91401
98800.0000   -5.26537
98840.0000   -5.38282
98880.0000   -5.41221
98920.0000   -5.41337
98960.0000   -6.51422
99000.0000   -6.03875
99040.0000   -6.00419
99080.0000   -6.02549
99120.0000   -6.29229
99160.0000   -6.04080
99200.0000   -6.82160
99240.0000   -5.52952
99280.0000   -5.46614
99320.0000   -5.98348
99360.0000   -6.47352
99400.0000   -5.74406
99440.0000   -5.88819
99480.0000   -5.47737
99520.0000   -5.24685
99560.0000   -5.20874
99600.0000   -4.69529
99640.0000   -5.00511
99680.0000   -5.28610
99720.0000   -4.15281
99760.0000   -5.20283
99800.0000   -4.99330
99840.0000   -6.54040
99880.0000   -6.14001
99920.0000   -5.35697
99960.0000   -5.05440
100000.0000   -5.39920
100040.0000   -4.81794
100080.0000   -4.92799
100120.0000   -5.30245
100160.0000   -5.77399
100200.0000   -4.71534
100240.0000   -5.94123
100280.0000   -5.58407
100320.0000   -5.31280
100360.0000   -5.03195
100400.0000   -5.38775
100440.0000   -6.09421
100480.0000   -5.53292
100520.0000   -5.63221
100560.0000   -5.52870
100600.0000   -6.19902
100640.0000   -6.23245
100680.0000   -5.53867
100720.0000   -5.83253
100760.0000   -5.99492
100800.0000   -5.12642
100840.0000   -5.12117
100880.0000   -4.93506
100920.0000   -5.43789
100960.0000   -5.43553
101000.0000   -4.47185
101040.0000   -4.93015
101080.0000   -5.69286
101120.0000   -5.49236
101160.0000   -5.95843
101200.0000   -5.88124
101240.0000   -5.66465
101280.0000   -4.81492
101320.0000   -5.32559
101360.0000   -5.57560
101400.0000   -4.43237
101440.0000   -4.74527
101480.0000   -4.96776
101520.0000   -4.66415
101560.0000   -4.54848
101600.0000   -4.46584
101640.0000   -5.09152
101680.0000   -5.25295
101720.0000   -5.38689
101760.0000   -5.38127
101800.0000   -6.15844
101840.0000   -6.20762
101880.0000   -6.56222
101920.0000   -6.19129
101960.0000   -6.08609
102000.0000   -6.54448
102040.0000   -5.76859
102080.0000   -6.82886
102120.0000   -6.20384
102160.0000   -6.30029
102200.0000   -5.66501
102240.0000   -5.68841
102280.0000   -5.48392
102320.0000   -5.22807
102360.0000   -5.84914
102400.0000   -5.23053
102440.0000   -5.66790
102480.0000   -4.45863
102520.0000   -5.39876
102560.0000   -5.85700
102600.0000   -5.45317
102640.0000   -5.72528
102680.0000   -6.50931
102720.0000   -6.11070
102760.0000   -5.62848
102800.0000   -6.23723
102840.0000   -5.67439
102880.0000   -5.83519
102920.0000   -5.91680
102960.0000   -6.78460
103000.0000   -6.11366
103040.0000   -6.44453
103080.0000   -5.96202
103120.0000   -5.59113
103160.0000   -5.48712
103200.0000   -5.59149
103240.0000   -5.39554
103280.0000   -5.70226
103320.0000   -5.62670
103360.0000   -5.05495
103400.0000   -5.61565
103440.0000   -5.04317
103480.0000   -5.77159
103520.0000   -5.76543
103560.0000   -5.60762
103600.0000   -5.36116
103640.0000   -5.18542
103680.0000   -6.24942
103720.0000   -5.66996
103760.0000   -7.04589
103800.0000   -6.87578
103840.0000   -5.74525
103880.0000   -5.46538
103920.0000   -5.87688
103960.0000   -6.46361
104000.0000   -5.89319
104040.0000   -6.68463
104080.0000   -5.14612
104120.0000   -6.03013
104160.0000   -6.14301
104200.0000   -6.07773
104240.0000   -5.32936
104280.0000   -5.54739
104320.0000   -5.40641
104360.0000   -5.50622
104400.0000   -5.38136
104440.0000   -5.85369
104480.0000   -5.08590
104520.0000   -5.45400
104560.0000   -5.40153
104600.0000   -5.58391
104640.0000   -5.10739
104680.0000   -5.08138
104720.0000   -5.63678
104760.0000   -5.64289
104800.0000   -5.89278
104840.0000   -6.43571
104880.0000   -6.19963
104920.0000   -6.26196
104960.0000   -5.64288
105000.0000   -5.69237
105040.0000   -5.59005
105080.0000   -5.35565
105120.0000   -6.01503
105160.0000   -5.87967
105200.0000   -6.27823
105240.0000   -5.75404
105280.0000   -6.25531
105320.0000   -5.23108
105360.0000   -5.04828
105400.0000   -5.39120
105440.0000   -5.67819
105480.0000   -5.21863
105520.0000   -5.58905
105560.0000   -5.31315
105600.0000   -4.51312
105640.0000   -5.85636
105680.0000   -6.72996
105720.0000   -5.78020
105760.0000   -5.43183
105800.0000   -4.20835
105840.0000   -4.66811
105880.0000   -5.44728
105920.0000   -6.29706
105960.0000   -4.73932
106000.0000   -5.46644
106040.0000   -5.60967
106080.0000   -6.04836
106120.0000   -6.95542
106160.0000   -6.36053
106200.0000   -6.25751
106240.0000   -6.28517
106280.0000   -6.69434
106320.0000   -5.51332
106360.0000   -5.40090
106400.0000   -5.13990
106440.0000   -5.30080
106480.0000   -5.75033
106520.0000   -6.04550
106560.0000   -6.13071
106600.0000   -5.28178
106640.0000   -5.43184
106680.0000   -4.77785
106720.0000   -6.22539
106760.0000   -6.21786
106800.0000   -5.62501
106840.0000   -5.37838
106880.0000   -6.43590
106920.0000   -6.16837
106960.0000   -5.52451
107000.0000   -6.43073
107040.0000   -6.04448
107080.0000   -5.55150
107120.0000   -5.95585
107160.0000   -6.83445
107200.0000   -6.21763
107240.0000   -5.39925
107280.0000   -5.70694
107320.0000   -5.38070
107360.0000   -5.61044
107400.0000   -4.52523
107440.0000   -4.95890
107480.0000   -4.46114
107520.0000   -5.78038
107560.0000   -5.56045
107600.0000   -5.45535
107640.0000   -5.70648
107680.0000   -5.23710
107720.0000   -5.15875
107760.0000   -5.83774
107800.0000   -6.39419
107840.0000   -6.38358
107880.0000   -5.56924
107920.0000   -5.80807
107960.0000   -6.21652
108000.0000   -6.53453
108040.0000   -6.13137
108080.0000   -5.62486
108120.0000   -5.19595
108160.0000   -4.77328
108200.0000   -4.28486
108240.0000   -4.80329
108280.0000   -5.19146
108320.0000   -5.63297
108360.0000   -5.18745
108400.0000   -4.72969
108440.0000   -5.42791
108480.0000   -5.86270
108520.0000   -6.11672
108560.0000   -5.39314
108600.0000   -6.28023
108640.0000   -5.77211
108680.0000   -5.00491
108720.0000   -6.15460
108760.0000   -5.93431
108800.0000   -5.84689
108840.0000   -5.64307
108880.0000   -5.90137
108920.0000   -5.80613
108960.0000   -4.19920
109000.0000   -5.44832
109040.0000   -4.99082
109080.0000   -4.05553
109120.0000   -4.47726
109160.0000   -5.59164
109200.0000   -5.21794
109240.0000   -4.74367
109280.0000   -3.91914
109320.0000   -4.65584
109360.0000   -4.56602
109400.0000   -4.32886
109440.0000   -5.54487
109480.0000   -4.64153
109520.0000   -6.32144
109560.0000   -4.90879
109600.0000   -4.55898
109640.0000   -5.36688
109680.0000   -5.78060
109720.0000   -5.36091
109760.0000   -4.73033
109800.0000   -6.02733
109840.0000   -5.33074
109880.0000   -4.65586
109920.0000   -5.22343
109960.0000   -5.01821
110000.0000   -4.90524
110040.0000   -5.71305
110080.0000   -5.49659
110120.0000   -4.99081
110160.0000   -6.25481
110200.0000   -6.02619
110240.0000   -5.45786
110280.0000   -5.56493
110320.0000   -5.70838
110360.0000   -5.35401
110400.0000   -5.60908
110440.0000   -4.80054
110480.0000   -5.18603
110520.0000   -5.65235
110560.0000   -5.24005
110600.0000   -5.31327
110640.0000   -5.29993
110680.0000   -4.50627
110720.0000   -5.44547
110760.0000   -4.86540
110800.0000   -5.93474
110840.0000   -4.57622
110880.0000   -4.93226
110920.0000   -4.68559
110960.0000   -4.92030
111000.0000   -4.94413
111040.0000   -4.88441
111080.0000   -5.11531
111120.0000   -4.33955
111160.0000   -4.83873
111200.0000   -5.05031
111240.0000   -5.25367
111280.0000   -6.28122
111320.0000   -4.63747
111360.0000   -5.29007
111400.0000   -4.56566
111440.0000   -4.74346
111480.0000   -5.14113
111520.0000   -4.65773
111560.0000   -4.63039
111600.0000   -6.25695
111640.0000   -6.46493
111680.0000   -6.00276
111720.0000   -4.96745
111760.0000   -5.45058
111800.0000   -4.96252
111840.0000   -6.02099
111880.0000   -5.59930
111920.0000   -5.74114
111960.0000   -5.33824
112000.0000   -4.75459
112040.0000   -5.04454
112080.0000   -5.32772
112120.0000   -5.24535
112160.0000   -6.24557
112200.0000   -5.43872
112240.0000   -5.93705
112280.0000   -6.05201
112320.0000   -5.39837
112360.0000   -5.21039
112400.0000   -5.84881
112440.0000   -5.44865
112480.0000   -5.04720
112520.0000   -4.82347
112560.0000   -4.75312
112600.0000   -6.29877
112640.0000   -5.13696
112680.0000   -5.20714
112720.0000   -5.14781
112760.0000   -4.14937
112800.0000   -5.34541
112840.0000   -5.13027
112880.0000   -5.41189
112920.0000   -5.29181
112960.0000   -5.38213
113000.0000   -6.30165
113040.0000   -5.96738
113080.0000   -5.94045
113120.0000   -4.74087
113160.0000   -4.67010
113200.0000   -5.06227
113240.0000   -4.10386
113280.0000   -4.02765
113320.0000   -4.86708
113360.0000   -5.24620
113400.0000   -5.47495
113440.0000   -5.22586
113480.0000   -4.68816
113520.0000   -5.36587
113560.0000   -5.31564
113600.0000   -5.48095
113640.0000   -5.16166
113680.0000   -5.51033
113720.0000   -4.42041
113760.0000   -4.44658
113800.0000   -3.97285
113840.0000   -4.91384
113880.0000   -4.75306
113920.0000   -5.03587
113960.0000   -5.57834
114000.0000   -4.72333
114040.0000   -6.26842
114080.0000   -5.31579
114120.0000   -4.85035
114160.0000   -5.84289
114200.0000   -4.56305
114240.0000   -4.72111
114280.0000   -4.83207
114320.0000   -5.77753
114360.0000   -5.97474
114400.0000   -5.27992
114440.0000   -5.50840
114480.0000   -4.57743
114520.0000   -5.31007
114560.0000   -4.41854
114600.0000   -4.86828
114640.0000   -4.47120
114680.0000   -4.22717
114720.0000   -4.23523
114760.0000   -4.85620
114800.0000   -5.36534
114840.0000   -3.98869
114880.0000   -5.32952
114920.0000   -4.58588
114960.0000   -2.24680
115000.0000   -4.34778
115040.0000   -4.94892
115080.0000   -4.29612
115120.0000   -4.76047
115160.0000   -4.98706
115200.0000   -5.07122
115240.0000   -5.06324
115280.0000   -4.92935
115320.0000   -4.73673
115360.0000   -5.11229
115400.0000   -5.16752
115440.0000   -5.27449
115480.0000   -5.79726
115520.0000   -5.75120
115560.0000   -4.65101
115600.0000   -5.42990
115640.0000   -5.46020
115680.0000   -5.70851
115720.0000   -5.91159
115760.0000   -5.31332
115800.0000   -4.81459
115840.0000   -5.83048
115880.0000   -5.58580
115920.0000   -6.07755
115960.0000   -5.66222
116000.0000   -5.84364
116040.0000   -5.00162
116080.0000   -5.55362
116120.0000   -6.12884
116160.0000   -5.16074
116200.0000   -5.35054
116240.0000   -4.60998
116280.0000   -4.49426
116320.0000   -5.07651
116360.0000   -5.72068
116400.0000   -5.25056
116440.0000   -5.30571
116480.0000   -5.03161
116520.0000   -5.17849
116560.0000   -4.74750
116600.0000   -5.96669
116640.0000   -5.41531
116680.0000   -5.11590
116720.0000   -5.40502
116760.0000   -5.38078
116800.0000   -4.30251
116840.0000   -5.23070
116880.0000   -5.35951
116920.0000   -5.60157
116960.0000   -5.13424
117000.0000   -5.10127
117040.0000   -5.85779
117080.0000   -4.00753
117120.0000   -4.74713
117160.0000   -5.37197
117200.0000   -5.78989
117240.0000   -5.86037
117280.0000   -5.55062
117320.0000   -6.12059
117360.0000   -5.80285
117400.0000   -6.28478
117440.0000   -5.59626
117480.0000   -5.90762
117520.0000   -5.61406
117560.0000   -4.47438
117600.0000   -5.12797
117640.0000   -5.06932
117680.0000   -5.15873
117720.0000   -4.62951
117760.0000   -5.76715
117800.0000   -5.55875
117840.0000   -5.17151
117880.0000   -6.06866
117920.0000   -6.00519
117960.0000   -6.02157
118000.0000   -5.80652
118040.0000   -5.54604
118080.0000   -5.39975
118120.0000   -5.58319
118160.0000   -4.59424
118200.0000   -4.65846
118240.0000   -5.09051
118280.0000   -5.12004
118320.0000   -5.01581
118360.0000   -5.39378
118400.0000   -5.33925
118440.0000   -6.12935
118480.0000   -5.51401
118520.0000   -5.52119
118560.0000   -5.00866
118600.0000   -4.96098
118640.0000   -5.85015
118680.0000   -5.27119
118720.0000   -5.30739
118760.0000   -4.87570
118800.0000   -5.09990
118840.0000   -4.69857
118880.0000   -5.35120
118920.0000   -5.13103
118960.0000   -5.06702
119000.0000   -5.11420
119040.0000   -4.45629
119080.0000   -4.89106
119120.0000   -4.57946
119160.0000   -5.49508
119200.0000   -5.11790
119240.0000   -6.09530
119280.0000   -5.48373
119320.0000   -4.50134
119360.0000   -4.75894
119400.0000   -5.16427
119440.0000   -4.24607
119480.0000   -5.21807
119520.0000   -4.85656
119560.0000   -4.85873
119600.0000   -4.51288
119640.0000   -4.41771
119680.0000   -5.58684
119720.0000   -5.88326
119760.0000   -4.99092
119800.0000   -5.14104
119840.0000   -5.61413
119880.0000   -5.58902
119920.0000   -5.06807
119960.0000   -5.96906
120000.0000   -5.15957
120040.0000   -4.68812
120080.0000   -4.24325
120120.0000   -4.90206
120160.0000   -4.59889
120200.0000   -4.68951
120240.0000   -5.23121
120280.0000   -4.28001
120320.0000   -4.69246
120360.0000   -4.72921
120400.0000   -5.13903
120440.0000   -4.47813
120480.0000   -4.55790
120520.0000   -4.97185
120560.0000   -5.06426
120600.0000   -4.50774
120640.0000   -5.18046
120680.0000   -4.34411
120720.0000   -5.29545
120760.0000   -5.03464
120800.0000   -4.34634
120840.0000   -5.44273
120880.0000   -5.86853
120920.0000   -4.59155
120960.0000   -4.89793
121000.0000   -3.93860
121040.0000   -3.63876
121080.0000   -3.96911
121120.0000   -4.52849
121160.0000   -4.17442
121200.0000   -4.94392
121240.0000   -5.37587
121280.0000   -5.47316
121320.0000   -4.64405
121360.0000   -3.52112
121400.0000   -5.44183
121440.0000   -4.58081
121480.0000   -4.55906
121520.0000   -4.20453
121560.0000   -5.23728
121600.0000   -4.62591
121640.0000   -5.39261
121680.0000   -5.12922
121720.0000   -5.08269
121760.0000   -5.77004
121800.0000   -5.91515
121840.0000   -5.57044
121880.0000   -5.30033
121920.0000   -5.81633
121960.0000   -5.87708
122000.0000   -4.99321
122040.0000   -5.74383
122080.0000   -6.06640
122120.0000   -5.96518
122160.0000   -6.43583
122200.0000   -5.79305
122240.0000   -5.54560
122280.0000   -5.82035
122320.0000   -6.00631
122360.0000   -5.79692
122400.0000   -5.18883
122440.0000   -4.99170
122480.0000   -5.03747
122520.0000   -4.84362
122560.0000   -5.62110
122600.0000   -6.30388
122640.0000   -4.61899
122680.0000   -4.11744
122720.0000   -4.61006
122760.0000   -4.77218
122800.0000   -4.64060
122840.0000   -4.88579
122880.0000   -5.79429
122920.0000   -5.34525
122960.0000   -5.10151
123000.0000   -4.37417
123040.0000   -5.52737
123080.0000   -4.85618
123120.0000   -4.97964
123160.0000   -4.78504
123200.0000   -5.25411
123240.0000   -5.23333
123280.0000   -4.47385
123320.0000   -5.89564
123360.0000   -5.78176
123400.0000   -6.31124
123440.0000   -4.32123
123480.0000   -5.01062
123520.0000   -5.09056
123560.0000   -5.29056
123600.0000   -5.66064
123640.0000   -6.10981
123680.0000   -5.60005
123720.0000   -4.67369
123760.0000   -5.13495
123800.0000   -5.11236
123840.0000   -5.82549
123880.0000   -4.79799
123920.0000   -4.26867
123960.0000   -4.47233
124000.0000   -3.92075
124040.0000   -4.53023
124080.0000   -3.38961
124120.0000   -4.83376
124160.0000   -5.08010
124200.0000   -5.68452
124240.0000   -4.12465
124280.0000   -5.60981
124320.0000   -4.68176
124360.0000   -4.92310
124400.0000   -5.71669
124440.0000   -4.88698
124480.0000   -5.04479
124520.0000   -5.03308
124560.0000   -5.29581
124600.0000   -6.13838
124640.0000   -5.13246
124680.0000   -5.39559
124720.0000   -5.82336
124760.0000   -4.57161
124800.0000   -5.34982
124840.0000   -5.41480
124880.0000   -4.99144
124920.0000   -5.24324
124960.0000   -5.43802
125000.0000   -5.81598
125040.0000   -5.56855
125080.0000   -6.39001
125120.0000   -5.36239
125160.0000   -5.27256
125200.0000   -5.46935
125240.0000   -5.08892
125280.0000   -5.11679
125320.0000   -5.98382
125360.0000   -5.78503
125400.0000   -5.47327
125440.0000   -5.16559
125480.0000   -5.12417
125520.0000   -6.28163
125560.0000   -5.47843
125600.0000   -3.87141
125640.0000   -3.98367
125680.0000   -4.97267
125720.0000   -4.92115
125760.0000   -5.15893
125800.0000   -4.27195
125840.0000   -5.72142
125880.0000   -5.39220
125920.0000   -5.08801
125960.0000   -4.93234
126000.0000   -5.78116
126040.0000   -5.44668
126080.0000   -5.94480
126120.0000   -5.98578
126160.0000   -5.44833
126200.0000   -5.53707
126240.0000   -5.52771
126280.0000   -5.47449
126320.0000   -4.94385
126360.0000   -5.57418
126400.0000   -4.52266
126440.0000   -5.47256
126480.0000   -5.65834
126520.0000   -5.98817
126560.0000   -5.32885
126600.0000   -6.46108
126640.0000   -6.25712
126680.0000   -5.85313
126720.0000   -5.17697
126760.0000   -5.73984
126800.0000   -5.09089
126840.0000   -5.21819
126880.0000   -5.85918
126920.0000   -5.25211
126960.0000   -5.13825
127000.0000   -5.12348
127040.0000   -4.59722
127080.0000   -5.58942
127120.0000   -6.16062
127160.0000   -6.16271
127200.0000   -6.01336
127240.0000   -5.86907
127280.0000   -6.04226
127320.0000   -5.35003
127360.0000   -6.04415
127400.0000   -5.76174
127440.0000   -6.88408
127480.0000   -5.57291
127520.0000   -6.09666
127560.0000   -6.23100
127600.0000   -5.55144
127640.0000   -5.62834
127680.0000   -6.93024
127720.0000   -6.15270
127760.0000   -5.70276
127800.0000   -5.70566
127840.0000   -5.28727
127880.0000   -5.36051
127920.0000   -4.68878
127960.0000   -6.69890
128000.0000   -5.70573
128040.0000   -6.21632
128080.0000   -5.43913
128120.0000   -5.45529
128160.0000   -5.87772
128200.0000   -4.77081
128240.0000   -4.91185
128280.0000   -4.86573
128320.0000   -5.85082
128360.0000   -6.29625
128400.0000   -5.65616
128440.0000   -5.78716
128480.0000   -5.62975
128520.0000   -5.50299
128560.0000   -5.37103
128600.0000   -5.54607
128640.0000   -6.79513
128680.0000   -4.96181
128720.0000   -5.84364
128760.0000   -5.30823
128800.0000   -5.46756
128840.0000   -5.99282
128880.0000   -5.22204
128920.0000   -6.42848
128960.0000   -6.53333
129000.0000   -7.00797
129040.0000   -6.09573
129080.0000   -6.17021
129120.0000   -5.72911
129160.0000   -5.11918
129200.0000   -6.58635
129240.0000   -5.93853
129280.0000   -5.49102
129320.0000   -6.35784
129360.0000   -6.38799
129400.0000   -5.54231
129440.0000   -6.73875
129480.0000   -5.00109
129520.0000   -4.92792
129560.0000   -5.25137
129600.0000   -5.55339
129640.0000   -5.95143
129680.0000   -6.04547
129720.0000   -4.67875
129760.0000   -4.73002
129800.0000   -5.42112
129840.0000   -5.59144
129880.0000   -5.78742
129920.0000   -5.07006
129960.0000   -5.79448
130000.0000   -6.31253
130040.0000   -5.94138
130080.0000   -5.67818
130120.0000   -6.33470
130160.0000   -5.56177
130200.0000   -5.73813
130240.0000   -5.52911
130280.0000   -5.20939
130320.0000   -5.88559
130360.0000   -5.71206
130400.0000   -5.63734
130440.0000   -5.53468
130480.0000   -6.23437
130520.0000   -6.40205
130560.0000   -5.16987
130600.0000   -4.48295
130640.0000   -5.92843
130680.0000   -6.01869
130720.0000   -6.41359
130760.0000   -6.07363
130800.0000   -5.63278
130840.0000   -5.28091
130880.0000   -5.49820
130920.0000   -4.71953
130960.0000   -4.44462
131000.0000   -5.28715
131040.0000   -5.23232
131080.0000   -5.48927
131120.0000   -5.25661
131160.0000   -5.20038
131200.0000   -5.08097
131240.0000   -5.34164
131280.0000   -4.96986
131320.0000   -5.22458
131360.0000   -5.49920
131400.0000   -5.56516
131440.0000   -5.85955
131480.0000   -5.67355
131520.0000   -5.24265
131560.0000   -5.05939
131600.0000   -4.83539
131640.0000   -5.65388
131680.0000   -4.70994
131720.0000   -6.22667
131760.0000   -5.15531
131800.0000   -5.14514
131840.0000   -5.64935
131880.0000   -5.84461
131920.0000   -5.46529
131960.0000   -5.61563
132000.0000   -5.72529
132040.0000   -5.74468
132080.0000   -6.52595
132120.0000   -6.09501
132160.0000   -6.40336
132200.0000   -6.31543
132240.0000   -6.23056
132280.0000   -5.77575
132320.0000   -5.13422
132360.0000   -5.09116
132400.0000   -4.99800
132440.0000   -4.93413
132480.0000   -5.70682
132520.0000   -5.00070
132560.0000   -5.20823
132600.0000   -4.75094
132640.0000   -4.64774
132680.0000   -4.77217
132720.0000   -5.27516
132760.0000   -4.81381
132800.0000   -5.34355
132840.0000   -5.90838
132880.0000   -4.77350
132920.0000   -5.48081
132960.0000   -4.85591
133000.0000   -4.84338
133040.0000   -4.68830
133080.0000   -5.91243
133120.0000   -5.59695
133160.0000   -5.61127
133200.0000   -5.56949
133240.0000   -5.28761
133280.0000   -5.35603
133320.0000   -5.03960
133360.0000   -5.25634
133400.0000   -4.60625
133440.0000   -5.29191
133480.0000   -5.11190
133520.0000   -5.28313
133560.0000   -5.41225
133600.0000   -4.23224
133640.0000   -5.44544
133680.0000   -5.33496
133720.0000   -5.92755
133760.0000   -5.75825
133800.0000   -5.09403
133840.0000   -5.75271
133880.0000   -6.11099
133920.0000   -6.41039
133960.0000   -6.33029
134000.0000   -5.88810
134040.0000   -5.59604
134080.0000   -5.61291
134120.0000   -5.92233
134160.0000   -5.37778
134200.0000   -5.51439
134240.0000   -4.99985
134280.0000   -4.97379
134320.0000   -4.51519
134360.0000   -4.71308
134400.0000   -4.43809
134440.0000   -5.24510
134480.0000   -5.67582
134520.0000   -5.92435
134560.0000   -4.88166
134600.0000   -5.00946
134640.0000   -4.36427
134680.0000   -4.95725
134720.0000   -4.16057
134760.0000   -3.79578
134800.0000   -4.12254
134840.0000   -5.63120
134880.0000   -5.75718
134920.0000   -6.45811
134960.0000   -5.94373
135000.0000   -6.26729
135040.0000   -5.74655
135080.0000   -5.97453
135120.0000   -4.90135
135160.0000   -5.86126
135200.0000   -5.57545
135240.0000   -5.62918
135280.0000   -6.40563
135320.0000   -5.10960
135360.0000   -4.35563
135400.0000   -4.64667
135440.0000   -5.21257
135480.0000   -4.87415
135520.0000   -4.63330
135560.0000   -5.00699
135600.0000   -3.74645
135640.0000   -4.62999
135680.0000   -4.36975
135720.0000   -4.96745
135760.0000   -5.79282
135800.0000   -5.38544
135840.0000   -5.28883
135880.0000   -4.83042
135920.0000   -4.73662
135960.0000   -4.28083
136000.0000   -5.62690
136040.0000   -5.88724
136080.0000   -5.43339
136120.0000   -6.44914
136160.0000   -6.78088
136200.0000   -5.43212
136240.0000   -6.05340
136280.0000   -5.14427
136320.0000   -5.38195
136360.0000   -5.34824
136400.0000   -5.35929
136440.0000   -5.63214
136480.0000   -5.13514
136520.0000   -5.76434
136560.0000   -6.05807
136600.0000   -5.41124
136640.0000   -5.09085
136680.0000   -6.01013
136720.0000   -5.37641
136760.0000   -5.66784
136800.0000   -5.67782
136840.0000   -6.05230
136880.0000   -5.21193
136920.0000   -5.07389
136960.0000   -5.27458
137000.0000   -4.66472
137040.0000   -4.99694
137080.0000   -4.60384
137120.0000   -5.66973
137160.0000   -4.44541
137200.0000   -5.21737
137240.0000   -4.90173
137280.0000   -4.72651
137320.0000   -4.98996
137360.0000   -5.65448
137400.0000   -5.37816
137440.0000   -5.58884
137480.0000   -5.89330
137520.0000   -5.09675
137560.0000   -5.96495
137600.0000   -5.03030
137640.0000   -4.86828
137680.0000   -4.84876
137720.0000   -6.22191
137760.0000   -5.61510
137800.0000   -6.63744
137840.0000   -5.69701
137880.0000   -6.14830
137920.0000   -5.71545
137960.0000   -5.87417
138000.0000   -5.51313
138040.0000   -5.62424
138080.0000   -5.30354
138120.0000   -5.17124
138160.0000   -4.72054
138200.0000   -5.88901
138240.0000   -5.48638
138280.0000   -4.96590
138320.0000   -6.37938
138360.0000   -5.93655
138400.0000   -6.07989
138440.0000   -6.11481
138480.0000   -6.31611
138520.0000   -5.14577
138560.0000   -5.00298
138600.0000   -4.61309
138640.0000   -6.16611
138680.0000   -5.56311
138720.0000   -6.13973
138760.0000   -4.89131
138800.0000   -5.09005
138840.0000   -5.41881
138880.0000   -5.51831
138920.0000   -5.75802
138960.0000   -6.15799
139000.0000   -6.02662
139040.0000   -5.94690
139080.0000   -5.39003
139120.0000   -5.81794
139160.0000   -5.25251
139200.0000   -5.21432
139240.0000   -6.02098
139280.0000   -5.26596
139320.0000   -6.65793
139360.0000   -5.87160
139400.0000   -5.73588
139440.0000   -5.04266
139480.0000   -4.36020
139520.0000   -5.32239
139560.0000   -5.18348
139600.0000   -5.11678
139640.0000   -6.34980
139680.0000   -5.14367
139720.0000   -5.88062
139760.0000   -5.81720
139800.0000   -6.18339
139840.0000   -6.05182
139880.0000   -5.34310
139920.0000   -5.51705
139960.0000   -4.94948
140000.0000   -5.86841
140040.0000   -4.80388
140080.0000   -6.47298
140120.0000   -5.69961
140160.0000   -6.04809
140200.0000   -6.12093
140240.0000   -5.88793
140280.0000   -5.57890
140320.0000   -5.75365
140360.0000   -5.91256
140400.0000   -5.88620
140440.0000   -6.21913
140480.0000   -6.01368
140520.0000   -5.90551
140560.0000   -6.14678
140600.0000   -5.90270
140640.0000   -5.41218
140680.0000   -5.44866
140720.0000   -5.89083
140760.0000   -6.22576
140800.0000   -5.82356
140840.0000   -5.97955
140880.0000   -6.02792
140920.0000   -5.93220
140960.0000   -4.70826
141000.0000   -4.94267
141040.0000   -5.57957
141080.0000   -4.55859
141120.0000   -5.49092
141160.0000   -5.09967
141200.0000   -5.52308
141240.0000   -5.35533
141280.0000   -5.48664
141320.0000   -5.94591
141360.0000   -5.36932
141400.0000   -5.11725
141440.0000   -6.19666
141480.0000   -6.00529
141520.0000   -5.80061
141560.0000   -5.47778
141600.0000   -5.49694
141640.0000   -6.27410
141680.0000   -6.50317
141720.0000   -5.98810
141760.0000   -5.86954
141800.0000   -5.98324
141840.0000   -4.91992
141880.0000   -6.67624
141920.0000   -5.60042
141960.0000   -5.46116
142000.0000   -5.66055
142040.0000   -5.33068
142080.0000   -5.64019
142120.0000   -5.75775
142160.0000   -4.40101
142200.0000   -4.90408
142240.0000   -5.54050
142280.0000   -5.55208
142320.0000   -5.27478
142360.0000   -5.75689
142400.0000   -6.34820
142440.0000   -5.39490
142480.0000   -6.14755
142520.0000   -6.38321
142560.0000   -6.47696
142600.0000   -5.76709
142640.0000   -6.01736
142680.0000   -5.17541
142720.0000   -5.74626
142760.0000   -5.92150
142800.0000   -4.44111
142840.0000   -5.53385
142880.0000   -5.24019
142920.0000   -4.70063
142960.0000   -6.20921
143000.0000   -5.55829
143040.0000   -5.53212
143080.0000   -5.20348
143120.0000   -5.76296
143160.0000   -5.77937
143200.0000   -6.49449
143240.0000   -5.43400
143280.0000   -4.96938
143320.0000   -5.13777
143360.0000   -4.43433
143400.0000   -4.71486
143440.0000   -5.56096
143480.0000   -4.83727
143520.0000   -5.22139
143560.0000   -4.79539
143600.0000   -4.59668
143640.0000   -5.28951
143680.0000   -4.86551
143720.0000   -5.03666
143760.0000   -5.15266
143800.0000   -5.14612
143840.0000   -5.57329
143880.0000   -5.33386
143920.0000   -5.44563
143960.0000   -6.42777
144000.0000   -4.79100
144040.0000   -5.24583
144080.0000   -5.60224
144120.0000   -6.03491
144160.0000   -6.31346
144200.0000   -4.81014
144240.0000   -5.35235
144280.0000   -4.45868
144320.0000   -4.72052
144360.0000   -6.14367
144400.0000   -5.02953
144440.0000   -5.08809
144480.0000   -5.77177
144520.0000   -5.58652
144560.0000   -5.58643
144600.0000   -5.52495
144640.0000   -5.53310
144680.0000   -4.74045
144720.0000   -5.07521
144760.0000   -4.82573
144800.0000   -4.52690
144840.0000   -5.49593
144880.0000   -5.24149
144920.0000   -5.07578
144960.0000   -4.12741
145000.0000   -4.73230
145040.0000   -4.31976
145080.0000   -5.63094
145120.0000   -4.79899
145160.0000   -5.14470
145200.0000   -5.42839
145240.0000   -4.51501
145280.0000   -5.59032
145320.0000   -4.56277
145360.0000   -4.57829
145400.0000   -4.05099
145440.0000   -4.60208
145480.0000   -5.80903
145520.0000   -5.31982
145560.0000   -5.67460
145600.0000   -6.05528
145640.0000   -5.69084
145680.0000   -5.97456
145720.0000   -5.53746
145760.0000   -5.67548
145800.0000   -5.93796
145840.0000   -6.47201
145880.0000   -5.02217
145920.0000   -5.75409
145960.0000   -5.37503
146000.0000   -5.53275
146040.0000   -4.98319
146080.0000   -4.88466
146120.0000   -5.32748
146160.0000   -4.75417
146200.0000   -5.02702
146240.0000   -4.80064
146280.0000   -4.80270
146320.0000   -4.71452
146360.0000   -5.00649
146400.0000   -4.77108
146440.0000   -4.49644
146480.0000   -4.81221
146520.0000   -4.08561
146560.0000   -5.83918
146600.0000   -5.69782
146640.0000   -4.39088
146680.0000   -6.18452
146720.0000   -5.73494
146760.0000   -4.97587
146800.0000   -4.92448
146840.0000   -5.07790
146880.0000   -5.35692
146920.0000   -4.83962
146960.0000   -5.24040
147000.0000   -5.96986
147040.0000   -6.46050
147080.0000   -5.39619
147120.0000   -4.98391
147160.0000   -5.24356
147200.0000   -4.83809
147240.0000   -4.63885
147280.0000   -3.86819
147320.0000   -4.98936
147360.0000   -5.38172
147400.0000   -5.37769
147440.0000   -3.61057
147480.0000   -5.42239
147520.0000   -5.43289
147560.0000   -4.73720
147600.0000   -4.96053
147640.0000   -5.51529
147680.0000   -6.11035
147720.0000   -5.52843
147760.0000   -5.72320
147800.0000   -4.83726
147840.0000   -5.72437
147880.0000   -5.91783
147920.0000   -5.67496
147960.0000   -4.78070
148000.0000   -5.54517
148040.0000   -5.25866
148080.0000   -4.50845
148120.0000   -4.93189
148160.0000   -4.58339
148200.0000   -5.23906
148240.0000   -4.15421
148280.0000   -4.16359
148320.0000   -4.69067
148360.0000   -4.24948
148400.0000   -4.43524
148440.0000   -4.83654
148480.0000   -5.03816
148520.0000   -5.16660
148560.0000   -6.15398
148600.0000   -4.85798
148640.0000   -4.49198
148680.0000   -4.91855
148720.0000   -4.88835
148760.0000   -5.76777
148800.0000   -4.98829
148840.0000   -4.49749
148880.0000   -5.03240
148920.0000   -4.97009
148960.0000   -4.91090
149000.0000   -4.67191
149040.0000   -5.10984
149080.0000   -5.72841
149120.0000   -5.28425
149160.0000   -5.45035
149200.0000   -5.54877
149240.0000   -5.24178
149280.0000   -5.24217
149320.0000   -4.75604
149360.0000   -4.84825
149400.0000   -4.39128
149440.0000   -4.58048
149480.0000   -4.59789
149520.0000   -4.61441
149560.0000   -5.75290
149600.0000   -5.10870
149640.0000   -4.33651
149680.0000   -4.69316
149720.0000   -5.06653
149760.0000   -4.96006
149800.0000   -6.56267
149840.0000   -6.54507
149880.0000   -5.16116
149920.0000   -5.87428
149960.0000   -5.28692
150000.0000   -5.92209
150040.0000   -5.08294
150080.0000   -4.64172
150120.0000   -5.36655
150160.0000   -5.80953
150200.0000   -5.85069
150240.0000   -6.21091
150280.0000   -5.83882
150320.0000   -5.91011
150360.0000   -5.94298
150400.0000   -4.97017
150440.0000   -4.84596
150480.0000   -4.90086
150520.0000   -6.26267
150560.0000   -3.93025
150600.0000   -5.65889
150640.0000   -4.79615
150680.0000   -5.72973
150720.0000   -6.16266
150760.0000   -5.52667
150800.0000   -4.57173
150840.0000   -5.25425
150880.0000   -5.06260
150920.0000   -4.99221
150960.0000   -5.26701
151000.0000   -6.01882
151040.0000   -4.93720
151080.0000   -4.63999
151120.0000   -4.14281
151160.0000   -4.76045
151200.0000   -5.02462
151240.0000   -4.97715
151280.0000   -5.16847
151320.0000   -4.79996
151360.0000   -4.32720
151400.0000   -4.76658
151440.0000   -5.38908
151480.0000   -4.32545
151520.0000   -5.12700
151560.0000   -4.61809
151600.0000   -5.05001
151640.0000   -4.36627
151680.0000   -5.53434
151720.0000   -5.60224
151760.0000   -6.19214
151800.0000   -4.52133
151840.0000   -5.25105
151880.0000   -5.30788
151920.0000   -5.25514
151960.0000   -5.35769
152000.0000   -5.81449
152040.0000   -5.66056
152080.0000   -4.65261
152120.0000   -5.37865
152160.0000   -4.85126
152200.0000   -5.98826
152240.0000   -4.85357
152280.0000   -5.49603
152320.0000   -4.89590
152360.0000   -6.55625
152400.0000   -5.10659
152440.0000   -5.45345
152480.0000   -5.31884
152520.0000   -5.60382
152560.0000   -5.31416
152600.0000   -5.21366
152640.0000   -5.41812
152680.0000   -6.29909
152720.0000   -6.46374
152760.0000   -5.18768
152800.0000   -5.76250
152840.0000   -6.44590
152880.0000   -5.83815
152920.0000   -6.16802
152960.0000   -4.78994
153000.0000   -5.90226
153040.0000   -5.61518
153080.0000   -5.20996
153120.0000   -5.74845
153160.0000   -6.02067
153200.0000   -5.03972
153240.0000   -5.23691
153280.0000   -5.98482
153320.0000   -6.06335
153360.0000   -5.51530
153400.0000   -5.22451
153440.0000   -5.08474
153480.0000   -4.15012
153520.0000   -4.27611
153560.0000   -5.21892
153600.0000   -5.54871
153640.0000   -5.06656
153680.0000   -4.78238
153720.0000   -4.48585
153760.0000   -5.36570
153800.0000   -4.42509
153840.0000   -5.61233
153880.0000   -6.49694
153920.0000   -5.93446
153960.0000   -5.06330
154000.0000   -6.48939
154040.0000   -6.02033
154080.0000   -5.70771
154120.0000   -4.92211
154160.0000   -6.81855
154200.0000   -5.67360
154240.0000   -5.61255
154280.0000   -5.59926
154320.0000   -6.05484
154360.0000   -5.67111
154400.0000   -7.01391
154440.0000   -6.27647
154480.0000   -5.21333
154520.0000   -5.65949
154560.0000   -5.31324
154600.0000   -5.65016
154640.0000   -5.21670
154680.0000   -4.76105
154720.0000   -6.11594
154760.0000   -5.04877
154800.0000   -5.60486
154840.0000   -5.42372
154880.0000   -5.65355
154920.0000   -6.90177
154960.0000   -6.44937
155000.0000   -5.26939
155040.0000   -5.16098
155080.0000   -4.77764
155120.0000   -5.43003
155160.0000   -5.64149
155200.0000   -6.02997
155240.0000   -6.70170
155280.0000   -5.77260
155320.0000   -6.25288
155360.0000   -5.92441
155400.0000   -6.25893
155440.0000   -6.11155
155480.0000   -5.90354
155520.0000   -6.30831
155560.0000   -5.17596
155600.0000   -5.72043
155640.0000   -5.50773
155680.0000   -6.22727
155720.0000   -5.72322
155760.0000   -5.72636
155800.0000   -6.51359
155840.0000   -5.10341
155880.0000   -5.81688
155920.0000   -5.81976
155960.0000   -5.44802
156000.0000   -6.06925
156040.0000   -5.81454
156080.0000   -6.19948
156120.0000   -5.56084
156160.0000   -6.66714
156200.0000   -6.17954
156240.0000   -7.54600
156280.0000   -5.64384
156320.0000   -6.60954
156360.0000   -6.84308
156400.0000   -6.97843
156440.0000   -6.50145
156480.0000   -6.90060
156520.0000   -5.70727
156560.0000   -5.87000
156600.0000   -5.57919
156640.0000   -5.37534
156680.0000   -5.92352
156720.0000   -5.51651
156760.0000   -5.24590
156800.0000   -5.55816
156840.0000   -6.28789
156880.0000   -5.42497
156920.0000   -6.44371
156960.0000   -5.08245
157000.0000   -4.63176
157040.0000   -6.05537
157080.0000   -5.24609
157120.0000   -4.80830
157160.0000   -5.80393
157200.0000   -5.71240
157240.0000   -5.77297
157280.0000   -6.48421
157320.0000   -5.49966
157360.0000   -6.73936
157400.0000   -6.17649
157440.0000   -5.26149
157480.0000   -6.20857
157520.0000   -5.71728
157560.0000   -4.95104
157600.0000   -5.17316
157640.0000   -4.78687
157680.0000   -5.62737
157720.0000   -5.78653
157760.0000   -5.23770
157800.0000   -5.30207
157840.0000   -6.09805
157880.0000   -5.58568
157920.0000   -6.83698
157960.0000   -5.83543
158000.0000   -5.03776
158040.0000   -5.76367
158080.0000   -5.65411
158120.0000   -5.15920
158160.0000   -5.12487
158200.0000   -6.06493
158240.0000   -5.22634
158280.0000   -6.05016
158320.0000   -5.54154
158360.0000   -6.08930
158400.0000   -6.36573
158440.0000   -6.38538
158480.0000   -5.97094
158520.0000   -5.77503
158560.0000   -6.31880
158600.0000   -6.56611
158640.0000   -6.34978
158680.0000   -6.26292
158720.0000   -5.47696
158760.0000   -5.04868
158800.0000   -5.57474
158840.0000   -5.80076
158880.0000   -5.58639
158920.0000   -6.21658
158960.0000   -5.71762
159000.0000   -5.97723
159040.0000   -7.28225
159080.0000   -6.72857
159120.0000   -5.66540
159160.0000   -5.86674
159200.0000   -5.16013
159240.0000   -5.38730
159280.0000   -5.40576
159320.0000   -5.63103
159360.0000   -5.77010
159400.0000   -6.02217
159440.0000   -5.57817
159480.0000   -5.23222
159520.0000   -5.94849
159560.0000   -5.29311
159600.0000   -6.16368
159640.0000   -5.23819
159680.0000   -5.43905
159720.0000   -6.18722
159760.0000   -4.27284
159800.0000   -5.39902
159840.0000   -6.26532
159880.0000   -6.46113
159920.0000   -6.07471
159960.0000   -5.41276
160000.0000   -5.96026
160040.0000   -5.76650
160080.0000   -5.86987
160120.0000   -5.61924
160160.0000   -6.16133
160200.0000   -5.29097
160240.0000   -5.39256
160280.0000   -5.02768
160320.0000   -5.99232
160360.0000   -6.24458
160400.0000   -5.61754
160440.0000   -5.41524
160480.0000   -5.75230
160520.0000   -5.89263
160560.0000   -6.86828
160600.0000   -6.72277
160640.0000   -6.11492
160680.0000   -5.73292
160720.0000   -5.51321
160760.0000   -5.45467
160800.0000   -4.57931
160840.0000   -5.45617
160880.0000   -5.45613
160920.0000   -5.03358
160960.0000   -6.33985
161000.0000   -5.83768
161040.0000   -5.31440
161080.0000   -5.13152
161120.0000   -5.38411
161160.0000   -5.35834
161200.0000   -4.85140
161240.0000   -5.36715
161280.0000   -5.48540
161320.0000   -4.39970
161360.0000   -5.18118
161400.0000   -5.66238
161440.0000   -5.70996
161480.0000   -6.25589
161520.0000   -5.68315
161560.0000   -6.06449
161600.0000   -6.27327
161640.0000   -5.87928
161680.0000   -5.32788
161720.0000   -5.71782
161760.0000   -5.80111
161800.0000   -5.55491
161840.0000   -6.00276
161880.0000   -6.24362
161920.0000   -6.26204
161960.0000   -5.43120
162000.0000   -5.96967
162040.0000   -5.76958
162080.0000   -6.46545
162120.0000   -6.53928
162160.0000   -6.39567
162200.0000   -6.11267
162240.0000   -6.36349
162280.0000   -6.27173
162320.0000   -5.78670
162360.0000   -5.47473
162400.0000   -6.06661
162440.0000   -6.10680
162480.0000   -6.26017
162520.0000   -6.69546
162560.0000   -6.71731
162600.0000   -6.91493
162640.0000   -5.84811
162680.0000   -5.79841
162720.0000   -5.35157
162760.0000   -5.11458
162800.0000   -4.94828
162840.0000   -5.72107
162880.0000   -5.48677
162920.0000   -5.40247
162960.0000   -5.43860
163000.0000   -5.55664
163040.0000   -5.16813
163080.0000   -6.20656
163120.0000   -4.91327
163160.0000   -3.98924
163200.0000   -4.20033
163240.0000   -3.22426
163280.0000   -3.23027
163320.0000   -3.51944
163360.0000   -3.89279
163400.0000   -4.61084
163440.0000   -5.11470
163480.0000   -4.12513
163520.0000   -4.77908
163560.0000   -4.32290
163600.0000   -3.91046
163640.0000   -4.46213
163680.0000   -3.66697
163720.0000   -2.72150
163760.0000   -3.55242
163800.0000   -3.65168
163840.0000   -4.20245
163880.0000   -4.40510
163920.0000   -4.87623
163960.0000   -5.72104
164000.0000   -5.18728
164040.0000   -5.04017
164080.0000   -5.30838
164120.0000   -5.14238
164160.0000   -5.26362
164200.0000   -5.72545
164240.0000   -4.15077
164280.0000   -4.68402
164320.0000   -5.36202
164360.0000   -4.85774
164400.0000   -4.79396
164440.0000   -4.14648
164480.0000   -5.18786
164520.0000   -4.76385
164560.0000   -5.13767
164600.0000   -5.09377
164640.0000   -5.06784
164680.0000   -5.37569
164720.0000   -4.27767
164760.0000   -5.10668
164800.0000   -4.25305
164840.0000   -3.83459
164880.0000   -4.60065
164920.0000   -3.91391
164960.0000   -4.35093
165000.0000   -4.65877
165040.0000   -4.59908
165080.0000   -3.57495
165120.0000   -4.22912
165160.0000   -4.36997
165200.0000   -4.22352
165240.0000   -4.93421
165280.0000   -4.92267
165320.0000   -5.02294
165360.0000   -5.00818
165400.0000   -4.15651
165440.0000   -5.32362
165480.0000   -4.92629
165520.0000   -5.69006
165560.0000   -4.88720
165600.0000   -4.85741
165640.0000   -4.21117
165680.0000   -5.05432
165720.0000   -3.89803
165760.0000   -3.99595
165800.0000   -4.96701
165840.0000   -4.52841
165880.0000   -4.25595
165920.0000   -4.30086
165960.0000   -4.52763
166000.0000   -4.21597
166040.0000   -4.82583
166080.0000   -4.89963
166120.0000   -4.48634
166160.0000   -4.25888
166200.0000   -4.30568
166240.0000   -4.52777
166280.0000   -4.31681
166320.0000   -4.41259
166360.0000   -4.71950
166400.0000   -5.03630
166440.0000   -5.56657
166480.0000   -5.63039
166520.0000   -5.41292
166560.0000   -5.97996
166600.0000   -5.30933
166640.0000   -5.33326
166680.0000   -5.87574
166720.0000   -5.14405
166760.0000   -4.65998
166800.0000   -5.32878
166840.0000   -5.23827
166880.0000   -4.79885
166920.0000   -5.80533
166960.0000   -5.40664
167000.0000   -5.40655
167040.0000   -5.02849
167080.0000   -4.36271
167120.0000   -5.05368
167160.0000   -5.46157
167200.0000   -5.26485
167240.0000   -4.94158
167280.0000   -6.51808
167320.0000   -5.31437
167360.0000   -5.35417
167400.0000   -4.73066
167440.0000   -5.41249
167480.0000   -5.10542
167520.0000   -5.12478
167560.0000   -4.59507
167600.0000   -4.57403
167640.0000   -4.01053
167680.0000   -4.47457
167720.0000   -4.63752
167760.0000   -4.38347
167800.0000   -4.79144
167840.0000   -4.69703
167880.0000   -3.65854
167920.0000   -5.12705
167960.0000   -5.32467
168000.0000   -4.93073
168040.0000   -5.96940
168080.0000   -5.62270
168120.0000   -4.42191
168160.0000   -4.43747
168200.0000   -4.62010
168240.0000   -4.49751
168280.0000   -4.51402
168320.0000   -5.76211
168360.0000   -5.53087
168400.0000   -5.88359
168440.0000   -5.06435
168480.0000   -4.95316
168520.0000   -4.66628
168560.0000   -5.46916
168600.0000   -4.77069
168640.0000   -5.26503
168680.0000   -5.12962
168720.0000   -5.70907
168760.0000   -4.93935
168800.0000   -4.56900
168840.0000   -4.92545
168880.0000   -5.13495
168920.0000   -4.49488
168960.0000   -4.89367
169000.0000   -5.48377
169040.0000   -4.80774
169080.0000   -4.66200
169120.0000   -4.72870
169160.0000   -5.36593
169200.0000   -5.61888
169240.0000   -5.22940
169280.0000   -5.96792
169320.0000   -4.63995
169360.0000   -5.08951
169400.0000   -4.45078
169440.0000   -4.62226
169480.0000   -4.76906
169520.0000   -5.19668
169560.0000   -4.61851
169600.0000   -4.27983
169640.0000   -4.91904
169680.0000   -5.44867
169720.0000   -4.42158
169760.0000   -5.23884
169800.0000   -4.88432
169840.0000   -5.00690
169880.0000   -5.41746
169920.0000   -4.95489
169960.0000   -5.20322
170000.0000   -4.90878
170040.0000   -5.50056
170080.0000   -5.67310
170120.0000   -6.55338
170160.0000   -4.80921
170200.0000   -5.34406
170240.0000   -5.48717
170280.0000   -4.51728
170320.0000   -5.12493
170360.0000   -4.71944
170400.0000   -3.77733
170440.0000   -3.96408
170480.0000   -5.23669
170520.0000   -4.64883
170560.0000   -3.84361
170600.0000   -4.67824
170640.0000   -4.64101
170680.0000   -4.54303
170720.0000   -4.59799
170760.0000   -5.42689
170800.0000   -5.69492
170840.0000   -5.18390
170880.0000   -4.38632
170920.0000   -3.52058
170960.0000   -4.53357
171000.0000   -3.47349
171040.0000   -4.01766
171080.0000   -5.13683
171120.0000   -5.06277
171160.0000   -5.33362
171200.0000   -5.01646
171240.0000   -5.65275
171280.0000   -4.30229
171320.0000   -4.66464
171360.0000   -5.18030
171400.0000   -4.76469
171440.0000   -4.04818
171480.0000   -5.65195
171520.0000   -5.70875
171560.0000   -5.65934
171600.0000   -5.39308
171640.0000   -5.04028
171680.0000   -4.57547
171720.0000   -4.40365
171760.0000   -5.48699
171800.0000   -5.12779
171840.0000   -4.83190
171880.0000   -5.34913
171920.0000   -4.83536
171960.0000   -4.43724
172000.0000   -4.67119
172040.0000   -4.71464
172080.0000   -4.08833
172120.0000   -3.93425
172160.0000   -3.50906
172200.0000   -4.10136
172240.0000   -4.55624
172280.0000   -4.24302
172320.0000   -5.42743
172360.0000   -4.80414
172400.0000   -4.62034
172440.0000   -4.93885
172480.0000   -6.04588
172520.0000   -4.24586
172560.0000   -4.71827
172600.0000   -4.84112
172640.0000   -5.46441
172680.0000   -4.68569
172720.0000   -5.03604
172760.0000   -5.47127
172800.0000   -4.84052
172840.0000   -5.72695
172880.0000   -5.15998
172920.0000   -4.95232
172960.0000   -4.97909
173000.0000   -4.73311
173040.0000   -3.91663
173080.0000   -4.88668
173120.0000   -5.00550
173160.0000   -4.73471
173200.0000   -5.43806
173240.0000   -4.42420
173280.0000   -4.57577
173320.0000   -4.98924
173360.0000   -4.81228
173400.0000   -5.21554
173440.0000   -5.43307
173480.0000   -5.17619
173520.0000   -5.15913
173560.0000   -4.19792
173600.0000   -4.26005
173640.0000   -4.26836
173680.0000   -4.66294
173720.0000   -4.62515
173760.0000   -4.49536
173800.0000   -5.54401
173840.0000   -5.31336
173880.0000   -4.37728
173920.0000   -4.95887
173960.0000   -4.70159
174000.0000   -4.90701
174040.0000   -5.15227
174080.0000   -4.75399
174120.0000   -4.16045
174160.0000   -3.80743
174200.0000   -3.14794
174240.0000   -3.82894
174280.0000   -3.42470
174320.0000   -3.36512
174360.0000   -3.97134
174400.0000   -4.10630
174440.0000   -4.57777
174480.0000   -5.29375
174520.0000   -4.77965
174560.0000   -5.43415
174600.0000   -5.72548
174640.0000   -5.36289
174680.0000   -4.44612
174720.0000   -4.82745
174760.0000   -5.20775
174800.0000   -4.71400
174840.0000   -4.01664
174880.0000   -5.25089
174920.0000   -4.46112
174960.0000   -4.04129
175000.0000   -4.16694
175040.0000   -4.73965
175080.0000   -3.98114
175120.0000   -4.75990
175160.0000   -4.94580
175200.0000   -4.54811
175240.0000   -4.46871
175280.0000   -4.61993
175320.0000   -3.36977
175360.0000   -4.07247
175400.0000   -3.51523
175440.0000   -3.51922
175480.0000   -4.50477
175520.0000   -4.63072
175560.0000   -5.52707
175600.0000   -5.37822
175640.0000   -4.34225
175680.0000   -6.05316
175720.0000   -5.75633
175760.0000   -5.09855
175800.0000   -4.67156
175840.0000   -5.02794
175880.0000   -4.81121
175920.0000   -5.02949
175960.0000   -5.25409
176000.0000   -6.07416
176040.0000   -5.21655
176080.0000   -5.31284
176120.0000   -4.61983
176160.0000   -5.43567
176200.0000   -5.29275
176240.0000   -4.11190
176280.0000   -4.63439
176320.0000   -5.76671
176360.0000   -4.86784
176400.0000   -5.02251
176440.0000   -5.23015
176480.0000   -4.36686
176520.0000   -4.98304
176560.0000   -3.80959
176600.0000   -3.87122
176640.0000   -4.02289
176680.0000   -3.95587
176720.0000   -3.80864
176760.0000   -3.85855
176800.0000   -3.50978
176840.0000   -4.25911
176880.0000   -5.45058
176920.0000   -5.21624
176960.0000   -5.07388
177000.0000   -4.25436
177040.0000   -4.54013
177080.0000   -4.74729
177120.0000   -4.53679
177160.0000   -4.43631
177200.0000   -5.46134
177240.0000   -5.41143
177280.0000   -5.35313
177320.0000   -6.13328
177360.0000   -6.20982
177400.0000   -6.01747
177440.0000   -5.36479
177480.0000   -5.57652
177520.0000   -5.93603
177560.0000   -4.48637
177600.0000   -4.17868
177640.0000   -5.02625
177680.0000   -4.23142
177720.0000   -4.49587
177760.0000   -4.30000
177800.0000   -4.38990
177840.0000   -4.15757
177880.0000   -5.47534
177920.0000   -4.44615
177960.0000   -5.14937
178000.0000   -4.91548
178040.0000   -4.86341
178080.0000   -4.92724
178120.0000   -4.86922
178160.0000   -4.80652
178200.0000   -4.71515
178240.0000   -4.61463
178280.0000   -5.89807
178320.0000   -6.07359
178360.0000   -5.09949
178400.0000   -5.37642
178440.0000   -4.56487
178480.0000   -4.14929
178520.0000   -4.38771
178560.0000   -4.99387
178600.0000   -4.08779
178640.0000   -5.29411
178680.0000   -5.75844
178720.0000   -5.46946
178760.0000   -6.10997
178800.0000   -5.77390
178840.0000   -6.37202
178880.0000   -5.14611
178920.0000   -5.21088
178960.0000   -5.53395
179000.0000   -5.62502
179040.0000   -5.77413
179080.0000   -4.84233
179120.0000   -4.11899
179160.0000   -4.90821
179200.0000   -5.59266
179240.0000   -5.33699
179280.0000   -5.73840
179320.0000   -5.30436
179360.0000   -4.63282
179400.0000   -5.61613
179440.0000   -5.42037
179480.0000   -5.29497
179520.0000   -5.89118
179560.0000   -5.19803
179600.0000   -4.87858
179640.0000   -5.03739
179680.0000   -5.57056
179720.0000   -5.93985
179760.0000   -5.57255
179800.0000   -6.01375
179840.0000   -5.24815
179880.0000   -4.65582
179920.0000   -6.06825
179960.0000   -5.78459
180000.0000   -5.23590
180040.0000   -5.47570
180080.0000   -5.06289
180120.0000   -4.34407
180160.0000   -4.72107
180200.0000   -5.05953
180240.0000   -5.06236
180280.0000   -3.84240
180320.0000   -4.38264
180360.0000   -4.33349
180400.0000   -4.77794
180440.0000   -5.73131
180480.0000   -5.01598
180520.0000   -4.71944
180560.0000   -3.91138
180600.0000   -3.83582
180640.0000   -4.26165
180680.0000   -4.34744
180720.0000   -4.22111
180760.0000   -4.58876
180800.0000   -4.40535
180840.0000   -3.37749
180880.0000   -4.43276
180920.0000   -4.55675
180960.0000   -4.69399
181000.0000   -4.33871
181040.0000   -3.17100
181080.0000   -3.99568
181120.0000   -3.56322
181160.0000   -4.30998
181200.0000   -5.42033
181240.0000   -4.82028
181280.0000   -3.94781
181320.0000   -3.41461
181360.0000   -3.98818
181400.0000   -4.31943
181440.0000   -4.32321
181480.0000   -4.30243
181520.0000   -4.21877
181560.0000   -3.86626
181600.0000   -4.51223
181640.0000   -3.76466
181680.0000   -4.58029
181720.0000   -4.76221
181760.0000   -6.10146
181800.0000   -3.98948
181840.0000   -4.69198
181880.0000   -5.20830
181920.0000   -3.68312
181960.0000   -4.99215
182000.0000   -3.54145
182040.0000   -3.50001
182080.0000   -3.47352
182120.0000   -3.97384
182160.0000   -2.97361
182200.0000   -5.20318
182240.0000   -4.22653
182280.0000   -4.38612
182320.0000   -4.89851
182360.0000   -4.32098
182400.0000   -3.89139
182440.0000   -4.47927
182480.0000   -3.76918
182520.0000   -5.70372
182560.0000   -4.81034
182600.0000   -5.22028
182640.0000   -4.36494
182680.0000   -5.36141
182720.0000   -5.20121
182760.0000   -4.59199
182800.0000   -4.98056
182840.0000   -4.95675
182880.0000   -4.72254
182920.0000   -3.56614
182960.0000   -4.74542
183000.0000   -4.62234
183040.0000   -4.76216
183080.0000   -3.31839
183120.0000   -3.46837
183160.0000   -3.88632
183200.0000   -3.75292
183240.0000   -2.94740
183280.0000   -3.35250
183320.0000   -4.18501
183360.0000   -4.97089
183400.0000   -4.75304
183440.0000   -4.09880
183480.0000   -4.82050
183520.0000   -4.92526
183560.0000   -4.17897
183600.0000   -4.04865
183640.0000   -4.79914
183680.0000   -4.70651
183720.0000   -5.29909
183760.0000   -3.47102
183800.0000   -3.54458
183840.0000   -4.26582
183880.0000   -3.88246
183920.0000   -3.50896
183960.0000   -4.19656
184000.0000   -3.93854
184040.0000   -3.91959
184080.0000   -4.01661
184120.0000   -5.28799
184160.0000   -5.32556
184200.0000   -5.41152
184240.0000   -4.61687
184280.0000   -4.77759
184320.0000   -5.44059
184360.0000   -5.60684
184400.0000   -4.66530
184440.0000   -5.19281
184480.0000   -5.16560
184520.0000   -5.93016
184560.0000   -5.64599
184600.0000   -5.35251
184640.0000   -4.78724
184680.0000   -5.05535
184720.0000   -5.12295
184760.0000   -5.49623
184800.0000   -5.11042
184840.0000   -5.34913
184880.0000   -4.43337
184920.0000   -4.59439
184960.0000   -4.28494
185000.0000   -5.45522
185040.0000   -5.24048
185080.0000   -4.80022
185120.0000   -4.13345
185160.0000   -4.28378
185200.0000   -4.74234
185240.0000   -5.34715
185280.0000   -5.31629
185320.0000   -4.87596
185360.0000   -4.39715
185400.0000   -4.54185
185440.0000   -4.44367
185480.0000   -4.47503
185520.0000   -4.18872
185560.0000   -3.87583
185600.0000   -5.32604
185640.0000   -4.31854
185680.0000   -3.32051
185720.0000   -4.04244
185760.0000   -3.73530
185800.0000   -4.77806
185840.0000   -4.90175
185880.0000   -4.75596
185920.0000   -5.09458
185960.0000   -4.70782
186000.0000   -4.71748
186040.0000   -5.01538
186080.0000   -5.89043
186120.0000   -5.19497
186160.0000   -5.13485
186200.0000   -5.04813
186240.0000   -5.61267
186280.0000   -5.14877
186320.0000   -5.28649
186360.0000   -5.66773
186400.0000   -5.92752
186440.0000   -4.99705
186480.0000   -5.44020
186520.0000   -5.77016
186560.0000   -5.02119
186600.0000   -5.58964
186640.0000   -4.64868
186680.0000   -5.56218
186720.0000   -4.04017
186760.0000   -5.69864
186800.0000   -5.69692
186840.0000   -5.21320
186880.0000   -4.68814
186920.0000   -5.36742
186960.0000   -4.65021
187000.0000   -5.34953
187040.0000   -4.25806
187080.0000   -4.95258
187120.0000   -5.67504
187160.0000   -5.11161
187200.0000   -6.21094
187240.0000   -5.36913
187280.0000   -4.47242
187320.0000   -5.14497
187360.0000   -6.48231
187400.0000   -5.84568
187440.0000   -6.03852
187480.0000   -6.17364
187520.0000   -5.20882
187560.0000   -4.96340
187600.0000   -5.08420
187640.0000   -4.93332
187680.0000   -4.18010
187720.0000   -5.60623
187760.0000   -4.41611
187800.0000   -5.38060
187840.0000   -5.94514
187880.0000   -5.13476
187920.0000   -6.19234
187960.0000   -5.94412
188000.0000   -5.46755
188040.0000   -4.35432
188080.0000   -4.14744
188120.0000   -5.12744
188160.0000   -6.18787
188200.0000   -6.75616
188240.0000   -5.20411
188280.0000   -4.24823
188320.0000   -5.22100
188360.0000   -5.01574
188400.0000   -5.10326
188440.0000   -5.20758
188480.0000   -4.63035
188520.0000   -5.38230
188560.0000   -4.74900
188600.0000   -4.91091
188640.0000   -5.57878
188680.0000   -5.49558
188720.0000   -3.76711
188760.0000   -3.86428
188800.0000   -3.81391
188840.0000   -3.47285
188880.0000   -4.09306
188920.0000   -4.89487
188960.0000   -4.20591
189000.0000   -4.68342
189040.0000   -5.44507
189080.0000   -4.48447
189120.0000   -5.59225
189160.0000   -4.70476
189200.0000   -5.74159
189240.0000   -5.65166
189280.0000   -5.99257
189320.0000   -4.84373
189360.0000   -6.14961
189400.0000   -4.61608
189440.0000   -5.52539
189480.0000   -4.58447
189520.0000   -3.78111
189560.0000   -4.35985
189600.0000   -4.53885
189640.0000   -4.01647
189680.0000   -4.28353
189720.0000   -4.23973
189760.0000   -4.04699
189800.0000   -4.25108
189840.0000   -4.07277
189880.0000   -4.62102
189920.0000   -5.06921
189960.0000   -4.78062
190000.0000   -5.59080
190040.0000   -5.15653
190080.0000   -5.37790
190120.0000   -5.43046
190160.0000   -5.52717
190200.0000   -5.83350
190240.0000   -5.35699
190280.0000   -4.89109
190320.0000   -5.86079
190360.0000   -4.12248
190400.0000   -4.45104
190440.0000   -4.38486
190480.0000   -4.88599
190520.0000   -4.61223
190560.0000   -4.24652
190600.0000   -4.74443
190640.0000   -3.65488
190680.0000   -5.79165
190720.0000   -5.12999
190760.0000   -4.80834
190800.0000   -5.43180
190840.0000   -5.08336
190880.0000   -4.23109
190920.0000   -5.35054
190960.0000   -4.78137
191000.0000   -4.59256
191040.0000   -6.24398
191080.0000   -5.90068
191120.0000   -4.15927
191160.0000   -5.14526
191200.0000   -5.03751
191240.0000   -5.01830
191280.0000   -4.37729
191320.0000   -4.62302
191360.0000   -5.09604
191400.0000   -4.57537
191440.0000   -5.04831
191480.0000   -5.69690
191520.0000   -4.69394
191560.0000   -4.06957
191600.0000   -4.79822
191640.0000   -4.06347
191680.0000   -4.41967
191720.0000   -4.80967
191760.0000   -4.84897
191800.0000   -5.06432
191840.0000   -5.26043
191880.0000   -4.85173
191920.0000   -4.87094
191960.0000   -5.70850
192000.0000   -3.65649
192040.0000   -4.76860
192080.0000   -4.60984
192120.0000   -4.80833
192160.0000   -5.58775
192200.0000   -4.93305
192240.0000   -3.81386
192280.0000   -3.50007
192320.0000   -4.32443
192360.0000   -4.21006
192400.0000   -4.66539
192440.0000   -4.60960
192480.0000   -4.57848
192520.0000   -4.39194
192560.0000   -4.22085
192600.0000   -5.69915
192640.0000   -6.38260
192680.0000   -4.93333
192720.0000   -5.85853
192760.0000   -6.07303
192800.0000   -5.06437
192840.0000   -4.91702
192880.0000   -4.39563
192920.0000   -4.44918
192960.0000   -5.39188
193000.0000   -5.86795
193040.0000   -6.39322
193080.0000   -6.22548
193120.0000   -5.61269
193160.0000   -5.75394
193200.0000   -5.17336
193240.0000   -6.10302
193280.0000   -5.29781
193320.0000   -5.43765
193360.0000   -5.20179
193400.0000   -4.56312
193440.0000   -4.95728
193480.0000   -4.95801
193520.0000   -5.11876
193560.0000   -5.28316
193600.0000   -4.92924
193640.0000   -5.90750
193680.0000   -7.33093
193720.0000   -5.83817
193760.0000   -5.43127
193800.0000   -5.49974
193840.0000   -5.68303
193880.0000   -5.29856
193920.0000   -5.01513
193960.0000   -4.59608
194000.0000   -4.87825
194040.0000   -6.55097
194080.0000   -4.97704
194120.0000   -5.23467
194160.0000   -5.56367
194200.0000   -5.40558
194240.0000   -5.29011
194280.0000   -5.90944
194320.0000   -4.78420
194360.0000   -4.26646
194400.0000   -4.92311
194440.0000   -5.39137
194480.0000   -4.79360
194520.0000   -5.51152
194560.0000   -5.38337
194600.0000   -4.07428
194640.0000   -5.26638
194680.0000   -4.51463
194720.0000   -3.86391
194760.0000   -5.36688
194800.0000   -4.86002
194840.0000   -5.55531
194880.0000   -4.82629
194920.0000   -4.05983
194960.0000   -3.36630
195000.0000   -4.66179
195040.0000   -5.31343
195080.0000   -4.35127
195120.0000   -4.86606
195160.0000   -5.05601
195200.0000   -5.18787
195240.0000   -4.95178
195280.0000   -5.18588
195320.0000   -5.54635
195360.0000   -5.73059
195400.0000   -5.22247
195440.0000   -5.96407
195480.0000   -5.56778
195520.0000   -5.28937
195560.0000   -4.87929
195600.0000   -4.93203
195640.0000   -4.99476
195680.0000   -4.67713
195720.0000   -4.26606
195760.0000   -3.83828
195800.0000   -5.00333
195840.0000   -5.66449
195880.0000   -5.52322
195920.0000   -5.08042
195960.0000   -5.32981
196000.0000   -5.88273
196040.0000   -5.09245
196080.0000   -5.44468
196120.0000   -5.11362
196160.0000   -5.48060
196200.0000   -6.17286
196240.0000   -4.98779
196280.0000   -5.96596
196320.0000   -5.80195
196360.0000   -5.85983
196400.0000   -5.34826
196440.0000   -5.73936
196480.0000   -5.54594
196520.0000   -5.22156
196560.0000   -5.28540
196600.0000   -5.41243
196640.0000   -4.98364
196680.0000   -5.36663
196720.0000   -5.63044
196760.0000   -5.62803
196800.0000   -4.47995
196840.0000   -5.50246
196880.0000   -5.05340
196920.0000   -6.60488
196960.0000   -5.55480
197000.0000   -5.04997
197040.0000   -5.40140
197080.0000   -5.28562
197120.0000   -5.24187
197160.0000   -4.68023
197200.0000   -4.68539
197240.0000   -5.61415
197280.0000   -4.59496
197320.0000   -4.38414
197360.0000   -4.73501
197400.0000   -4.94771
197440.0000   -4.44660
197480.0000   -4.37006
197520.0000   -4.63227
197560.0000   -5.09276
197600.0000   -4.64438
197640.0000   -5.35642
197680.0000   -5.01602
197720.0000   -4.99710
197760.0000   -5.52941
197800.0000   -4.78871
197840.0000   -4.62472
197880.0000   -4.59933
197920.0000   -4.25498
197960.0000   -5.33612
198000.0000   -6.14472
198040.0000   -5.14816
198080.0000   -4.96690
198120.0000   -5.54519
198160.0000   -4.57706
198200.0000   -4.59149
198240.0000   -4.96262
198280.0000   -5.17239
198320.0000   -5.13913
198360.0000   -4.46749
198400.0000   -5.12091
198440.0000   -4.50893
198480.0000   -4.30423
198520.0000   -4.84398
198560.0000   -5.39871
198600.0000   -5.34227
198640.0000   -5.62427
198680.0000   -5.28884
198720.0000   -5.90682
198760.0000   -5.87351
198800.0000   -6.30567
198840.0000   -6.03344
198880.0000   -5.55678
198920.0000   -5.31458
198960.0000   -4.38420
199000.0000   -4.22432
199040.0000   -4.40385
199080.0000   -4.36695
199120.0000   -5.23524
199160.0000   -5.39572
199200.0000   -4.67352
199240.0000   -5.27365
199280.0000   -5.69437
199320.0000   -5.13934
199360.0000   -5.78653
199400.0000   -5.17497
199440.0000   -5.69112
199480.0000   -5.82204
199520.0000   -5.52403
199560.0000   -4.49094
199600.0000   -5.54032
199640.0000   -6.68712
199680.0000   -6.78462
199720.0000   -5.17886
199760.0000   -5.82399
199800.0000   -6.23919
199840.0000   -5.99483
199880.0000   -4.57984
199920.0000   -6.18107
199960.0000   -5.61139
200000.0000   -6.09632
200040.0000   -5.87246
200080.0000   -5.01955
200120.0000   -6.47462
200160.0000   -5.51275
200200.0000   -5.49640
200240.0000   -5.45620
200280.0000   -5.41496
200320.0000   -4.22888
200360.0000   -5.30865
200400.0000   -5.07811
200440.0000   -5.26074
200480.0000   -5.39288
200520.0000   -4.79791
200560.0000   -4.25142
200600.0000   -3.99767
200640.0000   -5.12838
200680.0000   -4.71108
200720.0000   -4.78372
200760.0000   -5.22454
200800.0000   -5.58154
200840.0000   -5.92987
200880.0000   -5.60774
200920.0000   -5.69989
200960.0000   -5.35955
201000.0000   -5.92387
201040.0000   -5.44918
201080.0000   -5.17718
201120.0000   -5.12664
201160.0000   -4.87764
201200.0000   -5.33380
201240.0000   -5.83505
201280.0000   -6.90785
201320.0000   -6.98149
201360.0000   -5.61026
201400.0000   -6.90352
201440.0000   -5.93296
201480.0000   -6.02971
201520.0000   -6.38946
201560.0000   -5.13670
201600.0000   -5.45413
201640.0000   -4.74396
201680.0000   -5.49939
201720.0000   -5.01111
201760.0000   -5.42151
201800.0000   -5.24008
201840.0000   -6.44259
201880.0000   -5.46139
201920.0000   -5.65275
201960.0000   -5.34683
202000.0000   -5.12636
202040.0000   -5.60020
202080.0000   -4.92671
202120.0000   -4.88430
202160.0000   -4.77007
202200.0000   -4.03920
202240.0000   -5.25908
202280.0000   -6.24380
202320.0000   -7.31180
202360.0000   -6.59891
202400.0000   -6.41930
202440.0000   -5.97582
202480.0000   -6.36332
202520.0000   -6.06238
202560.0000   -5.72595
202600.0000   -5.79096
202640.0000   -5.89277
202680.0000   -5.68739
202720.0000   -6.68845
202760.0000   -6.30954
202800.0000   -5.85593
202840.0000   -6.85242
202880.0000   -5.60504
202920.0000   -6.31722
202960.0000   -6.31262
203000.0000   -5.31333
203040.0000   -5.90539
203080.0000   -5.59543
203120.0000   -6.27951
203160.0000   -5.61951
203200.0000   -6.48635
203240.0000   -5.72637
203280.0000   -5.78527
203320.0000   -5.25762
203360.0000   -6.62935
203400.0000   -6.06206
203440.0000   -5.97038
203480.0000   -5.96540
203520.0000   -5.57097
203560.0000   -6.53756
203600.0000   -5.30121
203640.0000   -5.27104
203680.0000   -5.34369
203720.0000   -6.54751
203760.0000   -6.45470
203800.0000   -5.98436
203840.0000   -7.42715
203880.0000   -6.43723
203920.0000   -6.57881
203960.0000   -6.60596
204000.0000   -5.88870
204040.0000   -6.30836
204080.0000   -7.35186
204120.0000   -6.99960
204160.0000   -6.58722
204200.0000   -7.54390
204240.0000   -7.13754
204280.0000   -6.95428
204320.0000   -6.56483
204360.0000   -6.69793
204400.0000   -6.35898
204440.0000   -7.36995
204480.0000   -5.90910
204520.0000   -6.85647
204560.0000   -6.64274
204600.0000   -6.87322
204640.0000   -7.13715
204680.0000   -6.08414
204720.0000   -6.63719
204760.0000   -5.93117
204800.0000   -6.14796
204840.0000   -5.81362
204880.0000   -4.84978
204920.0000   -5.03111
204960.0000   -5.98812
205000.0000   -5.18692
205040.0000   -5.51697
205080.0000   -4.95480
205120.0000   -5.09166
205160.0000   -4.72919
205200.0000   -5.69207
205240.0000   -5.93333
205280.0000   -5.04531
205320.0000   -5.38087
205360.0000   -5.82054
205400.0000   -4.68140
205440.0000   -5.25659
205480.0000   -4.86668
205520.0000   -4.65732
205560.0000   -4.54465
205600.0000   -4.63269
205640.0000   -5.47847
205680.0000   -5.89490
205720.0000   -6.16807
205760.0000   -5.74019
205800.0000   -5.31344
205840.0000   -6.87017
205880.0000   -5.23141
205920.0000   -5.37901
205960.0000   -5.56621
206000.0000   -5.96050
206040.0000   -6.95744
206080.0000   -6.37598
206120.0000   -5.90780
206160.0000   -5.88347
206200.0000   -5.58632
206240.0000   -6.71237
206280.0000   -6.23117
206320.0000   -5.93200
206360.0000   -6.07891
206400.0000   -5.88041
206440.0000   -5.45532
206480.0000   -4.83254
206520.0000   -5.18107
206560.0000   -5.20102
206600.0000   -6.43798
206640.0000   -5.33147
206680.0000   -5.23702
206720.0000   -5.31475
206760.0000   -5.44505
206800.0000   -5.94423
206840.0000   -5.88306
206880.0000   -6.01410
206920.0000   -6.65560
206960.0000   -5.67152
207000.0000   -5.04218
207040.0000   -5.29732
207080.0000   -5.72283
207120.0000   -5.40575
207160.0000   -4.99322
207200.0000   -5.31159
207240.0000   -5.41866
207280.0000   -4.82016
207320.0000   -5.59641
207360.0000   -5.39632
207400.0000   -5.49691
207440.0000   -5.51788
207480.0000   -4.12981
207520.0000   -4.37547
207560.0000   -4.37773
207600.0000   -4.76467
207640.0000   -4.44478
207680.0000   -5.42024
207720.0000   -5.70434
207760.0000   -5.51050
207800.0000   -4.56943
207840.0000   -3.91256
207880.0000   -4.99752
207920.0000   -5.13020
207960.0000   -4.60857
208000.0000   -4.23807
208040.0000   -3.95065
208080.0000   -5.05265
208120.0000   -6.04289
208160.0000   -5.93969
208200.0000   -5.71333
208240.0000   -5.33609
208280.0000   -5.85251
208320.0000   -5.21759
208360.0000   -5.45132
208400.0000   -4.12120
208440.0000   -5.38295
208480.0000   -5.36584
208520.0000   -5.34456
208560.0000   -4.27284
208600.0000   -5.65604
208640.0000   -5.82083
208680.0000   -5.00923
208720.0000   -4.07159
208760.0000   -4.50518
208800.0000   -5.42197
208840.0000   -4.89511
208880.0000   -5.51829
208920.0000   -5.71692
208960.0000   -4.81929
209000.0000   -4.90696
209040.0000   -4.89998
209080.0000   -3.89420
209120.0000   -4.76779
209160.0000   -4.66725
209200.0000   -3.81554
209240.0000   -4.07372
209280.0000   -4.53993
209320.0000   -4.62456
209360.0000   -4.19815
209400.0000   -5.73058
209440.0000   -4.85134
209480.0000   -5.27565
209520.0000   -4.84836
209560.0000   -4.30924
209600.0000   -3.31447
209640.0000   -3.77638
209680.0000   -3.83048
209720.0000   -3.73752
209760.0000   -4.12866
209800.0000   -4.24727
209840.0000   -4.12408
209880.0000   -3.32503
209920.0000   -3.85919
209960.0000   -3.66609
210000.0000   -3.71808
210040.0000   -4.29834
210080.0000   -5.28498
210120.0000   -4.34874
210160.0000   -3.41342
210200.0000   -2.75829
210240.0000   -3.07562
210280.0000   -3.22464
210320.0000   -3.40780
210360.0000   -4.94497
210400.0000   -4.06800
210440.0000   -3.97082
210480.0000   -3.24726
210520.0000   -3.82168
210560.0000   -4.26245
210600.0000   -3.70098
210640.0000   -4.74871
210680.0000   -4.51130
210720.0000   -4.47602
210760.0000   -4.04209
210800.0000   -4.81968
210840.0000   -4.65638
210880.0000   -5.28880
210920.0000   -4.53511
210960.0000   -4.52321
211000.0000   -5.17229
211040.0000   -4.61402
211080.0000   -5.09883
211120.0000   -5.19710
211160.0000   -5.39542
211200.0000   -4.53701
211240.0000   -5.02698
211280.0000   -4.52597
211320.0000   -5.56032
211360.0000   -4.41360
211400.0000   -4.47243
211440.0000   -3.64711
211480.0000   -4.70644
211520.0000   -3.97604
211560.0000   -4.31644
211600.0000   -4.46653
211640.0000   -4.51447
211680.0000   -3.87415
211720.0000   -3.27412
211760.0000   -4.14966
211800.0000   -4.05639
211840.0000   -3.98973
211880.0000   -5.37527
211920.0000   -3.63706
211960.0000   -4.21588
212000.0000   -4.19892
212040.0000   -4.34421
212080.0000   -5.05943
212120.0000   -4.37101
212160.0000   -4.19312
212200.0000   -4.74568
212240.0000   -5.73671
212280.0000   -5.15302
212320.0000   -4.13437
212360.0000   -5.00158
212400.0000   -5.01902
212440.0000   -5.12232
212480.0000   -5.03246
212520.0000   -5.24271
212560.0000   -5.15729
212600.0000   -5.34504
212640.0000   -5.48689
212680.0000   -5.52022
212720.0000   -6.36219
212760.0000   -5.90085
212800.0000   -6.08405
212840.0000   -5.55976
212880.0000   -6.41827
212920.0000   -6.21609
212960.0000   -6.05781
213000.0000   -5.16593
213040.0000   -4.59327
213080.0000   -5.35811
213120.0000   -5.49022
213160.0000   -5.06397
213200.0000   -5.90251
213240.0000   -5.14427
213280.0000   -4.92927
213320.0000   -4.88918
213360.0000   -4.43792
213400.0000   -4.95619
213440.0000   -4.92043
213480.0000   -4.88852
213520.0000   -5.62134
213560.0000   -4.65292
213600.0000   -6.29722
213640.0000   -5.34345
213680.0000   -5.45122
213720.0000   -4.26842
213760.0000   -4.82638
213800.0000   -4.02312
213840.0000   -4.43802
213880.0000   -4.29946
213920.0000   -4.99522
213960.0000   -5.81550
214000.0000   -5.75530
214040.0000   -4.72229
214080.0000   -4.53494
214120.0000   -4.28056
214160.0000   -4.93606
214200.0000   -4.61992
214240.0000   -5.32752
214280.0000   -5.63550
214320.0000   -5.03752
214360.0000   -5.32809
214400.0000   -5.66360
214440.0000   -6.52431
214480.0000   -5.09434
214520.0000   -5.71158
214560.0000   -5.00364
214600.0000   -4.59707
214640.0000   -5.02950
214680.0000   -5.02948
214720.0000   -4.54396
214760.0000   -5.58167
214800.0000   -5.54764
214840.0000   -4.69485
214880.0000   -4.47786
214920.0000   -5.50813
214960.0000   -5.53829
215000.0000   -6.59144
215040.0000   -4.87548
215080.0000   -4.86562
215120.0000   -4.93535
215160.0000   -5.72059
215200.0000   -4.64902
215240.0000   -4.88755
215280.0000   -4.67664
215320.0000   -4.89444
215360.0000   -5.66250
215400.0000   -4.43408
215440.0000   -5.65460
215480.0000   -5.81619
215520.0000   -5.90571
215560.0000   -5.78177
215600.0000   -5.32594
215640.0000   -6.16205
215680.0000   -6.77879
215720.0000   -6.15974
215760.0000   -6.56027
215800.0000   -6.62913
215840.0000   -6.14199
215880.0000   -5.94692
215920.0000   -6.11002
215960.0000   -5.95624
216000.0000   -5.57226
216040.0000   -5.57658
216080.0000   -6.76580
216120.0000   -5.94120
216160.0000   -5.88722
216200.0000   -6.24932
216240.0000   -5.43727
216280.0000   -5.73127
216320.0000   -6.21744
216360.0000   -5.97740
216400.0000   -6.43939
216440.0000   -6.30017
216480.0000   -6.49803
216520.0000   -6.02299
216560.0000   -5.37821
216600.0000   -6.37229
216640.0000   -6.21148
216680.0000   -5.77822
216720.0000   -5.44796
216760.0000   -5.55305
216800.0000   -5.45925
216840.0000   -5.24197
216880.0000   -6.01134
216920.0000   -6.54648
216960.0000   -5.42188
217000.0000   -6.71745
217040.0000   -5.80786
217080.0000   -6.38808
217120.0000   -6.11184
217160.0000   -5.81960
217200.0000   -4.99279
217240.0000   -6.74940
217280.0000   -6.54114
217320.0000   -5.78289
217360.0000   -6.48188
217400.0000   -6.07446
217440.0000   -5.89287
217480.0000   -4.79036
217520.0000   -6.15524
217560.0000   -5.60945
217600.0000   -5.68113
217640.0000   -5.35136
217680.0000   -5.94551
217720.0000   -5.83940
217760.0000   -5.25797
217800.0000   -5.42695
217840.0000   -4.79511
217880.0000   -5.55769
217920.0000   -5.71353
217960.0000   -5.64734
218000.0000   -5.84235
218040.0000   -5.62570
218080.0000   -6.52001
218120.0000   -6.47241
218160.0000   -6.02328
218200.0000   -5.92060
218240.0000   -5.41302
218280.0000   -6.33068
218320.0000   -6.81526
218360.0000   -5.72544
218400.0000   -6.55149
218440.0000   -6.38476
218480.0000   -5.49501
218520.0000   -5.72194
218560.0000   -5.44274
218600.0000   -6.12208
218640.0000   -5.70016
218680.0000   -6.43105
218720.0000   -5.56376
218760.0000   -5.53011
218800.0000   -4.92507
218840.0000   -6.44417
218880.0000   -5.71831
218920.0000   -6.34593
218960.0000   -6.04490
219000.0000   -6.26696
219040.0000   -5.18603
219080.0000   -5.07691
219120.0000   -5.58572
219160.0000   -5.87406
219200.0000   -5.50700
219240.0000   -6.33061
219280.0000   -6.16838
219320.0000   -5.34537
219360.0000   -5.85131
219400.0000   -5.06185
219440.0000   -5.87872
219480.0000   -5.75677
219520.0000   -5.59449
219560.0000   -5.62782
219600.0000   -5.29260
219640.0000   -6.16674
219680.0000   -5.88936
219720.0000   -5.59275
219760.0000   -6.79470
219800.0000   -6.76065
219840.0000   -5.71177
219880.0000   -5.64728
219920.0000   -5.48929
219960.0000   -5.58880
220000.0000   -6.01545
220040.0000   -5.75337
220080.0000   -4.95729
220120.0000   -5.39292
220160.0000   -5.43721
220200.0000   -6.25700
220240.0000   -5.48004
220280.0000   -4.89129
220320.0000   -5.46401
220360.0000   -4.88044
220400.0000   -5.25837
220440.0000   -5.65493
220480.0000   -5.34793
220520.0000   -4.51435
220560.0000   -4.92982
220600.0000   -5.80224
220640.0000   -5.23186
220680.0000   -5.13751
220720.0000   -5.82216
220760.0000   -6.41367
220800.0000   -5.77647
220840.0000   -4.67634
220880.0000   -4.49455
220920.0000   -4.55376
220960.0000   -4.40827
221000.0000   -4.92208
221040.0000   -5.22869
221080.0000   -5.31713
221120.0000   -5.36606
221160.0000   -5.61381
221200.0000   -6.23659
221240.0000   -5.67976
221280.0000   -6.20067
221320.0000   -4.71330
221360.0000   -5.45907
221400.0000   -4.93274
221440.0000   -5.42661
221480.0000   -4.87653
221520.0000   -5.10661
221560.0000   -5.07658
221600.0000   -5.04710
221640.0000   -5.00506
221680.0000   -4.86590
221720.0000   -4.82643
221760.0000   -5.67370
221800.0000   -6.08011
221840.0000   -6.21146
221880.0000   -6.10406
221920.0000   -6.10041
221960.0000   -5.95058
222000.0000   -5.97690
222040.0000   -5.54306
222080.0000   -4.99525
222120.0000   -5.70309
222160.0000   -4.71307
222200.0000   -4.88603
222240.0000   -5.36694
222280.0000   -5.55798
222320.0000   -5.38558
222360.0000   -5.80979
222400.0000   -4.38799
222440.0000   -4.88574
222480.0000   -5.66099
222520.0000   -5.27488
222560.0000   -5.05539
222600.0000   -6.09701
222640.0000   -4.24648
222680.0000   -5.39372
222720.0000   -5.18561
222760.0000   -5.31898
222800.0000   -5.57302
222840.0000   -5.03331
222880.0000   -5.70809
222920.0000   -5.62220
222960.0000   -5.88021
223000.0000   -6.09201
223040.0000   -5.31544
223080.0000   -6.24490
223120.0000   -5.94348
223160.0000   -4.67833
223200.0000   -5.07349
223240.0000   -5.32421
223280.0000   -6.22118
223320.0000   -5.26889
223360.0000   -5.01017
223400.0000   -5.07954
223440.0000   -5.13938
223480.0000   -4.23278
223520.0000   -4.18586
223560.0000   -3.91477
223600.0000   -3.83198
223640.0000   -4.47091
223680.0000   -5.59044
223720.0000   -5.13788
223760.0000   -4.52362
223800.0000   -4.48240
223840.0000   -5.22088
223880.0000   -4.43730
223920.0000   -4.20528
223960.0000   -4.77863
224000.0000   -4.42798
224040.0000   -5.78360
224080.0000   -4.85615
224120.0000   -5.64339
224160.0000   -4.55872
224200.0000   -5.09724
224240.0000   -4.11145
224280.0000   -4.53739
224320.0000   -5.45598
224360.0000   -4.13719
224400.0000   -5.53445
224440.0000   -5.30487
224480.0000   -4.70815
224520.0000   -3.49531
224560.0000   -4.35405
224600.0000   -4.37206
224640.0000   -4.77827
224680.0000   -5.67585
224720.0000   -4.68916
224760.0000   -5.08373
224800.0000   -4.56648
224840.0000   -4.80472
224880.0000   -5.41445
224920.0000   -4.83112
224960.0000   -5.24560
225000.0000   -5.32788
225040.0000   -4.85813
225080.0000   -3.82021
225120.0000   -4.26279
225160.0000   -5.11417
225200.0000   -3.88075
225240.0000   -5.12889
225280.0000   -4.29428
225320.0000   -3.78737
225360.0000   -4.08700
225400.0000   -4.53426
225440.0000   -4.22822
225480.0000   -4.73779
225520.0000   -5.31827
225560.0000   -4.03078
225600.0000   -4.02336
225640.0000   -4.37126
225680.0000   -5.15013
225720.0000   -5.38598
225760.0000   -5.10094
225800.0000   -4.95233
225840.0000   -5.28370
225880.0000   -4.30717
225920.0000   -4.65878
225960.0000   -6.38961
226000.0000   -4.77060
226040.0000   -4.42885
226080.0000   -4.96120
226120.0000   -4.62269
226160.0000   -4.60704
226200.0000   -4.71988
226240.0000   -5.12094
226280.0000   -4.44902
226320.0000   -3.77418
226360.0000   -4.66052
226400.0000   -4.36359
226440.0000   -4.00892
226480.0000   -5.11098
226520.0000   -4.97980
226560.0000   -4.20393
226600.0000   -4.11218
226640.0000   -5.16489
226680.0000   -4.66903
226720.0000   -4.20538
226760.0000   -4.57638
226800.0000   -4.70088
226840.0000   -5.04736
226880.0000   -4.79473
226920.0000   -4.16433
226960.0000   -4.81068
227000.0000   -4.14963
227040.0000   -4.47325
227080.0000   -3.77901
227120.0000   -4.91854
227160.0000   -4.23682
227200.0000   -4.13995
227240.0000   -5.56051
227280.0000   -4.87606
227320.0000   -4.19676
227360.0000   -4.46922
227400.0000   -4.26316
227440.0000   -4.31369
227480.0000   -4.77399
227520.0000   -4.67588
227560.0000   -4.96265
227600.0000   -3.64976
227640.0000   -4.52405
227680.0000   -5.11254
227720.0000   -5.34785
227760.0000   -4.71192
227800.0000   -4.21051
227840.0000   -4.34907
227880.0000   -5.48286
227920.0000   -4.41814
227960.0000   -4.73173
228000.0000   -5.00410
228040.0000   -3.77437
228080.0000   -5.02743
228120.0000   -6.05371
228160.0000   -4.72249
228200.0000   -4.90105
228240.0000   -4.12343
228280.0000   -4.90169
228320.0000   -5.32152
228360.0000   -5.78923
228400.0000   -5.09746
228440.0000   -4.66653
228480.0000   -4.53307
228520.0000   -4.87916
228560.0000   -4.55551
228600.0000   -5.15571
228640.0000   -5.05574
228680.0000   -4.43324
228720.0000   -4.27152
228760.0000   -4.89514
228800.0000   -4.97703
228840.0000   -5.15164
228880.0000   -4.99456
228920.0000   -5.20771
228960.0000   -4.98609
229000.0000   -4.87355
229040.0000   -5.15659
229080.0000   -5.13565
229120.0000   -4.12789
229160.0000   -3.61566
229200.0000   -3.67663
229240.0000   -4.64641
229280.0000   -4.20768
229320.0000   -4.57516
229360.0000   -5.01840
229400.0000   -4.74040
229440.0000   -4.57053
229480.0000   -3.50687
229520.0000   -5.09876
229560.0000   -5.15895
229600.0000   -4.97415
229640.0000   -4.71239
229680.0000   -4.62975
229720.0000   -4.82147
229760.0000   -5.51219
229800.0000   -4.56067
229840.0000   -4.52465
229880.0000   -4.34564
229920.0000   -4.15093
229960.0000   -4.46573
230000.0000   -4.85627
230040.0000   -4.63017
230080.0000   -4.48371
230120.0000   -3.99037
230160.0000   -4.37303
230200.0000   -3.63508
230240.0000   -4.11932
230280.0000   -4.27952
230320.0000   -3.86921
230360.0000   -3.64718
230400.0000   -3.85293
230440.0000   -5.31892
230480.0000   -5.22811
230520.0000   -4.89157
230560.0000   -4.35046
230600.0000   -4.58674
230640.0000   -5.10523
230680.0000   -4.36742
230720.0000   -4.22497
230760.0000   -4.57243
230800.0000   -4.06893
230840.0000   -4.02609
230880.0000   -5.46670
230920.0000   -5.75473
230960.0000   -5.58457
231000.0000   -5.87866
231040.0000   -5.50464
231080.0000   -5.42975
231120.0000   -5.02192
231160.0000   -4.37153
231200.0000   -4.70032
231240.0000   -5.41220
231280.0000   -4.98157
231320.0000   -5.50173
231360.0000   -5.43439
231400.0000   -5.57302
231440.0000   -5.47114
231480.0000   -5.84776
231520.0000   -5.19633
231560.0000   -5.57341
231600.0000   -5.20111
231640.0000   -5.32803
231680.0000   -5.17276
231720.0000   -4.91751
231760.0000   -5.41300
231800.0000   -4.79829
231840.0000   -4.90444
231880.0000   -4.43822
231920.0000   -5.02234
231960.0000   -4.87945
232000.0000   -4.52870
232040.0000   -4.68472
232080.0000   -4.84331
232120.0000   -5.51331
232160.0000   -4.52147
232200.0000   -5.64573
232240.0000   -5.12282
232280.0000   -4.34970
232320.0000   -3.48749
232360.0000   -4.33045
232400.0000   -4.12532
232440.0000   -3.94971
232480.0000   -5.12721
232520.0000   -4.16864
232560.0000   -4.67218
232600.0000   -4.52573
232640.0000   -4.97775
232680.0000   -5.12378
232720.0000   -4.46448
232760.0000   -5.93279
232800.0000   -3.66703
232840.0000   -4.26621
232880.0000   -4.63101
232920.0000   -4.11897
232960.0000   -4.81985
233000.0000   -4.66764
233040.0000   -5.33949
233080.0000   -5.42573
233120.0000   -4.28286
233160.0000   -3.82730
233200.0000   -4.63666
233240.0000   -4.49846
233280.0000   -5.10023
233320.0000   -5.42576
233360.0000   -4.89736
233400.0000   -4.32110
233440.0000   -5.17889
233480.0000   -4.21700
233520.0000   -4.43427
233560.0000   -5.31484
233600.0000   -5.19738
233640.0000   -4.97436
233680.0000   -4.92211
233720.0000   -4.02676
233760.0000   -5.21504
233800.0000   -4.58525
233840.0000   -4.36260
233880.0000   -5.49241
233920.0000   -5.21861
233960.0000   -4.90532
234000.0000   -5.47723
234040.0000   -4.66376
234080.0000   -4.45861
234120.0000   -4.90357
234160.0000   -4.97105
234200.0000   -4.67569
234240.0000   -5.33410
234280.0000   -4.37318
234320.0000   -5.26369
234360.0000   -4.71614
234400.0000   -3.94435
234440.0000   -4.81085
234480.0000   -5.11530
234520.0000   -4.58489
234560.0000   -4.84525
234600.0000   -4.41153
234640.0000   -5.34157
234680.0000   -4.47670
234720.0000   -4.19207
234760.0000   -4.13071
234800.0000   -6.00532
234840.0000   -4.93609
234880.0000   -4.85427
234920.0000   -4.96267
234960.0000   -5.19353
235000.0000   -5.45563
235040.0000   -4.37697
235080.0000   -4.32543
235120.0000   -4.56240
235160.0000   -5.13255
235200.0000   -5.24994
235240.0000   -5.76408
235280.0000   -5.43847
235320.0000   -5.36362
235360.0000   -5.06297
235400.0000   -4.87815
235440.0000   -4.35944
235480.0000   -4.71500
235520.0000   -4.30230
235560.0000   -4.03818
235600.0000   -5.60584
235640.0000   -5.64284
235680.0000   -5.68161
235720.0000   -5.05579
235760.0000   -4.27343
235800.0000   -5.14045
235840.0000   -4.61306
235880.0000   -5.22430
235920.0000   -4.83273
235960.0000   -5.75284
236000.0000   -4.98501
236040.0000   -4.75177
236080.0000   -4.74365
236120.0000   -4.09893
236160.0000   -4.41715
236200.0000   -4.62536
236240.0000   -4.30692
236280.0000   -3.90821
236320.0000   -3.90025
236360.0000   -2.42070
236400.0000   -3.92384
236440.0000   -3.72338
236480.0000   -4.36343
236520.0000   -4.79005
236560.0000   -4.92874
236600.0000   -4.81066
236640.0000   -3.67941
236680.0000   -4.33008
236720.0000   -4.29403
236760.0000   -4.70701
236800.0000   -4.44442
236840.0000   -4.57227
236880.0000   -4.25160
236920.0000   -4.46095
236960.0000   -4.89265
237000.0000   -3.19147
237040.0000   -4.85480
237080.0000   -3.76909
237120.0000   -4.19968
237160.0000   -3.56551
237200.0000   -4.57055
237240.0000   -5.18484
237280.0000   -4.73454
237320.0000   -4.46898
237360.0000   -4.44126
237400.0000   -3.86292
237440.0000   -4.68036
237480.0000   -4.38499
237520.0000   -3.90555
237560.0000   -4.52726
237600.0000   -3.56289
237640.0000   -4.38889
237680.0000   -4.50080
237720.0000   -4.45212
237760.0000   -4.97500
237800.0000   -5.02352
237840.0000   -4.38547
237880.0000   -5.65295
237920.0000   -5.08360
237960.0000   -5.11575
238000.0000   -5.57367
238040.0000   -5.53064
238080.0000   -5.40623
238120.0000   -4.43226
238160.0000   -4.50420
238200.0000   -5.22512
238240.0000   -4.91054
238280.0000   -5.36486
238320.0000   -4.64577
238360.0000   -5.02575
238400.0000   -5.05912
238440.0000   -5.28620
238480.0000   -4.62434
238520.0000   -5.51505
238560.0000   -4.92136
238600.0000   -5.03815
238640.0000   -4.76903
238680.0000   -5.35518
238720.0000   -5.07281
238760.0000   -5.22086
238800.0000   -5.55991
238840.0000   -5.19762
238880.0000   -4.72073
238920.0000   -4.75451
238960.0000   -4.76273
239000.0000   -4.59720
239040.0000   -4.48972
239080.0000   -4.70421
239120.0000   -4.51672
239160.0000   -3.81140
239200.0000   -4.50107
239240.0000   -4.39499
239280.0000   -4.91106
239320.0000   -4.25386
239360.0000   -4.31199
239400.0000   -4.34642
239440.0000   -4.84741
239480.0000   -5.47181
239520.0000   -4.70965
239560.0000   -4.27427
239600.0000   -3.96486
239640.0000   -3.98969
239680.0000   -3.50276
239720.0000   -3.66893
239760.0000   -4.00832
239800.0000   -3.81766
239840.0000   -4.16230
239880.0000   -4.71202
239920.0000   -4.48443
239960.0000   -4.15767
240000.0000   -3.79406
240040.0000   -3.96114
240080.0000   -4.56309
240120.0000   -4.19940
240160.0000   -4.79668
240200.0000   -4.61016
240240.0000   -5.12963
240280.0000   -5.55360
240320.0000   -5.22834
240360.0000   -5.07726
240400.0000   -4.67902
240440.0000   -4.13218
240480.0000   -4.53028
240520.0000   -4.71092
240560.0000   -4.13868
240600.0000   -5.19674
240640.0000   -5.22249
240680.0000   -4.07596
240720.0000   -4.08980
240760.0000   -5.60272
240800.0000   -5.07198
240840.0000   -4.23708
240880.0000   -4.49519
240920.0000   -4.09988
240960.0000   -4.21553
241000.0000   -4.42797
241040.0000   -4.55892
241080.0000   -4.21310
241120.0000   -3.50197
241160.0000   -4.67246
241200.0000   -4.69951
241240.0000   -4.03191
241280.0000   -4.27921
241320.0000   -4.91772
241360.0000   -4.72654
241400.0000   -6.10612
241440.0000   -5.14608
241480.0000   -4.80888
241520.0000   -3.35513
241560.0000   -5.43948
241600.0000   -4.31911
241640.0000   -4.69163
241680.0000   -4.71823
241720.0000   -4.58206
241760.0000   -3.79546
241800.0000   -3.73772
241840.0000   -3.35398
241880.0000   -3.52222
241920.0000   -3.69382
241960.0000   -4.17688
242000.0000   -4.07642
242040.0000   -3.34555
242080.0000   -4.11305
242120.0000   -4.21678
242160.0000   -4.08060
242200.0000   -4.32075
242240.0000   -4.03554
242280.0000   -3.74423
242320.0000   -3.99763
242360.0000   -4.47342
242400.0000   -4.44497
242440.0000   -4.19098
242480.0000   -3.53829
242520.0000   -3.79795
242560.0000   -3.79978
242600.0000   -3.63181
242640.0000   -4.08418
242680.0000   -3.90677
242720.0000   -3.34499
242760.0000   -4.67080
242800.0000   -3.85857
242840.0000   -4.08370
242880.0000   -5.05509
242920.0000   -4.50291
242960.0000   -4.80412
243000.0000   -4.56431
243040.0000   -5.31797
243080.0000   -3.82111
243120.0000   -4.80951
243160.0000   -4.23546
243200.0000   -4.17656
243240.0000   -3.92902
243280.0000   -4.45486
243320.0000   -4.86831
243360.0000   -5.24690
243400.0000   -4.99890
243440.0000   -3.66145
243480.0000   -3.20289
243520.0000   -4.22317
243560.0000   -5.33840
243600.0000   -4.48154
243640.0000   -4.46636
243680.0000   -3.56873
243720.0000   -4.22912
243760.0000   -4.52489
243800.0000   -4.25130
243840.0000   -5.26909
243880.0000   -5.44673
243920.0000   -4.63691
243960.0000   -4.61120
244000.0000   -4.60072
244040.0000   -4.71704
244080.0000   -4.52559
244120.0000   -3.96124
244160.0000   -4.89325
244200.0000   -4.16775
244240.0000   -4.88415
244280.0000   -5.00047
244320.0000   -4.44949
244360.0000   -4.67991
244400.0000   -4.42241
244440.0000   -3.69869
244480.0000   -4.43873
244520.0000   -4.21279
244560.0000   -4.30342
244600.0000   -5.35304
244640.0000   -4.88456
244680.0000   -4.42319
244720.0000   -5.04849
244760.0000   -4.55387
244800.0000   -4.87973
244840.0000   -4.96403
244880.0000   -3.88319
244920.0000   -4.96515
244960.0000   -4.60781
245000.0000   -4.87963
245040.0000   -5.24220
245080.0000   -5.22347
245120.0000   -4.41360
245160.0000   -4.39272
245200.0000   -3.68355
245240.0000   -4.53075
245280.0000   -4.21845
245320.0000   -4.98524
245360.0000   -5.69590
245400.0000   -4.21375
245440.0000   -4.75678
245480.0000   -5.32267
245520.0000   -5.25438
245560.0000   -4.86671
245600.0000   -4.32972
245640.0000   -5.15728
245680.0000   -4.88282
245720.0000   -5.60084
245760.0000   -4.42017
245800.0000   -5.30053
245840.0000   -5.65729
245880.0000   -5.28052
245920.0000   -4.51723
245960.0000   -4.04445
246000.0000   -4.55313
246040.0000   -3.83380
246080.0000   -4.15404
246120.0000   -3.95514
246160.0000   -3.18641
246200.0000   -4.25284
246240.0000   -4.49878
246280.0000   -4.67120
246320.0000   -4.75607
246360.0000   -5.23536
246400.0000   -4.93817
246440.0000   -4.59009
246480.0000   -4.56100
246520.0000   -3.76563
246560.0000   -5.06491
246600.0000   -4.31742
246640.0000   -4.91312
246680.0000   -4.00568
246720.0000   -4.75516
246760.0000   -4.39496
246800.0000   -4.19296
246840.0000   -4.32433
246880.0000   -5.07587
246920.0000   -3.95806
246960.0000   -4.40070
247000.0000   -5.05315
247040.0000   -5.06246
247080.0000   -5.01013
247120.0000   -4.58090
247160.0000   -4.78478
247200.0000   -5.33967
247240.0000   -5.57275
247280.0000   -4.40235
247320.0000   -5.64686
247360.0000   -4.21627
247400.0000   -4.97839
247440.0000   -5.14742
247480.0000   -5.10959
247520.0000   -4.84768
247560.0000   -5.13747
247600.0000   -5.52556
247640.0000   -4.33346
247680.0000   -5.20081
247720.0000   -5.20125
247760.0000   -4.90598
247800.0000   -5.37869
247840.0000   -4.43187
247880.0000   -4.31697
247920.0000   -5.34845
247960.0000   -5.78075
248000.0000   -5.16069
248040.0000   -5.06168
248080.0000   -4.60174
248120.0000   -4.36654
248160.0000   -4.56691
248200.0000   -4.66197
248240.0000   -4.92054
248280.0000   -4.46045
248320.0000   -4.45645
248360.0000   -4.88122
248400.0000   -4.55234
248440.0000   -4.14940
248480.0000   -4.61979
248520.0000   -4.11942
248560.0000   -3.77699
248600.0000   -4.29499
248640.0000   -5.76293
248680.0000   -4.51363
248720.0000   -4.59196
248760.0000   -5.20135
248800.0000   -5.33032
248840.0000   -5.12299
248880.0000   -5.58432
248920.0000   -6.24017
248960.0000   -5.97505
249000.0000   -5.88256
249040.0000   -6.53440
249080.0000   -4.48919
249120.0000   -4.52224
249160.0000   -5.24044
249200.0000   -5.20985
249240.0000   -6.17335
249280.0000   -4.35276
249320.0000   -5.49297
249360.0000   -5.60685
249400.0000   -5.19016
249440.0000   -4.33844
249480.0000   -4.77169
249520.0000   -4.49713
249560.0000   -4.70403
249600.0000   -4.41932
249640.0000   -3.35917
249680.0000   -4.41392
249720.0000   -5.03763
249760.0000   -4.40932
249800.0000   -4.40132
249840.0000   -4.61607
249880.0000   -3.44807
249920.0000   -4.21418
249960.0000   -4.57493
250000.0000   -4.82663
250040.0000   -4.62681
250080.0000   -4.77622
250120.0000   -4.29239
250160.0000   -4.82239
250200.0000   -5.35262
250240.0000   -5.03442
250280.0000   -4.55151
250320.0000   -4.43114
250360.0000   -4.45320
250400.0000   -5.57833
250440.0000   -5.39118
250480.0000   -4.43241
250520.0000   -5.30004
250560.0000   -4.09564
250600.0000   -5.23255
250640.0000   -6.04543
250680.0000   -5.61424
250720.0000   -6.13048
250760.0000   -5.52433
250800.0000   -4.63373
250840.0000   -5.59820
250880.0000   -3.54311
250920.0000   -4.32407
250960.0000   -4.49055
251000.0000   -3.29465
251040.0000   -3.88378
251080.0000   -4.25005
251120.0000   -4.62537
251160.0000   -4.94511
251200.0000   -4.22282
251240.0000   -4.54428
251280.0000   -4.31155
251320.0000   -4.33904
251360.0000   -4.62071
251400.0000   -4.73270
251440.0000   -5.23380
251480.0000   -4.79214
251520.0000   -4.06950
251560.0000   -4.92913
251600.0000   -4.12172
251640.0000   -4.16643
251680.0000   -4.70766
251720.0000   -4.73417
251760.0000   -4.70422
251800.0000   -4.54199
251840.0000   -4.75550
251880.0000   -4.62543
251920.0000   -4.87144
251960.0000   -3.98658
252000.0000   -5.17122
252040.0000   -5.56587
252080.0000   -4.63580
252120.0000   -4.75042
252160.0000   -5.59043
252200.0000   -4.84135
252240.0000   -4.69910
252280.0000   -5.23899
252320.0000   -4.45410
252360.0000   -5.04371
252400.0000   -5.21632
252440.0000   -6.50975
252480.0000   -5.65957
252520.0000   -5.64068
252560.0000   -4.55486
252600.0000   -4.43186
252640.0000   -5.84028
252680.0000   -4.93809
252720.0000   -4.31400
252760.0000   -5.06835
252800.0000   -5.53264
252840.0000   -5.05175
252880.0000   -4.28954
252920.0000   -4.93673
252960.0000   -5.45883
253000.0000   -5.25815
253040.0000   -5.91291
253080.0000   -5.32539
253120.0000   -5.05903
253160.0000   -3.90389
253200.0000   -5.50164
253240.0000   -4.19836
253280.0000   -4.41626
253320.0000   -4.68884
253360.0000   -4.50396
253400.0000   -5.69685
253440.0000   -5.86057
253480.0000   -4.93583
253520.0000   -5.14152
253560.0000   -5.65381
253600.0000   -4.94576
253640.0000   -5.09209
253680.0000   -5.39381
253720.0000   -5.25287
253760.0000   -4.25561
253800.0000   -6.23439
253840.0000   -5.04452
253880.0000   -5.21912
253920.0000   -5.41909
253960.0000   -4.79318
254000.0000   -4.07101
254040.0000   -4.40834
254080.0000   -5.35046
254120.0000   -4.33820
254160.0000   -5.10319
254200.0000   -4.16539
254240.0000   -4.50142
254280.0000   -4.77918
254320.0000   -5.04331
254360.0000   -4.79489
254400.0000   -5.05035
254440.0000   -5.33832
254480.0000   -5.29217
254520.0000   -3.99058
254560.0000   -4.87756
254600.0000   -5.97421
254640.0000   -5.77882
254680.0000   -4.30265
254720.0000   -4.50779
254760.0000   -4.73570
254800.0000   -5.43424
254840.0000   -5.63203
254880.0000   -4.83348
254920.0000   -4.71492
254960.0000   -4.12105
255000.0000   -4.44851
255040.0000   -4.98726
255080.0000   -4.06321
255120.0000   -5.88949
255160.0000   -3.64689
255200.0000   -5.16335
255240.0000   -3.95885
255280.0000   -4.65587
255320.0000   -4.33033
255360.0000   -5.23379
255400.0000   -4.90666
255440.0000   -4.84950
255480.0000   -4.78453
255520.0000   -3.31524
255560.0000   -4.55839
255600.0000   -3.56195
255640.0000   -4.33010
255680.0000   -4.78443
255720.0000   -4.16969
255760.0000   -3.79122
255800.0000   -4.35013
255840.0000   -4.45589
255880.0000   -4.77456
255920.0000   -4.44350
255960.0000   -4.13232
256000.0000   -4.76671
256040.0000   -5.35301
256080.0000   -4.97030
256120.0000   -5.55335
256160.0000   -4.52758
256200.0000   -4.24697
256240.0000   -3.89635
256280.0000   -4.11165
256320.0000   -4.10309
256360.0000   -4.35454
256400.0000   -4.31938
256440.0000   -4.73320
256480.0000   -4.81506
256520.0000   -5.25972
256560.0000   -4.84435
256600.0000   -4.05982
256640.0000   -3.96295
256680.0000   -4.32096
256720.0000   -4.17512
256760.0000   -4.53492
256800.0000   -5.11428
256840.0000   -4.91543
256880.0000   -3.81841
256920.0000   -4.41847
256960.0000   -4.70327
257000.0000   -5.12866
257040.0000   -4.14928
257080.0000   -5.24293
257120.0000   -4.67762
257160.0000   -3.79999
257200.0000   -4.81695
257240.0000   -4.79525
257280.0000   -4.39993
257320.0000   -5.10001
257360.0000   -4.49939
257400.0000   -4.50684
257440.0000   -4.09411
257480.0000   -4.58882
257520.0000   -4.34298
257560.0000   -4.65854
257600.0000   -4.83501
257640.0000   -4.55403
257680.0000   -5.25263
257720.0000   -4.25811
257760.0000   -4.94562
257800.0000   -4.53745
257840.0000   -4.46703
257880.0000   -4.07739
257920.0000   -4.81946
257960.0000   -5.13488
258000.0000   -5.08901
258040.0000   -4.89686
258080.0000   -5.69375
258120.0000   -5.05698
258160.0000   -4.91150
258200.0000   -4.50255
258240.0000   -4.82508
258280.0000   -4.64783
258320.0000   -4.95391
258360.0000   -4.79612
258400.0000   -4.75884
258440.0000   -4.52749
258480.0000   -4.55165
258520.0000   -4.64197
258560.0000   -4.24517
258600.0000   -4.77474
258640.0000   -3.52951
258680.0000   -4.30080
258720.0000   -4.86201
258760.0000   -4.81826
258800.0000   -4.97425
258840.0000   -4.88097
258880.0000   -5.31490
258920.0000   -5.81425
258960.0000   -5.61328
259000.0000   -4.77701
259040.0000   -5.27287
259080.0000   -5.16898
259120.0000   -4.97363
259160.0000   -5.03236
259200.0000   -5.28052
259240.0000   -4.49559
259280.0000   -4.57120
259320.0000   -4.96690
259360.0000   -5.03425
259400.0000   -4.93003
259440.0000   -5.64999
259480.0000   -4.90430
259520.0000   -4.10590
259560.0000   -4.62829
259600.0000   -4.62051
259640.0000   -5.00582
259680.0000   -4.71988
259720.0000   -4.02485
259760.0000   -5.01507
259800.0000   -4.72979
259840.0000   -5.84266
259880.0000   -4.89580
259920.0000   -5.74642
259960.0000   -5.75183
260000.0000   -5.47348
260040.0000   -5.31213
260080.0000   -5.08634
260120.0000   -4.56198
260160.0000   -4.86344
260200.0000   -4.72865
260240.0000   -5.05025
260280.0000   -5.10371
260320.0000   -5.75208
260360.0000   -4.41955
260400.0000   -5.07601
260440.0000   -4.57562
260480.0000   -3.77836
260520.0000   -4.30279
260560.0000   -4.09178
260600.0000   -3.67277
260640.0000   -3.49591
260680.0000   -5.01491
260720.0000   -5.56993
260760.0000   -5.02684
260800.0000   -5.90155
260840.0000   -5.80320
260880.0000   -5.81572
260920.0000   -6.11832
260960.0000   -5.65385
261000.0000   -5.06026
261040.0000   -4.45878
261080.0000   -4.25626
261120.0000   -4.47684
261160.0000   -4.67124
261200.0000   -4.04726
261240.0000   -4.49818
261280.0000   -4.87102
261320.0000   -4.38962
261360.0000   -3.83764
261400.0000   -3.98554
261440.0000   -3.17064
261480.0000   -3.70562
261520.0000   -4.40813
261560.0000   -3.64743
261600.0000   -4.24350
261640.0000   -4.66800
261680.0000   -4.56109
261720.0000   -4.74235
261760.0000   -5.48854
261800.0000   -4.97932
261840.0000   -5.10907
261880.0000   -4.32036
261920.0000   -4.81209
261960.0000   -5.49598
262000.0000   -5.47584
262040.0000   -5.34929
262080.0000   -5.06174
262120.0000   -4.20932
262160.0000   -3.66754
262200.0000   -5.16358
262240.0000   -5.07108
262280.0000   -4.97903
262320.0000   -4.53421
262360.0000   -5.45950
262400.0000   -4.42005
262440.0000   -5.12287
262480.0000   -4.72513
262520.0000   -4.83386
262560.0000   -4.02919
262600.0000   -4.78374
262640.0000   -4.43413
262680.0000   -5.21705
262720.0000   -4.75734
262760.0000   -5.14885
262800.0000   -5.34757
262840.0000   -5.28987
262880.0000   -4.84393
262920.0000   -5.03575
262960.0000   -5.39817
263000.0000   -5.01247
263040.0000   -5.36711
263080.0000   -4.76341
263120.0000   -5.34883
263160.0000   -4.84896
263200.0000   -5.76283
263240.0000   -5.80442
263280.0000   -4.59901
263320.0000   -5.47346
263360.0000   -4.80010
263400.0000   -4.99884
263440.0000   -5.02930
263480.0000   -5.51862
263520.0000   -6.17522
263560.0000   -4.93391
263600.0000   -4.99451
263640.0000   -5.28442
263680.0000   -4.51456
263720.0000   -5.49790
263760.0000   -4.22890
263800.0000   -4.24055
263840.0000   -5.67702
263880.0000   -4.21420
263920.0000   -4.16290
263960.0000   -5.06656
264000.0000   -4.48018
264040.0000   -4.32561
264080.0000   -4.81900
264120.0000   -5.10841
264160.0000   -5.58724
264200.0000   -5.32044
264240.0000   -5.70630
264280.0000   -4.93539
264320.0000   -6.00639
264360.0000   -3.99660
264400.0000   -5.27135
264440.0000   -5.40253
264480.0000   -4.72546
264520.0000   -5.13965
264560.0000   -4.20410
264600.0000   -3.66994
264640.0000   -3.80014
264680.0000   -4.06225
264720.0000   -4.78624
264760.0000   -4.55119
264800.0000   -5.35323
264840.0000   -5.56429
264880.0000   -5.32193
264920.0000   -5.45685
264960.0000   -4.24671
265000.0000   -4.96912
265040.0000   -4.73540
265080.0000   -4.15497
265120.0000   -4.49366
265160.0000   -4.66851
265200.0000   -4.28841
265240.0000   -5.74383
265280.0000   -4.55601
265320.0000   -3.97687
265360.0000   -5.94636
265400.0000   -4.14584
265440.0000   -5.12281
265480.0000   -4.59505
265520.0000   -5.24188
265560.0000   -4.82690
265600.0000   -4.74691
265640.0000   -5.83647
265680.0000   -3.48320
265720.0000   -4.86939
265760.0000   -4.26328
265800.0000   -4.81773
265840.0000   -4.81737
265880.0000   -5.06760
265920.0000   -4.35276
265960.0000   -4.35125
266000.0000   -3.75665
266040.0000   -4.42708
266080.0000   -4.50348
266120.0000   -5.57811
266160.0000   -4.85619
266200.0000   -5.41744
266240.0000   -5.77882
266280.0000   -4.50517
266320.0000   -4.71483
266360.0000   -4.03414
266400.0000   -4.97027
266440.0000   -6.37453
266480.0000   -4.80622
266520.0000   -5.15047
266560.0000   -4.81552
266600.0000   -4.34990
266640.0000   -4.44051
266680.0000   -5.10857
266720.0000   -5.15799
266760.0000   -6.02075
266800.0000   -5.19676
266840.0000   -4.16553
266880.0000   -3.50013
266920.0000   -4.17587
266960.0000   -5.18407
267000.0000   -4.55362
267040.0000   -4.55304
267080.0000   -4.71886
267120.0000   -3.79339
267160.0000   -4.09776
267200.0000   -4.42853
267240.0000   -3.54909
267280.0000   -3.68753
267320.0000   -4.37508
267360.0000   -4.78493
267400.0000   -3.74665
267440.0000   -4.26216
267480.0000   -5.51339
267520.0000   -5.45269
267560.0000   -3.83533
267600.0000   -3.88381
267640.0000   -4.32260
267680.0000   -3.71795
267720.0000   -4.52800
267760.0000   -4.53441
267800.0000   -4.49782
267840.0000   -4.59628
267880.0000   -5.02654
267920.0000   -4.91788
267960.0000   -3.94778
268000.0000   -3.91072
268040.0000   -4.63198
268080.0000   -3.93595
268120.0000   -4.12820
268160.0000   -4.98073
268200.0000   -4.20566
268240.0000   -4.21127
268280.0000   -5.52841
268320.0000   -4.01931
268360.0000   -3.99161
268400.0000   -3.38356
268440.0000   -4.40613
268480.0000   -4.70762
268520.0000   -4.25063
268560.0000   -3.29717
268600.0000   -4.96350
268640.0000   -4.25147
268680.0000   -3.44744
268720.0000   -3.39008
268760.0000   -4.29565
268800.0000   -3.47935
268840.0000   -3.68271
268880.0000   -2.92680
268920.0000   -2.83173
268960.0000   -3.09241
269000.0000   -2.96778
269040.0000   -4.09376
269080.0000   -4.25418
269120.0000   -3.95470
269160.0000   -3.24896
269200.0000   -4.67933
269240.0000   -3.61144
269280.0000   -4.43644
269320.0000   -4.99402
269360.0000   -5.25786
269400.0000   -4.45490
269440.0000   -4.40931
269480.0000   -4.88538
269520.0000   -5.04270
269560.0000   -5.68825
269600.0000   -4.62340
269640.0000   -5.06927
269680.0000   -5.33787
269720.0000   -5.00236
269760.0000   -4.88249
269800.0000   -4.37236
269840.0000   -4.38564
269880.0000   -3.98725
269920.0000   -5.42175
269960.0000   -4.43591
270000.0000   -5.23146
270040.0000   -5.02902
270080.0000   -4.58394
270120.0000   -3.82436
270160.0000   -4.00161
270200.0000   -3.86162
270240.0000   -3.94530
270280.0000   -4.19502
270320.0000   -3.34783
270360.0000   -3.50792
270400.0000   -3.47810
270440.0000   -3.78894
270480.0000   -3.28732
270520.0000   -3.58594
270560.0000   -3.45650
270600.0000   -3.02700
270640.0000   -4.18020
270680.0000   -4.51801
270720.0000   -3.88607
270760.0000   -5.28234
270800.0000   -4.92711
270840.0000   -4.67720
270880.0000   -4.82006
270920.0000   -4.97245
270960.0000   -4.47111
271000.0000   -3.76304
271040.0000   -4.26618
271080.0000   -5.37195
271120.0000   -4.76306
271160.0000   -4.67185
271200.0000   -3.87548
271240.0000   -5.03837
271280.0000   -4.67605
271320.0000   -3.75645
271360.0000   -3.69202
271400.0000   -4.14333
271440.0000   -4.40506
271480.0000   -3.96108
271520.0000   -5.55698
271560.0000   -4.38102
271600.0000   -3.83014
271640.0000   -3.37400
271680.0000   -4.66501
271720.0000   -4.30449
271760.0000   -3.24401
271800.0000   -2.79224
271840.0000   -1.38727
271880.0000   -2.50909
271920.0000   -2.28464
271960.0000   -1.83708
272000.0000   -2.89353
272040.0000   -3.11033
272080.0000   -4.09130
272120.0000   -3.77982
272160.0000   -3.70177
272200.0000   -3.77194
272240.0000   -4.25862
272280.0000   -4.85001
272320.0000   -4.31326
272360.0000   -2.99429
272400.0000   -3.99557
272440.0000   -2.95955
272480.0000   -2.87950
272520.0000   -4.18648
272560.0000   -4.00043
272600.0000   -4.12807
272640.0000   -4.34066
272680.0000   -3.69593
272720.0000   -4.10162
272760.0000   -3.26002
272800.0000   -3.95857
272840.0000   -4.26948
272880.0000   -4.16959
272920.0000   -5.03105
272960.0000   -4.99562
273000.0000   -4.04619
273040.0000   -4.48648
273080.0000   -5.47612
273120.0000   -6.41462
273160.0000   -4.34319
273200.0000   -4.88806
273240.0000   -4.95607
273280.0000   -4.98799
273320.0000   -4.99573
273360.0000   -5.08091
273400.0000   -4.36400
273440.0000   -4.32000
273480.0000   -3.96397
273520.0000   -4.94619
273560.0000   -4.90638
273600.0000   -3.75481
273640.0000   -4.36758
273680.0000   -4.24185
273720.0000   -4.96358
273760.0000   -5.22827
273800.0000   -4.14359
273840.0000   -4.84201
273880.0000   -4.32821
273920.0000   -4.75911
273960.0000   -5.36216
274000.0000   -4.34612
274040.0000   -4.57956
274080.0000   -4.43974
274120.0000   -4.80066
274160.0000   -3.79383
274200.0000   -4.86383
274240.0000   -3.92156
274280.0000   -4.83744
274320.0000   -4.29718
274360.0000   -4.57507
274400.0000   -4.21812
274440.0000   -4.60573
274480.0000   -4.71601
274520.0000   -4.10267
274560.0000   -4.43705
274600.0000   -4.75370
274640.0000   -4.75084
274680.0000   -5.13844
274720.0000   -5.72843
274760.0000   -5.49685
274800.0000   -4.92923
274840.0000   -5.16881
274880.0000   -5.19081
274920.0000   -5.07621
274960.0000   -4.98277
275000.0000   -5.28850
275040.0000   -6.09101
275080.0000   -5.96355
275120.0000   -6.02349
275160.0000   -5.91101
275200.0000   -5.41828
275240.0000   -5.46181
275280.0000   -4.85992
275320.0000   -5.63052
275360.0000   -5.37987
275400.0000   -5.88369
275440.0000   -5.12827
275480.0000   -5.54271
275520.0000   -5.56531
275560.0000   -4.98911
275600.0000   -4.70558
275640.0000   -4.91525
275680.0000   -6.39454
275720.0000   -5.59045
275760.0000   -5.06460
275800.0000   -5.74623
275840.0000   -5.42480
275880.0000   -5.47437
275920.0000   -5.83845
275960.0000   -6.78165
276000.0000   -6.32386
276040.0000   -5.49786
276080.0000   -5.63463
276120.0000   -4.70571
276160.0000   -4.76302
276200.0000   -4.55030
276240.0000   -5.38566
276280.0000   -4.88863
276320.0000   -4.66714
276360.0000   -4.89191
276400.0000   -5.26533
276440.0000   -4.42260
276480.0000   -4.93896
276520.0000   -4.30872
276560.0000   -3.23406
276600.0000   -4.55029
276640.0000   -5.00233
276680.0000   -4.52574
276720.0000   -5.11614
276760.0000   -5.93561
276800.0000   -5.33851
276840.0000   -5.46057
276880.0000   -4.89031
276920.0000   -5.97876
276960.0000   -5.43470
277000.0000   -5.03760
277040.0000   -4.23534
277080.0000   -4.87220
277120.0000   -4.78877
277160.0000   -4.41246
277200.0000   -5.42079
277240.0000   -5.07588
277280.0000   -5.49967
277320.0000   -4.22702
277360.0000   -5.35344
277400.0000   -5.19088
277440.0000   -5.33175
277480.0000   -5.84913
277520.0000   -5.46870
277560.0000   -5.29966
277600.0000   -5.71677
277640.0000   -5.60246
277680.0000   -5.40493
277720.0000   -5.61154
277760.0000   -5.45821
277800.0000   -5.67601
277840.0000   -5.56844
277880.0000   -5.73921
277920.0000   -4.91583
277960.0000   -5.29225
278000.0000   -6.25024
278040.0000   -5.76149
278080.0000   -6.10932
278120.0000   -6.32324
278160.0000   -6.06404
278200.0000   -5.86612
278240.0000   -5.33918
278280.0000   -4.93153
278320.0000   -5.47723
278360.0000   -6.31116
278400.0000   -5.48130
278440.0000   -5.53117
278480.0000   -5.28371
278520.0000   -5.11632
278560.0000   -5.52568
278600.0000   -5.76089
278640.0000   -5.07034
278680.0000   -6.22663
278720.0000   -6.02503
278760.0000   -6.98469
278800.0000   -6.82503
278840.0000   -6.53682
278880.0000   -4.98653
278920.0000   -5.91844
278960.0000   -4.80149
279000.0000   -5.29910
279040.0000   -4.75674
279080.0000   -4.57776
279120.0000   -5.90751
279160.0000   -5.63804
279200.0000   -5.69182
279240.0000   -6.16067
279280.0000   -4.91424
279320.0000   -7.17812
279360.0000   -6.86879
279400.0000   -5.33799
279440.0000   -6.45155
279480.0000   -5.58658
279520.0000   -4.55455
279560.0000   -4.98139
279600.0000   -5.12203
279640.0000   -5.65703
279680.0000   -5.52098
279720.0000   -5.24280
279760.0000   -4.68874
279800.0000   -5.26474
279840.0000   -4.93548
279880.0000   -5.15096
279920.0000   -4.69687
279960.0000   -5.31770
280000.0000   -5.18222
280040.0000   -5.09309
280080.0000   -5.06650
280120.0000   -5.00272
280160.0000   -5.21635
280200.0000   -6.04696
280240.0000   -4.99054
280280.0000   -5.29520
280320.0000   -4.24075
280360.0000   -4.69101
280400.0000   -4.67277
280440.0000   -4.45551
280480.0000   -4.71333
280520.0000   -4.77501
280560.0000   -4.75970
280600.0000   -5.77588
280640.0000   -4.89237
280680.0000   -4.76146
280720.0000   -4.28072
280760.0000   -4.89156
280800.0000   -5.18004
280840.0000   -4.94748
280880.0000   -4.27210
280920.0000   -4.39479
280960.0000   -4.81642
281000.0000   -5.28161
281040.0000   -5.24663
281080.0000   -5.51012
281120.0000   -4.26157
281160.0000   -4.04488
281200.0000   -3.41612
281240.0000   -4.37269
281280.0000   -4.57998
281320.0000   -4.54756
281360.0000   -4.34213
281400.0000   -4.97702
281440.0000   -4.20720
281480.0000   -4.60359
281520.0000   -4.98567
281560.0000   -4.84522
281600.0000   -4.62660
281640.0000   -3.84015
281680.0000   -4.49737
281720.0000   -4.32950
281760.0000   -4.12257
281800.0000   -4.77158
281840.0000   -4.26512
281880.0000   -4.42885
281920.0000   -4.33461
281960.0000   -4.63820
282000.0000   -4.64735
282040.0000   -4.97002
282080.0000   -4.23560
282120.0000   -4.05023
282160.0000   -4.69053
282200.0000   -4.48970
282240.0000   -4.48776
282280.0000   -3.42313
282320.0000   -3.98546
282360.0000   -4.81646
282400.0000   -4.87885
282440.0000   -5.08156
282480.0000   -5.10107
282520.0000   -5.19730
282560.0000   -5.86917
282600.0000   -5.06442
282640.0000   -4.36188
282680.0000   -4.79265
282720.0000   -5.23560
282760.0000   -5.20318
282800.0000   -3.86966
282840.0000   -3.30563
282880.0000   -3.91145
282920.0000   -4.14741
282960.0000   -4.67886
283000.0000   -4.23217
283040.0000   -5.17299
283080.0000   -4.77914
283120.0000   -5.30019
283160.0000   -3.50472
283200.0000   -4.08926
283240.0000   -4.17748
283280.0000   -5.06975
283320.0000   -3.50025
283360.0000   -4.40387
283400.0000   -4.46814
283440.0000   -3.72571
283480.0000   -5.14544
283520.0000   -4.48443
283560.0000   -4.90508
283600.0000   -4.42421
283640.0000   -4.38810
283680.0000   -4.74984
283720.0000   -4.98558
283760.0000   -5.95564
283800.0000   -4.96264
283840.0000   -4.56122
283880.0000   -4.55819
283920.0000   -4.45332
283960.0000   -3.98587
284000.0000   -4.74118
284040.0000   -4.44548
284080.0000   -4.85729
284120.0000   -5.26779
284160.0000   -4.86766
284200.0000   -5.05070
284240.0000   -4.93462
284280.0000   -4.93306
284320.0000   -4.94215
284360.0000   -4.85255
284400.0000   -5.28413
284440.0000   -4.31057
284480.0000   -4.97567
284520.0000   -5.10737
284560.0000   -5.23860
284600.0000   -3.90070
284640.0000   -4.00542
284680.0000   -4.91690
284720.0000   -4.52070
284760.0000   -4.86368
284800.0000   -5.03644
284840.0000   -4.39387
284880.0000   -4.56973
284920.0000   -5.02063
284960.0000   -4.71347
285000.0000   -3.87794
285040.0000   -4.86825
285080.0000   -5.20478
285120.0000   -4.51194
285160.0000   -5.01601
285200.0000   -6.05851
285240.0000   -5.49914
285280.0000   -5.50105
285320.0000   -5.40159
285360.0000   -5.40389
285400.0000   -4.89875
285440.0000   -5.45101
285480.0000   -4.65590
285520.0000   -5.05966
285560.0000   -5.51968
285600.0000   -5.52317
285640.0000   -5.26250
285680.0000   -5.79588
285720.0000   -5.36309
285760.0000   -5.15976
285800.0000   -4.19126
285840.0000   -5.30171
285880.0000   -4.72731
285920.0000   -5.44435
285960.0000   -4.39277
286000.0000   -3.70530
286040.0000   -4.84166
286080.0000   -4.74129
286120.0000   -5.14861
286160.0000   -4.97465
286200.0000   -4.96577
286240.0000   -5.56231
286280.0000   -4.97494
286320.0000   -5.52986
286360.0000   -5.09252
286400.0000   -5.19380
286440.0000   -6.67770
286480.0000   -5.64370
286520.0000   -6.32000
286560.0000   -5.74686
286600.0000   -5.50213
286640.0000   -6.57847
286680.0000   -6.04237
286720.0000   -5.07014
286760.0000   -5.32198
286800.0000   -4.88852
286840.0000   -4.37723
286880.0000   -5.15361
286920.0000   -5.40875
286960.0000   -6.02992
287000.0000   -4.93140
287040.0000   -5.29863
287080.0000   -4.43263
287120.0000   -4.54913
287160.0000   -3.97375
287200.0000   -4.53080
287240.0000   -4.96327
287280.0000   -4.70765
287320.0000   -4.15376
287360.0000   -5.00405
287400.0000   -4.41625
287440.0000   -5.16206
287480.0000   -5.55221
287520.0000   -4.77798
287560.0000   -5.51293
287600.0000   -4.52436
287640.0000   -4.55664
287680.0000   -5.12145
287720.0000   -4.71538
287760.0000   -4.99641
287800.0000   -5.29235
287840.0000   -4.62283
287880.0000   -4.28874
287920.0000   -4.48317
287960.0000   -5.09432
288000.0000   -4.47549
288040.0000   -5.23868
288080.0000   -4.59284
288120.0000   -5.71952
288160.0000   -5.68229
288200.0000   -5.24112
288240.0000   -5.58505
288280.0000   -5.21649
288320.0000   -4.70762
288360.0000   -4.35755
288400.0000   -4.41833
288440.0000   -4.28259
288480.0000   -5.05959
288520.0000   -4.07573
288560.0000   -4.92761
288600.0000   -3.89076
288640.0000   -4.48251
288680.0000   -4.50144
288720.0000   -4.49534
288760.0000   -5.02301
288800.0000   -5.23784
288840.0000   -5.31903
288880.0000   -5.27594
288920.0000   -5.16109
288960.0000   -4.57759
289000.0000   -4.43241
289040.0000   -4.25011
289080.0000   -5.18241
289120.0000   -5.37866
289160.0000   -4.77176
289200.0000   -5.34311
289240.0000   -5.72199
289280.0000   -5.24897
289320.0000   -5.63152
289360.0000   -4.13897
289400.0000   -5.24970
289440.0000   -5.35288
289480.0000   -4.87038
289520.0000   -5.67709
289560.0000   -4.93380
289600.0000   -4.06493
289640.0000   -3.81561
289680.0000   -3.39496
289720.0000   -4.98359
289760.0000   -4.22745
289800.0000   -4.15037
289840.0000   -4.29532
289880.0000   -4.04745
289920.0000   -4.36918
289960.0000   -4.74041
290000.0000   -3.49362
290040.0000   -4.88131
290080.0000   -4.62551
290120.0000   -4.63681
290160.0000   -3.88748
290200.0000   -3.66920
290240.0000   -4.93422
290280.0000   -4.93279
290320.0000   -4.78686
290360.0000   -4.90765
290400.0000   -4.73367
290440.0000   -3.93949
290480.0000   -4.60590
290520.0000   -5.27694
290560.0000   -4.04138
290600.0000   -5.63538
290640.0000   -3.95661
290680.0000   -4.79534
290720.0000   -5.01052
290760.0000   -4.92504
290800.0000   -4.43672
290840.0000   -4.57375
290880.0000   -4.90259
290920.0000   -4.29708
290960.0000   -4.26962
291000.0000   -4.57347
291040.0000   -4.48667
291080.0000   -4.79127
291120.0000   -5.59680
291160.0000   -4.63364
291200.0000   -5.14192
291240.0000   -4.82921
291280.0000   -4.48566
291320.0000   -5.53820
291360.0000   -4.73847
291400.0000   -4.04656
291440.0000   -4.38160
291480.0000   -4.36250
291520.0000   -3.93533
291560.0000   -5.08025
291600.0000   -5.27403
291640.0000   -4.64899
291680.0000   -5.10973
291720.0000   -5.54441
291760.0000   -5.48232
291800.0000   -5.85059
291840.0000   -6.35228
291880.0000   -4.44516
291920.0000   -5.32791
291960.0000   -4.66124
292000.0000   -5.25907
292040.0000   -5.67009
292080.0000   -5.84900
292120.0000   -5.10867
292160.0000   -5.78464
292200.0000   -5.84744
292240.0000   -5.53435
292280.0000   -5.26118
292320.0000   -4.86720
292360.0000   -5.07737
292400.0000   -4.97940
292440.0000   -5.00707
292480.0000   -4.76451
292520.0000   -4.97935
292560.0000   -5.06108
292600.0000   -5.87504
292640.0000   -5.13928
292680.0000   -4.39002
292720.0000   -5.74030
292760.0000   -4.01217
292800.0000   -5.66155
292840.0000   -5.03830
292880.0000   -4.56281
292920.0000   -5.47526
292960.0000   -5.07696
293000.0000   -5.27806
293040.0000   -5.31219
293080.0000   -5.11626
293120.0000   -4.96267
293160.0000   -4.75713
293200.0000   -5.63648
293240.0000   -5.17372
293280.0000   -4.64752
293320.0000   -5.10339
293360.0000   -4.44342
293400.0000   -4.99247
293440.0000   -4.61342
293480.0000   -5.04510
293520.0000   -3.99839
293560.0000   -4.49035
293600.0000   -4.12887
293640.0000   -4.57689
293680.0000   -5.10459
293720.0000   -4.73162
293760.0000   -4.55394
293800.0000   -4.26529
293840.0000   -4.89218
293880.0000   -4.44944
293920.0000   -4.44763
293960.0000   -4.69393
294000.0000   -4.81550
294040.0000   -4.36143
294080.0000   -4.40973
294120.0000   -4.75545
294160.0000   -4.88651
294200.0000   -4.63703
294240.0000   -5.42175
294280.0000   -4.16308
294320.0000   -3.95532
294360.0000   -4.13660
294400.0000   -4.78089
294440.0000   -4.70566
294480.0000   -4.64844
294520.0000   -4.18842
294560.0000   -4.35924
294600.0000   -4.27648
294640.0000   -5.44460
294680.0000   -5.84175
294720.0000   -4.89765
294760.0000   -5.58519
294800.0000   -5.37083
294840.0000   -5.38855
294880.0000   -6.20221
294920.0000   -5.06969
294960.0000   -5.13144
295000.0000   -5.71558
295040.0000   -4.21468
295080.0000   -4.65173
295120.0000   -3.57309
295160.0000   -3.67143
295200.0000   -4.49375
295240.0000   -4.69454
295280.0000   -4.31797
295320.0000   -4.09536
295360.0000   -3.89035
295400.0000   -3.67636
295440.0000   -3.81562
295480.0000   -3.69407
295520.0000   -3.51117
295560.0000   -2.85697
295600.0000   -4.31829
295640.0000   -4.13882
295680.0000   -3.27896
295720.0000   -3.96288
295760.0000   -4.37630
295800.0000   -4.21934
295840.0000   -4.47686
295880.0000   -5.13663
295920.0000   -4.91950
295960.0000   -4.18828
296000.0000   -5.13735
296040.0000   -4.67999
296080.0000   -5.35347
296120.0000   -4.88111
296160.0000   -5.59407
296200.0000   -4.43167
296240.0000   -4.77728
296280.0000   -4.70757
296320.0000   -5.12989
296360.0000   -4.42509
296400.0000   -4.55506
296440.0000   -4.46741
296480.0000   -5.12764
296520.0000   -4.67458
296560.0000   -5.09823
296600.0000   -4.99906
296640.0000   -5.66889
296680.0000   -4.80662
296720.0000   -5.55254
296760.0000   -5.17892
296800.0000   -5.05146
296840.0000   -5.30142
296880.0000   -4.94058
296920.0000   -4.84277
296960.0000   -5.93334
297000.0000   -5.11130
297040.0000   -5.66960
297080.0000   -5.81050
297120.0000   -4.49300
297160.0000   -5.15550
297200.0000   -4.78894
297240.0000   -5.01869
297280.0000   -5.88706
297320.0000   -6.10825
297360.0000   -4.84133
297400.0000   -5.18674
297440.0000   -5.72238
297480.0000   -5.29430
297520.0000   -6.23898
297560.0000   -5.33469
297600.0000   -5.46245
297640.0000   -5.77171
297680.0000   -4.16478
297720.0000   -5.28574
297760.0000   -5.14230
297800.0000   -5.54344
297840.0000   -5.86590
297880.0000   -5.68976
297920.0000   -5.93236
297960.0000   -4.27239
298000.0000   -5.04155
298040.0000   -6.19901
298080.0000   -5.89080
298120.0000   -5.63544
298160.0000   -4.92349
298200.0000   -3.89108
298240.0000   -5.17924
298280.0000   -5.11678
298320.0000   -4.73343
298360.0000   -3.99133
298400.0000   -4.91631
298440.0000   -5.90296
298480.0000   -4.59522
298520.0000   -4.30887
298560.0000   -5.08818
298600.0000   -5.04883
298640.0000   -5.26279
298680.0000   -4.95679
298720.0000   -4.14378
298760.0000   -4.24637
298800.0000   -4.17267
298840.0000   -4.42919
298880.0000   -5.54438
298920.0000   -4.74458
298960.0000   -4.52093
299000.0000   -5.47674
299040.0000   -4.32841
299080.0000   -4.63404
299120.0000   -3.68841
299160.0000   -4.48189
299200.0000   -4.37876
299240.0000   -4.22219
299280.0000   -4.78869
299320.0000   -4.86685
299360.0000   -4.48412
299400.0000   -4.33287
299440.0000   -4.14011
299480.0000   -4.26995
299520.0000   -4.72135
299560.0000   -3.55584
299600.0000   -3.64446
299640.0000   -4.27687
299680.0000   -5.26603
299720.0000   -4.94938
299760.0000   -3.41905
299800.0000   -4.72614
299840.0000   -5.29936
299880.0000   -5.05162
299920.0000   -5.58290
299960.0000   -4.88901
300000.0000   -4.71839
300040.0000   -4.62886
300080.0000   -5.47233
300120.0000   -5.42510
300160.0000   -4.82728
300200.0000   -4.80983
300240.0000   -5.06850
300280.0000   -6.42750
300320.0000   -5.47898
300360.0000   -5.26359
300400.0000   -5.35005
300440.0000   -5.41803
300480.0000   -5.54705
300520.0000   -5.47751
300560.0000   -5.12151
300600.0000   -5.10564
300640.0000   -5.30873
300680.0000   -4.93928
300720.0000   -5.19145
300760.0000   -4.53058
300800.0000   -4.87841
300840.0000   -4.40284
300880.0000   -4.97978
300920.0000   -4.14056
300960.0000   -4.95698
301000.0000   -4.06592
301040.0000   -4.72023
301080.0000   -4.75484
301120.0000   -5.26087
301160.0000   -4.78455
301200.0000   -4.18748
301240.0000   -4.27973
301280.0000   -4.24804
301320.0000   -4.38729
301360.0000   -4.44985
301400.0000   -4.89303
301440.0000   -5.75266
301480.0000   -4.71961
301520.0000   -5.82952
301560.0000   -4.92777
301600.0000   -5.29513
301640.0000   -4.17556
301680.0000   -4.33253
301720.0000   -4.45266
301760.0000   -4.06161
301800.0000   -4.31339
301840.0000   -3.99148
301880.0000   -3.91549
301920.0000   -5.20823
301960.0000   -4.02828
302000.0000   -4.66002
302040.0000   -4.14432
302080.0000   -4.20311
302120.0000   -3.37782
302160.0000   -4.94250
302200.0000   -4.03270
302240.0000   -3.40033
302280.0000   -4.12430
302320.0000   -4.61277
302360.0000   -5.14194
302400.0000   -4.75967
302440.0000   -4.31764
302480.0000   -4.44657
302520.0000   -5.02750
302560.0000   -4.13673
302600.0000   -4.92269
302640.0000   -4.84956
302680.0000   -4.45135
302720.0000   -4.21059
302760.0000   -4.77313
302800.0000   -4.85946
302840.0000   -5.19176
302880.0000   -4.90568
302920.0000   -4.50436
302960.0000   -4.47465
303000.0000   -3.37804
303040.0000   -3.92394
303080.0000   -3.26912
303120.0000   -3.19754
303160.0000   -3.69191
303200.0000   -4.95622
303240.0000   -4.61707
303280.0000   -4.43909
303320.0000   -4.35501
303360.0000   -4.88685
303400.0000   -4.52039
303440.0000   -4.35999
303480.0000   -4.90618
303520.0000   -5.08331
303560.0000   -4.95491
303600.0000   -4.44311
303640.0000   -3.99185
303680.0000   -4.65101
303720.0000   -4.44222
303760.0000   -4.55801
303800.0000   -3.90940
303840.0000   -4.15069
303880.0000   -3.62305
303920.0000   -3.83061
303960.0000   -3.84438
304000.0000   -3.42325
304040.0000   -3.51041
304080.0000   -4.53170
304120.0000   -3.76529
304160.0000   -4.22289
304200.0000   -3.42215
304240.0000   -3.27484
304280.0000   -3.50149
304320.0000   -3.79217
304360.0000   -2.97306
304400.0000   -4.22430
304440.0000   -3.59440
304480.0000   -3.73478
304520.0000   -4.06509
304560.0000   -4.05528
304600.0000   -4.40127
304640.0000   -3.65442
304680.0000   -4.23653
304720.0000   -4.01382
304760.0000   -4.12897
304800.0000   -4.38211
304840.0000   -4.94337
304880.0000   -3.34779
304920.0000   -4.80195
304960.0000   -3.31188
305000.0000   -3.84671
305040.0000   -3.71240
305080.0000   -4.05098
305120.0000   -4.78639
305160.0000   -3.92074
305200.0000   -3.95291
305240.0000   -4.80244
305280.0000   -5.01104
305320.0000   -4.08572
305360.0000   -3.81606
305400.0000   -5.32582
305440.0000   -4.84469
305480.0000   -5.57322
305520.0000   -4.67077
305560.0000   -4.97402
305600.0000   -4.00762
305640.0000   -4.91282
305680.0000   -4.50527
305720.0000   -4.38231
305760.0000   -5.09419
305800.0000   -4.74613
305840.0000   -4.73017
305880.0000   -3.50040
305920.0000   -3.84302
305960.0000   -5.16317
306000.0000   -4.87313
306040.0000   -4.90614
306080.0000   -4.81211
306120.0000   -4.89730
306160.0000   -4.64731
306200.0000   -4.44463
306240.0000   -4.42505
306280.0000   -5.88141
306320.0000   -4.45367
306360.0000   -4.82099
306400.0000   -5.67045
306440.0000   -4.79138
306480.0000   -4.25347
306520.0000   -5.12672
306560.0000   -5.30976
306600.0000   -3.97456
306640.0000   -4.47072
306680.0000   -4.71944
306720.0000   -3.86378
306760.0000   -4.43958
306800.0000   -5.45614
306840.0000   -4.25110
306880.0000   -4.90575
306920.0000   -4.16886
306960.0000   -5.11328
307000.0000   -4.68196
307040.0000   -5.60770
307080.0000   -4.83027
307120.0000   -4.42483
307160.0000   -4.25793
307200.0000   -4.30621
307240.0000   -3.69219
307280.0000   -4.40783
307320.0000   -4.84588
307360.0000   -5.15274
307400.0000   -5.17180
307440.0000   -4.58086
307480.0000   -5.93333
307520.0000   -6.19431
307560.0000   -5.62148
307600.0000   -5.57427
307640.0000   -4.88184
307680.0000   -5.21317
307720.0000   -4.96458
307760.0000   -4.79581
307800.0000   -4.37045
307840.0000   -4.60419
307880.0000   -4.42123
307920.0000   -6.07769
307960.0000   -5.22911
308000.0000   -4.59756
308040.0000   -5.84108
308080.0000   -5.16876
308120.0000   -4.96633
308160.0000   -4.48692
308200.0000   -4.86579
308240.0000   -5.32494
308280.0000   -5.46126
308320.0000   -4.52120
308360.0000   -5.58096
308400.0000   -5.22768
308440.0000   -4.58583
308480.0000   -5.35820
308520.0000   -5.96736
308560.0000   -5.86765
308600.0000   -5.71014
308640.0000   -4.24487
308680.0000   -5.39454
308720.0000   -4.13528
308760.0000   -5.32037
308800.0000   -4.77856
308840.0000   -4.76660
308880.0000   -5.06821
308920.0000   -4.99131
308960.0000   -4.99673
309000.0000   -4.96238
309040.0000   -5.43707
309080.0000   -5.42352
309120.0000   -5.04438
309160.0000   -5.60582
309200.0000   -5.68528
309240.0000   -6.09116
309280.0000   -4.70810
309320.0000   -4.49725
309360.0000   -5.88239
309400.0000   -5.00678
309440.0000   -4.13848
309480.0000   -4.04390
309520.0000   -5.28181
309560.0000   -5.43710
309600.0000   -4.99400
309640.0000   -4.49905
309680.0000   -4.07175
309720.0000   -4.15297
309760.0000   -4.31988
309800.0000   -4.64977
309840.0000   -3.73424
309880.0000   -4.36292
309920.0000   -4.37960
309960.0000   -4.53717
310000.0000   -4.86489
310040.0000   -4.74410
310080.0000   -4.19614
310120.0000   -4.73775
310160.0000   -3.97810
310200.0000   -4.04066
310240.0000   -4.46724
310280.0000   -4.30292
310320.0000   -4.67875
310360.0000   -4.69001
310400.0000   -4.07981
310440.0000   -4.12500
310480.0000   -4.39779
310520.0000   -4.35023
310560.0000   -4.43350
310600.0000   -3.95194
310640.0000   -4.13705
310680.0000   -3.75053
310720.0000   -3.80393
310760.0000   -5.05737
310800.0000   -4.74409
310840.0000   -4.48496
310880.0000   -5.56115
310920.0000   -4.90686
310960.0000   -3.61207
311000.0000   -4.68993
311040.0000   -4.59422
311080.0000   -4.72244
311120.0000   -4.20770
311160.0000   -5.66996
311200.0000   -4.48140
311240.0000   -5.12321
311280.0000   -4.33384
311320.0000   -4.40100
311360.0000   -3.43661
311400.0000   -3.11799
311440.0000   -3.15677
311480.0000   -3.61916
311520.0000   -4.05151
311560.0000   -3.99416
311600.0000   -4.43376
311640.0000   -4.55878
311680.0000   -3.70728
311720.0000   -4.18688
311760.0000   -3.98548
311800.0000   -4.68880
311840.0000   -4.84271
311880.0000   -4.86239
311920.0000   -4.91293
311960.0000   -4.21601
312000.0000   -3.73390
312040.0000   -4.87102
312080.0000   -4.27858
312120.0000   -4.55236
312160.0000   -5.83447
312200.0000   -5.01063
312240.0000   -4.31107
312280.0000   -4.50352
312320.0000   -4.52539
312360.0000   -3.03652
312400.0000   -3.81284
312440.0000   -3.53162
312480.0000   -3.70869
312520.0000   -3.33988
312560.0000   -3.65807
312600.0000   -3.66301
312640.0000   -4.65392
312680.0000   -4.17611
312720.0000   -3.03662
312760.0000   -3.42753
312800.0000   -4.07782
312840.0000   -3.05557
312880.0000   -4.47891
312920.0000   -4.84134
312960.0000   -4.44317
313000.0000   -4.46179
313040.0000   -4.27262
313080.0000   -3.77422
313120.0000   -4.18458
313160.0000   -3.90171
313200.0000   -3.83984
313240.0000   -3.36484
313280.0000   -4.09167
313320.0000   -3.82373
313360.0000   -3.84374
313400.0000   -4.18072
313440.0000   -4.98798
313480.0000   -4.66982
313520.0000   -4.13010
313560.0000   -4.80047
313600.0000   -4.26146
313640.0000   -4.91917
313680.0000   -4.14746
313720.0000   -3.86281
313760.0000   -4.04915
313800.0000   -4.52537
313840.0000   -4.08164
313880.0000   -4.57236
313920.0000   -4.15150
313960.0000   -4.55182
314000.0000   -4.30676
314040.0000   -4.64264
314080.0000   -3.69523
314120.0000   -4.51286
314160.0000   -4.56737
314200.0000   -4.06432
314240.0000   -5.00976
314280.0000   -4.23079
314320.0000   -4.69118
314360.0000   -5.33664
314400.0000   -4.90563
314440.0000   -4.64337
314480.0000   -3.82014
314520.0000   -4.53136
314560.0000   -4.81491
314600.0000   -4.81383
314640.0000   -4.92363
314680.0000   -4.57337
314720.0000   -4.52697
314760.0000   -5.08735
314800.0000   -3.41329
314840.0000   -4.31623
314880.0000   -4.54122
314920.0000   -4.53564
314960.0000   -4.23085
315000.0000   -3.61880
315040.0000   -4.11437
315080.0000   -4.57501
315120.0000   -4.42072
315160.0000   -4.25300
315200.0000   -4.61652
315240.0000   -4.24126
315280.0000   -3.12806
315320.0000   -3.58140
315360.0000   -3.34338
315400.0000   -3.61838
315440.0000   -3.88477
315480.0000   -4.71652
315520.0000   -4.77441
315560.0000   -5.26083
315600.0000   -4.71768
315640.0000   -4.61932
315680.0000   -4.57046
315720.0000   -5.08677
315760.0000   -5.36476
315800.0000   -4.37533
315840.0000   -4.05545
315880.0000   -4.64710
315920.0000   -4.42876
315960.0000   -4.16207
316000.0000   -4.04360
316040.0000   -4.39014
316080.0000   -3.22325
316120.0000   -4.41297
316160.0000   -5.07422
316200.0000   -4.72232
316240.0000   -4.57781
316280.0000   -3.88610
316320.0000   -3.64938
316360.0000   -4.84434
316400.0000   -4.41279
316440.0000   -4.23296
316480.0000   -3.97177
316520.0000   -4.15151
316560.0000   -4.56321
316600.0000   -3.65359
316640.0000   -4.22887
316680.0000   -4.59935
316720.0000   -4.49615
316760.0000   -4.52613
316800.0000   -4.49544
316840.0000   -4.82160
316880.0000   -4.31351
316920.0000   -4.62120
316960.0000   -4.37830
317000.0000   -4.19827
317040.0000   -4.46605
317080.0000   -4.16908
317120.0000   -4.21219
317160.0000   -4.29026
317200.0000   -3.91944
317240.0000   -4.87880
317280.0000   -5.11098
317320.0000   -4.84139
317360.0000   -4.82633
317400.0000   -4.93646
317440.0000   -4.99801
317480.0000   -4.41217
317520.0000   -5.77823
317560.0000   -4.57069
317600.0000   -4.87856
317640.0000   -4.44916
317680.0000   -4.62899
317720.0000   -4.00987
317760.0000   -4.46895
317800.0000   -4.46496
317840.0000   -2.67967
317880.0000   -3.99056
317920.0000   -3.83957
317960.0000   -3.74787
318000.0000   -3.50299
318040.0000   -3.75089
318080.0000   -3.80715
318120.0000   -3.45540
318160.0000   -3.50138
318200.0000   -3.83042
318240.0000   -3.02737
318280.0000   -4.65078
318320.0000   -4.42090
318360.0000   -4.54605
318400.0000   -4.26673
318440.0000   -3.60657
318480.0000   -3.70881
318520.0000   -5.07113
318560.0000   -4.56824
318600.0000   -4.08407
318640.0000   -4.52357
318680.0000   -4.30001
318720.0000   -3.29151
318760.0000   -4.15416
318800.0000   -4.12103
318840.0000   -4.25938
318880.0000   -4.82371
318920.0000   -5.27453
318960.0000   -4.36827
319000.0000   -5.49469
319040.0000   -4.27534
319080.0000   -5.60648
319120.0000   -3.91378
319160.0000   -4.40615
319200.0000   -4.21525
319240.0000   -4.78175
319280.0000   -4.43277
319320.0000   -3.95328
319360.0000   -4.68631
319400.0000   -4.29508
319440.0000   -4.58062
319480.0000   -4.66608
319520.0000   -4.38134
319560.0000   -5.45448
319600.0000   -4.35702
319640.0000   -4.50138
319680.0000   -3.99827
319720.0000   -3.41284
319760.0000   -3.73631
319800.0000   -4.40356
319840.0000   -3.16474
319880.0000   -3.14000
319920.0000   -3.69606
319960.0000   -4.73949
320000.0000   -3.82204
320040.0000   -4.24879
320080.0000   -3.78896
320120.0000   -4.51404
320160.0000   -4.61120
320200.0000   -5.75495
320240.0000   -4.41808
320280.0000   -4.42700
320320.0000   -4.02055
320360.0000   -3.84994
320400.0000   -4.62912
320440.0000   -4.36853
320480.0000   -3.71946
320520.0000   -3.93935
320560.0000   -3.59258
320600.0000   -4.11964
320640.0000   -2.28433
320680.0000   -3.42274
320720.0000   -4.04468
320760.0000   -4.75334
320800.0000   -4.25937
320840.0000   -4.14567
320880.0000   -4.40315
320920.0000   -4.30236
320960.0000   -4.15932
321000.0000   -3.61019
321040.0000   -3.62166
321080.0000   -3.63959
321120.0000   -3.98485
321160.0000   -3.76213
321200.0000   -4.32201
321240.0000   -4.61156
321280.0000   -4.77570
321320.0000   -5.50467
321360.0000   -4.60631
321400.0000   -5.05060
321440.0000   -4.36602
321480.0000   -5.33197
321520.0000   -4.53624
321560.0000   -4.49738
321600.0000   -3.97128
321640.0000   -4.39964
321680.0000   -3.17037
321720.0000   -4.22005
321760.0000   -3.32360
321800.0000   -3.86600
321840.0000   -3.39749
321880.0000   -3.98201
321920.0000   -4.04310
321960.0000   -4.59283
322000.0000   -3.37186
322040.0000   -3.57004
322080.0000   -3.54236
322120.0000   -3.66947
322160.0000   -3.94991
322200.0000   -4.20989
322240.0000   -4.49085
322280.0000   -3.60294
322320.0000   -4.12090
322360.0000   -3.74270
322400.0000   -3.58936
322440.0000   -3.54082
322480.0000   -3.79899
322520.0000   -3.47772
322560.0000   -3.99605
322600.0000   -3.85626
322640.0000   -5.23549
322680.0000   -4.36209
322720.0000   -4.03437
322760.0000   -3.64815
322800.0000   -4.21738
322840.0000   -4.65383
322880.0000   -4.67542
322920.0000   -4.62019
322960.0000   -4.83316
323000.0000   -4.34185
323040.0000   -4.63304
323080.0000   -4.87994
323120.0000   -4.68761
323160.0000   -3.76830
323200.0000   -3.33018
323240.0000   -3.67027
323280.0000   -3.83539
323320.0000   -3.51913
323360.0000   -4.30780
323400.0000   -4.80127
323440.0000   -4.39520
323480.0000   -3.59091
323520.0000   -4.20063
323560.0000   -3.57524
323600.0000   -3.55205
323640.0000   -4.21046
323680.0000   -4.35000
323720.0000   -4.33032
323760.0000   -4.91818
323800.0000   -4.22231
323840.0000   -4.55729
323880.0000   -4.56372
323920.0000   -4.67974
323960.0000   -3.80018
324000.0000   -4.12288
324040.0000   -5.02518
324080.0000   -4.33729
324120.0000   -5.96017
324160.0000   -5.05857
324200.0000   -4.63110
324240.0000   -4.67494
324280.0000   -3.89503
324320.0000   -4.82788
324360.0000   -3.45500
324400.0000   -4.64501
324440.0000   -4.01382
324480.0000   -3.97570
324520.0000   -4.28465
324560.0000   -3.56954
324600.0000   -4.20285
324640.0000   -4.84098
324680.0000   -4.30180
324720.0000   -4.59131
324760.0000   -4.44802
324800.0000   -4.76272
324840.0000   -5.32092
324880.0000   -5.90314
324920.0000   -4.75804
324960.0000   -4.06090
325000.0000   -4.65223
325040.0000   -4.52098
325080.0000   -4.22243
325120.0000   -4.37450
325160.0000   -4.41126
325200.0000   -3.54904
325240.0000   -3.13349
325280.0000   -3.60787
325320.0000   -4.39977
325360.0000   -3.96327
325400.0000   -4.36200
325440.0000   -4.08332
325480.0000   -4.13801
325520.0000   -3.59539
325560.0000   -3.51058
325600.0000   -3.73764
325640.0000   -3.53258
325680.0000   -4.48667
325720.0000   -5.29801
325760.0000   -4.06282
325800.0000   -3.59151
325840.0000   -2.59616
325880.0000   -3.50542
325920.0000   -4.49577
325960.0000   -3.12987
326000.0000   -3.35588
326040.0000   -4.05633
326080.0000   -3.52954
326120.0000   -3.60940
326160.0000   -3.43246
326200.0000   -3.57475
326240.0000   -3.71214
326280.0000   -2.91839
326320.0000   -2.65360
326360.0000   -3.71364
326400.0000   -2.94361
326440.0000   -3.14663
326480.0000   -3.40011
326520.0000   -3.52164
326560.0000   -3.70871
326600.0000   -4.28348
326640.0000   -4.68804
326680.0000   -4.06234
326720.0000   -3.97880
326760.0000   -3.27181
326800.0000   -3.46877
326840.0000   -3.59899
326880.0000   -3.55839
326920.0000   -3.65241
326960.0000   -4.10147
327000.0000   -3.47280
327040.0000   -3.44738
327080.0000   -2.72783
327120.0000   -3.33577
327160.0000   -2.91335
327200.0000   -4.19115
327240.0000   -2.94410
327280.0000   -1.65993
327320.0000   -1.44165
327360.0000   -3.29211
327400.0000   -1.87026
327440.0000   -2.21583
327480.0000   -1.84781
327520.0000   -1.13484
327560.0000   -1.12356
327600.0000   -1.24735
327640.0000   -1.27578
327680.0000   -1.42806
327720.0000   -1.06753
327760.0000   -1.67109
327800.0000   -0.86483
327840.0000   -0.77772
327880.0000   -1.46131
327920.0000   -2.57963
327960.0000   -1.20731
328000.0000   -1.96899
328040.0000   -3.08993
328080.0000   -1.83183
328120.0000   -1.86692
328160.0000   -1.13150
328200.0000   -0.53509
328240.0000   -0.53510
328280.0000   -1.74000
328320.0000   -1.69533
328360.0000   -1.22258
328400.0000   -1.28053
328440.0000   -1.45465
328480.0000   -1.96986
328520.0000   -1.80510
328560.0000   -0.52091
328600.0000   -1.37632
328640.0000   -1.25629
328680.0000   -1.50091
328720.0000   -0.94517
328760.0000   -1.52786
328800.0000   -1.82692
328840.0000   -1.92341
328880.0000   -2.22686
328920.0000   -1.11615
328960.0000   -1.13249
329000.0000   -2.48606
329040.0000   -2.24370
329080.0000   -2.25825
329120.0000   -1.15964
329160.0000   -1.36334
329200.0000   -1.43414
329240.0000   -1.81526
329280.0000   -0.34466
329320.0000   -1.24645
329360.0000   -0.58753
329400.0000   -0.53012
329440.0000   -0.54591
329480.0000   -1.70743
329520.0000   -0.77856
329560.0000   -0.47631
329600.0000   -0.11605
329640.0000   -0.66713
329680.0000   -0.64768
329720.0000   -0.86539
329760.0000   -0.65358
329800.0000    0.06074
329840.0000    0.19931
329880.0000    0.13326
329920.0000   -0.44959
329960.0000   -0.42509
330000.0000   -0.72932
330040.0000   -1.10925
330080.0000   -0.57600
330120.0000    0.07316
330160.0000   -0.57285
330200.0000    0.01105
330240.0000    0.41750
330280.0000   -0.74882
330320.0000   -1.06804
330360.0000   -1.18491
330400.0000   -2.05617
330440.0000   -2.22410
330480.0000   -1.47923
330520.0000   -2.06309
330560.0000   -1.26803
330600.0000   -1.09547
330640.0000   -1.46357
330680.0000   -1.48018
330720.0000   -0.74631
330760.0000   -0.82435
330800.0000   -0.84143
330840.0000   -0.73783
330880.0000   -1.76339
330920.0000   -0.66210
330960.0000   -1.81111
331000.0000   -1.56403
331040.0000   -1.91656
331080.0000   -1.69398
331120.0000   -0.92786
331160.0000   -2.50348
331200.0000   -3.05195
331240.0000   -1.59875
331280.0000   -2.19928
331320.0000   -1.68765
331360.0000   -1.59066
331400.0000   -1.06755
331440.0000   -1.07497
331480.0000   -1.06614
331520.0000   -1.78637
331560.0000   -0.92219
331600.0000   -1.58614
331640.0000   -1.83739
331680.0000   -0.64236
331720.0000   -1.00437
331760.0000   -2.09856
331800.0000   -1.79109
331840.0000   -1.93970
331880.0000   -1.18959
331920.0000   -1.14503
331960.0000   -1.51247
332000.0000   -1.91716
332040.0000   -1.61773
332080.0000   -0.90192
332120.0000   -2.15963
332160.0000   -2.28200
332200.0000   -1.62413
332240.0000   -1.73231
332280.0000   -1.26505
332320.0000   -2.23273
332360.0000   -0.70118
332400.0000   -1.18999
332440.0000   -0.73993
332480.0000   -1.19440
332520.0000   -1.43876
332560.0000   -1.23335
332600.0000   -1.47124
332640.0000   -1.36198
332680.0000   -2.78303
332720.0000   -2.98728
332760.0000   -2.82960
332800.0000   -1.05261
332840.0000   -1.44719
332880.0000   -2.15152
332920.0000   -1.03097
332960.0000   -1.72036
333000.0000    0.07477
333040.0000   -0.38870
333080.0000   -0.73914
333120.0000   -0.48359
333160.0000    0.09940
333200.0000   -0.37490
333240.0000    0.25824
333280.0000    0.87771
333320.0000   -0.38360
333360.0000    0.49826
333400.0000    0.33438
333440.0000   -0.24078
333480.0000   -0.02192
333520.0000    0.24139
333560.0000   -0.38954
333600.0000    0.04774
333640.0000    0.26593
333680.0000    0.07700
333720.0000   -0.38218
333760.0000    0.64722
333800.0000    0.69564
333840.0000   -0.25367
333880.0000   -0.92994
333920.0000   -0.36577
333960.0000   -0.21512
334000.0000   -0.18641
334040.0000    0.04116
334080.0000   -0.39477
334120.0000   -0.44158
334160.0000    0.87058
334200.0000    0.34797
334240.0000    0.39470
334280.0000    0.19016
334320.0000   -0.13036
334360.0000   -0.36681
334400.0000   -1.19795
334440.0000   -1.99193
334480.0000   -1.35997
334520.0000   -1.44551
334560.0000   -1.35299
334600.0000   -1.42653
334640.0000   -1.06488
334680.0000   -1.87117
334720.0000   -2.10543
334760.0000   -2.09254
334800.0000   -1.74932
334840.0000   -1.90671
334880.0000   -1.57710
334920.0000   -1.37604
334960.0000   -1.91041
335000.0000    0.00787
335040.0000   -1.07235
335080.0000   -1.38669
335120.0000   -1.58140
335160.0000   -0.83920
335200.0000   -1.53285
335240.0000   -0.49275
335280.0000   -1.76803
335320.0000   -0.23708
335360.0000   -1.53297
335400.0000   -0.66290
335440.0000   -1.04818
335480.0000   -0.49015
335520.0000   -0.55261
335560.0000   -1.81098
335600.0000   -1.17822
335640.0000   -1.32279
335680.0000   -1.21901
335720.0000   -1.07342
335760.0000   -2.27534
335800.0000   -1.44621
335840.0000   -0.36855
335880.0000   -0.73448
335920.0000   -0.53175
335960.0000   -2.10020
336000.0000   -1.87626
336040.0000   -1.47970
336080.0000   -1.16915
336120.0000   -1.70925
336160.0000   -1.04232
336200.0000   -0.99878
336240.0000   -1.47713
336280.0000   -0.93233
336320.0000   -1.12424
336360.0000   -1.59317
336400.0000   -0.63148
336440.0000   -1.44189
336480.0000   -2.02654
336520.0000   -0.49620
336560.0000   -0.99890
336600.0000   -0.13491
336640.0000    0.10939
336680.0000   -0.32012
336720.0000   -0.34103
336760.0000   -0.52615
336800.0000   -0.28496
336840.0000   -1.03893
336880.0000   -1.39034
336920.0000   -1.11441
336960.0000   -1.44748
337000.0000   -0.33132
337040.0000   -0.11253
337080.0000    0.47808
337120.0000   -0.94994
337160.0000   -0.61897
337200.0000   -1.51155
337240.0000   -0.16851
337280.0000   -0.55546
337320.0000   -0.15976
337360.0000   -1.16700
337400.0000   -1.45626
337440.0000   -1.57283
337480.0000   -1.55182
337520.0000   -3.08834
337560.0000   -2.38236
337600.0000   -0.86342
337640.0000   -0.94432
337680.0000   -0.79416
337720.0000   -1.00276
337760.0000   -1.54977
337800.0000   -1.09122
337840.0000   -0.24767
337880.0000   -1.76187
337920.0000   -1.47120
337960.0000   -2.27813
338000.0000   -2.03584
338040.0000   -1.42753
338080.0000   -1.93129
338120.0000   -2.51057
338160.0000   -2.00598
338200.0000   -2.31741
338240.0000   -2.77683
338280.0000   -3.08780
338320.0000   -1.61643
338360.0000   -1.53712
338400.0000   -1.77971
338440.0000   -1.62134
338480.0000   -1.36840
338520.0000   -1.27919
338560.0000   -1.71280
338600.0000   -1.17671
338640.0000   -0.51901
338680.0000   -0.30674
338720.0000   -0.93568
338760.0000   -0.11884
338800.0000    0.18119
338840.0000   -0.11298
338880.0000   -0.06945
338920.0000   -0.00698
338960.0000   -0.14440
339000.0000   -0.37496
339040.0000    0.13268
339080.0000    0.91194
339120.0000   -0.85484
339160.0000    0.30149
339200.0000    0.26162
339240.0000    0.49680
339280.0000    0.04398
339320.0000    0.55368
339360.0000    0.33469
339400.0000   -0.34668
339440.0000    0.88454
339480.0000    1.31050
339520.0000    0.71425
339560.0000    1.74963
339600.0000    1.14630
339640.0000    1.43659
339680.0000    0.84177
339720.0000    0.22740
339760.0000    0.69488
339800.0000    0.46911
339840.0000   -0.91836
339880.0000   -0.76684
339920.0000   -0.25266
339960.0000    0.76537
340000.0000    0.51811
340040.0000    0.14334
340080.0000    0.19130
340120.0000    0.02432
340160.0000   -0.22178
340200.0000    0.62485
340240.0000    0.64734
340280.0000   -0.73474
340320.0000    0.24613
340360.0000    0.77603
340400.0000    1.18274
340440.0000    0.11201
340480.0000    0.27170
340520.0000    1.27806
340560.0000    0.97448
340600.0000    0.89521
340640.0000    0.50271
340680.0000    0.63543
340720.0000    0.48413
340760.0000    1.02001
340800.0000    1.08394
340840.0000   -0.23317
340880.0000    1.50605
340920.0000    2.11816
340960.0000    1.05786
341000.0000    0.74642
341040.0000    1.52563
341080.0000    1.15450
341120.0000    0.83579
341160.0000    0.21778
341200.0000    0.56296
341240.0000    1.35513
341280.0000    1.46455
341320.0000    1.40455
341360.0000    1.40953
341400.0000    1.18198
341440.0000    2.19140
341480.0000    2.58979
341520.0000    1.22419
341560.0000    1.97038
341600.0000    2.45330
341640.0000    1.73606
341680.0000    1.37809
341720.0000    2.46869
341760.0000    1.93934
341800.0000    2.86063
341840.0000    1.59312
341880.0000    1.68393
341920.0000    2.01642
341960.0000    1.61466
342000.0000    1.69409
342040.0000    2.74763
342080.0000    2.72157
342120.0000    2.02732
342160.0000    2.17725
342200.0000    1.87702
342240.0000    2.06656
342280.0000    2.12030
342320.0000    1.98603
342360.0000    2.15823
342400.0000    2.59011
342440.0000    1.73745
342480.0000    2.43011
342520.0000    2.07118
342560.0000    1.67891
342600.0000    2.11695
342640.0000    1.91725
342680.0000    1.15144
342720.0000    1.67086
342760.0000    0.53362
342800.0000    2.05892
342840.0000    1.96352
342880.0000    2.68932
342920.0000    2.29382
342960.0000    1.92167
343000.0000    1.90135
343040.0000    2.52553
343080.0000    1.74073
343120.0000    1.97886
343160.0000    2.23151
343200.0000    2.31322
343240.0000    1.67722
343280.0000    1.40428
343320.0000    1.67304
343360.0000    1.37415
343400.0000    1.50823
343440.0000    1.09059
343480.0000    1.78708
343520.0000    2.02280
343560.0000    2.30097
343600.0000    1.33150
343640.0000    1.24736
343680.0000    2.03908
343720.0000    1.34684
343760.0000    1.65088
343800.0000    2.28549
343840.0000    1.25204
343880.0000    2.57094
343920.0000    1.58016
343960.0000    1.81798
344000.0000    1.26852
344040.0000    2.24223
344080.0000    1.29661
344120.0000    0.85153
344160.0000    1.37506
344200.0000    1.59747
344240.0000    2.04315
344280.0000    3.09069
344320.0000    2.89888
344360.0000    2.98454
344400.0000    2.74810
344440.0000    2.70465
344480.0000    2.54397
344520.0000    2.21071
344560.0000    2.33202
344600.0000    3.04100
344640.0000    2.91020
344680.0000    2.23150
344720.0000    2.74653
344760.0000    2.28017
344800.0000    2.88713
344840.0000    2.04854
344880.0000    3.20926
344920.0000    2.81916
344960.0000    3.95065
345000.0000    2.67262
345040.0000    2.58183
345080.0000    3.52445
345120.0000    3.29099
345160.0000    2.86297
345200.0000    2.90099
345240.0000    3.13743
345280.0000    2.93390
345320.0000    2.83498
345360.0000    3.55465
345400.0000    3.76140
345440.0000    4.13709
345480.0000    4.48281
345520.0000    3.48820
345560.0000    3.41357
345600.0000    3.19222
345640.0000    2.58306
345680.0000    4.17280
345720.0000    3.51892
345760.0000    3.67979
345800.0000    4.63734
345840.0000    4.16643
345880.0000    4.24876
345920.0000    3.30680
345960.0000    3.84643
346000.0000    3.59269
346040.0000    3.86097
346080.0000    3.57422
346120.0000    3.98104
346160.0000    2.97548
346200.0000    3.43308
346240.0000    3.74813
346280.0000    3.06999
346320.0000    3.06177
346360.0000    3.46466
346400.0000    2.78747
346440.0000    3.27870
346480.0000    3.36723
346520.0000    3.53885
346560.0000    3.39014
346600.0000    3.48427
346640.0000    3.17083
346680.0000    2.87542
346720.0000    3.56928
346760.0000    4.31221
346800.0000    3.95459
346840.0000    3.48063
346880.0000    4.42342
346920.0000    4.37106
346960.0000    3.55109
347000.0000    3.07084
347040.0000    3.68013
347080.0000    4.41154
347120.0000    4.31204
347160.0000    5.42443
347200.0000    6.19318
347240.0000    4.57420
347280.0000    5.57656
347320.0000    4.95955
347360.0000    4.07787
347400.0000    4.26024
347440.0000    4.49176
347480.0000    4.46745
347520.0000    5.57554
347560.0000    5.13202
347600.0000    5.26483
347640.0000    5.31135
347680.0000    4.51230
347720.0000    4.55231
347760.0000    4.94574
347800.0000    4.57749
347840.0000    4.83270
347880.0000    5.30016
347920.0000    4.33060
347960.0000    4.61036
348000.0000    4.39856
348040.0000    3.66567
348080.0000    4.57160
348120.0000    3.99968
348160.0000    3.87538
348200.0000    3.86494
348240.0000    2.76602
348280.0000    3.00531
348320.0000    4.37656
348360.0000    3.62103
348400.0000    3.38539
348440.0000    3.74539
348480.0000    4.05056
348520.0000    4.26019
348560.0000    4.39126
348600.0000    4.40849
348640.0000    4.22843
348680.0000    4.47137
348720.0000    4.69445
348760.0000    3.90435
348800.0000    3.39323
348840.0000    4.45278
348880.0000    3.88171
348920.0000    4.34172
348960.0000    2.63178
349000.0000    3.34705
349040.0000    3.73029
349080.0000    3.62192
349120.0000    3.70628
349160.0000    4.06343
349200.0000    3.81947
349240.0000    3.94652
349280.0000    4.47183
349320.0000    4.25570
349360.0000    4.75981
349400.0000    4.60967
349440.0000    4.71392
349480.0000    4.02657
349520.0000    3.77063
349560.0000    4.85224
349600.0000    4.44722
349640.0000    6.02195
349680.0000    5.75067
349720.0000    5.53570
349760.0000    4.24542
349800.0000    4.19978
349840.0000    3.99442
349880.0000    5.26750
349920.0000    4.64756
349960.0000    4.74534
350000.0000    5.04746
350040.0000    5.50887
350080.0000    5.17393
350120.0000    5.10397
350160.0000    5.35222
350200.0000    5.04899
350240.0000    5.40809
350280.0000    5.82543
350320.0000    5.60111
350360.0000    5.33859
350400.0000    4.83587
350440.0000    4.70438
350480.0000    4.43875
350520.0000    4.99277
350560.0000    5.19715
350600.0000    4.95176
350640.0000    5.89907
350680.0000    4.82948
350720.0000    3.94023
350760.0000    3.51100
350800.0000    4.16645
350840.0000    3.93254
350880.0000    4.24895
350920.0000    3.87759
350960.0000    4.25938
351000.0000    3.83924
351040.0000    3.57916
351080.0000    3.71791
351120.0000    3.42613
351160.0000    3.64639
351200.0000    3.39359
351240.0000    3.96318
351280.0000    2.63878
351320.0000    3.39605
351360.0000    3.25852
351400.0000    4.01097
351440.0000    3.64994
351480.0000    3.43704
351520.0000    3.37290
351560.0000    2.45613
351600.0000    2.70030
351640.0000    2.63046
351680.0000    3.05138
351720.0000    3.12836
351760.0000    3.46143
351800.0000    2.65661
351840.0000    3.12971
351880.0000    2.44786
351920.0000    2.28773
351960.0000    3.33824
352000.0000    3.68435
352040.0000    3.32850
352080.0000    3.45909
352120.0000    2.84932
352160.0000    2.50719
352200.0000    1.95044
352240.0000    2.39526
352280.0000    2.42775
352320.0000    3.30084
352360.0000    2.91126
352400.0000    2.59684
352440.0000    1.96967
352480.0000    2.51575
352520.0000    2.18533
352560.0000    2.17242
352600.0000    1.98490
352640.0000    1.74844
352680.0000    2.76474
352720.0000    2.86588
352760.0000    2.21462
352800.0000    2.01487
352840.0000    2.35780
352880.0000    2.61637
352920.0000    2.25190
352960.0000    1.95854
353000.0000    2.75089
353040.0000    2.19102
353080.0000    2.58571
353120.0000    2.61670
353160.0000    2.96402
353200.0000    1.85772
353240.0000    2.57792
353280.0000    2.34173
353320.0000    2.48575
353360.0000    3.45652
353400.0000    2.82739
353440.0000    2.95317
353480.0000    2.35918
353520.0000    3.24016
353560.0000    3.90989
353600.0000    4.13122
353640.0000    2.86368
353680.0000    3.29223
353720.0000    2.74563
353760.0000    3.41367
353800.0000    2.45457
353840.0000    3.21192
353880.0000    2.71072
353920.0000    2.74157
353960.0000    3.34887
354000.0000    2.86030
354040.0000    3.01876
354080.0000    2.03966
354120.0000    2.68752
354160.0000    2.56270
354200.0000    2.35077
354240.0000    1.19789
354280.0000    2.28212
354320.0000    2.07208
354360.0000    1.15716
354400.0000    1.52380
354440.0000    2.17806
354480.0000    2.13887
354520.0000    3.14923
354560.0000    2.21606
354600.0000    2.67954
354640.0000    2.59724
354680.0000    2.42752
354720.0000    2.15499
354760.0000    2.14410
354800.0000    2.91941
354840.0000    3.09599
354880.0000    2.46292
354920.0000    1.80337
354960.0000    2.34282
355000.0000    2.82716
355040.0000    3.41743
355080.0000    2.44289
355120.0000    2.92644
355160.0000    2.63003
355200.0000    1.45839
355240.0000    1.75710
355280.0000    1.38904
355320.0000    1.97240
355360.0000    0.99650
355400.0000    1.91442
355440.0000    1.87436
355480.0000    1.55578
355520.0000    1.91043
355560.0000    2.23869
355600.0000    1.14912
355640.0000    1.70663
355680.0000    1.00971
355720.0000    0.45148
355760.0000    0.13582
355800.0000    1.13778
355840.0000    0.49873
355880.0000    0.97665
355920.0000    1.29245
355960.0000    0.97619
356000.0000    1.76240
356040.0000    1.76446
356080.0000    2.89618
356120.0000    1.92614
356160.0000    1.19463
356200.0000    2.12387
356240.0000    1.75946
356280.0000    1.49792
356320.0000    1.20602
356360.0000    1.43790
356400.0000    1.79227
356440.0000    0.99780
356480.0000    0.56831
356520.0000    0.42816
356560.0000    1.29789
356600.0000    0.75393
356640.0000    0.91295
356680.0000    0.40748
356720.0000    1.63063
356760.0000    1.48561
356800.0000    1.90713
356840.0000    1.48469
356880.0000    2.31274
356920.0000    2.44801
356960.0000    1.52198
357000.0000    1.98314
357040.0000    2.57182
357080.0000    2.75248
357120.0000    2.36340
357160.0000    2.92972
357200.0000    2.89748
357240.0000    2.64873
357280.0000    3.12214
357320.0000    3.17019
357360.0000    2.68644
357400.0000    2.72093
357440.0000    2.64225
357480.0000    2.97947
357520.0000    2.28383
357560.0000    2.33810
357600.0000    2.55827
357640.0000    2.56801
357680.0000    3.48583
357720.0000    3.79747
357760.0000    3.19179
357800.0000    3.45254
357840.0000    3.04370
357880.0000    3.06919
357920.0000    2.77033
357960.0000    1.77187
358000.0000    2.20749
358040.0000    2.00540
358080.0000    1.75252
358120.0000    1.14633
358160.0000    1.87865
358200.0000    2.78205
358240.0000    2.95767
358280.0000    2.89819
358320.0000    2.85793
358360.0000    2.75676
358400.0000    2.85407
358440.0000    3.12673
358480.0000    2.78012
358520.0000    3.09696
358560.0000    2.84144
358600.0000    3.17292
358640.0000    3.07364
358680.0000    3.00567
358720.0000    3.52682
358760.0000    4.11849
358800.0000    3.66908
358840.0000    3.48528
358880.0000    3.49987
358920.0000    3.25955
358960.0000    3.64618
359000.0000    3.01168
359040.0000    4.09494
359080.0000    4.84678
359120.0000    4.16209
359160.0000    3.16814
359200.0000    3.46335
359240.0000    3.42952
359280.0000    3.51478
359320.0000    3.28526
359360.0000    4.29801
359400.0000    2.77957
359440.0000    3.22985
359480.0000    3.91801
359520.0000    3.36836
359560.0000    3.59450
359600.0000    2.66624
359640.0000    3.30597
359680.0000    2.71576
359720.0000    2.99404
359760.0000    3.16760
359800.0000    3.28952
359840.0000    2.84759
359880.0000    3.00260
359920.0000    2.81988
359960.0000    2.68790
360000.0000    2.10245
360040.0000    2.97778
360080.0000    2.96174
360120.0000    2.76874
360160.0000    2.86242
360200.0000    3.05475
360240.0000    3.23730
360280.0000    3.17451
360320.0000    3.06643
360360.0000    3.15187
360400.0000    3.12954
360440.0000    2.88976
360480.0000    2.76409
360520.0000    3.09807
360560.0000    3.09609
360600.0000    3.26451
360640.0000    2.62585
360680.0000    2.16561
360720.0000    2.15524
360760.0000    2.24557
360800.0000    2.67617
360840.0000    3.31849
360880.0000    2.22437
360920.0000    2.98742
360960.0000    3.05933
361000.0000    2.62086
361040.0000    2.97826
361080.0000    1.96052
361120.0000    2.54280
361160.0000    1.53413
361200.0000    2.17059
361240.0000    2.34672
361280.0000    2.26139
361320.0000    2.08370
361360.0000    3.31605
361400.0000    2.73552
361440.0000    2.66397
361480.0000    2.20758
361520.0000    2.61336
361560.0000    3.48292
361600.0000    2.52613
361640.0000    2.10114
361680.0000    3.17437
361720.0000    3.61664
361760.0000    2.45779
361800.0000    3.55520
361840.0000    2.77289
361880.0000    3.50757
361920.0000    3.85406
361960.0000    3.17817
362000.0000    1.97861
362040.0000    2.82805
362080.0000    3.10448
362120.0000    3.25239
362160.0000    3.27539
362200.0000    2.02907
362240.0000    2.24694
362280.0000    2.90814
362320.0000    2.18828
362360.0000    3.81084
362400.0000    3.43879
362440.0000    2.25197
362480.0000    2.99271
362520.0000    2.27389
362560.0000    3.40306
362600.0000    2.93830
362640.0000    3.80855
362680.0000    3.24781
362720.0000    2.76855
362760.0000    3.51582
362800.0000    3.37245
362840.0000    2.39373
362880.0000    3.25994
362920.0000    3.57244
362960.0000    3.49426
363000.0000    3.46293
363040.0000    4.03426
363080.0000    4.35217
363120.0000    4.54042
363160.0000    3.92963
363200.0000    3.37848
363240.0000    2.92847
363280.0000    3.01730
363320.0000    3.69772
363360.0000    3.31292
363400.0000    3.47502
363440.0000    3.49806
363480.0000    3.26632
363520.0000    3.37389
363560.0000    3.29810
363600.0000    3.20130
363640.0000    2.83171
363680.0000    2.84174
363720.0000    2.00190
363760.0000    2.45753
363800.0000    2.34858
363840.0000    2.65844
363880.0000    2.81428
363920.0000    3.12900
363960.0000    3.17165
364000.0000    3.05733
364040.0000    2.80079
364080.0000    2.77008
364120.0000    3.21613
364160.0000    2.91325
364200.0000    3.05960
364240.0000    2.41418
364280.0000    2.96271
364320.0000    2.66418
364360.0000    4.00268
364400.0000    3.62347
364440.0000    4.01546
364480.0000    3.73709
364520.0000    3.96139
364560.0000    3.66216
364600.0000    4.03539
364640.0000    3.82134
364680.0000    3.63248
364720.0000    3.91624
364760.0000    3.59009
364800.0000    3.35821
364840.0000    3.34554
364880.0000    3.10327
364920.0000    3.85691
364960.0000    3.93152
365000.0000    3.41796
365040.0000    2.93791
365080.0000    3.33281
365120.0000    2.38216
365160.0000    2.16021
365200.0000    3.30081
365240.0000    3.43689
365280.0000    2.77080
365320.0000    3.52232
365360.0000    2.97227
365400.0000    3.96331
365440.0000    3.38877
365480.0000    3.86132
365520.0000    2.56518
365560.0000    3.14756
365600.0000    3.24391
365640.0000    2.73509
365680.0000    3.59106
365720.0000    3.73716
365760.0000    3.45411
365800.0000    3.50887
365840.0000    3.72588
365880.0000    3.78878
365920.0000    3.12860
365960.0000    3.11313
366000.0000    3.20326
366040.0000    3.06182
366080.0000    3.45102
366120.0000    3.46945
366160.0000    3.79620
366200.0000    3.35592
366240.0000    2.85046
366280.0000    2.65901
366320.0000    2.31225
366360.0000    3.57590
366400.0000    3.09046
366440.0000    2.85363
366480.0000    3.12589
366520.0000    3.96522
366560.0000    2.98842
366600.0000    2.95065
366640.0000    3.84062
366680.0000    4.21306
366720.0000    2.39416
366760.0000    2.42256
366800.0000    2.65788
366840.0000    2.86728
366880.0000    2.26310
366920.0000    2.40776
366960.0000    2.14592
367000.0000    3.15196
367040.0000    2.89029
367080.0000    2.42904
367120.0000    3.29746
367160.0000    2.20421
367200.0000    2.46481
367240.0000    1.21570
367280.0000    1.81327
367320.0000    1.46396
367360.0000    1.85462
367400.0000    2.57164
367440.0000    1.96060
367480.0000    1.62498
367520.0000    0.84148
367560.0000    1.96909
367600.0000    2.97602
367640.0000    2.02898
367680.0000    2.55627
367720.0000    1.80300
367760.0000    2.61924
367800.0000    3.25658
367840.0000    2.39108
367880.0000    3.41797
367920.0000    3.54700
367960.0000    3.63767
368000.0000    3.31284
368040.0000    3.27543
368080.0000    3.80373
368120.0000    3.85604
368160.0000    3.54679
368200.0000    4.47613
368240.0000    4.13051
368280.0000    4.88631
368320.0000    3.57837
368360.0000    3.29176
368400.0000    3.20270
368440.0000    3.63481
368480.0000    4.00579
368520.0000    3.42048
368560.0000    3.20826
368600.0000    3.28964
368640.0000    3.96528
368680.0000    4.51170
368720.0000    4.73853
368760.0000    4.32789
368800.0000    3.85255
368840.0000    4.20249
368880.0000    4.08602
368920.0000    3.53838
368960.0000    2.62604
369000.0000    3.27717
369040.0000    2.88664
369080.0000    3.73524
369120.0000    3.03956
369160.0000    2.20801
369200.0000    3.06021
369240.0000    3.36308
369280.0000    2.87558
369320.0000    3.31279
369360.0000    3.79876
369400.0000    3.62455
369440.0000    3.55944
369480.0000    3.63446
369520.0000    3.87154
369560.0000    4.43355
369600.0000    2.74082
369640.0000    4.27417
369680.0000    4.61972
369720.0000    3.89900
369760.0000    3.58221
369800.0000    3.71929
369840.0000    4.13015
369880.0000    3.52043
369920.0000    2.93525
369960.0000    4.59955
370000.0000    3.50329
370040.0000    3.22323
370080.0000    3.93949
370120.0000    3.86219
370160.0000    3.56264
370200.0000    3.83394
370240.0000    3.99684
370280.0000    3.93546
370320.0000    3.89384
370360.0000    3.68948
370400.0000    3.91256
370440.0000    3.75933
370480.0000    4.02278
370520.0000    4.26194
370560.0000    4.31605
370600.0000    3.09703
370640.0000    2.83691
370680.0000    3.11358
370720.0000    3.07382
370760.0000    2.71142
370800.0000    3.02596
370840.0000    2.58723
370880.0000    2.62348
370920.0000    2.76696
370960.0000    2.66749
371000.0000    2.47917
371040.0000    3.07925
371080.0000    3.21585
371120.0000    2.98180
371160.0000    3.41726
371200.0000    3.26740
371240.0000    3.37558
371280.0000    3.97598
371320.0000    4.08021
371360.0000    3.64507
371400.0000    3.30081
371440.0000    3.17712
371480.0000    2.73422
371520.0000    3.78593
371560.0000    2.58560
371600.0000    3.08031
371640.0000    3.74208
371680.0000    2.96966
371720.0000    2.42472
371760.0000    3.17874
371800.0000    3.14012
371840.0000    3.33419
371880.0000    2.67390
371920.0000    2.60124
371960.0000    2.60981
372000.0000    3.18833
372040.0000    4.15572
372080.0000    3.44011
372120.0000    3.87790
372160.0000    4.26538
372200.0000    4.73058
372240.0000    4.54867
372280.0000    3.93062
372320.0000    4.27985
372360.0000    4.05056
372400.0000    3.20226
372440.0000    3.44416
372480.0000    3.05634
372520.0000    2.20864
372560.0000    2.12435
372600.0000    1.99886
372640.0000    2.38816
372680.0000    1.24845
372720.0000    1.17074
372760.0000    1.60109
372800.0000    2.22147
372840.0000    3.05293
372880.0000    2.58297
372920.0000    2.98815
372960.0000    2.23467
373000.0000    3.09014
373040.0000    3.82343
373080.0000    2.90949
373120.0000    3.36151
373160.0000    3.33603
373200.0000    2.71735
373240.0000    2.75093
373280.0000    2.88708
373320.0000    2.00848
373360.0000    0.88535
373400.0000    1.06958
373440.0000    0.58440
373480.0000    1.08439
373520.0000   -0.11571
373560.0000    1.10704
373600.0000    1.16607
373640.0000    1.89111
373680.0000    2.01494
373720.0000    3.44138
373760.0000    3.38340
373800.0000    2.80270
373840.0000    3.14296
373880.0000    2.67012
373920.0000    3.01220
373960.0000    3.52458
374000.0000    4.34849
374040.0000    4.44171
374080.0000    2.95912
374120.0000    3.33053
374160.0000    2.98210
374200.0000    3.96015
374240.0000    4.04553
374280.0000    4.80160
374320.0000    4.26531
374360.0000    3.36283
374400.0000    3.20388
374440.0000    4.55461
374480.0000    4.09946
374520.0000    4.97293
374560.0000    4.56977
374600.0000    3.66730
374640.0000    4.07237
374680.0000    4.90270
374720.0000    4.89992
374760.0000    4.53001
374800.0000    4.57158
374840.0000    4.58221
374880.0000    4.33671
374920.0000    3.87258
374960.0000    4.12271
375000.0000    4.34269
375040.0000    3.72814
375080.0000    3.96908
375120.0000    3.77465
375160.0000    3.89514
375200.0000    3.80082
375240.0000    3.75322
375280.0000    3.79851
375320.0000    3.47923
375360.0000    2.68845
375400.0000    2.86267
375440.0000    3.18011
375480.0000    3.51830
375520.0000    2.83077
375560.0000    3.45210
375600.0000    4.11224
375640.0000    4.72522
375680.0000    4.24840
375720.0000    4.45205
375760.0000    4.05654
375800.0000    4.11424
375840.0000    3.86669
375880.0000    5.72108
375920.0000    4.68097
375960.0000    4.35292
376000.0000    4.09182
376040.0000    2.84911
376080.0000    3.20583
376120.0000    3.22256
376160.0000    3.35947
376200.0000    3.54389
376240.0000    2.58813
376280.0000    2.79060
376320.0000    2.31007
376360.0000    3.10112
376400.0000    3.17807
376440.0000    3.06062
376480.0000    3.30110
376520.0000    4.18052
376560.0000    4.49837
376600.0000    4.75643
376640.0000    3.75402
376680.0000    4.04839
376720.0000    3.69440
376760.0000    4.14326
376800.0000    4.44148
376840.0000    3.84867
376880.0000    3.55944
376920.0000    3.50655
376960.0000    2.94196
377000.0000    3.04107
377040.0000    2.78970
377080.0000    2.90596
377120.0000    3.26607
377160.0000    2.31365
377200.0000    1.61170
377240.0000    2.23780
377280.0000    3.04159
377320.0000    3.32485
377360.0000    3.65997
377400.0000    3.52162
377440.0000    4.26026
377480.0000    3.78643
377520.0000    3.61011
377560.0000    4.03262
377600.0000    3.22993
377640.0000    3.37771
377680.0000    3.19944
377720.0000    3.16349
377760.0000    2.12997
377800.0000    2.65640
377840.0000    3.02390
377880.0000    2.88572
377920.0000    2.46847
377960.0000    2.70590
378000.0000    2.72644
378040.0000    3.02068
378080.0000    3.53345
378120.0000    3.96652
378160.0000    4.17829
378200.0000    3.42499
378240.0000    3.32260
378280.0000    2.62686
378320.0000    2.82880
378360.0000    3.79598
378400.0000    3.11667
378440.0000    3.95616
378480.0000    3.38818
378520.0000    3.04409
378560.0000    3.95362
378600.0000    3.91173
378640.0000    4.40878
378680.0000    3.54539
378720.0000    3.51743
378760.0000    3.04461
378800.0000    2.97253
378840.0000    3.38169
378880.0000    4.40411
378920.0000    3.40439
378960.0000    3.26346
379000.0000    4.01025
379040.0000    3.37600
379080.0000    3.74009
379120.0000    4.48225
379160.0000    4.00774
379200.0000    5.40422
379240.0000    3.88593
379280.0000    4.38597
379320.0000    4.25182
379360.0000    4.19814
379400.0000    3.77145
379440.0000    4.59824
379480.0000    3.89048
379520.0000    3.57987
379560.0000    3.29132
379600.0000    4.01579
379640.0000    3.45717
379680.0000    3.35810
379720.0000    4.14933
379760.0000    3.89238
379800.0000    4.01126
379840.0000    4.49414
379880.0000    4.23922
379920.0000    3.66667
379960.0000    2.89329
380000.0000    3.99178
380040.0000    3.03228
380080.0000    3.02418
380120.0000    3.67207
380160.0000    3.71418
380200.0000    3.51310
380240.0000    2.74170
380280.0000    3.04603
380320.0000    3.22265
380360.0000    3.40921
380400.0000    3.60424
380440.0000    3.56883
380480.0000    3.58183
380520.0000    3.42242
380560.0000    4.27171
380600.0000    4.37506
380640.0000    3.32110
380680.0000    3.83360
380720.0000    3.61582
380760.0000    3.50482
380800.0000    3.89269
380840.0000    4.08484
380880.0000    4.40032
380920.0000    5.19660
380960.0000    4.17973
381000.0000    4.35329
381040.0000    3.99977
381080.0000    3.71586
381120.0000    3.40353
381160.0000    3.69573
381200.0000    3.81984
381240.0000    4.03811
381280.0000    4.92449
381320.0000    4.09147
381360.0000    3.69213
381400.0000    3.01204
381440.0000    3.81065
381480.0000    3.20428
381520.0000    2.97722
381560.0000    3.14302
381600.0000    3.65888
381640.0000    3.40338
381680.0000    2.66001
381720.0000    2.79324
381760.0000    2.81486
381800.0000    3.20917
381840.0000    3.45678
381880.0000    3.74727
381920.0000    2.68776
381960.0000    3.39512
382000.0000    4.02589
382040.0000    4.39915
382080.0000    4.41563
382120.0000    3.44692
382160.0000    4.77579
382200.0000    4.35474
382240.0000    3.77389
382280.0000    3.10717
382320.0000    3.87644
382360.0000    3.64050
382400.0000    2.94521
382440.0000    3.12429
382480.0000    3.19062
382520.0000    2.92093
382560.0000    3.12704
382600.0000    3.03213
382640.0000    3.18224
382680.0000    3.19674
382720.0000    3.03670
382760.0000    3.31369
382800.0000    3.49965
382840.0000    3.54230
382880.0000    3.38032
382920.0000    3.18081
382960.0000    4.12508
383000.0000    3.90325
383040.0000    3.49999
383080.0000    2.88249
383120.0000    3.09027
383160.0000    3.41045
383200.0000    3.83731
383240.0000    3.22985
383280.0000    3.00641
383320.0000    3.00706
383360.0000    2.61249
383400.0000    3.19648
383440.0000    2.90032
383480.0000    2.65124
383520.0000    2.93486
383560.0000    3.05840
383600.0000    2.67034
383640.0000    3.69800
383680.0000    3.70231
383720.0000    3.45751
383760.0000    3.62277
383800.0000    3.74079
383840.0000    3.77747
383880.0000    3.67566
383920.0000    4.12252
383960.0000    3.67521
384000.0000    4.02861
384040.0000    3.08790
384080.0000    3.30004
384120.0000    3.90543
384160.0000    2.94650
384200.0000    3.84328
384240.0000    4.39247
384280.0000    3.44229
384320.0000    3.52657
384360.0000    2.62719
384400.0000    3.15965
384440.0000    3.41901
384480.0000    3.37633
384520.0000    2.82917
384560.0000    3.19438
384600.0000    2.78030
384640.0000    4.15063
384680.0000    4.01505
384720.0000    4.49745
384760.0000    3.66720
384800.0000    4.36523
384840.0000    3.50605
384880.0000    3.29636
384920.0000    2.92937
384960.0000    3.01977
385000.0000    3.35178
385040.0000    3.35544
385080.0000    3.33128
385120.0000    3.52234
385160.0000    4.00067
385200.0000    3.21894
385240.0000    3.30769
385280.0000    3.99736
385320.0000    4.01156
385360.0000    3.71501
385400.0000    3.54131
385440.0000    3.54836
385480.0000    3.99426
385520.0000    3.91364
385560.0000    4.37938
385600.0000    4.44238
385640.0000    4.31054
385680.0000    4.35670
385720.0000    3.49575
385760.0000    3.12902
385800.0000    4.46050
385840.0000    3.85591
385880.0000    3.48533
385920.0000    3.22686
385960.0000    4.16886
386000.0000    4.04655
386040.0000    3.95095
386080.0000    4.47093
386120.0000    3.44241
386160.0000    4.13113
386200.0000    4.28899
386240.0000    3.22100
386280.0000    3.92199
386320.0000    4.32618
386360.0000    3.45696
386400.0000    3.57229
386440.0000    3.44396
386480.0000    3.29225
386520.0000    4.33016
386560.0000    3.92352
386600.0000    4.42210
386640.0000    3.64167
386680.0000    2.86619
386720.0000    4.36983
386760.0000    3.51307
386800.0000    3.51790
386840.0000    4.19652
386880.0000    4.71329
386920.0000    4.30127
386960.0000    3.14466
387000.0000    2.88793
387040.0000    2.34452
387080.0000    3.24455
387120.0000    4.24194
387160.0000    3.65868
387200.0000    3.47761
387240.0000    2.89662
387280.0000    2.66974
387320.0000    3.01825
387360.0000    4.01361
387400.0000    4.25375
387440.0000    4.02096
387480.0000    4.16984
387520.0000    3.13669
387560.0000    3.88295
387600.0000    4.46324
387640.0000    5.11552
387680.0000    3.81636
387720.0000    4.98305
387760.0000    3.63655
387800.0000    4.06363
387840.0000    3.16638
387880.0000    4.50778
387920.0000    3.97466
387960.0000    2.92475
388000.0000    3.73397
388040.0000    3.97343
388080.0000    3.47108
388120.0000    3.98169
388160.0000    3.66097
388200.0000    3.29602
388240.0000    3.22281
388280.0000    3.92360
388320.0000    3.59400
388360.0000    3.90423
388400.0000    4.16169
388440.0000    3.83755
388480.0000    4.99504
388520.0000    4.76954
388560.0000    4.40450
388600.0000    4.11156
388640.0000    3.45699
388680.0000    3.13953
388720.0000    3.29990
388760.0000    3.27920
388800.0000    3.29780
388840.0000    3.65461
388880.0000    3.25725
388920.0000    2.25247
388960.0000    2.64719
389000.0000    2.38178
389040.0000    2.90540
389080.0000    2.65926
389120.0000    2.93615
389160.0000    2.63738
389200.0000    3.20912
389240.0000    3.00582
389280.0000    3.08122
389320.0000    2.92921
389360.0000    3.33651
389400.0000    4.31153
389440.0000    4.21026
389480.0000    4.12557
389520.0000    3.54834
389560.0000    3.73401
389600.0000    2.81775
389640.0000    3.24627
389680.0000    3.52145
389720.0000    2.82998
389760.0000    3.33335
389800.0000    3.77919
389840.0000    3.67541
389880.0000    2.65855
389920.0000    3.52301
389960.0000    3.46481
390000.0000    4.29478
390040.0000    3.97690
390080.0000    3.56295
390120.0000    4.51431
390160.0000    3.38555
390200.0000    4.09177
390240.0000    4.63254
390280.0000    3.56714
390320.0000    4.48381
390360.0000    4.40563
390400.0000    4.77394
390440.0000    5.28284
390480.0000    4.01125
390520.0000    3.97746
390560.0000    4.07215
390600.0000    3.53515
390640.0000    4.32496
390680.0000    3.99987
390720.0000    4.54719
390760.0000    4.38532
390800.0000    4.75385
390840.0000    4.34797
390880.0000    4.10708
390920.0000    3.70029
390960.0000    3.46644
391000.0000    4.24331
391040.0000    3.85984
391080.0000    3.43713
391120.0000    3.07957
391160.0000    2.88573
391200.0000    1.81598
391240.0000    2.67225
391280.0000    3.01260
391320.0000    3.23702
391360.0000    2.52282
391400.0000    3.00420
391440.0000    3.78993
391480.0000    1.88741
391520.0000    2.27240
391560.0000    3.16932
391600.0000    3.57243
391640.0000    3.61408
391680.0000    3.26413
391720.0000    3.48597
391760.0000    2.74083
391800.0000    2.84066
391840.0000    3.21782
391880.0000    2.99180
391920.0000    3.71373
391960.0000    2.95744
392000.0000    2.58351
392040.0000    3.18484
392080.0000    2.99857
392120.0000    2.93431
392160.0000    2.98415
392200.0000    2.62336
392240.0000    2.60789
392280.0000    3.52698
392320.0000    3.45174
392360.0000    3.75308
392400.0000    3.26609
392440.0000    2.38616
392480.0000    2.45526
392520.0000    2.80396
392560.0000    2.85483
392600.0000    3.94723
392640.0000    3.87819
392680.0000    3.16910
392720.0000    3.56952
392760.0000    3.58545
392800.0000    3.39523
392840.0000    2.92394
392880.0000    3.26330
392920.0000    2.88243
392960.0000    3.57020
393000.0000    2.70802
393040.0000    2.58236
393080.0000    3.14216
393120.0000    2.79868
393160.0000    2.08257
393200.0000    2.55656
393240.0000    3.40455
393280.0000    2.17820
393320.0000    2.51127
393360.0000    2.90118
393400.0000    3.07471
393440.0000    2.88802
393480.0000    3.46060
393520.0000    4.79429
393560.0000    4.23699
393600.0000    4.22736
393640.0000    3.80592
393680.0000    3.84356
393720.0000    3.12326
393760.0000    3.73754
393800.0000    3.64836
393840.0000    4.48945
393880.0000    4.90222
393920.0000    3.04856
393960.0000    3.33642
394000.0000    3.99098
394040.0000    2.33752
394080.0000    3.18313
394120.0000    3.27353
394160.0000    3.01330
394200.0000    2.56799
394240.0000    2.55783
394280.0000    3.20403
394320.0000    3.32645
394360.0000    3.73336
394400.0000    4.06195
394440.0000    4.24232
394480.0000    4.83278
394520.0000    4.74869
394560.0000    4.59225
394600.0000    4.81694
394640.0000    4.37542
394680.0000    4.88176
394720.0000    4.10300
394760.0000    3.86800
394800.0000    5.17593
394840.0000    4.85622
394880.0000    4.59965
394920.0000    4.53415
394960.0000    5.19807
395000.0000    4.47402
395040.0000    3.31937
395080.0000    4.16090
395120.0000    3.41907
395160.0000    3.93930
395200.0000    3.57453
395240.0000    3.28900
395280.0000    3.03204
395320.0000    2.87593
395360.0000    3.07610
395400.0000    3.32033
395440.0000    3.74474
395480.0000    3.41962
395520.0000    2.93993
395560.0000    2.19612
395600.0000    2.17665
395640.0000    2.37018
395680.0000    2.85460
395720.0000    2.30420
395760.0000    2.76031
395800.0000    2.20678
395840.0000    2.33832
395880.0000    2.11285
395920.0000    1.65583
395960.0000    2.86577
396000.0000    2.54924
396040.0000    2.56989
396080.0000    2.27974
396120.0000    2.34544
396160.0000    2.53721
396200.0000    2.99715
396240.0000    2.94462
396280.0000    3.92163
396320.0000    2.57041
396360.0000    3.41386
396400.0000    3.61296
396440.0000    5.02363
396480.0000    3.86219
396520.0000    3.70766
396560.0000    4.26718
396600.0000    4.38200
396640.0000    3.22724
396680.0000    3.76448
396720.0000    4.75764
396760.0000    4.62540
396800.0000    4.21940
396840.0000    3.84914
396880.0000    3.01228
396920.0000    4.08472
396960.0000    3.93824
397000.0000    4.12595
397040.0000    3.89606
397080.0000    3.92777
397120.0000    3.55410
397160.0000    4.68444
397200.0000    4.27635
397240.0000    3.65535
397280.0000    4.05716
397320.0000    3.96479
397360.0000    4.30049
397400.0000    3.66155
397440.0000    4.03357
397480.0000    3.50993
397520.0000    4.94792
397560.0000    4.28905
397600.0000    4.27593
397640.0000    4.14854
397680.0000    4.48987
397720.0000    4.20967
397760.0000    5.04913
397800.0000    4.63115
397840.0000    4.37245
397880.0000    4.57628
397920.0000    5.73513
397960.0000    5.31201
398000.0000    4.86793
398040.0000    5.20618
398080.0000    6.10941
398120.0000    5.37457
398160.0000    6.01180
398200.0000    6.31161
398240.0000    5.37296
398280.0000    5.58053
398320.0000    5.66950
398360.0000    4.55654
398400.0000    4.90879
398440.0000    4.21796
398480.0000    4.77717
398520.0000    3.87586
398560.0000    3.87713
398600.0000    3.76504
398640.0000    3.44804
398680.0000    3.49041
398720.0000    3.71544
398760.0000    4.65261
398800.0000    5.38780
398840.0000    5.24982
398880.0000    5.24943
398920.0000    3.96742
398960.0000    3.83932
399000.0000    5.17053
399040.0000    4.43101
399080.0000    3.88184
399120.0000    3.78603
399160.0000    4.52195
399200.0000    4.35296
399240.0000    5.01936
399280.0000    4.24933
399320.0000    4.31590
399360.0000    4.34223
399400.0000    4.17173
399440.0000    4.72355
399480.0000    3.68598
399520.0000    4.14836
399560.0000    4.85718
399600.0000    4.98140
399640.0000    4.71867
399680.0000    4.51503
399720.0000    5.11201
399760.0000    5.30595
399800.0000    5.41326
399840.0000    5.17703
399880.0000    4.94508
399920.0000    3.90683
399960.0000    3.72926
400000.0000    3.09435
400040.0000    2.62418
400080.0000    3.26116
400120.0000    3.43382
400160.0000    2.40822
400200.0000    2.59313
400240.0000    3.49384
400280.0000    3.01108
400320.0000    2.92854
400360.0000    3.08727
400400.0000    3.16103
400440.0000    4.09843
400480.0000    3.63703
400520.0000    4.09515
400560.0000    4.01476
400600.0000    4.64519
400640.0000    5.22989
400680.0000    4.76991
400720.0000    4.33454
400760.0000    3.94860
400800.0000    4.12595
400840.0000    3.45812
400880.0000    4.31868
400920.0000    3.17405
400960.0000    3.55349
401000.0000    3.62572
401040.0000    3.74737
401080.0000    4.44226
401120.0000    3.67636
401160.0000    3.51436
401200.0000    5.15074
401240.0000    4.59428
401280.0000    4.33477
401320.0000    2.86534
401360.0000    4.08785
401400.0000    3.32314
401440.0000    4.70217
401480.0000    4.40945
401520.0000    4.06895
401560.0000    4.16099
401600.0000    4.16865
401640.0000    3.92333
401680.0000    3.17728
401720.0000    3.01115
401760.0000    3.33390
401800.0000    4.63356
401840.0000    4.67346
401880.0000    3.92823
401920.0000    4.27735
401960.0000    3.38721
402000.0000    1.89454
402040.0000    2.74196
402080.0000    3.22901
402120.0000    3.32992
402160.0000    4.10506
402200.0000    3.49619
402240.0000    2.57789
402280.0000    4.32643
402320.0000    3.47598
402360.0000    3.47533
402400.0000    3.42386
402440.0000    3.45495
402480.0000    3.68614
402520.0000    2.81123
402560.0000    1.96577
402600.0000    3.03783
402640.0000    2.85354
402680.0000    2.90470
402720.0000    2.27191
402760.0000    3.03551
402800.0000    3.86472
402840.0000    4.30160
402880.0000    3.90873
402920.0000    4.66654
402960.0000    4.57139
403000.0000    4.93073
403040.0000    2.70386
403080.0000    3.38153
403120.0000    4.10800
403160.0000    4.02535
403200.0000    4.24121
403240.0000    3.99449
403280.0000    4.33837
403320.0000    3.80686
403360.0000    3.22958
403400.0000    3.90562
403440.0000    4.28443
403480.0000    4.09076
403520.0000    4.77450
403560.0000    4.59857
403600.0000    4.27216
403640.0000    4.04675
403680.0000    4.02440
403720.0000    3.74667
403760.0000    3.57516
403800.0000    3.26027
403840.0000    3.47622
403880.0000    3.65737
403920.0000    4.03797
403960.0000    2.03595
404000.0000    2.23891
404040.0000    3.14986
404080.0000    3.16669
404120.0000    2.73291
404160.0000    3.02100
404200.0000    3.59767
404240.0000    3.99817
404280.0000    3.64565
404320.0000    3.09398
404360.0000    2.96231
404400.0000    4.17008
404440.0000    3.01491
404480.0000    3.30609
404520.0000    3.34262
404560.0000    2.68670
404600.0000    2.80308
404640.0000    2.53613
404680.0000    2.53747
404720.0000    0.61313
404760.0000    2.25637
404800.0000    1.88193
404840.0000    2.16721
404880.0000    2.77169
404920.0000    2.84868
404960.0000    1.54791
405000.0000    3.77891
405040.0000    3.18870
405080.0000    3.54140
405120.0000    3.97642
405160.0000    2.68376
405200.0000    3.47044
405240.0000    2.45493
405280.0000    3.75680
405320.0000    3.40640
405360.0000    4.18297
405400.0000    3.54551
405440.0000    3.17995
405480.0000    3.17438
405520.0000    4.07519
405560.0000    4.89827
405600.0000    3.65620
405640.0000    3.76396
405680.0000    4.77525
405720.0000    4.03702
405760.0000    4.15068
405800.0000    4.23736
405840.0000    3.92585
405880.0000    3.26062
405920.0000    3.52271
405960.0000    2.56881
406000.0000    3.41746
406040.0000    4.03878
406080.0000    3.36155
406120.0000    4.12640
406160.0000    3.60082
406200.0000    3.70600
406240.0000    3.97165
406280.0000    4.17442
406320.0000    3.73863
406360.0000    4.42640
406400.0000    4.77426
406440.0000    5.08807
406480.0000    4.25627
406520.0000    4.42008
406560.0000    5.18162
406600.0000    5.68568
406640.0000    4.97511
406680.0000    4.87464
406720.0000    4.80332
406760.0000    4.25672
406800.0000    4.26824
406840.0000    4.55620
406880.0000    4.56883
406920.0000    5.39078
406960.0000    6.10467
407000.0000    5.40273
407040.0000    4.75445
407080.0000    4.21986
407120.0000    3.90874
407160.0000    3.80464
407200.0000    3.78577
407240.0000    2.50623
407280.0000    3.26127
407320.0000    3.01102
407360.0000    2.97893
407400.0000    3.75017
407440.0000    3.84907
407480.0000    3.23558
407520.0000    3.06557
407560.0000    4.25748
407600.0000    3.60320
407640.0000    4.01789
407680.0000    3.22154
407720.0000    3.61536
407760.0000    4.10235
407800.0000    3.67738
407840.0000    4.45778
407880.0000    3.69686
407920.0000    3.38955
407960.0000    3.30528
408000.0000    2.62147
408040.0000    3.69832
408080.0000    4.34021
408120.0000    3.94943
408160.0000    3.31315
408200.0000    2.86578
408240.0000    3.64932
408280.0000    3.71473
408320.0000    4.35442
408360.0000    3.48152
408400.0000    5.28633
408440.0000    4.07980
408480.0000    5.13446
408520.0000    5.98017
408560.0000    5.78241
408600.0000    5.17406
408640.0000    4.80252
408680.0000    4.89758
408720.0000    4.24651
408760.0000    4.73679
408800.0000    4.33341
408840.0000    4.74624
408880.0000    4.29580
408920.0000    4.77376
408960.0000    4.36198
409000.0000    5.33085
409040.0000    4.36328
409080.0000    3.41445
409120.0000    4.67445
409160.0000    4.86951
409200.0000    4.38291
409240.0000    5.33677
409280.0000    4.94658
409320.0000    4.60999
409360.0000    5.13444
409400.0000    4.29471
409440.0000    4.90689
409480.0000    3.44193
409520.0000    3.87068
409560.0000    4.86886
409600.0000    4.57700
409640.0000    3.76328
409680.0000    3.72941
409720.0000    4.08485
409760.0000    4.20409
409800.0000    4.80772
409840.0000    4.50485
409880.0000    4.00512
409920.0000    5.14099
409960.0000    3.88954
410000.0000    4.43616
410040.0000    4.04785
410080.0000    4.46521
410120.0000    5.00472
410160.0000    5.31782
410200.0000    4.65493
410240.0000    3.74340
410280.0000    3.89038
410320.0000    3.98024
410360.0000    4.25689
410400.0000    4.08743
410440.0000    4.80900
410480.0000    5.19400
410520.0000    4.43096
410560.0000    4.26967
410600.0000    4.49096
410640.0000    3.33681
410680.0000    3.69229
410720.0000    3.34596
410760.0000    3.19344
410800.0000    3.27137
410840.0000    3.92146
410880.0000    3.29023
410920.0000    3.46807
410960.0000    3.02506
411000.0000    3.84949
411040.0000    3.33659
411080.0000    2.44181
411120.0000    3.51572
411160.0000    3.81618
411200.0000    2.98115
411240.0000    3.10353
411280.0000    2.46117
411320.0000    4.09426
411360.0000    4.31814
411400.0000    4.27740
411440.0000    4.45977
411480.0000    3.49076
411520.0000    3.27514
411560.0000    3.08156
411600.0000    3.60549
411640.0000    2.34397
411680.0000    3.67347
411720.0000    3.97717
411760.0000    3.42656
411800.0000    3.84232
411840.0000    4.08482
411880.0000    3.34469
411920.0000    3.26080
411960.0000    3.70050
412000.0000    4.65476
412040.0000    5.00052
412080.0000    3.90879
412120.0000    4.68473
412160.0000    2.97736
412200.0000    3.49183
412240.0000    2.46124
412280.0000    2.46380
412320.0000    3.02269
412360.0000    2.32238
412400.0000    3.18422
412440.0000    2.62502
412480.0000    2.89572
412520.0000    3.40153
412560.0000    3.02421
412600.0000    3.92428
412640.0000    3.08574
412680.0000    2.95030
412720.0000    3.27728
412760.0000    2.74673
412800.0000    2.09714
412840.0000    3.21918
412880.0000    2.64175
412920.0000    3.43761
412960.0000    4.14457
413000.0000    4.57921
413040.0000    3.48552
413080.0000    4.66049
413120.0000    4.88814
413160.0000    4.19411
413200.0000    5.21237
413240.0000    4.69318
413280.0000    5.38303
413320.0000    3.93297
413360.0000    4.80424
413400.0000    4.60236
413440.0000    5.38190
413480.0000    5.72625
413520.0000    5.70249
413560.0000    5.35542
413600.0000    4.28203
413640.0000    3.42531
413680.0000    2.88661
413720.0000    3.02823
413760.0000    3.46917
413800.0000    2.51827
413840.0000    2.19978
413880.0000    3.01933
413920.0000    2.76482
413960.0000    3.78664
414000.0000    2.62112
414040.0000    2.67174
414080.0000    2.55246
414120.0000    3.57481
414160.0000    3.30267
414200.0000    3.34682
414240.0000    3.18078
414280.0000    3.28689
414320.0000    2.66838
414360.0000    3.12194
414400.0000    3.50998
414440.0000    3.68336
414480.0000    3.29393
414520.0000    3.65257
414560.0000    3.67880
414600.0000    2.26545
414640.0000    2.90934
414680.0000    2.52960
414720.0000    2.62653
414760.0000    3.62353
414800.0000    3.06162
414840.0000    3.22043
414880.0000    2.74059
414920.0000    2.54451
414960.0000    2.86133
415000.0000    1.78204
415040.0000    2.81697
415080.0000    2.91910
415120.0000    3.23563
415160.0000    3.24428
415200.0000    2.72116
415240.0000    2.49817
415280.0000    3.45197
415320.0000    2.88404
415360.0000    3.63868
415400.0000    3.06550
415440.0000    2.53260
415480.0000    2.67129
415520.0000    2.91764
415560.0000    3.78240
415600.0000    3.34192
415640.0000    3.14476
415680.0000    2.98747
415720.0000    3.97333
415760.0000    3.39812
415800.0000    3.73681
415840.0000    4.44987
415880.0000    3.92399
415920.0000    3.64301
415960.0000    3.72984
416000.0000    3.45473
416040.0000    3.64464
416080.0000    3.69891
416120.0000    4.47260
416160.0000    4.76244
416200.0000    3.92227
416240.0000    4.19847
416280.0000    5.36004
416320.0000    4.00660
416360.0000    3.89228
416400.0000    4.72834
416440.0000    3.44448
416480.0000    4.29871
416520.0000    3.75993
416560.0000    4.34581
416600.0000    3.49198
416640.0000    3.35837
416680.0000    3.93481
416720.0000    3.77991
416760.0000    3.36356
416800.0000    3.03372
416840.0000    3.27270
416880.0000    3.98037
416920.0000    3.07825
416960.0000    3.96909
417000.0000    3.94113
417040.0000    4.05802
417080.0000    4.35169
417120.0000    5.02941
417160.0000    5.16956
417200.0000    5.74861
417240.0000    5.28077
417280.0000    5.51487
417320.0000    5.31199
417360.0000    5.13621
417400.0000    5.25471
417440.0000    5.68921
417480.0000    4.74074
417520.0000    4.44246
417560.0000    3.78442
417600.0000    4.53782
417640.0000    5.16293
417680.0000    5.59543
417720.0000    6.29199
417760.0000    5.83972
417800.0000    5.23508
417840.0000    4.95261
417880.0000    5.63794
417920.0000    5.67860
417960.0000    4.16063
418000.0000    4.15383
418040.0000    3.81949
418080.0000    3.60058
418120.0000    4.68102
418160.0000    4.11378
418200.0000    3.60862
418240.0000    5.16630
418280.0000    5.45188
418320.0000    3.93901
418360.0000    3.43127
418400.0000    3.78596
418440.0000    4.29289
418480.0000    3.83238
418520.0000    3.54883
418560.0000    3.42642
418600.0000    3.47644
418640.0000    3.68993
418680.0000    3.33273
418720.0000    3.28980
418760.0000    3.71417
418800.0000    3.88304
418840.0000    4.08341
418880.0000    3.03205
418920.0000    3.16162
418960.0000    3.88364
419000.0000    3.30791
419040.0000    2.77715
419080.0000    3.44488
419120.0000    5.01803
419160.0000    3.26380
419200.0000    2.90027
419240.0000    3.16210
419280.0000    2.43219
419320.0000    3.21071
419360.0000    4.03372
419400.0000    3.59989
419440.0000    3.70398
419480.0000    3.09513
419520.0000    3.16343
419560.0000    3.08835
419600.0000    2.46601
419640.0000    3.36231
419680.0000    4.33893
419720.0000    3.47984
419760.0000    3.32728
419800.0000    3.54010
419840.0000    4.25511
419880.0000    3.68456
419920.0000    4.23701
419960.0000    3.59591
420000.0000    4.98587
420040.0000    4.65220
420080.0000    4.30451
420120.0000    3.89272
420160.0000    4.55002
420200.0000    4.50866
420240.0000    3.97759
420280.0000    5.32650
420320.0000    5.30389
420360.0000    5.40794
420400.0000    4.39154
420440.0000    4.10539
420480.0000    5.33733
420520.0000    3.84441
420560.0000    3.37308
420600.0000    3.44000
420640.0000    3.33768
420680.0000    4.61725
420720.0000    4.69015
420760.0000    3.49161
420800.0000    2.48866
420840.0000    2.85745
420880.0000    3.06694
420920.0000    3.37957
420960.0000    4.41190
421000.0000    5.29138
421040.0000    5.00922
421080.0000    5.56116
421120.0000    4.67106
421160.0000    5.03806
421200.0000    4.44002
421240.0000    3.84677
421280.0000    3.88486
421320.0000    4.02108
421360.0000    3.85493
421400.0000    4.81186
421440.0000    3.70430
421480.0000    2.71709
421520.0000    3.16629
421560.0000    3.52779
421600.0000    3.83524
421640.0000    4.11422
421680.0000    4.20749
421720.0000    4.20738
421760.0000    3.51028
421800.0000    4.85205
421840.0000    4.24694
421880.0000    3.87191
421920.0000    4.25621
421960.0000    3.78019
422000.0000    1.74870
422040.0000    2.23535
422080.0000    2.43648
422120.0000    3.66397
422160.0000    3.41656
422200.0000    4.37355
422240.0000    2.87507
422280.0000    2.77602
422320.0000    3.55910
422360.0000    3.16073
422400.0000    3.78522
422440.0000    3.63469
422480.0000    4.52604
422520.0000    4.04838
422560.0000    3.65567
422600.0000    3.77744
422640.0000    3.19785
422680.0000    2.42027
422720.0000    4.21753
422760.0000    3.61211
422800.0000    3.56174
422840.0000    3.57217
422880.0000    3.25328
422920.0000    3.17649
422960.0000    3.45613
423000.0000    2.26838
423040.0000    3.14878
423080.0000    3.71547
423120.0000    2.69973
423160.0000    4.50748
423200.0000    3.13349
423240.0000    3.22084
423280.0000    3.40692
423320.0000    3.16608
423360.0000    3.14398
423400.0000    3.60507
423440.0000    3.78404
423480.0000    3.71442
423520.0000    3.47458
423560.0000    3.65458
423600.0000    3.62066
423640.0000    3.93530
423680.0000    4.25451
423720.0000    4.25832
423760.0000    4.21880
423800.0000    2.46335
423840.0000    3.37036
423880.0000    2.21707
423920.0000    2.97930
423960.0000    2.84008
424000.0000    3.24143
424040.0000    2.50807
424080.0000    3.50632
424120.0000    4.17249
424160.0000    3.53057
424200.0000    3.91505
424240.0000    3.94402
424280.0000    4.73136
424320.0000    3.62953
424360.0000    2.65943
424400.0000    3.86337
424440.0000    4.00049
424480.0000    4.87214
424520.0000    4.69201
424560.0000    4.30070
424600.0000    4.75014
424640.0000    4.10423
424680.0000    4.07003
424720.0000    3.41898
424760.0000    3.10340
424800.0000    3.62784
424840.0000    3.02050
424880.0000    2.76207
424920.0000    3.16566
424960.0000    2.56899
425000.0000    3.10175
425040.0000    4.05861
425080.0000    2.78638
425120.0000    3.53543
425160.0000    3.20844
425200.0000    4.50290
425240.0000    2.19724
425280.0000    4.17956
425320.0000    3.74676
425360.0000    3.83024
425400.0000    4.23564
425440.0000    3.72386
425480.0000    3.59862
425520.0000    3.09289
425560.0000    2.94401
425600.0000    2.38838
425640.0000    3.30840
425680.0000    3.08962
425720.0000    4.06128
425760.0000    3.49686
425800.0000    4.99597
425840.0000    4.63289
425880.0000    3.92349
425920.0000    3.80783
425960.0000    4.33575
426000.0000    3.45217
426040.0000    3.76511
426080.0000    3.92036
426120.0000    2.44366
426160.0000    3.02859
426200.0000    2.13094
426240.0000    2.20676
426280.0000    2.87004
426320.0000    3.39509
426360.0000    3.91155
426400.0000    3.35285
426440.0000    2.62276
426480.0000    3.14772
426520.0000    2.50063
426560.0000    2.29986
426600.0000    2.07688
426640.0000    3.59991
426680.0000    4.26900
426720.0000    4.00545
426760.0000    3.19356
426800.0000    3.18646
426840.0000    2.79704
426880.0000    2.36576
426920.0000    2.55833
426960.0000    3.47862
427000.0000    3.47870
427040.0000    2.16522
427080.0000    3.34723
427120.0000    3.46654
427160.0000    2.84507
427200.0000    2.34847
427240.0000    1.57684
427280.0000    1.72136
427320.0000    2.94362
427360.0000    3.14891
427400.0000    2.63675
427440.0000    2.24171
427480.0000    2.18023
427520.0000    2.56901
427560.0000    2.12404
427600.0000    2.51720
427640.0000    2.60793
427680.0000    3.65400
427720.0000    3.69436
427760.0000    2.93571
427800.0000    2.31188
427840.0000    3.13454
427880.0000    3.20773
427920.0000    2.38236
427960.0000    2.16956
428000.0000    2.59586
428040.0000    2.86145
428080.0000    2.95650
428120.0000    3.42511
428160.0000    4.01877
428200.0000    3.67465
428240.0000    3.57287
428280.0000    5.06323
428320.0000    4.02149
428360.0000    3.59775
428400.0000    3.11852
428440.0000    3.67265
428480.0000    3.12424
428520.0000    3.59312
428560.0000    4.13686
428600.0000    3.63900
428640.0000    3.90824
428680.0000    3.96084
428720.0000    4.22437
428760.0000    4.51205
428800.0000    3.39692
428840.0000    4.41262
428880.0000    4.10227
428920.0000    4.09765
428960.0000    3.91894
429000.0000    3.15476
429040.0000    2.83664
429080.0000    3.06988
429120.0000    2.77398
429160.0000    3.94624
429200.0000    4.22199
429240.0000    3.39849
429280.0000    3.12866
429320.0000    2.86252
429360.0000    4.31342
429400.0000    3.64797
429440.0000    4.71091
429480.0000    3.71989
429520.0000    4.51930
429560.0000    3.90005
429600.0000    4.04240
429640.0000    3.92792
429680.0000    4.09379
429720.0000    3.35275
429760.0000    4.30342
429800.0000    3.60924
429840.0000    2.35946
429880.0000    3.57468
429920.0000    4.50493
429960.0000    4.45914
430000.0000    3.56668
430040.0000    3.68694
430080.0000    4.30814
430120.0000    4.00260
430160.0000    4.49405
430200.0000    4.60471
430240.0000    4.29828
430280.0000    3.79365
430320.0000    4.36307
430360.0000    4.96092
430400.0000    4.96977
430440.0000    3.69236
430480.0000    4.26131
430520.0000    4.00017
430560.0000    3.72007
430600.0000    4.12123
430640.0000    4.40719
430680.0000    4.86879
430720.0000    3.76916
430760.0000    4.48829
430800.0000    2.47461
430840.0000    3.64133
430880.0000    3.90493
430920.0000    4.25698
430960.0000    3.16733
431000.0000    3.90751
431040.0000    3.45381
431080.0000    4.21201
431120.0000    4.45102
431160.0000    3.30767
431200.0000    4.41600
431240.0000    5.04274
431280.0000    4.15733
431320.0000    3.14833
431360.0000    4.82583
431400.0000    4.75667
431440.0000    4.52368
431480.0000    4.44333
431520.0000    4.49777
431560.0000    4.92173
431600.0000    4.92093
431640.0000    3.79119
431680.0000    4.56524
431720.0000    4.57430
431760.0000    4.26097
431800.0000    4.54713
431840.0000    4.62792
431880.0000    4.45437
431920.0000    5.12090
431960.0000    4.49937
432000.0000    5.52955
432040.0000    5.35218
432080.0000    5.64706
432120.0000    5.47668
432160.0000    4.94574
432200.0000    5.07086
432240.0000    4.11196
432280.0000    4.97659
432320.0000    5.04122
432360.0000    5.80594
432400.0000    5.26432
432440.0000    5.82947
432480.0000    5.42292
432520.0000    5.53716
432560.0000    6.27881
432600.0000    6.30879
432640.0000    5.92526
432680.0000    6.62184
432720.0000    6.38288
432760.0000    6.46115
432800.0000    6.26053
432840.0000    5.22949
432880.0000    4.91500
432920.0000    5.85647
432960.0000    6.45560
433000.0000    5.77189
433040.0000    6.00150
433080.0000    6.24102
433120.0000    4.86928
433160.0000    5.06715
433200.0000    4.86980
433240.0000    4.66845
433280.0000    4.36163
433320.0000    4.53028
433360.0000    4.98613
433400.0000    5.06412
433440.0000    5.98777
433480.0000    5.36435
433520.0000    4.83192
433560.0000    4.51586
433600.0000    4.60066
433640.0000    5.09527
433680.0000    4.76941
433720.0000    4.75804
433760.0000    4.66640
433800.0000    4.68326
433840.0000    4.15302
433880.0000    3.91959
433920.0000    4.79469
433960.0000    4.28460
434000.0000    5.09917
434040.0000    4.64522
434080.0000    4.70379
434120.0000    4.80054
434160.0000    5.07008
434200.0000    4.73005
434240.0000    3.97948
434280.0000    4.20007
434320.0000    4.47975
434360.0000    5.15428
434400.0000    5.23494
434440.0000    4.43455
434480.0000    4.53545
434520.0000    5.09615
434560.0000    4.69016
434600.0000    5.90226
434640.0000    4.13305
434680.0000    5.03791
434720.0000    5.21945
434760.0000    4.54016
434800.0000    4.72630
434840.0000    4.81039
434880.0000    4.37823
434920.0000    4.61506
434960.0000    5.56010
435000.0000    5.40118
435040.0000    4.59906
435080.0000    4.21267
435120.0000    3.82050
435160.0000    4.37114
435200.0000    4.21170
435240.0000    3.71198
435280.0000    2.72677
435320.0000    3.92950
435360.0000    4.02115
435400.0000    4.65744
435440.0000    3.84817
435480.0000    4.42106
435520.0000    5.14539
435560.0000    5.61835
435600.0000    4.60021
435640.0000    5.84665
435680.0000    4.88240
435720.0000    4.43442
435760.0000    4.46016
435800.0000    4.92606
435840.0000    5.50847
435880.0000    5.45086
435920.0000    5.34853
435960.0000    4.60229
436000.0000    4.88541
436040.0000    4.86547
436080.0000    5.41298
436120.0000    6.05546
436160.0000    5.62141
436200.0000    5.03576
436240.0000    4.66299
436280.0000    5.55888
436320.0000    4.98788
436360.0000    5.61000
436400.0000    5.43191
436440.0000    6.02148
436480.0000    5.02203
436520.0000    5.10702
436560.0000    4.57648
436600.0000    4.21177
436640.0000    4.93803
436680.0000    4.53644
436720.0000    5.58490
436760.0000    6.42597
436800.0000    5.63278
436840.0000    4.26954
436880.0000    5.00648
436920.0000    4.92329
436960.0000    5.28925
437000.0000    4.60655
437040.0000    5.11148
437080.0000    6.45659
437120.0000    5.87315
437160.0000    4.95421
437200.0000    6.09326
437240.0000    5.62964
437280.0000    6.40757
437320.0000    6.94277
437360.0000    7.23383
437400.0000    6.49074
437440.0000    6.06475
437480.0000    6.11428
437520.0000    5.91524
437560.0000    5.90874
437600.0000    5.32666
437640.0000    4.89801
437680.0000    5.33212
437720.0000    5.80583
437760.0000    5.27335
437800.0000    5.36828
437840.0000    5.36565
437880.0000    4.77249
437920.0000    5.36239
437960.0000    4.96327
438000.0000    4.92116
438040.0000    5.82271
438080.0000    5.07031
438120.0000    5.64474
438160.0000    5.56378
438200.0000    5.54231
438240.0000    5.50421
438280.0000    4.97029
438320.0000    4.88786
438360.0000    4.54496
438400.0000    4.48540
438440.0000    4.46640
438480.0000    5.35338
438520.0000    5.06019
438560.0000    4.05210
438600.0000    3.47800
438640.0000    3.46119
438680.0000    3.67309
438720.0000    3.75186
438760.0000    3.20025
438800.0000    2.61261
438840.0000    2.90744
438880.0000    3.00310
438920.0000    3.61492
438960.0000    3.29325
439000.0000    3.22833
439040.0000    4.34076
439080.0000    3.98509
439120.0000    3.07541
439160.0000    4.48468
439200.0000    3.58044
439240.0000    4.09696
439280.0000    4.59455
439320.0000    3.50294
439360.0000    4.21019
439400.0000    3.64381
439440.0000    4.63681
439480.0000    4.40911
439520.0000    5.14106
439560.0000    5.05097
439600.0000    4.32936
439640.0000    4.20585
439680.0000    4.57263
439720.0000    3.80817
439760.0000    2.44995
439800.0000    3.69062
439840.0000    3.75677
439880.0000    3.89512
439920.0000    3.11757
439960.0000    3.91774
440000.0000    3.39270
440040.0000    3.24334
440080.0000    3.86671
440120.0000    3.00808
440160.0000    3.26307
440200.0000    3.63444
440240.0000    3.67828
440280.0000    3.41000
440320.0000    3.34981
440360.0000    3.44745
440400.0000    3.03265
440440.0000    3.00613
440480.0000    3.19802
440520.0000    3.58882
440560.0000    3.57463
440600.0000    3.94080
440640.0000    3.72888
440680.0000    4.01244
440720.0000    4.21927
440760.0000    3.50610
440800.0000    3.51002
440840.0000    3.82200
440880.0000    3.65707
440920.0000    4.07191
440960.0000    3.29227
441000.0000    3.57026
441040.0000    2.37179
441080.0000    1.95230
441120.0000    3.32562
441160.0000    3.92983
441200.0000    4.08504
441240.0000    3.49162
441280.0000    2.70532
441320.0000    2.27850
441360.0000    2.49043
441400.0000    2.00228
441440.0000    0.87649
441480.0000    2.12547
441520.0000    1.97364
441560.0000    2.40466
441600.0000    2.41697
441640.0000    1.82088
441680.0000    1.78487
441720.0000    2.22865
441760.0000    1.59518
441800.0000    2.27450
441840.0000    2.22086
441880.0000    3.02460
441920.0000    2.74935
441960.0000    3.44671
442000.0000    3.34852
442040.0000    3.54199
442080.0000    3.89728
442120.0000    2.18418
442160.0000    2.47723
442200.0000    2.77190
442240.0000    2.06851
442280.0000    2.19522
442320.0000    2.20219
442360.0000    2.31288
442400.0000    3.39705
442440.0000    4.49643
442480.0000    3.60807
442520.0000    3.67395
442560.0000    3.76599
442600.0000    4.42350
442640.0000    3.08947
442680.0000    3.39677
442720.0000    3.73450
442760.0000    3.42571
442800.0000    3.61130
442840.0000    2.88356
442880.0000    3.38830
442920.0000    2.76225
442960.0000    2.08827
443000.0000    2.71048
443040.0000    3.99901
443080.0000    2.57124
443120.0000    3.51735
443160.0000    4.20563
443200.0000    3.15797
443240.0000    2.91707
443280.0000    3.20617
443320.0000    1.92548
443360.0000    1.76263
443400.0000    1.85839
443440.0000    2.42818
443480.0000    2.05709
443520.0000    2.19506
443560.0000    3.54261
443600.0000    2.86244
443640.0000    3.48119
443680.0000    3.47627
443720.0000    4.00011
443760.0000    4.12455
443800.0000    4.24579
443840.0000    3.29459
443880.0000    3.59740
443920.0000    3.12568
443960.0000    3.28462
444000.0000    4.34066
444040.0000    3.40822
444080.0000    2.88799
444120.0000    2.99495
444160.0000    1.83752
444200.0000    3.14824
444240.0000    3.84955
444280.0000    3.22448
444320.0000    4.10922
444360.0000    4.74835
444400.0000    4.30836
444440.0000    4.65890
444480.0000    3.24601
444520.0000    3.90089
444560.0000    4.17170
444600.0000    4.16814
444640.0000    4.33259
444680.0000    3.96132
444720.0000    4.18902
444760.0000    2.65325
444800.0000    3.10319
444840.0000    4.31331
444880.0000    4.18915
444920.0000    3.32371
444960.0000    3.64613
445000.0000    3.56641
445040.0000    4.70804
445080.0000    4.73682
445120.0000    4.36309
445160.0000    4.12574
445200.0000    4.35850
445240.0000    4.33628
445280.0000    4.22714
445320.0000    3.78705
445360.0000    4.19677
445400.0000    4.68546
445440.0000    3.49287
445480.0000    4.98538
445520.0000    3.61311
445560.0000    3.46835
445600.0000    3.93123
445640.0000    3.67268
445680.0000    4.32258
445720.0000    4.95744
445760.0000    5.86166
445800.0000    5.57157
445840.0000    6.47285
445880.0000    6.44897
445920.0000    5.15659
445960.0000    4.80706
446000.0000    4.82398
446040.0000    5.30141
446080.0000    5.17711
446120.0000    6.11540
446160.0000    4.92309
446200.0000    5.04615
446240.0000    5.18530
446280.0000    5.33844
446320.0000    5.26987
446360.0000    5.48742
446400.0000    5.33613
446440.0000    5.24196
446480.0000    4.96799
446520.0000    5.10707
446560.0000    4.82487
446600.0000    4.42838
446640.0000    5.44002
446680.0000    4.53878
446720.0000    5.71249
446760.0000    6.05137
446800.0000    5.90640
446840.0000    5.52778
446880.0000    5.57673
446920.0000    4.58856
446960.0000    4.11958
447000.0000    4.20377
447040.0000    3.99908
447080.0000    3.48275
447120.0000    4.37865
447160.0000    4.45898
447200.0000    3.34472
447240.0000    2.70473
447280.0000    3.15626
447320.0000    2.19617
447360.0000    2.43155
447400.0000    1.98815
447440.0000    3.37349
447480.0000    2.14226
447520.0000    3.22855
447560.0000    2.85307
447600.0000    3.55282
447640.0000    3.95512
447680.0000    4.20118
447720.0000    3.74727
447760.0000    4.32859
447800.0000    4.18601
447840.0000    3.65278
447880.0000    2.53864
447920.0000    2.96550
447960.0000    3.20408
448000.0000    3.00651
448040.0000    2.53087
448080.0000    3.66917
448120.0000    3.55093
448160.0000    3.09863
448200.0000    2.51730
448240.0000    2.60102
448280.0000    2.34411
448320.0000    2.62097
448360.0000    2.55536
448400.0000    2.29112
448440.0000    2.66667
448480.0000    1.81136
448520.0000    2.99117
448560.0000    2.88323
448600.0000    2.83432
448640.0000    2.69193
448680.0000    1.98759
448720.0000    3.28225
448760.0000    3.14157
448800.0000    3.00323
448840.0000    3.15298
448880.0000    3.87843
448920.0000    3.27794
448960.0000    3.87537
449000.0000    2.18102
449040.0000    2.33894
449080.0000    3.29710
449120.0000    3.06766
449160.0000    2.00215
449200.0000    3.56069
449240.0000    3.93729
449280.0000    4.21900
449320.0000    3.66695
449360.0000    3.81668
449400.0000    4.60996
449440.0000    3.81727
449480.0000    3.99325
449520.0000    4.54909
449560.0000    4.79403
449600.0000    4.64187
449640.0000    3.93706
449680.0000    3.11210
449720.0000    2.97224
449760.0000    4.63886
449800.0000    3.87684
449840.0000    4.33545
449880.0000    3.93979
449920.0000    4.77661
449960.0000    3.84494
450000.0000    3.53877
450040.0000    3.58757
450080.0000    3.51465
450120.0000    4.53923
450160.0000    3.80876
450200.0000    3.91730
450240.0000    4.03211
450280.0000    3.64808
450320.0000    3.42399
450360.0000    4.32925
450400.0000    4.79750
450440.0000    3.59813
450480.0000    3.18078
450520.0000    2.81198
450560.0000    3.42937
450600.0000    3.20918
450640.0000    2.82755
450680.0000    2.41555
450720.0000    3.88573
450760.0000    4.30878
450800.0000    3.84956
450840.0000    3.77767
450880.0000    2.79571
450920.0000    3.36421
450960.0000    3.37918
451000.0000    3.49400
451040.0000    2.98139
451080.0000    3.47521
451120.0000    3.19748
451160.0000    3.30724
451200.0000    4.41299
451240.0000    3.33161
451280.0000    3.06305
451320.0000    2.93656
451360.0000    3.21648
451400.0000    2.83645
451440.0000    4.39555
451480.0000    4.15143
451520.0000    5.04452
451560.0000    4.95465
451600.0000    4.60183
451640.0000    4.53811
451680.0000    3.92274
451720.0000    4.66971
451760.0000    2.80707
451800.0000    3.79874
451840.0000    4.69465
451880.0000    4.75690
451920.0000    3.43578
451960.0000    3.77939
452000.0000    4.24188
452040.0000    3.53880
452080.0000    4.30055
452120.0000    3.84904
452160.0000    4.41252
452200.0000    4.66707
452240.0000    5.10557
452280.0000    4.49935
452320.0000    4.14861
452360.0000    3.72196
452400.0000    3.66574
452440.0000    4.03378
452480.0000    4.87387
452520.0000    4.11715
452560.0000    4.65839
452600.0000    4.88428
452640.0000    4.78298
452680.0000    5.14191
452720.0000    4.41426
452760.0000    5.31117
452800.0000    5.44180
452840.0000    4.80689
452880.0000    5.31787
452920.0000    6.41842
452960.0000    6.72771
453000.0000    6.32515
453040.0000    6.17456
453080.0000    5.16946
453120.0000    5.53421
453160.0000    3.70132
453200.0000    4.25226
453240.0000    4.08660
453280.0000    4.10308
453320.0000    4.31816
453360.0000    4.57935
453400.0000    3.76558
453440.0000    4.15828
453480.0000    3.62907
453520.0000    3.22814
453560.0000    3.97010
453600.0000    3.80937
453640.0000    3.75229
453680.0000    3.52577
453720.0000    3.11536
453760.0000    4.51849
453800.0000    4.58504
453840.0000    4.66669
453880.0000    4.82771
453920.0000    4.51326
453960.0000    5.13070
454000.0000    5.77046
454040.0000    5.25038
454080.0000    5.17766
454120.0000    5.76551
454160.0000    5.07082
454200.0000    5.60047
454240.0000    4.94559
454280.0000    5.12325
454320.0000    6.02538
454360.0000    7.08886
454400.0000    5.72855
454440.0000    5.91070
454480.0000    5.97012
454520.0000    6.07556
454560.0000    5.58045
454600.0000    5.26013
454640.0000    5.32837
454680.0000    4.99414
454720.0000    4.88174
454760.0000    5.25732
454800.0000    4.50347
454840.0000    5.40076
454880.0000    4.11690
454920.0000    4.76936
454960.0000    3.67158
455000.0000    3.73925
455040.0000    3.86842
455080.0000    4.10985
455120.0000    4.51406
455160.0000    4.42056
455200.0000    4.21555
455240.0000    3.68789
455280.0000    4.07520
455320.0000    5.00534
455360.0000    4.42139
455400.0000    5.07425
455440.0000    5.22364
455480.0000    4.79171
455520.0000    5.07840
455560.0000    3.80515
455600.0000    4.52461
455640.0000    4.10856
455680.0000    4.70142
455720.0000    4.85244
455760.0000    5.11362
455800.0000    4.97043
455840.0000    4.25211
455880.0000    4.64138
455920.0000    4.60475
455960.0000    5.29159
456000.0000    5.11777
456040.0000    4.17704
456080.0000    4.33463
456120.0000    5.64563
456160.0000    4.57839
456200.0000    4.73726
456240.0000    5.47709
456280.0000    5.05248
456320.0000    4.96311
456360.0000    5.02654
456400.0000    4.96236
456440.0000    5.99995
456480.0000    5.75697
456520.0000    5.35778
456560.0000    5.30197
456600.0000    5.04123
456640.0000    5.63442
456680.0000    5.09087
456720.0000    4.99241
456760.0000    4.51468
456800.0000    4.86063
456840.0000    5.60185
456880.0000    5.68873
456920.0000    5.90677
456960.0000    5.91161
457000.0000    5.60466
457040.0000    5.93217
457080.0000    5.41039
457120.0000    4.91842
457160.0000    5.51072
457200.0000    6.22997
457240.0000    5.73924
457280.0000    6.59652
457320.0000    5.57304
457360.0000    5.62617
457400.0000    6.04438
457440.0000    5.02326
457480.0000    4.72497
457520.0000    5.88004
457560.0000    6.64151
457600.0000    7.01095
457640.0000    5.19029
457680.0000    6.20836
457720.0000    6.71649
457760.0000    6.89902
457800.0000    5.52610
457840.0000    5.97958
457880.0000    6.58591
457920.0000    5.86707
457960.0000    5.00915
458000.0000    5.76256
458040.0000    6.67863
458080.0000    6.46121
458120.0000    6.96725
458160.0000    5.48704
458200.0000    4.52324
458240.0000    4.88036
458280.0000    4.60139
458320.0000    5.43526
458360.0000    5.94800
458400.0000    4.57802
458440.0000    4.50830
458480.0000    4.90481
458520.0000    5.11540
458560.0000    5.65227
458600.0000    4.33946
458640.0000    4.01171
458680.0000    5.14080
458720.0000    5.43958
458760.0000    4.89396
458800.0000    5.16438
458840.0000    4.36868
458880.0000    5.24175
458920.0000    5.27941
458960.0000    5.01988
459000.0000    5.97822
459040.0000    5.42581
459080.0000    6.76251
459120.0000    4.96052
459160.0000    4.81817
459200.0000    4.94699
459240.0000    3.88642
459280.0000    4.54447
459320.0000    5.50744
459360.0000    6.34434
459400.0000    5.84946
459440.0000    6.35042
459480.0000    6.25770
459520.0000    4.85514
459560.0000    4.98620
459600.0000    5.86374
459640.0000    5.79199
459680.0000    4.07202
459720.0000    5.29869
459760.0000    5.82853
459800.0000    5.40093
459840.0000    5.66862
459880.0000    6.12472
459920.0000    5.60018
459960.0000    5.47230
460000.0000    5.28467
460040.0000    6.19717
460080.0000    6.58521
460120.0000    5.82247
460160.0000    6.54332
460200.0000    6.99556
460240.0000    5.54889
460280.0000    5.89104
460320.0000    6.51946
460360.0000    6.49346
460400.0000    5.47287
460440.0000    5.22219
460480.0000    4.95491
460520.0000    5.41224
460560.0000    5.58295
460600.0000    5.53252
460640.0000    5.62048
460680.0000    5.33320
460720.0000    5.33048
460760.0000    4.96995
460800.0000    6.44987
460840.0000    5.49123
460880.0000    6.56718
460920.0000    5.93722
460960.0000    5.90688
461000.0000    5.91184
461040.0000    6.38112
461080.0000    6.34298
461120.0000    6.49646
461160.0000    5.86810
461200.0000    5.73421
461240.0000    5.72106
461280.0000    5.57838
461320.0000    5.56408
461360.0000    4.93549
461400.0000    5.07974
461440.0000    6.14797
461480.0000    6.36644
461520.0000    6.10305
461560.0000    5.25524
461600.0000    5.21865
461640.0000    5.93606
461680.0000    6.41671
461720.0000    6.15422
461760.0000    6.28480
461800.0000    5.67650
461840.0000    5.72116
461880.0000    5.96899
461920.0000    6.35024
461960.0000    6.85758
462000.0000    7.69841
462040.0000    6.82809
462080.0000    6.44919
462120.0000    5.53470
462160.0000    5.55552
462200.0000    5.79294
462240.0000    6.73412
462280.0000    6.91112
462320.0000    4.87101
462360.0000    5.76243
462400.0000    6.22445
462440.0000    6.24689
462480.0000    5.16907
462520.0000    6.24342
462560.0000    5.18553
462600.0000    5.28395
462640.0000    4.96359
462680.0000    5.83986
462720.0000    5.95080
462760.0000    5.60532
462800.0000    7.19963
462840.0000    5.81577
462880.0000    5.98254
462920.0000    5.93857
462960.0000    4.59855
463000.0000    5.70572
463040.0000    5.90741
463080.0000    6.19266
463120.0000    6.05209
463160.0000    7.16514
463200.0000    6.53740
463240.0000    6.15782
463280.0000    5.45457
463320.0000    6.01625
463360.0000    5.35462
463400.0000    4.21500
463440.0000    5.19206
463480.0000    6.08927
463520.0000    4.90966
463560.0000    5.65473
463600.0000    4.28057
463640.0000    5.05313
463680.0000    4.99795
463720.0000    3.93095
463760.0000    4.15850
463800.0000    4.88030
463840.0000    4.61793
463880.0000    4.25041
463920.0000    5.18638
463960.0000    4.81941
464000.0000    4.67560
464040.0000    4.94951
464080.0000    4.77169
464120.0000    5.49990
464160.0000    5.80845
464200.0000    5.37968
464240.0000    5.23849
464280.0000    5.35597
464320.0000    5.47819
464360.0000    5.31533
464400.0000    4.69650
464440.0000    5.42589
464480.0000    4.86399
464520.0000    6.24557
464560.0000    4.88794
464600.0000    5.13860
464640.0000    4.64467
464680.0000    4.96286
464720.0000    4.78158
464760.0000    5.49077
464800.0000    5.65088
464840.0000    5.69401
464880.0000    6.42499
464920.0000    5.64261
464960.0000    5.45170
465000.0000    6.44548
465040.0000    6.02863
465080.0000    6.02261
465120.0000    5.56715
465160.0000    5.28571
465200.0000    6.24885
465240.0000    6.36680
465280.0000    5.98733
465320.0000    6.36636
465360.0000    6.51877
465400.0000    6.22501
465440.0000    6.06126
465480.0000    5.99986
465520.0000    6.65658
465560.0000    7.09265
465600.0000    6.98072
465640.0000    5.48077
465680.0000    5.93682
465720.0000    5.97452
465760.0000    6.45089
465800.0000    6.92096
465840.0000    6.97675
465880.0000    6.70031
465920.0000    6.39404
465960.0000    6.04000
466000.0000    6.23209
466040.0000    5.10129
466080.0000    5.81236
466120.0000    5.07677
466160.0000    5.03830
466200.0000    5.35808
466240.0000    5.49489
466280.0000    5.49410
466320.0000    5.93357
466360.0000    5.76721
466400.0000    4.93574
466440.0000    6.57826
466480.0000    5.12789
466520.0000    5.19762
466560.0000    4.65784
466600.0000    5.56128
466640.0000    4.93554
466680.0000    3.81780
466720.0000    4.34407
466760.0000    4.88145
466800.0000    5.02285
466840.0000    5.54080
466880.0000    5.31131
466920.0000    5.03373
466960.0000    5.16881
467000.0000    5.32738
467040.0000    4.90795
467080.0000    4.92020
467120.0000    5.32599
467160.0000    4.99311
467200.0000    5.88732
467240.0000    5.44114
467280.0000    5.65583
467320.0000    5.74212
467360.0000    5.24421
467400.0000    5.41029
467440.0000    6.03171
467480.0000    4.59523
467520.0000    4.36903
467560.0000    4.56804
467600.0000    4.82612
467640.0000    4.29818
467680.0000    5.53268
467720.0000    4.71242
467760.0000    4.43587
467800.0000    4.99340
467840.0000    4.96517
467880.0000    4.59656
467920.0000    5.03611
467960.0000    6.10944
468000.0000    5.28028
468040.0000    5.66782
468080.0000    6.38317
468120.0000    6.08760
468160.0000    5.42444
468200.0000    5.97753
468240.0000    6.90267
468280.0000    6.45651
468320.0000    4.72708
468360.0000    6.44820
468400.0000    5.98788
468440.0000    6.56664
468480.0000    6.03602
468520.0000    6.01106
468560.0000    5.60605
468600.0000    5.71508
468640.0000    6.41758
468680.0000    5.07390
468720.0000    5.64700
468760.0000    5.40172
468800.0000    4.86806
468840.0000    4.98687
468880.0000    5.54243
468920.0000    6.30428
468960.0000    6.41428
469000.0000    7.53725
469040.0000    7.25870
469080.0000    5.58820
469120.0000    6.85261
469160.0000    6.75666
469200.0000    6.32341
469240.0000    6.08623
469280.0000    7.33406
469320.0000    6.14844
469360.0000    6.14979
469400.0000    6.96139
469440.0000    6.45063
469480.0000    5.93737
469520.0000    6.05966
469560.0000    6.19573
469600.0000    6.47641
469640.0000    6.67813
469680.0000    6.64385
469720.0000    6.06153
469760.0000    5.74057
469800.0000    6.18513
469840.0000    5.74072
469880.0000    5.02273
469920.0000    6.54098
469960.0000    5.89860
470000.0000    6.34185
470040.0000    5.15741
470080.0000    5.82676
470120.0000    6.12158
470160.0000    5.78481
470200.0000    5.58940
470240.0000    5.06893
470280.0000    5.53359
470320.0000    5.41358
470360.0000    4.82136
470400.0000    5.07084
470440.0000    5.37578
470480.0000    5.15575
470520.0000    4.88699
470560.0000    5.10499
470600.0000    4.44037
470640.0000    5.28662
470680.0000    5.14334
470720.0000    4.89948
470760.0000    4.85040
470800.0000    5.39243
470840.0000    4.03184
470880.0000    4.82163
470920.0000    5.09642
470960.0000    5.15765
471000.0000    4.70372
471040.0000    4.95717
471080.0000    5.40786
471120.0000    4.54307
471160.0000    4.58796
471200.0000    5.37544
471240.0000    5.33495
471280.0000    5.93856
471320.0000    5.67266
471360.0000    5.57709
471400.0000    5.07361
471440.0000    5.08665
471480.0000    5.34851
471520.0000    5.24505
471560.0000    4.64724
471600.0000    4.90951
471640.0000    4.78126
471680.0000    5.07650
471720.0000    4.84784
471760.0000    5.27090
471800.0000    4.86030
471840.0000    4.84441
471880.0000    4.69207
471920.0000    4.30089
471960.0000    5.04748
472000.0000    4.88588
472040.0000    5.35044
472080.0000    5.39808
472120.0000    5.86680
472160.0000    5.65856
472200.0000    4.92323
472240.0000    5.73476
472280.0000    5.91637
472320.0000    5.43510
472360.0000    5.15146
472400.0000    5.26145
472440.0000    5.97555
472480.0000    5.68871
472520.0000    5.78949
472560.0000    5.91678
472600.0000    5.07523
472640.0000    4.94405
472680.0000    4.89930
472720.0000    4.34588
472760.0000    4.74939
472800.0000    4.46886
472840.0000    5.35635
472880.0000    4.48224
472920.0000    4.87401
472960.0000    4.85128
473000.0000    5.06685
473040.0000    4.69504
473080.0000    4.71747
473120.0000    4.80590
473160.0000    5.81472
473200.0000    4.16787
473240.0000    3.92117
473280.0000    4.63333
473320.0000    5.21917
473360.0000    6.17289
473400.0000    5.69998
473440.0000    5.51548
473480.0000    5.02726
473520.0000    6.55700
473560.0000    5.98991
473600.0000    5.82037
473640.0000    5.47433
473680.0000    5.14669
473720.0000    5.39683
473760.0000    6.10103
473800.0000    5.81217
473840.0000    5.50683
473880.0000    5.58487
473920.0000    5.83595
473960.0000    5.97039
474000.0000    5.72483
474040.0000    4.73543
474080.0000    5.06950
474120.0000    5.27320
474160.0000    5.55831
474200.0000    6.01574
474240.0000    5.42071
474280.0000    6.03161
474320.0000    5.72357
474360.0000    6.21956
474400.0000    5.69501
474440.0000    6.72202
474480.0000    5.52736
474520.0000    5.66299
474560.0000    5.82449
474600.0000    6.04453
474640.0000    5.21152
474680.0000    5.08182
474720.0000    5.34153
474760.0000    6.41772
474800.0000    6.08602
474840.0000    5.61579
474880.0000    5.32691
474920.0000    6.22893
474960.0000    5.91786
475000.0000    6.44884
475040.0000    6.19085
475080.0000    6.54147
475120.0000    7.08318
475160.0000    6.80512
475200.0000    7.00407
475240.0000    7.17138
475280.0000    7.49295
475320.0000    7.58232
475360.0000    7.37246
475400.0000    6.92219
475440.0000    7.07627
475480.0000    5.90014
475520.0000    6.70859
475560.0000    6.30345
475600.0000    6.27954
475640.0000    6.29852
475680.0000    5.57968
475720.0000    5.71074
475760.0000    5.37790
475800.0000    5.79471
475840.0000    5.46688
475880.0000    6.53540
475920.0000    6.61397
475960.0000    7.07763
476000.0000    7.08267
476040.0000    6.66614
476080.0000    7.13426
476120.0000    6.88530
476160.0000    7.12556
476200.0000    6.66638
476240.0000    5.87873
476280.0000    5.55621
476320.0000    5.65937
476360.0000    5.52787
476400.0000    5.92177
476440.0000    5.65886
476480.0000    5.80489
476520.0000    5.78264
476560.0000    5.77783
476600.0000    5.92222
476640.0000    6.52593
476680.0000    5.92249
476720.0000    5.32748
476760.0000    4.91846
476800.0000    4.59549
476840.0000    5.78519
476880.0000    5.76977
476920.0000    5.12157
476960.0000    4.86512
477000.0000    5.41979
477040.0000    5.52072
477080.0000    5.52422
477120.0000    5.74315
477160.0000    6.84561
477200.0000    5.60849
477240.0000    5.17217
477280.0000    6.34022
477320.0000    5.99319
477360.0000    5.57142
477400.0000    5.92089
477440.0000    5.54082
477480.0000    5.54067
477520.0000    5.51210
477560.0000    5.33405
477600.0000    5.33943
477640.0000    6.69996
477680.0000    6.07634
477720.0000    5.84896
477760.0000    5.75625
477800.0000    6.43605
477840.0000    5.19395
477880.0000    5.48798
477920.0000    7.01689
477960.0000    5.37210
478000.0000    6.61690
478040.0000    5.82632
478080.0000    5.59182
478120.0000    5.37717
478160.0000    5.65644
478200.0000    5.45773
478240.0000    5.79149
478280.0000    5.20458
478320.0000    5.07523
478360.0000    5.66411
478400.0000    4.81200
478440.0000    4.56046
478480.0000    4.86290
478520.0000    5.89574
478560.0000    5.62252
478600.0000    5.58276
478640.0000    5.42648
478680.0000    5.35392
478720.0000    5.34174
478760.0000    6.19517
478800.0000    4.79896
478840.0000    5.22015
478880.0000    5.68613
478920.0000    5.46874
478960.0000    4.99234
479000.0000    5.62973
479040.0000    5.77876
479080.0000    5.44788
479120.0000    5.02563
479160.0000    4.33562
479200.0000    5.35578
479240.0000    4.98740
479280.0000    5.65261
479320.0000    5.12667
479360.0000    5.23696
479400.0000    5.45822
479440.0000    5.64844
479480.0000    5.01368
479520.0000    5.38249
479560.0000    4.73623
479600.0000    4.72990
479640.0000    4.92293
479680.0000    5.38995
479720.0000    4.68355
479760.0000    5.01121
479800.0000    4.66897
479840.0000    4.37925
479880.0000    4.91462
479920.0000    5.24004
479960.0000    5.24659
480000.0000    4.76580
480040.0000    5.35941
480080.0000    5.46634
480120.0000    5.95687
480160.0000    6.21174
480200.0000    6.04527
480240.0000    6.08720
480280.0000    5.95139
480320.0000    5.63777
480360.0000    5.39935
480400.0000    6.60726
480440.0000    6.03722
480480.0000    5.31742
480520.0000    4.80897
480560.0000    5.33306
480600.0000    6.10455
480640.0000    5.72253
480680.0000    5.40252
480720.0000    5.80344
480760.0000    5.90130
480800.0000    5.05932
480840.0000    5.66754
480880.0000    5.68792
480920.0000    5.46208
480960.0000    5.30157
481000.0000    5.72360
481040.0000    5.54185
481080.0000    5.60670
481120.0000    5.68236
481160.0000    5.53294
481200.0000    5.54691
481240.0000    4.87474
481280.0000    5.28219
481320.0000    4.91931
481360.0000    5.38756
481400.0000    5.41653
481440.0000    5.35369
481480.0000    5.84561
481520.0000    4.97972
481560.0000    4.57880
481600.0000    4.93040
481640.0000    5.65672
481680.0000    5.66446
481720.0000    5.39962
481760.0000    4.66366
481800.0000    4.64211
481840.0000    3.85129
481880.0000    4.24624
481920.0000    4.72517
481960.0000    4.97266
482000.0000    4.65665
482040.0000    5.31369
482080.0000    4.79548
482120.0000    4.13173
482160.0000    5.46837
482200.0000    5.71372
482240.0000    4.02172
482280.0000    4.52500
482320.0000    4.48809
482360.0000    4.98777
482400.0000    5.14732
482440.0000    5.33373
482480.0000    5.40337
482520.0000    5.37266
482560.0000    5.17638
482600.0000    5.16703
482640.0000    5.39481
482680.0000    4.65453
482720.0000    5.19820
482760.0000    4.16992
482800.0000    5.23293
482840.0000    5.06205
482880.0000    3.87733
482920.0000    4.34436
482960.0000    3.62768
483000.0000    4.08374
483040.0000    4.12156
483080.0000    5.26381
483120.0000    4.76859
483160.0000    4.12407
483200.0000    4.18349
483240.0000    4.29906
483280.0000    4.60876
483320.0000    5.28977
483360.0000    4.49055
483400.0000    4.37590
483440.0000    4.93884
483480.0000    4.50596
483520.0000    4.49529
483560.0000    4.51627
483600.0000    4.43465
483640.0000    4.68510
483680.0000    5.44528
483720.0000    5.04003
483760.0000    5.84035
483800.0000    4.92019
483840.0000    4.49330
483880.0000    4.28705
483920.0000    5.01363
483960.0000    4.02275
484000.0000    4.92847
484040.0000    4.63435
484080.0000    4.13613
484120.0000    4.20796
484160.0000    4.35060
484200.0000    5.14121
484240.0000    4.62299
484280.0000    4.48362
484320.0000    5.11720
484360.0000    4.78188
484400.0000    4.48704
484440.0000    4.83602
484480.0000    4.65849
484520.0000    4.97604
484560.0000    4.49896
484600.0000    4.10884
484640.0000    5.18244
484680.0000    4.65709
484720.0000    4.79139
484760.0000    4.84124
484800.0000    4.31509
484840.0000    5.63007
484880.0000    4.01348
484920.0000    3.82376
484960.0000    4.05687
485000.0000    4.52503
485040.0000    4.36778
485080.0000    4.73725
485120.0000    5.41950
485160.0000    4.31344
485200.0000    5.17933
485240.0000    4.94375
485280.0000    4.63816
485320.0000    5.42464
485360.0000    4.67650
485400.0000    5.78448
485440.0000    4.71024
485480.0000    5.30740
485520.0000    5.67803
485560.0000    5.16491
485600.0000    5.49909
485640.0000    6.11291
485680.0000    6.42101
485720.0000    6.16858
485760.0000    5.56394
485800.0000    5.40411
485840.0000    6.34476
485880.0000    5.53671
485920.0000    6.30477
485960.0000    6.42284
486000.0000    5.66620
486040.0000    5.69668
486080.0000    5.67013
486120.0000    5.77529
486160.0000    5.55926
486200.0000    5.95294
486240.0000    6.02273
486280.0000    5.68300
486320.0000    5.59483
486360.0000    5.00568
486400.0000    5.58193
486440.0000    6.57780
486480.0000    6.33767
486520.0000    6.86214
486560.0000    6.72542
486600.0000    5.21643
486640.0000    6.65160
486680.0000    6.59313
486720.0000    6.11494
486760.0000    5.61138
486800.0000    6.67453
486840.0000    7.00217
486880.0000    6.19628
486920.0000    6.79701
486960.0000    6.34829
487000.0000    6.23969
487040.0000    6.38009
487080.0000    6.55552
487120.0000    6.00066
487160.0000    7.06996
487200.0000    6.69046
487240.0000    6.31315
487280.0000    7.37612
487320.0000    6.53146
487360.0000    7.48526
487400.0000    6.43475
487440.0000    6.33981
487480.0000    7.23945
487520.0000    7.05575
487560.0000    7.31573
487600.0000    6.67581
487640.0000    6.23113
487680.0000    6.24497
487720.0000    4.79975
487760.0000    5.03240
487800.0000    5.00078
487840.0000    4.12515
487880.0000    5.35547
487920.0000    4.78930
487960.0000    5.61144
488000.0000    4.83650
488040.0000    5.23932
488080.0000    5.20814
488120.0000    4.94467
488160.0000    5.76252
488200.0000    5.31029
488240.0000    5.74256
488280.0000    5.03305
488320.0000    5.22797
488360.0000    4.75282
488400.0000    5.31316
488440.0000    5.19632
488480.0000    5.45519
488520.0000    5.60323
488560.0000    4.60849
488600.0000    4.94854
488640.0000    4.71258
488680.0000    4.30013
488720.0000    4.09922
488760.0000    4.16998
488800.0000    4.87423
488840.0000    6.07153
488880.0000    4.80623
488920.0000    4.65493
488960.0000    5.38864
489000.0000    4.80021
489040.0000    4.49689
489080.0000    4.76444
489120.0000    4.20790
489160.0000    4.74858
489200.0000    5.12877
489240.0000    4.50569
489280.0000    4.29268
489320.0000    4.34352
489360.0000    4.81240
489400.0000    5.03682
489440.0000    4.14436
489480.0000    4.00673
489520.0000    4.15179
489560.0000    4.04356
489600.0000    5.19828
489640.0000    4.65550
489680.0000    4.71946
489720.0000    4.70910
489760.0000    3.97319
489800.0000    3.56028
489840.0000    3.77236
489880.0000    5.09489
489920.0000    4.29281
489960.0000    4.45515
490000.0000    4.51333
490040.0000    3.92609
490080.0000    4.77772
490120.0000    5.07651
490160.0000    4.38938
490200.0000    3.80763
490240.0000    4.04905
490280.0000    4.44465
490320.0000    4.43004
490360.0000    3.85283
490400.0000    4.20428
490440.0000    4.37681
490480.0000    4.83627
490520.0000    5.38828
490560.0000    5.52118
490600.0000    4.86021
490640.0000    4.48378
490680.0000    5.26695
490720.0000    5.16672
490760.0000    5.04971
490800.0000    4.52883
490840.0000    4.49353
490880.0000    4.28250
490920.0000    4.21344
490960.0000    4.81959
491000.0000    4.54793
491040.0000    4.53588
491080.0000    4.41676
491120.0000    4.00799
491160.0000    5.11005
491200.0000    4.73145
491240.0000    4.59220
491280.0000    4.31430
491320.0000    5.42174
491360.0000    4.30604
491400.0000    4.65368
491440.0000    5.07724
491480.0000    4.35166
491520.0000    5.09956
491560.0000    5.54671
491600.0000    5.11076
491640.0000    5.55437
491680.0000    4.77465
491720.0000    5.87124
491760.0000    4.30365
491800.0000    5.69164
491840.0000    5.59577
491880.0000    5.18517
491920.0000    5.02356
491960.0000    4.83027
492000.0000    5.13556
492040.0000    5.04395
492080.0000    4.06059
492120.0000    4.87019
492160.0000    5.48234
492200.0000    4.94164
492240.0000    4.70847
492280.0000    4.17432
492320.0000    4.00856
492360.0000    5.05406
492400.0000    4.14715
492440.0000    4.87516
492480.0000    5.15292
492520.0000    6.02095
492560.0000    4.44211
492600.0000    4.68617
492640.0000    3.91068
492680.0000    4.46021
492720.0000    4.87189
492760.0000    4.58087
492800.0000    5.56678
492840.0000    5.27720
492880.0000    3.99448
492920.0000    4.80433
492960.0000    5.09797
493000.0000    5.23614
493040.0000    4.43856
493080.0000    6.09352
493120.0000    5.97067
493160.0000    5.03553
493200.0000    5.35407
493240.0000    4.96141
493280.0000    3.81614
493320.0000    3.97635
493360.0000    4.43657
493400.0000    4.84750
493440.0000    5.08134
493480.0000    4.93949
493520.0000    4.55845
493560.0000    4.95798
493600.0000    4.93251
493640.0000    5.10283
493680.0000    4.61181
493720.0000    4.81904
493760.0000    5.63191
493800.0000    4.93649
493840.0000    4.91263
493880.0000    5.15823
493920.0000    4.74503
493960.0000    4.88304
494000.0000    4.51743
494040.0000    4.67236
494080.0000    4.89261
494120.0000    5.02207
494160.0000    4.40174
494200.0000    4.97287
494240.0000    5.60641
494280.0000    5.86500
494320.0000    5.70053
494360.0000    4.65573
494400.0000    5.29261
494440.0000    5.35458
494480.0000    4.39718
494520.0000    4.49870
494560.0000    4.72301
494600.0000    4.45232
494640.0000    4.95104
494680.0000    3.97371
494720.0000    4.80541
494760.0000    4.05421
494800.0000    4.46523
494840.0000    4.38440
494880.0000    3.67405
494920.0000    5.05707
494960.0000    3.84388
495000.0000    3.64097
495040.0000    4.99108
495080.0000    5.82456
495120.0000    5.07872
495160.0000    3.95515
495200.0000    4.65704
495240.0000    5.19468
495280.0000    4.74162
495320.0000    4.88055
495360.0000    5.21325
495400.0000    4.35135
495440.0000    3.85469
495480.0000    3.49972
495520.0000    4.23209
495560.0000    4.10526
495600.0000    4.73686
495640.0000    3.95835
495680.0000    4.55446
495720.0000    4.14131
495760.0000    4.19498
495800.0000    4.76179
495840.0000    4.64115
495880.0000    4.82745
495920.0000    4.65742
495960.0000    4.63850
496000.0000    5.04293
496040.0000    4.61453
496080.0000    5.02910
496120.0000    5.16852
496160.0000    4.07345
496200.0000    4.27587
496240.0000    4.79348
496280.0000    6.03484
496320.0000    5.26262
496360.0000    5.40952
496400.0000    5.65089
496440.0000    6.05821
496480.0000    5.30489
496520.0000    4.56140
496560.0000    5.57502
496600.0000    4.69887
496640.0000    4.76375
496680.0000    4.96106
496720.0000    4.83579
496760.0000    4.64062
496800.0000    5.66416
496840.0000    5.32813
496880.0000    5.70513
496920.0000    4.83403
496960.0000    5.51410
497000.0000    5.66717
497040.0000    5.24483
497080.0000    4.83565
497120.0000    4.96828
497160.0000    5.62676
497200.0000    5.57221
497240.0000    5.25431
497280.0000    4.88051
497320.0000    4.93205
497360.0000    5.47670
497400.0000    5.03049
497440.0000    5.31128
497480.0000    5.86829
497520.0000    5.92167
497560.0000    4.84022
497600.0000    5.37932
497640.0000    5.71190
497680.0000    5.26831
497720.0000    5.18709
497760.0000    4.56303
497800.0000    5.15286
497840.0000    5.19816
497880.0000    5.29945
497920.0000    5.27487
497960.0000    5.09674
498000.0000    5.58827
498040.0000    5.44925
498080.0000    6.22777
498120.0000    5.10017
498160.0000    5.53803
498200.0000    5.32179
498240.0000    5.55412
498280.0000    5.73299
498320.0000    5.60276
498360.0000    5.78344
498400.0000    6.25751
498440.0000    6.02883
498480.0000    5.97091
498520.0000    6.14490
498560.0000    6.48194
498600.0000    5.77117
498640.0000    4.99916
498680.0000    6.51280
498720.0000    5.37136
498760.0000    5.58122
498800.0000    5.37252
498840.0000    5.52027
498880.0000    4.38461
498920.0000    4.67883
498960.0000    3.96904
499000.0000    4.99083
499040.0000    4.33882
499080.0000    4.90881
499120.0000    4.85142
499160.0000    5.12401
499200.0000    4.49265
499240.0000    5.03515
499280.0000    5.43370
499320.0000    5.15702
499360.0000    6.23544
499400.0000    6.05198
499440.0000    5.28169
499480.0000    5.84588
499520.0000    5.62812
499560.0000    5.13510
499600.0000    4.92744
499640.0000    5.53308
499680.0000    6.04147
499720.0000    6.58396
499760.0000    5.79562
499800.0000    6.36923
499840.0000    6.80924
499880.0000    6.94535
499920.0000    7.34028
499960.0000    7.17730
500000.0000    6.61322
500040.0000    6.34547
500080.0000    6.78420
500120.0000    6.92610
500160.0000    7.15379
500200.0000    7.25202
500240.0000    7.38923
500280.0000    6.73135
500320.0000    6.72059
500360.0000    5.96088
500400.0000    5.28914
500440.0000    6.58073
500480.0000    6.10323
500520.0000    6.30959
500560.0000    6.18013
500600.0000    6.16024
500640.0000    6.45506
500680.0000    6.30271
500720.0000    5.95836
500760.0000    5.40201
500800.0000    5.65469
500840.0000    5.60144
500880.0000    5.48464
500920.0000    5.11625
500960.0000    5.87631
501000.0000    5.57068
501040.0000    5.96797
501080.0000    6.66614
501120.0000    7.39939
501160.0000    7.45753
501200.0000    6.29732
501240.0000    7.00368
501280.0000    5.91566
501320.0000    6.53112
501360.0000    6.75734
501400.0000    6.93448
501440.0000    6.51924
501480.0000    6.58124
501520.0000    6.42693
501560.0000    6.21751
501600.0000    6.72135
501640.0000    6.80726
501680.0000    6.21124
501720.0000    6.71406
501760.0000    7.44071
501800.0000    6.94359
501840.0000    6.49813
501880.0000    7.11336
501920.0000    6.87103
501960.0000    7.02913
502000.0000    7.96551
502040.0000    6.75461
502080.0000    6.70411
502120.0000    6.85987
502160.0000    7.10556
502200.0000    6.44198
502240.0000    6.76242
502280.0000    7.11902
502320.0000    6.30915
502360.0000    6.39322
502400.0000    6.32997
502440.0000    6.67727
502480.0000    7.00345
502520.0000    6.74621
502560.0000    6.26278
502600.0000    6.52507
502640.0000    6.33410
502680.0000    5.37227
502720.0000    6.22423
502760.0000    5.60248
502800.0000    5.53554
502840.0000    5.59284
502880.0000    6.28709
502920.0000    6.07413
502960.0000    5.56191
503000.0000    6.50183
503040.0000    5.57032
503080.0000    5.66509
503120.0000    6.09254
503160.0000    6.58438
503200.0000    5.07510
503240.0000    6.66571
503280.0000    6.31718
503320.0000    6.72389
503360.0000    5.61650
503400.0000    5.88576
503440.0000    5.94453
503480.0000    5.52340
503520.0000    5.16930
503560.0000    4.76006
503600.0000    6.17422
503640.0000    5.67578
503680.0000    5.02948
503720.0000    4.89522
503760.0000    6.01770
503800.0000    5.45393
503840.0000    6.02065
503880.0000    5.89788
503920.0000    6.57782
503960.0000    6.79514
504000.0000    6.56330
504040.0000    5.76569
504080.0000    4.67745
504120.0000    5.95834
504160.0000    6.73041
504200.0000    6.86215
504240.0000    7.07442
504280.0000    6.68948
504320.0000    7.20162
504360.0000    6.01837
504400.0000    6.88415
504440.0000    6.90145
504480.0000    7.26659
504520.0000    6.99990
504560.0000    7.15010
504600.0000    6.17996
504640.0000    7.36637
504680.0000    7.45741
504720.0000    6.98916
504760.0000    7.67077
504800.0000    7.46902
504840.0000    7.27612
504880.0000    7.67484
504920.0000    6.62291
504960.0000    7.89503
505000.0000    7.74380
505040.0000    7.18013
505080.0000    6.91108
505120.0000    6.50276
505160.0000    6.05827
505200.0000    7.13193
505240.0000    6.61977
505280.0000    7.30233
505320.0000    6.91506
505360.0000    7.13602
505400.0000    7.08420
505440.0000    7.20900
505480.0000    5.93559
505520.0000    7.05622
505560.0000    6.90317
505600.0000    6.65084
505640.0000    6.27169
505680.0000    5.91437
505720.0000    5.64261
505760.0000    7.05230
505800.0000    6.70310
505840.0000    5.78280
505880.0000    6.31784
505920.0000    7.10233
505960.0000    6.84108
506000.0000    6.57491
506040.0000    7.10222
506080.0000    6.98312
506120.0000    7.47568
506160.0000    7.08455
506200.0000    7.17428
506240.0000    6.78260
506280.0000    5.82511
506320.0000    6.61521
506360.0000    6.11029
506400.0000    6.56378
506440.0000    6.84627
506480.0000    6.84145
506520.0000    7.24981
506560.0000    5.78562
506600.0000    5.79263
506640.0000    6.28674
506680.0000    6.67280
506720.0000    6.10643
506760.0000    5.58774
506800.0000    6.30565
506840.0000    5.99068
506880.0000    5.70558
506920.0000    5.57512
506960.0000    5.58276
507000.0000    6.26370
507040.0000    6.73040
507080.0000    6.71036
507120.0000    6.64427
507160.0000    6.78427
507200.0000    6.27149
507240.0000    6.99056
507280.0000    6.68352
507320.0000    7.49866
507360.0000    6.83636
507400.0000    6.62489
507440.0000    6.23447
507480.0000    5.88571
507520.0000    6.34187
507560.0000    7.68618
507600.0000    6.90959
507640.0000    7.23390
507680.0000    7.48006
507720.0000    7.44135
507760.0000    5.95960
507800.0000    6.76023
507840.0000    6.99905
507880.0000    6.96362
507920.0000    6.52080
507960.0000    7.14097
508000.0000    6.05478
508040.0000    6.92635
508080.0000    6.54110
508120.0000    6.73068
508160.0000    7.49100
508200.0000    6.38523
508240.0000    6.91566
508280.0000    6.33739
508320.0000    5.95683
508360.0000    6.71041
508400.0000    6.40730
508440.0000    5.61768
508480.0000    6.10957
508520.0000    6.10054
508560.0000    6.27498
508600.0000    6.27073
508640.0000    6.86000
508680.0000    6.61481
508720.0000    7.16354
508760.0000    6.48380
508800.0000    6.42231
508840.0000    6.17487
508880.0000    6.34768
508920.0000    6.36581
508960.0000    6.24593
509000.0000    6.65872
509040.0000    6.82960
509080.0000    7.17428
509120.0000    6.61235
509160.0000    7.06246
509200.0000    7.22127
509240.0000    6.06155
509280.0000    6.50533
509320.0000    6.49662
509360.0000    5.62660
509400.0000    6.22924
509440.0000    5.07530
509480.0000    5.43553
509520.0000    6.53541
509560.0000    5.33377
509600.0000    6.59233
509640.0000    6.67971
509680.0000    5.53343
509720.0000    5.45157
509760.0000    5.09651
509800.0000    5.48298
509840.0000    6.22756
509880.0000    6.16708
509920.0000    5.81676
509960.0000    6.51677
510000.0000    6.51768
510040.0000    6.28861
510080.0000    6.92303
510120.0000    6.98212
510160.0000    5.67102
510200.0000    7.53566
510240.0000    7.26109
510280.0000    7.21778
510320.0000    6.25834
510360.0000    6.33319
510400.0000    6.36072
510440.0000    6.52458
510480.0000    6.78680
510520.0000    7.24702
510560.0000    5.94697
510600.0000    6.18021
510640.0000    7.18937
510680.0000    7.07890
510720.0000    8.11776
510760.0000    7.44636
510800.0000    7.35348
510840.0000    7.24657
510880.0000    8.02048
510920.0000    6.58908
510960.0000    6.39134
511000.0000    7.74080
511040.0000    7.58525
511080.0000    7.79368
511120.0000    6.27119
511160.0000    6.87735
511200.0000    7.28022
511240.0000    6.64316
511280.0000    6.46599
511320.0000    6.10255
511360.0000    6.84040
511400.0000    6.41281
511440.0000    6.27916
511480.0000    6.50164
511520.0000    6.72363
511560.0000    7.01885
511600.0000    6.09456
511640.0000    6.20714
511680.0000    6.85822
511720.0000    5.71297
511760.0000    5.96300
511800.0000    5.98964
511840.0000    6.63380
511880.0000    5.48596
511920.0000    6.17200
511960.0000    6.23992
512000.0000    7.34822
512040.0000    7.59270
512080.0000    6.50583
512120.0000    5.59856
512160.0000    5.78313
512200.0000    6.41814
512240.0000    6.98100
512280.0000    5.62522
512320.0000    6.65893
512360.0000    6.44032
512400.0000    7.12246
512440.0000    6.42827
512480.0000    6.36559
512520.0000    6.09217
512560.0000    5.90373
512600.0000    5.83751
512640.0000    6.22988
512680.0000    6.27336
512720.0000    6.94309
512760.0000    7.58182
512800.0000    7.04284
512840.0000    6.50906
512880.0000    7.02073
512920.0000    7.70628
512960.0000    7.37028
513000.0000    6.10580
513040.0000    7.36904
513080.0000    7.05300
513120.0000    6.86158
513160.0000    6.99167
513200.0000    8.04216
513240.0000    7.94928
513280.0000    7.37966
513320.0000    7.40715
513360.0000    7.09277
513400.0000    7.68562
513440.0000    8.02677
513480.0000    6.79663
513520.0000    7.15075
513560.0000    7.54146
513600.0000    7.65486
513640.0000    7.41155
513680.0000    6.38729
513720.0000    7.23173
513760.0000    6.30372
513800.0000    6.39297
513840.0000    6.99649
513880.0000    6.36321
513920.0000    6.89234
513960.0000    6.34758
514000.0000    6.58090
514040.0000    6.86196
514080.0000    8.54636
514120.0000    7.63910
514160.0000    7.50557
514200.0000    7.67800
514240.0000    7.74127
514280.0000    8.03087
514320.0000    8.18352
514360.0000    7.47282
514400.0000    7.75161
514440.0000    8.02844
514480.0000    7.45888
514520.0000    7.64136
514560.0000    7.75175
514600.0000    7.43006
514640.0000    7.90128
514680.0000    7.69581
514720.0000    7.39526
514760.0000    7.84685
514800.0000    7.14089
514840.0000    6.80210
514880.0000    8.25201
514920.0000    7.95011
514960.0000    7.52086
515000.0000    7.22270
515040.0000    7.37533
515080.0000    7.36216
515120.0000    7.15653
515160.0000    8.05490
515200.0000    7.47847
515240.0000    6.67275
515280.0000    8.01109
515320.0000    8.03799
515360.0000    7.23496
515400.0000    6.94342
515440.0000    7.03511
515480.0000    7.22155
515520.0000    7.79904
515560.0000    8.15235
515600.0000    7.22788
515640.0000    6.91023
515680.0000    6.96085
515720.0000    7.56792
515760.0000    7.30646
515800.0000    7.44276
515840.0000    7.07705
515880.0000    7.43752
515920.0000    7.34352
515960.0000    7.19198
516000.0000    7.33751
516040.0000    7.29644
516080.0000    7.17687
516120.0000    7.69437
516160.0000    7.64077
516200.0000    7.49874
516240.0000    6.71536
516280.0000    7.93811
516320.0000    7.12393
516360.0000    7.26967
516400.0000    7.27446
516440.0000    7.02519
516480.0000    7.18583
516520.0000    6.90211
516560.0000    6.98016
516600.0000    7.42668
516640.0000    7.43802
516680.0000    6.46733
516720.0000    6.74983
516760.0000    6.83914
516800.0000    7.36004
516840.0000    7.34478
516880.0000    7.78467
516920.0000    7.06992
516960.0000    7.49365
517000.0000    6.70546
517040.0000    6.74227
517080.0000    7.67598
517120.0000    7.60567
517160.0000    6.76765
517200.0000    7.17453
517240.0000    6.91436
517280.0000    6.63436
517320.0000    6.24868
517360.0000    7.03676
517400.0000    7.76281
517440.0000    7.71154
517480.0000    6.88954
517520.0000    6.62417
517560.0000    7.91111
517600.0000    7.04924
517640.0000    7.43733
517680.0000    7.64109
517720.0000    7.68857
517760.0000    7.47400
517800.0000    7.62243
517840.0000    7.66148
517880.0000    7.50551
517920.0000    7.50173
517960.0000    6.86268
518000.0000    7.58553
518040.0000    8.11757
518080.0000    7.97025
518120.0000    7.69550
518160.0000    7.46257
518200.0000    7.38649
518240.0000    7.10804
518280.0000    8.01949
518320.0000    7.14363
518360.0000    7.49244
518400.0000    7.02056
518440.0000    7.32471
518480.0000    6.87512
518520.0000    7.21295
518560.0000    7.52538
518600.0000    7.41294
518640.0000    6.87738
518680.0000    6.82156
518720.0000    6.71534
518760.0000    7.11219
518800.0000    7.68464
518840.0000    7.01983
518880.0000    6.59289
518920.0000    6.64043
518960.0000    6.04042
519000.0000    6.52569
519040.0000    6.15412
519080.0000    5.54864
519120.0000    6.14464
519160.0000    5.56641
519200.0000    5.68121
519240.0000    5.96980
519280.0000    6.41980
519320.0000    5.91246
519360.0000    6.07393
519400.0000    5.86056
519440.0000    5.69582
519480.0000    6.77704
519520.0000    6.86139
519560.0000    5.83862
519600.0000    6.49096
519640.0000    6.02595
519680.0000    6.49660
519720.0000    6.02177
519760.0000    5.30387
519800.0000    5.58799
519840.0000    5.52150
519880.0000    5.52932
519920.0000    5.38137
519960.0000    5.46123
520000.0000    5.88599
520040.0000    5.32960
520080.0000    5.72518
520120.0000    5.34869
520160.0000    5.46813
520200.0000    5.36696
520240.0000    5.84567
520280.0000    6.02239
520320.0000    6.66947
520360.0000    6.19914
520400.0000    6.59078
520440.0000    6.42907
520480.0000    6.36939
520520.0000    6.10114
520560.0000    6.55718
520600.0000    6.77203
520640.0000    7.65559
520680.0000    6.61512
520720.0000    6.02871
520760.0000    7.36996
520800.0000    7.34628
520840.0000    6.82468
520880.0000    7.90668
520920.0000    6.87660
520960.0000    6.57357
521000.0000    7.12421
521040.0000    7.20748
521080.0000    7.56489
521120.0000    6.62338
521160.0000    6.66739
521200.0000    6.72695
521240.0000    7.23981
521280.0000    7.18210
521320.0000    7.58391
521360.0000    7.08178
521400.0000    6.55919
521440.0000    6.38988
521480.0000    6.91830
521520.0000    6.54599
521560.0000    6.28562
521600.0000    5.65290
521640.0000    5.84011
521680.0000    5.19878
521720.0000    5.78741
521760.0000    6.74342
521800.0000    7.35852
521840.0000    6.65363
521880.0000    6.90088
521920.0000    6.40489
521960.0000    6.43703
522000.0000    6.01633
522040.0000    6.81470
522080.0000    6.41766
522120.0000    6.59295
522160.0000    6.39878
522200.0000    6.40170
522240.0000    5.93312
522280.0000    5.85244
522320.0000    5.92698
522360.0000    6.42400
522400.0000    6.10774
522440.0000    5.30061
522480.0000    6.50428
522520.0000    6.44533
522560.0000    6.92121
522600.0000    6.09019
522640.0000    6.18290
522680.0000    6.08215
522720.0000    6.60857
522760.0000    6.37104
522800.0000    6.64711
522840.0000    6.54059
522880.0000    6.84793
522920.0000    7.28028
522960.0000    6.23823
523000.0000    6.18228
523040.0000    5.71071
523080.0000    4.92998
523120.0000    6.13541
523160.0000    5.60243
523200.0000    6.07270
523240.0000    5.73962
523280.0000    5.15613
523320.0000    6.33494
523360.0000    5.96200
523400.0000    7.64851
523440.0000    6.88582
523480.0000    6.49766
523520.0000    6.92147
523560.0000    5.51669
523600.0000    6.87764
523640.0000    6.79888
523680.0000    7.02617
523720.0000    7.23509
523760.0000    7.13308
523800.0000    7.70508
523840.0000    6.75919
523880.0000    6.61422
523920.0000    6.79875
523960.0000    7.43436
524000.0000    6.77457
524040.0000    7.41711
524080.0000    6.28783
524120.0000    6.07787
524160.0000    6.55810
524200.0000    7.62861
524240.0000    7.52418
524280.0000    6.75823
524320.0000    6.61726
524360.0000    6.25860
524400.0000    6.47203
524440.0000    6.31364
524480.0000    6.45444
524520.0000    5.49661
524560.0000    5.78619
524600.0000    6.45970
524640.0000    6.38677
524680.0000    6.81589
524720.0000    5.94353
524760.0000    5.22576
524800.0000    5.19838
524840.0000    5.17623
524880.0000    5.92310
524920.0000    7.28640
524960.0000    6.94464
525000.0000    6.69773
525040.0000    7.38506
525080.0000    7.19997
525120.0000    6.75757
525160.0000    6.74357
525200.0000    7.46958
525240.0000    6.72442
525280.0000    6.99964
525320.0000    7.45564
525360.0000    7.07090
525400.0000    7.37431
525440.0000    7.29569
525480.0000    6.40921
525520.0000    6.94180
525560.0000    7.30217
525600.0000    6.83083
525640.0000    6.39504
525680.0000    5.53605
525720.0000    5.89524
525760.0000    5.69388
525800.0000    6.20630
525840.0000    5.48435
525880.0000    5.68099
525920.0000    6.04132
525960.0000    5.44254
526000.0000    5.55163
526040.0000    5.85485
526080.0000    4.52818
526120.0000    5.59104
526160.0000    5.53259
526200.0000    4.76151
526240.0000    5.75913
526280.0000    6.17927
526320.0000    5.94918
526360.0000    5.57050
526400.0000    5.73544
526440.0000    6.21498
526480.0000    4.91128
526520.0000    6.21639
526560.0000    6.38422
526600.0000    5.57202
526640.0000    5.22302
526680.0000    6.09189
526720.0000    6.68630
526760.0000    6.12895
526800.0000    5.57226
526840.0000    5.66157
526880.0000    5.45206
526920.0000    5.78349
526960.0000    6.71002
527000.0000    5.48520
527040.0000    5.80165
527080.0000    6.38555
527120.0000    5.98749
527160.0000    5.84372
527200.0000    6.85608
527240.0000    6.29342
527280.0000    5.94495
527320.0000    6.43358
527360.0000    6.88623
527400.0000    6.81402
527440.0000    5.51606
527480.0000    5.53684
527520.0000    6.43666
527560.0000    6.12073
527600.0000    5.91284
527640.0000    6.35091
527680.0000    7.00754
527720.0000    6.51492
527760.0000    6.43387
527800.0000    5.55057
527840.0000    6.36544
527880.0000    6.31456
527920.0000    6.40913
527960.0000    6.04491
528000.0000    6.45461
528040.0000    6.78988
528080.0000    6.22959
528120.0000    6.48184
528160.0000    6.57699
528200.0000    6.69518
528240.0000    5.97605
528280.0000    5.93676
528320.0000    6.41594
528360.0000    6.81677
528400.0000    6.92731
528440.0000    6.16260
528480.0000    6.09073
528520.0000    5.39197
528560.0000    6.00921
528600.0000    6.01831
528640.0000    5.41895
528680.0000    6.37385
528720.0000    6.78404
528760.0000    7.17963
528800.0000    5.89227
528840.0000    5.74065
528880.0000    5.66369
528920.0000    5.71847
528960.0000    5.21718
529000.0000    4.85620
529040.0000    4.71898
529080.0000    5.45339
529120.0000    5.47426
529160.0000    5.59180
529200.0000    5.42392
529240.0000    5.67075
529280.0000    5.86271
529320.0000    5.78349
529360.0000    5.09519
529400.0000    4.70349
529440.0000    4.39749
529480.0000    5.50833
529520.0000    4.99297
529560.0000    4.64944
529600.0000    4.09782
529640.0000    5.02075
529680.0000    6.14380
529720.0000    6.00834
529760.0000    6.89232
529800.0000    6.15200
529840.0000    5.91510
529880.0000    5.63790
529920.0000    5.94854
529960.0000    6.48085
530000.0000    6.78478
530040.0000    5.68994
530080.0000    6.52634
530120.0000    5.39207
530160.0000    5.18794
530200.0000    5.62675
530240.0000    6.13363
530280.0000    5.69036
530320.0000    6.08077
530360.0000    4.33303
530400.0000    5.17100
530440.0000    5.41956
530480.0000    5.97959
530520.0000    5.38525
530560.0000    5.15188
530600.0000    5.78931
530640.0000    4.75447
530680.0000    5.12236
530720.0000    4.72186
530760.0000    4.99260
530800.0000    4.74114
530840.0000    5.32413
530880.0000    4.37788
530920.0000    4.92150
530960.0000    5.11009
531000.0000    5.07126
531040.0000    5.01422
531080.0000    4.91671
531120.0000    4.15417
531160.0000    5.47749
531200.0000    5.43642
531240.0000    5.01933
531280.0000    4.22363
531320.0000    5.66189
531360.0000    6.04983
531400.0000    4.91097
531440.0000    5.22023
531480.0000    6.04538
531520.0000    5.17409
531560.0000    5.89520
531600.0000    5.71787
531640.0000    5.37672
531680.0000    5.30652
531720.0000    5.86696
531760.0000    5.46001
531800.0000    5.75250
531840.0000    6.29776
531880.0000    4.99598
531920.0000    5.66401
531960.0000    6.15410
532000.0000    5.51515
532040.0000    5.94847
532080.0000    4.84897
532120.0000    5.77788
532160.0000    6.01191
532200.0000    5.41399
532240.0000    5.74968
532280.0000    5.48893
532320.0000    5.22392
532360.0000    5.42174
532400.0000    4.78612
532440.0000    6.12418
532480.0000    5.47307
532520.0000    5.11761
532560.0000    4.14219
532600.0000    4.60818
532640.0000    5.29265
532680.0000    5.19789
532720.0000    5.38539
532760.0000    4.76142
532800.0000    5.37690
532840.0000    4.84852
532880.0000    6.20807
532920.0000    4.81241
532960.0000    5.10742
533000.0000    5.14532
533040.0000    5.23160
533080.0000    5.85733
533120.0000    4.50938
533160.0000    5.18823
533200.0000    4.94567
533240.0000    3.98258
533280.0000    4.60222
533320.0000    4.80438
533360.0000    5.32100
533400.0000    5.33071
533440.0000    4.93715
533480.0000    5.27548
533520.0000    5.34034
533560.0000    5.03870
533600.0000    6.55226
533640.0000    6.21620
533680.0000    6.74312
533720.0000    6.16368
533760.0000    5.80019
533800.0000    6.07061
533840.0000    5.44023
533880.0000    5.55648
533920.0000    5.56466
533960.0000    5.30294
534000.0000    6.09771
534040.0000    5.77135
534080.0000    5.70891
534120.0000    4.64299
534160.0000    5.95751
534200.0000    5.74881
534240.0000    5.51252
534280.0000    6.49750
534320.0000    6.18848
534360.0000    5.26442
534400.0000    5.69491
534440.0000    6.62918
534480.0000    6.43479
534520.0000    6.92644
534560.0000    6.15405
534600.0000    7.19723
534640.0000    6.47605
534680.0000    6.72734
534720.0000    7.12365
534760.0000    6.97754
534800.0000    6.28760
534840.0000    6.12588
534880.0000    6.27411
534920.0000    6.13785
534960.0000    6.99089
535000.0000    6.29776
535040.0000    5.55677
535080.0000    5.86290
535120.0000    5.66314
535160.0000    6.51490
535200.0000    6.97855
535240.0000    6.93694
535280.0000    6.13415
535320.0000    5.99468
535360.0000    6.36027
535400.0000    6.38680
535440.0000    5.91744
535480.0000    5.84745
535520.0000    7.02408
535560.0000    6.88673
535600.0000    6.29174
535640.0000    5.76665
535680.0000    6.27422
535720.0000    5.65960
535760.0000    6.04505
535800.0000    5.39930
535840.0000    6.12725
535880.0000    5.29600
535920.0000    6.98153
535960.0000    7.07605
536000.0000    6.49907
536040.0000    6.95338
536080.0000    6.24425
536120.0000    6.62097
536160.0000    6.14947
536200.0000    6.92379
536240.0000    7.74759
536280.0000    6.02282
536320.0000    6.43717
536360.0000    6.62863
536400.0000    5.48311
536440.0000    5.86601
536480.0000    4.76710
536520.0000    5.86194
536560.0000    5.83344
536600.0000    5.71477
536640.0000    5.10637
536680.0000    6.24758
536720.0000    5.92656
536760.0000    5.78206
536800.0000    6.03103
536840.0000    5.07772
536880.0000    5.61082
536920.0000    5.27518
536960.0000    6.41940
537000.0000    5.08967
537040.0000    6.45650
537080.0000    6.16481
537120.0000    6.06097
537160.0000    5.98473
537200.0000    5.58078
537240.0000    5.72970
537280.0000    7.03347
537320.0000    5.98367
537360.0000    6.24255
537400.0000    7.42657
537440.0000    5.82862
537480.0000    6.56558
537520.0000    6.38141
537560.0000    6.77812
537600.0000    7.31520
537640.0000    5.69970
537680.0000    5.87937
537720.0000    6.57898
537760.0000    5.96557
537800.0000    5.93701
537840.0000    5.67812
537880.0000    5.92803
537920.0000    6.30389
537960.0000    6.50353
538000.0000    5.13325
538040.0000    6.41239
538080.0000    6.30163
538120.0000    7.33874
538160.0000    6.26311
538200.0000    6.34345
538240.0000    6.14070
538280.0000    6.95804
538320.0000    6.73499
538360.0000    6.75551
538400.0000    6.18945
538440.0000    5.66763
538480.0000    6.85722
538520.0000    6.35119
538560.0000    5.93784
538600.0000    6.75794
538640.0000    6.59496
538680.0000    7.13994
538720.0000    7.60400
538760.0000    6.48558
538800.0000    6.62225
538840.0000    6.86884
538880.0000    6.23969
538920.0000    6.62199
538960.0000    6.97798
539000.0000    6.37400
539040.0000    6.06367
539080.0000    6.46544
539120.0000    6.20379
539160.0000    6.47108
539200.0000    6.01290
539240.0000    6.05373
539280.0000    6.99832
539320.0000    5.65693
539360.0000    6.17370
539400.0000    7.27298
539440.0000    6.51906
539480.0000    7.00805
539520.0000    6.34281
539560.0000    6.96690
539600.0000    6.53229
539640.0000    6.69270
539680.0000    6.90160
539720.0000    6.72309
539760.0000    7.10883
539800.0000    7.04889
539840.0000    5.97316
539880.0000    6.72848
539920.0000    6.30889
539960.0000    6.72330
540000.0000    6.19484
540040.0000    6.78636
540080.0000    6.91740
540120.0000    5.20487
540160.0000    6.01461
540200.0000    6.10878
540240.0000    6.16324
540280.0000    6.12819
540320.0000    5.88551
540360.0000    5.76117
540400.0000    7.09847
540440.0000    6.04644
540480.0000    5.95500
540520.0000    6.45157
540560.0000    6.08511
540600.0000    6.99582
540640.0000    6.20787
540680.0000    6.91753
540720.0000    6.49429
540760.0000    6.39451
540800.0000    7.08034
540840.0000    6.28209
540880.0000    5.93991
540920.0000    6.68402
540960.0000    5.79200
541000.0000    5.99097
541040.0000    6.27058
541080.0000    6.58451
541120.0000    6.77182
541160.0000    6.73474
541200.0000    6.45284
541240.0000    6.22186
541280.0000    6.40454
541320.0000    6.38667
541360.0000    6.22379
541400.0000    6.02612
541440.0000    6.34997
541480.0000    5.06015
541520.0000    5.78071
541560.0000    6.11721
541600.0000    6.37619
541640.0000    6.80391
541680.0000    6.65492
541720.0000    6.08780
541760.0000    6.85528
541800.0000    5.95073
541840.0000    6.42165
541880.0000    6.38791
541920.0000    5.98304
541960.0000    5.47691
542000.0000    7.11262
542040.0000    6.70530
542080.0000    5.85967
542120.0000    6.56788
542160.0000    6.78266
542200.0000    5.23951
542240.0000    5.37886
542280.0000    6.33130
542320.0000    6.63786
542360.0000    7.09943
542400.0000    6.38619
542440.0000    6.32909
542480.0000    6.74970
542520.0000    7.09091
542560.0000    6.93892
542600.0000    6.90468
542640.0000    6.89580
542680.0000    6.56114
542720.0000    5.99355
542760.0000    6.52100
542800.0000    5.64014
542840.0000    5.55764
542880.0000    5.83475
542920.0000    6.26645
542960.0000    6.63460
543000.0000    6.43244
543040.0000    6.47981
543080.0000    6.44412
543120.0000    6.07029
543160.0000    5.84703
543200.0000    6.87218
543240.0000    7.52760
543280.0000    6.51424
543320.0000    6.69864
543360.0000    6.16098
543400.0000    6.15895
543440.0000    6.59053
543480.0000    6.66153
543520.0000    6.27133
543560.0000    6.64780
543600.0000    5.31971
543640.0000    5.90413
543680.0000    5.66144
543720.0000    6.05475
543760.0000    6.04087
543800.0000    6.61838
543840.0000    5.77784
543880.0000    6.39716
543920.0000    5.73443
543960.0000    6.45081
544000.0000    6.49464
544040.0000    6.66306
544080.0000    6.26295
544120.0000    6.99558
544160.0000    6.30150
544200.0000    6.41345
544240.0000    6.20996
544280.0000    6.25641
544320.0000    6.00757
544360.0000    6.99178
544400.0000    5.66314
544440.0000    5.99690
544480.0000    6.30382
544520.0000    6.00122
544560.0000    5.31665
544600.0000    4.95308
544640.0000    5.82475
544680.0000    6.10153
544720.0000    5.84991
544760.0000    5.45052
544800.0000    5.90095
544840.0000    6.22958
544880.0000    6.56266
544920.0000    5.89189
544960.0000    5.44075
545000.0000    6.24857
545040.0000    5.60863
545080.0000    6.06315
545120.0000    6.71924
545160.0000    6.08841
545200.0000    5.54627
545240.0000    6.03255
545280.0000    7.05201
545320.0000    6.28161
545360.0000    6.28758
545400.0000    6.71645
545440.0000    7.21371
545480.0000    6.16082
545520.0000    5.96786
545560.0000    5.96324
545600.0000    6.38849
545640.0000    6.37965
545680.0000    5.36518
545720.0000    6.60282
545760.0000    6.49095
545800.0000    6.37124
545840.0000    6.79825
545880.0000    6.15502
545920.0000    6.01928
545960.0000    6.77315
546000.0000    6.67543
546040.0000    6.51237
546080.0000    5.73454
546120.0000    6.24974
546160.0000    6.26184
546200.0000    6.24928
546240.0000    6.61577
546280.0000    6.17597
546320.0000    5.95137
546360.0000    6.53692
546400.0000    6.95387
546440.0000    6.50410
546480.0000    6.53923
546520.0000    5.15603
546560.0000    5.33550
546600.0000    5.60564
546640.0000    6.84223
546680.0000    6.28008
546720.0000    6.37633
546760.0000    6.31495
546800.0000    7.79470
546840.0000    6.84182
546880.0000    7.04011
546920.0000    5.88216
546960.0000    5.74820
547000.0000    6.12604
547040.0000    5.05221
547080.0000    4.99936
547120.0000    5.22621
547160.0000    6.47031
547200.0000    5.67581
547240.0000    5.78039
547280.0000    6.96461
547320.0000    6.22567
547360.0000    6.42592
547400.0000    6.81990
547440.0000    6.59008
547480.0000    6.44032
547520.0000    6.18986
547560.0000    6.48046
547600.0000    6.67727
547640.0000    6.03545
547680.0000    6.11765
547720.0000    6.55435
547760.0000    5.76593
547800.0000    6.10765
547840.0000    6.30019
547880.0000    5.72500
547920.0000    6.04914
547960.0000    6.42324
548000.0000    6.56754
548040.0000    6.02575
548080.0000    6.27595
548120.0000    5.87047
548160.0000    6.64860
548200.0000    6.61845
548240.0000    7.19518
548280.0000    6.41207
548320.0000    6.10121
548360.0000    6.44172
548400.0000    6.02588
548440.0000    6.24017
548480.0000    6.31889
548520.0000    6.24743
548560.0000    6.19555
548600.0000    5.67544
548640.0000    5.90990
548680.0000    6.37976
548720.0000    6.46755
548760.0000    6.08181
548800.0000    6.70244
548840.0000    6.13881
548880.0000    6.09072
548920.0000    5.91536
548960.0000    6.30612
549000.0000    6.51878
549040.0000    5.76642
549080.0000    5.46703
549120.0000    5.96781
549160.0000    6.13081
549200.0000    6.66833
549240.0000    6.07642
549280.0000    6.06394
549320.0000    6.05615
549360.0000    6.22944
549400.0000    6.49872
549440.0000    5.94158
549480.0000    5.64044
549520.0000    6.01171
549560.0000    5.60859
549600.0000    5.15229
549640.0000    5.63264
549680.0000    5.36297
549720.0000    5.55742
549760.0000    5.64839
549800.0000    5.68472
549840.0000    6.16473
549880.0000    5.84083
549920.0000    5.76823
549960.0000    6.53877
550000.0000    5.58653
550040.0000    6.19272
550080.0000    6.44853
550120.0000    6.68521
550160.0000    6.11454
550200.0000    5.64521
550240.0000    5.90114
550280.0000    6.29889
550320.0000    5.61681
550360.0000    5.23356
550400.0000    5.38071
550440.0000    5.86557
550480.0000    5.94379
550520.0000    5.93591
550560.0000    6.22228
550600.0000    5.22538
550640.0000    5.59522
550680.0000    7.04427
550720.0000    6.71225
550760.0000    6.78583
550800.0000    7.15546
550840.0000    6.76094
550880.0000    6.34756
550920.0000    6.62892
550960.0000    6.06643
551000.0000    6.40611
551040.0000    7.18999
551080.0000    6.44407
551120.0000    7.29889
551160.0000    7.04626
551200.0000    7.12296
551240.0000    6.40372
551280.0000    6.34469
551320.0000    7.29834
551360.0000    7.53246
551400.0000    6.28526
551440.0000    6.13650
551480.0000    5.50428
551520.0000    5.80614
551560.0000    6.44257
551600.0000    7.78231
551640.0000    6.02582
551680.0000    6.73874
551720.0000    6.28859
551760.0000    6.95343
551800.0000    6.11399
551840.0000    6.02905
551880.0000    6.09179
551920.0000    7.53150
551960.0000    6.22347
552000.0000    6.83942
552040.0000    6.12360
552080.0000    6.82135
552120.0000    6.77203
552160.0000    6.01427
552200.0000    5.61978
552240.0000    5.80043
552280.0000    5.81293
552320.0000    6.11038
552360.0000    5.36261
552400.0000    6.47434
552440.0000    6.82114
552480.0000    6.29796
552520.0000    6.15342
552560.0000    6.80960
552600.0000    6.72031
552640.0000    6.88957
552680.0000    7.01869
552720.0000    6.61107
552760.0000    6.40899
552800.0000    7.02785
552840.0000    6.09034
552880.0000    6.05817
552920.0000    6.59205
552960.0000    6.22558
553000.0000    5.54360
553040.0000    5.66677
553080.0000    5.46223
553120.0000    5.12613
553160.0000    5.51667
553200.0000    5.04040
553240.0000    5.42660
553280.0000    4.97941
553320.0000    5.72005
553360.0000    6.35799
553400.0000    6.07338
553440.0000    5.52227
553480.0000    4.99888
553520.0000    5.79324
553560.0000    5.41846
553600.0000    5.72680
553640.0000    4.78257
553680.0000    4.91648
553720.0000    6.49424
553760.0000    5.55812
553800.0000    5.74355
553840.0000    5.88396
553880.0000    5.48624
553920.0000    4.87719
553960.0000    4.24365
554000.0000    5.35769
554040.0000    5.44374
554080.0000    4.61577
554120.0000    4.66493
554160.0000    5.10204
554200.0000    5.72214
554240.0000    4.85777
554280.0000    4.76601
554320.0000    4.55714
554360.0000    5.34889
554400.0000    4.92489
554440.0000    5.16274
554480.0000    5.45590
554520.0000    5.45364
554560.0000    4.66156
554600.0000    4.44275
554640.0000    5.60909
554680.0000    5.83723
554720.0000    5.48122
554760.0000    6.15811
554800.0000    5.46716
554840.0000    6.82825
554880.0000    5.67990
554920.0000    6.00628
554960.0000    5.47924
555000.0000    5.40428
555040.0000    5.35300
555080.0000    5.24249
555120.0000    5.06423
555160.0000    6.27298
555200.0000    6.54730
555240.0000    6.27329
555280.0000    6.34665
555320.0000    6.10777
555360.0000    6.22782
555400.0000    5.88067
555440.0000    6.26752
555480.0000    5.88260
555520.0000    6.40943
555560.0000    6.50920
555600.0000    7.27841
555640.0000    5.97507
555680.0000    5.89234
555720.0000    6.70739
555760.0000    6.19551
555800.0000    7.04078
555840.0000    6.81150
555880.0000    6.57772
555920.0000    4.85638
555960.0000    6.64877
556000.0000    5.86269
556040.0000    5.46568
556080.0000    7.41908
556120.0000    6.90131
556160.0000    6.30955
556200.0000    6.37827
556240.0000    7.07435
556280.0000    5.90921
556320.0000    6.16232
556360.0000    6.83929
556400.0000    6.63200
556440.0000    5.36929
556480.0000    6.09671
556520.0000    7.00493
556560.0000    6.41325
556600.0000    6.59898
556640.0000    6.79484
556680.0000    6.01233
556720.0000    6.18264
556760.0000    5.65086
556800.0000    5.40926
556840.0000    5.48052
556880.0000    5.20661
556920.0000    5.73751
556960.0000    6.41065
557000.0000    6.03115
557040.0000    6.62982
557080.0000    6.33000
557120.0000    5.89550
557160.0000    6.07642
557200.0000    6.38997
557240.0000    6.21410
557280.0000    5.94403
557320.0000    7.02969
557360.0000    6.80745
557400.0000    6.53836
557440.0000    5.90492
557480.0000    5.90733
557520.0000    5.78744
557560.0000    5.52630
557600.0000    6.40959
557640.0000    5.72295
557680.0000    6.50763
557720.0000    6.71671
557760.0000    6.39087
557800.0000    5.76055
557840.0000    6.50171
557880.0000    5.65460
557920.0000    5.53419
557960.0000    5.81160
558000.0000    6.18359
558040.0000    6.06573
558080.0000    6.31990
558120.0000    6.09257
558160.0000    5.89915
558200.0000    6.03691
558240.0000    5.45188
558280.0000    5.78327
558320.0000    5.25481
558360.0000    5.68593
558400.0000    5.44461
558440.0000    6.06941
558480.0000    6.05069
558520.0000    5.54475
558560.0000    6.25736
558600.0000    6.32065
558640.0000    7.27017
558680.0000    6.09502
558720.0000    6.81192
558760.0000    6.67603
558800.0000    6.53126
558840.0000    6.73507
558880.0000    6.85177
558920.0000    5.48598
558960.0000    6.31490
559000.0000    6.87161
559040.0000    5.96288
559080.0000    6.40437
559120.0000    6.08734
559160.0000    5.95516
559200.0000    6.14766
559240.0000    5.73511
559280.0000    6.19685
559320.0000    6.14185
559360.0000    5.98629
559400.0000    6.32418
559440.0000    6.26285
559480.0000    5.56637
559520.0000    7.00950
559560.0000    6.15722
559600.0000    6.01845
559640.0000    6.53733
559680.0000    6.29160
559720.0000    5.97652
559760.0000    6.78156
559800.0000    6.31789
559840.0000    6.18793
559880.0000    5.61455
559920.0000    5.93102
559960.0000    5.89754
560000.0000    6.16460
560040.0000    5.71748
560080.0000    5.85647
560120.0000    6.36020
560160.0000    5.72220
560200.0000    6.17843
560240.0000    5.77206
560280.0000    6.12841
560320.0000    5.98411
560360.0000    6.57263
560400.0000    6.38322
560440.0000    5.80611
560480.0000    6.28588
560520.0000    6.57122
560560.0000    6.27678
560600.0000    6.79193
560640.0000    6.68649
560680.0000    5.92288
560720.0000    6.63241
560760.0000    6.26761
560800.0000    6.84832
560840.0000    6.10045
560880.0000    6.20991
560920.0000    6.44377
560960.0000    6.30296
561000.0000    6.74816
561040.0000    6.79845
561080.0000    5.40967
561120.0000    5.88592
561160.0000    6.58266
561200.0000    6.38024
561240.0000    5.70447
561280.0000    5.37836
561320.0000    5.76100
561360.0000    5.89293
561400.0000    6.96671
561440.0000    6.78052
561480.0000    6.80621
561520.0000    6.26141
561560.0000    6.38230
561600.0000    6.22739
561640.0000    6.31253
561680.0000    5.43837
561720.0000    5.92229
561760.0000    6.49638
561800.0000    5.93483
561840.0000    5.86831
561880.0000    5.59772
561920.0000    5.85181
561960.0000    4.78204
562000.0000    6.02719
562040.0000    5.83240
562080.0000    6.28009
562120.0000    6.13119
562160.0000    4.80486
562200.0000    4.57008
562240.0000    5.36613
562280.0000    5.08870
562320.0000    5.29199
562360.0000    5.46486
562400.0000    4.89432
562440.0000    5.70739
562480.0000    5.07345
562520.0000    4.76290
562560.0000    5.22917
562600.0000    6.23870
562640.0000    5.45648
562680.0000    5.84017
562720.0000    5.42857
562760.0000    5.42349
562800.0000    5.21939
562840.0000    5.81293
562880.0000    6.15749
562920.0000    6.28987
562960.0000    5.77707
563000.0000    5.20126
563040.0000    5.52757
563080.0000    6.54427
563120.0000    5.52884
563160.0000    6.07303
563200.0000    5.35245
563240.0000    6.08112
563280.0000    6.33313
563320.0000    6.09420
563360.0000    5.73800
563400.0000    5.67295
563440.0000    5.38522
563480.0000    5.50342
563520.0000    5.42407
563560.0000    5.31680
563600.0000    5.51905
563640.0000    5.46955
563680.0000    5.53458
563720.0000    5.29417
563760.0000    5.28353
563800.0000    5.88051
563840.0000    5.61815
563880.0000    6.73645
563920.0000    6.83989
563960.0000    6.04712
564000.0000    5.48981
564040.0000    5.98691
564080.0000    5.61050
564120.0000    6.39135
564160.0000    6.72263
564200.0000    5.19110
564240.0000    5.09233
564280.0000    5.38399
564320.0000    4.29743
564360.0000    5.10275
564400.0000    5.65442
564440.0000    5.10368
564480.0000    4.61069
564520.0000    5.23280
564560.0000    5.19511
564600.0000    4.29244
564640.0000    5.10225
564680.0000    5.26032
564720.0000    5.13811
564760.0000    5.61596
564800.0000    5.55559
564840.0000    5.90208
564880.0000    6.33272
564920.0000    5.57489
564960.0000    5.38536
565000.0000    6.79180
565040.0000    5.75285
565080.0000    6.52901
565120.0000    6.80255
565160.0000    6.56065
565200.0000    6.16211
565240.0000    6.32777
565280.0000    6.57341
565320.0000    6.33380
565360.0000    6.98675
565400.0000    6.64615
565440.0000    7.17665
565480.0000    6.60077
565520.0000    6.57371
565560.0000    6.16671
565600.0000    6.55124
565640.0000    6.45814
565680.0000    6.80571
565720.0000    6.93366
565760.0000    6.23162
565800.0000    6.70134
565840.0000    6.69338
565880.0000    6.32433
565920.0000    6.30826
565960.0000    6.96622
566000.0000    6.95202
566040.0000    6.30816
566080.0000    6.50090
566120.0000    6.44269
566160.0000    5.95887
566200.0000    7.03236
566240.0000    6.65022
566280.0000    6.16508
566320.0000    6.59784
566360.0000    5.52253
566400.0000    5.91580
566440.0000    6.31506
566480.0000    5.91089
566520.0000    7.58750
566560.0000    7.05695
566600.0000    6.67906
566640.0000    6.23579
566680.0000    5.92035
566720.0000    5.86204
566760.0000    6.25434
566800.0000    6.53899
566840.0000    7.08009
566880.0000    6.59232
566920.0000    5.86244
566960.0000    5.53634
567000.0000    6.93229
567040.0000    6.07541
567080.0000    6.86660
567120.0000    5.77996
567160.0000    6.11448
567200.0000    5.83621
567240.0000    6.20681
567280.0000    6.04821
567320.0000    5.78650
567360.0000    6.56194
567400.0000    5.97099
567440.0000    6.76086
567480.0000    6.57580
567520.0000    6.40276
567560.0000    6.43514
567600.0000    5.99113
567640.0000    5.83011
567680.0000    5.82026
567720.0000    6.42745
567760.0000    6.51127
567800.0000    6.81121
567840.0000    6.30585
567880.0000    6.94783
567920.0000    6.55635
567960.0000    6.34084
568000.0000    5.52074
568040.0000    6.89521
568080.0000    6.66951
568120.0000    7.11515
568160.0000    6.30801
568200.0000    6.30010
568240.0000    6.78936
568280.0000    6.70029
568320.0000    6.53337
568360.0000    6.24271
568400.0000    6.20291
568440.0000    7.05473
568480.0000    6.93760
568520.0000    7.51655
568560.0000    7.42892
568600.0000    6.96899
568640.0000    6.25419
568680.0000    6.92970
568720.0000    7.09675
568760.0000    6.07349
568800.0000    6.50275
568840.0000    6.41643
568880.0000    6.78068
568920.0000    7.37787
568960.0000    7.51287
569000.0000    6.44572
569040.0000    6.89462
569080.0000    6.10075
569120.0000    5.80133
569160.0000    6.34966
569200.0000    6.93249
569240.0000    6.14516
569280.0000    6.43148
569320.0000    6.94089
569360.0000    6.93549
569400.0000    6.84616
569440.0000    6.16712
569480.0000    6.85107
569520.0000    7.24226
569560.0000    7.44132
569600.0000    6.86239
569640.0000    6.74967
569680.0000    6.08502
569720.0000    6.53403
569760.0000    6.60369
569800.0000    6.43440
569840.0000    7.26119
569880.0000    6.63836
569920.0000    5.95164
569960.0000    6.36424
570000.0000    6.03270
570040.0000    6.56872
570080.0000    6.70540
570120.0000    6.34246
570160.0000    6.38123
570200.0000    6.49726
570240.0000    6.06747
570280.0000    6.00072
570320.0000    5.76416
570360.0000    5.37917
570400.0000    6.84499
570440.0000    5.36800
570480.0000    6.67361
570520.0000    5.92661
570560.0000    6.51180
570600.0000    6.25931
570640.0000    6.63543
570680.0000    6.33139
570720.0000    5.98678
570760.0000    5.84715
570800.0000    5.81179
570840.0000    5.65582
570880.0000    6.13058
570920.0000    6.40504
570960.0000    6.55393
571000.0000    6.35282
571040.0000    7.05926
571080.0000    6.26134
571120.0000    6.47806
571160.0000    6.19628
571200.0000    6.36994
571240.0000    6.47054
571280.0000    6.63438
571320.0000    6.21103
571360.0000    6.59523
571400.0000    6.49781
571440.0000    6.35542
571480.0000    6.62110
571520.0000    6.37391
571560.0000    6.26118
571600.0000    5.77623
571640.0000    6.34234
571680.0000    6.81304
571720.0000    6.80909
571760.0000    7.46509
571800.0000    5.82280
571840.0000    6.19264
571880.0000    5.82470
571920.0000    6.02183
571960.0000    6.19533
572000.0000    6.43560
572040.0000    5.90368
572080.0000    6.07121
572120.0000    6.21350
572160.0000    6.58561
572200.0000    6.45001
572240.0000    5.56030
572280.0000    6.05673
572320.0000    5.84644
572360.0000    5.51687
572400.0000    6.05044
572440.0000    6.48307
572480.0000    6.19234
572520.0000    6.77945
572560.0000    6.33585
572600.0000    6.29869
572640.0000    6.10536
572680.0000    6.46683
572720.0000    5.59013
572760.0000    5.87208
572800.0000    5.90721
572840.0000    5.84941
572880.0000    5.50808
572920.0000    5.88849
572960.0000    6.13495
573000.0000    5.89258
573040.0000    6.15642
573080.0000    5.53970
573120.0000    6.21081
573160.0000    6.46824
573200.0000    6.14194
573240.0000    7.02469
573280.0000    5.77562
573320.0000    6.11415
573360.0000    6.44681
573400.0000    6.30665
573440.0000    5.97349
573480.0000    5.28947
573520.0000    5.99691
573560.0000    6.42625
573600.0000    5.69962
573640.0000    5.60631
573680.0000    5.52254
573720.0000    5.52364
573760.0000    5.62958
573800.0000    6.03179
573840.0000    6.05633
573880.0000    6.53891
573920.0000    5.98173
573960.0000    6.07917
574000.0000    6.72220
574040.0000    5.58504
574080.0000    6.85477
574120.0000    6.44799
574160.0000    5.80950
574200.0000    5.96418
574240.0000    5.81478
574280.0000    6.75845
574320.0000    6.56931
574360.0000    5.66395
574400.0000    6.04217
574440.0000    6.01421
574480.0000    6.71902
574520.0000    6.18674
574560.0000    6.09209
574600.0000    5.75062
574640.0000    5.21500
574680.0000    5.13457
574720.0000    5.92267
574760.0000    5.81835
574800.0000    6.36666
574840.0000    6.47780
574880.0000    5.92998
574920.0000    6.09982
574960.0000    6.37092
575000.0000    5.58947
575040.0000    5.68620
575080.0000    6.39928
575120.0000    6.75151
575160.0000    5.12237
575200.0000    6.18853
575240.0000    5.70249
575280.0000    5.18862
575320.0000    6.21817
575360.0000    5.78975
575400.0000    5.46470
575440.0000    5.72282
575480.0000    6.48987
575520.0000    6.28773
575560.0000    5.71131
575600.0000    5.81622
575640.0000    6.65915
575680.0000    7.02321
575720.0000    7.17875
575760.0000    5.44078
575800.0000    6.45807
575840.0000    5.91312
575880.0000    6.40899
575920.0000    6.38025
575960.0000    5.98382
576000.0000    5.72906
576040.0000    6.08348
576080.0000    6.12714
576120.0000    5.88848
576160.0000    7.41716
576200.0000    6.16396
576240.0000    6.04937
576280.0000    6.53186
576320.0000    6.66501
576360.0000    6.22636
576400.0000    6.40951
576440.0000    6.33572
576480.0000    6.92489
576520.0000    5.98581
576560.0000    5.34821
576600.0000    6.78641
576640.0000    6.89490
576680.0000    6.11373
576720.0000    6.46120
576760.0000    7.26617
576800.0000    7.24266
576840.0000    5.58312
576880.0000    6.42534
576920.0000    6.73641
576960.0000    6.98320
577000.0000    6.82137
577040.0000    7.56362
577080.0000    6.25960
577120.0000    6.11660
577160.0000    5.38255
577200.0000    6.45067
577240.0000    6.40013
577280.0000    5.81471
577320.0000    6.96146
577360.0000    6.26059
577400.0000    6.56122
577440.0000    7.01860
577480.0000    6.75408
577520.0000    6.39800
577560.0000    6.70470
577600.0000    7.46988
577640.0000    6.56617
577680.0000    7.00146
577720.0000    6.18370
577760.0000    6.35396
577800.0000    6.86336
577840.0000    6.58524
577880.0000    6.15519
577920.0000    6.65733
577960.0000    6.04316
578000.0000    6.12260
578040.0000    6.42400
578080.0000    6.00406
578120.0000    6.02955
578160.0000    6.06973
578200.0000    6.84073
578240.0000    6.82465
578280.0000    7.25258
578320.0000    6.48190
578360.0000    7.02263
578400.0000    6.77016
578440.0000    5.69796
578480.0000    7.14546
578520.0000    6.48378
578560.0000    5.83978
578600.0000    5.97132
578640.0000    6.19330
578680.0000    6.37308
578720.0000    6.72972
578760.0000    6.76140
578800.0000    6.32279
578840.0000    6.48770
578880.0000    5.84381
578920.0000    6.02293
578960.0000    6.14433
579000.0000    6.34642
579040.0000    6.50856
579080.0000    6.33547
579120.0000    6.65669
579160.0000    6.33241
579200.0000    5.98801
579240.0000    6.23551
579280.0000    5.20799
579320.0000    5.85946
579360.0000    5.72500
579400.0000    6.08010
579440.0000    5.81162
579480.0000    6.00408
579520.0000    7.15883
579560.0000    7.05025
579600.0000    6.34237
579640.0000    7.36517
579680.0000    7.04124
579720.0000    7.09768
579760.0000    7.33876
579800.0000    7.02935
579840.0000    6.41243
579880.0000    6.72848
579920.0000    7.47520
579960.0000    7.21847
580000.0000    6.95120
580040.0000    6.95651
580080.0000    7.02676
580120.0000    6.10658
580160.0000    6.20534
580200.0000    6.35286
580240.0000    6.81682
580280.0000    6.14686
580320.0000    6.49691
580360.0000    6.33903
580400.0000    7.61787
580440.0000    6.55306
580480.0000    6.96133
580520.0000    6.84238
580560.0000    7.08476
580600.0000    6.46200
580640.0000    6.96846
580680.0000    7.22862
580720.0000    6.45535
580760.0000    6.64822
580800.0000    7.36322
580840.0000    6.57052
580880.0000    6.68074
580920.0000    6.11518
580960.0000    6.67775
581000.0000    6.32997
581040.0000    5.92009
581080.0000    5.44584
581120.0000    6.11517
581160.0000    5.63831
581200.0000    6.02781
581240.0000    4.98172
581280.0000    5.82436
581320.0000    5.44178
581360.0000    5.53756
581400.0000    6.14809
581440.0000    5.80869
581480.0000    5.78018
581520.0000    6.90891
581560.0000    5.84006
581600.0000    6.99243
581640.0000    7.06221
581680.0000    6.31127
581720.0000    5.98550
581760.0000    6.30138
581800.0000    6.84270
581840.0000    7.05839
581880.0000    6.05513
581920.0000    6.15567
581960.0000    6.57483
582000.0000    6.12345
582040.0000    6.52934
582080.0000    6.28260
582120.0000    5.71650
582160.0000    5.76220
582200.0000    5.57328
582240.0000    5.98675
582280.0000    5.29507
582320.0000    5.75053
582360.0000    5.33009
582400.0000    5.34659
582440.0000    6.15053
582480.0000    5.50506
582520.0000    6.55691
582560.0000    6.26590
582600.0000    6.12800
582640.0000    6.18907
582680.0000    5.74606
582720.0000    6.30056
582760.0000    6.54453
582800.0000    6.25782
582840.0000    7.03559
582880.0000    6.71847
582920.0000    6.66269
582960.0000    6.71966
583000.0000    6.23903
583040.0000    6.32822
583080.0000    6.04509
583120.0000    5.39519
583160.0000    5.38689
583200.0000    5.76714
583240.0000    5.21309
583280.0000    5.32712
583320.0000    4.64511
583360.0000    6.21049
583400.0000    5.81933
583440.0000    6.10191
583480.0000    5.51705
583520.0000    5.42744
583560.0000    4.22675
583600.0000    5.20704
583640.0000    6.02369
583680.0000    6.45896
583720.0000    5.11938
583760.0000    5.95496
583800.0000    5.11073
583840.0000    6.19884
583880.0000    5.95930
583920.0000    6.28850
583960.0000    6.25789
584000.0000    6.69965
584040.0000    5.92459
584080.0000    5.98635
584120.0000    6.82702
584160.0000    6.44125
584200.0000    6.49956
584240.0000    6.38831
584280.0000    6.69327
584320.0000    6.55109
584360.0000    6.56885
584400.0000    6.32540
584440.0000    6.73386
584480.0000    6.25523
584520.0000    6.49281
584560.0000    5.29359
584600.0000    6.86483
584640.0000    6.39764
584680.0000    6.29790
584720.0000    6.93685
584760.0000    6.41483
584800.0000    5.18105
584840.0000    5.19406
584880.0000    6.37914
584920.0000    6.49410
584960.0000    6.24409
585000.0000    6.50638
585040.0000    6.04550
585080.0000    6.76247
585120.0000    6.18499
585160.0000    6.69980
585200.0000    5.50026
585240.0000    7.05878
585280.0000    6.14918
585320.0000    6.57869
585360.0000    6.53128
585400.0000    6.68034
585440.0000    6.78814
585480.0000    6.79776
585520.0000    6.00243
585560.0000    6.22516
585600.0000    5.45954
585640.0000    7.03790
585680.0000    5.72799
585720.0000    5.37614
585760.0000    5.74398
585800.0000    6.72411
585840.0000    6.06687
585880.0000    6.08416
585920.0000    6.87147
585960.0000    6.60307
586000.0000    6.06927
586040.0000    5.93331
586080.0000    5.83428
586120.0000    5.98951
586160.0000    6.71197
586200.0000    7.00893
586240.0000    6.42864
586280.0000    6.58287
586320.0000    6.10306
586360.0000    6.73150
586400.0000    5.92491
586440.0000    7.06082
586480.0000    7.96772
586520.0000    6.84324
586560.0000    6.83175
586600.0000    6.23298
586640.0000    6.47196
586680.0000    6.58525
586720.0000    7.01140
586760.0000    7.75290
586800.0000    6.80449
586840.0000    6.58706
586880.0000    5.69295
586920.0000    6.67903
586960.0000    4.75427
587000.0000    6.29538
587040.0000    6.39352
587080.0000    6.45632
587120.0000    6.94676
587160.0000    6.66885
587200.0000    6.89054
587240.0000    5.93590
587280.0000    5.68637
587320.0000    6.43079
587360.0000    6.31903
587400.0000    6.51648
587440.0000    6.11153
587480.0000    6.16889
587520.0000    5.77158
587560.0000    5.80309
587600.0000    6.63381
587640.0000    6.39810
587680.0000    6.41006
587720.0000    6.49212
587760.0000    6.27768
587800.0000    6.06342
587840.0000    5.68683
587880.0000    6.31590
587920.0000    5.11561
587960.0000    6.36110
588000.0000    5.88588
588040.0000    5.77466
588080.0000    5.45085
588120.0000    5.78618
588160.0000    5.31512
588200.0000    5.76612
588240.0000    4.86670
588280.0000    5.26892
588320.0000    5.29225
588360.0000    5.53093
588400.0000    6.20758
588440.0000    5.10701
588480.0000    5.37664
588520.0000    5.33969
588560.0000    5.43584
588600.0000    4.97047
588640.0000    6.42194
588680.0000    5.72054
588720.0000    6.39245
588760.0000    6.91518
588800.0000    6.41817
588840.0000    5.93991
588880.0000    5.50496
588920.0000    5.32733
588960.0000    5.44840
589000.0000    5.64809
589040.0000    5.19137
589080.0000    5.06261
589120.0000    5.24808
589160.0000    5.30995
589200.0000    5.56706
589240.0000    5.92771
589280.0000    6.21587
589320.0000    5.99251
589360.0000    6.22579
589400.0000    6.89702
589440.0000    6.86061
589480.0000    7.41415
589520.0000    6.91416
589560.0000    7.36278
589600.0000    6.10489
589640.0000    6.35387
589680.0000    6.25299
589720.0000    7.34257
589760.0000    6.79969
589800.0000    6.64532
589840.0000    6.15790
589880.0000    6.08926
589920.0000    6.36953
589960.0000    6.77216
590000.0000    6.47005
590040.0000    6.54341
590080.0000    6.03954
590120.0000    5.94486
590160.0000    6.32226
590200.0000    6.50380
590240.0000    6.93257
590280.0000    5.61893
590320.0000    6.27221
590360.0000    5.76873
590400.0000    5.43712
590440.0000    5.87637
590480.0000    6.32156
590520.0000    5.97829
590560.0000    5.89533
590600.0000    5.75850
590640.0000    4.81258
590680.0000    5.76165
590720.0000    6.34309
590760.0000    5.18111
590800.0000    5.74363
590840.0000    5.07850
590880.0000    5.99922
590920.0000    6.82023
590960.0000    6.36894
591000.0000    6.71555
591040.0000    6.27540
591080.0000    6.81248
591120.0000    6.54563
591160.0000    6.00797
591200.0000    6.72914
591240.0000    5.34397
591280.0000    5.82575
591320.0000    5.84772
591360.0000    4.62529
591400.0000    5.59159
591440.0000    6.75229
591480.0000    6.34519
591520.0000    6.15040
591560.0000    5.38157
591600.0000    6.00693
591640.0000    5.84630
591680.0000    6.02261
591720.0000    6.17319
591760.0000    5.88169
591800.0000    6.18883
591840.0000    6.59982
591880.0000    6.02383
591920.0000    5.49769
591960.0000    4.82952
592000.0000    6.04719
592040.0000    5.70083
592080.0000    5.85286
592120.0000    5.77349
592160.0000    6.66093
592200.0000    6.48403
592240.0000    7.13181
592280.0000    6.77367
592320.0000    5.89636
592360.0000    6.90852
592400.0000    7.36743
592440.0000    7.15706
592480.0000    5.81710
592520.0000    5.75819
592560.0000    7.33030
592600.0000    6.87064
592640.0000    5.93160
592680.0000    5.53616
592720.0000    6.42855
592760.0000    6.09947
592800.0000    5.48870
592840.0000    4.94034
592880.0000    5.69088
592920.0000    6.48422
592960.0000    6.33547
593000.0000    5.99523
593040.0000    5.57737
593080.0000    7.30308
593120.0000    6.30566
593160.0000    6.90548
593200.0000    6.36486
593240.0000    6.42484
593280.0000    6.88586
593320.0000    6.52360
593360.0000    6.03099
593400.0000    7.10900
593440.0000    7.40876
593480.0000    7.70522
593520.0000    6.54863
593560.0000    7.04801
593600.0000    6.84933
593640.0000    6.87753
593680.0000    6.49462
593720.0000    6.22175
593760.0000    6.91635
593800.0000    7.39424
593840.0000    6.13936
593880.0000    7.27899
593920.0000    6.43681
593960.0000    6.22869
594000.0000    6.03702
594040.0000    7.19876
594080.0000    6.07590
594120.0000    6.70836
594160.0000    6.96120
594200.0000    6.84700
594240.0000    5.89076
594280.0000    6.22630
594320.0000    5.45188
594360.0000    6.78348
594400.0000    5.60476
594440.0000    5.91225
594480.0000    6.40416
594520.0000    6.02012
594560.0000    6.43573
594600.0000    6.06842
594640.0000    6.75832
594680.0000    6.63107
594720 5
594760 5
594800 5
594840 5
594880 5
594920 5
594960 5
595000 5
595040 5
595080 5
595120 5
595160 5
595200 5
595240 5
595280 5
595320 5
595360 5
595400 5
595440 5
595480 5
595520 5
595560 5
595600 5
595640 5
595680 5
595720 5
595760 5
595800 5
595840 5
595880 5
595920 5
595960 5
596000 5
596040 5
596080 5
596120 5
596160 5
596200 5
596240 5
596280 5
596320 5
596360 5
596400 5
596440 5
596480 5
596520 5
596560 5
596600 5
596640 5
596680 5
596720 5
596760 5
596800 5
596840 5
596880 5
596920 5
596960 5
597000 5
597040 5
597080 5
597120 5
597160 5
597200 5
597240 5
597280 5
597320 5
597360 5
597400 5
597440 5
597480 5
597520 5
597560 5
597600 5
597640 5
597680 5
597720 5
597760 5
597800 5
597840 5
597880 5
597920 5
597960 5
598000 5
598040 5
598080 5
598120 5
598160 5
598200 5
598240 5
598280 5
598320 5
598360 5
598400 5
598440 5
598480 5
598520 5
598560 5
598600 5
598640 5
598680 5
598720 5
598760 5
598800 5
598840 5
598880 5
598920 5
598960 5
599000 5
599040 5
599080 5
599120 5
599160 5
599200 5
599240 5
599280 5
599320 5
599360 5
599400 5
599440 5
599480 5
599520 5
599560 5
599600 5
599640 5
599680 5
599720 5
599760 5
599800 5
599840 5
599880 5
599920 5
599960 5
600000 5
