# Supplementary material for: Comment on 'Valid molecular dynamics simulations of human hemoglobin require a surprisingly large box size'
Source: eLife. 2019 Jun 20;8:e44718. doi: 10.7554/eLife.44718 (PMC6586461; doi:10.7554/eLife.44718)
Supplement: Figure 3—source data 1. — The zip archive contains a README file describing which source files correspond to the different panels. [file elife-44718-fig3-data1.zip › figure3/panel_A/kovalevsky/normal/8/proj.xvg]

@ autoscale onread none
@ with g0
@ g0 on
@ title "projection on eigenvectors (nm)"
@ xaxis  label "Time (ps)"
@ world xmin 0
@ world xmax 263800
@ world ymin -9.73215
@ world ymax 6.12375
@ view xmin 0.15
@ view xmax 0.85
@ view ymin 0.15
@ view ymax 0.85
@ yaxis  label "vec 1"
@ xaxis tick major 50000
@ xaxis tick minor 25000
@ xaxis ticklabel start type spec
@ xaxis ticklabel start -0
@ yaxis tick major 5
@ yaxis tick minor 2.5
@ yaxis ticklabel start type spec
@ yaxis ticklabel start -5
@ zeroxaxis bar on
@ zeroxaxis bar linestyle 3
    0.0000   -5.06076
   40.0000   -4.29867
   80.0000   -5.09533
  120.0000   -5.52203
  160.0000   -5.87109
  200.0000   -5.07603
  240.0000   -4.57743
  280.0000   -5.18366
  320.0000   -5.88516
  360.0000   -5.57392
  400.0000   -5.58672
  440.0000   -6.30606
  480.0000   -6.10879
  520.0000   -5.87789
  560.0000   -6.65496
  600.0000   -6.10941
  640.0000   -6.51142
  680.0000   -6.81833
  720.0000   -6.41179
  760.0000   -6.59364
  800.0000   -6.05762
  840.0000   -6.30332
  880.0000   -6.67665
  920.0000   -6.37364
  960.0000   -6.30354
 1000.0000   -6.66533
 1040.0000   -7.21919
 1080.0000   -6.34306
 1120.0000   -6.84485
 1160.0000   -8.18156
 1200.0000   -7.01426
 1240.0000   -6.99747
 1280.0000   -6.58339
 1320.0000   -6.42054
 1360.0000   -7.31005
 1400.0000   -7.27307
 1440.0000   -6.85375
 1480.0000   -7.55420
 1520.0000   -7.49981
 1560.0000   -5.99648
 1600.0000   -6.98692
 1640.0000   -7.40644
 1680.0000   -6.52909
 1720.0000   -6.36195
 1760.0000   -6.53780
 1800.0000   -5.43330
 1840.0000   -5.86451
 1880.0000   -5.95896
 1920.0000   -5.75564
 1960.0000   -5.34195
 2000.0000   -5.66148
 2040.0000   -5.16472
 2080.0000   -6.44264
 2120.0000   -5.22877
 2160.0000   -4.52360
 2200.0000   -5.71748
 2240.0000   -6.17737
 2280.0000   -5.60018
 2320.0000   -5.50493
 2360.0000   -5.76768
 2400.0000   -5.81920
 2440.0000   -5.30072
 2480.0000   -6.23358
 2520.0000   -5.25354
 2560.0000   -5.49026
 2600.0000   -6.09710
 2640.0000   -6.56098
 2680.0000   -4.92101
 2720.0000   -5.28479
 2760.0000   -5.11288
 2800.0000   -5.27577
 2840.0000   -4.80079
 2880.0000   -5.72796
 2920.0000   -5.82904
 2960.0000   -5.57101
 3000.0000   -6.34661
 3040.0000   -5.63105
 3080.0000   -4.66027
 3120.0000   -6.07436
 3160.0000   -5.11113
 3200.0000   -5.75598
 3240.0000   -6.00664
 3280.0000   -5.10957
 3320.0000   -5.86511
 3360.0000   -5.18297
 3400.0000   -6.90751
 3440.0000   -6.70525
 3480.0000   -6.88656
 3520.0000   -6.75730
 3560.0000   -5.54082
 3600.0000   -4.87507
 3640.0000   -4.40216
 3680.0000   -5.73247
 3720.0000   -6.10192
 3760.0000   -5.48182
 3800.0000   -5.71486
 3840.0000   -5.67293
 3880.0000   -4.89835
 3920.0000   -5.23084
 3960.0000   -6.19554
 4000.0000   -5.74958
 4040.0000   -6.47571
 4080.0000   -6.44168
 4120.0000   -5.10025
 4160.0000   -6.23167
 4200.0000   -6.23284
 4240.0000   -6.52175
 4280.0000   -6.54811
 4320.0000   -6.82843
 4360.0000   -6.87309
 4400.0000   -7.36872
 4440.0000   -7.45138
 4480.0000   -6.19669
 4520.0000   -6.50127
 4560.0000   -6.82478
 4600.0000   -7.29165
 4640.0000   -6.96066
 4680.0000   -6.37302
 4720.0000   -6.43697
 4760.0000   -5.37825
 4800.0000   -6.17058
 4840.0000   -7.00483
 4880.0000   -7.03173
 4920.0000   -6.78631
 4960.0000   -6.34620
 5000.0000   -5.71049
 5040.0000   -6.73088
 5080.0000   -6.13162
 5120.0000   -6.66020
 5160.0000   -6.48032
 5200.0000   -6.59518
 5240.0000   -6.08301
 5280.0000   -5.97860
 5320.0000   -6.22206
 5360.0000   -5.58485
 5400.0000   -5.70736
 5440.0000   -6.12058
 5480.0000   -6.14021
 5520.0000   -6.85924
 5560.0000   -6.64998
 5600.0000   -6.61324
 5640.0000   -6.30196
 5680.0000   -7.37249
 5720.0000   -6.05301
 5760.0000   -6.09995
 5800.0000   -6.06606
 5840.0000   -5.58818
 5880.0000   -6.31454
 5920.0000   -6.44556
 5960.0000   -6.05678
 6000.0000   -6.13385
 6040.0000   -5.98687
 6080.0000   -6.21695
 6120.0000   -5.95694
 6160.0000   -5.53780
 6200.0000   -6.02943
 6240.0000   -6.27081
 6280.0000   -5.52860
 6320.0000   -6.01794
 6360.0000   -6.91051
 6400.0000   -7.12639
 6440.0000   -5.71843
 6480.0000   -5.61232
 6520.0000   -6.50518
 6560.0000   -6.14132
 6600.0000   -6.33178
 6640.0000   -5.60376
 6680.0000   -5.71891
 6720.0000   -5.71156
 6760.0000   -5.80130
 6800.0000   -6.11334
 6840.0000   -5.80082
 6880.0000   -6.08973
 6920.0000   -5.74134
 6960.0000   -6.89157
 7000.0000   -6.93250
 7040.0000   -7.57921
 7080.0000   -7.49753
 7120.0000   -7.16007
 7160.0000   -6.99769
 7200.0000   -6.94237
 7240.0000   -6.38354
 7280.0000   -5.90776
 7320.0000   -5.96435
 7360.0000   -6.34930
 7400.0000   -5.30343
 7440.0000   -5.27094
 7480.0000   -6.18147
 7520.0000   -6.19031
 7560.0000   -5.86969
 7600.0000   -6.03170
 7640.0000   -5.65102
 7680.0000   -5.65550
 7720.0000   -6.25082
 7760.0000   -6.51092
 7800.0000   -7.07183
 7840.0000   -6.91060
 7880.0000   -6.79873
 7920.0000   -6.61017
 7960.0000   -5.79049
 8000.0000   -6.55136
 8040.0000   -6.91101
 8080.0000   -7.52606
 8120.0000   -6.43080
 8160.0000   -7.04005
 8200.0000   -6.48894
 8240.0000   -6.58236
 8280.0000   -7.47744
 8320.0000   -6.33563
 8360.0000   -6.37080
 8400.0000   -6.07400
 8440.0000   -6.99529
 8480.0000   -6.58556
 8520.0000   -6.98174
 8560.0000   -6.82582
 8600.0000   -6.91772
 8640.0000   -7.40969
 8680.0000   -6.59018
 8720.0000   -6.22065
 8760.0000   -5.23514
 8800.0000   -6.51308
 8840.0000   -6.16419
 8880.0000   -6.42245
 8920.0000   -6.10457
 8960.0000   -6.04395
 9000.0000   -7.29585
 9040.0000   -6.57850
 9080.0000   -7.20934
 9120.0000   -7.19557
 9160.0000   -7.93949
 9200.0000   -7.51992
 9240.0000   -6.60645
 9280.0000   -6.98060
 9320.0000   -5.91507
 9360.0000   -5.87727
 9400.0000   -6.57945
 9440.0000   -6.72550
 9480.0000   -6.54386
 9520.0000   -6.37711
 9560.0000   -6.59942
 9600.0000   -6.56429
 9640.0000   -6.37731
 9680.0000   -6.84892
 9720.0000   -6.15362
 9760.0000   -5.95431
 9800.0000   -5.71016
 9840.0000   -6.38406
 9880.0000   -5.96109
 9920.0000   -6.03726
 9960.0000   -6.51490
10000.0000   -5.88427
10040.0000   -6.79805
10080.0000   -5.85876
10120.0000   -5.26423
10160.0000   -6.14338
10200.0000   -6.22861
10240.0000   -6.65466
10280.0000   -5.68435
10320.0000   -6.59539
10360.0000   -6.17884
10400.0000   -6.89503
10440.0000   -5.89414
10480.0000   -5.63710
10520.0000   -7.04894
10560.0000   -5.25843
10600.0000   -6.43817
10640.0000   -6.54989
10680.0000   -6.84856
10720.0000   -6.65584
10760.0000   -7.57368
10800.0000   -6.43803
10840.0000   -5.88506
10880.0000   -5.60226
10920.0000   -6.60602
10960.0000   -5.97322
11000.0000   -6.53946
11040.0000   -5.78304
11080.0000   -6.23423
11120.0000   -5.99856
11160.0000   -6.19355
11200.0000   -6.28760
11240.0000   -5.55665
11280.0000   -6.33693
11320.0000   -5.41260
11360.0000   -5.51073
11400.0000   -5.66031
11440.0000   -6.84171
11480.0000   -6.66330
11520.0000   -5.85300
11560.0000   -5.60106
11600.0000   -5.16966
11640.0000   -5.45335
11680.0000   -4.67919
11720.0000   -5.08184
11760.0000   -5.56578
11800.0000   -5.11231
11840.0000   -5.55431
11880.0000   -4.93665
11920.0000   -5.10928
11960.0000   -5.31449
12000.0000   -5.75657
12040.0000   -6.11873
12080.0000   -5.30647
12120.0000   -5.05505
12160.0000   -5.73638
12200.0000   -5.66736
12240.0000   -5.70445
12280.0000   -5.97520
12320.0000   -5.33588
12360.0000   -5.62291
12400.0000   -5.19414
12440.0000   -5.59767
12480.0000   -5.39746
12520.0000   -5.53496
12560.0000   -5.93674
12600.0000   -5.83603
12640.0000   -6.51833
12680.0000   -6.53570
12720.0000   -5.94235
12760.0000   -6.40706
12800.0000   -5.64567
12840.0000   -5.50891
12880.0000   -5.78217
12920.0000   -5.14036
12960.0000   -5.06671
13000.0000   -5.15917
13040.0000   -6.34915
13080.0000   -6.24967
13120.0000   -6.27257
13160.0000   -6.23098
13200.0000   -6.56283
13240.0000   -5.71212
13280.0000   -6.60317
13320.0000   -5.55223
13360.0000   -6.24380
13400.0000   -6.26863
13440.0000   -6.69244
13480.0000   -6.48504
13520.0000   -6.34534
13560.0000   -5.08752
13600.0000   -6.18869
13640.0000   -6.07471
13680.0000   -6.59311
13720.0000   -6.54423
13760.0000   -6.85687
13800.0000   -5.96681
13840.0000   -5.87573
13880.0000   -5.53250
13920.0000   -5.94789
13960.0000   -5.61374
14000.0000   -5.88065
14040.0000   -6.19897
14080.0000   -6.08904
14120.0000   -5.85813
14160.0000   -6.11812
14200.0000   -6.51964
14240.0000   -5.68842
14280.0000   -5.95135
14320.0000   -5.87563
14360.0000   -5.30671
14400.0000   -5.74877
14440.0000   -5.80319
14480.0000   -6.04722
14520.0000   -6.58654
14560.0000   -6.28020
14600.0000   -6.48741
14640.0000   -5.92657
14680.0000   -5.58599
14720.0000   -6.88495
14760.0000   -6.07410
14800.0000   -6.29293
14840.0000   -7.26306
14880.0000   -7.01531
14920.0000   -6.66518
14960.0000   -6.53504
15000.0000   -5.87477
15040.0000   -6.66679
15080.0000   -6.15253
15120.0000   -6.16125
15160.0000   -5.91339
15200.0000   -5.86213
15240.0000   -6.10120
15280.0000   -6.32219
15320.0000   -5.82746
15360.0000   -6.00476
15400.0000   -5.79672
15440.0000   -6.64920
15480.0000   -6.29527
15520.0000   -6.59262
15560.0000   -6.61538
15600.0000   -6.45024
15640.0000   -7.12556
15680.0000   -6.92886
15720.0000   -7.02409
15760.0000   -6.65532
15800.0000   -6.78921
15840.0000   -5.99285
15880.0000   -5.99039
15920.0000   -6.84412
15960.0000   -6.57737
16000.0000   -6.59599
16040.0000   -7.21373
16080.0000   -6.63794
16120.0000   -6.75731
16160.0000   -7.27083
16200.0000   -6.64551
16240.0000   -6.32089
16280.0000   -7.72957
16320.0000   -7.42503
16360.0000   -6.29312
16400.0000   -7.14285
16440.0000   -6.06096
16480.0000   -6.97983
16520.0000   -6.08406
16560.0000   -5.93547
16600.0000   -5.89128
16640.0000   -5.51395
16680.0000   -6.28190
16720.0000   -6.46402
16760.0000   -6.88192
16800.0000   -6.88442
16840.0000   -6.30912
16880.0000   -6.16410
16920.0000   -7.19821
16960.0000   -6.18742
17000.0000   -6.36344
17040.0000   -4.87242
17080.0000   -5.73975
17120.0000   -5.86529
17160.0000   -5.08067
17200.0000   -5.53025
17240.0000   -6.74778
17280.0000   -6.74150
17320.0000   -5.84490
17360.0000   -5.96340
17400.0000   -6.22435
17440.0000   -5.52128
17480.0000   -5.68564
17520.0000   -6.02605
17560.0000   -5.13716
17600.0000   -5.05390
17640.0000   -5.51923
17680.0000   -4.85507
17720.0000   -5.68873
17760.0000   -5.55291
17800.0000   -5.10754
17840.0000   -4.52496
17880.0000   -4.57632
17920.0000   -6.26860
17960.0000   -5.39868
18000.0000   -5.87530
18040.0000   -5.74728
18080.0000   -5.62402
18120.0000   -6.07162
18160.0000   -5.78989
18200.0000   -6.22970
18240.0000   -5.47319
18280.0000   -6.15905
18320.0000   -5.84939
18360.0000   -5.95246
18400.0000   -6.09000
18440.0000   -6.33310
18480.0000   -5.89145
18520.0000   -6.63576
18560.0000   -6.85568
18600.0000   -6.95924
18640.0000   -6.56078
18680.0000   -5.41875
18720.0000   -6.45798
18760.0000   -6.34117
18800.0000   -5.60980
18840.0000   -6.24819
18880.0000   -6.40818
18920.0000   -6.29866
18960.0000   -6.53124
19000.0000   -6.29828
19040.0000   -6.32471
19080.0000   -6.32457
19120.0000   -5.58464
19160.0000   -5.95457
19200.0000   -5.04898
19240.0000   -5.36687
19280.0000   -5.97612
19320.0000   -6.52873
19360.0000   -5.89491
19400.0000   -6.17136
19440.0000   -6.03167
19480.0000   -6.44141
19520.0000   -5.88108
19560.0000   -6.13167
19600.0000   -6.55396
19640.0000   -5.32492
19680.0000   -6.61116
19720.0000   -6.92516
19760.0000   -6.11184
19800.0000   -5.85614
19840.0000   -6.19323
19880.0000   -5.83176
19920.0000   -5.94538
19960.0000   -6.12992
20000.0000   -5.24683
20040.0000   -6.21244
20080.0000   -6.84376
20120.0000   -6.89841
20160.0000   -6.26059
20200.0000   -6.97827
20240.0000   -5.57481
20280.0000   -6.85897
20320.0000   -6.48443
20360.0000   -6.42656
20400.0000   -5.30367
20440.0000   -6.34317
20480.0000   -6.70093
20520.0000   -6.02875
20560.0000   -5.52174
20600.0000   -5.39036
20640.0000   -6.96502
20680.0000   -6.62644
20720.0000   -6.99831
20760.0000   -5.64823
20800.0000   -6.15760
20840.0000   -7.77764
20880.0000   -6.80397
20920.0000   -6.06668
20960.0000   -5.91732
21000.0000   -6.08544
21040.0000   -6.27665
21080.0000   -6.37348
21120.0000   -5.94349
21160.0000   -6.38818
21200.0000   -5.19102
21240.0000   -6.04537
21280.0000   -5.74910
21320.0000   -5.47654
21360.0000   -5.98972
21400.0000   -6.41546
21440.0000   -6.26187
21480.0000   -5.60558
21520.0000   -5.13590
21560.0000   -6.55635
21600.0000   -5.91563
21640.0000   -5.27417
21680.0000   -6.07345
21720.0000   -5.88518
21760.0000   -6.29697
21800.0000   -5.92455
21840.0000   -6.74373
21880.0000   -6.66863
21920.0000   -7.04455
21960.0000   -6.86192
22000.0000   -6.71544
22040.0000   -7.03574
22080.0000   -7.00522
22120.0000   -6.69835
22160.0000   -7.00931
22200.0000   -5.78145
22240.0000   -6.88729
22280.0000   -7.08409
22320.0000   -7.47963
22360.0000   -6.82055
22400.0000   -7.09815
22440.0000   -6.42363
22480.0000   -6.70798
22520.0000   -6.31285
22560.0000   -5.41544
22600.0000   -6.66984
22640.0000   -7.08695
22680.0000   -6.79361
22720.0000   -7.78528
22760.0000   -7.22932
22800.0000   -7.47060
22840.0000   -6.83540
22880.0000   -6.48494
22920.0000   -6.34257
22960.0000   -5.95621
23000.0000   -5.61207
23040.0000   -6.25288
23080.0000   -6.18543
23120.0000   -7.36726
23160.0000   -5.94499
23200.0000   -7.38540
23240.0000   -6.91240
23280.0000   -6.68056
23320.0000   -5.88312
23360.0000   -6.67473
23400.0000   -6.42575
23440.0000   -7.34934
23480.0000   -6.44000
23520.0000   -6.34425
23560.0000   -7.19285
23600.0000   -6.69223
23640.0000   -5.73510
23680.0000   -7.00111
23720.0000   -6.56721
23760.0000   -5.74936
23800.0000   -6.73200
23840.0000   -7.15406
23880.0000   -6.74010
23920.0000   -6.57847
23960.0000   -7.14123
24000.0000   -6.96487
24040.0000   -6.17611
24080.0000   -6.31829
24120.0000   -6.20923
24160.0000   -5.50589
24200.0000   -5.92909
24240.0000   -4.98192
24280.0000   -5.61660
24320.0000   -5.94333
24360.0000   -5.33112
24400.0000   -6.52812
24440.0000   -6.34450
24480.0000   -6.89935
24520.0000   -6.92037
24560.0000   -6.84564
24600.0000   -5.46095
24640.0000   -6.35986
24680.0000   -6.01387
24720.0000   -6.67894
24760.0000   -5.88572
24800.0000   -6.38911
24840.0000   -7.24417
24880.0000   -6.57316
24920.0000   -5.53174
24960.0000   -5.28191
25000.0000   -6.48554
25040.0000   -6.42066
25080.0000   -5.29385
25120.0000   -7.03050
25160.0000   -6.66877
25200.0000   -6.94043
25240.0000   -6.05756
25280.0000   -6.93188
25320.0000   -6.09145
25360.0000   -5.81322
25400.0000   -6.48182
25440.0000   -6.94259
25480.0000   -6.83249
25520.0000   -7.32479
25560.0000   -6.21128
25600.0000   -5.80916
25640.0000   -5.63749
25680.0000   -6.02421
25720.0000   -6.49102
25760.0000   -6.22397
25800.0000   -5.81754
25840.0000   -5.99244
25880.0000   -6.35606
25920.0000   -7.21064
25960.0000   -6.40384
26000.0000   -5.88074
26040.0000   -6.27198
26080.0000   -6.27214
26120.0000   -5.85579
26160.0000   -5.72754
26200.0000   -6.41497
26240.0000   -6.58216
26280.0000   -6.11183
26320.0000   -5.88450
26360.0000   -5.75608
26400.0000   -5.18820
26440.0000   -5.03418
26480.0000   -4.62782
26520.0000   -5.67070
26560.0000   -5.55107
26600.0000   -5.64888
26640.0000   -6.15330
26680.0000   -5.64556
26720.0000   -6.48995
26760.0000   -6.30020
26800.0000   -6.94758
26840.0000   -6.12557
26880.0000   -5.66071
26920.0000   -6.22290
26960.0000   -5.61648
27000.0000   -6.00882
27040.0000   -5.40082
27080.0000   -4.55405
27120.0000   -5.06282
27160.0000   -6.25418
27200.0000   -5.77456
27240.0000   -5.73417
27280.0000   -6.18756
27320.0000   -6.18109
27360.0000   -6.54377
27400.0000   -6.32788
27440.0000   -5.40931
27480.0000   -6.26231
27520.0000   -7.01127
27560.0000   -6.44908
27600.0000   -6.45422
27640.0000   -6.18962
27680.0000   -6.26185
27720.0000   -5.19541
27760.0000   -6.50223
27800.0000   -5.74569
27840.0000   -5.93440
27880.0000   -6.69323
27920.0000   -6.12318
27960.0000   -6.10109
28000.0000   -6.63143
28040.0000   -6.43602
28080.0000   -6.25051
28120.0000   -5.56146
28160.0000   -6.26269
28200.0000   -6.87803
28240.0000   -7.34812
28280.0000   -6.95819
28320.0000   -6.88268
28360.0000   -6.80454
28400.0000   -6.68817
28440.0000   -6.99514
28480.0000   -7.30999
28520.0000   -7.73509
28560.0000   -6.64999
28600.0000   -6.60554
28640.0000   -7.24289
28680.0000   -6.65598
28720.0000   -6.08745
28760.0000   -6.37514
28800.0000   -6.14760
28840.0000   -6.07238
28880.0000   -6.13285
28920.0000   -5.04430
28960.0000   -5.53335
29000.0000   -4.90029
29040.0000   -5.07319
29080.0000   -5.71608
29120.0000   -5.52598
29160.0000   -5.61669
29200.0000   -6.69207
29240.0000   -5.93583
29280.0000   -5.50515
29320.0000   -5.62146
29360.0000   -5.67863
29400.0000   -6.63243
29440.0000   -5.62995
29480.0000   -5.90934
29520.0000   -5.58407
29560.0000   -5.27227
29600.0000   -5.24017
29640.0000   -5.67273
29680.0000   -5.88542
29720.0000   -5.86621
29760.0000   -6.10669
29800.0000   -7.35673
29840.0000   -5.91677
29880.0000   -5.92002
29920.0000   -6.08352
29960.0000   -5.71309
30000.0000   -5.01074
30040.0000   -5.97646
30080.0000   -5.70146
30120.0000   -6.32931
30160.0000   -6.76012
30200.0000   -5.87884
30240.0000   -5.80085
30280.0000   -5.20717
30320.0000   -6.42262
30360.0000   -5.72926
30400.0000   -5.72846
30440.0000   -5.45344
30480.0000   -5.05662
30520.0000   -5.29908
30560.0000   -6.59344
30600.0000   -6.37156
30640.0000   -6.17555
30680.0000   -6.02537
30720.0000   -5.62244
30760.0000   -5.93575
30800.0000   -5.87021
30840.0000   -6.04903
30880.0000   -5.80133
30920.0000   -5.26463
30960.0000   -5.46544
31000.0000   -6.60461
31040.0000   -5.09926
31080.0000   -5.92543
31120.0000   -6.06997
31160.0000   -5.76044
31200.0000   -6.08275
31240.0000   -6.70011
31280.0000   -6.11394
31320.0000   -5.85046
31360.0000   -5.73267
31400.0000   -5.42016
31440.0000   -6.44363
31480.0000   -6.21753
31520.0000   -6.20032
31560.0000   -7.17371
31600.0000   -5.89955
31640.0000   -5.12320
31680.0000   -5.73659
31720.0000   -6.52205
31760.0000   -6.30693
31800.0000   -6.48920
31840.0000   -7.52959
31880.0000   -6.30080
31920.0000   -5.05712
31960.0000   -5.09804
32000.0000   -4.81507
32040.0000   -6.07964
32080.0000   -6.26923
32120.0000   -6.32592
32160.0000   -6.31221
32200.0000   -5.53021
32240.0000   -5.58852
32280.0000   -6.96422
32320.0000   -6.53249
32360.0000   -5.71681
32400.0000   -5.45684
32440.0000   -6.04260
32480.0000   -5.83028
32520.0000   -6.11240
32560.0000   -5.24808
32600.0000   -5.94048
32640.0000   -5.07638
32680.0000   -5.19765
32720.0000   -5.72868
32760.0000   -6.24759
32800.0000   -6.01758
32840.0000   -5.48026
32880.0000   -5.48410
32920.0000   -5.68333
32960.0000   -5.00376
33000.0000   -5.39754
33040.0000   -5.80937
33080.0000   -6.11799
33120.0000   -6.20380
33160.0000   -5.68778
33200.0000   -5.91133
33240.0000   -5.82899
33280.0000   -6.45553
33320.0000   -6.68523
33360.0000   -5.93169
33400.0000   -5.44437
33440.0000   -6.76226
33480.0000   -6.49498
33520.0000   -5.62172
33560.0000   -5.85858
33600.0000   -6.02902
33640.0000   -6.76052
33680.0000   -6.35999
33720.0000   -6.57912
33760.0000   -6.76682
33800.0000   -6.23216
33840.0000   -6.01228
33880.0000   -6.02771
33920.0000   -6.07332
33960.0000   -5.46682
34000.0000   -5.24420
34040.0000   -6.03208
34080.0000   -5.15359
34120.0000   -5.62832
34160.0000   -6.32482
34200.0000   -7.74135
34240.0000   -6.21675
34280.0000   -6.37912
34320.0000   -6.47124
34360.0000   -6.45926
34400.0000   -7.14988
34440.0000   -6.61081
34480.0000   -6.54858
34520.0000   -7.13756
34560.0000   -6.54649
34600.0000   -6.36807
34640.0000   -6.30346
34680.0000   -5.97270
34720.0000   -6.36605
34760.0000   -7.84253
34800.0000   -6.10122
34840.0000   -5.84396
34880.0000   -6.29577
34920.0000   -6.94733
34960.0000   -5.96567
35000.0000   -6.39541
35040.0000   -6.17467
35080.0000   -6.06652
35120.0000   -5.42451
35160.0000   -4.84366
35200.0000   -6.00224
35240.0000   -5.64315
35280.0000   -5.70597
35320.0000   -7.30458
35360.0000   -6.37337
35400.0000   -6.24220
35440.0000   -5.99642
35480.0000   -6.00104
35520.0000   -5.62615
35560.0000   -4.91309
35600.0000   -4.74833
35640.0000   -4.94871
35680.0000   -4.97622
35720.0000   -6.32334
35760.0000   -5.56501
35800.0000   -5.17298
35840.0000   -6.23908
35880.0000   -4.84268
35920.0000   -4.74910
35960.0000   -4.84281
36000.0000   -5.25935
36040.0000   -5.10465
36080.0000   -5.95580
36120.0000   -4.93567
36160.0000   -5.42600
36200.0000   -4.49705
36240.0000   -5.25701
36280.0000   -5.52953
36320.0000   -6.07705
36360.0000   -6.68744
36400.0000   -6.26622
36440.0000   -5.01120
36480.0000   -6.14595
36520.0000   -6.36279
36560.0000   -5.81503
36600.0000   -5.65178
36640.0000   -5.63529
36680.0000   -6.06979
36720.0000   -6.35865
36760.0000   -5.55420
36800.0000   -5.83241
36840.0000   -6.10938
36880.0000   -6.16654
36920.0000   -6.07384
36960.0000   -5.81174
37000.0000   -6.18339
37040.0000   -6.00462
37080.0000   -6.26647
37120.0000   -6.16656
37160.0000   -6.12914
37200.0000   -6.28792
37240.0000   -6.05782
37280.0000   -5.86632
37320.0000   -6.28606
37360.0000   -5.96901
37400.0000   -6.11563
37440.0000   -5.88457
37480.0000   -6.26080
37520.0000   -6.93067
37560.0000   -6.90876
37600.0000   -6.23512
37640.0000   -7.37404
37680.0000   -6.49333
37720.0000   -6.64305
37760.0000   -6.05406
37800.0000   -5.87610
37840.0000   -5.35209
37880.0000   -6.87750
37920.0000   -6.04841
37960.0000   -7.17178
38000.0000   -6.24551
38040.0000   -6.27338
38080.0000   -6.12104
38120.0000   -6.36127
38160.0000   -5.69633
38200.0000   -5.66546
38240.0000   -6.37059
38280.0000   -6.11419
38320.0000   -5.71247
38360.0000   -5.39229
38400.0000   -5.60944
38440.0000   -6.64558
38480.0000   -5.92720
38520.0000   -5.81968
38560.0000   -4.93739
38600.0000   -5.96074
38640.0000   -5.66045
38680.0000   -6.10748
38720.0000   -5.33577
38760.0000   -5.91228
38800.0000   -6.40878
38840.0000   -7.46137
38880.0000   -6.80167
38920.0000   -7.18603
38960.0000   -6.31066
39000.0000   -6.61536
39040.0000   -6.56157
39080.0000   -6.98174
39120.0000   -6.62911
39160.0000   -6.70121
39200.0000   -6.85222
39240.0000   -5.99085
39280.0000   -5.70830
39320.0000   -5.66912
39360.0000   -5.91155
39400.0000   -6.31476
39440.0000   -6.16729
39480.0000   -6.60900
39520.0000   -7.30650
39560.0000   -7.04643
39600.0000   -6.76078
39640.0000   -6.74880
39680.0000   -6.93900
39720.0000   -6.42437
39760.0000   -6.93082
39800.0000   -6.78341
39840.0000   -7.13855
39880.0000   -5.97099
39920.0000   -6.95132
39960.0000   -6.14919
40000.0000   -6.44037
40040.0000   -6.67007
40080.0000   -6.49901
40120.0000   -6.48670
40160.0000   -7.38903
40200.0000   -6.42087
40240.0000   -5.91516
40280.0000   -5.51067
40320.0000   -5.46854
40360.0000   -5.24866
40400.0000   -5.33287
40440.0000   -4.82845
40480.0000   -5.03745
40520.0000   -6.18280
40560.0000   -6.73299
40600.0000   -6.20064
40640.0000   -6.24705
40680.0000   -5.64922
40720.0000   -5.26684
40760.0000   -5.01514
40800.0000   -5.95261
40840.0000   -6.06865
40880.0000   -5.24608
40920.0000   -6.07077
40960.0000   -5.84827
41000.0000   -5.72378
41040.0000   -5.84912
41080.0000   -6.59747
41120.0000   -6.76986
41160.0000   -5.97087
41200.0000   -6.05889
41240.0000   -7.01367
41280.0000   -7.19151
41320.0000   -6.56078
41360.0000   -6.60893
41400.0000   -6.51336
41440.0000   -6.15288
41480.0000   -6.14099
41520.0000   -5.92799
41560.0000   -7.27801
41600.0000   -6.29732
41640.0000   -5.95328
41680.0000   -6.47907
41720.0000   -7.28702
41760.0000   -6.32632
41800.0000   -6.24712
41840.0000   -6.56879
41880.0000   -6.63388
41920.0000   -6.88337
41960.0000   -6.17826
42000.0000   -6.34046
42040.0000   -6.14472
42080.0000   -6.20318
42120.0000   -6.31273
42160.0000   -6.36100
42200.0000   -6.67910
42240.0000   -6.54158
42280.0000   -6.59107
42320.0000   -7.09530
42360.0000   -6.38594
42400.0000   -6.88853
42440.0000   -7.00485
42480.0000   -6.73034
42520.0000   -8.42175
42560.0000   -6.91396
42600.0000   -7.20973
42640.0000   -6.69971
42680.0000   -6.51496
42720.0000   -6.20936
42760.0000   -7.01781
42800.0000   -7.06365
42840.0000   -7.77988
42880.0000   -7.56118
42920.0000   -7.06161
42960.0000   -6.72330
43000.0000   -7.10166
43040.0000   -6.43119
43080.0000   -6.61511
43120.0000   -6.80465
43160.0000   -7.30266
43200.0000   -6.89217
43240.0000   -6.95813
43280.0000   -6.70134
43320.0000   -7.11158
43360.0000   -7.22018
43400.0000   -6.95684
43440.0000   -6.95776
43480.0000   -7.04641
43520.0000   -6.38640
43560.0000   -6.41339
43600.0000   -5.39042
43640.0000   -4.73993
43680.0000   -4.00148
43720.0000   -5.45798
43760.0000   -4.58886
43800.0000   -5.08936
43840.0000   -6.21843
43880.0000   -5.63189
43920.0000   -6.83848
43960.0000   -6.21428
44000.0000   -6.21540
44040.0000   -5.67727
44080.0000   -6.64014
44120.0000   -6.57197
44160.0000   -6.05505
44200.0000   -5.96806
44240.0000   -4.87125
44280.0000   -5.54384
44320.0000   -6.50497
44360.0000   -5.50706
44400.0000   -5.46101
44440.0000   -5.51863
44480.0000   -4.53634
44520.0000   -5.61863
44560.0000   -4.94641
44600.0000   -5.71980
44640.0000   -5.74879
44680.0000   -5.65760
44720.0000   -5.51662
44760.0000   -5.06862
44800.0000   -5.08381
44840.0000   -5.54340
44880.0000   -5.41096
44920.0000   -6.21342
44960.0000   -5.68001
45000.0000   -6.79619
45040.0000   -5.51684
45080.0000   -6.03813
45120.0000   -5.49294
45160.0000   -5.36312
45200.0000   -4.92600
45240.0000   -5.90409
45280.0000   -5.35871
45320.0000   -5.24527
45360.0000   -5.56813
45400.0000   -5.52824
45440.0000   -5.19708
45480.0000   -4.96256
45520.0000   -5.86563
45560.0000   -5.97674
45600.0000   -6.19193
45640.0000   -6.30340
45680.0000   -5.54112
45720.0000   -5.85134
45760.0000   -5.81226
45800.0000   -6.15502
45840.0000   -5.58386
45880.0000   -5.67148
45920.0000   -6.78045
45960.0000   -6.03966
46000.0000   -5.12314
46040.0000   -5.79527
46080.0000   -5.59230
46120.0000   -6.82862
46160.0000   -6.53385
46200.0000   -6.47428
46240.0000   -7.03427
46280.0000   -6.07875
46320.0000   -6.47595
46360.0000   -5.96170
46400.0000   -5.91869
46440.0000   -5.52636
46480.0000   -4.92349
46520.0000   -5.77884
46560.0000   -5.86393
46600.0000   -5.68110
46640.0000   -5.70260
46680.0000   -5.64130
46720.0000   -6.28408
46760.0000   -5.94628
46800.0000   -5.47770
46840.0000   -6.46866
46880.0000   -6.24256
46920.0000   -6.28786
46960.0000   -5.42746
47000.0000   -6.07298
47040.0000   -5.48550
47080.0000   -6.78373
47120.0000   -5.97956
47160.0000   -6.51100
47200.0000   -6.35754
47240.0000   -6.13466
47280.0000   -6.67133
47320.0000   -5.41921
47360.0000   -5.90971
47400.0000   -5.95720
47440.0000   -5.63427
47480.0000   -4.09331
47520.0000   -4.64169
47560.0000   -4.55428
47600.0000   -4.61998
47640.0000   -4.69852
47680.0000   -5.26204
47720.0000   -4.86392
47760.0000   -4.16815
47800.0000   -4.91022
47840.0000   -4.32254
47880.0000   -5.02551
47920.0000   -5.12501
47960.0000   -5.22044
48000.0000   -5.72709
48040.0000   -5.20608
48080.0000   -5.06268
48120.0000   -4.24924
48160.0000   -4.38892
48200.0000   -4.51026
48240.0000   -5.22186
48280.0000   -7.07567
48320.0000   -6.20761
48360.0000   -5.94082
48400.0000   -6.00634
48440.0000   -6.14682
48480.0000   -5.48444
48520.0000   -4.97607
48560.0000   -5.12061
48600.0000   -5.24176
48640.0000   -6.34185
48680.0000   -5.37397
48720.0000   -6.21468
48760.0000   -6.86919
48800.0000   -5.86176
48840.0000   -5.93952
48880.0000   -5.94125
48920.0000   -5.18809
48960.0000   -6.16276
49000.0000   -6.33627
49040.0000   -5.74141
49080.0000   -6.15603
49120.0000   -5.86352
49160.0000   -5.71705
49200.0000   -6.10734
49240.0000   -6.71056
49280.0000   -5.82430
49320.0000   -6.32943
49360.0000   -6.18425
49400.0000   -6.92847
49440.0000   -6.98427
49480.0000   -6.52637
49520.0000   -6.84966
49560.0000   -6.52750
49600.0000   -7.10529
49640.0000   -6.99741
49680.0000   -7.04331
49720.0000   -6.52769
49760.0000   -6.85705
49800.0000   -6.48281
49840.0000   -6.22606
49880.0000   -6.16743
49920.0000   -6.30115
49960.0000   -7.12050
50000.0000   -7.82886
50040.0000   -6.88056
50080.0000   -6.26199
50120.0000   -6.35859
50160.0000   -6.08635
50200.0000   -6.88548
50240.0000   -7.22416
50280.0000   -7.27446
50320.0000   -7.66302
50360.0000   -7.55435
50400.0000   -7.97145
50440.0000   -7.24567
50480.0000   -7.26754
50520.0000   -8.01767
50560.0000   -7.33841
50600.0000   -7.63775
50640.0000   -7.21355
50680.0000   -7.38318
50720.0000   -7.94496
50760.0000   -6.32086
50800.0000   -7.42529
50840.0000   -7.90984
50880.0000   -5.62613
50920.0000   -6.48252
50960.0000   -6.86958
51000.0000   -7.25789
51040.0000   -8.22087
51080.0000   -7.84172
51120.0000   -7.06095
51160.0000   -5.90433
51200.0000   -6.70772
51240.0000   -7.00925
51280.0000   -7.13502
51320.0000   -7.18633
51360.0000   -6.59157
51400.0000   -7.26509
51440.0000   -6.48155
51480.0000   -6.63553
51520.0000   -6.63731
51560.0000   -6.48174
51600.0000   -6.12001
51640.0000   -5.95072
51680.0000   -6.33159
51720.0000   -5.88731
51760.0000   -6.57863
51800.0000   -6.51636
51840.0000   -6.77520
51880.0000   -6.95222
51920.0000   -6.60959
51960.0000   -6.65967
52000.0000   -5.94432
52040.0000   -6.48517
52080.0000   -6.00366
52120.0000   -5.67737
52160.0000   -6.08490
52200.0000   -5.30822
52240.0000   -6.42077
52280.0000   -6.34675
52320.0000   -6.41710
52360.0000   -7.31443
52400.0000   -7.28083
52440.0000   -6.36518
52480.0000   -7.25080
52520.0000   -7.00655
52560.0000   -7.20519
52600.0000   -6.69300
52640.0000   -6.83523
52680.0000   -7.60884
52720.0000   -7.15343
52760.0000   -6.39520
52800.0000   -6.67110
52840.0000   -6.42417
52880.0000   -5.74428
52920.0000   -5.29941
52960.0000   -5.69231
53000.0000   -6.86509
53040.0000   -5.77743
53080.0000   -5.17277
53120.0000   -4.84305
53160.0000   -4.89862
53200.0000   -6.77121
53240.0000   -5.61098
53280.0000   -5.85611
53320.0000   -5.76716
53360.0000   -5.37687
53400.0000   -4.66570
53440.0000   -5.53653
53480.0000   -4.50333
53520.0000   -3.97234
53560.0000   -4.98345
53600.0000   -5.70948
53640.0000   -6.33511
53680.0000   -4.90076
53720.0000   -5.73729
53760.0000   -5.52465
53800.0000   -5.48512
53840.0000   -5.16161
53880.0000   -5.31012
53920.0000   -6.52905
53960.0000   -5.95168
54000.0000   -5.36251
54040.0000   -5.24615
54080.0000   -5.47234
54120.0000   -5.32821
54160.0000   -5.25125
54200.0000   -4.88076
54240.0000   -5.49396
54280.0000   -4.73685
54320.0000   -5.78545
54360.0000   -5.05762
54400.0000   -5.67456
54440.0000   -4.01352
54480.0000   -5.12550
54520.0000   -5.32190
54560.0000   -5.81328
54600.0000   -5.16987
54640.0000   -5.74440
54680.0000   -5.36879
54720.0000   -6.20666
54760.0000   -6.85266
54800.0000   -6.59389
54840.0000   -7.01086
54880.0000   -6.16741
54920.0000   -6.61822
54960.0000   -5.11303
55000.0000   -5.50201
55040.0000   -6.52068
55080.0000   -6.62113
55120.0000   -5.28925
55160.0000   -6.10302
55200.0000   -6.46147
55240.0000   -6.22454
55280.0000   -5.94464
55320.0000   -5.67826
55360.0000   -5.36211
55400.0000   -4.32683
55440.0000   -4.52729
55480.0000   -4.63338
55520.0000   -3.95768
55560.0000   -4.02437
55600.0000   -3.62660
55640.0000   -3.83270
55680.0000   -2.90344
55720.0000   -3.14849
55760.0000   -3.09910
55800.0000   -4.16659
55840.0000   -3.97647
55880.0000   -5.30317
55920.0000   -4.55432
55960.0000   -3.91699
56000.0000   -3.91384
56040.0000   -3.60166
56080.0000   -3.97078
56120.0000   -5.13222
56160.0000   -5.11837
56200.0000   -4.70828
56240.0000   -4.96854
56280.0000   -3.94381
56320.0000   -4.91875
56360.0000   -4.91697
56400.0000   -4.28534
56440.0000   -4.77090
56480.0000   -5.01290
56520.0000   -4.76139
56560.0000   -3.82213
56600.0000   -3.56131
56640.0000   -4.33062
56680.0000   -2.94439
56720.0000   -3.56199
56760.0000   -3.19758
56800.0000   -2.84015
56840.0000   -2.76274
56880.0000   -3.25824
56920.0000   -3.07107
56960.0000   -3.80411
57000.0000   -3.48002
57040.0000   -3.79115
57080.0000   -3.79971
57120.0000   -4.11257
57160.0000   -3.58137
57200.0000   -3.76439
57240.0000   -4.27676
57280.0000   -3.56776
57320.0000   -3.29252
57360.0000   -3.97181
57400.0000   -4.72808
57440.0000   -5.65095
57480.0000   -5.32515
57520.0000   -4.98805
57560.0000   -4.66828
57600.0000   -4.83257
57640.0000   -4.51497
57680.0000   -4.31697
57720.0000   -3.57903
57760.0000   -4.08521
57800.0000   -3.62562
57840.0000   -3.57210
57880.0000   -3.72381
57920.0000   -2.90493
57960.0000   -3.00549
58000.0000   -2.18024
58040.0000   -3.55689
58080.0000   -3.34501
58120.0000   -2.64921
58160.0000   -2.67380
58200.0000   -3.50552
58240.0000   -3.73987
58280.0000   -3.67809
58320.0000   -2.64718
58360.0000   -3.19228
58400.0000   -3.41654
58440.0000   -4.06158
58480.0000   -3.37200
58520.0000   -4.52365
58560.0000   -3.90491
58600.0000   -4.25365
58640.0000   -4.05504
58680.0000   -3.50830
58720.0000   -3.19293
58760.0000   -3.48716
58800.0000   -3.67308
58840.0000   -3.52712
58880.0000   -2.70904
58920.0000   -3.53237
58960.0000   -3.63014
59000.0000   -2.60706
59040.0000   -2.68719
59080.0000   -2.63378
59120.0000   -2.54187
59160.0000   -2.89233
59200.0000   -2.77688
59240.0000   -3.75031
59280.0000   -2.67896
59320.0000   -3.21149
59360.0000   -2.76853
59400.0000   -2.50803
59440.0000   -3.20329
59480.0000   -3.10159
59520.0000   -2.95833
59560.0000   -2.40680
59600.0000   -2.77464
59640.0000   -1.95915
59680.0000   -2.68689
59720.0000   -2.82313
59760.0000   -2.97371
59800.0000   -2.57555
59840.0000   -2.63756
59880.0000   -2.77915
59920.0000   -2.84394
59960.0000   -2.41679
60000.0000   -2.34473
60040.0000   -3.48582
60080.0000   -3.66178
60120.0000   -3.32601
60160.0000   -3.61360
60200.0000   -3.90492
60240.0000   -3.56609
60280.0000   -3.27612
60320.0000   -2.89929
60360.0000   -2.47959
60400.0000   -2.87163
60440.0000   -3.24113
60480.0000   -3.34808
60520.0000   -3.60230
60560.0000   -3.43541
60600.0000   -2.87023
60640.0000   -3.45612
60680.0000   -2.86406
60720.0000   -2.85402
60760.0000   -1.80274
60800.0000   -2.59242
60840.0000   -1.82899
60880.0000   -1.75344
60920.0000   -2.30593
60960.0000   -3.17385
61000.0000   -3.13950
61040.0000   -3.62260
61080.0000   -3.10450
61120.0000   -2.97129
61160.0000   -2.94630
61200.0000   -2.29340
61240.0000   -2.13116
61280.0000   -2.36265
61320.0000   -2.30662
61360.0000   -1.76627
61400.0000   -3.54041
61440.0000   -3.33677
61480.0000   -2.42119
61520.0000   -3.05945
61560.0000   -3.00932
61600.0000   -3.22311
61640.0000   -3.01304
61680.0000   -2.18928
61720.0000   -2.92828
61760.0000   -3.82677
61800.0000   -3.19625
61840.0000   -3.85104
61880.0000   -2.84284
61920.0000   -2.35321
61960.0000   -2.60785
62000.0000   -2.38217
62040.0000   -3.23747
62080.0000   -2.60586
62120.0000   -2.63741
62160.0000   -2.43481
62200.0000   -3.54455
62240.0000   -3.00492
62280.0000   -3.73967
62320.0000   -3.66489
62360.0000   -3.72707
62400.0000   -4.45045
62440.0000   -4.97411
62480.0000   -4.56926
62520.0000   -3.93072
62560.0000   -3.75349
62600.0000   -4.78670
62640.0000   -2.88142
62680.0000   -4.06063
62720.0000   -3.78009
62760.0000   -3.27869
62800.0000   -3.83396
62840.0000   -4.34199
62880.0000   -3.88937
62920.0000   -3.54855
62960.0000   -3.82893
63000.0000   -2.72854
63040.0000   -3.90310
63080.0000   -4.22156
63120.0000   -4.61072
63160.0000   -4.09098
63200.0000   -4.25377
63240.0000   -3.76015
63280.0000   -4.11250
63320.0000   -3.35500
63360.0000   -4.12773
63400.0000   -2.64852
63440.0000   -2.77636
63480.0000   -3.36532
63520.0000   -1.90528
63560.0000   -2.64438
63600.0000   -3.22815
63640.0000   -4.33044
63680.0000   -3.85407
63720.0000   -4.42675
63760.0000   -3.04167
63800.0000   -2.01543
63840.0000   -1.52179
63880.0000   -1.87519
63920.0000   -1.49937
63960.0000   -1.27213
64000.0000   -1.10369
64040.0000   -1.87600
64080.0000   -1.79245
64120.0000   -2.08382
64160.0000   -2.26870
64200.0000   -2.39337
64240.0000   -2.32237
64280.0000   -2.33921
64320.0000   -0.63081
64360.0000   -0.70126
64400.0000   -0.51647
64440.0000   -0.96954
64480.0000   -2.35470
64520.0000   -1.24369
64560.0000   -0.85368
64600.0000   -0.38590
64640.0000   -1.65143
64680.0000   -0.82235
64720.0000   -0.55478
64760.0000    0.22181
64800.0000   -0.66396
64840.0000   -0.76152
64880.0000   -0.72357
64920.0000   -0.95768
64960.0000   -0.48095
65000.0000   -0.18502
65040.0000   -0.31800
65080.0000   -0.84034
65120.0000   -0.86989
65160.0000   -0.00919
65200.0000   -0.46064
65240.0000   -0.42826
65280.0000    0.34176
65320.0000    0.86464
65360.0000   -0.32508
65400.0000   -1.31447
65440.0000    0.27942
65480.0000    0.75555
65520.0000   -0.29827
65560.0000    0.50871
65600.0000   -0.05138
65640.0000    0.37803
65680.0000   -1.16094
65720.0000   -0.40245
65760.0000    0.73659
65800.0000    1.57959
65840.0000    1.38641
65880.0000    2.11794
65920.0000    1.71345
65960.0000    0.42017
66000.0000    0.41607
66040.0000   -0.13374
66080.0000    0.59484
66120.0000    0.41561
66160.0000    1.23519
66200.0000    0.73291
66240.0000    0.98728
66280.0000    1.46395
66320.0000    1.34474
66360.0000    0.71644
66400.0000    0.75814
66440.0000    1.16941
66480.0000    1.24709
66520.0000    1.10882
66560.0000    1.18513
66600.0000    0.23142
66640.0000    1.04446
66680.0000    1.15165
66720.0000    1.78950
66760.0000    0.02874
66800.0000    1.07975
66840.0000    0.11496
66880.0000    1.47832
66920.0000    0.70209
66960.0000    0.80872
67000.0000    0.62091
67040.0000    1.35936
67080.0000   -0.27097
67120.0000    0.18956
67160.0000   -0.38209
67200.0000    0.32245
67240.0000   -0.11193
67280.0000   -0.07041
67320.0000   -0.29080
67360.0000   -0.62920
67400.0000    0.63968
67440.0000   -0.12164
67480.0000    0.45714
67520.0000    0.17644
67560.0000   -0.07487
67600.0000    0.30430
67640.0000    0.55053
67680.0000    0.53316
67720.0000    1.14403
67760.0000    0.76700
67800.0000    0.06111
67840.0000   -0.24142
67880.0000    0.26353
67920.0000   -0.27414
67960.0000    0.83592
68000.0000    1.63411
68040.0000    0.85564
68080.0000    1.46222
68120.0000    0.60427
68160.0000    0.44088
68200.0000   -0.28466
68240.0000    1.69564
68280.0000    0.55692
68320.0000    1.08137
68360.0000    0.18371
68400.0000    0.80031
68440.0000   -0.43289
68480.0000    0.61157
68520.0000    1.30417
68560.0000    1.71502
68600.0000    1.23567
68640.0000    1.76251
68680.0000    2.10879
68720.0000    1.15079
68760.0000    0.50839
68800.0000    1.64348
68840.0000    1.88786
68880.0000    2.27019
68920.0000    2.49029
68960.0000    1.62098
69000.0000    1.38940
69040.0000    1.02266
69080.0000    0.06331
69120.0000    1.12435
69160.0000    1.32123
69200.0000    1.01074
69240.0000   -0.11144
69280.0000    0.02975
69320.0000    0.50752
69360.0000    0.71688
69400.0000    0.27964
69440.0000    1.85846
69480.0000    1.20960
69520.0000    2.21891
69560.0000    1.95644
69600.0000    1.11589
69640.0000    1.72901
69680.0000    1.38803
69720.0000    1.83960
69760.0000    1.41415
69800.0000    2.34280
69840.0000    2.62667
69880.0000    2.17290
69920.0000    0.78131
69960.0000    0.83652
70000.0000    0.93529
70040.0000    0.76987
70080.0000    0.49678
70120.0000    1.22479
70160.0000    1.08426
70200.0000    1.13450
70240.0000    1.55470
70280.0000    1.15855
70320.0000    2.41332
70360.0000    1.64588
70400.0000    1.80988
70440.0000    1.74506
70480.0000    1.67937
70520.0000    1.61035
70560.0000    2.61150
70600.0000    1.75244
70640.0000    2.19580
70680.0000    1.91710
70720.0000    1.43791
70760.0000   -0.14951
70800.0000    1.73541
70840.0000    1.01038
70880.0000    1.51230
70920.0000    1.01684
70960.0000    1.40789
71000.0000    0.79367
71040.0000    1.68901
71080.0000    1.49382
71120.0000    0.66864
71160.0000    1.56785
71200.0000    2.02016
71240.0000    2.03816
71280.0000    2.11901
71320.0000    2.24054
71360.0000    2.03486
71400.0000    0.73652
71440.0000    0.72330
71480.0000    1.46838
71520.0000    1.72296
71560.0000    1.41177
71600.0000    1.48898
71640.0000    1.99870
71680.0000    0.89943
71720.0000    1.80121
71760.0000    0.73079
71800.0000    0.15129
71840.0000    0.45576
71880.0000    0.50112
71920.0000    0.98949
71960.0000    1.42367
72000.0000   -0.19092
72040.0000    1.55782
72080.0000    1.44235
72120.0000    0.76391
72160.0000    1.09556
72200.0000    0.41131
72240.0000    0.13713
72280.0000    0.95182
72320.0000    2.16853
72360.0000    1.57239
72400.0000    1.13326
72440.0000    2.44727
72480.0000    2.69884
72520.0000    1.89515
72560.0000    1.61850
72600.0000    2.02024
72640.0000    1.72879
72680.0000    1.60500
72720.0000    1.64661
72760.0000    1.04838
72800.0000    1.36823
72840.0000    1.16862
72880.0000    0.92019
72920.0000    1.49868
72960.0000    0.82561
73000.0000    1.44549
73040.0000    0.89014
73080.0000    0.99504
73120.0000    0.30960
73160.0000   -0.56855
73200.0000    0.53438
73240.0000    0.65163
73280.0000    0.53034
73320.0000    0.75603
73360.0000    0.89512
73400.0000    1.81526
73440.0000    1.62453
73480.0000    1.34061
73520.0000    1.47441
73560.0000    0.59522
73600.0000    1.07469
73640.0000    1.48370
73680.0000    0.55967
73720.0000    1.36323
73760.0000    1.41077
73800.0000    0.73327
73840.0000    0.85085
73880.0000    1.16856
73920.0000    0.83038
73960.0000    1.50183
74000.0000    0.72902
74040.0000    0.74314
74080.0000    1.45190
74120.0000    1.03534
74160.0000    1.10795
74200.0000    0.82892
74240.0000    0.53258
74280.0000    1.04402
74320.0000    0.64454
74360.0000    1.07146
74400.0000    1.08035
74440.0000    0.75966
74480.0000    0.26483
74520.0000    0.93438
74560.0000    0.69021
74600.0000    0.84161
74640.0000    0.41452
74680.0000    0.69427
74720.0000    0.87276
74760.0000    0.71677
74800.0000    0.75816
74840.0000    1.00153
74880.0000    1.27106
74920.0000    0.71477
74960.0000    0.21180
75000.0000    0.44268
75040.0000    0.36545
75080.0000    0.80347
75120.0000    0.47151
75160.0000    0.66160
75200.0000    0.93511
75240.0000    0.96863
75280.0000    1.27243
75320.0000    2.18655
75360.0000    1.46749
75400.0000    1.63769
75440.0000    2.01083
75480.0000    0.93494
75520.0000    1.06875
75560.0000    0.59504
75600.0000    0.24355
75640.0000    1.86966
75680.0000    1.20900
75720.0000    0.54024
75760.0000    1.65341
75800.0000    1.65463
75840.0000    1.79770
75880.0000    1.70440
75920.0000    1.41162
75960.0000    1.48306
76000.0000    1.21346
76040.0000    1.71047
76080.0000    1.89243
76120.0000    1.29504
76160.0000    1.25603
76200.0000    1.61723
76240.0000    0.81055
76280.0000    0.88402
76320.0000    0.83005
76360.0000    1.41555
76400.0000    0.69890
76440.0000    1.14147
76480.0000    1.43005
76520.0000    1.40946
76560.0000    1.79805
76600.0000    1.46443
76640.0000    1.15958
76680.0000    1.67340
76720.0000    0.69747
76760.0000    0.09614
76800.0000    0.77270
76840.0000    0.47899
76880.0000    0.42892
76920.0000    0.62406
76960.0000    1.22675
77000.0000    1.29315
77040.0000    1.45462
77080.0000    1.44452
77120.0000    0.30007
77160.0000    0.68947
77200.0000    1.34050
77240.0000    0.68449
77280.0000    0.11304
77320.0000   -0.34423
77360.0000    0.78487
77400.0000    0.61155
77440.0000    0.49082
77480.0000    0.19102
77520.0000    0.68475
77560.0000    0.84512
77600.0000   -0.14395
77640.0000    0.41329
77680.0000    0.83442
77720.0000    0.81251
77760.0000    0.68921
77800.0000    1.17551
77840.0000    0.66059
77880.0000    0.83785
77920.0000   -0.12531
77960.0000    0.47657
78000.0000    0.52746
78040.0000   -0.41031
78080.0000    0.43821
78120.0000    1.99416
78160.0000    0.66440
78200.0000    0.57395
78240.0000    0.26442
78280.0000    0.60483
78320.0000    1.00392
78360.0000    1.40748
78400.0000    1.37179
78440.0000    0.39914
78480.0000    1.52270
78520.0000    2.22460
78560.0000    2.74485
78600.0000    2.55166
78640.0000    2.78356
78680.0000    2.35941
78720.0000    3.47509
78760.0000    2.93127
78800.0000    2.66746
78840.0000    1.89655
78880.0000    2.09261
78920.0000    1.52612
78960.0000    1.92230
79000.0000    2.13563
79040.0000    2.56782
79080.0000    2.04075
79120.0000    2.59203
79160.0000    1.85412
79200.0000    2.12786
79240.0000    2.48338
79280.0000    2.66106
79320.0000    2.99599
79360.0000    2.30730
79400.0000    1.22709
79440.0000    1.78189
79480.0000    1.32353
79520.0000    1.31187
79560.0000    1.08690
79600.0000    0.62762
79640.0000    0.79294
79680.0000    1.11991
79720.0000    0.91711
79760.0000    0.80078
79800.0000    0.38490
79840.0000    1.12055
79880.0000    1.54635
79920.0000    2.03076
79960.0000    1.08910
80000.0000    1.21556
80040.0000    0.69451
80080.0000    0.95464
80120.0000    1.26518
80160.0000    1.33592
80200.0000    1.47085
80240.0000    1.31059
80280.0000    2.12224
80320.0000    1.21517
80360.0000    1.22585
80400.0000    0.91691
80440.0000    1.23650
80480.0000    1.17220
80520.0000    1.36733
80560.0000    1.68212
80600.0000    0.85437
80640.0000    1.68332
80680.0000    1.75497
80720.0000    1.32931
80760.0000    2.22436
80800.0000    1.77666
80840.0000    1.73622
80880.0000    2.15274
80920.0000    1.88147
80960.0000    1.55982
81000.0000    2.02466
81040.0000    3.06696
81080.0000    2.04607
81120.0000    2.63252
81160.0000    1.84337
81200.0000    2.05401
81240.0000    2.13079
81280.0000    2.68170
81320.0000    2.39835
81360.0000    1.55403
81400.0000    1.89939
81440.0000    2.34854
81480.0000    1.65219
81520.0000    0.34135
81560.0000    1.06980
81600.0000    1.31863
81640.0000    0.99978
81680.0000    1.03256
81720.0000    1.16241
81760.0000    2.21659
81800.0000    1.36874
81840.0000    1.65019
81880.0000    0.99678
81920.0000    2.39278
81960.0000    2.95943
82000.0000    3.18880
82040.0000    3.28430
82080.0000    2.57207
82120.0000    2.43313
82160.0000    1.77475
82200.0000    2.48014
82240.0000    1.80425
82280.0000    2.03502
82320.0000    3.02972
82360.0000    3.01347
82400.0000    3.76023
82440.0000    3.17561
82480.0000    2.32140
82520.0000    2.94539
82560.0000    2.14187
82600.0000    2.88759
82640.0000    2.19774
82680.0000    3.08381
82720.0000    3.59471
82760.0000    2.97477
82800.0000    2.86537
82840.0000    2.72140
82880.0000    3.55363
82920.0000    3.67477
82960.0000    3.66678
83000.0000    3.91645
83040.0000    3.18426
83080.0000    3.65134
83120.0000    3.38275
83160.0000    3.19898
83200.0000    1.86545
83240.0000    3.16832
83280.0000    2.35134
83320.0000    1.74524
83360.0000    2.46502
83400.0000    3.29154
83440.0000    3.41053
83480.0000    2.55611
83520.0000    3.12910
83560.0000    3.27680
83600.0000    3.15160
83640.0000    2.57974
83680.0000    2.31408
83720.0000    2.37884
83760.0000    2.36965
83800.0000    3.06917
83840.0000    2.93530
83880.0000    3.44695
83920.0000    4.21682
83960.0000    2.75751
84000.0000    3.13859
84040.0000    3.27440
84080.0000    2.97191
84120.0000    2.57580
84160.0000    2.87629
84200.0000    3.32390
84240.0000    3.50156
84280.0000    3.78224
84320.0000    3.08539
84360.0000    3.97648
84400.0000    3.81475
84440.0000    4.14156
84480.0000    3.70232
84520.0000    2.95304
84560.0000    3.35676
84600.0000    3.29230
84640.0000    4.25233
84680.0000    4.68230
84720.0000    3.61413
84760.0000    4.28903
84800.0000    3.18259
84840.0000    3.19834
84880.0000    2.15713
84920.0000    3.12980
84960.0000    3.03930
85000.0000    2.41999
85040.0000    1.96299
85080.0000    2.62042
85120.0000    3.17423
85160.0000    2.85730
85200.0000    2.85733
85240.0000    2.27716
85280.0000    3.62836
85320.0000    3.42906
85360.0000    2.83531
85400.0000    3.32849
85440.0000    2.69507
85480.0000    3.18164
85520.0000    2.06426
85560.0000    3.63702
85600.0000    2.87746
85640.0000    2.75291
85680.0000    3.68878
85720.0000    3.85944
85760.0000    4.35529
85800.0000    3.20151
85840.0000    3.16892
85880.0000    3.46971
85920.0000    3.69082
85960.0000    3.39801
86000.0000    2.88305
86040.0000    3.83483
86080.0000    3.25095
86120.0000    3.61050
86160.0000    2.70957
86200.0000    2.34677
86240.0000    3.64621
86280.0000    3.12351
86320.0000    3.13579
86360.0000    3.54856
86400.0000    2.37633
86440.0000    3.29057
86480.0000    2.91790
86520.0000    3.05816
86560.0000    3.05750
86600.0000    3.09371
86640.0000    3.17915
86680.0000    2.66056
86720.0000    2.97761
86760.0000    3.39945
86800.0000    3.40853
86840.0000    1.74294
86880.0000    2.72087
86920.0000    1.43401
86960.0000    1.77972
87000.0000    2.70978
87040.0000    3.06618
87080.0000    2.68405
87120.0000    3.20234
87160.0000    2.87728
87200.0000    2.97649
87240.0000    2.65263
87280.0000    1.68952
87320.0000    2.35936
87360.0000    2.49899
87400.0000    2.21227
87440.0000    2.73316
87480.0000    3.50608
87520.0000    1.30912
87560.0000    1.29631
87600.0000    2.16574
87640.0000    1.69460
87680.0000    1.86796
87720.0000    3.79070
87760.0000    3.14182
87800.0000    3.44339
87840.0000    2.71681
87880.0000    2.60430
87920.0000    0.71019
87960.0000    0.88291
88000.0000    0.88900
88040.0000    1.73240
88080.0000    2.17320
88120.0000    1.52530
88160.0000    0.67946
88200.0000    1.01283
88240.0000    0.71676
88280.0000    1.06084
88320.0000    0.57360
88360.0000    0.13047
88400.0000    0.39856
88440.0000    0.50906
88480.0000    0.54772
88520.0000    0.93920
88560.0000    1.22369
88600.0000    1.21605
88640.0000    0.81632
88680.0000    0.27743
88720.0000    1.02076
88760.0000    0.95038
88800.0000    1.96120
88840.0000    0.53084
88880.0000    1.17398
88920.0000    1.07437
88960.0000   -0.30979
89000.0000   -0.45777
89040.0000   -0.12152
89080.0000   -0.23378
89120.0000    0.14157
89160.0000    0.54350
89200.0000    0.14725
89240.0000    0.79736
89280.0000    0.30205
89320.0000    0.17629
89360.0000    0.73446
89400.0000    0.48818
89440.0000    0.81673
89480.0000    1.13737
89520.0000    0.32407
89560.0000    1.09476
89600.0000    0.86218
89640.0000    1.31473
89680.0000    1.23280
89720.0000    1.37974
89760.0000    0.93272
89800.0000    0.67358
89840.0000    0.55737
89880.0000    0.27356
89920.0000    0.55712
89960.0000    0.84127
90000.0000    1.84500
90040.0000    1.96849
90080.0000    1.11562
90120.0000    1.39890
90160.0000    1.33903
90200.0000    1.12141
90240.0000    1.31728
90280.0000    0.96431
90320.0000    0.98837
90360.0000    0.79253
90400.0000    0.57957
90440.0000    0.91712
90480.0000    1.16071
90520.0000    0.72577
90560.0000    1.87710
90600.0000    1.01454
90640.0000    1.35269
90680.0000    0.69263
90720.0000    1.04695
90760.0000    1.57656
90800.0000    1.70888
90840.0000    1.90600
90880.0000    1.01044
90920.0000    0.78064
90960.0000    0.64892
91000.0000    1.32640
91040.0000    1.53283
91080.0000    1.47281
91120.0000    1.42095
91160.0000    0.69133
91200.0000    0.88964
91240.0000    1.89580
91280.0000    0.90064
91320.0000    1.33584
91360.0000    1.16574
91400.0000    1.33377
91440.0000    0.50431
91480.0000    0.68249
91520.0000    1.83470
91560.0000    0.53912
91600.0000   -0.50049
91640.0000    0.69100
91680.0000    1.12905
91720.0000    0.95896
91760.0000   -0.05977
91800.0000    0.35081
91840.0000    0.81289
91880.0000    0.56274
91920.0000    1.72186
91960.0000    0.44418
92000.0000    0.73471
92040.0000    0.52805
92080.0000    0.41624
92120.0000    1.08455
92160.0000    1.48218
92200.0000    0.88185
92240.0000    0.88244
92280.0000    1.16682
92320.0000    0.97785
92360.0000    1.50917
92400.0000    1.68887
92440.0000    2.32380
92480.0000    2.25381
92520.0000    2.22921
92560.0000    2.03554
92600.0000    1.40073
92640.0000    1.55093
92680.0000    1.99896
92720.0000    3.16768
92760.0000    2.87989
92800.0000    2.71021
92840.0000    2.34803
92880.0000    2.77818
92920.0000    3.57643
92960.0000    2.66225
93000.0000    3.05536
93040.0000    3.09979
93080.0000    3.14381
93120.0000    2.92628
93160.0000    3.33569
93200.0000    2.17077
93240.0000    2.06179
93280.0000    1.49617
93320.0000    2.44751
93360.0000    2.05471
93400.0000    1.83178
93440.0000    2.63737
93480.0000    2.87440
93520.0000    2.43880
93560.0000    1.60009
93600.0000    2.49886
93640.0000    2.86673
93680.0000    2.15747
93720.0000    3.12899
93760.0000    1.78451
93800.0000    2.06554
93840.0000    1.47464
93880.0000    2.04700
93920.0000    2.01458
93960.0000    2.70022
94000.0000    3.17933
94040.0000    3.09609
94080.0000    2.87010
94120.0000    1.64984
94160.0000    2.12231
94200.0000    2.06894
94240.0000    2.74656
94280.0000    2.02175
94320.0000    2.22911
94360.0000    2.96519
94400.0000    1.88381
94440.0000    2.51924
94480.0000    2.21886
94520.0000    2.39520
94560.0000    2.71234
94600.0000    2.12027
94640.0000    3.44017
94680.0000    3.50234
94720.0000    1.09692
94760.0000    0.91756
94800.0000    1.04381
94840.0000    1.69164
94880.0000    1.90194
94920.0000    1.47931
94960.0000    2.22801
95000.0000    1.52817
95040.0000    2.21359
95080.0000    2.43791
95120.0000    2.41844
95160.0000    2.16554
95200.0000    2.24451
95240.0000    2.31664
95280.0000    2.35625
95320.0000    1.52253
95360.0000    2.02876
95400.0000    2.00006
95440.0000    1.56358
95480.0000    1.47514
95520.0000    1.09788
95560.0000    1.06911
95600.0000    1.40261
95640.0000    2.36921
95680.0000    2.59884
95720.0000    2.45472
95760.0000    2.60555
95800.0000    2.01560
95840.0000    2.88574
95880.0000    2.15653
95920.0000    2.15635
95960.0000    2.20334
96000.0000    1.66847
96040.0000    1.99451
96080.0000    2.22375
96120.0000    1.56785
96160.0000    1.60548
96200.0000    1.67218
96240.0000    2.56158
96280.0000    1.99784
96320.0000    2.55294
96360.0000    2.14369
96400.0000    1.61578
96440.0000    1.12178
96480.0000    2.27865
96520.0000    2.51099
96560.0000    3.06604
96600.0000    1.51899
96640.0000    1.33754
96680.0000    2.27074
96720.0000    2.39386
96760.0000    1.98061
96800.0000    1.83495
96840.0000    1.72852
96880.0000    1.70689
96920.0000    2.68490
96960.0000    2.94224
97000.0000    0.74149
97040.0000    1.75619
97080.0000    1.89358
97120.0000    1.99347
97160.0000    1.82932
97200.0000    0.57722
97240.0000    1.43858
97280.0000    0.79146
97320.0000    1.78809
97360.0000    1.87216
97400.0000    2.69239
97440.0000    2.59023
97480.0000    1.31084
97520.0000    2.57917
97560.0000    3.17485
97600.0000    1.60706
97640.0000    2.57273
97680.0000    2.01189
97720.0000    1.95583
97760.0000    2.09308
97800.0000    2.70981
97840.0000    2.53258
97880.0000    1.79615
97920.0000    1.91589
97960.0000    2.38885
98000.0000    1.94020
98040.0000    2.12274
98080.0000    1.81678
98120.0000    2.27293
98160.0000    1.71820
98200.0000    2.45503
98240.0000    1.86743
98280.0000    1.61162
98320.0000    2.21416
98360.0000    1.83212
98400.0000    1.80058
98440.0000    2.43384
98480.0000    1.91788
98520.0000    2.16071
98560.0000    1.54236
98600.0000    2.49132
98640.0000    1.77133
98680.0000    2.47761
98720.0000    1.47845
98760.0000    1.79615
98800.0000    1.76135
98840.0000    2.25869
98880.0000    1.75558
98920.0000    2.50576
98960.0000    2.20814
99000.0000    2.88401
99040.0000    1.78214
99080.0000    2.65996
99120.0000    2.18520
99160.0000    2.58397
99200.0000    1.56957
99240.0000    2.07657
99280.0000    2.31151
99320.0000    2.01175
99360.0000    1.96815
99400.0000    1.63185
99440.0000    1.41256
99480.0000    1.15829
99520.0000    1.61642
99560.0000    1.19436
99600.0000    0.79497
99640.0000    1.43811
99680.0000    1.40046
99720.0000    0.99175
99760.0000    0.58471
99800.0000    1.40301
99840.0000    1.65596
99880.0000    0.82996
99920.0000    1.16927
99960.0000    0.96841
100000.0000    0.79071
100040.0000    1.66196
100080.0000    1.72770
100120.0000    1.55589
100160.0000    0.85778
100200.0000    0.78156
100240.0000    1.67851
100280.0000    1.11240
100320.0000    0.56653
100360.0000    1.44388
100400.0000    1.87091
100440.0000    1.64198
100480.0000    2.03648
100520.0000    0.87047
100560.0000    1.45722
100600.0000    0.90185
100640.0000    1.90390
100680.0000    1.94438
100720.0000    1.56811
100760.0000    2.45153
100800.0000    2.75311
100840.0000    1.73279
100880.0000    2.11836
100920.0000    1.23237
100960.0000    1.71681
101000.0000    1.92880
101040.0000    1.96204
101080.0000    1.30215
101120.0000    1.96780
101160.0000    2.13021
101200.0000    2.31562
101240.0000    2.74588
101280.0000    2.08154
101320.0000    2.06978
101360.0000    1.44405
101400.0000    1.17071
101440.0000    1.18712
101480.0000    1.06486
101520.0000    1.21241
101560.0000    1.28785
101600.0000    3.16411
101640.0000    2.39169
101680.0000    1.96700
101720.0000    1.07936
101760.0000   -0.42754
101800.0000    0.93679
101840.0000    0.47413
101880.0000    1.29877
101920.0000    0.81374
101960.0000    1.52934
102000.0000    0.50009
102040.0000    1.81844
102080.0000    0.90925
102120.0000    1.30414
102160.0000    0.38125
102200.0000    1.05543
102240.0000    1.15623
102280.0000    1.72777
102320.0000    1.40633
102360.0000    1.94623
102400.0000    2.92345
102440.0000    3.15283
102480.0000    2.59670
102520.0000    2.08958
102560.0000    2.00533
102600.0000    1.59012
102640.0000    0.68302
102680.0000    0.07959
102720.0000    0.60533
102760.0000    0.83019
102800.0000    0.73951
102840.0000    1.01328
102880.0000   -0.02926
102920.0000    0.51079
102960.0000    1.39361
103000.0000    1.25497
103040.0000    1.91937
103080.0000    1.42775
103120.0000    0.82886
103160.0000    2.08505
103200.0000    1.17352
103240.0000    1.69143
103280.0000    1.81670
103320.0000    0.46471
103360.0000    0.46970
103400.0000    0.72485
103440.0000    0.21943
103480.0000    1.89813
103520.0000    1.69285
103560.0000    1.50582
103600.0000    2.15070
103640.0000    1.39587
103680.0000    1.12423
103720.0000    1.71332
103760.0000    2.65262
103800.0000    1.55475
103840.0000    1.48578
103880.0000    0.61441
103920.0000    0.97962
103960.0000    1.03476
104000.0000    1.78790
104040.0000    0.93616
104080.0000   -0.21461
104120.0000   -0.48292
104160.0000    1.10269
104200.0000    0.76751
104240.0000    0.49262
104280.0000    0.88837
104320.0000    0.39954
104360.0000    0.35947
104400.0000    0.85465
104440.0000    1.18551
104480.0000    1.86592
104520.0000    0.66960
104560.0000    0.57088
104600.0000    1.60970
104640.0000    0.94684
104680.0000    0.61446
104720.0000    0.64820
104760.0000    1.46018
104800.0000    0.91240
104840.0000    0.75672
104880.0000    0.38830
104920.0000    0.38052
104960.0000    0.21504
105000.0000    0.57186
105040.0000    0.29049
105080.0000   -0.97373
105120.0000    0.19430
105160.0000   -0.56627
105200.0000    0.74922
105240.0000    0.59105
105280.0000    1.20484
105320.0000    0.81617
105360.0000    0.33433
105400.0000    0.00887
105440.0000    0.03328
105480.0000    0.98180
105520.0000    0.21472
105560.0000   -0.26333
105600.0000   -0.01872
105640.0000    0.02734
105680.0000   -0.35067
105720.0000    0.43808
105760.0000   -0.11117
105800.0000    0.17374
105840.0000   -0.55315
105880.0000    0.25526
105920.0000   -0.07050
105960.0000   -0.10508
106000.0000    0.34237
106040.0000    1.20306
106080.0000    1.58024
106120.0000    1.32610
106160.0000    1.65369
106200.0000    1.43900
106240.0000    0.86664
106280.0000    1.86755
106320.0000    2.04839
106360.0000    0.97157
106400.0000    0.43834
106440.0000    1.21359
106480.0000    0.94602
106520.0000    2.12068
106560.0000    1.95583
106600.0000    1.16811
106640.0000    1.16393
106680.0000    0.91729
106720.0000    0.76175
106760.0000    2.70170
106800.0000    2.54266
106840.0000    1.66891
106880.0000    2.05503
106920.0000    2.13028
106960.0000    1.26329
107000.0000    1.59090
107040.0000    2.38133
107080.0000    1.98449
107120.0000    1.92688
107160.0000    1.46507
107200.0000    2.16003
107240.0000    1.43477
107280.0000    2.23216
107320.0000    0.94670
107360.0000    0.56866
107400.0000    1.48163
107440.0000    1.84932
107480.0000    1.69942
107520.0000    1.05709
107560.0000    2.16351
107600.0000    1.44055
107640.0000    1.86447
107680.0000    1.26754
107720.0000    1.57433
107760.0000    2.50317
107800.0000    1.73580
107840.0000    1.97305
107880.0000    1.74079
107920.0000    1.09568
107960.0000    1.52805
108000.0000    0.95412
108040.0000    1.54512
108080.0000    1.70259
108120.0000    0.98530
108160.0000    2.21589
108200.0000    2.79015
108240.0000    2.47213
108280.0000    2.62875
108320.0000    2.43127
108360.0000    1.69353
108400.0000    2.91173
108440.0000    1.63977
108480.0000    2.03795
108520.0000    2.28542
108560.0000    2.06502
108600.0000    1.37454
108640.0000    1.77337
108680.0000    1.88990
108720.0000    2.23747
108760.0000    1.55853
108800.0000    1.54689
108840.0000    1.73269
108880.0000    1.43354
108920.0000    2.27444
108960.0000    1.83802
109000.0000    2.66127
109040.0000    1.27408
109080.0000    1.87575
109120.0000    2.46147
109160.0000    2.36915
109200.0000    1.34267
109240.0000    1.52083
109280.0000    1.33881
109320.0000    1.17343
109360.0000    2.29971
109400.0000    1.69628
109440.0000    2.57436
109480.0000    1.32953
109520.0000    1.45183
109560.0000    1.41529
109600.0000    1.14039
109640.0000    1.66881
109680.0000    0.91451
109720.0000    2.32881
109760.0000    1.61652
109800.0000    0.72749
109840.0000    1.27577
109880.0000    1.33896
109920.0000    2.86854
109960.0000    2.91049
110000.0000    1.84601
110040.0000    1.07837
110080.0000    1.25565
110120.0000    1.43633
110160.0000    1.04602
110200.0000    2.08778
110240.0000    1.94665
110280.0000    2.14499
110320.0000    1.70598
110360.0000    1.70143
110400.0000    2.66855
110440.0000    2.38897
110480.0000    1.80907
110520.0000    1.41451
110560.0000    1.06584
110600.0000    1.24864
110640.0000    0.90845
110680.0000    1.13872
110720.0000    1.56849
110760.0000    1.27009
110800.0000    1.46236
110840.0000   -0.09063
110880.0000    1.08737
110920.0000    1.02412
110960.0000   -0.01680
111000.0000    0.70380
111040.0000    0.56777
111080.0000    0.63020
111120.0000    0.94549
111160.0000    0.94688
111200.0000    0.92859
111240.0000    2.74019
111280.0000    1.08183
111320.0000    1.72748
111360.0000    0.86175
111400.0000    0.87381
111440.0000    1.74222
111480.0000    1.30687
111520.0000    0.86207
111560.0000   -0.03358
111600.0000    0.03838
111640.0000   -0.11680
111680.0000    0.02423
111720.0000   -0.17379
111760.0000    1.00153
111800.0000    0.71764
111840.0000    0.90720
111880.0000    0.76139
111920.0000    0.81171
111960.0000    0.74430
112000.0000    1.18729
112040.0000    1.16809
112080.0000    0.62164
112120.0000   -0.05714
112160.0000    0.32694
112200.0000    0.34170
112240.0000    0.71125
112280.0000    0.13036
112320.0000    0.77569
112360.0000    0.41305
112400.0000    0.71710
112440.0000    0.32441
112480.0000   -0.49776
112520.0000    0.03546
112560.0000   -0.04302
112600.0000   -1.16876
112640.0000   -0.76129
112680.0000    0.16897
112720.0000    0.56110
112760.0000    1.14416
112800.0000    0.68066
112840.0000   -0.14523
112880.0000    1.03556
112920.0000    1.08949
112960.0000    0.15802
113000.0000    0.36655
113040.0000    0.78932
113080.0000   -0.43309
113120.0000   -0.03939
113160.0000   -0.21478
113200.0000    0.84226
113240.0000    0.78765
113280.0000    0.24197
113320.0000   -0.42033
113360.0000    0.23560
113400.0000    0.40391
113440.0000    0.25052
113480.0000    0.24674
113520.0000    0.14815
113560.0000    0.39451
113600.0000    0.15050
113640.0000    0.43073
113680.0000    0.55489
113720.0000    0.81309
113760.0000   -0.22341
113800.0000    0.11678
113840.0000    0.89418
113880.0000    0.42869
113920.0000    0.50861
113960.0000    0.61305
114000.0000    0.12862
114040.0000    0.62764
114080.0000    0.90157
114120.0000   -0.29065
114160.0000   -0.89806
114200.0000    0.28115
114240.0000    0.37276
114280.0000    0.58003
114320.0000    0.66161
114360.0000    1.18020
114400.0000    0.54028
114440.0000    0.55506
114480.0000   -0.15514
114520.0000    0.28012
114560.0000   -0.22208
114600.0000    0.38317
114640.0000    0.00330
114680.0000    0.02184
114720.0000    0.21854
114760.0000    0.03289
114800.0000    0.48523
114840.0000    0.52186
114880.0000    0.80339
114920.0000    0.38825
114960.0000    0.85571
115000.0000    0.81722
115040.0000    0.44134
115080.0000    0.75426
115120.0000    0.01562
115160.0000    0.30873
115200.0000    0.42060
115240.0000    1.78267
115280.0000    0.42860
115320.0000   -0.34100
115360.0000    0.11926
115400.0000    0.24664
115440.0000   -0.50190
115480.0000    0.61460
115520.0000    0.51663
115560.0000    0.81613
115600.0000    0.78102
115640.0000    0.79022
115680.0000    0.62970
115720.0000    0.15113
115760.0000    0.42543
115800.0000    0.45926
115840.0000   -0.00194
115880.0000    0.12810
115920.0000    0.66367
115960.0000    0.22099
116000.0000    1.24914
116040.0000    0.17639
116080.0000   -0.21519
116120.0000   -0.72843
116160.0000   -0.05569
116200.0000    0.50498
116240.0000    0.98226
116280.0000    0.62323
116320.0000   -0.00791
116360.0000    0.16243
116400.0000   -0.07159
116440.0000    0.70575
116480.0000    0.71689
116520.0000    0.23906
116560.0000    0.37657
116600.0000    0.33459
116640.0000    0.77377
116680.0000    0.51606
116720.0000    1.14648
116760.0000    0.50786
116800.0000    0.17851
116840.0000    0.45050
116880.0000   -0.44596
116920.0000    0.48226
116960.0000    0.38166
117000.0000    0.53593
117040.0000    0.44826
117080.0000    0.26716
117120.0000    0.82330
117160.0000   -0.81840
117200.0000    0.54985
117240.0000   -0.10343
117280.0000   -0.67543
117320.0000   -0.25204
117360.0000    0.03583
117400.0000    1.15712
117440.0000    0.31035
117480.0000    0.33233
117520.0000    0.13844
117560.0000   -0.31619
117600.0000    0.43386
117640.0000   -0.84341
117680.0000   -0.00552
117720.0000    0.03657
117760.0000   -0.38136
117800.0000   -0.59138
117840.0000   -0.40993
117880.0000   -0.26292
117920.0000   -0.45170
117960.0000   -0.90166
118000.0000   -0.39624
118040.0000    0.18239
118080.0000   -0.51744
118120.0000    0.15644
118160.0000    1.13189
118200.0000    1.43633
118240.0000   -0.61225
118280.0000    0.55503
118320.0000    0.58693
118360.0000    0.48192
118400.0000   -0.29916
118440.0000    0.39447
118480.0000    0.48718
118520.0000    0.57215
118560.0000    1.37754
118600.0000    1.12665
118640.0000    0.24266
118680.0000   -0.49353
118720.0000   -0.94552
118760.0000    1.01431
118800.0000    0.19837
118840.0000   -0.01721
118880.0000    0.19018
118920.0000    0.27845
118960.0000    0.04158
119000.0000   -0.22201
119040.0000   -0.42161
119080.0000    0.21419
119120.0000    0.63069
119160.0000   -0.38232
119200.0000   -0.10445
119240.0000   -0.87253
119280.0000   -0.87533
119320.0000   -0.28628
119360.0000    0.10406
119400.0000   -1.22553
119440.0000   -0.31859
119480.0000   -0.64373
119520.0000   -0.70546
119560.0000    0.06658
119600.0000   -1.03509
119640.0000   -1.09319
119680.0000   -0.13071
119720.0000   -0.31157
119760.0000   -0.71216
119800.0000   -0.46815
119840.0000   -0.89717
119880.0000   -0.37991
119920.0000   -0.48551
119960.0000   -0.18405
120000.0000   -0.49291
120040.0000    0.75868
120080.0000    1.09711
120120.0000    0.21126
120160.0000    1.07105
120200.0000    0.47572
120240.0000    0.39666
120280.0000   -0.61978
120320.0000   -0.17661
120360.0000   -0.37718
120400.0000    0.68484
120440.0000    0.57467
120480.0000    0.83676
120520.0000   -0.22723
120560.0000    0.53211
120600.0000    0.38750
120640.0000    0.05494
120680.0000   -0.02803
120720.0000   -0.46213
120760.0000    0.22976
120800.0000    0.91458
120840.0000   -0.93978
120880.0000   -0.60420
120920.0000    0.08819
120960.0000   -0.19422
121000.0000   -0.02680
121040.0000    2.02819
121080.0000    2.03353
121120.0000    2.11731
121160.0000    1.58126
121200.0000    1.13415
121240.0000    0.68970
121280.0000   -0.04526
121320.0000    1.44481
121360.0000    0.86684
121400.0000    1.79764
121440.0000    0.95693
121480.0000    1.39558
121520.0000    1.85403
121560.0000    2.35174
121600.0000    2.84181
121640.0000    2.31716
121680.0000    1.70653
121720.0000    1.85082
121760.0000    2.30782
121800.0000    3.04032
121840.0000    2.71595
121880.0000    3.53501
121920.0000    1.95609
121960.0000    2.89178
122000.0000    2.13727
122040.0000    1.58653
122080.0000    1.90161
122120.0000    2.29318
122160.0000    1.94611
122200.0000    1.31468
122240.0000    1.02565
122280.0000    2.18800
122320.0000    1.80105
122360.0000    2.22907
122400.0000    2.70459
122440.0000    2.31658
122480.0000    1.71042
122520.0000    1.74412
122560.0000    1.66759
122600.0000    2.32433
122640.0000    2.04374
122680.0000    2.22057
122720.0000    1.71207
122760.0000    2.32513
122800.0000    1.92830
122840.0000    2.70448
122880.0000    2.99050
122920.0000    2.34208
122960.0000    2.36272
123000.0000    1.28194
123040.0000    2.26838
123080.0000    2.89064
123120.0000    2.32452
123160.0000    1.93840
123200.0000    2.02619
123240.0000    1.53315
123280.0000    1.89163
123320.0000    2.12760
123360.0000    3.00305
123400.0000    3.39562
123440.0000    2.82085
123480.0000    2.22003
123520.0000    2.35315
123560.0000    1.78844
123600.0000    2.43576
123640.0000    1.85502
123680.0000    2.76155
123720.0000    3.11884
123760.0000    2.67933
123800.0000    2.39270
123840.0000    1.63355
123880.0000    1.48699
123920.0000    1.71538
123960.0000    2.18677
124000.0000    2.07305
124040.0000    2.46894
124080.0000    3.32341
124120.0000    3.69156
124160.0000    3.56776
124200.0000    3.25721
124240.0000    3.72837
124280.0000    3.76390
124320.0000    2.72035
124360.0000    2.95967
124400.0000    2.67495
124440.0000    1.54545
124480.0000    1.80760
124520.0000    1.77576
124560.0000    0.10334
124600.0000    1.67866
124640.0000    1.15176
124680.0000    2.07986
124720.0000    2.49752
124760.0000    2.25672
124800.0000    1.79605
124840.0000    2.92344
124880.0000    1.90614
124920.0000    1.76444
124960.0000    0.76312
125000.0000    0.38256
125040.0000    0.68191
125080.0000    0.52017
125120.0000    0.73003
125160.0000    2.00804
125200.0000    2.05238
125240.0000    1.83222
125280.0000    2.13608
125320.0000    2.36095
125360.0000    2.77337
125400.0000    2.07241
125440.0000    1.11910
125480.0000    1.61618
125520.0000    1.77906
125560.0000    2.15449
125600.0000    0.83791
125640.0000    1.97386
125680.0000    1.96267
125720.0000    1.39070
125760.0000    0.20320
125800.0000    1.44682
125840.0000    1.69879
125880.0000    1.66515
125920.0000    3.61851
125960.0000    2.74941
126000.0000    2.20951
126040.0000    1.59410
126080.0000    2.33328
126120.0000    2.06143
126160.0000    1.86767
126200.0000    1.93885
126240.0000    2.07369
126280.0000    2.62754
126320.0000    2.05031
126360.0000    1.80330
126400.0000    1.75720
126440.0000    1.93443
126480.0000    1.75409
126520.0000    1.89809
126560.0000    1.10126
126600.0000    1.42716
126640.0000    1.62852
126680.0000    1.30266
126720.0000    2.11253
126760.0000    2.16723
126800.0000    2.26321
126840.0000    1.77379
126880.0000    1.65635
126920.0000    2.58133
126960.0000    2.06274
127000.0000    1.19884
127040.0000    0.87534
127080.0000    1.37029
127120.0000    1.26380
127160.0000    0.72177
127200.0000    2.86336
127240.0000    2.60937
127280.0000    3.07833
127320.0000    3.15548
127360.0000    3.26156
127400.0000    2.28759
127440.0000    2.06295
127480.0000    1.95484
127520.0000    1.89295
127560.0000    2.95413
127600.0000    2.01526
127640.0000    2.14632
127680.0000    2.45184
127720.0000    0.68708
127760.0000    1.47896
127800.0000    1.33753
127840.0000    2.40530
127880.0000    2.21538
127920.0000    1.84926
127960.0000    3.35023
128000.0000    2.77010
128040.0000    2.44649
128080.0000    2.04058
128120.0000    2.09478
128160.0000    2.61686
128200.0000    2.22317
128240.0000    2.55368
128280.0000    1.71209
128320.0000    2.65590
128360.0000    2.33217
128400.0000    2.73165
128440.0000    2.45089
128480.0000    3.19932
128520.0000    2.66729
128560.0000    2.40947
128600.0000    1.47302
128640.0000    2.10462
128680.0000    1.28480
128720.0000    1.76545
128760.0000    2.70279
128800.0000    2.50786
128840.0000    2.41378
128880.0000    1.70146
128920.0000    2.40669
128960.0000    2.88699
129000.0000    1.26966
129040.0000    1.67638
129080.0000    2.60980
129120.0000    1.29041
129160.0000    1.52536
129200.0000    1.32143
129240.0000    1.18033
129280.0000    1.72471
129320.0000    1.05023
129360.0000    1.95129
129400.0000    1.61026
129440.0000    1.69197
129480.0000    0.77182
129520.0000    1.11932
129560.0000    1.45808
129600.0000    1.66076
129640.0000    1.64196
129680.0000    1.29834
129720.0000    1.28305
129760.0000    0.82616
129800.0000    1.17963
129840.0000    0.94082
129880.0000    1.07973
129920.0000    1.52052
129960.0000    0.73739
130000.0000    0.99607
130040.0000    0.79160
130080.0000    1.39053
130120.0000    1.18865
130160.0000    1.44083
130200.0000    1.58707
130240.0000    1.53709
130280.0000    1.29957
130320.0000    1.55915
130360.0000    0.54481
130400.0000    0.65949
130440.0000    1.18948
130480.0000    0.66024
130520.0000    1.54318
130560.0000    1.38658
130600.0000    1.55742
130640.0000    0.50539
130680.0000    0.53107
130720.0000    1.06687
130760.0000    0.69855
130800.0000    0.69615
130840.0000    1.21481
130880.0000    0.58637
130920.0000    1.35534
130960.0000    1.68031
131000.0000    1.87448
131040.0000    1.53831
131080.0000    1.10782
131120.0000    1.45266
131160.0000    0.94838
131200.0000    0.81852
131240.0000    1.32723
131280.0000    0.95841
131320.0000    0.67742
131360.0000    1.20679
131400.0000    1.42995
131440.0000    1.07075
131480.0000    1.05900
131520.0000    1.65809
131560.0000    1.42968
131600.0000    1.32917
131640.0000    2.59977
131680.0000    1.91573
131720.0000    1.41111
131760.0000    1.79650
131800.0000    1.70844
131840.0000    1.43580
131880.0000    1.01676
131920.0000    0.94010
131960.0000    0.79405
132000.0000    0.98760
132040.0000    1.43435
132080.0000    1.04875
132120.0000    1.23312
132160.0000    0.96168
132200.0000    1.35526
132240.0000    1.78678
132280.0000    1.82751
132320.0000    0.76578
132360.0000    1.09009
132400.0000    1.39547
132440.0000    1.56242
132480.0000    1.82654
132520.0000    1.02411
132560.0000    0.53112
132600.0000    1.40068
132640.0000    1.44810
132680.0000    1.35341
132720.0000    1.54758
132760.0000    0.61186
132800.0000    1.02667
132840.0000    1.08965
132880.0000    0.81816
132920.0000    0.70339
132960.0000    1.69548
133000.0000    1.13429
133040.0000    0.21130
133080.0000    1.27988
133120.0000    0.34670
133160.0000   -0.03286
133200.0000    0.75507
133240.0000    0.71034
133280.0000    0.58878
133320.0000    1.21178
133360.0000    1.65900
133400.0000    1.01028
133440.0000    0.36611
133480.0000    1.02901
133520.0000    1.27543
133560.0000    0.83641
133600.0000    0.64357
133640.0000    0.94970
133680.0000    1.51411
133720.0000    1.81812
133760.0000    0.97894
133800.0000    1.65338
133840.0000    1.69211
133880.0000    0.99262
133920.0000    1.81790
133960.0000    1.64568
134000.0000    0.10587
134040.0000    0.57479
134080.0000    0.49443
134120.0000    0.40113
134160.0000    1.75993
134200.0000    1.36071
134240.0000    2.14646
134280.0000    1.04158
134320.0000    1.02056
134360.0000    0.80991
134400.0000    0.10787
134440.0000    1.24922
134480.0000    1.14117
134520.0000    1.32767
134560.0000    0.44602
134600.0000    0.72337
134640.0000    1.14663
134680.0000    0.74374
134720.0000    0.48470
134760.0000    0.69081
134800.0000    0.86844
134840.0000    0.34317
134880.0000    0.59359
134920.0000    0.73923
134960.0000    0.89127
135000.0000    0.76181
135040.0000    0.95824
135080.0000    0.62862
135120.0000    1.87481
135160.0000    2.37411
135200.0000    1.75465
135240.0000    1.20918
135280.0000    1.71582
135320.0000    0.96573
135360.0000    1.12460
135400.0000    1.70786
135440.0000    1.17397
135480.0000    1.17731
135520.0000    1.23136
135560.0000    1.88253
135600.0000    0.90855
135640.0000    2.06639
135680.0000    1.47710
135720.0000    1.38604
135760.0000    2.33524
135800.0000    1.35431
135840.0000    1.70326
135880.0000    2.59401
135920.0000    1.07612
135960.0000    0.67351
136000.0000    1.32459
136040.0000    0.52260
136080.0000    1.55312
136120.0000    1.00740
136160.0000    1.41268
136200.0000    1.25949
136240.0000    1.28339
136280.0000    1.30036
136320.0000    1.04110
136360.0000    1.51154
136400.0000    1.29074
136440.0000    1.90771
136480.0000    2.29281
136520.0000    1.38918
136560.0000    1.91178
136600.0000    1.37328
136640.0000    0.75924
136680.0000    0.64736
136720.0000   -0.32726
136760.0000    0.87021
136800.0000    1.36784
136840.0000    1.38309
136880.0000    0.68395
136920.0000    0.72043
136960.0000    1.22956
137000.0000    1.49376
137040.0000    1.00741
137080.0000    1.11237
137120.0000    1.30615
137160.0000    1.36858
137200.0000    1.31789
137240.0000    1.35933
137280.0000    0.83325
137320.0000    1.37652
137360.0000    1.66354
137400.0000    2.07243
137440.0000    1.42685
137480.0000    1.60428
137520.0000    1.05078
137560.0000    0.58955
137600.0000    1.14882
137640.0000    1.56606
137680.0000    1.25411
137720.0000    1.72939
137760.0000    0.70239
137800.0000    1.01727
137840.0000    2.31976
137880.0000    1.38281
137920.0000    2.03261
137960.0000    1.23370
138000.0000    1.48960
138040.0000    1.92990
138080.0000    1.98650
138120.0000    2.26966
138160.0000    2.88882
138200.0000    1.52002
138240.0000    1.55456
138280.0000    1.54033
138320.0000    1.75291
138360.0000    1.34419
138400.0000    1.46090
138440.0000    1.80192
138480.0000    0.78580
138520.0000    2.06605
138560.0000    2.03696
138600.0000    2.35033
138640.0000    2.38464
138680.0000    2.73907
138720.0000    2.50446
138760.0000    2.33817
138800.0000    1.91981
138840.0000    1.51804
138880.0000    2.15191
138920.0000    1.31965
138960.0000    1.43598
139000.0000    2.09034
139040.0000    1.63038
139080.0000    1.63264
139120.0000    2.18728
139160.0000    2.42055
139200.0000    1.45209
139240.0000    0.59167
139280.0000    1.68223
139320.0000    1.63645
139360.0000    1.25342
139400.0000    0.92201
139440.0000    0.86842
139480.0000    0.95444
139520.0000    1.37828
139560.0000    1.27231
139600.0000    1.47947
139640.0000    0.39752
139680.0000    1.00447
139720.0000    2.34480
139760.0000    1.36495
139800.0000    1.12146
139840.0000    0.01486
139880.0000    0.17873
139920.0000   -0.33673
139960.0000    0.05777
140000.0000    0.26151
140040.0000   -0.06372
140080.0000    0.71920
140120.0000    0.48515
140160.0000    1.29284
140200.0000   -0.36501
140240.0000    0.13452
140280.0000    0.13745
140320.0000    0.36723
140360.0000    0.03782
140400.0000    0.09577
140440.0000    0.09916
140480.0000   -0.54745
140520.0000    1.13783
140560.0000    0.78543
140600.0000    1.45520
140640.0000    0.50615
140680.0000    1.54841
140720.0000    1.05451
140760.0000    0.04328
140800.0000    0.63477
140840.0000    0.42167
140880.0000    0.86539
140920.0000    1.87305
140960.0000    0.95467
141000.0000    0.19897
141040.0000    0.79017
141080.0000    1.19392
141120.0000    1.59344
141160.0000    1.34613
141200.0000    1.82229
141240.0000    2.57333
141280.0000    1.33301
141320.0000    1.61749
141360.0000    0.20681
141400.0000    2.11608
141440.0000    0.66256
141480.0000    1.34293
141520.0000    2.19917
141560.0000    1.74926
141600.0000    2.22895
141640.0000    0.93978
141680.0000    1.37168
141720.0000    1.31628
141760.0000    1.17710
141800.0000    0.43848
141840.0000    1.41753
141880.0000    1.19330
141920.0000    1.06180
141960.0000    0.90698
142000.0000    1.18120
142040.0000    1.35551
142080.0000    1.95095
142120.0000    0.72354
142160.0000    0.96504
142200.0000    1.84158
142240.0000    1.72525
142280.0000    1.16354
142320.0000    1.75914
142360.0000    1.65691
142400.0000    1.33897
142440.0000    0.91369
142480.0000    0.10804
142520.0000   -0.05602
142560.0000    0.79865
142600.0000    1.63434
142640.0000    1.01362
142680.0000    1.06770
142720.0000    0.05921
142760.0000    0.63519
142800.0000    0.08771
142840.0000    0.86692
142880.0000    1.10973
142920.0000    0.33487
142960.0000    1.04197
143000.0000    1.43723
143040.0000    1.41314
143080.0000    0.99061
143120.0000    1.35884
143160.0000    0.59037
143200.0000   -0.18241
143240.0000    0.34137
143280.0000    0.17000
143320.0000   -0.29704
143360.0000    1.09945
143400.0000    1.77005
143440.0000    0.56487
143480.0000    0.22351
143520.0000    1.29907
143560.0000    0.85648
143600.0000    1.07630
143640.0000    1.14254
143680.0000    1.18714
143720.0000    0.26068
143760.0000    0.61320
143800.0000    1.28190
143840.0000    0.75377
143880.0000    1.24802
143920.0000    1.19408
143960.0000    2.41902
144000.0000    1.79746
144040.0000    0.61595
144080.0000    0.68816
144120.0000    0.57534
144160.0000    0.14446
144200.0000    0.72829
144240.0000    0.55526
144280.0000    0.62859
144320.0000    0.77651
144360.0000    1.04911
144400.0000    1.99176
144440.0000    0.74071
144480.0000    1.50410
144520.0000    1.75845
144560.0000    0.81786
144600.0000    1.24523
144640.0000    1.92652
144680.0000    1.31430
144720.0000    1.99815
144760.0000    2.15997
144800.0000    1.14587
144840.0000    1.47844
144880.0000    1.54058
144920.0000    1.28761
144960.0000    1.03202
145000.0000    0.32334
145040.0000    0.41207
145080.0000    0.99048
145120.0000    1.47311
145160.0000    0.70779
145200.0000    1.25931
145240.0000    0.38416
145280.0000   -0.12507
145320.0000    0.82067
145360.0000    1.16839
145400.0000    1.34547
145440.0000    1.43556
145480.0000    0.85779
145520.0000    1.10070
145560.0000    0.84204
145600.0000    0.16995
145640.0000    0.72475
145680.0000    0.40246
145720.0000    0.26298
145760.0000    0.26764
145800.0000    1.60956
145840.0000    1.85078
145880.0000    1.38467
145920.0000    0.63178
145960.0000    0.28388
146000.0000    0.87263
146040.0000    0.27920
146080.0000    0.65783
146120.0000    0.97996
146160.0000    0.27517
146200.0000    0.29971
146240.0000    0.20425
146280.0000    1.28049
146320.0000   -0.01431
146360.0000    0.58170
146400.0000    0.32234
146440.0000    1.58165
146480.0000    0.43071
146520.0000    1.25581
146560.0000    0.48185
146600.0000    0.93301
146640.0000    0.95380
146680.0000    1.41742
146720.0000    1.27565
146760.0000    0.98349
146800.0000    1.83410
146840.0000    1.22221
146880.0000    1.04053
146920.0000    1.81148
146960.0000    1.93600
147000.0000    1.95770
147040.0000    1.80748
147080.0000    0.42068
147120.0000    1.50927
147160.0000    1.35665
147200.0000    1.59973
147240.0000    0.81578
147280.0000    1.62255
147320.0000    1.55499
147360.0000    2.17289
147400.0000    2.79343
147440.0000    2.51593
147480.0000    2.50374
147520.0000    2.23864
147560.0000    2.66216
147600.0000    1.91490
147640.0000    2.79844
147680.0000    2.04890
147720.0000    2.19588
147760.0000    1.45626
147800.0000    2.30024
147840.0000    2.30405
147880.0000    1.40897
147920.0000    1.25569
147960.0000    2.62845
148000.0000    2.22078
148040.0000    1.39262
148080.0000    1.23210
148120.0000    1.68166
148160.0000    1.89849
148200.0000    2.18855
148240.0000    2.11262
148280.0000    1.95510
148320.0000    1.73377
148360.0000    2.03811
148400.0000    2.47424
148440.0000    2.32847
148480.0000    1.45151
148520.0000    1.70949
148560.0000    1.29860
148600.0000    0.88086
148640.0000    0.82034
148680.0000    0.55662
148720.0000    1.68792
148760.0000    1.53622
148800.0000    1.28030
148840.0000    1.78213
148880.0000    2.00663
148920.0000    0.69065
148960.0000    1.23885
149000.0000    1.72600
149040.0000    2.02633
149080.0000    1.77404
149120.0000    2.24852
149160.0000    1.74407
149200.0000    1.75861
149240.0000    1.22722
149280.0000    1.80764
149320.0000    2.23468
149360.0000    2.00799
149400.0000    2.12568
149440.0000    2.13834
149480.0000    0.73003
149520.0000    1.86135
149560.0000    1.69504
149600.0000    1.44993
149640.0000    1.16113
149680.0000    0.95834
149720.0000    0.73838
149760.0000    1.25420
149800.0000    1.22718
149840.0000    0.68777
149880.0000    0.87402
149920.0000    0.01886
149960.0000    0.85744
150000.0000    1.31795
150040.0000    0.60562
150080.0000    0.73335
150120.0000   -0.47371
150160.0000    0.67320
150200.0000    1.19718
150240.0000    1.69804
150280.0000    0.68473
150320.0000   -0.29330
150360.0000    0.57897
150400.0000    1.08805
150440.0000    1.82201
150480.0000    1.22927
150520.0000    0.81251
150560.0000    0.98613
150600.0000    1.17905
150640.0000    2.41628
150680.0000    2.26320
150720.0000    1.95533
150760.0000    1.57549
150800.0000    1.66024
150840.0000    1.04264
150880.0000    1.25908
150920.0000    0.82437
150960.0000    0.98152
151000.0000    1.25686
151040.0000    1.06357
151080.0000    1.82055
151120.0000    1.79522
151160.0000    1.62497
151200.0000    2.26892
151240.0000    1.96273
151280.0000    1.91195
151320.0000    1.33480
151360.0000    1.10603
151400.0000    0.67806
151440.0000    1.19088
151480.0000    0.84665
151520.0000    0.42926
151560.0000    1.67779
151600.0000    1.21767
151640.0000    0.73570
151680.0000    0.93469
151720.0000    0.68209
151760.0000    0.91694
151800.0000    1.24004
151840.0000    1.64363
151880.0000    2.00566
151920.0000    1.56917
151960.0000    0.86946
152000.0000    0.98204
152040.0000    0.61737
152080.0000    1.36474
152120.0000    0.92202
152160.0000    1.32319
152200.0000    1.60768
152240.0000    1.59298
152280.0000    0.94109
152320.0000    0.44527
152360.0000    0.61131
152400.0000   -0.04048
152440.0000    1.57420
152480.0000    0.72139
152520.0000    1.90349
152560.0000    0.61203
152600.0000    1.58286
152640.0000    0.93583
152680.0000    0.53513
152720.0000    1.02579
152760.0000    1.14300
152800.0000    0.82330
152840.0000    1.03556
152880.0000    1.44094
152920.0000    0.75702
152960.0000    0.87716
153000.0000    0.73798
153040.0000    0.83473
153080.0000    0.93093
153120.0000    0.81956
153160.0000    0.53080
153200.0000    0.82257
153240.0000    0.73714
153280.0000    1.72388
153320.0000    2.09402
153360.0000    1.48168
153400.0000    0.94479
153440.0000    1.31603
153480.0000    0.66926
153520.0000    0.23389
153560.0000    1.35408
153600.0000    1.18013
153640.0000    2.05347
153680.0000    1.03464
153720.0000    0.86535
153760.0000    1.82222
153800.0000    1.27740
153840.0000    2.04416
153880.0000    1.95701
153920.0000    1.98835
153960.0000    1.94991
154000.0000    1.80844
154040.0000    1.70468
154080.0000    2.06308
154120.0000    1.08403
154160.0000    0.94505
154200.0000    1.56334
154240.0000    2.52997
154280.0000    1.78443
154320.0000    1.70126
154360.0000    1.13450
154400.0000    1.08639
154440.0000    1.65969
154480.0000    1.04380
154520.0000    1.09745
154560.0000    2.22727
154600.0000    0.69006
154640.0000    1.22961
154680.0000    1.62151
154720.0000    2.64556
154760.0000    2.54098
154800.0000    0.80329
154840.0000   -0.11043
154880.0000    0.59293
154920.0000    0.49636
154960.0000    0.84957
155000.0000    0.69494
155040.0000    0.89104
155080.0000    0.92526
155120.0000    0.34677
155160.0000   -0.12556
155200.0000    0.94658
155240.0000    1.53777
155280.0000    1.00381
155320.0000    0.53416
155360.0000    0.61318
155400.0000    0.29929
155440.0000    0.84296
155480.0000    1.05407
155520.0000    1.17558
155560.0000    1.33366
155600.0000    1.13443
155640.0000    1.00510
155680.0000    1.26792
155720.0000    1.39405
155760.0000    1.12267
155800.0000    0.55381
155840.0000    0.96990
155880.0000    1.15367
155920.0000    1.02521
155960.0000    1.55133
156000.0000    1.07471
156040.0000    1.13043
156080.0000    2.11165
156120.0000    1.20071
156160.0000    1.72428
156200.0000    1.64134
156240.0000    1.99970
156280.0000    2.54130
156320.0000    2.47060
156360.0000    0.93233
156400.0000    1.14598
156440.0000    0.42559
156480.0000    1.87569
156520.0000    1.72487
156560.0000    1.97842
156600.0000    1.47917
156640.0000    1.65482
156680.0000    0.74193
156720.0000    0.31623
156760.0000   -0.23670
156800.0000    0.14247
156840.0000    0.16932
156880.0000    1.05997
156920.0000    1.34251
156960.0000    1.42045
157000.0000    1.64706
157040.0000    0.49820
157080.0000   -0.30829
157120.0000    0.20720
157160.0000   -0.13033
157200.0000    0.74850
157240.0000    0.67199
157280.0000    0.54992
157320.0000    1.21113
157360.0000    0.92501
157400.0000    0.98569
157440.0000    1.66714
157480.0000    2.22928
157520.0000    1.69450
157560.0000    1.54707
157600.0000    2.94270
157640.0000    1.69121
157680.0000    1.72243
157720.0000    0.74153
157760.0000    0.37769
157800.0000   -0.40256
157840.0000    0.23313
157880.0000    0.39826
157920.0000    0.67516
157960.0000    0.65836
158000.0000    0.20945
158040.0000    0.34089
158080.0000   -0.14761
158120.0000    0.77634
158160.0000    0.96828
158200.0000    0.66780
158240.0000    0.74110
158280.0000    0.54812
158320.0000    0.28746
158360.0000    0.98970
158400.0000   -0.36487
158440.0000   -0.13885
158480.0000    0.08942
158520.0000   -0.01011
158560.0000   -0.10819
158600.0000   -0.39770
158640.0000    0.00049
158680.0000    0.20630
158720.0000   -0.08702
158760.0000    0.88716
158800.0000    1.43604
158840.0000    0.44258
158880.0000    1.39129
158920.0000    0.27857
158960.0000   -1.30156
159000.0000    0.36689
159040.0000   -0.30244
159080.0000   -0.47571
159120.0000   -1.00502
159160.0000   -0.86023
159200.0000   -0.40313
159240.0000   -1.03105
159280.0000   -1.59203
159320.0000   -1.56172
159360.0000   -1.66234
159400.0000   -1.26184
159440.0000   -0.60529
159480.0000   -0.77731
159520.0000   -0.74751
159560.0000   -0.44603
159600.0000   -0.43045
159640.0000   -1.46937
159680.0000   -1.14624
159720.0000   -1.25873
159760.0000   -0.75895
159800.0000   -0.56794
159840.0000   -0.57958
159880.0000   -1.21912
159920.0000   -0.96164
159960.0000   -0.46878
160000.0000   -1.20431
160040.0000   -1.41287
160080.0000   -0.52722
160120.0000   -2.19986
160160.0000    0.63027
160200.0000    1.12771
160240.0000    0.34097
160280.0000    0.20219
160320.0000    0.16617
160360.0000    1.76441
160400.0000    0.22239
160440.0000    0.03613
160480.0000   -0.34308
160520.0000   -0.27460
160560.0000   -0.60167
160600.0000   -1.09571
160640.0000   -1.73146
160680.0000   -1.45906
160720.0000   -0.81550
160760.0000    0.41182
160800.0000    0.30870
160840.0000    0.59915
160880.0000    0.93085
160920.0000    1.50955
160960.0000    0.39451
161000.0000    0.27585
161040.0000   -0.43682
161080.0000   -0.55430
161120.0000   -0.31991
161160.0000   -0.58408
161200.0000   -0.95055
161240.0000   -0.53332
161280.0000    0.05591
161320.0000   -0.49879
161360.0000    0.16422
161400.0000   -0.15155
161440.0000    0.31592
161480.0000    0.41763
161520.0000    0.02371
161560.0000    0.29924
161600.0000    0.80635
161640.0000    0.72703
161680.0000   -0.00902
161720.0000   -0.63665
161760.0000    0.30968
161800.0000   -0.45856
161840.0000   -0.31076
161880.0000   -0.92405
161920.0000    0.07268
161960.0000   -0.34951
162000.0000   -0.42825
162040.0000    0.09466
162080.0000   -0.02144
162120.0000    0.47307
162160.0000   -0.78157
162200.0000   -0.36851
162240.0000    0.27238
162280.0000    0.52665
162320.0000    1.30914
162360.0000    0.68833
162400.0000   -0.00684
162440.0000    0.27747
162480.0000    0.83104
162520.0000    0.14777
162560.0000   -0.15996
162600.0000    0.04863
162640.0000   -0.54906
162680.0000   -0.39065
162720.0000    0.95016
162760.0000   -0.11139
162800.0000    0.62346
162840.0000   -0.06215
162880.0000   -0.56184
162920.0000   -0.17681
162960.0000   -0.30311
163000.0000   -0.59165
163040.0000    0.33366
163080.0000    0.22944
163120.0000   -1.15100
163160.0000    0.56904
163200.0000   -0.29244
163240.0000    0.13472
163280.0000    0.32138
163320.0000   -0.09587
163360.0000   -0.23983
163400.0000    0.29752
163440.0000   -0.31615
163480.0000    0.44038
163520.0000    1.06875
163560.0000    0.08177
163600.0000    0.95734
163640.0000    1.38002
163680.0000    0.49187
163720.0000    1.07183
163760.0000    0.43908
163800.0000   -0.11615
163840.0000    0.15504
163880.0000   -0.15686
163920.0000    0.53199
163960.0000    0.28837
164000.0000    0.22824
164040.0000    0.62816
164080.0000    0.05180
164120.0000    0.02807
164160.0000    0.14560
164200.0000   -0.08797
164240.0000   -0.17797
164280.0000    0.29894
164320.0000   -0.25911
164360.0000   -0.66873
164400.0000    0.01896
164440.0000    0.13114
164480.0000   -0.01294
164520.0000    0.11562
164560.0000   -0.14017
164600.0000   -1.10014
164640.0000   -0.70394
164680.0000    0.19043
164720.0000    0.01206
164760.0000   -0.33575
164800.0000   -0.45799
164840.0000    1.17672
164880.0000    0.52357
164920.0000    0.21555
164960.0000    0.45742
165000.0000    1.28379
165040.0000    1.37193
165080.0000    0.70014
165120.0000    1.31121
165160.0000    0.73176
165200.0000    1.02763
165240.0000    0.43735
165280.0000   -0.27113
165320.0000    0.80925
165360.0000    1.47876
165400.0000    0.11379
165440.0000    0.46572
165480.0000    0.51758
165520.0000    0.69819
165560.0000   -0.63150
165600.0000    0.26992
165640.0000    0.21063
165680.0000    0.79214
165720.0000    0.14069
165760.0000    0.40806
165800.0000   -0.16690
165840.0000   -0.39144
165880.0000    0.55042
165920.0000    0.28383
165960.0000    0.57170
166000.0000    1.21649
166040.0000    1.16689
166080.0000    0.83253
166120.0000    1.25054
166160.0000    1.13959
166200.0000    1.43329
166240.0000    1.72531
166280.0000    1.22894
166320.0000    1.65725
166360.0000    0.66514
166400.0000    1.95697
166440.0000    1.09999
166480.0000    1.36426
166520.0000    1.03621
166560.0000    2.53394
166600.0000    2.82122
166640.0000    2.64896
166680.0000    1.50845
166720.0000    2.12756
166760.0000    1.61213
166800.0000    2.18144
166840.0000    2.49963
166880.0000    1.79509
166920.0000    1.48923
166960.0000    2.07793
167000.0000    1.87750
167040.0000    1.92922
167080.0000    2.12450
167120.0000    2.19102
167160.0000    1.73204
167200.0000    1.15694
167240.0000    2.16948
167280.0000    1.62474
167320.0000    1.73894
167360.0000    1.56777
167400.0000    1.35869
167440.0000    2.63201
167480.0000    2.04476
167520.0000    1.85314
167560.0000    1.29385
167600.0000    1.04356
167640.0000    0.89055
167680.0000    1.29464
167720.0000    1.66696
167760.0000    1.46427
167800.0000    0.83544
167840.0000    1.58400
167880.0000    1.46073
167920.0000    1.67909
167960.0000    1.83503
168000.0000    1.53635
168040.0000    2.05722
168080.0000    1.76941
168120.0000    2.18071
168160.0000    1.22419
168200.0000    1.41187
168240.0000    1.38739
168280.0000    1.89455
168320.0000    1.12944
168360.0000    0.01191
168400.0000    0.82052
168440.0000    0.56451
168480.0000    0.46167
168520.0000    1.04659
168560.0000    1.27528
168600.0000    1.28032
168640.0000    1.42999
168680.0000    1.08396
168720.0000   -0.11974
168760.0000   -0.01004
168800.0000    0.53468
168840.0000   -0.08922
168880.0000    0.41449
168920.0000    0.64207
168960.0000    0.64498
169000.0000    1.09772
169040.0000    0.28751
169080.0000    1.12606
169120.0000   -0.09329
169160.0000    1.08377
169200.0000   -0.21292
169240.0000    0.95832
169280.0000    0.93838
169320.0000    0.44852
169360.0000    0.02284
169400.0000    0.79437
169440.0000   -0.05478
169480.0000    1.00738
169520.0000    0.78021
169560.0000    1.07385
169600.0000    0.72583
169640.0000    0.63229
169680.0000   -0.07450
169720.0000    0.44044
169760.0000    1.06188
169800.0000    1.19767
169840.0000    1.64046
169880.0000    1.14331
169920.0000    1.19249
169960.0000    1.29612
170000.0000    1.26123
170040.0000    1.08476
170080.0000    1.65115
170120.0000    1.34874
170160.0000    0.09143
170200.0000    0.99107
170240.0000    0.48808
170280.0000    1.13889
170320.0000    0.03132
170360.0000    0.90030
170400.0000    0.84286
170440.0000    1.05707
170480.0000    0.65903
170520.0000    0.75718
170560.0000    0.90622
170600.0000    1.20834
170640.0000    0.24147
170680.0000    0.67253
170720.0000    0.76677
170760.0000    0.74936
170800.0000    1.99141
170840.0000    1.10335
170880.0000    1.18070
170920.0000    0.62931
170960.0000    0.44025
171000.0000   -0.00671
171040.0000    0.71941
171080.0000    0.69341
171120.0000    0.75451
171160.0000    1.56336
171200.0000    0.66503
171240.0000    0.73300
171280.0000    0.10559
171320.0000    0.51172
171360.0000   -0.26817
171400.0000    1.06042
171440.0000    0.88086
171480.0000    0.20230
171520.0000    1.03023
171560.0000    0.71398
171600.0000    1.08314
171640.0000    0.50103
171680.0000    0.50077
171720.0000   -0.21788
171760.0000    0.41178
171800.0000    0.04725
171840.0000    0.41062
171880.0000   -0.29525
171920.0000    0.87008
171960.0000    0.67533
172000.0000    1.27953
172040.0000    1.39090
172080.0000    1.26949
172120.0000    0.69912
172160.0000    0.75515
172200.0000    0.69770
172240.0000    0.54892
172280.0000   -0.25015
172320.0000    0.00876
172360.0000    0.02217
172400.0000    0.33926
172440.0000    0.22871
172480.0000    0.66028
172520.0000   -0.10223
172560.0000   -0.31021
172600.0000    0.60004
172640.0000   -0.08895
172680.0000    0.09590
172720.0000    0.22624
172760.0000    0.15610
172800.0000    0.04208
172840.0000    0.23882
172880.0000   -0.25897
172920.0000   -0.32383
172960.0000   -0.56394
173000.0000   -0.90031
173040.0000   -0.15800
173080.0000    0.04810
173120.0000   -0.43383
173160.0000   -0.51615
173200.0000   -0.02141
173240.0000   -0.57284
173280.0000    0.29652
173320.0000    0.34579
173360.0000    0.02436
173400.0000   -0.01614
173440.0000    0.62738
173480.0000    1.24387
173520.0000    1.35823
173560.0000    1.53410
173600.0000    0.93109
173640.0000    0.38940
173680.0000    0.32607
173720.0000   -0.15847
173760.0000    0.96248
173800.0000    1.14383
173840.0000    0.67912
173880.0000    0.82261
173920.0000    0.37525
173960.0000    0.53978
174000.0000    0.49464
174040.0000    0.70870
174080.0000    1.41909
174120.0000    1.11018
174160.0000    1.61792
174200.0000    0.23429
174240.0000    0.92736
174280.0000    0.76863
174320.0000    0.77397
174360.0000    1.64790
174400.0000    0.87418
174440.0000    0.92760
174480.0000    0.86527
174520.0000    1.07541
174560.0000    0.06917
174600.0000    0.03315
174640.0000    1.38908
174680.0000    1.15102
174720.0000    1.01619
174760.0000    0.69811
174800.0000    1.29897
174840.0000    0.38377
174880.0000    0.66998
174920.0000    0.03113
174960.0000    0.94469
175000.0000    0.93876
175040.0000    0.65399
175080.0000    0.98392
175120.0000    0.65298
175160.0000    0.91223
175200.0000    1.01151
175240.0000    0.58019
175280.0000    0.11826
175320.0000    0.64159
175360.0000    0.51093
175400.0000   -0.31549
175440.0000    1.17618
175480.0000    1.53522
175520.0000    1.82869
175560.0000    1.44065
175600.0000    0.81493
175640.0000    0.49017
175680.0000    0.41205
175720.0000    0.53184
175760.0000    1.73288
175800.0000    0.92080
175840.0000    1.00118
175880.0000    0.92127
175920.0000    0.99378
175960.0000    1.11159
176000.0000   -0.40294
176040.0000    1.19666
176080.0000    1.65318
176120.0000    0.37900
176160.0000    0.71041
176200.0000    0.30959
176240.0000    0.07437
176280.0000    0.53004
176320.0000    0.40560
176360.0000    0.49932
176400.0000    1.81649
176440.0000    1.79605
176480.0000    2.15195
176520.0000    1.90402
176560.0000    1.68070
176600.0000    1.54056
176640.0000    2.51073
176680.0000    2.23632
176720.0000    2.16571
176760.0000    1.43534
176800.0000    2.05728
176840.0000    2.42125
176880.0000    1.78033
176920.0000    1.54631
176960.0000    1.21352
177000.0000    1.00431
177040.0000    1.41915
177080.0000    1.71367
177120.0000    1.07322
177160.0000    1.78714
177200.0000    1.65976
177240.0000    2.75155
177280.0000    2.87082
177320.0000    2.82380
177360.0000    1.67710
177400.0000    3.49875
177440.0000    2.53793
177480.0000    2.25607
177520.0000    2.14226
177560.0000    2.02582
177600.0000    1.29759
177640.0000    1.38440
177680.0000    1.79356
177720.0000    1.78516
177760.0000    1.33409
177800.0000    1.50171
177840.0000    2.66797
177880.0000    2.05763
177920.0000    1.50293
177960.0000    1.86153
178000.0000    1.64066
178040.0000    1.99772
178080.0000    1.97319
178120.0000    2.04400
178160.0000    0.93944
178200.0000    1.13167
178240.0000    1.21253
178280.0000    1.15312
178320.0000    0.97913
178360.0000    2.20922
178400.0000    1.46404
178440.0000    1.18401
178480.0000    0.96102
178520.0000    1.53776
178560.0000    2.07329
178600.0000    0.82336
178640.0000    1.32543
178680.0000    1.97205
178720.0000    1.25015
178760.0000    1.22154
178800.0000    1.16077
178840.0000    2.25341
178880.0000    2.45241
178920.0000    1.41297
178960.0000    1.15155
179000.0000    1.76312
179040.0000    1.95621
179080.0000    1.83727
179120.0000    2.42356
179160.0000    2.09568
179200.0000    1.40781
179240.0000    1.84610
179280.0000    1.52877
179320.0000    1.46740
179360.0000    1.78607
179400.0000    2.09245
179440.0000    1.77374
179480.0000    2.19914
179520.0000    2.47927
179560.0000    2.05323
179600.0000    1.73362
179640.0000    1.30560
179680.0000    1.07761
179720.0000    1.59099
179760.0000    1.17861
179800.0000    1.82087
179840.0000    2.38325
179880.0000    2.81277
179920.0000    1.47894
179960.0000    1.94783
180000.0000    1.58141
180040.0000    1.70193
180080.0000    1.94735
180120.0000    1.37818
180160.0000    1.18348
180200.0000    2.32726
180240.0000    1.28403
180280.0000    1.97061
180320.0000    1.90073
180360.0000    1.66812
180400.0000    1.10758
180440.0000    1.67131
180480.0000    1.78186
180520.0000    2.16122
180560.0000    2.31655
180600.0000    2.39380
180640.0000    1.46995
180680.0000    2.52893
180720.0000    1.75702
180760.0000    1.96101
180800.0000    1.86437
180840.0000    1.56109
180880.0000    1.72201
180920.0000    1.85696
180960.0000    1.81874
181000.0000    1.91642
181040.0000    1.36811
181080.0000    2.18043
181120.0000    0.69868
181160.0000    1.57053
181200.0000    1.28755
181240.0000    2.13740
181280.0000    1.92608
181320.0000    2.07554
181360.0000    1.18375
181400.0000    1.03265
181440.0000    1.42833
181480.0000    1.15481
181520.0000    0.03258
181560.0000    1.01331
181600.0000    1.90462
181640.0000    1.19185
181680.0000    0.42236
181720.0000    0.72072
181760.0000    0.49276
181800.0000    0.35633
181840.0000    0.65113
181880.0000    0.26089
181920.0000    0.47900
181960.0000    1.41283
182000.0000    0.84438
182040.0000    1.13013
182080.0000    1.51945
182120.0000    1.11542
182160.0000    1.38053
182200.0000    1.04307
182240.0000    1.06985
182280.0000    1.20166
182320.0000    1.51094
182360.0000    2.30324
182400.0000    1.05017
182440.0000    1.06258
182480.0000    0.88454
182520.0000    1.79249
182560.0000    2.30842
182600.0000    1.54347
182640.0000    2.44696
182680.0000    2.41113
182720.0000    1.99216
182760.0000    1.42918
182800.0000    1.89608
182840.0000    1.31693
182880.0000    2.16585
182920.0000    2.49678
182960.0000    1.69167
183000.0000    2.16327
183040.0000    2.20489
183080.0000    0.97654
183120.0000    0.74999
183160.0000    1.86226
183200.0000    1.62434
183240.0000    1.09431
183280.0000    1.71288
183320.0000    2.10884
183360.0000    1.50225
183400.0000    1.31020
183440.0000    2.42223
183480.0000    1.78949
183520.0000    1.89902
183560.0000    1.74514
183600.0000    1.54394
183640.0000    1.97700
183680.0000    0.99750
183720.0000    1.18963
183760.0000    1.62225
183800.0000    1.61035
183840.0000    0.52209
183880.0000    0.38281
183920.0000    0.72148
183960.0000    1.11109
184000.0000    1.14376
184040.0000    2.27074
184080.0000    1.17995
184120.0000    2.73091
184160.0000    2.09360
184200.0000    2.21723
184240.0000    2.13045
184280.0000    2.83480
184320.0000    2.99989
184360.0000    2.43690
184400.0000    2.71172
184440.0000    2.52624
184480.0000    2.03411
184520.0000    2.89652
184560.0000    1.92212
184600.0000    2.00666
184640.0000    1.97883
184680.0000    1.44194
184720.0000    2.34960
184760.0000    2.62773
184800.0000    1.96375
184840.0000    2.21751
184880.0000    2.80392
184920.0000    2.54723
184960.0000    2.85451
185000.0000    2.05279
185040.0000    1.60766
185080.0000    1.51502
185120.0000    1.80635
185160.0000    1.51589
185200.0000    2.71529
185240.0000    2.22396
185280.0000    2.60078
185320.0000    2.32334
185360.0000    2.76939
185400.0000    2.96464
185440.0000    2.51384
185480.0000    2.18003
185520.0000    1.57833
185560.0000    2.53213
185600.0000    2.52711
185640.0000    3.07520
185680.0000    2.24657
185720.0000    2.29209
185760.0000    2.14703
185800.0000    1.81548
185840.0000    2.06852
185880.0000    1.32516
185920.0000    2.53826
185960.0000    2.34446
186000.0000    1.65792
186040.0000    1.96584
186080.0000    2.12361
186120.0000    1.54334
186160.0000    1.67656
186200.0000    1.73662
186240.0000    1.83832
186280.0000    2.58220
186320.0000    1.94584
186360.0000    2.46955
186400.0000    2.22075
186440.0000    2.17473
186480.0000    2.08823
186520.0000    2.05567
186560.0000    1.80366
186600.0000    1.35449
186640.0000    2.84150
186680.0000    2.43119
186720.0000    1.96698
186760.0000    2.69316
186800.0000    2.38118
186840.0000    1.16255
186880.0000    1.78004
186920.0000    2.01770
186960.0000    2.01767
187000.0000    2.13202
187040.0000    1.54859
187080.0000    0.95818
187120.0000    1.35440
187160.0000    1.12020
187200.0000    1.92487
187240.0000    1.63122
187280.0000    1.19310
187320.0000    0.74122
187360.0000    0.43420
187400.0000    0.58022
187440.0000    1.11246
187480.0000    1.08428
187520.0000    1.28872
187560.0000    1.59068
187600.0000   -0.30260
187640.0000   -0.36989
187680.0000    0.24627
187720.0000    0.25022
187760.0000    0.14981
187800.0000    0.00695
187840.0000    0.13368
187880.0000   -0.35838
187920.0000   -0.11951
187960.0000    0.27955
188000.0000   -0.45215
188040.0000    0.23448
188080.0000   -0.09241
188120.0000    0.20846
188160.0000   -0.50079
188200.0000   -0.46967
188240.0000    0.83244
188280.0000    0.98960
188320.0000    1.24876
188360.0000    1.78263
188400.0000    1.03156
188440.0000    1.33392
188480.0000    1.41803
188520.0000    0.70120
188560.0000    0.75988
188600.0000    1.08710
188640.0000    0.90147
188680.0000   -0.00884
188720.0000    0.36245
188760.0000    1.15911
188800.0000    1.02694
188840.0000    0.84604
188880.0000    0.63747
188920.0000    1.33729
188960.0000    0.81222
189000.0000   -0.10295
189040.0000    0.16419
189080.0000    0.58015
189120.0000    0.28097
189160.0000    1.03867
189200.0000    0.89500
189240.0000    0.91004
189280.0000    0.60419
189320.0000    0.03517
189360.0000    1.23107
189400.0000    1.19054
189440.0000    1.76661
189480.0000    0.77764
189520.0000    0.76342
189560.0000    0.53511
189600.0000    0.22159
189640.0000    0.88914
189680.0000    1.00428
189720.0000    1.18514
189760.0000    1.62832
189800.0000    0.68885
189840.0000    1.09258
189880.0000    1.06692
189920.0000    0.94818
189960.0000    0.57316
190000.0000    0.64842
190040.0000    1.21434
190080.0000    1.41397
190120.0000    0.14211
190160.0000    0.54804
190200.0000    0.78541
190240.0000    1.68547
190280.0000    1.12238
190320.0000    0.39797
190360.0000    2.00966
190400.0000    1.78921
190440.0000    0.72855
190480.0000    0.48940
190520.0000    0.65449
190560.0000   -0.27568
190600.0000    0.19592
190640.0000    0.35630
190680.0000    0.12660
190720.0000    0.29234
190760.0000    0.31964
190800.0000    0.64032
190840.0000    0.58679
190880.0000    0.91617
190920.0000    0.28953
190960.0000    0.17554
191000.0000    1.55365
191040.0000    0.46793
191080.0000    0.54285
191120.0000    0.91060
191160.0000    0.28755
191200.0000    1.16221
191240.0000    0.56646
191280.0000    0.77167
191320.0000    1.71782
191360.0000    1.02457
191400.0000    0.63801
191440.0000    0.95349
191480.0000    1.02647
191520.0000    0.69607
191560.0000   -0.17187
191600.0000    0.53128
191640.0000    1.38454
191680.0000    0.65568
191720.0000    0.79866
191760.0000    0.17624
191800.0000    0.90108
191840.0000    0.90955
191880.0000    0.57285
191920.0000    0.63851
191960.0000    1.22174
192000.0000    1.25698
192040.0000    1.00025
192080.0000    1.35198
192120.0000    1.06571
192160.0000    1.59080
192200.0000    1.01414
192240.0000    0.57314
192280.0000    0.40837
192320.0000    0.76934
192360.0000    0.70162
192400.0000    0.99571
192440.0000    2.10716
192480.0000    0.92345
192520.0000    1.15078
192560.0000    1.13962
192600.0000    0.86431
192640.0000    0.37482
192680.0000    0.78218
192720.0000    1.48333
192760.0000    1.76156
192800.0000    1.15906
192840.0000    1.54130
192880.0000    1.08399
192920.0000    1.22211
192960.0000    1.60180
193000.0000    1.81140
193040.0000    2.05007
193080.0000    1.15559
193120.0000    0.64334
193160.0000    0.95735
193200.0000    0.88669
193240.0000    0.82599
193280.0000    0.92656
193320.0000    1.01827
193360.0000    1.33246
193400.0000    1.84687
193440.0000    1.82839
193480.0000    0.73490
193520.0000    1.90412
193560.0000    1.73606
193600.0000    0.86240
193640.0000    1.48083
193680.0000    1.11065
193720.0000    1.35585
193760.0000    1.83436
193800.0000    1.55315
193840.0000    1.12455
193880.0000    0.73324
193920.0000    1.19623
193960.0000    0.69780
194000.0000    0.73628
194040.0000    0.82183
194080.0000   -0.84035
194120.0000    1.14520
194160.0000    0.68408
194200.0000    1.10520
194240.0000    0.82940
194280.0000    1.01330
194320.0000    0.90485
194360.0000    0.69275
194400.0000    1.13754
194440.0000    1.28926
194480.0000    1.37692
194520.0000    0.74948
194560.0000    0.58424
194600.0000    0.87901
194640.0000    0.73012
194680.0000    0.94229
194720.0000    1.32727
194760.0000    2.25457
194800.0000    1.07658
194840.0000    1.59411
194880.0000    0.71689
194920.0000    1.58464
194960.0000    2.55225
195000.0000    2.43125
195040.0000    2.66433
195080.0000    2.20774
195120.0000    2.02231
195160.0000    2.55878
195200.0000    2.06446
195240.0000    1.96254
195280.0000    2.12293
195320.0000    3.37115
195360.0000    3.15919
195400.0000    2.88871
195440.0000    2.65020
195480.0000    2.85480
195520.0000    3.30733
195560.0000    2.27886
195600.0000    1.25937
195640.0000    1.10057
195680.0000    1.35389
195720.0000    1.30274
195760.0000    1.79116
195800.0000    1.04486
195840.0000    1.78279
195880.0000    0.33970
195920.0000    1.07980
195960.0000    1.40207
196000.0000    1.24780
196040.0000    1.58185
196080.0000    2.00858
196120.0000    2.17003
196160.0000    1.62820
196200.0000    1.84587
196240.0000    0.93504
196280.0000    0.74706
196320.0000    0.91010
196360.0000    0.86641
196400.0000    0.11014
196440.0000    0.69437
196480.0000    0.84053
196520.0000    0.60322
196560.0000    0.23197
196600.0000    0.44941
196640.0000    0.59885
196680.0000    1.25467
196720.0000    0.63201
196760.0000    1.22748
196800.0000    0.73447
196840.0000    0.72948
196880.0000    1.23825
196920.0000    1.43616
196960.0000    0.50834
197000.0000    1.22306
197040.0000    2.12547
197080.0000    1.55496
197120.0000    2.55827
197160.0000    1.65622
197200.0000    0.49638
197240.0000    1.25803
197280.0000    1.13456
197320.0000    1.37140
197360.0000    1.56941
197400.0000    1.75799
197440.0000    0.96813
197480.0000    0.40123
197520.0000    1.88870
197560.0000    0.65217
197600.0000    0.32857
197640.0000    0.63994
197680.0000    0.87991
197720.0000    1.76043
197760.0000    1.64825
197800.0000    0.84632
197840.0000    0.35377
197880.0000    0.22088
197920.0000    1.16047
197960.0000    1.41443
198000.0000    1.18885
198040.0000    2.19460
198080.0000    0.78691
198120.0000    0.96677
198160.0000    0.46385
198200.0000    0.90129
198240.0000    0.81157
198280.0000    0.33278
198320.0000    0.93448
198360.0000    0.56846
198400.0000    2.02620
198440.0000    0.65746
198480.0000    1.49801
198520.0000    1.43707
198560.0000    2.48742
198600.0000    2.80971
198640.0000    2.66679
198680.0000    2.32139
198720.0000    1.32824
198760.0000    2.33001
198800.0000    2.09409
198840.0000    3.04664
198880.0000    2.49753
198920.0000    1.84565
198960.0000    1.62039
199000.0000    2.80071
199040.0000    3.14316
199080.0000    3.28162
199120.0000    3.35350
199160.0000    2.10098
199200.0000    2.20566
199240.0000    1.87440
199280.0000    1.32581
199320.0000    2.47252
199360.0000    1.21719
199400.0000    1.13984
199440.0000    1.46882
199480.0000    0.95672
199520.0000    1.94586
199560.0000    1.38086
199600.0000    2.00196
199640.0000    1.53094
199680.0000    1.80631
199720.0000    2.07346
199760.0000    1.63981
199800.0000    1.89118
199840.0000    3.36113
199880.0000    3.68502
199920.0000    2.51315
199960.0000    2.36705
200000.0000    1.86741
200040.0000    2.60461
200080.0000    2.24460
200120.0000    2.31317
200160.0000    1.79142
200200.0000    1.76153
200240.0000    1.30222
200280.0000    2.24953
200320.0000    2.06417
200360.0000    0.96563
200400.0000    1.29492
200440.0000    1.53924
200480.0000    1.87967
200520.0000    2.28222
200560.0000    1.98443
200600.0000    1.52176
200640.0000    1.40517
200680.0000    1.48150
200720.0000    1.47748
200760.0000    1.74597
200800.0000    1.99886
200840.0000    1.57367
200880.0000    2.76783
200920.0000    2.02433
200960.0000    1.85281
201000.0000    2.17243
201040.0000    1.79893
201080.0000    1.51776
201120.0000    2.20116
201160.0000    2.00642
201200.0000    1.90590
201240.0000    2.29018
201280.0000    1.38185
201320.0000    1.44283
201360.0000    2.45458
201400.0000    2.59083
201440.0000    1.70674
201480.0000    1.95300
201520.0000    1.20978
201560.0000    1.88149
201600.0000    2.00370
201640.0000    2.70237
201680.0000    2.25464
201720.0000    1.31686
201760.0000    1.62443
201800.0000    1.03814
201840.0000   -0.69678
201880.0000    0.32850
201920.0000   -1.14799
201960.0000   -0.46236
202000.0000    0.20005
202040.0000    0.70141
202080.0000    1.29386
202120.0000    0.95810
202160.0000    1.49663
202200.0000    2.24223
202240.0000    1.68467
202280.0000    0.86444
202320.0000    1.25188
202360.0000    1.75557
202400.0000    0.85510
202440.0000    0.37572
202480.0000    1.32847
202520.0000    0.95248
202560.0000    2.08945
202600.0000    2.27761
202640.0000    1.97692
202680.0000    1.74338
202720.0000    2.20476
202760.0000    2.89254
202800.0000    0.62037
202840.0000    0.63243
202880.0000    2.14431
202920.0000    1.10368
202960.0000    2.01980
203000.0000    0.89840
203040.0000    0.79705
203080.0000    1.21682
203120.0000    1.12183
203160.0000    2.06154
203200.0000    2.25834
203240.0000    2.72661
203280.0000    2.03942
203320.0000    2.30010
203360.0000    1.49124
203400.0000    1.07823
203440.0000    1.42524
203480.0000    1.10234
203520.0000    0.96986
203560.0000    0.63144
203600.0000    1.06774
203640.0000    1.12774
203680.0000    1.58024
203720.0000    0.54901
203760.0000    1.65755
203800.0000    1.54888
203840.0000    1.18018
203880.0000    1.28412
203920.0000    1.63576
203960.0000    1.30681
204000.0000    1.62430
204040.0000    1.85157
204080.0000    1.22525
204120.0000    1.58766
204160.0000    1.06729
204200.0000    0.50319
204240.0000    1.04540
204280.0000    1.76577
204320.0000    1.33687
204360.0000   -0.30819
204400.0000    0.73992
204440.0000    0.74001
204480.0000    0.84990
204520.0000    1.57242
204560.0000    1.10191
204600.0000    0.97731
204640.0000    1.11654
204680.0000    1.06294
204720.0000    1.29689
204760.0000    1.50537
204800.0000    2.04486
204840.0000    0.95903
204880.0000    0.78808
204920.0000    2.03949
204960.0000    1.97678
205000.0000    1.40203
205040.0000    2.45526
205080.0000    2.04718
205120.0000    2.03751
205160.0000    1.30715
205200.0000    2.09119
205240.0000    1.98388
205280.0000    1.33154
205320.0000    0.53374
205360.0000    1.15002
205400.0000    1.92889
205440.0000    1.17248
205480.0000    1.49821
205520.0000    0.10222
205560.0000    1.39904
205600.0000    1.74021
205640.0000    1.06825
205680.0000    1.10833
205720.0000    1.10208
205760.0000    1.81324
205800.0000    1.50069
205840.0000    1.04740
205880.0000    0.84789
205920.0000    1.77009
205960.0000    2.18357
206000.0000    2.08738
206040.0000    3.89958
206080.0000    2.55983
206120.0000    2.00106
206160.0000    2.48629
206200.0000    2.97213
206240.0000    1.96457
206280.0000    2.53497
206320.0000    2.67833
206360.0000    1.40686
206400.0000    0.37509
206440.0000    0.36491
206480.0000    0.99196
206520.0000    1.10067
206560.0000    1.16916
206600.0000    1.47375
206640.0000    2.45160
206680.0000    1.36945
206720.0000    0.59016
206760.0000    0.89278
206800.0000    1.08889
206840.0000    1.08396
206880.0000    1.76526
206920.0000    1.64074
206960.0000    1.64987
207000.0000    1.87546
207040.0000    1.88388
207080.0000    1.80702
207120.0000    1.79583
207160.0000    1.53743
207200.0000    0.67862
207240.0000    0.94840
207280.0000    0.97438
207320.0000    1.20564
207360.0000    1.57375
207400.0000    1.40764
207440.0000    1.83742
207480.0000    2.02854
207520.0000    1.44494
207560.0000    2.60187
207600.0000    1.02088
207640.0000    1.13475
207680.0000    1.36789
207720.0000    2.23766
207760.0000    1.49751
207800.0000    1.61142
207840.0000    2.34265
207880.0000    2.87841
207920.0000    2.16171
207960.0000    1.85998
208000.0000    2.11492
208040.0000    2.14720
208080.0000    2.24635
208120.0000    2.00100
208160.0000    2.07039
208200.0000    2.17639
208240.0000    2.25155
208280.0000    2.77678
208320.0000    2.09395
208360.0000    1.76650
208400.0000    2.07827
208440.0000    2.19036
208480.0000    1.36025
208520.0000    1.74343
208560.0000    1.61268
208600.0000    2.02112
208640.0000    1.26398
208680.0000    1.21726
208720.0000    1.62124
208760.0000    2.08168
208800.0000    1.01898
208840.0000    1.75456
208880.0000    1.28325
208920.0000    1.41652
208960.0000    1.99336
209000.0000    1.09324
209040.0000    2.49540
209080.0000    2.49668
209120.0000    2.03774
209160.0000    1.90513
209200.0000    2.05731
209240.0000    2.50509
209280.0000    1.98602
209320.0000    1.37221
209360.0000    2.24966
209400.0000    1.95428
209440.0000    1.03684
209480.0000    2.20270
209520.0000    2.07177
209560.0000    2.39347
209600.0000    2.21245
209640.0000    1.37255
209680.0000    1.83732
209720.0000    2.09614
209760.0000    2.32679
209800.0000    2.29402
209840.0000    1.46515
209880.0000    1.34849
209920.0000    1.56195
209960.0000    1.55277
210000.0000    1.90760
210040.0000    2.05416
210080.0000    2.47097
210120.0000    2.78178
210160.0000    1.53961
210200.0000    1.77871
210240.0000    1.37932
210280.0000    1.03829
210320.0000    1.15162
210360.0000    1.46797
210400.0000    1.31732
210440.0000    1.86359
210480.0000    1.12945
210520.0000    1.10276
210560.0000    1.13059
210600.0000    0.54132
210640.0000    1.63440
210680.0000    1.87489
210720.0000    1.40273
210760.0000    1.19091
210800.0000    1.83528
210840.0000    1.37590
210880.0000    2.18637
210920.0000    1.15197
210960.0000    1.28131
211000.0000    0.96619
211040.0000    2.29799
211080.0000    1.25207
211120.0000    1.65520
211160.0000    1.56324
211200.0000    2.40806
211240.0000    2.52514
211280.0000    1.95758
211320.0000    1.07906
211360.0000    1.37890
211400.0000    1.14619
211440.0000    1.35885
211480.0000    1.50375
211520.0000    0.91243
211560.0000   -0.19198
211600.0000    0.77362
211640.0000    0.40359
211680.0000    0.98425
211720.0000    0.34779
211760.0000    0.23555
211800.0000    1.02207
211840.0000    1.26275
211880.0000    1.75445
211920.0000    0.97456
211960.0000    1.28942
212000.0000    0.61735
212040.0000    1.53017
212080.0000    1.75504
212120.0000    0.58525
212160.0000    0.79880
212200.0000    1.99771
212240.0000    0.26934
212280.0000    0.81521
212320.0000    1.15211
212360.0000    1.32026
212400.0000    0.81552
212440.0000    0.61454
212480.0000    1.62250
212520.0000    0.86060
212560.0000    1.48453
212600.0000    1.62475
212640.0000    0.70951
212680.0000    1.80856
212720.0000    1.79907
212760.0000    1.41378
212800.0000    1.16417
212840.0000    1.64887
212880.0000    2.09243
212920.0000   -0.01439
212960.0000    1.37516
213000.0000    1.19241
213040.0000    1.73434
213080.0000    1.87345
213120.0000    2.08848
213160.0000    2.10473
213200.0000    0.87242
213240.0000    1.30451
213280.0000    1.85161
213320.0000    1.88017
213360.0000    1.64126
213400.0000    1.29662
213440.0000    1.93695
213480.0000    1.55670
213520.0000    1.28743
213560.0000    1.96445
213600.0000    1.45961
213640.0000    1.19409
213680.0000    2.60205
213720.0000    1.38406
213760.0000    1.61307
213800.0000    1.55878
213840.0000    1.43768
213880.0000    0.40568
213920.0000    1.05134
213960.0000    1.13362
214000.0000    0.54842
214040.0000    0.75964
214080.0000    0.11559
214120.0000    0.56076
214160.0000    1.08046
214200.0000    1.03819
214240.0000    0.51647
214280.0000    1.18572
214320.0000    0.69134
214360.0000    0.91790
214400.0000    0.41813
214440.0000    0.39108
214480.0000    0.53185
214520.0000    0.58498
214560.0000    0.27157
214600.0000   -0.83511
214640.0000   -0.78490
214680.0000   -0.37844
214720.0000   -0.23202
214760.0000   -0.67207
214800.0000    0.11861
214840.0000   -0.25560
214880.0000   -0.98772
214920.0000   -0.63828
214960.0000   -0.75171
215000.0000   -0.24117
215040.0000   -1.45447
215080.0000   -0.94886
215120.0000   -0.82387
215160.0000   -0.62812
215200.0000   -1.37344
215240.0000   -0.45547
215280.0000   -1.60147
215320.0000   -0.68310
215360.0000   -1.33453
215400.0000   -1.19942
215440.0000   -0.83517
215480.0000   -2.16828
215520.0000   -1.04592
215560.0000   -1.84978
215600.0000   -1.21258
215640.0000   -1.18356
215680.0000   -0.41940
215720.0000   -0.16501
215760.0000   -0.01922
215800.0000    0.64512
215840.0000    1.17759
215880.0000    1.16212
215920.0000    0.91561
215960.0000    0.57947
216000.0000    0.27124
216040.0000   -0.83993
216080.0000   -0.18802
216120.0000    0.02124
216160.0000   -0.90947
216200.0000   -0.43585
216240.0000   -0.24719
216280.0000   -0.12749
216320.0000   -0.64170
216360.0000   -0.84189
216400.0000   -0.22896
216440.0000   -0.38646
216480.0000   -0.63130
216520.0000   -0.04987
216560.0000   -0.08430
216600.0000   -0.06388
216640.0000    0.31591
216680.0000   -0.24190
216720.0000   -0.19687
216760.0000    0.57753
216800.0000    1.26413
216840.0000    0.95231
216880.0000    0.87209
216920.0000   -0.06466
216960.0000    0.30213
217000.0000   -0.61314
217040.0000    0.25816
217080.0000   -0.01912
217120.0000   -0.04928
217160.0000   -0.33959
217200.0000   -0.86751
217240.0000    0.46874
217280.0000    0.41210
217320.0000   -0.36924
217360.0000   -0.14407
217400.0000   -0.12504
217440.0000   -0.14689
217480.0000   -1.18648
217520.0000   -0.63317
217560.0000   -0.78480
217600.0000   -0.38120
217640.0000   -0.60371
217680.0000   -0.62370
217720.0000   -0.25698
217760.0000   -0.92867
217800.0000   -0.66930
217840.0000   -0.05786
217880.0000   -0.46757
217920.0000   -0.58380
217960.0000   -0.51861
218000.0000   -0.63155
218040.0000   -0.39844
218080.0000    0.37412
218120.0000    0.52579
218160.0000    0.61157
218200.0000    0.73910
218240.0000    0.11132
218280.0000    0.24483
218320.0000   -0.32297
218360.0000   -0.27744
218400.0000   -0.20067
218440.0000   -0.12538
218480.0000   -0.55132
218520.0000    0.24514
218560.0000    0.22260
218600.0000   -0.09900
218640.0000    0.95890
218680.0000   -0.05079
218720.0000    0.39190
218760.0000    0.36322
218800.0000    0.35146
218840.0000   -0.41119
218880.0000   -0.58185
218920.0000   -0.28702
218960.0000   -0.44958
219000.0000    0.26437
219040.0000    0.43577
219080.0000    0.27685
219120.0000    0.71928
219160.0000   -0.55943
219200.0000   -0.72172
219240.0000   -0.12428
219280.0000    0.04650
219320.0000   -0.37876
219360.0000    0.51285
219400.0000    0.40370
219440.0000   -0.37040
219480.0000    0.38928
219520.0000    0.19802
219560.0000   -0.41288
219600.0000   -0.55222
219640.0000   -0.04317
219680.0000   -0.45229
219720.0000    0.05534
219760.0000   -0.20886
219800.0000   -0.38698
219840.0000    0.15010
219880.0000    0.14494
219920.0000   -0.48698
219960.0000   -0.19494
220000.0000   -0.43628
220040.0000    0.12576
220080.0000    0.20321
220120.0000    0.53064
220160.0000    0.39976
220200.0000    0.42219
220240.0000    0.12595
220280.0000    0.35542
220320.0000    0.21742
220360.0000    0.46633
220400.0000    0.53669
220440.0000   -0.31753
220480.0000    0.16564
220520.0000    0.27532
220560.0000   -0.04006
220600.0000    0.40768
220640.0000   -0.46059
220680.0000   -0.20453
220720.0000   -0.23614
220760.0000   -0.46051
220800.0000   -0.64428
220840.0000   -0.22513
220880.0000    0.13686
220920.0000   -0.18797
220960.0000    0.22834
221000.0000   -0.15099
221040.0000    0.06964
221080.0000   -0.18904
221120.0000   -0.05146
221160.0000    0.42458
221200.0000    0.62378
221240.0000    0.29577
221280.0000    0.03288
221320.0000   -0.30015
221360.0000   -0.43026
221400.0000    0.79636
221440.0000    0.14907
221480.0000    0.62597
221520.0000    0.60963
221560.0000    0.31398
221600.0000   -0.00069
221640.0000   -0.03275
221680.0000    0.43619
221720.0000    0.06298
221760.0000    0.29485
221800.0000   -0.12023
221840.0000    0.51760
221880.0000    0.93181
221920.0000    0.59608
221960.0000    0.23438
222000.0000   -0.54730
222040.0000   -0.00304
222080.0000   -0.25632
222120.0000   -1.44369
222160.0000   -0.15280
222200.0000   -0.74440
222240.0000   -0.99426
222280.0000   -1.08818
222320.0000   -1.45578
222360.0000   -1.88954
222400.0000   -1.78816
222440.0000   -1.57193
222480.0000   -1.69114
222520.0000   -1.60087
222560.0000   -0.51299
222600.0000   -0.89273
222640.0000   -1.08783
222680.0000   -0.67920
222720.0000   -0.58129
222760.0000   -0.66618
222800.0000   -1.42895
222840.0000   -0.88082
222880.0000   -0.66612
222920.0000   -1.80470
222960.0000   -0.83412
223000.0000   -0.64485
223040.0000   -0.54094
223080.0000   -0.63949
223120.0000   -0.94086
223160.0000   -0.61894
223200.0000   -0.00989
223240.0000   -0.70348
223280.0000   -0.85563
223320.0000   -0.11104
223360.0000   -1.04052
223400.0000   -1.19583
223440.0000   -0.74581
223480.0000   -0.62774
223520.0000   -0.04394
223560.0000    0.58485
223600.0000    0.15881
223640.0000   -0.64967
223680.0000   -0.55051
223720.0000   -0.98673
223760.0000   -0.82585
223800.0000   -0.03056
223840.0000   -1.32607
223880.0000   -0.99581
223920.0000   -0.92383
223960.0000   -0.92132
224000.0000   -0.93845
224040.0000   -1.25266
224080.0000   -1.57151
224120.0000   -0.15631
224160.0000    0.18947
224200.0000   -0.60281
224240.0000   -0.47169
224280.0000   -0.17355
224320.0000   -1.02067
224360.0000   -0.04719
224400.0000   -0.40794
224440.0000   -0.21373
224480.0000   -0.80451
224520.0000    0.05489
224560.0000   -1.00806
224600.0000   -0.41457
224640.0000    0.25418
224680.0000   -0.54663
224720.0000   -0.04287
224760.0000   -0.36699
224800.0000    0.05343
224840.0000   -1.01167
224880.0000   -0.49824
224920.0000   -0.10175
224960.0000   -0.53265
225000.0000   -0.91830
225040.0000   -1.16509
225080.0000   -0.30003
225120.0000   -0.82712
225160.0000    0.13672
225200.0000   -0.44414
225240.0000   -0.81238
225280.0000   -0.62036
225320.0000   -0.37149
225360.0000   -0.34648
225400.0000   -1.11032
225440.0000   -0.86152
225480.0000   -1.54179
225520.0000   -1.11930
225560.0000   -0.02676
225600.0000   -0.40081
225640.0000   -0.82717
225680.0000   -0.75616
225720.0000   -0.41551
225760.0000   -0.65290
225800.0000   -0.91044
225840.0000   -1.22979
225880.0000   -1.94851
225920.0000   -0.67628
225960.0000   -0.65453
226000.0000   -1.17885
226040.0000   -0.65728
226080.0000   -1.12037
226120.0000    0.30627
226160.0000    0.46022
226200.0000    0.94003
226240.0000   -0.12895
226280.0000   -0.45801
226320.0000   -0.56936
226360.0000   -0.67239
226400.0000   -0.23735
226440.0000   -0.29018
226480.0000   -0.61807
226520.0000   -0.48970
226560.0000    0.44089
226600.0000   -0.05773
226640.0000   -0.18993
226680.0000   -0.04279
226720.0000   -0.49688
226760.0000   -0.64351
226800.0000   -0.06281
226840.0000    0.09556
226880.0000    0.19357
226920.0000    0.30264
226960.0000    0.15507
227000.0000   -0.01562
227040.0000    0.18589
227080.0000    1.04228
227120.0000   -0.22095
227160.0000    0.41437
227200.0000   -0.36867
227240.0000   -0.48121
227280.0000    0.71848
227320.0000   -0.57771
227360.0000   -1.18108
227400.0000   -0.27350
227440.0000   -0.04770
227480.0000   -0.82007
227520.0000   -0.95877
227560.0000   -0.41148
227600.0000    0.20555
227640.0000    0.69381
227680.0000   -0.39723
227720.0000   -0.34295
227760.0000   -0.38161
227800.0000   -0.70228
227840.0000   -0.40900
227880.0000    0.03449
227920.0000   -0.48352
227960.0000    0.55841
228000.0000    0.69149
228040.0000    0.73693
228080.0000   -0.32784
228120.0000    1.36296
228160.0000    0.19372
228200.0000    0.36882
228240.0000   -0.04728
228280.0000    0.17299
228320.0000    0.16865
228360.0000   -0.24066
228400.0000    0.75079
228440.0000    0.42249
228480.0000   -0.08175
228520.0000    0.92122
228560.0000    0.34179
228600.0000   -0.18751
228640.0000    0.18963
228680.0000    0.57523
228720.0000    0.34150
228760.0000   -0.13499
228800.0000    0.85238
228840.0000    1.15114
228880.0000   -0.29077
228920.0000    0.44161
228960.0000    0.36401
229000.0000   -0.68279
229040.0000    0.08669
229080.0000   -0.74945
229120.0000   -0.10897
229160.0000   -0.19116
229200.0000   -0.22244
229240.0000   -1.15232
229280.0000   -0.36420
229320.0000   -0.60181
229360.0000   -1.35587
229400.0000   -0.36466
229440.0000   -0.78571
229480.0000    0.06969
229520.0000    0.90567
229560.0000   -0.03321
229600.0000   -0.13063
229640.0000   -0.02659
229680.0000    0.24509
229720.0000   -0.20431
229760.0000   -0.00645
229800.0000    0.50835
229840.0000   -0.47446
229880.0000    0.43276
229920.0000    0.49083
229960.0000    0.43830
230000.0000    0.16816
230040.0000   -0.26119
230080.0000    0.48650
230120.0000    0.38223
230160.0000    0.41016
230200.0000   -0.78529
230240.0000    0.10713
230280.0000   -1.03037
230320.0000    0.40195
230360.0000   -0.39242
230400.0000   -1.09116
230440.0000   -1.15249
230480.0000   -0.59843
230520.0000   -0.22155
230560.0000    0.68033
230600.0000    1.32926
230640.0000    0.36019
230680.0000   -0.25031
230720.0000   -0.12852
230760.0000   -1.09580
230800.0000   -1.09276
230840.0000   -0.46412
230880.0000    0.08390
230920.0000    0.60712
230960.0000    0.76864
231000.0000    0.07335
231040.0000    0.63033
231080.0000    1.10578
231120.0000    0.58800
231160.0000   -0.70376
231200.0000   -0.70555
231240.0000   -0.10530
231280.0000   -0.83980
231320.0000   -1.08675
231360.0000   -0.89637
231400.0000   -1.57615
231440.0000   -1.24627
231480.0000   -0.51522
231520.0000   -0.27530
231560.0000   -0.49025
231600.0000    0.13085
231640.0000   -0.43969
231680.0000   -0.79231
231720.0000   -0.30288
231760.0000    0.00012
231800.0000   -0.63726
231840.0000    0.11079
231880.0000   -0.29884
231920.0000    1.19527
231960.0000    0.41783
232000.0000    0.37395
232040.0000    0.45163
232080.0000    0.12663
232120.0000    0.30117
232160.0000    0.65032
232200.0000    1.25366
232240.0000    0.97531
232280.0000    1.21298
232320.0000    1.10985
232360.0000    0.61574
232400.0000    0.92373
232440.0000    0.92272
232480.0000    0.70461
232520.0000    0.43167
232560.0000    0.37157
232600.0000    1.08124
232640.0000    0.54139
232680.0000    0.54843
232720.0000    0.88553
232760.0000    0.93123
232800.0000    0.99503
232840.0000    0.82577
232880.0000    0.72795
232920.0000    0.62127
232960.0000    0.93026
233000.0000    0.95473
233040.0000    1.58625
233080.0000    1.47226
233120.0000    1.28969
233160.0000    0.38285
233200.0000    0.39002
233240.0000    1.86494
233280.0000    0.79482
233320.0000    0.86007
233360.0000    0.76721
233400.0000    0.78590
233440.0000    0.65018
233480.0000    0.27708
233520.0000    0.72090
233560.0000   -0.18613
233600.0000    0.50829
233640.0000    0.59590
233680.0000   -0.55402
233720.0000    0.19084
233760.0000    0.35433
233800.0000    0.65365
233840.0000    0.32098
233880.0000    0.37436
233920.0000    0.65134
233960.0000    0.59832
234000.0000    0.96512
234040.0000    0.08249
234080.0000    0.15535
234120.0000    0.59384
234160.0000    0.26693
234200.0000    0.43992
234240.0000   -0.08612
234280.0000    0.04691
234320.0000    0.51693
234360.0000    0.63007
234400.0000    0.29440
234440.0000    0.39853
234480.0000    1.17804
234520.0000    0.52392
234560.0000    0.51162
234600.0000    0.93805
234640.0000    0.45903
234680.0000    0.84058
234720.0000   -0.00262
234760.0000    0.23476
234800.0000   -1.10236
234840.0000   -0.88189
234880.0000    0.26534
234920.0000    0.72921
234960.0000    0.16981
235000.0000    0.19205
235040.0000   -0.02872
235080.0000    0.30859
235120.0000   -0.54259
235160.0000    0.24043
235200.0000   -0.66719
235240.0000   -0.76886
235280.0000    0.45660
235320.0000   -0.03692
235360.0000    1.16934
235400.0000    1.15842
235440.0000    0.53844
235480.0000    0.65716
235520.0000    0.54655
235560.0000    0.78179
235600.0000   -0.22891
235640.0000   -0.12301
235680.0000    0.28535
235720.0000    0.91755
235760.0000   -0.57387
235800.0000   -0.62971
235840.0000   -0.21970
235880.0000    0.15606
235920.0000    0.24698
235960.0000    0.68118
236000.0000    0.71582
236040.0000    0.41535
236080.0000    0.38485
236120.0000    0.16771
236160.0000    0.12705
236200.0000    0.21248
236240.0000    0.15595
236280.0000    0.51356
236320.0000   -0.42336
236360.0000   -0.22204
236400.0000   -0.13876
236440.0000   -0.36392
236480.0000   -0.44268
236520.0000    0.53885
236560.0000   -0.19379
236600.0000   -0.46249
236640.0000    0.04803
236680.0000    0.37631
236720.0000    0.50491
236760.0000   -0.05462
236800.0000    0.50958
236840.0000    0.19878
236880.0000    0.38957
236920.0000   -0.20352
236960.0000   -0.51375
237000.0000    0.13763
237040.0000    0.50281
237080.0000   -0.04940
237120.0000    0.63419
237160.0000    0.30938
237200.0000    0.15316
237240.0000    0.44775
237280.0000    0.30438
237320.0000    0.19177
237360.0000    0.31554
237400.0000    0.40698
237440.0000   -0.21328
237480.0000   -0.22696
237520.0000   -0.32293
237560.0000   -0.28562
237600.0000    0.02752
237640.0000   -0.46243
237680.0000    0.18548
237720.0000    0.26920
237760.0000    1.07942
237800.0000    0.58743
237840.0000    1.06943
237880.0000    0.05021
237920.0000    0.16733
237960.0000   -0.32728
238000.0000    0.53473
238040.0000    0.64758
238080.0000    0.23561
238120.0000    0.38479
238160.0000    0.26044
238200.0000    0.37969
238240.0000    0.68493
238280.0000    1.11698
238320.0000    0.24715
238360.0000   -0.17040
238400.0000   -0.31449
238440.0000    0.03324
238480.0000   -0.24128
238520.0000    0.48027
238560.0000    0.50419
238600.0000    0.80299
238640.0000    0.90226
238680.0000    0.63960
238720.0000    0.56776
238760.0000    0.36870
238800.0000    0.65657
238840.0000    0.18884
238880.0000    0.47216
238920.0000    0.48308
238960.0000    0.59621
239000.0000    0.28301
239040.0000    0.37513
239080.0000    0.09311
239120.0000   -0.01505
239160.0000    0.11756
239200.0000   -0.08823
239240.0000    1.25792
239280.0000    1.11008
239320.0000    1.29550
239360.0000    0.40228
239400.0000    0.70483
239440.0000    0.51344
239480.0000   -0.01737
239520.0000    0.60571
239560.0000   -0.12935
239600.0000    0.81394
239640.0000    0.59784
239680.0000   -0.24664
239720.0000    0.13650
239760.0000    0.58255
239800.0000   -0.09598
239840.0000   -0.44224
239880.0000    0.37494
239920.0000    0.38985
239960.0000    0.89153
240000.0000    0.47822
240040.0000    0.54556
240080.0000    0.80899
240120.0000    1.01068
240160.0000    1.89444
240200.0000    0.41124
240240.0000    0.84429
240280.0000    0.69723
240320.0000    0.32621
240360.0000    0.09601
240400.0000    0.84470
240440.0000    0.50330
240480.0000    0.65156
240520.0000    0.92848
240560.0000   -0.16008
240600.0000    0.36751
240640.0000    0.26421
240680.0000    0.51200
240720.0000    0.38027
240760.0000    1.32850
240800.0000    0.73069
240840.0000    0.30749
240880.0000    0.75221
240920.0000    0.11003
240960.0000    0.08632
241000.0000   -0.07550
241040.0000    0.04290
241080.0000   -0.17730
241120.0000    0.79299
241160.0000   -0.08000
241200.0000    0.72418
241240.0000    0.18329
241280.0000   -0.15048
241320.0000    0.97637
241360.0000    0.35573
241400.0000   -0.09119
241440.0000    0.25554
241480.0000   -0.07308
241520.0000   -0.38557
241560.0000   -0.07522
241600.0000   -0.24275
241640.0000   -0.36883
241680.0000    1.57790
241720.0000    0.15700
241760.0000    0.44017
241800.0000   -0.11364
241840.0000   -0.41138
241880.0000   -0.17517
241920.0000   -0.57689
241960.0000   -0.26951
242000.0000    0.09344
242040.0000   -0.87083
242080.0000    0.29045
242120.0000   -0.23289
242160.0000   -0.35280
242200.0000   -0.38995
242240.0000   -0.39352
242280.0000    0.24083
242320.0000    0.14564
242360.0000   -0.03969
242400.0000   -0.39343
242440.0000    0.25308
242480.0000   -0.13654
242520.0000   -0.03984
242560.0000   -1.11182
242600.0000    0.02194
242640.0000   -0.10557
242680.0000   -0.36087
242720.0000   -0.89063
242760.0000    0.73088
242800.0000   -0.18089
242840.0000   -0.42465
242880.0000    0.92201
242920.0000    0.18191
242960.0000   -0.51439
243000.0000   -0.91134
243040.0000   -0.00124
243080.0000    0.47387
243120.0000   -0.20405
243160.0000    0.67767
243200.0000   -0.18251
243240.0000   -0.16179
243280.0000   -0.25060
243320.0000   -0.53189
243360.0000    0.16944
243400.0000    0.74071
243440.0000    0.22584
243480.0000    0.45315
243520.0000    0.03003
243560.0000    1.18178
243600.0000    0.55352
243640.0000    0.28554
243680.0000    0.24535
243720.0000    0.10029
243760.0000    0.31125
243800.0000   -0.06689
243840.0000    0.26377
243880.0000    0.03879
243920.0000   -0.00908
243960.0000    0.45723
244000.0000    0.20223
244040.0000   -0.48020
244080.0000   -0.79449
244120.0000    0.65839
244160.0000    0.39347
244200.0000   -0.51390
244240.0000   -0.00465
244280.0000   -0.35031
244320.0000   -0.89428
244360.0000   -0.43879
244400.0000    0.11000
244440.0000   -0.02881
244480.0000   -0.66806
244520.0000    0.28769
244560.0000   -0.97721
244600.0000   -0.31609
244640.0000   -0.54432
244680.0000   -0.62317
244720.0000   -0.67124
244760.0000   -0.36429
244800.0000   -0.39029
244840.0000   -0.99250
244880.0000    0.52224
244920.0000    0.10842
244960.0000    0.34001
245000.0000   -0.30806
245040.0000    0.07645
245080.0000    0.01578
245120.0000   -0.26794
245160.0000   -0.77580
245200.0000    0.15869
245240.0000   -0.32048
245280.0000   -0.84219
245320.0000   -0.81807
245360.0000   -0.42422
245400.0000    0.29767
245440.0000   -0.11039
245480.0000    0.08048
245520.0000    0.27882
245560.0000   -0.21590
245600.0000    0.52428
245640.0000    0.56277
245680.0000    0.36712
245720.0000    0.42222
245760.0000   -0.12847
245800.0000   -0.25963
245840.0000   -0.03636
245880.0000    0.40719
245920.0000    1.11652
245960.0000    1.16484
246000.0000    1.07046
246040.0000    0.07174
246080.0000   -1.04012
246120.0000   -1.18014
246160.0000   -1.34414
246200.0000   -0.27788
246240.0000    0.35272
246280.0000   -0.11709
246320.0000   -0.50546
246360.0000   -0.13212
246400.0000   -0.04545
246440.0000   -0.77008
246480.0000   -0.20760
246520.0000   -0.72781
246560.0000   -0.57276
246600.0000   -0.47213
246640.0000   -1.28399
246680.0000   -1.07270
246720.0000   -0.69555
246760.0000   -0.66621
246800.0000   -0.09539
246840.0000   -0.45943
246880.0000   -1.00645
246920.0000   -0.79309
246960.0000   -1.31292
247000.0000    0.27685
247040.0000   -0.85771
247080.0000   -1.09057
247120.0000    0.32497
247160.0000    0.02017
247200.0000   -0.24929
247240.0000    0.04066
247280.0000    0.14606
247320.0000    0.92637
247360.0000    0.80230
247400.0000    0.64843
247440.0000    0.27261
247480.0000    0.89714
247520.0000    0.99964
247560.0000    0.79568
247600.0000    0.43546
247640.0000    1.01077
247680.0000    0.00880
247720.0000   -0.27709
247760.0000   -0.39227
247800.0000   -0.34737
247840.0000   -0.75716
247880.0000   -0.71316
247920.0000   -0.51055
247960.0000    0.48303
248000.0000    0.16408
248040.0000    0.19903
248080.0000    0.28077
248120.0000    0.28890
248160.0000    0.42146
248200.0000   -0.23726
248240.0000   -0.83752
248280.0000    0.20206
248320.0000    0.22218
248360.0000    0.19720
248400.0000    0.43159
248440.0000    0.22864
248480.0000    0.49071
248520.0000    0.04987
248560.0000    0.67469
248600.0000    0.25989
248640.0000    1.22302
248680.0000    0.94012
248720.0000    0.29222
248760.0000    0.02092
248800.0000   -0.07517
248840.0000    0.24150
248880.0000    0.15004
248920.0000    0.58032
248960.0000    0.93791
249000.0000    0.45758
249040.0000    1.03209
249080.0000    0.64825
249120.0000    1.07699
249160.0000    0.67068
249200.0000    0.52367
249240.0000    0.14838
249280.0000    1.38437
249320.0000    0.44080
249360.0000    0.58648
249400.0000    0.28177
249440.0000    0.73244
249480.0000    0.28000
249520.0000    0.61883
249560.0000    0.82986
249600.0000    0.17471
249640.0000    1.14102
249680.0000    1.00220
249720.0000    1.13017
249760.0000    0.96834
249800.0000    0.41290
249840.0000    0.45113
249880.0000    0.51140
249920.0000    0.01435
249960.0000    0.15896
250000.0000    0.59373
250040.0000   -0.47199
250080.0000   -0.20646
250120.0000    0.33992
250160.0000   -0.26476
250200.0000   -0.46067
250240.0000    0.28133
250280.0000    0.61212
250320.0000    0.38928
250360.0000   -0.22882
250400.0000    0.71950
250440.0000    0.30255
250480.0000   -0.73460
250520.0000   -0.26554
250560.0000    0.17242
250600.0000    0.29167
250640.0000    0.95192
250680.0000    0.43833
250720.0000   -0.01611
250760.0000    0.21399
250800.0000    0.12897
250840.0000    0.01222
250880.0000    0.74029
250920.0000   -0.14960
250960.0000   -0.16826
251000.0000   -0.21744
251040.0000    0.73013
251080.0000   -0.13617
251120.0000   -0.15662
251160.0000   -0.07274
251200.0000   -0.56334
251240.0000   -0.09450
251280.0000   -0.39728
251320.0000    0.23715
251360.0000   -0.24561
251400.0000   -0.77745
251440.0000   -0.58872
251480.0000    0.33273
251520.0000   -0.50226
251560.0000   -0.58980
251600.0000   -0.10884
251640.0000   -0.77932
251680.0000    0.30270
251720.0000   -0.12980
251760.0000   -0.47883
251800.0000   -0.67305
251840.0000    0.53714
251880.0000   -0.48161
251920.0000    0.28200
251960.0000    0.70704
252000.0000    0.45668
252040.0000    0.99172
252080.0000    0.53743
252120.0000    0.22873
252160.0000    0.57960
252200.0000   -0.55101
252240.0000    0.62456
252280.0000    0.14663
252320.0000   -0.05414
252360.0000    0.43893
252400.0000   -0.00243
252440.0000   -0.18180
252480.0000   -0.42818
252520.0000    0.19615
252560.0000   -1.02578
252600.0000   -0.15784
252640.0000    0.11843
252680.0000    0.00542
252720.0000    0.72996
252760.0000    0.30837
252800.0000   -0.22428
252840.0000    0.01353
252880.0000    0.12458
252920.0000    0.47603
252960.0000    0.61459
253000.0000    0.20012
253040.0000    0.37709
253080.0000   -0.66677
253120.0000   -0.15383
253160.0000   -0.21659
253200.0000    0.32970
253240.0000    0.43458
253280.0000   -0.26680
253320.0000    0.42007
253360.0000    0.36816
253400.0000    0.40971
253440.0000    0.40303
253480.0000   -0.04641
253520.0000    0.21030
253560.0000    0.23327
253600.0000   -0.09566
253640.0000   -0.20115
253680.0000    0.20828
253720.0000    0.07562
253760.0000   -0.51566
253800.0000   -0.00439
253840.0000    0.68883
253880.0000    0.02009
253920.0000    0.34773
253960.0000   -0.13357
254000.0000   -0.14302
254040.0000   -0.25868
254080.0000   -0.19973
254120.0000    0.07654
254160.0000    0.02180
254200.0000   -0.30545
254240.0000   -0.43095
254280.0000   -0.07104
254320.0000    0.59398
254360.0000   -0.51998
254400.0000    0.07536
254440.0000   -0.03929
254480.0000    0.02369
254520.0000   -0.17073
254560.0000    0.22351
254600.0000   -0.22948
254640.0000    0.20536
254680.0000   -0.36764
254720.0000    0.22970
254760.0000   -0.40416
254800.0000   -0.55317
254840.0000   -0.08769
254880.0000    0.00301
254920.0000   -0.30850
254960.0000   -0.44678
255000.0000   -0.40284
255040.0000    0.14043
255080.0000    0.16660
255120.0000   -0.53347
255160.0000   -0.07521
255200.0000    0.37128
255240.0000    0.22589
255280.0000   -0.02601
255320.0000    0.41390
255360.0000    0.01155
255400.0000    0.24806
255440.0000   -0.14718
255480.0000    0.19312
255520.0000   -0.47831
255560.0000   -0.50807
255600.0000   -0.94106
255640.0000    0.35610
255680.0000   -0.32121
255720.0000    0.11408
255760.0000    0.09815
255800.0000   -0.14286
255840.0000   -0.82611
255880.0000   -0.72860
255920.0000   -0.44710
255960.0000   -0.21885
256000.0000    0.11116
256040.0000    0.22611
256080.0000   -0.11428
256120.0000   -0.20917
256160.0000   -0.10912
256200.0000   -0.54543
256240.0000   -0.09708
256280.0000    0.09305
256320.0000   -0.18141
256360.0000   -0.26168
256400.0000   -0.00444
256440.0000   -0.04043
256480.0000   -0.30218
256520.0000   -0.39830
256560.0000   -0.78544
256600.0000   -0.31293
256640.0000    0.51022
256680.0000   -0.14522
256720.0000    0.21818
256760.0000    0.10949
256800.0000   -0.79076
256840.0000   -0.38930
256880.0000    0.10465
256920.0000    0.08523
256960.0000   -0.20689
257000.0000    0.56186
257040.0000    0.05425
257080.0000   -0.55409
257120.0000   -0.06691
257160.0000   -0.08690
257200.0000    0.26796
257240.0000    0.00408
257280.0000    0.32612
257320.0000    0.27659
257360.0000   -0.12942
257400.0000   -0.22223
257440.0000   -0.27237
257480.0000   -0.58233
257520.0000   -0.65802
257560.0000   -0.43148
257600.0000   -0.61818
257640.0000    0.37084
257680.0000   -0.51960
257720.0000    0.29813
257760.0000   -0.32833
257800.0000   -0.80566
257840.0000   -0.87640
257880.0000   -0.62468
257920.0000    0.16193
257960.0000   -0.02140
258000.0000   -1.18420
258040.0000   -0.81058
258080.0000   -0.32954
258120.0000    0.03050
258160.0000   -0.06904
258200.0000    0.08918
258240.0000    0.10548
258280.0000   -0.51401
258320.0000   -0.46185
258360.0000   -1.16522
258400.0000   -0.30550
258440.0000   -1.08902
258480.0000   -0.73857
258520.0000   -1.23880
258560.0000   -1.04679
258600.0000   -0.69391
258640.0000   -0.10083
258680.0000   -0.60397
258720.0000   -0.15241
258760.0000   -0.08074
258800.0000   -0.46005
258840.0000   -0.38950
258880.0000   -0.03854
258920.0000   -0.35927
258960.0000    0.12369
259000.0000   -0.09877
259040.0000   -0.50855
259080.0000    0.04687
259120.0000   -0.64356
259160.0000   -1.28573
259200.0000   -1.28364
259240.0000   -0.97662
259280.0000   -0.89699
259320.0000   -0.34002
259360.0000   -0.79461
259400.0000   -0.00803
259440.0000   -0.50541
259480.0000   -0.87577
259520.0000   -0.70392
259560.0000   -0.41627
259600.0000   -0.89862
259640.0000   -0.80001
259680.0000   -0.42415
259720.0000   -0.02842
259760.0000    0.02208
259800.0000   -0.34256
259840.0000   -0.52928
259880.0000   -0.90752
259920.0000   -0.56143
259960.0000   -0.28760
260000.0000    0.09707
260040.0000   -0.15488
260080.0000   -1.38230
260120.0000   -1.27080
260160.0000   -0.41937
260200.0000   -1.34056
260240.0000   -1.36686
260280.0000   -1.97129
260320.0000   -2.23700
260360.0000   -1.58659
260400.0000   -1.36028
260440.0000   -0.73949
260480.0000   -0.56489
260520.0000   -1.37834
260560.0000   -0.09664
260600.0000   -0.78745
260640.0000   -0.06266
260680.0000    0.09867
260720.0000    0.59168
260760.0000    0.28013
260800.0000    0.26596
260840.0000    0.03484
260880.0000   -0.37630
260920.0000   -1.81836
260960.0000   -1.79693
261000.0000   -1.77636
261040.0000   -0.84368
261080.0000   -1.06780
261120.0000   -0.84478
261160.0000   -1.08308
261200.0000   -0.83932
261240.0000   -1.09467
261280.0000   -1.30355
261320.0000   -1.78421
261360.0000   -1.45222
261400.0000   -1.03375
261440.0000   -1.32637
261480.0000   -1.40433
261520.0000   -1.21274
261560.0000   -1.39008
261600.0000   -1.04146
261640.0000   -1.44714
261680.0000   -1.30746
261720.0000   -1.25063
261760.0000   -1.16653
261800.0000   -2.36592
261840.0000   -2.22350
261880.0000   -2.89183
261920.0000   -2.26223
261960.0000   -2.38494
262000.0000   -2.15768
262040.0000   -2.53120
262080.0000   -2.03712
262120.0000   -1.28497
262160.0000   -1.74867
262200.0000   -2.02920
262240.0000   -2.36522
262280.0000   -1.96603
262320.0000   -0.62552
262360.0000   -0.85253
262400.0000   -0.17533
262440.0000   -0.95027
262480.0000   -1.21355
262520.0000   -0.84475
262560.0000   -1.53368
262600.0000   -1.11398
262640.0000   -0.62159
262680.0000   -1.08061
262720.0000    0.05489
262760.0000    0.77935
262800.0000    0.61964
262840.0000    0.14550
262880.0000    0.86092
262920.0000    0.19873
262960.0000    0.53528
263000.0000    1.02428
263040.0000    0.81250
263080.0000   -0.24578
263120.0000    0.26847
263160.0000   -0.14002
263200.0000   -0.53491
263240.0000    0.18704
263280.0000    0.24899
263320.0000    0.05805
263360.0000   -0.53548
263400.0000   -0.87710
263440.0000   -1.87033
263480.0000   -2.79335
263520.0000   -1.83045
263560.0000   -1.11849
263600.0000   -2.62496
263640.0000   -2.24900
263680.0000   -2.40903
263720.0000   -2.19501
263760.0000   -1.44565
263800.0000   -0.54175
263840 5
263880 5
263920 5
263960 5
264000 5
264040 5
264080 5
264120 5
264160 5
264200 5
264240 5
264280 5
264320 5
264360 5
264400 5
264440 5
264480 5
264520 5
264560 5
264600 5
264640 5
264680 5
264720 5
264760 5
264800 5
264840 5
264880 5
264920 5
264960 5
265000 5
265040 5
265080 5
265120 5
265160 5
265200 5
265240 5
265280 5
265320 5
265360 5
265400 5
265440 5
265480 5
265520 5
265560 5
265600 5
265640 5
265680 5
265720 5
265760 5
265800 5
265840 5
265880 5
265920 5
265960 5
266000 5
266040 5
266080 5
266120 5
266160 5
266200 5
266240 5
266280 5
266320 5
266360 5
266400 5
266440 5
266480 5
266520 5
266560 5
266600 5
266640 5
266680 5
266720 5
266760 5
266800 5
266840 5
266880 5
266920 5
266960 5
267000 5
267040 5
267080 5
267120 5
267160 5
267200 5
267240 5
267280 5
267320 5
267360 5
267400 5
267440 5
267480 5
267520 5
267560 5
267600 5
267640 5
267680 5
267720 5
267760 5
267800 5
267840 5
267880 5
267920 5
267960 5
268000 5
268040 5
268080 5
268120 5
268160 5
268200 5
268240 5
268280 5
268320 5
268360 5
268400 5
268440 5
268480 5
268520 5
268560 5
268600 5
268640 5
268680 5
268720 5
268760 5
268800 5
268840 5
268880 5
268920 5
268960 5
269000 5
269040 5
269080 5
269120 5
269160 5
269200 5
269240 5
269280 5
269320 5
269360 5
269400 5
269440 5
269480 5
269520 5
269560 5
269600 5
269640 5
269680 5
269720 5
269760 5
269800 5
269840 5
269880 5
269920 5
269960 5
270000 5
270040 5
270080 5
270120 5
270160 5
270200 5
270240 5
270280 5
270320 5
270360 5
270400 5
270440 5
270480 5
270520 5
270560 5
270600 5
270640 5
270680 5
270720 5
270760 5
270800 5
270840 5
270880 5
270920 5
270960 5
271000 5
271040 5
271080 5
271120 5
271160 5
271200 5
271240 5
271280 5
271320 5
271360 5
271400 5
271440 5
271480 5
271520 5
271560 5
271600 5
271640 5
271680 5
271720 5
271760 5
271800 5
271840 5
271880 5
271920 5
271960 5
272000 5
272040 5
272080 5
272120 5
272160 5
272200 5
272240 5
272280 5
272320 5
272360 5
272400 5
272440 5
272480 5
272520 5
272560 5
272600 5
272640 5
272680 5
272720 5
272760 5
272800 5
272840 5
272880 5
272920 5
272960 5
273000 5
273040 5
273080 5
273120 5
273160 5
273200 5
273240 5
273280 5
273320 5
273360 5
273400 5
273440 5
273480 5
273520 5
273560 5
273600 5
273640 5
273680 5
273720 5
273760 5
273800 5
273840 5
273880 5
273920 5
273960 5
274000 5
274040 5
274080 5
274120 5
274160 5
274200 5
274240 5
274280 5
274320 5
274360 5
274400 5
274440 5
274480 5
274520 5
274560 5
274600 5
274640 5
274680 5
274720 5
274760 5
274800 5
274840 5
274880 5
274920 5
274960 5
275000 5
275040 5
275080 5
275120 5
275160 5
275200 5
275240 5
275280 5
275320 5
275360 5
275400 5
275440 5
275480 5
275520 5
275560 5
275600 5
275640 5
275680 5
275720 5
275760 5
275800 5
275840 5
275880 5
275920 5
275960 5
276000 5
276040 5
276080 5
276120 5
276160 5
276200 5
276240 5
276280 5
276320 5
276360 5
276400 5
276440 5
276480 5
276520 5
276560 5
276600 5
276640 5
276680 5
276720 5
276760 5
276800 5
276840 5
276880 5
276920 5
276960 5
277000 5
277040 5
277080 5
277120 5
277160 5
277200 5
277240 5
277280 5
277320 5
277360 5
277400 5
277440 5
277480 5
277520 5
277560 5
277600 5
277640 5
277680 5
277720 5
277760 5
277800 5
277840 5
277880 5
277920 5
277960 5
278000 5
278040 5
278080 5
278120 5
278160 5
278200 5
278240 5
278280 5
278320 5
278360 5
278400 5
278440 5
278480 5
278520 5
278560 5
278600 5
278640 5
278680 5
278720 5
278760 5
278800 5
278840 5
278880 5
278920 5
278960 5
279000 5
279040 5
279080 5
279120 5
279160 5
279200 5
279240 5
279280 5
279320 5
279360 5
279400 5
279440 5
279480 5
279520 5
279560 5
279600 5
279640 5
279680 5
279720 5
279760 5
279800 5
279840 5
279880 5
279920 5
279960 5
280000 5
280040 5
280080 5
280120 5
280160 5
280200 5
280240 5
280280 5
280320 5
280360 5
280400 5
280440 5
280480 5
280520 5
280560 5
280600 5
280640 5
280680 5
280720 5
280760 5
280800 5
280840 5
280880 5
280920 5
280960 5
281000 5
281040 5
281080 5
281120 5
281160 5
281200 5
281240 5
281280 5
281320 5
281360 5
281400 5
281440 5
281480 5
281520 5
281560 5
281600 5
281640 5
281680 5
281720 5
281760 5
281800 5
281840 5
281880 5
281920 5
281960 5
282000 5
282040 5
282080 5
282120 5
282160 5
282200 5
282240 5
282280 5
282320 5
282360 5
282400 5
282440 5
282480 5
282520 5
282560 5
282600 5
282640 5
282680 5
282720 5
282760 5
282800 5
282840 5
282880 5
282920 5
282960 5
283000 5
283040 5
283080 5
283120 5
283160 5
283200 5
283240 5
283280 5
283320 5
283360 5
283400 5
283440 5
283480 5
283520 5
283560 5
283600 5
283640 5
283680 5
283720 5
283760 5
283800 5
283840 5
283880 5
283920 5
283960 5
284000 5
284040 5
284080 5
284120 5
284160 5
284200 5
284240 5
284280 5
284320 5
284360 5
284400 5
284440 5
284480 5
284520 5
284560 5
284600 5
284640 5
284680 5
284720 5
284760 5
284800 5
284840 5
284880 5
284920 5
284960 5
285000 5
285040 5
285080 5
285120 5
285160 5
285200 5
285240 5
285280 5
285320 5
285360 5
285400 5
285440 5
285480 5
285520 5
285560 5
285600 5
285640 5
285680 5
285720 5
285760 5
285800 5
285840 5
285880 5
285920 5
285960 5
286000 5
286040 5
286080 5
286120 5
286160 5
286200 5
286240 5
286280 5
286320 5
286360 5
286400 5
286440 5
286480 5
286520 5
286560 5
286600 5
286640 5
286680 5
286720 5
286760 5
286800 5
286840 5
286880 5
286920 5
286960 5
287000 5
287040 5
287080 5
287120 5
287160 5
287200 5
287240 5
287280 5
287320 5
287360 5
287400 5
287440 5
287480 5
287520 5
287560 5
287600 5
287640 5
287680 5
287720 5
287760 5
287800 5
287840 5
287880 5
287920 5
287960 5
288000 5
288040 5
288080 5
288120 5
288160 5
288200 5
288240 5
288280 5
288320 5
288360 5
288400 5
288440 5
288480 5
288520 5
288560 5
288600 5
288640 5
288680 5
288720 5
288760 5
288800 5
288840 5
288880 5
288920 5
288960 5
289000 5
289040 5
289080 5
289120 5
289160 5
289200 5
289240 5
289280 5
289320 5
289360 5
289400 5
289440 5
289480 5
289520 5
289560 5
289600 5
289640 5
289680 5
289720 5
289760 5
289800 5
289840 5
289880 5
289920 5
289960 5
290000 5
290040 5
290080 5
290120 5
290160 5
290200 5
290240 5
290280 5
290320 5
290360 5
290400 5
290440 5
290480 5
290520 5
290560 5
290600 5
290640 5
290680 5
290720 5
290760 5
290800 5
290840 5
290880 5
290920 5
290960 5
291000 5
291040 5
291080 5
291120 5
291160 5
291200 5
291240 5
291280 5
291320 5
291360 5
291400 5
291440 5
291480 5
291520 5
291560 5
291600 5
291640 5
291680 5
291720 5
291760 5
291800 5
291840 5
291880 5
291920 5
291960 5
292000 5
292040 5
292080 5
292120 5
292160 5
292200 5
292240 5
292280 5
292320 5
292360 5
292400 5
292440 5
292480 5
292520 5
292560 5
292600 5
292640 5
292680 5
292720 5
292760 5
292800 5
292840 5
292880 5
292920 5
292960 5
293000 5
293040 5
293080 5
293120 5
293160 5
293200 5
293240 5
293280 5
293320 5
293360 5
293400 5
293440 5
293480 5
293520 5
293560 5
293600 5
293640 5
293680 5
293720 5
293760 5
293800 5
293840 5
293880 5
293920 5
293960 5
294000 5
294040 5
294080 5
294120 5
294160 5
294200 5
294240 5
294280 5
294320 5
294360 5
294400 5
294440 5
294480 5
294520 5
294560 5
294600 5
294640 5
294680 5
294720 5
294760 5
294800 5
294840 5
294880 5
294920 5
294960 5
295000 5
295040 5
295080 5
295120 5
295160 5
295200 5
295240 5
295280 5
295320 5
295360 5
295400 5
295440 5
295480 5
295520 5
295560 5
295600 5
295640 5
295680 5
295720 5
295760 5
295800 5
295840 5
295880 5
295920 5
295960 5
296000 5
296040 5
296080 5
296120 5
296160 5
296200 5
296240 5
296280 5
296320 5
296360 5
296400 5
296440 5
296480 5
296520 5
296560 5
296600 5
296640 5
296680 5
296720 5
296760 5
296800 5
296840 5
296880 5
296920 5
296960 5
297000 5
297040 5
297080 5
297120 5
297160 5
297200 5
297240 5
297280 5
297320 5
297360 5
297400 5
297440 5
297480 5
297520 5
297560 5
297600 5
297640 5
297680 5
297720 5
297760 5
297800 5
297840 5
297880 5
297920 5
297960 5
298000 5
298040 5
298080 5
298120 5
298160 5
298200 5
298240 5
298280 5
298320 5
298360 5
298400 5
298440 5
298480 5
298520 5
298560 5
298600 5
298640 5
298680 5
298720 5
298760 5
298800 5
298840 5
298880 5
298920 5
298960 5
299000 5
299040 5
299080 5
299120 5
299160 5
299200 5
299240 5
299280 5
299320 5
299360 5
299400 5
299440 5
299480 5
299520 5
299560 5
299600 5
299640 5
299680 5
299720 5
299760 5
299800 5
299840 5
299880 5
299920 5
299960 5
300000 5
300040 5
300080 5
300120 5
300160 5
300200 5
300240 5
300280 5
300320 5
300360 5
300400 5
300440 5
300480 5
300520 5
300560 5
300600 5
300640 5
300680 5
300720 5
300760 5
300800 5
300840 5
300880 5
300920 5
300960 5
301000 5
301040 5
301080 5
301120 5
301160 5
301200 5
301240 5
301280 5
301320 5
301360 5
301400 5
301440 5
301480 5
301520 5
301560 5
301600 5
301640 5
301680 5
301720 5
301760 5
301800 5
301840 5
301880 5
301920 5
301960 5
302000 5
302040 5
302080 5
302120 5
302160 5
302200 5
302240 5
302280 5
302320 5
302360 5
302400 5
302440 5
302480 5
302520 5
302560 5
302600 5
302640 5
302680 5
302720 5
302760 5
302800 5
302840 5
302880 5
302920 5
302960 5
303000 5
303040 5
303080 5
303120 5
303160 5
303200 5
303240 5
303280 5
303320 5
303360 5
303400 5
303440 5
303480 5
303520 5
303560 5
303600 5
303640 5
303680 5
303720 5
303760 5
303800 5
303840 5
303880 5
303920 5
303960 5
304000 5
304040 5
304080 5
304120 5
304160 5
304200 5
304240 5
304280 5
304320 5
304360 5
304400 5
304440 5
304480 5
304520 5
304560 5
304600 5
304640 5
304680 5
304720 5
304760 5
304800 5
304840 5
304880 5
304920 5
304960 5
305000 5
305040 5
305080 5
305120 5
305160 5
305200 5
305240 5
305280 5
305320 5
305360 5
305400 5
305440 5
305480 5
305520 5
305560 5
305600 5
305640 5
305680 5
305720 5
305760 5
305800 5
305840 5
305880 5
305920 5
305960 5
306000 5
306040 5
306080 5
306120 5
306160 5
306200 5
306240 5
306280 5
306320 5
306360 5
306400 5
306440 5
306480 5
306520 5
306560 5
306600 5
306640 5
306680 5
306720 5
306760 5
306800 5
306840 5
306880 5
306920 5
306960 5
307000 5
307040 5
307080 5
307120 5
307160 5
307200 5
307240 5
307280 5
307320 5
307360 5
307400 5
307440 5
307480 5
307520 5
307560 5
307600 5
307640 5
307680 5
307720 5
307760 5
307800 5
307840 5
307880 5
307920 5
307960 5
308000 5
308040 5
308080 5
308120 5
308160 5
308200 5
308240 5
308280 5
308320 5
308360 5
308400 5
308440 5
308480 5
308520 5
308560 5
308600 5
308640 5
308680 5
308720 5
308760 5
308800 5
308840 5
308880 5
308920 5
308960 5
309000 5
309040 5
309080 5
309120 5
309160 5
309200 5
309240 5
309280 5
309320 5
309360 5
309400 5
309440 5
309480 5
309520 5
309560 5
309600 5
309640 5
309680 5
309720 5
309760 5
309800 5
309840 5
309880 5
309920 5
309960 5
310000 5
310040 5
310080 5
310120 5
310160 5
310200 5
310240 5
310280 5
310320 5
310360 5
310400 5
310440 5
310480 5
310520 5
310560 5
310600 5
310640 5
310680 5
310720 5
310760 5
310800 5
310840 5
310880 5
310920 5
310960 5
311000 5
311040 5
311080 5
311120 5
311160 5
311200 5
311240 5
311280 5
311320 5
311360 5
311400 5
311440 5
311480 5
311520 5
311560 5
311600 5
311640 5
311680 5
311720 5
311760 5
311800 5
311840 5
311880 5
311920 5
311960 5
312000 5
312040 5
312080 5
312120 5
312160 5
312200 5
312240 5
312280 5
312320 5
312360 5
312400 5
312440 5
312480 5
312520 5
312560 5
312600 5
312640 5
312680 5
312720 5
312760 5
312800 5
312840 5
312880 5
312920 5
312960 5
313000 5
313040 5
313080 5
313120 5
313160 5
313200 5
313240 5
313280 5
313320 5
313360 5
313400 5
313440 5
313480 5
313520 5
313560 5
313600 5
313640 5
313680 5
313720 5
313760 5
313800 5
313840 5
313880 5
313920 5
313960 5
314000 5
314040 5
314080 5
314120 5
314160 5
314200 5
314240 5
314280 5
314320 5
314360 5
314400 5
314440 5
314480 5
314520 5
314560 5
314600 5
314640 5
314680 5
314720 5
314760 5
314800 5
314840 5
314880 5
314920 5
314960 5
315000 5
315040 5
315080 5
315120 5
315160 5
315200 5
315240 5
315280 5
315320 5
315360 5
315400 5
315440 5
315480 5
315520 5
315560 5
315600 5
315640 5
315680 5
315720 5
315760 5
315800 5
315840 5
315880 5
315920 5
315960 5
316000 5
316040 5
316080 5
316120 5
316160 5
316200 5
316240 5
316280 5
316320 5
316360 5
316400 5
316440 5
316480 5
316520 5
316560 5
316600 5
316640 5
316680 5
316720 5
316760 5
316800 5
316840 5
316880 5
316920 5
316960 5
317000 5
317040 5
317080 5
317120 5
317160 5
317200 5
317240 5
317280 5
317320 5
317360 5
317400 5
317440 5
317480 5
317520 5
317560 5
317600 5
317640 5
317680 5
317720 5
317760 5
317800 5
317840 5
317880 5
317920 5
317960 5
318000 5
318040 5
318080 5
318120 5
318160 5
318200 5
318240 5
318280 5
318320 5
318360 5
318400 5
318440 5
318480 5
318520 5
318560 5
318600 5
318640 5
318680 5
318720 5
318760 5
318800 5
318840 5
318880 5
318920 5
318960 5
319000 5
319040 5
319080 5
319120 5
319160 5
319200 5
319240 5
319280 5
319320 5
319360 5
319400 5
319440 5
319480 5
319520 5
319560 5
319600 5
319640 5
319680 5
319720 5
319760 5
319800 5
319840 5
319880 5
319920 5
319960 5
320000 5
320040 5
320080 5
320120 5
320160 5
320200 5
320240 5
320280 5
320320 5
320360 5
320400 5
320440 5
320480 5
320520 5
320560 5
320600 5
320640 5
320680 5
320720 5
320760 5
320800 5
320840 5
320880 5
320920 5
320960 5
321000 5
321040 5
321080 5
321120 5
321160 5
321200 5
321240 5
321280 5
321320 5
321360 5
321400 5
321440 5
321480 5
321520 5
321560 5
321600 5
321640 5
321680 5
321720 5
321760 5
321800 5
321840 5
321880 5
321920 5
321960 5
322000 5
322040 5
322080 5
322120 5
322160 5
322200 5
322240 5
322280 5
322320 5
322360 5
322400 5
322440 5
322480 5
322520 5
322560 5
322600 5
322640 5
322680 5
322720 5
322760 5
322800 5
322840 5
322880 5
322920 5
322960 5
323000 5
323040 5
323080 5
323120 5
323160 5
323200 5
323240 5
323280 5
323320 5
323360 5
323400 5
323440 5
323480 5
323520 5
323560 5
323600 5
323640 5
323680 5
323720 5
323760 5
323800 5
323840 5
323880 5
323920 5
323960 5
324000 5
324040 5
324080 5
324120 5
324160 5
324200 5
324240 5
324280 5
324320 5
324360 5
324400 5
324440 5
324480 5
324520 5
324560 5
324600 5
324640 5
324680 5
324720 5
324760 5
324800 5
324840 5
324880 5
324920 5
324960 5
325000 5
325040 5
325080 5
325120 5
325160 5
325200 5
325240 5
325280 5
325320 5
325360 5
325400 5
325440 5
325480 5
325520 5
325560 5
325600 5
325640 5
325680 5
325720 5
325760 5
325800 5
325840 5
325880 5
325920 5
325960 5
326000 5
326040 5
326080 5
326120 5
326160 5
326200 5
326240 5
326280 5
326320 5
326360 5
326400 5
326440 5
326480 5
326520 5
326560 5
326600 5
326640 5
326680 5
326720 5
326760 5
326800 5
326840 5
326880 5
326920 5
326960 5
327000 5
327040 5
327080 5
327120 5
327160 5
327200 5
327240 5
327280 5
327320 5
327360 5
327400 5
327440 5
327480 5
327520 5
327560 5
327600 5
327640 5
327680 5
327720 5
327760 5
327800 5
327840 5
327880 5
327920 5
327960 5
328000 5
328040 5
328080 5
328120 5
328160 5
328200 5
328240 5
328280 5
328320 5
328360 5
328400 5
328440 5
328480 5
328520 5
328560 5
328600 5
328640 5
328680 5
328720 5
328760 5
328800 5
328840 5
328880 5
328920 5
328960 5
329000 5
329040 5
329080 5
329120 5
329160 5
329200 5
329240 5
329280 5
329320 5
329360 5
329400 5
329440 5
329480 5
329520 5
329560 5
329600 5
329640 5
329680 5
329720 5
329760 5
329800 5
329840 5
329880 5
329920 5
329960 5
330000 5
330040 5
330080 5
330120 5
330160 5
330200 5
330240 5
330280 5
330320 5
330360 5
330400 5
330440 5
330480 5
330520 5
330560 5
330600 5
330640 5
330680 5
330720 5
330760 5
330800 5
330840 5
330880 5
330920 5
330960 5
331000 5
331040 5
331080 5
331120 5
331160 5
331200 5
331240 5
331280 5
331320 5
331360 5
331400 5
331440 5
331480 5
331520 5
331560 5
331600 5
331640 5
331680 5
331720 5
331760 5
331800 5
331840 5
331880 5
331920 5
331960 5
332000 5
332040 5
332080 5
332120 5
332160 5
332200 5
332240 5
332280 5
332320 5
332360 5
332400 5
332440 5
332480 5
332520 5
332560 5
332600 5
332640 5
332680 5
332720 5
332760 5
332800 5
332840 5
332880 5
332920 5
332960 5
333000 5
333040 5
333080 5
333120 5
333160 5
333200 5
333240 5
333280 5
333320 5
333360 5
333400 5
333440 5
333480 5
333520 5
333560 5
333600 5
333640 5
333680 5
333720 5
333760 5
333800 5
333840 5
333880 5
333920 5
333960 5
334000 5
334040 5
334080 5
334120 5
334160 5
334200 5
334240 5
334280 5
334320 5
334360 5
334400 5
334440 5
334480 5
334520 5
334560 5
334600 5
334640 5
334680 5
334720 5
334760 5
334800 5
334840 5
334880 5
334920 5
334960 5
335000 5
335040 5
335080 5
335120 5
335160 5
335200 5
335240 5
335280 5
335320 5
335360 5
335400 5
335440 5
335480 5
335520 5
335560 5
335600 5
335640 5
335680 5
335720 5
335760 5
335800 5
335840 5
335880 5
335920 5
335960 5
336000 5
336040 5
336080 5
336120 5
336160 5
336200 5
336240 5
336280 5
336320 5
336360 5
336400 5
336440 5
336480 5
336520 5
336560 5
336600 5
336640 5
336680 5
336720 5
336760 5
336800 5
336840 5
336880 5
336920 5
336960 5
337000 5
337040 5
337080 5
337120 5
337160 5
337200 5
337240 5
337280 5
337320 5
337360 5
337400 5
337440 5
337480 5
337520 5
337560 5
337600 5
337640 5
337680 5
337720 5
337760 5
337800 5
337840 5
337880 5
337920 5
337960 5
338000 5
338040 5
338080 5
338120 5
338160 5
338200 5
338240 5
338280 5
338320 5
338360 5
338400 5
338440 5
338480 5
338520 5
338560 5
338600 5
338640 5
338680 5
338720 5
338760 5
338800 5
338840 5
338880 5
338920 5
338960 5
339000 5
339040 5
339080 5
339120 5
339160 5
339200 5
339240 5
339280 5
339320 5
339360 5
339400 5
339440 5
339480 5
339520 5
339560 5
339600 5
339640 5
339680 5
339720 5
339760 5
339800 5
339840 5
339880 5
339920 5
339960 5
340000 5
340040 5
340080 5
340120 5
340160 5
340200 5
340240 5
340280 5
340320 5
340360 5
340400 5
340440 5
340480 5
340520 5
340560 5
340600 5
340640 5
340680 5
340720 5
340760 5
340800 5
340840 5
340880 5
340920 5
340960 5
341000 5
341040 5
341080 5
341120 5
341160 5
341200 5
341240 5
341280 5
341320 5
341360 5
341400 5
341440 5
341480 5
341520 5
341560 5
341600 5
341640 5
341680 5
341720 5
341760 5
341800 5
341840 5
341880 5
341920 5
341960 5
342000 5
342040 5
342080 5
342120 5
342160 5
342200 5
342240 5
342280 5
342320 5
342360 5
342400 5
342440 5
342480 5
342520 5
342560 5
342600 5
342640 5
342680 5
342720 5
342760 5
342800 5
342840 5
342880 5
342920 5
342960 5
343000 5
343040 5
343080 5
343120 5
343160 5
343200 5
343240 5
343280 5
343320 5
343360 5
343400 5
343440 5
343480 5
343520 5
343560 5
343600 5
343640 5
343680 5
343720 5
343760 5
343800 5
343840 5
343880 5
343920 5
343960 5
344000 5
344040 5
344080 5
344120 5
344160 5
344200 5
344240 5
344280 5
344320 5
344360 5
344400 5
344440 5
344480 5
344520 5
344560 5
344600 5
344640 5
344680 5
344720 5
344760 5
344800 5
344840 5
344880 5
344920 5
344960 5
345000 5
345040 5
345080 5
345120 5
345160 5
345200 5
345240 5
345280 5
345320 5
345360 5
345400 5
345440 5
345480 5
345520 5
345560 5
345600 5
345640 5
345680 5
345720 5
345760 5
345800 5
345840 5
345880 5
345920 5
345960 5
346000 5
346040 5
346080 5
346120 5
346160 5
346200 5
346240 5
346280 5
346320 5
346360 5
346400 5
346440 5
346480 5
346520 5
346560 5
346600 5
346640 5
346680 5
346720 5
346760 5
346800 5
346840 5
346880 5
346920 5
346960 5
347000 5
347040 5
347080 5
347120 5
347160 5
347200 5
347240 5
347280 5
347320 5
347360 5
347400 5
347440 5
347480 5
347520 5
347560 5
347600 5
347640 5
347680 5
347720 5
347760 5
347800 5
347840 5
347880 5
347920 5
347960 5
348000 5
348040 5
348080 5
348120 5
348160 5
348200 5
348240 5
348280 5
348320 5
348360 5
348400 5
348440 5
348480 5
348520 5
348560 5
348600 5
348640 5
348680 5
348720 5
348760 5
348800 5
348840 5
348880 5
348920 5
348960 5
349000 5
349040 5
349080 5
349120 5
349160 5
349200 5
349240 5
349280 5
349320 5
349360 5
349400 5
349440 5
349480 5
349520 5
349560 5
349600 5
349640 5
349680 5
349720 5
349760 5
349800 5
349840 5
349880 5
349920 5
349960 5
350000 5
350040 5
350080 5
350120 5
350160 5
350200 5
350240 5
350280 5
350320 5
350360 5
350400 5
350440 5
350480 5
350520 5
350560 5
350600 5
350640 5
350680 5
350720 5
350760 5
350800 5
350840 5
350880 5
350920 5
350960 5
351000 5
351040 5
351080 5
351120 5
351160 5
351200 5
351240 5
351280 5
351320 5
351360 5
351400 5
351440 5
351480 5
351520 5
351560 5
351600 5
351640 5
351680 5
351720 5
351760 5
351800 5
351840 5
351880 5
351920 5
351960 5
352000 5
352040 5
352080 5
352120 5
352160 5
352200 5
352240 5
352280 5
352320 5
352360 5
352400 5
352440 5
352480 5
352520 5
352560 5
352600 5
352640 5
352680 5
352720 5
352760 5
352800 5
352840 5
352880 5
352920 5
352960 5
353000 5
353040 5
353080 5
353120 5
353160 5
353200 5
353240 5
353280 5
353320 5
353360 5
353400 5
353440 5
353480 5
353520 5
353560 5
353600 5
353640 5
353680 5
353720 5
353760 5
353800 5
353840 5
353880 5
353920 5
353960 5
354000 5
354040 5
354080 5
354120 5
354160 5
354200 5
354240 5
354280 5
354320 5
354360 5
354400 5
354440 5
354480 5
354520 5
354560 5
354600 5
354640 5
354680 5
354720 5
354760 5
354800 5
354840 5
354880 5
354920 5
354960 5
355000 5
355040 5
355080 5
355120 5
355160 5
355200 5
355240 5
355280 5
355320 5
355360 5
355400 5
355440 5
355480 5
355520 5
355560 5
355600 5
355640 5
355680 5
355720 5
355760 5
355800 5
355840 5
355880 5
355920 5
355960 5
356000 5
356040 5
356080 5
356120 5
356160 5
356200 5
356240 5
356280 5
356320 5
356360 5
356400 5
356440 5
356480 5
356520 5
356560 5
356600 5
356640 5
356680 5
356720 5
356760 5
356800 5
356840 5
356880 5
356920 5
356960 5
357000 5
357040 5
357080 5
357120 5
357160 5
357200 5
357240 5
357280 5
357320 5
357360 5
357400 5
357440 5
357480 5
357520 5
357560 5
357600 5
357640 5
357680 5
357720 5
357760 5
357800 5
357840 5
357880 5
357920 5
357960 5
358000 5
358040 5
358080 5
358120 5
358160 5
358200 5
358240 5
358280 5
358320 5
358360 5
358400 5
358440 5
358480 5
358520 5
358560 5
358600 5
358640 5
358680 5
358720 5
358760 5
358800 5
358840 5
358880 5
358920 5
358960 5
359000 5
359040 5
359080 5
359120 5
359160 5
359200 5
359240 5
359280 5
359320 5
359360 5
359400 5
359440 5
359480 5
359520 5
359560 5
359600 5
359640 5
359680 5
359720 5
359760 5
359800 5
359840 5
359880 5
359920 5
359960 5
360000 5
360040 5
360080 5
360120 5
360160 5
360200 5
360240 5
360280 5
360320 5
360360 5
360400 5
360440 5
360480 5
360520 5
360560 5
360600 5
360640 5
360680 5
360720 5
360760 5
360800 5
360840 5
360880 5
360920 5
360960 5
361000 5
361040 5
361080 5
361120 5
361160 5
361200 5
361240 5
361280 5
361320 5
361360 5
361400 5
361440 5
361480 5
361520 5
361560 5
361600 5
361640 5
361680 5
361720 5
361760 5
361800 5
361840 5
361880 5
361920 5
361960 5
362000 5
362040 5
362080 5
362120 5
362160 5
362200 5
362240 5
362280 5
362320 5
362360 5
362400 5
362440 5
362480 5
362520 5
362560 5
362600 5
362640 5
362680 5
362720 5
362760 5
362800 5
362840 5
362880 5
362920 5
362960 5
363000 5
363040 5
363080 5
363120 5
363160 5
363200 5
363240 5
363280 5
363320 5
363360 5
363400 5
363440 5
363480 5
363520 5
363560 5
363600 5
363640 5
363680 5
363720 5
363760 5
363800 5
363840 5
363880 5
363920 5
363960 5
364000 5
364040 5
364080 5
364120 5
364160 5
364200 5
364240 5
364280 5
364320 5
364360 5
364400 5
364440 5
364480 5
364520 5
364560 5
364600 5
364640 5
364680 5
364720 5
364760 5
364800 5
364840 5
364880 5
364920 5
364960 5
365000 5
365040 5
365080 5
365120 5
365160 5
365200 5
365240 5
365280 5
365320 5
365360 5
365400 5
365440 5
365480 5
365520 5
365560 5
365600 5
365640 5
365680 5
365720 5
365760 5
365800 5
365840 5
365880 5
365920 5
365960 5
366000 5
366040 5
366080 5
366120 5
366160 5
366200 5
366240 5
366280 5
366320 5
366360 5
366400 5
366440 5
366480 5
366520 5
366560 5
366600 5
366640 5
366680 5
366720 5
366760 5
366800 5
366840 5
366880 5
366920 5
366960 5
367000 5
367040 5
367080 5
367120 5
367160 5
367200 5
367240 5
367280 5
367320 5
367360 5
367400 5
367440 5
367480 5
367520 5
367560 5
367600 5
367640 5
367680 5
367720 5
367760 5
367800 5
367840 5
367880 5
367920 5
367960 5
368000 5
368040 5
368080 5
368120 5
368160 5
368200 5
368240 5
368280 5
368320 5
368360 5
368400 5
368440 5
368480 5
368520 5
368560 5
368600 5
368640 5
368680 5
368720 5
368760 5
368800 5
368840 5
368880 5
368920 5
368960 5
369000 5
369040 5
369080 5
369120 5
369160 5
369200 5
369240 5
369280 5
369320 5
369360 5
369400 5
369440 5
369480 5
369520 5
369560 5
369600 5
369640 5
369680 5
369720 5
369760 5
369800 5
369840 5
369880 5
369920 5
369960 5
370000 5
370040 5
370080 5
370120 5
370160 5
370200 5
370240 5
370280 5
370320 5
370360 5
370400 5
370440 5
370480 5
370520 5
370560 5
370600 5
370640 5
370680 5
370720 5
370760 5
370800 5
370840 5
370880 5
370920 5
370960 5
371000 5
371040 5
371080 5
371120 5
371160 5
371200 5
371240 5
371280 5
371320 5
371360 5
371400 5
371440 5
371480 5
371520 5
371560 5
371600 5
371640 5
371680 5
371720 5
371760 5
371800 5
371840 5
371880 5
371920 5
371960 5
372000 5
372040 5
372080 5
372120 5
372160 5
372200 5
372240 5
372280 5
372320 5
372360 5
372400 5
372440 5
372480 5
372520 5
372560 5
372600 5
372640 5
372680 5
372720 5
372760 5
372800 5
372840 5
372880 5
372920 5
372960 5
373000 5
373040 5
373080 5
373120 5
373160 5
373200 5
373240 5
373280 5
373320 5
373360 5
373400 5
373440 5
373480 5
373520 5
373560 5
373600 5
373640 5
373680 5
373720 5
373760 5
373800 5
373840 5
373880 5
373920 5
373960 5
374000 5
374040 5
374080 5
374120 5
374160 5
374200 5
374240 5
374280 5
374320 5
374360 5
374400 5
374440 5
374480 5
374520 5
374560 5
374600 5
374640 5
374680 5
374720 5
374760 5
374800 5
374840 5
374880 5
374920 5
374960 5
375000 5
375040 5
375080 5
375120 5
375160 5
375200 5
375240 5
375280 5
375320 5
375360 5
375400 5
375440 5
375480 5
375520 5
375560 5
375600 5
375640 5
375680 5
375720 5
375760 5
375800 5
375840 5
375880 5
375920 5
375960 5
376000 5
376040 5
376080 5
376120 5
376160 5
376200 5
376240 5
376280 5
376320 5
376360 5
376400 5
376440 5
376480 5
376520 5
376560 5
376600 5
376640 5
376680 5
376720 5
376760 5
376800 5
376840 5
376880 5
376920 5
376960 5
377000 5
377040 5
377080 5
377120 5
377160 5
377200 5
377240 5
377280 5
377320 5
377360 5
377400 5
377440 5
377480 5
377520 5
377560 5
377600 5
377640 5
377680 5
377720 5
377760 5
377800 5
377840 5
377880 5
377920 5
377960 5
378000 5
378040 5
378080 5
378120 5
378160 5
378200 5
378240 5
378280 5
378320 5
378360 5
378400 5
378440 5
378480 5
378520 5
378560 5
378600 5
378640 5
378680 5
378720 5
378760 5
378800 5
378840 5
378880 5
378920 5
378960 5
379000 5
379040 5
379080 5
379120 5
379160 5
379200 5
379240 5
379280 5
379320 5
379360 5
379400 5
379440 5
379480 5
379520 5
379560 5
379600 5
379640 5
379680 5
379720 5
379760 5
379800 5
379840 5
379880 5
379920 5
379960 5
380000 5
380040 5
380080 5
380120 5
380160 5
380200 5
380240 5
380280 5
380320 5
380360 5
380400 5
380440 5
380480 5
380520 5
380560 5
380600 5
380640 5
380680 5
380720 5
380760 5
380800 5
380840 5
380880 5
380920 5
380960 5
381000 5
381040 5
381080 5
381120 5
381160 5
381200 5
381240 5
381280 5
381320 5
381360 5
381400 5
381440 5
381480 5
381520 5
381560 5
381600 5
381640 5
381680 5
381720 5
381760 5
381800 5
381840 5
381880 5
381920 5
381960 5
382000 5
382040 5
382080 5
382120 5
382160 5
382200 5
382240 5
382280 5
382320 5
382360 5
382400 5
382440 5
382480 5
382520 5
382560 5
382600 5
382640 5
382680 5
382720 5
382760 5
382800 5
382840 5
382880 5
382920 5
382960 5
383000 5
383040 5
383080 5
383120 5
383160 5
383200 5
383240 5
383280 5
383320 5
383360 5
383400 5
383440 5
383480 5
383520 5
383560 5
383600 5
383640 5
383680 5
383720 5
383760 5
383800 5
383840 5
383880 5
383920 5
383960 5
384000 5
384040 5
384080 5
384120 5
384160 5
384200 5
384240 5
384280 5
384320 5
384360 5
384400 5
384440 5
384480 5
384520 5
384560 5
384600 5
384640 5
384680 5
384720 5
384760 5
384800 5
384840 5
384880 5
384920 5
384960 5
385000 5
385040 5
385080 5
385120 5
385160 5
385200 5
385240 5
385280 5
385320 5
385360 5
385400 5
385440 5
385480 5
385520 5
385560 5
385600 5
385640 5
385680 5
385720 5
385760 5
385800 5
385840 5
385880 5
385920 5
385960 5
386000 5
386040 5
386080 5
386120 5
386160 5
386200 5
386240 5
386280 5
386320 5
386360 5
386400 5
386440 5
386480 5
386520 5
386560 5
386600 5
386640 5
386680 5
386720 5
386760 5
386800 5
386840 5
386880 5
386920 5
386960 5
387000 5
387040 5
387080 5
387120 5
387160 5
387200 5
387240 5
387280 5
387320 5
387360 5
387400 5
387440 5
387480 5
387520 5
387560 5
387600 5
387640 5
387680 5
387720 5
387760 5
387800 5
387840 5
387880 5
387920 5
387960 5
388000 5
388040 5
388080 5
388120 5
388160 5
388200 5
388240 5
388280 5
388320 5
388360 5
388400 5
388440 5
388480 5
388520 5
388560 5
388600 5
388640 5
388680 5
388720 5
388760 5
388800 5
388840 5
388880 5
388920 5
388960 5
389000 5
389040 5
389080 5
389120 5
389160 5
389200 5
389240 5
389280 5
389320 5
389360 5
389400 5
389440 5
389480 5
389520 5
389560 5
389600 5
389640 5
389680 5
389720 5
389760 5
389800 5
389840 5
389880 5
389920 5
389960 5
390000 5
390040 5
390080 5
390120 5
390160 5
390200 5
390240 5
390280 5
390320 5
390360 5
390400 5
390440 5
390480 5
390520 5
390560 5
390600 5
390640 5
390680 5
390720 5
390760 5
390800 5
390840 5
390880 5
390920 5
390960 5
391000 5
391040 5
391080 5
391120 5
391160 5
391200 5
391240 5
391280 5
391320 5
391360 5
391400 5
391440 5
391480 5
391520 5
391560 5
391600 5
391640 5
391680 5
391720 5
391760 5
391800 5
391840 5
391880 5
391920 5
391960 5
392000 5
392040 5
392080 5
392120 5
392160 5
392200 5
392240 5
392280 5
392320 5
392360 5
392400 5
392440 5
392480 5
392520 5
392560 5
392600 5
392640 5
392680 5
392720 5
392760 5
392800 5
392840 5
392880 5
392920 5
392960 5
393000 5
393040 5
393080 5
393120 5
393160 5
393200 5
393240 5
393280 5
393320 5
393360 5
393400 5
393440 5
393480 5
393520 5
393560 5
393600 5
393640 5
393680 5
393720 5
393760 5
393800 5
393840 5
393880 5
393920 5
393960 5
394000 5
394040 5
394080 5
394120 5
394160 5
394200 5
394240 5
394280 5
394320 5
394360 5
394400 5
394440 5
394480 5
394520 5
394560 5
394600 5
394640 5
394680 5
394720 5
394760 5
394800 5
394840 5
394880 5
394920 5
394960 5
395000 5
395040 5
395080 5
395120 5
395160 5
395200 5
395240 5
395280 5
395320 5
395360 5
395400 5
395440 5
395480 5
395520 5
395560 5
395600 5
395640 5
395680 5
395720 5
395760 5
395800 5
395840 5
395880 5
395920 5
395960 5
396000 5
396040 5
396080 5
396120 5
396160 5
396200 5
396240 5
396280 5
396320 5
396360 5
396400 5
396440 5
396480 5
396520 5
396560 5
396600 5
396640 5
396680 5
396720 5
396760 5
396800 5
396840 5
396880 5
396920 5
396960 5
397000 5
397040 5
397080 5
397120 5
397160 5
397200 5
397240 5
397280 5
397320 5
397360 5
397400 5
397440 5
397480 5
397520 5
397560 5
397600 5
397640 5
397680 5
397720 5
397760 5
397800 5
397840 5
397880 5
397920 5
397960 5
398000 5
398040 5
398080 5
398120 5
398160 5
398200 5
398240 5
398280 5
398320 5
398360 5
398400 5
398440 5
398480 5
398520 5
398560 5
398600 5
398640 5
398680 5
398720 5
398760 5
398800 5
398840 5
398880 5
398920 5
398960 5
399000 5
399040 5
399080 5
399120 5
399160 5
399200 5
399240 5
399280 5
399320 5
399360 5
399400 5
399440 5
399480 5
399520 5
399560 5
399600 5
399640 5
399680 5
399720 5
399760 5
399800 5
399840 5
399880 5
399920 5
399960 5
400000 5
400040 5
400080 5
400120 5
400160 5
400200 5
400240 5
400280 5
400320 5
400360 5
400400 5
400440 5
400480 5
400520 5
400560 5
400600 5
400640 5
400680 5
400720 5
400760 5
400800 5
400840 5
400880 5
400920 5
400960 5
401000 5
401040 5
401080 5
401120 5
401160 5
401200 5
401240 5
401280 5
401320 5
401360 5
401400 5
401440 5
401480 5
401520 5
401560 5
401600 5
401640 5
401680 5
401720 5
401760 5
401800 5
401840 5
401880 5
401920 5
401960 5
402000 5
402040 5
402080 5
402120 5
402160 5
402200 5
402240 5
402280 5
402320 5
402360 5
402400 5
402440 5
402480 5
402520 5
402560 5
402600 5
402640 5
402680 5
402720 5
402760 5
402800 5
402840 5
402880 5
402920 5
402960 5
403000 5
403040 5
403080 5
403120 5
403160 5
403200 5
403240 5
403280 5
403320 5
403360 5
403400 5
403440 5
403480 5
403520 5
403560 5
403600 5
403640 5
403680 5
403720 5
403760 5
403800 5
403840 5
403880 5
403920 5
403960 5
404000 5
404040 5
404080 5
404120 5
404160 5
404200 5
404240 5
404280 5
404320 5
404360 5
404400 5
404440 5
404480 5
404520 5
404560 5
404600 5
404640 5
404680 5
404720 5
404760 5
404800 5
404840 5
404880 5
404920 5
404960 5
405000 5
405040 5
405080 5
405120 5
405160 5
405200 5
405240 5
405280 5
405320 5
405360 5
405400 5
405440 5
405480 5
405520 5
405560 5
405600 5
405640 5
405680 5
405720 5
405760 5
405800 5
405840 5
405880 5
405920 5
405960 5
406000 5
406040 5
406080 5
406120 5
406160 5
406200 5
406240 5
406280 5
406320 5
406360 5
406400 5
406440 5
406480 5
406520 5
406560 5
406600 5
406640 5
406680 5
406720 5
406760 5
406800 5
406840 5
406880 5
406920 5
406960 5
407000 5
407040 5
407080 5
407120 5
407160 5
407200 5
407240 5
407280 5
407320 5
407360 5
407400 5
407440 5
407480 5
407520 5
407560 5
407600 5
407640 5
407680 5
407720 5
407760 5
407800 5
407840 5
407880 5
407920 5
407960 5
408000 5
408040 5
408080 5
408120 5
408160 5
408200 5
408240 5
408280 5
408320 5
408360 5
408400 5
408440 5
408480 5
408520 5
408560 5
408600 5
408640 5
408680 5
408720 5
408760 5
408800 5
408840 5
408880 5
408920 5
408960 5
409000 5
409040 5
409080 5
409120 5
409160 5
409200 5
409240 5
409280 5
409320 5
409360 5
409400 5
409440 5
409480 5
409520 5
409560 5
409600 5
409640 5
409680 5
409720 5
409760 5
409800 5
409840 5
409880 5
409920 5
409960 5
410000 5
410040 5
410080 5
410120 5
410160 5
410200 5
410240 5
410280 5
410320 5
410360 5
410400 5
410440 5
410480 5
410520 5
410560 5
410600 5
410640 5
410680 5
410720 5
410760 5
410800 5
410840 5
410880 5
410920 5
410960 5
411000 5
411040 5
411080 5
411120 5
411160 5
411200 5
411240 5
411280 5
411320 5
411360 5
411400 5
411440 5
411480 5
411520 5
411560 5
411600 5
411640 5
411680 5
411720 5
411760 5
411800 5
411840 5
411880 5
411920 5
411960 5
412000 5
412040 5
412080 5
412120 5
412160 5
412200 5
412240 5
412280 5
412320 5
412360 5
412400 5
412440 5
412480 5
412520 5
412560 5
412600 5
412640 5
412680 5
412720 5
412760 5
412800 5
412840 5
412880 5
412920 5
412960 5
413000 5
413040 5
413080 5
413120 5
413160 5
413200 5
413240 5
413280 5
413320 5
413360 5
413400 5
413440 5
413480 5
413520 5
413560 5
413600 5
413640 5
413680 5
413720 5
413760 5
413800 5
413840 5
413880 5
413920 5
413960 5
414000 5
414040 5
414080 5
414120 5
414160 5
414200 5
414240 5
414280 5
414320 5
414360 5
414400 5
414440 5
414480 5
414520 5
414560 5
414600 5
414640 5
414680 5
414720 5
414760 5
414800 5
414840 5
414880 5
414920 5
414960 5
415000 5
415040 5
415080 5
415120 5
415160 5
415200 5
415240 5
415280 5
415320 5
415360 5
415400 5
415440 5
415480 5
415520 5
415560 5
415600 5
415640 5
415680 5
415720 5
415760 5
415800 5
415840 5
415880 5
415920 5
415960 5
416000 5
416040 5
416080 5
416120 5
416160 5
416200 5
416240 5
416280 5
416320 5
416360 5
416400 5
416440 5
416480 5
416520 5
416560 5
416600 5
416640 5
416680 5
416720 5
416760 5
416800 5
416840 5
416880 5
416920 5
416960 5
417000 5
417040 5
417080 5
417120 5
417160 5
417200 5
417240 5
417280 5
417320 5
417360 5
417400 5
417440 5
417480 5
417520 5
417560 5
417600 5
417640 5
417680 5
417720 5
417760 5
417800 5
417840 5
417880 5
417920 5
417960 5
418000 5
418040 5
418080 5
418120 5
418160 5
418200 5
418240 5
418280 5
418320 5
418360 5
418400 5
418440 5
418480 5
418520 5
418560 5
418600 5
418640 5
418680 5
418720 5
418760 5
418800 5
418840 5
418880 5
418920 5
418960 5
419000 5
419040 5
419080 5
419120 5
419160 5
419200 5
419240 5
419280 5
419320 5
419360 5
419400 5
419440 5
419480 5
419520 5
419560 5
419600 5
419640 5
419680 5
419720 5
419760 5
419800 5
419840 5
419880 5
419920 5
419960 5
420000 5
420040 5
420080 5
420120 5
420160 5
420200 5
420240 5
420280 5
420320 5
420360 5
420400 5
420440 5
420480 5
420520 5
420560 5
420600 5
420640 5
420680 5
420720 5
420760 5
420800 5
420840 5
420880 5
420920 5
420960 5
421000 5
421040 5
421080 5
421120 5
421160 5
421200 5
421240 5
421280 5
421320 5
421360 5
421400 5
421440 5
421480 5
421520 5
421560 5
421600 5
421640 5
421680 5
421720 5
421760 5
421800 5
421840 5
421880 5
421920 5
421960 5
422000 5
422040 5
422080 5
422120 5
422160 5
422200 5
422240 5
422280 5
422320 5
422360 5
422400 5
422440 5
422480 5
422520 5
422560 5
422600 5
422640 5
422680 5
422720 5
422760 5
422800 5
422840 5
422880 5
422920 5
422960 5
423000 5
423040 5
423080 5
423120 5
423160 5
423200 5
423240 5
423280 5
423320 5
423360 5
423400 5
423440 5
423480 5
423520 5
423560 5
423600 5
423640 5
423680 5
423720 5
423760 5
423800 5
423840 5
423880 5
423920 5
423960 5
424000 5
424040 5
424080 5
424120 5
424160 5
424200 5
424240 5
424280 5
424320 5
424360 5
424400 5
424440 5
424480 5
424520 5
424560 5
424600 5
424640 5
424680 5
424720 5
424760 5
424800 5
424840 5
424880 5
424920 5
424960 5
425000 5
425040 5
425080 5
425120 5
425160 5
425200 5
425240 5
425280 5
425320 5
425360 5
425400 5
425440 5
425480 5
425520 5
425560 5
425600 5
425640 5
425680 5
425720 5
425760 5
425800 5
425840 5
425880 5
425920 5
425960 5
426000 5
426040 5
426080 5
426120 5
426160 5
426200 5
426240 5
426280 5
426320 5
426360 5
426400 5
426440 5
426480 5
426520 5
426560 5
426600 5
426640 5
426680 5
426720 5
426760 5
426800 5
426840 5
426880 5
426920 5
426960 5
427000 5
427040 5
427080 5
427120 5
427160 5
427200 5
427240 5
427280 5
427320 5
427360 5
427400 5
427440 5
427480 5
427520 5
427560 5
427600 5
427640 5
427680 5
427720 5
427760 5
427800 5
427840 5
427880 5
427920 5
427960 5
428000 5
428040 5
428080 5
428120 5
428160 5
428200 5
428240 5
428280 5
428320 5
428360 5
428400 5
428440 5
428480 5
428520 5
428560 5
428600 5
428640 5
428680 5
428720 5
428760 5
428800 5
428840 5
428880 5
428920 5
428960 5
429000 5
429040 5
429080 5
429120 5
429160 5
429200 5
429240 5
429280 5
429320 5
429360 5
429400 5
429440 5
429480 5
429520 5
429560 5
429600 5
429640 5
429680 5
429720 5
429760 5
429800 5
429840 5
429880 5
429920 5
429960 5
430000 5
430040 5
430080 5
430120 5
430160 5
430200 5
430240 5
430280 5
430320 5
430360 5
430400 5
430440 5
430480 5
430520 5
430560 5
430600 5
430640 5
430680 5
430720 5
430760 5
430800 5
430840 5
430880 5
430920 5
430960 5
431000 5
431040 5
431080 5
431120 5
431160 5
431200 5
431240 5
431280 5
431320 5
431360 5
431400 5
431440 5
431480 5
431520 5
431560 5
431600 5
431640 5
431680 5
431720 5
431760 5
431800 5
431840 5
431880 5
431920 5
431960 5
432000 5
432040 5
432080 5
432120 5
432160 5
432200 5
432240 5
432280 5
432320 5
432360 5
432400 5
432440 5
432480 5
432520 5
432560 5
432600 5
432640 5
432680 5
432720 5
432760 5
432800 5
432840 5
432880 5
432920 5
432960 5
433000 5
433040 5
433080 5
433120 5
433160 5
433200 5
433240 5
433280 5
433320 5
433360 5
433400 5
433440 5
433480 5
433520 5
433560 5
433600 5
433640 5
433680 5
433720 5
433760 5
433800 5
433840 5
433880 5
433920 5
433960 5
434000 5
434040 5
434080 5
434120 5
434160 5
434200 5
434240 5
434280 5
434320 5
434360 5
434400 5
434440 5
434480 5
434520 5
434560 5
434600 5
434640 5
434680 5
434720 5
434760 5
434800 5
434840 5
434880 5
434920 5
434960 5
435000 5
435040 5
435080 5
435120 5
435160 5
435200 5
435240 5
435280 5
435320 5
435360 5
435400 5
435440 5
435480 5
435520 5
435560 5
435600 5
435640 5
435680 5
435720 5
435760 5
435800 5
435840 5
435880 5
435920 5
435960 5
436000 5
436040 5
436080 5
436120 5
436160 5
436200 5
436240 5
436280 5
436320 5
436360 5
436400 5
436440 5
436480 5
436520 5
436560 5
436600 5
436640 5
436680 5
436720 5
436760 5
436800 5
436840 5
436880 5
436920 5
436960 5
437000 5
437040 5
437080 5
437120 5
437160 5
437200 5
437240 5
437280 5
437320 5
437360 5
437400 5
437440 5
437480 5
437520 5
437560 5
437600 5
437640 5
437680 5
437720 5
437760 5
437800 5
437840 5
437880 5
437920 5
437960 5
438000 5
438040 5
438080 5
438120 5
438160 5
438200 5
438240 5
438280 5
438320 5
438360 5
438400 5
438440 5
438480 5
438520 5
438560 5
438600 5
438640 5
438680 5
438720 5
438760 5
438800 5
438840 5
438880 5
438920 5
438960 5
439000 5
439040 5
439080 5
439120 5
439160 5
439200 5
439240 5
439280 5
439320 5
439360 5
439400 5
439440 5
439480 5
439520 5
439560 5
439600 5
439640 5
439680 5
439720 5
439760 5
439800 5
439840 5
439880 5
439920 5
439960 5
440000 5
440040 5
440080 5
440120 5
440160 5
440200 5
440240 5
440280 5
440320 5
440360 5
440400 5
440440 5
440480 5
440520 5
440560 5
440600 5
440640 5
440680 5
440720 5
440760 5
440800 5
440840 5
440880 5
440920 5
440960 5
441000 5
441040 5
441080 5
441120 5
441160 5
441200 5
441240 5
441280 5
441320 5
441360 5
441400 5
441440 5
441480 5
441520 5
441560 5
441600 5
441640 5
441680 5
441720 5
441760 5
441800 5
441840 5
441880 5
441920 5
441960 5
442000 5
442040 5
442080 5
442120 5
442160 5
442200 5
442240 5
442280 5
442320 5
442360 5
442400 5
442440 5
442480 5
442520 5
442560 5
442600 5
442640 5
442680 5
442720 5
442760 5
442800 5
442840 5
442880 5
442920 5
442960 5
443000 5
443040 5
443080 5
443120 5
443160 5
443200 5
443240 5
443280 5
443320 5
443360 5
443400 5
443440 5
443480 5
443520 5
443560 5
443600 5
443640 5
443680 5
443720 5
443760 5
443800 5
443840 5
443880 5
443920 5
443960 5
444000 5
444040 5
444080 5
444120 5
444160 5
444200 5
444240 5
444280 5
444320 5
444360 5
444400 5
444440 5
444480 5
444520 5
444560 5
444600 5
444640 5
444680 5
444720 5
444760 5
444800 5
444840 5
444880 5
444920 5
444960 5
445000 5
445040 5
445080 5
445120 5
445160 5
445200 5
445240 5
445280 5
445320 5
445360 5
445400 5
445440 5
445480 5
445520 5
445560 5
445600 5
445640 5
445680 5
445720 5
445760 5
445800 5
445840 5
445880 5
445920 5
445960 5
446000 5
446040 5
446080 5
446120 5
446160 5
446200 5
446240 5
446280 5
446320 5
446360 5
446400 5
446440 5
446480 5
446520 5
446560 5
446600 5
446640 5
446680 5
446720 5
446760 5
446800 5
446840 5
446880 5
446920 5
446960 5
447000 5
447040 5
447080 5
447120 5
447160 5
447200 5
447240 5
447280 5
447320 5
447360 5
447400 5
447440 5
447480 5
447520 5
447560 5
447600 5
447640 5
447680 5
447720 5
447760 5
447800 5
447840 5
447880 5
447920 5
447960 5
448000 5
448040 5
448080 5
448120 5
448160 5
448200 5
448240 5
448280 5
448320 5
448360 5
448400 5
448440 5
448480 5
448520 5
448560 5
448600 5
448640 5
448680 5
448720 5
448760 5
448800 5
448840 5
448880 5
448920 5
448960 5
449000 5
449040 5
449080 5
449120 5
449160 5
449200 5
449240 5
449280 5
449320 5
449360 5
449400 5
449440 5
449480 5
449520 5
449560 5
449600 5
449640 5
449680 5
449720 5
449760 5
449800 5
449840 5
449880 5
449920 5
449960 5
450000 5
450040 5
450080 5
450120 5
450160 5
450200 5
450240 5
450280 5
450320 5
450360 5
450400 5
450440 5
450480 5
450520 5
450560 5
450600 5
450640 5
450680 5
450720 5
450760 5
450800 5
450840 5
450880 5
450920 5
450960 5
451000 5
451040 5
451080 5
451120 5
451160 5
451200 5
451240 5
451280 5
451320 5
451360 5
451400 5
451440 5
451480 5
451520 5
451560 5
451600 5
451640 5
451680 5
451720 5
451760 5
451800 5
451840 5
451880 5
451920 5
451960 5
452000 5
452040 5
452080 5
452120 5
452160 5
452200 5
452240 5
452280 5
452320 5
452360 5
452400 5
452440 5
452480 5
452520 5
452560 5
452600 5
452640 5
452680 5
452720 5
452760 5
452800 5
452840 5
452880 5
452920 5
452960 5
453000 5
453040 5
453080 5
453120 5
453160 5
453200 5
453240 5
453280 5
453320 5
453360 5
453400 5
453440 5
453480 5
453520 5
453560 5
453600 5
453640 5
453680 5
453720 5
453760 5
453800 5
453840 5
453880 5
453920 5
453960 5
454000 5
454040 5
454080 5
454120 5
454160 5
454200 5
454240 5
454280 5
454320 5
454360 5
454400 5
454440 5
454480 5
454520 5
454560 5
454600 5
454640 5
454680 5
454720 5
454760 5
454800 5
454840 5
454880 5
454920 5
454960 5
455000 5
455040 5
455080 5
455120 5
455160 5
455200 5
455240 5
455280 5
455320 5
455360 5
455400 5
455440 5
455480 5
455520 5
455560 5
455600 5
455640 5
455680 5
455720 5
455760 5
455800 5
455840 5
455880 5
455920 5
455960 5
456000 5
456040 5
456080 5
456120 5
456160 5
456200 5
456240 5
456280 5
456320 5
456360 5
456400 5
456440 5
456480 5
456520 5
456560 5
456600 5
456640 5
456680 5
456720 5
456760 5
456800 5
456840 5
456880 5
456920 5
456960 5
457000 5
457040 5
457080 5
457120 5
457160 5
457200 5
457240 5
457280 5
457320 5
457360 5
457400 5
457440 5
457480 5
457520 5
457560 5
457600 5
457640 5
457680 5
457720 5
457760 5
457800 5
457840 5
457880 5
457920 5
457960 5
458000 5
458040 5
458080 5
458120 5
458160 5
458200 5
458240 5
458280 5
458320 5
458360 5
458400 5
458440 5
458480 5
458520 5
458560 5
458600 5
458640 5
458680 5
458720 5
458760 5
458800 5
458840 5
458880 5
458920 5
458960 5
459000 5
459040 5
459080 5
459120 5
459160 5
459200 5
459240 5
459280 5
459320 5
459360 5
459400 5
459440 5
459480 5
459520 5
459560 5
459600 5
459640 5
459680 5
459720 5
459760 5
459800 5
459840 5
459880 5
459920 5
459960 5
460000 5
460040 5
460080 5
460120 5
460160 5
460200 5
460240 5
460280 5
460320 5
460360 5
460400 5
460440 5
460480 5
460520 5
460560 5
460600 5
460640 5
460680 5
460720 5
460760 5
460800 5
460840 5
460880 5
460920 5
460960 5
461000 5
461040 5
461080 5
461120 5
461160 5
461200 5
461240 5
461280 5
461320 5
461360 5
461400 5
461440 5
461480 5
461520 5
461560 5
461600 5
461640 5
461680 5
461720 5
461760 5
461800 5
461840 5
461880 5
461920 5
461960 5
462000 5
462040 5
462080 5
462120 5
462160 5
462200 5
462240 5
462280 5
462320 5
462360 5
462400 5
462440 5
462480 5
462520 5
462560 5
462600 5
462640 5
462680 5
462720 5
462760 5
462800 5
462840 5
462880 5
462920 5
462960 5
463000 5
463040 5
463080 5
463120 5
463160 5
463200 5
463240 5
463280 5
463320 5
463360 5
463400 5
463440 5
463480 5
463520 5
463560 5
463600 5
463640 5
463680 5
463720 5
463760 5
463800 5
463840 5
463880 5
463920 5
463960 5
464000 5
464040 5
464080 5
464120 5
464160 5
464200 5
464240 5
464280 5
464320 5
464360 5
464400 5
464440 5
464480 5
464520 5
464560 5
464600 5
464640 5
464680 5
464720 5
464760 5
464800 5
464840 5
464880 5
464920 5
464960 5
465000 5
465040 5
465080 5
465120 5
465160 5
465200 5
465240 5
465280 5
465320 5
465360 5
465400 5
465440 5
465480 5
465520 5
465560 5
465600 5
465640 5
465680 5
465720 5
465760 5
465800 5
465840 5
465880 5
465920 5
465960 5
466000 5
466040 5
466080 5
466120 5
466160 5
466200 5
466240 5
466280 5
466320 5
466360 5
466400 5
466440 5
466480 5
466520 5
466560 5
466600 5
466640 5
466680 5
466720 5
466760 5
466800 5
466840 5
466880 5
466920 5
466960 5
467000 5
467040 5
467080 5
467120 5
467160 5
467200 5
467240 5
467280 5
467320 5
467360 5
467400 5
467440 5
467480 5
467520 5
467560 5
467600 5
467640 5
467680 5
467720 5
467760 5
467800 5
467840 5
467880 5
467920 5
467960 5
468000 5
468040 5
468080 5
468120 5
468160 5
468200 5
468240 5
468280 5
468320 5
468360 5
468400 5
468440 5
468480 5
468520 5
468560 5
468600 5
468640 5
468680 5
468720 5
468760 5
468800 5
468840 5
468880 5
468920 5
468960 5
469000 5
469040 5
469080 5
469120 5
469160 5
469200 5
469240 5
469280 5
469320 5
469360 5
469400 5
469440 5
469480 5
469520 5
469560 5
469600 5
469640 5
469680 5
469720 5
469760 5
469800 5
469840 5
469880 5
469920 5
469960 5
470000 5
470040 5
470080 5
470120 5
470160 5
470200 5
470240 5
470280 5
470320 5
470360 5
470400 5
470440 5
470480 5
470520 5
470560 5
470600 5
470640 5
470680 5
470720 5
470760 5
470800 5
470840 5
470880 5
470920 5
470960 5
471000 5
471040 5
471080 5
471120 5
471160 5
471200 5
471240 5
471280 5
471320 5
471360 5
471400 5
471440 5
471480 5
471520 5
471560 5
471600 5
471640 5
471680 5
471720 5
471760 5
471800 5
471840 5
471880 5
471920 5
471960 5
472000 5
472040 5
472080 5
472120 5
472160 5
472200 5
472240 5
472280 5
472320 5
472360 5
472400 5
472440 5
472480 5
472520 5
472560 5
472600 5
472640 5
472680 5
472720 5
472760 5
472800 5
472840 5
472880 5
472920 5
472960 5
473000 5
473040 5
473080 5
473120 5
473160 5
473200 5
473240 5
473280 5
473320 5
473360 5
473400 5
473440 5
473480 5
473520 5
473560 5
473600 5
473640 5
473680 5
473720 5
473760 5
473800 5
473840 5
473880 5
473920 5
473960 5
474000 5
474040 5
474080 5
474120 5
474160 5
474200 5
474240 5
474280 5
474320 5
474360 5
474400 5
474440 5
474480 5
474520 5
474560 5
474600 5
474640 5
474680 5
474720 5
474760 5
474800 5
474840 5
474880 5
474920 5
474960 5
475000 5
475040 5
475080 5
475120 5
475160 5
475200 5
475240 5
475280 5
475320 5
475360 5
475400 5
475440 5
475480 5
475520 5
475560 5
475600 5
475640 5
475680 5
475720 5
475760 5
475800 5
475840 5
475880 5
475920 5
475960 5
476000 5
476040 5
476080 5
476120 5
476160 5
476200 5
476240 5
476280 5
476320 5
476360 5
476400 5
476440 5
476480 5
476520 5
476560 5
476600 5
476640 5
476680 5
476720 5
476760 5
476800 5
476840 5
476880 5
476920 5
476960 5
477000 5
477040 5
477080 5
477120 5
477160 5
477200 5
477240 5
477280 5
477320 5
477360 5
477400 5
477440 5
477480 5
477520 5
477560 5
477600 5
477640 5
477680 5
477720 5
477760 5
477800 5
477840 5
477880 5
477920 5
477960 5
478000 5
478040 5
478080 5
478120 5
478160 5
478200 5
478240 5
478280 5
478320 5
478360 5
478400 5
478440 5
478480 5
478520 5
478560 5
478600 5
478640 5
478680 5
478720 5
478760 5
478800 5
478840 5
478880 5
478920 5
478960 5
479000 5
479040 5
479080 5
479120 5
479160 5
479200 5
479240 5
479280 5
479320 5
479360 5
479400 5
479440 5
479480 5
479520 5
479560 5
479600 5
479640 5
479680 5
479720 5
479760 5
479800 5
479840 5
479880 5
479920 5
479960 5
480000 5
480040 5
480080 5
480120 5
480160 5
480200 5
480240 5
480280 5
480320 5
480360 5
480400 5
480440 5
480480 5
480520 5
480560 5
480600 5
480640 5
480680 5
480720 5
480760 5
480800 5
480840 5
480880 5
480920 5
480960 5
481000 5
481040 5
481080 5
481120 5
481160 5
481200 5
481240 5
481280 5
481320 5
481360 5
481400 5
481440 5
481480 5
481520 5
481560 5
481600 5
481640 5
481680 5
481720 5
481760 5
481800 5
481840 5
481880 5
481920 5
481960 5
482000 5
482040 5
482080 5
482120 5
482160 5
482200 5
482240 5
482280 5
482320 5
482360 5
482400 5
482440 5
482480 5
482520 5
482560 5
482600 5
482640 5
482680 5
482720 5
482760 5
482800 5
482840 5
482880 5
482920 5
482960 5
483000 5
483040 5
483080 5
483120 5
483160 5
483200 5
483240 5
483280 5
483320 5
483360 5
483400 5
483440 5
483480 5
483520 5
483560 5
483600 5
483640 5
483680 5
483720 5
483760 5
483800 5
483840 5
483880 5
483920 5
483960 5
484000 5
484040 5
484080 5
484120 5
484160 5
484200 5
484240 5
484280 5
484320 5
484360 5
484400 5
484440 5
484480 5
484520 5
484560 5
484600 5
484640 5
484680 5
484720 5
484760 5
484800 5
484840 5
484880 5
484920 5
484960 5
485000 5
485040 5
485080 5
485120 5
485160 5
485200 5
485240 5
485280 5
485320 5
485360 5
485400 5
485440 5
485480 5
485520 5
485560 5
485600 5
485640 5
485680 5
485720 5
485760 5
485800 5
485840 5
485880 5
485920 5
485960 5
486000 5
486040 5
486080 5
486120 5
486160 5
486200 5
486240 5
486280 5
486320 5
486360 5
486400 5
486440 5
486480 5
486520 5
486560 5
486600 5
486640 5
486680 5
486720 5
486760 5
486800 5
486840 5
486880 5
486920 5
486960 5
487000 5
487040 5
487080 5
487120 5
487160 5
487200 5
487240 5
487280 5
487320 5
487360 5
487400 5
487440 5
487480 5
487520 5
487560 5
487600 5
487640 5
487680 5
487720 5
487760 5
487800 5
487840 5
487880 5
487920 5
487960 5
488000 5
488040 5
488080 5
488120 5
488160 5
488200 5
488240 5
488280 5
488320 5
488360 5
488400 5
488440 5
488480 5
488520 5
488560 5
488600 5
488640 5
488680 5
488720 5
488760 5
488800 5
488840 5
488880 5
488920 5
488960 5
489000 5
489040 5
489080 5
489120 5
489160 5
489200 5
489240 5
489280 5
489320 5
489360 5
489400 5
489440 5
489480 5
489520 5
489560 5
489600 5
489640 5
489680 5
489720 5
489760 5
489800 5
489840 5
489880 5
489920 5
489960 5
490000 5
490040 5
490080 5
490120 5
490160 5
490200 5
490240 5
490280 5
490320 5
490360 5
490400 5
490440 5
490480 5
490520 5
490560 5
490600 5
490640 5
490680 5
490720 5
490760 5
490800 5
490840 5
490880 5
490920 5
490960 5
491000 5
491040 5
491080 5
491120 5
491160 5
491200 5
491240 5
491280 5
491320 5
491360 5
491400 5
491440 5
491480 5
491520 5
491560 5
491600 5
491640 5
491680 5
491720 5
491760 5
491800 5
491840 5
491880 5
491920 5
491960 5
492000 5
492040 5
492080 5
492120 5
492160 5
492200 5
492240 5
492280 5
492320 5
492360 5
492400 5
492440 5
492480 5
492520 5
492560 5
492600 5
492640 5
492680 5
492720 5
492760 5
492800 5
492840 5
492880 5
492920 5
492960 5
493000 5
493040 5
493080 5
493120 5
493160 5
493200 5
493240 5
493280 5
493320 5
493360 5
493400 5
493440 5
493480 5
493520 5
493560 5
493600 5
493640 5
493680 5
493720 5
493760 5
493800 5
493840 5
493880 5
493920 5
493960 5
494000 5
494040 5
494080 5
494120 5
494160 5
494200 5
494240 5
494280 5
494320 5
494360 5
494400 5
494440 5
494480 5
494520 5
494560 5
494600 5
494640 5
494680 5
494720 5
494760 5
494800 5
494840 5
494880 5
494920 5
494960 5
495000 5
495040 5
495080 5
495120 5
495160 5
495200 5
495240 5
495280 5
495320 5
495360 5
495400 5
495440 5
495480 5
495520 5
495560 5
495600 5
495640 5
495680 5
495720 5
495760 5
495800 5
495840 5
495880 5
495920 5
495960 5
496000 5
496040 5
496080 5
496120 5
496160 5
496200 5
496240 5
496280 5
496320 5
496360 5
496400 5
496440 5
496480 5
496520 5
496560 5
496600 5
496640 5
496680 5
496720 5
496760 5
496800 5
496840 5
496880 5
496920 5
496960 5
497000 5
497040 5
497080 5
497120 5
497160 5
497200 5
497240 5
497280 5
497320 5
497360 5
497400 5
497440 5
497480 5
497520 5
497560 5
497600 5
497640 5
497680 5
497720 5
497760 5
497800 5
497840 5
497880 5
497920 5
497960 5
498000 5
498040 5
498080 5
498120 5
498160 5
498200 5
498240 5
498280 5
498320 5
498360 5
498400 5
498440 5
498480 5
498520 5
498560 5
498600 5
498640 5
498680 5
498720 5
498760 5
498800 5
498840 5
498880 5
498920 5
498960 5
499000 5
499040 5
499080 5
499120 5
499160 5
499200 5
499240 5
499280 5
499320 5
499360 5
499400 5
499440 5
499480 5
499520 5
499560 5
499600 5
499640 5
499680 5
499720 5
499760 5
499800 5
499840 5
499880 5
499920 5
499960 5
500000 5
500040 5
500080 5
500120 5
500160 5
500200 5
500240 5
500280 5
500320 5
500360 5
500400 5
500440 5
500480 5
500520 5
500560 5
500600 5
500640 5
500680 5
500720 5
500760 5
500800 5
500840 5
500880 5
500920 5
500960 5
501000 5
501040 5
501080 5
501120 5
501160 5
501200 5
501240 5
501280 5
501320 5
501360 5
501400 5
501440 5
501480 5
501520 5
501560 5
501600 5
501640 5
501680 5
501720 5
501760 5
501800 5
501840 5
501880 5
501920 5
501960 5
502000 5
502040 5
502080 5
502120 5
502160 5
502200 5
502240 5
502280 5
502320 5
502360 5
502400 5
502440 5
502480 5
502520 5
502560 5
502600 5
502640 5
502680 5
502720 5
502760 5
502800 5
502840 5
502880 5
502920 5
502960 5
503000 5
503040 5
503080 5
503120 5
503160 5
503200 5
503240 5
503280 5
503320 5
503360 5
503400 5
503440 5
503480 5
503520 5
503560 5
503600 5
503640 5
503680 5
503720 5
503760 5
503800 5
503840 5
503880 5
503920 5
503960 5
504000 5
504040 5
504080 5
504120 5
504160 5
504200 5
504240 5
504280 5
504320 5
504360 5
504400 5
504440 5
504480 5
504520 5
504560 5
504600 5
504640 5
504680 5
504720 5
504760 5
504800 5
504840 5
504880 5
504920 5
504960 5
505000 5
505040 5
505080 5
505120 5
505160 5
505200 5
505240 5
505280 5
505320 5
505360 5
505400 5
505440 5
505480 5
505520 5
505560 5
505600 5
505640 5
505680 5
505720 5
505760 5
505800 5
505840 5
505880 5
505920 5
505960 5
506000 5
506040 5
506080 5
506120 5
506160 5
506200 5
506240 5
506280 5
506320 5
506360 5
506400 5
506440 5
506480 5
506520 5
506560 5
506600 5
506640 5
506680 5
506720 5
506760 5
506800 5
506840 5
506880 5
506920 5
506960 5
507000 5
507040 5
507080 5
507120 5
507160 5
507200 5
507240 5
507280 5
507320 5
507360 5
507400 5
507440 5
507480 5
507520 5
507560 5
507600 5
507640 5
507680 5
507720 5
507760 5
507800 5
507840 5
507880 5
507920 5
507960 5
508000 5
508040 5
508080 5
508120 5
508160 5
508200 5
508240 5
508280 5
508320 5
508360 5
508400 5
508440 5
508480 5
508520 5
508560 5
508600 5
508640 5
508680 5
508720 5
508760 5
508800 5
508840 5
508880 5
508920 5
508960 5
509000 5
509040 5
509080 5
509120 5
509160 5
509200 5
509240 5
509280 5
509320 5
509360 5
509400 5
509440 5
509480 5
509520 5
509560 5
509600 5
509640 5
509680 5
509720 5
509760 5
509800 5
509840 5
509880 5
509920 5
509960 5
510000 5
510040 5
510080 5
510120 5
510160 5
510200 5
510240 5
510280 5
510320 5
510360 5
510400 5
510440 5
510480 5
510520 5
510560 5
510600 5
510640 5
510680 5
510720 5
510760 5
510800 5
510840 5
510880 5
510920 5
510960 5
511000 5
511040 5
511080 5
511120 5
511160 5
511200 5
511240 5
511280 5
511320 5
511360 5
511400 5
511440 5
511480 5
511520 5
511560 5
511600 5
511640 5
511680 5
511720 5
511760 5
511800 5
511840 5
511880 5
511920 5
511960 5
512000 5
512040 5
512080 5
512120 5
512160 5
512200 5
512240 5
512280 5
512320 5
512360 5
512400 5
512440 5
512480 5
512520 5
512560 5
512600 5
512640 5
512680 5
512720 5
512760 5
512800 5
512840 5
512880 5
512920 5
512960 5
513000 5
513040 5
513080 5
513120 5
513160 5
513200 5
513240 5
513280 5
513320 5
513360 5
513400 5
513440 5
513480 5
513520 5
513560 5
513600 5
513640 5
513680 5
513720 5
513760 5
513800 5
513840 5
513880 5
513920 5
513960 5
514000 5
514040 5
514080 5
514120 5
514160 5
514200 5
514240 5
514280 5
514320 5
514360 5
514400 5
514440 5
514480 5
514520 5
514560 5
514600 5
514640 5
514680 5
514720 5
514760 5
514800 5
514840 5
514880 5
514920 5
514960 5
515000 5
515040 5
515080 5
515120 5
515160 5
515200 5
515240 5
515280 5
515320 5
515360 5
515400 5
515440 5
515480 5
515520 5
515560 5
515600 5
515640 5
515680 5
515720 5
515760 5
515800 5
515840 5
515880 5
515920 5
515960 5
516000 5
516040 5
516080 5
516120 5
516160 5
516200 5
516240 5
516280 5
516320 5
516360 5
516400 5
516440 5
516480 5
516520 5
516560 5
516600 5
516640 5
516680 5
516720 5
516760 5
516800 5
516840 5
516880 5
516920 5
516960 5
517000 5
517040 5
517080 5
517120 5
517160 5
517200 5
517240 5
517280 5
517320 5
517360 5
517400 5
517440 5
517480 5
517520 5
517560 5
517600 5
517640 5
517680 5
517720 5
517760 5
517800 5
517840 5
517880 5
517920 5
517960 5
518000 5
518040 5
518080 5
518120 5
518160 5
518200 5
518240 5
518280 5
518320 5
518360 5
518400 5
518440 5
518480 5
518520 5
518560 5
518600 5
518640 5
518680 5
518720 5
518760 5
518800 5
518840 5
518880 5
518920 5
518960 5
519000 5
519040 5
519080 5
519120 5
519160 5
519200 5
519240 5
519280 5
519320 5
519360 5
519400 5
519440 5
519480 5
519520 5
519560 5
519600 5
519640 5
519680 5
519720 5
519760 5
519800 5
519840 5
519880 5
519920 5
519960 5
520000 5
520040 5
520080 5
520120 5
520160 5
520200 5
520240 5
520280 5
520320 5
520360 5
520400 5
520440 5
520480 5
520520 5
520560 5
520600 5
520640 5
520680 5
520720 5
520760 5
520800 5
520840 5
520880 5
520920 5
520960 5
521000 5
521040 5
521080 5
521120 5
521160 5
521200 5
521240 5
521280 5
521320 5
521360 5
521400 5
521440 5
521480 5
521520 5
521560 5
521600 5
521640 5
521680 5
521720 5
521760 5
521800 5
521840 5
521880 5
521920 5
521960 5
522000 5
522040 5
522080 5
522120 5
522160 5
522200 5
522240 5
522280 5
522320 5
522360 5
522400 5
522440 5
522480 5
522520 5
522560 5
522600 5
522640 5
522680 5
522720 5
522760 5
522800 5
522840 5
522880 5
522920 5
522960 5
523000 5
523040 5
523080 5
523120 5
523160 5
523200 5
523240 5
523280 5
523320 5
523360 5
523400 5
523440 5
523480 5
523520 5
523560 5
523600 5
523640 5
523680 5
523720 5
523760 5
523800 5
523840 5
523880 5
523920 5
523960 5
524000 5
524040 5
524080 5
524120 5
524160 5
524200 5
524240 5
524280 5
524320 5
524360 5
524400 5
524440 5
524480 5
524520 5
524560 5
524600 5
524640 5
524680 5
524720 5
524760 5
524800 5
524840 5
524880 5
524920 5
524960 5
525000 5
525040 5
525080 5
525120 5
525160 5
525200 5
525240 5
525280 5
525320 5
525360 5
525400 5
525440 5
525480 5
525520 5
525560 5
525600 5
525640 5
525680 5
525720 5
525760 5
525800 5
525840 5
525880 5
525920 5
525960 5
526000 5
526040 5
526080 5
526120 5
526160 5
526200 5
526240 5
526280 5
526320 5
526360 5
526400 5
526440 5
526480 5
526520 5
526560 5
526600 5
526640 5
526680 5
526720 5
526760 5
526800 5
526840 5
526880 5
526920 5
526960 5
527000 5
527040 5
527080 5
527120 5
527160 5
527200 5
527240 5
527280 5
527320 5
527360 5
527400 5
527440 5
527480 5
527520 5
527560 5
527600 5
527640 5
527680 5
527720 5
527760 5
527800 5
527840 5
527880 5
527920 5
527960 5
528000 5
528040 5
528080 5
528120 5
528160 5
528200 5
528240 5
528280 5
528320 5
528360 5
528400 5
528440 5
528480 5
528520 5
528560 5
528600 5
528640 5
528680 5
528720 5
528760 5
528800 5
528840 5
528880 5
528920 5
528960 5
529000 5
529040 5
529080 5
529120 5
529160 5
529200 5
529240 5
529280 5
529320 5
529360 5
529400 5
529440 5
529480 5
529520 5
529560 5
529600 5
529640 5
529680 5
529720 5
529760 5
529800 5
529840 5
529880 5
529920 5
529960 5
530000 5
530040 5
530080 5
530120 5
530160 5
530200 5
530240 5
530280 5
530320 5
530360 5
530400 5
530440 5
530480 5
530520 5
530560 5
530600 5
530640 5
530680 5
530720 5
530760 5
530800 5
530840 5
530880 5
530920 5
530960 5
531000 5
531040 5
531080 5
531120 5
531160 5
531200 5
531240 5
531280 5
531320 5
531360 5
531400 5
531440 5
531480 5
531520 5
531560 5
531600 5
531640 5
531680 5
531720 5
531760 5
531800 5
531840 5
531880 5
531920 5
531960 5
532000 5
532040 5
532080 5
532120 5
532160 5
532200 5
532240 5
532280 5
532320 5
532360 5
532400 5
532440 5
532480 5
532520 5
532560 5
532600 5
532640 5
532680 5
532720 5
532760 5
532800 5
532840 5
532880 5
532920 5
532960 5
533000 5
533040 5
533080 5
533120 5
533160 5
533200 5
533240 5
533280 5
533320 5
533360 5
533400 5
533440 5
533480 5
533520 5
533560 5
533600 5
533640 5
533680 5
533720 5
533760 5
533800 5
533840 5
533880 5
533920 5
533960 5
534000 5
534040 5
534080 5
534120 5
534160 5
534200 5
534240 5
534280 5
534320 5
534360 5
534400 5
534440 5
534480 5
534520 5
534560 5
534600 5
534640 5
534680 5
534720 5
534760 5
534800 5
534840 5
534880 5
534920 5
534960 5
535000 5
535040 5
535080 5
535120 5
535160 5
535200 5
535240 5
535280 5
535320 5
535360 5
535400 5
535440 5
535480 5
535520 5
535560 5
535600 5
535640 5
535680 5
535720 5
535760 5
535800 5
535840 5
535880 5
535920 5
535960 5
536000 5
536040 5
536080 5
536120 5
536160 5
536200 5
536240 5
536280 5
536320 5
536360 5
536400 5
536440 5
536480 5
536520 5
536560 5
536600 5
536640 5
536680 5
536720 5
536760 5
536800 5
536840 5
536880 5
536920 5
536960 5
537000 5
537040 5
537080 5
537120 5
537160 5
537200 5
537240 5
537280 5
537320 5
537360 5
537400 5
537440 5
537480 5
537520 5
537560 5
537600 5
537640 5
537680 5
537720 5
537760 5
537800 5
537840 5
537880 5
537920 5
537960 5
538000 5
538040 5
538080 5
538120 5
538160 5
538200 5
538240 5
538280 5
538320 5
538360 5
538400 5
538440 5
538480 5
538520 5
538560 5
538600 5
538640 5
538680 5
538720 5
538760 5
538800 5
538840 5
538880 5
538920 5
538960 5
539000 5
539040 5
539080 5
539120 5
539160 5
539200 5
539240 5
539280 5
539320 5
539360 5
539400 5
539440 5
539480 5
539520 5
539560 5
539600 5
539640 5
539680 5
539720 5
539760 5
539800 5
539840 5
539880 5
539920 5
539960 5
540000 5
540040 5
540080 5
540120 5
540160 5
540200 5
540240 5
540280 5
540320 5
540360 5
540400 5
540440 5
540480 5
540520 5
540560 5
540600 5
540640 5
540680 5
540720 5
540760 5
540800 5
540840 5
540880 5
540920 5
540960 5
541000 5
541040 5
541080 5
541120 5
541160 5
541200 5
541240 5
541280 5
541320 5
541360 5
541400 5
541440 5
541480 5
541520 5
541560 5
541600 5
541640 5
541680 5
541720 5
541760 5
541800 5
541840 5
541880 5
541920 5
541960 5
542000 5
542040 5
542080 5
542120 5
542160 5
542200 5
542240 5
542280 5
542320 5
542360 5
542400 5
542440 5
542480 5
542520 5
542560 5
542600 5
542640 5
542680 5
542720 5
542760 5
542800 5
542840 5
542880 5
542920 5
542960 5
543000 5
543040 5
543080 5
543120 5
543160 5
543200 5
543240 5
543280 5
543320 5
543360 5
543400 5
543440 5
543480 5
543520 5
543560 5
543600 5
543640 5
543680 5
543720 5
543760 5
543800 5
543840 5
543880 5
543920 5
543960 5
544000 5
544040 5
544080 5
544120 5
544160 5
544200 5
544240 5
544280 5
544320 5
544360 5
544400 5
544440 5
544480 5
544520 5
544560 5
544600 5
544640 5
544680 5
544720 5
544760 5
544800 5
544840 5
544880 5
544920 5
544960 5
545000 5
545040 5
545080 5
545120 5
545160 5
545200 5
545240 5
545280 5
545320 5
545360 5
545400 5
545440 5
545480 5
545520 5
545560 5
545600 5
545640 5
545680 5
545720 5
545760 5
545800 5
545840 5
545880 5
545920 5
545960 5
546000 5
546040 5
546080 5
546120 5
546160 5
546200 5
546240 5
546280 5
546320 5
546360 5
546400 5
546440 5
546480 5
546520 5
546560 5
546600 5
546640 5
546680 5
546720 5
546760 5
546800 5
546840 5
546880 5
546920 5
546960 5
547000 5
547040 5
547080 5
547120 5
547160 5
547200 5
547240 5
547280 5
547320 5
547360 5
547400 5
547440 5
547480 5
547520 5
547560 5
547600 5
547640 5
547680 5
547720 5
547760 5
547800 5
547840 5
547880 5
547920 5
547960 5
548000 5
548040 5
548080 5
548120 5
548160 5
548200 5
548240 5
548280 5
548320 5
548360 5
548400 5
548440 5
548480 5
548520 5
548560 5
548600 5
548640 5
548680 5
548720 5
548760 5
548800 5
548840 5
548880 5
548920 5
548960 5
549000 5
549040 5
549080 5
549120 5
549160 5
549200 5
549240 5
549280 5
549320 5
549360 5
549400 5
549440 5
549480 5
549520 5
549560 5
549600 5
549640 5
549680 5
549720 5
549760 5
549800 5
549840 5
549880 5
549920 5
549960 5
550000 5
550040 5
550080 5
550120 5
550160 5
550200 5
550240 5
550280 5
550320 5
550360 5
550400 5
550440 5
550480 5
550520 5
550560 5
550600 5
550640 5
550680 5
550720 5
550760 5
550800 5
550840 5
550880 5
550920 5
550960 5
551000 5
551040 5
551080 5
551120 5
551160 5
551200 5
551240 5
551280 5
551320 5
551360 5
551400 5
551440 5
551480 5
551520 5
551560 5
551600 5
551640 5
551680 5
551720 5
551760 5
551800 5
551840 5
551880 5
551920 5
551960 5
552000 5
552040 5
552080 5
552120 5
552160 5
552200 5
552240 5
552280 5
552320 5
552360 5
552400 5
552440 5
552480 5
552520 5
552560 5
552600 5
552640 5
552680 5
552720 5
552760 5
552800 5
552840 5
552880 5
552920 5
552960 5
553000 5
553040 5
553080 5
553120 5
553160 5
553200 5
553240 5
553280 5
553320 5
553360 5
553400 5
553440 5
553480 5
553520 5
553560 5
553600 5
553640 5
553680 5
553720 5
553760 5
553800 5
553840 5
553880 5
553920 5
553960 5
554000 5
554040 5
554080 5
554120 5
554160 5
554200 5
554240 5
554280 5
554320 5
554360 5
554400 5
554440 5
554480 5
554520 5
554560 5
554600 5
554640 5
554680 5
554720 5
554760 5
554800 5
554840 5
554880 5
554920 5
554960 5
555000 5
555040 5
555080 5
555120 5
555160 5
555200 5
555240 5
555280 5
555320 5
555360 5
555400 5
555440 5
555480 5
555520 5
555560 5
555600 5
555640 5
555680 5
555720 5
555760 5
555800 5
555840 5
555880 5
555920 5
555960 5
556000 5
556040 5
556080 5
556120 5
556160 5
556200 5
556240 5
556280 5
556320 5
556360 5
556400 5
556440 5
556480 5
556520 5
556560 5
556600 5
556640 5
556680 5
556720 5
556760 5
556800 5
556840 5
556880 5
556920 5
556960 5
557000 5
557040 5
557080 5
557120 5
557160 5
557200 5
557240 5
557280 5
557320 5
557360 5
557400 5
557440 5
557480 5
557520 5
557560 5
557600 5
557640 5
557680 5
557720 5
557760 5
557800 5
557840 5
557880 5
557920 5
557960 5
558000 5
558040 5
558080 5
558120 5
558160 5
558200 5
558240 5
558280 5
558320 5
558360 5
558400 5
558440 5
558480 5
558520 5
558560 5
558600 5
558640 5
558680 5
558720 5
558760 5
558800 5
558840 5
558880 5
558920 5
558960 5
559000 5
559040 5
559080 5
559120 5
559160 5
559200 5
559240 5
559280 5
559320 5
559360 5
559400 5
559440 5
559480 5
559520 5
559560 5
559600 5
559640 5
559680 5
559720 5
559760 5
559800 5
559840 5
559880 5
559920 5
559960 5
560000 5
560040 5
560080 5
560120 5
560160 5
560200 5
560240 5
560280 5
560320 5
560360 5
560400 5
560440 5
560480 5
560520 5
560560 5
560600 5
560640 5
560680 5
560720 5
560760 5
560800 5
560840 5
560880 5
560920 5
560960 5
561000 5
561040 5
561080 5
561120 5
561160 5
561200 5
561240 5
561280 5
561320 5
561360 5
561400 5
561440 5
561480 5
561520 5
561560 5
561600 5
561640 5
561680 5
561720 5
561760 5
561800 5
561840 5
561880 5
561920 5
561960 5
562000 5
562040 5
562080 5
562120 5
562160 5
562200 5
562240 5
562280 5
562320 5
562360 5
562400 5
562440 5
562480 5
562520 5
562560 5
562600 5
562640 5
562680 5
562720 5
562760 5
562800 5
562840 5
562880 5
562920 5
562960 5
563000 5
563040 5
563080 5
563120 5
563160 5
563200 5
563240 5
563280 5
563320 5
563360 5
563400 5
563440 5
563480 5
563520 5
563560 5
563600 5
563640 5
563680 5
563720 5
563760 5
563800 5
563840 5
563880 5
563920 5
563960 5
564000 5
564040 5
564080 5
564120 5
564160 5
564200 5
564240 5
564280 5
564320 5
564360 5
564400 5
564440 5
564480 5
564520 5
564560 5
564600 5
564640 5
564680 5
564720 5
564760 5
564800 5
564840 5
564880 5
564920 5
564960 5
565000 5
565040 5
565080 5
565120 5
565160 5
565200 5
565240 5
565280 5
565320 5
565360 5
565400 5
565440 5
565480 5
565520 5
565560 5
565600 5
565640 5
565680 5
565720 5
565760 5
565800 5
565840 5
565880 5
565920 5
565960 5
566000 5
566040 5
566080 5
566120 5
566160 5
566200 5
566240 5
566280 5
566320 5
566360 5
566400 5
566440 5
566480 5
566520 5
566560 5
566600 5
566640 5
566680 5
566720 5
566760 5
566800 5
566840 5
566880 5
566920 5
566960 5
567000 5
567040 5
567080 5
567120 5
567160 5
567200 5
567240 5
567280 5
567320 5
567360 5
567400 5
567440 5
567480 5
567520 5
567560 5
567600 5
567640 5
567680 5
567720 5
567760 5
567800 5
567840 5
567880 5
567920 5
567960 5
568000 5
568040 5
568080 5
568120 5
568160 5
568200 5
568240 5
568280 5
568320 5
568360 5
568400 5
568440 5
568480 5
568520 5
568560 5
568600 5
568640 5
568680 5
568720 5
568760 5
568800 5
568840 5
568880 5
568920 5
568960 5
569000 5
569040 5
569080 5
569120 5
569160 5
569200 5
569240 5
569280 5
569320 5
569360 5
569400 5
569440 5
569480 5
569520 5
569560 5
569600 5
569640 5
569680 5
569720 5
569760 5
569800 5
569840 5
569880 5
569920 5
569960 5
570000 5
570040 5
570080 5
570120 5
570160 5
570200 5
570240 5
570280 5
570320 5
570360 5
570400 5
570440 5
570480 5
570520 5
570560 5
570600 5
570640 5
570680 5
570720 5
570760 5
570800 5
570840 5
570880 5
570920 5
570960 5
571000 5
571040 5
571080 5
571120 5
571160 5
571200 5
571240 5
571280 5
571320 5
571360 5
571400 5
571440 5
571480 5
571520 5
571560 5
571600 5
571640 5
571680 5
571720 5
571760 5
571800 5
571840 5
571880 5
571920 5
571960 5
572000 5
572040 5
572080 5
572120 5
572160 5
572200 5
572240 5
572280 5
572320 5
572360 5
572400 5
572440 5
572480 5
572520 5
572560 5
572600 5
572640 5
572680 5
572720 5
572760 5
572800 5
572840 5
572880 5
572920 5
572960 5
573000 5
573040 5
573080 5
573120 5
573160 5
573200 5
573240 5
573280 5
573320 5
573360 5
573400 5
573440 5
573480 5
573520 5
573560 5
573600 5
573640 5
573680 5
573720 5
573760 5
573800 5
573840 5
573880 5
573920 5
573960 5
574000 5
574040 5
574080 5
574120 5
574160 5
574200 5
574240 5
574280 5
574320 5
574360 5
574400 5
574440 5
574480 5
574520 5
574560 5
574600 5
574640 5
574680 5
574720 5
574760 5
574800 5
574840 5
574880 5
574920 5
574960 5
575000 5
575040 5
575080 5
575120 5
575160 5
575200 5
575240 5
575280 5
575320 5
575360 5
575400 5
575440 5
575480 5
575520 5
575560 5
575600 5
575640 5
575680 5
575720 5
575760 5
575800 5
575840 5
575880 5
575920 5
575960 5
576000 5
576040 5
576080 5
576120 5
576160 5
576200 5
576240 5
576280 5
576320 5
576360 5
576400 5
576440 5
576480 5
576520 5
576560 5
576600 5
576640 5
576680 5
576720 5
576760 5
576800 5
576840 5
576880 5
576920 5
576960 5
577000 5
577040 5
577080 5
577120 5
577160 5
577200 5
577240 5
577280 5
577320 5
577360 5
577400 5
577440 5
577480 5
577520 5
577560 5
577600 5
577640 5
577680 5
577720 5
577760 5
577800 5
577840 5
577880 5
577920 5
577960 5
578000 5
578040 5
578080 5
578120 5
578160 5
578200 5
578240 5
578280 5
578320 5
578360 5
578400 5
578440 5
578480 5
578520 5
578560 5
578600 5
578640 5
578680 5
578720 5
578760 5
578800 5
578840 5
578880 5
578920 5
578960 5
579000 5
579040 5
579080 5
579120 5
579160 5
579200 5
579240 5
579280 5
579320 5
579360 5
579400 5
579440 5
579480 5
579520 5
579560 5
579600 5
579640 5
579680 5
579720 5
579760 5
579800 5
579840 5
579880 5
579920 5
579960 5
580000 5
580040 5
580080 5
580120 5
580160 5
580200 5
580240 5
580280 5
580320 5
580360 5
580400 5
580440 5
580480 5
580520 5
580560 5
580600 5
580640 5
580680 5
580720 5
580760 5
580800 5
580840 5
580880 5
580920 5
580960 5
581000 5
581040 5
581080 5
581120 5
581160 5
581200 5
581240 5
581280 5
581320 5
581360 5
581400 5
581440 5
581480 5
581520 5
581560 5
581600 5
581640 5
581680 5
581720 5
581760 5
581800 5
581840 5
581880 5
581920 5
581960 5
582000 5
582040 5
582080 5
582120 5
582160 5
582200 5
582240 5
582280 5
582320 5
582360 5
582400 5
582440 5
582480 5
582520 5
582560 5
582600 5
582640 5
582680 5
582720 5
582760 5
582800 5
582840 5
582880 5
582920 5
582960 5
583000 5
583040 5
583080 5
583120 5
583160 5
583200 5
583240 5
583280 5
583320 5
583360 5
583400 5
583440 5
583480 5
583520 5
583560 5
583600 5
583640 5
583680 5
583720 5
583760 5
583800 5
583840 5
583880 5
583920 5
583960 5
584000 5
584040 5
584080 5
584120 5
584160 5
584200 5
584240 5
584280 5
584320 5
584360 5
584400 5
584440 5
584480 5
584520 5
584560 5
584600 5
584640 5
584680 5
584720 5
584760 5
584800 5
584840 5
584880 5
584920 5
584960 5
585000 5
585040 5
585080 5
585120 5
585160 5
585200 5
585240 5
585280 5
585320 5
585360 5
585400 5
585440 5
585480 5
585520 5
585560 5
585600 5
585640 5
585680 5
585720 5
585760 5
585800 5
585840 5
585880 5
585920 5
585960 5
586000 5
586040 5
586080 5
586120 5
586160 5
586200 5
586240 5
586280 5
586320 5
586360 5
586400 5
586440 5
586480 5
586520 5
586560 5
586600 5
586640 5
586680 5
586720 5
586760 5
586800 5
586840 5
586880 5
586920 5
586960 5
587000 5
587040 5
587080 5
587120 5
587160 5
587200 5
587240 5
587280 5
587320 5
587360 5
587400 5
587440 5
587480 5
587520 5
587560 5
587600 5
587640 5
587680 5
587720 5
587760 5
587800 5
587840 5
587880 5
587920 5
587960 5
588000 5
588040 5
588080 5
588120 5
588160 5
588200 5
588240 5
588280 5
588320 5
588360 5
588400 5
588440 5
588480 5
588520 5
588560 5
588600 5
588640 5
588680 5
588720 5
588760 5
588800 5
588840 5
588880 5
588920 5
588960 5
589000 5
589040 5
589080 5
589120 5
589160 5
589200 5
589240 5
589280 5
589320 5
589360 5
589400 5
589440 5
589480 5
589520 5
589560 5
589600 5
589640 5
589680 5
589720 5
589760 5
589800 5
589840 5
589880 5
589920 5
589960 5
590000 5
590040 5
590080 5
590120 5
590160 5
590200 5
590240 5
590280 5
590320 5
590360 5
590400 5
590440 5
590480 5
590520 5
590560 5
590600 5
590640 5
590680 5
590720 5
590760 5
590800 5
590840 5
590880 5
590920 5
590960 5
591000 5
591040 5
591080 5
591120 5
591160 5
591200 5
591240 5
591280 5
591320 5
591360 5
591400 5
591440 5
591480 5
591520 5
591560 5
591600 5
591640 5
591680 5
591720 5
591760 5
591800 5
591840 5
591880 5
591920 5
591960 5
592000 5
592040 5
592080 5
592120 5
592160 5
592200 5
592240 5
592280 5
592320 5
592360 5
592400 5
592440 5
592480 5
592520 5
592560 5
592600 5
592640 5
592680 5
592720 5
592760 5
592800 5
592840 5
592880 5
592920 5
592960 5
593000 5
593040 5
593080 5
593120 5
593160 5
593200 5
593240 5
593280 5
593320 5
593360 5
593400 5
593440 5
593480 5
593520 5
593560 5
593600 5
593640 5
593680 5
593720 5
593760 5
593800 5
593840 5
593880 5
593920 5
593960 5
594000 5
594040 5
594080 5
594120 5
594160 5
594200 5
594240 5
594280 5
594320 5
594360 5
594400 5
594440 5
594480 5
594520 5
594560 5
594600 5
594640 5
594680 5
594720 5
594760 5
594800 5
594840 5
594880 5
594920 5
594960 5
595000 5
595040 5
595080 5
595120 5
595160 5
595200 5
595240 5
595280 5
595320 5
595360 5
595400 5
595440 5
595480 5
595520 5
595560 5
595600 5
595640 5
595680 5
595720 5
595760 5
595800 5
595840 5
595880 5
595920 5
595960 5
596000 5
596040 5
596080 5
596120 5
596160 5
596200 5
596240 5
596280 5
596320 5
596360 5
596400 5
596440 5
596480 5
596520 5
596560 5
596600 5
596640 5
596680 5
596720 5
596760 5
596800 5
596840 5
596880 5
596920 5
596960 5
597000 5
597040 5
597080 5
597120 5
597160 5
597200 5
597240 5
597280 5
597320 5
597360 5
597400 5
597440 5
597480 5
597520 5
597560 5
597600 5
597640 5
597680 5
597720 5
597760 5
597800 5
597840 5
597880 5
597920 5
597960 5
598000 5
598040 5
598080 5
598120 5
598160 5
598200 5
598240 5
598280 5
598320 5
598360 5
598400 5
598440 5
598480 5
598520 5
598560 5
598600 5
598640 5
598680 5
598720 5
598760 5
598800 5
598840 5
598880 5
598920 5
598960 5
599000 5
599040 5
599080 5
599120 5
599160 5
599200 5
599240 5
599280 5
599320 5
599360 5
599400 5
599440 5
599480 5
599520 5
599560 5
599600 5
599640 5
599680 5
599720 5
599760 5
599800 5
599840 5
599880 5
599920 5
599960 5
600000 5
