# Supplementary material for: Comment on 'Valid molecular dynamics simulations of human hemoglobin require a surprisingly large box size'
Source: eLife. 2019 Jun 20;8:e44718. doi: 10.7554/eLife.44718 (PMC6586461; doi:10.7554/eLife.44718)
Supplement: Figure 3—source data 1. — The zip archive contains a README file describing which source files correspond to the different panels. [file elife-44718-fig3-data1.zip › figure3/panel_A/kovalevsky/normal/3/proj.xvg]

@ autoscale onread none
@ with g0
@ g0 on
@ title "projection on eigenvectors (nm)"
@ xaxis  label "Time (ps)"
@ world xmin 0
@ world xmax 301720
@ world ymin -10.2424
@ world ymax 9.60908
@ view xmin 0.15
@ view xmax 0.85
@ view ymin 0.15
@ view ymax 0.85
@ yaxis  label "vec 1"
@ xaxis tick major 100000
@ xaxis tick minor 50000
@ xaxis ticklabel start type spec
@ xaxis ticklabel start -0
@ yaxis tick major 5
@ yaxis tick minor 2.5
@ yaxis ticklabel start type spec
@ yaxis ticklabel start -10
@ zeroxaxis bar on
@ zeroxaxis bar linestyle 3
    0.0000   -5.06076
   40.0000   -5.70931
   80.0000   -5.07521
  120.0000   -5.56604
  160.0000   -5.44478
  200.0000   -5.87361
  240.0000   -5.67312
  280.0000   -5.95162
  320.0000   -6.05914
  360.0000   -6.04353
  400.0000   -6.21613
  440.0000   -6.07326
  480.0000   -6.70255
  520.0000   -5.99596
  560.0000   -5.87093
  600.0000   -5.80972
  640.0000   -5.73183
  680.0000   -6.48470
  720.0000   -5.94084
  760.0000   -5.38033
  800.0000   -5.07285
  840.0000   -5.42124
  880.0000   -6.12889
  920.0000   -5.95096
  960.0000   -5.46991
 1000.0000   -6.36473
 1040.0000   -6.12015
 1080.0000   -5.58167
 1120.0000   -6.17608
 1160.0000   -5.17680
 1200.0000   -5.53375
 1240.0000   -6.33319
 1280.0000   -5.35452
 1320.0000   -5.63405
 1360.0000   -6.10087
 1400.0000   -6.00008
 1440.0000   -5.51015
 1480.0000   -5.20646
 1520.0000   -4.83501
 1560.0000   -5.88556
 1600.0000   -6.65888
 1640.0000   -6.78234
 1680.0000   -5.60640
 1720.0000   -5.88554
 1760.0000   -5.98958
 1800.0000   -6.70647
 1840.0000   -6.33166
 1880.0000   -6.88105
 1920.0000   -6.69645
 1960.0000   -5.81528
 2000.0000   -6.37454
 2040.0000   -6.36205
 2080.0000   -6.74674
 2120.0000   -6.76159
 2160.0000   -6.86590
 2200.0000   -5.95039
 2240.0000   -6.85160
 2280.0000   -6.49125
 2320.0000   -6.64117
 2360.0000   -6.78242
 2400.0000   -6.33617
 2440.0000   -6.56730
 2480.0000   -6.49127
 2520.0000   -5.67510
 2560.0000   -6.72967
 2600.0000   -6.08161
 2640.0000   -5.25078
 2680.0000   -6.11429
 2720.0000   -6.72900
 2760.0000   -6.18666
 2800.0000   -6.34828
 2840.0000   -6.31538
 2880.0000   -6.93477
 2920.0000   -6.87045
 2960.0000   -6.24344
 3000.0000   -6.53456
 3040.0000   -6.41350
 3080.0000   -6.75725
 3120.0000   -7.03689
 3160.0000   -6.54917
 3200.0000   -7.07985
 3240.0000   -6.31759
 3280.0000   -6.13587
 3320.0000   -7.62368
 3360.0000   -6.56022
 3400.0000   -6.79751
 3440.0000   -6.96566
 3480.0000   -6.92281
 3520.0000   -7.02666
 3560.0000   -6.29052
 3600.0000   -5.73043
 3640.0000   -5.66710
 3680.0000   -5.69530
 3720.0000   -6.34739
 3760.0000   -6.21166
 3800.0000   -5.16536
 3840.0000   -6.31741
 3880.0000   -6.76154
 3920.0000   -5.97038
 3960.0000   -5.59870
 4000.0000   -7.21634
 4040.0000   -6.51657
 4080.0000   -6.77356
 4120.0000   -6.64062
 4160.0000   -6.45017
 4200.0000   -6.45959
 4240.0000   -6.03858
 4280.0000   -6.31873
 4320.0000   -7.03555
 4360.0000   -7.46813
 4400.0000   -6.95391
 4440.0000   -6.85109
 4480.0000   -8.07110
 4520.0000   -6.14278
 4560.0000   -6.01467
 4600.0000   -6.50372
 4640.0000   -5.85176
 4680.0000   -6.16407
 4720.0000   -6.85075
 4760.0000   -7.03387
 4800.0000   -5.60629
 4840.0000   -6.81835
 4880.0000   -6.25268
 4920.0000   -5.50261
 4960.0000   -5.91584
 5000.0000   -5.19612
 5040.0000   -5.76946
 5080.0000   -6.99591
 5120.0000   -7.18921
 5160.0000   -6.89185
 5200.0000   -7.24793
 5240.0000   -6.41254
 5280.0000   -6.58442
 5320.0000   -7.42392
 5360.0000   -6.95784
 5400.0000   -6.81989
 5440.0000   -6.31321
 5480.0000   -6.80244
 5520.0000   -7.61440
 5560.0000   -6.74059
 5600.0000   -7.22210
 5640.0000   -7.45041
 5680.0000   -6.89296
 5720.0000   -7.48012
 5760.0000   -6.34550
 5800.0000   -6.54992
 5840.0000   -7.12678
 5880.0000   -7.06189
 5920.0000   -6.55900
 5960.0000   -6.09331
 6000.0000   -6.06462
 6040.0000   -6.35389
 6080.0000   -7.05025
 6120.0000   -6.63163
 6160.0000   -7.38655
 6200.0000   -7.35354
 6240.0000   -7.47400
 6280.0000   -7.30121
 6320.0000   -7.36245
 6360.0000   -6.36685
 6400.0000   -6.39307
 6440.0000   -6.43425
 6480.0000   -5.78900
 6520.0000   -6.94703
 6560.0000   -6.05156
 6600.0000   -6.08461
 6640.0000   -6.75400
 6680.0000   -7.75497
 6720.0000   -7.01806
 6760.0000   -7.20017
 6800.0000   -7.81754
 6840.0000   -7.25469
 6880.0000   -7.59534
 6920.0000   -7.78063
 6960.0000   -7.86224
 7000.0000   -6.73815
 7040.0000   -7.93166
 7080.0000   -6.62363
 7120.0000   -6.99079
 7160.0000   -6.99098
 7200.0000   -7.15567
 7240.0000   -6.42888
 7280.0000   -6.36434
 7320.0000   -7.05070
 7360.0000   -6.61545
 7400.0000   -6.82900
 7440.0000   -7.25282
 7480.0000   -7.87950
 7520.0000   -7.03563
 7560.0000   -7.34517
 7600.0000   -6.90982
 7640.0000   -5.71661
 7680.0000   -7.30131
 7720.0000   -6.98259
 7760.0000   -6.76268
 7800.0000   -7.34501
 7840.0000   -7.07255
 7880.0000   -6.92785
 7920.0000   -7.31939
 7960.0000   -6.71497
 8000.0000   -6.53458
 8040.0000   -5.99970
 8080.0000   -5.90830
 8120.0000   -6.65637
 8160.0000   -5.96357
 8200.0000   -6.04427
 8240.0000   -6.19911
 8280.0000   -5.43416
 8320.0000   -5.61151
 8360.0000   -6.05150
 8400.0000   -5.94519
 8440.0000   -5.64226
 8480.0000   -5.84899
 8520.0000   -5.23633
 8560.0000   -5.78665
 8600.0000   -6.83728
 8640.0000   -5.69488
 8680.0000   -5.94299
 8720.0000   -5.06942
 8760.0000   -6.14947
 8800.0000   -5.89450
 8840.0000   -5.99335
 8880.0000   -5.94197
 8920.0000   -5.45317
 8960.0000   -5.09601
 9000.0000   -5.62191
 9040.0000   -5.27322
 9080.0000   -6.00004
 9120.0000   -5.65543
 9160.0000   -6.19941
 9200.0000   -5.99958
 9240.0000   -5.48066
 9280.0000   -4.60583
 9320.0000   -4.77217
 9360.0000   -5.76929
 9400.0000   -4.94982
 9440.0000   -4.58350
 9480.0000   -5.09365
 9520.0000   -5.70998
 9560.0000   -5.38423
 9600.0000   -4.80620
 9640.0000   -3.87055
 9680.0000   -5.12645
 9720.0000   -5.86034
 9760.0000   -5.09896
 9800.0000   -5.39096
 9840.0000   -6.34180
 9880.0000   -5.53085
 9920.0000   -5.99975
 9960.0000   -6.23569
10000.0000   -6.91912
10040.0000   -6.95558
10080.0000   -6.48683
10120.0000   -5.87571
10160.0000   -6.61071
10200.0000   -6.52190
10240.0000   -6.91922
10280.0000   -6.25865
10320.0000   -5.74446
10360.0000   -6.46096
10400.0000   -6.27379
10440.0000   -5.11332
10480.0000   -5.28982
10520.0000   -5.48245
10560.0000   -6.24222
10600.0000   -5.68307
10640.0000   -6.10509
10680.0000   -5.92312
10720.0000   -6.16220
10760.0000   -6.12390
10800.0000   -5.69047
10840.0000   -5.88283
10880.0000   -5.13569
10920.0000   -6.31206
10960.0000   -6.69026
11000.0000   -6.20343
11040.0000   -5.93873
11080.0000   -6.04103
11120.0000   -5.94267
11160.0000   -5.90921
11200.0000   -5.81744
11240.0000   -6.84068
11280.0000   -6.33837
11320.0000   -6.47363
11360.0000   -6.18900
11400.0000   -7.18971
11440.0000   -7.33581
11480.0000   -6.29145
11520.0000   -6.20241
11560.0000   -6.46153
11600.0000   -6.28409
11640.0000   -6.10951
11680.0000   -5.72780
11720.0000   -6.27439
11760.0000   -6.85931
11800.0000   -5.83082
11840.0000   -5.95003
11880.0000   -6.08581
11920.0000   -6.49677
11960.0000   -6.30321
12000.0000   -5.82106
12040.0000   -6.47989
12080.0000   -6.11714
12120.0000   -6.80112
12160.0000   -6.71344
12200.0000   -6.73023
12240.0000   -6.29065
12280.0000   -6.23755
12320.0000   -5.32906
12360.0000   -6.11721
12400.0000   -5.90941
12440.0000   -6.12637
12480.0000   -6.16267
12520.0000   -6.04440
12560.0000   -6.11585
12600.0000   -4.82181
12640.0000   -5.56029
12680.0000   -4.67337
12720.0000   -5.87210
12760.0000   -5.76424
12800.0000   -6.01967
12840.0000   -4.90711
12880.0000   -5.82513
12920.0000   -5.74882
12960.0000   -6.69575
13000.0000   -5.82837
13040.0000   -5.42476
13080.0000   -5.23491
13120.0000   -5.41266
13160.0000   -6.03526
13200.0000   -5.66863
13240.0000   -6.18627
13280.0000   -6.84876
13320.0000   -6.37010
13360.0000   -6.04922
13400.0000   -6.51696
13440.0000   -6.41034
13480.0000   -6.93740
13520.0000   -6.81741
13560.0000   -6.67245
13600.0000   -5.94471
13640.0000   -6.39509
13680.0000   -5.44091
13720.0000   -5.10930
13760.0000   -5.97359
13800.0000   -6.17724
13840.0000   -6.65071
13880.0000   -5.72269
13920.0000   -6.20981
13960.0000   -6.65480
14000.0000   -7.17010
14040.0000   -7.24312
14080.0000   -6.62650
14120.0000   -7.13143
14160.0000   -6.38754
14200.0000   -6.57150
14240.0000   -5.43037
14280.0000   -6.16555
14320.0000   -5.90787
14360.0000   -5.92280
14400.0000   -5.67682
14440.0000   -6.32940
14480.0000   -6.62770
14520.0000   -5.59971
14560.0000   -5.24908
14600.0000   -6.14298
14640.0000   -5.64716
14680.0000   -6.99068
14720.0000   -6.36459
14760.0000   -7.52952
14800.0000   -6.50462
14840.0000   -5.86464
14880.0000   -6.43410
14920.0000   -6.15856
14960.0000   -6.58182
15000.0000   -6.07503
15040.0000   -5.72438
15080.0000   -6.61192
15120.0000   -6.40635
15160.0000   -6.79001
15200.0000   -6.24516
15240.0000   -5.96764
15280.0000   -5.64165
15320.0000   -5.82149
15360.0000   -5.76106
15400.0000   -6.90048
15440.0000   -6.18231
15480.0000   -5.71788
15520.0000   -4.98325
15560.0000   -5.99165
15600.0000   -6.78355
15640.0000   -5.79614
15680.0000   -6.57200
15720.0000   -7.74938
15760.0000   -7.16774
15800.0000   -6.37488
15840.0000   -5.99409
15880.0000   -7.27565
15920.0000   -7.66364
15960.0000   -6.47884
16000.0000   -6.55282
16040.0000   -6.43348
16080.0000   -6.99836
16120.0000   -5.85023
16160.0000   -6.75210
16200.0000   -6.82314
16240.0000   -6.87811
16280.0000   -7.51961
16320.0000   -7.06429
16360.0000   -7.39984
16400.0000   -6.73755
16440.0000   -7.83104
16480.0000   -6.10369
16520.0000   -7.09127
16560.0000   -7.24469
16600.0000   -7.12953
16640.0000   -6.48906
16680.0000   -7.13985
16720.0000   -7.07060
16760.0000   -6.76264
16800.0000   -6.13460
16840.0000   -5.73938
16880.0000   -5.65902
16920.0000   -6.70663
16960.0000   -5.12323
17000.0000   -5.18286
17040.0000   -6.11527
17080.0000   -7.15587
17120.0000   -7.01760
17160.0000   -6.94302
17200.0000   -6.58069
17240.0000   -6.93951
17280.0000   -6.97572
17320.0000   -7.00315
17360.0000   -6.29869
17400.0000   -6.70018
17440.0000   -5.90485
17480.0000   -6.94157
17520.0000   -6.82027
17560.0000   -6.64600
17600.0000   -6.54924
17640.0000   -5.71569
17680.0000   -5.54864
17720.0000   -5.58060
17760.0000   -5.94086
17800.0000   -6.12526
17840.0000   -6.36199
17880.0000   -7.04878
17920.0000   -6.52569
17960.0000   -7.75611
18000.0000   -6.30844
18040.0000   -6.88076
18080.0000   -6.40881
18120.0000   -7.29196
18160.0000   -6.45758
18200.0000   -6.35949
18240.0000   -6.36611
18280.0000   -6.18442
18320.0000   -5.83659
18360.0000   -5.39673
18400.0000   -6.15858
18440.0000   -5.83837
18480.0000   -6.28782
18520.0000   -6.14026
18560.0000   -6.01564
18600.0000   -5.91630
18640.0000   -5.75945
18680.0000   -6.66137
18720.0000   -5.93376
18760.0000   -6.53175
18800.0000   -5.76654
18840.0000   -6.72978
18880.0000   -6.43057
18920.0000   -6.71005
18960.0000   -7.45458
19000.0000   -7.46377
19040.0000   -6.50708
19080.0000   -7.19332
19120.0000   -7.12649
19160.0000   -7.00641
19200.0000   -6.06494
19240.0000   -6.48444
19280.0000   -5.76598
19320.0000   -6.15141
19360.0000   -7.36737
19400.0000   -6.30964
19440.0000   -6.22996
19480.0000   -6.55505
19520.0000   -5.72282
19560.0000   -5.80317
19600.0000   -5.10594
19640.0000   -5.00955
19680.0000   -5.67120
19720.0000   -5.49851
19760.0000   -4.60314
19800.0000   -4.64429
19840.0000   -5.67635
19880.0000   -5.73093
19920.0000   -5.42961
19960.0000   -5.62155
20000.0000   -6.24193
20040.0000   -6.52062
20080.0000   -6.78038
20120.0000   -5.72209
20160.0000   -5.53414
20200.0000   -5.26117
20240.0000   -6.10349
20280.0000   -4.10060
20320.0000   -4.46353
20360.0000   -4.62047
20400.0000   -5.22118
20440.0000   -5.15344
20480.0000   -5.51171
20520.0000   -4.40939
20560.0000   -5.55147
20600.0000   -5.62810
20640.0000   -5.80536
20680.0000   -6.06231
20720.0000   -6.62703
20760.0000   -6.50724
20800.0000   -7.25574
20840.0000   -7.15547
20880.0000   -7.89345
20920.0000   -6.93993
20960.0000   -6.24180
21000.0000   -7.31930
21040.0000   -7.14181
21080.0000   -6.84346
21120.0000   -7.35690
21160.0000   -6.82781
21200.0000   -7.10605
21240.0000   -7.01635
21280.0000   -7.28687
21320.0000   -7.07117
21360.0000   -7.67474
21400.0000   -7.39143
21440.0000   -6.00943
21480.0000   -5.71157
21520.0000   -7.65366
21560.0000   -7.11159
21600.0000   -6.68906
21640.0000   -7.37842
21680.0000   -6.92967
21720.0000   -7.08758
21760.0000   -7.16616
21800.0000   -6.55830
21840.0000   -7.07705
21880.0000   -7.21816
21920.0000   -7.50839
21960.0000   -6.47496
22000.0000   -6.44904
22040.0000   -6.50583
22080.0000   -6.57282
22120.0000   -7.37447
22160.0000   -7.42446
22200.0000   -7.42801
22240.0000   -7.41829
22280.0000   -7.53183
22320.0000   -7.72717
22360.0000   -6.64658
22400.0000   -8.18650
22440.0000   -7.20392
22480.0000   -7.32844
22520.0000   -7.54345
22560.0000   -7.90428
22600.0000   -6.70647
22640.0000   -6.47453
22680.0000   -7.50525
22720.0000   -7.48883
22760.0000   -8.45706
22800.0000   -7.84066
22840.0000   -7.45413
22880.0000   -7.17353
22920.0000   -7.12709
22960.0000   -6.76372
23000.0000   -7.37154
23040.0000   -6.77709
23080.0000   -8.16094
23120.0000   -7.79806
23160.0000   -7.32479
23200.0000   -5.79970
23240.0000   -6.36183
23280.0000   -6.94388
23320.0000   -6.14774
23360.0000   -6.48018
23400.0000   -5.79169
23440.0000   -6.69419
23480.0000   -6.48886
23520.0000   -6.78165
23560.0000   -7.89537
23600.0000   -8.09125
23640.0000   -7.60468
23680.0000   -7.63681
23720.0000   -7.43448
23760.0000   -7.73127
23800.0000   -6.92918
23840.0000   -7.73882
23880.0000   -7.56048
23920.0000   -7.34626
23960.0000   -7.68014
24000.0000   -7.27438
24040.0000   -7.25051
24080.0000   -7.60770
24120.0000   -7.45128
24160.0000   -7.69874
24200.0000   -7.04917
24240.0000   -7.43688
24280.0000   -7.03844
24320.0000   -7.86472
24360.0000   -7.17111
24400.0000   -6.92407
24440.0000   -6.93474
24480.0000   -5.93371
24520.0000   -6.07451
24560.0000   -5.78705
24600.0000   -6.53346
24640.0000   -6.44053
24680.0000   -7.15509
24720.0000   -7.40391
24760.0000   -8.12699
24800.0000   -7.17328
24840.0000   -7.13849
24880.0000   -7.29380
24920.0000   -6.76410
24960.0000   -7.13553
25000.0000   -5.96511
25040.0000   -6.37844
25080.0000   -6.86462
25120.0000   -8.03629
25160.0000   -6.60810
25200.0000   -6.75720
25240.0000   -6.80904
25280.0000   -6.45561
25320.0000   -6.67342
25360.0000   -6.70850
25400.0000   -6.96015
25440.0000   -6.55721
25480.0000   -5.47541
25520.0000   -6.17325
25560.0000   -6.22039
25600.0000   -6.55949
25640.0000   -6.17126
25680.0000   -5.52663
25720.0000   -6.37575
25760.0000   -6.70755
25800.0000   -6.09308
25840.0000   -5.78179
25880.0000   -5.96819
25920.0000   -5.00358
25960.0000   -6.28340
26000.0000   -5.58933
26040.0000   -6.08048
26080.0000   -6.40577
26120.0000   -7.27002
26160.0000   -7.87078
26200.0000   -6.96813
26240.0000   -8.40876
26280.0000   -7.19607
26320.0000   -7.40241
26360.0000   -6.43096
26400.0000   -6.86135
26440.0000   -7.87973
26480.0000   -7.82146
26520.0000   -7.85678
26560.0000   -7.40740
26600.0000   -6.71971
26640.0000   -7.66084
26680.0000   -8.10371
26720.0000   -6.94335
26760.0000   -6.86682
26800.0000   -7.81362
26840.0000   -6.38057
26880.0000   -6.91720
26920.0000   -6.44155
26960.0000   -5.68139
27000.0000   -5.99875
27040.0000   -6.72340
27080.0000   -6.93603
27120.0000   -6.91103
27160.0000   -6.72165
27200.0000   -6.71576
27240.0000   -5.79627
27280.0000   -6.68286
27320.0000   -6.42398
27360.0000   -6.60943
27400.0000   -5.96101
27440.0000   -6.73730
27480.0000   -6.18855
27520.0000   -7.25820
27560.0000   -7.61789
27600.0000   -6.72203
27640.0000   -6.64957
27680.0000   -7.16735
27720.0000   -5.90153
27760.0000   -6.25899
27800.0000   -6.18639
27840.0000   -6.82420
27880.0000   -6.41016
27920.0000   -6.91467
27960.0000   -5.62127
28000.0000   -6.39557
28040.0000   -7.11365
28080.0000   -5.90169
28120.0000   -5.89869
28160.0000   -6.62455
28200.0000   -6.29301
28240.0000   -6.97074
28280.0000   -6.22185
28320.0000   -6.54957
28360.0000   -7.86640
28400.0000   -7.94765
28440.0000   -7.94085
28480.0000   -7.58130
28520.0000   -6.35977
28560.0000   -7.62328
28600.0000   -7.19788
28640.0000   -6.75612
28680.0000   -7.29066
28720.0000   -7.67873
28760.0000   -6.82745
28800.0000   -7.27574
28840.0000   -7.49468
28880.0000   -6.73313
28920.0000   -7.39249
28960.0000   -7.03807
29000.0000   -6.79087
29040.0000   -6.46907
29080.0000   -7.16400
29120.0000   -6.35609
29160.0000   -7.92750
29200.0000   -8.48543
29240.0000   -7.54566
29280.0000   -6.75420
29320.0000   -7.50292
29360.0000   -7.08985
29400.0000   -5.75205
29440.0000   -6.77977
29480.0000   -6.97531
29520.0000   -6.56414
29560.0000   -6.03075
29600.0000   -5.81430
29640.0000   -6.00376
29680.0000   -6.40505
29720.0000   -7.33540
29760.0000   -7.18980
29800.0000   -6.69198
29840.0000   -6.28904
29880.0000   -5.91020
29920.0000   -6.86256
29960.0000   -6.71906
30000.0000   -6.83968
30040.0000   -6.59987
30080.0000   -6.17319
30120.0000   -6.92813
30160.0000   -6.88331
30200.0000   -7.05978
30240.0000   -5.75624
30280.0000   -6.09653
30320.0000   -6.29850
30360.0000   -5.15789
30400.0000   -6.26334
30440.0000   -6.54424
30480.0000   -6.26494
30520.0000   -6.14507
30560.0000   -6.35933
30600.0000   -6.01214
30640.0000   -5.18412
30680.0000   -6.88943
30720.0000   -6.58873
30760.0000   -6.01358
30800.0000   -6.60760
30840.0000   -6.65982
30880.0000   -5.96750
30920.0000   -5.82199
30960.0000   -5.87892
31000.0000   -6.24647
31040.0000   -6.30973
31080.0000   -5.95019
31120.0000   -5.96644
31160.0000   -6.56770
31200.0000   -5.72656
31240.0000   -6.39401
31280.0000   -7.38867
31320.0000   -6.03203
31360.0000   -5.61882
31400.0000   -5.78776
31440.0000   -5.65862
31480.0000   -5.93143
31520.0000   -5.60210
31560.0000   -5.34095
31600.0000   -5.99425
31640.0000   -6.10654
31680.0000   -4.93550
31720.0000   -5.96187
31760.0000   -5.39028
31800.0000   -6.90971
31840.0000   -6.45045
31880.0000   -6.94097
31920.0000   -6.52193
31960.0000   -5.75221
32000.0000   -5.73682
32040.0000   -5.62601
32080.0000   -6.51623
32120.0000   -6.62663
32160.0000   -6.43129
32200.0000   -6.25014
32240.0000   -5.77475
32280.0000   -5.67992
32320.0000   -6.55423
32360.0000   -6.56342
32400.0000   -5.61594
32440.0000   -6.51891
32480.0000   -5.86577
32520.0000   -6.82448
32560.0000   -5.94992
32600.0000   -6.29296
32640.0000   -6.29028
32680.0000   -5.78524
32720.0000   -6.07963
32760.0000   -6.54618
32800.0000   -7.13411
32840.0000   -7.55379
32880.0000   -7.05116
32920.0000   -7.41205
32960.0000   -7.54433
33000.0000   -8.13285
33040.0000   -7.67891
33080.0000   -6.01435
33120.0000   -5.88519
33160.0000   -5.55468
33200.0000   -7.42411
33240.0000   -6.53971
33280.0000   -6.87177
33320.0000   -6.22891
33360.0000   -5.84585
33400.0000   -6.27826
33440.0000   -6.85284
33480.0000   -6.18290
33520.0000   -6.62331
33560.0000   -7.52979
33600.0000   -7.07233
33640.0000   -7.22446
33680.0000   -6.56946
33720.0000   -6.51602
33760.0000   -7.55316
33800.0000   -8.60179
33840.0000   -7.24263
33880.0000   -6.45343
33920.0000   -6.25466
33960.0000   -5.61455
34000.0000   -5.61857
34040.0000   -6.13121
34080.0000   -5.93079
34120.0000   -6.33370
34160.0000   -5.88656
34200.0000   -7.13210
34240.0000   -7.01386
34280.0000   -6.39806
34320.0000   -5.97669
34360.0000   -5.52836
34400.0000   -4.53784
34440.0000   -5.96320
34480.0000   -5.05682
34520.0000   -6.01325
34560.0000   -6.08518
34600.0000   -5.12189
34640.0000   -6.53440
34680.0000   -5.67853
34720.0000   -5.97804
34760.0000   -5.65847
34800.0000   -6.33834
34840.0000   -6.06003
34880.0000   -5.78279
34920.0000   -5.93087
34960.0000   -6.39100
35000.0000   -6.40142
35040.0000   -6.23369
35080.0000   -5.58118
35120.0000   -6.33536
35160.0000   -6.44778
35200.0000   -5.22290
35240.0000   -5.64416
35280.0000   -6.20695
35320.0000   -6.67224
35360.0000   -5.98670
35400.0000   -6.35240
35440.0000   -5.14904
35480.0000   -6.36024
35520.0000   -5.55909
35560.0000   -6.35755
35600.0000   -6.60850
35640.0000   -5.41430
35680.0000   -6.10467
35720.0000   -5.12230
35760.0000   -6.65074
35800.0000   -6.30366
35840.0000   -6.24008
35880.0000   -6.09370
35920.0000   -6.67716
35960.0000   -6.67348
36000.0000   -5.88019
36040.0000   -5.60929
36080.0000   -6.38020
36120.0000   -5.58101
36160.0000   -6.64595
36200.0000   -5.78527
36240.0000   -5.40437
36280.0000   -6.13958
36320.0000   -6.24507
36360.0000   -6.79990
36400.0000   -6.60072
36440.0000   -7.18619
36480.0000   -6.90105
36520.0000   -6.64073
36560.0000   -7.89075
36600.0000   -6.68333
36640.0000   -7.08491
36680.0000   -6.60786
36720.0000   -7.07521
36760.0000   -7.06575
36800.0000   -6.98088
36840.0000   -7.47130
36880.0000   -7.55166
36920.0000   -6.80712
36960.0000   -6.89230
37000.0000   -6.41787
37040.0000   -6.81680
37080.0000   -5.95911
37120.0000   -5.68689
37160.0000   -6.62838
37200.0000   -7.06713
37240.0000   -6.67459
37280.0000   -6.73494
37320.0000   -6.57830
37360.0000   -6.62392
37400.0000   -5.74901
37440.0000   -6.16666
37480.0000   -7.06273
37520.0000   -7.63121
37560.0000   -7.31008
37600.0000   -7.10047
37640.0000   -6.05299
37680.0000   -5.92802
37720.0000   -5.64883
37760.0000   -6.84398
37800.0000   -6.03386
37840.0000   -5.89531
37880.0000   -6.79288
37920.0000   -6.55684
37960.0000   -5.85428
38000.0000   -6.67842
38040.0000   -6.35667
38080.0000   -6.31693
38120.0000   -6.55216
38160.0000   -6.41989
38200.0000   -6.78543
38240.0000   -7.49761
38280.0000   -7.37762
38320.0000   -7.00397
38360.0000   -7.63760
38400.0000   -7.38590
38440.0000   -7.39839
38480.0000   -7.43588
38520.0000   -7.46360
38560.0000   -7.81563
38600.0000   -6.65490
38640.0000   -6.72596
38680.0000   -6.36390
38720.0000   -6.82411
38760.0000   -6.96847
38800.0000   -6.88184
38840.0000   -6.79848
38880.0000   -5.81182
38920.0000   -5.87381
38960.0000   -5.30669
39000.0000   -5.99707
39040.0000   -7.89943
39080.0000   -6.79589
39120.0000   -5.76605
39160.0000   -7.04572
39200.0000   -8.13633
39240.0000   -6.90843
39280.0000   -5.52661
39320.0000   -5.85068
39360.0000   -6.74153
39400.0000   -5.89641
39440.0000   -5.79208
39480.0000   -4.62754
39520.0000   -5.39785
39560.0000   -5.91092
39600.0000   -5.77908
39640.0000   -6.05213
39680.0000   -5.29570
39720.0000   -6.14659
39760.0000   -6.13632
39800.0000   -5.92929
39840.0000   -5.94138
39880.0000   -5.84336
39920.0000   -5.55041
39960.0000   -5.91378
40000.0000   -6.34869
40040.0000   -5.94618
40080.0000   -6.67083
40120.0000   -6.13068
40160.0000   -5.28529
40200.0000   -5.59238
40240.0000   -6.29508
40280.0000   -6.14346
40320.0000   -5.45096
40360.0000   -5.81600
40400.0000   -6.04780
40440.0000   -5.62327
40480.0000   -6.20649
40520.0000   -6.35857
40560.0000   -5.99421
40600.0000   -5.73572
40640.0000   -5.55644
40680.0000   -6.04828
40720.0000   -5.78665
40760.0000   -6.97681
40800.0000   -6.25229
40840.0000   -5.49223
40880.0000   -6.04926
40920.0000   -6.25068
40960.0000   -5.94524
41000.0000   -5.48681
41040.0000   -6.29695
41080.0000   -5.79767
41120.0000   -6.97018
41160.0000   -6.91020
41200.0000   -6.61541
41240.0000   -6.45777
41280.0000   -5.85878
41320.0000   -6.05853
41360.0000   -6.47660
41400.0000   -6.32916
41440.0000   -6.62110
41480.0000   -5.85708
41520.0000   -5.95546
41560.0000   -6.15953
41600.0000   -7.13327
41640.0000   -6.85065
41680.0000   -6.36673
41720.0000   -6.50694
41760.0000   -6.10597
41800.0000   -5.78597
41840.0000   -6.11515
41880.0000   -6.09778
41920.0000   -6.07330
41960.0000   -5.91869
42000.0000   -6.54475
42040.0000   -6.07661
42080.0000   -5.12001
42120.0000   -6.61959
42160.0000   -5.68047
42200.0000   -5.34496
42240.0000   -5.89604
42280.0000   -6.59720
42320.0000   -6.11308
42360.0000   -5.99712
42400.0000   -6.91484
42440.0000   -7.46931
42480.0000   -5.57976
42520.0000   -5.46791
42560.0000   -5.61124
42600.0000   -6.14724
42640.0000   -5.66694
42680.0000   -6.98427
42720.0000   -6.55514
42760.0000   -7.60491
42800.0000   -6.83208
42840.0000   -6.08759
42880.0000   -6.82368
42920.0000   -6.74017
42960.0000   -6.13461
43000.0000   -6.37894
43040.0000   -5.79514
43080.0000   -5.74195
43120.0000   -5.93873
43160.0000   -5.75697
43200.0000   -6.92309
43240.0000   -6.64274
43280.0000   -6.49982
43320.0000   -5.67333
43360.0000   -7.19986
43400.0000   -6.97773
43440.0000   -6.82652
43480.0000   -6.48913
43520.0000   -6.10951
43560.0000   -6.53921
43600.0000   -6.12024
43640.0000   -6.06421
43680.0000   -5.75290
43720.0000   -5.92628
43760.0000   -6.21721
43800.0000   -5.92801
43840.0000   -5.65070
43880.0000   -5.00067
43920.0000   -6.16417
43960.0000   -5.98923
44000.0000   -6.37606
44040.0000   -5.86034
44080.0000   -6.37928
44120.0000   -6.42997
44160.0000   -5.72313
44200.0000   -5.52468
44240.0000   -5.14879
44280.0000   -6.06924
44320.0000   -5.30679
44360.0000   -5.81611
44400.0000   -6.18124
44440.0000   -5.30421
44480.0000   -4.99678
44520.0000   -5.06409
44560.0000   -5.42898
44600.0000   -6.00025
44640.0000   -6.27102
44680.0000   -5.51268
44720.0000   -6.02724
44760.0000   -4.77741
44800.0000   -5.65568
44840.0000   -5.58015
44880.0000   -5.01946
44920.0000   -6.09304
44960.0000   -6.58290
45000.0000   -6.87673
45040.0000   -5.65586
45080.0000   -5.75635
45120.0000   -5.73409
45160.0000   -5.61642
45200.0000   -5.71140
45240.0000   -6.20955
45280.0000   -5.54522
45320.0000   -4.70283
45360.0000   -4.90841
45400.0000   -4.95654
45440.0000   -5.21527
45480.0000   -5.74952
45520.0000   -5.16711
45560.0000   -5.92476
45600.0000   -5.08892
45640.0000   -4.97163
45680.0000   -5.10429
45720.0000   -6.03463
45760.0000   -5.32332
45800.0000   -5.91116
45840.0000   -7.06001
45880.0000   -5.46276
45920.0000   -6.16367
45960.0000   -5.98671
46000.0000   -6.59604
46040.0000   -6.67566
46080.0000   -6.05804
46120.0000   -6.46243
46160.0000   -5.92003
46200.0000   -6.22899
46240.0000   -6.45239
46280.0000   -5.48926
46320.0000   -6.11230
46360.0000   -5.33188
46400.0000   -6.31092
46440.0000   -6.07696
46480.0000   -5.62169
46520.0000   -5.69956
46560.0000   -4.81105
46600.0000   -5.61461
46640.0000   -4.72535
46680.0000   -4.51869
46720.0000   -5.11885
46760.0000   -6.36835
46800.0000   -5.33286
46840.0000   -5.03093
46880.0000   -5.45816
46920.0000   -5.09835
46960.0000   -5.36698
47000.0000   -6.10464
47040.0000   -5.47044
47080.0000   -5.90331
47120.0000   -5.63431
47160.0000   -5.67105
47200.0000   -5.79663
47240.0000   -5.80631
47280.0000   -5.00253
47320.0000   -5.56386
47360.0000   -5.24774
47400.0000   -5.76041
47440.0000   -5.97133
47480.0000   -4.93174
47520.0000   -4.17271
47560.0000   -4.55360
47600.0000   -4.23524
47640.0000   -5.69685
47680.0000   -5.79297
47720.0000   -5.26084
47760.0000   -5.23290
47800.0000   -5.50993
47840.0000   -5.72114
47880.0000   -6.26872
47920.0000   -4.97298
47960.0000   -5.86356
48000.0000   -6.44200
48040.0000   -5.25420
48080.0000   -5.46899
48120.0000   -5.02203
48160.0000   -4.65610
48200.0000   -5.50782
48240.0000   -5.38618
48280.0000   -4.86466
48320.0000   -5.38945
48360.0000   -5.49418
48400.0000   -5.37838
48440.0000   -5.34676
48480.0000   -5.41069
48520.0000   -6.18192
48560.0000   -5.27318
48600.0000   -5.66171
48640.0000   -6.12301
48680.0000   -6.19916
48720.0000   -5.68479
48760.0000   -5.60998
48800.0000   -4.97053
48840.0000   -6.13954
48880.0000   -6.14939
48920.0000   -6.85928
48960.0000   -6.73979
49000.0000   -6.33661
49040.0000   -6.41787
49080.0000   -6.17209
49120.0000   -5.94442
49160.0000   -5.81825
49200.0000   -5.40410
49240.0000   -5.78662
49280.0000   -5.55503
49320.0000   -5.17480
49360.0000   -5.83774
49400.0000   -5.37027
49440.0000   -4.86988
49480.0000   -5.16548
49520.0000   -5.25516
49560.0000   -6.07904
49600.0000   -5.47789
49640.0000   -5.79484
49680.0000   -6.40847
49720.0000   -5.09421
49760.0000   -5.42623
49800.0000   -5.84803
49840.0000   -5.15459
49880.0000   -4.93723
49920.0000   -6.05559
49960.0000   -5.13990
50000.0000   -5.60713
50040.0000   -5.72142
50080.0000   -6.06453
50120.0000   -4.79689
50160.0000   -4.92514
50200.0000   -3.73341
50240.0000   -4.43423
50280.0000   -5.64888
50320.0000   -4.78076
50360.0000   -5.19801
50400.0000   -4.66552
50440.0000   -5.78857
50480.0000   -4.61565
50520.0000   -4.86759
50560.0000   -5.65466
50600.0000   -5.90915
50640.0000   -6.13535
50680.0000   -6.13131
50720.0000   -6.28651
50760.0000   -6.45382
50800.0000   -6.35549
50840.0000   -5.87222
50880.0000   -5.75476
50920.0000   -5.73497
50960.0000   -6.60824
51000.0000   -5.18078
51040.0000   -5.65733
51080.0000   -6.30971
51120.0000   -5.60020
51160.0000   -6.24080
51200.0000   -5.77376
51240.0000   -5.88752
51280.0000   -5.66291
51320.0000   -5.83759
51360.0000   -5.52055
51400.0000   -6.22269
51440.0000   -6.30947
51480.0000   -6.93183
51520.0000   -5.63688
51560.0000   -4.91095
51600.0000   -5.12992
51640.0000   -5.28655
51680.0000   -6.07618
51720.0000   -5.51119
51760.0000   -5.59502
51800.0000   -5.47863
51840.0000   -5.75316
51880.0000   -5.59350
51920.0000   -5.34417
51960.0000   -5.44545
52000.0000   -5.22900
52040.0000   -5.78360
52080.0000   -5.37778
52120.0000   -6.06403
52160.0000   -5.22582
52200.0000   -4.72620
52240.0000   -5.81054
52280.0000   -5.33591
52320.0000   -5.10193
52360.0000   -6.09110
52400.0000   -6.48691
52440.0000   -5.19975
52480.0000   -5.93856
52520.0000   -5.04630
52560.0000   -4.86142
52600.0000   -4.93594
52640.0000   -3.80797
52680.0000   -5.60512
52720.0000   -4.10523
52760.0000   -4.40799
52800.0000   -4.31015
52840.0000   -4.69661
52880.0000   -5.27014
52920.0000   -5.15014
52960.0000   -5.52784
53000.0000   -5.64342
53040.0000   -5.39809
53080.0000   -5.30217
53120.0000   -5.76453
53160.0000   -4.25809
53200.0000   -5.53206
53240.0000   -6.12149
53280.0000   -5.79743
53320.0000   -4.50888
53360.0000   -4.60114
53400.0000   -5.17335
53440.0000   -5.02102
53480.0000   -5.59761
53520.0000   -4.32963
53560.0000   -4.44327
53600.0000   -4.20754
53640.0000   -5.73285
53680.0000   -5.71605
53720.0000   -5.03844
53760.0000   -6.66202
53800.0000   -5.17791
53840.0000   -4.90601
53880.0000   -5.43973
53920.0000   -5.75604
53960.0000   -5.32948
54000.0000   -5.16251
54040.0000   -4.64984
54080.0000   -4.58463
54120.0000   -4.43712
54160.0000   -4.36776
54200.0000   -4.42012
54240.0000   -4.27470
54280.0000   -4.32224
54320.0000   -5.14713
54360.0000   -4.40641
54400.0000   -4.89221
54440.0000   -5.06952
54480.0000   -5.05066
54520.0000   -4.09718
54560.0000   -4.58259
54600.0000   -5.08269
54640.0000   -5.47476
54680.0000   -5.16199
54720.0000   -5.73269
54760.0000   -5.87637
54800.0000   -5.16627
54840.0000   -4.46961
54880.0000   -4.63440
54920.0000   -3.31411
54960.0000   -4.25122
55000.0000   -3.84026
55040.0000   -4.13019
55080.0000   -6.06869
55120.0000   -5.07789
55160.0000   -5.64880
55200.0000   -5.38445
55240.0000   -5.36610
55280.0000   -6.10412
55320.0000   -5.41934
55360.0000   -6.38251
55400.0000   -5.57910
55440.0000   -6.06941
55480.0000   -5.67162
55520.0000   -4.28364
55560.0000   -4.78151
55600.0000   -4.10866
55640.0000   -4.20593
55680.0000   -5.24796
55720.0000   -4.10416
55760.0000   -4.92435
55800.0000   -4.09506
55840.0000   -5.18695
55880.0000   -5.29504
55920.0000   -4.71230
55960.0000   -5.15835
56000.0000   -4.08168
56040.0000   -4.34539
56080.0000   -4.43927
56120.0000   -5.10878
56160.0000   -5.66422
56200.0000   -5.99829
56240.0000   -5.18045
56280.0000   -4.37673
56320.0000   -5.97566
56360.0000   -5.04613
56400.0000   -5.33835
56440.0000   -5.34073
56480.0000   -5.69022
56520.0000   -5.02824
56560.0000   -5.21653
56600.0000   -5.51280
56640.0000   -3.82351
56680.0000   -5.42629
56720.0000   -4.89223
56760.0000   -5.10017
56800.0000   -5.60557
56840.0000   -5.92049
56880.0000   -6.59217
56920.0000   -4.27378
56960.0000   -5.48998
57000.0000   -5.24333
57040.0000   -6.08299
57080.0000   -4.61880
57120.0000   -4.46521
57160.0000   -4.85933
57200.0000   -5.29868
57240.0000   -4.94123
57280.0000   -4.68416
57320.0000   -5.13451
57360.0000   -5.19148
57400.0000   -4.41588
57440.0000   -4.94219
57480.0000   -4.97522
57520.0000   -4.53263
57560.0000   -4.92189
57600.0000   -5.10418
57640.0000   -5.56181
57680.0000   -4.53794
57720.0000   -5.34072
57760.0000   -5.18069
57800.0000   -4.45045
57840.0000   -6.01349
57880.0000   -4.43988
57920.0000   -4.94581
57960.0000   -5.44859
58000.0000   -4.75072
58040.0000   -5.39981
58080.0000   -4.72380
58120.0000   -5.31867
58160.0000   -5.22843
58200.0000   -4.82112
58240.0000   -5.05461
58280.0000   -4.69579
58320.0000   -4.77719
58360.0000   -5.43989
58400.0000   -4.99533
58440.0000   -5.24057
58480.0000   -5.28462
58520.0000   -3.93865
58560.0000   -5.38534
58600.0000   -5.81853
58640.0000   -5.35522
58680.0000   -4.92746
58720.0000   -4.93938
58760.0000   -4.65856
58800.0000   -5.33412
58840.0000   -5.29551
58880.0000   -5.18284
58920.0000   -5.43460
58960.0000   -6.70115
59000.0000   -5.67183
59040.0000   -5.39905
59080.0000   -4.51169
59120.0000   -4.32296
59160.0000   -5.66134
59200.0000   -6.13928
59240.0000   -5.16249
59280.0000   -5.39577
59320.0000   -4.44917
59360.0000   -4.04906
59400.0000   -4.27665
59440.0000   -5.09268
59480.0000   -5.48873
59520.0000   -4.21741
59560.0000   -4.95010
59600.0000   -3.65046
59640.0000   -4.96444
59680.0000   -5.48004
59720.0000   -4.85501
59760.0000   -6.14857
59800.0000   -4.98314
59840.0000   -5.38933
59880.0000   -6.30122
59920.0000   -5.01861
59960.0000   -4.63483
60000.0000   -5.04968
60040.0000   -4.80012
60080.0000   -4.86547
60120.0000   -5.55677
60160.0000   -5.70894
60200.0000   -5.28885
60240.0000   -5.16514
60280.0000   -4.52444
60320.0000   -4.26542
60360.0000   -4.83267
60400.0000   -5.60152
60440.0000   -5.04161
60480.0000   -5.68370
60520.0000   -4.59821
60560.0000   -5.45638
60600.0000   -5.34158
60640.0000   -4.62637
60680.0000   -4.65710
60720.0000   -3.93149
60760.0000   -3.03648
60800.0000   -3.33798
60840.0000   -3.65495
60880.0000   -3.41822
60920.0000   -4.58438
60960.0000   -2.77449
61000.0000   -1.58052
61040.0000   -2.58318
61080.0000   -2.16604
61120.0000   -2.38771
61160.0000   -1.98872
61200.0000   -3.28174
61240.0000   -4.17926
61280.0000   -4.08423
61320.0000   -3.68566
61360.0000   -2.92488
61400.0000   -2.91633
61440.0000   -4.39833
61480.0000   -2.92543
61520.0000   -3.11802
61560.0000   -3.47095
61600.0000   -4.49171
61640.0000   -3.51577
61680.0000   -4.13946
61720.0000   -3.52921
61760.0000   -3.67587
61800.0000   -3.16306
61840.0000   -4.02344
61880.0000   -3.68459
61920.0000   -3.36696
61960.0000   -2.76175
62000.0000   -3.97337
62040.0000   -3.82008
62080.0000   -3.93656
62120.0000   -4.05140
62160.0000   -4.36942
62200.0000   -3.87595
62240.0000   -2.86727
62280.0000   -3.02340
62320.0000   -2.99774
62360.0000   -3.06526
62400.0000   -3.52900
62440.0000   -3.64844
62480.0000   -3.09618
62520.0000   -3.38723
62560.0000   -2.92361
62600.0000   -2.39933
62640.0000   -2.72267
62680.0000   -1.93601
62720.0000   -3.09619
62760.0000   -2.79269
62800.0000   -2.68147
62840.0000   -2.40900
62880.0000   -2.87613
62920.0000   -3.49252
62960.0000   -3.42915
63000.0000   -3.68246
63040.0000   -5.03142
63080.0000   -3.55956
63120.0000   -3.51839
63160.0000   -4.68930
63200.0000   -4.67401
63240.0000   -4.46548
63280.0000   -4.37646
63320.0000   -4.37794
63360.0000   -4.79159
63400.0000   -3.51570
63440.0000   -3.74477
63480.0000   -5.60084
63520.0000   -6.35797
63560.0000   -6.15253
63600.0000   -5.44993
63640.0000   -4.52668
63680.0000   -5.13691
63720.0000   -4.91208
63760.0000   -4.97639
63800.0000   -5.76143
63840.0000   -4.80046
63880.0000   -5.03279
63920.0000   -5.21776
63960.0000   -3.71032
64000.0000   -3.44031
64040.0000   -3.62973
64080.0000   -3.33588
64120.0000   -3.34374
64160.0000   -3.73938
64200.0000   -3.68034
64240.0000   -3.58111
64280.0000   -3.62324
64320.0000   -3.18521
64360.0000   -3.66578
64400.0000   -3.81621
64440.0000   -3.37878
64480.0000   -3.76609
64520.0000   -3.07439
64560.0000   -3.80061
64600.0000   -3.53371
64640.0000   -3.85089
64680.0000   -2.49362
64720.0000   -3.19363
64760.0000   -2.36252
64800.0000   -2.51445
64840.0000   -2.47470
64880.0000   -3.99544
64920.0000   -3.56352
64960.0000   -3.69302
65000.0000   -2.58962
65040.0000   -3.40226
65080.0000   -2.80157
65120.0000   -2.88833
65160.0000   -3.11679
65200.0000   -2.66368
65240.0000   -2.82458
65280.0000   -3.20537
65320.0000   -3.03129
65360.0000   -2.85766
65400.0000   -3.02383
65440.0000   -3.38639
65480.0000   -3.47571
65520.0000   -2.69236
65560.0000   -3.16194
65600.0000   -4.15128
65640.0000   -3.68499
65680.0000   -3.02049
65720.0000   -3.84929
65760.0000   -2.82724
65800.0000   -2.37676
65840.0000   -3.51479
65880.0000   -1.97586
65920.0000   -3.08980
65960.0000   -2.74285
66000.0000   -2.79600
66040.0000   -3.51600
66080.0000   -3.35283
66120.0000   -2.91197
66160.0000   -1.80281
66200.0000   -2.07545
66240.0000   -2.60476
66280.0000   -4.20888
66320.0000   -3.07334
66360.0000   -4.23317
66400.0000   -3.37275
66440.0000   -3.26792
66480.0000   -3.14338
66520.0000   -4.02305
66560.0000   -3.71218
66600.0000   -2.20965
66640.0000   -2.80219
66680.0000   -2.86882
66720.0000   -2.43021
66760.0000   -2.26693
66800.0000   -2.23729
66840.0000   -2.17089
66880.0000   -3.50931
66920.0000   -2.79657
66960.0000   -4.14999
67000.0000   -3.98288
67040.0000   -3.90801
67080.0000   -2.79567
67120.0000   -3.36585
67160.0000   -2.53214
67200.0000   -3.21215
67240.0000   -3.89934
67280.0000   -2.65530
67320.0000   -2.15437
67360.0000   -1.87645
67400.0000   -2.24667
67440.0000   -1.57235
67480.0000   -1.55687
67520.0000   -1.88872
67560.0000   -3.19902
67600.0000   -2.01324
67640.0000   -2.93321
67680.0000   -2.65149
67720.0000   -2.57858
67760.0000   -2.13687
67800.0000   -2.64995
67840.0000   -2.07444
67880.0000   -1.64355
67920.0000   -2.23586
67960.0000   -2.93410
68000.0000   -2.49388
68040.0000   -2.04754
68080.0000   -3.40567
68120.0000   -2.82491
68160.0000   -2.61454
68200.0000   -2.24691
68240.0000   -3.02285
68280.0000   -2.66387
68320.0000   -2.63220
68360.0000   -2.28520
68400.0000   -2.71498
68440.0000   -2.33031
68480.0000   -1.85854
68520.0000   -2.91416
68560.0000   -1.52121
68600.0000   -1.35120
68640.0000   -2.32442
68680.0000   -1.41405
68720.0000   -2.83872
68760.0000   -3.46384
68800.0000   -3.38170
68840.0000   -3.12822
68880.0000   -3.16030
68920.0000   -3.19967
68960.0000   -3.07495
69000.0000   -1.56286
69040.0000   -2.72967
69080.0000   -1.51428
69120.0000   -1.78451
69160.0000   -1.88890
69200.0000   -2.61792
69240.0000   -1.83953
69280.0000   -2.09818
69320.0000   -0.71538
69360.0000   -2.77381
69400.0000   -1.41286
69440.0000   -0.67456
69480.0000   -1.04500
69520.0000   -1.42587
69560.0000   -2.18608
69600.0000   -1.66128
69640.0000   -2.40436
69680.0000   -2.19335
69720.0000   -2.03812
69760.0000   -2.61615
69800.0000   -2.94690
69840.0000   -2.45407
69880.0000   -1.73844
69920.0000   -2.53174
69960.0000   -2.53713
70000.0000   -3.30750
70040.0000   -2.61274
70080.0000   -2.77816
70120.0000   -2.49582
70160.0000   -2.58658
70200.0000   -2.90939
70240.0000   -2.10012
70280.0000   -1.65809
70320.0000   -2.33014
70360.0000   -2.50291
70400.0000   -2.25297
70440.0000   -1.90587
70480.0000   -2.09644
70520.0000   -1.41218
70560.0000   -1.68694
70600.0000   -2.30159
70640.0000   -1.52852
70680.0000   -1.52661
70720.0000   -2.13081
70760.0000   -1.82418
70800.0000   -2.00674
70840.0000   -1.81028
70880.0000   -3.34215
70920.0000   -3.48561
70960.0000   -2.52071
71000.0000   -2.29219
71040.0000   -2.40310
71080.0000   -2.15090
71120.0000   -2.62203
71160.0000   -2.04080
71200.0000   -2.78977
71240.0000   -1.44156
71280.0000   -1.87162
71320.0000   -1.36191
71360.0000   -2.68772
71400.0000   -2.24985
71440.0000   -2.54478
71480.0000   -3.01794
71520.0000   -2.07495
71560.0000   -2.72768
71600.0000   -1.56723
71640.0000   -2.70257
71680.0000   -1.56215
71720.0000   -2.10654
71760.0000   -3.40539
71800.0000   -2.30267
71840.0000   -2.87621
71880.0000   -3.35952
71920.0000   -1.85309
71960.0000   -1.98703
72000.0000   -2.93705
72040.0000   -3.66053
72080.0000   -3.21509
72120.0000   -3.65075
72160.0000   -2.83697
72200.0000   -1.97973
72240.0000   -1.77938
72280.0000   -2.19310
72320.0000   -1.36529
72360.0000   -1.85810
72400.0000   -1.67581
72440.0000   -0.94470
72480.0000   -0.27326
72520.0000   -0.56404
72560.0000   -1.81416
72600.0000   -0.60037
72640.0000   -1.18392
72680.0000   -0.90389
72720.0000   -1.33002
72760.0000   -2.55143
72800.0000   -2.42521
72840.0000   -2.04168
72880.0000   -2.23730
72920.0000   -1.62293
72960.0000   -2.50432
73000.0000   -2.07379
73040.0000   -1.71337
73080.0000   -1.24606
73120.0000   -1.89261
73160.0000   -3.30188
73200.0000   -2.37107
73240.0000   -1.93964
73280.0000   -0.80240
73320.0000   -1.54186
73360.0000   -1.50949
73400.0000   -1.58249
73440.0000   -1.01459
73480.0000   -1.28551
73520.0000   -1.16452
73560.0000   -1.00294
73600.0000   -1.83973
73640.0000   -1.40452
73680.0000   -2.42027
73720.0000   -2.36248
73760.0000   -2.20715
73800.0000   -2.10147
73840.0000   -1.13282
73880.0000   -2.18370
73920.0000   -1.90982
73960.0000   -2.18192
74000.0000   -1.71238
74040.0000   -2.78075
74080.0000   -1.64959
74120.0000   -2.96809
74160.0000   -2.14662
74200.0000   -2.52064
74240.0000   -2.25300
74280.0000   -1.47601
74320.0000   -2.98797
74360.0000   -2.91720
74400.0000   -2.12722
74440.0000   -1.98840
74480.0000   -2.52645
74520.0000   -1.49495
74560.0000   -2.63983
74600.0000   -1.94482
74640.0000   -2.74789
74680.0000   -1.98095
74720.0000   -2.67270
74760.0000   -3.02045
74800.0000   -2.88678
74840.0000   -2.94289
74880.0000   -2.88286
74920.0000   -3.35886
74960.0000   -3.47270
75000.0000   -3.35930
75040.0000   -3.50098
75080.0000   -4.13946
75120.0000   -4.29631
75160.0000   -4.14754
75200.0000   -4.43356
75240.0000   -3.59906
75280.0000   -3.58918
75320.0000   -3.84212
75360.0000   -2.54571
75400.0000   -3.54157
75440.0000   -2.38968
75480.0000   -3.34678
75520.0000   -3.02981
75560.0000   -2.31036
75600.0000   -3.46001
75640.0000   -3.62929
75680.0000   -2.74851
75720.0000   -3.03235
75760.0000   -3.68803
75800.0000   -3.08417
75840.0000   -2.76357
75880.0000   -3.53915
75920.0000   -3.17725
75960.0000   -3.01374
76000.0000   -3.32041
76040.0000   -2.44737
76080.0000   -1.09014
76120.0000   -2.15451
76160.0000   -2.94584
76200.0000   -2.74485
76240.0000   -3.83731
76280.0000   -4.11183
76320.0000   -3.75093
76360.0000   -3.09010
76400.0000   -3.55010
76440.0000   -3.05849
76480.0000   -2.00125
76520.0000   -3.77354
76560.0000   -3.49300
76600.0000   -2.89107
76640.0000   -3.16941
76680.0000   -2.85708
76720.0000   -2.83705
76760.0000   -2.47108
76800.0000   -2.87210
76840.0000   -2.06121
76880.0000   -2.39330
76920.0000   -3.52276
76960.0000   -2.42520
77000.0000   -2.05955
77040.0000   -2.06511
77080.0000   -2.21412
77120.0000   -2.18505
77160.0000   -2.29068
77200.0000   -2.43279
77240.0000   -2.49553
77280.0000   -3.32728
77320.0000   -2.59434
77360.0000   -2.38511
77400.0000   -2.41191
77440.0000   -2.14046
77480.0000   -2.52053
77520.0000   -2.47107
77560.0000   -2.33995
77600.0000   -2.22370
77640.0000   -2.40181
77680.0000   -2.25773
77720.0000   -3.13894
77760.0000   -3.46393
77800.0000   -2.71975
77840.0000   -2.99319
77880.0000   -1.66791
77920.0000   -2.15509
77960.0000   -1.41795
78000.0000   -1.85472
78040.0000   -2.18661
78080.0000   -3.83891
78120.0000   -3.32181
78160.0000   -2.49981
78200.0000   -2.47675
78240.0000   -2.83462
78280.0000   -2.86487
78320.0000   -2.18116
78360.0000   -2.91945
78400.0000   -2.47002
78440.0000   -2.37862
78480.0000   -2.07655
78520.0000   -2.06197
78560.0000   -2.19675
78600.0000   -1.42966
78640.0000   -1.28723
78680.0000   -1.64757
78720.0000   -2.76772
78760.0000   -2.30512
78800.0000   -1.57214
78840.0000   -2.67265
78880.0000   -1.86997
78920.0000   -2.14956
78960.0000   -2.53125
79000.0000   -1.87472
79040.0000   -1.39096
79080.0000   -2.82847
79120.0000   -2.42350
79160.0000   -1.68300
79200.0000   -1.15964
79240.0000   -2.59925
79280.0000   -2.46011
79320.0000   -2.21172
79360.0000   -2.16262
79400.0000   -1.29657
79440.0000   -2.08464
79480.0000   -2.47633
79520.0000   -1.73580
79560.0000   -1.86539
79600.0000   -1.45198
79640.0000   -3.16347
79680.0000   -2.31564
79720.0000   -2.82540
79760.0000   -1.68325
79800.0000   -1.33990
79840.0000   -1.34294
79880.0000   -1.36216
79920.0000   -1.72660
79960.0000   -1.53642
80000.0000   -1.00911
80040.0000   -1.62645
80080.0000   -1.55107
80120.0000   -1.86623
80160.0000   -1.04936
80200.0000   -1.67486
80240.0000   -1.77689
80280.0000   -2.01808
80320.0000   -1.90362
80360.0000   -2.33719
80400.0000   -2.33040
80440.0000   -2.69637
80480.0000   -2.55151
80520.0000   -2.12312
80560.0000   -2.13749
80600.0000   -2.70052
80640.0000   -2.22193
80680.0000   -1.96756
80720.0000   -1.81778
80760.0000   -2.44907
80800.0000   -2.88246
80840.0000   -2.61756
80880.0000   -2.93391
80920.0000   -3.43569
80960.0000   -2.30201
81000.0000   -2.93725
81040.0000   -3.31520
81080.0000   -2.81237
81120.0000   -2.45891
81160.0000   -3.24180
81200.0000   -2.62418
81240.0000   -3.17810
81280.0000   -2.84000
81320.0000   -2.95110
81360.0000   -2.09418
81400.0000   -2.08344
81440.0000   -2.08834
81480.0000   -2.03164
81520.0000   -2.11426
81560.0000   -2.46418
81600.0000   -1.35581
81640.0000   -2.45148
81680.0000   -2.61479
81720.0000   -1.75250
81760.0000   -1.91893
81800.0000   -1.67514
81840.0000   -1.94286
81880.0000   -2.26896
81920.0000   -1.20098
81960.0000   -1.56227
82000.0000   -2.01522
82040.0000   -1.02743
82080.0000   -2.10400
82120.0000   -2.64921
82160.0000   -1.67894
82200.0000   -1.34645
82240.0000   -2.28124
82280.0000   -2.86918
82320.0000   -2.39807
82360.0000   -2.36999
82400.0000   -1.12683
82440.0000   -2.42550
82480.0000   -2.46730
82520.0000   -2.46292
82560.0000   -2.60404
82600.0000   -2.38384
82640.0000   -2.39156
82680.0000   -1.75924
82720.0000   -1.50502
82760.0000   -1.95086
82800.0000   -2.50673
82840.0000   -2.90144
82880.0000   -2.54473
82920.0000   -2.64584
82960.0000   -1.83773
83000.0000   -2.32196
83040.0000   -1.85132
83080.0000   -2.19196
83120.0000   -3.11291
83160.0000   -3.06590
83200.0000   -2.57867
83240.0000   -1.17973
83280.0000   -1.96080
83320.0000   -1.93668
83360.0000   -1.90349
83400.0000   -1.24442
83440.0000   -1.59528
83480.0000   -2.43542
83520.0000   -1.54784
83560.0000   -1.86965
83600.0000   -2.18441
83640.0000   -1.61809
83680.0000   -1.32782
83720.0000   -2.37777
83760.0000   -2.18763
83800.0000   -2.05086
83840.0000   -3.65035
83880.0000   -2.95421
83920.0000   -1.56688
83960.0000   -2.29959
84000.0000   -2.97778
84040.0000   -3.19969
84080.0000   -3.00035
84120.0000   -2.92865
84160.0000   -3.02691
84200.0000   -3.66345
84240.0000   -2.25656
84280.0000   -2.65826
84320.0000   -2.91518
84360.0000   -2.59146
84400.0000   -1.45750
84440.0000   -1.73327
84480.0000   -1.76431
84520.0000   -2.45479
84560.0000   -2.35699
84600.0000   -3.35317
84640.0000   -2.35849
84680.0000   -2.85928
84720.0000   -2.83366
84760.0000   -1.88352
84800.0000   -1.94241
84840.0000   -2.18598
84880.0000   -2.91761
84920.0000   -2.61015
84960.0000   -3.16980
85000.0000   -2.86153
85040.0000   -2.04535
85080.0000   -2.11420
85120.0000   -2.10034
85160.0000   -1.60773
85200.0000   -1.53959
85240.0000   -1.01721
85280.0000   -2.48662
85320.0000   -2.57774
85360.0000   -1.76975
85400.0000   -2.04284
85440.0000   -1.89019
85480.0000   -2.34465
85520.0000   -1.95902
85560.0000   -2.20606
85600.0000   -2.01434
85640.0000   -1.41364
85680.0000   -2.52629
85720.0000   -2.25082
85760.0000   -2.93269
85800.0000   -2.77383
85840.0000   -3.09124
85880.0000   -2.44120
85920.0000   -2.61863
85960.0000   -3.12939
86000.0000   -3.05425
86040.0000   -2.26578
86080.0000   -2.13249
86120.0000   -2.57108
86160.0000   -2.73725
86200.0000   -1.56903
86240.0000   -2.43570
86280.0000   -1.76516
86320.0000   -2.15545
86360.0000   -3.07970
86400.0000   -2.00212
86440.0000   -2.92577
86480.0000   -2.40775
86520.0000   -2.62745
86560.0000   -1.90348
86600.0000   -3.04803
86640.0000   -2.78708
86680.0000   -1.82985
86720.0000   -0.84509
86760.0000   -2.04759
86800.0000   -2.65065
86840.0000   -3.05452
86880.0000   -2.88906
86920.0000   -2.74991
86960.0000   -2.22376
87000.0000   -2.51526
87040.0000   -2.10004
87080.0000   -2.44357
87120.0000   -2.93826
87160.0000   -1.98862
87200.0000   -2.14229
87240.0000   -2.41256
87280.0000   -2.57895
87320.0000   -2.56416
87360.0000   -1.77810
87400.0000   -2.34270
87440.0000   -2.40192
87480.0000   -1.26955
87520.0000   -1.32511
87560.0000   -1.32713
87600.0000   -1.74473
87640.0000   -2.68025
87680.0000   -3.14687
87720.0000   -3.07504
87760.0000   -2.56288
87800.0000   -1.66845
87840.0000   -3.26600
87880.0000   -2.11428
87920.0000   -1.39901
87960.0000   -1.95687
88000.0000   -3.22240
88040.0000   -2.51923
88080.0000   -2.05990
88120.0000   -2.75495
88160.0000   -2.79120
88200.0000   -3.09957
88240.0000   -4.10707
88280.0000   -3.58446
88320.0000   -2.95635
88360.0000   -4.05795
88400.0000   -3.02497
88440.0000   -2.52279
88480.0000   -3.92817
88520.0000   -3.76842
88560.0000   -3.19374
88600.0000   -3.20281
88640.0000   -2.88962
88680.0000   -3.08739
88720.0000   -2.75443
88760.0000   -3.27328
88800.0000   -3.25744
88840.0000   -3.41780
88880.0000   -3.13197
88920.0000   -3.04122
88960.0000   -3.84454
89000.0000   -2.31665
89040.0000   -3.24805
89080.0000   -2.30609
89120.0000   -3.13093
89160.0000   -3.15282
89200.0000   -3.54773
89240.0000   -2.47115
89280.0000   -3.34309
89320.0000   -2.28899
89360.0000   -3.03223
89400.0000   -2.47154
89440.0000   -2.78845
89480.0000   -2.45389
89520.0000   -3.65392
89560.0000   -2.79207
89600.0000   -2.49284
89640.0000   -2.54223
89680.0000   -2.20143
89720.0000   -1.98287
89760.0000   -3.05075
89800.0000   -2.51953
89840.0000   -2.54989
89880.0000   -2.17429
89920.0000   -1.28205
89960.0000   -1.99700
90000.0000   -2.41321
90040.0000   -2.45907
90080.0000   -2.43741
90120.0000   -2.05146
90160.0000   -1.42048
90200.0000   -2.27946
90240.0000   -2.80613
90280.0000   -2.02288
90320.0000   -1.75385
90360.0000   -2.26351
90400.0000   -1.78315
90440.0000   -1.19278
90480.0000   -1.94984
90520.0000   -2.79720
90560.0000   -2.55189
90600.0000   -2.61733
90640.0000   -2.71852
90680.0000   -3.29923
90720.0000   -2.55591
90760.0000   -2.21033
90800.0000   -2.32966
90840.0000   -2.43657
90880.0000   -1.94173
90920.0000   -2.72525
90960.0000   -1.86147
91000.0000   -2.52056
91040.0000   -1.81769
91080.0000   -2.56017
91120.0000   -2.50195
91160.0000   -2.92762
91200.0000   -2.10361
91240.0000   -2.27818
91280.0000   -2.04385
91320.0000   -2.09398
91360.0000   -2.80579
91400.0000   -2.11034
91440.0000   -0.89435
91480.0000   -1.24865
91520.0000   -1.53547
91560.0000   -1.11222
91600.0000   -2.37750
91640.0000   -3.02356
91680.0000   -2.75938
91720.0000   -2.37364
91760.0000   -2.20881
91800.0000   -3.46307
91840.0000   -3.13496
91880.0000   -3.11002
91920.0000   -2.73536
91960.0000   -3.17412
92000.0000   -2.38902
92040.0000   -1.13278
92080.0000   -0.78514
92120.0000   -1.88517
92160.0000   -1.67457
92200.0000   -0.71856
92240.0000   -2.07206
92280.0000   -1.40228
92320.0000   -1.17707
92360.0000   -0.73540
92400.0000   -1.05175
92440.0000   -0.21659
92480.0000   -1.30495
92520.0000   -1.94999
92560.0000   -0.91408
92600.0000   -0.93201
92640.0000   -1.23105
92680.0000   -2.58888
92720.0000   -2.15516
92760.0000   -1.90312
92800.0000   -0.86989
92840.0000   -1.32195
92880.0000   -1.47672
92920.0000   -2.19064
92960.0000   -1.65151
93000.0000   -1.50870
93040.0000   -2.82782
93080.0000   -3.10539
93120.0000   -3.07889
93160.0000   -2.73137
93200.0000   -2.67159
93240.0000   -2.93153
93280.0000   -3.32503
93320.0000   -2.54186
93360.0000   -2.30815
93400.0000   -3.07843
93440.0000   -1.90334
93480.0000   -1.72077
93520.0000   -2.05873
93560.0000   -2.52297
93600.0000   -1.98915
93640.0000   -2.22058
93680.0000   -2.35046
93720.0000   -2.86399
93760.0000   -1.88320
93800.0000   -2.36891
93840.0000   -3.27416
93880.0000   -2.28523
93920.0000   -1.36204
93960.0000   -1.64808
94000.0000   -2.23646
94040.0000   -1.81583
94080.0000   -0.94266
94120.0000   -2.09915
94160.0000   -2.40571
94200.0000   -3.10968
94240.0000   -1.93273
94280.0000   -2.40208
94320.0000   -2.33768
94360.0000   -2.64103
94400.0000   -3.12036
94440.0000   -2.55530
94480.0000   -2.97280
94520.0000   -2.76282
94560.0000   -3.03416
94600.0000   -1.52749
94640.0000   -2.11985
94680.0000   -2.21146
94720.0000   -1.88102
94760.0000   -2.60625
94800.0000   -2.41006
94840.0000   -2.25704
94880.0000   -2.72795
94920.0000   -2.41394
94960.0000   -2.41104
95000.0000   -3.55475
95040.0000   -3.64149
95080.0000   -3.75495
95120.0000   -2.92382
95160.0000   -3.64476
95200.0000   -3.75619
95240.0000   -2.80303
95280.0000   -2.91372
95320.0000   -2.99634
95360.0000   -3.66509
95400.0000   -2.31935
95440.0000   -2.65312
95480.0000   -3.49404
95520.0000   -2.80083
95560.0000   -3.74937
95600.0000   -3.08600
95640.0000   -3.41712
95680.0000   -3.38837
95720.0000   -2.33601
95760.0000   -2.80840
95800.0000   -2.84061
95840.0000   -2.22308
95880.0000   -1.30564
95920.0000   -2.07131
95960.0000   -2.56550
96000.0000   -2.40698
96040.0000   -2.73167
96080.0000   -2.60528
96120.0000   -2.14806
96160.0000   -3.04049
96200.0000   -3.13429
96240.0000   -3.19105
96280.0000   -2.78041
96320.0000   -2.43321
96360.0000   -2.34149
96400.0000   -2.90090
96440.0000   -1.31637
96480.0000   -3.46217
96520.0000   -3.37432
96560.0000   -3.72460
96600.0000   -3.21712
96640.0000   -4.18249
96680.0000   -4.28117
96720.0000   -4.66370
96760.0000   -3.85821
96800.0000   -3.99835
96840.0000   -3.80338
96880.0000   -3.92446
96920.0000   -4.46421
96960.0000   -3.50749
97000.0000   -3.53202
97040.0000   -3.03435
97080.0000   -1.85198
97120.0000   -3.19059
97160.0000   -3.06530
97200.0000   -2.96629
97240.0000   -2.35683
97280.0000   -3.25561
97320.0000   -2.41976
97360.0000   -2.30819
97400.0000   -2.44875
97440.0000   -2.49019
97480.0000   -3.90816
97520.0000   -3.75232
97560.0000   -2.37167
97600.0000   -3.33390
97640.0000   -3.24000
97680.0000   -2.22839
97720.0000   -2.26698
97760.0000   -2.44010
97800.0000   -2.46948
97840.0000   -3.11828
97880.0000   -2.59179
97920.0000   -2.64454
97960.0000   -3.66644
98000.0000   -3.24940
98040.0000   -3.82722
98080.0000   -3.72559
98120.0000   -3.82016
98160.0000   -2.80501
98200.0000   -2.00098
98240.0000   -2.01848
98280.0000   -3.24842
98320.0000   -2.43143
98360.0000   -2.89417
98400.0000   -3.41537
98440.0000   -3.14064
98480.0000   -3.14483
98520.0000   -2.19984
98560.0000   -2.79180
98600.0000   -3.38183
98640.0000   -3.04664
98680.0000   -3.67962
98720.0000   -2.52334
98760.0000   -2.66434
98800.0000   -3.15526
98840.0000   -2.36670
98880.0000   -3.30256
98920.0000   -2.30974
98960.0000   -2.67593
99000.0000   -3.03893
99040.0000   -3.02718
99080.0000   -2.89592
99120.0000   -1.80829
99160.0000   -1.67992
99200.0000   -1.93272
99240.0000   -1.33286
99280.0000   -1.89670
99320.0000   -3.37343
99360.0000   -2.11678
99400.0000   -2.97446
99440.0000   -2.20848
99480.0000   -2.50283
99520.0000   -2.60155
99560.0000   -3.17199
99600.0000   -3.02077
99640.0000   -2.67204
99680.0000   -3.06454
99720.0000   -2.84034
99760.0000   -3.86206
99800.0000   -2.75722
99840.0000   -3.51846
99880.0000   -2.76165
99920.0000   -2.45619
99960.0000   -1.58126
100000.0000   -1.71061
100040.0000   -2.01780
100080.0000   -2.23117
100120.0000   -1.64865
100160.0000   -3.05694
100200.0000   -1.71235
100240.0000   -2.28868
100280.0000   -2.52123
100320.0000   -4.18867
100360.0000   -3.13287
100400.0000   -2.87136
100440.0000   -2.89215
100480.0000   -2.18361
100520.0000   -2.33937
100560.0000   -1.95681
100600.0000   -2.34464
100640.0000   -3.08203
100680.0000   -2.02547
100720.0000   -2.68247
100760.0000   -2.40930
100800.0000   -1.96560
100840.0000   -0.73087
100880.0000   -1.53155
100920.0000   -1.42446
100960.0000   -2.38176
101000.0000   -1.77239
101040.0000   -1.60438
101080.0000   -1.40201
101120.0000   -1.60563
101160.0000   -1.75600
101200.0000   -1.61599
101240.0000   -2.66311
101280.0000   -2.35765
101320.0000   -1.92179
101360.0000   -1.72224
101400.0000   -1.82552
101440.0000   -2.03321
101480.0000   -2.61121
101520.0000   -2.33774
101560.0000   -2.82815
101600.0000   -2.19827
101640.0000   -2.80994
101680.0000   -3.32315
101720.0000   -2.45207
101760.0000   -2.06804
101800.0000   -2.49364
101840.0000   -2.90920
101880.0000   -1.80573
101920.0000   -1.89912
101960.0000   -2.23175
102000.0000   -1.13458
102040.0000   -2.44161
102080.0000   -2.97139
102120.0000   -1.86194
102160.0000   -2.37375
102200.0000   -2.49712
102240.0000   -2.90181
102280.0000   -2.61637
102320.0000   -2.55352
102360.0000   -3.56851
102400.0000   -1.92497
102440.0000   -0.80724
102480.0000   -1.46166
102520.0000   -1.14985
102560.0000   -2.60330
102600.0000   -1.82359
102640.0000   -2.23433
102680.0000   -1.46832
102720.0000   -1.30297
102760.0000   -1.14814
102800.0000   -1.36325
102840.0000   -1.83875
102880.0000   -1.16625
102920.0000   -1.13786
102960.0000   -1.23031
103000.0000   -1.40827
103040.0000   -2.42992
103080.0000   -1.20782
103120.0000   -1.68335
103160.0000   -0.94727
103200.0000   -1.44011
103240.0000   -2.27694
103280.0000   -0.66976
103320.0000   -1.00461
103360.0000   -1.20589
103400.0000   -1.33643
103440.0000   -1.76369
103480.0000   -1.95125
103520.0000   -2.97547
103560.0000   -1.64074
103600.0000   -1.13856
103640.0000   -1.94723
103680.0000   -1.89216
103720.0000   -0.84251
103760.0000   -1.12262
103800.0000   -2.01140
103840.0000   -1.62586
103880.0000   -2.51234
103920.0000   -1.92271
103960.0000   -1.58378
104000.0000   -2.72245
104040.0000   -2.52965
104080.0000   -1.93952
104120.0000   -1.01031
104160.0000   -2.22461
104200.0000   -0.84748
104240.0000   -1.02411
104280.0000   -1.06453
104320.0000   -1.18860
104360.0000   -0.94332
104400.0000   -2.35986
104440.0000   -1.80293
104480.0000   -0.59491
104520.0000   -0.91143
104560.0000   -1.51736
104600.0000   -0.61948
104640.0000   -0.90058
104680.0000   -1.46544
104720.0000   -1.52701
104760.0000   -0.46553
104800.0000   -0.81583
104840.0000   -1.27413
104880.0000   -0.90104
104920.0000   -1.36212
104960.0000   -1.98747
105000.0000   -1.48947
105040.0000   -1.02411
105080.0000   -1.37974
105120.0000   -1.92831
105160.0000   -1.32813
105200.0000   -1.14606
105240.0000   -1.85551
105280.0000   -0.96895
105320.0000   -1.79722
105360.0000   -1.48129
105400.0000   -1.34138
105440.0000   -1.32917
105480.0000   -0.63970
105520.0000   -1.60494
105560.0000   -2.02411
105600.0000   -1.70706
105640.0000   -1.28166
105680.0000   -1.16920
105720.0000   -1.90577
105760.0000   -2.06512
105800.0000   -1.29940
105840.0000   -1.90497
105880.0000   -1.11967
105920.0000   -1.24820
105960.0000   -1.98366
106000.0000   -2.07221
106040.0000   -2.14403
106080.0000   -1.53069
106120.0000   -0.99015
106160.0000   -1.35229
106200.0000   -1.39919
106240.0000   -1.57625
106280.0000   -2.34223
106320.0000   -1.78895
106360.0000   -1.68545
106400.0000   -1.93549
106440.0000   -2.37377
106480.0000   -1.76849
106520.0000   -1.20332
106560.0000   -1.55181
106600.0000   -2.38921
106640.0000   -2.78689
106680.0000   -3.40721
106720.0000   -3.32078
106760.0000   -3.85376
106800.0000   -2.34129
106840.0000   -1.63143
106880.0000   -2.22711
106920.0000   -1.03089
106960.0000    0.43084
107000.0000   -0.88548
107040.0000   -1.37236
107080.0000   -1.33469
107120.0000   -0.61104
107160.0000   -1.33723
107200.0000   -1.03081
107240.0000   -1.53063
107280.0000   -0.07759
107320.0000   -1.17724
107360.0000   -0.84384
107400.0000   -1.14495
107440.0000   -1.84987
107480.0000   -1.62137
107520.0000   -1.42215
107560.0000   -1.48150
107600.0000   -1.11033
107640.0000   -1.22685
107680.0000   -0.98187
107720.0000   -2.64510
107760.0000   -1.64808
107800.0000   -1.36462
107840.0000   -1.55424
107880.0000   -1.15816
107920.0000   -1.18652
107960.0000   -1.24921
108000.0000   -1.79193
108040.0000   -1.45754
108080.0000   -1.45242
108120.0000   -1.83909
108160.0000   -1.88568
108200.0000   -1.78282
108240.0000   -1.98546
108280.0000   -2.14361
108320.0000   -3.46848
108360.0000   -2.68330
108400.0000   -2.43048
108440.0000   -2.22423
108480.0000   -1.41417
108520.0000   -1.85009
108560.0000   -2.39841
108600.0000   -1.21092
108640.0000   -1.39353
108680.0000   -1.95486
108720.0000   -1.61306
108760.0000   -1.74809
108800.0000   -2.19678
108840.0000   -1.90089
108880.0000   -2.26846
108920.0000   -1.38682
108960.0000   -1.23842
109000.0000   -1.99021
109040.0000   -1.75041
109080.0000   -1.68448
109120.0000   -2.63581
109160.0000   -2.87603
109200.0000   -1.83376
109240.0000   -2.35759
109280.0000   -1.83339
109320.0000   -2.33274
109360.0000   -1.93101
109400.0000   -1.97096
109440.0000   -2.55537
109480.0000   -1.95331
109520.0000   -1.27535
109560.0000   -1.29878
109600.0000   -0.59677
109640.0000   -0.63859
109680.0000   -0.10641
109720.0000   -1.79895
109760.0000   -1.55248
109800.0000   -1.00639
109840.0000   -1.14614
109880.0000   -1.46934
109920.0000   -0.70749
109960.0000   -2.10194
110000.0000   -2.60186
110040.0000   -1.64671
110080.0000   -2.14955
110120.0000   -2.08878
110160.0000   -2.00130
110200.0000   -1.67633
110240.0000   -2.43397
110280.0000   -3.17080
110320.0000   -1.52341
110360.0000   -1.17704
110400.0000   -1.99780
110440.0000   -2.77043
110480.0000   -2.35214
110520.0000   -2.35251
110560.0000   -1.77819
110600.0000   -1.84976
110640.0000   -1.88732
110680.0000   -1.23323
110720.0000   -1.92068
110760.0000   -2.85183
110800.0000   -2.05224
110840.0000   -2.66365
110880.0000   -1.98443
110920.0000   -2.98556
110960.0000   -2.06523
111000.0000   -2.63558
111040.0000   -3.09581
111080.0000   -2.78099
111120.0000   -2.86518
111160.0000   -2.49673
111200.0000   -1.98528
111240.0000   -3.16806
111280.0000   -3.00436
111320.0000   -2.78818
111360.0000   -2.82662
111400.0000   -2.80379
111440.0000   -2.79248
111480.0000   -2.93523
111520.0000   -2.68026
111560.0000   -2.83809
111600.0000   -2.22398
111640.0000   -3.66393
111680.0000   -3.15237
111720.0000   -3.61235
111760.0000   -3.36387
111800.0000   -3.86113
111840.0000   -3.48619
111880.0000   -3.34517
111920.0000   -3.09424
111960.0000   -3.77860
112000.0000   -2.47715
112040.0000   -2.46280
112080.0000   -2.96056
112120.0000   -2.28393
112160.0000   -2.44182
112200.0000   -1.34741
112240.0000   -2.36397
112280.0000   -2.39750
112320.0000   -2.08178
112360.0000   -2.06482
112400.0000   -2.40527
112440.0000   -3.62047
112480.0000   -1.72767
112520.0000   -2.91990
112560.0000   -2.64974
112600.0000   -2.79287
112640.0000   -2.39168
112680.0000   -2.98417
112720.0000   -2.35852
112760.0000   -1.96891
112800.0000   -2.02666
112840.0000   -1.80244
112880.0000   -1.09258
112920.0000   -0.99956
112960.0000   -2.62434
113000.0000   -1.95725
113040.0000   -1.52182
113080.0000   -1.39757
113120.0000   -1.87976
113160.0000   -2.07427
113200.0000   -2.42133
113240.0000   -2.75942
113280.0000   -2.30409
113320.0000   -3.38010
113360.0000   -2.76273
113400.0000   -3.89626
113440.0000   -2.93451
113480.0000   -3.48986
113520.0000   -1.52404
113560.0000   -2.65578
113600.0000   -3.02228
113640.0000   -2.61689
113680.0000   -3.41565
113720.0000   -2.54231
113760.0000   -2.64785
113800.0000   -2.78690
113840.0000   -1.82464
113880.0000   -3.00312
113920.0000   -1.75066
113960.0000   -1.73207
114000.0000   -1.91459
114040.0000   -1.48020
114080.0000   -1.44104
114120.0000   -1.48219
114160.0000   -1.44165
114200.0000   -2.26803
114240.0000   -1.71378
114280.0000   -2.00551
114320.0000   -1.96223
114360.0000   -2.33713
114400.0000   -2.30671
114440.0000   -1.81825
114480.0000   -2.30892
114520.0000   -2.18860
114560.0000   -2.75540
114600.0000   -2.52578
114640.0000   -1.95271
114680.0000   -1.81936
114720.0000   -0.83938
114760.0000   -0.51750
114800.0000   -1.06045
114840.0000   -2.08701
114880.0000   -2.23670
114920.0000   -2.35067
114960.0000   -2.05722
115000.0000   -2.88118
115040.0000   -2.02756
115080.0000   -2.14962
115120.0000   -1.85169
115160.0000   -2.39694
115200.0000   -1.85638
115240.0000   -2.61288
115280.0000   -1.52327
115320.0000   -2.16211
115360.0000   -1.13390
115400.0000   -1.39728
115440.0000   -1.41806
115480.0000   -1.35611
115520.0000   -0.83746
115560.0000   -1.27432
115600.0000   -1.55574
115640.0000   -1.00549
115680.0000   -1.16783
115720.0000   -0.51039
115760.0000   -1.02944
115800.0000   -1.81211
115840.0000   -1.39444
115880.0000   -1.86178
115920.0000   -1.81604
115960.0000   -1.11069
116000.0000   -1.00426
116040.0000   -1.00226
116080.0000   -1.61462
116120.0000   -2.33270
116160.0000   -3.28211
116200.0000   -1.44425
116240.0000   -2.17914
116280.0000   -2.29307
116320.0000   -2.55953
116360.0000   -2.24572
116400.0000   -1.41873
116440.0000   -1.32852
116480.0000   -2.84650
116520.0000   -1.95110
116560.0000   -2.20779
116600.0000   -1.97471
116640.0000   -1.61319
116680.0000   -1.77382
116720.0000   -1.69007
116760.0000   -1.87774
116800.0000   -2.03336
116840.0000   -1.10161
116880.0000   -2.75027
116920.0000   -2.41692
116960.0000   -2.06782
117000.0000   -1.58033
117040.0000   -1.21005
117080.0000   -1.57695
117120.0000   -1.85398
117160.0000   -2.12303
117200.0000   -1.02276
117240.0000   -1.58343
117280.0000   -1.93814
117320.0000   -1.63918
117360.0000   -1.76843
117400.0000   -0.51336
117440.0000   -1.55896
117480.0000   -1.32977
117520.0000   -0.74664
117560.0000   -1.55791
117600.0000   -1.63374
117640.0000   -1.76668
117680.0000   -2.08129
117720.0000   -1.22213
117760.0000   -0.95842
117800.0000   -1.00136
117840.0000   -0.74132
117880.0000   -0.80468
117920.0000   -0.83751
117960.0000    0.09499
118000.0000    0.40997
118040.0000   -0.00885
118080.0000   -1.12123
118120.0000   -1.45790
118160.0000   -0.21966
118200.0000   -1.02174
118240.0000   -1.78903
118280.0000   -0.58449
118320.0000   -0.45122
118360.0000   -1.00322
118400.0000   -1.52036
118440.0000   -1.02007
118480.0000   -1.18306
118520.0000    0.04723
118560.0000   -1.09637
118600.0000   -1.72340
118640.0000   -1.55968
118680.0000   -1.02231
118720.0000   -1.36640
118760.0000   -0.41778
118800.0000   -2.85211
118840.0000   -2.44879
118880.0000   -1.29087
118920.0000   -2.09293
118960.0000   -0.80681
119000.0000   -1.63865
119040.0000   -2.16715
119080.0000   -1.29180
119120.0000   -1.09812
119160.0000   -1.72604
119200.0000   -2.50935
119240.0000   -1.99340
119280.0000   -1.60632
119320.0000   -2.09607
119360.0000   -2.18659
119400.0000   -2.01751
119440.0000   -1.90969
119480.0000   -2.75511
119520.0000   -2.49253
119560.0000   -1.89267
119600.0000   -2.72838
119640.0000   -2.79316
119680.0000   -2.58801
119720.0000   -2.42324
119760.0000   -2.38818
119800.0000   -2.48607
119840.0000   -2.05616
119880.0000   -1.72910
119920.0000   -1.65931
119960.0000   -1.97812
120000.0000   -1.73421
120040.0000   -1.44066
120080.0000   -1.70549
120120.0000   -0.70422
120160.0000   -1.25481
120200.0000   -0.36536
120240.0000   -1.37065
120280.0000   -0.96433
120320.0000   -2.00927
120360.0000   -1.76546
120400.0000   -1.31169
120440.0000   -0.83685
120480.0000   -0.97764
120520.0000   -1.05312
120560.0000   -1.64235
120600.0000   -1.25717
120640.0000   -1.66698
120680.0000   -1.33164
120720.0000   -1.63700
120760.0000   -2.58917
120800.0000   -0.82042
120840.0000   -2.31844
120880.0000   -2.13970
120920.0000   -1.38380
120960.0000   -2.03324
121000.0000   -2.11231
121040.0000   -1.73839
121080.0000   -1.77587
121120.0000   -0.64331
121160.0000   -1.19637
121200.0000   -2.00620
121240.0000   -2.45671
121280.0000   -2.31329
121320.0000   -1.64362
121360.0000   -1.30950
121400.0000   -1.59586
121440.0000   -1.23414
121480.0000   -1.13517
121520.0000   -1.84163
121560.0000   -1.96395
121600.0000   -1.20083
121640.0000   -1.18034
121680.0000   -2.20477
121720.0000   -1.75966
121760.0000   -1.99053
121800.0000   -2.08352
121840.0000   -2.14354
121880.0000   -2.08978
121920.0000   -0.84375
121960.0000   -0.60516
122000.0000   -0.29675
122040.0000   -2.65504
122080.0000   -2.41043
122120.0000   -2.32540
122160.0000   -1.52427
122200.0000   -1.01988
122240.0000   -2.03472
122280.0000   -2.36754
122320.0000   -1.37161
122360.0000   -1.95270
122400.0000   -2.08854
122440.0000   -2.48649
122480.0000   -3.49435
122520.0000   -1.42729
122560.0000   -2.85750
122600.0000   -2.69940
122640.0000   -1.75943
122680.0000   -1.50632
122720.0000   -2.88084
122760.0000   -2.68840
122800.0000   -1.62313
122840.0000   -2.71987
122880.0000   -2.04308
122920.0000   -3.09553
122960.0000   -2.51230
123000.0000   -2.56525
123040.0000   -2.20044
123080.0000   -1.80026
123120.0000   -1.30519
123160.0000   -1.84109
123200.0000   -2.03173
123240.0000   -1.99024
123280.0000   -2.56261
123320.0000   -2.13106
123360.0000   -1.57714
123400.0000   -2.85864
123440.0000   -2.41002
123480.0000   -2.46791
123520.0000   -2.22161
123560.0000   -1.91643
123600.0000   -0.70794
123640.0000   -2.52930
123680.0000   -1.66701
123720.0000   -0.48259
123760.0000   -1.78853
123800.0000   -2.72011
123840.0000   -0.12878
123880.0000   -1.81240
123920.0000   -0.58519
123960.0000   -2.43441
124000.0000   -1.87882
124040.0000   -1.95608
124080.0000   -2.18595
124120.0000   -1.39552
124160.0000   -1.53098
124200.0000   -1.35768
124240.0000   -1.99404
124280.0000   -2.12471
124320.0000   -1.84969
124360.0000   -1.68735
124400.0000   -2.65861
124440.0000   -1.23092
124480.0000   -2.00045
124520.0000   -2.48485
124560.0000   -1.73185
124600.0000   -2.36731
124640.0000   -1.29772
124680.0000   -1.27524
124720.0000   -1.09012
124760.0000   -2.05482
124800.0000   -1.78684
124840.0000   -2.52064
124880.0000   -2.03004
124920.0000   -1.78777
124960.0000   -2.63116
125000.0000   -1.18190
125040.0000   -2.16233
125080.0000   -1.97496
125120.0000   -1.90151
125160.0000   -1.73320
125200.0000   -1.06383
125240.0000   -1.59847
125280.0000   -1.05272
125320.0000   -2.19521
125360.0000   -2.88750
125400.0000   -2.31637
125440.0000   -2.75842
125480.0000   -2.60927
125520.0000   -2.02178
125560.0000   -2.49860
125600.0000   -2.27012
125640.0000   -3.52863
125680.0000   -2.69441
125720.0000   -2.33688
125760.0000   -2.92514
125800.0000   -2.06714
125840.0000   -3.07227
125880.0000   -3.05936
125920.0000   -2.64057
125960.0000   -2.54549
126000.0000   -1.67340
126040.0000   -2.10296
126080.0000   -2.72046
126120.0000   -1.83383
126160.0000   -1.77416
126200.0000   -1.25994
126240.0000   -1.60093
126280.0000   -2.79048
126320.0000   -2.62994
126360.0000   -3.19063
126400.0000   -3.73359
126440.0000   -3.32396
126480.0000   -2.94465
126520.0000   -2.51626
126560.0000   -2.29279
126600.0000   -2.44009
126640.0000   -1.97974
126680.0000   -2.35766
126720.0000   -2.54466
126760.0000   -1.70774
126800.0000   -2.43159
126840.0000   -1.95313
126880.0000   -2.24462
126920.0000   -2.31934
126960.0000   -2.60330
127000.0000   -2.78149
127040.0000   -2.69637
127080.0000   -3.25914
127120.0000   -4.21063
127160.0000   -3.62484
127200.0000   -3.89343
127240.0000   -3.49998
127280.0000   -2.74374
127320.0000   -4.25568
127360.0000   -2.62584
127400.0000   -2.56401
127440.0000   -3.15025
127480.0000   -2.88427
127520.0000   -3.70664
127560.0000   -3.00529
127600.0000   -3.06622
127640.0000   -2.69308
127680.0000   -1.80443
127720.0000   -2.96098
127760.0000   -2.29556
127800.0000   -2.49147
127840.0000   -3.03546
127880.0000   -3.00121
127920.0000   -2.33283
127960.0000   -2.20762
128000.0000   -1.73922
128040.0000   -1.88647
128080.0000   -2.22567
128120.0000   -1.72088
128160.0000   -2.35424
128200.0000   -2.08603
128240.0000   -2.40236
128280.0000   -2.24354
128320.0000   -2.46979
128360.0000   -2.41332
128400.0000   -2.46392
128440.0000   -2.28034
128480.0000   -1.79812
128520.0000   -1.69757
128560.0000   -2.15564
128600.0000   -2.72991
128640.0000   -2.41539
128680.0000   -3.09707
128720.0000   -2.61280
128760.0000   -2.62285
128800.0000   -2.15743
128840.0000   -2.95619
128880.0000   -2.29559
128920.0000   -3.37231
128960.0000   -2.35176
129000.0000   -2.02595
129040.0000   -2.88735
129080.0000   -2.24047
129120.0000   -2.08800
129160.0000   -2.62746
129200.0000   -2.33325
129240.0000   -3.24669
129280.0000   -3.29243
129320.0000   -3.07948
129360.0000   -2.17134
129400.0000   -2.56279
129440.0000   -1.45587
129480.0000   -2.05547
129520.0000   -1.51765
129560.0000   -1.69479
129600.0000   -1.71005
129640.0000   -1.20813
129680.0000   -2.10246
129720.0000   -1.00542
129760.0000   -1.83233
129800.0000   -2.33717
129840.0000   -1.83821
129880.0000   -1.26352
129920.0000   -2.25629
129960.0000   -1.89083
130000.0000   -1.79388
130040.0000   -0.51457
130080.0000   -1.03240
130120.0000   -1.42593
130160.0000   -0.53625
130200.0000   -2.13902
130240.0000   -1.56171
130280.0000   -3.25415
130320.0000   -2.64961
130360.0000   -2.85827
130400.0000   -2.52155
130440.0000   -3.45411
130480.0000   -2.75219
130520.0000   -2.95002
130560.0000   -3.09288
130600.0000   -3.49065
130640.0000   -2.76927
130680.0000   -2.48033
130720.0000   -2.16187
130760.0000   -2.54413
130800.0000   -2.69524
130840.0000   -2.72936
130880.0000   -3.51439
130920.0000   -3.39068
130960.0000   -2.80631
131000.0000   -2.70073
131040.0000   -3.86754
131080.0000   -3.48792
131120.0000   -3.27147
131160.0000   -3.02871
131200.0000   -3.47482
131240.0000   -4.16433
131280.0000   -4.51576
131320.0000   -3.22694
131360.0000   -3.93873
131400.0000   -4.03264
131440.0000   -3.58702
131480.0000   -3.24395
131520.0000   -3.25143
131560.0000   -2.95739
131600.0000   -2.82029
131640.0000   -3.47469
131680.0000   -2.74163
131720.0000   -2.64721
131760.0000   -3.56379
131800.0000   -3.71517
131840.0000   -2.57804
131880.0000   -1.72656
131920.0000   -3.18834
131960.0000   -2.51697
132000.0000   -4.12276
132040.0000   -4.63290
132080.0000   -4.29134
132120.0000   -4.46396
132160.0000   -4.03198
132200.0000   -3.59033
132240.0000   -2.76002
132280.0000   -2.77290
132320.0000   -2.54517
132360.0000   -3.98223
132400.0000   -4.18189
132440.0000   -5.00080
132480.0000   -3.07852
132520.0000   -3.04879
132560.0000   -3.31631
132600.0000   -1.88013
132640.0000   -2.15833
132680.0000   -3.56093
132720.0000   -3.08068
132760.0000   -2.98251
132800.0000   -2.72283
132840.0000   -2.76007
132880.0000   -1.62611
132920.0000   -3.15922
132960.0000   -3.14801
133000.0000   -2.76617
133040.0000   -2.06679
133080.0000   -1.91242
133120.0000   -2.18567
133160.0000   -1.16002
133200.0000   -1.09184
133240.0000   -1.19754
133280.0000   -1.03180
133320.0000   -1.62543
133360.0000   -2.37495
133400.0000   -1.74781
133440.0000   -2.00666
133480.0000   -1.93334
133520.0000   -2.88954
133560.0000   -1.25914
133600.0000   -3.11137
133640.0000   -2.40368
133680.0000   -1.83908
133720.0000   -2.13523
133760.0000   -1.57526
133800.0000   -2.88509
133840.0000   -2.49245
133880.0000   -3.15305
133920.0000   -2.65251
133960.0000   -3.50927
134000.0000   -2.34057
134040.0000   -2.76370
134080.0000   -2.61923
134120.0000   -2.54933
134160.0000   -2.55936
134200.0000   -1.70185
134240.0000   -1.92415
134280.0000   -1.77289
134320.0000   -2.53163
134360.0000   -2.13303
134400.0000   -0.85303
134440.0000   -1.04165
134480.0000   -1.68366
134520.0000   -1.28229
134560.0000   -1.80931
134600.0000   -1.79447
134640.0000   -1.17738
134680.0000   -1.76419
134720.0000   -1.79547
134760.0000   -2.51099
134800.0000   -1.07905
134840.0000   -0.81742
134880.0000   -0.85662
134920.0000   -0.82107
134960.0000   -1.23921
135000.0000   -1.98657
135040.0000   -1.68332
135080.0000   -1.74994
135120.0000   -2.82460
135160.0000   -2.33075
135200.0000   -3.18318
135240.0000   -3.02010
135280.0000   -1.94144
135320.0000   -1.87400
135360.0000   -1.37067
135400.0000   -3.00031
135440.0000   -1.58539
135480.0000   -1.85194
135520.0000   -2.69856
135560.0000   -1.80103
135600.0000   -2.92584
135640.0000   -2.67942
135680.0000   -1.85670
135720.0000   -2.58421
135760.0000   -1.81146
135800.0000   -1.82459
135840.0000   -1.75747
135880.0000   -1.36903
135920.0000   -0.90424
135960.0000   -1.39606
136000.0000   -1.38092
136040.0000   -2.05386
136080.0000   -1.98295
136120.0000   -1.81551
136160.0000   -1.38247
136200.0000   -1.03968
136240.0000   -1.61248
136280.0000   -1.15178
136320.0000   -1.25118
136360.0000   -1.66766
136400.0000   -1.28281
136440.0000   -2.01644
136480.0000   -1.55755
136520.0000   -1.34666
136560.0000   -1.78230
136600.0000   -2.08475
136640.0000   -1.80193
136680.0000   -1.76319
136720.0000   -2.34749
136760.0000   -2.63008
136800.0000   -2.67053
136840.0000   -1.94886
136880.0000   -1.40737
136920.0000   -1.65585
136960.0000   -2.46392
137000.0000   -1.40941
137040.0000   -2.46938
137080.0000   -3.12198
137120.0000   -2.42961
137160.0000   -2.55585
137200.0000   -3.14304
137240.0000   -2.49815
137280.0000   -1.32369
137320.0000   -2.77891
137360.0000   -2.45794
137400.0000   -1.91993
137440.0000   -1.50372
137480.0000   -2.27927
137520.0000   -2.18974
137560.0000   -2.95580
137600.0000   -3.39174
137640.0000   -2.30020
137680.0000   -1.87652
137720.0000   -2.04609
137760.0000   -1.81952
137800.0000   -2.27068
137840.0000   -2.02991
137880.0000   -2.54588
137920.0000   -1.71137
137960.0000   -2.56706
138000.0000   -2.50118
138040.0000   -2.21467
138080.0000   -2.81855
138120.0000   -2.86223
138160.0000   -3.72063
138200.0000   -2.07704
138240.0000   -3.18710
138280.0000   -2.62285
138320.0000   -2.55526
138360.0000   -2.53701
138400.0000   -2.32659
138440.0000   -2.73496
138480.0000   -1.84292
138520.0000   -1.45219
138560.0000   -1.40064
138600.0000   -1.89583
138640.0000   -1.47547
138680.0000   -1.68922
138720.0000   -1.68501
138760.0000   -2.27335
138800.0000   -2.04098
138840.0000   -1.96728
138880.0000   -1.37230
138920.0000   -0.72158
138960.0000   -0.76491
139000.0000   -1.18541
139040.0000   -1.47433
139080.0000   -0.79499
139120.0000   -1.65779
139160.0000   -1.06033
139200.0000   -1.09185
139240.0000   -1.84482
139280.0000   -1.75081
139320.0000   -2.37815
139360.0000   -2.91409
139400.0000   -2.19603
139440.0000   -2.46162
139480.0000   -1.84159
139520.0000   -2.28426
139560.0000   -2.50157
139600.0000   -2.72141
139640.0000   -2.11390
139680.0000   -1.55310
139720.0000   -1.18639
139760.0000   -1.94864
139800.0000   -2.01821
139840.0000   -2.09921
139880.0000   -1.81886
139920.0000   -1.56497
139960.0000   -1.38237
140000.0000   -1.82588
140040.0000   -1.66218
140080.0000   -1.77704
140120.0000   -2.13094
140160.0000   -1.90385
140200.0000   -0.87839
140240.0000   -1.87510
140280.0000   -2.66224
140320.0000   -1.30435
140360.0000   -1.16358
140400.0000   -2.15929
140440.0000   -2.75469
140480.0000   -2.35725
140520.0000   -1.77297
140560.0000   -2.51302
140600.0000   -1.39508
140640.0000   -1.72719
140680.0000   -1.55107
140720.0000   -2.01060
140760.0000   -1.72573
140800.0000   -1.96635
140840.0000   -1.85379
140880.0000   -1.91806
140920.0000   -2.75003
140960.0000   -2.16691
141000.0000   -2.40047
141040.0000   -2.82450
141080.0000   -2.77382
141120.0000   -2.57872
141160.0000   -1.98330
141200.0000   -1.99234
141240.0000   -2.33147
141280.0000   -1.68421
141320.0000   -2.37086
141360.0000   -1.79591
141400.0000   -0.93898
141440.0000   -1.79378
141480.0000   -2.79507
141520.0000   -2.02952
141560.0000   -3.10486
141600.0000   -2.80930
141640.0000   -2.55284
141680.0000   -2.71314
141720.0000   -2.26270
141760.0000   -1.98104
141800.0000   -1.90047
141840.0000   -2.57765
141880.0000   -2.26705
141920.0000   -1.04990
141960.0000   -1.66380
142000.0000   -1.10146
142040.0000   -1.58172
142080.0000   -2.18249
142120.0000   -1.74512
142160.0000   -0.82616
142200.0000   -1.44611
142240.0000   -2.87034
142280.0000   -3.05352
142320.0000   -3.07073
142360.0000   -1.46816
142400.0000   -1.55847
142440.0000   -1.13698
142480.0000   -1.48696
142520.0000   -3.04660
142560.0000   -2.95562
142600.0000   -3.30626
142640.0000   -2.89977
142680.0000   -2.48898
142720.0000   -2.54876
142760.0000   -1.85020
142800.0000   -1.82732
142840.0000   -2.26777
142880.0000   -1.84760
142920.0000   -2.11662
142960.0000   -2.19501
143000.0000   -2.43547
143040.0000   -2.51469
143080.0000   -1.70017
143120.0000   -2.65638
143160.0000   -3.52292
143200.0000   -2.76396
143240.0000   -1.60249
143280.0000   -2.56080
143320.0000   -2.43978
143360.0000   -1.81996
143400.0000   -2.75416
143440.0000   -2.73821
143480.0000   -2.83597
143520.0000   -3.65292
143560.0000   -2.61922
143600.0000   -1.80461
143640.0000   -3.33656
143680.0000   -2.70169
143720.0000   -2.22038
143760.0000   -2.01108
143800.0000   -2.49462
143840.0000   -3.17663
143880.0000   -3.21492
143920.0000   -2.05627
143960.0000   -3.02559
144000.0000   -3.23453
144040.0000   -3.51110
144080.0000   -2.04801
144120.0000   -2.74751
144160.0000   -2.72070
144200.0000   -2.02452
144240.0000   -2.45698
144280.0000   -3.11457
144320.0000   -2.58438
144360.0000   -2.88569
144400.0000   -3.14863
144440.0000   -1.07277
144480.0000   -1.62808
144520.0000   -1.64096
144560.0000   -2.48251
144600.0000   -1.77275
144640.0000   -1.60496
144680.0000   -0.37978
144720.0000   -1.01827
144760.0000   -1.51746
144800.0000   -2.35459
144840.0000   -2.08950
144880.0000   -2.65150
144920.0000   -2.84974
144960.0000   -2.09830
145000.0000   -2.68730
145040.0000   -2.78687
145080.0000   -3.15702
145120.0000   -2.78367
145160.0000   -3.82318
145200.0000   -3.22953
145240.0000   -3.23252
145280.0000   -4.04178
145320.0000   -3.48092
145360.0000   -2.39962
145400.0000   -3.08436
145440.0000   -3.11150
145480.0000   -2.75085
145520.0000   -2.36282
145560.0000   -3.35701
145600.0000   -3.49272
145640.0000   -2.70810
145680.0000   -3.22253
145720.0000   -2.67507
145760.0000   -2.34821
145800.0000   -2.41499
145840.0000   -2.29278
145880.0000   -3.24975
145920.0000   -2.73447
145960.0000   -2.54821
146000.0000   -2.39236
146040.0000   -3.35425
146080.0000   -2.26743
146120.0000   -1.33603
146160.0000   -2.05513
146200.0000   -1.19972
146240.0000   -2.27196
146280.0000   -2.40633
146320.0000   -2.20559
146360.0000   -3.34613
146400.0000   -2.89999
146440.0000   -1.85087
146480.0000   -2.33597
146520.0000   -1.23820
146560.0000   -1.89959
146600.0000   -1.97293
146640.0000   -2.49329
146680.0000   -2.58208
146720.0000   -1.42316
146760.0000   -1.95759
146800.0000   -2.21416
146840.0000   -1.38425
146880.0000   -1.85675
146920.0000   -1.51987
146960.0000   -2.47750
147000.0000   -2.49881
147040.0000   -2.11550
147080.0000   -2.71494
147120.0000   -2.72617
147160.0000   -2.33618
147200.0000   -2.20539
147240.0000   -2.44922
147280.0000   -1.99330
147320.0000   -0.93699
147360.0000   -2.92869
147400.0000   -1.87904
147440.0000   -2.49475
147480.0000   -2.03640
147520.0000   -2.26590
147560.0000   -2.48333
147600.0000   -2.30741
147640.0000   -2.20176
147680.0000   -2.62624
147720.0000   -2.58585
147760.0000   -1.99948
147800.0000   -1.92339
147840.0000   -2.61316
147880.0000   -2.84544
147920.0000   -2.03005
147960.0000   -1.82348
148000.0000   -1.85012
148040.0000   -1.05356
148080.0000   -1.19073
148120.0000   -2.28305
148160.0000   -3.38307
148200.0000   -2.41366
148240.0000   -2.97367
148280.0000   -1.53310
148320.0000   -2.11143
148360.0000   -1.95301
148400.0000   -2.38379
148440.0000   -2.12285
148480.0000   -2.76906
148520.0000   -2.31311
148560.0000   -2.03507
148600.0000   -2.56359
148640.0000   -1.98592
148680.0000   -2.88892
148720.0000   -2.25939
148760.0000   -2.28211
148800.0000   -2.17267
148840.0000   -1.98761
148880.0000   -1.56463
148920.0000   -1.09146
148960.0000   -1.26177
149000.0000   -0.92633
149040.0000   -2.71182
149080.0000   -2.60575
149120.0000   -1.46848
149160.0000   -1.65173
149200.0000   -1.66463
149240.0000   -2.55175
149280.0000   -1.40060
149320.0000   -1.89887
149360.0000   -1.68659
149400.0000   -2.10735
149440.0000   -1.79479
149480.0000   -1.83992
149520.0000   -2.00770
149560.0000   -1.10769
149600.0000   -1.02588
149640.0000   -1.92467
149680.0000   -0.70660
149720.0000   -1.00246
149760.0000   -1.67318
149800.0000   -0.87537
149840.0000   -0.76744
149880.0000   -1.01517
149920.0000   -1.85041
149960.0000   -1.88110
150000.0000   -1.98582
150040.0000   -1.85129
150080.0000   -2.14828
150120.0000   -1.54463
150160.0000   -1.88998
150200.0000   -1.67328
150240.0000   -1.75574
150280.0000   -1.42971
150320.0000   -1.98409
150360.0000   -1.43837
150400.0000   -1.72382
150440.0000   -2.06987
150480.0000   -1.48946
150520.0000   -1.52820
150560.0000   -1.86189
150600.0000   -2.35261
150640.0000   -2.79857
150680.0000   -2.84245
150720.0000   -2.52013
150760.0000   -3.41067
150800.0000   -3.28843
150840.0000   -2.96454
150880.0000   -2.89132
150920.0000   -2.24595
150960.0000   -1.61183
151000.0000   -2.21995
151040.0000   -2.57841
151080.0000   -1.46334
151120.0000   -2.89329
151160.0000   -2.29044
151200.0000   -1.86182
151240.0000   -2.13675
151280.0000   -2.84079
151320.0000   -2.73175
151360.0000   -2.92968
151400.0000   -3.27164
151440.0000   -2.96659
151480.0000   -1.51262
151520.0000   -1.89907
151560.0000   -2.37918
151600.0000   -1.99961
151640.0000   -2.53477
151680.0000   -2.61188
151720.0000   -2.46658
151760.0000   -2.40177
151800.0000   -2.74694
151840.0000   -1.77376
151880.0000   -1.64963
151920.0000   -1.77126
151960.0000   -2.62024
152000.0000   -2.66665
152040.0000   -3.29058
152080.0000   -2.97650
152120.0000   -1.83931
152160.0000   -2.49744
152200.0000   -2.41579
152240.0000   -2.83258
152280.0000   -2.80305
152320.0000   -3.44410
152360.0000   -3.06994
152400.0000   -3.83236
152440.0000   -3.28146
152480.0000   -2.67486
152520.0000   -2.46712
152560.0000   -3.04543
152600.0000   -2.75313
152640.0000   -2.26381
152680.0000   -1.95885
152720.0000   -2.19459
152760.0000   -1.90401
152800.0000   -1.81339
152840.0000   -2.03418
152880.0000   -2.09815
152920.0000   -2.55430
152960.0000   -1.75887
153000.0000   -1.91458
153040.0000   -1.66874
153080.0000   -2.42451
153120.0000   -2.06664
153160.0000   -1.63743
153200.0000   -2.06305
153240.0000   -2.03140
153280.0000   -2.45883
153320.0000   -1.69819
153360.0000   -1.76823
153400.0000   -1.82291
153440.0000   -3.18618
153480.0000   -2.80363
153520.0000   -2.60789
153560.0000   -2.56317
153600.0000   -2.15762
153640.0000   -2.25897
153680.0000   -2.73610
153720.0000   -2.08984
153760.0000   -2.21732
153800.0000   -2.54798
153840.0000   -2.58760
153880.0000   -2.37875
153920.0000   -2.28422
153960.0000   -2.49403
154000.0000   -2.02752
154040.0000   -2.41502
154080.0000   -2.11990
154120.0000   -2.10528
154160.0000   -2.29809
154200.0000   -1.87945
154240.0000   -3.05109
154280.0000   -2.61419
154320.0000   -3.66133
154360.0000   -2.81186
154400.0000   -2.19264
154440.0000   -2.70329
154480.0000   -2.67309
154520.0000   -2.62074
154560.0000   -2.35514
154600.0000   -2.18046
154640.0000   -2.85792
154680.0000   -2.21668
154720.0000   -1.98770
154760.0000   -2.06083
154800.0000   -1.86822
154840.0000   -1.79629
154880.0000   -2.51758
154920.0000   -2.58046
154960.0000   -2.85822
155000.0000   -2.23235
155040.0000   -2.65597
155080.0000   -3.03595
155120.0000   -3.35234
155160.0000   -3.51850
155200.0000   -3.19322
155240.0000   -3.38469
155280.0000   -2.31157
155320.0000   -2.92780
155360.0000   -2.21400
155400.0000   -2.02876
155440.0000   -2.76396
155480.0000   -2.25079
155520.0000   -2.21293
155560.0000   -2.03386
155600.0000   -2.17983
155640.0000   -2.22716
155680.0000   -1.70006
155720.0000   -2.36699
155760.0000   -2.80073
155800.0000   -1.62001
155840.0000   -2.74686
155880.0000   -1.23358
155920.0000   -1.40629
155960.0000   -2.01679
156000.0000   -2.23053
156040.0000   -2.56690
156080.0000   -1.83455
156120.0000   -2.04558
156160.0000   -1.15797
156200.0000   -1.48608
156240.0000   -0.63862
156280.0000   -1.16102
156320.0000   -2.27124
156360.0000   -1.30076
156400.0000   -0.93819
156440.0000   -1.12132
156480.0000   -1.44750
156520.0000   -2.54528
156560.0000   -2.09500
156600.0000   -1.74650
156640.0000   -1.96833
156680.0000   -1.80982
156720.0000   -1.86497
156760.0000   -2.04172
156800.0000   -2.27366
156840.0000   -1.65883
156880.0000   -2.31623
156920.0000   -2.62174
156960.0000   -2.77502
157000.0000   -1.94372
157040.0000   -2.38629
157080.0000   -2.73622
157120.0000   -2.44712
157160.0000   -2.33364
157200.0000   -1.81283
157240.0000   -2.19808
157280.0000   -1.93627
157320.0000   -2.93331
157360.0000   -3.00437
157400.0000   -3.04933
157440.0000   -2.25314
157480.0000   -2.16422
157520.0000   -2.98572
157560.0000   -2.67449
157600.0000   -3.43708
157640.0000   -2.80588
157680.0000   -1.99951
157720.0000   -2.46818
157760.0000   -2.74702
157800.0000   -2.84310
157840.0000   -2.50060
157880.0000   -3.01614
157920.0000   -2.35083
157960.0000   -2.52473
158000.0000   -3.52070
158040.0000   -2.54370
158080.0000   -3.52621
158120.0000   -2.66811
158160.0000   -2.98482
158200.0000   -3.27823
158240.0000   -2.97255
158280.0000   -2.24210
158320.0000   -2.54698
158360.0000   -2.77929
158400.0000   -2.07589
158440.0000   -0.98629
158480.0000   -1.12970
158520.0000   -1.83255
158560.0000   -2.40415
158600.0000   -1.20770
158640.0000   -1.76153
158680.0000   -1.55834
158720.0000   -2.68427
158760.0000   -2.92258
158800.0000   -3.02161
158840.0000   -2.77281
158880.0000   -2.11488
158920.0000   -2.23893
158960.0000   -2.13566
159000.0000   -2.49844
159040.0000   -2.07836
159080.0000   -2.05310
159120.0000   -2.70307
159160.0000   -1.63130
159200.0000   -1.72205
159240.0000   -1.12471
159280.0000   -1.28014
159320.0000   -1.51991
159360.0000   -1.46620
159400.0000   -1.57964
159440.0000   -1.25192
159480.0000   -1.65080
159520.0000   -0.91906
159560.0000   -2.36798
159600.0000   -1.75684
159640.0000   -2.45567
159680.0000   -1.77759
159720.0000   -1.22918
159760.0000   -1.65453
159800.0000   -1.36047
159840.0000   -1.48144
159880.0000   -1.61451
159920.0000   -1.45112
159960.0000   -1.53495
160000.0000   -2.13536
160040.0000   -2.21505
160080.0000   -0.92726
160120.0000   -1.65117
160160.0000   -0.79284
160200.0000   -0.86084
160240.0000   -2.06691
160280.0000   -2.24027
160320.0000   -2.08486
160360.0000   -2.38719
160400.0000   -1.24500
160440.0000   -1.33042
160480.0000   -2.15540
160520.0000   -2.46605
160560.0000   -2.47056
160600.0000   -3.10313
160640.0000   -3.14118
160680.0000   -1.97712
160720.0000   -1.75774
160760.0000   -1.73132
160800.0000   -0.66107
160840.0000   -1.88026
160880.0000   -1.58788
160920.0000   -2.25070
160960.0000   -1.91262
161000.0000   -1.39161
161040.0000   -1.72473
161080.0000   -1.90615
161120.0000   -2.18363
161160.0000   -2.33534
161200.0000   -1.72419
161240.0000   -2.39482
161280.0000   -2.29855
161320.0000   -2.27318
161360.0000   -2.33561
161400.0000   -2.47174
161440.0000   -2.19606
161480.0000   -2.05854
161520.0000   -2.02953
161560.0000   -2.56430
161600.0000   -2.79463
161640.0000   -2.44755
161680.0000   -2.20734
161720.0000   -2.35062
161760.0000   -2.32774
161800.0000   -2.11414
161840.0000   -2.55711
161880.0000   -2.30460
161920.0000   -2.62339
161960.0000   -2.59401
162000.0000   -3.18505
162040.0000   -2.30172
162080.0000   -2.55760
162120.0000   -2.74944
162160.0000   -2.94296
162200.0000   -1.88020
162240.0000   -1.88924
162280.0000   -2.26216
162320.0000   -2.29994
162360.0000   -2.07564
162400.0000   -1.86091
162440.0000   -1.95548
162480.0000   -2.06649
162520.0000   -2.10497
162560.0000   -2.47253
162600.0000   -2.46350
162640.0000   -1.44679
162680.0000   -2.19162
162720.0000   -2.81800
162760.0000   -3.62199
162800.0000   -2.62826
162840.0000   -2.98886
162880.0000   -2.69590
162920.0000   -2.33835
162960.0000   -1.42168
163000.0000   -1.79030
163040.0000   -2.04409
163080.0000   -2.04018
163120.0000   -2.32568
163160.0000   -2.41973
163200.0000   -2.51917
163240.0000   -2.30549
163280.0000   -2.56804
163320.0000   -2.72441
163360.0000   -2.90927
163400.0000   -2.42352
163440.0000   -2.34848
163480.0000   -1.60214
163520.0000   -1.69148
163560.0000   -0.87498
163600.0000   -1.94050
163640.0000   -1.17851
163680.0000   -1.80104
163720.0000   -1.03778
163760.0000   -2.25455
163800.0000   -1.15335
163840.0000   -1.96525
163880.0000   -2.06927
163920.0000   -2.12305
163960.0000   -1.68500
164000.0000   -1.53537
164040.0000   -1.48170
164080.0000   -1.53896
164120.0000   -1.24718
164160.0000   -2.09608
164200.0000   -2.07294
164240.0000   -1.88863
164280.0000   -1.55552
164320.0000   -1.59432
164360.0000   -1.14567
164400.0000   -2.29720
164440.0000   -2.08104
164480.0000   -1.44704
164520.0000   -1.27560
164560.0000   -0.75333
164600.0000   -1.35163
164640.0000   -0.99831
164680.0000   -1.07887
164720.0000   -1.79460
164760.0000   -1.55956
164800.0000   -1.26988
164840.0000   -1.29375
164880.0000   -1.67646
164920.0000   -1.43735
164960.0000   -1.82484
165000.0000   -1.48666
165040.0000   -1.01558
165080.0000   -1.27327
165120.0000   -0.99884
165160.0000   -1.51622
165200.0000   -0.82143
165240.0000   -1.31550
165280.0000   -1.79935
165320.0000   -1.87012
165360.0000   -1.42706
165400.0000   -1.06138
165440.0000   -2.11253
165480.0000   -0.68192
165520.0000   -0.78435
165560.0000   -1.48031
165600.0000   -1.44834
165640.0000   -1.27821
165680.0000   -0.90569
165720.0000   -0.49431
165760.0000   -0.84700
165800.0000   -1.12601
165840.0000   -1.83474
165880.0000   -1.22910
165920.0000   -1.78492
165960.0000   -1.73726
166000.0000    0.04722
166040.0000   -1.65913
166080.0000   -1.90926
166120.0000   -1.20090
166160.0000   -1.19621
166200.0000   -1.36664
166240.0000   -0.68287
166280.0000   -0.59705
166320.0000   -1.71052
166360.0000   -1.07742
166400.0000   -1.05738
166440.0000   -0.72255
166480.0000   -0.96583
166520.0000   -1.04530
166560.0000   -0.97419
166600.0000   -0.76652
166640.0000   -0.38026
166680.0000    0.05344
166720.0000   -0.78309
166760.0000   -2.37380
166800.0000   -1.51873
166840.0000   -1.70144
166880.0000   -1.77901
166920.0000   -0.75895
166960.0000   -0.97486
167000.0000   -0.14051
167040.0000   -0.94935
167080.0000   -0.21301
167120.0000   -0.15224
167160.0000   -0.69440
167200.0000   -0.12435
167240.0000    0.61579
167280.0000   -0.03721
167320.0000   -1.44023
167360.0000   -1.37918
167400.0000   -0.83599
167440.0000   -2.12272
167480.0000    0.29926
167520.0000    0.00578
167560.0000   -0.71294
167600.0000   -0.53378
167640.0000   -1.15082
167680.0000   -1.23879
167720.0000    0.04248
167760.0000   -0.93538
167800.0000   -0.81552
167840.0000   -0.28286
167880.0000   -0.57884
167920.0000   -1.13444
167960.0000   -2.13628
168000.0000   -2.27150
168040.0000   -1.71936
168080.0000   -2.24493
168120.0000   -2.66948
168160.0000   -2.55714
168200.0000   -1.57617
168240.0000   -2.32863
168280.0000   -2.17912
168320.0000   -2.93749
168360.0000   -2.71630
168400.0000   -2.72422
168440.0000   -3.40141
168480.0000   -2.78968
168520.0000   -2.42246
168560.0000   -2.79400
168600.0000   -3.42335
168640.0000   -2.34642
168680.0000   -3.57348
168720.0000   -2.17334
168760.0000   -2.17065
168800.0000   -2.93053
168840.0000   -2.51444
168880.0000   -3.53995
168920.0000   -2.68704
168960.0000   -2.70039
169000.0000   -2.86187
169040.0000   -2.29453
169080.0000   -3.77994
169120.0000   -3.54939
169160.0000   -2.73924
169200.0000   -2.72381
169240.0000   -3.53468
169280.0000   -3.50396
169320.0000   -4.29841
169360.0000   -3.29129
169400.0000   -2.74110
169440.0000   -3.21916
169480.0000   -2.16000
169520.0000   -3.54372
169560.0000   -2.32235
169600.0000   -2.38099
169640.0000   -1.91042
169680.0000   -2.39610
169720.0000   -3.53677
169760.0000   -3.17101
169800.0000   -3.75642
169840.0000   -3.95003
169880.0000   -3.07265
169920.0000   -2.93465
169960.0000   -2.49631
170000.0000   -2.71228
170040.0000   -3.31342
170080.0000   -3.86298
170120.0000   -3.59409
170160.0000   -1.17909
170200.0000   -2.48130
170240.0000   -3.19586
170280.0000   -3.36705
170320.0000   -3.33263
170360.0000   -2.25948
170400.0000   -2.78194
170440.0000   -2.19708
170480.0000   -2.96112
170520.0000   -2.10931
170560.0000   -2.60476
170600.0000   -2.88341
170640.0000   -3.28771
170680.0000   -3.66292
170720.0000   -2.99735
170760.0000   -3.61038
170800.0000   -3.67383
170840.0000   -2.36945
170880.0000   -4.33594
170920.0000   -3.50919
170960.0000   -3.02546
171000.0000   -3.65353
171040.0000   -3.81253
171080.0000   -3.73046
171120.0000   -2.73618
171160.0000   -3.15986
171200.0000   -3.50360
171240.0000   -2.91135
171280.0000   -2.92308
171320.0000   -2.63512
171360.0000   -2.14985
171400.0000   -1.40655
171440.0000   -2.21435
171480.0000   -2.59863
171520.0000   -1.85757
171560.0000   -1.98705
171600.0000   -2.21227
171640.0000   -2.17953
171680.0000   -0.33248
171720.0000   -1.84447
171760.0000   -1.82400
171800.0000   -1.45076
171840.0000   -1.01015
171880.0000   -1.36462
171920.0000   -1.35715
171960.0000   -2.12274
172000.0000   -1.81722
172040.0000   -0.90023
172080.0000   -0.88349
172120.0000   -0.65235
172160.0000   -1.44933
172200.0000   -1.33561
172240.0000   -1.32751
172280.0000   -1.94629
172320.0000   -1.80297
172360.0000   -0.81605
172400.0000   -1.19843
172440.0000   -2.47107
172480.0000   -1.98862
172520.0000   -1.10815
172560.0000   -1.97095
172600.0000   -1.02777
172640.0000   -0.74733
172680.0000   -2.07849
172720.0000   -1.31374
172760.0000   -1.50021
172800.0000   -1.50034
172840.0000   -1.80624
172880.0000   -1.91016
172920.0000   -1.96577
172960.0000   -1.83112
173000.0000   -1.29907
173040.0000   -1.72538
173080.0000   -2.18092
173120.0000   -2.83486
173160.0000   -2.53900
173200.0000   -2.04542
173240.0000   -2.08699
173280.0000   -1.17939
173320.0000   -2.34249
173360.0000   -2.34621
173400.0000   -2.37958
173440.0000   -2.86742
173480.0000   -2.46393
173520.0000   -2.40908
173560.0000   -2.30189
173600.0000   -1.44758
173640.0000   -1.33815
173680.0000   -2.04978
173720.0000   -1.81840
173760.0000   -2.18393
173800.0000   -2.64743
173840.0000   -1.47413
173880.0000   -2.07051
173920.0000   -2.67068
173960.0000   -1.04073
174000.0000   -1.63850
174040.0000   -1.69723
174080.0000   -1.79704
174120.0000   -2.03603
174160.0000   -2.54578
174200.0000   -2.71975
174240.0000   -2.03365
174280.0000   -2.56077
174320.0000   -3.81959
174360.0000   -1.65868
174400.0000   -2.17645
174440.0000   -1.85062
174480.0000   -1.75517
174520.0000   -2.62708
174560.0000   -1.92458
174600.0000   -2.11007
174640.0000   -2.08579
174680.0000   -2.24107
174720.0000   -1.19321
174760.0000   -1.40226
174800.0000   -1.58676
174840.0000   -1.58302
174880.0000   -1.97211
174920.0000   -1.34099
174960.0000   -1.97816
175000.0000   -1.55864
175040.0000   -1.26165
175080.0000   -1.44418
175120.0000   -1.92620
175160.0000   -1.76449
175200.0000   -1.08228
175240.0000   -1.63099
175280.0000   -1.83000
175320.0000   -2.12267
175360.0000   -2.13140
175400.0000   -2.41218
175440.0000   -1.81979
175480.0000   -1.77204
175520.0000   -0.50846
175560.0000   -1.12592
175600.0000   -1.53258
175640.0000   -1.98521
175680.0000   -1.51038
175720.0000   -1.43413
175760.0000   -2.30482
175800.0000   -2.32451
175840.0000   -2.12844
175880.0000   -1.84311
175920.0000   -1.84192
175960.0000   -2.16920
176000.0000   -1.53829
176040.0000   -1.58216
176080.0000   -1.36274
176120.0000   -2.09572
176160.0000   -1.93676
176200.0000   -2.08717
176240.0000   -1.98532
176280.0000   -1.85165
176320.0000   -1.61736
176360.0000   -1.18285
176400.0000   -2.48813
176440.0000   -1.13340
176480.0000   -1.84141
176520.0000   -0.73132
176560.0000   -1.58938
176600.0000   -1.38633
176640.0000   -1.36641
176680.0000   -1.30615
176720.0000   -1.87993
176760.0000   -0.73055
176800.0000   -1.64364
176840.0000   -2.08864
176880.0000   -1.28200
176920.0000   -1.23661
176960.0000   -1.40138
177000.0000   -0.66051
177040.0000   -1.61320
177080.0000   -1.78694
177120.0000   -1.25989
177160.0000   -0.74083
177200.0000   -0.56038
177240.0000   -2.10690
177280.0000   -1.04952
177320.0000   -0.75068
177360.0000   -0.33774
177400.0000   -1.00238
177440.0000   -0.14165
177480.0000   -0.26179
177520.0000    0.39127
177560.0000   -0.18380
177600.0000   -0.32682
177640.0000   -1.27138
177680.0000   -0.88157
177720.0000   -0.98419
177760.0000   -0.39355
177800.0000   -0.41687
177840.0000   -0.89361
177880.0000   -0.99699
177920.0000   -1.65542
177960.0000   -1.80341
178000.0000   -0.95566
178040.0000   -0.93357
178080.0000   -0.94876
178120.0000   -1.08218
178160.0000   -0.45719
178200.0000   -1.23380
178240.0000   -0.62017
178280.0000    0.08994
178320.0000    0.02144
178360.0000   -0.44973
178400.0000   -0.87835
178440.0000   -0.68839
178480.0000   -1.45186
178520.0000   -1.12044
178560.0000   -1.60993
178600.0000   -0.54209
178640.0000   -0.77763
178680.0000   -0.31137
178720.0000   -0.83281
178760.0000   -1.26925
178800.0000   -2.15794
178840.0000   -1.59279
178880.0000   -1.63931
178920.0000   -1.20390
178960.0000   -1.22330
179000.0000   -1.12209
179040.0000   -0.75841
179080.0000   -0.37508
179120.0000   -0.62829
179160.0000   -0.89258
179200.0000   -0.73314
179240.0000   -0.81202
179280.0000   -0.74622
179320.0000   -0.87200
179360.0000   -1.37488
179400.0000   -1.47337
179440.0000   -1.23914
179480.0000   -1.29685
179520.0000   -1.17024
179560.0000   -1.12489
179600.0000   -0.58534
179640.0000   -1.26420
179680.0000   -1.53755
179720.0000   -0.20540
179760.0000   -0.47545
179800.0000   -1.03677
179840.0000   -0.46914
179880.0000   -0.78440
179920.0000   -0.98818
179960.0000   -0.71086
180000.0000    0.20280
180040.0000   -0.77583
180080.0000   -1.32900
180120.0000   -0.88757
180160.0000   -1.06814
180200.0000   -0.16303
180240.0000   -0.78660
180280.0000   -0.82825
180320.0000   -0.24331
180360.0000   -1.51144
180400.0000   -1.23080
180440.0000   -0.37001
180480.0000   -1.44272
180520.0000   -0.74048
180560.0000   -0.96606
180600.0000   -1.13366
180640.0000   -1.15327
180680.0000   -0.58843
180720.0000   -2.42937
180760.0000   -2.35804
180800.0000   -1.42511
180840.0000   -0.89486
180880.0000   -1.00524
180920.0000   -1.63632
180960.0000   -1.71391
181000.0000   -1.64494
181040.0000   -1.73072
181080.0000   -1.63417
181120.0000   -2.34933
181160.0000   -1.31862
181200.0000   -1.11118
181240.0000   -1.89945
181280.0000   -1.87853
181320.0000   -1.44614
181360.0000   -1.69562
181400.0000   -1.39284
181440.0000   -1.44117
181480.0000   -0.24991
181520.0000   -0.40670
181560.0000   -0.68832
181600.0000   -1.16056
181640.0000   -0.10413
181680.0000   -1.32379
181720.0000   -1.54612
181760.0000   -0.94842
181800.0000   -1.89783
181840.0000   -2.23654
181880.0000   -2.27887
181920.0000   -1.15853
181960.0000   -1.20382
182000.0000   -1.67985
182040.0000   -1.76623
182080.0000   -1.64354
182120.0000   -1.29183
182160.0000   -1.34699
182200.0000   -0.24141
182240.0000   -1.02483
182280.0000   -0.63338
182320.0000   -0.63733
182360.0000   -0.63703
182400.0000   -1.06061
182440.0000   -0.41237
182480.0000   -0.94078
182520.0000   -1.02618
182560.0000   -1.16501
182600.0000   -1.45225
182640.0000   -0.26383
182680.0000   -1.41183
182720.0000   -0.98858
182760.0000   -0.94639
182800.0000   -0.46235
182840.0000   -1.21581
182880.0000   -1.63991
182920.0000   -2.26056
182960.0000   -2.30738
183000.0000   -2.80176
183040.0000   -3.16219
183080.0000   -3.82961
183120.0000   -1.97751
183160.0000   -1.62735
183200.0000   -1.51558
183240.0000   -1.51175
183280.0000   -1.72032
183320.0000   -1.74722
183360.0000   -1.08538
183400.0000   -0.81497
183440.0000   -2.67817
183480.0000   -1.68042
183520.0000   -1.42092
183560.0000   -1.30417
183600.0000   -2.31660
183640.0000   -0.89986
183680.0000   -1.71076
183720.0000   -1.72221
183760.0000   -0.64099
183800.0000   -1.63005
183840.0000   -1.05352
183880.0000   -0.33807
183920.0000   -0.67333
183960.0000   -0.92144
184000.0000   -1.18514
184040.0000   -1.58536
184080.0000   -0.94815
184120.0000   -0.65354
184160.0000   -1.64292
184200.0000   -1.83949
184240.0000   -2.14603
184280.0000   -1.90961
184320.0000   -1.54758
184360.0000   -1.66052
184400.0000   -1.86131
184440.0000   -0.96519
184480.0000   -1.34898
184520.0000   -1.60773
184560.0000   -1.86670
184600.0000   -1.32528
184640.0000   -0.87857
184680.0000   -2.20518
184720.0000   -1.84166
184760.0000   -0.74217
184800.0000   -0.60016
184840.0000   -0.99239
184880.0000   -0.78040
184920.0000   -0.32058
184960.0000   -1.39598
185000.0000   -1.43353
185040.0000   -0.77026
185080.0000   -0.98790
185120.0000   -1.20874
185160.0000   -1.67814
185200.0000   -0.82770
185240.0000   -0.31602
185280.0000   -1.21044
185320.0000   -0.92434
185360.0000   -0.71965
185400.0000   -0.60819
185440.0000   -0.94150
185480.0000   -0.66632
185520.0000   -0.77419
185560.0000   -0.44286
185600.0000   -1.33409
185640.0000   -1.59102
185680.0000   -1.46203
185720.0000   -1.48774
185760.0000   -1.28413
185800.0000   -0.57388
185840.0000   -1.09642
185880.0000   -1.41643
185920.0000   -0.99893
185960.0000   -0.37388
186000.0000   -1.31730
186040.0000   -0.79526
186080.0000   -0.75576
186120.0000   -1.36334
186160.0000   -1.60372
186200.0000   -1.67779
186240.0000   -1.33110
186280.0000   -1.57510
186320.0000   -1.00256
186360.0000   -1.44922
186400.0000   -1.01683
186440.0000   -0.35465
186480.0000    0.02953
186520.0000    0.15835
186560.0000   -0.87312
186600.0000   -0.56137
186640.0000   -0.35861
186680.0000    0.20633
186720.0000   -0.48110
186760.0000   -0.94588
186800.0000   -0.75341
186840.0000   -1.24780
186880.0000   -0.89667
186920.0000   -1.60372
186960.0000   -1.02127
187000.0000   -1.09614
187040.0000   -0.83707
187080.0000   -2.00966
187120.0000   -1.12253
187160.0000   -1.11437
187200.0000   -1.23991
187240.0000   -0.96125
187280.0000   -1.84469
187320.0000   -1.23382
187360.0000   -1.11263
187400.0000   -1.00321
187440.0000   -0.34421
187480.0000   -0.93421
187520.0000   -0.96428
187560.0000   -0.27399
187600.0000   -0.82802
187640.0000   -0.62717
187680.0000   -0.54399
187720.0000   -0.53605
187760.0000   -0.83148
187800.0000   -1.22505
187840.0000   -0.42619
187880.0000   -1.14363
187920.0000   -0.83030
187960.0000   -0.90861
188000.0000   -0.63417
188040.0000   -1.67672
188080.0000   -0.94684
188120.0000   -1.47449
188160.0000   -0.99710
188200.0000   -0.39195
188240.0000   -1.94163
188280.0000   -1.19880
188320.0000   -0.20126
188360.0000   -0.35126
188400.0000   -0.99755
188440.0000   -0.55169
188480.0000   -1.34211
188520.0000   -1.01852
188560.0000   -1.70470
188600.0000   -0.91263
188640.0000   -0.57317
188680.0000   -0.36780
188720.0000   -0.50476
188760.0000   -0.14789
188800.0000   -0.41162
188840.0000    0.61909
188880.0000   -0.23835
188920.0000   -0.49224
188960.0000   -0.10157
189000.0000   -0.01736
189040.0000   -0.25298
189080.0000    0.12383
189120.0000   -0.03891
189160.0000   -0.90735
189200.0000   -0.34969
189240.0000   -0.57986
189280.0000   -0.39267
189320.0000   -0.54001
189360.0000   -0.39601
189400.0000   -0.97132
189440.0000    0.30322
189480.0000    0.08992
189520.0000   -1.05797
189560.0000   -0.83791
189600.0000   -1.85542
189640.0000   -0.55826
189680.0000   -0.88318
189720.0000   -1.07031
189760.0000   -1.46203
189800.0000   -1.31756
189840.0000   -1.24406
189880.0000   -1.20366
189920.0000   -1.33013
189960.0000   -1.81208
190000.0000   -2.64376
190040.0000   -2.25869
190080.0000   -1.86677
190120.0000   -1.87392
190160.0000   -1.32435
190200.0000   -1.64052
190240.0000   -1.11453
190280.0000   -1.01140
190320.0000   -1.25656
190360.0000   -2.02566
190400.0000   -2.21669
190440.0000   -1.71123
190480.0000   -1.97527
190520.0000   -1.55632
190560.0000   -1.98263
190600.0000   -2.07984
190640.0000   -1.54255
190680.0000   -1.19575
190720.0000   -1.69710
190760.0000   -1.47813
190800.0000   -1.29760
190840.0000   -1.43631
190880.0000   -0.54514
190920.0000   -1.00704
190960.0000    0.00846
191000.0000   -0.04696
191040.0000   -1.02868
191080.0000   -1.77774
191120.0000   -1.54360
191160.0000   -1.61128
191200.0000   -1.71434
191240.0000   -2.76245
191280.0000   -2.50063
191320.0000   -1.26296
191360.0000    0.02594
191400.0000   -1.00237
191440.0000   -1.50049
191480.0000   -1.65397
191520.0000   -1.19418
191560.0000   -1.25791
191600.0000   -0.65031
191640.0000   -1.00943
191680.0000   -0.41717
191720.0000   -1.06873
191760.0000    0.07817
191800.0000   -1.16010
191840.0000   -0.48415
191880.0000   -1.16792
191920.0000   -0.59642
191960.0000   -0.88196
192000.0000   -0.88193
192040.0000   -0.52259
192080.0000   -1.55885
192120.0000   -1.40298
192160.0000   -1.51921
192200.0000   -0.97847
192240.0000   -0.95432
192280.0000   -0.60066
192320.0000   -1.63550
192360.0000   -1.34357
192400.0000   -1.56550
192440.0000   -1.09531
192480.0000   -1.18965
192520.0000   -0.83678
192560.0000   -0.87323
192600.0000   -1.55936
192640.0000   -0.70691
192680.0000   -0.57446
192720.0000   -0.69498
192760.0000   -1.05403
192800.0000   -1.13794
192840.0000   -0.85168
192880.0000   -1.06732
192920.0000   -0.41613
192960.0000   -0.38949
193000.0000   -0.43051
193040.0000   -0.95375
193080.0000    0.08919
193120.0000   -0.91258
193160.0000    0.15759
193200.0000   -0.42789
193240.0000   -1.92233
193280.0000   -0.75188
193320.0000   -0.08148
193360.0000   -0.77810
193400.0000   -0.38458
193440.0000   -0.84078
193480.0000   -1.16559
193520.0000    0.13510
193560.0000   -0.98320
193600.0000   -1.20442
193640.0000   -2.36708
193680.0000   -2.36261
193720.0000   -1.37473
193760.0000   -1.14893
193800.0000   -1.63536
193840.0000   -2.58240
193880.0000   -0.73160
193920.0000   -2.10552
193960.0000   -1.98695
194000.0000   -1.22562
194040.0000   -1.30001
194080.0000   -0.73958
194120.0000   -1.22369
194160.0000   -0.96681
194200.0000   -1.17071
194240.0000   -0.72209
194280.0000   -1.49015
194320.0000   -0.82963
194360.0000   -1.54489
194400.0000   -2.08201
194440.0000   -1.11600
194480.0000   -0.11447
194520.0000   -1.50246
194560.0000   -2.11259
194600.0000   -1.33922
194640.0000   -2.25820
194680.0000   -2.15446
194720.0000   -1.89924
194760.0000   -1.50559
194800.0000   -0.93770
194840.0000   -1.91137
194880.0000   -1.18643
194920.0000   -1.69493
194960.0000   -1.33988
195000.0000   -2.32199
195040.0000   -2.45367
195080.0000   -1.15133
195120.0000   -0.90803
195160.0000   -0.57146
195200.0000   -0.95424
195240.0000   -1.92923
195280.0000   -1.58143
195320.0000   -1.26576
195360.0000   -0.80531
195400.0000   -0.59411
195440.0000   -0.80724
195480.0000   -1.69588
195520.0000   -2.08927
195560.0000   -1.40520
195600.0000   -1.20953
195640.0000   -1.18728
195680.0000   -1.60022
195720.0000   -0.95288
195760.0000   -1.36308
195800.0000   -1.40477
195840.0000   -1.26732
195880.0000   -2.41854
195920.0000   -1.81269
195960.0000   -2.30617
196000.0000   -2.02031
196040.0000   -1.43809
196080.0000   -1.58994
196120.0000   -0.62744
196160.0000   -0.92308
196200.0000   -0.36560
196240.0000   -0.99420
196280.0000   -1.52890
196320.0000   -0.98234
196360.0000   -0.45311
196400.0000   -0.76238
196440.0000   -1.24730
196480.0000   -1.21859
196520.0000   -1.51506
196560.0000   -1.07456
196600.0000   -0.58780
196640.0000   -1.13621
196680.0000   -1.97896
196720.0000   -1.70615
196760.0000   -0.91844
196800.0000   -1.77233
196840.0000   -0.43178
196880.0000   -1.45334
196920.0000   -1.28804
196960.0000   -2.06216
197000.0000   -1.89830
197040.0000   -0.90796
197080.0000   -0.92403
197120.0000   -1.68413
197160.0000   -1.96263
197200.0000   -1.73269
197240.0000   -1.72344
197280.0000   -2.34183
197320.0000   -1.95962
197360.0000   -2.28382
197400.0000   -1.03623
197440.0000   -1.52164
197480.0000   -1.12765
197520.0000   -1.65071
197560.0000   -2.02923
197600.0000   -2.34711
197640.0000   -2.30593
197680.0000   -1.40512
197720.0000   -1.07752
197760.0000   -0.93567
197800.0000   -1.61279
197840.0000   -1.69877
197880.0000   -0.83539
197920.0000   -0.63332
197960.0000   -0.85380
198000.0000   -1.03697
198040.0000   -0.88195
198080.0000   -0.89062
198120.0000   -1.14150
198160.0000   -0.90274
198200.0000   -2.05462
198240.0000   -1.28518
198280.0000   -0.57260
198320.0000   -0.53724
198360.0000   -0.87784
198400.0000   -0.50813
198440.0000   -0.34369
198480.0000   -2.25546
198520.0000   -0.86841
198560.0000   -1.51074
198600.0000   -0.70823
198640.0000   -0.62680
198680.0000   -0.95866
198720.0000   -0.89900
198760.0000   -1.65074
198800.0000   -1.28477
198840.0000   -0.49756
198880.0000   -0.95963
198920.0000   -1.11787
198960.0000   -1.37772
199000.0000   -0.23535
199040.0000   -0.95596
199080.0000   -1.11342
199120.0000   -0.55451
199160.0000   -0.06820
199200.0000   -1.00746
199240.0000   -0.44211
199280.0000   -1.27670
199320.0000   -1.70502
199360.0000   -1.01309
199400.0000   -0.83272
199440.0000   -0.97319
199480.0000   -1.67236
199520.0000   -2.64978
199560.0000   -1.87748
199600.0000   -2.37567
199640.0000   -1.47171
199680.0000   -1.82668
199720.0000   -1.35030
199760.0000   -1.04610
199800.0000   -0.56310
199840.0000   -0.46577
199880.0000   -1.37827
199920.0000   -1.38448
199960.0000   -1.66913
200000.0000   -0.85321
200040.0000   -1.40492
200080.0000   -2.59113
200120.0000   -1.91369
200160.0000   -2.11707
200200.0000   -1.54556
200240.0000   -1.21941
200280.0000   -1.01631
200320.0000   -0.75773
200360.0000   -1.14403
200400.0000   -0.96313
200440.0000   -0.57914
200480.0000   -0.67039
200520.0000   -1.52595
200560.0000   -0.99868
200600.0000   -1.40677
200640.0000   -1.64302
200680.0000   -0.96088
200720.0000   -1.61497
200760.0000   -0.98469
200800.0000   -1.89771
200840.0000   -1.25556
200880.0000   -1.76901
200920.0000   -1.22811
200960.0000   -1.71812
201000.0000   -1.36820
201040.0000   -1.30772
201080.0000   -1.82035
201120.0000   -1.98300
201160.0000   -2.13513
201200.0000   -2.23411
201240.0000   -1.79442
201280.0000   -1.99987
201320.0000   -1.70068
201360.0000   -1.45714
201400.0000   -1.30542
201440.0000   -0.82667
201480.0000   -1.73332
201520.0000   -1.44193
201560.0000   -2.08281
201600.0000   -1.51233
201640.0000   -2.06912
201680.0000   -2.37138
201720.0000   -1.09177
201760.0000   -2.20081
201800.0000   -1.49531
201840.0000   -2.02947
201880.0000   -1.68539
201920.0000   -1.57152
201960.0000   -0.46251
202000.0000   -0.93466
202040.0000   -1.11560
202080.0000   -0.56144
202120.0000    0.67861
202160.0000   -0.77984
202200.0000   -0.07697
202240.0000   -0.81539
202280.0000   -1.68424
202320.0000   -1.52390
202360.0000   -1.61390
202400.0000   -1.67481
202440.0000   -1.03009
202480.0000   -1.95177
202520.0000   -1.63806
202560.0000   -1.05883
202600.0000   -1.73981
202640.0000   -1.19809
202680.0000   -1.35666
202720.0000   -1.88114
202760.0000   -2.13583
202800.0000   -2.77523
202840.0000   -1.83885
202880.0000   -2.05251
202920.0000   -1.73094
202960.0000   -2.13910
203000.0000   -1.84102
203040.0000   -1.04233
203080.0000   -1.51905
203120.0000   -1.00953
203160.0000   -2.08522
203200.0000   -2.10890
203240.0000   -1.77142
203280.0000   -1.59541
203320.0000   -2.27574
203360.0000   -1.55483
203400.0000   -2.26357
203440.0000   -1.56317
203480.0000   -1.34166
203520.0000   -1.36945
203560.0000   -1.59905
203600.0000   -1.91253
203640.0000   -1.05460
203680.0000   -1.92824
203720.0000   -1.76014
203760.0000   -0.57511
203800.0000   -1.01855
203840.0000   -1.39969
203880.0000   -0.99562
203920.0000   -1.66301
203960.0000   -1.82565
204000.0000   -1.76315
204040.0000   -1.68058
204080.0000   -1.59109
204120.0000   -2.43475
204160.0000   -1.45038
204200.0000   -0.85384
204240.0000   -1.47248
204280.0000   -2.60637
204320.0000   -1.87540
204360.0000   -2.02313
204400.0000   -2.47075
204440.0000   -3.25288
204480.0000   -1.66411
204520.0000   -1.91062
204560.0000   -1.15585
204600.0000   -1.25662
204640.0000   -1.62535
204680.0000   -2.00467
204720.0000   -1.53913
204760.0000   -1.63744
204800.0000   -1.39940
204840.0000   -1.07559
204880.0000   -1.08663
204920.0000   -1.40047
204960.0000   -0.58259
205000.0000   -1.49823
205040.0000   -2.14072
205080.0000   -1.35354
205120.0000   -0.23253
205160.0000   -1.55395
205200.0000   -1.30150
205240.0000   -1.00896
205280.0000   -0.75475
205320.0000   -1.12462
205360.0000   -0.84763
205400.0000   -2.05548
205440.0000   -0.45685
205480.0000   -1.36802
205520.0000   -1.59183
205560.0000   -1.35316
205600.0000   -1.40863
205640.0000   -1.48044
205680.0000   -1.57187
205720.0000   -1.09729
205760.0000   -1.18670
205800.0000   -0.54742
205840.0000   -0.56426
205880.0000   -0.57778
205920.0000   -1.30744
205960.0000   -0.80728
206000.0000   -0.69601
206040.0000   -1.35200
206080.0000   -0.86786
206120.0000   -0.73024
206160.0000   -1.81088
206200.0000   -1.63040
206240.0000   -0.76546
206280.0000   -0.48741
206320.0000   -1.10812
206360.0000   -1.94210
206400.0000   -0.82002
206440.0000   -2.10469
206480.0000   -1.57739
206520.0000   -1.25755
206560.0000   -1.66713
206600.0000   -1.92051
206640.0000   -1.58312
206680.0000   -1.96984
206720.0000   -0.95568
206760.0000   -0.82368
206800.0000   -1.67039
206840.0000   -1.38090
206880.0000   -1.68611
206920.0000   -1.27150
206960.0000   -0.64339
207000.0000   -1.57665
207040.0000   -1.20232
207080.0000   -1.51804
207120.0000   -1.59907
207160.0000   -2.14207
207200.0000   -0.89125
207240.0000   -0.63840
207280.0000   -2.01532
207320.0000   -0.91503
207360.0000   -1.59333
207400.0000   -1.67185
207440.0000   -0.98486
207480.0000   -0.84154
207520.0000   -1.17326
207560.0000   -0.61994
207600.0000   -1.29911
207640.0000   -1.62884
207680.0000   -1.44745
207720.0000   -1.51071
207760.0000   -0.48285
207800.0000   -1.78628
207840.0000   -1.29822
207880.0000   -1.41554
207920.0000   -1.66447
207960.0000   -2.33370
208000.0000   -2.12588
208040.0000   -1.21554
208080.0000   -0.68994
208120.0000   -0.46647
208160.0000   -1.18120
208200.0000   -1.52904
208240.0000   -0.76675
208280.0000   -0.62565
208320.0000   -0.34279
208360.0000   -0.37214
208400.0000   -1.08201
208440.0000   -1.42876
208480.0000   -1.12760
208520.0000   -0.83412
208560.0000   -0.38238
208600.0000   -0.94430
208640.0000   -1.01541
208680.0000   -0.17029
208720.0000   -1.56898
208760.0000   -1.58195
208800.0000   -1.27221
208840.0000   -1.70348
208880.0000   -1.51086
208920.0000   -2.02438
208960.0000   -1.40349
209000.0000   -2.41111
209040.0000   -1.79293
209080.0000   -0.51298
209120.0000   -1.38891
209160.0000   -0.92573
209200.0000   -0.88916
209240.0000   -1.18102
209280.0000   -2.21862
209320.0000   -1.62495
209360.0000   -2.17630
209400.0000   -2.05549
209440.0000   -1.65793
209480.0000   -1.58566
209520.0000   -1.76632
209560.0000   -2.53486
209600.0000   -2.58169
209640.0000   -2.79895
209680.0000   -2.75231
209720.0000   -1.58247
209760.0000   -1.18151
209800.0000   -1.12488
209840.0000   -1.15983
209880.0000   -0.72435
209920.0000   -1.13741
209960.0000   -1.31403
210000.0000   -2.11633
210040.0000   -1.53426
210080.0000   -2.09923
210120.0000   -2.46014
210160.0000   -2.42068
210200.0000   -1.14582
210240.0000   -2.60763
210280.0000   -2.87541
210320.0000   -2.13620
210360.0000   -0.38779
210400.0000   -1.86385
210440.0000   -0.95172
210480.0000   -2.20950
210520.0000   -2.73064
210560.0000   -1.83933
210600.0000   -2.28827
210640.0000   -1.61190
210680.0000   -1.22729
210720.0000   -1.60311
210760.0000   -2.54158
210800.0000   -2.29528
210840.0000   -2.58894
210880.0000   -1.47596
210920.0000   -1.98973
210960.0000   -1.20538
211000.0000   -0.25383
211040.0000   -1.19979
211080.0000   -1.21021
211120.0000   -1.47192
211160.0000   -2.24663
211200.0000   -2.44368
211240.0000   -1.39353
211280.0000   -1.87811
211320.0000   -1.78197
211360.0000   -1.11677
211400.0000   -1.84074
211440.0000   -1.09565
211480.0000   -0.99508
211520.0000   -1.34091
211560.0000   -0.66282
211600.0000   -0.22661
211640.0000   -0.29342
211680.0000   -0.27739
211720.0000   -0.69683
211760.0000   -0.71762
211800.0000   -0.37278
211840.0000   -1.65505
211880.0000   -0.75848
211920.0000   -0.29153
211960.0000   -0.87289
212000.0000   -0.16935
212040.0000   -0.66862
212080.0000   -0.78159
212120.0000   -0.26642
212160.0000   -1.81963
212200.0000   -0.63939
212240.0000   -1.51455
212280.0000   -2.69814
212320.0000   -0.27607
212360.0000   -0.19240
212400.0000   -0.06987
212440.0000   -0.39703
212480.0000   -1.16334
212520.0000   -1.34426
212560.0000   -0.98306
212600.0000   -1.00085
212640.0000   -1.34549
212680.0000   -1.09635
212720.0000   -1.23657
212760.0000   -1.46049
212800.0000   -1.65011
212840.0000   -1.40940
212880.0000   -1.19141
212920.0000   -0.92000
212960.0000   -1.44428
213000.0000   -2.42760
213040.0000   -0.95874
213080.0000   -0.25233
213120.0000   -1.92324
213160.0000   -0.42563
213200.0000   -0.58972
213240.0000   -1.55894
213280.0000   -0.74765
213320.0000   -2.39469
213360.0000   -0.66077
213400.0000   -1.12991
213440.0000   -1.72976
213480.0000   -1.31358
213520.0000   -1.38374
213560.0000   -1.10305
213600.0000   -0.26692
213640.0000   -1.00962
213680.0000   -1.43210
213720.0000   -1.91918
213760.0000   -1.52794
213800.0000   -1.06769
213840.0000   -1.90380
213880.0000   -0.64439
213920.0000   -1.13015
213960.0000   -1.05874
214000.0000   -1.54812
214040.0000   -2.16553
214080.0000   -1.90662
214120.0000   -2.29023
214160.0000   -1.56334
214200.0000   -2.03826
214240.0000   -0.97684
214280.0000   -0.66432
214320.0000   -2.39792
214360.0000   -2.23398
214400.0000   -1.35060
214440.0000   -1.47725
214480.0000   -2.20739
214520.0000   -0.34938
214560.0000   -0.03109
214600.0000   -1.35300
214640.0000   -0.90549
214680.0000   -3.15975
214720.0000   -1.55810
214760.0000   -1.39079
214800.0000   -2.46680
214840.0000   -1.65180
214880.0000   -1.38673
214920.0000   -1.41315
214960.0000   -1.00659
215000.0000   -0.74725
215040.0000   -0.66937
215080.0000   -1.24861
215120.0000   -0.25096
215160.0000   -0.68828
215200.0000   -1.48597
215240.0000   -0.53334
215280.0000   -1.06832
215320.0000   -0.89887
215360.0000    0.03206
215400.0000    0.43865
215440.0000   -0.49058
215480.0000    0.06114
215520.0000   -1.37664
215560.0000   -1.20837
215600.0000   -0.55720
215640.0000   -0.69945
215680.0000   -0.00759
215720.0000   -0.33023
215760.0000   -1.04234
215800.0000   -0.84990
215840.0000   -0.73790
215880.0000   -0.65708
215920.0000   -0.93423
215960.0000   -0.64869
216000.0000   -0.42209
216040.0000    0.09242
216080.0000    0.07935
216120.0000   -0.70918
216160.0000    0.11949
216200.0000   -0.35098
216240.0000   -0.61374
216280.0000   -0.88958
216320.0000   -0.43444
216360.0000   -0.78623
216400.0000    0.32325
216440.0000   -0.52226
216480.0000   -1.13110
216520.0000   -0.19318
216560.0000    0.94286
216600.0000   -0.46030
216640.0000   -1.98940
216680.0000   -2.33843
216720.0000   -2.18885
216760.0000   -3.71233
216800.0000   -2.15525
216840.0000   -2.32273
216880.0000   -1.58635
216920.0000   -1.70868
216960.0000   -1.78044
217000.0000   -2.10459
217040.0000   -1.28904
217080.0000   -1.51505
217120.0000   -1.13403
217160.0000   -3.08607
217200.0000   -2.86970
217240.0000   -2.70601
217280.0000   -1.97051
217320.0000   -3.12706
217360.0000   -2.02389
217400.0000   -2.57577
217440.0000   -2.19334
217480.0000   -1.52119
217520.0000   -1.71618
217560.0000   -1.87258
217600.0000   -1.00190
217640.0000   -2.23917
217680.0000   -2.18433
217720.0000   -1.93582
217760.0000   -1.93505
217800.0000   -0.99042
217840.0000   -0.08556
217880.0000   -1.44059
217920.0000   -1.96068
217960.0000   -1.37525
218000.0000   -1.17786
218040.0000   -1.32954
218080.0000   -1.22476
218120.0000   -1.67827
218160.0000   -0.68899
218200.0000   -1.52693
218240.0000   -0.59959
218280.0000   -0.23954
218320.0000   -1.21608
218360.0000   -1.67920
218400.0000   -0.58458
218440.0000   -0.68338
218480.0000   -1.39954
218520.0000   -1.59758
218560.0000   -1.32983
218600.0000   -1.52177
218640.0000   -1.25873
218680.0000   -1.12000
218720.0000   -1.44054
218760.0000   -0.62882
218800.0000   -0.15092
218840.0000   -1.99231
218880.0000   -1.92710
218920.0000   -1.72256
218960.0000   -1.85430
219000.0000   -1.46938
219040.0000   -1.92510
219080.0000   -2.64296
219120.0000   -2.39478
219160.0000   -1.35577
219200.0000   -2.82768
219240.0000   -2.18475
219280.0000   -2.51534
219320.0000   -1.64498
219360.0000   -1.07826
219400.0000   -1.85039
219440.0000   -2.02483
219480.0000   -2.30256
219520.0000   -1.21507
219560.0000   -1.43337
219600.0000   -1.11346
219640.0000   -1.25002
219680.0000   -1.52578
219720.0000   -1.38337
219760.0000   -1.11585
219800.0000   -0.74518
219840.0000   -1.00833
219880.0000    0.06470
219920.0000   -0.35196
219960.0000   -0.20277
220000.0000   -0.89924
220040.0000   -1.13126
220080.0000   -0.65833
220120.0000   -0.07784
220160.0000   -0.93380
220200.0000   -1.34013
220240.0000   -1.13777
220280.0000   -0.52012
220320.0000   -0.55363
220360.0000   -0.50176
220400.0000   -0.26886
220440.0000    0.42108
220480.0000   -0.62437
220520.0000   -1.27212
220560.0000   -1.03974
220600.0000    0.42294
220640.0000    0.89983
220680.0000    0.81740
220720.0000    0.76923
220760.0000   -0.48887
220800.0000   -0.58595
220840.0000   -0.83340
220880.0000   -0.06938
220920.0000   -1.35999
220960.0000    0.49990
221000.0000   -0.66227
221040.0000   -0.77293
221080.0000   -0.02124
221120.0000    0.10416
221160.0000   -0.09038
221200.0000   -1.23546
221240.0000   -1.28038
221280.0000   -1.12242
221320.0000   -0.52784
221360.0000   -0.40393
221400.0000   -0.29405
221440.0000   -1.48968
221480.0000   -1.94872
221520.0000   -1.07047
221560.0000   -1.57001
221600.0000   -1.49748
221640.0000   -1.61510
221680.0000   -1.45713
221720.0000   -1.96416
221760.0000   -1.28606
221800.0000   -1.50751
221840.0000   -1.56356
221880.0000   -0.84544
221920.0000   -1.71363
221960.0000   -0.63936
222000.0000   -1.05861
222040.0000   -0.98827
222080.0000   -1.19125
222120.0000   -1.77201
222160.0000   -1.54139
222200.0000   -1.30265
222240.0000   -0.32710
222280.0000   -0.98916
222320.0000   -1.60015
222360.0000   -1.14562
222400.0000   -2.07693
222440.0000   -1.84624
222480.0000   -1.86426
222520.0000   -1.66157
222560.0000   -2.39705
222600.0000   -3.15956
222640.0000   -1.40215
222680.0000   -1.54458
222720.0000   -2.46400
222760.0000   -1.44114
222800.0000   -1.49272
222840.0000   -0.78104
222880.0000   -1.77597
222920.0000   -1.11516
222960.0000   -1.32704
223000.0000   -1.98149
223040.0000   -1.27848
223080.0000   -2.27574
223120.0000   -1.56257
223160.0000   -1.64826
223200.0000   -2.31802
223240.0000   -1.28584
223280.0000   -0.89983
223320.0000   -0.61166
223360.0000   -1.48118
223400.0000   -1.81938
223440.0000   -2.45230
223480.0000   -1.57164
223520.0000   -1.82385
223560.0000   -1.13242
223600.0000   -2.35561
223640.0000   -2.62465
223680.0000   -1.31542
223720.0000   -1.51944
223760.0000   -2.35010
223800.0000   -2.16641
223840.0000   -1.73467
223880.0000   -1.29677
223920.0000   -2.40724
223960.0000   -2.62021
224000.0000   -2.81320
224040.0000   -2.51005
224080.0000   -2.20409
224120.0000   -2.33318
224160.0000   -1.22040
224200.0000   -1.46066
224240.0000   -2.57190
224280.0000   -2.48179
224320.0000   -1.44145
224360.0000   -1.78903
224400.0000   -1.44386
224440.0000   -1.56151
224480.0000   -1.62486
224520.0000   -2.14652
224560.0000   -1.65268
224600.0000   -1.56221
224640.0000   -0.81692
224680.0000   -0.75348
224720.0000   -0.43903
224760.0000   -0.95209
224800.0000   -1.46138
224840.0000   -1.25004
224880.0000   -2.10214
224920.0000   -0.96569
224960.0000   -1.74276
225000.0000   -1.92833
225040.0000   -1.04893
225080.0000   -0.85655
225120.0000   -0.86916
225160.0000   -2.18996
225200.0000   -0.98987
225240.0000   -1.15869
225280.0000   -1.00552
225320.0000   -0.60218
225360.0000   -0.15120
225400.0000   -0.86565
225440.0000   -0.94864
225480.0000   -1.30666
225520.0000   -1.15271
225560.0000   -1.09133
225600.0000   -0.42880
225640.0000   -1.50329
225680.0000   -1.58358
225720.0000    0.20882
225760.0000   -1.04075
225800.0000   -0.91123
225840.0000   -0.36733
225880.0000    0.03057
225920.0000   -0.56794
225960.0000   -0.66302
226000.0000   -0.88408
226040.0000   -0.56175
226080.0000   -0.50155
226120.0000   -0.86268
226160.0000   -0.73994
226200.0000   -1.11472
226240.0000   -1.32507
226280.0000   -1.02332
226320.0000   -0.33617
226360.0000    0.46626
226400.0000   -0.23537
226440.0000    0.10477
226480.0000    0.53560
226520.0000   -0.44160
226560.0000   -0.78263
226600.0000   -0.81906
226640.0000   -0.64063
226680.0000   -0.18492
226720.0000   -0.72509
226760.0000   -0.05610
226800.0000   -0.28073
226840.0000   -0.67577
226880.0000   -0.21015
226920.0000   -0.59435
226960.0000   -0.74317
227000.0000   -1.07344
227040.0000    0.61499
227080.0000   -0.94025
227120.0000   -0.71954
227160.0000   -0.05469
227200.0000   -0.69639
227240.0000   -0.05144
227280.0000   -0.03602
227320.0000    0.39137
227360.0000    0.21284
227400.0000   -0.22780
227440.0000    1.26528
227480.0000    1.20389
227520.0000    1.35206
227560.0000    0.07321
227600.0000   -0.40086
227640.0000   -0.21385
227680.0000   -0.65921
227720.0000   -0.87394
227760.0000   -0.97128
227800.0000   -0.07147
227840.0000    0.04404
227880.0000   -0.43638
227920.0000   -0.97440
227960.0000   -1.49754
228000.0000   -0.60861
228040.0000   -0.29348
228080.0000   -0.44974
228120.0000    0.31162
228160.0000   -1.22927
228200.0000   -0.45436
228240.0000   -0.94532
228280.0000   -1.22854
228320.0000   -1.49180
228360.0000   -0.69603
228400.0000   -1.19393
228440.0000   -1.11036
228480.0000   -0.36127
228520.0000   -0.51792
228560.0000   -0.73239
228600.0000   -0.62569
228640.0000   -0.56396
228680.0000   -1.48016
228720.0000   -0.33306
228760.0000   -0.61527
228800.0000   -0.03834
228840.0000   -0.71524
228880.0000   -0.91146
228920.0000   -0.13081
228960.0000   -0.77615
229000.0000   -0.08922
229040.0000    0.11262
229080.0000   -1.36340
229120.0000   -1.02430
229160.0000   -0.75748
229200.0000   -0.88246
229240.0000   -1.01618
229280.0000   -1.12481
229320.0000   -0.41348
229360.0000   -0.88903
229400.0000   -0.00936
229440.0000   -0.39658
229480.0000   -0.89394
229520.0000   -0.46384
229560.0000   -0.98151
229600.0000   -0.81174
229640.0000   -0.94132
229680.0000   -0.99734
229720.0000   -1.54291
229760.0000   -0.46573
229800.0000    0.05471
229840.0000    0.63872
229880.0000   -0.27797
229920.0000   -0.36972
229960.0000    0.38830
230000.0000   -0.37135
230040.0000   -0.85390
230080.0000    0.12555
230120.0000    0.74535
230160.0000   -1.14608
230200.0000    0.05102
230240.0000    0.14752
230280.0000   -0.51600
230320.0000   -0.67558
230360.0000   -0.60117
230400.0000   -0.32608
230440.0000   -0.64309
230480.0000   -0.26438
230520.0000   -0.19345
230560.0000   -0.08766
230600.0000   -1.19080
230640.0000   -0.41961
230680.0000   -0.30901
230720.0000    0.10320
230760.0000   -0.78621
230800.0000   -0.34012
230840.0000   -0.72714
230880.0000   -0.01229
230920.0000    0.17596
230960.0000   -1.13729
231000.0000   -0.17258
231040.0000   -1.17879
231080.0000    0.17348
231120.0000   -0.89760
231160.0000    0.03581
231200.0000   -1.24867
231240.0000   -0.35092
231280.0000   -0.96181
231320.0000   -0.01031
231360.0000   -0.48729
231400.0000   -1.12680
231440.0000   -1.01304
231480.0000   -1.20640
231520.0000   -0.49127
231560.0000   -0.98367
231600.0000   -0.46131
231640.0000   -0.15577
231680.0000   -0.03966
231720.0000   -1.89374
231760.0000   -1.45880
231800.0000   -0.93833
231840.0000   -1.66122
231880.0000   -2.34801
231920.0000   -2.07962
231960.0000   -1.94576
232000.0000   -0.75740
232040.0000   -1.15415
232080.0000   -0.30759
232120.0000   -1.49586
232160.0000   -2.45577
232200.0000   -2.23994
232240.0000   -1.40784
232280.0000   -0.60643
232320.0000   -1.75591
232360.0000   -1.63200
232400.0000   -1.73215
232440.0000   -1.56597
232480.0000   -0.96671
232520.0000   -1.11202
232560.0000   -1.93014
232600.0000   -1.89379
232640.0000   -3.55742
232680.0000   -2.80969
232720.0000   -2.55366
232760.0000   -1.86688
232800.0000   -2.73407
232840.0000   -3.11487
232880.0000   -2.55369
232920.0000   -2.96623
232960.0000   -1.84567
233000.0000   -2.01441
233040.0000   -1.45560
233080.0000   -2.44388
233120.0000   -3.25543
233160.0000   -1.81345
233200.0000   -2.46461
233240.0000   -1.91070
233280.0000   -2.26008
233320.0000   -1.53178
233360.0000   -2.30144
233400.0000   -0.87867
233440.0000   -0.91528
233480.0000   -1.45436
233520.0000   -1.61671
233560.0000   -2.10637
233600.0000   -1.74716
233640.0000   -2.44540
233680.0000   -2.38583
233720.0000   -2.57748
233760.0000   -2.79827
233800.0000   -2.77586
233840.0000   -2.44038
233880.0000   -2.50486
233920.0000   -2.05047
233960.0000   -2.40616
234000.0000   -3.01170
234040.0000   -3.54525
234080.0000   -3.14860
234120.0000   -3.26527
234160.0000   -2.83889
234200.0000   -3.15878
234240.0000   -2.82279
234280.0000   -2.07255
234320.0000   -3.26152
234360.0000   -2.81183
234400.0000   -3.08825
234440.0000   -3.72705
234480.0000   -2.36662
234520.0000   -2.46039
234560.0000   -1.68445
234600.0000   -1.78404
234640.0000   -2.46099
234680.0000   -3.67924
234720.0000   -2.83935
234760.0000   -3.09047
234800.0000   -3.92819
234840.0000   -1.95089
234880.0000   -1.74972
234920.0000   -1.50645
234960.0000   -1.32005
235000.0000   -0.43330
235040.0000   -0.98337
235080.0000    0.02425
235120.0000   -0.10976
235160.0000   -0.29535
235200.0000   -0.38951
235240.0000   -0.44382
235280.0000   -0.16676
235320.0000   -0.80532
235360.0000   -0.95964
235400.0000   -0.86868
235440.0000   -0.03056
235480.0000    0.50687
235520.0000   -0.09142
235560.0000    0.77903
235600.0000    0.46942
235640.0000    0.84968
235680.0000    0.70444
235720.0000    0.13343
235760.0000    0.80911
235800.0000   -0.11345
235840.0000   -0.27165
235880.0000   -0.74588
235920.0000   -0.11793
235960.0000    0.02826
236000.0000    0.19865
236040.0000    0.45920
236080.0000    0.58802
236120.0000   -0.10598
236160.0000    0.76795
236200.0000   -0.02687
236240.0000    0.30713
236280.0000    0.22435
236320.0000   -0.83045
236360.0000    0.20143
236400.0000    0.53130
236440.0000    0.88450
236480.0000    1.36515
236520.0000    0.62909
236560.0000    0.76497
236600.0000    0.92351
236640.0000    1.55912
236680.0000    1.19861
236720.0000    2.27274
236760.0000    3.08858
236800.0000    2.43405
236840.0000    3.11086
236880.0000    2.14755
236920.0000    1.52905
236960.0000    2.29803
237000.0000    2.70246
237040.0000    2.47517
237080.0000    2.95594
237120.0000    3.93525
237160.0000    3.64621
237200.0000    2.29479
237240.0000    1.81270
237280.0000    1.86108
237320.0000    1.77639
237360.0000    2.52649
237400.0000    1.85545
237440.0000    3.38420
237480.0000    2.76223
237520.0000    2.91385
237560.0000    2.92960
237600.0000    2.10308
237640.0000    2.44000
237680.0000    3.41341
237720.0000    4.44308
237760.0000    2.57995
237800.0000    3.19643
237840.0000    3.68095
237880.0000    2.60212
237920.0000    2.88420
237960.0000    3.80790
238000.0000    4.54207
238040.0000    3.40686
238080.0000    3.26465
238120.0000    2.68730
238160.0000    2.29211
238200.0000    3.25014
238240.0000    3.19084
238280.0000    2.60706
238320.0000    3.32041
238360.0000    2.20609
238400.0000    3.90509
238440.0000    4.27386
238480.0000    1.49770
238520.0000    3.27860
238560.0000    4.06371
238600.0000    4.70087
238640.0000    3.64039
238680.0000    4.55664
238720.0000    3.37992
238760.0000    3.13906
238800.0000    4.17020
238840.0000    2.99474
238880.0000    3.12005
238920.0000    3.16791
238960.0000    2.87307
239000.0000    2.54454
239040.0000    4.10443
239080.0000    2.16326
239120.0000    2.52052
239160.0000    2.55779
239200.0000    2.39448
239240.0000    1.62375
239280.0000    2.05440
239320.0000    2.10582
239360.0000    3.89263
239400.0000    4.13237
239440.0000    3.71999
239480.0000    3.95673
239520.0000    2.91315
239560.0000    3.27092
239600.0000    3.81369
239640.0000    3.41877
239680.0000    2.74355
239720.0000    3.41079
239760.0000    1.99242
239800.0000    2.30064
239840.0000    1.83795
239880.0000    1.72175
239920.0000    2.89435
239960.0000    1.82040
240000.0000    2.27328
240040.0000    2.76863
240080.0000    2.26165
240120.0000    2.28886
240160.0000    3.52350
240200.0000    3.31596
240240.0000    1.91386
240280.0000    1.59488
240320.0000    0.75382
240360.0000    0.54457
240400.0000    0.74978
240440.0000    0.87756
240480.0000    1.37823
240520.0000    0.59937
240560.0000    1.11930
240600.0000    0.20143
240640.0000    1.48088
240680.0000    1.67905
240720.0000    1.05639
240760.0000    0.32104
240800.0000    1.10258
240840.0000   -0.13824
240880.0000   -0.13271
240920.0000    0.72710
240960.0000    1.38531
241000.0000    0.87992
241040.0000    1.71471
241080.0000    1.47959
241120.0000    1.25528
241160.0000    0.82905
241200.0000    0.27068
241240.0000    0.82645
241280.0000    0.23592
241320.0000   -0.39123
241360.0000    0.95320
241400.0000    0.50996
241440.0000    0.86892
241480.0000    0.61430
241520.0000    1.08582
241560.0000    0.93830
241600.0000    0.81470
241640.0000    2.10824
241680.0000    0.66870
241720.0000    0.47149
241760.0000    0.92316
241800.0000    0.18118
241840.0000    0.51706
241880.0000    0.58121
241920.0000   -0.21520
241960.0000   -0.45701
242000.0000    0.41560
242040.0000    1.20160
242080.0000    0.96629
242120.0000    0.26771
242160.0000    0.45020
242200.0000    1.11172
242240.0000    0.80636
242280.0000    1.29592
242320.0000    0.09083
242360.0000    0.74888
242400.0000    1.76166
242440.0000    1.13923
242480.0000    1.27094
242520.0000    2.46550
242560.0000    1.60473
242600.0000    2.33232
242640.0000    2.42953
242680.0000    3.84725
242720.0000    2.95788
242760.0000    2.71771
242800.0000    1.92833
242840.0000    3.13852
242880.0000    1.47177
242920.0000    2.45526
242960.0000    2.58003
243000.0000    2.04347
243040.0000    2.66418
243080.0000    1.66829
243120.0000    1.40202
243160.0000    1.12600
243200.0000    0.78408
243240.0000    1.02283
243280.0000    0.85838
243320.0000    0.57914
243360.0000    1.28500
243400.0000    0.76170
243440.0000    1.49865
243480.0000    0.70405
243520.0000    1.25057
243560.0000    1.61501
243600.0000    1.78741
243640.0000    3.15413
243680.0000    2.58542
243720.0000    2.16084
243760.0000    1.50707
243800.0000    1.04141
243840.0000    1.28880
243880.0000    2.46390
243920.0000    2.69957
243960.0000    2.29383
244000.0000    2.20119
244040.0000    0.86180
244080.0000    0.70508
244120.0000    1.11648
244160.0000    1.31456
244200.0000    1.56704
244240.0000    1.69521
244280.0000    1.62863
244320.0000    2.11930
244360.0000    1.62426
244400.0000    1.52735
244440.0000    2.08512
244480.0000    2.04467
244520.0000    1.81072
244560.0000    1.35415
244600.0000    0.90208
244640.0000    2.12722
244680.0000    1.40232
244720.0000    2.00575
244760.0000    2.78709
244800.0000    2.46085
244840.0000    1.77928
244880.0000    1.10260
244920.0000    0.90654
244960.0000    0.97357
245000.0000    1.53860
245040.0000    1.17044
245080.0000    1.15786
245120.0000    2.76121
245160.0000    2.42271
245200.0000    3.02934
245240.0000    2.41077
245280.0000    1.36475
245320.0000    1.80006
245360.0000    2.48226
245400.0000    1.80785
245440.0000    1.61995
245480.0000    2.13134
245520.0000    1.42539
245560.0000    1.23502
245600.0000    0.57406
245640.0000    1.28675
245680.0000    1.29501
245720.0000    1.09987
245760.0000    1.52180
245800.0000    3.04658
245840.0000    1.95070
245880.0000    2.57102
245920.0000    2.76806
245960.0000    3.48262
246000.0000    2.82368
246040.0000    2.65585
246080.0000    2.00268
246120.0000    2.35663
246160.0000    2.62629
246200.0000    2.30941
246240.0000    2.10997
246280.0000    1.53710
246320.0000    2.40162
246360.0000    2.03587
246400.0000    2.37253
246440.0000    2.84749
246480.0000    2.49101
246520.0000    3.24900
246560.0000    2.88900
246600.0000    2.74764
246640.0000    2.21793
246680.0000    3.19259
246720.0000    2.39421
246760.0000    2.76328
246800.0000    3.45216
246840.0000    3.21411
246880.0000    3.61054
246920.0000    3.89668
246960.0000    4.66300
247000.0000    5.75819
247040.0000    4.55899
247080.0000    3.45600
247120.0000    3.65556
247160.0000    3.59214
247200.0000    3.96918
247240.0000    2.87041
247280.0000    3.01400
247320.0000    3.75278
247360.0000    2.35216
247400.0000    2.15463
247440.0000    3.09635
247480.0000    2.38586
247520.0000    1.89546
247560.0000    2.49230
247600.0000    2.15386
247640.0000    2.59279
247680.0000    3.93857
247720.0000    3.55260
247760.0000    3.39827
247800.0000    4.45876
247840.0000    3.69548
247880.0000    3.92905
247920.0000    3.20494
247960.0000    3.68669
248000.0000    2.90119
248040.0000    4.19893
248080.0000    3.58790
248120.0000    3.55072
248160.0000    3.95240
248200.0000    4.80218
248240.0000    2.38088
248280.0000    2.89571
248320.0000    3.15214
248360.0000    3.54457
248400.0000    3.33941
248440.0000    4.01183
248480.0000    3.59173
248520.0000    2.65307
248560.0000    1.94473
248600.0000    1.97071
248640.0000    3.42643
248680.0000    3.02624
248720.0000    4.39065
248760.0000    5.03337
248800.0000    3.76916
248840.0000    3.73394
248880.0000    4.18381
248920.0000    3.64436
248960.0000    4.00751
249000.0000    3.56822
249040.0000    3.47189
249080.0000    4.40789
249120.0000    4.29462
249160.0000    3.46681
249200.0000    4.74421
249240.0000    4.78996
249280.0000    5.11355
249320.0000    4.75899
249360.0000    4.63763
249400.0000    4.37238
249440.0000    4.19143
249480.0000    4.08035
249520.0000    4.64395
249560.0000    4.73572
249600.0000    4.87863
249640.0000    3.98120
249680.0000    4.17076
249720.0000    5.38403
249760.0000    5.66161
249800.0000    5.15769
249840.0000    5.87763
249880.0000    5.42890
249920.0000    3.91161
249960.0000    4.34509
250000.0000    3.88940
250040.0000    4.36475
250080.0000    2.96652
250120.0000    3.17276
250160.0000    4.05786
250200.0000    4.76706
250240.0000    4.26063
250280.0000    4.37922
250320.0000    5.09463
250360.0000    4.70166
250400.0000    4.76953
250440.0000    4.61702
250480.0000    4.48108
250520.0000    5.07050
250560.0000    3.97330
250600.0000    3.66886
250640.0000    3.73384
250680.0000    4.03897
250720.0000    3.97230
250760.0000    3.92338
250800.0000    4.09709
250840.0000    3.53835
250880.0000    3.18652
250920.0000    3.08929
250960.0000    4.18303
251000.0000    3.29505
251040.0000    4.93456
251080.0000    5.28164
251120.0000    4.43562
251160.0000    3.12072
251200.0000    4.68947
251240.0000    5.94647
251280.0000    4.24381
251320.0000    4.76719
251360.0000    4.74764
251400.0000    4.75807
251440.0000    4.89333
251480.0000    4.08804
251520.0000    4.40758
251560.0000    4.47731
251600.0000    5.05797
251640.0000    4.75035
251680.0000    3.92013
251720.0000    3.74633
251760.0000    3.93549
251800.0000    2.76492
251840.0000    2.75520
251880.0000    3.78667
251920.0000    3.75540
251960.0000    3.60650
252000.0000    4.00527
252040.0000    4.38990
252080.0000    4.20285
252120.0000    2.83927
252160.0000    3.63502
252200.0000    4.85520
252240.0000    4.79601
252280.0000    4.56687
252320.0000    3.91924
252360.0000    4.19942
252400.0000    4.73168
252440.0000    5.18850
252480.0000    4.90743
252520.0000    3.82805
252560.0000    3.61196
252600.0000    4.10507
252640.0000    4.45578
252680.0000    4.59755
252720.0000    4.33695
252760.0000    4.34400
252800.0000    4.54035
252840.0000    3.46901
252880.0000    4.88473
252920.0000    5.61945
252960.0000    5.35509
253000.0000    3.76799
253040.0000    4.08790
253080.0000    2.96538
253120.0000    2.88209
253160.0000    3.08496
253200.0000    4.09565
253240.0000    3.92507
253280.0000    2.52386
253320.0000    3.43415
253360.0000    2.33740
253400.0000    2.43715
253440.0000    2.74909
253480.0000    3.34885
253520.0000    3.69772
253560.0000    3.46491
253600.0000    4.35227
253640.0000    3.98081
253680.0000    3.96097
253720.0000    4.23620
253760.0000    3.66980
253800.0000    2.71746
253840.0000    1.29239
253880.0000    1.85819
253920.0000    2.14497
253960.0000    1.44674
254000.0000    1.27986
254040.0000    1.45879
254080.0000    2.54166
254120.0000    3.70221
254160.0000    4.10470
254200.0000    3.98866
254240.0000    3.03161
254280.0000    4.44852
254320.0000    5.46466
254360.0000    4.32373
254400.0000    5.49954
254440.0000    5.09111
254480.0000    4.45162
254520.0000    4.14224
254560.0000    6.25596
254600.0000    5.07265
254640.0000    5.72133
254680.0000    5.17785
254720.0000    5.18060
254760.0000    6.38846
254800.0000    6.57570
254840.0000    7.01867
254880.0000    6.81993
254920.0000    5.55385
254960.0000    5.66424
255000.0000    6.12838
255040.0000    6.14410
255080.0000    4.74253
255120.0000    5.01789
255160.0000    5.54388
255200.0000    4.77711
255240.0000    3.48516
255280.0000    3.65845
255320.0000    4.12525
255360.0000    3.33807
255400.0000    3.60046
255440.0000    4.67308
255480.0000    3.44340
255520.0000    4.23979
255560.0000    3.00959
255600.0000    3.70317
255640.0000    4.46125
255680.0000    3.63224
255720.0000    3.97135
255760.0000    3.53556
255800.0000    3.76470
255840.0000    3.88987
255880.0000    5.35214
255920.0000    5.52912
255960.0000    3.49339
256000.0000    2.53607
256040.0000    1.55330
256080.0000    2.75860
256120.0000    3.30480
256160.0000    4.95158
256200.0000    5.18044
256240.0000    5.50292
256280.0000    5.78370
256320.0000    4.55025
256360.0000    6.37909
256400.0000    5.14756
256440.0000    3.72388
256480.0000    3.48597
256520.0000    3.98332
256560.0000    4.67437
256600.0000    3.30839
256640.0000    4.09558
256680.0000    4.36244
256720.0000    4.69797
256760.0000    5.25050
256800.0000    4.69175
256840.0000    3.18077
256880.0000    3.95449
256920.0000    4.65375
256960.0000    3.97339
257000.0000    4.25163
257040.0000    4.86562
257080.0000    4.11128
257120.0000    4.55597
257160.0000    3.61370
257200.0000    5.16307
257240.0000    4.47515
257280.0000    4.34148
257320.0000    4.67649
257360.0000    3.86227
257400.0000    5.08384
257440.0000    4.09395
257480.0000    4.14297
257520.0000    4.23371
257560.0000    4.33639
257600.0000    4.67220
257640.0000    4.79499
257680.0000    4.33854
257720.0000    4.08197
257760.0000    4.70759
257800.0000    4.11095
257840.0000    5.45142
257880.0000    5.36951
257920.0000    5.66753
257960.0000    5.22269
258000.0000    5.47022
258040.0000    5.13304
258080.0000    5.22337
258120.0000    5.18988
258160.0000    5.26066
258200.0000    4.81324
258240.0000    5.06401
258280.0000    4.13888
258320.0000    4.82664
258360.0000    5.18141
258400.0000    4.19620
258440.0000    4.97546
258480.0000    4.49264
258520.0000    6.15971
258560.0000    5.52944
258600.0000    6.98238
258640.0000    5.81249
258680.0000    5.93456
258720.0000    5.49194
258760.0000    6.44059
258800.0000    6.25424
258840.0000    7.57886
258880.0000    6.07789
258920.0000    4.67559
258960.0000    4.33094
259000.0000    5.29494
259040.0000    5.24286
259080.0000    4.82044
259120.0000    3.13954
259160.0000    4.80823
259200.0000    4.61926
259240.0000    5.23807
259280.0000    4.31011
259320.0000    4.24880
259360.0000    4.47602
259400.0000    5.68976
259440.0000    4.59236
259480.0000    4.69844
259520.0000    5.00425
259560.0000    5.23901
259600.0000    5.21756
259640.0000    4.84284
259680.0000    5.24720
259720.0000    3.87679
259760.0000    4.24685
259800.0000    3.85624
259840.0000    5.73155
259880.0000    4.97485
259920.0000    4.91717
259960.0000    6.15838
260000.0000    6.73564
260040.0000    5.78622
260080.0000    7.80440
260120.0000    6.71743
260160.0000    5.46501
260200.0000    4.45876
260240.0000    4.57322
260280.0000    3.98086
260320.0000    3.94707
260360.0000    5.56896
260400.0000    4.59927
260440.0000    4.66352
260480.0000    4.60082
260520.0000    4.40853
260560.0000    4.09477
260600.0000    3.38274
260640.0000    3.74008
260680.0000    5.67631
260720.0000    5.72811
260760.0000    6.21049
260800.0000    6.88378
260840.0000    5.94309
260880.0000    4.72729
260920.0000    4.18083
260960.0000    4.49571
261000.0000    3.96830
261040.0000    2.65451
261080.0000    3.71592
261120.0000    3.48989
261160.0000    3.34727
261200.0000    3.62795
261240.0000    4.05247
261280.0000    3.26779
261320.0000    4.33090
261360.0000    5.10131
261400.0000    4.86616
261440.0000    6.55213
261480.0000    5.62565
261520.0000    6.30837
261560.0000    5.77400
261600.0000    5.41225
261640.0000    5.66021
261680.0000    5.99626
261720.0000    5.11786
261760.0000    6.15651
261800.0000    6.69290
261840.0000    6.56018
261880.0000    6.42190
261920.0000    5.40228
261960.0000    5.14353
262000.0000    6.46274
262040.0000    5.64094
262080.0000    4.46831
262120.0000    4.44128
262160.0000    4.95274
262200.0000    4.99403
262240.0000    4.51213
262280.0000    4.09035
262320.0000    3.64630
262360.0000    3.04603
262400.0000    2.87960
262440.0000    3.69692
262480.0000    3.23452
262520.0000    2.83597
262560.0000    2.39010
262600.0000    2.65937
262640.0000    1.64999
262680.0000    3.63299
262720.0000    3.29122
262760.0000    3.07935
262800.0000    3.60778
262840.0000    4.56047
262880.0000    3.25797
262920.0000    3.36949
262960.0000    3.74834
263000.0000    3.75057
263040.0000    3.26082
263080.0000    4.53486
263120.0000    3.88064
263160.0000    3.15494
263200.0000    2.68342
263240.0000    3.34557
263280.0000    3.66060
263320.0000    3.87104
263360.0000    3.19889
263400.0000    3.39971
263440.0000    3.43286
263480.0000    3.89398
263520.0000    4.69482
263560.0000    3.22551
263600.0000    3.43342
263640.0000    3.88424
263680.0000    3.77938
263720.0000    4.21399
263760.0000    3.63868
263800.0000    2.82954
263840.0000    2.81964
263880.0000    3.18781
263920.0000    3.55617
263960.0000    2.08062
264000.0000    3.23036
264040.0000    2.56731
264080.0000    3.06277
264120.0000    2.79148
264160.0000    3.61401
264200.0000    2.26283
264240.0000    3.27052
264280.0000    3.55352
264320.0000    2.47016
264360.0000    3.80243
264400.0000    2.82139
264440.0000    2.24373
264480.0000    3.05410
264520.0000    2.98830
264560.0000    2.64035
264600.0000    2.19170
264640.0000    1.96436
264680.0000    1.63058
264720.0000    2.91591
264760.0000    2.52385
264800.0000    2.09489
264840.0000    2.85115
264880.0000    2.63735
264920.0000    2.77222
264960.0000    2.20874
265000.0000    2.16402
265040.0000    3.15217
265080.0000    2.39690
265120.0000    2.63445
265160.0000    2.52510
265200.0000    2.01932
265240.0000    3.09164
265280.0000    2.33886
265320.0000    2.61757
265360.0000    2.99044
265400.0000    1.19575
265440.0000    2.55583
265480.0000    3.00423
265520.0000    3.37625
265560.0000    3.55541
265600.0000    2.57955
265640.0000    2.21765
265680.0000    3.29323
265720.0000    2.74661
265760.0000    2.86141
265800.0000    2.99901
265840.0000    3.53388
265880.0000    3.28854
265920.0000    2.18341
265960.0000    2.95473
266000.0000    2.87459
266040.0000    2.91552
266080.0000    2.79133
266120.0000    3.55037
266160.0000    3.46679
266200.0000    3.60511
266240.0000    3.45711
266280.0000    2.88109
266320.0000    3.31058
266360.0000    3.26349
266400.0000    3.43992
266440.0000    2.81849
266480.0000    3.26353
266520.0000    3.90361
266560.0000    4.17238
266600.0000    3.44702
266640.0000    3.06365
266680.0000    2.92077
266720.0000    2.95615
266760.0000    2.64240
266800.0000    2.46611
266840.0000    3.41494
266880.0000    3.06758
266920.0000    3.22802
266960.0000    2.87600
267000.0000    2.71890
267040.0000    3.85680
267080.0000    2.71047
267120.0000    2.98276
267160.0000    3.13864
267200.0000    2.62808
267240.0000    3.21311
267280.0000    3.26177
267320.0000    3.65735
267360.0000    4.04932
267400.0000    2.84752
267440.0000    4.05154
267480.0000    4.96878
267520.0000    3.72127
267560.0000    4.24272
267600.0000    4.28359
267640.0000    3.37769
267680.0000    3.61892
267720.0000    2.93652
267760.0000    3.27183
267800.0000    4.11290
267840.0000    3.35929
267880.0000    3.41980
267920.0000    4.73554
267960.0000    4.90346
268000.0000    4.47451
268040.0000    3.80855
268080.0000    4.18129
268120.0000    4.03536
268160.0000    2.64125
268200.0000    3.42645
268240.0000    3.31134
268280.0000    2.99403
268320.0000    3.77886
268360.0000    3.80439
268400.0000    3.64960
268440.0000    3.27208
268480.0000    2.19828
268520.0000    3.07461
268560.0000    2.98886
268600.0000    3.13205
268640.0000    3.67746
268680.0000    3.16508
268720.0000    3.42327
268760.0000    2.47012
268800.0000    4.46325
268840.0000    3.35921
268880.0000    4.55593
268920.0000    3.99281
268960.0000    4.27628
269000.0000    4.68863
269040.0000    4.31369
269080.0000    4.05479
269120.0000    3.51755
269160.0000    4.54138
269200.0000    4.35548
269240.0000    4.86470
269280.0000    4.06858
269320.0000    3.96473
269360.0000    4.52758
269400.0000    4.49971
269440.0000    3.85033
269480.0000    4.30688
269520.0000    4.82220
269560.0000    4.85382
269600.0000    4.02717
269640.0000    5.27513
269680.0000    4.40808
269720.0000    4.39942
269760.0000    3.76114
269800.0000    4.25476
269840.0000    4.07787
269880.0000    4.80118
269920.0000    4.31686
269960.0000    3.84091
270000.0000    4.96801
270040.0000    5.18805
270080.0000    4.71547
270120.0000    5.12397
270160.0000    4.11949
270200.0000    4.39391
270240.0000    4.46758
270280.0000    4.38996
270320.0000    4.91130
270360.0000    3.72338
270400.0000    4.88763
270440.0000    4.71395
270480.0000    4.93128
270520.0000    4.71144
270560.0000    4.45380
270600.0000    4.00265
270640.0000    4.93648
270680.0000    5.07794
270720.0000    4.01678
270760.0000    4.32165
270800.0000    4.57213
270840.0000    4.42615
270880.0000    3.99011
270920.0000    4.20011
270960.0000    4.47949
271000.0000    5.09303
271040.0000    4.70873
271080.0000    5.09636
271120.0000    4.80410
271160.0000    4.73072
271200.0000    4.69038
271240.0000    4.26238
271280.0000    4.73843
271320.0000    4.01197
271360.0000    5.38055
271400.0000    4.64741
271440.0000    4.99001
271480.0000    5.48867
271520.0000    5.10429
271560.0000    4.97370
271600.0000    4.19098
271640.0000    5.26012
271680.0000    4.78569
271720.0000    5.17521
271760.0000    4.66683
271800.0000    4.64497
271840.0000    5.48536
271880.0000    3.88618
271920.0000    5.09198
271960.0000    4.57085
272000.0000    5.29201
272040.0000    4.17803
272080.0000    5.22054
272120.0000    4.13574
272160.0000    4.98527
272200.0000    5.23011
272240.0000    3.79930
272280.0000    4.91856
272320.0000    4.28794
272360.0000    4.57886
272400.0000    3.68074
272440.0000    5.33056
272480.0000    4.42777
272520.0000    4.31381
272560.0000    4.67782
272600.0000    4.42320
272640.0000    4.11486
272680.0000    4.45925
272720.0000    4.75296
272760.0000    5.12628
272800.0000    4.92395
272840.0000    4.41848
272880.0000    4.93087
272920.0000    4.85432
272960.0000    3.89450
273000.0000    3.75540
273040.0000    3.82789
273080.0000    4.85014
273120.0000    4.19991
273160.0000    4.04684
273200.0000    4.53434
273240.0000    4.31601
273280.0000    4.17069
273320.0000    4.46655
273360.0000    4.55957
273400.0000    4.22757
273440.0000    4.19768
273480.0000    4.58190
273520.0000    4.71995
273560.0000    5.23415
273600.0000    4.68441
273640.0000    4.21991
273680.0000    4.09403
273720.0000    3.85330
273760.0000    3.87897
273800.0000    4.61419
273840.0000    3.42578
273880.0000    3.77413
273920.0000    3.73953
273960.0000    4.24279
274000.0000    3.74857
274040.0000    3.51539
274080.0000    4.56209
274120.0000    3.74508
274160.0000    3.67206
274200.0000    3.27522
274240.0000    3.40327
274280.0000    4.23863
274320.0000    3.79289
274360.0000    3.72020
274400.0000    3.96482
274440.0000    3.12610
274480.0000    3.59127
274520.0000    4.32501
274560.0000    3.90928
274600.0000    3.60851
274640.0000    4.06957
274680.0000    3.04618
274720.0000    4.55539
274760.0000    4.29402
274800.0000    4.13188
274840.0000    4.89445
274880.0000    4.13992
274920.0000    5.36717
274960.0000    5.22943
275000.0000    4.65151
275040.0000    4.61291
275080.0000    4.20352
275120.0000    4.63412
275160.0000    5.55230
275200.0000    4.36137
275240.0000    4.00344
275280.0000    4.55332
275320.0000    5.25832
275360.0000    4.50766
275400.0000    3.36862
275440.0000    3.93762
275480.0000    3.35884
275520.0000    3.90479
275560.0000    5.70620
275600.0000    5.53500
275640.0000    4.42042
275680.0000    5.55988
275720.0000    5.33373
275760.0000    5.13712
275800.0000    3.98025
275840.0000    4.88990
275880.0000    5.12035
275920.0000    5.12319
275960.0000    5.23106
276000.0000    5.19459
276040.0000    5.36955
276080.0000    5.92709
276120.0000    4.70056
276160.0000    5.60791
276200.0000    5.41536
276240.0000    4.11605
276280.0000    3.81860
276320.0000    4.34142
276360.0000    5.48924
276400.0000    5.47590
276440.0000    4.89501
276480.0000    5.64551
276520.0000    4.95594
276560.0000    4.98205
276600.0000    4.12538
276640.0000    4.81663
276680.0000    4.68406
276720.0000    5.24660
276760.0000    5.32461
276800.0000    5.18140
276840.0000    4.17904
276880.0000    5.10283
276920.0000    4.13802
276960.0000    4.74968
277000.0000    4.35964
277040.0000    4.95785
277080.0000    4.72427
277120.0000    5.67096
277160.0000    4.45341
277200.0000    5.95294
277240.0000    5.28658
277280.0000    5.39843
277320.0000    4.38644
277360.0000    5.06376
277400.0000    5.29264
277440.0000    4.64961
277480.0000    3.94444
277520.0000    3.72942
277560.0000    4.30079
277600.0000    4.73405
277640.0000    4.51715
277680.0000    4.84309
277720.0000    4.56860
277760.0000    4.28607
277800.0000    4.66959
277840.0000    4.20587
277880.0000    4.84529
277920.0000    4.07512
277960.0000    4.95269
278000.0000    4.63173
278040.0000    4.65249
278080.0000    5.34443
278120.0000    4.88717
278160.0000    4.33322
278200.0000    4.70381
278240.0000    5.06949
278280.0000    5.00391
278320.0000    3.91593
278360.0000    4.55030
278400.0000    4.54316
278440.0000    3.88070
278480.0000    4.88568
278520.0000    4.42928
278560.0000    4.35071
278600.0000    4.90733
278640.0000    4.28538
278680.0000    4.22049
278720.0000    4.35665
278760.0000    4.19101
278800.0000    4.33273
278840.0000    4.49988
278880.0000    4.82350
278920.0000    4.49797
278960.0000    5.47778
279000.0000    4.29610
279040.0000    5.06141
279080.0000    4.44241
279120.0000    3.98352
279160.0000    4.33513
279200.0000    3.62181
279240.0000    4.32510
279280.0000    4.46547
279320.0000    4.44684
279360.0000    4.94917
279400.0000    5.31498
279440.0000    4.65398
279480.0000    4.66666
279520.0000    4.54021
279560.0000    4.88116
279600.0000    4.72293
279640.0000    4.63485
279680.0000    4.87181
279720.0000    5.06110
279760.0000    4.85919
279800.0000    5.26611
279840.0000    4.62756
279880.0000    4.43090
279920.0000    5.16044
279960.0000    4.76441
280000.0000    4.78785
280040.0000    5.22778
280080.0000    5.72454
280120.0000    5.83651
280160.0000    5.71215
280200.0000    5.74724
280240.0000    4.08903
280280.0000    5.02719
280320.0000    3.99753
280360.0000    4.45883
280400.0000    4.26135
280440.0000    4.17560
280480.0000    4.52403
280520.0000    4.21111
280560.0000    4.02128
280600.0000    4.18266
280640.0000    3.90567
280680.0000    4.08663
280720.0000    4.45812
280760.0000    4.51395
280800.0000    4.77761
280840.0000    4.89940
280880.0000    4.47851
280920.0000    4.25935
280960.0000    5.07726
281000.0000    4.62010
281040.0000    4.63513
281080.0000    4.53206
281120.0000    4.29064
281160.0000    4.00512
281200.0000    4.45384
281240.0000    4.18780
281280.0000    5.39606
281320.0000    5.64939
281360.0000    5.03443
281400.0000    6.31155
281440.0000    5.01325
281480.0000    5.47993
281520.0000    5.00226
281560.0000    5.93386
281600.0000    5.92571
281640.0000    4.69278
281680.0000    5.33857
281720.0000    4.14580
281760.0000    4.75282
281800.0000    4.50580
281840.0000    4.64022
281880.0000    4.80456
281920.0000    5.11342
281960.0000    6.07699
282000.0000    5.72489
282040.0000    5.10983
282080.0000    4.78441
282120.0000    4.95214
282160.0000    4.86367
282200.0000    4.68989
282240.0000    4.58374
282280.0000    5.42568
282320.0000    5.68304
282360.0000    4.95808
282400.0000    5.15745
282440.0000    4.09653
282480.0000    4.16208
282520.0000    4.64702
282560.0000    4.55444
282600.0000    4.20197
282640.0000    3.72063
282680.0000    4.38172
282720.0000    4.02807
282760.0000    4.93702
282800.0000    3.75773
282840.0000    3.96293
282880.0000    5.35781
282920.0000    4.44058
282960.0000    4.28875
283000.0000    3.85425
283040.0000    3.77167
283080.0000    3.91727
283120.0000    4.59271
283160.0000    4.20477
283200.0000    3.92359
283240.0000    3.95049
283280.0000    3.74632
283320.0000    3.28579
283360.0000    2.96182
283400.0000    3.85757
283440.0000    3.73612
283480.0000    4.05891
283520.0000    3.84472
283560.0000    3.59181
283600.0000    4.03311
283640.0000    4.19546
283680.0000    3.15349
283720.0000    3.45887
283760.0000    3.78284
283800.0000    4.22941
283840.0000    3.48915
283880.0000    4.16075
283920.0000    4.62001
283960.0000    3.53193
284000.0000    3.24949
284040.0000    4.08877
284080.0000    4.28994
284120.0000    3.66596
284160.0000    3.83341
284200.0000    4.25956
284240.0000    3.08506
284280.0000    3.53430
284320.0000    4.07702
284360.0000    4.06446
284400.0000    3.76121
284440.0000    3.74591
284480.0000    3.43121
284520.0000    3.15638
284560.0000    4.16253
284600.0000    3.81904
284640.0000    3.37050
284680.0000    4.29408
284720.0000    3.04676
284760.0000    3.54344
284800.0000    3.09634
284840.0000    3.69891
284880.0000    4.00792
284920.0000    3.90836
284960.0000    3.18446
285000.0000    3.49234
285040.0000    3.53999
285080.0000    3.43326
285120.0000    3.64873
285160.0000    3.23046
285200.0000    3.15160
285240.0000    3.12144
285280.0000    3.89689
285320.0000    3.78326
285360.0000    2.87306
285400.0000    3.40735
285440.0000    3.66506
285480.0000    3.89406
285520.0000    3.90649
285560.0000    3.40014
285600.0000    3.54520
285640.0000    3.74502
285680.0000    3.38648
285720.0000    4.31265
285760.0000    3.57506
285800.0000    4.14099
285840.0000    3.94109
285880.0000    3.65806
285920.0000    3.63908
285960.0000    4.42392
286000.0000    4.25934
286040.0000    4.47322
286080.0000    4.46891
286120.0000    4.61163
286160.0000    3.91279
286200.0000    4.79152
286240.0000    4.15612
286280.0000    3.70117
286320.0000    3.59246
286360.0000    3.24663
286400.0000    4.14817
286440.0000    3.67796
286480.0000    3.29488
286520.0000    3.62274
286560.0000    4.26384
286600.0000    3.68836
286640.0000    3.85031
286680.0000    4.08451
286720.0000    4.05574
286760.0000    3.45497
286800.0000    4.41292
286840.0000    3.48977
286880.0000    3.63001
286920.0000    3.91856
286960.0000    4.10911
287000.0000    4.39744
287040.0000    4.08174
287080.0000    4.08665
287120.0000    4.32949
287160.0000    3.59725
287200.0000    3.97150
287240.0000    3.96701
287280.0000    3.20785
287320.0000    3.08234
287360.0000    3.57230
287400.0000    3.17495
287440.0000    3.98233
287480.0000    3.64166
287520.0000    3.75107
287560.0000    4.68422
287600.0000    4.73460
287640.0000    3.89628
287680.0000    3.95258
287720.0000    3.72605
287760.0000    3.66347
287800.0000    3.47345
287840.0000    3.45633
287880.0000    4.20436
287920.0000    3.60185
287960.0000    3.09752
288000.0000    3.42373
288040.0000    3.20231
288080.0000    3.51743
288120.0000    3.25414
288160.0000    3.15754
288200.0000    2.68385
288240.0000    2.60833
288280.0000    2.52923
288320.0000    2.37357
288360.0000    2.29194
288400.0000    2.72095
288440.0000    2.58868
288480.0000    1.75881
288520.0000    2.30321
288560.0000    1.97241
288600.0000    2.20760
288640.0000    2.33484
288680.0000    2.32300
288720.0000    1.99384
288760.0000    1.94455
288800.0000    2.06731
288840.0000    2.08999
288880.0000    1.81985
288920.0000    2.50577
288960.0000    1.51031
289000.0000    2.07525
289040.0000    1.95985
289080.0000    2.73001
289120.0000    2.76135
289160.0000    3.21947
289200.0000    3.01440
289240.0000    4.24450
289280.0000    3.13192
289320.0000    2.85382
289360.0000    3.01378
289400.0000    3.99985
289440.0000    3.75060
289480.0000    4.22650
289520.0000    4.53822
289560.0000    4.58309
289600.0000    4.77522
289640.0000    3.85612
289680.0000    4.08675
289720.0000    3.66339
289760.0000    3.72137
289800.0000    2.47038
289840.0000    3.74639
289880.0000    3.94283
289920.0000    3.50960
289960.0000    3.60314
290000.0000    3.45269
290040.0000    3.01110
290080.0000    3.09113
290120.0000    3.75945
290160.0000    3.77822
290200.0000    3.02935
290240.0000    4.11661
290280.0000    2.12850
290320.0000    2.33374
290360.0000    2.32794
290400.0000    1.60346
290440.0000    2.04112
290480.0000    2.53943
290520.0000    3.44209
290560.0000    2.87100
290600.0000    3.25871
290640.0000    2.79948
290680.0000    2.26804
290720.0000    1.55900
290760.0000    2.28127
290800.0000    2.25810
290840.0000    2.62478
290880.0000    2.55734
290920.0000    2.08765
290960.0000    1.63843
291000.0000    1.95239
291040.0000    2.85935
291080.0000    2.77630
291120.0000    2.08225
291160.0000    2.20180
291200.0000    2.87693
291240.0000    3.38194
291280.0000    2.06123
291320.0000    2.99283
291360.0000    1.94638
291400.0000    2.27441
291440.0000    1.80457
291480.0000    1.44927
291520.0000    1.37214
291560.0000    1.65342
291600.0000    2.63446
291640.0000    2.44632
291680.0000    2.03883
291720.0000    3.41152
291760.0000    2.80377
291800.0000    3.59960
291840.0000    4.07221
291880.0000    4.90829
291920.0000    3.70798
291960.0000    3.98313
292000.0000    3.12041
292040.0000    3.26258
292080.0000    1.97763
292120.0000    2.32347
292160.0000    2.41247
292200.0000    1.59472
292240.0000    3.14935
292280.0000    4.05096
292320.0000    2.65558
292360.0000    2.88650
292400.0000    2.14699
292440.0000    2.03174
292480.0000    1.51891
292520.0000    0.20412
292560.0000    0.47154
292600.0000    0.44429
292640.0000    0.40489
292680.0000    1.10652
292720.0000    0.83338
292760.0000    1.54202
292800.0000    2.12625
292840.0000    0.14734
292880.0000    0.96454
292920.0000    1.59775
292960.0000    2.78434
293000.0000    2.67536
293040.0000    2.23396
293080.0000    2.21898
293120.0000    2.85154
293160.0000    2.16388
293200.0000    1.95482
293240.0000    1.62500
293280.0000    1.74434
293320.0000    3.27012
293360.0000    2.89913
293400.0000    2.41088
293440.0000    2.54506
293480.0000    2.33276
293520.0000    2.81506
293560.0000    2.27718
293600.0000    2.47454
293640.0000    1.47027
293680.0000    1.60741
293720.0000    2.69050
293760.0000    1.48579
293800.0000    2.86927
293840.0000    3.05120
293880.0000    3.52773
293920.0000    2.66135
293960.0000    3.56002
294000.0000    2.81759
294040.0000    2.00410
294080.0000    1.42708
294120.0000    1.58012
294160.0000    2.47689
294200.0000    1.92745
294240.0000    2.09332
294280.0000    2.16793
294320.0000    1.96103
294360.0000    2.94774
294400.0000    3.11165
294440.0000    1.89952
294480.0000    2.35311
294520.0000    2.21746
294560.0000    2.22230
294600.0000    2.44849
294640.0000    2.06278
294680.0000    2.40309
294720.0000    2.11964
294760.0000    2.54002
294800.0000    1.90089
294840.0000    2.80083
294880.0000    2.41035
294920.0000    2.05387
294960.0000    2.02090
295000.0000    1.92587
295040.0000    2.15312
295080.0000    2.30637
295120.0000    2.57283
295160.0000    0.25507
295200.0000    1.41408
295240.0000    0.37754
295280.0000    1.13781
295320.0000    1.16142
295360.0000    1.66340
295400.0000    1.73489
295440.0000    1.91083
295480.0000    1.11044
295520.0000    1.04178
295560.0000    0.44568
295600.0000    0.59423
295640.0000    0.80391
295680.0000    1.37807
295720.0000    1.56770
295760.0000    0.80569
295800.0000    1.02766
295840.0000    1.12454
295880.0000    1.28216
295920.0000    1.53954
295960.0000    1.07381
296000.0000    1.40998
296040.0000    1.71770
296080.0000    0.94585
296120.0000    1.73752
296160.0000    0.89038
296200.0000    1.66280
296240.0000    1.71596
296280.0000    2.37235
296320.0000    1.23266
296360.0000    0.89985
296400.0000    1.40930
296440.0000    1.96075
296480.0000    1.43798
296520.0000    0.78796
296560.0000    1.33989
296600.0000    0.80913
296640.0000    1.16094
296680.0000    2.08776
296720.0000    1.39420
296760.0000    1.74966
296800.0000    2.58495
296840.0000    2.60392
296880.0000    1.62024
296920.0000    1.52970
296960.0000    1.93969
297000.0000    1.18962
297040.0000    1.64783
297080.0000    2.12874
297120.0000    1.05284
297160.0000    0.98088
297200.0000    1.60125
297240.0000    1.45852
297280.0000    0.93636
297320.0000    0.91316
297360.0000    0.85093
297400.0000    1.37510
297440.0000    1.07520
297480.0000    1.68282
297520.0000    0.44539
297560.0000    1.16452
297600.0000    1.61043
297640.0000    1.83635
297680.0000    2.06756
297720.0000    1.79604
297760.0000    1.68447
297800.0000    1.10077
297840.0000    1.45155
297880.0000    1.90160
297920.0000    0.93758
297960.0000    0.81703
298000.0000    2.27478
298040.0000    2.38667
298080.0000    1.76452
298120.0000    2.69734
298160.0000    1.88539
298200.0000    3.11119
298240.0000    2.01381
298280.0000    2.08707
298320.0000    2.18320
298360.0000    1.61877
298400.0000    2.11977
298440.0000    1.74452
298480.0000    1.31653
298520.0000    2.21604
298560.0000    2.29312
298600.0000    1.41071
298640.0000    1.48511
298680.0000    1.83456
298720.0000    1.15934
298760.0000    0.89546
298800.0000    2.00747
298840.0000    1.27051
298880.0000    1.50300
298920.0000    1.11099
298960.0000    1.31380
299000.0000    0.99789
299040.0000    0.71560
299080.0000    1.09477
299120.0000    1.30051
299160.0000    1.60463
299200.0000    1.48564
299240.0000    1.73316
299280.0000    1.71956
299320.0000    1.90736
299360.0000    1.37058
299400.0000    1.19341
299440.0000    1.60722
299480.0000    0.92341
299520.0000    0.92921
299560.0000    1.09074
299600.0000    0.77864
299640.0000    1.08786
299680.0000    1.20152
299720.0000    2.03515
299760.0000    1.68536
299800.0000    2.23228
299840.0000    1.75273
299880.0000    1.10243
299920.0000    1.20547
299960.0000    2.14683
300000.0000    0.94455
300040.0000    1.32217
300080.0000    1.25684
300120.0000    1.53873
300160.0000    1.53311
300200.0000    2.91611
300240.0000    1.99571
300280.0000    1.05348
300320.0000    1.57902
300360.0000    1.16442
300400.0000    1.88124
300440.0000    1.22068
300480.0000    1.10657
300520.0000    1.07911
300560.0000    2.20401
300600.0000    1.42260
300640.0000    1.88857
300680.0000    1.88957
300720.0000    1.05617
300760.0000    1.83720
300800.0000    1.49645
300840.0000    0.47600
300880.0000    1.90504
300920.0000    1.49499
300960.0000    1.94764
301000.0000    1.67410
301040.0000    0.58341
301080.0000    1.86081
301120.0000    2.02738
301160.0000    2.00333
301200.0000    1.03902
301240.0000    0.69504
301280.0000   -0.07275
301320.0000    0.78037
301360.0000    0.43133
301400.0000    0.49236
301440.0000    0.80071
301480.0000    0.65206
301520.0000    1.19712
301560.0000    1.78547
301600.0000    2.80027
301640.0000    2.99768
301680.0000    1.22116
301720.0000    1.12119
301760 5
301800 5
301840 5
301880 5
301920 5
301960 5
302000 5
302040 5
302080 5
302120 5
302160 5
302200 5
302240 5
302280 5
302320 5
302360 5
302400 5
302440 5
302480 5
302520 5
302560 5
302600 5
302640 5
302680 5
302720 5
302760 5
302800 5
302840 5
302880 5
302920 5
302960 5
303000 5
303040 5
303080 5
303120 5
303160 5
303200 5
303240 5
303280 5
303320 5
303360 5
303400 5
303440 5
303480 5
303520 5
303560 5
303600 5
303640 5
303680 5
303720 5
303760 5
303800 5
303840 5
303880 5
303920 5
303960 5
304000 5
304040 5
304080 5
304120 5
304160 5
304200 5
304240 5
304280 5
304320 5
304360 5
304400 5
304440 5
304480 5
304520 5
304560 5
304600 5
304640 5
304680 5
304720 5
304760 5
304800 5
304840 5
304880 5
304920 5
304960 5
305000 5
305040 5
305080 5
305120 5
305160 5
305200 5
305240 5
305280 5
305320 5
305360 5
305400 5
305440 5
305480 5
305520 5
305560 5
305600 5
305640 5
305680 5
305720 5
305760 5
305800 5
305840 5
305880 5
305920 5
305960 5
306000 5
306040 5
306080 5
306120 5
306160 5
306200 5
306240 5
306280 5
306320 5
306360 5
306400 5
306440 5
306480 5
306520 5
306560 5
306600 5
306640 5
306680 5
306720 5
306760 5
306800 5
306840 5
306880 5
306920 5
306960 5
307000 5
307040 5
307080 5
307120 5
307160 5
307200 5
307240 5
307280 5
307320 5
307360 5
307400 5
307440 5
307480 5
307520 5
307560 5
307600 5
307640 5
307680 5
307720 5
307760 5
307800 5
307840 5
307880 5
307920 5
307960 5
308000 5
308040 5
308080 5
308120 5
308160 5
308200 5
308240 5
308280 5
308320 5
308360 5
308400 5
308440 5
308480 5
308520 5
308560 5
308600 5
308640 5
308680 5
308720 5
308760 5
308800 5
308840 5
308880 5
308920 5
308960 5
309000 5
309040 5
309080 5
309120 5
309160 5
309200 5
309240 5
309280 5
309320 5
309360 5
309400 5
309440 5
309480 5
309520 5
309560 5
309600 5
309640 5
309680 5
309720 5
309760 5
309800 5
309840 5
309880 5
309920 5
309960 5
310000 5
310040 5
310080 5
310120 5
310160 5
310200 5
310240 5
310280 5
310320 5
310360 5
310400 5
310440 5
310480 5
310520 5
310560 5
310600 5
310640 5
310680 5
310720 5
310760 5
310800 5
310840 5
310880 5
310920 5
310960 5
311000 5
311040 5
311080 5
311120 5
311160 5
311200 5
311240 5
311280 5
311320 5
311360 5
311400 5
311440 5
311480 5
311520 5
311560 5
311600 5
311640 5
311680 5
311720 5
311760 5
311800 5
311840 5
311880 5
311920 5
311960 5
312000 5
312040 5
312080 5
312120 5
312160 5
312200 5
312240 5
312280 5
312320 5
312360 5
312400 5
312440 5
312480 5
312520 5
312560 5
312600 5
312640 5
312680 5
312720 5
312760 5
312800 5
312840 5
312880 5
312920 5
312960 5
313000 5
313040 5
313080 5
313120 5
313160 5
313200 5
313240 5
313280 5
313320 5
313360 5
313400 5
313440 5
313480 5
313520 5
313560 5
313600 5
313640 5
313680 5
313720 5
313760 5
313800 5
313840 5
313880 5
313920 5
313960 5
314000 5
314040 5
314080 5
314120 5
314160 5
314200 5
314240 5
314280 5
314320 5
314360 5
314400 5
314440 5
314480 5
314520 5
314560 5
314600 5
314640 5
314680 5
314720 5
314760 5
314800 5
314840 5
314880 5
314920 5
314960 5
315000 5
315040 5
315080 5
315120 5
315160 5
315200 5
315240 5
315280 5
315320 5
315360 5
315400 5
315440 5
315480 5
315520 5
315560 5
315600 5
315640 5
315680 5
315720 5
315760 5
315800 5
315840 5
315880 5
315920 5
315960 5
316000 5
316040 5
316080 5
316120 5
316160 5
316200 5
316240 5
316280 5
316320 5
316360 5
316400 5
316440 5
316480 5
316520 5
316560 5
316600 5
316640 5
316680 5
316720 5
316760 5
316800 5
316840 5
316880 5
316920 5
316960 5
317000 5
317040 5
317080 5
317120 5
317160 5
317200 5
317240 5
317280 5
317320 5
317360 5
317400 5
317440 5
317480 5
317520 5
317560 5
317600 5
317640 5
317680 5
317720 5
317760 5
317800 5
317840 5
317880 5
317920 5
317960 5
318000 5
318040 5
318080 5
318120 5
318160 5
318200 5
318240 5
318280 5
318320 5
318360 5
318400 5
318440 5
318480 5
318520 5
318560 5
318600 5
318640 5
318680 5
318720 5
318760 5
318800 5
318840 5
318880 5
318920 5
318960 5
319000 5
319040 5
319080 5
319120 5
319160 5
319200 5
319240 5
319280 5
319320 5
319360 5
319400 5
319440 5
319480 5
319520 5
319560 5
319600 5
319640 5
319680 5
319720 5
319760 5
319800 5
319840 5
319880 5
319920 5
319960 5
320000 5
320040 5
320080 5
320120 5
320160 5
320200 5
320240 5
320280 5
320320 5
320360 5
320400 5
320440 5
320480 5
320520 5
320560 5
320600 5
320640 5
320680 5
320720 5
320760 5
320800 5
320840 5
320880 5
320920 5
320960 5
321000 5
321040 5
321080 5
321120 5
321160 5
321200 5
321240 5
321280 5
321320 5
321360 5
321400 5
321440 5
321480 5
321520 5
321560 5
321600 5
321640 5
321680 5
321720 5
321760 5
321800 5
321840 5
321880 5
321920 5
321960 5
322000 5
322040 5
322080 5
322120 5
322160 5
322200 5
322240 5
322280 5
322320 5
322360 5
322400 5
322440 5
322480 5
322520 5
322560 5
322600 5
322640 5
322680 5
322720 5
322760 5
322800 5
322840 5
322880 5
322920 5
322960 5
323000 5
323040 5
323080 5
323120 5
323160 5
323200 5
323240 5
323280 5
323320 5
323360 5
323400 5
323440 5
323480 5
323520 5
323560 5
323600 5
323640 5
323680 5
323720 5
323760 5
323800 5
323840 5
323880 5
323920 5
323960 5
324000 5
324040 5
324080 5
324120 5
324160 5
324200 5
324240 5
324280 5
324320 5
324360 5
324400 5
324440 5
324480 5
324520 5
324560 5
324600 5
324640 5
324680 5
324720 5
324760 5
324800 5
324840 5
324880 5
324920 5
324960 5
325000 5
325040 5
325080 5
325120 5
325160 5
325200 5
325240 5
325280 5
325320 5
325360 5
325400 5
325440 5
325480 5
325520 5
325560 5
325600 5
325640 5
325680 5
325720 5
325760 5
325800 5
325840 5
325880 5
325920 5
325960 5
326000 5
326040 5
326080 5
326120 5
326160 5
326200 5
326240 5
326280 5
326320 5
326360 5
326400 5
326440 5
326480 5
326520 5
326560 5
326600 5
326640 5
326680 5
326720 5
326760 5
326800 5
326840 5
326880 5
326920 5
326960 5
327000 5
327040 5
327080 5
327120 5
327160 5
327200 5
327240 5
327280 5
327320 5
327360 5
327400 5
327440 5
327480 5
327520 5
327560 5
327600 5
327640 5
327680 5
327720 5
327760 5
327800 5
327840 5
327880 5
327920 5
327960 5
328000 5
328040 5
328080 5
328120 5
328160 5
328200 5
328240 5
328280 5
328320 5
328360 5
328400 5
328440 5
328480 5
328520 5
328560 5
328600 5
328640 5
328680 5
328720 5
328760 5
328800 5
328840 5
328880 5
328920 5
328960 5
329000 5
329040 5
329080 5
329120 5
329160 5
329200 5
329240 5
329280 5
329320 5
329360 5
329400 5
329440 5
329480 5
329520 5
329560 5
329600 5
329640 5
329680 5
329720 5
329760 5
329800 5
329840 5
329880 5
329920 5
329960 5
330000 5
330040 5
330080 5
330120 5
330160 5
330200 5
330240 5
330280 5
330320 5
330360 5
330400 5
330440 5
330480 5
330520 5
330560 5
330600 5
330640 5
330680 5
330720 5
330760 5
330800 5
330840 5
330880 5
330920 5
330960 5
331000 5
331040 5
331080 5
331120 5
331160 5
331200 5
331240 5
331280 5
331320 5
331360 5
331400 5
331440 5
331480 5
331520 5
331560 5
331600 5
331640 5
331680 5
331720 5
331760 5
331800 5
331840 5
331880 5
331920 5
331960 5
332000 5
332040 5
332080 5
332120 5
332160 5
332200 5
332240 5
332280 5
332320 5
332360 5
332400 5
332440 5
332480 5
332520 5
332560 5
332600 5
332640 5
332680 5
332720 5
332760 5
332800 5
332840 5
332880 5
332920 5
332960 5
333000 5
333040 5
333080 5
333120 5
333160 5
333200 5
333240 5
333280 5
333320 5
333360 5
333400 5
333440 5
333480 5
333520 5
333560 5
333600 5
333640 5
333680 5
333720 5
333760 5
333800 5
333840 5
333880 5
333920 5
333960 5
334000 5
334040 5
334080 5
334120 5
334160 5
334200 5
334240 5
334280 5
334320 5
334360 5
334400 5
334440 5
334480 5
334520 5
334560 5
334600 5
334640 5
334680 5
334720 5
334760 5
334800 5
334840 5
334880 5
334920 5
334960 5
335000 5
335040 5
335080 5
335120 5
335160 5
335200 5
335240 5
335280 5
335320 5
335360 5
335400 5
335440 5
335480 5
335520 5
335560 5
335600 5
335640 5
335680 5
335720 5
335760 5
335800 5
335840 5
335880 5
335920 5
335960 5
336000 5
336040 5
336080 5
336120 5
336160 5
336200 5
336240 5
336280 5
336320 5
336360 5
336400 5
336440 5
336480 5
336520 5
336560 5
336600 5
336640 5
336680 5
336720 5
336760 5
336800 5
336840 5
336880 5
336920 5
336960 5
337000 5
337040 5
337080 5
337120 5
337160 5
337200 5
337240 5
337280 5
337320 5
337360 5
337400 5
337440 5
337480 5
337520 5
337560 5
337600 5
337640 5
337680 5
337720 5
337760 5
337800 5
337840 5
337880 5
337920 5
337960 5
338000 5
338040 5
338080 5
338120 5
338160 5
338200 5
338240 5
338280 5
338320 5
338360 5
338400 5
338440 5
338480 5
338520 5
338560 5
338600 5
338640 5
338680 5
338720 5
338760 5
338800 5
338840 5
338880 5
338920 5
338960 5
339000 5
339040 5
339080 5
339120 5
339160 5
339200 5
339240 5
339280 5
339320 5
339360 5
339400 5
339440 5
339480 5
339520 5
339560 5
339600 5
339640 5
339680 5
339720 5
339760 5
339800 5
339840 5
339880 5
339920 5
339960 5
340000 5
340040 5
340080 5
340120 5
340160 5
340200 5
340240 5
340280 5
340320 5
340360 5
340400 5
340440 5
340480 5
340520 5
340560 5
340600 5
340640 5
340680 5
340720 5
340760 5
340800 5
340840 5
340880 5
340920 5
340960 5
341000 5
341040 5
341080 5
341120 5
341160 5
341200 5
341240 5
341280 5
341320 5
341360 5
341400 5
341440 5
341480 5
341520 5
341560 5
341600 5
341640 5
341680 5
341720 5
341760 5
341800 5
341840 5
341880 5
341920 5
341960 5
342000 5
342040 5
342080 5
342120 5
342160 5
342200 5
342240 5
342280 5
342320 5
342360 5
342400 5
342440 5
342480 5
342520 5
342560 5
342600 5
342640 5
342680 5
342720 5
342760 5
342800 5
342840 5
342880 5
342920 5
342960 5
343000 5
343040 5
343080 5
343120 5
343160 5
343200 5
343240 5
343280 5
343320 5
343360 5
343400 5
343440 5
343480 5
343520 5
343560 5
343600 5
343640 5
343680 5
343720 5
343760 5
343800 5
343840 5
343880 5
343920 5
343960 5
344000 5
344040 5
344080 5
344120 5
344160 5
344200 5
344240 5
344280 5
344320 5
344360 5
344400 5
344440 5
344480 5
344520 5
344560 5
344600 5
344640 5
344680 5
344720 5
344760 5
344800 5
344840 5
344880 5
344920 5
344960 5
345000 5
345040 5
345080 5
345120 5
345160 5
345200 5
345240 5
345280 5
345320 5
345360 5
345400 5
345440 5
345480 5
345520 5
345560 5
345600 5
345640 5
345680 5
345720 5
345760 5
345800 5
345840 5
345880 5
345920 5
345960 5
346000 5
346040 5
346080 5
346120 5
346160 5
346200 5
346240 5
346280 5
346320 5
346360 5
346400 5
346440 5
346480 5
346520 5
346560 5
346600 5
346640 5
346680 5
346720 5
346760 5
346800 5
346840 5
346880 5
346920 5
346960 5
347000 5
347040 5
347080 5
347120 5
347160 5
347200 5
347240 5
347280 5
347320 5
347360 5
347400 5
347440 5
347480 5
347520 5
347560 5
347600 5
347640 5
347680 5
347720 5
347760 5
347800 5
347840 5
347880 5
347920 5
347960 5
348000 5
348040 5
348080 5
348120 5
348160 5
348200 5
348240 5
348280 5
348320 5
348360 5
348400 5
348440 5
348480 5
348520 5
348560 5
348600 5
348640 5
348680 5
348720 5
348760 5
348800 5
348840 5
348880 5
348920 5
348960 5
349000 5
349040 5
349080 5
349120 5
349160 5
349200 5
349240 5
349280 5
349320 5
349360 5
349400 5
349440 5
349480 5
349520 5
349560 5
349600 5
349640 5
349680 5
349720 5
349760 5
349800 5
349840 5
349880 5
349920 5
349960 5
350000 5
350040 5
350080 5
350120 5
350160 5
350200 5
350240 5
350280 5
350320 5
350360 5
350400 5
350440 5
350480 5
350520 5
350560 5
350600 5
350640 5
350680 5
350720 5
350760 5
350800 5
350840 5
350880 5
350920 5
350960 5
351000 5
351040 5
351080 5
351120 5
351160 5
351200 5
351240 5
351280 5
351320 5
351360 5
351400 5
351440 5
351480 5
351520 5
351560 5
351600 5
351640 5
351680 5
351720 5
351760 5
351800 5
351840 5
351880 5
351920 5
351960 5
352000 5
352040 5
352080 5
352120 5
352160 5
352200 5
352240 5
352280 5
352320 5
352360 5
352400 5
352440 5
352480 5
352520 5
352560 5
352600 5
352640 5
352680 5
352720 5
352760 5
352800 5
352840 5
352880 5
352920 5
352960 5
353000 5
353040 5
353080 5
353120 5
353160 5
353200 5
353240 5
353280 5
353320 5
353360 5
353400 5
353440 5
353480 5
353520 5
353560 5
353600 5
353640 5
353680 5
353720 5
353760 5
353800 5
353840 5
353880 5
353920 5
353960 5
354000 5
354040 5
354080 5
354120 5
354160 5
354200 5
354240 5
354280 5
354320 5
354360 5
354400 5
354440 5
354480 5
354520 5
354560 5
354600 5
354640 5
354680 5
354720 5
354760 5
354800 5
354840 5
354880 5
354920 5
354960 5
355000 5
355040 5
355080 5
355120 5
355160 5
355200 5
355240 5
355280 5
355320 5
355360 5
355400 5
355440 5
355480 5
355520 5
355560 5
355600 5
355640 5
355680 5
355720 5
355760 5
355800 5
355840 5
355880 5
355920 5
355960 5
356000 5
356040 5
356080 5
356120 5
356160 5
356200 5
356240 5
356280 5
356320 5
356360 5
356400 5
356440 5
356480 5
356520 5
356560 5
356600 5
356640 5
356680 5
356720 5
356760 5
356800 5
356840 5
356880 5
356920 5
356960 5
357000 5
357040 5
357080 5
357120 5
357160 5
357200 5
357240 5
357280 5
357320 5
357360 5
357400 5
357440 5
357480 5
357520 5
357560 5
357600 5
357640 5
357680 5
357720 5
357760 5
357800 5
357840 5
357880 5
357920 5
357960 5
358000 5
358040 5
358080 5
358120 5
358160 5
358200 5
358240 5
358280 5
358320 5
358360 5
358400 5
358440 5
358480 5
358520 5
358560 5
358600 5
358640 5
358680 5
358720 5
358760 5
358800 5
358840 5
358880 5
358920 5
358960 5
359000 5
359040 5
359080 5
359120 5
359160 5
359200 5
359240 5
359280 5
359320 5
359360 5
359400 5
359440 5
359480 5
359520 5
359560 5
359600 5
359640 5
359680 5
359720 5
359760 5
359800 5
359840 5
359880 5
359920 5
359960 5
360000 5
360040 5
360080 5
360120 5
360160 5
360200 5
360240 5
360280 5
360320 5
360360 5
360400 5
360440 5
360480 5
360520 5
360560 5
360600 5
360640 5
360680 5
360720 5
360760 5
360800 5
360840 5
360880 5
360920 5
360960 5
361000 5
361040 5
361080 5
361120 5
361160 5
361200 5
361240 5
361280 5
361320 5
361360 5
361400 5
361440 5
361480 5
361520 5
361560 5
361600 5
361640 5
361680 5
361720 5
361760 5
361800 5
361840 5
361880 5
361920 5
361960 5
362000 5
362040 5
362080 5
362120 5
362160 5
362200 5
362240 5
362280 5
362320 5
362360 5
362400 5
362440 5
362480 5
362520 5
362560 5
362600 5
362640 5
362680 5
362720 5
362760 5
362800 5
362840 5
362880 5
362920 5
362960 5
363000 5
363040 5
363080 5
363120 5
363160 5
363200 5
363240 5
363280 5
363320 5
363360 5
363400 5
363440 5
363480 5
363520 5
363560 5
363600 5
363640 5
363680 5
363720 5
363760 5
363800 5
363840 5
363880 5
363920 5
363960 5
364000 5
364040 5
364080 5
364120 5
364160 5
364200 5
364240 5
364280 5
364320 5
364360 5
364400 5
364440 5
364480 5
364520 5
364560 5
364600 5
364640 5
364680 5
364720 5
364760 5
364800 5
364840 5
364880 5
364920 5
364960 5
365000 5
365040 5
365080 5
365120 5
365160 5
365200 5
365240 5
365280 5
365320 5
365360 5
365400 5
365440 5
365480 5
365520 5
365560 5
365600 5
365640 5
365680 5
365720 5
365760 5
365800 5
365840 5
365880 5
365920 5
365960 5
366000 5
366040 5
366080 5
366120 5
366160 5
366200 5
366240 5
366280 5
366320 5
366360 5
366400 5
366440 5
366480 5
366520 5
366560 5
366600 5
366640 5
366680 5
366720 5
366760 5
366800 5
366840 5
366880 5
366920 5
366960 5
367000 5
367040 5
367080 5
367120 5
367160 5
367200 5
367240 5
367280 5
367320 5
367360 5
367400 5
367440 5
367480 5
367520 5
367560 5
367600 5
367640 5
367680 5
367720 5
367760 5
367800 5
367840 5
367880 5
367920 5
367960 5
368000 5
368040 5
368080 5
368120 5
368160 5
368200 5
368240 5
368280 5
368320 5
368360 5
368400 5
368440 5
368480 5
368520 5
368560 5
368600 5
368640 5
368680 5
368720 5
368760 5
368800 5
368840 5
368880 5
368920 5
368960 5
369000 5
369040 5
369080 5
369120 5
369160 5
369200 5
369240 5
369280 5
369320 5
369360 5
369400 5
369440 5
369480 5
369520 5
369560 5
369600 5
369640 5
369680 5
369720 5
369760 5
369800 5
369840 5
369880 5
369920 5
369960 5
370000 5
370040 5
370080 5
370120 5
370160 5
370200 5
370240 5
370280 5
370320 5
370360 5
370400 5
370440 5
370480 5
370520 5
370560 5
370600 5
370640 5
370680 5
370720 5
370760 5
370800 5
370840 5
370880 5
370920 5
370960 5
371000 5
371040 5
371080 5
371120 5
371160 5
371200 5
371240 5
371280 5
371320 5
371360 5
371400 5
371440 5
371480 5
371520 5
371560 5
371600 5
371640 5
371680 5
371720 5
371760 5
371800 5
371840 5
371880 5
371920 5
371960 5
372000 5
372040 5
372080 5
372120 5
372160 5
372200 5
372240 5
372280 5
372320 5
372360 5
372400 5
372440 5
372480 5
372520 5
372560 5
372600 5
372640 5
372680 5
372720 5
372760 5
372800 5
372840 5
372880 5
372920 5
372960 5
373000 5
373040 5
373080 5
373120 5
373160 5
373200 5
373240 5
373280 5
373320 5
373360 5
373400 5
373440 5
373480 5
373520 5
373560 5
373600 5
373640 5
373680 5
373720 5
373760 5
373800 5
373840 5
373880 5
373920 5
373960 5
374000 5
374040 5
374080 5
374120 5
374160 5
374200 5
374240 5
374280 5
374320 5
374360 5
374400 5
374440 5
374480 5
374520 5
374560 5
374600 5
374640 5
374680 5
374720 5
374760 5
374800 5
374840 5
374880 5
374920 5
374960 5
375000 5
375040 5
375080 5
375120 5
375160 5
375200 5
375240 5
375280 5
375320 5
375360 5
375400 5
375440 5
375480 5
375520 5
375560 5
375600 5
375640 5
375680 5
375720 5
375760 5
375800 5
375840 5
375880 5
375920 5
375960 5
376000 5
376040 5
376080 5
376120 5
376160 5
376200 5
376240 5
376280 5
376320 5
376360 5
376400 5
376440 5
376480 5
376520 5
376560 5
376600 5
376640 5
376680 5
376720 5
376760 5
376800 5
376840 5
376880 5
376920 5
376960 5
377000 5
377040 5
377080 5
377120 5
377160 5
377200 5
377240 5
377280 5
377320 5
377360 5
377400 5
377440 5
377480 5
377520 5
377560 5
377600 5
377640 5
377680 5
377720 5
377760 5
377800 5
377840 5
377880 5
377920 5
377960 5
378000 5
378040 5
378080 5
378120 5
378160 5
378200 5
378240 5
378280 5
378320 5
378360 5
378400 5
378440 5
378480 5
378520 5
378560 5
378600 5
378640 5
378680 5
378720 5
378760 5
378800 5
378840 5
378880 5
378920 5
378960 5
379000 5
379040 5
379080 5
379120 5
379160 5
379200 5
379240 5
379280 5
379320 5
379360 5
379400 5
379440 5
379480 5
379520 5
379560 5
379600 5
379640 5
379680 5
379720 5
379760 5
379800 5
379840 5
379880 5
379920 5
379960 5
380000 5
380040 5
380080 5
380120 5
380160 5
380200 5
380240 5
380280 5
380320 5
380360 5
380400 5
380440 5
380480 5
380520 5
380560 5
380600 5
380640 5
380680 5
380720 5
380760 5
380800 5
380840 5
380880 5
380920 5
380960 5
381000 5
381040 5
381080 5
381120 5
381160 5
381200 5
381240 5
381280 5
381320 5
381360 5
381400 5
381440 5
381480 5
381520 5
381560 5
381600 5
381640 5
381680 5
381720 5
381760 5
381800 5
381840 5
381880 5
381920 5
381960 5
382000 5
382040 5
382080 5
382120 5
382160 5
382200 5
382240 5
382280 5
382320 5
382360 5
382400 5
382440 5
382480 5
382520 5
382560 5
382600 5
382640 5
382680 5
382720 5
382760 5
382800 5
382840 5
382880 5
382920 5
382960 5
383000 5
383040 5
383080 5
383120 5
383160 5
383200 5
383240 5
383280 5
383320 5
383360 5
383400 5
383440 5
383480 5
383520 5
383560 5
383600 5
383640 5
383680 5
383720 5
383760 5
383800 5
383840 5
383880 5
383920 5
383960 5
384000 5
384040 5
384080 5
384120 5
384160 5
384200 5
384240 5
384280 5
384320 5
384360 5
384400 5
384440 5
384480 5
384520 5
384560 5
384600 5
384640 5
384680 5
384720 5
384760 5
384800 5
384840 5
384880 5
384920 5
384960 5
385000 5
385040 5
385080 5
385120 5
385160 5
385200 5
385240 5
385280 5
385320 5
385360 5
385400 5
385440 5
385480 5
385520 5
385560 5
385600 5
385640 5
385680 5
385720 5
385760 5
385800 5
385840 5
385880 5
385920 5
385960 5
386000 5
386040 5
386080 5
386120 5
386160 5
386200 5
386240 5
386280 5
386320 5
386360 5
386400 5
386440 5
386480 5
386520 5
386560 5
386600 5
386640 5
386680 5
386720 5
386760 5
386800 5
386840 5
386880 5
386920 5
386960 5
387000 5
387040 5
387080 5
387120 5
387160 5
387200 5
387240 5
387280 5
387320 5
387360 5
387400 5
387440 5
387480 5
387520 5
387560 5
387600 5
387640 5
387680 5
387720 5
387760 5
387800 5
387840 5
387880 5
387920 5
387960 5
388000 5
388040 5
388080 5
388120 5
388160 5
388200 5
388240 5
388280 5
388320 5
388360 5
388400 5
388440 5
388480 5
388520 5
388560 5
388600 5
388640 5
388680 5
388720 5
388760 5
388800 5
388840 5
388880 5
388920 5
388960 5
389000 5
389040 5
389080 5
389120 5
389160 5
389200 5
389240 5
389280 5
389320 5
389360 5
389400 5
389440 5
389480 5
389520 5
389560 5
389600 5
389640 5
389680 5
389720 5
389760 5
389800 5
389840 5
389880 5
389920 5
389960 5
390000 5
390040 5
390080 5
390120 5
390160 5
390200 5
390240 5
390280 5
390320 5
390360 5
390400 5
390440 5
390480 5
390520 5
390560 5
390600 5
390640 5
390680 5
390720 5
390760 5
390800 5
390840 5
390880 5
390920 5
390960 5
391000 5
391040 5
391080 5
391120 5
391160 5
391200 5
391240 5
391280 5
391320 5
391360 5
391400 5
391440 5
391480 5
391520 5
391560 5
391600 5
391640 5
391680 5
391720 5
391760 5
391800 5
391840 5
391880 5
391920 5
391960 5
392000 5
392040 5
392080 5
392120 5
392160 5
392200 5
392240 5
392280 5
392320 5
392360 5
392400 5
392440 5
392480 5
392520 5
392560 5
392600 5
392640 5
392680 5
392720 5
392760 5
392800 5
392840 5
392880 5
392920 5
392960 5
393000 5
393040 5
393080 5
393120 5
393160 5
393200 5
393240 5
393280 5
393320 5
393360 5
393400 5
393440 5
393480 5
393520 5
393560 5
393600 5
393640 5
393680 5
393720 5
393760 5
393800 5
393840 5
393880 5
393920 5
393960 5
394000 5
394040 5
394080 5
394120 5
394160 5
394200 5
394240 5
394280 5
394320 5
394360 5
394400 5
394440 5
394480 5
394520 5
394560 5
394600 5
394640 5
394680 5
394720 5
394760 5
394800 5
394840 5
394880 5
394920 5
394960 5
395000 5
395040 5
395080 5
395120 5
395160 5
395200 5
395240 5
395280 5
395320 5
395360 5
395400 5
395440 5
395480 5
395520 5
395560 5
395600 5
395640 5
395680 5
395720 5
395760 5
395800 5
395840 5
395880 5
395920 5
395960 5
396000 5
396040 5
396080 5
396120 5
396160 5
396200 5
396240 5
396280 5
396320 5
396360 5
396400 5
396440 5
396480 5
396520 5
396560 5
396600 5
396640 5
396680 5
396720 5
396760 5
396800 5
396840 5
396880 5
396920 5
396960 5
397000 5
397040 5
397080 5
397120 5
397160 5
397200 5
397240 5
397280 5
397320 5
397360 5
397400 5
397440 5
397480 5
397520 5
397560 5
397600 5
397640 5
397680 5
397720 5
397760 5
397800 5
397840 5
397880 5
397920 5
397960 5
398000 5
398040 5
398080 5
398120 5
398160 5
398200 5
398240 5
398280 5
398320 5
398360 5
398400 5
398440 5
398480 5
398520 5
398560 5
398600 5
398640 5
398680 5
398720 5
398760 5
398800 5
398840 5
398880 5
398920 5
398960 5
399000 5
399040 5
399080 5
399120 5
399160 5
399200 5
399240 5
399280 5
399320 5
399360 5
399400 5
399440 5
399480 5
399520 5
399560 5
399600 5
399640 5
399680 5
399720 5
399760 5
399800 5
399840 5
399880 5
399920 5
399960 5
400000 5
400040 5
400080 5
400120 5
400160 5
400200 5
400240 5
400280 5
400320 5
400360 5
400400 5
400440 5
400480 5
400520 5
400560 5
400600 5
400640 5
400680 5
400720 5
400760 5
400800 5
400840 5
400880 5
400920 5
400960 5
401000 5
401040 5
401080 5
401120 5
401160 5
401200 5
401240 5
401280 5
401320 5
401360 5
401400 5
401440 5
401480 5
401520 5
401560 5
401600 5
401640 5
401680 5
401720 5
401760 5
401800 5
401840 5
401880 5
401920 5
401960 5
402000 5
402040 5
402080 5
402120 5
402160 5
402200 5
402240 5
402280 5
402320 5
402360 5
402400 5
402440 5
402480 5
402520 5
402560 5
402600 5
402640 5
402680 5
402720 5
402760 5
402800 5
402840 5
402880 5
402920 5
402960 5
403000 5
403040 5
403080 5
403120 5
403160 5
403200 5
403240 5
403280 5
403320 5
403360 5
403400 5
403440 5
403480 5
403520 5
403560 5
403600 5
403640 5
403680 5
403720 5
403760 5
403800 5
403840 5
403880 5
403920 5
403960 5
404000 5
404040 5
404080 5
404120 5
404160 5
404200 5
404240 5
404280 5
404320 5
404360 5
404400 5
404440 5
404480 5
404520 5
404560 5
404600 5
404640 5
404680 5
404720 5
404760 5
404800 5
404840 5
404880 5
404920 5
404960 5
405000 5
405040 5
405080 5
405120 5
405160 5
405200 5
405240 5
405280 5
405320 5
405360 5
405400 5
405440 5
405480 5
405520 5
405560 5
405600 5
405640 5
405680 5
405720 5
405760 5
405800 5
405840 5
405880 5
405920 5
405960 5
406000 5
406040 5
406080 5
406120 5
406160 5
406200 5
406240 5
406280 5
406320 5
406360 5
406400 5
406440 5
406480 5
406520 5
406560 5
406600 5
406640 5
406680 5
406720 5
406760 5
406800 5
406840 5
406880 5
406920 5
406960 5
407000 5
407040 5
407080 5
407120 5
407160 5
407200 5
407240 5
407280 5
407320 5
407360 5
407400 5
407440 5
407480 5
407520 5
407560 5
407600 5
407640 5
407680 5
407720 5
407760 5
407800 5
407840 5
407880 5
407920 5
407960 5
408000 5
408040 5
408080 5
408120 5
408160 5
408200 5
408240 5
408280 5
408320 5
408360 5
408400 5
408440 5
408480 5
408520 5
408560 5
408600 5
408640 5
408680 5
408720 5
408760 5
408800 5
408840 5
408880 5
408920 5
408960 5
409000 5
409040 5
409080 5
409120 5
409160 5
409200 5
409240 5
409280 5
409320 5
409360 5
409400 5
409440 5
409480 5
409520 5
409560 5
409600 5
409640 5
409680 5
409720 5
409760 5
409800 5
409840 5
409880 5
409920 5
409960 5
410000 5
410040 5
410080 5
410120 5
410160 5
410200 5
410240 5
410280 5
410320 5
410360 5
410400 5
410440 5
410480 5
410520 5
410560 5
410600 5
410640 5
410680 5
410720 5
410760 5
410800 5
410840 5
410880 5
410920 5
410960 5
411000 5
411040 5
411080 5
411120 5
411160 5
411200 5
411240 5
411280 5
411320 5
411360 5
411400 5
411440 5
411480 5
411520 5
411560 5
411600 5
411640 5
411680 5
411720 5
411760 5
411800 5
411840 5
411880 5
411920 5
411960 5
412000 5
412040 5
412080 5
412120 5
412160 5
412200 5
412240 5
412280 5
412320 5
412360 5
412400 5
412440 5
412480 5
412520 5
412560 5
412600 5
412640 5
412680 5
412720 5
412760 5
412800 5
412840 5
412880 5
412920 5
412960 5
413000 5
413040 5
413080 5
413120 5
413160 5
413200 5
413240 5
413280 5
413320 5
413360 5
413400 5
413440 5
413480 5
413520 5
413560 5
413600 5
413640 5
413680 5
413720 5
413760 5
413800 5
413840 5
413880 5
413920 5
413960 5
414000 5
414040 5
414080 5
414120 5
414160 5
414200 5
414240 5
414280 5
414320 5
414360 5
414400 5
414440 5
414480 5
414520 5
414560 5
414600 5
414640 5
414680 5
414720 5
414760 5
414800 5
414840 5
414880 5
414920 5
414960 5
415000 5
415040 5
415080 5
415120 5
415160 5
415200 5
415240 5
415280 5
415320 5
415360 5
415400 5
415440 5
415480 5
415520 5
415560 5
415600 5
415640 5
415680 5
415720 5
415760 5
415800 5
415840 5
415880 5
415920 5
415960 5
416000 5
416040 5
416080 5
416120 5
416160 5
416200 5
416240 5
416280 5
416320 5
416360 5
416400 5
416440 5
416480 5
416520 5
416560 5
416600 5
416640 5
416680 5
416720 5
416760 5
416800 5
416840 5
416880 5
416920 5
416960 5
417000 5
417040 5
417080 5
417120 5
417160 5
417200 5
417240 5
417280 5
417320 5
417360 5
417400 5
417440 5
417480 5
417520 5
417560 5
417600 5
417640 5
417680 5
417720 5
417760 5
417800 5
417840 5
417880 5
417920 5
417960 5
418000 5
418040 5
418080 5
418120 5
418160 5
418200 5
418240 5
418280 5
418320 5
418360 5
418400 5
418440 5
418480 5
418520 5
418560 5
418600 5
418640 5
418680 5
418720 5
418760 5
418800 5
418840 5
418880 5
418920 5
418960 5
419000 5
419040 5
419080 5
419120 5
419160 5
419200 5
419240 5
419280 5
419320 5
419360 5
419400 5
419440 5
419480 5
419520 5
419560 5
419600 5
419640 5
419680 5
419720 5
419760 5
419800 5
419840 5
419880 5
419920 5
419960 5
420000 5
420040 5
420080 5
420120 5
420160 5
420200 5
420240 5
420280 5
420320 5
420360 5
420400 5
420440 5
420480 5
420520 5
420560 5
420600 5
420640 5
420680 5
420720 5
420760 5
420800 5
420840 5
420880 5
420920 5
420960 5
421000 5
421040 5
421080 5
421120 5
421160 5
421200 5
421240 5
421280 5
421320 5
421360 5
421400 5
421440 5
421480 5
421520 5
421560 5
421600 5
421640 5
421680 5
421720 5
421760 5
421800 5
421840 5
421880 5
421920 5
421960 5
422000 5
422040 5
422080 5
422120 5
422160 5
422200 5
422240 5
422280 5
422320 5
422360 5
422400 5
422440 5
422480 5
422520 5
422560 5
422600 5
422640 5
422680 5
422720 5
422760 5
422800 5
422840 5
422880 5
422920 5
422960 5
423000 5
423040 5
423080 5
423120 5
423160 5
423200 5
423240 5
423280 5
423320 5
423360 5
423400 5
423440 5
423480 5
423520 5
423560 5
423600 5
423640 5
423680 5
423720 5
423760 5
423800 5
423840 5
423880 5
423920 5
423960 5
424000 5
424040 5
424080 5
424120 5
424160 5
424200 5
424240 5
424280 5
424320 5
424360 5
424400 5
424440 5
424480 5
424520 5
424560 5
424600 5
424640 5
424680 5
424720 5
424760 5
424800 5
424840 5
424880 5
424920 5
424960 5
425000 5
425040 5
425080 5
425120 5
425160 5
425200 5
425240 5
425280 5
425320 5
425360 5
425400 5
425440 5
425480 5
425520 5
425560 5
425600 5
425640 5
425680 5
425720 5
425760 5
425800 5
425840 5
425880 5
425920 5
425960 5
426000 5
426040 5
426080 5
426120 5
426160 5
426200 5
426240 5
426280 5
426320 5
426360 5
426400 5
426440 5
426480 5
426520 5
426560 5
426600 5
426640 5
426680 5
426720 5
426760 5
426800 5
426840 5
426880 5
426920 5
426960 5
427000 5
427040 5
427080 5
427120 5
427160 5
427200 5
427240 5
427280 5
427320 5
427360 5
427400 5
427440 5
427480 5
427520 5
427560 5
427600 5
427640 5
427680 5
427720 5
427760 5
427800 5
427840 5
427880 5
427920 5
427960 5
428000 5
428040 5
428080 5
428120 5
428160 5
428200 5
428240 5
428280 5
428320 5
428360 5
428400 5
428440 5
428480 5
428520 5
428560 5
428600 5
428640 5
428680 5
428720 5
428760 5
428800 5
428840 5
428880 5
428920 5
428960 5
429000 5
429040 5
429080 5
429120 5
429160 5
429200 5
429240 5
429280 5
429320 5
429360 5
429400 5
429440 5
429480 5
429520 5
429560 5
429600 5
429640 5
429680 5
429720 5
429760 5
429800 5
429840 5
429880 5
429920 5
429960 5
430000 5
430040 5
430080 5
430120 5
430160 5
430200 5
430240 5
430280 5
430320 5
430360 5
430400 5
430440 5
430480 5
430520 5
430560 5
430600 5
430640 5
430680 5
430720 5
430760 5
430800 5
430840 5
430880 5
430920 5
430960 5
431000 5
431040 5
431080 5
431120 5
431160 5
431200 5
431240 5
431280 5
431320 5
431360 5
431400 5
431440 5
431480 5
431520 5
431560 5
431600 5
431640 5
431680 5
431720 5
431760 5
431800 5
431840 5
431880 5
431920 5
431960 5
432000 5
432040 5
432080 5
432120 5
432160 5
432200 5
432240 5
432280 5
432320 5
432360 5
432400 5
432440 5
432480 5
432520 5
432560 5
432600 5
432640 5
432680 5
432720 5
432760 5
432800 5
432840 5
432880 5
432920 5
432960 5
433000 5
433040 5
433080 5
433120 5
433160 5
433200 5
433240 5
433280 5
433320 5
433360 5
433400 5
433440 5
433480 5
433520 5
433560 5
433600 5
433640 5
433680 5
433720 5
433760 5
433800 5
433840 5
433880 5
433920 5
433960 5
434000 5
434040 5
434080 5
434120 5
434160 5
434200 5
434240 5
434280 5
434320 5
434360 5
434400 5
434440 5
434480 5
434520 5
434560 5
434600 5
434640 5
434680 5
434720 5
434760 5
434800 5
434840 5
434880 5
434920 5
434960 5
435000 5
435040 5
435080 5
435120 5
435160 5
435200 5
435240 5
435280 5
435320 5
435360 5
435400 5
435440 5
435480 5
435520 5
435560 5
435600 5
435640 5
435680 5
435720 5
435760 5
435800 5
435840 5
435880 5
435920 5
435960 5
436000 5
436040 5
436080 5
436120 5
436160 5
436200 5
436240 5
436280 5
436320 5
436360 5
436400 5
436440 5
436480 5
436520 5
436560 5
436600 5
436640 5
436680 5
436720 5
436760 5
436800 5
436840 5
436880 5
436920 5
436960 5
437000 5
437040 5
437080 5
437120 5
437160 5
437200 5
437240 5
437280 5
437320 5
437360 5
437400 5
437440 5
437480 5
437520 5
437560 5
437600 5
437640 5
437680 5
437720 5
437760 5
437800 5
437840 5
437880 5
437920 5
437960 5
438000 5
438040 5
438080 5
438120 5
438160 5
438200 5
438240 5
438280 5
438320 5
438360 5
438400 5
438440 5
438480 5
438520 5
438560 5
438600 5
438640 5
438680 5
438720 5
438760 5
438800 5
438840 5
438880 5
438920 5
438960 5
439000 5
439040 5
439080 5
439120 5
439160 5
439200 5
439240 5
439280 5
439320 5
439360 5
439400 5
439440 5
439480 5
439520 5
439560 5
439600 5
439640 5
439680 5
439720 5
439760 5
439800 5
439840 5
439880 5
439920 5
439960 5
440000 5
440040 5
440080 5
440120 5
440160 5
440200 5
440240 5
440280 5
440320 5
440360 5
440400 5
440440 5
440480 5
440520 5
440560 5
440600 5
440640 5
440680 5
440720 5
440760 5
440800 5
440840 5
440880 5
440920 5
440960 5
441000 5
441040 5
441080 5
441120 5
441160 5
441200 5
441240 5
441280 5
441320 5
441360 5
441400 5
441440 5
441480 5
441520 5
441560 5
441600 5
441640 5
441680 5
441720 5
441760 5
441800 5
441840 5
441880 5
441920 5
441960 5
442000 5
442040 5
442080 5
442120 5
442160 5
442200 5
442240 5
442280 5
442320 5
442360 5
442400 5
442440 5
442480 5
442520 5
442560 5
442600 5
442640 5
442680 5
442720 5
442760 5
442800 5
442840 5
442880 5
442920 5
442960 5
443000 5
443040 5
443080 5
443120 5
443160 5
443200 5
443240 5
443280 5
443320 5
443360 5
443400 5
443440 5
443480 5
443520 5
443560 5
443600 5
443640 5
443680 5
443720 5
443760 5
443800 5
443840 5
443880 5
443920 5
443960 5
444000 5
444040 5
444080 5
444120 5
444160 5
444200 5
444240 5
444280 5
444320 5
444360 5
444400 5
444440 5
444480 5
444520 5
444560 5
444600 5
444640 5
444680 5
444720 5
444760 5
444800 5
444840 5
444880 5
444920 5
444960 5
445000 5
445040 5
445080 5
445120 5
445160 5
445200 5
445240 5
445280 5
445320 5
445360 5
445400 5
445440 5
445480 5
445520 5
445560 5
445600 5
445640 5
445680 5
445720 5
445760 5
445800 5
445840 5
445880 5
445920 5
445960 5
446000 5
446040 5
446080 5
446120 5
446160 5
446200 5
446240 5
446280 5
446320 5
446360 5
446400 5
446440 5
446480 5
446520 5
446560 5
446600 5
446640 5
446680 5
446720 5
446760 5
446800 5
446840 5
446880 5
446920 5
446960 5
447000 5
447040 5
447080 5
447120 5
447160 5
447200 5
447240 5
447280 5
447320 5
447360 5
447400 5
447440 5
447480 5
447520 5
447560 5
447600 5
447640 5
447680 5
447720 5
447760 5
447800 5
447840 5
447880 5
447920 5
447960 5
448000 5
448040 5
448080 5
448120 5
448160 5
448200 5
448240 5
448280 5
448320 5
448360 5
448400 5
448440 5
448480 5
448520 5
448560 5
448600 5
448640 5
448680 5
448720 5
448760 5
448800 5
448840 5
448880 5
448920 5
448960 5
449000 5
449040 5
449080 5
449120 5
449160 5
449200 5
449240 5
449280 5
449320 5
449360 5
449400 5
449440 5
449480 5
449520 5
449560 5
449600 5
449640 5
449680 5
449720 5
449760 5
449800 5
449840 5
449880 5
449920 5
449960 5
450000 5
450040 5
450080 5
450120 5
450160 5
450200 5
450240 5
450280 5
450320 5
450360 5
450400 5
450440 5
450480 5
450520 5
450560 5
450600 5
450640 5
450680 5
450720 5
450760 5
450800 5
450840 5
450880 5
450920 5
450960 5
451000 5
451040 5
451080 5
451120 5
451160 5
451200 5
451240 5
451280 5
451320 5
451360 5
451400 5
451440 5
451480 5
451520 5
451560 5
451600 5
451640 5
451680 5
451720 5
451760 5
451800 5
451840 5
451880 5
451920 5
451960 5
452000 5
452040 5
452080 5
452120 5
452160 5
452200 5
452240 5
452280 5
452320 5
452360 5
452400 5
452440 5
452480 5
452520 5
452560 5
452600 5
452640 5
452680 5
452720 5
452760 5
452800 5
452840 5
452880 5
452920 5
452960 5
453000 5
453040 5
453080 5
453120 5
453160 5
453200 5
453240 5
453280 5
453320 5
453360 5
453400 5
453440 5
453480 5
453520 5
453560 5
453600 5
453640 5
453680 5
453720 5
453760 5
453800 5
453840 5
453880 5
453920 5
453960 5
454000 5
454040 5
454080 5
454120 5
454160 5
454200 5
454240 5
454280 5
454320 5
454360 5
454400 5
454440 5
454480 5
454520 5
454560 5
454600 5
454640 5
454680 5
454720 5
454760 5
454800 5
454840 5
454880 5
454920 5
454960 5
455000 5
455040 5
455080 5
455120 5
455160 5
455200 5
455240 5
455280 5
455320 5
455360 5
455400 5
455440 5
455480 5
455520 5
455560 5
455600 5
455640 5
455680 5
455720 5
455760 5
455800 5
455840 5
455880 5
455920 5
455960 5
456000 5
456040 5
456080 5
456120 5
456160 5
456200 5
456240 5
456280 5
456320 5
456360 5
456400 5
456440 5
456480 5
456520 5
456560 5
456600 5
456640 5
456680 5
456720 5
456760 5
456800 5
456840 5
456880 5
456920 5
456960 5
457000 5
457040 5
457080 5
457120 5
457160 5
457200 5
457240 5
457280 5
457320 5
457360 5
457400 5
457440 5
457480 5
457520 5
457560 5
457600 5
457640 5
457680 5
457720 5
457760 5
457800 5
457840 5
457880 5
457920 5
457960 5
458000 5
458040 5
458080 5
458120 5
458160 5
458200 5
458240 5
458280 5
458320 5
458360 5
458400 5
458440 5
458480 5
458520 5
458560 5
458600 5
458640 5
458680 5
458720 5
458760 5
458800 5
458840 5
458880 5
458920 5
458960 5
459000 5
459040 5
459080 5
459120 5
459160 5
459200 5
459240 5
459280 5
459320 5
459360 5
459400 5
459440 5
459480 5
459520 5
459560 5
459600 5
459640 5
459680 5
459720 5
459760 5
459800 5
459840 5
459880 5
459920 5
459960 5
460000 5
460040 5
460080 5
460120 5
460160 5
460200 5
460240 5
460280 5
460320 5
460360 5
460400 5
460440 5
460480 5
460520 5
460560 5
460600 5
460640 5
460680 5
460720 5
460760 5
460800 5
460840 5
460880 5
460920 5
460960 5
461000 5
461040 5
461080 5
461120 5
461160 5
461200 5
461240 5
461280 5
461320 5
461360 5
461400 5
461440 5
461480 5
461520 5
461560 5
461600 5
461640 5
461680 5
461720 5
461760 5
461800 5
461840 5
461880 5
461920 5
461960 5
462000 5
462040 5
462080 5
462120 5
462160 5
462200 5
462240 5
462280 5
462320 5
462360 5
462400 5
462440 5
462480 5
462520 5
462560 5
462600 5
462640 5
462680 5
462720 5
462760 5
462800 5
462840 5
462880 5
462920 5
462960 5
463000 5
463040 5
463080 5
463120 5
463160 5
463200 5
463240 5
463280 5
463320 5
463360 5
463400 5
463440 5
463480 5
463520 5
463560 5
463600 5
463640 5
463680 5
463720 5
463760 5
463800 5
463840 5
463880 5
463920 5
463960 5
464000 5
464040 5
464080 5
464120 5
464160 5
464200 5
464240 5
464280 5
464320 5
464360 5
464400 5
464440 5
464480 5
464520 5
464560 5
464600 5
464640 5
464680 5
464720 5
464760 5
464800 5
464840 5
464880 5
464920 5
464960 5
465000 5
465040 5
465080 5
465120 5
465160 5
465200 5
465240 5
465280 5
465320 5
465360 5
465400 5
465440 5
465480 5
465520 5
465560 5
465600 5
465640 5
465680 5
465720 5
465760 5
465800 5
465840 5
465880 5
465920 5
465960 5
466000 5
466040 5
466080 5
466120 5
466160 5
466200 5
466240 5
466280 5
466320 5
466360 5
466400 5
466440 5
466480 5
466520 5
466560 5
466600 5
466640 5
466680 5
466720 5
466760 5
466800 5
466840 5
466880 5
466920 5
466960 5
467000 5
467040 5
467080 5
467120 5
467160 5
467200 5
467240 5
467280 5
467320 5
467360 5
467400 5
467440 5
467480 5
467520 5
467560 5
467600 5
467640 5
467680 5
467720 5
467760 5
467800 5
467840 5
467880 5
467920 5
467960 5
468000 5
468040 5
468080 5
468120 5
468160 5
468200 5
468240 5
468280 5
468320 5
468360 5
468400 5
468440 5
468480 5
468520 5
468560 5
468600 5
468640 5
468680 5
468720 5
468760 5
468800 5
468840 5
468880 5
468920 5
468960 5
469000 5
469040 5
469080 5
469120 5
469160 5
469200 5
469240 5
469280 5
469320 5
469360 5
469400 5
469440 5
469480 5
469520 5
469560 5
469600 5
469640 5
469680 5
469720 5
469760 5
469800 5
469840 5
469880 5
469920 5
469960 5
470000 5
470040 5
470080 5
470120 5
470160 5
470200 5
470240 5
470280 5
470320 5
470360 5
470400 5
470440 5
470480 5
470520 5
470560 5
470600 5
470640 5
470680 5
470720 5
470760 5
470800 5
470840 5
470880 5
470920 5
470960 5
471000 5
471040 5
471080 5
471120 5
471160 5
471200 5
471240 5
471280 5
471320 5
471360 5
471400 5
471440 5
471480 5
471520 5
471560 5
471600 5
471640 5
471680 5
471720 5
471760 5
471800 5
471840 5
471880 5
471920 5
471960 5
472000 5
472040 5
472080 5
472120 5
472160 5
472200 5
472240 5
472280 5
472320 5
472360 5
472400 5
472440 5
472480 5
472520 5
472560 5
472600 5
472640 5
472680 5
472720 5
472760 5
472800 5
472840 5
472880 5
472920 5
472960 5
473000 5
473040 5
473080 5
473120 5
473160 5
473200 5
473240 5
473280 5
473320 5
473360 5
473400 5
473440 5
473480 5
473520 5
473560 5
473600 5
473640 5
473680 5
473720 5
473760 5
473800 5
473840 5
473880 5
473920 5
473960 5
474000 5
474040 5
474080 5
474120 5
474160 5
474200 5
474240 5
474280 5
474320 5
474360 5
474400 5
474440 5
474480 5
474520 5
474560 5
474600 5
474640 5
474680 5
474720 5
474760 5
474800 5
474840 5
474880 5
474920 5
474960 5
475000 5
475040 5
475080 5
475120 5
475160 5
475200 5
475240 5
475280 5
475320 5
475360 5
475400 5
475440 5
475480 5
475520 5
475560 5
475600 5
475640 5
475680 5
475720 5
475760 5
475800 5
475840 5
475880 5
475920 5
475960 5
476000 5
476040 5
476080 5
476120 5
476160 5
476200 5
476240 5
476280 5
476320 5
476360 5
476400 5
476440 5
476480 5
476520 5
476560 5
476600 5
476640 5
476680 5
476720 5
476760 5
476800 5
476840 5
476880 5
476920 5
476960 5
477000 5
477040 5
477080 5
477120 5
477160 5
477200 5
477240 5
477280 5
477320 5
477360 5
477400 5
477440 5
477480 5
477520 5
477560 5
477600 5
477640 5
477680 5
477720 5
477760 5
477800 5
477840 5
477880 5
477920 5
477960 5
478000 5
478040 5
478080 5
478120 5
478160 5
478200 5
478240 5
478280 5
478320 5
478360 5
478400 5
478440 5
478480 5
478520 5
478560 5
478600 5
478640 5
478680 5
478720 5
478760 5
478800 5
478840 5
478880 5
478920 5
478960 5
479000 5
479040 5
479080 5
479120 5
479160 5
479200 5
479240 5
479280 5
479320 5
479360 5
479400 5
479440 5
479480 5
479520 5
479560 5
479600 5
479640 5
479680 5
479720 5
479760 5
479800 5
479840 5
479880 5
479920 5
479960 5
480000 5
480040 5
480080 5
480120 5
480160 5
480200 5
480240 5
480280 5
480320 5
480360 5
480400 5
480440 5
480480 5
480520 5
480560 5
480600 5
480640 5
480680 5
480720 5
480760 5
480800 5
480840 5
480880 5
480920 5
480960 5
481000 5
481040 5
481080 5
481120 5
481160 5
481200 5
481240 5
481280 5
481320 5
481360 5
481400 5
481440 5
481480 5
481520 5
481560 5
481600 5
481640 5
481680 5
481720 5
481760 5
481800 5
481840 5
481880 5
481920 5
481960 5
482000 5
482040 5
482080 5
482120 5
482160 5
482200 5
482240 5
482280 5
482320 5
482360 5
482400 5
482440 5
482480 5
482520 5
482560 5
482600 5
482640 5
482680 5
482720 5
482760 5
482800 5
482840 5
482880 5
482920 5
482960 5
483000 5
483040 5
483080 5
483120 5
483160 5
483200 5
483240 5
483280 5
483320 5
483360 5
483400 5
483440 5
483480 5
483520 5
483560 5
483600 5
483640 5
483680 5
483720 5
483760 5
483800 5
483840 5
483880 5
483920 5
483960 5
484000 5
484040 5
484080 5
484120 5
484160 5
484200 5
484240 5
484280 5
484320 5
484360 5
484400 5
484440 5
484480 5
484520 5
484560 5
484600 5
484640 5
484680 5
484720 5
484760 5
484800 5
484840 5
484880 5
484920 5
484960 5
485000 5
485040 5
485080 5
485120 5
485160 5
485200 5
485240 5
485280 5
485320 5
485360 5
485400 5
485440 5
485480 5
485520 5
485560 5
485600 5
485640 5
485680 5
485720 5
485760 5
485800 5
485840 5
485880 5
485920 5
485960 5
486000 5
486040 5
486080 5
486120 5
486160 5
486200 5
486240 5
486280 5
486320 5
486360 5
486400 5
486440 5
486480 5
486520 5
486560 5
486600 5
486640 5
486680 5
486720 5
486760 5
486800 5
486840 5
486880 5
486920 5
486960 5
487000 5
487040 5
487080 5
487120 5
487160 5
487200 5
487240 5
487280 5
487320 5
487360 5
487400 5
487440 5
487480 5
487520 5
487560 5
487600 5
487640 5
487680 5
487720 5
487760 5
487800 5
487840 5
487880 5
487920 5
487960 5
488000 5
488040 5
488080 5
488120 5
488160 5
488200 5
488240 5
488280 5
488320 5
488360 5
488400 5
488440 5
488480 5
488520 5
488560 5
488600 5
488640 5
488680 5
488720 5
488760 5
488800 5
488840 5
488880 5
488920 5
488960 5
489000 5
489040 5
489080 5
489120 5
489160 5
489200 5
489240 5
489280 5
489320 5
489360 5
489400 5
489440 5
489480 5
489520 5
489560 5
489600 5
489640 5
489680 5
489720 5
489760 5
489800 5
489840 5
489880 5
489920 5
489960 5
490000 5
490040 5
490080 5
490120 5
490160 5
490200 5
490240 5
490280 5
490320 5
490360 5
490400 5
490440 5
490480 5
490520 5
490560 5
490600 5
490640 5
490680 5
490720 5
490760 5
490800 5
490840 5
490880 5
490920 5
490960 5
491000 5
491040 5
491080 5
491120 5
491160 5
491200 5
491240 5
491280 5
491320 5
491360 5
491400 5
491440 5
491480 5
491520 5
491560 5
491600 5
491640 5
491680 5
491720 5
491760 5
491800 5
491840 5
491880 5
491920 5
491960 5
492000 5
492040 5
492080 5
492120 5
492160 5
492200 5
492240 5
492280 5
492320 5
492360 5
492400 5
492440 5
492480 5
492520 5
492560 5
492600 5
492640 5
492680 5
492720 5
492760 5
492800 5
492840 5
492880 5
492920 5
492960 5
493000 5
493040 5
493080 5
493120 5
493160 5
493200 5
493240 5
493280 5
493320 5
493360 5
493400 5
493440 5
493480 5
493520 5
493560 5
493600 5
493640 5
493680 5
493720 5
493760 5
493800 5
493840 5
493880 5
493920 5
493960 5
494000 5
494040 5
494080 5
494120 5
494160 5
494200 5
494240 5
494280 5
494320 5
494360 5
494400 5
494440 5
494480 5
494520 5
494560 5
494600 5
494640 5
494680 5
494720 5
494760 5
494800 5
494840 5
494880 5
494920 5
494960 5
495000 5
495040 5
495080 5
495120 5
495160 5
495200 5
495240 5
495280 5
495320 5
495360 5
495400 5
495440 5
495480 5
495520 5
495560 5
495600 5
495640 5
495680 5
495720 5
495760 5
495800 5
495840 5
495880 5
495920 5
495960 5
496000 5
496040 5
496080 5
496120 5
496160 5
496200 5
496240 5
496280 5
496320 5
496360 5
496400 5
496440 5
496480 5
496520 5
496560 5
496600 5
496640 5
496680 5
496720 5
496760 5
496800 5
496840 5
496880 5
496920 5
496960 5
497000 5
497040 5
497080 5
497120 5
497160 5
497200 5
497240 5
497280 5
497320 5
497360 5
497400 5
497440 5
497480 5
497520 5
497560 5
497600 5
497640 5
497680 5
497720 5
497760 5
497800 5
497840 5
497880 5
497920 5
497960 5
498000 5
498040 5
498080 5
498120 5
498160 5
498200 5
498240 5
498280 5
498320 5
498360 5
498400 5
498440 5
498480 5
498520 5
498560 5
498600 5
498640 5
498680 5
498720 5
498760 5
498800 5
498840 5
498880 5
498920 5
498960 5
499000 5
499040 5
499080 5
499120 5
499160 5
499200 5
499240 5
499280 5
499320 5
499360 5
499400 5
499440 5
499480 5
499520 5
499560 5
499600 5
499640 5
499680 5
499720 5
499760 5
499800 5
499840 5
499880 5
499920 5
499960 5
500000 5
500040 5
500080 5
500120 5
500160 5
500200 5
500240 5
500280 5
500320 5
500360 5
500400 5
500440 5
500480 5
500520 5
500560 5
500600 5
500640 5
500680 5
500720 5
500760 5
500800 5
500840 5
500880 5
500920 5
500960 5
501000 5
501040 5
501080 5
501120 5
501160 5
501200 5
501240 5
501280 5
501320 5
501360 5
501400 5
501440 5
501480 5
501520 5
501560 5
501600 5
501640 5
501680 5
501720 5
501760 5
501800 5
501840 5
501880 5
501920 5
501960 5
502000 5
502040 5
502080 5
502120 5
502160 5
502200 5
502240 5
502280 5
502320 5
502360 5
502400 5
502440 5
502480 5
502520 5
502560 5
502600 5
502640 5
502680 5
502720 5
502760 5
502800 5
502840 5
502880 5
502920 5
502960 5
503000 5
503040 5
503080 5
503120 5
503160 5
503200 5
503240 5
503280 5
503320 5
503360 5
503400 5
503440 5
503480 5
503520 5
503560 5
503600 5
503640 5
503680 5
503720 5
503760 5
503800 5
503840 5
503880 5
503920 5
503960 5
504000 5
504040 5
504080 5
504120 5
504160 5
504200 5
504240 5
504280 5
504320 5
504360 5
504400 5
504440 5
504480 5
504520 5
504560 5
504600 5
504640 5
504680 5
504720 5
504760 5
504800 5
504840 5
504880 5
504920 5
504960 5
505000 5
505040 5
505080 5
505120 5
505160 5
505200 5
505240 5
505280 5
505320 5
505360 5
505400 5
505440 5
505480 5
505520 5
505560 5
505600 5
505640 5
505680 5
505720 5
505760 5
505800 5
505840 5
505880 5
505920 5
505960 5
506000 5
506040 5
506080 5
506120 5
506160 5
506200 5
506240 5
506280 5
506320 5
506360 5
506400 5
506440 5
506480 5
506520 5
506560 5
506600 5
506640 5
506680 5
506720 5
506760 5
506800 5
506840 5
506880 5
506920 5
506960 5
507000 5
507040 5
507080 5
507120 5
507160 5
507200 5
507240 5
507280 5
507320 5
507360 5
507400 5
507440 5
507480 5
507520 5
507560 5
507600 5
507640 5
507680 5
507720 5
507760 5
507800 5
507840 5
507880 5
507920 5
507960 5
508000 5
508040 5
508080 5
508120 5
508160 5
508200 5
508240 5
508280 5
508320 5
508360 5
508400 5
508440 5
508480 5
508520 5
508560 5
508600 5
508640 5
508680 5
508720 5
508760 5
508800 5
508840 5
508880 5
508920 5
508960 5
509000 5
509040 5
509080 5
509120 5
509160 5
509200 5
509240 5
509280 5
509320 5
509360 5
509400 5
509440 5
509480 5
509520 5
509560 5
509600 5
509640 5
509680 5
509720 5
509760 5
509800 5
509840 5
509880 5
509920 5
509960 5
510000 5
510040 5
510080 5
510120 5
510160 5
510200 5
510240 5
510280 5
510320 5
510360 5
510400 5
510440 5
510480 5
510520 5
510560 5
510600 5
510640 5
510680 5
510720 5
510760 5
510800 5
510840 5
510880 5
510920 5
510960 5
511000 5
511040 5
511080 5
511120 5
511160 5
511200 5
511240 5
511280 5
511320 5
511360 5
511400 5
511440 5
511480 5
511520 5
511560 5
511600 5
511640 5
511680 5
511720 5
511760 5
511800 5
511840 5
511880 5
511920 5
511960 5
512000 5
512040 5
512080 5
512120 5
512160 5
512200 5
512240 5
512280 5
512320 5
512360 5
512400 5
512440 5
512480 5
512520 5
512560 5
512600 5
512640 5
512680 5
512720 5
512760 5
512800 5
512840 5
512880 5
512920 5
512960 5
513000 5
513040 5
513080 5
513120 5
513160 5
513200 5
513240 5
513280 5
513320 5
513360 5
513400 5
513440 5
513480 5
513520 5
513560 5
513600 5
513640 5
513680 5
513720 5
513760 5
513800 5
513840 5
513880 5
513920 5
513960 5
514000 5
514040 5
514080 5
514120 5
514160 5
514200 5
514240 5
514280 5
514320 5
514360 5
514400 5
514440 5
514480 5
514520 5
514560 5
514600 5
514640 5
514680 5
514720 5
514760 5
514800 5
514840 5
514880 5
514920 5
514960 5
515000 5
515040 5
515080 5
515120 5
515160 5
515200 5
515240 5
515280 5
515320 5
515360 5
515400 5
515440 5
515480 5
515520 5
515560 5
515600 5
515640 5
515680 5
515720 5
515760 5
515800 5
515840 5
515880 5
515920 5
515960 5
516000 5
516040 5
516080 5
516120 5
516160 5
516200 5
516240 5
516280 5
516320 5
516360 5
516400 5
516440 5
516480 5
516520 5
516560 5
516600 5
516640 5
516680 5
516720 5
516760 5
516800 5
516840 5
516880 5
516920 5
516960 5
517000 5
517040 5
517080 5
517120 5
517160 5
517200 5
517240 5
517280 5
517320 5
517360 5
517400 5
517440 5
517480 5
517520 5
517560 5
517600 5
517640 5
517680 5
517720 5
517760 5
517800 5
517840 5
517880 5
517920 5
517960 5
518000 5
518040 5
518080 5
518120 5
518160 5
518200 5
518240 5
518280 5
518320 5
518360 5
518400 5
518440 5
518480 5
518520 5
518560 5
518600 5
518640 5
518680 5
518720 5
518760 5
518800 5
518840 5
518880 5
518920 5
518960 5
519000 5
519040 5
519080 5
519120 5
519160 5
519200 5
519240 5
519280 5
519320 5
519360 5
519400 5
519440 5
519480 5
519520 5
519560 5
519600 5
519640 5
519680 5
519720 5
519760 5
519800 5
519840 5
519880 5
519920 5
519960 5
520000 5
520040 5
520080 5
520120 5
520160 5
520200 5
520240 5
520280 5
520320 5
520360 5
520400 5
520440 5
520480 5
520520 5
520560 5
520600 5
520640 5
520680 5
520720 5
520760 5
520800 5
520840 5
520880 5
520920 5
520960 5
521000 5
521040 5
521080 5
521120 5
521160 5
521200 5
521240 5
521280 5
521320 5
521360 5
521400 5
521440 5
521480 5
521520 5
521560 5
521600 5
521640 5
521680 5
521720 5
521760 5
521800 5
521840 5
521880 5
521920 5
521960 5
522000 5
522040 5
522080 5
522120 5
522160 5
522200 5
522240 5
522280 5
522320 5
522360 5
522400 5
522440 5
522480 5
522520 5
522560 5
522600 5
522640 5
522680 5
522720 5
522760 5
522800 5
522840 5
522880 5
522920 5
522960 5
523000 5
523040 5
523080 5
523120 5
523160 5
523200 5
523240 5
523280 5
523320 5
523360 5
523400 5
523440 5
523480 5
523520 5
523560 5
523600 5
523640 5
523680 5
523720 5
523760 5
523800 5
523840 5
523880 5
523920 5
523960 5
524000 5
524040 5
524080 5
524120 5
524160 5
524200 5
524240 5
524280 5
524320 5
524360 5
524400 5
524440 5
524480 5
524520 5
524560 5
524600 5
524640 5
524680 5
524720 5
524760 5
524800 5
524840 5
524880 5
524920 5
524960 5
525000 5
525040 5
525080 5
525120 5
525160 5
525200 5
525240 5
525280 5
525320 5
525360 5
525400 5
525440 5
525480 5
525520 5
525560 5
525600 5
525640 5
525680 5
525720 5
525760 5
525800 5
525840 5
525880 5
525920 5
525960 5
526000 5
526040 5
526080 5
526120 5
526160 5
526200 5
526240 5
526280 5
526320 5
526360 5
526400 5
526440 5
526480 5
526520 5
526560 5
526600 5
526640 5
526680 5
526720 5
526760 5
526800 5
526840 5
526880 5
526920 5
526960 5
527000 5
527040 5
527080 5
527120 5
527160 5
527200 5
527240 5
527280 5
527320 5
527360 5
527400 5
527440 5
527480 5
527520 5
527560 5
527600 5
527640 5
527680 5
527720 5
527760 5
527800 5
527840 5
527880 5
527920 5
527960 5
528000 5
528040 5
528080 5
528120 5
528160 5
528200 5
528240 5
528280 5
528320 5
528360 5
528400 5
528440 5
528480 5
528520 5
528560 5
528600 5
528640 5
528680 5
528720 5
528760 5
528800 5
528840 5
528880 5
528920 5
528960 5
529000 5
529040 5
529080 5
529120 5
529160 5
529200 5
529240 5
529280 5
529320 5
529360 5
529400 5
529440 5
529480 5
529520 5
529560 5
529600 5
529640 5
529680 5
529720 5
529760 5
529800 5
529840 5
529880 5
529920 5
529960 5
530000 5
530040 5
530080 5
530120 5
530160 5
530200 5
530240 5
530280 5
530320 5
530360 5
530400 5
530440 5
530480 5
530520 5
530560 5
530600 5
530640 5
530680 5
530720 5
530760 5
530800 5
530840 5
530880 5
530920 5
530960 5
531000 5
531040 5
531080 5
531120 5
531160 5
531200 5
531240 5
531280 5
531320 5
531360 5
531400 5
531440 5
531480 5
531520 5
531560 5
531600 5
531640 5
531680 5
531720 5
531760 5
531800 5
531840 5
531880 5
531920 5
531960 5
532000 5
532040 5
532080 5
532120 5
532160 5
532200 5
532240 5
532280 5
532320 5
532360 5
532400 5
532440 5
532480 5
532520 5
532560 5
532600 5
532640 5
532680 5
532720 5
532760 5
532800 5
532840 5
532880 5
532920 5
532960 5
533000 5
533040 5
533080 5
533120 5
533160 5
533200 5
533240 5
533280 5
533320 5
533360 5
533400 5
533440 5
533480 5
533520 5
533560 5
533600 5
533640 5
533680 5
533720 5
533760 5
533800 5
533840 5
533880 5
533920 5
533960 5
534000 5
534040 5
534080 5
534120 5
534160 5
534200 5
534240 5
534280 5
534320 5
534360 5
534400 5
534440 5
534480 5
534520 5
534560 5
534600 5
534640 5
534680 5
534720 5
534760 5
534800 5
534840 5
534880 5
534920 5
534960 5
535000 5
535040 5
535080 5
535120 5
535160 5
535200 5
535240 5
535280 5
535320 5
535360 5
535400 5
535440 5
535480 5
535520 5
535560 5
535600 5
535640 5
535680 5
535720 5
535760 5
535800 5
535840 5
535880 5
535920 5
535960 5
536000 5
536040 5
536080 5
536120 5
536160 5
536200 5
536240 5
536280 5
536320 5
536360 5
536400 5
536440 5
536480 5
536520 5
536560 5
536600 5
536640 5
536680 5
536720 5
536760 5
536800 5
536840 5
536880 5
536920 5
536960 5
537000 5
537040 5
537080 5
537120 5
537160 5
537200 5
537240 5
537280 5
537320 5
537360 5
537400 5
537440 5
537480 5
537520 5
537560 5
537600 5
537640 5
537680 5
537720 5
537760 5
537800 5
537840 5
537880 5
537920 5
537960 5
538000 5
538040 5
538080 5
538120 5
538160 5
538200 5
538240 5
538280 5
538320 5
538360 5
538400 5
538440 5
538480 5
538520 5
538560 5
538600 5
538640 5
538680 5
538720 5
538760 5
538800 5
538840 5
538880 5
538920 5
538960 5
539000 5
539040 5
539080 5
539120 5
539160 5
539200 5
539240 5
539280 5
539320 5
539360 5
539400 5
539440 5
539480 5
539520 5
539560 5
539600 5
539640 5
539680 5
539720 5
539760 5
539800 5
539840 5
539880 5
539920 5
539960 5
540000 5
540040 5
540080 5
540120 5
540160 5
540200 5
540240 5
540280 5
540320 5
540360 5
540400 5
540440 5
540480 5
540520 5
540560 5
540600 5
540640 5
540680 5
540720 5
540760 5
540800 5
540840 5
540880 5
540920 5
540960 5
541000 5
541040 5
541080 5
541120 5
541160 5
541200 5
541240 5
541280 5
541320 5
541360 5
541400 5
541440 5
541480 5
541520 5
541560 5
541600 5
541640 5
541680 5
541720 5
541760 5
541800 5
541840 5
541880 5
541920 5
541960 5
542000 5
542040 5
542080 5
542120 5
542160 5
542200 5
542240 5
542280 5
542320 5
542360 5
542400 5
542440 5
542480 5
542520 5
542560 5
542600 5
542640 5
542680 5
542720 5
542760 5
542800 5
542840 5
542880 5
542920 5
542960 5
543000 5
543040 5
543080 5
543120 5
543160 5
543200 5
543240 5
543280 5
543320 5
543360 5
543400 5
543440 5
543480 5
543520 5
543560 5
543600 5
543640 5
543680 5
543720 5
543760 5
543800 5
543840 5
543880 5
543920 5
543960 5
544000 5
544040 5
544080 5
544120 5
544160 5
544200 5
544240 5
544280 5
544320 5
544360 5
544400 5
544440 5
544480 5
544520 5
544560 5
544600 5
544640 5
544680 5
544720 5
544760 5
544800 5
544840 5
544880 5
544920 5
544960 5
545000 5
545040 5
545080 5
545120 5
545160 5
545200 5
545240 5
545280 5
545320 5
545360 5
545400 5
545440 5
545480 5
545520 5
545560 5
545600 5
545640 5
545680 5
545720 5
545760 5
545800 5
545840 5
545880 5
545920 5
545960 5
546000 5
546040 5
546080 5
546120 5
546160 5
546200 5
546240 5
546280 5
546320 5
546360 5
546400 5
546440 5
546480 5
546520 5
546560 5
546600 5
546640 5
546680 5
546720 5
546760 5
546800 5
546840 5
546880 5
546920 5
546960 5
547000 5
547040 5
547080 5
547120 5
547160 5
547200 5
547240 5
547280 5
547320 5
547360 5
547400 5
547440 5
547480 5
547520 5
547560 5
547600 5
547640 5
547680 5
547720 5
547760 5
547800 5
547840 5
547880 5
547920 5
547960 5
548000 5
548040 5
548080 5
548120 5
548160 5
548200 5
548240 5
548280 5
548320 5
548360 5
548400 5
548440 5
548480 5
548520 5
548560 5
548600 5
548640 5
548680 5
548720 5
548760 5
548800 5
548840 5
548880 5
548920 5
548960 5
549000 5
549040 5
549080 5
549120 5
549160 5
549200 5
549240 5
549280 5
549320 5
549360 5
549400 5
549440 5
549480 5
549520 5
549560 5
549600 5
549640 5
549680 5
549720 5
549760 5
549800 5
549840 5
549880 5
549920 5
549960 5
550000 5
550040 5
550080 5
550120 5
550160 5
550200 5
550240 5
550280 5
550320 5
550360 5
550400 5
550440 5
550480 5
550520 5
550560 5
550600 5
550640 5
550680 5
550720 5
550760 5
550800 5
550840 5
550880 5
550920 5
550960 5
551000 5
551040 5
551080 5
551120 5
551160 5
551200 5
551240 5
551280 5
551320 5
551360 5
551400 5
551440 5
551480 5
551520 5
551560 5
551600 5
551640 5
551680 5
551720 5
551760 5
551800 5
551840 5
551880 5
551920 5
551960 5
552000 5
552040 5
552080 5
552120 5
552160 5
552200 5
552240 5
552280 5
552320 5
552360 5
552400 5
552440 5
552480 5
552520 5
552560 5
552600 5
552640 5
552680 5
552720 5
552760 5
552800 5
552840 5
552880 5
552920 5
552960 5
553000 5
553040 5
553080 5
553120 5
553160 5
553200 5
553240 5
553280 5
553320 5
553360 5
553400 5
553440 5
553480 5
553520 5
553560 5
553600 5
553640 5
553680 5
553720 5
553760 5
553800 5
553840 5
553880 5
553920 5
553960 5
554000 5
554040 5
554080 5
554120 5
554160 5
554200 5
554240 5
554280 5
554320 5
554360 5
554400 5
554440 5
554480 5
554520 5
554560 5
554600 5
554640 5
554680 5
554720 5
554760 5
554800 5
554840 5
554880 5
554920 5
554960 5
555000 5
555040 5
555080 5
555120 5
555160 5
555200 5
555240 5
555280 5
555320 5
555360 5
555400 5
555440 5
555480 5
555520 5
555560 5
555600 5
555640 5
555680 5
555720 5
555760 5
555800 5
555840 5
555880 5
555920 5
555960 5
556000 5
556040 5
556080 5
556120 5
556160 5
556200 5
556240 5
556280 5
556320 5
556360 5
556400 5
556440 5
556480 5
556520 5
556560 5
556600 5
556640 5
556680 5
556720 5
556760 5
556800 5
556840 5
556880 5
556920 5
556960 5
557000 5
557040 5
557080 5
557120 5
557160 5
557200 5
557240 5
557280 5
557320 5
557360 5
557400 5
557440 5
557480 5
557520 5
557560 5
557600 5
557640 5
557680 5
557720 5
557760 5
557800 5
557840 5
557880 5
557920 5
557960 5
558000 5
558040 5
558080 5
558120 5
558160 5
558200 5
558240 5
558280 5
558320 5
558360 5
558400 5
558440 5
558480 5
558520 5
558560 5
558600 5
558640 5
558680 5
558720 5
558760 5
558800 5
558840 5
558880 5
558920 5
558960 5
559000 5
559040 5
559080 5
559120 5
559160 5
559200 5
559240 5
559280 5
559320 5
559360 5
559400 5
559440 5
559480 5
559520 5
559560 5
559600 5
559640 5
559680 5
559720 5
559760 5
559800 5
559840 5
559880 5
559920 5
559960 5
560000 5
560040 5
560080 5
560120 5
560160 5
560200 5
560240 5
560280 5
560320 5
560360 5
560400 5
560440 5
560480 5
560520 5
560560 5
560600 5
560640 5
560680 5
560720 5
560760 5
560800 5
560840 5
560880 5
560920 5
560960 5
561000 5
561040 5
561080 5
561120 5
561160 5
561200 5
561240 5
561280 5
561320 5
561360 5
561400 5
561440 5
561480 5
561520 5
561560 5
561600 5
561640 5
561680 5
561720 5
561760 5
561800 5
561840 5
561880 5
561920 5
561960 5
562000 5
562040 5
562080 5
562120 5
562160 5
562200 5
562240 5
562280 5
562320 5
562360 5
562400 5
562440 5
562480 5
562520 5
562560 5
562600 5
562640 5
562680 5
562720 5
562760 5
562800 5
562840 5
562880 5
562920 5
562960 5
563000 5
563040 5
563080 5
563120 5
563160 5
563200 5
563240 5
563280 5
563320 5
563360 5
563400 5
563440 5
563480 5
563520 5
563560 5
563600 5
563640 5
563680 5
563720 5
563760 5
563800 5
563840 5
563880 5
563920 5
563960 5
564000 5
564040 5
564080 5
564120 5
564160 5
564200 5
564240 5
564280 5
564320 5
564360 5
564400 5
564440 5
564480 5
564520 5
564560 5
564600 5
564640 5
564680 5
564720 5
564760 5
564800 5
564840 5
564880 5
564920 5
564960 5
565000 5
565040 5
565080 5
565120 5
565160 5
565200 5
565240 5
565280 5
565320 5
565360 5
565400 5
565440 5
565480 5
565520 5
565560 5
565600 5
565640 5
565680 5
565720 5
565760 5
565800 5
565840 5
565880 5
565920 5
565960 5
566000 5
566040 5
566080 5
566120 5
566160 5
566200 5
566240 5
566280 5
566320 5
566360 5
566400 5
566440 5
566480 5
566520 5
566560 5
566600 5
566640 5
566680 5
566720 5
566760 5
566800 5
566840 5
566880 5
566920 5
566960 5
567000 5
567040 5
567080 5
567120 5
567160 5
567200 5
567240 5
567280 5
567320 5
567360 5
567400 5
567440 5
567480 5
567520 5
567560 5
567600 5
567640 5
567680 5
567720 5
567760 5
567800 5
567840 5
567880 5
567920 5
567960 5
568000 5
568040 5
568080 5
568120 5
568160 5
568200 5
568240 5
568280 5
568320 5
568360 5
568400 5
568440 5
568480 5
568520 5
568560 5
568600 5
568640 5
568680 5
568720 5
568760 5
568800 5
568840 5
568880 5
568920 5
568960 5
569000 5
569040 5
569080 5
569120 5
569160 5
569200 5
569240 5
569280 5
569320 5
569360 5
569400 5
569440 5
569480 5
569520 5
569560 5
569600 5
569640 5
569680 5
569720 5
569760 5
569800 5
569840 5
569880 5
569920 5
569960 5
570000 5
570040 5
570080 5
570120 5
570160 5
570200 5
570240 5
570280 5
570320 5
570360 5
570400 5
570440 5
570480 5
570520 5
570560 5
570600 5
570640 5
570680 5
570720 5
570760 5
570800 5
570840 5
570880 5
570920 5
570960 5
571000 5
571040 5
571080 5
571120 5
571160 5
571200 5
571240 5
571280 5
571320 5
571360 5
571400 5
571440 5
571480 5
571520 5
571560 5
571600 5
571640 5
571680 5
571720 5
571760 5
571800 5
571840 5
571880 5
571920 5
571960 5
572000 5
572040 5
572080 5
572120 5
572160 5
572200 5
572240 5
572280 5
572320 5
572360 5
572400 5
572440 5
572480 5
572520 5
572560 5
572600 5
572640 5
572680 5
572720 5
572760 5
572800 5
572840 5
572880 5
572920 5
572960 5
573000 5
573040 5
573080 5
573120 5
573160 5
573200 5
573240 5
573280 5
573320 5
573360 5
573400 5
573440 5
573480 5
573520 5
573560 5
573600 5
573640 5
573680 5
573720 5
573760 5
573800 5
573840 5
573880 5
573920 5
573960 5
574000 5
574040 5
574080 5
574120 5
574160 5
574200 5
574240 5
574280 5
574320 5
574360 5
574400 5
574440 5
574480 5
574520 5
574560 5
574600 5
574640 5
574680 5
574720 5
574760 5
574800 5
574840 5
574880 5
574920 5
574960 5
575000 5
575040 5
575080 5
575120 5
575160 5
575200 5
575240 5
575280 5
575320 5
575360 5
575400 5
575440 5
575480 5
575520 5
575560 5
575600 5
575640 5
575680 5
575720 5
575760 5
575800 5
575840 5
575880 5
575920 5
575960 5
576000 5
576040 5
576080 5
576120 5
576160 5
576200 5
576240 5
576280 5
576320 5
576360 5
576400 5
576440 5
576480 5
576520 5
576560 5
576600 5
576640 5
576680 5
576720 5
576760 5
576800 5
576840 5
576880 5
576920 5
576960 5
577000 5
577040 5
577080 5
577120 5
577160 5
577200 5
577240 5
577280 5
577320 5
577360 5
577400 5
577440 5
577480 5
577520 5
577560 5
577600 5
577640 5
577680 5
577720 5
577760 5
577800 5
577840 5
577880 5
577920 5
577960 5
578000 5
578040 5
578080 5
578120 5
578160 5
578200 5
578240 5
578280 5
578320 5
578360 5
578400 5
578440 5
578480 5
578520 5
578560 5
578600 5
578640 5
578680 5
578720 5
578760 5
578800 5
578840 5
578880 5
578920 5
578960 5
579000 5
579040 5
579080 5
579120 5
579160 5
579200 5
579240 5
579280 5
579320 5
579360 5
579400 5
579440 5
579480 5
579520 5
579560 5
579600 5
579640 5
579680 5
579720 5
579760 5
579800 5
579840 5
579880 5
579920 5
579960 5
580000 5
580040 5
580080 5
580120 5
580160 5
580200 5
580240 5
580280 5
580320 5
580360 5
580400 5
580440 5
580480 5
580520 5
580560 5
580600 5
580640 5
580680 5
580720 5
580760 5
580800 5
580840 5
580880 5
580920 5
580960 5
581000 5
581040 5
581080 5
581120 5
581160 5
581200 5
581240 5
581280 5
581320 5
581360 5
581400 5
581440 5
581480 5
581520 5
581560 5
581600 5
581640 5
581680 5
581720 5
581760 5
581800 5
581840 5
581880 5
581920 5
581960 5
582000 5
582040 5
582080 5
582120 5
582160 5
582200 5
582240 5
582280 5
582320 5
582360 5
582400 5
582440 5
582480 5
582520 5
582560 5
582600 5
582640 5
582680 5
582720 5
582760 5
582800 5
582840 5
582880 5
582920 5
582960 5
583000 5
583040 5
583080 5
583120 5
583160 5
583200 5
583240 5
583280 5
583320 5
583360 5
583400 5
583440 5
583480 5
583520 5
583560 5
583600 5
583640 5
583680 5
583720 5
583760 5
583800 5
583840 5
583880 5
583920 5
583960 5
584000 5
584040 5
584080 5
584120 5
584160 5
584200 5
584240 5
584280 5
584320 5
584360 5
584400 5
584440 5
584480 5
584520 5
584560 5
584600 5
584640 5
584680 5
584720 5
584760 5
584800 5
584840 5
584880 5
584920 5
584960 5
585000 5
585040 5
585080 5
585120 5
585160 5
585200 5
585240 5
585280 5
585320 5
585360 5
585400 5
585440 5
585480 5
585520 5
585560 5
585600 5
585640 5
585680 5
585720 5
585760 5
585800 5
585840 5
585880 5
585920 5
585960 5
586000 5
586040 5
586080 5
586120 5
586160 5
586200 5
586240 5
586280 5
586320 5
586360 5
586400 5
586440 5
586480 5
586520 5
586560 5
586600 5
586640 5
586680 5
586720 5
586760 5
586800 5
586840 5
586880 5
586920 5
586960 5
587000 5
587040 5
587080 5
587120 5
587160 5
587200 5
587240 5
587280 5
587320 5
587360 5
587400 5
587440 5
587480 5
587520 5
587560 5
587600 5
587640 5
587680 5
587720 5
587760 5
587800 5
587840 5
587880 5
587920 5
587960 5
588000 5
588040 5
588080 5
588120 5
588160 5
588200 5
588240 5
588280 5
588320 5
588360 5
588400 5
588440 5
588480 5
588520 5
588560 5
588600 5
588640 5
588680 5
588720 5
588760 5
588800 5
588840 5
588880 5
588920 5
588960 5
589000 5
589040 5
589080 5
589120 5
589160 5
589200 5
589240 5
589280 5
589320 5
589360 5
589400 5
589440 5
589480 5
589520 5
589560 5
589600 5
589640 5
589680 5
589720 5
589760 5
589800 5
589840 5
589880 5
589920 5
589960 5
590000 5
590040 5
590080 5
590120 5
590160 5
590200 5
590240 5
590280 5
590320 5
590360 5
590400 5
590440 5
590480 5
590520 5
590560 5
590600 5
590640 5
590680 5
590720 5
590760 5
590800 5
590840 5
590880 5
590920 5
590960 5
591000 5
591040 5
591080 5
591120 5
591160 5
591200 5
591240 5
591280 5
591320 5
591360 5
591400 5
591440 5
591480 5
591520 5
591560 5
591600 5
591640 5
591680 5
591720 5
591760 5
591800 5
591840 5
591880 5
591920 5
591960 5
592000 5
592040 5
592080 5
592120 5
592160 5
592200 5
592240 5
592280 5
592320 5
592360 5
592400 5
592440 5
592480 5
592520 5
592560 5
592600 5
592640 5
592680 5
592720 5
592760 5
592800 5
592840 5
592880 5
592920 5
592960 5
593000 5
593040 5
593080 5
593120 5
593160 5
593200 5
593240 5
593280 5
593320 5
593360 5
593400 5
593440 5
593480 5
593520 5
593560 5
593600 5
593640 5
593680 5
593720 5
593760 5
593800 5
593840 5
593880 5
593920 5
593960 5
594000 5
594040 5
594080 5
594120 5
594160 5
594200 5
594240 5
594280 5
594320 5
594360 5
594400 5
594440 5
594480 5
594520 5
594560 5
594600 5
594640 5
594680 5
594720 5
594760 5
594800 5
594840 5
594880 5
594920 5
594960 5
595000 5
595040 5
595080 5
595120 5
595160 5
595200 5
595240 5
595280 5
595320 5
595360 5
595400 5
595440 5
595480 5
595520 5
595560 5
595600 5
595640 5
595680 5
595720 5
595760 5
595800 5
595840 5
595880 5
595920 5
595960 5
596000 5
596040 5
596080 5
596120 5
596160 5
596200 5
596240 5
596280 5
596320 5
596360 5
596400 5
596440 5
596480 5
596520 5
596560 5
596600 5
596640 5
596680 5
596720 5
596760 5
596800 5
596840 5
596880 5
596920 5
596960 5
597000 5
597040 5
597080 5
597120 5
597160 5
597200 5
597240 5
597280 5
597320 5
597360 5
597400 5
597440 5
597480 5
597520 5
597560 5
597600 5
597640 5
597680 5
597720 5
597760 5
597800 5
597840 5
597880 5
597920 5
597960 5
598000 5
598040 5
598080 5
598120 5
598160 5
598200 5
598240 5
598280 5
598320 5
598360 5
598400 5
598440 5
598480 5
598520 5
598560 5
598600 5
598640 5
598680 5
598720 5
598760 5
598800 5
598840 5
598880 5
598920 5
598960 5
599000 5
599040 5
599080 5
599120 5
599160 5
599200 5
599240 5
599280 5
599320 5
599360 5
599400 5
599440 5
599480 5
599520 5
599560 5
599600 5
599640 5
599680 5
599720 5
599760 5
599800 5
599840 5
599880 5
599920 5
599960 5
600000 5
