# Supplementary material for: Comment on 'Valid molecular dynamics simulations of human hemoglobin require a surprisingly large box size'
Source: eLife. 2019 Jun 20;8:e44718. doi: 10.7554/eLife.44718 (PMC6586461; doi:10.7554/eLife.44718)
Supplement: Figure 3—source data 1. — The zip archive contains a README file describing which source files correspond to the different panels. [file elife-44718-fig3-data1.zip › figure3/panel_A/kovalevsky/normal/4/proj.xvg]

@ autoscale onread none
@ with g0
@ g0 on
@ title "projection on eigenvectors (nm)"
@ xaxis  label "Time (ps)"
@ world xmin 0
@ world xmax 372120
@ world ymin -9.20323
@ world ymax 5.74404
@ view xmin 0.15
@ view xmax 0.85
@ view ymin 0.15
@ view ymax 0.85
@ yaxis  label "vec 1"
@ xaxis tick major 100000
@ xaxis tick minor 50000
@ xaxis ticklabel start type spec
@ xaxis ticklabel start -0
@ yaxis tick major 5
@ yaxis tick minor 2.5
@ yaxis ticklabel start type spec
@ yaxis ticklabel start -5
@ zeroxaxis bar on
@ zeroxaxis bar linestyle 3
    0.0000   -5.06076
   40.0000   -5.04970
   80.0000   -4.99563
  120.0000   -5.52809
  160.0000   -6.33586
  200.0000   -5.55776
  240.0000   -5.52864
  280.0000   -5.60779
  320.0000   -5.60587
  360.0000   -5.76422
  400.0000   -5.87580
  440.0000   -5.81497
  480.0000   -5.78163
  520.0000   -6.04302
  560.0000   -5.11243
  600.0000   -5.44654
  640.0000   -5.55354
  680.0000   -6.49567
  720.0000   -5.75479
  760.0000   -7.00610
  800.0000   -6.34957
  840.0000   -5.82265
  880.0000   -6.38897
  920.0000   -6.80140
  960.0000   -7.29473
 1000.0000   -6.49989
 1040.0000   -6.54226
 1080.0000   -6.30063
 1120.0000   -5.42503
 1160.0000   -5.89294
 1200.0000   -6.63965
 1240.0000   -6.65985
 1280.0000   -6.65058
 1320.0000   -6.14558
 1360.0000   -6.88084
 1400.0000   -6.56268
 1440.0000   -6.88158
 1480.0000   -6.31686
 1520.0000   -6.63522
 1560.0000   -5.69549
 1600.0000   -6.21281
 1640.0000   -6.18931
 1680.0000   -6.66808
 1720.0000   -5.04542
 1760.0000   -5.74748
 1800.0000   -5.81663
 1840.0000   -6.79028
 1880.0000   -6.27271
 1920.0000   -6.40012
 1960.0000   -6.72737
 2000.0000   -6.41630
 2040.0000   -6.31055
 2080.0000   -6.33902
 2120.0000   -6.16629
 2160.0000   -7.11306
 2200.0000   -6.26554
 2240.0000   -6.33413
 2280.0000   -7.62992
 2320.0000   -6.41147
 2360.0000   -6.76707
 2400.0000   -7.51477
 2440.0000   -6.92775
 2480.0000   -6.89254
 2520.0000   -6.35392
 2560.0000   -6.74635
 2600.0000   -6.55288
 2640.0000   -6.91050
 2680.0000   -6.36362
 2720.0000   -6.25092
 2760.0000   -5.63707
 2800.0000   -5.92267
 2840.0000   -6.19760
 2880.0000   -5.61471
 2920.0000   -6.10938
 2960.0000   -6.11933
 3000.0000   -5.78221
 3040.0000   -5.32444
 3080.0000   -5.62069
 3120.0000   -5.74497
 3160.0000   -6.12027
 3200.0000   -5.94298
 3240.0000   -6.24458
 3280.0000   -6.98609
 3320.0000   -6.12416
 3360.0000   -5.98947
 3400.0000   -6.13933
 3440.0000   -6.92572
 3480.0000   -6.88963
 3520.0000   -5.78552
 3560.0000   -6.31434
 3600.0000   -6.28168
 3640.0000   -5.60841
 3680.0000   -6.27220
 3720.0000   -5.74905
 3760.0000   -6.41543
 3800.0000   -7.13902
 3840.0000   -5.96789
 3880.0000   -6.80089
 3920.0000   -5.67795
 3960.0000   -5.29210
 4000.0000   -4.09701
 4040.0000   -5.23711
 4080.0000   -5.27571
 4120.0000   -5.86355
 4160.0000   -5.15762
 4200.0000   -6.25511
 4240.0000   -6.13691
 4280.0000   -5.52750
 4320.0000   -5.66131
 4360.0000   -5.15167
 4400.0000   -5.36168
 4440.0000   -5.57002
 4480.0000   -5.41464
 4520.0000   -5.02658
 4560.0000   -5.62692
 4600.0000   -5.29620
 4640.0000   -4.99627
 4680.0000   -6.07838
 4720.0000   -6.03897
 4760.0000   -6.09295
 4800.0000   -5.56914
 4840.0000   -5.12873
 4880.0000   -5.69714
 4920.0000   -5.29312
 4960.0000   -5.55179
 5000.0000   -6.44293
 5040.0000   -5.17743
 5080.0000   -5.12129
 5120.0000   -3.97633
 5160.0000   -5.46549
 5200.0000   -5.76399
 5240.0000   -5.98733
 5280.0000   -4.87780
 5320.0000   -6.08493
 5360.0000   -5.76489
 5400.0000   -6.18914
 5440.0000   -6.99123
 5480.0000   -6.15375
 5520.0000   -6.11352
 5560.0000   -5.99450
 5600.0000   -6.51911
 5640.0000   -6.01794
 5680.0000   -6.78007
 5720.0000   -6.58133
 5760.0000   -5.85013
 5800.0000   -6.00992
 5840.0000   -6.54747
 5880.0000   -5.69688
 5920.0000   -6.59647
 5960.0000   -6.62839
 6000.0000   -6.33565
 6040.0000   -6.21594
 6080.0000   -6.03328
 6120.0000   -6.30740
 6160.0000   -6.00274
 6200.0000   -6.04324
 6240.0000   -6.05450
 6280.0000   -6.03664
 6320.0000   -5.92230
 6360.0000   -5.23230
 6400.0000   -5.08777
 6440.0000   -4.96777
 6480.0000   -5.43543
 6520.0000   -5.36854
 6560.0000   -5.39299
 6600.0000   -4.92601
 6640.0000   -5.21716
 6680.0000   -5.96891
 6720.0000   -5.35673
 6760.0000   -5.69658
 6800.0000   -5.31438
 6840.0000   -6.57548
 6880.0000   -6.40197
 6920.0000   -6.23767
 6960.0000   -5.53245
 7000.0000   -7.13167
 7040.0000   -6.96571
 7080.0000   -7.62569
 7120.0000   -7.96792
 7160.0000   -6.78494
 7200.0000   -6.86919
 7240.0000   -5.94587
 7280.0000   -6.30757
 7320.0000   -5.63531
 7360.0000   -4.81569
 7400.0000   -6.21278
 7440.0000   -6.74541
 7480.0000   -7.12148
 7520.0000   -5.77439
 7560.0000   -6.81358
 7600.0000   -6.17605
 7640.0000   -6.12969
 7680.0000   -5.26179
 7720.0000   -5.46760
 7760.0000   -5.35071
 7800.0000   -4.60658
 7840.0000   -5.99034
 7880.0000   -5.64422
 7920.0000   -5.21245
 7960.0000   -5.76414
 8000.0000   -6.47212
 8040.0000   -6.15601
 8080.0000   -6.19949
 8120.0000   -5.86518
 8160.0000   -5.99389
 8200.0000   -5.21822
 8240.0000   -4.56127
 8280.0000   -4.94820
 8320.0000   -5.39183
 8360.0000   -5.53841
 8400.0000   -5.93710
 8440.0000   -4.76753
 8480.0000   -5.39503
 8520.0000   -5.18752
 8560.0000   -6.16603
 8600.0000   -6.29730
 8640.0000   -5.63882
 8680.0000   -6.50632
 8720.0000   -6.57615
 8760.0000   -5.64747
 8800.0000   -4.98491
 8840.0000   -5.26357
 8880.0000   -4.82574
 8920.0000   -5.17959
 8960.0000   -5.59652
 9000.0000   -6.18682
 9040.0000   -6.12168
 9080.0000   -4.88803
 9120.0000   -4.66369
 9160.0000   -5.57449
 9200.0000   -5.93169
 9240.0000   -5.27205
 9280.0000   -5.06407
 9320.0000   -4.80871
 9360.0000   -5.75734
 9400.0000   -5.92849
 9440.0000   -4.98237
 9480.0000   -5.42359
 9520.0000   -4.91200
 9560.0000   -6.16701
 9600.0000   -6.23470
 9640.0000   -6.30086
 9680.0000   -5.27638
 9720.0000   -5.02612
 9760.0000   -5.64703
 9800.0000   -5.77938
 9840.0000   -4.85628
 9880.0000   -6.12841
 9920.0000   -5.01908
 9960.0000   -6.11215
10000.0000   -5.37211
10040.0000   -5.39111
10080.0000   -5.42548
10120.0000   -5.75032
10160.0000   -6.18057
10200.0000   -5.95418
10240.0000   -5.53322
10280.0000   -5.79913
10320.0000   -5.74047
10360.0000   -5.86526
10400.0000   -5.77231
10440.0000   -4.99250
10480.0000   -4.40141
10520.0000   -4.52497
10560.0000   -4.93375
10600.0000   -5.63398
10640.0000   -5.21774
10680.0000   -6.02132
10720.0000   -4.93726
10760.0000   -5.54908
10800.0000   -5.49705
10840.0000   -4.99480
10880.0000   -4.66728
10920.0000   -4.58416
10960.0000   -5.01864
11000.0000   -4.52332
11040.0000   -5.31432
11080.0000   -5.67218
11120.0000   -5.02236
11160.0000   -4.76083
11200.0000   -4.64666
11240.0000   -4.33124
11280.0000   -5.45000
11320.0000   -4.94308
11360.0000   -5.16238
11400.0000   -5.91766
11440.0000   -4.67044
11480.0000   -5.05734
11520.0000   -5.11882
11560.0000   -5.61799
11600.0000   -5.00075
11640.0000   -5.37590
11680.0000   -5.57144
11720.0000   -6.00422
11760.0000   -5.11731
11800.0000   -4.76040
11840.0000   -4.96785
11880.0000   -5.38895
11920.0000   -5.07921
11960.0000   -4.75615
12000.0000   -4.87010
12040.0000   -5.49785
12080.0000   -4.98761
12120.0000   -3.48462
12160.0000   -4.86332
12200.0000   -5.24888
12240.0000   -4.87480
12280.0000   -5.49143
12320.0000   -5.29135
12360.0000   -4.27594
12400.0000   -3.94421
12440.0000   -4.67442
12480.0000   -3.95452
12520.0000   -5.01953
12560.0000   -5.19289
12600.0000   -5.49263
12640.0000   -5.16994
12680.0000   -5.15422
12720.0000   -5.10153
12760.0000   -4.89779
12800.0000   -5.37642
12840.0000   -5.62960
12880.0000   -6.12300
12920.0000   -5.51497
12960.0000   -5.89302
13000.0000   -5.71814
13040.0000   -5.85857
13080.0000   -5.88353
13120.0000   -6.02083
13160.0000   -5.81371
13200.0000   -6.25701
13240.0000   -5.39402
13280.0000   -5.38885
13320.0000   -5.01606
13360.0000   -5.30507
13400.0000   -5.94351
13440.0000   -5.65694
13480.0000   -3.82487
13520.0000   -4.53453
13560.0000   -5.46412
13600.0000   -5.47406
13640.0000   -5.32104
13680.0000   -5.43901
13720.0000   -4.56631
13760.0000   -4.64690
13800.0000   -5.38079
13840.0000   -6.46852
13880.0000   -6.05200
13920.0000   -5.88535
13960.0000   -5.06123
14000.0000   -6.09386
14040.0000   -5.21151
14080.0000   -5.89689
14120.0000   -5.61204
14160.0000   -5.39377
14200.0000   -5.18932
14240.0000   -5.48075
14280.0000   -6.28937
14320.0000   -4.62728
14360.0000   -5.14309
14400.0000   -5.00876
14440.0000   -4.72479
14480.0000   -4.64254
14520.0000   -5.32447
14560.0000   -4.87368
14600.0000   -5.90574
14640.0000   -5.58462
14680.0000   -5.42130
14720.0000   -5.33882
14760.0000   -4.41549
14800.0000   -5.95920
14840.0000   -5.07677
14880.0000   -4.72040
14920.0000   -4.42197
14960.0000   -5.60379
15000.0000   -5.06917
15040.0000   -5.80253
15080.0000   -4.73661
15120.0000   -4.93115
15160.0000   -4.81082
15200.0000   -5.72374
15240.0000   -5.95078
15280.0000   -5.28213
15320.0000   -5.24929
15360.0000   -4.48513
15400.0000   -5.32872
15440.0000   -6.04711
15480.0000   -4.76755
15520.0000   -4.98171
15560.0000   -5.60757
15600.0000   -4.58918
15640.0000   -5.00922
15680.0000   -4.98242
15720.0000   -4.85744
15760.0000   -4.85622
15800.0000   -4.73511
15840.0000   -5.08376
15880.0000   -5.15929
15920.0000   -5.32535
15960.0000   -5.36288
16000.0000   -4.94327
16040.0000   -4.88075
16080.0000   -4.92836
16120.0000   -5.78049
16160.0000   -4.55365
16200.0000   -3.75421
16240.0000   -3.91041
16280.0000   -4.30089
16320.0000   -4.88162
16360.0000   -5.35413
16400.0000   -5.16546
16440.0000   -5.29720
16480.0000   -5.51233
16520.0000   -5.80777
16560.0000   -6.71636
16600.0000   -5.77112
16640.0000   -5.85031
16680.0000   -5.48502
16720.0000   -5.12766
16760.0000   -5.23155
16800.0000   -6.28045
16840.0000   -6.32320
16880.0000   -6.36939
16920.0000   -6.77921
16960.0000   -6.67354
17000.0000   -7.68963
17040.0000   -7.03256
17080.0000   -5.54148
17120.0000   -6.58599
17160.0000   -6.53413
17200.0000   -6.85823
17240.0000   -6.17638
17280.0000   -6.07365
17320.0000   -6.50509
17360.0000   -6.11389
17400.0000   -6.07287
17440.0000   -6.59052
17480.0000   -6.67170
17520.0000   -6.11755
17560.0000   -5.60371
17600.0000   -5.80933
17640.0000   -5.36273
17680.0000   -5.97060
17720.0000   -5.66449
17760.0000   -5.09258
17800.0000   -5.19130
17840.0000   -5.70198
17880.0000   -5.54970
17920.0000   -5.98676
17960.0000   -5.37156
18000.0000   -6.41196
18040.0000   -5.56826
18080.0000   -5.82790
18120.0000   -6.05945
18160.0000   -6.21082
18200.0000   -6.03842
18240.0000   -6.32401
18280.0000   -6.35014
18320.0000   -5.63689
18360.0000   -5.17964
18400.0000   -5.47498
18440.0000   -5.94158
18480.0000   -5.47383
18520.0000   -6.14919
18560.0000   -6.15344
18600.0000   -5.53514
18640.0000   -5.22313
18680.0000   -6.10343
18720.0000   -6.09531
18760.0000   -4.49538
18800.0000   -5.63619
18840.0000   -5.99400
18880.0000   -5.76506
18920.0000   -6.14882
18960.0000   -5.69734
19000.0000   -5.64858
19040.0000   -5.88436
19080.0000   -5.55896
19120.0000   -5.93243
19160.0000   -5.10009
19200.0000   -5.78182
19240.0000   -5.78295
19280.0000   -5.60221
19320.0000   -5.32687
19360.0000   -5.35537
19400.0000   -4.64096
19440.0000   -3.67636
19480.0000   -5.55918
19520.0000   -5.09475
19560.0000   -4.60938
19600.0000   -4.67705
19640.0000   -4.29441
19680.0000   -4.93436
19720.0000   -4.17913
19760.0000   -5.14707
19800.0000   -5.45042
19840.0000   -4.87422
19880.0000   -5.14033
19920.0000   -4.61694
19960.0000   -4.27925
20000.0000   -4.66192
20040.0000   -5.11491
20080.0000   -5.52418
20120.0000   -5.90069
20160.0000   -5.81908
20200.0000   -5.37072
20240.0000   -5.87198
20280.0000   -5.40518
20320.0000   -5.79608
20360.0000   -6.06902
20400.0000   -5.56143
20440.0000   -6.54909
20480.0000   -5.26806
20520.0000   -6.18001
20560.0000   -5.60914
20600.0000   -5.50107
20640.0000   -5.02057
20680.0000   -4.98969
20720.0000   -5.58024
20760.0000   -5.94881
20800.0000   -5.20965
20840.0000   -5.82565
20880.0000   -5.88151
20920.0000   -6.39727
20960.0000   -5.95929
21000.0000   -5.59349
21040.0000   -4.83844
21080.0000   -5.04636
21120.0000   -5.38190
21160.0000   -5.90763
21200.0000   -6.71160
21240.0000   -5.39331
21280.0000   -5.20255
21320.0000   -5.76603
21360.0000   -6.41084
21400.0000   -5.43787
21440.0000   -5.79561
21480.0000   -5.62485
21520.0000   -5.79575
21560.0000   -5.21579
21600.0000   -5.62761
21640.0000   -5.85252
21680.0000   -6.80702
21720.0000   -5.26636
21760.0000   -5.18683
21800.0000   -5.48014
21840.0000   -5.49905
21880.0000   -5.74820
21920.0000   -5.05303
21960.0000   -5.02658
22000.0000   -5.56341
22040.0000   -6.18544
22080.0000   -5.31286
22120.0000   -6.54968
22160.0000   -5.04360
22200.0000   -5.63119
22240.0000   -6.13089
22280.0000   -5.80267
22320.0000   -7.02209
22360.0000   -6.31642
22400.0000   -5.88197
22440.0000   -6.34771
22480.0000   -5.95267
22520.0000   -6.10101
22560.0000   -5.04595
22600.0000   -5.45065
22640.0000   -5.84674
22680.0000   -5.75957
22720.0000   -5.99138
22760.0000   -4.39344
22800.0000   -5.44462
22840.0000   -5.58094
22880.0000   -5.86503
22920.0000   -6.08041
22960.0000   -5.70806
23000.0000   -5.66062
23040.0000   -5.51911
23080.0000   -5.53636
23120.0000   -5.50445
23160.0000   -5.54660
23200.0000   -5.86045
23240.0000   -5.89983
23280.0000   -6.50034
23320.0000   -5.84557
23360.0000   -5.24690
23400.0000   -5.82269
23440.0000   -5.57877
23480.0000   -5.91657
23520.0000   -5.85277
23560.0000   -5.26255
23600.0000   -5.87527
23640.0000   -5.26221
23680.0000   -5.58785
23720.0000   -5.01973
23760.0000   -5.09054
23800.0000   -5.52500
23840.0000   -5.95320
23880.0000   -5.70193
23920.0000   -5.00381
23960.0000   -4.56785
24000.0000   -6.39335
24040.0000   -5.43615
24080.0000   -5.46814
24120.0000   -5.45611
24160.0000   -6.41820
24200.0000   -6.48634
24240.0000   -6.44509
24280.0000   -6.76830
24320.0000   -5.93693
24360.0000   -7.07587
24400.0000   -6.56506
24440.0000   -6.66936
24480.0000   -7.11481
24520.0000   -7.02358
24560.0000   -6.88371
24600.0000   -5.29384
24640.0000   -6.65021
24680.0000   -5.61946
24720.0000   -5.88771
24760.0000   -6.22805
24800.0000   -5.69082
24840.0000   -5.56831
24880.0000   -5.60598
24920.0000   -6.40385
24960.0000   -5.23659
25000.0000   -5.19948
25040.0000   -6.15456
25080.0000   -6.18137
25120.0000   -6.35875
25160.0000   -5.39484
25200.0000   -4.54335
25240.0000   -4.92245
25280.0000   -5.43286
25320.0000   -5.26238
25360.0000   -5.29252
25400.0000   -5.57424
25440.0000   -5.74010
25480.0000   -6.61630
25520.0000   -5.91672
25560.0000   -5.49124
25600.0000   -6.18161
25640.0000   -6.93604
25680.0000   -6.80902
25720.0000   -6.31869
25760.0000   -6.41430
25800.0000   -7.01447
25840.0000   -7.13214
25880.0000   -6.36548
25920.0000   -6.13696
25960.0000   -5.49000
26000.0000   -5.50577
26040.0000   -5.72003
26080.0000   -6.06090
26120.0000   -6.04130
26160.0000   -5.66263
26200.0000   -5.24140
26240.0000   -4.83742
26280.0000   -5.53373
26320.0000   -6.45062
26360.0000   -5.93735
26400.0000   -6.37987
26440.0000   -6.07056
26480.0000   -6.51515
26520.0000   -6.59313
26560.0000   -6.68228
26600.0000   -5.82624
26640.0000   -5.32208
26680.0000   -6.00389
26720.0000   -5.23651
26760.0000   -5.93754
26800.0000   -6.13517
26840.0000   -6.41367
26880.0000   -5.63818
26920.0000   -6.17371
26960.0000   -5.33345
27000.0000   -5.39345
27040.0000   -6.48083
27080.0000   -5.68531
27120.0000   -6.28143
27160.0000   -6.18066
27200.0000   -6.19447
27240.0000   -5.60467
27280.0000   -6.50896
27320.0000   -6.48451
27360.0000   -5.99340
27400.0000   -6.54037
27440.0000   -6.46785
27480.0000   -6.11529
27520.0000   -5.16666
27560.0000   -5.76839
27600.0000   -6.05592
27640.0000   -5.97264
27680.0000   -5.90365
27720.0000   -6.34472
27760.0000   -6.30885
27800.0000   -6.74988
27840.0000   -6.19753
27880.0000   -6.44193
27920.0000   -6.49880
27960.0000   -5.17934
28000.0000   -6.01459
28040.0000   -5.88106
28080.0000   -5.47883
28120.0000   -5.55111
28160.0000   -5.06930
28200.0000   -5.80431
28240.0000   -5.12335
28280.0000   -5.40325
28320.0000   -5.75768
28360.0000   -5.17971
28400.0000   -4.90887
28440.0000   -4.64147
28480.0000   -6.15496
28520.0000   -5.18977
28560.0000   -5.03107
28600.0000   -5.21152
28640.0000   -4.94427
28680.0000   -4.46626
28720.0000   -5.24459
28760.0000   -4.84340
28800.0000   -4.78817
28840.0000   -5.21250
28880.0000   -5.40099
28920.0000   -5.61549
28960.0000   -4.71582
29000.0000   -5.09939
29040.0000   -5.90888
29080.0000   -5.14428
29120.0000   -4.67821
29160.0000   -4.94839
29200.0000   -5.08215
29240.0000   -5.30927
29280.0000   -4.91294
29320.0000   -4.90805
29360.0000   -4.56163
29400.0000   -4.58725
29440.0000   -4.15111
29480.0000   -4.58529
29520.0000   -4.93924
29560.0000   -5.67779
29600.0000   -5.19123
29640.0000   -4.84922
29680.0000   -5.62897
29720.0000   -5.81620
29760.0000   -4.92922
29800.0000   -5.42959
29840.0000   -5.49613
29880.0000   -4.89361
29920.0000   -5.03189
29960.0000   -5.07120
30000.0000   -5.52488
30040.0000   -4.72896
30080.0000   -4.99370
30120.0000   -4.27963
30160.0000   -4.78378
30200.0000   -5.89269
30240.0000   -5.39735
30280.0000   -6.03582
30320.0000   -5.75139
30360.0000   -6.10552
30400.0000   -5.62031
30440.0000   -5.63570
30480.0000   -6.31136
30520.0000   -4.86427
30560.0000   -5.28383
30600.0000   -4.18027
30640.0000   -5.27037
30680.0000   -5.42050
30720.0000   -5.54597
30760.0000   -5.79694
30800.0000   -5.84667
30840.0000   -5.73459
30880.0000   -5.52690
30920.0000   -5.07408
30960.0000   -5.03068
31000.0000   -6.09843
31040.0000   -5.25335
31080.0000   -4.73068
31120.0000   -4.80721
31160.0000   -5.53953
31200.0000   -6.19258
31240.0000   -5.84215
31280.0000   -5.77346
31320.0000   -6.32066
31360.0000   -5.75502
31400.0000   -6.31935
31440.0000   -6.02776
31480.0000   -5.75921
31520.0000   -6.40278
31560.0000   -5.24927
31600.0000   -5.31426
31640.0000   -5.72153
31680.0000   -5.83775
31720.0000   -5.54781
31760.0000   -6.08148
31800.0000   -4.62168
31840.0000   -5.41013
31880.0000   -4.78586
31920.0000   -5.82743
31960.0000   -4.53774
32000.0000   -6.09247
32040.0000   -5.24584
32080.0000   -5.51354
32120.0000   -5.80387
32160.0000   -5.55712
32200.0000   -5.24835
32240.0000   -5.67621
32280.0000   -5.15351
32320.0000   -4.28279
32360.0000   -6.02464
32400.0000   -5.57754
32440.0000   -5.66761
32480.0000   -6.36311
32520.0000   -6.29666
32560.0000   -5.79778
32600.0000   -5.23210
32640.0000   -4.52770
32680.0000   -5.60427
32720.0000   -4.78996
32760.0000   -5.74937
32800.0000   -5.21301
32840.0000   -5.55106
32880.0000   -5.53908
32920.0000   -5.42801
32960.0000   -5.96724
33000.0000   -5.65393
33040.0000   -5.03438
33080.0000   -6.22838
33120.0000   -5.62158
33160.0000   -4.89938
33200.0000   -5.15171
33240.0000   -5.94938
33280.0000   -5.81303
33320.0000   -5.43636
33360.0000   -5.35370
33400.0000   -5.86291
33440.0000   -5.75485
33480.0000   -4.85804
33520.0000   -5.64742
33560.0000   -5.30140
33600.0000   -5.71041
33640.0000   -5.57244
33680.0000   -5.03865
33720.0000   -5.30111
33760.0000   -5.05142
33800.0000   -5.21431
33840.0000   -5.56364
33880.0000   -5.39743
33920.0000   -5.00197
33960.0000   -5.03713
34000.0000   -5.85833
34040.0000   -5.18255
34080.0000   -5.45291
34120.0000   -5.71172
34160.0000   -5.55683
34200.0000   -5.58052
34240.0000   -5.74099
34280.0000   -5.80451
34320.0000   -5.45159
34360.0000   -5.63648
34400.0000   -5.08860
34440.0000   -5.82971
34480.0000   -5.45346
34520.0000   -5.37241
34560.0000   -6.51516
34600.0000   -6.20942
34640.0000   -5.89949
34680.0000   -5.60102
34720.0000   -5.72612
34760.0000   -6.55465
34800.0000   -5.76094
34840.0000   -5.69109
34880.0000   -5.30029
34920.0000   -4.99045
34960.0000   -5.31749
35000.0000   -5.44743
35040.0000   -5.88723
35080.0000   -5.67356
35120.0000   -5.27824
35160.0000   -5.51552
35200.0000   -5.39387
35240.0000   -6.13960
35280.0000   -5.65835
35320.0000   -4.66178
35360.0000   -5.52456
35400.0000   -5.19040
35440.0000   -5.95414
35480.0000   -5.37931
35520.0000   -5.83740
35560.0000   -5.52890
35600.0000   -5.28864
35640.0000   -5.87744
35680.0000   -6.04285
35720.0000   -5.55445
35760.0000   -5.24306
35800.0000   -5.03574
35840.0000   -4.57774
35880.0000   -5.52568
35920.0000   -4.73166
35960.0000   -5.31438
36000.0000   -4.87991
36040.0000   -4.53413
36080.0000   -5.28607
36120.0000   -6.06901
36160.0000   -6.66067
36200.0000   -5.66673
36240.0000   -5.50105
36280.0000   -5.84371
36320.0000   -5.88003
36360.0000   -5.74623
36400.0000   -6.11209
36440.0000   -5.27415
36480.0000   -4.91423
36520.0000   -4.82777
36560.0000   -5.49998
36600.0000   -5.86487
36640.0000   -6.41844
36680.0000   -4.99268
36720.0000   -5.22453
36760.0000   -5.02241
36800.0000   -6.37024
36840.0000   -5.53036
36880.0000   -5.85810
36920.0000   -5.23900
36960.0000   -5.78274
37000.0000   -5.82936
37040.0000   -6.39801
37080.0000   -6.00448
37120.0000   -6.73411
37160.0000   -5.28273
37200.0000   -5.74043
37240.0000   -5.68977
37280.0000   -5.19909
37320.0000   -6.15849
37360.0000   -6.31273
37400.0000   -6.38410
37440.0000   -5.03164
37480.0000   -5.67975
37520.0000   -6.01387
37560.0000   -5.81249
37600.0000   -5.55813
37640.0000   -4.86323
37680.0000   -5.26624
37720.0000   -5.84785
37760.0000   -5.66465
37800.0000   -5.34737
37840.0000   -5.04199
37880.0000   -5.16866
37920.0000   -4.53963
37960.0000   -4.75404
38000.0000   -4.61870
38040.0000   -6.02850
38080.0000   -4.78143
38120.0000   -5.47984
38160.0000   -4.92572
38200.0000   -5.56490
38240.0000   -4.55305
38280.0000   -4.61089
38320.0000   -4.41260
38360.0000   -5.42691
38400.0000   -5.28666
38440.0000   -5.56646
38480.0000   -4.99207
38520.0000   -4.41147
38560.0000   -5.71926
38600.0000   -5.98385
38640.0000   -5.46004
38680.0000   -4.97912
38720.0000   -5.02943
38760.0000   -5.44498
38800.0000   -5.12748
38840.0000   -4.77695
38880.0000   -5.85241
38920.0000   -4.79204
38960.0000   -5.06865
39000.0000   -5.22187
39040.0000   -4.71770
39080.0000   -3.81747
39120.0000   -5.47046
39160.0000   -4.56831
39200.0000   -4.34740
39240.0000   -4.71534
39280.0000   -4.38588
39320.0000   -4.66703
39360.0000   -4.89468
39400.0000   -5.58220
39440.0000   -5.37322
39480.0000   -4.96080
39520.0000   -4.90236
39560.0000   -4.88734
39600.0000   -5.26293
39640.0000   -5.14538
39680.0000   -4.87808
39720.0000   -4.63131
39760.0000   -4.23277
39800.0000   -4.32601
39840.0000   -4.69168
39880.0000   -4.64899
39920.0000   -5.41225
39960.0000   -4.84077
40000.0000   -5.17746
40040.0000   -4.86390
40080.0000   -5.33083
40120.0000   -5.07817
40160.0000   -5.56939
40200.0000   -4.85298
40240.0000   -5.25208
40280.0000   -4.93433
40320.0000   -5.42762
40360.0000   -4.15110
40400.0000   -5.27534
40440.0000   -5.03605
40480.0000   -5.22849
40520.0000   -5.32366
40560.0000   -5.41867
40600.0000   -6.35772
40640.0000   -5.42000
40680.0000   -5.58378
40720.0000   -5.07360
40760.0000   -4.61113
40800.0000   -5.51892
40840.0000   -4.59919
40880.0000   -3.53380
40920.0000   -4.94957
40960.0000   -5.09378
41000.0000   -4.53272
41040.0000   -6.63073
41080.0000   -5.81612
41120.0000   -5.76249
41160.0000   -5.74714
41200.0000   -5.93052
41240.0000   -5.10488
41280.0000   -6.07938
41320.0000   -5.42580
41360.0000   -5.82486
41400.0000   -5.92362
41440.0000   -6.57095
41480.0000   -5.65527
41520.0000   -5.23843
41560.0000   -5.58563
41600.0000   -5.85347
41640.0000   -5.83592
41680.0000   -5.12047
41720.0000   -4.68202
41760.0000   -5.38199
41800.0000   -4.89581
41840.0000   -5.02527
41880.0000   -5.63490
41920.0000   -4.90273
41960.0000   -5.14321
42000.0000   -4.87288
42040.0000   -5.39272
42080.0000   -5.82712
42120.0000   -5.17751
42160.0000   -5.61090
42200.0000   -5.24330
42240.0000   -4.40433
42280.0000   -5.68676
42320.0000   -4.86869
42360.0000   -4.74590
42400.0000   -4.82875
42440.0000   -4.90521
42480.0000   -5.21269
42520.0000   -6.00289
42560.0000   -6.02461
42600.0000   -5.75348
42640.0000   -4.92507
42680.0000   -5.91064
42720.0000   -5.40705
42760.0000   -5.55410
42800.0000   -4.75911
42840.0000   -5.17908
42880.0000   -4.58378
42920.0000   -4.52883
42960.0000   -4.40918
43000.0000   -5.25949
43040.0000   -5.75973
43080.0000   -5.35092
43120.0000   -5.01375
43160.0000   -5.25247
43200.0000   -4.93392
43240.0000   -5.74075
43280.0000   -6.05496
43320.0000   -6.56837
43360.0000   -5.83903
43400.0000   -6.40663
43440.0000   -5.99694
43480.0000   -6.54960
43520.0000   -5.11956
43560.0000   -5.33884
43600.0000   -5.55072
43640.0000   -5.64748
43680.0000   -6.74755
43720.0000   -5.56524
43760.0000   -5.28819
43800.0000   -6.03396
43840.0000   -5.28879
43880.0000   -6.11412
43920.0000   -4.99785
43960.0000   -5.06570
44000.0000   -5.76099
44040.0000   -5.16304
44080.0000   -5.22557
44120.0000   -5.52834
44160.0000   -5.47013
44200.0000   -5.35685
44240.0000   -5.64741
44280.0000   -4.57838
44320.0000   -4.51763
44360.0000   -4.69052
44400.0000   -4.32602
44440.0000   -3.99786
44480.0000   -4.58000
44520.0000   -5.70016
44560.0000   -5.14428
44600.0000   -5.55070
44640.0000   -4.78254
44680.0000   -4.97506
44720.0000   -5.41437
44760.0000   -4.09697
44800.0000   -4.65998
44840.0000   -4.21455
44880.0000   -4.30577
44920.0000   -4.07538
44960.0000   -3.78540
45000.0000   -3.77531
45040.0000   -4.14646
45080.0000   -3.21665
45120.0000   -3.86795
45160.0000   -3.41347
45200.0000   -3.96926
45240.0000   -3.69549
45280.0000   -4.58004
45320.0000   -5.02502
45360.0000   -4.66143
45400.0000   -3.77650
45440.0000   -4.75907
45480.0000   -4.57655
45520.0000   -4.82097
45560.0000   -5.39413
45600.0000   -3.97955
45640.0000   -3.98321
45680.0000   -4.21928
45720.0000   -4.61301
45760.0000   -3.54035
45800.0000   -4.55999
45840.0000   -3.28839
45880.0000   -3.72002
45920.0000   -3.39669
45960.0000   -4.04606
46000.0000   -4.55566
46040.0000   -5.08091
46080.0000   -4.42000
46120.0000   -6.16543
46160.0000   -5.11518
46200.0000   -5.14688
46240.0000   -3.97638
46280.0000   -4.31400
46320.0000   -4.04251
46360.0000   -3.96761
46400.0000   -3.81586
46440.0000   -3.98604
46480.0000   -4.80633
46520.0000   -3.91517
46560.0000   -5.21738
46600.0000   -5.24129
46640.0000   -4.84120
46680.0000   -5.71201
46720.0000   -4.70378
46760.0000   -5.48601
46800.0000   -5.00834
46840.0000   -4.36144
46880.0000   -5.87731
46920.0000   -4.78676
46960.0000   -5.28286
47000.0000   -5.36939
47040.0000   -5.08353
47080.0000   -4.33003
47120.0000   -4.62157
47160.0000   -5.06568
47200.0000   -4.73627
47240.0000   -4.49005
47280.0000   -4.50366
47320.0000   -4.94483
47360.0000   -4.73216
47400.0000   -5.32240
47440.0000   -3.96309
47480.0000   -4.22383
47520.0000   -5.15715
47560.0000   -4.87822
47600.0000   -5.05604
47640.0000   -4.58318
47680.0000   -4.59314
47720.0000   -3.23921
47760.0000   -3.96025
47800.0000   -3.38932
47840.0000   -3.40889
47880.0000   -3.24177
47920.0000   -4.76808
47960.0000   -4.25374
48000.0000   -4.04392
48040.0000   -4.60855
48080.0000   -4.52574
48120.0000   -4.64535
48160.0000   -4.72740
48200.0000   -4.79330
48240.0000   -3.53070
48280.0000   -3.97648
48320.0000   -4.43237
48360.0000   -4.40824
48400.0000   -4.08992
48440.0000   -4.88432
48480.0000   -3.87505
48520.0000   -4.40632
48560.0000   -4.39306
48600.0000   -4.44976
48640.0000   -3.82232
48680.0000   -4.31879
48720.0000   -3.71927
48760.0000   -3.97872
48800.0000   -3.41020
48840.0000   -3.79209
48880.0000   -2.91417
48920.0000   -2.96752
48960.0000   -3.43305
49000.0000   -3.96248
49040.0000   -3.91359
49080.0000   -4.07355
49120.0000   -4.42160
49160.0000   -4.35080
49200.0000   -5.37247
49240.0000   -4.24201
49280.0000   -4.68632
49320.0000   -4.91842
49360.0000   -4.30688
49400.0000   -4.55896
49440.0000   -5.39704
49480.0000   -3.88422
49520.0000   -3.95259
49560.0000   -4.36776
49600.0000   -4.66162
49640.0000   -4.24206
49680.0000   -4.62462
49720.0000   -4.64330
49760.0000   -3.97222
49800.0000   -4.36734
49840.0000   -3.59401
49880.0000   -4.78801
49920.0000   -4.44221
49960.0000   -4.54246
50000.0000   -4.85169
50040.0000   -4.58935
50080.0000   -4.21616
50120.0000   -3.89138
50160.0000   -4.06630
50200.0000   -4.20744
50240.0000   -4.33999
50280.0000   -4.54025
50320.0000   -4.41749
50360.0000   -4.89270
50400.0000   -4.07985
50440.0000   -3.58239
50480.0000   -5.11618
50520.0000   -4.76951
50560.0000   -4.24675
50600.0000   -4.25998
50640.0000   -4.52856
50680.0000   -4.84418
50720.0000   -5.50259
50760.0000   -5.52535
50800.0000   -5.01638
50840.0000   -4.42137
50880.0000   -5.25672
50920.0000   -4.58667
50960.0000   -4.78508
51000.0000   -4.67711
51040.0000   -4.27443
51080.0000   -5.66606
51120.0000   -3.95777
51160.0000   -5.10858
51200.0000   -4.94091
51240.0000   -4.58294
51280.0000   -4.46574
51320.0000   -3.63801
51360.0000   -4.37748
51400.0000   -4.01778
51440.0000   -3.62643
51480.0000   -3.84203
51520.0000   -3.45708
51560.0000   -4.94456
51600.0000   -4.61044
51640.0000   -4.46831
51680.0000   -4.12819
51720.0000   -4.28800
51760.0000   -5.23032
51800.0000   -3.90234
51840.0000   -3.76761
51880.0000   -3.82067
51920.0000   -3.94197
51960.0000   -4.16825
52000.0000   -4.43408
52040.0000   -4.07759
52080.0000   -3.81243
52120.0000   -4.96057
52160.0000   -3.57064
52200.0000   -4.40460
52240.0000   -4.16491
52280.0000   -4.26270
52320.0000   -4.26865
52360.0000   -4.11115
52400.0000   -4.22513
52440.0000   -5.20485
52480.0000   -4.87991
52520.0000   -4.58424
52560.0000   -4.08383
52600.0000   -5.00506
52640.0000   -5.09006
52680.0000   -5.12406
52720.0000   -4.39488
52760.0000   -4.08392
52800.0000   -4.55326
52840.0000   -5.11303
52880.0000   -4.02031
52920.0000   -4.11407
52960.0000   -4.33867
53000.0000   -4.20364
53040.0000   -4.21822
53080.0000   -3.76003
53120.0000   -4.04828
53160.0000   -4.18772
53200.0000   -4.43241
53240.0000   -4.56740
53280.0000   -3.96792
53320.0000   -4.54996
53360.0000   -4.30407
53400.0000   -4.53109
53440.0000   -4.84004
53480.0000   -5.34937
53520.0000   -5.42998
53560.0000   -5.70845
53600.0000   -4.91983
53640.0000   -4.79287
53680.0000   -4.57461
53720.0000   -4.39636
53760.0000   -5.07448
53800.0000   -5.09217
53840.0000   -4.66491
53880.0000   -4.38424
53920.0000   -3.70764
53960.0000   -4.06633
54000.0000   -3.71443
54040.0000   -4.65690
54080.0000   -4.21816
54120.0000   -4.78216
54160.0000   -4.19987
54200.0000   -3.88125
54240.0000   -4.57943
54280.0000   -4.93516
54320.0000   -4.33942
54360.0000   -4.73930
54400.0000   -4.70357
54440.0000   -4.25253
54480.0000   -3.67215
54520.0000   -3.99564
54560.0000   -4.31037
54600.0000   -4.12411
54640.0000   -3.39917
54680.0000   -3.47929
54720.0000   -2.97947
54760.0000   -4.22575
54800.0000   -5.15613
54840.0000   -3.66343
54880.0000   -4.29884
54920.0000   -3.23517
54960.0000   -3.41644
55000.0000   -3.19033
55040.0000   -3.36299
55080.0000   -4.04812
55120.0000   -4.67753
55160.0000   -4.16424
55200.0000   -3.69380
55240.0000   -4.03970
55280.0000   -3.19668
55320.0000   -3.84737
55360.0000   -3.89634
55400.0000   -4.58211
55440.0000   -4.61673
55480.0000   -4.45853
55520.0000   -4.42905
55560.0000   -3.92091
55600.0000   -4.34555
55640.0000   -4.91453
55680.0000   -4.07164
55720.0000   -3.49441
55760.0000   -3.61076
55800.0000   -4.30151
55840.0000   -4.23732
55880.0000   -4.02773
55920.0000   -4.61973
55960.0000   -3.62890
56000.0000   -4.43244
56040.0000   -4.75106
56080.0000   -4.48060
56120.0000   -3.75598
56160.0000   -4.08616
56200.0000   -4.47258
56240.0000   -4.58521
56280.0000   -3.83719
56320.0000   -3.70122
56360.0000   -4.34014
56400.0000   -4.59186
56440.0000   -4.28382
56480.0000   -4.15455
56520.0000   -3.87461
56560.0000   -4.73132
56600.0000   -3.80355
56640.0000   -3.75704
56680.0000   -3.39443
56720.0000   -4.64760
56760.0000   -3.61022
56800.0000   -4.03146
56840.0000   -3.87666
56880.0000   -3.59962
56920.0000   -2.90814
56960.0000   -3.59485
57000.0000   -4.62612
57040.0000   -4.12791
57080.0000   -3.88189
57120.0000   -3.99141
57160.0000   -4.64567
57200.0000   -3.35118
57240.0000   -4.47610
57280.0000   -3.50495
57320.0000   -3.96127
57360.0000   -4.37416
57400.0000   -3.58415
57440.0000   -3.43072
57480.0000   -3.85964
57520.0000   -3.16725
57560.0000   -3.46485
57600.0000   -3.65120
57640.0000   -4.70895
57680.0000   -3.98186
57720.0000   -3.11264
57760.0000   -3.27904
57800.0000   -3.54191
57840.0000   -4.02532
57880.0000   -4.11285
57920.0000   -4.49012
57960.0000   -3.52968
58000.0000   -3.17812
58040.0000   -2.97649
58080.0000   -4.64780
58120.0000   -3.97588
58160.0000   -4.46720
58200.0000   -4.33315
58240.0000   -4.95026
58280.0000   -3.90353
58320.0000   -3.16756
58360.0000   -4.06780
58400.0000   -3.67450
58440.0000   -3.65996
58480.0000   -3.81176
58520.0000   -4.12910
58560.0000   -3.60824
58600.0000   -3.89166
58640.0000   -3.73797
58680.0000   -3.12237
58720.0000   -3.76189
58760.0000   -3.74773
58800.0000   -4.53473
58840.0000   -3.59854
58880.0000   -4.36174
58920.0000   -3.13159
58960.0000   -4.21295
59000.0000   -3.03988
59040.0000   -3.44866
59080.0000   -3.19157
59120.0000   -3.39967
59160.0000   -3.04638
59200.0000   -2.55177
59240.0000   -3.17837
59280.0000   -2.91118
59320.0000   -2.87564
59360.0000   -2.28177
59400.0000   -2.94967
59440.0000   -3.39114
59480.0000   -3.73143
59520.0000   -3.57433
59560.0000   -4.05160
59600.0000   -3.90806
59640.0000   -3.26357
59680.0000   -3.89655
59720.0000   -3.95839
59760.0000   -3.28966
59800.0000   -3.68884
59840.0000   -3.51145
59880.0000   -4.70341
59920.0000   -3.93030
59960.0000   -4.41009
60000.0000   -3.47274
60040.0000   -4.20459
60080.0000   -4.12002
60120.0000   -3.69205
60160.0000   -3.59315
60200.0000   -3.95390
60240.0000   -4.09666
60280.0000   -3.44830
60320.0000   -4.38460
60360.0000   -3.80030
60400.0000   -4.71040
60440.0000   -4.04522
60480.0000   -3.89764
60520.0000   -5.08978
60560.0000   -4.26519
60600.0000   -4.06066
60640.0000   -3.59683
60680.0000   -3.99526
60720.0000   -4.01202
60760.0000   -4.34743
60800.0000   -4.79835
60840.0000   -5.16034
60880.0000   -3.92148
60920.0000   -4.43830
60960.0000   -3.85787
61000.0000   -4.86012
61040.0000   -4.24618
61080.0000   -4.86917
61120.0000   -4.63763
61160.0000   -4.80920
61200.0000   -4.77196
61240.0000   -4.95838
61280.0000   -4.02879
61320.0000   -4.08293
61360.0000   -3.58992
61400.0000   -3.77710
61440.0000   -4.00246
61480.0000   -4.77534
61520.0000   -3.57113
61560.0000   -5.19611
61600.0000   -4.20383
61640.0000   -3.87107
61680.0000   -4.35065
61720.0000   -4.46191
61760.0000   -4.51302
61800.0000   -5.64615
61840.0000   -4.94964
61880.0000   -4.90207
61920.0000   -4.62153
61960.0000   -5.27309
62000.0000   -5.42124
62040.0000   -4.83635
62080.0000   -5.63471
62120.0000   -5.08007
62160.0000   -4.30581
62200.0000   -4.75286
62240.0000   -5.25626
62280.0000   -4.26254
62320.0000   -4.40083
62360.0000   -5.16990
62400.0000   -4.74873
62440.0000   -5.04169
62480.0000   -4.33819
62520.0000   -4.36884
62560.0000   -3.31872
62600.0000   -3.53099
62640.0000   -4.46056
62680.0000   -5.08244
62720.0000   -4.47233
62760.0000   -3.93391
62800.0000   -3.48519
62840.0000   -4.97383
62880.0000   -4.48813
62920.0000   -4.35120
62960.0000   -4.65184
63000.0000   -4.46696
63040.0000   -4.55468
63080.0000   -4.90228
63120.0000   -4.28428
63160.0000   -4.61401
63200.0000   -3.55043
63240.0000   -4.12660
63280.0000   -3.60018
63320.0000   -4.37426
63360.0000   -3.46070
63400.0000   -3.13206
63440.0000   -3.47828
63480.0000   -3.76791
63520.0000   -4.39734
63560.0000   -3.56021
63600.0000   -4.26724
63640.0000   -3.87492
63680.0000   -3.97169
63720.0000   -4.12501
63760.0000   -4.23966
63800.0000   -4.47353
63840.0000   -3.82021
63880.0000   -3.40851
63920.0000   -3.35388
63960.0000   -3.84462
64000.0000   -3.82849
64040.0000   -4.71318
64080.0000   -4.23944
64120.0000   -4.11268
64160.0000   -5.13685
64200.0000   -5.51085
64240.0000   -4.28457
64280.0000   -4.83023
64320.0000   -4.57036
64360.0000   -4.33711
64400.0000   -4.65165
64440.0000   -4.69877
64480.0000   -5.13311
64520.0000   -3.71404
64560.0000   -4.62610
64600.0000   -5.84124
64640.0000   -5.85125
64680.0000   -5.17524
64720.0000   -5.49784
64760.0000   -4.59633
64800.0000   -4.73299
64840.0000   -5.08312
64880.0000   -5.38082
64920.0000   -4.24195
64960.0000   -4.15266
65000.0000   -4.55998
65040.0000   -4.40858
65080.0000   -3.90009
65120.0000   -4.02369
65160.0000   -4.50908
65200.0000   -4.67735
65240.0000   -4.84686
65280.0000   -6.02379
65320.0000   -5.21052
65360.0000   -6.79076
65400.0000   -5.14268
65440.0000   -4.75376
65480.0000   -5.21934
65520.0000   -4.01752
65560.0000   -4.40047
65600.0000   -4.91778
65640.0000   -3.94886
65680.0000   -3.91930
65720.0000   -4.50262
65760.0000   -4.82035
65800.0000   -5.04636
65840.0000   -4.68853
65880.0000   -4.35288
65920.0000   -3.79794
65960.0000   -3.87209
66000.0000   -4.18758
66040.0000   -4.37248
66080.0000   -4.29789
66120.0000   -4.67309
66160.0000   -4.79342
66200.0000   -4.59128
66240.0000   -4.68591
66280.0000   -4.29768
66320.0000   -3.87487
66360.0000   -4.73161
66400.0000   -4.95734
66440.0000   -4.14737
66480.0000   -4.80890
66520.0000   -4.19310
66560.0000   -3.54013
66600.0000   -3.85412
66640.0000   -3.82356
66680.0000   -4.14517
66720.0000   -4.11618
66760.0000   -3.95841
66800.0000   -4.27963
66840.0000   -5.11502
66880.0000   -4.17670
66920.0000   -5.06698
66960.0000   -4.96086
67000.0000   -5.33001
67040.0000   -4.30540
67080.0000   -4.95257
67120.0000   -4.75130
67160.0000   -4.69793
67200.0000   -4.24683
67240.0000   -5.04601
67280.0000   -5.04511
67320.0000   -4.34434
67360.0000   -4.69860
67400.0000   -3.97766
67440.0000   -4.45221
67480.0000   -4.62160
67520.0000   -4.63182
67560.0000   -3.87616
67600.0000   -3.34037
67640.0000   -4.42644
67680.0000   -4.51690
67720.0000   -4.37535
67760.0000   -4.30074
67800.0000   -4.66130
67840.0000   -3.67398
67880.0000   -3.99966
67920.0000   -4.46438
67960.0000   -3.87067
68000.0000   -4.03480
68040.0000   -3.78090
68080.0000   -3.96659
68120.0000   -4.45438
68160.0000   -3.46025
68200.0000   -3.54012
68240.0000   -4.01352
68280.0000   -4.85328
68320.0000   -6.11682
68360.0000   -4.67380
68400.0000   -4.41749
68440.0000   -4.81537
68480.0000   -4.93718
68520.0000   -4.09031
68560.0000   -3.37213
68600.0000   -4.92161
68640.0000   -5.13749
68680.0000   -5.47552
68720.0000   -5.07854
68760.0000   -4.90090
68800.0000   -3.56858
68840.0000   -3.44610
68880.0000   -4.10328
68920.0000   -3.70141
68960.0000   -4.31533
69000.0000   -4.06272
69040.0000   -3.88700
69080.0000   -3.94131
69120.0000   -4.13149
69160.0000   -4.73634
69200.0000   -4.97692
69240.0000   -5.28653
69280.0000   -4.97388
69320.0000   -5.00692
69360.0000   -4.24394
69400.0000   -4.48444
69440.0000   -5.20062
69480.0000   -3.26847
69520.0000   -4.28121
69560.0000   -3.79969
69600.0000   -4.18297
69640.0000   -3.58846
69680.0000   -3.94900
69720.0000   -4.14992
69760.0000   -3.81519
69800.0000   -3.77869
69840.0000   -3.35869
69880.0000   -4.23843
69920.0000   -3.38193
69960.0000   -3.39928
70000.0000   -3.71781
70040.0000   -3.19277
70080.0000   -2.50392
70120.0000   -2.74971
70160.0000   -2.62546
70200.0000   -3.02431
70240.0000   -2.78110
70280.0000   -3.41970
70320.0000   -4.56683
70360.0000   -4.07413
70400.0000   -4.29783
70440.0000   -4.23624
70480.0000   -4.00366
70520.0000   -3.91334
70560.0000   -4.21715
70600.0000   -4.26995
70640.0000   -4.15320
70680.0000   -2.65726
70720.0000   -3.61460
70760.0000   -3.85841
70800.0000   -4.64377
70840.0000   -4.06238
70880.0000   -3.94319
70920.0000   -3.72559
70960.0000   -4.38823
71000.0000   -4.67301
71040.0000   -4.85489
71080.0000   -4.54678
71120.0000   -3.62495
71160.0000   -3.83291
71200.0000   -3.08788
71240.0000   -3.84779
71280.0000   -4.65853
71320.0000   -4.33631
71360.0000   -3.65070
71400.0000   -4.68171
71440.0000   -4.46207
71480.0000   -4.92594
71520.0000   -4.32446
71560.0000   -4.39238
71600.0000   -4.22189
71640.0000   -4.77042
71680.0000   -5.46719
71720.0000   -5.70905
71760.0000   -5.01836
71800.0000   -4.36883
71840.0000   -4.09231
71880.0000   -5.21233
71920.0000   -4.27074
71960.0000   -4.94460
72000.0000   -3.99306
72040.0000   -4.50106
72080.0000   -4.88302
72120.0000   -4.24105
72160.0000   -4.56220
72200.0000   -5.02127
72240.0000   -4.23664
72280.0000   -4.50001
72320.0000   -5.14179
72360.0000   -5.68716
72400.0000   -4.55135
72440.0000   -4.62555
72480.0000   -5.55436
72520.0000   -4.77320
72560.0000   -4.62239
72600.0000   -5.01101
72640.0000   -4.65521
72680.0000   -4.29741
72720.0000   -4.82735
72760.0000   -4.24881
72800.0000   -5.25312
72840.0000   -5.15416
72880.0000   -4.56829
72920.0000   -4.45505
72960.0000   -4.82018
73000.0000   -5.25549
73040.0000   -4.66915
73080.0000   -5.63978
73120.0000   -4.85668
73160.0000   -5.08526
73200.0000   -4.93330
73240.0000   -5.47673
73280.0000   -4.44358
73320.0000   -4.46649
73360.0000   -4.14842
73400.0000   -4.36364
73440.0000   -4.20837
73480.0000   -4.67417
73520.0000   -3.77142
73560.0000   -4.81303
73600.0000   -4.99251
73640.0000   -4.78053
73680.0000   -4.04554
73720.0000   -4.51368
73760.0000   -4.19512
73800.0000   -4.53614
73840.0000   -3.72398
73880.0000   -4.94657
73920.0000   -4.24186
73960.0000   -4.10811
74000.0000   -4.58446
74040.0000   -5.29745
74080.0000   -5.17806
74120.0000   -3.76387
74160.0000   -4.30972
74200.0000   -4.35582
74240.0000   -5.13286
74280.0000   -4.87435
74320.0000   -5.08727
74360.0000   -5.04989
74400.0000   -4.30404
74440.0000   -4.78781
74480.0000   -5.42550
74520.0000   -4.40215
74560.0000   -5.06826
74600.0000   -4.95807
74640.0000   -4.77082
74680.0000   -3.71042
74720.0000   -4.90220
74760.0000   -4.63957
74800.0000   -5.08215
74840.0000   -5.72108
74880.0000   -5.03113
74920.0000   -5.00123
74960.0000   -4.71965
75000.0000   -4.48590
75040.0000   -4.52416
75080.0000   -4.47389
75120.0000   -4.68725
75160.0000   -3.75888
75200.0000   -4.64215
75240.0000   -4.79806
75280.0000   -4.92046
75320.0000   -4.61648
75360.0000   -4.75922
75400.0000   -4.33789
75440.0000   -5.20882
75480.0000   -4.90167
75520.0000   -6.23472
75560.0000   -5.04280
75600.0000   -4.67047
75640.0000   -4.69581
75680.0000   -4.48905
75720.0000   -5.97799
75760.0000   -4.03952
75800.0000   -4.03497
75840.0000   -5.15496
75880.0000   -4.39538
75920.0000   -4.33791
75960.0000   -4.65589
76000.0000   -4.38804
76040.0000   -4.71174
76080.0000   -4.65571
76120.0000   -3.99777
76160.0000   -3.95248
76200.0000   -5.36863
76240.0000   -4.64992
76280.0000   -3.66714
76320.0000   -4.71615
76360.0000   -5.00805
76400.0000   -4.90093
76440.0000   -5.37062
76480.0000   -5.80093
76520.0000   -4.96170
76560.0000   -5.46914
76600.0000   -4.46049
76640.0000   -4.58138
76680.0000   -4.57436
76720.0000   -4.76410
76760.0000   -4.03071
76800.0000   -4.23579
76840.0000   -3.92532
76880.0000   -5.40918
76920.0000   -4.96174
76960.0000   -5.23115
77000.0000   -4.14206
77040.0000   -4.67826
77080.0000   -4.67940
77120.0000   -3.83890
77160.0000   -4.14566
77200.0000   -3.34951
77240.0000   -3.39214
77280.0000   -3.60399
77320.0000   -3.49763
77360.0000   -3.89864
77400.0000   -4.29255
77440.0000   -4.27243
77480.0000   -4.99624
77520.0000   -4.68997
77560.0000   -3.94977
77600.0000   -4.62833
77640.0000   -4.94972
77680.0000   -5.09560
77720.0000   -5.47499
77760.0000   -3.43620
77800.0000   -4.00598
77840.0000   -4.17835
77880.0000   -5.29266
77920.0000   -4.88995
77960.0000   -4.93122
78000.0000   -5.47511
78040.0000   -4.74469
78080.0000   -5.15921
78120.0000   -5.56655
78160.0000   -4.67108
78200.0000   -4.67317
78240.0000   -4.57816
78280.0000   -4.56505
78320.0000   -4.61237
78360.0000   -4.01661
78400.0000   -3.77440
78440.0000   -4.39090
78480.0000   -5.00461
78520.0000   -4.48961
78560.0000   -4.81921
78600.0000   -4.72916
78640.0000   -4.83664
78680.0000   -5.51200
78720.0000   -4.58164
78760.0000   -4.56490
78800.0000   -4.94392
78840.0000   -4.88141
78880.0000   -5.34682
78920.0000   -5.25967
78960.0000   -4.73263
79000.0000   -4.94649
79040.0000   -5.35364
79080.0000   -4.73681
79120.0000   -4.49055
79160.0000   -3.33297
79200.0000   -4.09882
79240.0000   -4.02453
79280.0000   -3.73842
79320.0000   -3.31097
79360.0000   -3.91369
79400.0000   -3.98808
79440.0000   -4.65268
79480.0000   -3.71652
79520.0000   -4.51814
79560.0000   -4.36250
79600.0000   -4.77833
79640.0000   -4.57497
79680.0000   -5.09239
79720.0000   -5.10069
79760.0000   -5.29388
79800.0000   -5.08081
79840.0000   -4.71207
79880.0000   -4.85071
79920.0000   -4.00068
79960.0000   -4.15337
80000.0000   -4.70254
80040.0000   -4.64136
80080.0000   -5.19021
80120.0000   -4.48262
80160.0000   -4.90542
80200.0000   -3.71295
80240.0000   -5.29010
80280.0000   -4.12624
80320.0000   -4.16559
80360.0000   -4.86787
80400.0000   -5.02636
80440.0000   -4.11273
80480.0000   -3.72849
80520.0000   -4.01345
80560.0000   -4.56895
80600.0000   -4.04405
80640.0000   -4.35147
80680.0000   -4.59558
80720.0000   -4.31547
80760.0000   -3.76288
80800.0000   -4.78538
80840.0000   -4.02036
80880.0000   -3.95789
80920.0000   -4.60912
80960.0000   -4.59440
81000.0000   -4.50618
81040.0000   -3.86634
81080.0000   -4.67002
81120.0000   -4.74018
81160.0000   -4.35914
81200.0000   -4.07354
81240.0000   -4.17133
81280.0000   -3.93196
81320.0000   -4.19126
81360.0000   -4.80827
81400.0000   -4.12160
81440.0000   -4.14554
81480.0000   -4.11406
81520.0000   -4.62363
81560.0000   -3.66644
81600.0000   -5.10826
81640.0000   -3.40175
81680.0000   -2.98085
81720.0000   -3.56269
81760.0000   -3.78592
81800.0000   -4.33807
81840.0000   -4.16190
81880.0000   -4.65301
81920.0000   -4.97824
81960.0000   -4.55334
82000.0000   -3.74821
82040.0000   -3.08747
82080.0000   -4.20427
82120.0000   -4.09886
82160.0000   -4.16480
82200.0000   -3.95981
82240.0000   -4.30998
82280.0000   -4.65672
82320.0000   -4.24633
82360.0000   -5.19803
82400.0000   -4.52386
82440.0000   -4.12839
82480.0000   -4.78294
82520.0000   -5.20832
82560.0000   -5.34846
82600.0000   -5.03943
82640.0000   -4.92422
82680.0000   -4.95524
82720.0000   -5.23261
82760.0000   -5.02727
82800.0000   -4.61891
82840.0000   -4.66481
82880.0000   -5.27615
82920.0000   -4.58749
82960.0000   -4.73358
83000.0000   -5.03478
83040.0000   -4.66554
83080.0000   -5.13604
83120.0000   -5.49811
83160.0000   -5.13150
83200.0000   -5.32316
83240.0000   -4.85753
83280.0000   -5.16030
83320.0000   -4.83683
83360.0000   -4.99192
83400.0000   -4.52717
83440.0000   -4.54380
83480.0000   -4.15299
83520.0000   -4.68205
83560.0000   -4.52182
83600.0000   -3.94228
83640.0000   -4.57766
83680.0000   -3.85289
83720.0000   -4.16126
83760.0000   -4.70517
83800.0000   -5.27811
83840.0000   -4.72965
83880.0000   -4.33128
83920.0000   -3.81357
83960.0000   -4.18060
84000.0000   -4.63645
84040.0000   -3.94690
84080.0000   -4.11199
84120.0000   -4.99051
84160.0000   -4.24458
84200.0000   -3.76513
84240.0000   -3.31285
84280.0000   -4.03150
84320.0000   -4.48315
84360.0000   -4.82941
84400.0000   -4.50484
84440.0000   -4.84786
84480.0000   -5.32367
84520.0000   -5.08522
84560.0000   -3.84893
84600.0000   -4.88278
84640.0000   -3.67924
84680.0000   -3.76858
84720.0000   -4.56346
84760.0000   -4.17904
84800.0000   -3.67860
84840.0000   -4.26338
84880.0000   -4.11587
84920.0000   -4.93931
84960.0000   -3.99052
85000.0000   -4.18734
85040.0000   -4.36787
85080.0000   -3.49483
85120.0000   -4.44166
85160.0000   -5.08401
85200.0000   -4.90678
85240.0000   -4.14547
85280.0000   -3.12695
85320.0000   -4.19814
85360.0000   -3.61995
85400.0000   -4.16305
85440.0000   -3.60256
85480.0000   -4.35757
85520.0000   -3.76188
85560.0000   -4.33238
85600.0000   -4.27473
85640.0000   -4.34431
85680.0000   -4.06346
85720.0000   -3.72873
85760.0000   -4.29275
85800.0000   -4.77502
85840.0000   -4.49323
85880.0000   -4.32227
85920.0000   -4.53419
85960.0000   -3.77819
86000.0000   -3.85669
86040.0000   -3.78433
86080.0000   -3.59077
86120.0000   -4.84349
86160.0000   -3.68473
86200.0000   -4.08746
86240.0000   -3.78791
86280.0000   -4.12841
86320.0000   -3.93690
86360.0000   -3.74055
86400.0000   -5.19185
86440.0000   -4.02196
86480.0000   -3.82988
86520.0000   -3.28936
86560.0000   -3.38245
86600.0000   -4.01627
86640.0000   -4.32534
86680.0000   -3.88861
86720.0000   -3.95135
86760.0000   -4.67913
86800.0000   -4.72356
86840.0000   -4.51187
86880.0000   -4.41642
86920.0000   -4.47742
86960.0000   -4.00860
87000.0000   -4.02674
87040.0000   -4.73889
87080.0000   -4.53723
87120.0000   -4.84783
87160.0000   -4.86351
87200.0000   -4.63958
87240.0000   -4.39637
87280.0000   -3.42894
87320.0000   -4.39796
87360.0000   -4.67269
87400.0000   -3.65578
87440.0000   -3.59508
87480.0000   -3.53728
87520.0000   -4.80044
87560.0000   -4.78321
87600.0000   -3.66785
87640.0000   -4.02060
87680.0000   -4.39933
87720.0000   -5.05895
87760.0000   -4.96596
87800.0000   -4.13049
87840.0000   -4.11368
87880.0000   -4.16117
87920.0000   -4.58012
87960.0000   -3.60932
88000.0000   -3.94066
88040.0000   -3.72512
88080.0000   -4.45299
88120.0000   -3.68858
88160.0000   -4.08939
88200.0000   -4.36965
88240.0000   -4.24331
88280.0000   -4.38623
88320.0000   -4.62961
88360.0000   -4.09831
88400.0000   -4.70908
88440.0000   -4.84432
88480.0000   -5.46252
88520.0000   -4.71399
88560.0000   -4.15273
88600.0000   -4.22119
88640.0000   -4.62360
88680.0000   -4.26480
88720.0000   -4.01617
88760.0000   -4.02909
88800.0000   -5.01738
88840.0000   -4.00653
88880.0000   -3.96608
88920.0000   -4.09425
88960.0000   -4.44761
89000.0000   -4.69436
89040.0000   -4.55363
89080.0000   -4.06245
89120.0000   -3.41992
89160.0000   -3.86768
89200.0000   -3.93236
89240.0000   -4.17754
89280.0000   -3.74841
89320.0000   -2.83842
89360.0000   -3.24094
89400.0000   -4.10524
89440.0000   -4.73694
89480.0000   -4.14595
89520.0000   -4.91944
89560.0000   -4.56586
89600.0000   -4.14480
89640.0000   -3.99006
89680.0000   -4.48802
89720.0000   -4.49458
89760.0000   -4.04503
89800.0000   -4.34091
89840.0000   -4.46394
89880.0000   -5.19686
89920.0000   -5.18143
89960.0000   -4.28194
90000.0000   -5.25789
90040.0000   -5.09657
90080.0000   -4.68497
90120.0000   -3.78075
90160.0000   -4.14665
90200.0000   -4.95863
90240.0000   -4.52199
90280.0000   -4.05765
90320.0000   -4.31776
90360.0000   -3.81384
90400.0000   -3.35563
90440.0000   -5.19942
90480.0000   -3.63099
90520.0000   -5.12744
90560.0000   -4.17777
90600.0000   -3.13793
90640.0000   -4.54308
90680.0000   -3.29048
90720.0000   -3.62506
90760.0000   -3.34423
90800.0000   -4.03790
90840.0000   -4.57780
90880.0000   -3.82528
90920.0000   -5.01173
90960.0000   -4.79094
91000.0000   -4.60353
91040.0000   -5.43398
91080.0000   -4.58634
91120.0000   -5.31795
91160.0000   -5.01140
91200.0000   -5.06229
91240.0000   -4.96532
91280.0000   -5.38841
91320.0000   -4.88114
91360.0000   -4.40763
91400.0000   -3.91456
91440.0000   -4.33378
91480.0000   -4.03908
91520.0000   -5.18901
91560.0000   -4.82161
91600.0000   -5.05025
91640.0000   -4.21416
91680.0000   -3.78114
91720.0000   -4.07029
91760.0000   -4.61762
91800.0000   -4.55354
91840.0000   -4.68988
91880.0000   -4.43471
91920.0000   -4.10379
91960.0000   -4.07578
92000.0000   -4.29870
92040.0000   -4.74902
92080.0000   -5.69297
92120.0000   -5.62169
92160.0000   -5.96359
92200.0000   -6.05978
92240.0000   -5.43011
92280.0000   -4.88606
92320.0000   -4.79142
92360.0000   -4.78838
92400.0000   -4.99851
92440.0000   -4.83880
92480.0000   -4.55014
92520.0000   -4.48867
92560.0000   -4.14423
92600.0000   -4.46076
92640.0000   -4.43292
92680.0000   -4.08979
92720.0000   -4.76927
92760.0000   -4.12188
92800.0000   -4.06813
92840.0000   -4.21544
92880.0000   -4.25206
92920.0000   -4.06493
92960.0000   -4.66642
93000.0000   -4.44023
93040.0000   -4.82801
93080.0000   -4.72376
93120.0000   -4.14909
93160.0000   -4.04436
93200.0000   -4.66566
93240.0000   -4.97958
93280.0000   -4.91422
93320.0000   -5.32963
93360.0000   -4.73184
93400.0000   -4.19702
93440.0000   -4.52368
93480.0000   -4.36230
93520.0000   -4.40110
93560.0000   -4.89301
93600.0000   -4.14326
93640.0000   -4.83398
93680.0000   -3.95631
93720.0000   -4.69625
93760.0000   -3.83225
93800.0000   -5.41264
93840.0000   -4.84682
93880.0000   -5.42586
93920.0000   -4.73933
93960.0000   -5.56273
94000.0000   -3.39887
94040.0000   -4.38977
94080.0000   -4.84351
94120.0000   -4.23710
94160.0000   -3.90489
94200.0000   -4.13836
94240.0000   -4.40131
94280.0000   -4.05657
94320.0000   -4.30121
94360.0000   -3.73378
94400.0000   -3.16266
94440.0000   -3.04421
94480.0000   -3.72065
94520.0000   -2.61882
94560.0000   -3.34132
94600.0000   -3.04159
94640.0000   -3.47799
94680.0000   -2.63063
94720.0000   -3.93956
94760.0000   -3.64374
94800.0000   -3.99244
94840.0000   -4.98958
94880.0000   -4.81868
94920.0000   -4.35170
94960.0000   -4.08218
95000.0000   -3.93743
95040.0000   -4.11429
95080.0000   -4.41381
95120.0000   -4.34432
95160.0000   -4.66385
95200.0000   -4.80540
95240.0000   -4.89469
95280.0000   -5.07021
95320.0000   -4.34374
95360.0000   -4.07179
95400.0000   -4.52308
95440.0000   -4.43408
95480.0000   -4.70870
95520.0000   -4.66468
95560.0000   -4.33364
95600.0000   -4.80769
95640.0000   -4.53761
95680.0000   -4.20289
95720.0000   -4.89331
95760.0000   -4.51221
95800.0000   -4.57233
95840.0000   -4.94388
95880.0000   -4.33110
95920.0000   -4.60149
95960.0000   -3.68003
96000.0000   -4.88309
96040.0000   -4.89559
96080.0000   -4.58646
96120.0000   -4.80429
96160.0000   -5.01214
96200.0000   -4.88776
96240.0000   -5.89265
96280.0000   -4.75281
96320.0000   -4.48405
96360.0000   -5.30481
96400.0000   -5.39807
96440.0000   -4.61101
96480.0000   -4.99115
96520.0000   -5.79752
96560.0000   -5.22903
96600.0000   -4.87787
96640.0000   -5.67297
96680.0000   -4.89140
96720.0000   -3.97915
96760.0000   -4.52794
96800.0000   -4.95954
96840.0000   -4.86063
96880.0000   -5.00680
96920.0000   -4.35188
96960.0000   -4.40895
97000.0000   -4.59821
97040.0000   -4.77958
97080.0000   -4.96483
97120.0000   -3.77694
97160.0000   -3.86123
97200.0000   -5.36921
97240.0000   -4.43443
97280.0000   -3.86567
97320.0000   -4.84255
97360.0000   -4.54820
97400.0000   -5.45362
97440.0000   -4.67070
97480.0000   -4.90271
97520.0000   -4.36674
97560.0000   -4.68958
97600.0000   -4.34027
97640.0000   -3.63016
97680.0000   -4.42212
97720.0000   -4.16307
97760.0000   -4.01181
97800.0000   -3.96657
97840.0000   -4.00094
97880.0000   -3.94404
97920.0000   -3.87847
97960.0000   -4.82984
98000.0000   -4.48996
98040.0000   -4.31210
98080.0000   -3.90990
98120.0000   -4.66791
98160.0000   -4.56207
98200.0000   -4.49425
98240.0000   -4.31467
98280.0000   -3.78617
98320.0000   -3.92743
98360.0000   -3.83264
98400.0000   -5.16327
98440.0000   -4.93743
98480.0000   -4.58577
98520.0000   -5.04836
98560.0000   -4.31866
98600.0000   -4.50453
98640.0000   -3.98470
98680.0000   -4.65224
98720.0000   -4.48108
98760.0000   -4.57975
98800.0000   -4.72892
98840.0000   -4.12097
98880.0000   -4.13636
98920.0000   -4.10472
98960.0000   -4.80638
99000.0000   -4.74971
99040.0000   -4.17256
99080.0000   -4.56727
99120.0000   -4.03081
99160.0000   -4.22994
99200.0000   -4.22263
99240.0000   -3.24799
99280.0000   -3.19326
99320.0000   -3.13224
99360.0000   -4.46598
99400.0000   -4.42128
99440.0000   -3.87678
99480.0000   -4.50343
99520.0000   -4.13250
99560.0000   -4.21137
99600.0000   -4.16558
99640.0000   -3.65518
99680.0000   -3.99756
99720.0000   -4.52378
99760.0000   -4.96487
99800.0000   -5.12522
99840.0000   -4.28064
99880.0000   -4.57103
99920.0000   -4.09160
99960.0000   -4.12387
100000.0000   -3.88137
100040.0000   -4.10253
100080.0000   -4.19470
100120.0000   -4.04183
100160.0000   -4.49081
100200.0000   -3.99721
100240.0000   -3.58764
100280.0000   -4.48167
100320.0000   -4.17036
100360.0000   -4.82109
100400.0000   -4.01195
100440.0000   -2.98568
100480.0000   -3.68830
100520.0000   -4.43617
100560.0000   -3.97729
100600.0000   -4.25217
100640.0000   -4.62614
100680.0000   -5.10323
100720.0000   -4.11821
100760.0000   -3.31348
100800.0000   -4.38283
100840.0000   -4.93099
100880.0000   -4.41223
100920.0000   -4.49319
100960.0000   -3.85953
101000.0000   -3.17667
101040.0000   -3.85678
101080.0000   -3.97641
101120.0000   -5.16476
101160.0000   -4.31758
101200.0000   -4.87952
101240.0000   -4.50774
101280.0000   -4.06031
101320.0000   -4.54817
101360.0000   -4.65448
101400.0000   -4.14792
101440.0000   -4.83228
101480.0000   -4.66014
101520.0000   -4.10687
101560.0000   -4.49375
101600.0000   -4.56576
101640.0000   -4.98988
101680.0000   -4.81981
101720.0000   -3.55246
101760.0000   -3.79276
101800.0000   -3.49726
101840.0000   -3.98046
101880.0000   -3.39593
101920.0000   -4.35760
101960.0000   -4.32362
102000.0000   -4.21852
102040.0000   -4.74601
102080.0000   -4.36605
102120.0000   -5.08013
102160.0000   -4.32881
102200.0000   -4.67868
102240.0000   -3.93496
102280.0000   -4.19237
102320.0000   -4.12584
102360.0000   -4.22637
102400.0000   -4.10323
102440.0000   -3.61087
102480.0000   -3.40939
102520.0000   -3.83973
102560.0000   -3.86956
102600.0000   -4.59882
102640.0000   -4.14251
102680.0000   -5.07099
102720.0000   -4.04200
102760.0000   -4.13626
102800.0000   -4.59480
102840.0000   -4.09181
102880.0000   -3.81563
102920.0000   -3.92031
102960.0000   -3.50722
103000.0000   -2.93479
103040.0000   -3.80676
103080.0000   -3.02575
103120.0000   -2.87014
103160.0000   -3.20691
103200.0000   -3.69033
103240.0000   -3.86872
103280.0000   -3.19503
103320.0000   -3.39813
103360.0000   -4.14128
103400.0000   -3.75537
103440.0000   -3.32223
103480.0000   -3.67506
103520.0000   -4.99611
103560.0000   -4.10786
103600.0000   -4.14513
103640.0000   -4.40241
103680.0000   -4.14231
103720.0000   -4.15138
103760.0000   -4.51828
103800.0000   -3.90643
103840.0000   -3.63504
103880.0000   -3.85695
103920.0000   -4.33425
103960.0000   -4.41196
104000.0000   -4.09314
104040.0000   -3.62797
104080.0000   -2.90068
104120.0000   -3.10898
104160.0000   -3.78079
104200.0000   -3.13768
104240.0000   -3.70602
104280.0000   -3.71512
104320.0000   -4.68808
104360.0000   -4.26726
104400.0000   -4.02415
104440.0000   -3.98109
104480.0000   -4.12938
104520.0000   -4.22237
104560.0000   -4.14038
104600.0000   -3.76402
104640.0000   -4.93433
104680.0000   -3.65011
104720.0000   -3.66180
104760.0000   -3.73844
104800.0000   -3.52565
104840.0000   -2.98642
104880.0000   -2.71463
104920.0000   -3.06689
104960.0000   -4.01037
105000.0000   -4.03728
105040.0000   -3.87769
105080.0000   -3.75903
105120.0000   -4.80255
105160.0000   -3.56834
105200.0000   -3.69523
105240.0000   -4.75039
105280.0000   -3.98110
105320.0000   -4.98639
105360.0000   -4.88009
105400.0000   -4.33436
105440.0000   -3.36816
105480.0000   -3.59297
105520.0000   -4.99235
105560.0000   -5.17669
105600.0000   -5.29211
105640.0000   -5.12566
105680.0000   -4.84537
105720.0000   -4.63513
105760.0000   -4.32451
105800.0000   -4.51756
105840.0000   -4.03546
105880.0000   -4.94088
105920.0000   -4.96252
105960.0000   -3.62431
106000.0000   -3.86208
106040.0000   -3.58981
106080.0000   -3.28217
106120.0000   -3.51090
106160.0000   -3.44768
106200.0000   -3.49315
106240.0000   -3.89736
106280.0000   -4.63340
106320.0000   -4.11945
106360.0000   -3.64231
106400.0000   -4.05409
106440.0000   -3.34909
106480.0000   -3.77065
106520.0000   -3.23252
106560.0000   -3.48058
106600.0000   -3.55931
106640.0000   -3.89448
106680.0000   -3.63356
106720.0000   -4.10315
106760.0000   -4.56246
106800.0000   -3.87092
106840.0000   -3.75260
106880.0000   -3.25070
106920.0000   -2.92550
106960.0000   -4.32948
107000.0000   -4.18426
107040.0000   -4.52435
107080.0000   -4.14665
107120.0000   -5.31797
107160.0000   -4.65940
107200.0000   -4.89605
107240.0000   -3.67882
107280.0000   -4.34588
107320.0000   -3.94619
107360.0000   -4.12223
107400.0000   -5.24200
107440.0000   -4.31978
107480.0000   -4.65320
107520.0000   -3.97995
107560.0000   -4.06273
107600.0000   -5.04593
107640.0000   -5.11340
107680.0000   -4.42291
107720.0000   -4.81323
107760.0000   -5.10857
107800.0000   -5.19916
107840.0000   -5.46943
107880.0000   -4.36632
107920.0000   -4.54609
107960.0000   -5.63686
108000.0000   -4.39991
108040.0000   -4.97950
108080.0000   -4.85117
108120.0000   -4.76032
108160.0000   -4.66140
108200.0000   -4.02959
108240.0000   -4.29571
108280.0000   -4.36949
108320.0000   -4.53862
108360.0000   -4.51573
108400.0000   -4.72104
108440.0000   -5.32011
108480.0000   -4.45989
108520.0000   -4.18286
108560.0000   -4.75957
108600.0000   -4.69028
108640.0000   -4.50253
108680.0000   -4.43483
108720.0000   -4.48383
108760.0000   -4.56971
108800.0000   -4.12596
108840.0000   -4.66555
108880.0000   -4.38213
108920.0000   -4.10649
108960.0000   -5.15439
109000.0000   -4.75148
109040.0000   -3.27417
109080.0000   -3.80514
109120.0000   -3.82795
109160.0000   -3.32147
109200.0000   -4.55180
109240.0000   -5.42473
109280.0000   -5.29643
109320.0000   -4.37291
109360.0000   -4.61590
109400.0000   -4.40568
109440.0000   -4.13897
109480.0000   -4.49902
109520.0000   -4.82230
109560.0000   -4.72025
109600.0000   -4.36509
109640.0000   -4.01412
109680.0000   -4.06517
109720.0000   -4.77297
109760.0000   -4.90507
109800.0000   -4.31716
109840.0000   -4.33621
109880.0000   -4.82753
109920.0000   -4.50810
109960.0000   -3.42226
110000.0000   -4.56898
110040.0000   -5.17519
110080.0000   -5.29754
110120.0000   -4.39882
110160.0000   -4.50120
110200.0000   -4.43042
110240.0000   -4.55334
110280.0000   -4.02712
110320.0000   -4.09422
110360.0000   -4.15632
110400.0000   -4.06459
110440.0000   -4.51722
110480.0000   -3.87819
110520.0000   -3.82853
110560.0000   -4.76766
110600.0000   -4.03230
110640.0000   -4.30534
110680.0000   -5.46660
110720.0000   -4.24126
110760.0000   -4.62283
110800.0000   -4.10827
110840.0000   -4.14308
110880.0000   -3.72952
110920.0000   -5.00902
110960.0000   -4.21555
111000.0000   -4.09453
111040.0000   -3.87744
111080.0000   -4.66085
111120.0000   -3.66521
111160.0000   -4.60404
111200.0000   -3.93337
111240.0000   -4.16302
111280.0000   -3.28647
111320.0000   -3.97783
111360.0000   -4.55270
111400.0000   -5.54676
111440.0000   -5.04244
111480.0000   -4.53507
111520.0000   -4.18441
111560.0000   -4.43280
111600.0000   -4.69746
111640.0000   -3.55692
111680.0000   -3.03440
111720.0000   -4.46120
111760.0000   -3.66729
111800.0000   -4.28347
111840.0000   -4.60811
111880.0000   -4.26515
111920.0000   -4.28755
111960.0000   -5.58937
112000.0000   -4.18180
112040.0000   -4.95467
112080.0000   -5.33845
112120.0000   -4.67350
112160.0000   -4.87020
112200.0000   -5.47369
112240.0000   -5.35541
112280.0000   -5.57227
112320.0000   -4.52197
112360.0000   -4.95826
112400.0000   -5.18099
112440.0000   -4.56927
112480.0000   -4.75063
112520.0000   -4.13295
112560.0000   -4.37107
112600.0000   -4.20963
112640.0000   -3.79680
112680.0000   -4.17290
112720.0000   -4.21779
112760.0000   -4.11160
112800.0000   -3.86079
112840.0000   -4.70082
112880.0000   -5.19611
112920.0000   -4.64216
112960.0000   -4.32997
113000.0000   -4.61896
113040.0000   -3.57170
113080.0000   -5.25154
113120.0000   -4.95793
113160.0000   -4.48901
113200.0000   -4.02321
113240.0000   -5.20893
113280.0000   -3.76824
113320.0000   -4.15273
113360.0000   -4.78148
113400.0000   -4.93510
113440.0000   -4.94544
113480.0000   -4.21021
113520.0000   -4.73606
113560.0000   -5.17761
113600.0000   -5.24576
113640.0000   -5.22254
113680.0000   -4.60452
113720.0000   -4.23226
113760.0000   -4.75710
113800.0000   -4.29628
113840.0000   -4.11229
113880.0000   -3.66621
113920.0000   -3.48013
113960.0000   -4.21469
114000.0000   -3.56896
114040.0000   -4.64211
114080.0000   -4.35790
114120.0000   -4.57818
114160.0000   -4.62037
114200.0000   -4.80435
114240.0000   -4.80633
114280.0000   -5.29628
114320.0000   -4.70045
114360.0000   -4.81869
114400.0000   -4.02075
114440.0000   -4.11095
114480.0000   -5.12756
114520.0000   -3.76931
114560.0000   -3.77391
114600.0000   -4.89796
114640.0000   -4.57807
114680.0000   -4.81404
114720.0000   -3.77307
114760.0000   -4.79213
114800.0000   -4.42455
114840.0000   -4.17790
114880.0000   -4.39139
114920.0000   -5.06232
114960.0000   -5.33190
115000.0000   -5.12638
115040.0000   -4.65216
115080.0000   -4.48301
115120.0000   -4.06778
115160.0000   -5.12668
115200.0000   -4.90883
115240.0000   -4.12981
115280.0000   -3.67789
115320.0000   -4.62549
115360.0000   -3.74075
115400.0000   -3.46689
115440.0000   -4.80797
115480.0000   -4.99396
115520.0000   -4.64665
115560.0000   -4.87069
115600.0000   -5.81667
115640.0000   -4.03290
115680.0000   -3.73753
115720.0000   -4.59254
115760.0000   -4.89720
115800.0000   -4.85755
115840.0000   -4.81568
115880.0000   -4.32394
115920.0000   -4.96421
115960.0000   -5.36731
116000.0000   -5.62801
116040.0000   -3.85953
116080.0000   -4.75807
116120.0000   -4.99037
116160.0000   -4.90608
116200.0000   -5.04484
116240.0000   -4.48066
116280.0000   -4.74849
116320.0000   -4.27393
116360.0000   -3.83096
116400.0000   -3.69307
116440.0000   -4.64823
116480.0000   -4.82629
116520.0000   -4.28892
116560.0000   -4.17831
116600.0000   -4.19166
116640.0000   -4.25287
116680.0000   -3.79226
116720.0000   -4.87336
116760.0000   -4.55663
116800.0000   -5.38732
116840.0000   -4.34074
116880.0000   -4.25605
116920.0000   -3.86961
116960.0000   -4.29753
117000.0000   -3.53740
117040.0000   -4.21668
117080.0000   -4.44217
117120.0000   -4.71576
117160.0000   -4.88396
117200.0000   -5.71723
117240.0000   -4.53720
117280.0000   -4.81472
117320.0000   -4.16185
117360.0000   -3.81432
117400.0000   -4.58364
117440.0000   -4.79280
117480.0000   -4.92130
117520.0000   -4.32475
117560.0000   -3.93852
117600.0000   -3.79257
117640.0000   -3.38219
117680.0000   -4.32274
117720.0000   -4.01147
117760.0000   -4.90141
117800.0000   -4.88092
117840.0000   -3.71877
117880.0000   -4.06862
117920.0000   -3.73623
117960.0000   -3.67994
118000.0000   -3.53194
118040.0000   -3.53630
118080.0000   -3.73622
118120.0000   -4.14252
118160.0000   -3.44498
118200.0000   -3.75578
118240.0000   -4.12353
118280.0000   -3.45729
118320.0000   -4.51495
118360.0000   -3.98573
118400.0000   -3.37158
118440.0000   -4.86408
118480.0000   -3.94947
118520.0000   -3.68803
118560.0000   -3.62448
118600.0000   -3.82682
118640.0000   -2.89217
118680.0000   -4.83857
118720.0000   -4.25958
118760.0000   -4.64511
118800.0000   -3.93637
118840.0000   -4.12507
118880.0000   -3.82511
118920.0000   -4.52231
118960.0000   -4.49384
119000.0000   -5.26874
119040.0000   -4.84752
119080.0000   -4.39978
119120.0000   -3.67321
119160.0000   -4.27185
119200.0000   -5.39474
119240.0000   -4.88387
119280.0000   -5.07088
119320.0000   -4.94937
119360.0000   -6.30241
119400.0000   -5.35337
119440.0000   -4.69821
119480.0000   -4.34903
119520.0000   -4.53201
119560.0000   -4.18745
119600.0000   -4.16794
119640.0000   -4.38741
119680.0000   -4.14358
119720.0000   -3.55427
119760.0000   -3.72810
119800.0000   -4.97569
119840.0000   -4.40585
119880.0000   -3.70084
119920.0000   -4.44781
119960.0000   -4.30766
120000.0000   -4.07185
120040.0000   -4.36924
120080.0000   -5.02508
120120.0000   -4.92710
120160.0000   -4.29409
120200.0000   -3.96560
120240.0000   -3.60145
120280.0000   -4.60774
120320.0000   -5.00899
120360.0000   -4.78410
120400.0000   -4.83525
120440.0000   -5.45527
120480.0000   -4.95253
120520.0000   -4.83409
120560.0000   -4.82427
120600.0000   -4.58540
120640.0000   -4.70446
120680.0000   -4.09601
120720.0000   -3.98258
120760.0000   -3.60433
120800.0000   -5.25989
120840.0000   -5.19696
120880.0000   -4.99755
120920.0000   -5.22918
120960.0000   -5.34252
121000.0000   -4.77410
121040.0000   -4.64026
121080.0000   -5.75976
121120.0000   -6.09955
121160.0000   -5.03876
121200.0000   -4.96331
121240.0000   -3.85744
121280.0000   -5.32619
121320.0000   -5.05395
121360.0000   -5.27903
121400.0000   -5.46962
121440.0000   -4.15802
121480.0000   -4.25178
121520.0000   -4.48470
121560.0000   -4.91999
121600.0000   -4.32895
121640.0000   -4.27571
121680.0000   -4.04489
121720.0000   -3.99220
121760.0000   -4.74791
121800.0000   -5.39896
121840.0000   -4.66278
121880.0000   -4.43590
121920.0000   -5.64093
121960.0000   -5.42441
122000.0000   -4.38840
122040.0000   -5.48037
122080.0000   -4.53047
122120.0000   -4.74254
122160.0000   -5.23005
122200.0000   -4.67163
122240.0000   -4.75099
122280.0000   -4.77552
122320.0000   -5.07123
122360.0000   -5.34686
122400.0000   -5.57688
122440.0000   -4.63931
122480.0000   -4.47157
122520.0000   -4.99521
122560.0000   -4.01002
122600.0000   -4.86113
122640.0000   -4.25460
122680.0000   -5.51357
122720.0000   -5.59988
122760.0000   -5.13586
122800.0000   -4.24028
122840.0000   -4.69335
122880.0000   -4.42659
122920.0000   -4.74971
122960.0000   -5.74521
123000.0000   -5.46093
123040.0000   -5.35605
123080.0000   -5.61061
123120.0000   -4.84963
123160.0000   -5.42118
123200.0000   -5.27137
123240.0000   -5.15006
123280.0000   -4.58433
123320.0000   -5.28297
123360.0000   -4.85795
123400.0000   -4.92977
123440.0000   -5.17584
123480.0000   -4.43770
123520.0000   -4.44448
123560.0000   -4.93308
123600.0000   -5.99280
123640.0000   -5.45115
123680.0000   -4.37759
123720.0000   -4.88278
123760.0000   -4.71617
123800.0000   -4.92954
123840.0000   -5.07562
123880.0000   -4.85055
123920.0000   -4.29046
123960.0000   -5.22879
124000.0000   -4.22841
124040.0000   -4.75405
124080.0000   -5.13906
124120.0000   -5.19083
124160.0000   -4.60206
124200.0000   -4.83658
124240.0000   -4.17471
124280.0000   -3.45232
124320.0000   -4.71987
124360.0000   -4.67939
124400.0000   -4.59161
124440.0000   -3.38201
124480.0000   -4.26690
124520.0000   -4.60552
124560.0000   -3.77848
124600.0000   -4.53114
124640.0000   -4.37447
124680.0000   -4.20575
124720.0000   -4.68631
124760.0000   -3.56056
124800.0000   -5.43437
124840.0000   -4.55035
124880.0000   -5.18510
124920.0000   -4.35760
124960.0000   -4.57528
125000.0000   -3.73824
125040.0000   -4.93154
125080.0000   -4.53935
125120.0000   -4.60459
125160.0000   -4.98186
125200.0000   -5.28570
125240.0000   -4.26710
125280.0000   -4.26001
125320.0000   -4.25826
125360.0000   -4.35017
125400.0000   -4.99981
125440.0000   -4.78925
125480.0000   -5.04054
125520.0000   -4.68734
125560.0000   -4.74679
125600.0000   -4.85965
125640.0000   -5.26961
125680.0000   -5.33701
125720.0000   -5.72745
125760.0000   -4.80864
125800.0000   -4.23409
125840.0000   -3.88611
125880.0000   -3.75047
125920.0000   -4.71331
125960.0000   -3.67794
126000.0000   -3.40953
126040.0000   -3.90423
126080.0000   -3.93065
126120.0000   -3.62875
126160.0000   -4.28009
126200.0000   -4.43501
126240.0000   -4.73537
126280.0000   -4.31828
126320.0000   -5.24501
126360.0000   -4.52527
126400.0000   -4.25438
126440.0000   -4.15034
126480.0000   -3.09685
126520.0000   -4.10195
126560.0000   -4.38985
126600.0000   -5.18979
126640.0000   -3.53864
126680.0000   -3.09775
126720.0000   -3.62241
126760.0000   -4.21339
126800.0000   -4.06571
126840.0000   -3.85058
126880.0000   -3.46005
126920.0000   -4.37546
126960.0000   -4.63050
127000.0000   -4.10014
127040.0000   -4.17211
127080.0000   -4.39682
127120.0000   -4.79024
127160.0000   -4.69417
127200.0000   -4.30450
127240.0000   -5.13871
127280.0000   -4.53517
127320.0000   -4.11785
127360.0000   -4.73793
127400.0000   -4.00611
127440.0000   -3.93223
127480.0000   -4.30694
127520.0000   -5.13200
127560.0000   -5.11713
127600.0000   -4.59828
127640.0000   -4.52056
127680.0000   -4.22981
127720.0000   -4.90719
127760.0000   -4.66501
127800.0000   -4.62481
127840.0000   -4.27693
127880.0000   -4.91091
127920.0000   -4.06504
127960.0000   -4.37329
128000.0000   -4.25733
128040.0000   -4.09748
128080.0000   -3.47780
128120.0000   -3.20251
128160.0000   -4.31379
128200.0000   -4.52385
128240.0000   -4.50954
128280.0000   -4.68440
128320.0000   -4.16929
128360.0000   -4.31928
128400.0000   -4.69508
128440.0000   -4.83715
128480.0000   -4.32413
128520.0000   -4.48973
128560.0000   -4.42623
128600.0000   -4.13623
128640.0000   -4.00042
128680.0000   -4.58057
128720.0000   -3.23798
128760.0000   -3.94924
128800.0000   -3.59121
128840.0000   -3.88560
128880.0000   -4.80823
128920.0000   -5.29350
128960.0000   -5.77831
129000.0000   -4.86994
129040.0000   -5.00131
129080.0000   -5.33382
129120.0000   -5.11317
129160.0000   -5.67138
129200.0000   -5.24983
129240.0000   -5.17736
129280.0000   -5.62279
129320.0000   -5.98184
129360.0000   -5.50199
129400.0000   -5.59506
129440.0000   -4.87585
129480.0000   -5.51497
129520.0000   -5.00444
129560.0000   -5.00209
129600.0000   -5.25778
129640.0000   -4.52051
129680.0000   -5.38264
129720.0000   -5.89603
129760.0000   -5.30365
129800.0000   -5.07728
129840.0000   -5.05631
129880.0000   -5.19585
129920.0000   -5.12598
129960.0000   -4.74814
130000.0000   -4.58601
130040.0000   -5.43153
130080.0000   -4.68135
130120.0000   -4.27642
130160.0000   -4.24497
130200.0000   -4.62763
130240.0000   -5.05273
130280.0000   -5.48331
130320.0000   -4.42093
130360.0000   -5.87844
130400.0000   -6.30849
130440.0000   -5.18486
130480.0000   -4.87713
130520.0000   -5.88778
130560.0000   -5.32734
130600.0000   -4.81427
130640.0000   -5.52698
130680.0000   -5.11116
130720.0000   -4.86716
130760.0000   -3.83230
130800.0000   -4.81507
130840.0000   -4.16689
130880.0000   -4.61421
130920.0000   -4.65447
130960.0000   -5.40475
131000.0000   -4.91726
131040.0000   -5.60123
131080.0000   -5.26201
131120.0000   -4.78040
131160.0000   -4.53904
131200.0000   -4.33458
131240.0000   -4.46141
131280.0000   -3.64610
131320.0000   -4.34252
131360.0000   -4.73293
131400.0000   -3.20014
131440.0000   -3.86142
131480.0000   -4.20386
131520.0000   -3.57466
131560.0000   -4.97883
131600.0000   -4.31520
131640.0000   -5.72463
131680.0000   -4.85022
131720.0000   -4.47443
131760.0000   -4.02987
131800.0000   -3.91350
131840.0000   -4.24418
131880.0000   -3.98237
131920.0000   -4.50947
131960.0000   -4.84575
132000.0000   -4.35456
132040.0000   -3.93098
132080.0000   -3.93140
132120.0000   -4.17129
132160.0000   -3.72078
132200.0000   -3.84540
132240.0000   -4.94601
132280.0000   -4.33015
132320.0000   -3.65485
132360.0000   -3.72529
132400.0000   -4.71632
132440.0000   -3.89519
132480.0000   -3.74394
132520.0000   -4.81305
132560.0000   -4.46002
132600.0000   -4.94173
132640.0000   -5.02552
132680.0000   -5.40720
132720.0000   -5.29078
132760.0000   -5.30344
132800.0000   -4.83305
132840.0000   -4.45459
132880.0000   -3.63197
132920.0000   -3.92395
132960.0000   -4.21697
133000.0000   -4.33264
133040.0000   -4.93006
133080.0000   -4.05333
133120.0000   -4.06798
133160.0000   -4.03842
133200.0000   -3.84830
133240.0000   -4.85356
133280.0000   -5.46261
133320.0000   -5.78109
133360.0000   -5.85822
133400.0000   -4.40377
133440.0000   -4.93737
133480.0000   -4.29408
133520.0000   -5.78352
133560.0000   -4.18694
133600.0000   -4.36143
133640.0000   -4.61061
133680.0000   -5.12335
133720.0000   -5.33819
133760.0000   -5.23474
133800.0000   -4.94040
133840.0000   -4.73862
133880.0000   -5.40645
133920.0000   -4.81710
133960.0000   -4.51470
134000.0000   -5.23723
134040.0000   -5.00589
134080.0000   -5.66865
134120.0000   -5.30669
134160.0000   -5.17424
134200.0000   -4.51789
134240.0000   -5.64015
134280.0000   -5.12331
134320.0000   -5.36078
134360.0000   -4.05598
134400.0000   -5.16730
134440.0000   -4.32633
134480.0000   -5.69252
134520.0000   -5.92726
134560.0000   -6.02398
134600.0000   -5.19290
134640.0000   -5.46043
134680.0000   -5.29534
134720.0000   -5.65598
134760.0000   -5.39959
134800.0000   -5.48028
134840.0000   -5.32679
134880.0000   -5.58855
134920.0000   -4.46529
134960.0000   -5.15616
135000.0000   -5.42923
135040.0000   -4.88898
135080.0000   -5.89696
135120.0000   -5.89015
135160.0000   -6.96625
135200.0000   -5.81541
135240.0000   -5.11184
135280.0000   -5.11032
135320.0000   -4.90050
135360.0000   -5.06546
135400.0000   -4.48014
135440.0000   -5.46919
135480.0000   -4.08964
135520.0000   -4.10030
135560.0000   -3.55611
135600.0000   -3.98256
135640.0000   -5.10008
135680.0000   -4.56308
135720.0000   -4.89056
135760.0000   -4.90469
135800.0000   -5.16854
135840.0000   -3.72699
135880.0000   -4.36724
135920.0000   -3.68606
135960.0000   -5.23220
136000.0000   -4.66773
136040.0000   -4.23090
136080.0000   -3.74128
136120.0000   -4.50293
136160.0000   -4.08272
136200.0000   -4.43671
136240.0000   -4.21636
136280.0000   -4.71720
136320.0000   -4.31387
136360.0000   -4.04365
136400.0000   -4.89910
136440.0000   -5.05613
136480.0000   -4.64339
136520.0000   -4.66689
136560.0000   -4.63521
136600.0000   -4.79479
136640.0000   -4.06580
136680.0000   -5.58671
136720.0000   -4.96081
136760.0000   -5.15474
136800.0000   -5.02779
136840.0000   -4.58712
136880.0000   -4.18434
136920.0000   -5.54979
136960.0000   -4.95239
137000.0000   -5.46747
137040.0000   -4.48106
137080.0000   -5.00470
137120.0000   -5.36493
137160.0000   -5.94882
137200.0000   -5.30194
137240.0000   -4.68082
137280.0000   -5.23649
137320.0000   -4.50423
137360.0000   -5.26959
137400.0000   -5.12706
137440.0000   -5.43579
137480.0000   -5.19504
137520.0000   -5.09628
137560.0000   -5.26513
137600.0000   -5.12140
137640.0000   -4.76296
137680.0000   -4.66542
137720.0000   -5.68954
137760.0000   -4.42984
137800.0000   -4.58990
137840.0000   -4.00998
137880.0000   -5.28572
137920.0000   -4.94302
137960.0000   -6.13744
138000.0000   -5.01894
138040.0000   -4.40366
138080.0000   -4.81624
138120.0000   -5.15462
138160.0000   -5.00733
138200.0000   -4.79861
138240.0000   -3.69030
138280.0000   -5.20210
138320.0000   -5.19468
138360.0000   -5.14153
138400.0000   -5.29699
138440.0000   -4.71711
138480.0000   -5.70337
138520.0000   -5.63101
138560.0000   -5.12350
138600.0000   -4.84884
138640.0000   -3.73622
138680.0000   -4.18314
138720.0000   -4.30447
138760.0000   -4.47936
138800.0000   -4.86671
138840.0000   -3.93892
138880.0000   -3.89588
138920.0000   -4.99325
138960.0000   -4.60238
139000.0000   -4.46906
139040.0000   -4.20928
139080.0000   -4.13096
139120.0000   -4.45840
139160.0000   -4.72238
139200.0000   -4.83078
139240.0000   -5.00166
139280.0000   -4.38003
139320.0000   -4.44182
139360.0000   -4.56539
139400.0000   -4.51367
139440.0000   -4.89625
139480.0000   -3.46148
139520.0000   -4.84831
139560.0000   -4.82652
139600.0000   -4.46260
139640.0000   -4.81210
139680.0000   -4.89194
139720.0000   -4.19130
139760.0000   -4.42101
139800.0000   -4.79482
139840.0000   -5.02829
139880.0000   -5.00683
139920.0000   -4.88603
139960.0000   -5.61754
140000.0000   -4.92010
140040.0000   -4.79206
140080.0000   -4.94902
140120.0000   -3.93874
140160.0000   -4.44477
140200.0000   -4.91795
140240.0000   -5.18893
140280.0000   -5.22790
140320.0000   -4.88996
140360.0000   -4.46149
140400.0000   -3.82678
140440.0000   -4.09406
140480.0000   -4.54365
140520.0000   -4.38293
140560.0000   -4.86064
140600.0000   -3.80309
140640.0000   -4.41968
140680.0000   -4.17144
140720.0000   -3.59335
140760.0000   -3.98550
140800.0000   -3.68090
140840.0000   -4.85543
140880.0000   -5.38691
140920.0000   -5.44391
140960.0000   -4.23481
141000.0000   -4.29390
141040.0000   -4.30144
141080.0000   -4.37196
141120.0000   -4.78790
141160.0000   -3.90987
141200.0000   -4.00376
141240.0000   -4.14823
141280.0000   -3.94902
141320.0000   -3.26177
141360.0000   -3.43730
141400.0000   -4.65312
141440.0000   -4.26013
141480.0000   -3.89471
141520.0000   -5.31798
141560.0000   -6.03086
141600.0000   -4.35782
141640.0000   -4.44100
141680.0000   -4.40739
141720.0000   -4.55771
141760.0000   -4.27729
141800.0000   -3.73368
141840.0000   -4.55950
141880.0000   -4.44142
141920.0000   -4.15299
141960.0000   -4.24206
142000.0000   -4.06120
142040.0000   -4.66122
142080.0000   -5.26983
142120.0000   -5.16850
142160.0000   -4.74748
142200.0000   -5.26185
142240.0000   -5.04690
142280.0000   -5.34471
142320.0000   -5.29333
142360.0000   -5.06025
142400.0000   -4.93688
142440.0000   -4.93955
142480.0000   -5.24872
142520.0000   -5.03281
142560.0000   -5.67482
142600.0000   -5.10709
142640.0000   -4.56809
142680.0000   -3.64020
142720.0000   -4.30392
142760.0000   -5.66540
142800.0000   -5.46712
142840.0000   -4.63041
142880.0000   -4.93420
142920.0000   -4.96223
142960.0000   -4.39229
143000.0000   -4.03656
143040.0000   -4.41053
143080.0000   -5.42236
143120.0000   -5.49075
143160.0000   -5.46927
143200.0000   -4.80319
143240.0000   -5.30974
143280.0000   -5.07868
143320.0000   -5.00131
143360.0000   -4.74756
143400.0000   -5.18912
143440.0000   -4.80672
143480.0000   -4.90775
143520.0000   -5.07700
143560.0000   -4.33720
143600.0000   -4.74905
143640.0000   -4.20121
143680.0000   -3.72319
143720.0000   -6.04303
143760.0000   -4.81877
143800.0000   -4.68555
143840.0000   -5.22121
143880.0000   -4.77112
143920.0000   -5.50562
143960.0000   -4.60321
144000.0000   -5.94471
144040.0000   -5.77572
144080.0000   -6.70390
144120.0000   -6.28215
144160.0000   -5.87100
144200.0000   -5.20394
144240.0000   -5.14383
144280.0000   -4.90347
144320.0000   -5.19983
144360.0000   -4.59906
144400.0000   -4.69150
144440.0000   -4.86315
144480.0000   -3.84133
144520.0000   -4.59489
144560.0000   -5.08882
144600.0000   -5.42148
144640.0000   -4.85626
144680.0000   -4.95429
144720.0000   -4.30722
144760.0000   -5.04277
144800.0000   -5.30105
144840.0000   -4.96568
144880.0000   -3.95040
144920.0000   -4.78737
144960.0000   -4.93587
145000.0000   -4.97721
145040.0000   -4.18803
145080.0000   -4.17364
145120.0000   -4.34096
145160.0000   -4.23682
145200.0000   -4.43838
145240.0000   -3.28048
145280.0000   -4.44629
145320.0000   -4.20089
145360.0000   -5.07415
145400.0000   -4.68490
145440.0000   -4.12662
145480.0000   -4.39618
145520.0000   -4.78231
145560.0000   -4.30377
145600.0000   -4.47212
145640.0000   -5.39241
145680.0000   -5.08491
145720.0000   -4.82044
145760.0000   -4.71172
145800.0000   -4.26698
145840.0000   -4.86487
145880.0000   -4.39959
145920.0000   -4.33169
145960.0000   -5.78520
146000.0000   -5.57262
146040.0000   -4.84416
146080.0000   -4.66800
146120.0000   -5.04392
146160.0000   -4.10877
146200.0000   -4.33398
146240.0000   -4.32401
146280.0000   -3.65466
146320.0000   -4.69094
146360.0000   -3.84531
146400.0000   -4.19262
146440.0000   -4.21416
146480.0000   -3.94270
146520.0000   -3.82981
146560.0000   -4.84883
146600.0000   -4.90414
146640.0000   -5.01658
146680.0000   -3.99404
146720.0000   -4.52404
146760.0000   -3.37896
146800.0000   -3.34144
146840.0000   -5.06037
146880.0000   -5.32878
146920.0000   -4.61201
146960.0000   -4.66927
147000.0000   -4.02474
147040.0000   -4.89946
147080.0000   -5.29738
147120.0000   -5.34730
147160.0000   -5.16464
147200.0000   -4.95877
147240.0000   -4.84402
147280.0000   -3.96412
147320.0000   -4.86566
147360.0000   -4.85881
147400.0000   -4.50711
147440.0000   -4.96302
147480.0000   -4.39495
147520.0000   -4.30604
147560.0000   -4.87977
147600.0000   -3.96794
147640.0000   -3.66936
147680.0000   -4.47490
147720.0000   -3.72325
147760.0000   -3.95529
147800.0000   -4.57751
147840.0000   -3.97583
147880.0000   -4.49248
147920.0000   -3.97225
147960.0000   -4.47624
148000.0000   -4.65185
148040.0000   -4.88650
148080.0000   -4.32931
148120.0000   -4.16283
148160.0000   -5.47993
148200.0000   -4.87718
148240.0000   -4.52148
148280.0000   -4.96288
148320.0000   -4.69791
148360.0000   -4.57157
148400.0000   -5.78759
148440.0000   -3.85006
148480.0000   -3.89375
148520.0000   -4.75246
148560.0000   -5.19803
148600.0000   -3.70715
148640.0000   -4.75350
148680.0000   -4.57604
148720.0000   -3.97332
148760.0000   -5.06845
148800.0000   -5.34295
148840.0000   -4.79309
148880.0000   -4.33289
148920.0000   -3.96096
148960.0000   -4.34450
149000.0000   -4.75916
149040.0000   -3.92003
149080.0000   -4.11124
149120.0000   -4.76565
149160.0000   -4.78995
149200.0000   -5.05934
149240.0000   -4.04129
149280.0000   -4.80035
149320.0000   -4.31452
149360.0000   -5.09352
149400.0000   -5.12896
149440.0000   -5.02413
149480.0000   -4.85761
149520.0000   -4.67383
149560.0000   -4.30495
149600.0000   -4.08527
149640.0000   -4.45197
149680.0000   -4.68433
149720.0000   -5.55156
149760.0000   -4.86405
149800.0000   -5.39493
149840.0000   -4.34336
149880.0000   -4.79296
149920.0000   -4.97394
149960.0000   -5.23574
150000.0000   -4.62891
150040.0000   -4.05383
150080.0000   -5.19001
150120.0000   -4.94010
150160.0000   -4.73273
150200.0000   -4.52253
150240.0000   -5.22168
150280.0000   -4.74938
150320.0000   -5.47727
150360.0000   -5.75260
150400.0000   -5.72750
150440.0000   -5.02801
150480.0000   -5.60669
150520.0000   -5.34596
150560.0000   -4.86198
150600.0000   -4.39107
150640.0000   -4.66332
150680.0000   -5.88784
150720.0000   -5.27182
150760.0000   -5.49084
150800.0000   -5.54608
150840.0000   -5.35220
150880.0000   -5.09110
150920.0000   -4.98079
150960.0000   -4.38418
151000.0000   -4.33606
151040.0000   -4.17769
151080.0000   -4.07405
151120.0000   -4.99076
151160.0000   -4.87916
151200.0000   -4.37780
151240.0000   -4.27531
151280.0000   -3.24105
151320.0000   -3.99078
151360.0000   -4.23484
151400.0000   -4.16791
151440.0000   -4.88807
151480.0000   -3.64219
151520.0000   -4.29045
151560.0000   -4.45080
151600.0000   -4.64992
151640.0000   -4.43444
151680.0000   -5.35621
151720.0000   -5.41812
151760.0000   -4.16810
151800.0000   -4.10837
151840.0000   -3.97042
151880.0000   -4.32899
151920.0000   -4.46266
151960.0000   -4.65656
152000.0000   -5.22247
152040.0000   -4.97041
152080.0000   -4.38433
152120.0000   -4.78756
152160.0000   -5.05539
152200.0000   -4.75880
152240.0000   -4.20773
152280.0000   -4.19748
152320.0000   -5.15131
152360.0000   -3.99839
152400.0000   -4.88013
152440.0000   -4.63709
152480.0000   -4.43205
152520.0000   -4.74893
152560.0000   -4.54685
152600.0000   -5.06118
152640.0000   -4.91282
152680.0000   -5.15403
152720.0000   -4.07180
152760.0000   -5.03108
152800.0000   -4.96966
152840.0000   -4.19129
152880.0000   -4.81054
152920.0000   -5.37980
152960.0000   -5.23040
153000.0000   -4.51279
153040.0000   -5.29938
153080.0000   -5.44167
153120.0000   -4.87279
153160.0000   -4.95079
153200.0000   -5.33767
153240.0000   -5.15827
153280.0000   -5.05834
153320.0000   -5.02248
153360.0000   -5.13659
153400.0000   -4.66752
153440.0000   -4.18161
153480.0000   -6.57001
153520.0000   -4.91319
153560.0000   -4.72424
153600.0000   -3.85283
153640.0000   -4.10552
153680.0000   -4.81301
153720.0000   -4.62447
153760.0000   -5.51322
153800.0000   -5.08298
153840.0000   -4.80237
153880.0000   -5.07839
153920.0000   -4.91358
153960.0000   -5.46052
154000.0000   -4.96181
154040.0000   -5.50470
154080.0000   -4.07655
154120.0000   -4.39878
154160.0000   -4.19465
154200.0000   -4.83415
154240.0000   -5.29190
154280.0000   -5.52492
154320.0000   -4.69102
154360.0000   -4.56796
154400.0000   -4.90347
154440.0000   -3.99047
154480.0000   -5.04170
154520.0000   -4.86571
154560.0000   -5.03887
154600.0000   -4.69317
154640.0000   -4.72929
154680.0000   -4.91658
154720.0000   -5.05668
154760.0000   -5.21952
154800.0000   -5.62541
154840.0000   -4.84600
154880.0000   -5.65581
154920.0000   -4.79188
154960.0000   -5.38066
155000.0000   -5.35576
155040.0000   -4.32313
155080.0000   -4.55353
155120.0000   -3.97602
155160.0000   -4.33697
155200.0000   -3.86217
155240.0000   -4.21826
155280.0000   -4.55470
155320.0000   -4.91481
155360.0000   -4.96394
155400.0000   -4.98503
155440.0000   -4.75634
155480.0000   -4.77741
155520.0000   -4.51749
155560.0000   -4.82315
155600.0000   -4.98550
155640.0000   -5.12009
155680.0000   -4.95394
155720.0000   -4.55196
155760.0000   -4.09370
155800.0000   -4.81913
155840.0000   -4.20955
155880.0000   -4.68629
155920.0000   -4.70741
155960.0000   -4.76516
156000.0000   -3.81557
156040.0000   -4.17444
156080.0000   -4.94214
156120.0000   -3.56753
156160.0000   -3.75660
156200.0000   -4.03319
156240.0000   -4.23425
156280.0000   -4.33486
156320.0000   -3.60505
156360.0000   -3.59870
156400.0000   -4.14449
156440.0000   -3.55068
156480.0000   -4.58337
156520.0000   -3.83164
156560.0000   -3.34742
156600.0000   -4.61901
156640.0000   -4.21342
156680.0000   -4.50845
156720.0000   -4.30540
156760.0000   -3.97122
156800.0000   -4.43287
156840.0000   -4.22071
156880.0000   -4.21664
156920.0000   -4.25651
156960.0000   -3.70457
157000.0000   -3.80274
157040.0000   -4.48724
157080.0000   -5.16125
157120.0000   -4.63594
157160.0000   -5.31635
157200.0000   -4.68914
157240.0000   -5.14889
157280.0000   -4.54222
157320.0000   -4.22745
157360.0000   -4.16369
157400.0000   -3.93373
157440.0000   -4.18876
157480.0000   -4.70929
157520.0000   -5.02231
157560.0000   -4.59983
157600.0000   -4.15382
157640.0000   -4.45759
157680.0000   -4.04687
157720.0000   -4.41857
157760.0000   -4.94602
157800.0000   -3.73438
157840.0000   -4.13789
157880.0000   -4.94751
157920.0000   -4.59158
157960.0000   -5.05517
158000.0000   -4.99144
158040.0000   -4.34077
158080.0000   -5.01076
158120.0000   -5.24765
158160.0000   -4.57745
158200.0000   -4.63005
158240.0000   -4.90507
158280.0000   -5.75989
158320.0000   -5.80519
158360.0000   -5.71042
158400.0000   -5.49588
158440.0000   -4.49578
158480.0000   -4.73014
158520.0000   -5.59293
158560.0000   -4.86590
158600.0000   -4.62877
158640.0000   -5.41904
158680.0000   -5.19983
158720.0000   -4.89136
158760.0000   -4.95274
158800.0000   -5.21892
158840.0000   -5.44348
158880.0000   -5.08578
158920.0000   -5.09309
158960.0000   -4.94384
159000.0000   -4.93405
159040.0000   -5.39084
159080.0000   -4.93344
159120.0000   -4.14181
159160.0000   -4.06155
159200.0000   -4.41395
159240.0000   -3.97651
159280.0000   -5.07577
159320.0000   -4.96225
159360.0000   -4.72510
159400.0000   -4.37634
159440.0000   -5.31950
159480.0000   -5.06054
159520.0000   -4.13231
159560.0000   -4.68034
159600.0000   -4.96691
159640.0000   -3.97072
159680.0000   -5.19971
159720.0000   -4.34713
159760.0000   -5.49700
159800.0000   -4.33001
159840.0000   -4.44051
159880.0000   -4.27051
159920.0000   -4.34393
159960.0000   -4.15094
160000.0000   -4.49947
160040.0000   -3.82324
160080.0000   -4.56496
160120.0000   -4.89690
160160.0000   -4.53200
160200.0000   -4.73107
160240.0000   -4.57905
160280.0000   -4.57482
160320.0000   -3.79905
160360.0000   -4.44272
160400.0000   -4.12949
160440.0000   -4.30619
160480.0000   -3.99346
160520.0000   -4.64542
160560.0000   -4.20134
160600.0000   -5.61379
160640.0000   -5.86539
160680.0000   -4.54505
160720.0000   -4.57364
160760.0000   -4.89729
160800.0000   -6.14894
160840.0000   -5.71638
160880.0000   -5.68970
160920.0000   -4.47920
160960.0000   -4.29137
161000.0000   -3.76228
161040.0000   -4.69360
161080.0000   -4.63743
161120.0000   -4.43578
161160.0000   -4.82829
161200.0000   -5.06822
161240.0000   -4.89147
161280.0000   -5.53075
161320.0000   -4.60327
161360.0000   -4.80465
161400.0000   -4.97462
161440.0000   -5.26987
161480.0000   -4.72590
161520.0000   -4.79941
161560.0000   -4.26078
161600.0000   -4.44190
161640.0000   -4.13062
161680.0000   -4.54976
161720.0000   -4.79683
161760.0000   -4.72994
161800.0000   -4.79434
161840.0000   -4.02810
161880.0000   -4.20382
161920.0000   -4.15012
161960.0000   -3.66532
162000.0000   -3.87999
162040.0000   -3.85805
162080.0000   -4.44848
162120.0000   -4.51913
162160.0000   -4.67649
162200.0000   -4.58011
162240.0000   -4.67178
162280.0000   -5.70714
162320.0000   -5.48102
162360.0000   -5.37521
162400.0000   -4.50078
162440.0000   -4.70576
162480.0000   -4.72485
162520.0000   -5.33942
162560.0000   -4.11561
162600.0000   -4.73218
162640.0000   -4.95320
162680.0000   -3.84923
162720.0000   -5.31582
162760.0000   -4.54660
162800.0000   -4.30483
162840.0000   -4.68877
162880.0000   -4.01474
162920.0000   -4.23070
162960.0000   -4.78301
163000.0000   -4.38044
163040.0000   -4.27795
163080.0000   -4.83280
163120.0000   -4.43968
163160.0000   -3.89044
163200.0000   -4.70715
163240.0000   -5.35111
163280.0000   -5.12162
163320.0000   -5.05302
163360.0000   -5.26019
163400.0000   -5.35027
163440.0000   -5.33240
163480.0000   -5.44601
163520.0000   -5.09746
163560.0000   -5.63298
163600.0000   -5.95112
163640.0000   -5.10662
163680.0000   -5.47334
163720.0000   -4.19253
163760.0000   -4.49061
163800.0000   -3.97025
163840.0000   -3.84829
163880.0000   -4.81734
163920.0000   -4.60112
163960.0000   -4.40124
164000.0000   -4.62837
164040.0000   -4.37291
164080.0000   -4.45326
164120.0000   -5.26275
164160.0000   -5.08120
164200.0000   -5.13571
164240.0000   -4.67326
164280.0000   -4.74856
164320.0000   -4.89754
164360.0000   -4.43279
164400.0000   -4.50628
164440.0000   -4.27428
164480.0000   -4.18910
164520.0000   -5.37382
164560.0000   -4.80757
164600.0000   -4.58409
164640.0000   -4.72518
164680.0000   -5.13624
164720.0000   -4.64471
164760.0000   -4.88913
164800.0000   -4.80827
164840.0000   -3.27699
164880.0000   -4.95811
164920.0000   -4.97351
164960.0000   -4.13765
165000.0000   -5.19349
165040.0000   -5.56093
165080.0000   -5.59060
165120.0000   -5.24409
165160.0000   -4.47493
165200.0000   -4.54125
165240.0000   -4.44486
165280.0000   -4.44047
165320.0000   -4.23077
165360.0000   -5.68399
165400.0000   -4.56668
165440.0000   -5.03234
165480.0000   -4.96761
165520.0000   -4.56914
165560.0000   -3.86233
165600.0000   -4.79634
165640.0000   -5.31891
165680.0000   -4.82240
165720.0000   -5.08056
165760.0000   -4.83160
165800.0000   -4.41864
165840.0000   -4.33848
165880.0000   -4.68579
165920.0000   -4.21144
165960.0000   -5.31946
166000.0000   -5.02643
166040.0000   -5.54176
166080.0000   -5.45020
166120.0000   -5.15224
166160.0000   -4.63252
166200.0000   -4.94871
166240.0000   -6.01477
166280.0000   -5.93702
166320.0000   -5.10370
166360.0000   -5.36340
166400.0000   -5.23219
166440.0000   -5.59873
166480.0000   -5.52864
166520.0000   -4.76367
166560.0000   -5.99492
166600.0000   -5.35810
166640.0000   -5.92260
166680.0000   -5.50944
166720.0000   -5.00617
166760.0000   -5.10558
166800.0000   -5.37180
166840.0000   -4.86430
166880.0000   -5.20177
166920.0000   -5.32371
166960.0000   -6.17391
167000.0000   -6.22575
167040.0000   -6.50226
167080.0000   -5.36415
167120.0000   -5.71022
167160.0000   -5.71114
167200.0000   -5.22352
167240.0000   -5.14608
167280.0000   -4.95160
167320.0000   -4.71404
167360.0000   -4.62626
167400.0000   -5.63814
167440.0000   -4.93817
167480.0000   -4.41679
167520.0000   -4.79700
167560.0000   -5.52231
167600.0000   -5.02846
167640.0000   -4.85574
167680.0000   -5.91214
167720.0000   -5.28724
167760.0000   -4.86899
167800.0000   -4.81273
167840.0000   -5.28473
167880.0000   -4.92286
167920.0000   -5.13360
167960.0000   -4.94481
168000.0000   -5.10350
168040.0000   -5.77842
168080.0000   -6.01754
168120.0000   -5.82603
168160.0000   -5.29150
168200.0000   -4.73382
168240.0000   -4.33471
168280.0000   -4.49298
168320.0000   -5.04047
168360.0000   -3.86183
168400.0000   -4.39765
168440.0000   -4.78435
168480.0000   -4.71642
168520.0000   -4.80866
168560.0000   -4.54282
168600.0000   -4.81770
168640.0000   -4.05877
168680.0000   -4.22396
168720.0000   -3.90222
168760.0000   -3.92148
168800.0000   -4.02822
168840.0000   -4.94426
168880.0000   -4.93862
168920.0000   -4.52103
168960.0000   -4.16341
169000.0000   -5.51443
169040.0000   -4.81400
169080.0000   -5.88028
169120.0000   -4.81064
169160.0000   -4.64221
169200.0000   -5.26896
169240.0000   -5.47257
169280.0000   -5.05291
169320.0000   -4.44378
169360.0000   -5.15513
169400.0000   -5.05497
169440.0000   -6.50699
169480.0000   -5.72045
169520.0000   -5.54587
169560.0000   -5.97787
169600.0000   -5.37821
169640.0000   -5.34311
169680.0000   -5.20056
169720.0000   -5.02731
169760.0000   -5.67348
169800.0000   -5.61535
169840.0000   -5.66106
169880.0000   -4.68917
169920.0000   -4.74410
169960.0000   -5.98979
170000.0000   -5.51472
170040.0000   -5.06017
170080.0000   -6.55137
170120.0000   -5.01740
170160.0000   -5.04777
170200.0000   -5.29608
170240.0000   -5.18454
170280.0000   -5.73736
170320.0000   -5.40847
170360.0000   -6.09515
170400.0000   -5.84358
170440.0000   -5.62642
170480.0000   -5.76649
170520.0000   -6.61456
170560.0000   -5.51302
170600.0000   -6.18915
170640.0000   -5.61395
170680.0000   -4.62939
170720.0000   -4.65724
170760.0000   -4.22240
170800.0000   -4.82509
170840.0000   -4.31662
170880.0000   -3.81846
170920.0000   -4.25024
170960.0000   -4.56581
171000.0000   -4.05163
171040.0000   -5.15709
171080.0000   -4.75211
171120.0000   -5.30795
171160.0000   -4.86133
171200.0000   -5.39829
171240.0000   -4.97353
171280.0000   -5.30921
171320.0000   -5.81189
171360.0000   -5.07232
171400.0000   -5.20766
171440.0000   -4.49167
171480.0000   -5.08954
171520.0000   -4.45972
171560.0000   -4.80964
171600.0000   -4.97295
171640.0000   -4.73528
171680.0000   -5.53978
171720.0000   -5.62756
171760.0000   -5.64400
171800.0000   -5.16395
171840.0000   -5.13406
171880.0000   -5.51476
171920.0000   -4.75098
171960.0000   -6.04351
172000.0000   -5.26880
172040.0000   -5.07344
172080.0000   -5.73557
172120.0000   -5.32068
172160.0000   -5.62188
172200.0000   -5.51319
172240.0000   -4.70800
172280.0000   -5.04115
172320.0000   -5.32533
172360.0000   -5.39553
172400.0000   -5.61229
172440.0000   -5.76513
172480.0000   -4.90025
172520.0000   -4.96888
172560.0000   -4.67694
172600.0000   -5.14663
172640.0000   -4.72780
172680.0000   -5.22925
172720.0000   -5.02282
172760.0000   -4.77777
172800.0000   -4.93365
172840.0000   -5.38650
172880.0000   -4.73652
172920.0000   -6.30205
172960.0000   -6.04734
173000.0000   -5.32192
173040.0000   -4.29140
173080.0000   -4.56437
173120.0000   -5.29872
173160.0000   -4.21479
173200.0000   -5.49825
173240.0000   -5.62008
173280.0000   -4.63804
173320.0000   -4.07650
173360.0000   -4.35131
173400.0000   -4.99090
173440.0000   -4.96857
173480.0000   -5.02871
173520.0000   -4.85498
173560.0000   -5.51102
173600.0000   -5.63649
173640.0000   -5.33787
173680.0000   -5.98272
173720.0000   -6.05792
173760.0000   -5.19396
173800.0000   -5.74805
173840.0000   -5.70507
173880.0000   -4.17239
173920.0000   -4.78676
173960.0000   -5.13591
174000.0000   -5.31586
174040.0000   -4.98218
174080.0000   -5.43849
174120.0000   -4.79493
174160.0000   -4.95655
174200.0000   -5.36681
174240.0000   -4.74666
174280.0000   -4.38138
174320.0000   -4.17656
174360.0000   -4.65665
174400.0000   -3.72063
174440.0000   -4.96990
174480.0000   -4.13423
174520.0000   -3.53424
174560.0000   -4.95435
174600.0000   -5.12899
174640.0000   -4.27498
174680.0000   -5.28546
174720.0000   -6.05986
174760.0000   -5.06431
174800.0000   -5.16376
174840.0000   -4.94886
174880.0000   -5.70029
174920.0000   -5.52493
174960.0000   -3.96161
175000.0000   -4.36737
175040.0000   -3.68451
175080.0000   -3.88066
175120.0000   -3.74441
175160.0000   -3.94324
175200.0000   -5.20802
175240.0000   -5.18476
175280.0000   -4.88871
175320.0000   -4.53886
175360.0000   -4.60978
175400.0000   -3.87514
175440.0000   -4.18012
175480.0000   -3.52844
175520.0000   -3.62416
175560.0000   -3.90160
175600.0000   -3.59919
175640.0000   -4.09593
175680.0000   -4.38999
175720.0000   -4.13417
175760.0000   -4.42640
175800.0000   -4.15473
175840.0000   -4.35072
175880.0000   -4.00302
175920.0000   -4.01053
175960.0000   -3.60497
176000.0000   -3.99154
176040.0000   -3.60300
176080.0000   -3.65559
176120.0000   -4.45643
176160.0000   -3.47630
176200.0000   -3.91326
176240.0000   -3.97712
176280.0000   -3.11991
176320.0000   -3.45243
176360.0000   -3.54466
176400.0000   -3.91303
176440.0000   -3.75069
176480.0000   -3.17815
176520.0000   -3.54506
176560.0000   -3.92442
176600.0000   -3.60028
176640.0000   -3.87977
176680.0000   -3.79693
176720.0000   -3.73996
176760.0000   -4.42404
176800.0000   -3.97940
176840.0000   -3.58894
176880.0000   -4.22053
176920.0000   -4.07359
176960.0000   -3.49018
177000.0000   -3.89887
177040.0000   -4.73817
177080.0000   -4.39432
177120.0000   -4.42235
177160.0000   -4.18636
177200.0000   -4.88397
177240.0000   -4.34296
177280.0000   -4.42461
177320.0000   -4.59785
177360.0000   -3.99776
177400.0000   -4.04729
177440.0000   -4.96474
177480.0000   -3.79059
177520.0000   -4.07757
177560.0000   -4.60786
177600.0000   -4.29617
177640.0000   -4.85307
177680.0000   -4.44905
177720.0000   -4.19127
177760.0000   -4.83225
177800.0000   -4.83503
177840.0000   -4.20875
177880.0000   -2.92009
177920.0000   -3.19881
177960.0000   -4.16696
178000.0000   -3.91553
178040.0000   -4.13127
178080.0000   -4.21783
178120.0000   -3.76336
178160.0000   -3.81160
178200.0000   -4.31057
178240.0000   -4.44937
178280.0000   -4.46293
178320.0000   -3.91516
178360.0000   -4.36609
178400.0000   -3.70062
178440.0000   -2.93881
178480.0000   -3.15692
178520.0000   -3.65710
178560.0000   -3.42642
178600.0000   -3.53213
178640.0000   -4.80656
178680.0000   -4.99433
178720.0000   -4.69730
178760.0000   -4.49227
178800.0000   -4.49205
178840.0000   -5.38392
178880.0000   -4.81925
178920.0000   -4.20297
178960.0000   -3.55548
179000.0000   -4.82158
179040.0000   -4.95648
179080.0000   -4.20032
179120.0000   -4.05549
179160.0000   -3.89182
179200.0000   -5.51698
179240.0000   -4.63504
179280.0000   -4.84770
179320.0000   -5.20468
179360.0000   -5.22374
179400.0000   -5.32712
179440.0000   -4.93088
179480.0000   -4.92200
179520.0000   -4.91730
179560.0000   -5.06657
179600.0000   -5.38344
179640.0000   -5.24317
179680.0000   -5.06720
179720.0000   -5.34306
179760.0000   -4.65681
179800.0000   -5.20246
179840.0000   -3.98943
179880.0000   -4.56830
179920.0000   -5.22091
179960.0000   -4.40391
180000.0000   -3.87583
180040.0000   -4.07982
180080.0000   -4.24516
180120.0000   -4.05607
180160.0000   -3.95852
180200.0000   -4.41668
180240.0000   -4.70439
180280.0000   -4.55188
180320.0000   -4.00836
180360.0000   -4.54534
180400.0000   -3.69494
180440.0000   -4.44963
180480.0000   -5.28465
180520.0000   -5.67562
180560.0000   -5.62680
180600.0000   -5.30224
180640.0000   -4.54328
180680.0000   -4.55731
180720.0000   -5.29513
180760.0000   -4.79261
180800.0000   -4.92973
180840.0000   -4.06571
180880.0000   -4.70055
180920.0000   -4.12223
180960.0000   -4.91070
181000.0000   -4.65711
181040.0000   -4.88519
181080.0000   -4.12549
181120.0000   -4.76990
181160.0000   -5.38230
181200.0000   -4.91634
181240.0000   -5.17130
181280.0000   -4.81510
181320.0000   -4.45753
181360.0000   -4.70875
181400.0000   -4.09932
181440.0000   -5.01440
181480.0000   -4.84671
181520.0000   -4.99124
181560.0000   -4.51072
181600.0000   -4.86589
181640.0000   -5.10145
181680.0000   -5.55760
181720.0000   -4.34911
181760.0000   -4.48329
181800.0000   -5.10394
181840.0000   -3.88104
181880.0000   -5.29335
181920.0000   -4.55933
181960.0000   -4.99720
182000.0000   -5.18617
182040.0000   -4.72841
182080.0000   -4.80068
182120.0000   -5.81565
182160.0000   -4.65981
182200.0000   -4.97424
182240.0000   -5.07223
182280.0000   -4.44267
182320.0000   -5.10254
182360.0000   -4.93639
182400.0000   -5.11826
182440.0000   -5.62462
182480.0000   -4.59119
182520.0000   -3.66083
182560.0000   -4.89152
182600.0000   -5.21879
182640.0000   -5.33580
182680.0000   -4.92313
182720.0000   -3.94199
182760.0000   -4.38001
182800.0000   -3.59482
182840.0000   -3.95296
182880.0000   -4.77558
182920.0000   -4.71048
182960.0000   -5.48485
183000.0000   -5.84473
183040.0000   -4.99090
183080.0000   -4.62053
183120.0000   -4.04479
183160.0000   -4.69242
183200.0000   -3.90817
183240.0000   -4.48495
183280.0000   -4.24671
183320.0000   -5.06214
183360.0000   -4.70450
183400.0000   -5.18458
183440.0000   -4.42664
183480.0000   -4.38837
183520.0000   -4.88890
183560.0000   -5.52581
183600.0000   -4.88637
183640.0000   -4.74472
183680.0000   -5.27260
183720.0000   -5.21865
183760.0000   -4.84832
183800.0000   -5.28269
183840.0000   -4.55894
183880.0000   -5.36670
183920.0000   -5.47678
183960.0000   -5.41329
184000.0000   -4.80775
184040.0000   -4.53764
184080.0000   -5.01477
184120.0000   -5.09760
184160.0000   -5.39194
184200.0000   -4.61608
184240.0000   -5.22670
184280.0000   -5.45148
184320.0000   -4.71350
184360.0000   -5.10315
184400.0000   -4.11868
184440.0000   -5.05802
184480.0000   -5.47738
184520.0000   -4.84742
184560.0000   -4.43740
184600.0000   -3.56591
184640.0000   -3.86142
184680.0000   -4.96769
184720.0000   -4.59019
184760.0000   -4.94958
184800.0000   -5.10943
184840.0000   -5.20810
184880.0000   -4.45170
184920.0000   -4.39998
184960.0000   -5.45624
185000.0000   -4.30036
185040.0000   -3.99323
185080.0000   -4.79456
185120.0000   -5.07307
185160.0000   -4.98097
185200.0000   -5.00643
185240.0000   -4.95140
185280.0000   -4.38144
185320.0000   -4.73989
185360.0000   -5.54838
185400.0000   -4.90520
185440.0000   -5.06048
185480.0000   -5.07120
185520.0000   -4.93928
185560.0000   -4.52872
185600.0000   -3.60078
185640.0000   -4.01334
185680.0000   -4.17011
185720.0000   -4.47207
185760.0000   -3.32387
185800.0000   -4.40261
185840.0000   -3.74149
185880.0000   -4.15088
185920.0000   -4.73446
185960.0000   -4.87154
186000.0000   -4.91528
186040.0000   -3.56504
186080.0000   -5.03868
186120.0000   -5.34904
186160.0000   -3.56374
186200.0000   -4.07712
186240.0000   -4.21475
186280.0000   -5.34418
186320.0000   -5.09858
186360.0000   -4.58286
186400.0000   -4.84118
186440.0000   -5.40879
186480.0000   -4.57334
186520.0000   -4.41563
186560.0000   -4.87011
186600.0000   -4.69942
186640.0000   -4.98180
186680.0000   -4.87002
186720.0000   -4.01486
186760.0000   -4.40884
186800.0000   -4.78419
186840.0000   -4.08342
186880.0000   -5.23359
186920.0000   -5.46442
186960.0000   -4.30413
187000.0000   -4.58231
187040.0000   -3.26270
187080.0000   -4.45211
187120.0000   -4.23174
187160.0000   -4.29058
187200.0000   -5.08418
187240.0000   -3.84634
187280.0000   -4.65102
187320.0000   -4.32710
187360.0000   -4.35299
187400.0000   -3.72412
187440.0000   -4.18032
187480.0000   -4.58002
187520.0000   -4.56840
187560.0000   -4.85774
187600.0000   -4.98199
187640.0000   -4.02392
187680.0000   -4.76196
187720.0000   -4.02049
187760.0000   -4.12196
187800.0000   -4.79276
187840.0000   -5.28926
187880.0000   -5.17946
187920.0000   -4.11723
187960.0000   -3.99862
188000.0000   -4.62720
188040.0000   -4.53914
188080.0000   -4.59520
188120.0000   -4.33591
188160.0000   -5.46658
188200.0000   -4.42554
188240.0000   -3.96028
188280.0000   -3.99315
188320.0000   -5.31482
188360.0000   -5.75817
188400.0000   -5.29433
188440.0000   -4.89655
188480.0000   -5.51750
188520.0000   -5.15198
188560.0000   -5.34998
188600.0000   -5.73946
188640.0000   -5.83465
188680.0000   -4.97318
188720.0000   -5.10002
188760.0000   -5.96535
188800.0000   -4.83628
188840.0000   -4.64441
188880.0000   -4.69594
188920.0000   -4.87077
188960.0000   -4.95430
189000.0000   -4.58169
189040.0000   -4.46381
189080.0000   -5.29051
189120.0000   -4.68896
189160.0000   -4.75195
189200.0000   -3.98133
189240.0000   -3.76094
189280.0000   -3.83518
189320.0000   -5.10355
189360.0000   -3.78250
189400.0000   -4.03928
189440.0000   -4.42789
189480.0000   -4.93742
189520.0000   -4.96251
189560.0000   -4.93181
189600.0000   -6.23094
189640.0000   -5.05810
189680.0000   -5.24705
189720.0000   -5.34703
189760.0000   -5.57859
189800.0000   -5.16013
189840.0000   -5.44412
189880.0000   -5.27757
189920.0000   -5.57119
189960.0000   -5.40305
190000.0000   -5.61611
190040.0000   -4.97946
190080.0000   -4.30204
190120.0000   -5.44115
190160.0000   -6.13976
190200.0000   -5.57137
190240.0000   -4.73616
190280.0000   -4.64305
190320.0000   -4.10254
190360.0000   -4.84411
190400.0000   -4.92328
190440.0000   -4.20166
190480.0000   -3.94032
190520.0000   -5.79259
190560.0000   -5.57328
190600.0000   -5.22841
190640.0000   -4.30353
190680.0000   -4.96304
190720.0000   -5.12120
190760.0000   -4.61141
190800.0000   -5.50562
190840.0000   -5.73742
190880.0000   -5.23893
190920.0000   -5.31595
190960.0000   -5.33914
191000.0000   -4.82930
191040.0000   -6.06650
191080.0000   -5.30288
191120.0000   -5.60365
191160.0000   -5.48284
191200.0000   -6.15748
191240.0000   -5.43792
191280.0000   -5.85596
191320.0000   -4.29327
191360.0000   -5.15012
191400.0000   -5.30685
191440.0000   -5.05215
191480.0000   -4.93900
191520.0000   -4.64832
191560.0000   -5.37790
191600.0000   -4.83087
191640.0000   -5.17420
191680.0000   -5.00242
191720.0000   -4.97389
191760.0000   -5.16423
191800.0000   -5.29968
191840.0000   -5.26914
191880.0000   -4.55856
191920.0000   -5.32306
191960.0000   -5.78394
192000.0000   -4.64624
192040.0000   -4.78685
192080.0000   -5.07263
192120.0000   -4.93703
192160.0000   -5.00941
192200.0000   -4.50930
192240.0000   -5.12627
192280.0000   -4.27020
192320.0000   -4.10377
192360.0000   -4.79022
192400.0000   -5.16634
192440.0000   -5.10415
192480.0000   -4.88012
192520.0000   -5.48840
192560.0000   -5.30896
192600.0000   -4.23088
192640.0000   -5.84937
192680.0000   -5.17488
192720.0000   -4.93427
192760.0000   -4.73363
192800.0000   -5.26859
192840.0000   -5.32695
192880.0000   -4.94793
192920.0000   -5.63911
192960.0000   -6.18344
193000.0000   -4.91881
193040.0000   -4.81200
193080.0000   -5.77653
193120.0000   -4.82636
193160.0000   -5.55772
193200.0000   -5.22921
193240.0000   -5.21111
193280.0000   -5.73067
193320.0000   -5.11764
193360.0000   -6.03417
193400.0000   -5.58000
193440.0000   -6.10992
193480.0000   -5.35111
193520.0000   -5.09180
193560.0000   -4.50503
193600.0000   -5.95698
193640.0000   -4.79399
193680.0000   -5.74277
193720.0000   -5.27901
193760.0000   -5.49613
193800.0000   -5.34629
193840.0000   -5.51961
193880.0000   -5.35774
193920.0000   -5.13605
193960.0000   -5.62341
194000.0000   -3.97079
194040.0000   -4.60814
194080.0000   -4.75868
194120.0000   -4.70422
194160.0000   -5.18542
194200.0000   -5.25951
194240.0000   -5.04238
194280.0000   -3.77122
194320.0000   -4.59323
194360.0000   -4.81832
194400.0000   -4.78216
194440.0000   -4.57043
194480.0000   -4.00384
194520.0000   -4.37631
194560.0000   -4.79410
194600.0000   -5.92313
194640.0000   -4.64391
194680.0000   -5.04515
194720.0000   -6.45187
194760.0000   -5.60433
194800.0000   -5.87641
194840.0000   -5.15863
194880.0000   -6.07147
194920.0000   -5.60097
194960.0000   -5.03717
195000.0000   -5.46877
195040.0000   -4.97858
195080.0000   -5.44741
195120.0000   -5.10060
195160.0000   -4.78985
195200.0000   -4.63302
195240.0000   -4.63944
195280.0000   -5.11409
195320.0000   -4.83791
195360.0000   -4.78386
195400.0000   -4.05194
195440.0000   -4.45691
195480.0000   -4.24069
195520.0000   -3.77624
195560.0000   -4.80625
195600.0000   -4.66925
195640.0000   -4.91407
195680.0000   -4.10392
195720.0000   -4.88768
195760.0000   -4.67741
195800.0000   -4.90606
195840.0000   -5.22749
195880.0000   -4.98534
195920.0000   -5.49835
195960.0000   -4.52178
196000.0000   -4.51116
196040.0000   -5.12199
196080.0000   -5.77372
196120.0000   -5.30994
196160.0000   -4.74292
196200.0000   -4.66434
196240.0000   -4.15142
196280.0000   -4.53991
196320.0000   -4.49814
196360.0000   -5.31615
196400.0000   -5.58101
196440.0000   -5.26181
196480.0000   -5.71542
196520.0000   -5.47825
196560.0000   -3.58957
196600.0000   -5.63449
196640.0000   -5.24380
196680.0000   -5.39827
196720.0000   -5.20572
196760.0000   -5.17161
196800.0000   -4.81662
196840.0000   -4.79905
196880.0000   -5.28569
196920.0000   -4.79020
196960.0000   -5.31174
197000.0000   -4.94560
197040.0000   -5.22853
197080.0000   -4.44176
197120.0000   -4.40355
197160.0000   -4.62216
197200.0000   -4.29345
197240.0000   -4.22186
197280.0000   -3.40198
197320.0000   -4.45532
197360.0000   -4.55232
197400.0000   -4.04421
197440.0000   -4.95935
197480.0000   -5.50029
197520.0000   -4.67821
197560.0000   -4.79354
197600.0000   -5.45198
197640.0000   -5.43316
197680.0000   -6.10722
197720.0000   -6.12038
197760.0000   -5.58216
197800.0000   -5.63509
197840.0000   -6.54844
197880.0000   -7.04144
197920.0000   -4.53073
197960.0000   -5.29003
198000.0000   -6.14838
198040.0000   -4.86145
198080.0000   -5.32269
198120.0000   -5.22009
198160.0000   -5.35361
198200.0000   -4.89642
198240.0000   -4.92133
198280.0000   -4.69972
198320.0000   -5.05678
198360.0000   -5.30568
198400.0000   -4.81491
198440.0000   -4.73700
198480.0000   -4.35276
198520.0000   -5.19357
198560.0000   -4.81117
198600.0000   -5.30178
198640.0000   -5.16352
198680.0000   -3.81053
198720.0000   -4.98844
198760.0000   -4.40963
198800.0000   -5.08308
198840.0000   -3.94524
198880.0000   -4.79939
198920.0000   -4.69240
198960.0000   -5.00983
199000.0000   -4.97546
199040.0000   -3.85412
199080.0000   -5.34231
199120.0000   -4.58651
199160.0000   -5.23350
199200.0000   -4.99516
199240.0000   -3.74877
199280.0000   -5.14335
199320.0000   -4.83268
199360.0000   -4.61078
199400.0000   -5.79322
199440.0000   -5.00376
199480.0000   -5.03615
199520.0000   -5.07428
199560.0000   -4.19917
199600.0000   -4.49338
199640.0000   -4.96375
199680.0000   -4.25386
199720.0000   -4.81624
199760.0000   -4.48294
199800.0000   -4.60733
199840.0000   -5.06612
199880.0000   -5.36349
199920.0000   -5.04427
199960.0000   -5.31424
200000.0000   -5.09439
200040.0000   -5.74811
200080.0000   -6.05630
200120.0000   -5.05289
200160.0000   -5.74862
200200.0000   -3.93162
200240.0000   -4.94645
200280.0000   -4.72308
200320.0000   -4.84866
200360.0000   -5.14500
200400.0000   -6.03661
200440.0000   -5.05937
200480.0000   -5.26231
200520.0000   -4.99568
200560.0000   -5.39054
200600.0000   -5.37259
200640.0000   -5.47442
200680.0000   -5.51614
200720.0000   -4.25887
200760.0000   -4.34137
200800.0000   -3.54987
200840.0000   -4.99879
200880.0000   -5.81985
200920.0000   -4.80433
200960.0000   -4.51938
201000.0000   -4.18278
201040.0000   -3.97912
201080.0000   -4.94795
201120.0000   -5.06229
201160.0000   -4.24832
201200.0000   -4.04210
201240.0000   -4.25446
201280.0000   -4.06654
201320.0000   -5.16420
201360.0000   -4.76704
201400.0000   -5.21293
201440.0000   -5.86094
201480.0000   -5.74359
201520.0000   -5.25480
201560.0000   -5.67460
201600.0000   -4.40367
201640.0000   -5.12005
201680.0000   -5.56211
201720.0000   -4.92050
201760.0000   -5.44009
201800.0000   -5.83841
201840.0000   -5.80194
201880.0000   -5.80638
201920.0000   -5.95935
201960.0000   -5.33514
202000.0000   -4.54135
202040.0000   -4.87927
202080.0000   -6.40515
202120.0000   -4.97776
202160.0000   -5.98162
202200.0000   -5.89311
202240.0000   -4.87813
202280.0000   -4.49408
202320.0000   -3.92210
202360.0000   -4.33316
202400.0000   -5.53562
202440.0000   -5.57296
202480.0000   -4.28016
202520.0000   -4.10639
202560.0000   -4.88887
202600.0000   -5.12093
202640.0000   -4.60088
202680.0000   -4.84393
202720.0000   -5.50525
202760.0000   -3.70326
202800.0000   -4.45410
202840.0000   -4.67103
202880.0000   -4.52282
202920.0000   -4.74349
202960.0000   -4.59411
203000.0000   -4.05319
203040.0000   -3.18982
203080.0000   -3.64221
203120.0000   -3.25402
203160.0000   -3.78496
203200.0000   -4.45208
203240.0000   -4.43700
203280.0000   -5.30630
203320.0000   -5.96084
203360.0000   -4.83552
203400.0000   -5.01986
203440.0000   -5.04460
203480.0000   -5.06867
203520.0000   -5.10804
203560.0000   -5.41634
203600.0000   -4.49211
203640.0000   -5.28572
203680.0000   -5.62975
203720.0000   -5.26527
203760.0000   -5.26535
203800.0000   -4.38934
203840.0000   -4.62409
203880.0000   -5.94295
203920.0000   -5.26211
203960.0000   -4.92712
204000.0000   -5.16963
204040.0000   -5.28943
204080.0000   -4.66156
204120.0000   -4.06366
204160.0000   -4.73268
204200.0000   -5.51348
204240.0000   -5.89485
204280.0000   -4.62944
204320.0000   -4.16451
204360.0000   -4.05423
204400.0000   -4.39310
204440.0000   -4.59443
204480.0000   -5.49400
204520.0000   -4.95186
204560.0000   -4.81162
204600.0000   -4.95400
204640.0000   -4.07092
204680.0000   -3.63326
204720.0000   -4.01831
204760.0000   -4.85798
204800.0000   -4.01494
204840.0000   -4.32224
204880.0000   -5.11843
204920.0000   -4.63111
204960.0000   -4.92597
205000.0000   -3.71916
205040.0000   -3.39740
205080.0000   -4.22539
205120.0000   -4.02288
205160.0000   -4.41749
205200.0000   -4.77941
205240.0000   -5.33272
205280.0000   -4.99821
205320.0000   -4.74911
205360.0000   -4.92471
205400.0000   -4.68905
205440.0000   -4.18534
205480.0000   -5.11884
205520.0000   -5.41995
205560.0000   -5.31577
205600.0000   -4.07588
205640.0000   -5.24846
205680.0000   -4.73843
205720.0000   -5.46960
205760.0000   -4.95096
205800.0000   -4.98019
205840.0000   -3.45911
205880.0000   -4.73863
205920.0000   -4.30459
205960.0000   -5.27902
206000.0000   -4.65274
206040.0000   -4.51689
206080.0000   -4.51277
206120.0000   -4.76791
206160.0000   -5.35679
206200.0000   -4.78713
206240.0000   -5.12989
206280.0000   -4.52956
206320.0000   -3.85731
206360.0000   -4.16374
206400.0000   -3.93630
206440.0000   -4.39712
206480.0000   -4.44355
206520.0000   -4.20838
206560.0000   -4.47620
206600.0000   -4.18898
206640.0000   -4.44010
206680.0000   -4.60193
206720.0000   -5.33620
206760.0000   -3.93650
206800.0000   -3.93624
206840.0000   -4.80619
206880.0000   -4.21872
206920.0000   -4.48552
206960.0000   -4.21713
207000.0000   -4.20839
207040.0000   -5.40049
207080.0000   -4.40273
207120.0000   -3.91197
207160.0000   -3.52773
207200.0000   -3.70619
207240.0000   -4.27007
207280.0000   -4.03259
207320.0000   -4.67765
207360.0000   -4.50366
207400.0000   -3.74829
207440.0000   -5.19199
207480.0000   -3.77295
207520.0000   -3.93878
207560.0000   -3.66982
207600.0000   -4.26000
207640.0000   -4.63722
207680.0000   -4.23005
207720.0000   -4.49353
207760.0000   -4.55962
207800.0000   -4.76525
207840.0000   -4.59634
207880.0000   -5.09705
207920.0000   -4.88062
207960.0000   -4.74354
208000.0000   -4.70671
208040.0000   -5.41843
208080.0000   -5.10695
208120.0000   -4.89384
208160.0000   -4.09509
208200.0000   -3.91145
208240.0000   -4.40177
208280.0000   -4.84741
208320.0000   -4.15129
208360.0000   -4.80615
208400.0000   -4.07000
208440.0000   -4.69809
208480.0000   -4.92626
208520.0000   -4.84290
208560.0000   -4.63820
208600.0000   -5.02442
208640.0000   -4.94188
208680.0000   -5.44489
208720.0000   -5.02806
208760.0000   -4.78894
208800.0000   -4.96751
208840.0000   -4.47258
208880.0000   -4.88845
208920.0000   -4.25857
208960.0000   -4.66785
209000.0000   -4.44218
209040.0000   -5.87601
209080.0000   -5.25197
209120.0000   -4.96137
209160.0000   -5.01485
209200.0000   -4.94517
209240.0000   -4.80606
209280.0000   -5.22392
209320.0000   -4.62091
209360.0000   -6.16910
209400.0000   -4.14317
209440.0000   -4.43041
209480.0000   -5.37252
209520.0000   -5.01192
209560.0000   -5.77646
209600.0000   -3.86876
209640.0000   -5.15831
209680.0000   -3.97715
209720.0000   -5.40189
209760.0000   -4.77153
209800.0000   -4.02216
209840.0000   -4.26932
209880.0000   -4.79926
209920.0000   -4.69041
209960.0000   -5.09473
210000.0000   -5.21472
210040.0000   -5.00568
210080.0000   -4.64455
210120.0000   -4.21149
210160.0000   -4.90811
210200.0000   -4.79309
210240.0000   -5.00801
210280.0000   -4.16022
210320.0000   -4.97543
210360.0000   -4.83329
210400.0000   -4.78356
210440.0000   -4.23428
210480.0000   -5.25501
210520.0000   -4.33402
210560.0000   -5.06849
210600.0000   -4.39789
210640.0000   -4.84153
210680.0000   -3.66421
210720.0000   -4.70324
210760.0000   -5.77528
210800.0000   -3.86497
210840.0000   -3.88340
210880.0000   -3.36418
210920.0000   -3.96028
210960.0000   -4.99140
211000.0000   -5.23640
211040.0000   -4.68239
211080.0000   -5.05765
211120.0000   -4.11531
211160.0000   -3.56851
211200.0000   -3.94557
211240.0000   -3.36026
211280.0000   -3.08867
211320.0000   -4.08337
211360.0000   -4.24257
211400.0000   -4.83673
211440.0000   -5.52257
211480.0000   -4.86622
211520.0000   -4.32204
211560.0000   -4.44256
211600.0000   -4.29645
211640.0000   -4.62216
211680.0000   -4.75460
211720.0000   -3.88078
211760.0000   -3.33299
211800.0000   -4.41268
211840.0000   -4.60324
211880.0000   -5.17281
211920.0000   -3.74672
211960.0000   -4.54943
212000.0000   -4.92037
212040.0000   -4.72072
212080.0000   -5.18038
212120.0000   -4.85995
212160.0000   -4.35082
212200.0000   -5.45457
212240.0000   -4.65138
212280.0000   -4.58954
212320.0000   -4.46304
212360.0000   -3.65646
212400.0000   -3.59353
212440.0000   -4.08633
212480.0000   -3.69974
212520.0000   -4.36569
212560.0000   -3.88737
212600.0000   -4.13130
212640.0000   -4.12712
212680.0000   -3.94625
212720.0000   -4.35579
212760.0000   -4.15247
212800.0000   -4.90066
212840.0000   -4.44911
212880.0000   -4.11958
212920.0000   -4.29066
212960.0000   -4.45880
213000.0000   -4.33757
213040.0000   -5.01930
213080.0000   -5.19532
213120.0000   -4.81930
213160.0000   -3.61110
213200.0000   -3.17084
213240.0000   -4.04844
213280.0000   -4.48008
213320.0000   -4.74610
213360.0000   -4.56565
213400.0000   -4.58707
213440.0000   -4.91643
213480.0000   -3.94151
213520.0000   -3.87092
213560.0000   -3.70104
213600.0000   -3.78535
213640.0000   -5.45983
213680.0000   -5.32052
213720.0000   -4.18671
213760.0000   -4.18073
213800.0000   -4.54084
213840.0000   -4.32933
213880.0000   -4.22253
213920.0000   -4.50946
213960.0000   -4.19137
214000.0000   -5.74861
214040.0000   -4.68997
214080.0000   -4.80556
214120.0000   -4.68800
214160.0000   -4.13690
214200.0000   -4.98155
214240.0000   -5.43148
214280.0000   -4.39255
214320.0000   -4.96592
214360.0000   -5.35478
214400.0000   -4.74385
214440.0000   -5.04855
214480.0000   -5.76459
214520.0000   -4.76524
214560.0000   -5.03856
214600.0000   -4.98392
214640.0000   -5.05444
214680.0000   -5.58497
214720.0000   -5.72646
214760.0000   -5.48676
214800.0000   -4.87551
214840.0000   -4.59751
214880.0000   -5.00863
214920.0000   -5.73467
214960.0000   -5.83582
215000.0000   -5.13716
215040.0000   -5.11657
215080.0000   -5.02167
215120.0000   -5.47750
215160.0000   -5.51478
215200.0000   -5.50726
215240.0000   -5.02634
215280.0000   -4.61035
215320.0000   -4.27598
215360.0000   -5.08057
215400.0000   -4.72608
215440.0000   -4.94201
215480.0000   -5.63607
215520.0000   -5.30005
215560.0000   -5.28818
215600.0000   -4.99175
215640.0000   -4.24751
215680.0000   -4.68760
215720.0000   -4.59670
215760.0000   -4.44891
215800.0000   -3.97752
215840.0000   -3.95269
215880.0000   -3.71085
215920.0000   -4.99036
215960.0000   -4.98798
216000.0000   -4.52223
216040.0000   -4.55381
216080.0000   -3.91952
216120.0000   -4.75526
216160.0000   -4.47657
216200.0000   -4.70529
216240.0000   -4.55821
216280.0000   -4.34292
216320.0000   -3.63778
216360.0000   -4.60923
216400.0000   -4.65156
216440.0000   -4.15551
216480.0000   -4.26022
216520.0000   -4.59181
216560.0000   -4.64026
216600.0000   -4.66615
216640.0000   -4.29606
216680.0000   -4.86004
216720.0000   -4.79255
216760.0000   -3.37044
216800.0000   -3.62339
216840.0000   -4.23941
216880.0000   -4.36117
216920.0000   -4.89488
216960.0000   -4.87968
217000.0000   -5.57261
217040.0000   -5.07324
217080.0000   -4.49083
217120.0000   -4.21405
217160.0000   -4.90380
217200.0000   -4.02336
217240.0000   -4.74313
217280.0000   -3.69884
217320.0000   -4.58212
217360.0000   -4.39882
217400.0000   -4.75658
217440.0000   -4.45874
217480.0000   -4.73984
217520.0000   -5.48316
217560.0000   -5.22022
217600.0000   -4.95515
217640.0000   -4.94057
217680.0000   -4.66987
217720.0000   -4.73997
217760.0000   -5.91905
217800.0000   -4.78207
217840.0000   -3.71366
217880.0000   -4.55723
217920.0000   -5.57250
217960.0000   -5.19942
218000.0000   -5.09225
218040.0000   -4.48483
218080.0000   -4.83851
218120.0000   -4.76767
218160.0000   -4.18123
218200.0000   -4.28603
218240.0000   -4.07013
218280.0000   -4.13058
218320.0000   -4.20726
218360.0000   -4.33102
218400.0000   -3.26068
218440.0000   -3.06138
218480.0000   -3.05787
218520.0000   -3.87657
218560.0000   -2.66054
218600.0000   -4.12337
218640.0000   -3.92676
218680.0000   -4.33138
218720.0000   -4.73293
218760.0000   -4.16261
218800.0000   -4.59302
218840.0000   -4.88933
218880.0000   -4.42588
218920.0000   -3.61719
218960.0000   -4.28871
219000.0000   -3.80903
219040.0000   -4.45300
219080.0000   -4.78837
219120.0000   -4.76918
219160.0000   -4.55855
219200.0000   -4.14148
219240.0000   -4.62878
219280.0000   -3.72146
219320.0000   -3.92907
219360.0000   -3.92062
219400.0000   -3.33652
219440.0000   -3.24006
219480.0000   -2.98199
219520.0000   -3.71998
219560.0000   -2.75494
219600.0000   -3.94415
219640.0000   -3.78620
219680.0000   -4.54712
219720.0000   -4.44976
219760.0000   -5.09272
219800.0000   -5.18087
219840.0000   -4.47207
219880.0000   -4.44448
219920.0000   -3.84884
219960.0000   -4.91126
220000.0000   -4.50008
220040.0000   -4.18123
220080.0000   -4.81889
220120.0000   -5.07023
220160.0000   -3.89905
220200.0000   -4.59711
220240.0000   -5.33328
220280.0000   -4.93865
220320.0000   -4.59699
220360.0000   -4.73378
220400.0000   -4.56857
220440.0000   -4.89257
220480.0000   -4.40675
220520.0000   -4.36404
220560.0000   -4.80611
220600.0000   -5.68274
220640.0000   -5.78987
220680.0000   -4.85803
220720.0000   -4.23406
220760.0000   -5.02274
220800.0000   -4.41969
220840.0000   -3.84018
220880.0000   -4.56604
220920.0000   -5.34224
220960.0000   -3.99181
221000.0000   -5.06842
221040.0000   -5.09042
221080.0000   -6.49341
221120.0000   -5.12517
221160.0000   -4.73836
221200.0000   -4.47393
221240.0000   -5.28463
221280.0000   -5.23985
221320.0000   -4.73552
221360.0000   -4.89752
221400.0000   -5.44391
221440.0000   -4.19225
221480.0000   -4.75013
221520.0000   -4.00532
221560.0000   -4.74031
221600.0000   -4.08028
221640.0000   -5.45984
221680.0000   -5.81964
221720.0000   -5.80718
221760.0000   -4.26706
221800.0000   -5.48769
221840.0000   -4.66226
221880.0000   -5.40962
221920.0000   -5.17622
221960.0000   -5.28846
222000.0000   -4.46895
222040.0000   -5.74759
222080.0000   -6.13237
222120.0000   -5.36559
222160.0000   -4.76694
222200.0000   -5.12417
222240.0000   -4.27456
222280.0000   -4.66263
222320.0000   -5.03262
222360.0000   -4.36527
222400.0000   -5.06772
222440.0000   -4.95499
222480.0000   -4.51566
222520.0000   -4.82085
222560.0000   -4.69989
222600.0000   -4.87281
222640.0000   -4.71029
222680.0000   -4.36429
222720.0000   -4.05488
222760.0000   -3.72886
222800.0000   -3.43131
222840.0000   -5.28468
222880.0000   -5.33878
222920.0000   -5.34339
222960.0000   -5.10069
223000.0000   -5.00873
223040.0000   -5.10349
223080.0000   -5.24520
223120.0000   -4.42422
223160.0000   -4.79777
223200.0000   -4.90491
223240.0000   -4.89339
223280.0000   -4.49110
223320.0000   -4.80439
223360.0000   -5.20529
223400.0000   -5.53063
223440.0000   -4.30105
223480.0000   -4.40941
223520.0000   -4.96230
223560.0000   -5.70529
223600.0000   -5.51504
223640.0000   -5.38302
223680.0000   -4.78911
223720.0000   -4.16194
223760.0000   -4.68487
223800.0000   -4.59479
223840.0000   -4.25315
223880.0000   -4.98066
223920.0000   -5.80059
223960.0000   -5.18095
224000.0000   -5.52568
224040.0000   -6.21639
224080.0000   -5.17701
224120.0000   -4.96699
224160.0000   -5.11478
224200.0000   -4.96597
224240.0000   -4.82271
224280.0000   -4.42852
224320.0000   -4.61673
224360.0000   -4.28743
224400.0000   -4.69104
224440.0000   -5.27895
224480.0000   -4.05701
224520.0000   -4.54605
224560.0000   -4.99429
224600.0000   -4.69559
224640.0000   -5.26142
224680.0000   -5.14624
224720.0000   -4.45446
224760.0000   -4.76820
224800.0000   -5.37065
224840.0000   -4.59199
224880.0000   -4.65762
224920.0000   -5.49640
224960.0000   -5.56286
225000.0000   -5.57355
225040.0000   -5.40145
225080.0000   -4.35111
225120.0000   -5.26058
225160.0000   -5.18858
225200.0000   -5.26477
225240.0000   -4.61012
225280.0000   -3.59320
225320.0000   -4.65397
225360.0000   -5.21380
225400.0000   -5.17580
225440.0000   -4.42690
225480.0000   -4.27484
225520.0000   -4.93901
225560.0000   -4.64009
225600.0000   -5.33140
225640.0000   -5.47702
225680.0000   -4.26240
225720.0000   -5.14434
225760.0000   -4.72368
225800.0000   -5.11129
225840.0000   -4.73099
225880.0000   -4.76949
225920.0000   -5.71029
225960.0000   -4.78068
226000.0000   -5.45300
226040.0000   -5.27293
226080.0000   -5.18732
226120.0000   -5.20984
226160.0000   -4.33079
226200.0000   -4.14062
226240.0000   -4.24015
226280.0000   -4.07186
226320.0000   -4.53196
226360.0000   -4.43827
226400.0000   -4.57605
226440.0000   -5.09144
226480.0000   -5.04623
226520.0000   -4.80517
226560.0000   -4.25232
226600.0000   -4.21462
226640.0000   -4.90590
226680.0000   -4.09114
226720.0000   -4.47258
226760.0000   -4.79796
226800.0000   -4.87942
226840.0000   -4.40959
226880.0000   -4.68277
226920.0000   -4.30161
226960.0000   -4.51692
227000.0000   -4.47325
227040.0000   -4.67722
227080.0000   -4.88534
227120.0000   -4.23179
227160.0000   -4.35137
227200.0000   -5.14694
227240.0000   -5.04254
227280.0000   -4.81299
227320.0000   -4.32845
227360.0000   -4.76604
227400.0000   -5.68567
227440.0000   -4.25731
227480.0000   -4.93563
227520.0000   -4.78941
227560.0000   -4.85109
227600.0000   -5.09521
227640.0000   -4.92879
227680.0000   -5.23606
227720.0000   -4.80143
227760.0000   -3.87459
227800.0000   -4.17046
227840.0000   -5.45571
227880.0000   -5.05685
227920.0000   -4.80844
227960.0000   -4.63236
228000.0000   -5.04905
228040.0000   -5.55313
228080.0000   -5.17195
228120.0000   -4.73702
228160.0000   -5.43592
228200.0000   -4.14453
228240.0000   -4.77401
228280.0000   -5.74367
228320.0000   -4.68245
228360.0000   -5.22891
228400.0000   -5.05590
228440.0000   -5.18439
228480.0000   -4.96452
228520.0000   -4.53973
228560.0000   -5.93352
228600.0000   -4.82253
228640.0000   -4.59478
228680.0000   -4.78691
228720.0000   -5.27353
228760.0000   -4.40983
228800.0000   -4.60251
228840.0000   -5.44045
228880.0000   -6.11086
228920.0000   -4.98282
228960.0000   -6.31010
229000.0000   -4.56459
229040.0000   -4.94182
229080.0000   -5.00599
229120.0000   -4.93085
229160.0000   -5.48089
229200.0000   -5.65300
229240.0000   -5.57325
229280.0000   -4.19639
229320.0000   -4.52904
229360.0000   -4.71463
229400.0000   -4.45901
229440.0000   -4.83159
229480.0000   -5.35571
229520.0000   -4.51946
229560.0000   -4.40825
229600.0000   -5.24686
229640.0000   -4.67647
229680.0000   -3.95153
229720.0000   -4.20391
229760.0000   -3.94603
229800.0000   -2.90850
229840.0000   -4.15254
229880.0000   -4.07896
229920.0000   -4.07121
229960.0000   -4.54550
230000.0000   -4.12980
230040.0000   -4.19342
230080.0000   -4.52710
230120.0000   -4.29048
230160.0000   -4.60465
230200.0000   -3.88343
230240.0000   -4.43088
230280.0000   -4.67919
230320.0000   -5.28946
230360.0000   -5.23215
230400.0000   -4.34553
230440.0000   -5.03130
230480.0000   -5.14440
230520.0000   -5.05838
230560.0000   -4.41205
230600.0000   -4.29918
230640.0000   -3.77816
230680.0000   -4.29340
230720.0000   -5.34169
230760.0000   -4.54534
230800.0000   -4.18992
230840.0000   -5.11608
230880.0000   -4.93192
230920.0000   -4.06704
230960.0000   -4.31539
231000.0000   -4.50210
231040.0000   -3.89124
231080.0000   -4.51464
231120.0000   -4.99321
231160.0000   -4.25443
231200.0000   -4.44587
231240.0000   -5.00287
231280.0000   -5.49457
231320.0000   -5.96235
231360.0000   -5.12583
231400.0000   -4.87516
231440.0000   -4.28388
231480.0000   -3.68832
231520.0000   -3.69133
231560.0000   -3.59372
231600.0000   -5.16569
231640.0000   -4.68368
231680.0000   -3.93222
231720.0000   -5.30196
231760.0000   -5.11124
231800.0000   -5.54766
231840.0000   -4.81115
231880.0000   -5.74081
231920.0000   -4.42940
231960.0000   -4.85912
232000.0000   -5.04091
232040.0000   -4.72243
232080.0000   -4.22512
232120.0000   -4.36761
232160.0000   -4.86668
232200.0000   -4.66580
232240.0000   -5.68108
232280.0000   -4.37454
232320.0000   -4.57972
232360.0000   -4.60344
232400.0000   -4.93064
232440.0000   -4.45868
232480.0000   -4.91574
232520.0000   -5.30315
232560.0000   -5.02706
232600.0000   -4.46001
232640.0000   -4.12307
232680.0000   -4.24877
232720.0000   -4.39812
232760.0000   -4.75484
232800.0000   -4.64829
232840.0000   -5.23347
232880.0000   -4.78907
232920.0000   -5.15983
232960.0000   -5.26839
233000.0000   -5.09110
233040.0000   -4.13725
233080.0000   -4.05451
233120.0000   -5.21591
233160.0000   -4.75995
233200.0000   -4.17349
233240.0000   -4.51521
233280.0000   -5.38753
233320.0000   -5.00886
233360.0000   -5.67776
233400.0000   -4.61378
233440.0000   -5.10514
233480.0000   -4.57842
233520.0000   -4.65341
233560.0000   -4.94812
233600.0000   -4.59208
233640.0000   -5.77853
233680.0000   -4.64483
233720.0000   -4.18142
233760.0000   -5.05594
233800.0000   -5.27463
233840.0000   -5.34026
233880.0000   -4.92846
233920.0000   -4.66619
233960.0000   -4.97383
234000.0000   -3.29032
234040.0000   -4.10272
234080.0000   -4.48478
234120.0000   -4.53695
234160.0000   -3.83061
234200.0000   -4.97934
234240.0000   -5.29110
234280.0000   -4.85856
234320.0000   -5.03689
234360.0000   -4.45655
234400.0000   -4.23157
234440.0000   -4.96292
234480.0000   -4.74671
234520.0000   -4.07309
234560.0000   -5.10946
234600.0000   -4.29285
234640.0000   -4.82850
234680.0000   -5.89914
234720.0000   -4.98241
234760.0000   -5.54402
234800.0000   -4.98447
234840.0000   -4.95457
234880.0000   -5.28992
234920.0000   -5.03291
234960.0000   -5.12201
235000.0000   -5.49083
235040.0000   -5.08209
235080.0000   -4.73131
235120.0000   -4.56112
235160.0000   -4.26081
235200.0000   -5.16508
235240.0000   -5.02805
235280.0000   -4.48852
235320.0000   -6.05047
235360.0000   -5.00213
235400.0000   -5.41758
235440.0000   -5.39057
235480.0000   -6.35145
235520.0000   -6.70828
235560.0000   -5.39017
235600.0000   -5.64752
235640.0000   -4.27287
235680.0000   -4.11280
235720.0000   -4.22520
235760.0000   -4.83124
235800.0000   -4.80602
235840.0000   -5.06658
235880.0000   -5.16510
235920.0000   -6.25302
235960.0000   -5.58961
236000.0000   -5.25225
236040.0000   -5.29702
236080.0000   -5.29624
236120.0000   -4.89294
236160.0000   -4.45726
236200.0000   -4.93832
236240.0000   -5.37008
236280.0000   -4.93174
236320.0000   -4.80154
236360.0000   -4.92767
236400.0000   -4.32328
236440.0000   -3.99418
236480.0000   -4.33359
236520.0000   -4.56700
236560.0000   -4.55100
236600.0000   -4.04339
236640.0000   -4.66957
236680.0000   -4.29616
236720.0000   -4.98255
236760.0000   -4.69719
236800.0000   -4.70021
236840.0000   -4.63608
236880.0000   -3.42478
236920.0000   -4.09918
236960.0000   -5.31008
237000.0000   -4.23998
237040.0000   -5.34929
237080.0000   -5.02488
237120.0000   -5.30340
237160.0000   -5.61225
237200.0000   -4.60437
237240.0000   -4.87662
237280.0000   -5.44695
237320.0000   -4.74622
237360.0000   -5.28509
237400.0000   -5.29963
237440.0000   -4.66596
237480.0000   -5.47239
237520.0000   -4.70661
237560.0000   -5.53860
237600.0000   -5.72630
237640.0000   -5.50369
237680.0000   -5.21754
237720.0000   -6.04432
237760.0000   -6.95093
237800.0000   -5.17012
237840.0000   -6.15067
237880.0000   -5.46590
237920.0000   -5.70835
237960.0000   -5.45154
238000.0000   -4.80095
238040.0000   -4.94170
238080.0000   -5.14608
238120.0000   -5.52047
238160.0000   -5.39204
238200.0000   -4.80272
238240.0000   -5.01284
238280.0000   -5.41474
238320.0000   -5.66621
238360.0000   -4.89729
238400.0000   -5.20139
238440.0000   -5.80034
238480.0000   -5.29636
238520.0000   -5.03742
238560.0000   -4.73492
238600.0000   -5.42919
238640.0000   -5.52527
238680.0000   -6.21740
238720.0000   -5.53150
238760.0000   -6.51131
238800.0000   -6.01776
238840.0000   -4.42977
238880.0000   -5.72735
238920.0000   -5.22822
238960.0000   -4.81539
239000.0000   -5.56473
239040.0000   -5.74942
239080.0000   -5.05248
239120.0000   -5.42967
239160.0000   -5.62148
239200.0000   -5.92870
239240.0000   -5.24093
239280.0000   -5.08829
239320.0000   -5.09813
239360.0000   -5.17863
239400.0000   -6.48010
239440.0000   -5.77732
239480.0000   -5.33515
239520.0000   -5.21014
239560.0000   -4.70268
239600.0000   -4.94203
239640.0000   -5.07341
239680.0000   -5.16346
239720.0000   -4.82901
239760.0000   -5.30073
239800.0000   -5.55050
239840.0000   -5.15719
239880.0000   -4.74308
239920.0000   -4.76685
239960.0000   -5.47558
240000.0000   -4.95792
240040.0000   -3.93980
240080.0000   -4.16676
240120.0000   -5.05858
240160.0000   -4.78833
240200.0000   -5.59520
240240.0000   -4.38263
240280.0000   -5.06081
240320.0000   -5.22427
240360.0000   -4.76967
240400.0000   -4.35333
240440.0000   -4.78144
240480.0000   -5.48702
240520.0000   -5.46921
240560.0000   -5.51096
240600.0000   -5.52679
240640.0000   -5.40148
240680.0000   -5.66721
240720.0000   -5.72151
240760.0000   -5.19062
240800.0000   -4.99690
240840.0000   -5.69802
240880.0000   -5.00796
240920.0000   -5.57468
240960.0000   -5.75588
241000.0000   -5.05132
241040.0000   -5.86473
241080.0000   -5.69657
241120.0000   -5.44844
241160.0000   -4.82409
241200.0000   -4.47499
241240.0000   -5.03356
241280.0000   -5.69995
241320.0000   -4.67364
241360.0000   -5.66821
241400.0000   -4.42426
241440.0000   -5.33681
241480.0000   -5.14942
241520.0000   -4.66045
241560.0000   -5.18392
241600.0000   -4.86704
241640.0000   -4.84086
241680.0000   -4.91370
241720.0000   -4.92754
241760.0000   -4.59910
241800.0000   -5.06303
241840.0000   -4.83217
241880.0000   -5.45430
241920.0000   -4.93282
241960.0000   -4.55595
242000.0000   -4.61460
242040.0000   -3.78783
242080.0000   -4.44697
242120.0000   -4.38183
242160.0000   -4.76251
242200.0000   -5.51362
242240.0000   -5.17718
242280.0000   -5.06429
242320.0000   -5.35983
242360.0000   -4.75901
242400.0000   -5.43884
242440.0000   -5.40958
242480.0000   -5.45795
242520.0000   -5.12794
242560.0000   -5.18308
242600.0000   -5.55384
242640.0000   -5.03975
242680.0000   -5.04216
242720.0000   -5.96101
242760.0000   -4.94699
242800.0000   -4.94999
242840.0000   -4.70665
242880.0000   -5.39650
242920.0000   -5.73245
242960.0000   -5.07350
243000.0000   -4.75186
243040.0000   -4.43588
243080.0000   -5.57561
243120.0000   -4.33651
243160.0000   -5.02112
243200.0000   -4.94784
243240.0000   -5.02024
243280.0000   -4.46865
243320.0000   -4.93141
243360.0000   -5.47955
243400.0000   -5.54736
243440.0000   -4.68641
243480.0000   -4.97903
243520.0000   -5.19094
243560.0000   -6.37212
243600.0000   -6.56926
243640.0000   -5.17173
243680.0000   -4.75400
243720.0000   -5.67952
243760.0000   -6.48357
243800.0000   -5.77328
243840.0000   -5.46062
243880.0000   -5.79723
243920.0000   -5.25932
243960.0000   -4.49076
244000.0000   -4.96795
244040.0000   -5.26471
244080.0000   -5.37079
244120.0000   -4.06024
244160.0000   -6.02708
244200.0000   -5.23498
244240.0000   -5.09767
244280.0000   -5.25565
244320.0000   -4.78303
244360.0000   -3.84821
244400.0000   -5.30857
244440.0000   -5.26959
244480.0000   -5.35147
244520.0000   -5.07341
244560.0000   -5.43719
244600.0000   -5.24716
244640.0000   -5.46169
244680.0000   -5.75836
244720.0000   -5.72495
244760.0000   -5.41788
244800.0000   -5.20347
244840.0000   -5.31199
244880.0000   -5.87061
244920.0000   -5.86353
244960.0000   -6.10158
245000.0000   -5.86288
245040.0000   -5.31765
245080.0000   -5.30408
245120.0000   -4.78730
245160.0000   -4.57527
245200.0000   -5.09868
245240.0000   -4.68070
245280.0000   -4.70086
245320.0000   -4.47416
245360.0000   -4.57054
245400.0000   -5.22026
245440.0000   -4.51934
245480.0000   -5.65355
245520.0000   -4.87586
245560.0000   -4.89905
245600.0000   -5.58538
245640.0000   -5.21675
245680.0000   -5.89819
245720.0000   -4.92232
245760.0000   -5.53804
245800.0000   -5.72782
245840.0000   -5.62074
245880.0000   -6.16747
245920.0000   -4.76283
245960.0000   -5.61185
246000.0000   -5.35728
246040.0000   -4.98542
246080.0000   -6.03437
246120.0000   -6.54622
246160.0000   -4.85371
246200.0000   -5.26116
246240.0000   -5.36985
246280.0000   -5.72081
246320.0000   -5.68787
246360.0000   -5.74097
246400.0000   -6.46542
246440.0000   -6.49365
246480.0000   -5.36729
246520.0000   -5.48750
246560.0000   -5.88296
246600.0000   -6.05463
246640.0000   -6.52846
246680.0000   -5.17669
246720.0000   -5.74793
246760.0000   -5.88241
246800.0000   -5.59289
246840.0000   -5.37923
246880.0000   -4.60099
246920.0000   -5.71831
246960.0000   -5.32344
247000.0000   -4.88671
247040.0000   -5.08893
247080.0000   -4.46851
247120.0000   -4.69257
247160.0000   -4.77610
247200.0000   -4.93112
247240.0000   -5.10744
247280.0000   -5.78982
247320.0000   -5.41454
247360.0000   -6.09632
247400.0000   -5.66614
247440.0000   -4.57760
247480.0000   -5.39163
247520.0000   -5.18901
247560.0000   -4.88264
247600.0000   -5.21060
247640.0000   -5.26458
247680.0000   -5.50783
247720.0000   -4.89712
247760.0000   -5.92371
247800.0000   -5.94394
247840.0000   -5.44689
247880.0000   -5.96353
247920.0000   -6.09203
247960.0000   -5.63183
248000.0000   -5.43092
248040.0000   -5.31241
248080.0000   -5.87684
248120.0000   -5.38380
248160.0000   -5.00278
248200.0000   -5.93069
248240.0000   -4.20545
248280.0000   -5.60921
248320.0000   -4.96856
248360.0000   -6.07859
248400.0000   -6.82786
248440.0000   -6.59210
248480.0000   -5.72978
248520.0000   -6.02177
248560.0000   -4.89173
248600.0000   -5.99794
248640.0000   -5.05612
248680.0000   -5.80353
248720.0000   -5.23756
248760.0000   -5.33267
248800.0000   -4.94768
248840.0000   -5.60944
248880.0000   -5.01342
248920.0000   -4.01564
248960.0000   -4.20662
249000.0000   -4.80816
249040.0000   -4.18917
249080.0000   -4.14884
249120.0000   -4.37144
249160.0000   -5.53765
249200.0000   -5.14886
249240.0000   -4.79353
249280.0000   -5.10706
249320.0000   -5.44674
249360.0000   -4.90793
249400.0000   -5.25117
249440.0000   -5.74252
249480.0000   -5.61546
249520.0000   -4.71793
249560.0000   -5.75597
249600.0000   -5.50909
249640.0000   -5.17856
249680.0000   -5.75968
249720.0000   -5.14686
249760.0000   -4.90022
249800.0000   -6.20225
249840.0000   -5.39161
249880.0000   -5.25050
249920.0000   -5.14825
249960.0000   -4.52498
250000.0000   -6.08548
250040.0000   -5.03016
250080.0000   -4.70647
250120.0000   -4.99598
250160.0000   -5.76948
250200.0000   -5.59046
250240.0000   -4.99314
250280.0000   -4.69857
250320.0000   -5.79415
250360.0000   -4.47348
250400.0000   -5.33925
250440.0000   -4.96884
250480.0000   -5.76052
250520.0000   -5.11514
250560.0000   -5.92459
250600.0000   -5.10551
250640.0000   -5.44761
250680.0000   -5.41043
250720.0000   -4.86004
250760.0000   -5.65773
250800.0000   -5.74234
250840.0000   -5.64580
250880.0000   -4.60071
250920.0000   -5.56402
250960.0000   -5.84196
251000.0000   -5.53172
251040.0000   -5.59278
251080.0000   -6.12706
251120.0000   -5.14806
251160.0000   -5.09503
251200.0000   -5.51445
251240.0000   -5.02557
251280.0000   -4.81827
251320.0000   -6.14185
251360.0000   -5.53746
251400.0000   -5.55881
251440.0000   -5.79077
251480.0000   -5.09786
251520.0000   -5.41447
251560.0000   -6.12666
251600.0000   -5.42116
251640.0000   -4.80606
251680.0000   -5.16544
251720.0000   -5.30686
251760.0000   -5.25677
251800.0000   -4.55811
251840.0000   -4.44316
251880.0000   -5.40781
251920.0000   -4.82973
251960.0000   -5.03918
252000.0000   -4.64722
252040.0000   -4.92200
252080.0000   -5.75988
252120.0000   -4.69133
252160.0000   -5.26491
252200.0000   -4.60378
252240.0000   -4.84165
252280.0000   -5.38597
252320.0000   -5.35710
252360.0000   -5.88047
252400.0000   -5.33035
252440.0000   -4.89869
252480.0000   -4.50675
252520.0000   -4.99291
252560.0000   -5.54239
252600.0000   -5.91127
252640.0000   -5.83194
252680.0000   -5.84680
252720.0000   -4.91432
252760.0000   -5.12048
252800.0000   -5.93385
252840.0000   -5.16032
252880.0000   -5.77891
252920.0000   -5.66631
252960.0000   -5.52545
253000.0000   -4.81034
253040.0000   -5.34754
253080.0000   -5.39775
253120.0000   -4.81616
253160.0000   -5.64884
253200.0000   -4.78249
253240.0000   -5.39464
253280.0000   -4.32340
253320.0000   -6.27276
253360.0000   -5.17234
253400.0000   -4.84900
253440.0000   -5.89336
253480.0000   -4.86684
253520.0000   -5.11571
253560.0000   -5.65537
253600.0000   -6.16981
253640.0000   -4.99870
253680.0000   -6.80676
253720.0000   -5.94748
253760.0000   -5.22417
253800.0000   -5.51939
253840.0000   -5.89578
253880.0000   -6.17527
253920.0000   -4.84794
253960.0000   -4.11399
254000.0000   -5.43711
254040.0000   -4.88070
254080.0000   -5.33403
254120.0000   -4.94874
254160.0000   -4.42848
254200.0000   -4.67438
254240.0000   -4.00858
254280.0000   -5.27220
254320.0000   -4.57467
254360.0000   -5.22851
254400.0000   -4.35797
254440.0000   -5.06866
254480.0000   -5.24429
254520.0000   -4.41963
254560.0000   -5.31546
254600.0000   -5.81114
254640.0000   -5.43376
254680.0000   -6.18758
254720.0000   -5.60647
254760.0000   -5.67619
254800.0000   -5.50992
254840.0000   -6.04499
254880.0000   -5.52800
254920.0000   -5.53657
254960.0000   -5.63387
255000.0000   -5.47371
255040.0000   -6.04511
255080.0000   -5.47908
255120.0000   -5.52784
255160.0000   -5.64159
255200.0000   -5.64173
255240.0000   -5.56467
255280.0000   -5.34470
255320.0000   -5.25446
255360.0000   -5.26582
255400.0000   -5.88185
255440.0000   -5.44048
255480.0000   -5.16393
255520.0000   -5.59502
255560.0000   -5.08087
255600.0000   -5.67064
255640.0000   -4.45704
255680.0000   -5.80476
255720.0000   -5.58084
255760.0000   -5.22872
255800.0000   -6.29508
255840.0000   -6.28585
255880.0000   -5.48515
255920.0000   -5.73773
255960.0000   -4.61377
256000.0000   -4.77460
256040.0000   -5.28578
256080.0000   -5.26269
256120.0000   -4.99257
256160.0000   -5.42614
256200.0000   -5.51839
256240.0000   -4.68498
256280.0000   -4.50337
256320.0000   -5.26370
256360.0000   -5.58942
256400.0000   -6.04279
256440.0000   -5.24492
256480.0000   -5.29834
256520.0000   -5.55393
256560.0000   -5.55535
256600.0000   -5.00892
256640.0000   -4.69640
256680.0000   -4.57620
256720.0000   -5.40982
256760.0000   -5.56447
256800.0000   -5.59038
256840.0000   -5.65107
256880.0000   -5.24540
256920.0000   -5.67315
256960.0000   -4.62236
257000.0000   -5.15199
257040.0000   -6.14405
257080.0000   -5.40447
257120.0000   -5.56526
257160.0000   -5.28954
257200.0000   -4.79665
257240.0000   -5.73434
257280.0000   -5.74734
257320.0000   -5.19952
257360.0000   -5.18347
257400.0000   -4.28244
257440.0000   -5.46585
257480.0000   -5.42949
257520.0000   -5.16132
257560.0000   -5.24910
257600.0000   -4.85188
257640.0000   -4.45424
257680.0000   -6.15385
257720.0000   -5.30294
257760.0000   -5.56179
257800.0000   -5.19678
257840.0000   -5.79575
257880.0000   -5.72818
257920.0000   -5.02279
257960.0000   -5.34500
258000.0000   -5.70745
258040.0000   -5.02167
258080.0000   -4.77824
258120.0000   -5.04483
258160.0000   -5.25157
258200.0000   -5.25801
258240.0000   -5.48639
258280.0000   -5.20192
258320.0000   -5.15389
258360.0000   -4.60249
258400.0000   -5.04565
258440.0000   -3.97071
258480.0000   -4.06472
258520.0000   -4.48417
258560.0000   -5.39071
258600.0000   -4.95748
258640.0000   -4.92439
258680.0000   -4.27259
258720.0000   -4.54527
258760.0000   -4.90235
258800.0000   -4.85382
258840.0000   -5.09403
258880.0000   -5.15214
258920.0000   -4.14214
258960.0000   -4.91991
259000.0000   -4.98962
259040.0000   -4.66237
259080.0000   -4.47848
259120.0000   -4.17364
259160.0000   -4.24152
259200.0000   -4.76010
259240.0000   -3.85489
259280.0000   -4.43283
259320.0000   -4.66668
259360.0000   -5.20755
259400.0000   -4.88057
259440.0000   -4.90755
259480.0000   -4.57893
259520.0000   -5.12409
259560.0000   -5.01803
259600.0000   -4.53195
259640.0000   -5.37248
259680.0000   -5.02284
259720.0000   -5.85475
259760.0000   -4.91527
259800.0000   -5.33325
259840.0000   -4.90544
259880.0000   -4.80015
259920.0000   -4.26747
259960.0000   -4.97093
260000.0000   -5.31012
260040.0000   -5.35297
260080.0000   -4.26151
260120.0000   -4.20988
260160.0000   -4.26985
260200.0000   -4.47156
260240.0000   -5.60975
260280.0000   -5.76360
260320.0000   -5.79858
260360.0000   -5.09408
260400.0000   -5.25353
260440.0000   -5.35594
260480.0000   -5.48344
260520.0000   -5.25814
260560.0000   -5.77187
260600.0000   -6.27400
260640.0000   -5.53073
260680.0000   -4.71252
260720.0000   -5.26650
260760.0000   -5.00982
260800.0000   -6.17500
260840.0000   -5.67705
260880.0000   -4.97974
260920.0000   -5.88557
260960.0000   -5.85015
261000.0000   -6.14451
261040.0000   -6.01929
261080.0000   -6.00812
261120.0000   -5.51437
261160.0000   -5.68328
261200.0000   -5.44708
261240.0000   -5.71861
261280.0000   -5.58163
261320.0000   -4.89828
261360.0000   -5.02781
261400.0000   -5.35037
261440.0000   -5.10381
261480.0000   -3.74001
261520.0000   -5.12548
261560.0000   -6.00932
261600.0000   -5.15689
261640.0000   -4.61882
261680.0000   -4.30892
261720.0000   -5.09235
261760.0000   -4.07124
261800.0000   -4.21785
261840.0000   -4.26479
261880.0000   -3.90663
261920.0000   -3.86365
261960.0000   -4.52667
262000.0000   -4.70227
262040.0000   -4.57091
262080.0000   -4.26641
262120.0000   -4.08067
262160.0000   -3.95739
262200.0000   -4.10409
262240.0000   -3.16492
262280.0000   -2.96865
262320.0000   -3.28234
262360.0000   -2.99645
262400.0000   -3.36874
262440.0000   -3.76728
262480.0000   -3.05189
262520.0000   -3.86759
262560.0000   -3.99474
262600.0000   -4.11498
262640.0000   -3.88923
262680.0000   -3.09598
262720.0000   -3.19724
262760.0000   -3.65685
262800.0000   -4.61918
262840.0000   -3.61966
262880.0000   -3.64274
262920.0000   -3.83774
262960.0000   -3.51804
263000.0000   -3.67720
263040.0000   -3.86014
263080.0000   -3.76263
263120.0000   -3.10198
263160.0000   -3.85570
263200.0000   -4.20259
263240.0000   -4.19249
263280.0000   -3.87877
263320.0000   -3.35644
263360.0000   -4.69209
263400.0000   -3.79479
263440.0000   -4.32744
263480.0000   -4.22710
263520.0000   -4.06222
263560.0000   -3.95729
263600.0000   -4.02069
263640.0000   -4.90939
263680.0000   -3.81147
263720.0000   -3.84911
263760.0000   -3.68766
263800.0000   -2.73963
263840.0000   -4.23196
263880.0000   -3.18850
263920.0000   -3.79418
263960.0000   -4.56920
264000.0000   -3.82187
264040.0000   -3.47941
264080.0000   -3.52550
264120.0000   -3.42978
264160.0000   -3.68179
264200.0000   -4.07327
264240.0000   -4.53932
264280.0000   -3.46252
264320.0000   -3.91390
264360.0000   -3.92030
264400.0000   -3.96802
264440.0000   -4.02476
264480.0000   -4.24610
264520.0000   -4.09551
264560.0000   -3.79927
264600.0000   -4.08866
264640.0000   -4.32234
264680.0000   -4.98297
264720.0000   -4.58961
264760.0000   -4.84198
264800.0000   -4.96389
264840.0000   -5.35625
264880.0000   -4.96405
264920.0000   -4.34195
264960.0000   -5.59178
265000.0000   -5.47165
265040.0000   -4.44996
265080.0000   -4.94944
265120.0000   -4.78572
265160.0000   -5.19965
265200.0000   -3.91514
265240.0000   -3.74521
265280.0000   -4.14886
265320.0000   -4.56124
265360.0000   -5.21196
265400.0000   -3.89211
265440.0000   -4.73676
265480.0000   -5.38393
265520.0000   -4.91529
265560.0000   -5.72491
265600.0000   -5.64537
265640.0000   -5.21705
265680.0000   -4.64220
265720.0000   -4.29582
265760.0000   -4.76443
265800.0000   -4.75352
265840.0000   -5.18837
265880.0000   -4.95176
265920.0000   -4.16750
265960.0000   -4.61545
266000.0000   -3.53889
266040.0000   -3.27971
266080.0000   -3.68913
266120.0000   -3.42890
266160.0000   -3.75620
266200.0000   -3.89960
266240.0000   -3.55408
266280.0000   -4.40837
266320.0000   -3.54759
266360.0000   -5.03009
266400.0000   -4.34776
266440.0000   -4.43133
266480.0000   -4.72641
266520.0000   -4.64794
266560.0000   -4.52846
266600.0000   -4.37250
266640.0000   -4.55491
266680.0000   -4.47720
266720.0000   -5.42536
266760.0000   -4.67789
266800.0000   -5.37941
266840.0000   -4.75736
266880.0000   -5.20654
266920.0000   -5.07062
266960.0000   -5.54639
267000.0000   -4.34272
267040.0000   -5.13037
267080.0000   -5.13074
267120.0000   -4.92149
267160.0000   -4.78222
267200.0000   -3.90798
267240.0000   -4.88040
267280.0000   -4.41553
267320.0000   -4.28532
267360.0000   -4.05730
267400.0000   -5.11681
267440.0000   -3.86580
267480.0000   -4.50787
267520.0000   -4.29148
267560.0000   -5.08138
267600.0000   -5.03707
267640.0000   -5.04743
267680.0000   -4.60439
267720.0000   -5.19749
267760.0000   -5.54150
267800.0000   -4.88927
267840.0000   -5.34154
267880.0000   -5.52011
267920.0000   -5.89243
267960.0000   -5.70589
268000.0000   -5.45202
268040.0000   -4.94987
268080.0000   -5.23044
268120.0000   -5.49279
268160.0000   -4.21661
268200.0000   -5.04138
268240.0000   -5.12456
268280.0000   -5.26207
268320.0000   -4.00690
268360.0000   -5.27303
268400.0000   -5.06366
268440.0000   -4.90151
268480.0000   -4.90827
268520.0000   -5.58541
268560.0000   -4.89884
268600.0000   -5.65122
268640.0000   -5.96766
268680.0000   -4.84460
268720.0000   -5.05402
268760.0000   -4.70780
268800.0000   -4.89458
268840.0000   -5.41532
268880.0000   -5.66575
268920.0000   -5.78775
268960.0000   -5.67339
269000.0000   -5.06577
269040.0000   -5.33752
269080.0000   -5.47766
269120.0000   -4.88921
269160.0000   -4.97701
269200.0000   -5.37708
269240.0000   -6.24474
269280.0000   -5.93707
269320.0000   -5.50907
269360.0000   -4.97206
269400.0000   -4.52443
269440.0000   -4.47339
269480.0000   -5.66327
269520.0000   -5.91481
269560.0000   -4.71330
269600.0000   -5.50814
269640.0000   -5.89244
269680.0000   -5.74275
269720.0000   -5.93207
269760.0000   -5.55259
269800.0000   -5.78042
269840.0000   -5.41019
269880.0000   -5.83366
269920.0000   -5.60389
269960.0000   -4.47858
270000.0000   -5.14232
270040.0000   -5.30262
270080.0000   -4.98556
270120.0000   -5.49967
270160.0000   -5.41577
270200.0000   -5.08500
270240.0000   -5.39392
270280.0000   -5.60223
270320.0000   -5.63949
270360.0000   -5.62644
270400.0000   -5.18142
270440.0000   -5.63320
270480.0000   -5.97974
270520.0000   -5.55692
270560.0000   -5.97769
270600.0000   -5.67407
270640.0000   -5.28726
270680.0000   -6.26795
270720.0000   -5.46647
270760.0000   -5.49995
270800.0000   -6.35511
270840.0000   -6.07122
270880.0000   -4.96002
270920.0000   -6.16133
270960.0000   -5.70667
271000.0000   -5.39146
271040.0000   -4.92858
271080.0000   -5.43970
271120.0000   -5.29703
271160.0000   -5.69395
271200.0000   -5.20843
271240.0000   -5.52524
271280.0000   -5.94781
271320.0000   -5.85413
271360.0000   -5.69581
271400.0000   -6.26738
271440.0000   -5.90939
271480.0000   -5.21826
271520.0000   -5.69605
271560.0000   -5.36295
271600.0000   -5.56794
271640.0000   -5.14770
271680.0000   -5.16371
271720.0000   -4.93237
271760.0000   -4.95236
271800.0000   -3.76808
271840.0000   -4.22877
271880.0000   -4.73550
271920.0000   -4.88073
271960.0000   -5.34166
272000.0000   -4.44786
272040.0000   -4.58052
272080.0000   -4.35558
272120.0000   -5.63288
272160.0000   -4.69602
272200.0000   -5.33099
272240.0000   -4.69629
272280.0000   -5.23132
272320.0000   -5.41702
272360.0000   -4.87423
272400.0000   -5.33796
272440.0000   -5.11585
272480.0000   -5.15060
272520.0000   -4.35468
272560.0000   -5.21968
272600.0000   -5.31146
272640.0000   -4.37901
272680.0000   -5.30704
272720.0000   -5.27252
272760.0000   -5.73551
272800.0000   -4.89413
272840.0000   -4.90121
272880.0000   -4.65713
272920.0000   -5.66862
272960.0000   -5.47046
273000.0000   -5.87149
273040.0000   -4.98641
273080.0000   -5.39531
273120.0000   -5.11483
273160.0000   -4.99645
273200.0000   -5.34021
273240.0000   -5.33028
273280.0000   -5.89874
273320.0000   -5.12093
273360.0000   -5.43931
273400.0000   -5.91142
273440.0000   -5.55309
273480.0000   -5.11375
273520.0000   -5.06465
273560.0000   -5.81896
273600.0000   -5.08548
273640.0000   -4.99625
273680.0000   -4.26104
273720.0000   -5.17732
273760.0000   -6.15302
273800.0000   -6.18109
273840.0000   -5.99477
273880.0000   -5.82635
273920.0000   -4.93411
273960.0000   -5.13043
274000.0000   -5.23598
274040.0000   -5.49792
274080.0000   -5.21225
274120.0000   -5.54967
274160.0000   -5.49658
274200.0000   -5.83791
274240.0000   -6.34674
274280.0000   -5.41394
274320.0000   -5.89903
274360.0000   -4.60541
274400.0000   -5.36252
274440.0000   -5.63919
274480.0000   -5.79142
274520.0000   -5.81268
274560.0000   -5.33879
274600.0000   -5.34666
274640.0000   -5.06163
274680.0000   -5.54454
274720.0000   -4.69725
274760.0000   -5.52987
274800.0000   -5.25092
274840.0000   -5.85931
274880.0000   -5.58653
274920.0000   -5.83489
274960.0000   -6.01381
275000.0000   -6.22244
275040.0000   -6.75023
275080.0000   -5.30640
275120.0000   -5.69477
275160.0000   -5.10026
275200.0000   -5.53872
275240.0000   -5.95935
275280.0000   -5.92880
275320.0000   -5.90079
275360.0000   -5.04601
275400.0000   -5.43034
275440.0000   -5.31352
275480.0000   -5.72198
275520.0000   -5.12285
275560.0000   -5.48210
275600.0000   -5.35767
275640.0000   -4.48024
275680.0000   -4.95950
275720.0000   -4.61574
275760.0000   -5.14948
275800.0000   -4.44423
275840.0000   -4.91987
275880.0000   -4.97335
275920.0000   -5.29964
275960.0000   -5.84242
276000.0000   -5.56327
276040.0000   -4.94300
276080.0000   -5.02173
276120.0000   -5.48602
276160.0000   -5.64691
276200.0000   -5.72750
276240.0000   -6.54658
276280.0000   -6.05235
276320.0000   -4.66805
276360.0000   -4.90065
276400.0000   -4.65872
276440.0000   -5.09353
276480.0000   -4.83223
276520.0000   -4.81688
276560.0000   -4.67387
276600.0000   -5.38549
276640.0000   -5.06850
276680.0000   -6.20134
276720.0000   -6.67214
276760.0000   -5.24248
276800.0000   -5.05507
276840.0000   -4.75816
276880.0000   -5.51624
276920.0000   -5.12610
276960.0000   -5.47706
277000.0000   -5.29015
277040.0000   -5.42760
277080.0000   -5.97432
277120.0000   -4.68433
277160.0000   -4.85762
277200.0000   -5.13452
277240.0000   -4.53417
277280.0000   -5.07800
277320.0000   -4.58397
277360.0000   -4.41710
277400.0000   -5.09945
277440.0000   -4.78125
277480.0000   -4.66562
277520.0000   -5.58599
277560.0000   -4.70605
277600.0000   -5.18462
277640.0000   -5.04618
277680.0000   -5.42718
277720.0000   -5.00722
277760.0000   -5.18454
277800.0000   -4.95112
277840.0000   -5.24687
277880.0000   -5.65206
277920.0000   -5.01797
277960.0000   -5.71141
278000.0000   -5.07022
278040.0000   -4.84411
278080.0000   -5.77687
278120.0000   -5.89485
278160.0000   -5.74385
278200.0000   -6.77360
278240.0000   -6.54894
278280.0000   -5.83266
278320.0000   -5.63272
278360.0000   -5.73248
278400.0000   -5.41451
278440.0000   -4.70810
278480.0000   -4.98283
278520.0000   -4.28060
278560.0000   -5.46383
278600.0000   -5.68200
278640.0000   -5.67844
278680.0000   -4.96787
278720.0000   -5.63538
278760.0000   -5.12943
278800.0000   -5.11716
278840.0000   -5.33923
278880.0000   -4.90179
278920.0000   -4.53491
278960.0000   -4.91666
279000.0000   -4.93996
279040.0000   -5.47995
279080.0000   -5.05701
279120.0000   -5.80424
279160.0000   -5.68214
279200.0000   -5.26566
279240.0000   -5.07292
279280.0000   -5.09187
279320.0000   -5.20145
279360.0000   -5.26831
279400.0000   -5.56078
279440.0000   -5.76337
279480.0000   -5.23490
279520.0000   -5.32693
279560.0000   -3.76090
279600.0000   -6.33010
279640.0000   -6.84450
279680.0000   -4.89442
279720.0000   -5.43782
279760.0000   -5.38818
279800.0000   -5.32480
279840.0000   -4.66821
279880.0000   -4.79851
279920.0000   -5.88657
279960.0000   -4.84129
280000.0000   -5.06488
280040.0000   -5.40845
280080.0000   -5.83098
280120.0000   -4.79030
280160.0000   -5.04323
280200.0000   -4.77655
280240.0000   -5.34944
280280.0000   -5.94235
280320.0000   -5.48771
280360.0000   -5.76549
280400.0000   -6.28313
280440.0000   -6.38311
280480.0000   -5.28496
280520.0000   -5.35569
280560.0000   -5.30248
280600.0000   -5.52461
280640.0000   -5.16648
280680.0000   -5.84837
280720.0000   -6.55318
280760.0000   -5.82025
280800.0000   -6.02513
280840.0000   -5.83444
280880.0000   -5.81859
280920.0000   -5.17037
280960.0000   -5.00427
281000.0000   -6.09698
281040.0000   -5.24386
281080.0000   -5.46446
281120.0000   -6.04379
281160.0000   -6.70253
281200.0000   -6.62718
281240.0000   -6.42516
281280.0000   -6.32561
281320.0000   -6.19731
281360.0000   -5.01904
281400.0000   -5.58158
281440.0000   -5.37101
281480.0000   -4.67114
281520.0000   -5.35949
281560.0000   -4.92174
281600.0000   -5.53294
281640.0000   -5.86951
281680.0000   -5.67576
281720.0000   -5.27462
281760.0000   -5.39523
281800.0000   -5.74700
281840.0000   -6.08466
281880.0000   -5.62822
281920.0000   -5.97997
281960.0000   -5.28518
282000.0000   -6.14982
282040.0000   -5.66324
282080.0000   -5.68521
282120.0000   -5.34983
282160.0000   -5.10704
282200.0000   -5.31878
282240.0000   -5.01520
282280.0000   -5.36835
282320.0000   -4.51697
282360.0000   -4.80563
282400.0000   -5.03491
282440.0000   -5.05429
282480.0000   -4.51814
282520.0000   -4.31285
282560.0000   -4.40812
282600.0000   -4.92993
282640.0000   -4.57090
282680.0000   -4.86715
282720.0000   -4.96890
282760.0000   -5.19028
282800.0000   -5.06896
282840.0000   -4.69580
282880.0000   -4.41093
282920.0000   -5.53396
282960.0000   -5.38932
283000.0000   -4.98988
283040.0000   -5.69612
283080.0000   -4.41042
283120.0000   -4.69084
283160.0000   -3.80750
283200.0000   -4.89131
283240.0000   -4.73411
283280.0000   -4.85454
283320.0000   -4.75065
283360.0000   -4.68656
283400.0000   -5.11875
283440.0000   -5.31715
283480.0000   -4.18350
283520.0000   -4.34612
283560.0000   -3.89352
283600.0000   -3.73390
283640.0000   -5.00821
283680.0000   -4.68518
283720.0000   -4.27255
283760.0000   -5.75832
283800.0000   -4.74945
283840.0000   -4.54319
283880.0000   -4.31608
283920.0000   -4.79853
283960.0000   -4.43507
284000.0000   -4.29147
284040.0000   -4.67866
284080.0000   -4.79625
284120.0000   -5.13028
284160.0000   -5.62840
284200.0000   -4.91762
284240.0000   -4.92901
284280.0000   -6.18840
284320.0000   -5.40924
284360.0000   -5.30844
284400.0000   -4.81754
284440.0000   -5.78752
284480.0000   -5.29596
284520.0000   -5.55753
284560.0000   -4.51168
284600.0000   -5.12809
284640.0000   -5.20427
284680.0000   -4.11318
284720.0000   -4.12105
284760.0000   -4.84125
284800.0000   -4.97208
284840.0000   -4.91123
284880.0000   -4.57646
284920.0000   -5.23933
284960.0000   -6.05336
285000.0000   -4.89925
285040.0000   -4.85390
285080.0000   -4.15537
285120.0000   -5.60031
285160.0000   -5.62715
285200.0000   -6.28801
285240.0000   -4.08055
285280.0000   -4.88084
285320.0000   -4.41584
285360.0000   -5.17325
285400.0000   -5.71556
285440.0000   -5.12051
285480.0000   -5.46733
285520.0000   -5.35836
285560.0000   -5.95111
285600.0000   -4.93378
285640.0000   -5.13129
285680.0000   -5.12682
285720.0000   -5.69521
285760.0000   -5.08091
285800.0000   -4.03783
285840.0000   -4.92494
285880.0000   -4.97223
285920.0000   -4.34370
285960.0000   -4.71331
286000.0000   -3.98879
286040.0000   -4.50141
286080.0000   -5.33465
286120.0000   -5.04505
286160.0000   -5.00952
286200.0000   -4.65037
286240.0000   -4.85312
286280.0000   -4.25228
286320.0000   -4.32258
286360.0000   -4.53508
286400.0000   -4.40525
286440.0000   -5.04503
286480.0000   -5.55262
286520.0000   -5.29342
286560.0000   -5.16450
286600.0000   -4.89303
286640.0000   -4.99483
286680.0000   -4.50517
286720.0000   -5.21109
286760.0000   -4.43285
286800.0000   -3.97476
286840.0000   -4.41690
286880.0000   -4.87310
286920.0000   -4.61639
286960.0000   -4.26159
287000.0000   -5.30924
287040.0000   -3.66768
287080.0000   -4.43420
287120.0000   -4.54765
287160.0000   -4.34457
287200.0000   -4.93123
287240.0000   -4.89526
287280.0000   -5.96644
287320.0000   -5.37318
287360.0000   -5.74562
287400.0000   -4.93242
287440.0000   -4.54845
287480.0000   -5.32063
287520.0000   -6.14335
287560.0000   -4.68220
287600.0000   -4.75189
287640.0000   -5.39492
287680.0000   -4.55365
287720.0000   -4.76967
287760.0000   -5.38662
287800.0000   -4.74550
287840.0000   -4.90713
287880.0000   -4.93552
287920.0000   -4.24124
287960.0000   -5.28521
288000.0000   -5.79401
288040.0000   -5.76088
288080.0000   -3.99651
288120.0000   -4.05353
288160.0000   -4.73760
288200.0000   -4.36215
288240.0000   -4.68294
288280.0000   -4.62043
288320.0000   -5.88746
288360.0000   -4.99267
288400.0000   -5.43730
288440.0000   -5.38910
288480.0000   -4.97094
288520.0000   -5.61855
288560.0000   -4.71116
288600.0000   -4.46604
288640.0000   -4.84115
288680.0000   -4.65868
288720.0000   -5.71236
288760.0000   -5.52229
288800.0000   -5.39132
288840.0000   -4.96444
288880.0000   -5.35928
288920.0000   -5.82131
288960.0000   -5.54707
289000.0000   -5.81396
289040.0000   -5.44296
289080.0000   -5.25643
289120.0000   -5.45199
289160.0000   -4.90902
289200.0000   -5.03942
289240.0000   -4.96866
289280.0000   -4.09601
289320.0000   -4.25993
289360.0000   -4.91729
289400.0000   -4.06550
289440.0000   -4.81867
289480.0000   -5.20324
289520.0000   -4.55709
289560.0000   -3.94603
289600.0000   -4.17041
289640.0000   -3.18853
289680.0000   -4.08136
289720.0000   -4.32145
289760.0000   -4.65031
289800.0000   -4.18810
289840.0000   -4.73137
289880.0000   -3.85012
289920.0000   -5.23042
289960.0000   -4.93434
290000.0000   -4.65938
290040.0000   -4.55447
290080.0000   -5.09213
290120.0000   -4.15546
290160.0000   -5.05194
290200.0000   -5.10833
290240.0000   -5.09348
290280.0000   -5.66620
290320.0000   -5.63482
290360.0000   -5.70586
290400.0000   -4.77179
290440.0000   -5.77955
290480.0000   -5.66223
290520.0000   -5.81681
290560.0000   -5.11214
290600.0000   -5.85543
290640.0000   -5.56796
290680.0000   -5.27759
290720.0000   -5.83901
290760.0000   -4.76267
290800.0000   -5.03911
290840.0000   -4.78722
290880.0000   -5.41816
290920.0000   -4.99696
290960.0000   -4.02614
291000.0000   -4.86514
291040.0000   -4.76497
291080.0000   -5.50702
291120.0000   -4.82342
291160.0000   -5.85658
291200.0000   -5.32229
291240.0000   -5.10666
291280.0000   -5.13655
291320.0000   -4.48403
291360.0000   -5.41809
291400.0000   -5.42480
291440.0000   -4.77891
291480.0000   -4.00487
291520.0000   -4.40428
291560.0000   -5.20066
291600.0000   -4.38489
291640.0000   -4.91603
291680.0000   -5.37556
291720.0000   -5.87277
291760.0000   -5.52614
291800.0000   -6.22234
291840.0000   -4.76715
291880.0000   -5.61020
291920.0000   -4.95506
291960.0000   -5.02909
292000.0000   -4.62606
292040.0000   -5.56028
292080.0000   -5.38835
292120.0000   -4.80551
292160.0000   -5.20416
292200.0000   -5.39248
292240.0000   -5.38056
292280.0000   -4.75927
292320.0000   -4.07213
292360.0000   -4.43819
292400.0000   -4.04664
292440.0000   -4.49706
292480.0000   -3.21636
292520.0000   -3.93806
292560.0000   -4.72851
292600.0000   -4.73011
292640.0000   -4.99815
292680.0000   -4.78577
292720.0000   -4.24987
292760.0000   -4.42580
292800.0000   -4.95045
292840.0000   -4.56592
292880.0000   -4.07063
292920.0000   -4.34345
292960.0000   -4.75748
293000.0000   -4.68780
293040.0000   -4.97280
293080.0000   -5.73853
293120.0000   -6.07521
293160.0000   -6.14435
293200.0000   -4.12723
293240.0000   -4.56483
293280.0000   -4.69017
293320.0000   -4.59742
293360.0000   -4.42223
293400.0000   -3.99045
293440.0000   -4.61121
293480.0000   -4.15193
293520.0000   -5.93329
293560.0000   -5.82800
293600.0000   -4.87142
293640.0000   -4.42047
293680.0000   -4.22287
293720.0000   -3.79221
293760.0000   -4.31508
293800.0000   -4.16355
293840.0000   -5.27232
293880.0000   -4.86945
293920.0000   -3.89979
293960.0000   -3.49941
294000.0000   -3.38329
294040.0000   -3.94327
294080.0000   -4.32945
294120.0000   -3.42234
294160.0000   -2.83527
294200.0000   -3.40108
294240.0000   -4.24948
294280.0000   -4.96503
294320.0000   -4.45648
294360.0000   -4.30963
294400.0000   -4.10451
294440.0000   -4.12801
294480.0000   -3.69992
294520.0000   -3.44848
294560.0000   -2.49066
294600.0000   -2.82225
294640.0000   -3.16153
294680.0000   -3.95697
294720.0000   -3.32976
294760.0000   -2.88492
294800.0000   -2.44382
294840.0000   -3.34364
294880.0000   -2.59230
294920.0000   -1.27474
294960.0000   -2.12042
295000.0000   -1.18370
295040.0000   -2.33449
295080.0000   -2.04443
295120.0000   -2.65340
295160.0000   -3.05052
295200.0000   -3.12803
295240.0000   -2.67306
295280.0000   -2.90418
295320.0000   -3.31115
295360.0000   -1.88271
295400.0000   -2.82198
295440.0000   -3.08227
295480.0000   -2.45681
295520.0000   -2.63811
295560.0000   -2.46886
295600.0000   -2.67235
295640.0000   -2.29871
295680.0000   -2.86469
295720.0000   -3.17464
295760.0000   -2.77773
295800.0000   -2.47547
295840.0000   -2.06254
295880.0000   -2.72635
295920.0000   -2.37786
295960.0000   -1.49734
296000.0000   -0.94551
296040.0000   -1.77247
296080.0000   -1.33525
296120.0000   -1.90792
296160.0000   -2.86084
296200.0000   -2.09286
296240.0000   -2.51704
296280.0000   -2.16980
296320.0000   -1.79931
296360.0000   -2.53540
296400.0000   -2.50698
296440.0000   -3.19448
296480.0000   -2.50525
296520.0000   -3.43560
296560.0000   -3.28435
296600.0000   -2.85299
296640.0000   -3.22090
296680.0000   -2.63332
296720.0000   -2.04216
296760.0000   -2.15047
296800.0000   -1.95882
296840.0000   -3.06477
296880.0000   -2.69468
296920.0000   -2.50899
296960.0000   -1.94896
297000.0000   -2.49753
297040.0000   -0.71524
297080.0000   -2.98452
297120.0000   -3.10587
297160.0000   -3.86819
297200.0000   -3.70427
297240.0000   -4.71642
297280.0000   -4.32298
297320.0000   -3.81422
297360.0000   -4.58532
297400.0000   -3.85899
297440.0000   -4.92576
297480.0000   -4.11108
297520.0000   -3.99429
297560.0000   -3.77130
297600.0000   -4.06997
297640.0000   -3.66571
297680.0000   -4.59886
297720.0000   -4.49278
297760.0000   -3.94931
297800.0000   -4.90974
297840.0000   -5.95645
297880.0000   -5.20854
297920.0000   -5.16911
297960.0000   -5.96243
298000.0000   -5.96016
298040.0000   -5.27048
298080.0000   -5.19713
298120.0000   -5.53938
298160.0000   -4.29114
298200.0000   -5.46390
298240.0000   -4.76322
298280.0000   -4.31630
298320.0000   -5.35117
298360.0000   -5.47455
298400.0000   -5.09456
298440.0000   -4.34867
298480.0000   -4.70435
298520.0000   -4.19707
298560.0000   -4.99111
298600.0000   -5.00060
298640.0000   -3.60676
298680.0000   -4.69379
298720.0000   -4.35199
298760.0000   -4.66943
298800.0000   -4.01786
298840.0000   -4.94490
298880.0000   -5.41924
298920.0000   -4.29308
298960.0000   -4.71378
299000.0000   -4.26868
299040.0000   -5.10078
299080.0000   -4.84208
299120.0000   -5.60495
299160.0000   -5.11367
299200.0000   -5.07220
299240.0000   -4.14448
299280.0000   -5.24408
299320.0000   -4.54979
299360.0000   -3.62678
299400.0000   -3.71589
299440.0000   -3.46189
299480.0000   -5.04739
299520.0000   -4.99533
299560.0000   -5.09190
299600.0000   -5.22503
299640.0000   -5.09377
299680.0000   -5.30949
299720.0000   -4.70691
299760.0000   -5.21765
299800.0000   -5.43674
299840.0000   -4.32485
299880.0000   -5.09903
299920.0000   -5.90373
299960.0000   -5.26950
300000.0000   -5.72563
300040.0000   -5.97190
300080.0000   -6.09868
300120.0000   -6.20509
300160.0000   -5.45105
300200.0000   -6.04057
300240.0000   -5.16355
300280.0000   -5.57611
300320.0000   -5.11323
300360.0000   -4.63114
300400.0000   -5.55915
300440.0000   -5.19935
300480.0000   -5.28398
300520.0000   -5.12966
300560.0000   -6.18737
300600.0000   -5.65877
300640.0000   -5.47577
300680.0000   -6.08799
300720.0000   -5.70737
300760.0000   -5.44953
300800.0000   -5.01178
300840.0000   -5.12433
300880.0000   -4.82832
300920.0000   -4.58533
300960.0000   -6.23840
301000.0000   -6.11767
301040.0000   -5.25912
301080.0000   -4.98651
301120.0000   -6.09354
301160.0000   -5.71823
301200.0000   -5.29856
301240.0000   -5.20348
301280.0000   -4.90271
301320.0000   -5.86531
301360.0000   -5.55999
301400.0000   -5.92135
301440.0000   -5.40711
301480.0000   -5.33587
301520.0000   -4.89923
301560.0000   -4.98146
301600.0000   -5.29666
301640.0000   -5.81388
301680.0000   -5.51979
301720.0000   -5.21769
301760.0000   -3.93002
301800.0000   -3.40551
301840.0000   -3.55328
301880.0000   -3.39425
301920.0000   -4.48880
301960.0000   -3.21467
302000.0000   -2.87454
302040.0000   -3.05306
302080.0000   -3.83921
302120.0000   -2.71276
302160.0000   -2.42778
302200.0000   -3.24306
302240.0000   -2.92421
302280.0000   -4.35861
302320.0000   -3.48472
302360.0000   -3.05990
302400.0000   -2.50497
302440.0000   -3.08017
302480.0000   -2.43910
302520.0000   -3.02860
302560.0000   -3.21572
302600.0000   -2.96477
302640.0000   -2.90184
302680.0000   -3.12197
302720.0000   -3.17481
302760.0000   -3.04229
302800.0000   -2.97574
302840.0000   -3.26471
302880.0000   -2.74460
302920.0000   -3.54541
302960.0000   -2.51434
303000.0000   -2.20227
303040.0000   -1.43283
303080.0000   -1.78926
303120.0000   -1.86269
303160.0000   -1.67030
303200.0000   -2.54814
303240.0000   -2.30283
303280.0000   -2.51444
303320.0000   -1.49306
303360.0000   -2.45108
303400.0000   -2.90239
303440.0000   -2.90058
303480.0000   -1.79731
303520.0000   -2.58423
303560.0000   -1.81381
303600.0000   -2.35765
303640.0000   -2.98292
303680.0000   -3.69782
303720.0000   -3.12874
303760.0000   -3.56244
303800.0000   -3.04155
303840.0000   -2.90172
303880.0000   -2.38888
303920.0000   -3.03352
303960.0000   -1.68789
304000.0000   -0.77133
304040.0000   -2.05480
304080.0000   -2.76300
304120.0000   -2.83428
304160.0000   -2.46569
304200.0000   -3.11349
304240.0000   -2.52417
304280.0000   -2.21074
304320.0000   -2.20822
304360.0000   -2.24167
304400.0000   -2.56099
304440.0000   -3.14037
304480.0000   -3.33112
304520.0000   -2.98914
304560.0000   -2.21031
304600.0000   -2.79894
304640.0000   -3.13186
304680.0000   -2.33940
304720.0000   -2.78625
304760.0000   -2.91688
304800.0000   -2.84779
304840.0000   -1.79605
304880.0000   -0.89026
304920.0000   -1.18571
304960.0000   -1.62578
305000.0000   -1.80383
305040.0000   -2.16585
305080.0000   -2.24459
305120.0000   -2.13569
305160.0000   -2.31948
305200.0000   -1.58011
305240.0000   -1.12413
305280.0000   -1.66192
305320.0000   -2.25226
305360.0000   -2.01577
305400.0000   -2.25925
305440.0000   -2.84211
305480.0000   -3.04069
305520.0000   -2.73812
305560.0000   -1.50665
305600.0000   -2.22313
305640.0000   -2.42762
305680.0000   -2.83612
305720.0000   -2.81328
305760.0000   -3.29909
305800.0000   -2.97059
305840.0000   -2.71872
305880.0000   -2.11240
305920.0000   -3.11403
305960.0000   -3.04548
306000.0000   -2.17483
306040.0000   -3.13230
306080.0000   -2.79032
306120.0000   -3.96551
306160.0000   -2.44678
306200.0000   -3.64078
306240.0000   -3.41699
306280.0000   -2.60628
306320.0000   -2.43630
306360.0000   -2.59196
306400.0000   -0.99457
306440.0000   -2.42476
306480.0000   -2.70949
306520.0000   -2.86269
306560.0000   -2.58688
306600.0000   -1.34537
306640.0000   -2.60581
306680.0000   -2.76954
306720.0000   -3.27740
306760.0000   -2.68030
306800.0000   -2.54052
306840.0000   -2.05687
306880.0000   -3.77764
306920.0000   -2.42651
306960.0000   -3.20400
307000.0000   -2.52368
307040.0000   -2.57946
307080.0000   -3.18695
307120.0000   -3.35290
307160.0000   -2.59243
307200.0000   -2.60808
307240.0000   -2.65002
307280.0000   -2.55409
307320.0000   -1.81904
307360.0000   -2.75317
307400.0000   -0.80025
307440.0000   -0.44472
307480.0000   -0.97820
307520.0000   -2.13241
307560.0000   -1.00938
307600.0000   -1.86583
307640.0000   -1.49257
307680.0000   -1.25163
307720.0000   -2.41175
307760.0000   -3.17989
307800.0000   -2.46163
307840.0000   -3.15547
307880.0000   -2.23810
307920.0000   -1.89947
307960.0000   -3.24646
308000.0000   -3.08602
308040.0000   -3.20487
308080.0000   -2.84650
308120.0000   -2.90680
308160.0000   -2.78695
308200.0000   -3.94954
308240.0000   -2.73598
308280.0000   -2.75944
308320.0000   -2.01800
308360.0000   -2.45701
308400.0000   -2.59846
308440.0000   -3.30201
308480.0000   -3.28397
308520.0000   -2.10878
308560.0000   -3.13060
308600.0000   -2.21072
308640.0000   -1.78431
308680.0000   -2.37313
308720.0000   -2.34049
308760.0000   -1.52270
308800.0000   -2.45261
308840.0000   -1.98085
308880.0000   -1.56988
308920.0000   -1.28094
308960.0000   -1.78671
309000.0000   -1.42540
309040.0000   -1.49788
309080.0000   -2.90694
309120.0000   -3.06299
309160.0000   -1.83630
309200.0000   -3.08054
309240.0000   -2.70038
309280.0000   -2.91775
309320.0000   -1.87244
309360.0000   -3.23037
309400.0000   -3.02767
309440.0000   -2.03631
309480.0000   -1.90442
309520.0000   -1.41819
309560.0000   -2.02168
309600.0000   -1.24475
309640.0000   -1.58581
309680.0000   -1.57528
309720.0000   -2.00649
309760.0000   -2.25695
309800.0000   -2.95620
309840.0000   -2.91600
309880.0000   -3.23300
309920.0000   -3.00643
309960.0000   -3.18048
310000.0000   -3.35271
310040.0000   -3.36806
310080.0000   -2.78208
310120.0000   -2.39031
310160.0000   -3.26732
310200.0000   -2.93040
310240.0000   -2.54917
310280.0000   -2.83828
310320.0000   -2.49160
310360.0000   -2.60848
310400.0000   -2.49150
310440.0000   -2.84379
310480.0000   -2.28421
310520.0000   -1.07628
310560.0000   -2.51054
310600.0000   -2.32247
310640.0000   -2.42116
310680.0000   -1.71180
310720.0000   -1.57231
310760.0000   -1.54511
310800.0000   -2.38025
310840.0000   -2.65828
310880.0000   -2.16856
310920.0000   -2.57044
310960.0000   -2.59103
311000.0000   -3.01610
311040.0000   -2.80394
311080.0000   -3.05999
311120.0000   -3.37397
311160.0000   -3.21988
311200.0000   -3.44274
311240.0000   -2.29835
311280.0000   -2.57849
311320.0000   -2.59844
311360.0000   -2.46762
311400.0000   -1.73520
311440.0000   -2.14730
311480.0000   -3.27013
311520.0000   -2.19786
311560.0000   -2.68978
311600.0000   -2.89892
311640.0000   -3.09089
311680.0000   -3.37932
311720.0000   -3.10108
311760.0000   -2.53601
311800.0000   -2.54845
311840.0000   -2.40284
311880.0000   -3.09251
311920.0000   -2.33075
311960.0000   -2.85966
312000.0000   -2.52312
312040.0000   -3.34837
312080.0000   -3.42465
312120.0000   -2.75249
312160.0000   -3.17684
312200.0000   -2.95401
312240.0000   -2.28688
312280.0000   -2.85037
312320.0000   -2.62238
312360.0000   -2.39021
312400.0000   -2.66237
312440.0000   -2.96451
312480.0000   -3.12010
312520.0000   -3.52650
312560.0000   -3.32864
312600.0000   -3.40497
312640.0000   -2.78942
312680.0000   -2.40730
312720.0000   -2.14924
312760.0000   -1.53228
312800.0000   -1.88829
312840.0000   -1.95174
312880.0000   -1.88515
312920.0000   -2.70043
312960.0000   -3.00973
313000.0000   -2.97126
313040.0000   -2.32392
313080.0000   -1.17729
313120.0000   -1.77258
313160.0000   -1.75367
313200.0000   -1.88920
313240.0000   -2.79376
313280.0000   -2.64537
313320.0000   -2.74550
313360.0000   -2.05134
313400.0000   -1.84986
313440.0000   -2.57927
313480.0000   -1.45709
313520.0000   -2.17846
313560.0000   -1.36248
313600.0000   -1.54173
313640.0000   -1.44080
313680.0000   -2.22053
313720.0000   -1.25533
313760.0000   -1.31032
313800.0000   -2.08932
313840.0000   -1.86692
313880.0000   -1.31737
313920.0000   -1.60442
313960.0000   -1.40334
314000.0000   -0.05738
314040.0000   -0.94224
314080.0000   -1.59226
314120.0000   -1.48352
314160.0000   -1.95817
314200.0000   -2.95349
314240.0000   -2.42236
314280.0000   -2.52096
314320.0000   -2.07729
314360.0000   -2.06216
314400.0000   -2.54324
314440.0000   -2.44013
314480.0000   -2.23983
314520.0000   -3.21447
314560.0000   -3.02064
314600.0000   -2.74824
314640.0000   -1.32158
314680.0000   -0.97990
314720.0000   -1.08375
314760.0000   -1.84793
314800.0000   -1.48401
314840.0000   -1.54958
314880.0000   -0.99838
314920.0000   -1.87782
314960.0000   -1.93990
315000.0000   -1.36355
315040.0000   -0.75955
315080.0000   -0.49179
315120.0000   -2.06691
315160.0000   -1.63700
315200.0000   -1.34638
315240.0000   -1.75985
315280.0000   -1.64909
315320.0000   -2.64243
315360.0000   -2.06291
315400.0000   -2.35723
315440.0000   -1.55299
315480.0000   -2.29833
315520.0000   -2.32817
315560.0000   -0.81347
315600.0000   -1.43500
315640.0000   -1.85698
315680.0000   -2.11474
315720.0000   -2.27114
315760.0000   -2.56714
315800.0000   -1.56003
315840.0000   -1.81376
315880.0000   -2.05466
315920.0000   -2.82914
315960.0000   -3.41673
316000.0000   -3.09263
316040.0000   -3.72830
316080.0000   -3.17353
316120.0000   -2.76846
316160.0000   -2.14329
316200.0000   -2.14336
316240.0000   -1.21722
316280.0000   -2.25783
316320.0000   -2.16045
316360.0000   -2.85908
316400.0000   -2.51502
316440.0000   -1.99394
316480.0000   -2.03350
316520.0000   -1.17818
316560.0000   -1.22417
316600.0000   -1.27887
316640.0000   -1.43561
316680.0000   -1.55981
316720.0000   -2.53903
316760.0000   -2.20006
316800.0000   -2.14300
316840.0000   -2.06418
316880.0000   -1.47700
316920.0000   -0.71234
316960.0000    0.29729
317000.0000    0.02842
317040.0000   -0.01655
317080.0000   -0.07635
317120.0000   -0.74268
317160.0000   -0.45187
317200.0000    1.10603
317240.0000    0.76498
317280.0000    0.85446
317320.0000    1.81641
317360.0000    0.43723
317400.0000   -0.38223
317440.0000    0.71111
317480.0000    0.84913
317520.0000    0.79547
317560.0000    0.77543
317600.0000   -0.95346
317640.0000   -0.83483
317680.0000   -1.03781
317720.0000   -0.38604
317760.0000   -0.20484
317800.0000    0.28439
317840.0000   -0.44630
317880.0000   -0.80340
317920.0000    0.35011
317960.0000    0.14123
318000.0000    0.10634
318040.0000   -0.73789
318080.0000   -0.31926
318120.0000    0.49413
318160.0000   -0.17076
318200.0000    0.33062
318240.0000    0.85041
318280.0000    0.90913
318320.0000    0.88346
318360.0000   -0.10204
318400.0000   -0.79848
318440.0000   -1.59078
318480.0000    0.03602
318520.0000   -0.31907
318560.0000    0.00390
318600.0000   -1.66719
318640.0000   -0.63413
318680.0000    0.24623
318720.0000    0.54661
318760.0000   -0.29082
318800.0000    0.05019
318840.0000   -0.04114
318880.0000    0.57374
318920.0000    0.94688
318960.0000    0.22381
319000.0000    0.67441
319040.0000    1.05329
319080.0000    1.47043
319120.0000    0.69853
319160.0000   -0.39445
319200.0000    0.91952
319240.0000    1.43947
319280.0000    1.74560
319320.0000    0.78249
319360.0000    0.96122
319400.0000    0.67963
319440.0000    0.55888
319480.0000    0.34219
319520.0000    1.15360
319560.0000    1.10460
319600.0000    2.30378
319640.0000    1.54473
319680.0000    0.44689
319720.0000    1.57800
319760.0000    2.24383
319800.0000    1.43108
319840.0000    1.50120
319880.0000    1.60572
319920.0000    1.61387
319960.0000    1.32026
320000.0000    1.11722
320040.0000    1.94781
320080.0000    1.08239
320120.0000    0.88125
320160.0000    1.38101
320200.0000    1.28974
320240.0000    0.59142
320280.0000    0.23168
320320.0000    0.37741
320360.0000    0.23291
320400.0000    1.28854
320440.0000    1.89275
320480.0000    0.56178
320520.0000   -0.15525
320560.0000    0.26374
320600.0000    1.39683
320640.0000    0.47235
320680.0000    1.45039
320720.0000    1.84000
320760.0000    0.67731
320800.0000    1.46634
320840.0000    1.78354
320880.0000    0.84647
320920.0000    1.49937
320960.0000    1.15537
321000.0000    0.53610
321040.0000    1.15169
321080.0000    1.03917
321120.0000    1.54570
321160.0000    1.42380
321200.0000    1.22780
321240.0000    0.72392
321280.0000    0.71873
321320.0000    1.03207
321360.0000    1.13684
321400.0000    0.99506
321440.0000    1.05546
321480.0000    1.26473
321520.0000    1.86261
321560.0000    1.77258
321600.0000    1.29277
321640.0000    1.80338
321680.0000    2.04520
321720.0000    0.59853
321760.0000    1.07064
321800.0000    1.15824
321840.0000    0.93594
321880.0000    0.23726
321920.0000    0.49794
321960.0000    0.43226
322000.0000    1.34832
322040.0000    0.94243
322080.0000    0.87330
322120.0000    0.63046
322160.0000    1.59592
322200.0000    1.74212
322240.0000    1.45672
322280.0000    1.15921
322320.0000    1.10091
322360.0000    0.78509
322400.0000    1.10486
322440.0000    0.63672
322480.0000    0.57027
322520.0000    0.51634
322560.0000    1.06431
322600.0000    1.53712
322640.0000    0.88862
322680.0000    2.12565
322720.0000    1.08720
322760.0000    1.34251
322800.0000    0.52341
322840.0000    1.21075
322880.0000    0.29834
322920.0000    1.33857
322960.0000    1.63538
323000.0000    1.88475
323040.0000    1.37370
323080.0000    0.57730
323120.0000    1.21207
323160.0000    1.30411
323200.0000    0.68808
323240.0000   -0.82178
323280.0000    0.21161
323320.0000    0.04752
323360.0000   -0.00909
323400.0000    0.98696
323440.0000    0.80962
323480.0000    1.19647
323520.0000    1.15749
323560.0000    0.67806
323600.0000    1.24832
323640.0000    1.69879
323680.0000    2.31459
323720.0000    3.31751
323760.0000    2.29612
323800.0000    2.72969
323840.0000    3.25729
323880.0000    2.45029
323920.0000    2.71958
323960.0000    2.44413
324000.0000    3.11924
324040.0000    2.77472
324080.0000    1.86553
324120.0000    1.50232
324160.0000    1.67663
324200.0000    1.85698
324240.0000    1.82029
324280.0000    1.43217
324320.0000    2.10269
324360.0000    1.68199
324400.0000    0.74328
324440.0000    1.30966
324480.0000    2.21988
324520.0000    1.85872
324560.0000    1.86856
324600.0000    1.93672
324640.0000    1.94573
324680.0000    1.98903
324720.0000    1.48951
324760.0000    1.96181
324800.0000    1.68174
324840.0000    2.53592
324880.0000    2.37082
324920.0000    1.60032
324960.0000    2.56197
325000.0000    2.35019
325040.0000    2.43994
325080.0000    2.68130
325120.0000    1.39740
325160.0000    2.58131
325200.0000    1.18598
325240.0000    1.49487
325280.0000    2.21382
325320.0000    2.43533
325360.0000    1.68858
325400.0000    1.96501
325440.0000    1.74103
325480.0000    2.09571
325520.0000    1.63275
325560.0000    1.59655
325600.0000    1.44423
325640.0000    1.60789
325680.0000    1.27811
325720.0000    1.57287
325760.0000    1.09652
325800.0000    1.95406
325840.0000    1.22081
325880.0000    1.78137
325920.0000    1.46230
325960.0000    1.23752
326000.0000    1.67113
326040.0000    1.67608
326080.0000    1.28096
326120.0000    2.14556
326160.0000    2.37582
326200.0000    2.35351
326240.0000    2.59298
326280.0000    2.21862
326320.0000    2.62452
326360.0000    2.12955
326400.0000    1.76163
326440.0000    1.95691
326480.0000    2.31430
326520.0000    3.07657
326560.0000    2.87646
326600.0000    1.46500
326640.0000    1.99360
326680.0000    1.93407
326720.0000    2.23129
326760.0000    2.74488
326800.0000    2.40551
326840.0000    2.72158
326880.0000    2.64309
326920.0000    3.31054
326960.0000    2.82765
327000.0000    1.75927
327040.0000    2.33157
327080.0000    2.11493
327120.0000    2.13664
327160.0000    1.53069
327200.0000    1.55284
327240.0000    1.54742
327280.0000    2.66572
327320.0000    3.01585
327360.0000    2.82752
327400.0000    3.17958
327440.0000    3.64327
327480.0000    2.87752
327520.0000    3.15736
327560.0000    2.57591
327600.0000    1.64562
327640.0000    1.75396
327680.0000    1.70772
327720.0000    2.86113
327760.0000    2.19467
327800.0000    3.01471
327840.0000    2.40014
327880.0000    2.70360
327920.0000    2.64463
327960.0000    3.24936
328000.0000    1.82074
328040.0000    2.45324
328080.0000    2.49319
328120.0000    1.95893
328160.0000    3.26175
328200.0000    2.71811
328240.0000    2.18098
328280.0000    2.81242
328320.0000    1.79091
328360.0000    2.92466
328400.0000    2.13298
328440.0000    1.70202
328480.0000    2.56896
328520.0000    2.23289
328560.0000    2.35388
328600.0000    2.58568
328640.0000    1.85534
328680.0000    2.18005
328720.0000    1.76199
328760.0000    1.95061
328800.0000    1.49505
328840.0000    2.13075
328880.0000    1.71723
328920.0000    2.09052
328960.0000    1.70394
329000.0000    2.51598
329040.0000    2.63113
329080.0000    2.25593
329120.0000    2.45438
329160.0000    2.48435
329200.0000    2.89026
329240.0000    3.11875
329280.0000    2.15846
329320.0000    2.26542
329360.0000    1.66758
329400.0000    2.24197
329440.0000    2.17363
329480.0000    2.45547
329520.0000    2.33922
329560.0000    1.60888
329600.0000    2.94127
329640.0000    1.87364
329680.0000    1.54906
329720.0000    1.79151
329760.0000    2.59249
329800.0000    2.15884
329840.0000    2.27478
329880.0000    1.80358
329920.0000    2.77758
329960.0000    1.97189
330000.0000    1.71221
330040.0000    1.89666
330080.0000    2.72938
330120.0000    1.77944
330160.0000    3.13276
330200.0000    1.88745
330240.0000    2.71620
330280.0000    2.95724
330320.0000    2.33060
330360.0000    3.12145
330400.0000    2.77352
330440.0000    2.94232
330480.0000    2.63693
330520.0000    2.71082
330560.0000    2.54046
330600.0000    2.94246
330640.0000    3.30788
330680.0000    2.54534
330720.0000    1.48641
330760.0000    1.84563
330800.0000    2.02086
330840.0000    2.24212
330880.0000    1.32292
330920.0000    2.20965
330960.0000    2.53591
331000.0000    1.87207
331040.0000    2.03208
331080.0000    1.76513
331120.0000    1.46697
331160.0000    0.92702
331200.0000    0.81522
331240.0000    1.89970
331280.0000    1.53198
331320.0000    1.45656
331360.0000    1.18980
331400.0000    1.14580
331440.0000    1.26145
331480.0000    1.45588
331520.0000    1.51951
331560.0000    1.95223
331600.0000    2.16120
331640.0000    1.46876
331680.0000    2.34569
331720.0000    1.83044
331760.0000    2.34221
331800.0000    1.41867
331840.0000    1.66888
331880.0000    1.11481
331920.0000    2.49518
331960.0000    1.57443
332000.0000    2.02904
332040.0000    1.38751
332080.0000    2.23843
332120.0000    2.23437
332160.0000    2.90344
332200.0000    2.59899
332240.0000    2.62232
332280.0000    3.70357
332320.0000    2.72941
332360.0000    2.47225
332400.0000    1.92148
332440.0000    2.70531
332480.0000    2.65558
332520.0000    2.52706
332560.0000    1.86369
332600.0000    2.03228
332640.0000    1.90162
332680.0000    1.64515
332720.0000    2.27459
332760.0000    2.48347
332800.0000    3.07385
332840.0000    3.71743
332880.0000    2.59785
332920.0000    2.44971
332960.0000    2.55069
333000.0000    2.72351
333040.0000    2.00886
333080.0000    2.49467
333120.0000    2.39116
333160.0000    3.67711
333200.0000    2.19148
333240.0000    1.13244
333280.0000    2.04765
333320.0000    2.85934
333360.0000    2.82306
333400.0000    2.71333
333440.0000    2.18096
333480.0000    2.50706
333520.0000    1.51010
333560.0000    2.35081
333600.0000    2.76536
333640.0000    1.66507
333680.0000    2.47200
333720.0000    3.28943
333760.0000    2.73140
333800.0000    2.55124
333840.0000    1.75994
333880.0000    1.81868
333920.0000    2.15792
333960.0000    1.97760
334000.0000    2.64162
334040.0000    3.21988
334080.0000    2.67975
334120.0000    2.32697
334160.0000    2.83557
334200.0000    2.67278
334240.0000    3.03964
334280.0000    2.31096
334320.0000    2.56526
334360.0000    2.07410
334400.0000    2.12130
334440.0000    2.86993
334480.0000    2.57284
334520.0000    2.33156
334560.0000    3.11472
334600.0000    2.57975
334640.0000    1.97484
334680.0000    1.22096
334720.0000    3.27027
334760.0000    3.08066
334800.0000    2.13942
334840.0000    1.89824
334880.0000    2.08494
334920.0000    2.72765
334960.0000    2.85633
335000.0000    3.39916
335040.0000    2.74808
335080.0000    2.65578
335120.0000    2.82255
335160.0000    2.24650
335200.0000    2.75777
335240.0000    1.58975
335280.0000    2.70655
335320.0000    2.75871
335360.0000    2.49907
335400.0000    2.18051
335440.0000    2.19963
335480.0000    2.13294
335520.0000    2.18623
335560.0000    3.06229
335600.0000    2.47107
335640.0000    2.45491
335680.0000    2.37080
335720.0000    1.28430
335760.0000    2.33759
335800.0000    2.37335
335840.0000    2.40854
335880.0000    2.99377
335920.0000    2.32399
335960.0000    2.30219
336000.0000    1.71210
336040.0000    2.68956
336080.0000    2.52602
336120.0000    2.59812
336160.0000    2.05593
336200.0000    0.85279
336240.0000    1.04810
336280.0000    1.46892
336320.0000    1.51739
336360.0000    1.69399
336400.0000    0.33956
336440.0000    1.15474
336480.0000    1.20348
336520.0000    2.05003
336560.0000    1.27928
336600.0000    2.42147
336640.0000    1.79465
336680.0000    1.34229
336720.0000    1.37765
336760.0000    2.67140
336800.0000    2.61006
336840.0000    0.87991
336880.0000    1.73890
336920.0000    2.47002
336960.0000    1.47450
337000.0000    2.43935
337040.0000    2.10523
337080.0000    2.42889
337120.0000    2.10545
337160.0000    1.80143
337200.0000    2.10006
337240.0000    1.66196
337280.0000    1.92503
337320.0000    1.40199
337360.0000    1.86606
337400.0000    0.93577
337440.0000    1.23060
337480.0000    1.87845
337520.0000    1.92746
337560.0000    1.14841
337600.0000    1.96931
337640.0000    1.82007
337680.0000    1.83099
337720.0000    1.14669
337760.0000    1.17276
337800.0000    1.84032
337840.0000    1.91721
337880.0000    1.41767
337920.0000    2.47720
337960.0000    3.36554
338000.0000    1.85441
338040.0000    2.36687
338080.0000    2.82187
338120.0000    3.19439
338160.0000    2.58154
338200.0000    2.95368
338240.0000    3.51374
338280.0000    1.81585
338320.0000    2.71432
338360.0000    1.35882
338400.0000    1.98952
338440.0000    1.84950
338480.0000    1.46508
338520.0000    2.49238
338560.0000    2.28577
338600.0000    3.04473
338640.0000    1.95700
338680.0000    2.39712
338720.0000    2.04069
338760.0000    2.14925
338800.0000    2.20057
338840.0000    2.65193
338880.0000    1.70616
338920.0000    1.44390
338960.0000    2.34547
339000.0000    1.97944
339040.0000    2.68795
339080.0000    2.12966
339120.0000    2.36876
339160.0000    2.55677
339200.0000    2.64770
339240.0000    2.05956
339280.0000    2.58535
339320.0000    3.14958
339360.0000    2.91551
339400.0000    3.16693
339440.0000    2.66586
339480.0000    2.11660
339520.0000    2.27799
339560.0000    1.59637
339600.0000    1.62878
339640.0000    1.90836
339680.0000    2.09339
339720.0000    2.01676
339760.0000    1.10823
339800.0000    2.57749
339840.0000    1.51421
339880.0000    2.31624
339920.0000    1.78274
339960.0000    1.45648
340000.0000    2.27050
340040.0000    2.36954
340080.0000    1.28690
340120.0000    1.43059
340160.0000    2.12768
340200.0000    2.50041
340240.0000    2.05327
340280.0000    1.76339
340320.0000    2.54620
340360.0000    1.71978
340400.0000    1.96637
340440.0000    2.53051
340480.0000    1.67417
340520.0000    1.87654
340560.0000    1.88035
340600.0000    1.33098
340640.0000    1.43341
340680.0000    1.78429
340720.0000    2.95584
340760.0000    2.27627
340800.0000    2.02134
340840.0000    2.32867
340880.0000    1.55326
340920.0000    1.69204
340960.0000    2.34935
341000.0000    2.31066
341040.0000    2.11882
341080.0000    2.57816
341120.0000    2.58692
341160.0000    2.33468
341200.0000    2.30998
341240.0000    1.61534
341280.0000    1.62528
341320.0000    1.30165
341360.0000    1.93694
341400.0000    1.96217
341440.0000    1.52904
341480.0000    1.58628
341520.0000    1.84266
341560.0000    1.92013
341600.0000    1.85873
341640.0000    2.07348
341680.0000    2.48357
341720.0000    1.75289
341760.0000    1.01288
341800.0000    1.95052
341840.0000    1.94891
341880.0000    1.76796
341920.0000    2.06366
341960.0000    1.89221
342000.0000    1.98060
342040.0000    1.79053
342080.0000    2.34966
342120.0000    1.75175
342160.0000    2.16432
342200.0000    1.03758
342240.0000    2.39582
342280.0000    1.71751
342320.0000    2.28469
342360.0000    2.59004
342400.0000    1.99480
342440.0000    2.59968
342480.0000    1.79651
342520.0000    2.03693
342560.0000    2.31113
342600.0000    2.77547
342640.0000    1.26127
342680.0000    2.18014
342720.0000    2.51762
342760.0000    2.49272
342800.0000    1.76524
342840.0000    2.35403
342880.0000    2.26791
342920.0000    2.02157
342960.0000    2.60886
343000.0000    2.07185
343040.0000    2.69406
343080.0000    2.04036
343120.0000    1.19349
343160.0000    2.65005
343200.0000    2.56610
343240.0000    3.03582
343280.0000    1.87378
343320.0000    2.43206
343360.0000    2.03594
343400.0000    2.38976
343440.0000    2.91065
343480.0000    3.04408
343520.0000    2.42070
343560.0000    2.77820
343600.0000    2.40123
343640.0000    2.56588
343680.0000    2.70619
343720.0000    1.71109
343760.0000    2.31604
343800.0000    2.47468
343840.0000    2.76879
343880.0000    2.73119
343920.0000    2.38492
343960.0000    3.31749
344000.0000    2.82727
344040.0000    3.21706
344080.0000    2.81022
344120.0000    3.39629
344160.0000    2.23667
344200.0000    2.30276
344240.0000    2.83104
344280.0000    3.46819
344320.0000    3.40386
344360.0000    3.38873
344400.0000    2.92234
344440.0000    2.99091
344480.0000    2.74190
344520.0000    2.42610
344560.0000    2.90559
344600.0000    2.88282
344640.0000    3.13710
344680.0000    2.94818
344720.0000    1.76608
344760.0000    2.65783
344800.0000    2.50282
344840.0000    2.25472
344880.0000    2.65321
344920.0000    1.98587
344960.0000    2.27982
345000.0000    2.05020
345040.0000    2.40952
345080.0000    2.32212
345120.0000    2.78501
345160.0000    2.21268
345200.0000    2.36036
345240.0000    3.03620
345280.0000    3.26223
345320.0000    3.24103
345360.0000    2.16694
345400.0000    2.28423
345440.0000    2.43298
345480.0000    3.07845
345520.0000    2.38683
345560.0000    2.32553
345600.0000    3.02177
345640.0000    2.65523
345680.0000    2.56805
345720.0000    2.53771
345760.0000    2.18768
345800.0000    2.67161
345840.0000    2.58023
345880.0000    2.74549
345920.0000    2.95522
345960.0000    2.98200
346000.0000    3.14830
346040.0000    3.65863
346080.0000    2.58139
346120.0000    3.00100
346160.0000    3.24991
346200.0000    2.93097
346240.0000    3.10383
346280.0000    2.54151
346320.0000    3.16081
346360.0000    3.84938
346400.0000    3.25489
346440.0000    2.86588
346480.0000    2.54435
346520.0000    3.20974
346560.0000    2.96810
346600.0000    1.46476
346640.0000    1.67038
346680.0000    2.13437
346720.0000    2.54803
346760.0000    2.71847
346800.0000    2.08389
346840.0000    1.81453
346880.0000    1.95368
346920.0000    1.95785
346960.0000    2.35486
347000.0000    2.00165
347040.0000    2.45208
347080.0000    2.42783
347120.0000    2.01187
347160.0000    1.75190
347200.0000    2.07514
347240.0000    1.99806
347280.0000    2.90339
347320.0000    2.26258
347360.0000    2.75513
347400.0000    3.22235
347440.0000    3.35062
347480.0000    3.21723
347520.0000    3.15935
347560.0000    3.69088
347600.0000    3.71713
347640.0000    3.51041
347680.0000    3.07803
347720.0000    2.90487
347760.0000    3.69649
347800.0000    2.88308
347840.0000    2.89203
347880.0000    2.37478
347920.0000    2.83282
347960.0000    3.32442
348000.0000    3.69968
348040.0000    3.41010
348080.0000    3.33935
348120.0000    3.43498
348160.0000    3.23756
348200.0000    3.22801
348240.0000    3.23975
348280.0000    3.00560
348320.0000    2.89752
348360.0000    3.09488
348400.0000    2.78794
348440.0000    3.67931
348480.0000    3.55231
348520.0000    3.65865
348560.0000    3.58454
348600.0000    2.76095
348640.0000    3.46991
348680.0000    3.66053
348720.0000    2.28604
348760.0000    2.80905
348800.0000    2.84640
348840.0000    3.06353
348880.0000    3.00176
348920.0000    2.85722
348960.0000    3.29558
349000.0000    2.96940
349040.0000    2.67418
349080.0000    1.94218
349120.0000    2.43079
349160.0000    2.19747
349200.0000    2.30032
349240.0000    2.66032
349280.0000    2.55432
349320.0000    2.37332
349360.0000    2.01544
349400.0000    2.88683
349440.0000    3.12545
349480.0000    3.44650
349520.0000    2.77322
349560.0000    3.85046
349600.0000    3.54880
349640.0000    3.30541
349680.0000    3.51101
349720.0000    3.08818
349760.0000    3.38004
349800.0000    2.67969
349840.0000    2.96034
349880.0000    2.69360
349920.0000    2.57462
349960.0000    2.67789
350000.0000    2.96923
350040.0000    2.02865
350080.0000    2.57622
350120.0000    2.68757
350160.0000    3.35777
350200.0000    3.56060
350240.0000    3.23125
350280.0000    2.68885
350320.0000    3.26369
350360.0000    4.14291
350400.0000    2.69072
350440.0000    2.67363
350480.0000    3.29602
350520.0000    2.80138
350560.0000    3.06877
350600.0000    2.44772
350640.0000    2.37428
350680.0000    2.42014
350720.0000    1.95357
350760.0000    2.44580
350800.0000    2.78967
350840.0000    2.92170
350880.0000    3.31392
350920.0000    2.49774
350960.0000    3.31260
351000.0000    1.77870
351040.0000    2.71220
351080.0000    3.37432
351120.0000    3.16918
351160.0000    3.51270
351200.0000    3.51412
351240.0000    2.80534
351280.0000    2.12324
351320.0000    2.59471
351360.0000    2.40547
351400.0000    3.37963
351440.0000    2.79118
351480.0000    3.09567
351520.0000    3.02966
351560.0000    3.09476
351600.0000    3.22658
351640.0000    2.79192
351680.0000    3.40484
351720.0000    2.52588
351760.0000    2.38157
351800.0000    3.06539
351840.0000    3.19958
351880.0000    3.21249
351920.0000    3.00043
351960.0000    3.27845
352000.0000    2.80401
352040.0000    3.24317
352080.0000    3.31683
352120.0000    3.07177
352160.0000    2.60948
352200.0000    2.62309
352240.0000    3.38846
352280.0000    3.33619
352320.0000    3.12410
352360.0000    3.45282
352400.0000    3.98035
352440.0000    3.66024
352480.0000    3.55863
352520.0000    2.90021
352560.0000    2.72099
352600.0000    2.77166
352640.0000    3.02748
352680.0000    2.46434
352720.0000    3.13553
352760.0000    3.21047
352800.0000    3.68519
352840.0000    3.73971
352880.0000    4.38520
352920.0000    4.01006
352960.0000    3.32019
353000.0000    2.80273
353040.0000    2.75770
353080.0000    1.68748
353120.0000    2.35048
353160.0000    1.38265
353200.0000    2.15776
353240.0000    2.32785
353280.0000    2.36566
353320.0000    2.06916
353360.0000    2.90842
353400.0000    2.78716
353440.0000    1.61149
353480.0000    2.40185
353520.0000    2.21757
353560.0000    1.98396
353600.0000    3.15624
353640.0000    2.43881
353680.0000    3.22474
353720.0000    2.84087
353760.0000    2.58348
353800.0000    2.87723
353840.0000    3.40118
353880.0000    3.66446
353920.0000    2.75264
353960.0000    3.59487
354000.0000    3.66997
354040.0000    3.43671
354080.0000    3.20522
354120.0000    2.89726
354160.0000    2.60424
354200.0000    2.79710
354240.0000    2.83738
354280.0000    2.67400
354320.0000    2.57554
354360.0000    2.32475
354400.0000    2.73820
354440.0000    3.40681
354480.0000    2.54044
354520.0000    2.94603
354560.0000    2.69888
354600.0000    2.95558
354640.0000    2.84105
354680.0000    2.13817
354720.0000    2.30661
354760.0000    2.46036
354800.0000    3.49504
354840.0000    3.02681
354880.0000    3.99527
354920.0000    3.62866
354960.0000    3.07281
355000.0000    3.30492
355040.0000    2.37901
355080.0000    3.38037
355120.0000    3.03920
355160.0000    3.07255
355200.0000    2.90509
355240.0000    3.60540
355280.0000    2.89513
355320.0000    3.21946
355360.0000    2.82781
355400.0000    3.83878
355440.0000    3.85199
355480.0000    3.38611
355520.0000    3.07926
355560.0000    4.03668
355600.0000    3.97740
355640.0000    3.40386
355680.0000    3.15767
355720.0000    3.47018
355760.0000    3.47536
355800.0000    3.23965
355840.0000    2.68618
355880.0000    2.86961
355920.0000    3.05891
355960.0000    3.05875
356000.0000    3.25726
356040.0000    3.58008
356080.0000    3.92675
356120.0000    3.19522
356160.0000    3.30119
356200.0000    3.15081
356240.0000    2.85504
356280.0000    3.27394
356320.0000    3.10925
356360.0000    3.21261
356400.0000    3.44204
356440.0000    2.66117
356480.0000    2.67853
356520.0000    3.04030
356560.0000    3.37945
356600.0000    3.58945
356640.0000    2.98527
356680.0000    3.47729
356720.0000    3.01825
356760.0000    2.66165
356800.0000    2.99801
356840.0000    2.83240
356880.0000    3.28796
356920.0000    4.00706
356960.0000    3.06295
357000.0000    2.90499
357040.0000    3.46584
357080.0000    3.61541
357120.0000    3.39565
357160.0000    3.13884
357200.0000    3.80030
357240.0000    3.00649
357280.0000    2.96248
357320.0000    2.97043
357360.0000    2.84787
357400.0000    3.62199
357440.0000    2.71374
357480.0000    2.92129
357520.0000    3.13997
357560.0000    2.46985
357600.0000    2.29402
357640.0000    2.37831
357680.0000    2.31613
357720.0000    1.90769
357760.0000    3.54041
357800.0000    2.93999
357840.0000    2.79714
357880.0000    3.71897
357920.0000    3.69294
357960.0000    2.95303
358000.0000    3.11869
358040.0000    3.02116
358080.0000    2.22009
358120.0000    3.16604
358160.0000    3.01368
358200.0000    2.78736
358240.0000    2.73689
358280.0000    3.49840
358320.0000    4.00579
358360.0000    4.32942
358400.0000    3.67042
358440.0000    3.87050
358480.0000    3.71907
358520.0000    4.11758
358560.0000    3.56979
358600.0000    4.05576
358640.0000    3.41759
358680.0000    3.43807
358720.0000    3.90797
358760.0000    3.96463
358800.0000    3.35023
358840.0000    3.48782
358880.0000    3.39086
358920.0000    3.70215
358960.0000    3.68230
359000.0000    3.33130
359040.0000    3.09437
359080.0000    3.03177
359120.0000    2.75230
359160.0000    3.22607
359200.0000    3.18661
359240.0000    3.86089
359280.0000    2.80092
359320.0000    3.51470
359360.0000    3.17141
359400.0000    3.34423
359440.0000    3.34856
359480.0000    3.39284
359520.0000    3.58515
359560.0000    3.35335
359600.0000    2.55700
359640.0000    3.43749
359680.0000    3.53428
359720.0000    3.43283
359760.0000    3.14684
359800.0000    3.34488
359840.0000    3.64681
359880.0000    3.18911
359920.0000    3.27577
359960.0000    3.54595
360000.0000    3.91521
360040.0000    3.79104
360080.0000    3.92465
360120.0000    3.49129
360160.0000    3.59956
360200.0000    3.73538
360240.0000    3.94628
360280.0000    3.49237
360320.0000    3.51331
360360.0000    3.43273
360400.0000    3.71221
360440.0000    4.02332
360480.0000    3.55939
360520.0000    3.98645
360560.0000    3.09323
360600.0000    3.56379
360640.0000    3.61763
360680.0000    3.20264
360720.0000    3.79766
360760.0000    3.76974
360800.0000    3.39491
360840.0000    3.17635
360880.0000    2.55054
360920.0000    3.11492
360960.0000    3.26658
361000.0000    2.92670
361040.0000    3.30135
361080.0000    3.07475
361120.0000    3.71933
361160.0000    2.90712
361200.0000    2.56731
361240.0000    3.52816
361280.0000    3.63324
361320.0000    3.34156
361360.0000    3.82372
361400.0000    3.74573
361440.0000    3.33085
361480.0000    3.36788
361520.0000    2.91972
361560.0000    3.12136
361600.0000    2.82753
361640.0000    2.89217
361680.0000    2.28389
361720.0000    1.66651
361760.0000    2.55853
361800.0000    3.12008
361840.0000    2.14584
361880.0000    2.86010
361920.0000    2.59806
361960.0000    2.93434
362000.0000    2.32980
362040.0000    2.58405
362080.0000    2.07110
362120.0000    2.18773
362160.0000    2.25429
362200.0000    1.48198
362240.0000    2.86355
362280.0000    2.27609
362320.0000    3.42221
362360.0000    2.91083
362400.0000    2.62941
362440.0000    3.08201
362480.0000    2.85656
362520.0000    2.65963
362560.0000    2.26408
362600.0000    2.11642
362640.0000    2.98789
362680.0000    2.79441
362720.0000    3.12056
362760.0000    1.80171
362800.0000    2.39667
362840.0000    2.69486
362880.0000    2.00660
362920.0000    1.62906
362960.0000    1.58915
363000.0000    1.88204
363040.0000    2.38940
363080.0000    1.92455
363120.0000    2.02152
363160.0000    1.72236
363200.0000    2.57550
363240.0000    1.73604
363280.0000    2.04301
363320.0000    2.91443
363360.0000    2.54925
363400.0000    2.52932
363440.0000    1.80737
363480.0000    1.67882
363520.0000    2.20057
363560.0000    2.20845
363600.0000    2.26914
363640.0000    2.61025
363680.0000    2.72765
363720.0000    2.68258
363760.0000    2.81087
363800.0000    3.25422
363840.0000    2.99779
363880.0000    3.52233
363920.0000    2.87869
363960.0000    1.96620
364000.0000    2.41193
364040.0000    2.12839
364080.0000    2.70378
364120.0000    2.39375
364160.0000    3.02229
364200.0000    2.49320
364240.0000    2.64122
364280.0000    3.32988
364320.0000    2.48525
364360.0000    2.42647
364400.0000    2.51961
364440.0000    2.75155
364480.0000    2.90443
364520.0000    2.73882
364560.0000    2.70691
364600.0000    2.39362
364640.0000    3.06980
364680.0000    2.54571
364720.0000    2.56456
364760.0000    1.86994
364800.0000    2.10626
364840.0000    2.03126
364880.0000    2.11251
364920.0000    2.68404
364960.0000    2.42508
365000.0000    2.80012
365040.0000    2.72721
365080.0000    2.56228
365120.0000    2.62792
365160.0000    2.72484
365200.0000    2.67041
365240.0000    2.92400
365280.0000    2.35636
365320.0000    2.81219
365360.0000    3.08213
365400.0000    3.03744
365440.0000    2.46787
365480.0000    3.04533
365520.0000    2.88532
365560.0000    2.59209
365600.0000    3.12778
365640.0000    2.72786
365680.0000    2.60397
365720.0000    2.58709
365760.0000    1.68515
365800.0000    1.73591
365840.0000    2.65173
365880.0000    2.98452
365920.0000    2.51949
365960.0000    2.55566
366000.0000    2.45402
366040.0000    2.40958
366080.0000    2.69329
366120.0000    2.18374
366160.0000    2.88144
366200.0000    2.62857
366240.0000    2.40008
366280.0000    2.37962
366320.0000    2.46774
366360.0000    2.54468
366400.0000    2.74315
366440.0000    2.27466
366480.0000    2.86253
366520.0000    2.64998
366560.0000    2.16066
366600.0000    2.57988
366640.0000    2.14480
366680.0000    2.59899
366720.0000    3.00842
366760.0000    2.94406
366800.0000    3.18997
366840.0000    2.48001
366880.0000    3.03480
366920.0000    2.78608
366960.0000    2.57266
367000.0000    2.48416
367040.0000    2.43854
367080.0000    2.53144
367120.0000    2.82290
367160.0000    3.27430
367200.0000    2.29243
367240.0000    2.65172
367280.0000    2.05981
367320.0000    2.51954
367360.0000    2.38260
367400.0000    2.13582
367440.0000    2.11780
367480.0000    2.87304
367520.0000    2.75802
367560.0000    2.30991
367600.0000    3.07954
367640.0000    3.13208
367680.0000    2.90655
367720.0000    3.08107
367760.0000    2.30072
367800.0000    2.45289
367840.0000    2.71724
367880.0000    3.14818
367920.0000    2.34449
367960.0000    2.45433
368000.0000    2.02620
368040.0000    2.77566
368080.0000    2.40817
368120.0000    1.58088
368160.0000    1.71150
368200.0000    2.21993
368240.0000    2.14236
368280.0000    2.42226
368320.0000    1.00983
368360.0000    1.70554
368400.0000    2.49155
368440.0000    2.48676
368480.0000    2.22049
368520.0000    2.86976
368560.0000    3.52135
368600.0000    2.79552
368640.0000    3.63167
368680.0000    2.78822
368720.0000    2.87920
368760.0000    2.91291
368800.0000    1.60567
368840.0000    2.61966
368880.0000    3.31518
368920.0000    2.35666
368960.0000    2.09391
369000.0000    2.25675
369040.0000    2.19320
369080.0000    2.25426
369120.0000    2.22786
369160.0000    2.11091
369200.0000    2.00620
369240.0000    2.28836
369280.0000    2.53243
369320.0000    2.50615
369360.0000    1.85727
369400.0000    2.74086
369440.0000    2.26424
369480.0000    2.43141
369520.0000    2.33236
369560.0000    2.27621
369600.0000    2.38289
369640.0000    3.04719
369680.0000    2.80717
369720.0000    3.05696
369760.0000    3.81747
369800.0000    2.63102
369840.0000    2.66861
369880.0000    2.67121
369920.0000    2.78588
369960.0000    2.22596
370000.0000    2.24835
370040.0000    2.27077
370080.0000    1.24967
370120.0000    2.32052
370160.0000    2.52704
370200.0000    2.55088
370240.0000    2.45644
370280.0000    2.77110
370320.0000    2.95198
370360.0000    1.97074
370400.0000    3.41407
370440.0000    2.66271
370480.0000    2.80342
370520.0000    2.73562
370560.0000    2.33726
370600.0000    3.39795
370640.0000    1.75760
370680.0000    2.39966
370720.0000    1.89220
370760.0000    2.31153
370800.0000    1.94050
370840.0000    1.94252
370880.0000    1.96895
370920.0000    1.82914
370960.0000    2.35227
371000.0000    2.06038
371040.0000    1.91216
371080.0000    2.50656
371120.0000    2.95983
371160.0000    3.06447
371200.0000    2.34871
371240.0000    1.85772
371280.0000    2.34391
371320.0000    2.87655
371360.0000    2.62634
371400.0000    2.66239
371440.0000    2.78738
371480.0000    3.35854
371520.0000    2.67213
371560.0000    1.79464
371600.0000    3.32159
371640.0000    1.97667
371680.0000    2.33560
371720.0000    2.82575
371760.0000    2.85728
371800.0000    2.43791
371840.0000    1.95724
371880.0000    2.47097
371920.0000    2.68671
371960.0000    2.42449
372000.0000    2.92365
372040.0000    2.46567
372080.0000    2.45150
372120.0000    2.26800
372160 5
372200 5
372240 5
372280 5
372320 5
372360 5
372400 5
372440 5
372480 5
372520 5
372560 5
372600 5
372640 5
372680 5
372720 5
372760 5
372800 5
372840 5
372880 5
372920 5
372960 5
373000 5
373040 5
373080 5
373120 5
373160 5
373200 5
373240 5
373280 5
373320 5
373360 5
373400 5
373440 5
373480 5
373520 5
373560 5
373600 5
373640 5
373680 5
373720 5
373760 5
373800 5
373840 5
373880 5
373920 5
373960 5
374000 5
374040 5
374080 5
374120 5
374160 5
374200 5
374240 5
374280 5
374320 5
374360 5
374400 5
374440 5
374480 5
374520 5
374560 5
374600 5
374640 5
374680 5
374720 5
374760 5
374800 5
374840 5
374880 5
374920 5
374960 5
375000 5
375040 5
375080 5
375120 5
375160 5
375200 5
375240 5
375280 5
375320 5
375360 5
375400 5
375440 5
375480 5
375520 5
375560 5
375600 5
375640 5
375680 5
375720 5
375760 5
375800 5
375840 5
375880 5
375920 5
375960 5
376000 5
376040 5
376080 5
376120 5
376160 5
376200 5
376240 5
376280 5
376320 5
376360 5
376400 5
376440 5
376480 5
376520 5
376560 5
376600 5
376640 5
376680 5
376720 5
376760 5
376800 5
376840 5
376880 5
376920 5
376960 5
377000 5
377040 5
377080 5
377120 5
377160 5
377200 5
377240 5
377280 5
377320 5
377360 5
377400 5
377440 5
377480 5
377520 5
377560 5
377600 5
377640 5
377680 5
377720 5
377760 5
377800 5
377840 5
377880 5
377920 5
377960 5
378000 5
378040 5
378080 5
378120 5
378160 5
378200 5
378240 5
378280 5
378320 5
378360 5
378400 5
378440 5
378480 5
378520 5
378560 5
378600 5
378640 5
378680 5
378720 5
378760 5
378800 5
378840 5
378880 5
378920 5
378960 5
379000 5
379040 5
379080 5
379120 5
379160 5
379200 5
379240 5
379280 5
379320 5
379360 5
379400 5
379440 5
379480 5
379520 5
379560 5
379600 5
379640 5
379680 5
379720 5
379760 5
379800 5
379840 5
379880 5
379920 5
379960 5
380000 5
380040 5
380080 5
380120 5
380160 5
380200 5
380240 5
380280 5
380320 5
380360 5
380400 5
380440 5
380480 5
380520 5
380560 5
380600 5
380640 5
380680 5
380720 5
380760 5
380800 5
380840 5
380880 5
380920 5
380960 5
381000 5
381040 5
381080 5
381120 5
381160 5
381200 5
381240 5
381280 5
381320 5
381360 5
381400 5
381440 5
381480 5
381520 5
381560 5
381600 5
381640 5
381680 5
381720 5
381760 5
381800 5
381840 5
381880 5
381920 5
381960 5
382000 5
382040 5
382080 5
382120 5
382160 5
382200 5
382240 5
382280 5
382320 5
382360 5
382400 5
382440 5
382480 5
382520 5
382560 5
382600 5
382640 5
382680 5
382720 5
382760 5
382800 5
382840 5
382880 5
382920 5
382960 5
383000 5
383040 5
383080 5
383120 5
383160 5
383200 5
383240 5
383280 5
383320 5
383360 5
383400 5
383440 5
383480 5
383520 5
383560 5
383600 5
383640 5
383680 5
383720 5
383760 5
383800 5
383840 5
383880 5
383920 5
383960 5
384000 5
384040 5
384080 5
384120 5
384160 5
384200 5
384240 5
384280 5
384320 5
384360 5
384400 5
384440 5
384480 5
384520 5
384560 5
384600 5
384640 5
384680 5
384720 5
384760 5
384800 5
384840 5
384880 5
384920 5
384960 5
385000 5
385040 5
385080 5
385120 5
385160 5
385200 5
385240 5
385280 5
385320 5
385360 5
385400 5
385440 5
385480 5
385520 5
385560 5
385600 5
385640 5
385680 5
385720 5
385760 5
385800 5
385840 5
385880 5
385920 5
385960 5
386000 5
386040 5
386080 5
386120 5
386160 5
386200 5
386240 5
386280 5
386320 5
386360 5
386400 5
386440 5
386480 5
386520 5
386560 5
386600 5
386640 5
386680 5
386720 5
386760 5
386800 5
386840 5
386880 5
386920 5
386960 5
387000 5
387040 5
387080 5
387120 5
387160 5
387200 5
387240 5
387280 5
387320 5
387360 5
387400 5
387440 5
387480 5
387520 5
387560 5
387600 5
387640 5
387680 5
387720 5
387760 5
387800 5
387840 5
387880 5
387920 5
387960 5
388000 5
388040 5
388080 5
388120 5
388160 5
388200 5
388240 5
388280 5
388320 5
388360 5
388400 5
388440 5
388480 5
388520 5
388560 5
388600 5
388640 5
388680 5
388720 5
388760 5
388800 5
388840 5
388880 5
388920 5
388960 5
389000 5
389040 5
389080 5
389120 5
389160 5
389200 5
389240 5
389280 5
389320 5
389360 5
389400 5
389440 5
389480 5
389520 5
389560 5
389600 5
389640 5
389680 5
389720 5
389760 5
389800 5
389840 5
389880 5
389920 5
389960 5
390000 5
390040 5
390080 5
390120 5
390160 5
390200 5
390240 5
390280 5
390320 5
390360 5
390400 5
390440 5
390480 5
390520 5
390560 5
390600 5
390640 5
390680 5
390720 5
390760 5
390800 5
390840 5
390880 5
390920 5
390960 5
391000 5
391040 5
391080 5
391120 5
391160 5
391200 5
391240 5
391280 5
391320 5
391360 5
391400 5
391440 5
391480 5
391520 5
391560 5
391600 5
391640 5
391680 5
391720 5
391760 5
391800 5
391840 5
391880 5
391920 5
391960 5
392000 5
392040 5
392080 5
392120 5
392160 5
392200 5
392240 5
392280 5
392320 5
392360 5
392400 5
392440 5
392480 5
392520 5
392560 5
392600 5
392640 5
392680 5
392720 5
392760 5
392800 5
392840 5
392880 5
392920 5
392960 5
393000 5
393040 5
393080 5
393120 5
393160 5
393200 5
393240 5
393280 5
393320 5
393360 5
393400 5
393440 5
393480 5
393520 5
393560 5
393600 5
393640 5
393680 5
393720 5
393760 5
393800 5
393840 5
393880 5
393920 5
393960 5
394000 5
394040 5
394080 5
394120 5
394160 5
394200 5
394240 5
394280 5
394320 5
394360 5
394400 5
394440 5
394480 5
394520 5
394560 5
394600 5
394640 5
394680 5
394720 5
394760 5
394800 5
394840 5
394880 5
394920 5
394960 5
395000 5
395040 5
395080 5
395120 5
395160 5
395200 5
395240 5
395280 5
395320 5
395360 5
395400 5
395440 5
395480 5
395520 5
395560 5
395600 5
395640 5
395680 5
395720 5
395760 5
395800 5
395840 5
395880 5
395920 5
395960 5
396000 5
396040 5
396080 5
396120 5
396160 5
396200 5
396240 5
396280 5
396320 5
396360 5
396400 5
396440 5
396480 5
396520 5
396560 5
396600 5
396640 5
396680 5
396720 5
396760 5
396800 5
396840 5
396880 5
396920 5
396960 5
397000 5
397040 5
397080 5
397120 5
397160 5
397200 5
397240 5
397280 5
397320 5
397360 5
397400 5
397440 5
397480 5
397520 5
397560 5
397600 5
397640 5
397680 5
397720 5
397760 5
397800 5
397840 5
397880 5
397920 5
397960 5
398000 5
398040 5
398080 5
398120 5
398160 5
398200 5
398240 5
398280 5
398320 5
398360 5
398400 5
398440 5
398480 5
398520 5
398560 5
398600 5
398640 5
398680 5
398720 5
398760 5
398800 5
398840 5
398880 5
398920 5
398960 5
399000 5
399040 5
399080 5
399120 5
399160 5
399200 5
399240 5
399280 5
399320 5
399360 5
399400 5
399440 5
399480 5
399520 5
399560 5
399600 5
399640 5
399680 5
399720 5
399760 5
399800 5
399840 5
399880 5
399920 5
399960 5
400000 5
400040 5
400080 5
400120 5
400160 5
400200 5
400240 5
400280 5
400320 5
400360 5
400400 5
400440 5
400480 5
400520 5
400560 5
400600 5
400640 5
400680 5
400720 5
400760 5
400800 5
400840 5
400880 5
400920 5
400960 5
401000 5
401040 5
401080 5
401120 5
401160 5
401200 5
401240 5
401280 5
401320 5
401360 5
401400 5
401440 5
401480 5
401520 5
401560 5
401600 5
401640 5
401680 5
401720 5
401760 5
401800 5
401840 5
401880 5
401920 5
401960 5
402000 5
402040 5
402080 5
402120 5
402160 5
402200 5
402240 5
402280 5
402320 5
402360 5
402400 5
402440 5
402480 5
402520 5
402560 5
402600 5
402640 5
402680 5
402720 5
402760 5
402800 5
402840 5
402880 5
402920 5
402960 5
403000 5
403040 5
403080 5
403120 5
403160 5
403200 5
403240 5
403280 5
403320 5
403360 5
403400 5
403440 5
403480 5
403520 5
403560 5
403600 5
403640 5
403680 5
403720 5
403760 5
403800 5
403840 5
403880 5
403920 5
403960 5
404000 5
404040 5
404080 5
404120 5
404160 5
404200 5
404240 5
404280 5
404320 5
404360 5
404400 5
404440 5
404480 5
404520 5
404560 5
404600 5
404640 5
404680 5
404720 5
404760 5
404800 5
404840 5
404880 5
404920 5
404960 5
405000 5
405040 5
405080 5
405120 5
405160 5
405200 5
405240 5
405280 5
405320 5
405360 5
405400 5
405440 5
405480 5
405520 5
405560 5
405600 5
405640 5
405680 5
405720 5
405760 5
405800 5
405840 5
405880 5
405920 5
405960 5
406000 5
406040 5
406080 5
406120 5
406160 5
406200 5
406240 5
406280 5
406320 5
406360 5
406400 5
406440 5
406480 5
406520 5
406560 5
406600 5
406640 5
406680 5
406720 5
406760 5
406800 5
406840 5
406880 5
406920 5
406960 5
407000 5
407040 5
407080 5
407120 5
407160 5
407200 5
407240 5
407280 5
407320 5
407360 5
407400 5
407440 5
407480 5
407520 5
407560 5
407600 5
407640 5
407680 5
407720 5
407760 5
407800 5
407840 5
407880 5
407920 5
407960 5
408000 5
408040 5
408080 5
408120 5
408160 5
408200 5
408240 5
408280 5
408320 5
408360 5
408400 5
408440 5
408480 5
408520 5
408560 5
408600 5
408640 5
408680 5
408720 5
408760 5
408800 5
408840 5
408880 5
408920 5
408960 5
409000 5
409040 5
409080 5
409120 5
409160 5
409200 5
409240 5
409280 5
409320 5
409360 5
409400 5
409440 5
409480 5
409520 5
409560 5
409600 5
409640 5
409680 5
409720 5
409760 5
409800 5
409840 5
409880 5
409920 5
409960 5
410000 5
410040 5
410080 5
410120 5
410160 5
410200 5
410240 5
410280 5
410320 5
410360 5
410400 5
410440 5
410480 5
410520 5
410560 5
410600 5
410640 5
410680 5
410720 5
410760 5
410800 5
410840 5
410880 5
410920 5
410960 5
411000 5
411040 5
411080 5
411120 5
411160 5
411200 5
411240 5
411280 5
411320 5
411360 5
411400 5
411440 5
411480 5
411520 5
411560 5
411600 5
411640 5
411680 5
411720 5
411760 5
411800 5
411840 5
411880 5
411920 5
411960 5
412000 5
412040 5
412080 5
412120 5
412160 5
412200 5
412240 5
412280 5
412320 5
412360 5
412400 5
412440 5
412480 5
412520 5
412560 5
412600 5
412640 5
412680 5
412720 5
412760 5
412800 5
412840 5
412880 5
412920 5
412960 5
413000 5
413040 5
413080 5
413120 5
413160 5
413200 5
413240 5
413280 5
413320 5
413360 5
413400 5
413440 5
413480 5
413520 5
413560 5
413600 5
413640 5
413680 5
413720 5
413760 5
413800 5
413840 5
413880 5
413920 5
413960 5
414000 5
414040 5
414080 5
414120 5
414160 5
414200 5
414240 5
414280 5
414320 5
414360 5
414400 5
414440 5
414480 5
414520 5
414560 5
414600 5
414640 5
414680 5
414720 5
414760 5
414800 5
414840 5
414880 5
414920 5
414960 5
415000 5
415040 5
415080 5
415120 5
415160 5
415200 5
415240 5
415280 5
415320 5
415360 5
415400 5
415440 5
415480 5
415520 5
415560 5
415600 5
415640 5
415680 5
415720 5
415760 5
415800 5
415840 5
415880 5
415920 5
415960 5
416000 5
416040 5
416080 5
416120 5
416160 5
416200 5
416240 5
416280 5
416320 5
416360 5
416400 5
416440 5
416480 5
416520 5
416560 5
416600 5
416640 5
416680 5
416720 5
416760 5
416800 5
416840 5
416880 5
416920 5
416960 5
417000 5
417040 5
417080 5
417120 5
417160 5
417200 5
417240 5
417280 5
417320 5
417360 5
417400 5
417440 5
417480 5
417520 5
417560 5
417600 5
417640 5
417680 5
417720 5
417760 5
417800 5
417840 5
417880 5
417920 5
417960 5
418000 5
418040 5
418080 5
418120 5
418160 5
418200 5
418240 5
418280 5
418320 5
418360 5
418400 5
418440 5
418480 5
418520 5
418560 5
418600 5
418640 5
418680 5
418720 5
418760 5
418800 5
418840 5
418880 5
418920 5
418960 5
419000 5
419040 5
419080 5
419120 5
419160 5
419200 5
419240 5
419280 5
419320 5
419360 5
419400 5
419440 5
419480 5
419520 5
419560 5
419600 5
419640 5
419680 5
419720 5
419760 5
419800 5
419840 5
419880 5
419920 5
419960 5
420000 5
420040 5
420080 5
420120 5
420160 5
420200 5
420240 5
420280 5
420320 5
420360 5
420400 5
420440 5
420480 5
420520 5
420560 5
420600 5
420640 5
420680 5
420720 5
420760 5
420800 5
420840 5
420880 5
420920 5
420960 5
421000 5
421040 5
421080 5
421120 5
421160 5
421200 5
421240 5
421280 5
421320 5
421360 5
421400 5
421440 5
421480 5
421520 5
421560 5
421600 5
421640 5
421680 5
421720 5
421760 5
421800 5
421840 5
421880 5
421920 5
421960 5
422000 5
422040 5
422080 5
422120 5
422160 5
422200 5
422240 5
422280 5
422320 5
422360 5
422400 5
422440 5
422480 5
422520 5
422560 5
422600 5
422640 5
422680 5
422720 5
422760 5
422800 5
422840 5
422880 5
422920 5
422960 5
423000 5
423040 5
423080 5
423120 5
423160 5
423200 5
423240 5
423280 5
423320 5
423360 5
423400 5
423440 5
423480 5
423520 5
423560 5
423600 5
423640 5
423680 5
423720 5
423760 5
423800 5
423840 5
423880 5
423920 5
423960 5
424000 5
424040 5
424080 5
424120 5
424160 5
424200 5
424240 5
424280 5
424320 5
424360 5
424400 5
424440 5
424480 5
424520 5
424560 5
424600 5
424640 5
424680 5
424720 5
424760 5
424800 5
424840 5
424880 5
424920 5
424960 5
425000 5
425040 5
425080 5
425120 5
425160 5
425200 5
425240 5
425280 5
425320 5
425360 5
425400 5
425440 5
425480 5
425520 5
425560 5
425600 5
425640 5
425680 5
425720 5
425760 5
425800 5
425840 5
425880 5
425920 5
425960 5
426000 5
426040 5
426080 5
426120 5
426160 5
426200 5
426240 5
426280 5
426320 5
426360 5
426400 5
426440 5
426480 5
426520 5
426560 5
426600 5
426640 5
426680 5
426720 5
426760 5
426800 5
426840 5
426880 5
426920 5
426960 5
427000 5
427040 5
427080 5
427120 5
427160 5
427200 5
427240 5
427280 5
427320 5
427360 5
427400 5
427440 5
427480 5
427520 5
427560 5
427600 5
427640 5
427680 5
427720 5
427760 5
427800 5
427840 5
427880 5
427920 5
427960 5
428000 5
428040 5
428080 5
428120 5
428160 5
428200 5
428240 5
428280 5
428320 5
428360 5
428400 5
428440 5
428480 5
428520 5
428560 5
428600 5
428640 5
428680 5
428720 5
428760 5
428800 5
428840 5
428880 5
428920 5
428960 5
429000 5
429040 5
429080 5
429120 5
429160 5
429200 5
429240 5
429280 5
429320 5
429360 5
429400 5
429440 5
429480 5
429520 5
429560 5
429600 5
429640 5
429680 5
429720 5
429760 5
429800 5
429840 5
429880 5
429920 5
429960 5
430000 5
430040 5
430080 5
430120 5
430160 5
430200 5
430240 5
430280 5
430320 5
430360 5
430400 5
430440 5
430480 5
430520 5
430560 5
430600 5
430640 5
430680 5
430720 5
430760 5
430800 5
430840 5
430880 5
430920 5
430960 5
431000 5
431040 5
431080 5
431120 5
431160 5
431200 5
431240 5
431280 5
431320 5
431360 5
431400 5
431440 5
431480 5
431520 5
431560 5
431600 5
431640 5
431680 5
431720 5
431760 5
431800 5
431840 5
431880 5
431920 5
431960 5
432000 5
432040 5
432080 5
432120 5
432160 5
432200 5
432240 5
432280 5
432320 5
432360 5
432400 5
432440 5
432480 5
432520 5
432560 5
432600 5
432640 5
432680 5
432720 5
432760 5
432800 5
432840 5
432880 5
432920 5
432960 5
433000 5
433040 5
433080 5
433120 5
433160 5
433200 5
433240 5
433280 5
433320 5
433360 5
433400 5
433440 5
433480 5
433520 5
433560 5
433600 5
433640 5
433680 5
433720 5
433760 5
433800 5
433840 5
433880 5
433920 5
433960 5
434000 5
434040 5
434080 5
434120 5
434160 5
434200 5
434240 5
434280 5
434320 5
434360 5
434400 5
434440 5
434480 5
434520 5
434560 5
434600 5
434640 5
434680 5
434720 5
434760 5
434800 5
434840 5
434880 5
434920 5
434960 5
435000 5
435040 5
435080 5
435120 5
435160 5
435200 5
435240 5
435280 5
435320 5
435360 5
435400 5
435440 5
435480 5
435520 5
435560 5
435600 5
435640 5
435680 5
435720 5
435760 5
435800 5
435840 5
435880 5
435920 5
435960 5
436000 5
436040 5
436080 5
436120 5
436160 5
436200 5
436240 5
436280 5
436320 5
436360 5
436400 5
436440 5
436480 5
436520 5
436560 5
436600 5
436640 5
436680 5
436720 5
436760 5
436800 5
436840 5
436880 5
436920 5
436960 5
437000 5
437040 5
437080 5
437120 5
437160 5
437200 5
437240 5
437280 5
437320 5
437360 5
437400 5
437440 5
437480 5
437520 5
437560 5
437600 5
437640 5
437680 5
437720 5
437760 5
437800 5
437840 5
437880 5
437920 5
437960 5
438000 5
438040 5
438080 5
438120 5
438160 5
438200 5
438240 5
438280 5
438320 5
438360 5
438400 5
438440 5
438480 5
438520 5
438560 5
438600 5
438640 5
438680 5
438720 5
438760 5
438800 5
438840 5
438880 5
438920 5
438960 5
439000 5
439040 5
439080 5
439120 5
439160 5
439200 5
439240 5
439280 5
439320 5
439360 5
439400 5
439440 5
439480 5
439520 5
439560 5
439600 5
439640 5
439680 5
439720 5
439760 5
439800 5
439840 5
439880 5
439920 5
439960 5
440000 5
440040 5
440080 5
440120 5
440160 5
440200 5
440240 5
440280 5
440320 5
440360 5
440400 5
440440 5
440480 5
440520 5
440560 5
440600 5
440640 5
440680 5
440720 5
440760 5
440800 5
440840 5
440880 5
440920 5
440960 5
441000 5
441040 5
441080 5
441120 5
441160 5
441200 5
441240 5
441280 5
441320 5
441360 5
441400 5
441440 5
441480 5
441520 5
441560 5
441600 5
441640 5
441680 5
441720 5
441760 5
441800 5
441840 5
441880 5
441920 5
441960 5
442000 5
442040 5
442080 5
442120 5
442160 5
442200 5
442240 5
442280 5
442320 5
442360 5
442400 5
442440 5
442480 5
442520 5
442560 5
442600 5
442640 5
442680 5
442720 5
442760 5
442800 5
442840 5
442880 5
442920 5
442960 5
443000 5
443040 5
443080 5
443120 5
443160 5
443200 5
443240 5
443280 5
443320 5
443360 5
443400 5
443440 5
443480 5
443520 5
443560 5
443600 5
443640 5
443680 5
443720 5
443760 5
443800 5
443840 5
443880 5
443920 5
443960 5
444000 5
444040 5
444080 5
444120 5
444160 5
444200 5
444240 5
444280 5
444320 5
444360 5
444400 5
444440 5
444480 5
444520 5
444560 5
444600 5
444640 5
444680 5
444720 5
444760 5
444800 5
444840 5
444880 5
444920 5
444960 5
445000 5
445040 5
445080 5
445120 5
445160 5
445200 5
445240 5
445280 5
445320 5
445360 5
445400 5
445440 5
445480 5
445520 5
445560 5
445600 5
445640 5
445680 5
445720 5
445760 5
445800 5
445840 5
445880 5
445920 5
445960 5
446000 5
446040 5
446080 5
446120 5
446160 5
446200 5
446240 5
446280 5
446320 5
446360 5
446400 5
446440 5
446480 5
446520 5
446560 5
446600 5
446640 5
446680 5
446720 5
446760 5
446800 5
446840 5
446880 5
446920 5
446960 5
447000 5
447040 5
447080 5
447120 5
447160 5
447200 5
447240 5
447280 5
447320 5
447360 5
447400 5
447440 5
447480 5
447520 5
447560 5
447600 5
447640 5
447680 5
447720 5
447760 5
447800 5
447840 5
447880 5
447920 5
447960 5
448000 5
448040 5
448080 5
448120 5
448160 5
448200 5
448240 5
448280 5
448320 5
448360 5
448400 5
448440 5
448480 5
448520 5
448560 5
448600 5
448640 5
448680 5
448720 5
448760 5
448800 5
448840 5
448880 5
448920 5
448960 5
449000 5
449040 5
449080 5
449120 5
449160 5
449200 5
449240 5
449280 5
449320 5
449360 5
449400 5
449440 5
449480 5
449520 5
449560 5
449600 5
449640 5
449680 5
449720 5
449760 5
449800 5
449840 5
449880 5
449920 5
449960 5
450000 5
450040 5
450080 5
450120 5
450160 5
450200 5
450240 5
450280 5
450320 5
450360 5
450400 5
450440 5
450480 5
450520 5
450560 5
450600 5
450640 5
450680 5
450720 5
450760 5
450800 5
450840 5
450880 5
450920 5
450960 5
451000 5
451040 5
451080 5
451120 5
451160 5
451200 5
451240 5
451280 5
451320 5
451360 5
451400 5
451440 5
451480 5
451520 5
451560 5
451600 5
451640 5
451680 5
451720 5
451760 5
451800 5
451840 5
451880 5
451920 5
451960 5
452000 5
452040 5
452080 5
452120 5
452160 5
452200 5
452240 5
452280 5
452320 5
452360 5
452400 5
452440 5
452480 5
452520 5
452560 5
452600 5
452640 5
452680 5
452720 5
452760 5
452800 5
452840 5
452880 5
452920 5
452960 5
453000 5
453040 5
453080 5
453120 5
453160 5
453200 5
453240 5
453280 5
453320 5
453360 5
453400 5
453440 5
453480 5
453520 5
453560 5
453600 5
453640 5
453680 5
453720 5
453760 5
453800 5
453840 5
453880 5
453920 5
453960 5
454000 5
454040 5
454080 5
454120 5
454160 5
454200 5
454240 5
454280 5
454320 5
454360 5
454400 5
454440 5
454480 5
454520 5
454560 5
454600 5
454640 5
454680 5
454720 5
454760 5
454800 5
454840 5
454880 5
454920 5
454960 5
455000 5
455040 5
455080 5
455120 5
455160 5
455200 5
455240 5
455280 5
455320 5
455360 5
455400 5
455440 5
455480 5
455520 5
455560 5
455600 5
455640 5
455680 5
455720 5
455760 5
455800 5
455840 5
455880 5
455920 5
455960 5
456000 5
456040 5
456080 5
456120 5
456160 5
456200 5
456240 5
456280 5
456320 5
456360 5
456400 5
456440 5
456480 5
456520 5
456560 5
456600 5
456640 5
456680 5
456720 5
456760 5
456800 5
456840 5
456880 5
456920 5
456960 5
457000 5
457040 5
457080 5
457120 5
457160 5
457200 5
457240 5
457280 5
457320 5
457360 5
457400 5
457440 5
457480 5
457520 5
457560 5
457600 5
457640 5
457680 5
457720 5
457760 5
457800 5
457840 5
457880 5
457920 5
457960 5
458000 5
458040 5
458080 5
458120 5
458160 5
458200 5
458240 5
458280 5
458320 5
458360 5
458400 5
458440 5
458480 5
458520 5
458560 5
458600 5
458640 5
458680 5
458720 5
458760 5
458800 5
458840 5
458880 5
458920 5
458960 5
459000 5
459040 5
459080 5
459120 5
459160 5
459200 5
459240 5
459280 5
459320 5
459360 5
459400 5
459440 5
459480 5
459520 5
459560 5
459600 5
459640 5
459680 5
459720 5
459760 5
459800 5
459840 5
459880 5
459920 5
459960 5
460000 5
460040 5
460080 5
460120 5
460160 5
460200 5
460240 5
460280 5
460320 5
460360 5
460400 5
460440 5
460480 5
460520 5
460560 5
460600 5
460640 5
460680 5
460720 5
460760 5
460800 5
460840 5
460880 5
460920 5
460960 5
461000 5
461040 5
461080 5
461120 5
461160 5
461200 5
461240 5
461280 5
461320 5
461360 5
461400 5
461440 5
461480 5
461520 5
461560 5
461600 5
461640 5
461680 5
461720 5
461760 5
461800 5
461840 5
461880 5
461920 5
461960 5
462000 5
462040 5
462080 5
462120 5
462160 5
462200 5
462240 5
462280 5
462320 5
462360 5
462400 5
462440 5
462480 5
462520 5
462560 5
462600 5
462640 5
462680 5
462720 5
462760 5
462800 5
462840 5
462880 5
462920 5
462960 5
463000 5
463040 5
463080 5
463120 5
463160 5
463200 5
463240 5
463280 5
463320 5
463360 5
463400 5
463440 5
463480 5
463520 5
463560 5
463600 5
463640 5
463680 5
463720 5
463760 5
463800 5
463840 5
463880 5
463920 5
463960 5
464000 5
464040 5
464080 5
464120 5
464160 5
464200 5
464240 5
464280 5
464320 5
464360 5
464400 5
464440 5
464480 5
464520 5
464560 5
464600 5
464640 5
464680 5
464720 5
464760 5
464800 5
464840 5
464880 5
464920 5
464960 5
465000 5
465040 5
465080 5
465120 5
465160 5
465200 5
465240 5
465280 5
465320 5
465360 5
465400 5
465440 5
465480 5
465520 5
465560 5
465600 5
465640 5
465680 5
465720 5
465760 5
465800 5
465840 5
465880 5
465920 5
465960 5
466000 5
466040 5
466080 5
466120 5
466160 5
466200 5
466240 5
466280 5
466320 5
466360 5
466400 5
466440 5
466480 5
466520 5
466560 5
466600 5
466640 5
466680 5
466720 5
466760 5
466800 5
466840 5
466880 5
466920 5
466960 5
467000 5
467040 5
467080 5
467120 5
467160 5
467200 5
467240 5
467280 5
467320 5
467360 5
467400 5
467440 5
467480 5
467520 5
467560 5
467600 5
467640 5
467680 5
467720 5
467760 5
467800 5
467840 5
467880 5
467920 5
467960 5
468000 5
468040 5
468080 5
468120 5
468160 5
468200 5
468240 5
468280 5
468320 5
468360 5
468400 5
468440 5
468480 5
468520 5
468560 5
468600 5
468640 5
468680 5
468720 5
468760 5
468800 5
468840 5
468880 5
468920 5
468960 5
469000 5
469040 5
469080 5
469120 5
469160 5
469200 5
469240 5
469280 5
469320 5
469360 5
469400 5
469440 5
469480 5
469520 5
469560 5
469600 5
469640 5
469680 5
469720 5
469760 5
469800 5
469840 5
469880 5
469920 5
469960 5
470000 5
470040 5
470080 5
470120 5
470160 5
470200 5
470240 5
470280 5
470320 5
470360 5
470400 5
470440 5
470480 5
470520 5
470560 5
470600 5
470640 5
470680 5
470720 5
470760 5
470800 5
470840 5
470880 5
470920 5
470960 5
471000 5
471040 5
471080 5
471120 5
471160 5
471200 5
471240 5
471280 5
471320 5
471360 5
471400 5
471440 5
471480 5
471520 5
471560 5
471600 5
471640 5
471680 5
471720 5
471760 5
471800 5
471840 5
471880 5
471920 5
471960 5
472000 5
472040 5
472080 5
472120 5
472160 5
472200 5
472240 5
472280 5
472320 5
472360 5
472400 5
472440 5
472480 5
472520 5
472560 5
472600 5
472640 5
472680 5
472720 5
472760 5
472800 5
472840 5
472880 5
472920 5
472960 5
473000 5
473040 5
473080 5
473120 5
473160 5
473200 5
473240 5
473280 5
473320 5
473360 5
473400 5
473440 5
473480 5
473520 5
473560 5
473600 5
473640 5
473680 5
473720 5
473760 5
473800 5
473840 5
473880 5
473920 5
473960 5
474000 5
474040 5
474080 5
474120 5
474160 5
474200 5
474240 5
474280 5
474320 5
474360 5
474400 5
474440 5
474480 5
474520 5
474560 5
474600 5
474640 5
474680 5
474720 5
474760 5
474800 5
474840 5
474880 5
474920 5
474960 5
475000 5
475040 5
475080 5
475120 5
475160 5
475200 5
475240 5
475280 5
475320 5
475360 5
475400 5
475440 5
475480 5
475520 5
475560 5
475600 5
475640 5
475680 5
475720 5
475760 5
475800 5
475840 5
475880 5
475920 5
475960 5
476000 5
476040 5
476080 5
476120 5
476160 5
476200 5
476240 5
476280 5
476320 5
476360 5
476400 5
476440 5
476480 5
476520 5
476560 5
476600 5
476640 5
476680 5
476720 5
476760 5
476800 5
476840 5
476880 5
476920 5
476960 5
477000 5
477040 5
477080 5
477120 5
477160 5
477200 5
477240 5
477280 5
477320 5
477360 5
477400 5
477440 5
477480 5
477520 5
477560 5
477600 5
477640 5
477680 5
477720 5
477760 5
477800 5
477840 5
477880 5
477920 5
477960 5
478000 5
478040 5
478080 5
478120 5
478160 5
478200 5
478240 5
478280 5
478320 5
478360 5
478400 5
478440 5
478480 5
478520 5
478560 5
478600 5
478640 5
478680 5
478720 5
478760 5
478800 5
478840 5
478880 5
478920 5
478960 5
479000 5
479040 5
479080 5
479120 5
479160 5
479200 5
479240 5
479280 5
479320 5
479360 5
479400 5
479440 5
479480 5
479520 5
479560 5
479600 5
479640 5
479680 5
479720 5
479760 5
479800 5
479840 5
479880 5
479920 5
479960 5
480000 5
480040 5
480080 5
480120 5
480160 5
480200 5
480240 5
480280 5
480320 5
480360 5
480400 5
480440 5
480480 5
480520 5
480560 5
480600 5
480640 5
480680 5
480720 5
480760 5
480800 5
480840 5
480880 5
480920 5
480960 5
481000 5
481040 5
481080 5
481120 5
481160 5
481200 5
481240 5
481280 5
481320 5
481360 5
481400 5
481440 5
481480 5
481520 5
481560 5
481600 5
481640 5
481680 5
481720 5
481760 5
481800 5
481840 5
481880 5
481920 5
481960 5
482000 5
482040 5
482080 5
482120 5
482160 5
482200 5
482240 5
482280 5
482320 5
482360 5
482400 5
482440 5
482480 5
482520 5
482560 5
482600 5
482640 5
482680 5
482720 5
482760 5
482800 5
482840 5
482880 5
482920 5
482960 5
483000 5
483040 5
483080 5
483120 5
483160 5
483200 5
483240 5
483280 5
483320 5
483360 5
483400 5
483440 5
483480 5
483520 5
483560 5
483600 5
483640 5
483680 5
483720 5
483760 5
483800 5
483840 5
483880 5
483920 5
483960 5
484000 5
484040 5
484080 5
484120 5
484160 5
484200 5
484240 5
484280 5
484320 5
484360 5
484400 5
484440 5
484480 5
484520 5
484560 5
484600 5
484640 5
484680 5
484720 5
484760 5
484800 5
484840 5
484880 5
484920 5
484960 5
485000 5
485040 5
485080 5
485120 5
485160 5
485200 5
485240 5
485280 5
485320 5
485360 5
485400 5
485440 5
485480 5
485520 5
485560 5
485600 5
485640 5
485680 5
485720 5
485760 5
485800 5
485840 5
485880 5
485920 5
485960 5
486000 5
486040 5
486080 5
486120 5
486160 5
486200 5
486240 5
486280 5
486320 5
486360 5
486400 5
486440 5
486480 5
486520 5
486560 5
486600 5
486640 5
486680 5
486720 5
486760 5
486800 5
486840 5
486880 5
486920 5
486960 5
487000 5
487040 5
487080 5
487120 5
487160 5
487200 5
487240 5
487280 5
487320 5
487360 5
487400 5
487440 5
487480 5
487520 5
487560 5
487600 5
487640 5
487680 5
487720 5
487760 5
487800 5
487840 5
487880 5
487920 5
487960 5
488000 5
488040 5
488080 5
488120 5
488160 5
488200 5
488240 5
488280 5
488320 5
488360 5
488400 5
488440 5
488480 5
488520 5
488560 5
488600 5
488640 5
488680 5
488720 5
488760 5
488800 5
488840 5
488880 5
488920 5
488960 5
489000 5
489040 5
489080 5
489120 5
489160 5
489200 5
489240 5
489280 5
489320 5
489360 5
489400 5
489440 5
489480 5
489520 5
489560 5
489600 5
489640 5
489680 5
489720 5
489760 5
489800 5
489840 5
489880 5
489920 5
489960 5
490000 5
490040 5
490080 5
490120 5
490160 5
490200 5
490240 5
490280 5
490320 5
490360 5
490400 5
490440 5
490480 5
490520 5
490560 5
490600 5
490640 5
490680 5
490720 5
490760 5
490800 5
490840 5
490880 5
490920 5
490960 5
491000 5
491040 5
491080 5
491120 5
491160 5
491200 5
491240 5
491280 5
491320 5
491360 5
491400 5
491440 5
491480 5
491520 5
491560 5
491600 5
491640 5
491680 5
491720 5
491760 5
491800 5
491840 5
491880 5
491920 5
491960 5
492000 5
492040 5
492080 5
492120 5
492160 5
492200 5
492240 5
492280 5
492320 5
492360 5
492400 5
492440 5
492480 5
492520 5
492560 5
492600 5
492640 5
492680 5
492720 5
492760 5
492800 5
492840 5
492880 5
492920 5
492960 5
493000 5
493040 5
493080 5
493120 5
493160 5
493200 5
493240 5
493280 5
493320 5
493360 5
493400 5
493440 5
493480 5
493520 5
493560 5
493600 5
493640 5
493680 5
493720 5
493760 5
493800 5
493840 5
493880 5
493920 5
493960 5
494000 5
494040 5
494080 5
494120 5
494160 5
494200 5
494240 5
494280 5
494320 5
494360 5
494400 5
494440 5
494480 5
494520 5
494560 5
494600 5
494640 5
494680 5
494720 5
494760 5
494800 5
494840 5
494880 5
494920 5
494960 5
495000 5
495040 5
495080 5
495120 5
495160 5
495200 5
495240 5
495280 5
495320 5
495360 5
495400 5
495440 5
495480 5
495520 5
495560 5
495600 5
495640 5
495680 5
495720 5
495760 5
495800 5
495840 5
495880 5
495920 5
495960 5
496000 5
496040 5
496080 5
496120 5
496160 5
496200 5
496240 5
496280 5
496320 5
496360 5
496400 5
496440 5
496480 5
496520 5
496560 5
496600 5
496640 5
496680 5
496720 5
496760 5
496800 5
496840 5
496880 5
496920 5
496960 5
497000 5
497040 5
497080 5
497120 5
497160 5
497200 5
497240 5
497280 5
497320 5
497360 5
497400 5
497440 5
497480 5
497520 5
497560 5
497600 5
497640 5
497680 5
497720 5
497760 5
497800 5
497840 5
497880 5
497920 5
497960 5
498000 5
498040 5
498080 5
498120 5
498160 5
498200 5
498240 5
498280 5
498320 5
498360 5
498400 5
498440 5
498480 5
498520 5
498560 5
498600 5
498640 5
498680 5
498720 5
498760 5
498800 5
498840 5
498880 5
498920 5
498960 5
499000 5
499040 5
499080 5
499120 5
499160 5
499200 5
499240 5
499280 5
499320 5
499360 5
499400 5
499440 5
499480 5
499520 5
499560 5
499600 5
499640 5
499680 5
499720 5
499760 5
499800 5
499840 5
499880 5
499920 5
499960 5
500000 5
500040 5
500080 5
500120 5
500160 5
500200 5
500240 5
500280 5
500320 5
500360 5
500400 5
500440 5
500480 5
500520 5
500560 5
500600 5
500640 5
500680 5
500720 5
500760 5
500800 5
500840 5
500880 5
500920 5
500960 5
501000 5
501040 5
501080 5
501120 5
501160 5
501200 5
501240 5
501280 5
501320 5
501360 5
501400 5
501440 5
501480 5
501520 5
501560 5
501600 5
501640 5
501680 5
501720 5
501760 5
501800 5
501840 5
501880 5
501920 5
501960 5
502000 5
502040 5
502080 5
502120 5
502160 5
502200 5
502240 5
502280 5
502320 5
502360 5
502400 5
502440 5
502480 5
502520 5
502560 5
502600 5
502640 5
502680 5
502720 5
502760 5
502800 5
502840 5
502880 5
502920 5
502960 5
503000 5
503040 5
503080 5
503120 5
503160 5
503200 5
503240 5
503280 5
503320 5
503360 5
503400 5
503440 5
503480 5
503520 5
503560 5
503600 5
503640 5
503680 5
503720 5
503760 5
503800 5
503840 5
503880 5
503920 5
503960 5
504000 5
504040 5
504080 5
504120 5
504160 5
504200 5
504240 5
504280 5
504320 5
504360 5
504400 5
504440 5
504480 5
504520 5
504560 5
504600 5
504640 5
504680 5
504720 5
504760 5
504800 5
504840 5
504880 5
504920 5
504960 5
505000 5
505040 5
505080 5
505120 5
505160 5
505200 5
505240 5
505280 5
505320 5
505360 5
505400 5
505440 5
505480 5
505520 5
505560 5
505600 5
505640 5
505680 5
505720 5
505760 5
505800 5
505840 5
505880 5
505920 5
505960 5
506000 5
506040 5
506080 5
506120 5
506160 5
506200 5
506240 5
506280 5
506320 5
506360 5
506400 5
506440 5
506480 5
506520 5
506560 5
506600 5
506640 5
506680 5
506720 5
506760 5
506800 5
506840 5
506880 5
506920 5
506960 5
507000 5
507040 5
507080 5
507120 5
507160 5
507200 5
507240 5
507280 5
507320 5
507360 5
507400 5
507440 5
507480 5
507520 5
507560 5
507600 5
507640 5
507680 5
507720 5
507760 5
507800 5
507840 5
507880 5
507920 5
507960 5
508000 5
508040 5
508080 5
508120 5
508160 5
508200 5
508240 5
508280 5
508320 5
508360 5
508400 5
508440 5
508480 5
508520 5
508560 5
508600 5
508640 5
508680 5
508720 5
508760 5
508800 5
508840 5
508880 5
508920 5
508960 5
509000 5
509040 5
509080 5
509120 5
509160 5
509200 5
509240 5
509280 5
509320 5
509360 5
509400 5
509440 5
509480 5
509520 5
509560 5
509600 5
509640 5
509680 5
509720 5
509760 5
509800 5
509840 5
509880 5
509920 5
509960 5
510000 5
510040 5
510080 5
510120 5
510160 5
510200 5
510240 5
510280 5
510320 5
510360 5
510400 5
510440 5
510480 5
510520 5
510560 5
510600 5
510640 5
510680 5
510720 5
510760 5
510800 5
510840 5
510880 5
510920 5
510960 5
511000 5
511040 5
511080 5
511120 5
511160 5
511200 5
511240 5
511280 5
511320 5
511360 5
511400 5
511440 5
511480 5
511520 5
511560 5
511600 5
511640 5
511680 5
511720 5
511760 5
511800 5
511840 5
511880 5
511920 5
511960 5
512000 5
512040 5
512080 5
512120 5
512160 5
512200 5
512240 5
512280 5
512320 5
512360 5
512400 5
512440 5
512480 5
512520 5
512560 5
512600 5
512640 5
512680 5
512720 5
512760 5
512800 5
512840 5
512880 5
512920 5
512960 5
513000 5
513040 5
513080 5
513120 5
513160 5
513200 5
513240 5
513280 5
513320 5
513360 5
513400 5
513440 5
513480 5
513520 5
513560 5
513600 5
513640 5
513680 5
513720 5
513760 5
513800 5
513840 5
513880 5
513920 5
513960 5
514000 5
514040 5
514080 5
514120 5
514160 5
514200 5
514240 5
514280 5
514320 5
514360 5
514400 5
514440 5
514480 5
514520 5
514560 5
514600 5
514640 5
514680 5
514720 5
514760 5
514800 5
514840 5
514880 5
514920 5
514960 5
515000 5
515040 5
515080 5
515120 5
515160 5
515200 5
515240 5
515280 5
515320 5
515360 5
515400 5
515440 5
515480 5
515520 5
515560 5
515600 5
515640 5
515680 5
515720 5
515760 5
515800 5
515840 5
515880 5
515920 5
515960 5
516000 5
516040 5
516080 5
516120 5
516160 5
516200 5
516240 5
516280 5
516320 5
516360 5
516400 5
516440 5
516480 5
516520 5
516560 5
516600 5
516640 5
516680 5
516720 5
516760 5
516800 5
516840 5
516880 5
516920 5
516960 5
517000 5
517040 5
517080 5
517120 5
517160 5
517200 5
517240 5
517280 5
517320 5
517360 5
517400 5
517440 5
517480 5
517520 5
517560 5
517600 5
517640 5
517680 5
517720 5
517760 5
517800 5
517840 5
517880 5
517920 5
517960 5
518000 5
518040 5
518080 5
518120 5
518160 5
518200 5
518240 5
518280 5
518320 5
518360 5
518400 5
518440 5
518480 5
518520 5
518560 5
518600 5
518640 5
518680 5
518720 5
518760 5
518800 5
518840 5
518880 5
518920 5
518960 5
519000 5
519040 5
519080 5
519120 5
519160 5
519200 5
519240 5
519280 5
519320 5
519360 5
519400 5
519440 5
519480 5
519520 5
519560 5
519600 5
519640 5
519680 5
519720 5
519760 5
519800 5
519840 5
519880 5
519920 5
519960 5
520000 5
520040 5
520080 5
520120 5
520160 5
520200 5
520240 5
520280 5
520320 5
520360 5
520400 5
520440 5
520480 5
520520 5
520560 5
520600 5
520640 5
520680 5
520720 5
520760 5
520800 5
520840 5
520880 5
520920 5
520960 5
521000 5
521040 5
521080 5
521120 5
521160 5
521200 5
521240 5
521280 5
521320 5
521360 5
521400 5
521440 5
521480 5
521520 5
521560 5
521600 5
521640 5
521680 5
521720 5
521760 5
521800 5
521840 5
521880 5
521920 5
521960 5
522000 5
522040 5
522080 5
522120 5
522160 5
522200 5
522240 5
522280 5
522320 5
522360 5
522400 5
522440 5
522480 5
522520 5
522560 5
522600 5
522640 5
522680 5
522720 5
522760 5
522800 5
522840 5
522880 5
522920 5
522960 5
523000 5
523040 5
523080 5
523120 5
523160 5
523200 5
523240 5
523280 5
523320 5
523360 5
523400 5
523440 5
523480 5
523520 5
523560 5
523600 5
523640 5
523680 5
523720 5
523760 5
523800 5
523840 5
523880 5
523920 5
523960 5
524000 5
524040 5
524080 5
524120 5
524160 5
524200 5
524240 5
524280 5
524320 5
524360 5
524400 5
524440 5
524480 5
524520 5
524560 5
524600 5
524640 5
524680 5
524720 5
524760 5
524800 5
524840 5
524880 5
524920 5
524960 5
525000 5
525040 5
525080 5
525120 5
525160 5
525200 5
525240 5
525280 5
525320 5
525360 5
525400 5
525440 5
525480 5
525520 5
525560 5
525600 5
525640 5
525680 5
525720 5
525760 5
525800 5
525840 5
525880 5
525920 5
525960 5
526000 5
526040 5
526080 5
526120 5
526160 5
526200 5
526240 5
526280 5
526320 5
526360 5
526400 5
526440 5
526480 5
526520 5
526560 5
526600 5
526640 5
526680 5
526720 5
526760 5
526800 5
526840 5
526880 5
526920 5
526960 5
527000 5
527040 5
527080 5
527120 5
527160 5
527200 5
527240 5
527280 5
527320 5
527360 5
527400 5
527440 5
527480 5
527520 5
527560 5
527600 5
527640 5
527680 5
527720 5
527760 5
527800 5
527840 5
527880 5
527920 5
527960 5
528000 5
528040 5
528080 5
528120 5
528160 5
528200 5
528240 5
528280 5
528320 5
528360 5
528400 5
528440 5
528480 5
528520 5
528560 5
528600 5
528640 5
528680 5
528720 5
528760 5
528800 5
528840 5
528880 5
528920 5
528960 5
529000 5
529040 5
529080 5
529120 5
529160 5
529200 5
529240 5
529280 5
529320 5
529360 5
529400 5
529440 5
529480 5
529520 5
529560 5
529600 5
529640 5
529680 5
529720 5
529760 5
529800 5
529840 5
529880 5
529920 5
529960 5
530000 5
530040 5
530080 5
530120 5
530160 5
530200 5
530240 5
530280 5
530320 5
530360 5
530400 5
530440 5
530480 5
530520 5
530560 5
530600 5
530640 5
530680 5
530720 5
530760 5
530800 5
530840 5
530880 5
530920 5
530960 5
531000 5
531040 5
531080 5
531120 5
531160 5
531200 5
531240 5
531280 5
531320 5
531360 5
531400 5
531440 5
531480 5
531520 5
531560 5
531600 5
531640 5
531680 5
531720 5
531760 5
531800 5
531840 5
531880 5
531920 5
531960 5
532000 5
532040 5
532080 5
532120 5
532160 5
532200 5
532240 5
532280 5
532320 5
532360 5
532400 5
532440 5
532480 5
532520 5
532560 5
532600 5
532640 5
532680 5
532720 5
532760 5
532800 5
532840 5
532880 5
532920 5
532960 5
533000 5
533040 5
533080 5
533120 5
533160 5
533200 5
533240 5
533280 5
533320 5
533360 5
533400 5
533440 5
533480 5
533520 5
533560 5
533600 5
533640 5
533680 5
533720 5
533760 5
533800 5
533840 5
533880 5
533920 5
533960 5
534000 5
534040 5
534080 5
534120 5
534160 5
534200 5
534240 5
534280 5
534320 5
534360 5
534400 5
534440 5
534480 5
534520 5
534560 5
534600 5
534640 5
534680 5
534720 5
534760 5
534800 5
534840 5
534880 5
534920 5
534960 5
535000 5
535040 5
535080 5
535120 5
535160 5
535200 5
535240 5
535280 5
535320 5
535360 5
535400 5
535440 5
535480 5
535520 5
535560 5
535600 5
535640 5
535680 5
535720 5
535760 5
535800 5
535840 5
535880 5
535920 5
535960 5
536000 5
536040 5
536080 5
536120 5
536160 5
536200 5
536240 5
536280 5
536320 5
536360 5
536400 5
536440 5
536480 5
536520 5
536560 5
536600 5
536640 5
536680 5
536720 5
536760 5
536800 5
536840 5
536880 5
536920 5
536960 5
537000 5
537040 5
537080 5
537120 5
537160 5
537200 5
537240 5
537280 5
537320 5
537360 5
537400 5
537440 5
537480 5
537520 5
537560 5
537600 5
537640 5
537680 5
537720 5
537760 5
537800 5
537840 5
537880 5
537920 5
537960 5
538000 5
538040 5
538080 5
538120 5
538160 5
538200 5
538240 5
538280 5
538320 5
538360 5
538400 5
538440 5
538480 5
538520 5
538560 5
538600 5
538640 5
538680 5
538720 5
538760 5
538800 5
538840 5
538880 5
538920 5
538960 5
539000 5
539040 5
539080 5
539120 5
539160 5
539200 5
539240 5
539280 5
539320 5
539360 5
539400 5
539440 5
539480 5
539520 5
539560 5
539600 5
539640 5
539680 5
539720 5
539760 5
539800 5
539840 5
539880 5
539920 5
539960 5
540000 5
540040 5
540080 5
540120 5
540160 5
540200 5
540240 5
540280 5
540320 5
540360 5
540400 5
540440 5
540480 5
540520 5
540560 5
540600 5
540640 5
540680 5
540720 5
540760 5
540800 5
540840 5
540880 5
540920 5
540960 5
541000 5
541040 5
541080 5
541120 5
541160 5
541200 5
541240 5
541280 5
541320 5
541360 5
541400 5
541440 5
541480 5
541520 5
541560 5
541600 5
541640 5
541680 5
541720 5
541760 5
541800 5
541840 5
541880 5
541920 5
541960 5
542000 5
542040 5
542080 5
542120 5
542160 5
542200 5
542240 5
542280 5
542320 5
542360 5
542400 5
542440 5
542480 5
542520 5
542560 5
542600 5
542640 5
542680 5
542720 5
542760 5
542800 5
542840 5
542880 5
542920 5
542960 5
543000 5
543040 5
543080 5
543120 5
543160 5
543200 5
543240 5
543280 5
543320 5
543360 5
543400 5
543440 5
543480 5
543520 5
543560 5
543600 5
543640 5
543680 5
543720 5
543760 5
543800 5
543840 5
543880 5
543920 5
543960 5
544000 5
544040 5
544080 5
544120 5
544160 5
544200 5
544240 5
544280 5
544320 5
544360 5
544400 5
544440 5
544480 5
544520 5
544560 5
544600 5
544640 5
544680 5
544720 5
544760 5
544800 5
544840 5
544880 5
544920 5
544960 5
545000 5
545040 5
545080 5
545120 5
545160 5
545200 5
545240 5
545280 5
545320 5
545360 5
545400 5
545440 5
545480 5
545520 5
545560 5
545600 5
545640 5
545680 5
545720 5
545760 5
545800 5
545840 5
545880 5
545920 5
545960 5
546000 5
546040 5
546080 5
546120 5
546160 5
546200 5
546240 5
546280 5
546320 5
546360 5
546400 5
546440 5
546480 5
546520 5
546560 5
546600 5
546640 5
546680 5
546720 5
546760 5
546800 5
546840 5
546880 5
546920 5
546960 5
547000 5
547040 5
547080 5
547120 5
547160 5
547200 5
547240 5
547280 5
547320 5
547360 5
547400 5
547440 5
547480 5
547520 5
547560 5
547600 5
547640 5
547680 5
547720 5
547760 5
547800 5
547840 5
547880 5
547920 5
547960 5
548000 5
548040 5
548080 5
548120 5
548160 5
548200 5
548240 5
548280 5
548320 5
548360 5
548400 5
548440 5
548480 5
548520 5
548560 5
548600 5
548640 5
548680 5
548720 5
548760 5
548800 5
548840 5
548880 5
548920 5
548960 5
549000 5
549040 5
549080 5
549120 5
549160 5
549200 5
549240 5
549280 5
549320 5
549360 5
549400 5
549440 5
549480 5
549520 5
549560 5
549600 5
549640 5
549680 5
549720 5
549760 5
549800 5
549840 5
549880 5
549920 5
549960 5
550000 5
550040 5
550080 5
550120 5
550160 5
550200 5
550240 5
550280 5
550320 5
550360 5
550400 5
550440 5
550480 5
550520 5
550560 5
550600 5
550640 5
550680 5
550720 5
550760 5
550800 5
550840 5
550880 5
550920 5
550960 5
551000 5
551040 5
551080 5
551120 5
551160 5
551200 5
551240 5
551280 5
551320 5
551360 5
551400 5
551440 5
551480 5
551520 5
551560 5
551600 5
551640 5
551680 5
551720 5
551760 5
551800 5
551840 5
551880 5
551920 5
551960 5
552000 5
552040 5
552080 5
552120 5
552160 5
552200 5
552240 5
552280 5
552320 5
552360 5
552400 5
552440 5
552480 5
552520 5
552560 5
552600 5
552640 5
552680 5
552720 5
552760 5
552800 5
552840 5
552880 5
552920 5
552960 5
553000 5
553040 5
553080 5
553120 5
553160 5
553200 5
553240 5
553280 5
553320 5
553360 5
553400 5
553440 5
553480 5
553520 5
553560 5
553600 5
553640 5
553680 5
553720 5
553760 5
553800 5
553840 5
553880 5
553920 5
553960 5
554000 5
554040 5
554080 5
554120 5
554160 5
554200 5
554240 5
554280 5
554320 5
554360 5
554400 5
554440 5
554480 5
554520 5
554560 5
554600 5
554640 5
554680 5
554720 5
554760 5
554800 5
554840 5
554880 5
554920 5
554960 5
555000 5
555040 5
555080 5
555120 5
555160 5
555200 5
555240 5
555280 5
555320 5
555360 5
555400 5
555440 5
555480 5
555520 5
555560 5
555600 5
555640 5
555680 5
555720 5
555760 5
555800 5
555840 5
555880 5
555920 5
555960 5
556000 5
556040 5
556080 5
556120 5
556160 5
556200 5
556240 5
556280 5
556320 5
556360 5
556400 5
556440 5
556480 5
556520 5
556560 5
556600 5
556640 5
556680 5
556720 5
556760 5
556800 5
556840 5
556880 5
556920 5
556960 5
557000 5
557040 5
557080 5
557120 5
557160 5
557200 5
557240 5
557280 5
557320 5
557360 5
557400 5
557440 5
557480 5
557520 5
557560 5
557600 5
557640 5
557680 5
557720 5
557760 5
557800 5
557840 5
557880 5
557920 5
557960 5
558000 5
558040 5
558080 5
558120 5
558160 5
558200 5
558240 5
558280 5
558320 5
558360 5
558400 5
558440 5
558480 5
558520 5
558560 5
558600 5
558640 5
558680 5
558720 5
558760 5
558800 5
558840 5
558880 5
558920 5
558960 5
559000 5
559040 5
559080 5
559120 5
559160 5
559200 5
559240 5
559280 5
559320 5
559360 5
559400 5
559440 5
559480 5
559520 5
559560 5
559600 5
559640 5
559680 5
559720 5
559760 5
559800 5
559840 5
559880 5
559920 5
559960 5
560000 5
560040 5
560080 5
560120 5
560160 5
560200 5
560240 5
560280 5
560320 5
560360 5
560400 5
560440 5
560480 5
560520 5
560560 5
560600 5
560640 5
560680 5
560720 5
560760 5
560800 5
560840 5
560880 5
560920 5
560960 5
561000 5
561040 5
561080 5
561120 5
561160 5
561200 5
561240 5
561280 5
561320 5
561360 5
561400 5
561440 5
561480 5
561520 5
561560 5
561600 5
561640 5
561680 5
561720 5
561760 5
561800 5
561840 5
561880 5
561920 5
561960 5
562000 5
562040 5
562080 5
562120 5
562160 5
562200 5
562240 5
562280 5
562320 5
562360 5
562400 5
562440 5
562480 5
562520 5
562560 5
562600 5
562640 5
562680 5
562720 5
562760 5
562800 5
562840 5
562880 5
562920 5
562960 5
563000 5
563040 5
563080 5
563120 5
563160 5
563200 5
563240 5
563280 5
563320 5
563360 5
563400 5
563440 5
563480 5
563520 5
563560 5
563600 5
563640 5
563680 5
563720 5
563760 5
563800 5
563840 5
563880 5
563920 5
563960 5
564000 5
564040 5
564080 5
564120 5
564160 5
564200 5
564240 5
564280 5
564320 5
564360 5
564400 5
564440 5
564480 5
564520 5
564560 5
564600 5
564640 5
564680 5
564720 5
564760 5
564800 5
564840 5
564880 5
564920 5
564960 5
565000 5
565040 5
565080 5
565120 5
565160 5
565200 5
565240 5
565280 5
565320 5
565360 5
565400 5
565440 5
565480 5
565520 5
565560 5
565600 5
565640 5
565680 5
565720 5
565760 5
565800 5
565840 5
565880 5
565920 5
565960 5
566000 5
566040 5
566080 5
566120 5
566160 5
566200 5
566240 5
566280 5
566320 5
566360 5
566400 5
566440 5
566480 5
566520 5
566560 5
566600 5
566640 5
566680 5
566720 5
566760 5
566800 5
566840 5
566880 5
566920 5
566960 5
567000 5
567040 5
567080 5
567120 5
567160 5
567200 5
567240 5
567280 5
567320 5
567360 5
567400 5
567440 5
567480 5
567520 5
567560 5
567600 5
567640 5
567680 5
567720 5
567760 5
567800 5
567840 5
567880 5
567920 5
567960 5
568000 5
568040 5
568080 5
568120 5
568160 5
568200 5
568240 5
568280 5
568320 5
568360 5
568400 5
568440 5
568480 5
568520 5
568560 5
568600 5
568640 5
568680 5
568720 5
568760 5
568800 5
568840 5
568880 5
568920 5
568960 5
569000 5
569040 5
569080 5
569120 5
569160 5
569200 5
569240 5
569280 5
569320 5
569360 5
569400 5
569440 5
569480 5
569520 5
569560 5
569600 5
569640 5
569680 5
569720 5
569760 5
569800 5
569840 5
569880 5
569920 5
569960 5
570000 5
570040 5
570080 5
570120 5
570160 5
570200 5
570240 5
570280 5
570320 5
570360 5
570400 5
570440 5
570480 5
570520 5
570560 5
570600 5
570640 5
570680 5
570720 5
570760 5
570800 5
570840 5
570880 5
570920 5
570960 5
571000 5
571040 5
571080 5
571120 5
571160 5
571200 5
571240 5
571280 5
571320 5
571360 5
571400 5
571440 5
571480 5
571520 5
571560 5
571600 5
571640 5
571680 5
571720 5
571760 5
571800 5
571840 5
571880 5
571920 5
571960 5
572000 5
572040 5
572080 5
572120 5
572160 5
572200 5
572240 5
572280 5
572320 5
572360 5
572400 5
572440 5
572480 5
572520 5
572560 5
572600 5
572640 5
572680 5
572720 5
572760 5
572800 5
572840 5
572880 5
572920 5
572960 5
573000 5
573040 5
573080 5
573120 5
573160 5
573200 5
573240 5
573280 5
573320 5
573360 5
573400 5
573440 5
573480 5
573520 5
573560 5
573600 5
573640 5
573680 5
573720 5
573760 5
573800 5
573840 5
573880 5
573920 5
573960 5
574000 5
574040 5
574080 5
574120 5
574160 5
574200 5
574240 5
574280 5
574320 5
574360 5
574400 5
574440 5
574480 5
574520 5
574560 5
574600 5
574640 5
574680 5
574720 5
574760 5
574800 5
574840 5
574880 5
574920 5
574960 5
575000 5
575040 5
575080 5
575120 5
575160 5
575200 5
575240 5
575280 5
575320 5
575360 5
575400 5
575440 5
575480 5
575520 5
575560 5
575600 5
575640 5
575680 5
575720 5
575760 5
575800 5
575840 5
575880 5
575920 5
575960 5
576000 5
576040 5
576080 5
576120 5
576160 5
576200 5
576240 5
576280 5
576320 5
576360 5
576400 5
576440 5
576480 5
576520 5
576560 5
576600 5
576640 5
576680 5
576720 5
576760 5
576800 5
576840 5
576880 5
576920 5
576960 5
577000 5
577040 5
577080 5
577120 5
577160 5
577200 5
577240 5
577280 5
577320 5
577360 5
577400 5
577440 5
577480 5
577520 5
577560 5
577600 5
577640 5
577680 5
577720 5
577760 5
577800 5
577840 5
577880 5
577920 5
577960 5
578000 5
578040 5
578080 5
578120 5
578160 5
578200 5
578240 5
578280 5
578320 5
578360 5
578400 5
578440 5
578480 5
578520 5
578560 5
578600 5
578640 5
578680 5
578720 5
578760 5
578800 5
578840 5
578880 5
578920 5
578960 5
579000 5
579040 5
579080 5
579120 5
579160 5
579200 5
579240 5
579280 5
579320 5
579360 5
579400 5
579440 5
579480 5
579520 5
579560 5
579600 5
579640 5
579680 5
579720 5
579760 5
579800 5
579840 5
579880 5
579920 5
579960 5
580000 5
580040 5
580080 5
580120 5
580160 5
580200 5
580240 5
580280 5
580320 5
580360 5
580400 5
580440 5
580480 5
580520 5
580560 5
580600 5
580640 5
580680 5
580720 5
580760 5
580800 5
580840 5
580880 5
580920 5
580960 5
581000 5
581040 5
581080 5
581120 5
581160 5
581200 5
581240 5
581280 5
581320 5
581360 5
581400 5
581440 5
581480 5
581520 5
581560 5
581600 5
581640 5
581680 5
581720 5
581760 5
581800 5
581840 5
581880 5
581920 5
581960 5
582000 5
582040 5
582080 5
582120 5
582160 5
582200 5
582240 5
582280 5
582320 5
582360 5
582400 5
582440 5
582480 5
582520 5
582560 5
582600 5
582640 5
582680 5
582720 5
582760 5
582800 5
582840 5
582880 5
582920 5
582960 5
583000 5
583040 5
583080 5
583120 5
583160 5
583200 5
583240 5
583280 5
583320 5
583360 5
583400 5
583440 5
583480 5
583520 5
583560 5
583600 5
583640 5
583680 5
583720 5
583760 5
583800 5
583840 5
583880 5
583920 5
583960 5
584000 5
584040 5
584080 5
584120 5
584160 5
584200 5
584240 5
584280 5
584320 5
584360 5
584400 5
584440 5
584480 5
584520 5
584560 5
584600 5
584640 5
584680 5
584720 5
584760 5
584800 5
584840 5
584880 5
584920 5
584960 5
585000 5
585040 5
585080 5
585120 5
585160 5
585200 5
585240 5
585280 5
585320 5
585360 5
585400 5
585440 5
585480 5
585520 5
585560 5
585600 5
585640 5
585680 5
585720 5
585760 5
585800 5
585840 5
585880 5
585920 5
585960 5
586000 5
586040 5
586080 5
586120 5
586160 5
586200 5
586240 5
586280 5
586320 5
586360 5
586400 5
586440 5
586480 5
586520 5
586560 5
586600 5
586640 5
586680 5
586720 5
586760 5
586800 5
586840 5
586880 5
586920 5
586960 5
587000 5
587040 5
587080 5
587120 5
587160 5
587200 5
587240 5
587280 5
587320 5
587360 5
587400 5
587440 5
587480 5
587520 5
587560 5
587600 5
587640 5
587680 5
587720 5
587760 5
587800 5
587840 5
587880 5
587920 5
587960 5
588000 5
588040 5
588080 5
588120 5
588160 5
588200 5
588240 5
588280 5
588320 5
588360 5
588400 5
588440 5
588480 5
588520 5
588560 5
588600 5
588640 5
588680 5
588720 5
588760 5
588800 5
588840 5
588880 5
588920 5
588960 5
589000 5
589040 5
589080 5
589120 5
589160 5
589200 5
589240 5
589280 5
589320 5
589360 5
589400 5
589440 5
589480 5
589520 5
589560 5
589600 5
589640 5
589680 5
589720 5
589760 5
589800 5
589840 5
589880 5
589920 5
589960 5
590000 5
590040 5
590080 5
590120 5
590160 5
590200 5
590240 5
590280 5
590320 5
590360 5
590400 5
590440 5
590480 5
590520 5
590560 5
590600 5
590640 5
590680 5
590720 5
590760 5
590800 5
590840 5
590880 5
590920 5
590960 5
591000 5
591040 5
591080 5
591120 5
591160 5
591200 5
591240 5
591280 5
591320 5
591360 5
591400 5
591440 5
591480 5
591520 5
591560 5
591600 5
591640 5
591680 5
591720 5
591760 5
591800 5
591840 5
591880 5
591920 5
591960 5
592000 5
592040 5
592080 5
592120 5
592160 5
592200 5
592240 5
592280 5
592320 5
592360 5
592400 5
592440 5
592480 5
592520 5
592560 5
592600 5
592640 5
592680 5
592720 5
592760 5
592800 5
592840 5
592880 5
592920 5
592960 5
593000 5
593040 5
593080 5
593120 5
593160 5
593200 5
593240 5
593280 5
593320 5
593360 5
593400 5
593440 5
593480 5
593520 5
593560 5
593600 5
593640 5
593680 5
593720 5
593760 5
593800 5
593840 5
593880 5
593920 5
593960 5
594000 5
594040 5
594080 5
594120 5
594160 5
594200 5
594240 5
594280 5
594320 5
594360 5
594400 5
594440 5
594480 5
594520 5
594560 5
594600 5
594640 5
594680 5
594720 5
594760 5
594800 5
594840 5
594880 5
594920 5
594960 5
595000 5
595040 5
595080 5
595120 5
595160 5
595200 5
595240 5
595280 5
595320 5
595360 5
595400 5
595440 5
595480 5
595520 5
595560 5
595600 5
595640 5
595680 5
595720 5
595760 5
595800 5
595840 5
595880 5
595920 5
595960 5
596000 5
596040 5
596080 5
596120 5
596160 5
596200 5
596240 5
596280 5
596320 5
596360 5
596400 5
596440 5
596480 5
596520 5
596560 5
596600 5
596640 5
596680 5
596720 5
596760 5
596800 5
596840 5
596880 5
596920 5
596960 5
597000 5
597040 5
597080 5
597120 5
597160 5
597200 5
597240 5
597280 5
597320 5
597360 5
597400 5
597440 5
597480 5
597520 5
597560 5
597600 5
597640 5
597680 5
597720 5
597760 5
597800 5
597840 5
597880 5
597920 5
597960 5
598000 5
598040 5
598080 5
598120 5
598160 5
598200 5
598240 5
598280 5
598320 5
598360 5
598400 5
598440 5
598480 5
598520 5
598560 5
598600 5
598640 5
598680 5
598720 5
598760 5
598800 5
598840 5
598880 5
598920 5
598960 5
599000 5
599040 5
599080 5
599120 5
599160 5
599200 5
599240 5
599280 5
599320 5
599360 5
599400 5
599440 5
599480 5
599520 5
599560 5
599600 5
599640 5
599680 5
599720 5
599760 5
599800 5
599840 5
599880 5
599920 5
599960 5
600000 5
