# Supplementary material for: Comment on 'Valid molecular dynamics simulations of human hemoglobin require a surprisingly large box size'
Source: eLife. 2019 Jun 20;8:e44718. doi: 10.7554/eLife.44718 (PMC6586461; doi:10.7554/eLife.44718)
Supplement: Figure 3—source data 1. — The zip archive contains a README file describing which source files correspond to the different panels. [file elife-44718-fig3-data1.zip › figure3/panel_A/kovalevsky/normal/1/proj.xvg]

@ autoscale onread none
@ with g0
@ g0 on
@ title "projection on eigenvectors (nm)"
@ xaxis  label "Time (ps)"
@ world xmin 0
@ world xmax 301720
@ world ymin -10.4795
@ world ymax 14.586
@ view xmin 0.15
@ view xmax 0.85
@ view ymin 0.15
@ view ymax 0.85
@ yaxis  label "vec 1"
@ xaxis tick major 100000
@ xaxis tick minor 50000
@ xaxis ticklabel start type spec
@ xaxis ticklabel start -0
@ yaxis tick major 10
@ yaxis tick minor 5
@ yaxis ticklabel start type spec
@ yaxis ticklabel start -10
@ zeroxaxis bar on
@ zeroxaxis bar linestyle 3
    0.0000   -5.06076
   40.0000   -5.20267
   80.0000   -5.26742
  120.0000   -5.48196
  160.0000   -5.82158
  200.0000   -5.35317
  240.0000   -5.60052
  280.0000   -5.88343
  320.0000   -5.60914
  360.0000   -6.72192
  400.0000   -7.28279
  440.0000   -6.90862
  480.0000   -6.45718
  520.0000   -5.50052
  560.0000   -6.07788
  600.0000   -5.93542
  640.0000   -6.30518
  680.0000   -5.69094
  720.0000   -6.14178
  760.0000   -5.55439
  800.0000   -5.49071
  840.0000   -5.88370
  880.0000   -4.98581
  920.0000   -6.09469
  960.0000   -6.32009
 1000.0000   -6.76207
 1040.0000   -7.00577
 1080.0000   -6.90161
 1120.0000   -6.55641
 1160.0000   -6.95160
 1200.0000   -7.16580
 1240.0000   -6.52755
 1280.0000   -6.61545
 1320.0000   -6.86495
 1360.0000   -7.51592
 1400.0000   -6.66685
 1440.0000   -7.60799
 1480.0000   -6.66440
 1520.0000   -7.53186
 1560.0000   -7.11419
 1600.0000   -6.06079
 1640.0000   -6.59694
 1680.0000   -7.41142
 1720.0000   -7.33266
 1760.0000   -7.33101
 1800.0000   -7.25555
 1840.0000   -8.40794
 1880.0000   -6.91575
 1920.0000   -6.80612
 1960.0000   -8.03656
 2000.0000   -7.61432
 2040.0000   -7.49846
 2080.0000   -6.60966
 2120.0000   -6.27477
 2160.0000   -6.78100
 2200.0000   -5.92705
 2240.0000   -7.12668
 2280.0000   -6.23576
 2320.0000   -6.12316
 2360.0000   -6.86445
 2400.0000   -6.31837
 2440.0000   -7.05900
 2480.0000   -7.23539
 2520.0000   -7.46068
 2560.0000   -7.22190
 2600.0000   -6.63595
 2640.0000   -6.92760
 2680.0000   -7.44195
 2720.0000   -6.34839
 2760.0000   -6.11848
 2800.0000   -7.14211
 2840.0000   -7.28949
 2880.0000   -6.70885
 2920.0000   -6.76013
 2960.0000   -6.76213
 3000.0000   -6.85894
 3040.0000   -6.47831
 3080.0000   -6.82629
 3120.0000   -7.09550
 3160.0000   -6.75018
 3200.0000   -7.09187
 3240.0000   -6.26701
 3280.0000   -6.64446
 3320.0000   -6.74316
 3360.0000   -7.39653
 3400.0000   -6.94792
 3440.0000   -6.70235
 3480.0000   -7.27903
 3520.0000   -6.47506
 3560.0000   -5.67271
 3600.0000   -5.12540
 3640.0000   -4.52249
 3680.0000   -6.24214
 3720.0000   -5.85062
 3760.0000   -5.76042
 3800.0000   -4.99601
 3840.0000   -6.18380
 3880.0000   -6.71223
 3920.0000   -7.26468
 3960.0000   -6.63009
 4000.0000   -6.34346
 4040.0000   -6.48509
 4080.0000   -5.96086
 4120.0000   -6.01389
 4160.0000   -5.64213
 4200.0000   -5.34122
 4240.0000   -6.62994
 4280.0000   -5.84583
 4320.0000   -6.14799
 4360.0000   -6.14481
 4400.0000   -5.62979
 4440.0000   -6.16011
 4480.0000   -5.89679
 4520.0000   -5.61575
 4560.0000   -6.48332
 4600.0000   -6.21678
 4640.0000   -5.58125
 4680.0000   -5.66599
 4720.0000   -5.04997
 4760.0000   -5.61049
 4800.0000   -5.52337
 4840.0000   -5.27197
 4880.0000   -6.35659
 4920.0000   -6.35622
 4960.0000   -5.68526
 5000.0000   -6.23039
 5040.0000   -5.60646
 5080.0000   -6.25394
 5120.0000   -6.60671
 5160.0000   -6.52732
 5200.0000   -6.43957
 5240.0000   -6.14748
 5280.0000   -6.74167
 5320.0000   -5.76415
 5360.0000   -5.63144
 5400.0000   -5.49311
 5440.0000   -5.20411
 5480.0000   -5.90833
 5520.0000   -5.80202
 5560.0000   -5.74823
 5600.0000   -5.64969
 5640.0000   -5.69996
 5680.0000   -5.44305
 5720.0000   -5.65964
 5760.0000   -5.78983
 5800.0000   -6.65381
 5840.0000   -6.55862
 5880.0000   -6.16560
 5920.0000   -6.58402
 5960.0000   -6.78387
 6000.0000   -5.85501
 6040.0000   -5.09558
 6080.0000   -6.13807
 6120.0000   -5.47245
 6160.0000   -5.48668
 6200.0000   -5.99675
 6240.0000   -6.69808
 6280.0000   -5.93501
 6320.0000   -6.56886
 6360.0000   -6.07533
 6400.0000   -6.47320
 6440.0000   -6.31156
 6480.0000   -4.98666
 6520.0000   -5.90539
 6560.0000   -6.32255
 6600.0000   -5.95040
 6640.0000   -6.30658
 6680.0000   -6.17477
 6720.0000   -4.99875
 6760.0000   -5.27362
 6800.0000   -5.17789
 6840.0000   -4.19072
 6880.0000   -4.96008
 6920.0000   -4.37497
 6960.0000   -5.57761
 7000.0000   -5.09452
 7040.0000   -5.15532
 7080.0000   -5.04193
 7120.0000   -5.72717
 7160.0000   -4.96334
 7200.0000   -6.39566
 7240.0000   -5.98060
 7280.0000   -6.93262
 7320.0000   -6.24285
 7360.0000   -5.45172
 7400.0000   -6.11009
 7440.0000   -5.55230
 7480.0000   -6.25769
 7520.0000   -7.24961
 7560.0000   -6.73413
 7600.0000   -7.26101
 7640.0000   -6.73979
 7680.0000   -5.98948
 7720.0000   -6.16623
 7760.0000   -6.51058
 7800.0000   -5.93665
 7840.0000   -6.35016
 7880.0000   -6.19795
 7920.0000   -5.98711
 7960.0000   -5.01647
 8000.0000   -4.81194
 8040.0000   -5.45013
 8080.0000   -5.06254
 8120.0000   -5.86130
 8160.0000   -5.20428
 8200.0000   -6.16877
 8240.0000   -6.02452
 8280.0000   -5.65095
 8320.0000   -6.00575
 8360.0000   -5.84153
 8400.0000   -5.95338
 8440.0000   -6.61201
 8480.0000   -5.91018
 8520.0000   -5.46936
 8560.0000   -4.96050
 8600.0000   -5.55123
 8640.0000   -4.98236
 8680.0000   -5.27337
 8720.0000   -5.30355
 8760.0000   -4.67420
 8800.0000   -6.46277
 8840.0000   -5.87555
 8880.0000   -5.12854
 8920.0000   -4.07944
 8960.0000   -3.89656
 9000.0000   -5.49394
 9040.0000   -4.16753
 9080.0000   -4.18927
 9120.0000   -4.79531
 9160.0000   -5.11579
 9200.0000   -5.64421
 9240.0000   -5.47674
 9280.0000   -4.95710
 9320.0000   -4.71407
 9360.0000   -4.17677
 9400.0000   -4.53609
 9440.0000   -5.09404
 9480.0000   -4.96288
 9520.0000   -4.86303
 9560.0000   -5.21569
 9600.0000   -4.98245
 9640.0000   -4.81473
 9680.0000   -4.97313
 9720.0000   -5.54578
 9760.0000   -5.13935
 9800.0000   -5.16645
 9840.0000   -4.68084
 9880.0000   -5.02067
 9920.0000   -4.94559
 9960.0000   -3.63049
10000.0000   -3.92796
10040.0000   -4.07440
10080.0000   -5.44810
10120.0000   -5.73755
10160.0000   -5.01535
10200.0000   -4.54108
10240.0000   -5.05815
10280.0000   -5.69670
10320.0000   -5.61169
10360.0000   -4.88268
10400.0000   -4.23874
10440.0000   -4.53380
10480.0000   -4.42465
10520.0000   -4.26222
10560.0000   -4.94172
10600.0000   -5.06848
10640.0000   -5.05790
10680.0000   -4.30165
10720.0000   -4.91280
10760.0000   -4.83724
10800.0000   -5.70984
10840.0000   -4.45791
10880.0000   -4.46511
10920.0000   -5.25611
10960.0000   -4.75240
11000.0000   -3.91487
11040.0000   -4.75928
11080.0000   -5.01377
11120.0000   -4.96537
11160.0000   -5.47052
11200.0000   -6.43378
11240.0000   -5.46667
11280.0000   -5.59252
11320.0000   -5.88146
11360.0000   -6.36692
11400.0000   -6.11520
11440.0000   -7.02620
11480.0000   -6.79448
11520.0000   -6.25853
11560.0000   -6.39326
11600.0000   -6.43350
11640.0000   -6.11906
11680.0000   -5.72718
11720.0000   -6.65479
11760.0000   -5.82477
11800.0000   -6.20685
11840.0000   -5.98664
11880.0000   -6.65854
11920.0000   -5.80768
11960.0000   -5.83457
12000.0000   -5.82358
12040.0000   -5.46790
12080.0000   -5.20205
12120.0000   -5.55415
12160.0000   -7.27791
12200.0000   -6.53500
12240.0000   -6.10384
12280.0000   -5.81986
12320.0000   -6.37040
12360.0000   -6.21867
12400.0000   -5.86104
12440.0000   -5.51603
12480.0000   -5.42481
12520.0000   -5.89999
12560.0000   -5.56120
12600.0000   -6.00736
12640.0000   -5.48628
12680.0000   -5.51411
12720.0000   -5.30503
12760.0000   -5.94695
12800.0000   -5.97869
12840.0000   -5.19306
12880.0000   -5.30348
12920.0000   -5.74594
12960.0000   -5.45306
13000.0000   -5.31376
13040.0000   -4.67181
13080.0000   -4.72653
13120.0000   -3.75492
13160.0000   -4.23118
13200.0000   -4.14021
13240.0000   -4.46079
13280.0000   -5.06805
13320.0000   -5.20305
13360.0000   -5.27356
13400.0000   -5.35437
13440.0000   -4.80416
13480.0000   -5.85649
13520.0000   -4.59840
13560.0000   -4.92078
13600.0000   -5.57429
13640.0000   -4.25711
13680.0000   -5.09174
13720.0000   -5.28732
13760.0000   -5.23881
13800.0000   -5.84308
13840.0000   -5.52450
13880.0000   -5.91118
13920.0000   -5.72776
13960.0000   -5.26103
14000.0000   -5.48454
14040.0000   -4.43386
14080.0000   -5.69329
14120.0000   -5.61698
14160.0000   -5.32828
14200.0000   -5.53067
14240.0000   -3.80188
14280.0000   -4.95149
14320.0000   -5.20458
14360.0000   -4.55697
14400.0000   -5.71733
14440.0000   -5.30468
14480.0000   -5.48609
14520.0000   -4.90217
14560.0000   -5.52790
14600.0000   -4.70464
14640.0000   -4.84383
14680.0000   -5.26997
14720.0000   -4.80200
14760.0000   -4.39044
14800.0000   -5.16090
14840.0000   -5.40310
14880.0000   -6.23377
14920.0000   -5.99888
14960.0000   -5.85804
15000.0000   -5.09278
15040.0000   -5.91822
15080.0000   -5.47247
15120.0000   -5.72418
15160.0000   -5.23748
15200.0000   -5.28874
15240.0000   -4.80994
15280.0000   -5.21657
15320.0000   -5.54861
15360.0000   -6.21247
15400.0000   -5.03311
15440.0000   -6.25957
15480.0000   -6.70775
15520.0000   -6.05869
15560.0000   -5.19864
15600.0000   -4.95030
15640.0000   -4.80716
15680.0000   -4.82091
15720.0000   -6.00582
15760.0000   -5.40411
15800.0000   -4.79139
15840.0000   -4.62611
15880.0000   -5.77945
15920.0000   -5.56485
15960.0000   -5.60001
16000.0000   -6.12626
16040.0000   -6.07181
16080.0000   -6.47233
16120.0000   -4.86163
16160.0000   -5.75581
16200.0000   -5.79121
16240.0000   -6.11606
16280.0000   -6.77791
16320.0000   -5.74039
16360.0000   -6.07937
16400.0000   -5.52946
16440.0000   -5.53574
16480.0000   -5.70683
16520.0000   -5.51861
16560.0000   -6.12274
16600.0000   -6.06062
16640.0000   -5.29402
16680.0000   -4.53556
16720.0000   -5.29492
16760.0000   -6.10668
16800.0000   -5.90540
16840.0000   -5.92537
16880.0000   -4.92556
16920.0000   -5.30313
16960.0000   -5.36031
17000.0000   -5.30170
17040.0000   -4.85025
17080.0000   -5.66827
17120.0000   -5.46506
17160.0000   -4.52231
17200.0000   -4.97446
17240.0000   -5.78906
17280.0000   -5.42824
17320.0000   -4.80244
17360.0000   -4.78581
17400.0000   -6.71423
17440.0000   -5.38336
17480.0000   -4.46601
17520.0000   -4.78409
17560.0000   -5.11584
17600.0000   -5.76871
17640.0000   -5.07549
17680.0000   -5.57508
17720.0000   -5.68854
17760.0000   -5.69773
17800.0000   -5.72096
17840.0000   -5.16217
17880.0000   -4.53750
17920.0000   -4.43847
17960.0000   -5.86586
18000.0000   -5.00548
18040.0000   -5.56985
18080.0000   -5.38430
18120.0000   -6.65126
18160.0000   -6.44123
18200.0000   -6.52056
18240.0000   -5.59533
18280.0000   -5.82674
18320.0000   -5.88933
18360.0000   -5.45444
18400.0000   -6.05031
18440.0000   -6.48295
18480.0000   -5.26066
18520.0000   -5.60077
18560.0000   -5.39381
18600.0000   -5.70879
18640.0000   -5.31565
18680.0000   -5.47729
18720.0000   -6.03495
18760.0000   -5.62331
18800.0000   -6.27184
18840.0000   -6.90953
18880.0000   -6.26661
18920.0000   -6.82978
18960.0000   -6.35195
19000.0000   -6.35917
19040.0000   -6.47207
19080.0000   -6.18043
19120.0000   -6.08602
19160.0000   -5.45021
19200.0000   -5.35100
19240.0000   -5.05125
19280.0000   -5.68138
19320.0000   -4.66439
19360.0000   -4.66677
19400.0000   -5.31938
19440.0000   -5.08292
19480.0000   -5.94313
19520.0000   -5.80936
19560.0000   -5.11622
19600.0000   -5.61864
19640.0000   -6.97745
19680.0000   -6.57007
19720.0000   -6.11033
19760.0000   -5.84008
19800.0000   -6.04475
19840.0000   -6.06320
19880.0000   -7.33611
19920.0000   -5.18437
19960.0000   -6.12712
20000.0000   -6.83055
20040.0000   -6.07132
20080.0000   -5.83153
20120.0000   -5.93945
20160.0000   -5.51787
20200.0000   -6.05153
20240.0000   -5.73743
20280.0000   -6.09066
20320.0000   -5.35931
20360.0000   -6.01303
20400.0000   -5.47483
20440.0000   -5.12415
20480.0000   -4.23736
20520.0000   -5.19467
20560.0000   -4.89592
20600.0000   -6.10583
20640.0000   -5.38517
20680.0000   -5.18540
20720.0000   -4.73395
20760.0000   -5.25640
20800.0000   -5.53740
20840.0000   -6.08863
20880.0000   -6.05639
20920.0000   -5.61405
20960.0000   -5.38297
21000.0000   -5.61820
21040.0000   -5.38330
21080.0000   -5.00547
21120.0000   -5.77336
21160.0000   -6.83854
21200.0000   -5.66588
21240.0000   -6.75750
21280.0000   -6.27045
21320.0000   -5.00158
21360.0000   -6.18455
21400.0000   -5.53996
21440.0000   -5.29973
21480.0000   -4.77753
21520.0000   -5.57576
21560.0000   -5.77166
21600.0000   -5.06788
21640.0000   -4.76385
21680.0000   -5.39883
21720.0000   -4.95707
21760.0000   -5.57559
21800.0000   -5.18463
21840.0000   -5.51306
21880.0000   -5.77501
21920.0000   -6.57221
21960.0000   -5.01311
22000.0000   -6.04089
22040.0000   -5.92274
22080.0000   -5.35319
22120.0000   -6.02932
22160.0000   -6.71372
22200.0000   -6.05391
22240.0000   -6.10075
22280.0000   -6.28951
22320.0000   -5.48314
22360.0000   -5.98831
22400.0000   -6.38946
22440.0000   -5.03095
22480.0000   -4.78048
22520.0000   -6.22755
22560.0000   -5.65749
22600.0000   -5.73372
22640.0000   -5.22832
22680.0000   -5.41573
22720.0000   -5.86028
22760.0000   -5.44316
22800.0000   -6.71776
22840.0000   -5.49813
22880.0000   -6.12486
22920.0000   -6.17311
22960.0000   -5.81739
23000.0000   -5.46927
23040.0000   -5.38997
23080.0000   -6.18167
23120.0000   -5.51124
23160.0000   -5.42172
23200.0000   -5.93707
23240.0000   -4.97654
23280.0000   -6.42918
23320.0000   -6.41685
23360.0000   -6.73120
23400.0000   -5.35569
23440.0000   -6.01914
23480.0000   -6.17171
23520.0000   -6.07750
23560.0000   -5.40089
23600.0000   -6.07564
23640.0000   -6.75856
23680.0000   -5.41089
23720.0000   -6.58395
23760.0000   -6.90804
23800.0000   -6.61724
23840.0000   -7.25296
23880.0000   -7.04758
23920.0000   -7.25069
23960.0000   -6.13864
24000.0000   -7.17612
24040.0000   -7.53982
24080.0000   -5.57808
24120.0000   -6.28599
24160.0000   -7.29836
24200.0000   -6.93857
24240.0000   -6.32607
24280.0000   -7.42912
24320.0000   -7.34585
24360.0000   -6.93497
24400.0000   -6.31458
24440.0000   -5.26463
24480.0000   -5.87399
24520.0000   -5.99850
24560.0000   -6.02126
24600.0000   -6.48209
24640.0000   -5.39677
24680.0000   -5.94207
24720.0000   -6.03177
24760.0000   -5.37913
24800.0000   -5.47934
24840.0000   -5.43150
24880.0000   -5.81294
24920.0000   -6.03866
24960.0000   -5.61339
25000.0000   -6.22127
25040.0000   -4.02017
25080.0000   -4.94631
25120.0000   -5.89299
25160.0000   -5.70272
25200.0000   -6.08782
25240.0000   -6.48946
25280.0000   -6.61731
25320.0000   -6.01541
25360.0000   -6.21767
25400.0000   -5.78464
25440.0000   -6.37493
25480.0000   -6.42765
25520.0000   -6.44092
25560.0000   -5.96762
25600.0000   -6.23260
25640.0000   -6.47382
25680.0000   -8.29880
25720.0000   -6.73250
25760.0000   -6.38078
25800.0000   -7.01887
25840.0000   -6.91206
25880.0000   -6.63863
25920.0000   -6.43945
25960.0000   -6.19486
26000.0000   -6.68364
26040.0000   -6.72384
26080.0000   -6.73685
26120.0000   -6.58290
26160.0000   -6.73412
26200.0000   -7.35338
26240.0000   -6.47414
26280.0000   -7.32615
26320.0000   -6.68868
26360.0000   -5.90957
26400.0000   -6.09648
26440.0000   -5.56344
26480.0000   -6.36953
26520.0000   -5.69047
26560.0000   -6.17357
26600.0000   -5.53346
26640.0000   -5.14357
26680.0000   -5.19208
26720.0000   -5.20188
26760.0000   -6.12669
26800.0000   -5.75542
26840.0000   -5.09898
26880.0000   -6.28277
26920.0000   -5.93770
26960.0000   -4.56289
27000.0000   -5.48846
27040.0000   -5.30691
27080.0000   -5.13830
27120.0000   -5.11888
27160.0000   -5.53705
27200.0000   -6.15833
27240.0000   -4.94991
27280.0000   -5.95824
27320.0000   -5.55455
27360.0000   -5.98819
27400.0000   -5.49730
27440.0000   -5.69591
27480.0000   -6.08382
27520.0000   -5.35168
27560.0000   -6.26392
27600.0000   -5.88954
27640.0000   -5.64851
27680.0000   -5.03302
27720.0000   -5.75403
27760.0000   -5.69933
27800.0000   -5.35148
27840.0000   -4.79743
27880.0000   -4.78350
27920.0000   -5.11046
27960.0000   -5.29608
28000.0000   -6.52968
28040.0000   -6.07572
28080.0000   -4.75700
28120.0000   -5.44224
28160.0000   -5.95445
28200.0000   -5.01937
28240.0000   -6.14279
28280.0000   -5.20239
28320.0000   -5.60816
28360.0000   -5.96306
28400.0000   -5.39642
28440.0000   -5.52159
28480.0000   -5.67202
28520.0000   -5.29622
28560.0000   -5.85304
28600.0000   -5.52410
28640.0000   -5.65595
28680.0000   -6.31835
28720.0000   -5.76307
28760.0000   -5.84517
28800.0000   -5.48181
28840.0000   -5.14285
28880.0000   -4.99516
28920.0000   -5.31923
28960.0000   -5.33763
29000.0000   -5.86213
29040.0000   -4.84440
29080.0000   -5.11401
29120.0000   -5.15566
29160.0000   -5.05402
29200.0000   -4.73987
29240.0000   -5.33082
29280.0000   -5.14263
29320.0000   -5.31700
29360.0000   -5.75542
29400.0000   -6.45952
29440.0000   -5.84389
29480.0000   -5.74059
29520.0000   -5.51412
29560.0000   -4.24860
29600.0000   -5.61962
29640.0000   -6.15523
29680.0000   -5.93908
29720.0000   -7.22185
29760.0000   -6.25588
29800.0000   -6.09044
29840.0000   -5.59318
29880.0000   -6.62071
29920.0000   -5.99533
29960.0000   -5.55521
30000.0000   -6.07327
30040.0000   -5.61188
30080.0000   -6.27190
30120.0000   -6.12677
30160.0000   -5.89939
30200.0000   -6.57906
30240.0000   -5.79005
30280.0000   -5.78343
30320.0000   -5.52455
30360.0000   -6.44438
30400.0000   -7.06814
30440.0000   -6.88136
30480.0000   -6.29717
30520.0000   -6.05247
30560.0000   -6.05265
30600.0000   -6.84080
30640.0000   -5.94610
30680.0000   -6.90145
30720.0000   -6.23041
30760.0000   -6.36537
30800.0000   -6.74950
30840.0000   -6.36562
30880.0000   -6.98435
30920.0000   -6.18300
30960.0000   -5.99130
31000.0000   -5.61163
31040.0000   -6.09446
31080.0000   -6.14378
31120.0000   -6.66139
31160.0000   -4.92573
31200.0000   -5.10602
31240.0000   -5.50737
31280.0000   -5.28754
31320.0000   -5.29999
31360.0000   -5.70981
31400.0000   -5.59383
31440.0000   -5.95404
31480.0000   -5.84286
31520.0000   -5.56700
31560.0000   -5.92527
31600.0000   -5.79245
31640.0000   -5.61683
31680.0000   -5.58364
31720.0000   -5.65740
31760.0000   -5.86690
31800.0000   -5.44869
31840.0000   -6.18088
31880.0000   -5.04289
31920.0000   -5.76236
31960.0000   -5.02074
32000.0000   -6.01216
32040.0000   -6.19214
32080.0000   -6.22685
32120.0000   -5.95937
32160.0000   -4.76747
32200.0000   -5.36176
32240.0000   -5.02776
32280.0000   -5.70603
32320.0000   -4.67360
32360.0000   -5.56940
32400.0000   -5.06334
32440.0000   -5.55343
32480.0000   -5.80149
32520.0000   -6.18588
32560.0000   -5.57791
32600.0000   -5.23019
32640.0000   -5.43140
32680.0000   -5.92207
32720.0000   -5.78120
32760.0000   -6.28271
32800.0000   -5.36385
32840.0000   -5.90399
32880.0000   -5.90464
32920.0000   -6.66167
32960.0000   -6.28331
33000.0000   -5.59078
33040.0000   -5.74529
33080.0000   -6.39213
33120.0000   -6.57314
33160.0000   -6.10437
33200.0000   -5.71681
33240.0000   -5.73256
33280.0000   -6.43060
33320.0000   -4.63234
33360.0000   -5.42863
33400.0000   -5.28172
33440.0000   -5.98056
33480.0000   -5.61481
33520.0000   -5.11877
33560.0000   -5.17161
33600.0000   -5.54382
33640.0000   -5.49109
33680.0000   -5.12590
33720.0000   -5.34845
33760.0000   -5.10350
33800.0000   -5.36493
33840.0000   -5.39838
33880.0000   -6.03478
33920.0000   -5.91663
33960.0000   -5.09471
34000.0000   -5.35973
34040.0000   -5.15387
34080.0000   -6.05093
34120.0000   -4.76304
34160.0000   -6.90394
34200.0000   -6.67933
34240.0000   -6.10842
34280.0000   -7.19209
34320.0000   -5.98187
34360.0000   -5.56517
34400.0000   -5.82330
34440.0000   -5.29557
34480.0000   -5.70343
34520.0000   -5.74929
34560.0000   -5.79174
34600.0000   -5.74897
34640.0000   -5.51875
34680.0000   -5.15445
34720.0000   -5.31214
34760.0000   -5.58926
34800.0000   -4.89337
34840.0000   -5.07107
34880.0000   -5.89580
34920.0000   -5.27027
34960.0000   -5.03599
35000.0000   -5.22477
35040.0000   -5.20216
35080.0000   -4.66807
35120.0000   -4.76428
35160.0000   -4.86430
35200.0000   -4.90346
35240.0000   -3.81582
35280.0000   -4.50881
35320.0000   -4.31385
35360.0000   -5.46508
35400.0000   -5.73867
35440.0000   -4.78427
35480.0000   -5.34330
35520.0000   -5.50620
35560.0000   -5.51900
35600.0000   -5.06044
35640.0000   -5.77305
35680.0000   -5.22074
35720.0000   -5.21112
35760.0000   -5.65518
35800.0000   -5.19949
35840.0000   -4.46625
35880.0000   -4.88827
35920.0000   -3.94592
35960.0000   -4.73733
36000.0000   -4.35930
36040.0000   -3.87380
36080.0000   -3.86047
36120.0000   -3.91526
36160.0000   -4.16426
36200.0000   -4.45422
36240.0000   -3.99296
36280.0000   -4.74414
36320.0000   -4.01992
36360.0000   -5.02354
36400.0000   -4.75300
36440.0000   -4.48924
36480.0000   -4.07695
36520.0000   -4.93958
36560.0000   -5.01020
36600.0000   -5.36337
36640.0000   -5.32292
36680.0000   -5.14112
36720.0000   -4.36581
36760.0000   -5.41316
36800.0000   -4.81130
36840.0000   -5.36509
36880.0000   -5.72092
36920.0000   -4.99341
36960.0000   -5.15111
37000.0000   -5.27474
37040.0000   -4.52375
37080.0000   -5.56670
37120.0000   -4.87491
37160.0000   -5.01292
37200.0000   -4.87183
37240.0000   -5.32167
37280.0000   -5.32798
37320.0000   -5.37418
37360.0000   -4.75350
37400.0000   -4.76832
37440.0000   -5.68385
37480.0000   -6.07187
37520.0000   -5.81126
37560.0000   -5.72934
37600.0000   -6.02060
37640.0000   -6.32986
37680.0000   -5.49523
37720.0000   -5.59985
37760.0000   -5.03771
37800.0000   -5.32076
37840.0000   -6.01752
37880.0000   -6.30757
37920.0000   -5.93965
37960.0000   -5.67383
38000.0000   -5.87606
38040.0000   -6.27755
38080.0000   -6.25683
38120.0000   -7.33892
38160.0000   -5.92573
38200.0000   -6.03836
38240.0000   -5.90356
38280.0000   -6.30920
38320.0000   -6.17378
38360.0000   -5.49820
38400.0000   -5.73391
38440.0000   -6.09529
38480.0000   -6.47051
38520.0000   -6.24952
38560.0000   -6.89562
38600.0000   -6.92133
38640.0000   -5.79610
38680.0000   -6.09957
38720.0000   -6.41076
38760.0000   -6.17519
38800.0000   -6.08878
38840.0000   -5.96458
38880.0000   -5.67406
38920.0000   -5.90122
38960.0000   -5.51993
39000.0000   -6.43960
39040.0000   -6.24860
39080.0000   -5.88096
39120.0000   -6.31887
39160.0000   -5.91830
39200.0000   -6.32082
39240.0000   -6.63337
39280.0000   -6.19627
39320.0000   -5.76811
39360.0000   -6.36600
39400.0000   -6.17967
39440.0000   -6.06859
39480.0000   -5.51103
39520.0000   -5.70484
39560.0000   -5.41982
39600.0000   -6.42898
39640.0000   -4.90583
39680.0000   -6.09297
39720.0000   -5.43113
39760.0000   -5.33122
39800.0000   -5.30301
39840.0000   -5.44723
39880.0000   -5.15524
39920.0000   -5.39400
39960.0000   -5.78653
40000.0000   -6.34643
40040.0000   -5.79979
40080.0000   -5.30385
40120.0000   -5.80318
40160.0000   -5.89744
40200.0000   -6.00876
40240.0000   -6.12424
40280.0000   -5.69572
40320.0000   -5.44343
40360.0000   -5.98324
40400.0000   -5.22177
40440.0000   -4.95600
40480.0000   -6.07820
40520.0000   -5.93464
40560.0000   -6.19775
40600.0000   -4.95235
40640.0000   -4.75055
40680.0000   -4.50025
40720.0000   -5.04790
40760.0000   -5.34513
40800.0000   -5.21035
40840.0000   -4.93329
40880.0000   -3.99487
40920.0000   -5.95556
40960.0000   -3.83592
41000.0000   -3.75026
41040.0000   -3.49500
41080.0000   -4.31629
41120.0000   -4.13813
41160.0000   -4.21163
41200.0000   -4.00371
41240.0000   -3.21780
41280.0000   -3.68087
41320.0000   -3.91090
41360.0000   -4.84396
41400.0000   -4.72570
41440.0000   -3.53367
41480.0000   -4.13494
41520.0000   -5.39742
41560.0000   -4.77109
41600.0000   -5.19236
41640.0000   -4.87161
41680.0000   -4.81309
41720.0000   -4.20523
41760.0000   -4.09366
41800.0000   -3.28685
41840.0000   -4.24504
41880.0000   -3.74957
41920.0000   -3.75180
41960.0000   -3.97398
42000.0000   -4.62729
42040.0000   -3.74907
42080.0000   -4.34265
42120.0000   -3.74811
42160.0000   -4.43997
42200.0000   -2.82943
42240.0000   -3.18601
42280.0000   -3.41864
42320.0000   -4.32988
42360.0000   -3.87954
42400.0000   -4.73383
42440.0000   -4.22390
42480.0000   -3.92080
42520.0000   -3.42353
42560.0000   -2.94082
42600.0000   -3.48550
42640.0000   -4.63184
42680.0000   -3.73553
42720.0000   -3.36404
42760.0000   -4.66509
42800.0000   -3.41751
42840.0000   -3.75235
42880.0000   -4.65648
42920.0000   -4.33662
42960.0000   -3.85175
43000.0000   -3.35645
43040.0000   -3.52300
43080.0000   -3.93765
43120.0000   -2.66212
43160.0000   -2.55425
43200.0000   -2.91423
43240.0000   -1.19601
43280.0000   -1.93206
43320.0000   -1.98063
43360.0000   -2.02424
43400.0000   -2.67100
43440.0000   -4.07218
43480.0000   -3.42516
43520.0000   -2.23633
43560.0000   -2.90093
43600.0000   -3.00026
43640.0000   -3.28343
43680.0000   -4.03380
43720.0000   -4.96375
43760.0000   -4.60700
43800.0000   -4.48700
43840.0000   -4.49426
43880.0000   -4.59360
43920.0000   -4.04219
43960.0000   -4.85899
44000.0000   -3.56284
44040.0000   -3.83415
44080.0000   -3.46434
44120.0000   -4.00723
44160.0000   -4.43273
44200.0000   -3.99282
44240.0000   -4.10051
44280.0000   -4.45533
44320.0000   -4.31371
44360.0000   -4.44225
44400.0000   -4.95549
44440.0000   -5.13350
44480.0000   -4.72852
44520.0000   -3.89737
44560.0000   -3.35192
44600.0000   -3.31779
44640.0000   -2.81012
44680.0000   -3.47017
44720.0000   -3.78417
44760.0000   -2.00460
44800.0000   -2.93351
44840.0000   -3.49547
44880.0000   -3.76147
44920.0000   -4.81549
44960.0000   -3.03819
45000.0000   -3.59609
45040.0000   -3.67971
45080.0000   -5.03555
45120.0000   -4.23765
45160.0000   -3.97756
45200.0000   -3.91603
45240.0000   -2.80904
45280.0000   -3.21320
45320.0000   -2.34715
45360.0000   -2.08218
45400.0000   -2.18774
45440.0000   -2.91675
45480.0000   -2.38252
45520.0000   -1.73919
45560.0000   -1.19865
45600.0000   -3.55230
45640.0000   -3.72969
45680.0000   -3.00406
45720.0000   -3.61888
45760.0000   -5.23902
45800.0000   -4.88801
45840.0000   -4.72639
45880.0000   -4.17712
45920.0000   -4.33153
45960.0000   -3.09121
46000.0000   -2.45968
46040.0000   -3.20740
46080.0000   -3.91139
46120.0000   -3.44247
46160.0000   -3.58145
46200.0000   -4.53422
46240.0000   -4.47745
46280.0000   -4.01750
46320.0000   -3.54568
46360.0000   -3.55681
46400.0000   -2.41393
46440.0000   -2.21563
46480.0000   -3.20469
46520.0000   -2.70269
46560.0000   -2.37332
46600.0000   -2.68711
46640.0000   -3.73315
46680.0000   -2.35843
46720.0000   -3.35108
46760.0000   -3.88153
46800.0000   -3.20606
46840.0000   -4.37852
46880.0000   -3.71667
46920.0000   -2.56267
46960.0000   -3.15301
47000.0000   -2.60083
47040.0000   -3.34481
47080.0000   -3.38227
47120.0000   -1.76834
47160.0000   -1.93423
47200.0000   -1.26316
47240.0000   -2.09246
47280.0000   -1.71536
47320.0000   -1.41145
47360.0000   -2.46975
47400.0000   -3.07890
47440.0000   -2.47874
47480.0000   -3.38795
47520.0000   -3.70891
47560.0000   -2.95045
47600.0000   -2.81658
47640.0000   -2.38387
47680.0000   -2.61439
47720.0000   -3.29927
47760.0000   -2.96066
47800.0000   -1.20334
47840.0000   -2.14930
47880.0000   -0.57158
47920.0000   -1.63004
47960.0000   -1.08937
48000.0000   -1.88891
48040.0000   -1.45266
48080.0000   -2.71093
48120.0000   -3.17135
48160.0000   -2.49960
48200.0000   -3.17147
48240.0000   -2.57589
48280.0000   -1.74757
48320.0000   -2.53888
48360.0000   -2.28546
48400.0000   -2.82404
48440.0000   -3.06415
48480.0000   -2.40325
48520.0000   -2.53697
48560.0000   -3.38811
48600.0000   -3.09204
48640.0000   -2.64012
48680.0000   -2.22195
48720.0000   -1.59770
48760.0000   -1.86925
48800.0000   -1.54304
48840.0000   -1.53107
48880.0000   -1.96191
48920.0000   -1.20041
48960.0000   -1.12061
49000.0000   -1.70730
49040.0000   -1.45204
49080.0000   -1.62056
49120.0000   -0.46587
49160.0000   -0.18051
49200.0000   -0.10264
49240.0000   -0.14012
49280.0000   -0.79660
49320.0000   -0.87989
49360.0000   -0.05661
49400.0000    0.05038
49440.0000    0.35571
49480.0000    0.53270
49520.0000    0.74531
49560.0000    0.74413
49600.0000    1.97832
49640.0000    1.18986
49680.0000    1.41910
49720.0000    1.16653
49760.0000    1.14504
49800.0000   -0.07646
49840.0000    0.21105
49880.0000    0.91387
49920.0000    1.56139
49960.0000    0.95747
50000.0000    0.69434
50040.0000    0.51594
50080.0000    0.59693
50120.0000    1.45771
50160.0000    1.10511
50200.0000    1.29406
50240.0000    1.11170
50280.0000    0.41502
50320.0000    0.76933
50360.0000    0.89307
50400.0000    1.02735
50440.0000    0.57085
50480.0000    1.19895
50520.0000    0.53913
50560.0000    1.16873
50600.0000    1.53442
50640.0000    0.41611
50680.0000    1.72800
50720.0000    1.76469
50760.0000    0.73137
50800.0000    0.80508
50840.0000    1.26602
50880.0000    1.02044
50920.0000    1.71047
50960.0000    1.53506
51000.0000    0.89310
51040.0000    1.28139
51080.0000    1.26116
51120.0000    1.24970
51160.0000    1.07132
51200.0000    1.35683
51240.0000    0.80858
51280.0000    1.34260
51320.0000    1.31996
51360.0000    1.27547
51400.0000    1.57530
51440.0000    0.98453
51480.0000   -0.06197
51520.0000    0.36232
51560.0000    1.12877
51600.0000    1.57117
51640.0000    0.47004
51680.0000   -0.28582
51720.0000    1.23779
51760.0000    0.21930
51800.0000    1.06586
51840.0000    0.04968
51880.0000    0.18415
51920.0000    0.33728
51960.0000   -0.16134
52000.0000    0.18550
52040.0000    1.19748
52080.0000    2.07030
52120.0000    1.62177
52160.0000    0.24030
52200.0000    0.32956
52240.0000    1.13670
52280.0000    0.72566
52320.0000    1.30865
52360.0000    0.92940
52400.0000    0.93757
52440.0000    1.07686
52480.0000    1.07877
52520.0000    1.03216
52560.0000    0.29642
52600.0000    0.08401
52640.0000    1.32948
52680.0000    1.09369
52720.0000    0.47785
52760.0000    0.56454
52800.0000    0.24586
52840.0000    0.16928
52880.0000   -0.52828
52920.0000    0.68162
52960.0000    1.14396
53000.0000    1.56625
53040.0000    2.20909
53080.0000    2.46601
53120.0000    2.12118
53160.0000    1.41808
53200.0000    1.23351
53240.0000    1.73254
53280.0000    2.18767
53320.0000    2.28931
53360.0000    1.90563
53400.0000    1.68441
53440.0000    0.69325
53480.0000    1.63592
53520.0000    2.18902
53560.0000    0.72375
53600.0000    1.25000
53640.0000    1.04304
53680.0000    0.90374
53720.0000    0.21721
53760.0000    0.59171
53800.0000    1.35662
53840.0000    1.96595
53880.0000   -0.05874
53920.0000    1.42879
53960.0000   -0.22966
54000.0000    0.57610
54040.0000    0.59391
54080.0000    0.88687
54120.0000    0.62572
54160.0000    1.16520
54200.0000    0.96697
54240.0000    0.95885
54280.0000    1.09794
54320.0000    0.32589
54360.0000    0.59119
54400.0000    2.04766
54440.0000    0.73857
54480.0000    0.87983
54520.0000    1.13523
54560.0000    1.19816
54600.0000    1.35887
54640.0000    1.25778
54680.0000    0.54911
54720.0000    0.53546
54760.0000    0.77210
54800.0000    0.50617
54840.0000    0.30270
54880.0000    0.36997
54920.0000   -0.49474
54960.0000    0.29221
55000.0000    1.35775
55040.0000    1.44639
55080.0000    1.26589
55120.0000    1.03659
55160.0000    2.04299
55200.0000    1.92472
55240.0000    1.18063
55280.0000    1.64803
55320.0000    1.03393
55360.0000    0.75495
55400.0000    1.06397
55440.0000    1.18601
55480.0000    0.52933
55520.0000    1.24690
55560.0000    0.79407
55600.0000    0.54579
55640.0000    0.67787
55680.0000    0.44492
55720.0000    1.09123
55760.0000    0.81112
55800.0000    0.40765
55840.0000    1.10100
55880.0000    0.98354
55920.0000    0.32083
55960.0000    0.99246
56000.0000   -0.07108
56040.0000    0.12788
56080.0000    0.14183
56120.0000   -0.91604
56160.0000   -0.62388
56200.0000    0.84072
56240.0000    0.47666
56280.0000   -0.03760
56320.0000    1.79058
56360.0000    1.86991
56400.0000    1.06519
56440.0000    1.39187
56480.0000    1.53491
56520.0000    0.71601
56560.0000    0.68199
56600.0000   -0.27106
56640.0000    0.34408
56680.0000    0.80912
56720.0000    0.62403
56760.0000    1.58282
56800.0000    1.46790
56840.0000    0.04252
56880.0000    0.58256
56920.0000    0.95570
56960.0000    1.33177
57000.0000    2.14854
57040.0000    1.67543
57080.0000    1.24097
57120.0000    1.79578
57160.0000    0.48818
57200.0000    0.56265
57240.0000    0.83561
57280.0000    1.43707
57320.0000    1.12020
57360.0000    0.34984
57400.0000    0.31288
57440.0000    0.90183
57480.0000    0.85470
57520.0000    0.87912
57560.0000    0.76891
57600.0000    1.03143
57640.0000    0.85752
57680.0000    1.40835
57720.0000    1.37623
57760.0000    1.22586
57800.0000    1.73104
57840.0000    1.24845
57880.0000    0.48308
57920.0000    0.86038
57960.0000    0.59175
58000.0000    1.51196
58040.0000    1.20981
58080.0000    1.09889
58120.0000   -0.21412
58160.0000    0.90846
58200.0000    0.36740
58240.0000    1.30047
58280.0000    0.81099
58320.0000    0.78390
58360.0000    0.68512
58400.0000    0.63014
58440.0000    0.00791
58480.0000    0.14485
58520.0000    0.13572
58560.0000    0.04639
58600.0000    0.79685
58640.0000    0.41531
58680.0000    0.80658
58720.0000    1.06994
58760.0000    1.59822
58800.0000    1.33998
58840.0000    2.11701
58880.0000    1.92116
58920.0000    1.81858
58960.0000    1.76426
59000.0000    1.36021
59040.0000    1.27426
59080.0000    1.93019
59120.0000    1.08557
59160.0000    0.55758
59200.0000    0.57510
59240.0000    0.71098
59280.0000    1.32165
59320.0000    0.57871
59360.0000    0.38735
59400.0000    0.21388
59440.0000    0.61111
59480.0000    0.46888
59520.0000    1.45521
59560.0000    1.43358
59600.0000    0.83797
59640.0000    0.54830
59680.0000    0.64376
59720.0000    1.64600
59760.0000    0.81399
59800.0000    1.58130
59840.0000    1.22610
59880.0000    1.17555
59920.0000    0.98102
59960.0000    1.87876
60000.0000    0.70227
60040.0000    1.61168
60080.0000    1.90867
60120.0000    1.40333
60160.0000    1.00705
60200.0000    1.91938
60240.0000    0.95743
60280.0000    1.78633
60320.0000    1.13612
60360.0000    1.44895
60400.0000    1.01347
60440.0000    0.18660
60480.0000    0.62683
60520.0000    0.64601
60560.0000    1.07951
60600.0000    0.71952
60640.0000    0.68405
60680.0000    0.03258
60720.0000   -0.17502
60760.0000    0.57520
60800.0000    0.29057
60840.0000    0.78561
60880.0000    0.90902
60920.0000    0.82998
60960.0000    0.72063
61000.0000    0.91933
61040.0000    1.49377
61080.0000    1.16898
61120.0000    0.85702
61160.0000    0.72610
61200.0000    1.47788
61240.0000    0.69576
61280.0000    0.36318
61320.0000    1.59505
61360.0000    0.47734
61400.0000    1.02698
61440.0000    1.48475
61480.0000    1.60413
61520.0000    0.98081
61560.0000    1.86739
61600.0000    1.54084
61640.0000    1.43576
61680.0000    1.37984
61720.0000    2.85842
61760.0000    3.10562
61800.0000    1.41071
61840.0000    0.65564
61880.0000    0.43723
61920.0000    0.36950
61960.0000    0.28682
62000.0000    1.36341
62040.0000    1.28890
62080.0000    1.36146
62120.0000    1.15566
62160.0000    1.40025
62200.0000    1.31699
62240.0000    1.31541
62280.0000    1.57596
62320.0000    1.41122
62360.0000    1.36682
62400.0000    0.81666
62440.0000    0.94101
62480.0000    1.20630
62520.0000    0.90671
62560.0000    0.65731
62600.0000    0.66574
62640.0000    1.55041
62680.0000    1.16103
62720.0000    0.42689
62760.0000    0.85343
62800.0000    1.06379
62840.0000    1.44121
62880.0000    0.62903
62920.0000    0.40456
62960.0000    0.98875
63000.0000    2.01752
63040.0000    1.20679
63080.0000    0.58484
63120.0000    0.68781
63160.0000    1.50131
63200.0000    1.57921
63240.0000    1.22480
63280.0000    1.73150
63320.0000    1.42449
63360.0000    1.60721
63400.0000    1.67520
63440.0000    1.63091
63480.0000    1.19315
63520.0000    2.58303
63560.0000    2.57454
63600.0000    3.34215
63640.0000    2.66554
63680.0000    1.88842
63720.0000    2.07962
63760.0000    1.51830
63800.0000    2.76461
63840.0000    2.46998
63880.0000    2.45525
63920.0000    2.06438
63960.0000    2.33766
64000.0000    2.73481
64040.0000    2.88441
64080.0000    2.95516
64120.0000    3.60384
64160.0000    2.26505
64200.0000    2.93318
64240.0000    2.50139
64280.0000    2.25668
64320.0000    3.01056
64360.0000    3.22971
64400.0000    3.56118
64440.0000    2.55795
64480.0000    1.81282
64520.0000    1.68184
64560.0000    2.46583
64600.0000    2.04275
64640.0000    2.62380
64680.0000    1.82480
64720.0000    1.89220
64760.0000    0.64713
64800.0000    1.07824
64840.0000    1.07607
64880.0000    0.57115
64920.0000    0.12840
64960.0000    0.67911
65000.0000    0.30603
65040.0000   -0.06773
65080.0000    1.03394
65120.0000    0.54877
65160.0000    0.20530
65200.0000    1.69930
65240.0000    0.66564
65280.0000    1.41307
65320.0000    1.45492
65360.0000    0.09358
65400.0000    0.20501
65440.0000    0.96718
65480.0000    0.76070
65520.0000   -0.69450
65560.0000    0.70161
65600.0000    0.71260
65640.0000    0.58513
65680.0000   -0.29131
65720.0000   -0.67552
65760.0000   -0.48566
65800.0000    0.10042
65840.0000    0.08807
65880.0000   -0.37428
65920.0000    0.12070
65960.0000    0.43847
66000.0000   -0.49989
66040.0000    0.07074
66080.0000   -0.96111
66120.0000   -0.38430
66160.0000    0.51898
66200.0000    0.92686
66240.0000    0.11410
66280.0000   -0.23049
66320.0000    0.04805
66360.0000    0.09441
66400.0000    0.09031
66440.0000   -0.42065
66480.0000   -0.57809
66520.0000   -0.37278
66560.0000   -0.30356
66600.0000    0.09121
66640.0000   -0.18583
66680.0000   -0.47550
66720.0000    0.14720
66760.0000    0.62455
66800.0000    0.59028
66840.0000    1.34829
66880.0000    1.12974
66920.0000    1.30630
66960.0000    1.65450
67000.0000    1.27442
67040.0000    1.48199
67080.0000    0.90203
67120.0000   -0.14508
67160.0000    0.36885
67200.0000   -0.23467
67240.0000   -1.22581
67280.0000   -0.87172
67320.0000    0.40846
67360.0000    0.17527
67400.0000    0.44760
67440.0000    0.62632
67480.0000    0.92573
67520.0000    0.82004
67560.0000    1.56009
67600.0000    1.58555
67640.0000    0.42641
67680.0000   -0.78747
67720.0000   -0.60243
67760.0000    0.75072
67800.0000    0.04327
67840.0000    0.81418
67880.0000    0.31520
67920.0000    0.83510
67960.0000    1.91653
68000.0000    1.64084
68040.0000    1.06557
68080.0000    0.98266
68120.0000    1.13585
68160.0000    1.17443
68200.0000    1.95428
68240.0000    1.25873
68280.0000    0.05632
68320.0000    0.63098
68360.0000    1.14709
68400.0000    0.82412
68440.0000    0.65097
68480.0000    1.65602
68520.0000    0.82847
68560.0000    1.01364
68600.0000    1.49846
68640.0000    1.07017
68680.0000    0.45775
68720.0000    0.58007
68760.0000    0.96579
68800.0000    1.59457
68840.0000    1.02042
68880.0000    0.51585
68920.0000    1.13870
68960.0000    1.08084
69000.0000    0.94550
69040.0000   -0.00316
69080.0000    0.18807
69120.0000    0.48828
69160.0000   -0.67993
69200.0000    0.01534
69240.0000    0.88724
69280.0000    0.92376
69320.0000    0.20925
69360.0000    1.04680
69400.0000    0.86205
69440.0000    0.06413
69480.0000    0.17720
69520.0000   -0.03873
69560.0000   -0.26632
69600.0000    0.08097
69640.0000   -0.76320
69680.0000   -0.30534
69720.0000    0.28569
69760.0000   -0.39506
69800.0000   -0.78796
69840.0000   -0.61204
69880.0000   -0.31802
69920.0000    0.24442
69960.0000    0.22167
70000.0000   -0.61994
70040.0000   -0.63483
70080.0000   -0.31424
70120.0000   -0.12169
70160.0000   -1.75445
70200.0000   -1.30946
70240.0000   -0.18919
70280.0000   -0.18514
70320.0000   -0.85692
70360.0000    0.61721
70400.0000   -0.54601
70440.0000   -0.76372
70480.0000    0.13165
70520.0000   -0.58391
70560.0000   -0.44256
70600.0000   -0.99042
70640.0000   -0.70056
70680.0000   -0.24328
70720.0000    0.21675
70760.0000    0.80579
70800.0000   -0.66618
70840.0000   -0.43420
70880.0000   -0.10613
70920.0000   -0.85446
70960.0000   -0.25360
71000.0000   -0.69592
71040.0000   -0.78831
71080.0000   -0.41277
71120.0000   -0.77512
71160.0000    0.07010
71200.0000   -0.41130
71240.0000   -0.31635
71280.0000   -0.21800
71320.0000    0.53274
71360.0000   -0.45692
71400.0000   -0.22754
71440.0000    0.21777
71480.0000    0.66476
71520.0000   -0.39576
71560.0000    0.21387
71600.0000    0.49378
71640.0000   -0.04791
71680.0000   -0.11098
71720.0000   -0.10429
71760.0000   -0.57117
71800.0000    0.15659
71840.0000   -0.18678
71880.0000   -1.19130
71920.0000   -0.95696
71960.0000    0.28067
72000.0000    0.33849
72040.0000    0.24961
72080.0000    0.54056
72120.0000    0.61908
72160.0000    0.95326
72200.0000    0.00194
72240.0000    0.06973
72280.0000    0.92755
72320.0000    0.67171
72360.0000   -0.30943
72400.0000   -0.48594
72440.0000   -0.87290
72480.0000   -0.46297
72520.0000    0.55488
72560.0000   -0.72525
72600.0000    0.55947
72640.0000    0.69553
72680.0000   -0.08192
72720.0000    0.94909
72760.0000    2.06684
72800.0000    0.95551
72840.0000    0.50632
72880.0000    0.50263
72920.0000    0.52370
72960.0000    1.18023
73000.0000    1.18929
73040.0000    0.00599
73080.0000    0.24200
73120.0000   -0.05934
73160.0000   -0.00709
73200.0000   -0.03703
73240.0000   -0.49130
73280.0000   -0.00582
73320.0000    0.90101
73360.0000    0.67235
73400.0000    1.07256
73440.0000    1.83443
73480.0000    1.56166
73520.0000    0.48684
73560.0000    0.30695
73600.0000   -0.38390
73640.0000    0.57585
73680.0000   -0.08329
73720.0000    0.23298
73760.0000    0.85114
73800.0000    0.02121
73840.0000    0.34368
73880.0000    0.02763
73920.0000    0.07960
73960.0000   -0.39277
74000.0000   -0.25679
74040.0000   -0.43101
74080.0000    0.01706
74120.0000    0.47345
74160.0000    0.13247
74200.0000    0.88893
74240.0000   -0.52866
74280.0000    0.52473
74320.0000   -0.71753
74360.0000   -0.24924
74400.0000   -0.94004
74440.0000    0.14474
74480.0000   -0.92747
74520.0000   -0.93408
74560.0000    0.36039
74600.0000    0.91581
74640.0000    0.33728
74680.0000   -0.24689
74720.0000   -0.81604
74760.0000   -1.14524
74800.0000   -1.20683
74840.0000   -0.51341
74880.0000   -0.48460
74920.0000   -0.10780
74960.0000   -0.28233
75000.0000   -0.30411
75040.0000    0.61176
75080.0000   -0.28202
75120.0000    0.10836
75160.0000   -0.00608
75200.0000   -0.66493
75240.0000   -0.48566
75280.0000   -0.14029
75320.0000    0.04932
75360.0000   -0.27663
75400.0000    0.23196
75440.0000   -0.32460
75480.0000    0.22961
75520.0000   -1.01002
75560.0000    0.18978
75600.0000   -0.52746
75640.0000   -0.26368
75680.0000   -0.07749
75720.0000   -0.34237
75760.0000    0.18520
75800.0000    0.37427
75840.0000    0.46080
75880.0000    0.06594
75920.0000    0.13142
75960.0000   -0.11611
76000.0000    0.02125
76040.0000   -0.96043
76080.0000   -0.59804
76120.0000    0.71680
76160.0000   -0.19614
76200.0000   -1.74097
76240.0000   -1.44287
76280.0000   -1.77527
76320.0000   -1.35759
76360.0000   -1.05396
76400.0000   -0.71671
76440.0000   -1.26192
76480.0000   -1.05464
76520.0000   -0.61988
76560.0000    0.65499
76600.0000    0.15172
76640.0000   -0.41000
76680.0000    0.34865
76720.0000    0.29773
76760.0000    1.04198
76800.0000    0.89481
76840.0000    0.23376
76880.0000    0.65655
76920.0000    0.83674
76960.0000    0.70948
77000.0000    0.98599
77040.0000    0.78450
77080.0000    0.18666
77120.0000    1.84258
77160.0000    0.11095
77200.0000    0.53343
77240.0000    1.51630
77280.0000    0.86736
77320.0000    1.13061
77360.0000    0.89049
77400.0000    1.05360
77440.0000    1.14245
77480.0000   -0.12806
77520.0000   -0.00077
77560.0000    0.81568
77600.0000    0.39215
77640.0000    0.66060
77680.0000    1.15136
77720.0000    1.33743
77760.0000    1.09156
77800.0000    0.77017
77840.0000    1.33687
77880.0000    1.52415
77920.0000    1.05810
77960.0000    0.67764
78000.0000   -0.06262
78040.0000    0.84560
78080.0000    0.67641
78120.0000    0.36003
78160.0000    0.82573
78200.0000    0.47583
78240.0000    1.21514
78280.0000    1.31904
78320.0000    0.24395
78360.0000    1.25547
78400.0000    0.37516
78440.0000    0.45594
78480.0000    0.20428
78520.0000    0.71225
78560.0000    1.21151
78600.0000    1.49950
78640.0000    1.64542
78680.0000    1.20699
78720.0000    1.02215
78760.0000    0.36762
78800.0000    0.68616
78840.0000    0.97586
78880.0000    1.01804
78920.0000    0.82784
78960.0000    0.96419
79000.0000    1.48600
79040.0000    0.78392
79080.0000    1.03586
79120.0000    1.61800
79160.0000    1.29030
79200.0000    1.10547
79240.0000    1.01031
79280.0000    0.95538
79320.0000    1.33019
79360.0000    1.78714
79400.0000    0.55698
79440.0000    1.43507
79480.0000    0.86448
79520.0000    0.10935
79560.0000    0.44769
79600.0000    0.90603
79640.0000    0.95926
79680.0000    1.35542
79720.0000    0.96177
79760.0000    0.91398
79800.0000    0.15574
79840.0000    0.39638
79880.0000    0.08923
79920.0000   -0.12960
79960.0000    0.61485
80000.0000    0.45624
80040.0000    0.57394
80080.0000    0.11396
80120.0000    1.18396
80160.0000    0.47982
80200.0000   -0.18815
80240.0000    0.25222
80280.0000    0.64127
80320.0000   -0.44075
80360.0000   -0.36087
80400.0000    0.43768
80440.0000    0.91408
80480.0000    0.52298
80520.0000    0.15666
80560.0000    1.09899
80600.0000    0.62328
80640.0000    0.37061
80680.0000    0.83235
80720.0000    0.75791
80760.0000    2.17320
80800.0000    1.72434
80840.0000    1.17329
80880.0000    0.59727
80920.0000    0.58411
80960.0000    0.12772
81000.0000    0.69327
81040.0000    0.72390
81080.0000    1.24241
81120.0000    0.83636
81160.0000    0.46444
81200.0000    1.14356
81240.0000    1.03603
81280.0000    1.21666
81320.0000    1.35735
81360.0000    0.71394
81400.0000    2.04558
81440.0000    1.92769
81480.0000    1.01147
81520.0000    1.02555
81560.0000    0.99332
81600.0000    2.05378
81640.0000    1.09366
81680.0000    0.69621
81720.0000    1.07230
81760.0000    1.46852
81800.0000    1.66943
81840.0000    0.90683
81880.0000    0.63508
81920.0000    0.42240
81960.0000    1.85336
82000.0000    1.71423
82040.0000    2.00218
82080.0000    1.79202
82120.0000    1.06908
82160.0000    1.23633
82200.0000    1.39136
82240.0000    2.56534
82280.0000    1.85538
82320.0000    2.17601
82360.0000    2.25907
82400.0000    2.42520
82440.0000    1.96604
82480.0000    1.34783
82520.0000    0.97300
82560.0000    0.88243
82600.0000    0.51788
82640.0000    0.61347
82680.0000    0.64680
82720.0000    0.20811
82760.0000    1.03051
82800.0000    1.43445
82840.0000    2.04308
82880.0000    1.34292
82920.0000    0.78524
82960.0000    0.69523
83000.0000    1.16517
83040.0000    0.69411
83080.0000    0.74408
83120.0000    1.62928
83160.0000    1.36565
83200.0000    1.17437
83240.0000    2.28941
83280.0000    2.47815
83320.0000    2.58499
83360.0000    1.87271
83400.0000    2.58815
83440.0000    1.83743
83480.0000    2.39272
83520.0000    1.82282
83560.0000    2.51875
83600.0000    2.42527
83640.0000    1.01276
83680.0000    1.12262
83720.0000    1.11230
83760.0000    1.02149
83800.0000    1.86152
83840.0000    0.91467
83880.0000    1.33083
83920.0000    0.47718
83960.0000    0.99312
84000.0000    0.28289
84040.0000    1.64603
84080.0000    1.01990
84120.0000    0.44662
84160.0000    1.53918
84200.0000    2.11839
84240.0000    1.68784
84280.0000    1.48937
84320.0000    2.61128
84360.0000    1.46704
84400.0000    2.53438
84440.0000    2.46717
84480.0000    1.33851
84520.0000    0.63195
84560.0000    1.81616
84600.0000    2.19834
84640.0000    2.71127
84680.0000    2.80287
84720.0000    3.07029
84760.0000    2.31978
84800.0000    2.23242
84840.0000    2.17779
84880.0000    2.28015
84920.0000    1.81928
84960.0000    2.29332
85000.0000    1.79105
85040.0000    1.43196
85080.0000    1.99027
85120.0000    2.05684
85160.0000    0.78652
85200.0000    1.24991
85240.0000    0.63674
85280.0000    1.28473
85320.0000    0.46796
85360.0000    1.61462
85400.0000    1.85695
85440.0000    2.53316
85480.0000    1.83235
85520.0000    1.91283
85560.0000    1.49257
85600.0000    1.29444
85640.0000    0.79329
85680.0000    1.30146
85720.0000    1.82662
85760.0000    0.96556
85800.0000    0.81140
85840.0000    1.98739
85880.0000    1.48277
85920.0000    1.61856
85960.0000    1.41412
86000.0000    1.56809
86040.0000    1.42069
86080.0000    1.37454
86120.0000    1.48729
86160.0000    0.53739
86200.0000    0.99921
86240.0000    1.58565
86280.0000    1.30021
86320.0000    2.68011
86360.0000    1.20050
86400.0000    1.51398
86440.0000    1.97102
86480.0000    1.99626
86520.0000    1.08839
86560.0000    0.67490
86600.0000    1.42588
86640.0000    1.26569
86680.0000    1.25806
86720.0000    2.01039
86760.0000    1.54194
86800.0000    0.60303
86840.0000    0.86808
86880.0000    0.09866
86920.0000    0.37087
86960.0000    1.18036
87000.0000    0.99553
87040.0000   -0.78949
87080.0000    0.74123
87120.0000    0.22578
87160.0000    1.66134
87200.0000    1.58499
87240.0000    1.69441
87280.0000    0.49558
87320.0000    0.83976
87360.0000    1.43995
87400.0000    2.22811
87440.0000    1.86905
87480.0000    0.97439
87520.0000    0.18589
87560.0000    1.12715
87600.0000    1.48998
87640.0000    1.25456
87680.0000   -0.36572
87720.0000    0.57399
87760.0000    0.88642
87800.0000    1.94283
87840.0000    2.52605
87880.0000    2.43005
87920.0000    0.69758
87960.0000    2.34304
88000.0000    1.99899
88040.0000    1.93184
88080.0000    1.68114
88120.0000    1.88387
88160.0000    2.15073
88200.0000    1.80191
88240.0000    1.81152
88280.0000    3.02607
88320.0000    1.23628
88360.0000    2.18312
88400.0000    1.49422
88440.0000   -0.35027
88480.0000    0.16402
88520.0000    0.78337
88560.0000    1.12950
88600.0000    0.81778
88640.0000    0.70054
88680.0000    1.98507
88720.0000    2.81061
88760.0000    1.79203
88800.0000    2.18724
88840.0000    1.35598
88880.0000    2.41997
88920.0000    1.08497
88960.0000    0.87807
89000.0000    1.82332
89040.0000    1.05172
89080.0000    0.84816
89120.0000    0.59883
89160.0000    0.09217
89200.0000   -0.05109
89240.0000    1.03661
89280.0000    0.54941
89320.0000    0.03853
89360.0000   -0.05383
89400.0000   -0.06867
89440.0000    0.06695
89480.0000    1.36216
89520.0000    2.62387
89560.0000    1.81190
89600.0000    1.86017
89640.0000    1.43361
89680.0000    0.84569
89720.0000    1.12663
89760.0000    1.32683
89800.0000    1.45288
89840.0000    1.42185
89880.0000    1.62352
89920.0000    1.17859
89960.0000    0.97151
90000.0000   -0.13911
90040.0000    1.49728
90080.0000    1.34299
90120.0000    0.61397
90160.0000    0.89214
90200.0000    1.70195
90240.0000    2.52865
90280.0000    1.47218
90320.0000    1.18143
90360.0000    1.48859
90400.0000    1.21142
90440.0000    1.18138
90480.0000    0.86928
90520.0000    0.28618
90560.0000    1.52602
90600.0000    1.32795
90640.0000    1.02054
90680.0000    1.06782
90720.0000    1.44436
90760.0000    1.67368
90800.0000    1.74894
90840.0000    0.87738
90880.0000    1.69016
90920.0000    0.97422
90960.0000    2.34376
91000.0000    1.84942
91040.0000    1.27157
91080.0000    2.21578
91120.0000    2.19640
91160.0000    1.55887
91200.0000    2.08646
91240.0000    1.51784
91280.0000    1.72833
91320.0000    1.61972
91360.0000    1.86151
91400.0000    1.67860
91440.0000    1.49906
91480.0000    1.71235
91520.0000    2.02846
91560.0000    1.87479
91600.0000    0.97107
91640.0000    1.03343
91680.0000    0.81106
91720.0000    0.44279
91760.0000    0.63874
91800.0000    0.90331
91840.0000    1.05115
91880.0000    0.99540
91920.0000    0.70232
91960.0000    1.49600
92000.0000    0.74013
92040.0000    1.08775
92080.0000    1.69071
92120.0000    1.28755
92160.0000    1.15276
92200.0000    1.77670
92240.0000    0.80579
92280.0000    1.35736
92320.0000    1.84666
92360.0000    0.76167
92400.0000    1.95494
92440.0000    1.89892
92480.0000    1.51855
92520.0000    1.89412
92560.0000    1.93665
92600.0000    0.77227
92640.0000    0.15673
92680.0000    0.94441
92720.0000    0.95938
92760.0000    0.60923
92800.0000    1.23182
92840.0000    1.87110
92880.0000    2.02496
92920.0000    2.26702
92960.0000    2.93557
93000.0000    3.33962
93040.0000    2.49904
93080.0000    2.29560
93120.0000    1.64149
93160.0000    2.10149
93200.0000    2.07443
93240.0000    1.61368
93280.0000    2.42774
93320.0000    2.84625
93360.0000    2.79729
93400.0000    0.89257
93440.0000    2.02188
93480.0000    1.45127
93520.0000    0.59459
93560.0000    0.39178
93600.0000    2.02260
93640.0000    1.89487
93680.0000    1.52542
93720.0000    0.72362
93760.0000    0.47105
93800.0000    1.54263
93840.0000    1.08234
93880.0000    1.07605
93920.0000    2.02824
93960.0000    1.30124
94000.0000    1.23779
94040.0000    1.78227
94080.0000    1.69864
94120.0000    0.76642
94160.0000    1.13986
94200.0000    0.76753
94240.0000    0.75265
94280.0000    0.70456
94320.0000    1.04325
94360.0000   -0.24571
94400.0000   -0.20847
94440.0000   -0.08368
94480.0000    0.22681
94520.0000   -0.53818
94560.0000   -0.58799
94600.0000    0.26917
94640.0000    1.23296
94680.0000    1.48374
94720.0000    0.95742
94760.0000    1.12638
94800.0000    0.49269
94840.0000    0.55823
94880.0000    0.57244
94920.0000    0.28598
94960.0000    0.71943
95000.0000   -0.27952
95040.0000    0.66857
95080.0000    0.81784
95120.0000    2.04364
95160.0000    1.08438
95200.0000    1.39551
95240.0000    1.77132
95280.0000    1.60081
95320.0000    1.08381
95360.0000    2.06199
95400.0000    0.92217
95440.0000    0.57957
95480.0000    1.64843
95520.0000    1.45358
95560.0000    1.88760
95600.0000    1.99137
95640.0000    1.36025
95680.0000    0.63439
95720.0000    1.25430
95760.0000    0.83048
95800.0000    1.34293
95840.0000    2.36570
95880.0000    2.65460
95920.0000    0.99325
95960.0000    0.47770
96000.0000    1.47961
96040.0000    0.33063
96080.0000    0.47434
96120.0000    2.09554
96160.0000    2.38834
96200.0000    1.92465
96240.0000    2.53496
96280.0000    2.34233
96320.0000    2.01472
96360.0000    2.62349
96400.0000    3.13837
96440.0000    2.36157
96480.0000    3.28824
96520.0000    0.78280
96560.0000    3.19194
96600.0000    1.67298
96640.0000    2.76310
96680.0000    2.93659
96720.0000    2.49350
96760.0000    1.64544
96800.0000    2.09439
96840.0000    2.90924
96880.0000    2.90181
96920.0000    2.79126
96960.0000    2.51776
97000.0000    2.88553
97040.0000    2.68138
97080.0000    3.46448
97120.0000    3.53533
97160.0000    3.08936
97200.0000    3.76006
97240.0000    3.59395
97280.0000    3.45958
97320.0000    2.59259
97360.0000    4.19400
97400.0000    3.58395
97440.0000    4.02126
97480.0000    3.88734
97520.0000    3.07253
97560.0000    2.51254
97600.0000    3.12735
97640.0000    1.90910
97680.0000    2.73309
97720.0000    3.14616
97760.0000    2.10128
97800.0000    1.37793
97840.0000    1.85186
97880.0000    2.57064
97920.0000    3.10159
97960.0000    2.56308
98000.0000    2.88426
98040.0000    3.42601
98080.0000    2.68916
98120.0000    2.27774
98160.0000    1.82947
98200.0000    2.15260
98240.0000    3.39826
98280.0000    3.89438
98320.0000    2.54596
98360.0000    3.68828
98400.0000    2.87978
98440.0000    3.71319
98480.0000    4.40514
98520.0000    4.12133
98560.0000    2.43571
98600.0000    1.77451
98640.0000    2.15662
98680.0000    2.32594
98720.0000    2.10095
98760.0000    2.71054
98800.0000    3.21127
98840.0000    3.04348
98880.0000    2.98723
98920.0000    2.20126
98960.0000    2.59712
99000.0000    2.63588
99040.0000    2.77913
99080.0000    1.87560
99120.0000    2.18262
99160.0000    2.41999
99200.0000    1.99602
99240.0000    3.59303
99280.0000    3.33246
99320.0000    2.82940
99360.0000    3.16088
99400.0000    3.09100
99440.0000    3.21316
99480.0000    3.72474
99520.0000    2.19287
99560.0000    3.41125
99600.0000    2.29594
99640.0000    3.11180
99680.0000    3.52238
99720.0000    2.44781
99760.0000    3.08992
99800.0000    2.69310
99840.0000    2.69289
99880.0000    2.42599
99920.0000    1.68686
99960.0000    2.18916
100000.0000    1.85492
100040.0000    2.06410
100080.0000    2.50996
100120.0000    1.68720
100160.0000    2.61411
100200.0000    3.53640
100240.0000    4.53005
100280.0000    2.69178
100320.0000    2.90859
100360.0000    3.13712
100400.0000    3.40513
100440.0000    3.27967
100480.0000    3.39163
100520.0000    3.58545
100560.0000    3.60413
100600.0000    3.37897
100640.0000    3.05440
100680.0000    3.34699
100720.0000    3.88613
100760.0000    3.41367
100800.0000    2.88609
100840.0000    3.15800
100880.0000    3.45884
100920.0000    4.04275
100960.0000    3.81910
101000.0000    3.99767
101040.0000    3.87257
101080.0000    3.58579
101120.0000    4.13651
101160.0000    3.71063
101200.0000    4.24476
101240.0000    3.16017
101280.0000    2.39258
101320.0000    3.01277
101360.0000    2.97490
101400.0000    3.24101
101440.0000    2.76841
101480.0000    3.15776
101520.0000    4.08857
101560.0000    4.26315
101600.0000    3.62852
101640.0000    3.33934
101680.0000    3.01103
101720.0000    3.99625
101760.0000    3.45566
101800.0000    3.01151
101840.0000    4.42145
101880.0000    4.01001
101920.0000    4.17378
101960.0000    3.95536
102000.0000    3.29233
102040.0000    2.76325
102080.0000    3.26533
102120.0000    3.46188
102160.0000    2.10452
102200.0000    2.17999
102240.0000    2.39009
102280.0000    2.86735
102320.0000    2.95197
102360.0000    3.75231
102400.0000    3.18071
102440.0000    2.90784
102480.0000    2.73683
102520.0000    2.57153
102560.0000    2.53925
102600.0000    2.87031
102640.0000    2.26663
102680.0000    2.24998
102720.0000    2.54910
102760.0000    1.40533
102800.0000    1.67995
102840.0000    1.80069
102880.0000    2.39405
102920.0000    2.26498
102960.0000    1.99545
103000.0000    1.95229
103040.0000    1.99405
103080.0000    2.48947
103120.0000    2.47147
103160.0000    2.43901
103200.0000    1.82270
103240.0000    2.31389
103280.0000    2.48809
103320.0000    1.92957
103360.0000    1.84070
103400.0000    1.37247
103440.0000    2.46141
103480.0000    3.34436
103520.0000    2.28624
103560.0000    2.38171
103600.0000    2.52564
103640.0000    1.69529
103680.0000    1.32166
103720.0000    2.15798
103760.0000    0.70410
103800.0000    1.77453
103840.0000    2.00737
103880.0000    1.70982
103920.0000    0.77336
103960.0000    1.72848
104000.0000    2.01745
104040.0000    2.93954
104080.0000    1.50018
104120.0000    2.40516
104160.0000    2.08562
104200.0000    0.62494
104240.0000    2.75895
104280.0000    1.70727
104320.0000    1.93075
104360.0000    1.72857
104400.0000    1.32195
104440.0000    1.07639
104480.0000    2.05282
104520.0000    0.83142
104560.0000    2.08322
104600.0000    1.38475
104640.0000    2.90479
104680.0000    1.92637
104720.0000    2.29213
104760.0000    1.73690
104800.0000    1.67368
104840.0000    2.21845
104880.0000    1.81298
104920.0000    1.46641
104960.0000    1.48782
105000.0000    2.52930
105040.0000    2.02035
105080.0000    3.09049
105120.0000    1.71395
105160.0000    2.78983
105200.0000    1.31736
105240.0000    0.79992
105280.0000    1.47388
105320.0000    1.84777
105360.0000    2.37111
105400.0000    1.54986
105440.0000    0.99626
105480.0000    1.81880
105520.0000    1.03927
105560.0000    1.66411
105600.0000    2.14379
105640.0000    2.84324
105680.0000    1.76258
105720.0000    2.00504
105760.0000    2.44955
105800.0000    2.68714
105840.0000    1.57987
105880.0000    1.09642
105920.0000    1.56094
105960.0000    0.58098
106000.0000    2.07592
106040.0000    0.55133
106080.0000    2.21441
106120.0000    3.41894
106160.0000    2.42476
106200.0000    2.13307
106240.0000    1.27336
106280.0000    2.64055
106320.0000    2.71839
106360.0000    2.45555
106400.0000    2.87627
106440.0000    2.77805
106480.0000    2.04226
106520.0000    2.21885
106560.0000    2.44238
106600.0000    3.43641
106640.0000    3.05119
106680.0000    2.14436
106720.0000    2.47541
106760.0000    1.74786
106800.0000    2.02152
106840.0000    2.51037
106880.0000    1.68779
106920.0000    1.11120
106960.0000    1.94734
107000.0000    0.97111
107040.0000    1.40850
107080.0000    1.08788
107120.0000    2.12877
107160.0000    1.79019
107200.0000    1.57191
107240.0000    1.85777
107280.0000    0.67678
107320.0000    1.29560
107360.0000    1.86254
107400.0000    2.46598
107440.0000    2.66934
107480.0000    2.88817
107520.0000    2.83236
107560.0000    2.31592
107600.0000    2.16308
107640.0000    2.15535
107680.0000    2.22614
107720.0000    2.90526
107760.0000    2.71588
107800.0000    2.90319
107840.0000    1.70864
107880.0000    1.96805
107920.0000    1.63248
107960.0000    2.13014
108000.0000    0.96505
108040.0000    1.69185
108080.0000    2.23722
108120.0000    1.61713
108160.0000    1.89420
108200.0000    2.78841
108240.0000    1.99587
108280.0000    1.88835
108320.0000    1.34559
108360.0000    2.74340
108400.0000    3.06261
108440.0000    3.29237
108480.0000    2.44569
108520.0000    2.14912
108560.0000    2.97342
108600.0000    2.74024
108640.0000    2.41252
108680.0000    2.05068
108720.0000    2.35940
108760.0000    2.66063
108800.0000    3.12258
108840.0000    1.86062
108880.0000    2.54757
108920.0000    2.77183
108960.0000    2.64932
109000.0000    3.23205
109040.0000    3.65540
109080.0000    2.25596
109120.0000    2.52925
109160.0000    2.15350
109200.0000    2.00735
109240.0000    2.67171
109280.0000    1.89256
109320.0000    2.82971
109360.0000    2.53110
109400.0000    2.58062
109440.0000    2.11336
109480.0000    1.99477
109520.0000    1.85994
109560.0000    1.66192
109600.0000    2.51556
109640.0000    1.73511
109680.0000    1.83379
109720.0000    1.69033
109760.0000    2.00383
109800.0000    1.28568
109840.0000    1.65030
109880.0000    2.02317
109920.0000    2.15270
109960.0000    1.56425
110000.0000    1.17903
110040.0000    1.71402
110080.0000    1.28818
110120.0000    1.79797
110160.0000    1.96500
110200.0000    1.57828
110240.0000    2.06464
110280.0000    1.49918
110320.0000    0.96120
110360.0000    2.11451
110400.0000    1.10308
110440.0000    1.19480
110480.0000    1.93588
110520.0000    1.95819
110560.0000    2.54858
110600.0000    2.72837
110640.0000    3.63087
110680.0000    3.12262
110720.0000    2.14223
110760.0000    1.89250
110800.0000    2.35040
110840.0000    2.16369
110880.0000    1.48349
110920.0000    2.26725
110960.0000    0.51840
111000.0000    1.27282
111040.0000    2.42749
111080.0000    2.31829
111120.0000    3.41863
111160.0000    3.17192
111200.0000    2.22871
111240.0000    2.23566
111280.0000    2.44547
111320.0000    3.15295
111360.0000    1.93693
111400.0000    2.35885
111440.0000    3.78990
111480.0000    2.47268
111520.0000    2.00313
111560.0000    2.20037
111600.0000    3.10708
111640.0000    2.34339
111680.0000    2.70644
111720.0000    1.68468
111760.0000    2.10281
111800.0000    2.22790
111840.0000    2.99147
111880.0000    2.43377
111920.0000    1.97035
111960.0000    2.14888
112000.0000    2.06503
112040.0000    2.69819
112080.0000    3.57062
112120.0000    3.75216
112160.0000    3.54448
112200.0000    3.73203
112240.0000    3.76154
112280.0000    4.10597
112320.0000    3.31919
112360.0000    3.63814
112400.0000    3.04038
112440.0000    3.06238
112480.0000    3.38760
112520.0000    3.82581
112560.0000    2.79510
112600.0000    3.57209
112640.0000    4.26752
112680.0000    3.97522
112720.0000    3.87489
112760.0000    4.12240
112800.0000    2.92899
112840.0000    2.47603
112880.0000    2.75396
112920.0000    3.56578
112960.0000    3.84066
113000.0000    2.99147
113040.0000    3.00206
113080.0000    3.24595
113120.0000    2.91541
113160.0000    4.01794
113200.0000    3.66578
113240.0000    2.74549
113280.0000    2.74955
113320.0000    2.01999
113360.0000    2.01270
113400.0000    2.30248
113440.0000    1.90088
113480.0000    1.63454
113520.0000    2.58780
113560.0000    3.87583
113600.0000    2.99768
113640.0000    1.31156
113680.0000    2.39224
113720.0000    2.38422
113760.0000    2.92679
113800.0000    1.68956
113840.0000    1.70950
113880.0000    1.90935
113920.0000    3.51553
113960.0000    2.49373
114000.0000    2.49109
114040.0000    1.27934
114080.0000    0.20877
114120.0000    1.85335
114160.0000    1.98556
114200.0000    2.04096
114240.0000    0.91406
114280.0000    1.20159
114320.0000    0.26637
114360.0000    1.47134
114400.0000    1.75934
114440.0000    1.48664
114480.0000    1.66969
114520.0000    0.80899
114560.0000   -0.15977
114600.0000    0.83531
114640.0000    1.49107
114680.0000    1.30154
114720.0000    2.25870
114760.0000    2.47548
114800.0000    2.18036
114840.0000    2.08821
114880.0000    1.19352
114920.0000    2.01904
114960.0000    2.67128
115000.0000    2.07698
115040.0000    3.23051
115080.0000    1.62975
115120.0000    2.03136
115160.0000    1.62662
115200.0000    1.73326
115240.0000    1.45997
115280.0000    1.72923
115320.0000    2.74694
115360.0000    2.25350
115400.0000    1.76994
115440.0000    2.30545
115480.0000    3.11046
115520.0000    2.32559
115560.0000    2.09230
115600.0000    1.79144
115640.0000    1.59970
115680.0000    0.98287
115720.0000    1.87307
115760.0000    1.93256
115800.0000    1.59431
115840.0000    1.78288
115880.0000    1.53492
115920.0000    2.32679
115960.0000    2.48890
116000.0000    1.74858
116040.0000    1.98387
116080.0000    1.24110
116120.0000    1.83961
116160.0000    1.44410
116200.0000    1.86303
116240.0000    1.33794
116280.0000    2.55414
116320.0000    2.16350
116360.0000    1.69660
116400.0000    1.29538
116440.0000    1.61412
116480.0000    2.09389
116520.0000    2.06843
116560.0000    3.11147
116600.0000    1.73206
116640.0000    1.68481
116680.0000    3.48351
116720.0000    3.07713
116760.0000    1.86382
116800.0000    2.19562
116840.0000    1.50033
116880.0000    2.43182
116920.0000    3.02052
116960.0000    3.09688
117000.0000    1.96411
117040.0000    2.07996
117080.0000    2.51849
117120.0000    1.25963
117160.0000    1.09433
117200.0000    2.25645
117240.0000    1.74385
117280.0000    1.68847
117320.0000    1.60208
117360.0000    2.05053
117400.0000    2.06182
117440.0000    2.36401
117480.0000    2.47367
117520.0000    3.01091
117560.0000    3.42911
117600.0000    2.47287
117640.0000    3.02766
117680.0000    3.27718
117720.0000    2.62053
117760.0000    2.21899
117800.0000    2.39734
117840.0000    2.40936
117880.0000    2.31632
117920.0000    3.28414
117960.0000    2.89696
118000.0000    2.68914
118040.0000    2.97991
118080.0000    2.34523
118120.0000    1.90601
118160.0000    2.62094
118200.0000    1.88785
118240.0000    2.16872
118280.0000    3.23990
118320.0000    2.28530
118360.0000    3.02512
118400.0000    3.17001
118440.0000    3.17573
118480.0000    1.83621
118520.0000    2.15697
118560.0000    2.05856
118600.0000    2.38262
118640.0000    2.30362
118680.0000    2.17913
118720.0000    2.51383
118760.0000    2.37764
118800.0000    3.63597
118840.0000    3.88625
118880.0000    2.87355
118920.0000    3.17479
118960.0000    2.62617
119000.0000    2.65515
119040.0000    1.36533
119080.0000    1.50820
119120.0000    3.10302
119160.0000    3.10612
119200.0000    1.82123
119240.0000    2.72182
119280.0000    2.38278
119320.0000    1.75118
119360.0000    0.97059
119400.0000    2.30473
119440.0000    1.79811
119480.0000    1.68583
119520.0000    1.85184
119560.0000    1.52630
119600.0000    2.31645
119640.0000    1.44335
119680.0000    1.33280
119720.0000    0.94901
119760.0000    2.45691
119800.0000    1.96188
119840.0000    1.57446
119880.0000    0.85066
119920.0000    1.19529
119960.0000    1.43494
120000.0000    0.52002
120040.0000    1.32935
120080.0000    1.30998
120120.0000    1.66439
120160.0000    1.81751
120200.0000    1.90847
120240.0000    2.34782
120280.0000    1.24967
120320.0000    2.25502
120360.0000    0.90863
120400.0000    1.62807
120440.0000    2.05410
120480.0000    2.21360
120520.0000    2.35143
120560.0000    2.22518
120600.0000    1.35216
120640.0000    1.85822
120680.0000    2.37116
120720.0000    2.16060
120760.0000    2.35096
120800.0000    2.24010
120840.0000    3.53752
120880.0000    2.94358
120920.0000    3.05407
120960.0000    3.42906
121000.0000    3.52402
121040.0000    2.75056
121080.0000    3.39942
121120.0000    4.07184
121160.0000    4.16885
121200.0000    3.59884
121240.0000    3.93145
121280.0000    2.92843
121320.0000    3.63426
121360.0000    3.45925
121400.0000    2.21736
121440.0000    2.47135
121480.0000    2.54888
121520.0000    1.92706
121560.0000    2.09788
121600.0000    2.79363
121640.0000    2.58019
121680.0000    3.22268
121720.0000    2.04690
121760.0000    2.91217
121800.0000    3.14649
121840.0000    3.12188
121880.0000    2.98609
121920.0000    3.03003
121960.0000    3.79442
122000.0000    2.87092
122040.0000    2.67336
122080.0000    2.54419
122120.0000    2.18304
122160.0000    2.55001
122200.0000    2.84954
122240.0000    1.89144
122280.0000    2.29386
122320.0000    2.82233
122360.0000    3.18190
122400.0000    3.39612
122440.0000    2.45724
122480.0000    2.30263
122520.0000    1.71279
122560.0000    1.98394
122600.0000    2.62757
122640.0000    2.53447
122680.0000    2.79869
122720.0000    2.93099
122760.0000    3.05842
122800.0000    2.76007
122840.0000    3.13309
122880.0000    4.24292
122920.0000    2.61365
122960.0000    2.70246
123000.0000    2.98713
123040.0000    2.78267
123080.0000    2.57332
123120.0000    2.43784
123160.0000    1.22220
123200.0000    1.00053
123240.0000    0.74911
123280.0000    1.01099
123320.0000    1.37259
123360.0000    1.58294
123400.0000    1.77473
123440.0000    1.72550
123480.0000    2.88923
123520.0000    2.77073
123560.0000    2.65206
123600.0000    1.73379
123640.0000    1.72782
123680.0000    2.34018
123720.0000    1.92874
123760.0000    1.81342
123800.0000    0.86645
123840.0000    2.58274
123880.0000    1.84984
123920.0000    1.53778
123960.0000    1.68806
124000.0000    2.94730
124040.0000    2.35845
124080.0000    2.61754
124120.0000    1.51227
124160.0000    1.10284
124200.0000    0.94836
124240.0000    0.42156
124280.0000    1.48119
124320.0000    1.68766
124360.0000    0.62638
124400.0000    0.22217
124440.0000    1.16363
124480.0000    1.10227
124520.0000    0.83663
124560.0000    1.10976
124600.0000    0.96735
124640.0000    0.28171
124680.0000    0.26289
124720.0000    1.05243
124760.0000   -0.10175
124800.0000    0.57501
124840.0000    0.26999
124880.0000    0.33622
124920.0000    0.22593
124960.0000    1.31688
125000.0000    0.79600
125040.0000    0.48821
125080.0000    0.73953
125120.0000    0.29165
125160.0000    0.83479
125200.0000   -0.17089
125240.0000    0.75347
125280.0000    0.25242
125320.0000    0.90707
125360.0000    0.01711
125400.0000    0.56966
125440.0000    0.52197
125480.0000    1.31669
125520.0000    1.40836
125560.0000    1.11360
125600.0000    0.48223
125640.0000    0.58662
125680.0000    0.04313
125720.0000    0.77750
125760.0000    0.11352
125800.0000    0.03744
125840.0000    1.65881
125880.0000    0.62649
125920.0000    0.75904
125960.0000    0.68997
126000.0000    1.01850
126040.0000    0.61068
126080.0000    1.24050
126120.0000    1.26615
126160.0000    0.93638
126200.0000    1.04158
126240.0000    0.79761
126280.0000    0.48855
126320.0000    1.12064
126360.0000    2.29186
126400.0000    2.74226
126440.0000    2.60893
126480.0000    1.52130
126520.0000    1.82476
126560.0000    1.39638
126600.0000    0.90923
126640.0000    1.08731
126680.0000    2.20556
126720.0000    1.66089
126760.0000    2.16425
126800.0000    1.60561
126840.0000    1.62498
126880.0000    0.86334
126920.0000    1.32567
126960.0000    1.02336
127000.0000    1.01154
127040.0000    1.45760
127080.0000    1.53350
127120.0000    1.89067
127160.0000    2.42192
127200.0000    0.77987
127240.0000    1.33225
127280.0000    1.56492
127320.0000    0.92419
127360.0000    1.44302
127400.0000    0.58558
127440.0000    0.76946
127480.0000    1.59697
127520.0000    0.72478
127560.0000    1.11466
127600.0000    0.68797
127640.0000    0.11758
127680.0000    0.36207
127720.0000   -0.05634
127760.0000    0.49507
127800.0000    0.32296
127840.0000    0.97359
127880.0000    1.03978
127920.0000    1.45906
127960.0000    0.83817
128000.0000    0.80400
128040.0000    0.74931
128080.0000    0.72065
128120.0000    0.37436
128160.0000    1.65207
128200.0000    2.06725
128240.0000    1.24766
128280.0000    1.28936
128320.0000    0.75661
128360.0000    0.27054
128400.0000    0.82455
128440.0000    1.08422
128480.0000    1.13524
128520.0000    1.53716
128560.0000    1.46933
128600.0000    1.19202
128640.0000    1.83375
128680.0000    2.11113
128720.0000    2.44083
128760.0000    2.05104
128800.0000    2.33549
128840.0000    1.87771
128880.0000    1.69152
128920.0000    1.48765
128960.0000    1.60064
129000.0000    1.56416
129040.0000    2.32734
129080.0000    1.54223
129120.0000    1.32152
129160.0000    1.67385
129200.0000    1.75104
129240.0000    0.87426
129280.0000    2.18078
129320.0000    1.72163
129360.0000    1.41754
129400.0000    2.52287
129440.0000    1.54366
129480.0000    0.42950
129520.0000    1.07218
129560.0000    0.50874
129600.0000    1.11760
129640.0000    0.72912
129680.0000    0.75147
129720.0000    0.44933
129760.0000    1.22306
129800.0000    0.47214
129840.0000    1.26240
129880.0000    1.71092
129920.0000    1.05727
129960.0000    1.02458
130000.0000    0.88405
130040.0000    0.38896
130080.0000    0.99878
130120.0000   -0.34032
130160.0000    0.67633
130200.0000    1.95689
130240.0000    0.93872
130280.0000    1.07946
130320.0000    1.52583
130360.0000    2.18942
130400.0000    1.31880
130440.0000    1.43712
130480.0000    1.23516
130520.0000    1.17766
130560.0000    0.32753
130600.0000    0.83257
130640.0000    0.63272
130680.0000    0.46302
130720.0000    1.06979
130760.0000    0.84608
130800.0000   -0.44223
130840.0000    0.27602
130880.0000    0.77942
130920.0000    1.47113
130960.0000    1.21188
131000.0000    0.41723
131040.0000    0.16650
131080.0000    0.97967
131120.0000    0.96471
131160.0000    0.46970
131200.0000    0.18211
131240.0000    0.18793
131280.0000   -0.49540
131320.0000    0.77844
131360.0000    1.04172
131400.0000    0.54142
131440.0000    1.01544
131480.0000    0.97275
131520.0000    0.89948
131560.0000    0.65088
131600.0000    0.77459
131640.0000    0.70979
131680.0000    0.52624
131720.0000    1.32494
131760.0000    0.87829
131800.0000    1.89366
131840.0000    1.37939
131880.0000    0.67101
131920.0000    1.18586
131960.0000    1.36685
132000.0000    0.41536
132040.0000    1.26830
132080.0000    1.54934
132120.0000    1.29353
132160.0000    0.69690
132200.0000    0.58038
132240.0000    0.87428
132280.0000   -0.28955
132320.0000    1.37199
132360.0000   -0.12815
132400.0000    1.32731
132440.0000    0.76344
132480.0000    0.27182
132520.0000    0.44764
132560.0000    0.58126
132600.0000    0.84641
132640.0000    0.76482
132680.0000    0.31481
132720.0000   -0.44147
132760.0000    0.02239
132800.0000    0.27368
132840.0000    1.46126
132880.0000    1.63344
132920.0000    1.20117
132960.0000    0.58072
133000.0000    1.03554
133040.0000    0.40131
133080.0000    0.36802
133120.0000    1.55945
133160.0000    1.39123
133200.0000    1.51726
133240.0000    1.71406
133280.0000    1.53927
133320.0000    1.38819
133360.0000    0.78858
133400.0000    0.34090
133440.0000    0.53822
133480.0000    1.00099
133520.0000    1.46887
133560.0000    0.69343
133600.0000    0.75939
133640.0000   -0.05806
133680.0000    0.04248
133720.0000    1.30257
133760.0000    1.06742
133800.0000    1.05988
133840.0000    0.70599
133880.0000    0.91832
133920.0000    0.33100
133960.0000    1.67630
134000.0000    1.77071
134040.0000    0.39036
134080.0000    1.18166
134120.0000    2.03821
134160.0000    1.02372
134200.0000    1.10325
134240.0000    0.67819
134280.0000    0.91803
134320.0000    1.84192
134360.0000    0.96301
134400.0000    1.42809
134440.0000    1.20489
134480.0000    1.47860
134520.0000    1.50931
134560.0000    1.25162
134600.0000    1.17848
134640.0000    0.85735
134680.0000    0.90828
134720.0000   -0.49068
134760.0000    0.91431
134800.0000    0.88274
134840.0000    0.59784
134880.0000    0.62009
134920.0000    0.14536
134960.0000    0.09885
135000.0000    0.42589
135040.0000    1.07913
135080.0000    1.21690
135120.0000    0.64168
135160.0000    0.33680
135200.0000   -0.42807
135240.0000   -1.19025
135280.0000    0.23040
135320.0000    0.26176
135360.0000   -0.06027
135400.0000    0.28909
135440.0000   -1.23143
135480.0000    0.58993
135520.0000   -0.63990
135560.0000   -0.37579
135600.0000   -0.94501
135640.0000    0.03539
135680.0000    0.73486
135720.0000    0.62239
135760.0000    0.79747
135800.0000    0.55048
135840.0000    0.47570
135880.0000   -0.72333
135920.0000   -0.94101
135960.0000   -0.06801
136000.0000    0.20237
136040.0000   -0.08337
136080.0000   -0.40667
136120.0000    0.41960
136160.0000    0.12775
136200.0000    0.19647
136240.0000   -0.10730
136280.0000    1.17799
136320.0000    0.12851
136360.0000    1.44081
136400.0000    0.10527
136440.0000    0.14155
136480.0000    0.98883
136520.0000    0.32060
136560.0000    0.38332
136600.0000    0.37835
136640.0000    0.67863
136680.0000    0.90654
136720.0000   -0.42521
136760.0000    0.14515
136800.0000    0.05549
136840.0000   -0.66188
136880.0000    0.16187
136920.0000    0.58885
136960.0000    0.39541
137000.0000    0.18709
137040.0000    0.98698
137080.0000    0.46809
137120.0000   -0.15887
137160.0000    0.20971
137200.0000   -0.11662
137240.0000   -0.08838
137280.0000   -0.38411
137320.0000   -0.21987
137360.0000    0.61982
137400.0000    1.74725
137440.0000    1.14430
137480.0000    0.68146
137520.0000    0.30046
137560.0000   -0.18933
137600.0000    0.50051
137640.0000   -0.17901
137680.0000    0.08945
137720.0000   -0.11779
137760.0000   -0.48839
137800.0000    0.38319
137840.0000    0.37906
137880.0000    0.44960
137920.0000    0.28193
137960.0000    0.57530
138000.0000    2.02841
138040.0000    0.74192
138080.0000    0.09651
138120.0000    0.79687
138160.0000    0.34704
138200.0000    0.44649
138240.0000    0.68099
138280.0000    1.25124
138320.0000    0.98041
138360.0000    0.23243
138400.0000   -0.55908
138440.0000    0.74947
138480.0000    0.24652
138520.0000    0.41012
138560.0000    0.68873
138600.0000    1.06326
138640.0000    0.43137
138680.0000    1.00516
138720.0000    0.83075
138760.0000    0.81325
138800.0000    0.61894
138840.0000    0.19683
138880.0000   -0.86446
138920.0000    0.08238
138960.0000   -0.78254
139000.0000    0.06735
139040.0000   -0.77772
139080.0000   -0.79125
139120.0000    0.16083
139160.0000    0.43153
139200.0000   -0.12025
139240.0000    0.41376
139280.0000    0.18234
139320.0000    0.25234
139360.0000   -0.20531
139400.0000    0.45178
139440.0000    0.18036
139480.0000   -0.26352
139520.0000    0.17415
139560.0000    0.37543
139600.0000   -0.45752
139640.0000   -0.31387
139680.0000   -0.02913
139720.0000   -0.61320
139760.0000    0.52002
139800.0000    0.47396
139840.0000    0.92632
139880.0000   -0.07498
139920.0000   -0.30313
139960.0000   -0.33061
140000.0000   -0.46404
140040.0000   -0.38971
140080.0000    0.06783
140120.0000   -1.49759
140160.0000   -0.69886
140200.0000   -0.36088
140240.0000   -0.60815
140280.0000    0.46408
140320.0000    0.75068
140360.0000   -0.35604
140400.0000   -0.07254
140440.0000   -0.35730
140480.0000   -0.89457
140520.0000   -0.55660
140560.0000   -0.86842
140600.0000   -1.45601
140640.0000   -1.09561
140680.0000   -0.28830
140720.0000   -0.01323
140760.0000   -0.30424
140800.0000   -0.56142
140840.0000   -0.43774
140880.0000   -0.68729
140920.0000   -0.26920
140960.0000   -0.40113
141000.0000   -0.42282
141040.0000   -0.18098
141080.0000   -0.82090
141120.0000    0.25700
141160.0000    0.12901
141200.0000   -0.38659
141240.0000   -0.18272
141280.0000   -0.52935
141320.0000    0.36884
141360.0000   -0.31832
141400.0000   -0.05244
141440.0000   -0.09619
141480.0000    1.18316
141520.0000    0.36759
141560.0000    0.44208
141600.0000   -0.21243
141640.0000    0.26069
141680.0000    0.29067
141720.0000    0.43920
141760.0000    0.34750
141800.0000    0.89273
141840.0000    1.16140
141880.0000    0.25853
141920.0000    0.60003
141960.0000    0.27947
142000.0000    1.01634
142040.0000    0.27756
142080.0000    0.53042
142120.0000    0.31487
142160.0000    0.14177
142200.0000    0.17127
142240.0000    0.19153
142280.0000   -0.36979
142320.0000    0.01282
142360.0000    0.19981
142400.0000    0.22251
142440.0000    0.57267
142480.0000    0.39030
142520.0000   -0.07833
142560.0000    1.06384
142600.0000    1.85955
142640.0000    0.39990
142680.0000    0.58447
142720.0000    0.83874
142760.0000    0.18025
142800.0000   -0.44173
142840.0000    0.30124
142880.0000    0.13035
142920.0000    0.49069
142960.0000    0.46200
143000.0000    0.37320
143040.0000    0.47846
143080.0000   -0.49303
143120.0000    0.35825
143160.0000    1.00681
143200.0000    0.00909
143240.0000   -0.49943
143280.0000   -1.71203
143320.0000   -0.50901
143360.0000    0.30796
143400.0000    0.92868
143440.0000    0.26271
143480.0000   -0.37250
143520.0000   -0.30289
143560.0000    0.04671
143600.0000   -0.73349
143640.0000   -0.36765
143680.0000    0.19845
143720.0000    0.25152
143760.0000    0.63565
143800.0000    0.12857
143840.0000    0.83359
143880.0000    1.49576
143920.0000    0.29302
143960.0000   -0.79622
144000.0000    0.26646
144040.0000   -0.08017
144080.0000    0.60508
144120.0000    0.93104
144160.0000    0.82648
144200.0000    1.34355
144240.0000    0.24961
144280.0000    0.38411
144320.0000   -0.14217
144360.0000   -0.08491
144400.0000    0.34929
144440.0000    1.00339
144480.0000    1.51852
144520.0000    0.94918
144560.0000    0.91813
144600.0000    0.62745
144640.0000    1.30077
144680.0000    0.04167
144720.0000    0.20874
144760.0000   -0.03474
144800.0000    0.19125
144840.0000    0.03960
144880.0000    0.59489
144920.0000    0.46324
144960.0000   -0.26991
145000.0000    0.80651
145040.0000    0.26873
145080.0000    0.81634
145120.0000   -0.38936
145160.0000   -0.52400
145200.0000    0.74068
145240.0000    0.89077
145280.0000    0.69607
145320.0000   -0.71940
145360.0000    0.59040
145400.0000    0.26357
145440.0000    0.18777
145480.0000    0.42341
145520.0000    0.20504
145560.0000    0.85730
145600.0000    0.33762
145640.0000    0.61943
145680.0000    0.75193
145720.0000   -0.11861
145760.0000    0.82945
145800.0000    0.76019
145840.0000    1.09500
145880.0000    0.63148
145920.0000    0.76201
145960.0000    1.57033
146000.0000    2.24292
146040.0000    2.93554
146080.0000    2.87918
146120.0000    2.48889
146160.0000    3.08566
146200.0000    3.53563
146240.0000    2.26805
146280.0000    2.68471
146320.0000    2.21631
146360.0000    2.36219
146400.0000    1.82176
146440.0000    2.38158
146480.0000    1.64120
146520.0000   -0.79183
146560.0000    0.23359
146600.0000    1.29257
146640.0000    1.60989
146680.0000    1.72914
146720.0000    1.31071
146760.0000    2.20133
146800.0000    2.09653
146840.0000    1.30942
146880.0000    2.62561
146920.0000    3.20564
146960.0000    3.47367
147000.0000    3.15363
147040.0000    3.41720
147080.0000    3.23789
147120.0000    2.68550
147160.0000    3.24210
147200.0000    3.42536
147240.0000    3.47666
147280.0000    3.40676
147320.0000    3.40408
147360.0000    3.23656
147400.0000    2.65666
147440.0000    2.68045
147480.0000    3.59776
147520.0000    3.19803
147560.0000    3.47785
147600.0000    2.64035
147640.0000    2.87036
147680.0000    3.15784
147720.0000    2.33334
147760.0000    2.85082
147800.0000    2.28713
147840.0000    2.44953
147880.0000    1.90639
147920.0000    3.13926
147960.0000    3.13999
148000.0000    2.52714
148040.0000    3.11079
148080.0000    2.98373
148120.0000    3.01410
148160.0000    3.05449
148200.0000    3.61601
148240.0000    2.39516
148280.0000    1.78480
148320.0000    2.80327
148360.0000    2.44125
148400.0000    2.97104
148440.0000    3.27840
148480.0000    2.98599
148520.0000    2.97505
148560.0000    3.81329
148600.0000    2.85691
148640.0000    3.87215
148680.0000    3.36014
148720.0000    4.11639
148760.0000    3.40958
148800.0000    3.28475
148840.0000    3.45154
148880.0000    2.82488
148920.0000    3.83799
148960.0000    3.56682
149000.0000    4.47597
149040.0000    4.58828
149080.0000    5.23400
149120.0000    4.81047
149160.0000    4.27045
149200.0000    4.75393
149240.0000    4.25710
149280.0000    4.15298
149320.0000    4.63982
149360.0000    4.21107
149400.0000    4.06924
149440.0000    2.76556
149480.0000    3.35168
149520.0000    3.07990
149560.0000    3.37630
149600.0000    2.94859
149640.0000    3.59337
149680.0000    4.06594
149720.0000    3.88474
149760.0000    4.39745
149800.0000    4.20436
149840.0000    4.52949
149880.0000    3.80183
149920.0000    4.54180
149960.0000    5.08765
150000.0000    4.93771
150040.0000    5.08845
150080.0000    5.46019
150120.0000    4.88616
150160.0000    3.90554
150200.0000    3.79208
150240.0000    3.77679
150280.0000    3.67006
150320.0000    3.79334
150360.0000    4.84557
150400.0000    4.79299
150440.0000    3.96385
150480.0000    3.40944
150520.0000    4.02115
150560.0000    3.86238
150600.0000    3.63636
150640.0000    3.03820
150680.0000    3.76860
150720.0000    5.57803
150760.0000    4.81956
150800.0000    4.49465
150840.0000    3.26013
150880.0000    4.28534
150920.0000    3.88521
150960.0000    4.50793
151000.0000    3.70185
151040.0000    3.45485
151080.0000    4.16876
151120.0000    4.61013
151160.0000    4.39017
151200.0000    4.85947
151240.0000    3.90887
151280.0000    4.26093
151320.0000    3.95023
151360.0000    4.15377
151400.0000    4.83185
151440.0000    4.26855
151480.0000    3.84279
151520.0000    3.91976
151560.0000    4.75373
151600.0000    4.85285
151640.0000    4.37171
151680.0000    4.67225
151720.0000    4.21596
151760.0000    3.72191
151800.0000    3.23488
151840.0000    4.45993
151880.0000    3.48055
151920.0000    3.63713
151960.0000    3.81829
152000.0000    4.14553
152040.0000    3.38342
152080.0000    4.63069
152120.0000    3.89286
152160.0000    3.58518
152200.0000    4.24860
152240.0000    3.50272
152280.0000    3.37458
152320.0000    4.71404
152360.0000    3.66783
152400.0000    3.61105
152440.0000    3.46518
152480.0000    3.38056
152520.0000    4.40977
152560.0000    3.37322
152600.0000    2.87701
152640.0000    3.02173
152680.0000    3.53432
152720.0000    2.86362
152760.0000    3.78814
152800.0000    3.68331
152840.0000    3.33664
152880.0000    4.19871
152920.0000    3.14142
152960.0000    3.50018
153000.0000    3.39154
153040.0000    2.52102
153080.0000    2.04600
153120.0000    2.01479
153160.0000    2.16362
153200.0000    1.97759
153240.0000    2.51218
153280.0000    2.64397
153320.0000    2.64740
153360.0000    3.01223
153400.0000    2.71932
153440.0000    3.81433
153480.0000    3.67101
153520.0000    3.87638
153560.0000    4.63034
153600.0000    4.12310
153640.0000    3.09962
153680.0000    3.69767
153720.0000    3.08121
153760.0000    4.23365
153800.0000    3.94857
153840.0000    3.97058
153880.0000    3.91231
153920.0000    3.59915
153960.0000    3.10759
154000.0000    2.60652
154040.0000    2.24872
154080.0000    3.10528
154120.0000    3.64819
154160.0000    3.22512
154200.0000    3.79727
154240.0000    3.07610
154280.0000    3.96511
154320.0000    3.09884
154360.0000    3.53179
154400.0000    3.56953
154440.0000    2.53350
154480.0000    2.15473
154520.0000    3.44568
154560.0000    3.15759
154600.0000    2.62347
154640.0000    2.84868
154680.0000    3.49419
154720.0000    3.23927
154760.0000    4.45723
154800.0000    3.61058
154840.0000    3.05898
154880.0000    2.54460
154920.0000    2.75608
154960.0000    3.73182
155000.0000    3.43819
155040.0000    3.65887
155080.0000    3.07489
155120.0000    3.11089
155160.0000    2.88759
155200.0000    3.00160
155240.0000    2.86312
155280.0000    2.91436
155320.0000    3.35167
155360.0000    3.72533
155400.0000    3.70201
155440.0000    3.47516
155480.0000    2.94964
155520.0000    2.86205
155560.0000    3.82732
155600.0000    3.20797
155640.0000    3.86285
155680.0000    3.10754
155720.0000    3.37123
155760.0000    2.61950
155800.0000    1.88956
155840.0000    1.11835
155880.0000    1.42587
155920.0000    2.76699
155960.0000    3.36210
156000.0000    3.30504
156040.0000    3.41257
156080.0000    2.69163
156120.0000    2.59697
156160.0000    3.60714
156200.0000    4.01201
156240.0000    3.47274
156280.0000    3.00163
156320.0000    3.04951
156360.0000    3.40094
156400.0000    3.06617
156440.0000    2.91193
156480.0000    3.91686
156520.0000    3.54042
156560.0000    2.94904
156600.0000    3.06739
156640.0000    3.08909
156680.0000    3.18567
156720.0000    3.10929
156760.0000    4.00805
156800.0000    4.17545
156840.0000    4.03331
156880.0000    3.60225
156920.0000    2.88537
156960.0000    3.60842
157000.0000    3.29423
157040.0000    2.47950
157080.0000    2.94960
157120.0000    3.00887
157160.0000    2.97713
157200.0000    2.43216
157240.0000    2.04220
157280.0000    1.65556
157320.0000    2.80558
157360.0000    2.25273
157400.0000    2.45623
157440.0000    2.24021
157480.0000    2.08638
157520.0000    1.88071
157560.0000    1.65134
157600.0000    2.08288
157640.0000    2.08392
157680.0000    3.60832
157720.0000    4.11011
157760.0000    3.52714
157800.0000    4.05897
157840.0000    2.42891
157880.0000    3.13087
157920.0000    1.90738
157960.0000    1.76490
158000.0000    1.04102
158040.0000    1.91533
158080.0000    2.41753
158120.0000    1.37561
158160.0000    1.75640
158200.0000    1.90020
158240.0000    2.23664
158280.0000    2.82582
158320.0000    2.36131
158360.0000    2.35535
158400.0000    2.83393
158440.0000    2.38077
158480.0000    2.53663
158520.0000    2.32636
158560.0000    3.17817
158600.0000    2.05918
158640.0000    3.02975
158680.0000    2.61633
158720.0000    3.17831
158760.0000    1.88947
158800.0000    2.90941
158840.0000    2.70837
158880.0000    2.81398
158920.0000    1.94172
158960.0000    1.76433
159000.0000    1.55920
159040.0000    1.27600
159080.0000    0.67734
159120.0000    0.71444
159160.0000    1.55365
159200.0000    1.37092
159240.0000    1.66777
159280.0000    2.51996
159320.0000    1.81781
159360.0000    3.73396
159400.0000    4.41686
159440.0000    3.36353
159480.0000    3.66822
159520.0000    3.14213
159560.0000    3.81240
159600.0000    3.46365
159640.0000    2.86090
159680.0000    2.54763
159720.0000    4.07630
159760.0000    2.84213
159800.0000    2.16168
159840.0000    2.63372
159880.0000    2.91387
159920.0000    2.98447
159960.0000    2.67805
160000.0000    3.30341
160040.0000    3.68418
160080.0000    2.47768
160120.0000    3.11164
160160.0000    3.11428
160200.0000    2.43771
160240.0000    2.30130
160280.0000    2.49093
160320.0000    1.99970
160360.0000    3.28220
160400.0000    2.72121
160440.0000    3.14614
160480.0000    3.40970
160520.0000    3.21142
160560.0000    2.86335
160600.0000    3.15735
160640.0000    3.84063
160680.0000    1.98153
160720.0000    2.73093
160760.0000    2.78487
160800.0000    2.68314
160840.0000    2.99283
160880.0000    3.21228
160920.0000    3.02411
160960.0000    3.70247
161000.0000    3.86807
161040.0000    3.46026
161080.0000    3.77652
161120.0000    3.12935
161160.0000    2.84953
161200.0000    3.63649
161240.0000    3.43125
161280.0000    3.62602
161320.0000    3.25029
161360.0000    4.07461
161400.0000    2.38560
161440.0000    4.12268
161480.0000    2.49948
161520.0000    3.98763
161560.0000    3.06930
161600.0000    2.82505
161640.0000    3.26171
161680.0000    2.75246
161720.0000    3.05737
161760.0000    2.74619
161800.0000    1.85959
161840.0000    2.57225
161880.0000    2.84663
161920.0000    2.78262
161960.0000    2.85856
162000.0000    3.03914
162040.0000    2.14708
162080.0000    3.12284
162120.0000    3.50701
162160.0000    2.95458
162200.0000    2.92464
162240.0000    3.04520
162280.0000    3.20415
162320.0000    3.82130
162360.0000    2.51257
162400.0000    2.91022
162440.0000    2.71901
162480.0000    3.20234
162520.0000    2.69794
162560.0000    1.95359
162600.0000    1.97489
162640.0000    3.12490
162680.0000    1.74507
162720.0000    1.95947
162760.0000    2.48587
162800.0000    2.13702
162840.0000    2.07582
162880.0000    2.07325
162920.0000    2.08760
162960.0000    3.31415
163000.0000    2.92308
163040.0000    2.69062
163080.0000    2.93752
163120.0000    3.31202
163160.0000    4.13208
163200.0000    3.46950
163240.0000    2.93972
163280.0000    2.29117
163320.0000    2.25694
163360.0000    2.26550
163400.0000    2.00349
163440.0000    3.18710
163480.0000    3.73352
163520.0000    1.74003
163560.0000    2.04840
163600.0000    2.36577
163640.0000    2.83721
163680.0000    4.37005
163720.0000    3.75996
163760.0000    3.30422
163800.0000    3.92411
163840.0000    3.86163
163880.0000    3.39466
163920.0000    3.60848
163960.0000    2.79047
164000.0000    3.29972
164040.0000    3.02762
164080.0000    4.30649
164120.0000    3.79981
164160.0000    3.46332
164200.0000    4.36557
164240.0000    3.61867
164280.0000    4.20611
164320.0000    2.90196
164360.0000    3.81150
164400.0000    3.12746
164440.0000    4.80227
164480.0000    5.09100
164520.0000    5.34084
164560.0000    3.83021
164600.0000    3.38881
164640.0000    3.63978
164680.0000    3.37870
164720.0000    3.43181
164760.0000    2.55771
164800.0000    2.73221
164840.0000    3.85561
164880.0000    3.98093
164920.0000    4.75526
164960.0000    4.23511
165000.0000    3.77870
165040.0000    3.79493
165080.0000    3.66645
165120.0000    3.26340
165160.0000    2.98557
165200.0000    3.66944
165240.0000    3.05874
165280.0000    3.22728
165320.0000    2.57832
165360.0000    2.48036
165400.0000    2.87591
165440.0000    2.70104
165480.0000    4.15689
165520.0000    3.56607
165560.0000    2.87953
165600.0000    3.48707
165640.0000    3.82468
165680.0000    3.29419
165720.0000    3.23221
165760.0000    3.68907
165800.0000    3.24345
165840.0000    2.90171
165880.0000    3.52521
165920.0000    3.17627
165960.0000    3.81005
166000.0000    3.31498
166040.0000    2.92719
166080.0000    3.49162
166120.0000    3.51689
166160.0000    3.55873
166200.0000    3.05216
166240.0000    2.66534
166280.0000    2.24921
166320.0000    1.97541
166360.0000    2.23617
166400.0000    1.83473
166440.0000    2.42356
166480.0000    3.59808
166520.0000    3.23613
166560.0000    3.56430
166600.0000    3.05266
166640.0000    3.58618
166680.0000    3.27198
166720.0000    2.56430
166760.0000    3.66484
166800.0000    2.93214
166840.0000    3.95407
166880.0000    3.80583
166920.0000    3.90700
166960.0000    3.32191
167000.0000    3.48674
167040.0000    4.23272
167080.0000    3.35617
167120.0000    3.84857
167160.0000    2.83741
167200.0000    1.94629
167240.0000    3.59020
167280.0000    2.61340
167320.0000    2.69189
167360.0000    2.68230
167400.0000    2.86086
167440.0000    2.14850
167480.0000    2.58852
167520.0000    3.28353
167560.0000    2.12408
167600.0000    2.43012
167640.0000    2.74896
167680.0000    3.51624
167720.0000    3.37708
167760.0000    4.33889
167800.0000    3.57913
167840.0000    3.30053
167880.0000    2.63617
167920.0000    2.75707
167960.0000    3.03539
168000.0000    3.77418
168040.0000    3.57795
168080.0000    3.50736
168120.0000    2.71740
168160.0000    2.39814
168200.0000    2.26303
168240.0000    3.19260
168280.0000    2.85729
168320.0000    3.90902
168360.0000    3.81418
168400.0000    3.27270
168440.0000    3.33670
168480.0000    2.79845
168520.0000    3.40343
168560.0000    3.56558
168600.0000    3.47177
168640.0000    4.10108
168680.0000    2.91651
168720.0000    3.04016
168760.0000    4.43522
168800.0000    2.81537
168840.0000    3.58401
168880.0000    3.63069
168920.0000    4.03784
168960.0000    3.79581
169000.0000    3.32741
169040.0000    4.20116
169080.0000    3.56779
169120.0000    3.94570
169160.0000    3.53937
169200.0000    4.61966
169240.0000    3.50348
169280.0000    3.93251
169320.0000    3.78100
169360.0000    3.60229
169400.0000    3.64314
169440.0000    3.14728
169480.0000    3.13987
169520.0000    3.98629
169560.0000    3.86572
169600.0000    2.96692
169640.0000    3.47326
169680.0000    3.61315
169720.0000    3.48755
169760.0000    2.87816
169800.0000    3.64514
169840.0000    2.75935
169880.0000    2.62488
169920.0000    2.23834
169960.0000    2.51775
170000.0000    2.58723
170040.0000    2.33827
170080.0000    2.26533
170120.0000    2.73782
170160.0000    3.51682
170200.0000    1.73376
170240.0000    3.24137
170280.0000    2.79874
170320.0000    2.47543
170360.0000    1.87024
170400.0000    2.57227
170440.0000    3.69214
170480.0000    2.53303
170520.0000    1.51319
170560.0000    2.05784
170600.0000    3.24681
170640.0000    4.00462
170680.0000    2.63632
170720.0000    2.87612
170760.0000    2.01995
170800.0000    2.45164
170840.0000    3.10492
170880.0000    3.51561
170920.0000    4.20412
170960.0000    3.53576
171000.0000    3.62601
171040.0000    3.94253
171080.0000    2.93500
171120.0000    4.68004
171160.0000    3.41957
171200.0000    3.91834
171240.0000    3.51789
171280.0000    2.77942
171320.0000    2.94249
171360.0000    2.54190
171400.0000    2.94186
171440.0000    2.49162
171480.0000    3.29859
171520.0000    2.24181
171560.0000    2.38181
171600.0000    4.09299
171640.0000    3.23409
171680.0000    3.44901
171720.0000    3.50648
171760.0000    4.10022
171800.0000    3.93723
171840.0000    3.87775
171880.0000    4.38224
171920.0000    4.44401
171960.0000    2.98879
172000.0000    3.04660
172040.0000    2.87207
172080.0000    2.84122
172120.0000    3.93279
172160.0000    3.21838
172200.0000    3.37187
172240.0000    4.72779
172280.0000    3.53112
172320.0000    2.58696
172360.0000    2.61255
172400.0000    2.27707
172440.0000    2.14920
172480.0000    2.47835
172520.0000    2.67770
172560.0000    2.67777
172600.0000    2.63865
172640.0000    2.71813
172680.0000    2.76184
172720.0000    3.05524
172760.0000    3.64797
172800.0000    3.15778
172840.0000    3.14291
172880.0000    3.12258
172920.0000    3.55784
172960.0000    2.71385
173000.0000    3.39516
173040.0000    2.66402
173080.0000    3.68846
173120.0000    2.28488
173160.0000    1.94404
173200.0000    0.73620
173240.0000    1.97407
173280.0000    2.71703
173320.0000    2.42802
173360.0000    2.80378
173400.0000    3.30493
173440.0000    3.52729
173480.0000    3.33892
173520.0000    3.33933
173560.0000    2.79901
173600.0000    3.12137
173640.0000    1.75990
173680.0000    2.35333
173720.0000    2.47392
173760.0000    1.19471
173800.0000    2.25786
173840.0000    0.98114
173880.0000    0.87884
173920.0000    0.69337
173960.0000    1.22180
174000.0000    1.48789
174040.0000    1.48995
174080.0000    0.93473
174120.0000    2.13221
174160.0000    2.36419
174200.0000    1.50121
174240.0000    1.69749
174280.0000    1.85671
174320.0000    2.38924
174360.0000    3.57165
174400.0000    3.16200
174440.0000    3.85348
174480.0000    3.90676
174520.0000    4.15291
174560.0000    4.30967
174600.0000    3.60542
174640.0000    3.48865
174680.0000    3.22344
174720.0000    3.50051
174760.0000    2.93713
174800.0000    3.24861
174840.0000    3.64069
174880.0000    2.91860
174920.0000    3.10048
174960.0000    2.96558
175000.0000    2.80284
175040.0000    3.13152
175080.0000    3.36210
175120.0000    3.57708
175160.0000    3.97149
175200.0000    3.41254
175240.0000    3.90331
175280.0000    4.16673
175320.0000    4.57040
175360.0000    3.79213
175400.0000    2.99309
175440.0000    4.12798
175480.0000    4.44457
175520.0000    4.26988
175560.0000    3.02976
175600.0000    3.59778
175640.0000    3.44840
175680.0000    3.13582
175720.0000    3.99981
175760.0000    3.08904
175800.0000    3.93019
175840.0000    3.42069
175880.0000    3.37791
175920.0000    2.97929
175960.0000    3.36890
176000.0000    2.98957
176040.0000    2.96968
176080.0000    3.17292
176120.0000    2.78719
176160.0000    3.40738
176200.0000    2.62424
176240.0000    3.38541
176280.0000    2.85318
176320.0000    3.06200
176360.0000    2.36047
176400.0000    3.45203
176440.0000    3.46439
176480.0000    3.49747
176520.0000    2.45250
176560.0000    2.62526
176600.0000    2.88004
176640.0000    3.34903
176680.0000    2.71265
176720.0000    3.50758
176760.0000    2.64607
176800.0000    2.38241
176840.0000    3.87778
176880.0000    1.88896
176920.0000    3.02118
176960.0000    3.18596
177000.0000    2.96254
177040.0000    3.11487
177080.0000    2.65576
177120.0000    2.82724
177160.0000    2.90554
177200.0000    2.16608
177240.0000    2.68995
177280.0000    2.28967
177320.0000    2.31485
177360.0000    1.24702
177400.0000    2.84041
177440.0000    3.21760
177480.0000    3.09741
177520.0000    3.29626
177560.0000    2.32060
177600.0000    2.32970
177640.0000    3.73568
177680.0000    3.23211
177720.0000    2.26989
177760.0000    2.87611
177800.0000    3.68487
177840.0000    3.56286
177880.0000    3.31982
177920.0000    2.25515
177960.0000    1.26535
178000.0000    1.25929
178040.0000    1.64348
178080.0000    1.92415
178120.0000    2.76691
178160.0000    2.51902
178200.0000    2.13579
178240.0000    2.40444
178280.0000    2.25484
178320.0000    2.37657
178360.0000    4.45136
178400.0000    3.04382
178440.0000    2.93336
178480.0000    3.27538
178520.0000    2.17670
178560.0000    3.18988
178600.0000    3.64244
178640.0000    2.90363
178680.0000    4.43264
178720.0000    3.44581
178760.0000    3.87712
178800.0000    3.11782
178840.0000    3.27923
178880.0000    3.76402
178920.0000    4.08949
178960.0000    3.33999
179000.0000    3.26346
179040.0000    3.49197
179080.0000    3.22245
179120.0000    3.83056
179160.0000    2.96164
179200.0000    3.34235
179240.0000    3.53350
179280.0000    2.95718
179320.0000    3.24545
179360.0000    3.63637
179400.0000    3.80975
179440.0000    4.32004
179480.0000    4.34651
179520.0000    3.44324
179560.0000    3.59379
179600.0000    4.95657
179640.0000    5.04929
179680.0000    3.24343
179720.0000    3.85588
179760.0000    3.70168
179800.0000    2.68991
179840.0000    2.72297
179880.0000    3.39923
179920.0000    3.61958
179960.0000    4.37211
180000.0000    4.02729
180040.0000    3.51318
180080.0000    3.40795
180120.0000    3.44200
180160.0000    4.31672
180200.0000    3.51866
180240.0000    3.60513
180280.0000    2.87593
180320.0000    2.74020
180360.0000    2.67285
180400.0000    2.97724
180440.0000    3.64571
180480.0000    3.42040
180520.0000    4.58328
180560.0000    3.51534
180600.0000    5.25300
180640.0000    4.41385
180680.0000    4.68387
180720.0000    3.85707
180760.0000    3.34666
180800.0000    4.01386
180840.0000    3.97958
180880.0000    3.55692
180920.0000    4.40746
180960.0000    3.55246
181000.0000    3.56323
181040.0000    3.79437
181080.0000    3.85967
181120.0000    3.57739
181160.0000    3.15240
181200.0000    3.07022
181240.0000    3.10217
181280.0000    3.52649
181320.0000    3.80166
181360.0000    3.67101
181400.0000    2.63741
181440.0000    3.37170
181480.0000    2.83936
181520.0000    4.25361
181560.0000    3.68352
181600.0000    3.73705
181640.0000    2.95923
181680.0000    3.16714
181720.0000    3.01265
181760.0000    3.41606
181800.0000    3.55410
181840.0000    4.25758
181880.0000    4.39280
181920.0000    3.50465
181960.0000    3.50343
182000.0000    3.59819
182040.0000    4.20275
182080.0000    3.91152
182120.0000    2.80751
182160.0000    3.58076
182200.0000    3.63444
182240.0000    2.72629
182280.0000    3.04925
182320.0000    4.67161
182360.0000    3.50615
182400.0000    4.25421
182440.0000    3.81030
182480.0000    3.32751
182520.0000    4.54321
182560.0000    3.60915
182600.0000    4.70791
182640.0000    2.63202
182680.0000    3.23525
182720.0000    3.56916
182760.0000    3.18374
182800.0000    3.46418
182840.0000    3.46781
182880.0000    3.51906
182920.0000    3.45878
182960.0000    3.81395
183000.0000    2.68029
183040.0000    2.19497
183080.0000    1.87736
183120.0000    3.08013
183160.0000    2.75382
183200.0000    3.95892
183240.0000    4.07595
183280.0000    4.28643
183320.0000    3.54634
183360.0000    2.98259
183400.0000    4.29270
183440.0000    4.19138
183480.0000    3.58456
183520.0000    2.81843
183560.0000    3.77005
183600.0000    4.38394
183640.0000    4.01779
183680.0000    3.17546
183720.0000    4.36304
183760.0000    4.00558
183800.0000    3.80855
183840.0000    3.81083
183880.0000    4.06004
183920.0000    3.60894
183960.0000    3.12887
184000.0000    1.94382
184040.0000    1.73333
184080.0000    1.65733
184120.0000    2.22776
184160.0000    1.94169
184200.0000    1.75625
184240.0000    2.11919
184280.0000    2.89463
184320.0000    2.05103
184360.0000    2.36260
184400.0000    3.15375
184440.0000    2.40164
184480.0000    2.71450
184520.0000    2.89766
184560.0000    2.41212
184600.0000    1.91510
184640.0000    2.48565
184680.0000    2.31563
184720.0000    3.35446
184760.0000    3.03927
184800.0000    2.44573
184840.0000    2.80703
184880.0000    2.81901
184920.0000    3.81298
184960.0000    2.75536
185000.0000    2.66960
185040.0000    2.97523
185080.0000    2.52799
185120.0000    3.02541
185160.0000    2.60913
185200.0000    3.12740
185240.0000    3.14985
185280.0000    2.56705
185320.0000    1.53209
185360.0000    2.91920
185400.0000    1.99683
185440.0000    2.25651
185480.0000    1.60215
185520.0000    2.27490
185560.0000    0.80515
185600.0000    1.43244
185640.0000    1.52231
185680.0000    2.38772
185720.0000    3.22620
185760.0000    2.42801
185800.0000    1.99289
185840.0000    2.35364
185880.0000    1.91156
185920.0000    2.50550
185960.0000    3.07399
186000.0000    3.01948
186040.0000    3.11644
186080.0000    2.49248
186120.0000    3.25410
186160.0000    2.68565
186200.0000    2.70397
186240.0000    3.03729
186280.0000    3.62105
186320.0000    3.96116
186360.0000    1.98417
186400.0000    2.23554
186440.0000    1.94231
186480.0000    2.58698
186520.0000    2.43505
186560.0000    2.26161
186600.0000    2.27538
186640.0000    2.97772
186680.0000    3.07617
186720.0000    3.00896
186760.0000    3.33791
186800.0000    3.71166
186840.0000    3.77184
186880.0000    4.59289
186920.0000    4.30397
186960.0000    3.99907
187000.0000    3.75141
187040.0000    4.56113
187080.0000    4.19954
187120.0000    3.74164
187160.0000    2.43074
187200.0000    3.23514
187240.0000    2.36272
187280.0000    1.89858
187320.0000    2.43405
187360.0000    1.71609
187400.0000    2.00038
187440.0000    2.53356
187480.0000    1.83179
187520.0000    2.53684
187560.0000    3.16829
187600.0000    2.01901
187640.0000    2.70761
187680.0000    2.81686
187720.0000    1.41182
187760.0000    1.39889
187800.0000    1.83218
187840.0000    1.61084
187880.0000    1.31348
187920.0000    2.30805
187960.0000    1.34034
188000.0000    2.23328
188040.0000    2.12782
188080.0000    1.79084
188120.0000    1.54998
188160.0000    2.31794
188200.0000    2.80960
188240.0000    2.91874
188280.0000    1.76827
188320.0000    1.41979
188360.0000    2.77125
188400.0000    1.15606
188440.0000    2.54554
188480.0000    2.09535
188520.0000    2.52485
188560.0000    2.00914
188600.0000    2.80278
188640.0000    2.66611
188680.0000    3.12927
188720.0000    2.69129
188760.0000    3.32766
188800.0000    3.20594
188840.0000    3.18201
188880.0000    3.46432
188920.0000    2.99573
188960.0000    3.52526
189000.0000    3.78203
189040.0000    2.48594
189080.0000    2.00373
189120.0000    2.78908
189160.0000    2.84899
189200.0000    3.69395
189240.0000    3.52814
189280.0000    4.33052
189320.0000    3.73573
189360.0000    4.89313
189400.0000    5.28561
189440.0000    4.04382
189480.0000    4.41441
189520.0000    3.99082
189560.0000    4.66077
189600.0000    4.27211
189640.0000    2.65244
189680.0000    3.27745
189720.0000    3.61775
189760.0000    3.26817
189800.0000    3.13404
189840.0000    2.69319
189880.0000    3.41984
189920.0000    3.61336
189960.0000    4.31690
190000.0000    3.27381
190040.0000    2.20574
190080.0000    2.97956
190120.0000    2.89712
190160.0000    3.12420
190200.0000    3.70373
190240.0000    3.11739
190280.0000    3.70338
190320.0000    3.12240
190360.0000    3.09023
190400.0000    2.99782
190440.0000    2.84632
190480.0000    3.29889
190520.0000    2.50026
190560.0000    3.76767
190600.0000    4.06103
190640.0000    3.86557
190680.0000    3.95489
190720.0000    2.67618
190760.0000    3.56972
190800.0000    3.28663
190840.0000    3.90450
190880.0000    4.07557
190920.0000    4.52401
190960.0000    3.89115
191000.0000    3.68139
191040.0000    2.70713
191080.0000    3.22416
191120.0000    3.08363
191160.0000    3.87568
191200.0000    2.81670
191240.0000    2.51927
191280.0000    2.81412
191320.0000    1.79379
191360.0000    3.32222
191400.0000    2.63467
191440.0000    2.12135
191480.0000    2.67728
191520.0000    3.66214
191560.0000    4.30907
191600.0000    3.97671
191640.0000    3.92046
191680.0000    4.01219
191720.0000    2.53253
191760.0000    2.72131
191800.0000    3.04979
191840.0000    2.84378
191880.0000    4.16061
191920.0000    3.38182
191960.0000    3.66916
192000.0000    2.42735
192040.0000    2.78576
192080.0000    3.23223
192120.0000    3.11935
192160.0000    3.98814
192200.0000    2.74614
192240.0000    3.37172
192280.0000    3.24157
192320.0000    2.75164
192360.0000    3.65462
192400.0000    1.43578
192440.0000    2.76266
192480.0000    2.71869
192520.0000    3.10299
192560.0000    3.47320
192600.0000    2.81543
192640.0000    2.61187
192680.0000    3.11549
192720.0000    3.78218
192760.0000    3.10411
192800.0000    3.69823
192840.0000    2.28801
192880.0000    3.04062
192920.0000    2.89851
192960.0000    3.36155
193000.0000    4.19219
193040.0000    4.12754
193080.0000    2.80636
193120.0000    3.73101
193160.0000    3.29253
193200.0000    3.17299
193240.0000    3.47972
193280.0000    3.25484
193320.0000    3.32535
193360.0000    3.32674
193400.0000    2.80839
193440.0000    2.81731
193480.0000    3.74336
193520.0000    3.63888
193560.0000    2.59319
193600.0000    1.70633
193640.0000    2.87868
193680.0000    3.22850
193720.0000    2.90024
193760.0000    3.07115
193800.0000    2.68748
193840.0000    3.04389
193880.0000    2.97272
193920.0000    3.47191
193960.0000    2.50358
194000.0000    3.49291
194040.0000    3.03822
194080.0000    3.05777
194120.0000    3.60864
194160.0000    3.71779
194200.0000    2.60054
194240.0000    3.60331
194280.0000    3.72097
194320.0000    3.66822
194360.0000    3.20121
194400.0000    5.03303
194440.0000    4.13520
194480.0000    4.23219
194520.0000    4.19112
194560.0000    3.96572
194600.0000    3.82373
194640.0000    3.34234
194680.0000    3.37946
194720.0000    3.46769
194760.0000    3.52099
194800.0000    4.22955
194840.0000    4.35046
194880.0000    3.17200
194920.0000    3.74937
194960.0000    3.34659
195000.0000    3.65442
195040.0000    3.64640
195080.0000    2.46950
195120.0000    4.30692
195160.0000    3.75759
195200.0000    2.77328
195240.0000    3.25050
195280.0000    3.15480
195320.0000    4.00374
195360.0000    3.66676
195400.0000    4.28771
195440.0000    3.50255
195480.0000    4.77302
195520.0000    4.00476
195560.0000    6.12367
195600.0000    3.88310
195640.0000    3.95853
195680.0000    4.64113
195720.0000    4.10758
195760.0000    3.80254
195800.0000    4.50788
195840.0000    2.45424
195880.0000    2.89188
195920.0000    3.25122
195960.0000    1.93296
196000.0000    2.49217
196040.0000    2.34669
196080.0000    1.73822
196120.0000    3.69275
196160.0000    3.14478
196200.0000    3.09579
196240.0000    2.12522
196280.0000    2.84282
196320.0000    3.24407
196360.0000    2.77318
196400.0000    2.59988
196440.0000    3.57319
196480.0000    3.52571
196520.0000    3.64549
196560.0000    3.04865
196600.0000    3.85814
196640.0000    2.76106
196680.0000    3.06661
196720.0000    4.37038
196760.0000    3.54523
196800.0000    3.98991
196840.0000    3.26526
196880.0000    3.57857
196920.0000    2.69266
196960.0000    3.03227
197000.0000    3.66949
197040.0000    3.63486
197080.0000    2.69402
197120.0000    1.02787
197160.0000    2.58729
197200.0000    3.01900
197240.0000    2.36658
197280.0000    1.91370
197320.0000    2.70483
197360.0000    1.92027
197400.0000    2.57504
197440.0000    2.92116
197480.0000    4.14430
197520.0000    4.63751
197560.0000    4.25158
197600.0000    3.47067
197640.0000    3.15094
197680.0000    5.32650
197720.0000    4.97925
197760.0000    4.44868
197800.0000    4.07022
197840.0000    4.13312
197880.0000    3.21566
197920.0000    3.33634
197960.0000    2.99068
198000.0000    1.82717
198040.0000    1.68312
198080.0000    2.30840
198120.0000    3.53893
198160.0000    3.18496
198200.0000    4.26505
198240.0000    4.53079
198280.0000    3.08407
198320.0000    3.86511
198360.0000    3.59583
198400.0000    3.23675
198440.0000    1.62159
198480.0000    2.86482
198520.0000    3.79417
198560.0000    2.25655
198600.0000    2.13536
198640.0000    2.67459
198680.0000    2.07981
198720.0000    2.51265
198760.0000    3.25598
198800.0000    4.25252
198840.0000    2.14839
198880.0000    2.02975
198920.0000    2.15150
198960.0000    2.97872
199000.0000    2.47929
199040.0000    2.28350
199080.0000    2.74525
199120.0000    1.60539
199160.0000    3.53965
199200.0000    3.17979
199240.0000    3.00915
199280.0000    2.84148
199320.0000    3.02409
199360.0000    3.44638
199400.0000    2.44239
199440.0000    2.15993
199480.0000    2.87905
199520.0000    2.51010
199560.0000    1.63699
199600.0000    1.98277
199640.0000    2.42589
199680.0000    1.67729
199720.0000    1.40495
199760.0000    1.93720
199800.0000    1.98359
199840.0000    2.23184
199880.0000    2.18873
199920.0000    2.54333
199960.0000    3.01370
200000.0000    3.03650
200040.0000    2.31604
200080.0000    3.00307
200120.0000    1.68691
200160.0000    1.96509
200200.0000    1.76565
200240.0000    3.06844
200280.0000    3.17254
200320.0000    2.98105
200360.0000    3.09608
200400.0000    4.19552
200440.0000    4.30260
200480.0000    3.28261
200520.0000    3.30611
200560.0000    4.41703
200600.0000    4.37057
200640.0000    4.25204
200680.0000    3.78519
200720.0000    4.25748
200760.0000    4.07499
200800.0000    4.08256
200840.0000    3.40015
200880.0000    2.88849
200920.0000    3.82416
200960.0000    3.67865
201000.0000    3.14926
201040.0000    3.70076
201080.0000    2.61364
201120.0000    2.19743
201160.0000    1.68770
201200.0000    1.84129
201240.0000    0.50688
201280.0000    2.20785
201320.0000    1.89500
201360.0000    2.30093
201400.0000    2.26305
201440.0000    1.69324
201480.0000    2.48952
201520.0000    1.85830
201560.0000    1.24813
201600.0000    1.57928
201640.0000    1.86702
201680.0000    1.08972
201720.0000    0.41907
201760.0000    0.08396
201800.0000    0.21054
201840.0000    1.20655
201880.0000    0.58398
201920.0000   -0.06895
201960.0000    2.20765
202000.0000    1.58671
202040.0000    1.84406
202080.0000    1.82146
202120.0000    2.31423
202160.0000    1.87912
202200.0000    2.33609
202240.0000    3.00606
202280.0000    3.61861
202320.0000    2.81872
202360.0000    3.28575
202400.0000    2.14685
202440.0000    1.02860
202480.0000    2.29740
202520.0000    1.06652
202560.0000    1.79108
202600.0000    0.83466
202640.0000    1.51629
202680.0000    1.63839
202720.0000    1.84618
202760.0000    1.37202
202800.0000    3.09227
202840.0000    2.19823
202880.0000    2.93539
202920.0000    2.77709
202960.0000    2.30347
203000.0000    2.30408
203040.0000    3.01780
203080.0000    2.60549
203120.0000    2.17990
203160.0000    1.17681
203200.0000    1.05820
203240.0000    0.81192
203280.0000    2.12496
203320.0000    1.96814
203360.0000    1.73032
203400.0000    2.19433
203440.0000    2.66953
203480.0000    2.37247
203520.0000    1.75775
203560.0000    0.89011
203600.0000    1.39800
203640.0000    1.57030
203680.0000    1.63344
203720.0000    1.32411
203760.0000    2.10437
203800.0000    1.36223
203840.0000    0.87322
203880.0000    0.41555
203920.0000    1.98773
203960.0000    1.60078
204000.0000    0.88863
204040.0000    2.01753
204080.0000    3.04251
204120.0000    1.91905
204160.0000    1.68162
204200.0000    1.05089
204240.0000    1.85754
204280.0000    2.42747
204320.0000    1.56743
204360.0000    1.93912
204400.0000    2.41683
204440.0000    0.90041
204480.0000    1.13040
204520.0000    1.40623
204560.0000    0.65740
204600.0000    0.63588
204640.0000    0.53874
204680.0000    1.06493
204720.0000    1.18931
204760.0000    1.99646
204800.0000    2.05440
204840.0000    1.61530
204880.0000    1.63700
204920.0000    2.63355
204960.0000    2.98897
205000.0000    2.46320
205040.0000    1.61979
205080.0000    2.38861
205120.0000    2.30991
205160.0000    1.64142
205200.0000    1.35092
205240.0000    1.76547
205280.0000    1.89645
205320.0000    1.59774
205360.0000    2.15618
205400.0000    1.81772
205440.0000    1.47052
205480.0000    2.18929
205520.0000    2.01509
205560.0000    1.16396
205600.0000    0.86846
205640.0000    1.11913
205680.0000    2.02454
205720.0000    1.52915
205760.0000    1.59719
205800.0000    1.33862
205840.0000    1.91293
205880.0000    1.96338
205920.0000    1.02717
205960.0000    1.03800
206000.0000    1.07386
206040.0000    1.78997
206080.0000    1.86868
206120.0000    2.58853
206160.0000    2.57748
206200.0000    2.80118
206240.0000    2.29011
206280.0000    3.13610
206320.0000    2.79248
206360.0000    2.42058
206400.0000    1.99984
206440.0000    2.03687
206480.0000    2.39082
206520.0000    2.91690
206560.0000    2.17237
206600.0000    1.94567
206640.0000    2.80748
206680.0000    2.93135
206720.0000    2.79254
206760.0000    2.26578
206800.0000    2.46894
206840.0000    2.84119
206880.0000    2.58514
206920.0000    2.73553
206960.0000    2.73728
207000.0000    2.26795
207040.0000    3.03783
207080.0000    2.93801
207120.0000    2.50654
207160.0000    2.38224
207200.0000    1.94344
207240.0000    2.05892
207280.0000    2.66026
207320.0000    2.24312
207360.0000    2.41849
207400.0000    2.34690
207440.0000    3.04657
207480.0000    2.62705
207520.0000    2.25627
207560.0000    2.46615
207600.0000    1.63866
207640.0000    3.03840
207680.0000    1.92818
207720.0000    2.02904
207760.0000    1.92268
207800.0000    1.88276
207840.0000    1.98805
207880.0000    1.99686
207920.0000    1.96618
207960.0000    1.50617
208000.0000    2.02519
208040.0000    2.31735
208080.0000    3.08296
208120.0000    3.19936
208160.0000    2.65780
208200.0000    1.89036
208240.0000    2.38308
208280.0000    1.84344
208320.0000    2.21050
208360.0000    2.09799
208400.0000    2.61502
208440.0000    2.37902
208480.0000    2.50944
208520.0000    2.37957
208560.0000    2.99034
208600.0000    2.19314
208640.0000    2.58678
208680.0000    3.28810
208720.0000    2.80539
208760.0000    2.77263
208800.0000    3.13393
208840.0000    3.14422
208880.0000    3.24510
208920.0000    3.23765
208960.0000    3.16837
209000.0000    2.91359
209040.0000    3.03442
209080.0000    2.36263
209120.0000    3.33158
209160.0000    3.60591
209200.0000    3.95230
209240.0000    4.59134
209280.0000    4.42252
209320.0000    3.56456
209360.0000    3.66301
209400.0000    4.19368
209440.0000    4.91175
209480.0000    5.03591
209520.0000    5.54425
209560.0000    4.62042
209600.0000    4.88191
209640.0000    4.65891
209680.0000    4.11694
209720.0000    4.25146
209760.0000    4.73206
209800.0000    4.87082
209840.0000    3.78451
209880.0000    3.52666
209920.0000    3.57661
209960.0000    3.39547
210000.0000    2.65219
210040.0000    2.77532
210080.0000    2.34175
210120.0000    2.31132
210160.0000    2.65383
210200.0000    2.43110
210240.0000    3.03684
210280.0000    2.65509
210320.0000    3.14716
210360.0000    2.94802
210400.0000    3.33707
210440.0000    3.86928
210480.0000    4.27494
210520.0000    3.27839
210560.0000    3.24728
210600.0000    2.77847
210640.0000    2.14010
210680.0000    3.14533
210720.0000    3.28015
210760.0000    2.57989
210800.0000    3.77729
210840.0000    3.10514
210880.0000    4.27619
210920.0000    3.78738
210960.0000    4.65762
211000.0000    3.88244
211040.0000    4.28576
211080.0000    3.17390
211120.0000    3.25014
211160.0000    2.88684
211200.0000    3.18244
211240.0000    3.50444
211280.0000    3.47821
211320.0000    3.10194
211360.0000    3.51980
211400.0000    4.13287
211440.0000    3.65871
211480.0000    2.74178
211520.0000    4.05490
211560.0000    2.99610
211600.0000    2.56139
211640.0000    4.34933
211680.0000    3.51090
211720.0000    3.18271
211760.0000    2.87488
211800.0000    3.39714
211840.0000    3.68311
211880.0000    3.14711
211920.0000    3.65617
211960.0000    3.34413
212000.0000    4.25132
212040.0000    3.60777
212080.0000    3.83374
212120.0000    5.11734
212160.0000    5.09925
212200.0000    3.50618
212240.0000    2.90085
212280.0000    2.65208
212320.0000    2.82981
212360.0000    2.25554
212400.0000    2.65526
212440.0000    2.23929
212480.0000    1.72029
212520.0000    2.49347
212560.0000    2.28521
212600.0000    2.76574
212640.0000    1.84693
212680.0000    2.30722
212720.0000    1.69438
212760.0000    0.48888
212800.0000    0.78847
212840.0000    2.16965
212880.0000    1.17771
212920.0000    0.86009
212960.0000   -0.37383
213000.0000    0.74612
213040.0000    2.37270
213080.0000    2.36837
213120.0000    2.72515
213160.0000    2.26493
213200.0000    1.37893
213240.0000    1.95739
213280.0000    2.60707
213320.0000    1.49273
213360.0000    1.98185
213400.0000    2.26990
213440.0000    3.10177
213480.0000    2.70100
213520.0000    2.02910
213560.0000    2.35536
213600.0000    1.82993
213640.0000    2.78072
213680.0000    3.66956
213720.0000    2.64439
213760.0000    3.51026
213800.0000    4.14628
213840.0000    1.96370
213880.0000    4.02111
213920.0000    4.25725
213960.0000    3.31239
214000.0000    2.17820
214040.0000    2.88042
214080.0000    3.42820
214120.0000    4.21251
214160.0000    4.54543
214200.0000    5.43123
214240.0000    4.90154
214280.0000    3.82505
214320.0000    3.02753
214360.0000    4.01751
214400.0000    4.44020
214440.0000    2.11537
214480.0000    2.35550
214520.0000    2.80020
214560.0000    2.60655
214600.0000    2.88456
214640.0000    3.44665
214680.0000    2.76800
214720.0000    2.22743
214760.0000    2.09021
214800.0000    1.52507
214840.0000    2.19638
214880.0000    1.48934
214920.0000    1.45545
214960.0000    2.73719
215000.0000    3.22476
215040.0000    2.05866
215080.0000    2.49192
215120.0000    3.32055
215160.0000    2.06053
215200.0000    1.95069
215240.0000    1.99620
215280.0000    1.75676
215320.0000    1.58265
215360.0000    2.21870
215400.0000    2.09005
215440.0000    1.69937
215480.0000    2.90948
215520.0000    2.55489
215560.0000    1.11036
215600.0000    1.40369
215640.0000    2.12160
215680.0000    2.17097
215720.0000    3.27756
215760.0000    2.53019
215800.0000    3.18207
215840.0000    4.12670
215880.0000    2.83329
215920.0000    2.59253
215960.0000    2.84445
216000.0000    3.13229
216040.0000    3.81029
216080.0000    3.20871
216120.0000    3.12843
216160.0000    1.89353
216200.0000    2.19122
216240.0000    2.22095
216280.0000    2.21826
216320.0000    1.65593
216360.0000    2.56215
216400.0000    1.90195
216440.0000    2.68798
216480.0000    2.25506
216520.0000    1.95427
216560.0000    3.45115
216600.0000    2.57722
216640.0000    3.88487
216680.0000    2.64790
216720.0000    2.42599
216760.0000    3.74873
216800.0000    2.30954
216840.0000    2.62714
216880.0000    3.18419
216920.0000    3.50600
216960.0000    3.53135
217000.0000    3.65006
217040.0000    2.75568
217080.0000    2.49930
217120.0000    2.48626
217160.0000    3.33239
217200.0000    3.36770
217240.0000    3.34853
217280.0000    3.02731
217320.0000    2.64427
217360.0000    3.25499
217400.0000    3.41157
217440.0000    3.81765
217480.0000    3.58177
217520.0000    3.69058
217560.0000    3.42299
217600.0000    2.94717
217640.0000    3.24630
217680.0000    2.25267
217720.0000    3.57260
217760.0000    4.09672
217800.0000    3.09702
217840.0000    2.26345
217880.0000    3.33981
217920.0000    3.55376
217960.0000    4.56634
218000.0000    3.76248
218040.0000    3.17302
218080.0000    5.01365
218120.0000    4.45433
218160.0000    4.74501
218200.0000    5.41728
218240.0000    5.40121
218280.0000    4.23831
218320.0000    4.45351
218360.0000    5.03362
218400.0000    4.46994
218440.0000    4.37024
218480.0000    3.89878
218520.0000    5.35859
218560.0000    4.09056
218600.0000    3.82655
218640.0000    4.19471
218680.0000    4.05437
218720.0000    2.71318
218760.0000    3.86163
218800.0000    2.61781
218840.0000    4.02342
218880.0000    3.70091
218920.0000    2.76603
218960.0000    3.14257
219000.0000    2.72038
219040.0000    4.52580
219080.0000    4.61503
219120.0000    3.77078
219160.0000    5.36111
219200.0000    5.55311
219240.0000    6.57926
219280.0000    7.54300
219320.0000    5.73443
219360.0000    6.81653
219400.0000    5.39886
219440.0000    4.87956
219480.0000    5.60649
219520.0000    5.15970
219560.0000    4.43781
219600.0000    4.78628
219640.0000    4.77008
219680.0000    5.45396
219720.0000    5.68309
219760.0000    5.88033
219800.0000    4.59702
219840.0000    5.28089
219880.0000    6.41128
219920.0000    6.99524
219960.0000    6.75758
220000.0000    6.80765
220040.0000    6.20640
220080.0000    6.30370
220120.0000    6.54361
220160.0000    7.77405
220200.0000    7.46076
220240.0000    7.35351
220280.0000    7.04262
220320.0000    8.16563
220360.0000    7.80361
220400.0000    7.66882
220440.0000    6.55284
220480.0000    7.78591
220520.0000    6.18899
220560.0000    5.97198
220600.0000    5.98965
220640.0000    4.48256
220680.0000    5.55234
220720.0000    7.10282
220760.0000    7.13250
220800.0000    5.80831
220840.0000    6.45828
220880.0000    6.22024
220920.0000    5.63727
220960.0000    5.80625
221000.0000    6.48650
221040.0000    5.02114
221080.0000    4.99836
221120.0000    6.24994
221160.0000    4.62966
221200.0000    4.60986
221240.0000    3.46801
221280.0000    2.46621
221320.0000    1.91237
221360.0000    2.42635
221400.0000    3.34190
221440.0000    2.71058
221480.0000    3.98830
221520.0000    3.93630
221560.0000    4.62543
221600.0000    5.29385
221640.0000    6.54366
221680.0000    5.53595
221720.0000    6.16577
221760.0000    6.40264
221800.0000    6.06685
221840.0000    5.66448
221880.0000    5.45105
221920.0000    6.07252
221960.0000    5.47568
222000.0000    5.62511
222040.0000    6.75526
222080.0000    6.02492
222120.0000    5.88585
222160.0000    5.82681
222200.0000    6.56777
222240.0000    4.85073
222280.0000    5.28659
222320.0000    6.06504
222360.0000    5.25148
222400.0000    5.12671
222440.0000    5.44462
222480.0000    6.77725
222520.0000    5.76769
222560.0000    5.07875
222600.0000    5.54940
222640.0000    6.23918
222680.0000    7.23485
222720.0000    6.36125
222760.0000    6.89308
222800.0000    5.80576
222840.0000    5.53485
222880.0000    6.16582
222920.0000    5.66393
222960.0000    5.84768
223000.0000    5.84972
223040.0000    6.06470
223080.0000    5.03124
223120.0000    5.67046
223160.0000    4.90244
223200.0000    5.04002
223240.0000    4.77909
223280.0000    5.60595
223320.0000    5.43860
223360.0000    5.01979
223400.0000    3.88501
223440.0000    4.86347
223480.0000    5.72651
223520.0000    5.40011
223560.0000    4.31083
223600.0000    4.41216
223640.0000    3.40612
223680.0000    5.22896
223720.0000    5.72594
223760.0000    4.61086
223800.0000    4.85686
223840.0000    5.71416
223880.0000    4.89045
223920.0000    5.66483
223960.0000    4.92166
224000.0000    5.40885
224040.0000    6.11965
224080.0000    4.13521
224120.0000    5.75531
224160.0000    4.40931
224200.0000    5.13736
224240.0000    5.10388
224280.0000    2.83931
224320.0000    3.42020
224360.0000    3.06490
224400.0000    4.63543
224440.0000    4.63644
224480.0000    3.93625
224520.0000    3.64752
224560.0000    3.91022
224600.0000    4.38071
224640.0000    3.61761
224680.0000    4.42560
224720.0000    3.98825
224760.0000    4.08799
224800.0000    5.05677
224840.0000    4.08365
224880.0000    5.27845
224920.0000    5.06885
224960.0000    4.98528
225000.0000    5.21780
225040.0000    4.46867
225080.0000    4.69348
225120.0000    3.93380
225160.0000    5.15813
225200.0000    6.37939
225240.0000    6.24031
225280.0000    6.02376
225320.0000    5.84371
225360.0000    3.83891
225400.0000    4.56947
225440.0000    5.57370
225480.0000    5.45372
225520.0000    5.24364
225560.0000    3.42137
225600.0000    4.50556
225640.0000    3.93746
225680.0000    4.89419
225720.0000    3.87364
225760.0000    2.76419
225800.0000    2.84489
225840.0000    3.48305
225880.0000    3.83349
225920.0000    3.48797
225960.0000    4.13673
226000.0000    4.18757
226040.0000    3.92852
226080.0000    4.62566
226120.0000    4.30631
226160.0000    4.40110
226200.0000    4.11463
226240.0000    4.55360
226280.0000    4.59448
226320.0000    4.35053
226360.0000    4.77826
226400.0000    4.32184
226440.0000    4.52241
226480.0000    4.26115
226520.0000    3.60862
226560.0000    4.67254
226600.0000    4.59389
226640.0000    3.48127
226680.0000    5.16020
226720.0000    5.46033
226760.0000    5.62905
226800.0000    5.13395
226840.0000    5.95892
226880.0000    6.17025
226920.0000    5.26813
226960.0000    5.35959
227000.0000    4.79065
227040.0000    4.92789
227080.0000    4.21794
227120.0000    5.01813
227160.0000    4.64620
227200.0000    3.52902
227240.0000    4.07821
227280.0000    4.37940
227320.0000    3.72008
227360.0000    3.26268
227400.0000    3.70266
227440.0000    5.31699
227480.0000    5.68013
227520.0000    4.54579
227560.0000    4.81405
227600.0000    4.90543
227640.0000    4.76979
227680.0000    5.34833
227720.0000    5.04285
227760.0000    4.70232
227800.0000    4.09792
227840.0000    4.91713
227880.0000    3.80192
227920.0000    3.98627
227960.0000    4.51994
228000.0000    3.72300
228040.0000    4.64113
228080.0000    4.89842
228120.0000    4.27304
228160.0000    4.91097
228200.0000    4.97755
228240.0000    4.80103
228280.0000    5.57168
228320.0000    6.91706
228360.0000    6.32361
228400.0000    5.78085
228440.0000    5.81110
228480.0000    6.58536
228520.0000    6.65183
228560.0000    6.31314
228600.0000    7.64948
228640.0000    6.43429
228680.0000    6.65823
228720.0000    4.88369
228760.0000    5.10936
228800.0000    5.65943
228840.0000    5.26745
228880.0000    5.79257
228920.0000    5.01964
228960.0000    5.30959
229000.0000    4.40777
229040.0000    5.44743
229080.0000    6.12357
229120.0000    5.36113
229160.0000    6.20316
229200.0000    5.92079
229240.0000    3.83716
229280.0000    4.80798
229320.0000    4.98362
229360.0000    5.25963
229400.0000    5.43706
229440.0000    6.59658
229480.0000    6.29882
229520.0000    6.40944
229560.0000    5.97403
229600.0000    6.52290
229640.0000    6.87347
229680.0000    5.89686
229720.0000    6.15678
229760.0000    6.20699
229800.0000    6.41596
229840.0000    5.39522
229880.0000    5.94195
229920.0000    5.98780
229960.0000    5.43975
230000.0000    5.38365
230040.0000    6.74989
230080.0000    6.07883
230120.0000    5.90365
230160.0000    5.75998
230200.0000    5.74576
230240.0000    6.99151
230280.0000    6.44290
230320.0000    5.86397
230360.0000    5.96803
230400.0000    7.51474
230440.0000    8.14201
230480.0000    7.03795
230520.0000    8.30086
230560.0000    8.81161
230600.0000    8.53041
230640.0000    7.88499
230680.0000    7.84289
230720.0000    7.59471
230760.0000    7.50354
230800.0000    7.17209
230840.0000    6.89428
230880.0000    7.16134
230920.0000    6.99268
230960.0000    7.56103
231000.0000    6.96837
231040.0000    6.65944
231080.0000    7.48472
231120.0000    7.68998
231160.0000    6.76216
231200.0000    6.49772
231240.0000    7.24966
231280.0000    6.59233
231320.0000    6.59238
231360.0000    5.83289
231400.0000    5.92576
231440.0000    7.09984
231480.0000    4.83729
231520.0000    5.20097
231560.0000    5.08714
231600.0000    6.17753
231640.0000    6.38799
231680.0000    6.98454
231720.0000    5.68487
231760.0000    5.16611
231800.0000    5.00291
231840.0000    5.43081
231880.0000    6.46801
231920.0000    5.76389
231960.0000    6.85734
232000.0000    5.50134
232040.0000    7.47948
232080.0000    6.76356
232120.0000    8.71379
232160.0000    7.04360
232200.0000    6.85672
232240.0000    7.38258
232280.0000    7.45957
232320.0000    7.13417
232360.0000    7.66223
232400.0000    7.92520
232440.0000    7.81309
232480.0000    6.90384
232520.0000    6.11648
232560.0000    6.79290
232600.0000    5.80004
232640.0000    5.78053
232680.0000    6.27697
232720.0000    5.49397
232760.0000    6.43171
232800.0000    6.10104
232840.0000    6.44773
232880.0000    7.01530
232920.0000    5.37912
232960.0000    5.76375
233000.0000    5.82580
233040.0000    5.52411
233080.0000    4.95228
233120.0000    4.28537
233160.0000    4.94533
233200.0000    4.42539
233240.0000    4.32916
233280.0000    5.19839
233320.0000    4.79473
233360.0000    5.41682
233400.0000    5.59473
233440.0000    5.74790
233480.0000    4.98291
233520.0000    5.15446
233560.0000    5.05914
233600.0000    5.04871
233640.0000    5.91521
233680.0000    6.03942
233720.0000    7.74357
233760.0000    7.66674
233800.0000    6.07986
233840.0000    6.05943
233880.0000    6.29755
233920.0000    6.90716
233960.0000    7.43347
234000.0000    8.69646
234040.0000    6.48657
234080.0000    6.97057
234120.0000    7.43891
234160.0000    7.92013
234200.0000    8.59741
234240.0000    8.79789
234280.0000    7.44796
234320.0000    8.83941
234360.0000    7.85469
234400.0000    6.80879
234440.0000    6.51562
234480.0000    7.30008
234520.0000    8.20878
234560.0000    8.96948
234600.0000    8.51739
234640.0000    8.21356
234680.0000    7.55447
234720.0000    7.83768
234760.0000    8.74228
234800.0000    7.53751
234840.0000    8.66585
234880.0000    7.73843
234920.0000    9.40913
234960.0000    8.23590
235000.0000    8.06382
235040.0000    7.90759
235080.0000    8.35353
235120.0000    8.31890
235160.0000    8.34623
235200.0000    7.55930
235240.0000    7.47822
235280.0000    8.62048
235320.0000    8.36994
235360.0000    9.04128
235400.0000    9.18902
235440.0000    9.53109
235480.0000    8.57230
235520.0000    8.69808
235560.0000    9.12251
235600.0000    9.89602
235640.0000   10.97582
235680.0000    9.58796
235720.0000    9.12211
235760.0000    8.92618
235800.0000    9.49239
235840.0000    9.55825
235880.0000    8.59095
235920.0000    8.20110
235960.0000    9.11365
236000.0000    8.00309
236040.0000    8.31897
236080.0000    8.95681
236120.0000    9.00636
236160.0000    8.72845
236200.0000    8.47323
236240.0000    9.10374
236280.0000    8.78970
236320.0000    8.35233
236360.0000    7.83120
236400.0000    7.90213
236440.0000    8.96745
236480.0000    8.58063
236520.0000    7.91818
236560.0000    7.30210
236600.0000    7.16265
236640.0000    8.16934
236680.0000    8.26114
236720.0000    8.98389
236760.0000    8.87813
236800.0000    9.22968
236840.0000    8.50927
236880.0000    8.55123
236920.0000    7.68646
236960.0000    6.92501
237000.0000    7.79900
237040.0000    7.86376
237080.0000    7.59468
237120.0000    8.78786
237160.0000    8.01664
237200.0000    8.28779
237240.0000    8.35415
237280.0000    8.69016
237320.0000    8.97308
237360.0000    8.28732
237400.0000    7.58469
237440.0000    7.69497
237480.0000    8.33753
237520.0000    8.58896
237560.0000    8.85900
237600.0000    7.78960
237640.0000    8.36077
237680.0000    9.28443
237720.0000    9.79286
237760.0000    8.47795
237800.0000    8.50366
237840.0000    8.66088
237880.0000    8.16402
237920.0000    8.28861
237960.0000    8.61864
238000.0000    8.18408
238040.0000    7.74261
238080.0000    8.97885
238120.0000    9.32369
238160.0000    9.89777
238200.0000    9.94678
238240.0000    9.21383
238280.0000    9.91892
238320.0000   10.75384
238360.0000    9.13495
238400.0000    9.80764
238440.0000    9.00601
238480.0000    9.75733
238520.0000    9.53163
238560.0000    8.50457
238600.0000    9.17500
238640.0000    9.15184
238680.0000    9.47438
238720.0000    8.96842
238760.0000    7.73817
238800.0000    8.08178
238840.0000    8.07762
238880.0000    8.17956
238920.0000    7.53869
238960.0000    7.23830
239000.0000    8.03575
239040.0000    8.68761
239080.0000    8.30026
239120.0000    8.72979
239160.0000    8.06196
239200.0000    7.96045
239240.0000    8.99370
239280.0000    8.81129
239320.0000    8.52096
239360.0000    8.05894
239400.0000    8.55455
239440.0000    8.82490
239480.0000    9.68863
239520.0000    8.98773
239560.0000    8.29469
239600.0000    8.61635
239640.0000    8.74047
239680.0000    8.14321
239720.0000    8.31966
239760.0000    8.60151
239800.0000    9.33368
239840.0000    9.66200
239880.0000    8.64044
239920.0000    8.57498
239960.0000    8.21792
240000.0000    8.52760
240040.0000    8.39869
240080.0000    9.02078
240120.0000    8.43872
240160.0000    9.43860
240200.0000    9.29426
240240.0000    8.53283
240280.0000    9.26976
240320.0000    8.87424
240360.0000    9.37767
240400.0000    9.20779
240440.0000    9.32823
240480.0000    9.65225
240520.0000    9.42373
240560.0000    9.50165
240600.0000    8.82189
240640.0000    8.46648
240680.0000    8.81940
240720.0000    9.08882
240760.0000    9.45776
240800.0000    8.93408
240840.0000    9.27236
240880.0000    8.28084
240920.0000    8.23678
240960.0000    8.54214
241000.0000    8.94370
241040.0000    9.11080
241080.0000    9.19350
241120.0000    9.14226
241160.0000    9.77814
241200.0000    8.86635
241240.0000    8.32081
241280.0000    9.37766
241320.0000    8.52637
241360.0000    9.25130
241400.0000    9.02758
241440.0000    9.45330
241480.0000    8.64861
241520.0000    8.61591
241560.0000    8.96514
241600.0000    7.15931
241640.0000    8.95616
241680.0000    8.41023
241720.0000    8.50303
241760.0000    9.28934
241800.0000    8.75089
241840.0000    8.95548
241880.0000    8.39720
241920.0000    8.77243
241960.0000    8.69823
242000.0000    9.01657
242040.0000    9.58981
242080.0000    8.40525
242120.0000    8.58855
242160.0000    8.70287
242200.0000    9.06458
242240.0000    9.17898
242280.0000    8.87347
242320.0000    9.16175
242360.0000    8.82748
242400.0000    7.07434
242440.0000    8.22062
242480.0000    9.16735
242520.0000    9.53212
242560.0000    9.71174
242600.0000    8.51410
242640.0000    9.21297
242680.0000    8.24213
242720.0000    9.23164
242760.0000    7.62430
242800.0000    8.25545
242840.0000    8.63762
242880.0000    8.69659
242920.0000    8.02895
242960.0000    8.79764
243000.0000    9.31286
243040.0000    8.97173
243080.0000    8.79035
243120.0000    7.72406
243160.0000    7.85317
243200.0000    7.64325
243240.0000    8.19235
243280.0000    6.32697
243320.0000    7.53020
243360.0000    7.85039
243400.0000    8.50045
243440.0000    8.89600
243480.0000    8.56576
243520.0000    8.82549
243560.0000    8.19496
243600.0000    7.68766
243640.0000    8.22544
243680.0000    8.92830
243720.0000    7.23422
243760.0000    8.79006
243800.0000    8.96224
243840.0000    8.88061
243880.0000    8.62708
243920.0000    7.78651
243960.0000    8.64447
244000.0000    8.54065
244040.0000    7.79377
244080.0000    8.39372
244120.0000    8.75910
244160.0000    8.62318
244200.0000    7.99730
244240.0000    7.66490
244280.0000    8.80098
244320.0000    8.08825
244360.0000    7.27279
244400.0000    7.03989
244440.0000    8.25745
244480.0000    8.89111
244520.0000    8.35582
244560.0000    8.03722
244600.0000    8.18084
244640.0000    8.06397
244680.0000    9.00418
244720.0000    8.48593
244760.0000    8.29111
244800.0000    8.85660
244840.0000    7.82430
244880.0000    8.05862
244920.0000    7.89576
244960.0000    8.04415
245000.0000    7.60029
245040.0000    8.60102
245080.0000    8.35367
245120.0000    8.94971
245160.0000    9.03572
245200.0000    8.72095
245240.0000    8.14308
245280.0000    9.03081
245320.0000    7.78812
245360.0000    8.52943
245400.0000    7.72476
245440.0000    8.23099
245480.0000    8.12181
245520.0000    8.45333
245560.0000    8.22517
245600.0000    7.21463
245640.0000    7.03069
245680.0000    8.77120
245720.0000    8.97756
245760.0000    9.05262
245800.0000    8.83049
245840.0000    8.03259
245880.0000    8.49470
245920.0000    8.78683
245960.0000    8.21846
246000.0000    7.95161
246040.0000    8.73364
246080.0000    8.32060
246120.0000    8.04764
246160.0000    7.77174
246200.0000    8.07215
246240.0000    9.03689
246280.0000    8.74786
246320.0000    8.49344
246360.0000    8.27920
246400.0000    8.67471
246440.0000    9.75431
246480.0000    9.61102
246520.0000    8.10746
246560.0000    8.14944
246600.0000    9.03038
246640.0000    8.11720
246680.0000    8.24774
246720.0000    8.78578
246760.0000    8.40083
246800.0000    7.74342
246840.0000    8.11557
246880.0000    8.57567
246920.0000    8.66672
246960.0000    7.65200
247000.0000    8.02744
247040.0000    8.49917
247080.0000    9.95517
247120.0000    8.29642
247160.0000    8.96887
247200.0000    8.37593
247240.0000    8.43744
247280.0000    8.58666
247320.0000    8.83484
247360.0000    8.98157
247400.0000    9.11182
247440.0000    8.43950
247480.0000    7.91714
247520.0000    8.21088
247560.0000    8.02798
247600.0000    8.36586
247640.0000    8.78642
247680.0000    7.60751
247720.0000    8.16067
247760.0000    8.36352
247800.0000    8.42665
247840.0000    7.29492
247880.0000    7.89106
247920.0000    7.80708
247960.0000    8.48864
248000.0000    7.85968
248040.0000    7.75594
248080.0000    7.72253
248120.0000    7.96916
248160.0000    8.19233
248200.0000    7.15778
248240.0000    8.44053
248280.0000    8.38848
248320.0000    7.97754
248360.0000    8.27225
248400.0000    9.74496
248440.0000    9.47772
248480.0000    7.94013
248520.0000    8.97036
248560.0000    9.38370
248600.0000    8.19986
248640.0000    8.45347
248680.0000    8.27887
248720.0000    8.35247
248760.0000    8.97374
248800.0000    8.62114
248840.0000    8.31330
248880.0000    8.29593
248920.0000    9.26256
248960.0000    8.83045
249000.0000    9.02961
249040.0000    8.11217
249080.0000    8.72059
249120.0000    8.81969
249160.0000    8.75448
249200.0000    8.68511
249240.0000    7.85214
249280.0000    8.06873
249320.0000    8.53796
249360.0000    9.32531
249400.0000    8.67123
249440.0000    8.30877
249480.0000    8.25150
249520.0000    8.55923
249560.0000    8.95039
249600.0000    8.31198
249640.0000    9.11005
249680.0000    8.33728
249720.0000    8.76069
249760.0000    9.63724
249800.0000    8.72655
249840.0000    8.83810
249880.0000    9.37072
249920.0000    8.59632
249960.0000    9.19453
250000.0000    8.37832
250040.0000    8.81289
250080.0000    8.89870
250120.0000    7.81253
250160.0000    8.23289
250200.0000    9.43687
250240.0000    8.98727
250280.0000    8.34414
250320.0000    9.11396
250360.0000    7.97681
250400.0000    8.96467
250440.0000    9.44708
250480.0000    8.59476
250520.0000    8.78667
250560.0000    8.86005
250600.0000    8.70930
250640.0000    8.63659
250680.0000    8.06224
250720.0000    8.40981
250760.0000    8.30805
250800.0000    7.77261
250840.0000    7.86162
250880.0000    7.42903
250920.0000    7.33507
250960.0000    7.52652
251000.0000    7.92115
251040.0000    7.67110
251080.0000    7.35721
251120.0000    7.96141
251160.0000    8.75211
251200.0000    8.91558
251240.0000    9.18853
251280.0000    8.77391
251320.0000    8.59992
251360.0000    8.66440
251400.0000    9.43855
251440.0000    9.61187
251480.0000    8.85833
251520.0000    7.69597
251560.0000    8.19845
251600.0000    7.65114
251640.0000    7.86782
251680.0000    7.32126
251720.0000    8.16401
251760.0000    8.17595
251800.0000    7.01999
251840.0000    6.83319
251880.0000    7.76533
251920.0000    8.28521
251960.0000    7.86510
252000.0000    7.66006
252040.0000    8.39413
252080.0000    9.22174
252120.0000    9.29041
252160.0000    8.11808
252200.0000    7.93147
252240.0000    8.18937
252280.0000    8.18657
252320.0000    9.19329
252360.0000    8.40517
252400.0000    8.91434
252440.0000    9.29411
252480.0000    8.38892
252520.0000    8.21807
252560.0000    8.53823
252600.0000    8.87345
252640.0000    9.16803
252680.0000    8.83069
252720.0000    7.54312
252760.0000    7.74393
252800.0000    8.01794
252840.0000    8.37380
252880.0000    7.65548
252920.0000    8.74620
252960.0000    8.75616
253000.0000    8.44485
253040.0000    8.60589
253080.0000    8.62405
253120.0000    8.72466
253160.0000    8.68232
253200.0000    9.25244
253240.0000    8.82342
253280.0000    8.55747
253320.0000    8.43584
253360.0000    8.84248
253400.0000    8.07515
253440.0000    8.49844
253480.0000    9.34907
253520.0000    8.51500
253560.0000    8.40799
253600.0000    8.48907
253640.0000    8.40208
253680.0000    8.88079
253720.0000    8.91252
253760.0000    8.17699
253800.0000    8.20447
253840.0000    8.25068
253880.0000    8.61879
253920.0000    7.47053
253960.0000    8.75046
254000.0000    8.73075
254040.0000    8.45235
254080.0000    9.09941
254120.0000    9.02899
254160.0000    9.34300
254200.0000    8.89516
254240.0000    9.42520
254280.0000    8.69445
254320.0000    9.25016
254360.0000    8.98204
254400.0000    9.78339
254440.0000    9.02423
254480.0000    9.60647
254520.0000    9.28988
254560.0000    8.73732
254600.0000    8.29050
254640.0000    9.40926
254680.0000    8.83302
254720.0000    8.25405
254760.0000    8.84724
254800.0000    7.72386
254840.0000    8.42777
254880.0000    8.80777
254920.0000    7.74810
254960.0000    9.47809
255000.0000    8.46367
255040.0000    9.01659
255080.0000    8.49112
255120.0000    8.76473
255160.0000    9.04811
255200.0000    8.59423
255240.0000    8.77608
255280.0000    8.57581
255320.0000    8.54191
255360.0000    8.30733
255400.0000    9.34612
255440.0000    8.95549
255480.0000    8.96945
255520.0000    8.53380
255560.0000    7.92106
255600.0000    8.68640
255640.0000    8.93852
255680.0000    9.32118
255720.0000    8.33929
255760.0000    8.54847
255800.0000    8.83324
255840.0000    8.55322
255880.0000    8.21368
255920.0000    8.35455
255960.0000    8.57263
256000.0000    7.48092
256040.0000    7.92367
256080.0000    6.75737
256120.0000    8.54311
256160.0000    7.53310
256200.0000    7.31855
256240.0000    7.95390
256280.0000    8.55321
256320.0000    8.05926
256360.0000    8.32396
256400.0000    8.93080
256440.0000    8.68699
256480.0000    9.18010
256520.0000    8.99144
256560.0000    8.33991
256600.0000    8.64043
256640.0000    8.61855
256680.0000    8.40035
256720.0000    9.26014
256760.0000    9.44310
256800.0000    9.54736
256840.0000    9.61964
256880.0000    8.41161
256920.0000    8.33622
256960.0000    8.81835
257000.0000    7.99289
257040.0000    7.87935
257080.0000    8.12214
257120.0000    8.31814
257160.0000    8.88118
257200.0000    8.63738
257240.0000    8.75591
257280.0000    8.92789
257320.0000    8.27689
257360.0000    8.40476
257400.0000    7.92956
257440.0000    8.16617
257480.0000    8.52736
257520.0000    8.12794
257560.0000    7.98748
257600.0000    8.34937
257640.0000    8.31218
257680.0000    9.00769
257720.0000    8.27508
257760.0000    8.23651
257800.0000    9.17604
257840.0000    9.30415
257880.0000    8.36224
257920.0000    8.37822
257960.0000    8.25201
258000.0000    8.22153
258040.0000    8.00952
258080.0000    8.35830
258120.0000    8.26730
258160.0000    8.15997
258200.0000    8.85639
258240.0000    8.40719
258280.0000    7.80337
258320.0000    7.57986
258360.0000    8.05975
258400.0000    8.61214
258440.0000    7.67488
258480.0000    6.83283
258520.0000    7.71198
258560.0000    8.06279
258600.0000    8.09905
258640.0000    8.76446
258680.0000    8.95565
258720.0000    8.71795
258760.0000    8.72443
258800.0000    9.14224
258840.0000    9.26152
258880.0000    8.15158
258920.0000    8.15022
258960.0000    9.19354
259000.0000    8.26876
259040.0000    8.58623
259080.0000    8.85812
259120.0000    9.02939
259160.0000    8.64064
259200.0000    8.79356
259240.0000    9.30568
259280.0000    8.23596
259320.0000    8.77810
259360.0000    7.70522
259400.0000    8.40010
259440.0000    8.54384
259480.0000    7.48887
259520.0000    8.37225
259560.0000    7.79561
259600.0000    8.04172
259640.0000    7.99710
259680.0000    8.31479
259720.0000    9.06301
259760.0000    7.52405
259800.0000    7.51085
259840.0000    8.59385
259880.0000    6.93559
259920.0000    6.78960
259960.0000    7.83824
260000.0000    7.99276
260040.0000    6.87565
260080.0000    7.74619
260120.0000    7.71834
260160.0000    6.89753
260200.0000    7.40692
260240.0000    7.45979
260280.0000    8.46196
260320.0000    8.03128
260360.0000    7.42111
260400.0000    7.89131
260440.0000    7.65441
260480.0000    6.60923
260520.0000    7.54360
260560.0000    7.75987
260600.0000    7.61598
260640.0000    8.30049
260680.0000    8.03417
260720.0000    7.43987
260760.0000    9.56874
260800.0000    8.02945
260840.0000    8.56609
260880.0000    7.82730
260920.0000    8.72789
260960.0000    8.75102
261000.0000    7.87792
261040.0000    8.55141
261080.0000    8.45159
261120.0000   10.20715
261160.0000    8.92635
261200.0000    8.60640
261240.0000    8.09065
261280.0000    8.09893
261320.0000    7.65192
261360.0000    7.88086
261400.0000    6.24470
261440.0000    8.24158
261480.0000    8.19998
261520.0000    8.76699
261560.0000    9.88643
261600.0000    8.81084
261640.0000    9.26083
261680.0000    8.93959
261720.0000    8.10738
261760.0000    7.59039
261800.0000    7.48645
261840.0000    7.77964
261880.0000    7.67174
261920.0000    8.50536
261960.0000    7.87364
262000.0000    7.32620
262040.0000    7.83486
262080.0000    6.10203
262120.0000    5.92077
262160.0000    5.63803
262200.0000    5.25323
262240.0000    7.15597
262280.0000    5.95656
262320.0000    6.13907
262360.0000    6.01313
262400.0000    6.85163
262440.0000    6.24691
262480.0000    6.68608
262520.0000    6.49143
262560.0000    6.99098
262600.0000    6.46832
262640.0000    8.95284
262680.0000    7.69020
262720.0000    8.76605
262760.0000    7.09078
262800.0000    7.67677
262840.0000    7.95113
262880.0000    9.20120
262920.0000    8.69864
262960.0000    8.77625
263000.0000    8.78934
263040.0000    8.42640
263080.0000    7.59774
263120.0000    8.59987
263160.0000    9.37831
263200.0000    8.23940
263240.0000    8.07422
263280.0000    7.60641
263320.0000    7.04757
263360.0000    6.30560
263400.0000    7.38267
263440.0000    7.77241
263480.0000    8.31598
263520.0000    8.23605
263560.0000    8.04351
263600.0000    7.72221
263640.0000    8.91224
263680.0000    9.62486
263720.0000    8.80087
263760.0000    9.56225
263800.0000    9.08441
263840.0000   10.53919
263880.0000    9.92888
263920.0000   10.70867
263960.0000   10.77944
264000.0000   10.44736
264040.0000   10.12991
264080.0000   10.93060
264120.0000   10.71416
264160.0000   10.92770
264200.0000   11.06401
264240.0000   11.35735
264280.0000   12.30734
264320.0000   10.48301
264360.0000   10.37433
264400.0000   10.97533
264440.0000   10.82804
264480.0000   10.58999
264520.0000   10.59155
264560.0000   10.53659
264600.0000   10.76117
264640.0000   11.53474
264680.0000   11.27279
264720.0000   10.86873
264760.0000   10.62651
264800.0000   10.77220
264840.0000   10.18143
264880.0000   10.86537
264920.0000   11.31709
264960.0000   10.46574
265000.0000   10.64866
265040.0000   10.90298
265080.0000   10.77353
265120.0000   11.15129
265160.0000   11.40520
265200.0000   10.46549
265240.0000   10.75866
265280.0000   10.96961
265320.0000   11.35835
265360.0000   11.03915
265400.0000   10.68209
265440.0000   11.48308
265480.0000   10.89155
265520.0000   10.20918
265560.0000   10.53501
265600.0000   10.13141
265640.0000    9.94773
265680.0000   11.01137
265720.0000   10.28180
265760.0000   10.84068
265800.0000   10.53345
265840.0000   10.57328
265880.0000    8.97161
265920.0000    8.94878
265960.0000    9.18427
266000.0000   10.56674
266040.0000    9.31529
266080.0000    9.97274
266120.0000   10.41984
266160.0000   10.04265
266200.0000    9.19499
266240.0000   10.09140
266280.0000    9.97054
266320.0000    8.72353
266360.0000    9.23861
266400.0000    9.57056
266440.0000    8.91306
266480.0000   10.16825
266520.0000    8.16505
266560.0000    7.99142
266600.0000    8.92022
266640.0000    8.43891
266680.0000    9.62719
266720.0000    9.58400
266760.0000    8.90176
266800.0000    8.76756
266840.0000    9.79780
266880.0000    9.56256
266920.0000   10.48976
266960.0000   10.00919
267000.0000    9.81206
267040.0000    8.49582
267080.0000    8.50654
267120.0000    9.28676
267160.0000    9.32670
267200.0000   10.04039
267240.0000    9.12990
267280.0000    9.46380
267320.0000    8.82707
267360.0000    9.27596
267400.0000    9.37761
267440.0000    9.26150
267480.0000    9.78030
267520.0000    8.62538
267560.0000    8.98557
267600.0000    9.35685
267640.0000    9.54600
267680.0000    9.31248
267720.0000    9.84659
267760.0000    9.57435
267800.0000    9.62867
267840.0000   10.14784
267880.0000   10.31385
267920.0000    9.20708
267960.0000    9.45869
268000.0000    9.34140
268040.0000   10.23448
268080.0000   10.00039
268120.0000   10.74231
268160.0000   10.17331
268200.0000   10.46479
268240.0000    9.75379
268280.0000   10.91273
268320.0000    9.42276
268360.0000   11.13012
268400.0000   11.00724
268440.0000   10.45359
268480.0000   11.16938
268520.0000   10.67205
268560.0000   11.61796
268600.0000   11.45671
268640.0000   11.53763
268680.0000   11.69928
268720.0000   10.81479
268760.0000   10.10276
268800.0000   10.96060
268840.0000   11.06759
268880.0000   10.65422
268920.0000   11.34149
268960.0000   11.23131
269000.0000   11.03586
269040.0000   10.88258
269080.0000    9.91094
269120.0000   10.59320
269160.0000   10.17177
269200.0000   10.69441
269240.0000   11.11813
269280.0000   11.76924
269320.0000   11.85846
269360.0000   11.38750
269400.0000   11.62940
269440.0000   10.52817
269480.0000   11.07240
269520.0000   11.47460
269560.0000   10.91250
269600.0000   12.08262
269640.0000   11.20755
269680.0000   11.73807
269720.0000   12.22481
269760.0000   12.15031
269800.0000   12.13422
269840.0000   11.28799
269880.0000   11.80499
269920.0000   11.19385
269960.0000   11.73458
270000.0000   11.62978
270040.0000   11.38842
270080.0000   11.02189
270120.0000   11.10585
270160.0000   10.58729
270200.0000   11.52384
270240.0000   10.82762
270280.0000   10.85068
270320.0000   11.41139
270360.0000   10.96493
270400.0000   10.75827
270440.0000   12.06739
270480.0000   11.36788
270520.0000   10.68969
270560.0000   11.44993
270600.0000   10.71465
270640.0000    9.96167
270680.0000    9.95420
270720.0000   10.50377
270760.0000    9.82163
270800.0000    9.93060
270840.0000    9.09643
270880.0000   10.57028
270920.0000    9.56632
270960.0000    9.50851
271000.0000    9.07097
271040.0000   10.09941
271080.0000    9.99043
271120.0000    9.77645
271160.0000    9.96126
271200.0000    9.91295
271240.0000   10.39989
271280.0000    9.33241
271320.0000    9.32598
271360.0000   10.06172
271400.0000   10.22514
271440.0000    9.94363
271480.0000   10.49807
271520.0000   10.56333
271560.0000   10.57023
271600.0000   11.15897
271640.0000   10.20372
271680.0000   10.48288
271720.0000   10.51826
271760.0000   10.68126
271800.0000    9.27221
271840.0000    8.80244
271880.0000    8.83044
271920.0000    8.89025
271960.0000    8.98958
272000.0000    8.73145
272040.0000    8.35357
272080.0000    9.55956
272120.0000    8.38033
272160.0000    8.94860
272200.0000    9.07133
272240.0000    8.70282
272280.0000    9.39433
272320.0000    8.73155
272360.0000    8.18951
272400.0000    7.93831
272440.0000    7.86373
272480.0000    7.76551
272520.0000    7.47689
272560.0000    6.49129
272600.0000    6.24163
272640.0000    7.65854
272680.0000    6.45935
272720.0000    5.88305
272760.0000    6.33194
272800.0000    5.83846
272840.0000    6.62560
272880.0000    5.75186
272920.0000    6.45693
272960.0000    7.01454
273000.0000    6.52477
273040.0000    5.64803
273080.0000    6.15264
273120.0000    6.66449
273160.0000    5.03782
273200.0000    6.68561
273240.0000    8.12417
273280.0000    7.27094
273320.0000    7.43026
273360.0000    7.65286
273400.0000    7.10593
273440.0000    7.02768
273480.0000    6.66923
273520.0000    8.23827
273560.0000    8.30533
273600.0000    8.56452
273640.0000    7.68047
273680.0000    8.55689
273720.0000    9.08660
273760.0000    7.50837
273800.0000    8.88297
273840.0000    7.46655
273880.0000    8.44728
273920.0000    7.38465
273960.0000    7.68785
274000.0000    7.39256
274040.0000    6.53353
274080.0000    7.55257
274120.0000    6.81763
274160.0000    7.62155
274200.0000    7.97398
274240.0000    7.50202
274280.0000    8.62516
274320.0000    8.01968
274360.0000    6.94626
274400.0000    6.86379
274440.0000    6.41608
274480.0000    6.74630
274520.0000    8.36875
274560.0000    8.14743
274600.0000    7.82765
274640.0000    6.85684
274680.0000    8.54164
274720.0000    7.12568
274760.0000    7.16759
274800.0000    6.10445
274840.0000    5.75285
274880.0000    6.36659
274920.0000    5.22028
274960.0000    5.84341
275000.0000    6.80580
275040.0000    7.35045
275080.0000    8.25501
275120.0000    8.16898
275160.0000    8.75736
275200.0000    9.86145
275240.0000    8.93675
275280.0000    8.64082
275320.0000    9.03667
275360.0000    8.36458
275400.0000    9.03702
275440.0000    9.63582
275480.0000    9.91313
275520.0000    9.99423
275560.0000    9.15547
275600.0000    9.91052
275640.0000   10.54856
275680.0000    9.81266
275720.0000    9.95852
275760.0000    9.17514
275800.0000    8.22127
275840.0000    8.13396
275880.0000    8.62276
275920.0000    7.72800
275960.0000    7.84877
276000.0000    7.87722
276040.0000    9.11752
276080.0000    8.64635
276120.0000    9.16015
276160.0000    8.63454
276200.0000    9.10829
276240.0000    7.82554
276280.0000    8.92668
276320.0000    8.05259
276360.0000    8.82053
276400.0000    9.39070
276440.0000    9.31297
276480.0000    8.98474
276520.0000    7.88509
276560.0000    8.94959
276600.0000    8.44852
276640.0000    8.18248
276680.0000    8.22993
276720.0000    8.58244
276760.0000    8.32721
276800.0000    9.20946
276840.0000    9.17526
276880.0000    9.56106
276920.0000    8.57786
276960.0000    8.96437
277000.0000    9.23808
277040.0000    9.05400
277080.0000    8.90011
277120.0000    9.48886
277160.0000    8.66582
277200.0000    9.64703
277240.0000    9.34941
277280.0000    9.05246
277320.0000    9.52349
277360.0000    8.92340
277400.0000    9.78009
277440.0000   10.15732
277480.0000   11.09114
277520.0000   10.46110
277560.0000    9.27806
277600.0000   10.06712
277640.0000    9.90266
277680.0000   10.35968
277720.0000    9.71591
277760.0000    9.94917
277800.0000    9.84672
277840.0000    9.65476
277880.0000    9.80505
277920.0000    9.21269
277960.0000    9.70167
278000.0000    9.33338
278040.0000   10.04938
278080.0000   10.27890
278120.0000   10.67867
278160.0000   11.32000
278200.0000   10.72090
278240.0000    9.95446
278280.0000    9.19627
278320.0000    9.18165
278360.0000    8.69003
278400.0000    8.16177
278440.0000    7.63217
278480.0000    8.78047
278520.0000    8.08148
278560.0000    7.84379
278600.0000    7.79984
278640.0000    8.17841
278680.0000    7.02776
278720.0000    7.52938
278760.0000    8.43482
278800.0000    7.91430
278840.0000    8.65892
278880.0000    7.04770
278920.0000    8.35740
278960.0000    8.55803
279000.0000    7.28380
279040.0000    7.25280
279080.0000    7.74855
279120.0000    7.96309
279160.0000    9.42888
279200.0000    9.34151
279240.0000    8.02303
279280.0000    8.08612
279320.0000    7.86420
279360.0000    8.93062
279400.0000    8.07902
279440.0000    9.21699
279480.0000    9.74371
279520.0000    8.50927
279560.0000    8.03444
279600.0000    7.41734
279640.0000    6.89443
279680.0000    8.49539
279720.0000    8.40734
279760.0000    8.17621
279800.0000    7.93283
279840.0000    6.49442
279880.0000    7.79703
279920.0000    7.42076
279960.0000    7.22325
280000.0000    7.25421
280040.0000    6.88643
280080.0000    6.53433
280120.0000    8.75571
280160.0000   10.50547
280200.0000    8.77379
280240.0000    7.98116
280280.0000    6.61028
280320.0000    5.86097
280360.0000    6.88627
280400.0000    7.24002
280440.0000    8.47762
280480.0000    6.31805
280520.0000    5.98230
280560.0000    6.87546
280600.0000    7.14879
280640.0000    7.79703
280680.0000    6.15334
280720.0000    6.48780
280760.0000    5.66141
280800.0000    7.52406
280840.0000    7.28951
280880.0000    5.77758
280920.0000    5.66809
280960.0000    7.03208
281000.0000    6.12363
281040.0000    4.24236
281080.0000    4.06666
281120.0000    6.86436
281160.0000    6.38123
281200.0000    7.46135
281240.0000    6.91941
281280.0000    6.88042
281320.0000    6.63635
281360.0000    6.89158
281400.0000    8.36637
281440.0000    7.91079
281480.0000    9.45363
281520.0000    9.23183
281560.0000    8.60113
281600.0000    7.64425
281640.0000    7.25746
281680.0000    6.48089
281720.0000    5.78343
281760.0000    6.68721
281800.0000    8.13651
281840.0000    6.40367
281880.0000    7.12103
281920.0000    7.74511
281960.0000    7.81459
282000.0000    6.86937
282040.0000    7.31567
282080.0000    5.77577
282120.0000    6.76040
282160.0000    6.36583
282200.0000    4.48838
282240.0000    4.30499
282280.0000    4.72868
282320.0000    6.22762
282360.0000    5.99617
282400.0000    7.15099
282440.0000    6.79520
282480.0000    6.30085
282520.0000    6.93581
282560.0000    6.09278
282600.0000    6.63356
282640.0000    6.86827
282680.0000    6.87326
282720.0000    7.66649
282760.0000    6.15449
282800.0000    6.18259
282840.0000    5.20732
282880.0000    5.17294
282920.0000    6.02667
282960.0000    6.80137
283000.0000    6.47662
283040.0000    6.68572
283080.0000    7.95537
283120.0000    6.25813
283160.0000    6.86593
283200.0000    6.54506
283240.0000    7.25135
283280.0000    6.61008
283320.0000    7.02185
283360.0000    8.19645
283400.0000    7.46675
283440.0000    6.57936
283480.0000    6.94701
283520.0000    7.51246
283560.0000    7.66333
283600.0000    7.42907
283640.0000    7.76788
283680.0000    7.05038
283720.0000    8.64120
283760.0000    8.89878
283800.0000    8.36882
283840.0000    7.55181
283880.0000    7.88962
283920.0000    6.82118
283960.0000    5.94531
284000.0000    6.04709
284040.0000    6.26348
284080.0000    5.65066
284120.0000    6.33521
284160.0000    7.27909
284200.0000    6.26657
284240.0000    6.82696
284280.0000    7.59837
284320.0000    7.78060
284360.0000    7.34999
284400.0000    6.16380
284440.0000    7.18793
284480.0000    8.05702
284520.0000    7.17732
284560.0000    5.45488
284600.0000    5.37366
284640.0000    5.28783
284680.0000    6.19470
284720.0000    6.11852
284760.0000    6.11958
284800.0000    7.33129
284840.0000    6.87905
284880.0000    7.23788
284920.0000    6.54308
284960.0000    6.67141
285000.0000    4.90009
285040.0000    5.00988
285080.0000    5.22853
285120.0000    5.46190
285160.0000    6.02377
285200.0000    4.96206
285240.0000    5.41988
285280.0000    4.97058
285320.0000    5.15880
285360.0000    6.15333
285400.0000    6.02138
285440.0000    5.37064
285480.0000    5.70322
285520.0000    5.02373
285560.0000    5.85347
285600.0000    6.28918
285640.0000    4.83641
285680.0000    6.22332
285720.0000    6.51575
285760.0000    7.22200
285800.0000    5.95863
285840.0000    5.62535
285880.0000    5.04756
285920.0000    5.99635
285960.0000    5.31612
286000.0000    4.51968
286040.0000    4.43862
286080.0000    5.50166
286120.0000    5.00193
286160.0000    5.17116
286200.0000    5.40109
286240.0000    4.02305
286280.0000    4.89300
286320.0000    5.11751
286360.0000    5.70149
286400.0000    5.45026
286440.0000    5.01648
286480.0000    5.09201
286520.0000    5.84028
286560.0000    4.44690
286600.0000    5.41967
286640.0000    4.50288
286680.0000    5.45400
286720.0000    5.65107
286760.0000    5.85268
286800.0000    5.15250
286840.0000    5.86940
286880.0000    4.89945
286920.0000    5.44944
286960.0000    6.21257
287000.0000    5.59628
287040.0000    6.48085
287080.0000    7.26712
287120.0000    7.14262
287160.0000    7.12008
287200.0000    5.73320
287240.0000    6.47900
287280.0000    5.39288
287320.0000    6.72652
287360.0000    5.34381
287400.0000    6.16355
287440.0000    6.64957
287480.0000    5.67729
287520.0000    5.90218
287560.0000    5.50777
287600.0000    6.57030
287640.0000    6.18401
287680.0000    5.51778
287720.0000    5.98132
287760.0000    6.10437
287800.0000    5.68583
287840.0000    6.30504
287880.0000    6.82516
287920.0000    6.37452
287960.0000    5.54933
288000.0000    6.23857
288040.0000    7.49210
288080.0000    5.62113
288120.0000    6.97406
288160.0000    7.51234
288200.0000    7.12378
288240.0000    6.16302
288280.0000    6.02402
288320.0000    6.11117
288360.0000    5.41341
288400.0000    5.07554
288440.0000    5.59900
288480.0000    5.23610
288520.0000    5.23956
288560.0000    4.72752
288600.0000    5.23761
288640.0000    5.41229
288680.0000    4.95204
288720.0000    5.93625
288760.0000    5.88996
288800.0000    5.12856
288840.0000    6.10864
288880.0000    6.09167
288920.0000    7.48366
288960.0000    8.28711
289000.0000    8.10797
289040.0000    6.68799
289080.0000    6.68165
289120.0000    6.48692
289160.0000    6.36169
289200.0000    7.16181
289240.0000    5.98893
289280.0000    6.41432
289320.0000    6.01614
289360.0000    5.31537
289400.0000    5.32515
289440.0000    6.27210
289480.0000    6.46919
289520.0000    6.95509
289560.0000    5.83050
289600.0000    5.67746
289640.0000    5.37975
289680.0000    6.08492
289720.0000    6.31988
289760.0000    5.85466
289800.0000    5.95496
289840.0000    6.28163
289880.0000    4.70144
289920.0000    3.68849
289960.0000    5.94091
290000.0000    4.62436
290040.0000    5.70267
290080.0000    5.94548
290120.0000    6.68742
290160.0000    5.22387
290200.0000    5.05681
290240.0000    4.87436
290280.0000    6.40325
290320.0000    5.57822
290360.0000    7.05715
290400.0000    6.65107
290440.0000    7.56678
290480.0000    6.76566
290520.0000    7.18915
290560.0000    7.35584
290600.0000    5.84589
290640.0000    6.84576
290680.0000    6.09113
290720.0000    5.98771
290760.0000    5.54251
290800.0000    5.61421
290840.0000    6.24612
290880.0000    6.88463
290920.0000    5.94049
290960.0000    6.86358
291000.0000    6.85174
291040.0000    4.50017
291080.0000    4.61939
291120.0000    4.50811
291160.0000    7.12792
291200.0000    5.84668
291240.0000    4.93543
291280.0000    4.82547
291320.0000    4.00925
291360.0000    5.84652
291400.0000    3.73885
291440.0000    4.31570
291480.0000    3.66192
291520.0000    4.90167
291560.0000    5.41743
291600.0000    4.67797
291640.0000    4.49313
291680.0000    4.97387
291720.0000    5.35640
291760.0000    6.07158
291800.0000    4.70089
291840.0000    4.99358
291880.0000    4.35877
291920.0000    4.95021
291960.0000    3.89564
292000.0000    4.51912
292040.0000    4.46640
292080.0000    4.47629
292120.0000    4.90800
292160.0000    4.84778
292200.0000    4.71647
292240.0000    5.33047
292280.0000    5.66686
292320.0000    5.31501
292360.0000    5.27555
292400.0000    5.65996
292440.0000    6.24278
292480.0000    6.45420
292520.0000    6.75612
292560.0000    6.76495
292600.0000    6.10333
292640.0000    5.55700
292680.0000    5.83925
292720.0000    5.33342
292760.0000    5.19589
292800.0000    6.92821
292840.0000    6.00070
292880.0000    5.50656
292920.0000    3.97490
292960.0000    3.82069
293000.0000    4.33517
293040.0000    5.73808
293080.0000    6.55849
293120.0000    5.83352
293160.0000    5.38862
293200.0000    6.40380
293240.0000    6.19811
293280.0000    7.00841
293320.0000    5.90180
293360.0000    5.65221
293400.0000    5.38765
293440.0000    4.85039
293480.0000    6.27007
293520.0000    4.34379
293560.0000    5.18052
293600.0000    5.86793
293640.0000    5.47198
293680.0000    4.21973
293720.0000    4.42036
293760.0000    4.04965
293800.0000    4.41123
293840.0000    3.89685
293880.0000    4.12482
293920.0000    4.98555
293960.0000    3.79825
294000.0000    4.57848
294040.0000    3.28459
294080.0000    3.94299
294120.0000    3.69695
294160.0000    4.28783
294200.0000    4.51825
294240.0000    5.98141
294280.0000    5.86810
294320.0000    5.82314
294360.0000    4.78743
294400.0000    4.70392
294440.0000    3.64440
294480.0000    4.76003
294520.0000    5.87521
294560.0000    6.07093
294600.0000    6.76787
294640.0000    6.72182
294680.0000    5.78987
294720.0000    5.87002
294760.0000    5.44002
294800.0000    6.46730
294840.0000    5.23664
294880.0000    6.16645
294920.0000    5.92389
294960.0000    6.04158
295000.0000    6.67126
295040.0000    6.61398
295080.0000    7.19040
295120.0000    6.30852
295160.0000    7.02115
295200.0000    6.61486
295240.0000    7.28949
295280.0000    7.32237
295320.0000    7.18235
295360.0000    6.09220
295400.0000    7.04138
295440.0000    5.88927
295480.0000    5.90113
295520.0000    7.62492
295560.0000    6.76209
295600.0000    5.84597
295640.0000    5.47763
295680.0000    5.65975
295720.0000    5.54961
295760.0000    5.13809
295800.0000    5.04211
295840.0000    5.01366
295880.0000    6.04280
295920.0000    5.48263
295960.0000    5.52736
296000.0000    6.26081
296040.0000    6.63360
296080.0000    5.88121
296120.0000    5.59515
296160.0000    6.35044
296200.0000    5.62713
296240.0000    5.58104
296280.0000    4.95971
296320.0000    5.38822
296360.0000    6.66098
296400.0000    6.38945
296440.0000    5.89800
296480.0000    5.65061
296520.0000    6.02148
296560.0000    5.81911
296600.0000    4.57275
296640.0000    5.26740
296680.0000    6.01076
296720.0000    4.30039
296760.0000    5.68723
296800.0000    5.24339
296840.0000    5.03976
296880.0000    4.50329
296920.0000    5.15799
296960.0000    4.10727
297000.0000    5.56723
297040.0000    3.82271
297080.0000    3.75465
297120.0000    4.12033
297160.0000    5.02315
297200.0000    4.47076
297240.0000    4.77711
297280.0000    4.90095
297320.0000    4.61214
297360.0000    4.69057
297400.0000    4.94769
297440.0000    4.07817
297480.0000    5.54676
297520.0000    5.01735
297560.0000    5.35408
297600.0000    4.88956
297640.0000    4.35759
297680.0000    4.74207
297720.0000    4.48248
297760.0000    3.93400
297800.0000    4.47690
297840.0000    4.41966
297880.0000    3.96983
297920.0000    4.19209
297960.0000    4.27880
298000.0000    4.04441
298040.0000    4.42040
298080.0000    4.36035
298120.0000    4.57066
298160.0000    5.92511
298200.0000    4.77882
298240.0000    6.01097
298280.0000    3.73605
298320.0000    3.05537
298360.0000    3.35155
298400.0000    4.38830
298440.0000    4.05319
298480.0000    5.39969
298520.0000    4.36784
298560.0000    5.43723
298600.0000    5.39593
298640.0000    3.86508
298680.0000    3.53245
298720.0000    4.84128
298760.0000    5.05559
298800.0000    5.08693
298840.0000    4.71501
298880.0000    5.75177
298920.0000    5.47065
298960.0000    6.04175
299000.0000    6.14599
299040.0000    4.34703
299080.0000    5.48251
299120.0000    5.23920
299160.0000    6.03969
299200.0000    7.50087
299240.0000    7.26483
299280.0000    5.87803
299320.0000    6.30700
299360.0000    6.27188
299400.0000    4.99000
299440.0000    4.79777
299480.0000    5.67772
299520.0000    5.62273
299560.0000    6.44636
299600.0000    7.21389
299640.0000    4.55161
299680.0000    4.13426
299720.0000    6.20179
299760.0000    6.36572
299800.0000    5.42979
299840.0000    5.97042
299880.0000    5.38447
299920.0000    4.42117
299960.0000    4.28038
300000.0000    4.41112
300040.0000    5.31102
300080.0000    4.60536
300120.0000    4.71935
300160.0000    4.81555
300200.0000    5.51713
300240.0000    5.45186
300280.0000    4.74889
300320.0000    4.77665
300360.0000    4.46796
300400.0000    3.96382
300440.0000    5.17131
300480.0000    5.00560
300520.0000    4.55841
300560.0000    4.78743
300600.0000    5.65864
300640.0000    5.51395
300680.0000    6.28101
300720.0000    4.90740
300760.0000    5.34920
300800.0000    5.27416
300840.0000    4.95482
300880.0000    6.97278
300920.0000    5.28802
300960.0000    6.41691
301000.0000    6.28484
301040.0000    5.45476
301080.0000    5.88808
301120.0000    4.98611
301160.0000    5.40244
301200.0000    3.96425
301240.0000    5.18768
301280.0000    4.75399
301320.0000    4.68398
301360.0000    5.54860
301400.0000    4.49473
301440.0000    5.32570
301480.0000    4.86444
301520.0000    4.53419
301560.0000    6.21858
301600.0000    4.69128
301640.0000    4.58824
301680.0000    4.90834
301720.0000    5.45180
301760 5
301800 5
301840 5
301880 5
301920 5
301960 5
302000 5
302040 5
302080 5
302120 5
302160 5
302200 5
302240 5
302280 5
302320 5
302360 5
302400 5
302440 5
302480 5
302520 5
302560 5
302600 5
302640 5
302680 5
302720 5
302760 5
302800 5
302840 5
302880 5
302920 5
302960 5
303000 5
303040 5
303080 5
303120 5
303160 5
303200 5
303240 5
303280 5
303320 5
303360 5
303400 5
303440 5
303480 5
303520 5
303560 5
303600 5
303640 5
303680 5
303720 5
303760 5
303800 5
303840 5
303880 5
303920 5
303960 5
304000 5
304040 5
304080 5
304120 5
304160 5
304200 5
304240 5
304280 5
304320 5
304360 5
304400 5
304440 5
304480 5
304520 5
304560 5
304600 5
304640 5
304680 5
304720 5
304760 5
304800 5
304840 5
304880 5
304920 5
304960 5
305000 5
305040 5
305080 5
305120 5
305160 5
305200 5
305240 5
305280 5
305320 5
305360 5
305400 5
305440 5
305480 5
305520 5
305560 5
305600 5
305640 5
305680 5
305720 5
305760 5
305800 5
305840 5
305880 5
305920 5
305960 5
306000 5
306040 5
306080 5
306120 5
306160 5
306200 5
306240 5
306280 5
306320 5
306360 5
306400 5
306440 5
306480 5
306520 5
306560 5
306600 5
306640 5
306680 5
306720 5
306760 5
306800 5
306840 5
306880 5
306920 5
306960 5
307000 5
307040 5
307080 5
307120 5
307160 5
307200 5
307240 5
307280 5
307320 5
307360 5
307400 5
307440 5
307480 5
307520 5
307560 5
307600 5
307640 5
307680 5
307720 5
307760 5
307800 5
307840 5
307880 5
307920 5
307960 5
308000 5
308040 5
308080 5
308120 5
308160 5
308200 5
308240 5
308280 5
308320 5
308360 5
308400 5
308440 5
308480 5
308520 5
308560 5
308600 5
308640 5
308680 5
308720 5
308760 5
308800 5
308840 5
308880 5
308920 5
308960 5
309000 5
309040 5
309080 5
309120 5
309160 5
309200 5
309240 5
309280 5
309320 5
309360 5
309400 5
309440 5
309480 5
309520 5
309560 5
309600 5
309640 5
309680 5
309720 5
309760 5
309800 5
309840 5
309880 5
309920 5
309960 5
310000 5
310040 5
310080 5
310120 5
310160 5
310200 5
310240 5
310280 5
310320 5
310360 5
310400 5
310440 5
310480 5
310520 5
310560 5
310600 5
310640 5
310680 5
310720 5
310760 5
310800 5
310840 5
310880 5
310920 5
310960 5
311000 5
311040 5
311080 5
311120 5
311160 5
311200 5
311240 5
311280 5
311320 5
311360 5
311400 5
311440 5
311480 5
311520 5
311560 5
311600 5
311640 5
311680 5
311720 5
311760 5
311800 5
311840 5
311880 5
311920 5
311960 5
312000 5
312040 5
312080 5
312120 5
312160 5
312200 5
312240 5
312280 5
312320 5
312360 5
312400 5
312440 5
312480 5
312520 5
312560 5
312600 5
312640 5
312680 5
312720 5
312760 5
312800 5
312840 5
312880 5
312920 5
312960 5
313000 5
313040 5
313080 5
313120 5
313160 5
313200 5
313240 5
313280 5
313320 5
313360 5
313400 5
313440 5
313480 5
313520 5
313560 5
313600 5
313640 5
313680 5
313720 5
313760 5
313800 5
313840 5
313880 5
313920 5
313960 5
314000 5
314040 5
314080 5
314120 5
314160 5
314200 5
314240 5
314280 5
314320 5
314360 5
314400 5
314440 5
314480 5
314520 5
314560 5
314600 5
314640 5
314680 5
314720 5
314760 5
314800 5
314840 5
314880 5
314920 5
314960 5
315000 5
315040 5
315080 5
315120 5
315160 5
315200 5
315240 5
315280 5
315320 5
315360 5
315400 5
315440 5
315480 5
315520 5
315560 5
315600 5
315640 5
315680 5
315720 5
315760 5
315800 5
315840 5
315880 5
315920 5
315960 5
316000 5
316040 5
316080 5
316120 5
316160 5
316200 5
316240 5
316280 5
316320 5
316360 5
316400 5
316440 5
316480 5
316520 5
316560 5
316600 5
316640 5
316680 5
316720 5
316760 5
316800 5
316840 5
316880 5
316920 5
316960 5
317000 5
317040 5
317080 5
317120 5
317160 5
317200 5
317240 5
317280 5
317320 5
317360 5
317400 5
317440 5
317480 5
317520 5
317560 5
317600 5
317640 5
317680 5
317720 5
317760 5
317800 5
317840 5
317880 5
317920 5
317960 5
318000 5
318040 5
318080 5
318120 5
318160 5
318200 5
318240 5
318280 5
318320 5
318360 5
318400 5
318440 5
318480 5
318520 5
318560 5
318600 5
318640 5
318680 5
318720 5
318760 5
318800 5
318840 5
318880 5
318920 5
318960 5
319000 5
319040 5
319080 5
319120 5
319160 5
319200 5
319240 5
319280 5
319320 5
319360 5
319400 5
319440 5
319480 5
319520 5
319560 5
319600 5
319640 5
319680 5
319720 5
319760 5
319800 5
319840 5
319880 5
319920 5
319960 5
320000 5
320040 5
320080 5
320120 5
320160 5
320200 5
320240 5
320280 5
320320 5
320360 5
320400 5
320440 5
320480 5
320520 5
320560 5
320600 5
320640 5
320680 5
320720 5
320760 5
320800 5
320840 5
320880 5
320920 5
320960 5
321000 5
321040 5
321080 5
321120 5
321160 5
321200 5
321240 5
321280 5
321320 5
321360 5
321400 5
321440 5
321480 5
321520 5
321560 5
321600 5
321640 5
321680 5
321720 5
321760 5
321800 5
321840 5
321880 5
321920 5
321960 5
322000 5
322040 5
322080 5
322120 5
322160 5
322200 5
322240 5
322280 5
322320 5
322360 5
322400 5
322440 5
322480 5
322520 5
322560 5
322600 5
322640 5
322680 5
322720 5
322760 5
322800 5
322840 5
322880 5
322920 5
322960 5
323000 5
323040 5
323080 5
323120 5
323160 5
323200 5
323240 5
323280 5
323320 5
323360 5
323400 5
323440 5
323480 5
323520 5
323560 5
323600 5
323640 5
323680 5
323720 5
323760 5
323800 5
323840 5
323880 5
323920 5
323960 5
324000 5
324040 5
324080 5
324120 5
324160 5
324200 5
324240 5
324280 5
324320 5
324360 5
324400 5
324440 5
324480 5
324520 5
324560 5
324600 5
324640 5
324680 5
324720 5
324760 5
324800 5
324840 5
324880 5
324920 5
324960 5
325000 5
325040 5
325080 5
325120 5
325160 5
325200 5
325240 5
325280 5
325320 5
325360 5
325400 5
325440 5
325480 5
325520 5
325560 5
325600 5
325640 5
325680 5
325720 5
325760 5
325800 5
325840 5
325880 5
325920 5
325960 5
326000 5
326040 5
326080 5
326120 5
326160 5
326200 5
326240 5
326280 5
326320 5
326360 5
326400 5
326440 5
326480 5
326520 5
326560 5
326600 5
326640 5
326680 5
326720 5
326760 5
326800 5
326840 5
326880 5
326920 5
326960 5
327000 5
327040 5
327080 5
327120 5
327160 5
327200 5
327240 5
327280 5
327320 5
327360 5
327400 5
327440 5
327480 5
327520 5
327560 5
327600 5
327640 5
327680 5
327720 5
327760 5
327800 5
327840 5
327880 5
327920 5
327960 5
328000 5
328040 5
328080 5
328120 5
328160 5
328200 5
328240 5
328280 5
328320 5
328360 5
328400 5
328440 5
328480 5
328520 5
328560 5
328600 5
328640 5
328680 5
328720 5
328760 5
328800 5
328840 5
328880 5
328920 5
328960 5
329000 5
329040 5
329080 5
329120 5
329160 5
329200 5
329240 5
329280 5
329320 5
329360 5
329400 5
329440 5
329480 5
329520 5
329560 5
329600 5
329640 5
329680 5
329720 5
329760 5
329800 5
329840 5
329880 5
329920 5
329960 5
330000 5
330040 5
330080 5
330120 5
330160 5
330200 5
330240 5
330280 5
330320 5
330360 5
330400 5
330440 5
330480 5
330520 5
330560 5
330600 5
330640 5
330680 5
330720 5
330760 5
330800 5
330840 5
330880 5
330920 5
330960 5
331000 5
331040 5
331080 5
331120 5
331160 5
331200 5
331240 5
331280 5
331320 5
331360 5
331400 5
331440 5
331480 5
331520 5
331560 5
331600 5
331640 5
331680 5
331720 5
331760 5
331800 5
331840 5
331880 5
331920 5
331960 5
332000 5
332040 5
332080 5
332120 5
332160 5
332200 5
332240 5
332280 5
332320 5
332360 5
332400 5
332440 5
332480 5
332520 5
332560 5
332600 5
332640 5
332680 5
332720 5
332760 5
332800 5
332840 5
332880 5
332920 5
332960 5
333000 5
333040 5
333080 5
333120 5
333160 5
333200 5
333240 5
333280 5
333320 5
333360 5
333400 5
333440 5
333480 5
333520 5
333560 5
333600 5
333640 5
333680 5
333720 5
333760 5
333800 5
333840 5
333880 5
333920 5
333960 5
334000 5
334040 5
334080 5
334120 5
334160 5
334200 5
334240 5
334280 5
334320 5
334360 5
334400 5
334440 5
334480 5
334520 5
334560 5
334600 5
334640 5
334680 5
334720 5
334760 5
334800 5
334840 5
334880 5
334920 5
334960 5
335000 5
335040 5
335080 5
335120 5
335160 5
335200 5
335240 5
335280 5
335320 5
335360 5
335400 5
335440 5
335480 5
335520 5
335560 5
335600 5
335640 5
335680 5
335720 5
335760 5
335800 5
335840 5
335880 5
335920 5
335960 5
336000 5
336040 5
336080 5
336120 5
336160 5
336200 5
336240 5
336280 5
336320 5
336360 5
336400 5
336440 5
336480 5
336520 5
336560 5
336600 5
336640 5
336680 5
336720 5
336760 5
336800 5
336840 5
336880 5
336920 5
336960 5
337000 5
337040 5
337080 5
337120 5
337160 5
337200 5
337240 5
337280 5
337320 5
337360 5
337400 5
337440 5
337480 5
337520 5
337560 5
337600 5
337640 5
337680 5
337720 5
337760 5
337800 5
337840 5
337880 5
337920 5
337960 5
338000 5
338040 5
338080 5
338120 5
338160 5
338200 5
338240 5
338280 5
338320 5
338360 5
338400 5
338440 5
338480 5
338520 5
338560 5
338600 5
338640 5
338680 5
338720 5
338760 5
338800 5
338840 5
338880 5
338920 5
338960 5
339000 5
339040 5
339080 5
339120 5
339160 5
339200 5
339240 5
339280 5
339320 5
339360 5
339400 5
339440 5
339480 5
339520 5
339560 5
339600 5
339640 5
339680 5
339720 5
339760 5
339800 5
339840 5
339880 5
339920 5
339960 5
340000 5
340040 5
340080 5
340120 5
340160 5
340200 5
340240 5
340280 5
340320 5
340360 5
340400 5
340440 5
340480 5
340520 5
340560 5
340600 5
340640 5
340680 5
340720 5
340760 5
340800 5
340840 5
340880 5
340920 5
340960 5
341000 5
341040 5
341080 5
341120 5
341160 5
341200 5
341240 5
341280 5
341320 5
341360 5
341400 5
341440 5
341480 5
341520 5
341560 5
341600 5
341640 5
341680 5
341720 5
341760 5
341800 5
341840 5
341880 5
341920 5
341960 5
342000 5
342040 5
342080 5
342120 5
342160 5
342200 5
342240 5
342280 5
342320 5
342360 5
342400 5
342440 5
342480 5
342520 5
342560 5
342600 5
342640 5
342680 5
342720 5
342760 5
342800 5
342840 5
342880 5
342920 5
342960 5
343000 5
343040 5
343080 5
343120 5
343160 5
343200 5
343240 5
343280 5
343320 5
343360 5
343400 5
343440 5
343480 5
343520 5
343560 5
343600 5
343640 5
343680 5
343720 5
343760 5
343800 5
343840 5
343880 5
343920 5
343960 5
344000 5
344040 5
344080 5
344120 5
344160 5
344200 5
344240 5
344280 5
344320 5
344360 5
344400 5
344440 5
344480 5
344520 5
344560 5
344600 5
344640 5
344680 5
344720 5
344760 5
344800 5
344840 5
344880 5
344920 5
344960 5
345000 5
345040 5
345080 5
345120 5
345160 5
345200 5
345240 5
345280 5
345320 5
345360 5
345400 5
345440 5
345480 5
345520 5
345560 5
345600 5
345640 5
345680 5
345720 5
345760 5
345800 5
345840 5
345880 5
345920 5
345960 5
346000 5
346040 5
346080 5
346120 5
346160 5
346200 5
346240 5
346280 5
346320 5
346360 5
346400 5
346440 5
346480 5
346520 5
346560 5
346600 5
346640 5
346680 5
346720 5
346760 5
346800 5
346840 5
346880 5
346920 5
346960 5
347000 5
347040 5
347080 5
347120 5
347160 5
347200 5
347240 5
347280 5
347320 5
347360 5
347400 5
347440 5
347480 5
347520 5
347560 5
347600 5
347640 5
347680 5
347720 5
347760 5
347800 5
347840 5
347880 5
347920 5
347960 5
348000 5
348040 5
348080 5
348120 5
348160 5
348200 5
348240 5
348280 5
348320 5
348360 5
348400 5
348440 5
348480 5
348520 5
348560 5
348600 5
348640 5
348680 5
348720 5
348760 5
348800 5
348840 5
348880 5
348920 5
348960 5
349000 5
349040 5
349080 5
349120 5
349160 5
349200 5
349240 5
349280 5
349320 5
349360 5
349400 5
349440 5
349480 5
349520 5
349560 5
349600 5
349640 5
349680 5
349720 5
349760 5
349800 5
349840 5
349880 5
349920 5
349960 5
350000 5
350040 5
350080 5
350120 5
350160 5
350200 5
350240 5
350280 5
350320 5
350360 5
350400 5
350440 5
350480 5
350520 5
350560 5
350600 5
350640 5
350680 5
350720 5
350760 5
350800 5
350840 5
350880 5
350920 5
350960 5
351000 5
351040 5
351080 5
351120 5
351160 5
351200 5
351240 5
351280 5
351320 5
351360 5
351400 5
351440 5
351480 5
351520 5
351560 5
351600 5
351640 5
351680 5
351720 5
351760 5
351800 5
351840 5
351880 5
351920 5
351960 5
352000 5
352040 5
352080 5
352120 5
352160 5
352200 5
352240 5
352280 5
352320 5
352360 5
352400 5
352440 5
352480 5
352520 5
352560 5
352600 5
352640 5
352680 5
352720 5
352760 5
352800 5
352840 5
352880 5
352920 5
352960 5
353000 5
353040 5
353080 5
353120 5
353160 5
353200 5
353240 5
353280 5
353320 5
353360 5
353400 5
353440 5
353480 5
353520 5
353560 5
353600 5
353640 5
353680 5
353720 5
353760 5
353800 5
353840 5
353880 5
353920 5
353960 5
354000 5
354040 5
354080 5
354120 5
354160 5
354200 5
354240 5
354280 5
354320 5
354360 5
354400 5
354440 5
354480 5
354520 5
354560 5
354600 5
354640 5
354680 5
354720 5
354760 5
354800 5
354840 5
354880 5
354920 5
354960 5
355000 5
355040 5
355080 5
355120 5
355160 5
355200 5
355240 5
355280 5
355320 5
355360 5
355400 5
355440 5
355480 5
355520 5
355560 5
355600 5
355640 5
355680 5
355720 5
355760 5
355800 5
355840 5
355880 5
355920 5
355960 5
356000 5
356040 5
356080 5
356120 5
356160 5
356200 5
356240 5
356280 5
356320 5
356360 5
356400 5
356440 5
356480 5
356520 5
356560 5
356600 5
356640 5
356680 5
356720 5
356760 5
356800 5
356840 5
356880 5
356920 5
356960 5
357000 5
357040 5
357080 5
357120 5
357160 5
357200 5
357240 5
357280 5
357320 5
357360 5
357400 5
357440 5
357480 5
357520 5
357560 5
357600 5
357640 5
357680 5
357720 5
357760 5
357800 5
357840 5
357880 5
357920 5
357960 5
358000 5
358040 5
358080 5
358120 5
358160 5
358200 5
358240 5
358280 5
358320 5
358360 5
358400 5
358440 5
358480 5
358520 5
358560 5
358600 5
358640 5
358680 5
358720 5
358760 5
358800 5
358840 5
358880 5
358920 5
358960 5
359000 5
359040 5
359080 5
359120 5
359160 5
359200 5
359240 5
359280 5
359320 5
359360 5
359400 5
359440 5
359480 5
359520 5
359560 5
359600 5
359640 5
359680 5
359720 5
359760 5
359800 5
359840 5
359880 5
359920 5
359960 5
360000 5
360040 5
360080 5
360120 5
360160 5
360200 5
360240 5
360280 5
360320 5
360360 5
360400 5
360440 5
360480 5
360520 5
360560 5
360600 5
360640 5
360680 5
360720 5
360760 5
360800 5
360840 5
360880 5
360920 5
360960 5
361000 5
361040 5
361080 5
361120 5
361160 5
361200 5
361240 5
361280 5
361320 5
361360 5
361400 5
361440 5
361480 5
361520 5
361560 5
361600 5
361640 5
361680 5
361720 5
361760 5
361800 5
361840 5
361880 5
361920 5
361960 5
362000 5
362040 5
362080 5
362120 5
362160 5
362200 5
362240 5
362280 5
362320 5
362360 5
362400 5
362440 5
362480 5
362520 5
362560 5
362600 5
362640 5
362680 5
362720 5
362760 5
362800 5
362840 5
362880 5
362920 5
362960 5
363000 5
363040 5
363080 5
363120 5
363160 5
363200 5
363240 5
363280 5
363320 5
363360 5
363400 5
363440 5
363480 5
363520 5
363560 5
363600 5
363640 5
363680 5
363720 5
363760 5
363800 5
363840 5
363880 5
363920 5
363960 5
364000 5
364040 5
364080 5
364120 5
364160 5
364200 5
364240 5
364280 5
364320 5
364360 5
364400 5
364440 5
364480 5
364520 5
364560 5
364600 5
364640 5
364680 5
364720 5
364760 5
364800 5
364840 5
364880 5
364920 5
364960 5
365000 5
365040 5
365080 5
365120 5
365160 5
365200 5
365240 5
365280 5
365320 5
365360 5
365400 5
365440 5
365480 5
365520 5
365560 5
365600 5
365640 5
365680 5
365720 5
365760 5
365800 5
365840 5
365880 5
365920 5
365960 5
366000 5
366040 5
366080 5
366120 5
366160 5
366200 5
366240 5
366280 5
366320 5
366360 5
366400 5
366440 5
366480 5
366520 5
366560 5
366600 5
366640 5
366680 5
366720 5
366760 5
366800 5
366840 5
366880 5
366920 5
366960 5
367000 5
367040 5
367080 5
367120 5
367160 5
367200 5
367240 5
367280 5
367320 5
367360 5
367400 5
367440 5
367480 5
367520 5
367560 5
367600 5
367640 5
367680 5
367720 5
367760 5
367800 5
367840 5
367880 5
367920 5
367960 5
368000 5
368040 5
368080 5
368120 5
368160 5
368200 5
368240 5
368280 5
368320 5
368360 5
368400 5
368440 5
368480 5
368520 5
368560 5
368600 5
368640 5
368680 5
368720 5
368760 5
368800 5
368840 5
368880 5
368920 5
368960 5
369000 5
369040 5
369080 5
369120 5
369160 5
369200 5
369240 5
369280 5
369320 5
369360 5
369400 5
369440 5
369480 5
369520 5
369560 5
369600 5
369640 5
369680 5
369720 5
369760 5
369800 5
369840 5
369880 5
369920 5
369960 5
370000 5
370040 5
370080 5
370120 5
370160 5
370200 5
370240 5
370280 5
370320 5
370360 5
370400 5
370440 5
370480 5
370520 5
370560 5
370600 5
370640 5
370680 5
370720 5
370760 5
370800 5
370840 5
370880 5
370920 5
370960 5
371000 5
371040 5
371080 5
371120 5
371160 5
371200 5
371240 5
371280 5
371320 5
371360 5
371400 5
371440 5
371480 5
371520 5
371560 5
371600 5
371640 5
371680 5
371720 5
371760 5
371800 5
371840 5
371880 5
371920 5
371960 5
372000 5
372040 5
372080 5
372120 5
372160 5
372200 5
372240 5
372280 5
372320 5
372360 5
372400 5
372440 5
372480 5
372520 5
372560 5
372600 5
372640 5
372680 5
372720 5
372760 5
372800 5
372840 5
372880 5
372920 5
372960 5
373000 5
373040 5
373080 5
373120 5
373160 5
373200 5
373240 5
373280 5
373320 5
373360 5
373400 5
373440 5
373480 5
373520 5
373560 5
373600 5
373640 5
373680 5
373720 5
373760 5
373800 5
373840 5
373880 5
373920 5
373960 5
374000 5
374040 5
374080 5
374120 5
374160 5
374200 5
374240 5
374280 5
374320 5
374360 5
374400 5
374440 5
374480 5
374520 5
374560 5
374600 5
374640 5
374680 5
374720 5
374760 5
374800 5
374840 5
374880 5
374920 5
374960 5
375000 5
375040 5
375080 5
375120 5
375160 5
375200 5
375240 5
375280 5
375320 5
375360 5
375400 5
375440 5
375480 5
375520 5
375560 5
375600 5
375640 5
375680 5
375720 5
375760 5
375800 5
375840 5
375880 5
375920 5
375960 5
376000 5
376040 5
376080 5
376120 5
376160 5
376200 5
376240 5
376280 5
376320 5
376360 5
376400 5
376440 5
376480 5
376520 5
376560 5
376600 5
376640 5
376680 5
376720 5
376760 5
376800 5
376840 5
376880 5
376920 5
376960 5
377000 5
377040 5
377080 5
377120 5
377160 5
377200 5
377240 5
377280 5
377320 5
377360 5
377400 5
377440 5
377480 5
377520 5
377560 5
377600 5
377640 5
377680 5
377720 5
377760 5
377800 5
377840 5
377880 5
377920 5
377960 5
378000 5
378040 5
378080 5
378120 5
378160 5
378200 5
378240 5
378280 5
378320 5
378360 5
378400 5
378440 5
378480 5
378520 5
378560 5
378600 5
378640 5
378680 5
378720 5
378760 5
378800 5
378840 5
378880 5
378920 5
378960 5
379000 5
379040 5
379080 5
379120 5
379160 5
379200 5
379240 5
379280 5
379320 5
379360 5
379400 5
379440 5
379480 5
379520 5
379560 5
379600 5
379640 5
379680 5
379720 5
379760 5
379800 5
379840 5
379880 5
379920 5
379960 5
380000 5
380040 5
380080 5
380120 5
380160 5
380200 5
380240 5
380280 5
380320 5
380360 5
380400 5
380440 5
380480 5
380520 5
380560 5
380600 5
380640 5
380680 5
380720 5
380760 5
380800 5
380840 5
380880 5
380920 5
380960 5
381000 5
381040 5
381080 5
381120 5
381160 5
381200 5
381240 5
381280 5
381320 5
381360 5
381400 5
381440 5
381480 5
381520 5
381560 5
381600 5
381640 5
381680 5
381720 5
381760 5
381800 5
381840 5
381880 5
381920 5
381960 5
382000 5
382040 5
382080 5
382120 5
382160 5
382200 5
382240 5
382280 5
382320 5
382360 5
382400 5
382440 5
382480 5
382520 5
382560 5
382600 5
382640 5
382680 5
382720 5
382760 5
382800 5
382840 5
382880 5
382920 5
382960 5
383000 5
383040 5
383080 5
383120 5
383160 5
383200 5
383240 5
383280 5
383320 5
383360 5
383400 5
383440 5
383480 5
383520 5
383560 5
383600 5
383640 5
383680 5
383720 5
383760 5
383800 5
383840 5
383880 5
383920 5
383960 5
384000 5
384040 5
384080 5
384120 5
384160 5
384200 5
384240 5
384280 5
384320 5
384360 5
384400 5
384440 5
384480 5
384520 5
384560 5
384600 5
384640 5
384680 5
384720 5
384760 5
384800 5
384840 5
384880 5
384920 5
384960 5
385000 5
385040 5
385080 5
385120 5
385160 5
385200 5
385240 5
385280 5
385320 5
385360 5
385400 5
385440 5
385480 5
385520 5
385560 5
385600 5
385640 5
385680 5
385720 5
385760 5
385800 5
385840 5
385880 5
385920 5
385960 5
386000 5
386040 5
386080 5
386120 5
386160 5
386200 5
386240 5
386280 5
386320 5
386360 5
386400 5
386440 5
386480 5
386520 5
386560 5
386600 5
386640 5
386680 5
386720 5
386760 5
386800 5
386840 5
386880 5
386920 5
386960 5
387000 5
387040 5
387080 5
387120 5
387160 5
387200 5
387240 5
387280 5
387320 5
387360 5
387400 5
387440 5
387480 5
387520 5
387560 5
387600 5
387640 5
387680 5
387720 5
387760 5
387800 5
387840 5
387880 5
387920 5
387960 5
388000 5
388040 5
388080 5
388120 5
388160 5
388200 5
388240 5
388280 5
388320 5
388360 5
388400 5
388440 5
388480 5
388520 5
388560 5
388600 5
388640 5
388680 5
388720 5
388760 5
388800 5
388840 5
388880 5
388920 5
388960 5
389000 5
389040 5
389080 5
389120 5
389160 5
389200 5
389240 5
389280 5
389320 5
389360 5
389400 5
389440 5
389480 5
389520 5
389560 5
389600 5
389640 5
389680 5
389720 5
389760 5
389800 5
389840 5
389880 5
389920 5
389960 5
390000 5
390040 5
390080 5
390120 5
390160 5
390200 5
390240 5
390280 5
390320 5
390360 5
390400 5
390440 5
390480 5
390520 5
390560 5
390600 5
390640 5
390680 5
390720 5
390760 5
390800 5
390840 5
390880 5
390920 5
390960 5
391000 5
391040 5
391080 5
391120 5
391160 5
391200 5
391240 5
391280 5
391320 5
391360 5
391400 5
391440 5
391480 5
391520 5
391560 5
391600 5
391640 5
391680 5
391720 5
391760 5
391800 5
391840 5
391880 5
391920 5
391960 5
392000 5
392040 5
392080 5
392120 5
392160 5
392200 5
392240 5
392280 5
392320 5
392360 5
392400 5
392440 5
392480 5
392520 5
392560 5
392600 5
392640 5
392680 5
392720 5
392760 5
392800 5
392840 5
392880 5
392920 5
392960 5
393000 5
393040 5
393080 5
393120 5
393160 5
393200 5
393240 5
393280 5
393320 5
393360 5
393400 5
393440 5
393480 5
393520 5
393560 5
393600 5
393640 5
393680 5
393720 5
393760 5
393800 5
393840 5
393880 5
393920 5
393960 5
394000 5
394040 5
394080 5
394120 5
394160 5
394200 5
394240 5
394280 5
394320 5
394360 5
394400 5
394440 5
394480 5
394520 5
394560 5
394600 5
394640 5
394680 5
394720 5
394760 5
394800 5
394840 5
394880 5
394920 5
394960 5
395000 5
395040 5
395080 5
395120 5
395160 5
395200 5
395240 5
395280 5
395320 5
395360 5
395400 5
395440 5
395480 5
395520 5
395560 5
395600 5
395640 5
395680 5
395720 5
395760 5
395800 5
395840 5
395880 5
395920 5
395960 5
396000 5
396040 5
396080 5
396120 5
396160 5
396200 5
396240 5
396280 5
396320 5
396360 5
396400 5
396440 5
396480 5
396520 5
396560 5
396600 5
396640 5
396680 5
396720 5
396760 5
396800 5
396840 5
396880 5
396920 5
396960 5
397000 5
397040 5
397080 5
397120 5
397160 5
397200 5
397240 5
397280 5
397320 5
397360 5
397400 5
397440 5
397480 5
397520 5
397560 5
397600 5
397640 5
397680 5
397720 5
397760 5
397800 5
397840 5
397880 5
397920 5
397960 5
398000 5
398040 5
398080 5
398120 5
398160 5
398200 5
398240 5
398280 5
398320 5
398360 5
398400 5
398440 5
398480 5
398520 5
398560 5
398600 5
398640 5
398680 5
398720 5
398760 5
398800 5
398840 5
398880 5
398920 5
398960 5
399000 5
399040 5
399080 5
399120 5
399160 5
399200 5
399240 5
399280 5
399320 5
399360 5
399400 5
399440 5
399480 5
399520 5
399560 5
399600 5
399640 5
399680 5
399720 5
399760 5
399800 5
399840 5
399880 5
399920 5
399960 5
400000 5
400040 5
400080 5
400120 5
400160 5
400200 5
400240 5
400280 5
400320 5
400360 5
400400 5
400440 5
400480 5
400520 5
400560 5
400600 5
400640 5
400680 5
400720 5
400760 5
400800 5
400840 5
400880 5
400920 5
400960 5
401000 5
401040 5
401080 5
401120 5
401160 5
401200 5
401240 5
401280 5
401320 5
401360 5
401400 5
401440 5
401480 5
401520 5
401560 5
401600 5
401640 5
401680 5
401720 5
401760 5
401800 5
401840 5
401880 5
401920 5
401960 5
402000 5
402040 5
402080 5
402120 5
402160 5
402200 5
402240 5
402280 5
402320 5
402360 5
402400 5
402440 5
402480 5
402520 5
402560 5
402600 5
402640 5
402680 5
402720 5
402760 5
402800 5
402840 5
402880 5
402920 5
402960 5
403000 5
403040 5
403080 5
403120 5
403160 5
403200 5
403240 5
403280 5
403320 5
403360 5
403400 5
403440 5
403480 5
403520 5
403560 5
403600 5
403640 5
403680 5
403720 5
403760 5
403800 5
403840 5
403880 5
403920 5
403960 5
404000 5
404040 5
404080 5
404120 5
404160 5
404200 5
404240 5
404280 5
404320 5
404360 5
404400 5
404440 5
404480 5
404520 5
404560 5
404600 5
404640 5
404680 5
404720 5
404760 5
404800 5
404840 5
404880 5
404920 5
404960 5
405000 5
405040 5
405080 5
405120 5
405160 5
405200 5
405240 5
405280 5
405320 5
405360 5
405400 5
405440 5
405480 5
405520 5
405560 5
405600 5
405640 5
405680 5
405720 5
405760 5
405800 5
405840 5
405880 5
405920 5
405960 5
406000 5
406040 5
406080 5
406120 5
406160 5
406200 5
406240 5
406280 5
406320 5
406360 5
406400 5
406440 5
406480 5
406520 5
406560 5
406600 5
406640 5
406680 5
406720 5
406760 5
406800 5
406840 5
406880 5
406920 5
406960 5
407000 5
407040 5
407080 5
407120 5
407160 5
407200 5
407240 5
407280 5
407320 5
407360 5
407400 5
407440 5
407480 5
407520 5
407560 5
407600 5
407640 5
407680 5
407720 5
407760 5
407800 5
407840 5
407880 5
407920 5
407960 5
408000 5
408040 5
408080 5
408120 5
408160 5
408200 5
408240 5
408280 5
408320 5
408360 5
408400 5
408440 5
408480 5
408520 5
408560 5
408600 5
408640 5
408680 5
408720 5
408760 5
408800 5
408840 5
408880 5
408920 5
408960 5
409000 5
409040 5
409080 5
409120 5
409160 5
409200 5
409240 5
409280 5
409320 5
409360 5
409400 5
409440 5
409480 5
409520 5
409560 5
409600 5
409640 5
409680 5
409720 5
409760 5
409800 5
409840 5
409880 5
409920 5
409960 5
410000 5
410040 5
410080 5
410120 5
410160 5
410200 5
410240 5
410280 5
410320 5
410360 5
410400 5
410440 5
410480 5
410520 5
410560 5
410600 5
410640 5
410680 5
410720 5
410760 5
410800 5
410840 5
410880 5
410920 5
410960 5
411000 5
411040 5
411080 5
411120 5
411160 5
411200 5
411240 5
411280 5
411320 5
411360 5
411400 5
411440 5
411480 5
411520 5
411560 5
411600 5
411640 5
411680 5
411720 5
411760 5
411800 5
411840 5
411880 5
411920 5
411960 5
412000 5
412040 5
412080 5
412120 5
412160 5
412200 5
412240 5
412280 5
412320 5
412360 5
412400 5
412440 5
412480 5
412520 5
412560 5
412600 5
412640 5
412680 5
412720 5
412760 5
412800 5
412840 5
412880 5
412920 5
412960 5
413000 5
413040 5
413080 5
413120 5
413160 5
413200 5
413240 5
413280 5
413320 5
413360 5
413400 5
413440 5
413480 5
413520 5
413560 5
413600 5
413640 5
413680 5
413720 5
413760 5
413800 5
413840 5
413880 5
413920 5
413960 5
414000 5
414040 5
414080 5
414120 5
414160 5
414200 5
414240 5
414280 5
414320 5
414360 5
414400 5
414440 5
414480 5
414520 5
414560 5
414600 5
414640 5
414680 5
414720 5
414760 5
414800 5
414840 5
414880 5
414920 5
414960 5
415000 5
415040 5
415080 5
415120 5
415160 5
415200 5
415240 5
415280 5
415320 5
415360 5
415400 5
415440 5
415480 5
415520 5
415560 5
415600 5
415640 5
415680 5
415720 5
415760 5
415800 5
415840 5
415880 5
415920 5
415960 5
416000 5
416040 5
416080 5
416120 5
416160 5
416200 5
416240 5
416280 5
416320 5
416360 5
416400 5
416440 5
416480 5
416520 5
416560 5
416600 5
416640 5
416680 5
416720 5
416760 5
416800 5
416840 5
416880 5
416920 5
416960 5
417000 5
417040 5
417080 5
417120 5
417160 5
417200 5
417240 5
417280 5
417320 5
417360 5
417400 5
417440 5
417480 5
417520 5
417560 5
417600 5
417640 5
417680 5
417720 5
417760 5
417800 5
417840 5
417880 5
417920 5
417960 5
418000 5
418040 5
418080 5
418120 5
418160 5
418200 5
418240 5
418280 5
418320 5
418360 5
418400 5
418440 5
418480 5
418520 5
418560 5
418600 5
418640 5
418680 5
418720 5
418760 5
418800 5
418840 5
418880 5
418920 5
418960 5
419000 5
419040 5
419080 5
419120 5
419160 5
419200 5
419240 5
419280 5
419320 5
419360 5
419400 5
419440 5
419480 5
419520 5
419560 5
419600 5
419640 5
419680 5
419720 5
419760 5
419800 5
419840 5
419880 5
419920 5
419960 5
420000 5
420040 5
420080 5
420120 5
420160 5
420200 5
420240 5
420280 5
420320 5
420360 5
420400 5
420440 5
420480 5
420520 5
420560 5
420600 5
420640 5
420680 5
420720 5
420760 5
420800 5
420840 5
420880 5
420920 5
420960 5
421000 5
421040 5
421080 5
421120 5
421160 5
421200 5
421240 5
421280 5
421320 5
421360 5
421400 5
421440 5
421480 5
421520 5
421560 5
421600 5
421640 5
421680 5
421720 5
421760 5
421800 5
421840 5
421880 5
421920 5
421960 5
422000 5
422040 5
422080 5
422120 5
422160 5
422200 5
422240 5
422280 5
422320 5
422360 5
422400 5
422440 5
422480 5
422520 5
422560 5
422600 5
422640 5
422680 5
422720 5
422760 5
422800 5
422840 5
422880 5
422920 5
422960 5
423000 5
423040 5
423080 5
423120 5
423160 5
423200 5
423240 5
423280 5
423320 5
423360 5
423400 5
423440 5
423480 5
423520 5
423560 5
423600 5
423640 5
423680 5
423720 5
423760 5
423800 5
423840 5
423880 5
423920 5
423960 5
424000 5
424040 5
424080 5
424120 5
424160 5
424200 5
424240 5
424280 5
424320 5
424360 5
424400 5
424440 5
424480 5
424520 5
424560 5
424600 5
424640 5
424680 5
424720 5
424760 5
424800 5
424840 5
424880 5
424920 5
424960 5
425000 5
425040 5
425080 5
425120 5
425160 5
425200 5
425240 5
425280 5
425320 5
425360 5
425400 5
425440 5
425480 5
425520 5
425560 5
425600 5
425640 5
425680 5
425720 5
425760 5
425800 5
425840 5
425880 5
425920 5
425960 5
426000 5
426040 5
426080 5
426120 5
426160 5
426200 5
426240 5
426280 5
426320 5
426360 5
426400 5
426440 5
426480 5
426520 5
426560 5
426600 5
426640 5
426680 5
426720 5
426760 5
426800 5
426840 5
426880 5
426920 5
426960 5
427000 5
427040 5
427080 5
427120 5
427160 5
427200 5
427240 5
427280 5
427320 5
427360 5
427400 5
427440 5
427480 5
427520 5
427560 5
427600 5
427640 5
427680 5
427720 5
427760 5
427800 5
427840 5
427880 5
427920 5
427960 5
428000 5
428040 5
428080 5
428120 5
428160 5
428200 5
428240 5
428280 5
428320 5
428360 5
428400 5
428440 5
428480 5
428520 5
428560 5
428600 5
428640 5
428680 5
428720 5
428760 5
428800 5
428840 5
428880 5
428920 5
428960 5
429000 5
429040 5
429080 5
429120 5
429160 5
429200 5
429240 5
429280 5
429320 5
429360 5
429400 5
429440 5
429480 5
429520 5
429560 5
429600 5
429640 5
429680 5
429720 5
429760 5
429800 5
429840 5
429880 5
429920 5
429960 5
430000 5
430040 5
430080 5
430120 5
430160 5
430200 5
430240 5
430280 5
430320 5
430360 5
430400 5
430440 5
430480 5
430520 5
430560 5
430600 5
430640 5
430680 5
430720 5
430760 5
430800 5
430840 5
430880 5
430920 5
430960 5
431000 5
431040 5
431080 5
431120 5
431160 5
431200 5
431240 5
431280 5
431320 5
431360 5
431400 5
431440 5
431480 5
431520 5
431560 5
431600 5
431640 5
431680 5
431720 5
431760 5
431800 5
431840 5
431880 5
431920 5
431960 5
432000 5
432040 5
432080 5
432120 5
432160 5
432200 5
432240 5
432280 5
432320 5
432360 5
432400 5
432440 5
432480 5
432520 5
432560 5
432600 5
432640 5
432680 5
432720 5
432760 5
432800 5
432840 5
432880 5
432920 5
432960 5
433000 5
433040 5
433080 5
433120 5
433160 5
433200 5
433240 5
433280 5
433320 5
433360 5
433400 5
433440 5
433480 5
433520 5
433560 5
433600 5
433640 5
433680 5
433720 5
433760 5
433800 5
433840 5
433880 5
433920 5
433960 5
434000 5
434040 5
434080 5
434120 5
434160 5
434200 5
434240 5
434280 5
434320 5
434360 5
434400 5
434440 5
434480 5
434520 5
434560 5
434600 5
434640 5
434680 5
434720 5
434760 5
434800 5
434840 5
434880 5
434920 5
434960 5
435000 5
435040 5
435080 5
435120 5
435160 5
435200 5
435240 5
435280 5
435320 5
435360 5
435400 5
435440 5
435480 5
435520 5
435560 5
435600 5
435640 5
435680 5
435720 5
435760 5
435800 5
435840 5
435880 5
435920 5
435960 5
436000 5
436040 5
436080 5
436120 5
436160 5
436200 5
436240 5
436280 5
436320 5
436360 5
436400 5
436440 5
436480 5
436520 5
436560 5
436600 5
436640 5
436680 5
436720 5
436760 5
436800 5
436840 5
436880 5
436920 5
436960 5
437000 5
437040 5
437080 5
437120 5
437160 5
437200 5
437240 5
437280 5
437320 5
437360 5
437400 5
437440 5
437480 5
437520 5
437560 5
437600 5
437640 5
437680 5
437720 5
437760 5
437800 5
437840 5
437880 5
437920 5
437960 5
438000 5
438040 5
438080 5
438120 5
438160 5
438200 5
438240 5
438280 5
438320 5
438360 5
438400 5
438440 5
438480 5
438520 5
438560 5
438600 5
438640 5
438680 5
438720 5
438760 5
438800 5
438840 5
438880 5
438920 5
438960 5
439000 5
439040 5
439080 5
439120 5
439160 5
439200 5
439240 5
439280 5
439320 5
439360 5
439400 5
439440 5
439480 5
439520 5
439560 5
439600 5
439640 5
439680 5
439720 5
439760 5
439800 5
439840 5
439880 5
439920 5
439960 5
440000 5
440040 5
440080 5
440120 5
440160 5
440200 5
440240 5
440280 5
440320 5
440360 5
440400 5
440440 5
440480 5
440520 5
440560 5
440600 5
440640 5
440680 5
440720 5
440760 5
440800 5
440840 5
440880 5
440920 5
440960 5
441000 5
441040 5
441080 5
441120 5
441160 5
441200 5
441240 5
441280 5
441320 5
441360 5
441400 5
441440 5
441480 5
441520 5
441560 5
441600 5
441640 5
441680 5
441720 5
441760 5
441800 5
441840 5
441880 5
441920 5
441960 5
442000 5
442040 5
442080 5
442120 5
442160 5
442200 5
442240 5
442280 5
442320 5
442360 5
442400 5
442440 5
442480 5
442520 5
442560 5
442600 5
442640 5
442680 5
442720 5
442760 5
442800 5
442840 5
442880 5
442920 5
442960 5
443000 5
443040 5
443080 5
443120 5
443160 5
443200 5
443240 5
443280 5
443320 5
443360 5
443400 5
443440 5
443480 5
443520 5
443560 5
443600 5
443640 5
443680 5
443720 5
443760 5
443800 5
443840 5
443880 5
443920 5
443960 5
444000 5
444040 5
444080 5
444120 5
444160 5
444200 5
444240 5
444280 5
444320 5
444360 5
444400 5
444440 5
444480 5
444520 5
444560 5
444600 5
444640 5
444680 5
444720 5
444760 5
444800 5
444840 5
444880 5
444920 5
444960 5
445000 5
445040 5
445080 5
445120 5
445160 5
445200 5
445240 5
445280 5
445320 5
445360 5
445400 5
445440 5
445480 5
445520 5
445560 5
445600 5
445640 5
445680 5
445720 5
445760 5
445800 5
445840 5
445880 5
445920 5
445960 5
446000 5
446040 5
446080 5
446120 5
446160 5
446200 5
446240 5
446280 5
446320 5
446360 5
446400 5
446440 5
446480 5
446520 5
446560 5
446600 5
446640 5
446680 5
446720 5
446760 5
446800 5
446840 5
446880 5
446920 5
446960 5
447000 5
447040 5
447080 5
447120 5
447160 5
447200 5
447240 5
447280 5
447320 5
447360 5
447400 5
447440 5
447480 5
447520 5
447560 5
447600 5
447640 5
447680 5
447720 5
447760 5
447800 5
447840 5
447880 5
447920 5
447960 5
448000 5
448040 5
448080 5
448120 5
448160 5
448200 5
448240 5
448280 5
448320 5
448360 5
448400 5
448440 5
448480 5
448520 5
448560 5
448600 5
448640 5
448680 5
448720 5
448760 5
448800 5
448840 5
448880 5
448920 5
448960 5
449000 5
449040 5
449080 5
449120 5
449160 5
449200 5
449240 5
449280 5
449320 5
449360 5
449400 5
449440 5
449480 5
449520 5
449560 5
449600 5
449640 5
449680 5
449720 5
449760 5
449800 5
449840 5
449880 5
449920 5
449960 5
450000 5
450040 5
450080 5
450120 5
450160 5
450200 5
450240 5
450280 5
450320 5
450360 5
450400 5
450440 5
450480 5
450520 5
450560 5
450600 5
450640 5
450680 5
450720 5
450760 5
450800 5
450840 5
450880 5
450920 5
450960 5
451000 5
451040 5
451080 5
451120 5
451160 5
451200 5
451240 5
451280 5
451320 5
451360 5
451400 5
451440 5
451480 5
451520 5
451560 5
451600 5
451640 5
451680 5
451720 5
451760 5
451800 5
451840 5
451880 5
451920 5
451960 5
452000 5
452040 5
452080 5
452120 5
452160 5
452200 5
452240 5
452280 5
452320 5
452360 5
452400 5
452440 5
452480 5
452520 5
452560 5
452600 5
452640 5
452680 5
452720 5
452760 5
452800 5
452840 5
452880 5
452920 5
452960 5
453000 5
453040 5
453080 5
453120 5
453160 5
453200 5
453240 5
453280 5
453320 5
453360 5
453400 5
453440 5
453480 5
453520 5
453560 5
453600 5
453640 5
453680 5
453720 5
453760 5
453800 5
453840 5
453880 5
453920 5
453960 5
454000 5
454040 5
454080 5
454120 5
454160 5
454200 5
454240 5
454280 5
454320 5
454360 5
454400 5
454440 5
454480 5
454520 5
454560 5
454600 5
454640 5
454680 5
454720 5
454760 5
454800 5
454840 5
454880 5
454920 5
454960 5
455000 5
455040 5
455080 5
455120 5
455160 5
455200 5
455240 5
455280 5
455320 5
455360 5
455400 5
455440 5
455480 5
455520 5
455560 5
455600 5
455640 5
455680 5
455720 5
455760 5
455800 5
455840 5
455880 5
455920 5
455960 5
456000 5
456040 5
456080 5
456120 5
456160 5
456200 5
456240 5
456280 5
456320 5
456360 5
456400 5
456440 5
456480 5
456520 5
456560 5
456600 5
456640 5
456680 5
456720 5
456760 5
456800 5
456840 5
456880 5
456920 5
456960 5
457000 5
457040 5
457080 5
457120 5
457160 5
457200 5
457240 5
457280 5
457320 5
457360 5
457400 5
457440 5
457480 5
457520 5
457560 5
457600 5
457640 5
457680 5
457720 5
457760 5
457800 5
457840 5
457880 5
457920 5
457960 5
458000 5
458040 5
458080 5
458120 5
458160 5
458200 5
458240 5
458280 5
458320 5
458360 5
458400 5
458440 5
458480 5
458520 5
458560 5
458600 5
458640 5
458680 5
458720 5
458760 5
458800 5
458840 5
458880 5
458920 5
458960 5
459000 5
459040 5
459080 5
459120 5
459160 5
459200 5
459240 5
459280 5
459320 5
459360 5
459400 5
459440 5
459480 5
459520 5
459560 5
459600 5
459640 5
459680 5
459720 5
459760 5
459800 5
459840 5
459880 5
459920 5
459960 5
460000 5
460040 5
460080 5
460120 5
460160 5
460200 5
460240 5
460280 5
460320 5
460360 5
460400 5
460440 5
460480 5
460520 5
460560 5
460600 5
460640 5
460680 5
460720 5
460760 5
460800 5
460840 5
460880 5
460920 5
460960 5
461000 5
461040 5
461080 5
461120 5
461160 5
461200 5
461240 5
461280 5
461320 5
461360 5
461400 5
461440 5
461480 5
461520 5
461560 5
461600 5
461640 5
461680 5
461720 5
461760 5
461800 5
461840 5
461880 5
461920 5
461960 5
462000 5
462040 5
462080 5
462120 5
462160 5
462200 5
462240 5
462280 5
462320 5
462360 5
462400 5
462440 5
462480 5
462520 5
462560 5
462600 5
462640 5
462680 5
462720 5
462760 5
462800 5
462840 5
462880 5
462920 5
462960 5
463000 5
463040 5
463080 5
463120 5
463160 5
463200 5
463240 5
463280 5
463320 5
463360 5
463400 5
463440 5
463480 5
463520 5
463560 5
463600 5
463640 5
463680 5
463720 5
463760 5
463800 5
463840 5
463880 5
463920 5
463960 5
464000 5
464040 5
464080 5
464120 5
464160 5
464200 5
464240 5
464280 5
464320 5
464360 5
464400 5
464440 5
464480 5
464520 5
464560 5
464600 5
464640 5
464680 5
464720 5
464760 5
464800 5
464840 5
464880 5
464920 5
464960 5
465000 5
465040 5
465080 5
465120 5
465160 5
465200 5
465240 5
465280 5
465320 5
465360 5
465400 5
465440 5
465480 5
465520 5
465560 5
465600 5
465640 5
465680 5
465720 5
465760 5
465800 5
465840 5
465880 5
465920 5
465960 5
466000 5
466040 5
466080 5
466120 5
466160 5
466200 5
466240 5
466280 5
466320 5
466360 5
466400 5
466440 5
466480 5
466520 5
466560 5
466600 5
466640 5
466680 5
466720 5
466760 5
466800 5
466840 5
466880 5
466920 5
466960 5
467000 5
467040 5
467080 5
467120 5
467160 5
467200 5
467240 5
467280 5
467320 5
467360 5
467400 5
467440 5
467480 5
467520 5
467560 5
467600 5
467640 5
467680 5
467720 5
467760 5
467800 5
467840 5
467880 5
467920 5
467960 5
468000 5
468040 5
468080 5
468120 5
468160 5
468200 5
468240 5
468280 5
468320 5
468360 5
468400 5
468440 5
468480 5
468520 5
468560 5
468600 5
468640 5
468680 5
468720 5
468760 5
468800 5
468840 5
468880 5
468920 5
468960 5
469000 5
469040 5
469080 5
469120 5
469160 5
469200 5
469240 5
469280 5
469320 5
469360 5
469400 5
469440 5
469480 5
469520 5
469560 5
469600 5
469640 5
469680 5
469720 5
469760 5
469800 5
469840 5
469880 5
469920 5
469960 5
470000 5
470040 5
470080 5
470120 5
470160 5
470200 5
470240 5
470280 5
470320 5
470360 5
470400 5
470440 5
470480 5
470520 5
470560 5
470600 5
470640 5
470680 5
470720 5
470760 5
470800 5
470840 5
470880 5
470920 5
470960 5
471000 5
471040 5
471080 5
471120 5
471160 5
471200 5
471240 5
471280 5
471320 5
471360 5
471400 5
471440 5
471480 5
471520 5
471560 5
471600 5
471640 5
471680 5
471720 5
471760 5
471800 5
471840 5
471880 5
471920 5
471960 5
472000 5
472040 5
472080 5
472120 5
472160 5
472200 5
472240 5
472280 5
472320 5
472360 5
472400 5
472440 5
472480 5
472520 5
472560 5
472600 5
472640 5
472680 5
472720 5
472760 5
472800 5
472840 5
472880 5
472920 5
472960 5
473000 5
473040 5
473080 5
473120 5
473160 5
473200 5
473240 5
473280 5
473320 5
473360 5
473400 5
473440 5
473480 5
473520 5
473560 5
473600 5
473640 5
473680 5
473720 5
473760 5
473800 5
473840 5
473880 5
473920 5
473960 5
474000 5
474040 5
474080 5
474120 5
474160 5
474200 5
474240 5
474280 5
474320 5
474360 5
474400 5
474440 5
474480 5
474520 5
474560 5
474600 5
474640 5
474680 5
474720 5
474760 5
474800 5
474840 5
474880 5
474920 5
474960 5
475000 5
475040 5
475080 5
475120 5
475160 5
475200 5
475240 5
475280 5
475320 5
475360 5
475400 5
475440 5
475480 5
475520 5
475560 5
475600 5
475640 5
475680 5
475720 5
475760 5
475800 5
475840 5
475880 5
475920 5
475960 5
476000 5
476040 5
476080 5
476120 5
476160 5
476200 5
476240 5
476280 5
476320 5
476360 5
476400 5
476440 5
476480 5
476520 5
476560 5
476600 5
476640 5
476680 5
476720 5
476760 5
476800 5
476840 5
476880 5
476920 5
476960 5
477000 5
477040 5
477080 5
477120 5
477160 5
477200 5
477240 5
477280 5
477320 5
477360 5
477400 5
477440 5
477480 5
477520 5
477560 5
477600 5
477640 5
477680 5
477720 5
477760 5
477800 5
477840 5
477880 5
477920 5
477960 5
478000 5
478040 5
478080 5
478120 5
478160 5
478200 5
478240 5
478280 5
478320 5
478360 5
478400 5
478440 5
478480 5
478520 5
478560 5
478600 5
478640 5
478680 5
478720 5
478760 5
478800 5
478840 5
478880 5
478920 5
478960 5
479000 5
479040 5
479080 5
479120 5
479160 5
479200 5
479240 5
479280 5
479320 5
479360 5
479400 5
479440 5
479480 5
479520 5
479560 5
479600 5
479640 5
479680 5
479720 5
479760 5
479800 5
479840 5
479880 5
479920 5
479960 5
480000 5
480040 5
480080 5
480120 5
480160 5
480200 5
480240 5
480280 5
480320 5
480360 5
480400 5
480440 5
480480 5
480520 5
480560 5
480600 5
480640 5
480680 5
480720 5
480760 5
480800 5
480840 5
480880 5
480920 5
480960 5
481000 5
481040 5
481080 5
481120 5
481160 5
481200 5
481240 5
481280 5
481320 5
481360 5
481400 5
481440 5
481480 5
481520 5
481560 5
481600 5
481640 5
481680 5
481720 5
481760 5
481800 5
481840 5
481880 5
481920 5
481960 5
482000 5
482040 5
482080 5
482120 5
482160 5
482200 5
482240 5
482280 5
482320 5
482360 5
482400 5
482440 5
482480 5
482520 5
482560 5
482600 5
482640 5
482680 5
482720 5
482760 5
482800 5
482840 5
482880 5
482920 5
482960 5
483000 5
483040 5
483080 5
483120 5
483160 5
483200 5
483240 5
483280 5
483320 5
483360 5
483400 5
483440 5
483480 5
483520 5
483560 5
483600 5
483640 5
483680 5
483720 5
483760 5
483800 5
483840 5
483880 5
483920 5
483960 5
484000 5
484040 5
484080 5
484120 5
484160 5
484200 5
484240 5
484280 5
484320 5
484360 5
484400 5
484440 5
484480 5
484520 5
484560 5
484600 5
484640 5
484680 5
484720 5
484760 5
484800 5
484840 5
484880 5
484920 5
484960 5
485000 5
485040 5
485080 5
485120 5
485160 5
485200 5
485240 5
485280 5
485320 5
485360 5
485400 5
485440 5
485480 5
485520 5
485560 5
485600 5
485640 5
485680 5
485720 5
485760 5
485800 5
485840 5
485880 5
485920 5
485960 5
486000 5
486040 5
486080 5
486120 5
486160 5
486200 5
486240 5
486280 5
486320 5
486360 5
486400 5
486440 5
486480 5
486520 5
486560 5
486600 5
486640 5
486680 5
486720 5
486760 5
486800 5
486840 5
486880 5
486920 5
486960 5
487000 5
487040 5
487080 5
487120 5
487160 5
487200 5
487240 5
487280 5
487320 5
487360 5
487400 5
487440 5
487480 5
487520 5
487560 5
487600 5
487640 5
487680 5
487720 5
487760 5
487800 5
487840 5
487880 5
487920 5
487960 5
488000 5
488040 5
488080 5
488120 5
488160 5
488200 5
488240 5
488280 5
488320 5
488360 5
488400 5
488440 5
488480 5
488520 5
488560 5
488600 5
488640 5
488680 5
488720 5
488760 5
488800 5
488840 5
488880 5
488920 5
488960 5
489000 5
489040 5
489080 5
489120 5
489160 5
489200 5
489240 5
489280 5
489320 5
489360 5
489400 5
489440 5
489480 5
489520 5
489560 5
489600 5
489640 5
489680 5
489720 5
489760 5
489800 5
489840 5
489880 5
489920 5
489960 5
490000 5
490040 5
490080 5
490120 5
490160 5
490200 5
490240 5
490280 5
490320 5
490360 5
490400 5
490440 5
490480 5
490520 5
490560 5
490600 5
490640 5
490680 5
490720 5
490760 5
490800 5
490840 5
490880 5
490920 5
490960 5
491000 5
491040 5
491080 5
491120 5
491160 5
491200 5
491240 5
491280 5
491320 5
491360 5
491400 5
491440 5
491480 5
491520 5
491560 5
491600 5
491640 5
491680 5
491720 5
491760 5
491800 5
491840 5
491880 5
491920 5
491960 5
492000 5
492040 5
492080 5
492120 5
492160 5
492200 5
492240 5
492280 5
492320 5
492360 5
492400 5
492440 5
492480 5
492520 5
492560 5
492600 5
492640 5
492680 5
492720 5
492760 5
492800 5
492840 5
492880 5
492920 5
492960 5
493000 5
493040 5
493080 5
493120 5
493160 5
493200 5
493240 5
493280 5
493320 5
493360 5
493400 5
493440 5
493480 5
493520 5
493560 5
493600 5
493640 5
493680 5
493720 5
493760 5
493800 5
493840 5
493880 5
493920 5
493960 5
494000 5
494040 5
494080 5
494120 5
494160 5
494200 5
494240 5
494280 5
494320 5
494360 5
494400 5
494440 5
494480 5
494520 5
494560 5
494600 5
494640 5
494680 5
494720 5
494760 5
494800 5
494840 5
494880 5
494920 5
494960 5
495000 5
495040 5
495080 5
495120 5
495160 5
495200 5
495240 5
495280 5
495320 5
495360 5
495400 5
495440 5
495480 5
495520 5
495560 5
495600 5
495640 5
495680 5
495720 5
495760 5
495800 5
495840 5
495880 5
495920 5
495960 5
496000 5
496040 5
496080 5
496120 5
496160 5
496200 5
496240 5
496280 5
496320 5
496360 5
496400 5
496440 5
496480 5
496520 5
496560 5
496600 5
496640 5
496680 5
496720 5
496760 5
496800 5
496840 5
496880 5
496920 5
496960 5
497000 5
497040 5
497080 5
497120 5
497160 5
497200 5
497240 5
497280 5
497320 5
497360 5
497400 5
497440 5
497480 5
497520 5
497560 5
497600 5
497640 5
497680 5
497720 5
497760 5
497800 5
497840 5
497880 5
497920 5
497960 5
498000 5
498040 5
498080 5
498120 5
498160 5
498200 5
498240 5
498280 5
498320 5
498360 5
498400 5
498440 5
498480 5
498520 5
498560 5
498600 5
498640 5
498680 5
498720 5
498760 5
498800 5
498840 5
498880 5
498920 5
498960 5
499000 5
499040 5
499080 5
499120 5
499160 5
499200 5
499240 5
499280 5
499320 5
499360 5
499400 5
499440 5
499480 5
499520 5
499560 5
499600 5
499640 5
499680 5
499720 5
499760 5
499800 5
499840 5
499880 5
499920 5
499960 5
500000 5
500040 5
500080 5
500120 5
500160 5
500200 5
500240 5
500280 5
500320 5
500360 5
500400 5
500440 5
500480 5
500520 5
500560 5
500600 5
500640 5
500680 5
500720 5
500760 5
500800 5
500840 5
500880 5
500920 5
500960 5
501000 5
501040 5
501080 5
501120 5
501160 5
501200 5
501240 5
501280 5
501320 5
501360 5
501400 5
501440 5
501480 5
501520 5
501560 5
501600 5
501640 5
501680 5
501720 5
501760 5
501800 5
501840 5
501880 5
501920 5
501960 5
502000 5
502040 5
502080 5
502120 5
502160 5
502200 5
502240 5
502280 5
502320 5
502360 5
502400 5
502440 5
502480 5
502520 5
502560 5
502600 5
502640 5
502680 5
502720 5
502760 5
502800 5
502840 5
502880 5
502920 5
502960 5
503000 5
503040 5
503080 5
503120 5
503160 5
503200 5
503240 5
503280 5
503320 5
503360 5
503400 5
503440 5
503480 5
503520 5
503560 5
503600 5
503640 5
503680 5
503720 5
503760 5
503800 5
503840 5
503880 5
503920 5
503960 5
504000 5
504040 5
504080 5
504120 5
504160 5
504200 5
504240 5
504280 5
504320 5
504360 5
504400 5
504440 5
504480 5
504520 5
504560 5
504600 5
504640 5
504680 5
504720 5
504760 5
504800 5
504840 5
504880 5
504920 5
504960 5
505000 5
505040 5
505080 5
505120 5
505160 5
505200 5
505240 5
505280 5
505320 5
505360 5
505400 5
505440 5
505480 5
505520 5
505560 5
505600 5
505640 5
505680 5
505720 5
505760 5
505800 5
505840 5
505880 5
505920 5
505960 5
506000 5
506040 5
506080 5
506120 5
506160 5
506200 5
506240 5
506280 5
506320 5
506360 5
506400 5
506440 5
506480 5
506520 5
506560 5
506600 5
506640 5
506680 5
506720 5
506760 5
506800 5
506840 5
506880 5
506920 5
506960 5
507000 5
507040 5
507080 5
507120 5
507160 5
507200 5
507240 5
507280 5
507320 5
507360 5
507400 5
507440 5
507480 5
507520 5
507560 5
507600 5
507640 5
507680 5
507720 5
507760 5
507800 5
507840 5
507880 5
507920 5
507960 5
508000 5
508040 5
508080 5
508120 5
508160 5
508200 5
508240 5
508280 5
508320 5
508360 5
508400 5
508440 5
508480 5
508520 5
508560 5
508600 5
508640 5
508680 5
508720 5
508760 5
508800 5
508840 5
508880 5
508920 5
508960 5
509000 5
509040 5
509080 5
509120 5
509160 5
509200 5
509240 5
509280 5
509320 5
509360 5
509400 5
509440 5
509480 5
509520 5
509560 5
509600 5
509640 5
509680 5
509720 5
509760 5
509800 5
509840 5
509880 5
509920 5
509960 5
510000 5
510040 5
510080 5
510120 5
510160 5
510200 5
510240 5
510280 5
510320 5
510360 5
510400 5
510440 5
510480 5
510520 5
510560 5
510600 5
510640 5
510680 5
510720 5
510760 5
510800 5
510840 5
510880 5
510920 5
510960 5
511000 5
511040 5
511080 5
511120 5
511160 5
511200 5
511240 5
511280 5
511320 5
511360 5
511400 5
511440 5
511480 5
511520 5
511560 5
511600 5
511640 5
511680 5
511720 5
511760 5
511800 5
511840 5
511880 5
511920 5
511960 5
512000 5
512040 5
512080 5
512120 5
512160 5
512200 5
512240 5
512280 5
512320 5
512360 5
512400 5
512440 5
512480 5
512520 5
512560 5
512600 5
512640 5
512680 5
512720 5
512760 5
512800 5
512840 5
512880 5
512920 5
512960 5
513000 5
513040 5
513080 5
513120 5
513160 5
513200 5
513240 5
513280 5
513320 5
513360 5
513400 5
513440 5
513480 5
513520 5
513560 5
513600 5
513640 5
513680 5
513720 5
513760 5
513800 5
513840 5
513880 5
513920 5
513960 5
514000 5
514040 5
514080 5
514120 5
514160 5
514200 5
514240 5
514280 5
514320 5
514360 5
514400 5
514440 5
514480 5
514520 5
514560 5
514600 5
514640 5
514680 5
514720 5
514760 5
514800 5
514840 5
514880 5
514920 5
514960 5
515000 5
515040 5
515080 5
515120 5
515160 5
515200 5
515240 5
515280 5
515320 5
515360 5
515400 5
515440 5
515480 5
515520 5
515560 5
515600 5
515640 5
515680 5
515720 5
515760 5
515800 5
515840 5
515880 5
515920 5
515960 5
516000 5
516040 5
516080 5
516120 5
516160 5
516200 5
516240 5
516280 5
516320 5
516360 5
516400 5
516440 5
516480 5
516520 5
516560 5
516600 5
516640 5
516680 5
516720 5
516760 5
516800 5
516840 5
516880 5
516920 5
516960 5
517000 5
517040 5
517080 5
517120 5
517160 5
517200 5
517240 5
517280 5
517320 5
517360 5
517400 5
517440 5
517480 5
517520 5
517560 5
517600 5
517640 5
517680 5
517720 5
517760 5
517800 5
517840 5
517880 5
517920 5
517960 5
518000 5
518040 5
518080 5
518120 5
518160 5
518200 5
518240 5
518280 5
518320 5
518360 5
518400 5
518440 5
518480 5
518520 5
518560 5
518600 5
518640 5
518680 5
518720 5
518760 5
518800 5
518840 5
518880 5
518920 5
518960 5
519000 5
519040 5
519080 5
519120 5
519160 5
519200 5
519240 5
519280 5
519320 5
519360 5
519400 5
519440 5
519480 5
519520 5
519560 5
519600 5
519640 5
519680 5
519720 5
519760 5
519800 5
519840 5
519880 5
519920 5
519960 5
520000 5
520040 5
520080 5
520120 5
520160 5
520200 5
520240 5
520280 5
520320 5
520360 5
520400 5
520440 5
520480 5
520520 5
520560 5
520600 5
520640 5
520680 5
520720 5
520760 5
520800 5
520840 5
520880 5
520920 5
520960 5
521000 5
521040 5
521080 5
521120 5
521160 5
521200 5
521240 5
521280 5
521320 5
521360 5
521400 5
521440 5
521480 5
521520 5
521560 5
521600 5
521640 5
521680 5
521720 5
521760 5
521800 5
521840 5
521880 5
521920 5
521960 5
522000 5
522040 5
522080 5
522120 5
522160 5
522200 5
522240 5
522280 5
522320 5
522360 5
522400 5
522440 5
522480 5
522520 5
522560 5
522600 5
522640 5
522680 5
522720 5
522760 5
522800 5
522840 5
522880 5
522920 5
522960 5
523000 5
523040 5
523080 5
523120 5
523160 5
523200 5
523240 5
523280 5
523320 5
523360 5
523400 5
523440 5
523480 5
523520 5
523560 5
523600 5
523640 5
523680 5
523720 5
523760 5
523800 5
523840 5
523880 5
523920 5
523960 5
524000 5
524040 5
524080 5
524120 5
524160 5
524200 5
524240 5
524280 5
524320 5
524360 5
524400 5
524440 5
524480 5
524520 5
524560 5
524600 5
524640 5
524680 5
524720 5
524760 5
524800 5
524840 5
524880 5
524920 5
524960 5
525000 5
525040 5
525080 5
525120 5
525160 5
525200 5
525240 5
525280 5
525320 5
525360 5
525400 5
525440 5
525480 5
525520 5
525560 5
525600 5
525640 5
525680 5
525720 5
525760 5
525800 5
525840 5
525880 5
525920 5
525960 5
526000 5
526040 5
526080 5
526120 5
526160 5
526200 5
526240 5
526280 5
526320 5
526360 5
526400 5
526440 5
526480 5
526520 5
526560 5
526600 5
526640 5
526680 5
526720 5
526760 5
526800 5
526840 5
526880 5
526920 5
526960 5
527000 5
527040 5
527080 5
527120 5
527160 5
527200 5
527240 5
527280 5
527320 5
527360 5
527400 5
527440 5
527480 5
527520 5
527560 5
527600 5
527640 5
527680 5
527720 5
527760 5
527800 5
527840 5
527880 5
527920 5
527960 5
528000 5
528040 5
528080 5
528120 5
528160 5
528200 5
528240 5
528280 5
528320 5
528360 5
528400 5
528440 5
528480 5
528520 5
528560 5
528600 5
528640 5
528680 5
528720 5
528760 5
528800 5
528840 5
528880 5
528920 5
528960 5
529000 5
529040 5
529080 5
529120 5
529160 5
529200 5
529240 5
529280 5
529320 5
529360 5
529400 5
529440 5
529480 5
529520 5
529560 5
529600 5
529640 5
529680 5
529720 5
529760 5
529800 5
529840 5
529880 5
529920 5
529960 5
530000 5
530040 5
530080 5
530120 5
530160 5
530200 5
530240 5
530280 5
530320 5
530360 5
530400 5
530440 5
530480 5
530520 5
530560 5
530600 5
530640 5
530680 5
530720 5
530760 5
530800 5
530840 5
530880 5
530920 5
530960 5
531000 5
531040 5
531080 5
531120 5
531160 5
531200 5
531240 5
531280 5
531320 5
531360 5
531400 5
531440 5
531480 5
531520 5
531560 5
531600 5
531640 5
531680 5
531720 5
531760 5
531800 5
531840 5
531880 5
531920 5
531960 5
532000 5
532040 5
532080 5
532120 5
532160 5
532200 5
532240 5
532280 5
532320 5
532360 5
532400 5
532440 5
532480 5
532520 5
532560 5
532600 5
532640 5
532680 5
532720 5
532760 5
532800 5
532840 5
532880 5
532920 5
532960 5
533000 5
533040 5
533080 5
533120 5
533160 5
533200 5
533240 5
533280 5
533320 5
533360 5
533400 5
533440 5
533480 5
533520 5
533560 5
533600 5
533640 5
533680 5
533720 5
533760 5
533800 5
533840 5
533880 5
533920 5
533960 5
534000 5
534040 5
534080 5
534120 5
534160 5
534200 5
534240 5
534280 5
534320 5
534360 5
534400 5
534440 5
534480 5
534520 5
534560 5
534600 5
534640 5
534680 5
534720 5
534760 5
534800 5
534840 5
534880 5
534920 5
534960 5
535000 5
535040 5
535080 5
535120 5
535160 5
535200 5
535240 5
535280 5
535320 5
535360 5
535400 5
535440 5
535480 5
535520 5
535560 5
535600 5
535640 5
535680 5
535720 5
535760 5
535800 5
535840 5
535880 5
535920 5
535960 5
536000 5
536040 5
536080 5
536120 5
536160 5
536200 5
536240 5
536280 5
536320 5
536360 5
536400 5
536440 5
536480 5
536520 5
536560 5
536600 5
536640 5
536680 5
536720 5
536760 5
536800 5
536840 5
536880 5
536920 5
536960 5
537000 5
537040 5
537080 5
537120 5
537160 5
537200 5
537240 5
537280 5
537320 5
537360 5
537400 5
537440 5
537480 5
537520 5
537560 5
537600 5
537640 5
537680 5
537720 5
537760 5
537800 5
537840 5
537880 5
537920 5
537960 5
538000 5
538040 5
538080 5
538120 5
538160 5
538200 5
538240 5
538280 5
538320 5
538360 5
538400 5
538440 5
538480 5
538520 5
538560 5
538600 5
538640 5
538680 5
538720 5
538760 5
538800 5
538840 5
538880 5
538920 5
538960 5
539000 5
539040 5
539080 5
539120 5
539160 5
539200 5
539240 5
539280 5
539320 5
539360 5
539400 5
539440 5
539480 5
539520 5
539560 5
539600 5
539640 5
539680 5
539720 5
539760 5
539800 5
539840 5
539880 5
539920 5
539960 5
540000 5
540040 5
540080 5
540120 5
540160 5
540200 5
540240 5
540280 5
540320 5
540360 5
540400 5
540440 5
540480 5
540520 5
540560 5
540600 5
540640 5
540680 5
540720 5
540760 5
540800 5
540840 5
540880 5
540920 5
540960 5
541000 5
541040 5
541080 5
541120 5
541160 5
541200 5
541240 5
541280 5
541320 5
541360 5
541400 5
541440 5
541480 5
541520 5
541560 5
541600 5
541640 5
541680 5
541720 5
541760 5
541800 5
541840 5
541880 5
541920 5
541960 5
542000 5
542040 5
542080 5
542120 5
542160 5
542200 5
542240 5
542280 5
542320 5
542360 5
542400 5
542440 5
542480 5
542520 5
542560 5
542600 5
542640 5
542680 5
542720 5
542760 5
542800 5
542840 5
542880 5
542920 5
542960 5
543000 5
543040 5
543080 5
543120 5
543160 5
543200 5
543240 5
543280 5
543320 5
543360 5
543400 5
543440 5
543480 5
543520 5
543560 5
543600 5
543640 5
543680 5
543720 5
543760 5
543800 5
543840 5
543880 5
543920 5
543960 5
544000 5
544040 5
544080 5
544120 5
544160 5
544200 5
544240 5
544280 5
544320 5
544360 5
544400 5
544440 5
544480 5
544520 5
544560 5
544600 5
544640 5
544680 5
544720 5
544760 5
544800 5
544840 5
544880 5
544920 5
544960 5
545000 5
545040 5
545080 5
545120 5
545160 5
545200 5
545240 5
545280 5
545320 5
545360 5
545400 5
545440 5
545480 5
545520 5
545560 5
545600 5
545640 5
545680 5
545720 5
545760 5
545800 5
545840 5
545880 5
545920 5
545960 5
546000 5
546040 5
546080 5
546120 5
546160 5
546200 5
546240 5
546280 5
546320 5
546360 5
546400 5
546440 5
546480 5
546520 5
546560 5
546600 5
546640 5
546680 5
546720 5
546760 5
546800 5
546840 5
546880 5
546920 5
546960 5
547000 5
547040 5
547080 5
547120 5
547160 5
547200 5
547240 5
547280 5
547320 5
547360 5
547400 5
547440 5
547480 5
547520 5
547560 5
547600 5
547640 5
547680 5
547720 5
547760 5
547800 5
547840 5
547880 5
547920 5
547960 5
548000 5
548040 5
548080 5
548120 5
548160 5
548200 5
548240 5
548280 5
548320 5
548360 5
548400 5
548440 5
548480 5
548520 5
548560 5
548600 5
548640 5
548680 5
548720 5
548760 5
548800 5
548840 5
548880 5
548920 5
548960 5
549000 5
549040 5
549080 5
549120 5
549160 5
549200 5
549240 5
549280 5
549320 5
549360 5
549400 5
549440 5
549480 5
549520 5
549560 5
549600 5
549640 5
549680 5
549720 5
549760 5
549800 5
549840 5
549880 5
549920 5
549960 5
550000 5
550040 5
550080 5
550120 5
550160 5
550200 5
550240 5
550280 5
550320 5
550360 5
550400 5
550440 5
550480 5
550520 5
550560 5
550600 5
550640 5
550680 5
550720 5
550760 5
550800 5
550840 5
550880 5
550920 5
550960 5
551000 5
551040 5
551080 5
551120 5
551160 5
551200 5
551240 5
551280 5
551320 5
551360 5
551400 5
551440 5
551480 5
551520 5
551560 5
551600 5
551640 5
551680 5
551720 5
551760 5
551800 5
551840 5
551880 5
551920 5
551960 5
552000 5
552040 5
552080 5
552120 5
552160 5
552200 5
552240 5
552280 5
552320 5
552360 5
552400 5
552440 5
552480 5
552520 5
552560 5
552600 5
552640 5
552680 5
552720 5
552760 5
552800 5
552840 5
552880 5
552920 5
552960 5
553000 5
553040 5
553080 5
553120 5
553160 5
553200 5
553240 5
553280 5
553320 5
553360 5
553400 5
553440 5
553480 5
553520 5
553560 5
553600 5
553640 5
553680 5
553720 5
553760 5
553800 5
553840 5
553880 5
553920 5
553960 5
554000 5
554040 5
554080 5
554120 5
554160 5
554200 5
554240 5
554280 5
554320 5
554360 5
554400 5
554440 5
554480 5
554520 5
554560 5
554600 5
554640 5
554680 5
554720 5
554760 5
554800 5
554840 5
554880 5
554920 5
554960 5
555000 5
555040 5
555080 5
555120 5
555160 5
555200 5
555240 5
555280 5
555320 5
555360 5
555400 5
555440 5
555480 5
555520 5
555560 5
555600 5
555640 5
555680 5
555720 5
555760 5
555800 5
555840 5
555880 5
555920 5
555960 5
556000 5
556040 5
556080 5
556120 5
556160 5
556200 5
556240 5
556280 5
556320 5
556360 5
556400 5
556440 5
556480 5
556520 5
556560 5
556600 5
556640 5
556680 5
556720 5
556760 5
556800 5
556840 5
556880 5
556920 5
556960 5
557000 5
557040 5
557080 5
557120 5
557160 5
557200 5
557240 5
557280 5
557320 5
557360 5
557400 5
557440 5
557480 5
557520 5
557560 5
557600 5
557640 5
557680 5
557720 5
557760 5
557800 5
557840 5
557880 5
557920 5
557960 5
558000 5
558040 5
558080 5
558120 5
558160 5
558200 5
558240 5
558280 5
558320 5
558360 5
558400 5
558440 5
558480 5
558520 5
558560 5
558600 5
558640 5
558680 5
558720 5
558760 5
558800 5
558840 5
558880 5
558920 5
558960 5
559000 5
559040 5
559080 5
559120 5
559160 5
559200 5
559240 5
559280 5
559320 5
559360 5
559400 5
559440 5
559480 5
559520 5
559560 5
559600 5
559640 5
559680 5
559720 5
559760 5
559800 5
559840 5
559880 5
559920 5
559960 5
560000 5
560040 5
560080 5
560120 5
560160 5
560200 5
560240 5
560280 5
560320 5
560360 5
560400 5
560440 5
560480 5
560520 5
560560 5
560600 5
560640 5
560680 5
560720 5
560760 5
560800 5
560840 5
560880 5
560920 5
560960 5
561000 5
561040 5
561080 5
561120 5
561160 5
561200 5
561240 5
561280 5
561320 5
561360 5
561400 5
561440 5
561480 5
561520 5
561560 5
561600 5
561640 5
561680 5
561720 5
561760 5
561800 5
561840 5
561880 5
561920 5
561960 5
562000 5
562040 5
562080 5
562120 5
562160 5
562200 5
562240 5
562280 5
562320 5
562360 5
562400 5
562440 5
562480 5
562520 5
562560 5
562600 5
562640 5
562680 5
562720 5
562760 5
562800 5
562840 5
562880 5
562920 5
562960 5
563000 5
563040 5
563080 5
563120 5
563160 5
563200 5
563240 5
563280 5
563320 5
563360 5
563400 5
563440 5
563480 5
563520 5
563560 5
563600 5
563640 5
563680 5
563720 5
563760 5
563800 5
563840 5
563880 5
563920 5
563960 5
564000 5
564040 5
564080 5
564120 5
564160 5
564200 5
564240 5
564280 5
564320 5
564360 5
564400 5
564440 5
564480 5
564520 5
564560 5
564600 5
564640 5
564680 5
564720 5
564760 5
564800 5
564840 5
564880 5
564920 5
564960 5
565000 5
565040 5
565080 5
565120 5
565160 5
565200 5
565240 5
565280 5
565320 5
565360 5
565400 5
565440 5
565480 5
565520 5
565560 5
565600 5
565640 5
565680 5
565720 5
565760 5
565800 5
565840 5
565880 5
565920 5
565960 5
566000 5
566040 5
566080 5
566120 5
566160 5
566200 5
566240 5
566280 5
566320 5
566360 5
566400 5
566440 5
566480 5
566520 5
566560 5
566600 5
566640 5
566680 5
566720 5
566760 5
566800 5
566840 5
566880 5
566920 5
566960 5
567000 5
567040 5
567080 5
567120 5
567160 5
567200 5
567240 5
567280 5
567320 5
567360 5
567400 5
567440 5
567480 5
567520 5
567560 5
567600 5
567640 5
567680 5
567720 5
567760 5
567800 5
567840 5
567880 5
567920 5
567960 5
568000 5
568040 5
568080 5
568120 5
568160 5
568200 5
568240 5
568280 5
568320 5
568360 5
568400 5
568440 5
568480 5
568520 5
568560 5
568600 5
568640 5
568680 5
568720 5
568760 5
568800 5
568840 5
568880 5
568920 5
568960 5
569000 5
569040 5
569080 5
569120 5
569160 5
569200 5
569240 5
569280 5
569320 5
569360 5
569400 5
569440 5
569480 5
569520 5
569560 5
569600 5
569640 5
569680 5
569720 5
569760 5
569800 5
569840 5
569880 5
569920 5
569960 5
570000 5
570040 5
570080 5
570120 5
570160 5
570200 5
570240 5
570280 5
570320 5
570360 5
570400 5
570440 5
570480 5
570520 5
570560 5
570600 5
570640 5
570680 5
570720 5
570760 5
570800 5
570840 5
570880 5
570920 5
570960 5
571000 5
571040 5
571080 5
571120 5
571160 5
571200 5
571240 5
571280 5
571320 5
571360 5
571400 5
571440 5
571480 5
571520 5
571560 5
571600 5
571640 5
571680 5
571720 5
571760 5
571800 5
571840 5
571880 5
571920 5
571960 5
572000 5
572040 5
572080 5
572120 5
572160 5
572200 5
572240 5
572280 5
572320 5
572360 5
572400 5
572440 5
572480 5
572520 5
572560 5
572600 5
572640 5
572680 5
572720 5
572760 5
572800 5
572840 5
572880 5
572920 5
572960 5
573000 5
573040 5
573080 5
573120 5
573160 5
573200 5
573240 5
573280 5
573320 5
573360 5
573400 5
573440 5
573480 5
573520 5
573560 5
573600 5
573640 5
573680 5
573720 5
573760 5
573800 5
573840 5
573880 5
573920 5
573960 5
574000 5
574040 5
574080 5
574120 5
574160 5
574200 5
574240 5
574280 5
574320 5
574360 5
574400 5
574440 5
574480 5
574520 5
574560 5
574600 5
574640 5
574680 5
574720 5
574760 5
574800 5
574840 5
574880 5
574920 5
574960 5
575000 5
575040 5
575080 5
575120 5
575160 5
575200 5
575240 5
575280 5
575320 5
575360 5
575400 5
575440 5
575480 5
575520 5
575560 5
575600 5
575640 5
575680 5
575720 5
575760 5
575800 5
575840 5
575880 5
575920 5
575960 5
576000 5
576040 5
576080 5
576120 5
576160 5
576200 5
576240 5
576280 5
576320 5
576360 5
576400 5
576440 5
576480 5
576520 5
576560 5
576600 5
576640 5
576680 5
576720 5
576760 5
576800 5
576840 5
576880 5
576920 5
576960 5
577000 5
577040 5
577080 5
577120 5
577160 5
577200 5
577240 5
577280 5
577320 5
577360 5
577400 5
577440 5
577480 5
577520 5
577560 5
577600 5
577640 5
577680 5
577720 5
577760 5
577800 5
577840 5
577880 5
577920 5
577960 5
578000 5
578040 5
578080 5
578120 5
578160 5
578200 5
578240 5
578280 5
578320 5
578360 5
578400 5
578440 5
578480 5
578520 5
578560 5
578600 5
578640 5
578680 5
578720 5
578760 5
578800 5
578840 5
578880 5
578920 5
578960 5
579000 5
579040 5
579080 5
579120 5
579160 5
579200 5
579240 5
579280 5
579320 5
579360 5
579400 5
579440 5
579480 5
579520 5
579560 5
579600 5
579640 5
579680 5
579720 5
579760 5
579800 5
579840 5
579880 5
579920 5
579960 5
580000 5
580040 5
580080 5
580120 5
580160 5
580200 5
580240 5
580280 5
580320 5
580360 5
580400 5
580440 5
580480 5
580520 5
580560 5
580600 5
580640 5
580680 5
580720 5
580760 5
580800 5
580840 5
580880 5
580920 5
580960 5
581000 5
581040 5
581080 5
581120 5
581160 5
581200 5
581240 5
581280 5
581320 5
581360 5
581400 5
581440 5
581480 5
581520 5
581560 5
581600 5
581640 5
581680 5
581720 5
581760 5
581800 5
581840 5
581880 5
581920 5
581960 5
582000 5
582040 5
582080 5
582120 5
582160 5
582200 5
582240 5
582280 5
582320 5
582360 5
582400 5
582440 5
582480 5
582520 5
582560 5
582600 5
582640 5
582680 5
582720 5
582760 5
582800 5
582840 5
582880 5
582920 5
582960 5
583000 5
583040 5
583080 5
583120 5
583160 5
583200 5
583240 5
583280 5
583320 5
583360 5
583400 5
583440 5
583480 5
583520 5
583560 5
583600 5
583640 5
583680 5
583720 5
583760 5
583800 5
583840 5
583880 5
583920 5
583960 5
584000 5
584040 5
584080 5
584120 5
584160 5
584200 5
584240 5
584280 5
584320 5
584360 5
584400 5
584440 5
584480 5
584520 5
584560 5
584600 5
584640 5
584680 5
584720 5
584760 5
584800 5
584840 5
584880 5
584920 5
584960 5
585000 5
585040 5
585080 5
585120 5
585160 5
585200 5
585240 5
585280 5
585320 5
585360 5
585400 5
585440 5
585480 5
585520 5
585560 5
585600 5
585640 5
585680 5
585720 5
585760 5
585800 5
585840 5
585880 5
585920 5
585960 5
586000 5
586040 5
586080 5
586120 5
586160 5
586200 5
586240 5
586280 5
586320 5
586360 5
586400 5
586440 5
586480 5
586520 5
586560 5
586600 5
586640 5
586680 5
586720 5
586760 5
586800 5
586840 5
586880 5
586920 5
586960 5
587000 5
587040 5
587080 5
587120 5
587160 5
587200 5
587240 5
587280 5
587320 5
587360 5
587400 5
587440 5
587480 5
587520 5
587560 5
587600 5
587640 5
587680 5
587720 5
587760 5
587800 5
587840 5
587880 5
587920 5
587960 5
588000 5
588040 5
588080 5
588120 5
588160 5
588200 5
588240 5
588280 5
588320 5
588360 5
588400 5
588440 5
588480 5
588520 5
588560 5
588600 5
588640 5
588680 5
588720 5
588760 5
588800 5
588840 5
588880 5
588920 5
588960 5
589000 5
589040 5
589080 5
589120 5
589160 5
589200 5
589240 5
589280 5
589320 5
589360 5
589400 5
589440 5
589480 5
589520 5
589560 5
589600 5
589640 5
589680 5
589720 5
589760 5
589800 5
589840 5
589880 5
589920 5
589960 5
590000 5
590040 5
590080 5
590120 5
590160 5
590200 5
590240 5
590280 5
590320 5
590360 5
590400 5
590440 5
590480 5
590520 5
590560 5
590600 5
590640 5
590680 5
590720 5
590760 5
590800 5
590840 5
590880 5
590920 5
590960 5
591000 5
591040 5
591080 5
591120 5
591160 5
591200 5
591240 5
591280 5
591320 5
591360 5
591400 5
591440 5
591480 5
591520 5
591560 5
591600 5
591640 5
591680 5
591720 5
591760 5
591800 5
591840 5
591880 5
591920 5
591960 5
592000 5
592040 5
592080 5
592120 5
592160 5
592200 5
592240 5
592280 5
592320 5
592360 5
592400 5
592440 5
592480 5
592520 5
592560 5
592600 5
592640 5
592680 5
592720 5
592760 5
592800 5
592840 5
592880 5
592920 5
592960 5
593000 5
593040 5
593080 5
593120 5
593160 5
593200 5
593240 5
593280 5
593320 5
593360 5
593400 5
593440 5
593480 5
593520 5
593560 5
593600 5
593640 5
593680 5
593720 5
593760 5
593800 5
593840 5
593880 5
593920 5
593960 5
594000 5
594040 5
594080 5
594120 5
594160 5
594200 5
594240 5
594280 5
594320 5
594360 5
594400 5
594440 5
594480 5
594520 5
594560 5
594600 5
594640 5
594680 5
594720 5
594760 5
594800 5
594840 5
594880 5
594920 5
594960 5
595000 5
595040 5
595080 5
595120 5
595160 5
595200 5
595240 5
595280 5
595320 5
595360 5
595400 5
595440 5
595480 5
595520 5
595560 5
595600 5
595640 5
595680 5
595720 5
595760 5
595800 5
595840 5
595880 5
595920 5
595960 5
596000 5
596040 5
596080 5
596120 5
596160 5
596200 5
596240 5
596280 5
596320 5
596360 5
596400 5
596440 5
596480 5
596520 5
596560 5
596600 5
596640 5
596680 5
596720 5
596760 5
596800 5
596840 5
596880 5
596920 5
596960 5
597000 5
597040 5
597080 5
597120 5
597160 5
597200 5
597240 5
597280 5
597320 5
597360 5
597400 5
597440 5
597480 5
597520 5
597560 5
597600 5
597640 5
597680 5
597720 5
597760 5
597800 5
597840 5
597880 5
597920 5
597960 5
598000 5
598040 5
598080 5
598120 5
598160 5
598200 5
598240 5
598280 5
598320 5
598360 5
598400 5
598440 5
598480 5
598520 5
598560 5
598600 5
598640 5
598680 5
598720 5
598760 5
598800 5
598840 5
598880 5
598920 5
598960 5
599000 5
599040 5
599080 5
599120 5
599160 5
599200 5
599240 5
599280 5
599320 5
599360 5
599400 5
599440 5
599480 5
599520 5
599560 5
599600 5
599640 5
599680 5
599720 5
599760 5
599800 5
599840 5
599880 5
599920 5
599960 5
600000 5
