# Supplementary material for: Comment on 'Valid molecular dynamics simulations of human hemoglobin require a surprisingly large box size'
Source: eLife. 2019 Jun 20;8:e44718. doi: 10.7554/eLife.44718 (PMC6586461; doi:10.7554/eLife.44718)
Supplement: Figure 3—source data 1. — The zip archive contains a README file describing which source files correspond to the different panels. [file elife-44718-fig3-data1.zip › figure3/panel_A/kovalevsky/normal/6/proj.xvg]

@ autoscale onread none
@ with g0
@ g0 on
@ title "projection on eigenvectors (nm)"
@ xaxis  label "Time (ps)"
@ world xmin 0
@ world xmax 371760
@ world ymin -9.36382
@ world ymax 8.34846
@ view xmin 0.15
@ view xmax 0.85
@ view ymin 0.15
@ view ymax 0.85
@ yaxis  label "vec 1"
@ xaxis tick major 100000
@ xaxis tick minor 50000
@ xaxis ticklabel start type spec
@ xaxis ticklabel start -0
@ yaxis tick major 5
@ yaxis tick minor 2.5
@ yaxis ticklabel start type spec
@ yaxis ticklabel start -5
@ zeroxaxis bar on
@ zeroxaxis bar linestyle 3
    0.0000   -5.06076
   40.0000   -5.29544
   80.0000   -6.08776
  120.0000   -5.96270
  160.0000   -6.14151
  200.0000   -5.48382
  240.0000   -5.62402
  280.0000   -6.06115
  320.0000   -6.34690
  360.0000   -4.99360
  400.0000   -5.03004
  440.0000   -5.24081
  480.0000   -5.71862
  520.0000   -6.69669
  560.0000   -6.14373
  600.0000   -5.84951
  640.0000   -6.69532
  680.0000   -6.02154
  720.0000   -6.54720
  760.0000   -7.37062
  800.0000   -7.27718
  840.0000   -7.02819
  880.0000   -7.28849
  920.0000   -7.28954
  960.0000   -6.67414
 1000.0000   -7.17242
 1040.0000   -6.30008
 1080.0000   -6.52751
 1120.0000   -5.43392
 1160.0000   -6.12874
 1200.0000   -6.62395
 1240.0000   -5.49104
 1280.0000   -6.15317
 1320.0000   -6.00152
 1360.0000   -5.21308
 1400.0000   -5.07391
 1440.0000   -5.30805
 1480.0000   -5.37344
 1520.0000   -6.29919
 1560.0000   -6.25057
 1600.0000   -5.39428
 1640.0000   -6.32272
 1680.0000   -6.40015
 1720.0000   -6.64842
 1760.0000   -6.46537
 1800.0000   -5.50555
 1840.0000   -6.36077
 1880.0000   -5.82435
 1920.0000   -6.22655
 1960.0000   -6.59656
 2000.0000   -6.66464
 2040.0000   -6.43136
 2080.0000   -6.18085
 2120.0000   -7.18377
 2160.0000   -7.60731
 2200.0000   -6.93614
 2240.0000   -7.04445
 2280.0000   -7.20587
 2320.0000   -7.00320
 2360.0000   -7.33514
 2400.0000   -7.81684
 2440.0000   -6.50138
 2480.0000   -7.30138
 2520.0000   -6.39225
 2560.0000   -6.47381
 2600.0000   -5.33276
 2640.0000   -6.18171
 2680.0000   -6.27556
 2720.0000   -7.09767
 2760.0000   -7.03387
 2800.0000   -6.67543
 2840.0000   -6.02528
 2880.0000   -6.44349
 2920.0000   -6.13275
 2960.0000   -5.90038
 3000.0000   -5.59173
 3040.0000   -5.00446
 3080.0000   -6.19529
 3120.0000   -5.87878
 3160.0000   -6.30506
 3200.0000   -5.85408
 3240.0000   -5.38201
 3280.0000   -4.90434
 3320.0000   -6.34917
 3360.0000   -6.52365
 3400.0000   -6.24648
 3440.0000   -6.73262
 3480.0000   -7.45374
 3520.0000   -6.36027
 3560.0000   -6.19166
 3600.0000   -6.31595
 3640.0000   -7.43245
 3680.0000   -6.68987
 3720.0000   -6.82875
 3760.0000   -6.36922
 3800.0000   -6.08434
 3840.0000   -6.66143
 3880.0000   -6.79712
 3920.0000   -6.10568
 3960.0000   -6.07483
 4000.0000   -6.63182
 4040.0000   -6.39337
 4080.0000   -6.74467
 4120.0000   -7.05297
 4160.0000   -7.03129
 4200.0000   -6.86628
 4240.0000   -5.79597
 4280.0000   -6.44741
 4320.0000   -6.06786
 4360.0000   -6.44937
 4400.0000   -6.22877
 4440.0000   -6.09431
 4480.0000   -6.39239
 4520.0000   -6.04833
 4560.0000   -5.59266
 4600.0000   -6.45322
 4640.0000   -6.86413
 4680.0000   -5.21671
 4720.0000   -6.33317
 4760.0000   -6.24066
 4800.0000   -5.27275
 4840.0000   -5.17855
 4880.0000   -7.38250
 4920.0000   -7.24434
 4960.0000   -7.22040
 5000.0000   -7.89999
 5040.0000   -7.23789
 5080.0000   -7.87257
 5120.0000   -6.76095
 5160.0000   -5.87292
 5200.0000   -5.98564
 5240.0000   -6.97279
 5280.0000   -7.35915
 5320.0000   -7.39589
 5360.0000   -6.47096
 5400.0000   -6.59321
 5440.0000   -5.85461
 5480.0000   -5.69519
 5520.0000   -6.05470
 5560.0000   -6.44524
 5600.0000   -5.95842
 5640.0000   -5.54299
 5680.0000   -6.35549
 5720.0000   -6.18674
 5760.0000   -5.90889
 5800.0000   -6.34981
 5840.0000   -5.75122
 5880.0000   -5.51096
 5920.0000   -5.53096
 5960.0000   -5.67871
 6000.0000   -5.61576
 6040.0000   -6.29779
 6080.0000   -6.42682
 6120.0000   -6.23581
 6160.0000   -6.82644
 6200.0000   -7.10960
 6240.0000   -5.78237
 6280.0000   -6.26581
 6320.0000   -7.13907
 6360.0000   -7.13605
 6400.0000   -6.98040
 6440.0000   -6.69704
 6480.0000   -6.80344
 6520.0000   -6.55986
 6560.0000   -7.12223
 6600.0000   -6.67484
 6640.0000   -7.10088
 6680.0000   -7.28911
 6720.0000   -7.16240
 6760.0000   -6.71258
 6800.0000   -6.18035
 6840.0000   -6.04314
 6880.0000   -7.12625
 6920.0000   -7.28015
 6960.0000   -6.26581
 7000.0000   -6.68809
 7040.0000   -6.51192
 7080.0000   -6.21194
 7120.0000   -6.18372
 7160.0000   -5.42381
 7200.0000   -6.08827
 7240.0000   -5.85644
 7280.0000   -6.46751
 7320.0000   -6.50040
 7360.0000   -5.77745
 7400.0000   -5.95316
 7440.0000   -6.18630
 7480.0000   -6.33520
 7520.0000   -7.23029
 7560.0000   -6.81949
 7600.0000   -5.40208
 7640.0000   -5.74630
 7680.0000   -6.77030
 7720.0000   -6.01852
 7760.0000   -7.57688
 7800.0000   -6.92421
 7840.0000   -5.94151
 7880.0000   -6.16993
 7920.0000   -6.20200
 7960.0000   -5.56977
 8000.0000   -6.76898
 8040.0000   -6.66473
 8080.0000   -5.46208
 8120.0000   -6.06113
 8160.0000   -5.54166
 8200.0000   -6.13435
 8240.0000   -5.88439
 8280.0000   -6.49387
 8320.0000   -6.28428
 8360.0000   -7.35858
 8400.0000   -6.12660
 8440.0000   -6.24598
 8480.0000   -6.15921
 8520.0000   -6.83317
 8560.0000   -7.13404
 8600.0000   -6.66901
 8640.0000   -6.49036
 8680.0000   -6.16804
 8720.0000   -6.85469
 8760.0000   -6.35937
 8800.0000   -6.97624
 8840.0000   -6.51715
 8880.0000   -6.42634
 8920.0000   -6.70195
 8960.0000   -5.98117
 9000.0000   -6.29447
 9040.0000   -5.52823
 9080.0000   -6.51066
 9120.0000   -7.14142
 9160.0000   -7.05734
 9200.0000   -6.25409
 9240.0000   -6.63227
 9280.0000   -6.69595
 9320.0000   -6.72555
 9360.0000   -6.62377
 9400.0000   -6.21748
 9440.0000   -7.27625
 9480.0000   -6.36983
 9520.0000   -5.49820
 9560.0000   -5.83527
 9600.0000   -6.70520
 9640.0000   -6.50458
 9680.0000   -5.91228
 9720.0000   -6.15371
 9760.0000   -6.55665
 9800.0000   -5.47973
 9840.0000   -7.03744
 9880.0000   -6.56373
 9920.0000   -6.73670
 9960.0000   -6.40540
10000.0000   -6.18358
10040.0000   -6.48191
10080.0000   -6.11049
10120.0000   -5.74176
10160.0000   -6.32563
10200.0000   -6.49741
10240.0000   -5.76478
10280.0000   -6.14067
10320.0000   -7.04961
10360.0000   -6.59291
10400.0000   -6.33998
10440.0000   -6.17561
10480.0000   -5.83936
10520.0000   -6.20502
10560.0000   -5.71463
10600.0000   -5.46784
10640.0000   -4.70325
10680.0000   -4.96913
10720.0000   -5.24143
10760.0000   -5.47780
10800.0000   -4.57476
10840.0000   -5.33469
10880.0000   -5.25661
10920.0000   -5.43634
10960.0000   -5.28446
11000.0000   -5.86122
11040.0000   -5.16900
11080.0000   -5.72878
11120.0000   -6.21666
11160.0000   -5.42220
11200.0000   -6.05521
11240.0000   -5.37495
11280.0000   -5.54457
11320.0000   -5.88929
11360.0000   -5.62324
11400.0000   -5.10796
11440.0000   -5.28832
11480.0000   -6.83973
11520.0000   -6.75227
11560.0000   -6.68665
11600.0000   -5.91455
11640.0000   -6.02448
11680.0000   -6.00195
11720.0000   -4.45960
11760.0000   -5.58914
11800.0000   -5.56473
11840.0000   -5.34617
11880.0000   -5.61255
11920.0000   -5.47969
11960.0000   -5.74969
12000.0000   -4.92718
12040.0000   -5.88318
12080.0000   -5.15543
12120.0000   -5.84382
12160.0000   -5.97177
12200.0000   -6.02213
12240.0000   -5.82936
12280.0000   -6.46806
12320.0000   -6.27738
12360.0000   -5.70796
12400.0000   -5.62366
12440.0000   -4.66134
12480.0000   -5.42158
12520.0000   -5.27603
12560.0000   -6.08720
12600.0000   -6.50091
12640.0000   -6.67699
12680.0000   -6.71144
12720.0000   -6.53025
12760.0000   -6.45100
12800.0000   -5.92676
12840.0000   -6.30203
12880.0000   -5.71148
12920.0000   -6.73540
12960.0000   -6.44407
13000.0000   -5.86391
13040.0000   -6.14001
13080.0000   -7.09046
13120.0000   -6.89723
13160.0000   -7.25841
13200.0000   -6.58102
13240.0000   -6.53321
13280.0000   -6.15505
13320.0000   -7.05956
13360.0000   -5.89473
13400.0000   -6.02737
13440.0000   -6.45689
13480.0000   -6.27138
13520.0000   -5.34227
13560.0000   -6.14487
13600.0000   -5.42541
13640.0000   -5.40220
13680.0000   -6.24749
13720.0000   -5.47076
13760.0000   -6.24605
13800.0000   -6.70635
13840.0000   -5.90080
13880.0000   -5.35302
13920.0000   -6.22456
13960.0000   -6.07913
14000.0000   -5.98698
14040.0000   -5.70263
14080.0000   -5.42555
14120.0000   -6.10892
14160.0000   -6.05636
14200.0000   -6.32453
14240.0000   -5.63596
14280.0000   -6.10276
14320.0000   -6.24357
14360.0000   -6.52872
14400.0000   -5.59061
14440.0000   -5.59012
14480.0000   -5.16789
14520.0000   -6.14869
14560.0000   -5.69379
14600.0000   -5.59455
14640.0000   -5.25265
14680.0000   -5.92863
14720.0000   -6.31371
14760.0000   -6.97656
14800.0000   -7.01669
14840.0000   -5.94007
14880.0000   -5.53511
14920.0000   -6.52798
14960.0000   -5.56069
15000.0000   -5.40771
15040.0000   -6.53137
15080.0000   -6.13803
15120.0000   -6.32656
15160.0000   -6.02492
15200.0000   -6.35729
15240.0000   -6.24049
15280.0000   -5.96619
15320.0000   -5.74114
15360.0000   -6.45980
15400.0000   -6.41699
15440.0000   -6.18479
15480.0000   -6.51109
15520.0000   -6.51348
15560.0000   -7.12742
15600.0000   -6.23210
15640.0000   -7.42522
15680.0000   -7.37424
15720.0000   -6.79271
15760.0000   -6.82683
15800.0000   -7.57662
15840.0000   -6.91341
15880.0000   -5.79691
15920.0000   -5.63159
15960.0000   -6.35465
16000.0000   -6.43164
16040.0000   -6.19525
16080.0000   -5.78151
16120.0000   -7.36322
16160.0000   -6.71972
16200.0000   -7.19510
16240.0000   -7.29262
16280.0000   -7.05373
16320.0000   -6.08805
16360.0000   -6.83372
16400.0000   -6.84060
16440.0000   -6.26371
16480.0000   -7.48438
16520.0000   -6.75900
16560.0000   -7.08757
16600.0000   -6.14344
16640.0000   -7.11013
16680.0000   -6.43007
16720.0000   -6.94987
16760.0000   -7.56578
16800.0000   -7.01722
16840.0000   -7.34535
16880.0000   -7.30835
16920.0000   -7.29599
16960.0000   -6.95830
17000.0000   -7.25706
17040.0000   -7.15947
17080.0000   -6.85271
17120.0000   -6.15147
17160.0000   -6.97102
17200.0000   -6.61919
17240.0000   -7.12679
17280.0000   -6.82037
17320.0000   -6.20618
17360.0000   -6.56515
17400.0000   -5.84460
17440.0000   -6.12621
17480.0000   -6.60874
17520.0000   -6.75405
17560.0000   -6.14460
17600.0000   -5.64728
17640.0000   -6.40216
17680.0000   -5.87787
17720.0000   -6.52410
17760.0000   -6.61724
17800.0000   -6.02819
17840.0000   -6.46870
17880.0000   -6.02000
17920.0000   -6.28429
17960.0000   -6.66194
18000.0000   -6.15529
18040.0000   -7.23315
18080.0000   -5.87774
18120.0000   -6.10542
18160.0000   -6.57043
18200.0000   -6.44240
18240.0000   -7.24443
18280.0000   -7.24741
18320.0000   -6.26291
18360.0000   -5.94558
18400.0000   -6.76206
18440.0000   -5.83003
18480.0000   -5.79906
18520.0000   -5.68530
18560.0000   -5.97806
18600.0000   -6.36051
18640.0000   -5.87453
18680.0000   -5.73433
18720.0000   -5.98626
18760.0000   -5.91855
18800.0000   -7.03090
18840.0000   -6.90265
18880.0000   -6.31641
18920.0000   -7.00305
18960.0000   -6.32293
19000.0000   -5.78749
19040.0000   -5.52919
19080.0000   -6.71425
19120.0000   -5.82592
19160.0000   -5.95653
19200.0000   -6.20034
19240.0000   -6.32007
19280.0000   -6.75606
19320.0000   -6.50366
19360.0000   -6.45416
19400.0000   -7.25438
19440.0000   -7.33509
19480.0000   -6.41661
19520.0000   -6.73004
19560.0000   -6.68771
19600.0000   -6.13824
19640.0000   -6.71987
19680.0000   -6.65724
19720.0000   -6.93044
19760.0000   -7.27029
19800.0000   -6.96584
19840.0000   -6.13455
19880.0000   -6.77638
19920.0000   -6.67449
19960.0000   -7.00331
20000.0000   -6.58747
20040.0000   -7.10798
20080.0000   -6.80415
20120.0000   -7.46153
20160.0000   -6.25682
20200.0000   -6.91207
20240.0000   -5.24159
20280.0000   -5.88401
20320.0000   -5.18836
20360.0000   -6.27130
20400.0000   -6.36359
20440.0000   -6.06675
20480.0000   -7.50683
20520.0000   -6.26530
20560.0000   -6.17332
20600.0000   -6.71817
20640.0000   -6.76509
20680.0000   -6.06979
20720.0000   -6.07560
20760.0000   -6.13083
20800.0000   -6.40049
20840.0000   -6.40019
20880.0000   -6.75546
20920.0000   -5.86728
20960.0000   -6.56752
21000.0000   -6.50413
21040.0000   -7.17628
21080.0000   -6.32580
21120.0000   -6.59281
21160.0000   -6.01105
21200.0000   -6.36258
21240.0000   -6.15116
21280.0000   -5.44243
21320.0000   -5.88628
21360.0000   -5.38338
21400.0000   -6.28671
21440.0000   -5.94709
21480.0000   -6.56409
21520.0000   -6.03643
21560.0000   -6.44945
21600.0000   -6.49050
21640.0000   -6.41328
21680.0000   -5.87105
21720.0000   -6.46352
21760.0000   -5.63195
21800.0000   -6.45134
21840.0000   -5.57098
21880.0000   -5.86551
21920.0000   -7.08833
21960.0000   -6.22241
22000.0000   -6.42559
22040.0000   -7.20997
22080.0000   -6.91162
22120.0000   -6.60791
22160.0000   -6.76206
22200.0000   -6.10152
22240.0000   -6.48592
22280.0000   -6.11924
22320.0000   -6.50427
22360.0000   -6.45776
22400.0000   -6.89015
22440.0000   -6.68306
22480.0000   -7.24841
22520.0000   -7.09523
22560.0000   -6.67895
22600.0000   -6.15882
22640.0000   -6.77733
22680.0000   -7.36836
22720.0000   -7.14269
22760.0000   -7.12223
22800.0000   -6.68664
22840.0000   -6.69084
22880.0000   -6.89358
22920.0000   -7.35453
22960.0000   -6.92723
23000.0000   -7.05938
23040.0000   -6.53517
23080.0000   -6.76871
23120.0000   -5.64417
23160.0000   -6.45998
23200.0000   -6.77531
23240.0000   -6.83489
23280.0000   -7.22896
23320.0000   -6.93823
23360.0000   -7.07299
23400.0000   -6.75277
23440.0000   -6.72630
23480.0000   -6.18704
23520.0000   -6.09041
23560.0000   -6.29783
23600.0000   -6.39678
23640.0000   -6.25747
23680.0000   -6.17291
23720.0000   -6.60998
23760.0000   -5.89539
23800.0000   -7.04159
23840.0000   -6.97737
23880.0000   -6.85190
23920.0000   -6.60982
23960.0000   -6.19193
24000.0000   -6.54534
24040.0000   -6.36564
24080.0000   -5.52370
24120.0000   -5.65281
24160.0000   -5.94547
24200.0000   -5.46474
24240.0000   -5.81856
24280.0000   -6.44102
24320.0000   -6.55811
24360.0000   -5.87851
24400.0000   -6.52613
24440.0000   -5.33031
24480.0000   -6.13527
24520.0000   -5.84224
24560.0000   -6.24859
24600.0000   -5.62607
24640.0000   -6.65133
24680.0000   -7.32725
24720.0000   -6.90384
24760.0000   -6.65963
24800.0000   -6.11089
24840.0000   -5.49057
24880.0000   -6.29311
24920.0000   -6.57387
24960.0000   -5.98623
25000.0000   -6.25129
25040.0000   -5.66940
25080.0000   -5.82243
25120.0000   -5.34514
25160.0000   -5.67734
25200.0000   -5.93624
25240.0000   -6.04667
25280.0000   -6.25281
25320.0000   -6.00924
25360.0000   -6.45825
25400.0000   -6.11863
25440.0000   -6.21351
25480.0000   -5.44564
25520.0000   -5.71178
25560.0000   -5.51452
25600.0000   -5.52037
25640.0000   -6.56182
25680.0000   -6.97328
25720.0000   -7.12290
25760.0000   -6.82973
25800.0000   -6.03240
25840.0000   -6.72474
25880.0000   -6.40143
25920.0000   -6.74418
25960.0000   -6.28944
26000.0000   -5.81658
26040.0000   -6.28577
26080.0000   -6.16643
26120.0000   -6.34853
26160.0000   -6.00536
26200.0000   -5.39455
26240.0000   -6.15136
26280.0000   -5.06701
26320.0000   -5.98930
26360.0000   -6.07722
26400.0000   -6.66235
26440.0000   -6.88169
26480.0000   -6.05665
26520.0000   -5.98278
26560.0000   -5.72392
26600.0000   -6.69072
26640.0000   -6.23803
26680.0000   -6.00894
26720.0000   -4.96657
26760.0000   -5.19813
26800.0000   -5.34819
26840.0000   -5.49939
26880.0000   -4.84293
26920.0000   -5.34330
26960.0000   -5.27682
27000.0000   -6.72852
27040.0000   -6.67010
27080.0000   -6.39338
27120.0000   -6.17299
27160.0000   -6.53060
27200.0000   -6.08300
27240.0000   -5.69846
27280.0000   -6.02225
27320.0000   -6.26288
27360.0000   -6.31569
27400.0000   -6.46037
27440.0000   -6.85235
27480.0000   -6.17231
27520.0000   -6.72953
27560.0000   -6.52230
27600.0000   -6.43395
27640.0000   -6.57250
27680.0000   -7.19972
27720.0000   -7.12228
27760.0000   -6.78272
27800.0000   -7.31985
27840.0000   -6.40165
27880.0000   -6.26787
27920.0000   -6.75124
27960.0000   -6.66527
28000.0000   -5.80881
28040.0000   -6.55992
28080.0000   -5.57651
28120.0000   -5.89312
28160.0000   -6.36097
28200.0000   -5.79648
28240.0000   -6.00391
28280.0000   -6.38971
28320.0000   -5.40442
28360.0000   -4.87866
28400.0000   -4.77914
28440.0000   -4.43363
28480.0000   -5.51387
28520.0000   -5.87591
28560.0000   -6.00059
28600.0000   -5.70520
28640.0000   -5.71573
28680.0000   -6.74720
28720.0000   -6.08539
28760.0000   -5.48475
28800.0000   -5.83003
28840.0000   -5.67981
28880.0000   -6.08813
28920.0000   -5.74652
28960.0000   -6.84640
29000.0000   -6.33396
29040.0000   -6.05891
29080.0000   -6.39841
29120.0000   -5.85521
29160.0000   -6.37873
29200.0000   -7.14208
29240.0000   -7.06962
29280.0000   -6.49360
29320.0000   -6.36438
29360.0000   -5.45568
29400.0000   -5.03241
29440.0000   -4.48908
29480.0000   -4.56720
29520.0000   -4.59897
29560.0000   -4.63768
29600.0000   -5.56169
29640.0000   -4.18417
29680.0000   -4.73284
29720.0000   -4.80072
29760.0000   -5.69999
29800.0000   -5.86801
29840.0000   -6.09735
29880.0000   -5.73968
29920.0000   -5.74204
29960.0000   -6.05286
30000.0000   -5.60377
30040.0000   -5.22952
30080.0000   -5.81942
30120.0000   -4.96700
30160.0000   -4.50479
30200.0000   -4.97012
30240.0000   -5.32331
30280.0000   -6.23642
30320.0000   -5.85001
30360.0000   -5.40999
30400.0000   -5.18132
30440.0000   -6.39047
30480.0000   -5.01756
30520.0000   -5.47507
30560.0000   -6.41241
30600.0000   -5.67183
30640.0000   -5.89279
30680.0000   -5.59470
30720.0000   -5.58038
30760.0000   -6.04838
30800.0000   -6.49315
30840.0000   -6.08737
30880.0000   -5.96043
30920.0000   -5.69988
30960.0000   -5.64907
31000.0000   -5.03988
31040.0000   -5.34923
31080.0000   -4.97634
31120.0000   -4.92359
31160.0000   -5.78915
31200.0000   -5.71495
31240.0000   -6.67107
31280.0000   -5.52108
31320.0000   -5.51072
31360.0000   -6.63196
31400.0000   -5.81225
31440.0000   -6.48315
31480.0000   -6.01096
31520.0000   -6.03168
31560.0000   -5.65513
31600.0000   -6.11902
31640.0000   -5.46730
31680.0000   -5.31035
31720.0000   -5.02505
31760.0000   -5.19179
31800.0000   -5.48792
31840.0000   -5.72929
31880.0000   -6.02614
31920.0000   -5.65065
31960.0000   -6.19859
32000.0000   -4.93406
32040.0000   -6.59907
32080.0000   -5.29581
32120.0000   -6.17665
32160.0000   -6.68979
32200.0000   -6.28335
32240.0000   -7.34697
32280.0000   -6.83444
32320.0000   -5.76543
32360.0000   -6.77618
32400.0000   -5.81083
32440.0000   -6.83541
32480.0000   -5.94762
32520.0000   -5.58808
32560.0000   -6.39650
32600.0000   -5.57458
32640.0000   -5.48515
32680.0000   -5.63912
32720.0000   -6.07190
32760.0000   -6.92903
32800.0000   -7.51941
32840.0000   -6.59311
32880.0000   -7.57164
32920.0000   -6.01872
32960.0000   -7.48383
33000.0000   -6.90031
33040.0000   -7.14616
33080.0000   -7.09404
33120.0000   -6.59293
33160.0000   -6.91790
33200.0000   -5.96583
33240.0000   -5.82012
33280.0000   -5.51214
33320.0000   -6.10046
33360.0000   -5.64178
33400.0000   -5.65541
33440.0000   -6.30244
33480.0000   -5.95872
33520.0000   -5.46628
33560.0000   -5.91419
33600.0000   -6.16111
33640.0000   -5.83677
33680.0000   -6.71888
33720.0000   -5.70897
33760.0000   -5.31119
33800.0000   -5.10998
33840.0000   -6.56943
33880.0000   -6.87843
33920.0000   -6.39813
33960.0000   -6.67466
34000.0000   -5.67111
34040.0000   -5.42124
34080.0000   -5.39922
34120.0000   -5.09483
34160.0000   -5.97633
34200.0000   -5.03687
34240.0000   -4.84856
34280.0000   -5.72312
34320.0000   -5.72798
34360.0000   -5.81429
34400.0000   -5.38171
34440.0000   -5.73528
34480.0000   -5.88927
34520.0000   -6.05689
34560.0000   -5.57250
34600.0000   -6.40235
34640.0000   -6.52784
34680.0000   -5.87133
34720.0000   -4.75892
34760.0000   -5.76863
34800.0000   -5.38363
34840.0000   -6.03173
34880.0000   -5.70813
34920.0000   -4.95457
34960.0000   -5.39382
35000.0000   -6.71615
35040.0000   -5.37148
35080.0000   -4.51140
35120.0000   -5.73947
35160.0000   -5.25306
35200.0000   -5.19534
35240.0000   -4.94288
35280.0000   -5.11174
35320.0000   -4.99870
35360.0000   -5.26242
35400.0000   -4.37333
35440.0000   -4.62161
35480.0000   -5.23081
35520.0000   -5.59716
35560.0000   -5.26327
35600.0000   -5.58870
35640.0000   -5.31839
35680.0000   -6.27739
35720.0000   -5.68541
35760.0000   -5.51307
35800.0000   -5.88229
35840.0000   -6.12637
35880.0000   -6.17211
35920.0000   -5.97684
35960.0000   -5.64787
36000.0000   -5.99490
36040.0000   -6.02652
36080.0000   -4.94901
36120.0000   -5.94391
36160.0000   -5.23725
36200.0000   -6.30102
36240.0000   -5.92970
36280.0000   -6.65638
36320.0000   -5.57363
36360.0000   -5.74815
36400.0000   -5.97385
36440.0000   -5.84755
36480.0000   -6.30692
36520.0000   -6.07224
36560.0000   -5.95428
36600.0000   -6.02308
36640.0000   -5.30275
36680.0000   -6.35349
36720.0000   -5.22747
36760.0000   -5.01980
36800.0000   -6.27063
36840.0000   -5.51590
36880.0000   -6.26771
36920.0000   -6.01968
36960.0000   -5.85887
37000.0000   -5.56352
37040.0000   -6.19862
37080.0000   -5.50768
37120.0000   -5.71637
37160.0000   -5.97189
37200.0000   -6.38835
37240.0000   -5.90026
37280.0000   -5.64544
37320.0000   -6.53848
37360.0000   -5.24417
37400.0000   -5.91926
37440.0000   -6.30981
37480.0000   -5.64358
37520.0000   -5.68956
37560.0000   -5.49737
37600.0000   -5.98495
37640.0000   -5.60774
37680.0000   -6.59982
37720.0000   -6.65403
37760.0000   -5.08936
37800.0000   -5.86844
37840.0000   -4.61150
37880.0000   -5.14113
37920.0000   -6.30586
37960.0000   -6.67426
38000.0000   -6.31549
38040.0000   -5.63494
38080.0000   -6.58225
38120.0000   -6.58504
38160.0000   -5.58663
38200.0000   -6.67412
38240.0000   -6.60460
38280.0000   -6.47328
38320.0000   -6.11246
38360.0000   -6.55855
38400.0000   -5.15019
38440.0000   -5.12359
38480.0000   -7.03489
38520.0000   -6.95139
38560.0000   -6.83809
38600.0000   -5.67160
38640.0000   -6.26427
38680.0000   -5.51903
38720.0000   -5.74653
38760.0000   -5.25547
38800.0000   -5.22698
38840.0000   -4.90864
38880.0000   -6.31540
38920.0000   -5.99668
38960.0000   -6.84070
39000.0000   -4.86794
39040.0000   -6.15713
39080.0000   -6.55135
39120.0000   -6.37219
39160.0000   -5.73675
39200.0000   -6.47891
39240.0000   -6.02158
39280.0000   -6.21312
39320.0000   -6.58932
39360.0000   -6.51141
39400.0000   -5.95581
39440.0000   -5.89819
39480.0000   -5.53022
39520.0000   -6.27873
39560.0000   -7.17273
39600.0000   -5.61077
39640.0000   -5.84510
39680.0000   -5.54509
39720.0000   -5.70583
39760.0000   -5.84857
39800.0000   -6.72374
39840.0000   -6.87279
39880.0000   -5.97224
39920.0000   -5.83612
39960.0000   -5.96219
40000.0000   -6.13565
40040.0000   -6.13542
40080.0000   -5.57783
40120.0000   -5.76425
40160.0000   -4.83029
40200.0000   -5.02331
40240.0000   -5.68843
40280.0000   -6.41621
40320.0000   -5.94591
40360.0000   -6.00067
40400.0000   -6.13060
40440.0000   -6.18000
40480.0000   -7.03609
40520.0000   -6.50683
40560.0000   -6.69709
40600.0000   -7.15314
40640.0000   -6.76134
40680.0000   -6.58740
40720.0000   -6.57746
40760.0000   -5.76559
40800.0000   -5.79242
40840.0000   -5.63643
40880.0000   -5.92681
40920.0000   -6.34030
40960.0000   -6.16917
41000.0000   -6.04809
41040.0000   -6.27301
41080.0000   -7.05650
41120.0000   -5.90296
41160.0000   -5.43529
41200.0000   -5.42511
41240.0000   -6.01117
41280.0000   -6.09167
41320.0000   -6.22404
41360.0000   -6.30889
41400.0000   -5.64138
41440.0000   -5.67534
41480.0000   -6.75875
41520.0000   -5.97412
41560.0000   -5.63874
41600.0000   -5.93334
41640.0000   -5.80548
41680.0000   -5.37973
41720.0000   -5.63058
41760.0000   -5.75697
41800.0000   -5.09425
41840.0000   -5.90739
41880.0000   -6.65668
41920.0000   -5.70867
41960.0000   -6.19950
42000.0000   -6.32371
42040.0000   -6.94456
42080.0000   -5.69874
42120.0000   -5.94589
42160.0000   -5.74956
42200.0000   -6.25289
42240.0000   -6.19660
42280.0000   -6.50637
42320.0000   -6.20095
42360.0000   -6.33450
42400.0000   -6.88039
42440.0000   -6.43569
42480.0000   -6.42690
42520.0000   -5.38839
42560.0000   -6.14182
42600.0000   -5.75806
42640.0000   -6.27754
42680.0000   -6.36377
42720.0000   -6.67720
42760.0000   -6.88157
42800.0000   -6.37585
42840.0000   -6.08143
42880.0000   -6.68271
42920.0000   -5.88817
42960.0000   -6.82695
43000.0000   -6.50082
43040.0000   -5.25199
43080.0000   -6.99728
43120.0000   -6.15883
43160.0000   -6.93298
43200.0000   -6.25322
43240.0000   -6.21523
43280.0000   -5.82736
43320.0000   -5.37846
43360.0000   -6.66706
43400.0000   -5.00663
43440.0000   -5.91196
43480.0000   -6.09277
43520.0000   -6.46854
43560.0000   -5.66448
43600.0000   -5.49007
43640.0000   -5.79292
43680.0000   -6.50496
43720.0000   -5.54048
43760.0000   -5.25748
43800.0000   -5.60162
43840.0000   -5.86882
43880.0000   -6.21997
43920.0000   -6.58484
43960.0000   -6.10610
44000.0000   -6.01099
44040.0000   -6.36039
44080.0000   -7.00681
44120.0000   -6.16394
44160.0000   -5.92679
44200.0000   -6.06480
44240.0000   -5.60266
44280.0000   -5.38363
44320.0000   -7.02172
44360.0000   -6.10502
44400.0000   -5.68303
44440.0000   -6.19911
44480.0000   -6.23799
44520.0000   -5.84681
44560.0000   -6.20119
44600.0000   -7.18451
44640.0000   -6.83539
44680.0000   -6.32519
44720.0000   -5.53833
44760.0000   -5.65862
44800.0000   -5.67181
44840.0000   -5.56462
44880.0000   -5.86173
44920.0000   -5.71156
44960.0000   -5.21481
45000.0000   -5.35372
45040.0000   -5.16036
45080.0000   -5.91931
45120.0000   -6.21730
45160.0000   -6.22466
45200.0000   -6.18061
45240.0000   -5.61357
45280.0000   -6.70838
45320.0000   -6.44472
45360.0000   -6.64760
45400.0000   -6.77732
45440.0000   -6.53829
45480.0000   -6.07720
45520.0000   -6.29296
45560.0000   -7.21189
45600.0000   -6.60758
45640.0000   -6.74564
45680.0000   -5.76400
45720.0000   -6.03394
45760.0000   -6.11965
45800.0000   -5.28375
45840.0000   -6.32193
45880.0000   -4.97335
45920.0000   -5.01143
45960.0000   -5.34248
46000.0000   -5.92954
46040.0000   -4.95730
46080.0000   -6.84034
46120.0000   -6.62592
46160.0000   -6.10285
46200.0000   -5.93870
46240.0000   -6.07078
46280.0000   -6.36163
46320.0000   -6.12497
46360.0000   -6.24073
46400.0000   -6.70843
46440.0000   -6.10178
46480.0000   -7.19509
46520.0000   -7.08164
46560.0000   -6.22507
46600.0000   -6.84543
46640.0000   -6.17196
46680.0000   -6.16228
46720.0000   -7.12194
46760.0000   -6.45767
46800.0000   -6.93336
46840.0000   -7.18915
46880.0000   -7.44885
46920.0000   -6.20965
46960.0000   -6.48363
47000.0000   -6.86759
47040.0000   -6.63355
47080.0000   -6.22705
47120.0000   -5.88259
47160.0000   -5.74212
47200.0000   -6.30371
47240.0000   -5.77863
47280.0000   -6.87679
47320.0000   -6.46294
47360.0000   -5.54703
47400.0000   -5.03149
47440.0000   -5.04788
47480.0000   -5.46004
47520.0000   -5.17642
47560.0000   -5.31835
47600.0000   -5.16802
47640.0000   -5.77612
47680.0000   -6.34817
47720.0000   -6.17221
47760.0000   -5.39453
47800.0000   -5.37126
47840.0000   -5.61327
47880.0000   -5.98521
47920.0000   -5.63669
47960.0000   -5.56462
48000.0000   -5.57383
48040.0000   -5.51849
48080.0000   -5.75736
48120.0000   -5.37258
48160.0000   -6.12149
48200.0000   -6.26346
48240.0000   -5.87289
48280.0000   -5.45874
48320.0000   -5.35542
48360.0000   -5.61215
48400.0000   -5.49884
48440.0000   -4.50831
48480.0000   -4.84537
48520.0000   -4.57549
48560.0000   -4.66523
48600.0000   -4.91671
48640.0000   -5.21330
48680.0000   -5.68741
48720.0000   -5.18618
48760.0000   -5.32650
48800.0000   -6.01427
48840.0000   -4.97560
48880.0000   -5.67385
48920.0000   -6.33713
48960.0000   -6.51400
49000.0000   -6.32875
49040.0000   -5.99213
49080.0000   -5.82720
49120.0000   -6.02930
49160.0000   -5.63017
49200.0000   -5.67300
49240.0000   -6.33656
49280.0000   -6.96073
49320.0000   -6.93983
49360.0000   -5.84439
49400.0000   -6.14259
49440.0000   -5.27427
49480.0000   -5.70247
49520.0000   -5.92339
49560.0000   -5.15328
49600.0000   -5.43540
49640.0000   -4.23557
49680.0000   -4.09774
49720.0000   -4.46362
49760.0000   -5.17688
49800.0000   -5.75739
49840.0000   -5.93174
49880.0000   -5.21667
49920.0000   -5.87391
49960.0000   -5.92205
50000.0000   -5.17711
50040.0000   -4.86758
50080.0000   -4.86353
50120.0000   -4.78056
50160.0000   -4.68887
50200.0000   -3.81605
50240.0000   -4.42980
50280.0000   -4.40909
50320.0000   -4.95740
50360.0000   -4.16537
50400.0000   -4.07313
50440.0000   -5.38313
50480.0000   -5.06349
50520.0000   -4.75090
50560.0000   -5.19053
50600.0000   -5.40176
50640.0000   -4.54410
50680.0000   -4.46418
50720.0000   -4.97333
50760.0000   -4.21110
50800.0000   -4.98307
50840.0000   -4.91117
50880.0000   -4.67233
50920.0000   -5.12436
50960.0000   -5.38079
51000.0000   -4.85381
51040.0000   -5.95957
51080.0000   -4.80523
51120.0000   -5.39916
51160.0000   -5.15343
51200.0000   -6.61112
51240.0000   -6.16084
51280.0000   -6.21739
51320.0000   -5.64103
51360.0000   -5.29058
51400.0000   -5.17501
51440.0000   -5.44910
51480.0000   -5.50711
51520.0000   -5.67735
51560.0000   -6.08139
51600.0000   -6.96940
51640.0000   -5.09852
51680.0000   -6.33520
51720.0000   -6.27264
51760.0000   -5.56164
51800.0000   -5.94632
51840.0000   -6.39099
51880.0000   -5.66693
51920.0000   -5.45351
51960.0000   -5.29861
52000.0000   -6.79066
52040.0000   -5.57262
52080.0000   -6.06099
52120.0000   -6.78834
52160.0000   -6.10761
52200.0000   -6.58836
52240.0000   -6.64750
52280.0000   -6.40365
52320.0000   -7.51672
52360.0000   -5.14783
52400.0000   -6.20737
52440.0000   -5.66950
52480.0000   -5.79182
52520.0000   -5.65712
52560.0000   -6.50377
52600.0000   -6.26549
52640.0000   -5.80842
52680.0000   -5.56835
52720.0000   -6.00761
52760.0000   -6.84701
52800.0000   -5.58551
52840.0000   -6.15580
52880.0000   -4.68749
52920.0000   -4.75519
52960.0000   -5.60026
53000.0000   -5.61019
53040.0000   -4.94562
53080.0000   -6.29851
53120.0000   -6.17501
53160.0000   -6.57238
53200.0000   -6.02306
53240.0000   -4.41050
53280.0000   -5.59269
53320.0000   -5.44327
53360.0000   -5.44459
53400.0000   -5.26135
53440.0000   -5.17988
53480.0000   -5.71002
53520.0000   -6.28156
53560.0000   -5.41195
53600.0000   -6.39216
53640.0000   -6.11084
53680.0000   -5.79320
53720.0000   -6.82785
53760.0000   -5.57125
53800.0000   -6.22347
53840.0000   -6.70691
53880.0000   -6.05178
53920.0000   -6.33710
53960.0000   -5.74989
54000.0000   -6.00989
54040.0000   -6.76592
54080.0000   -6.90317
54120.0000   -5.76880
54160.0000   -6.15496
54200.0000   -6.27018
54240.0000   -6.34519
54280.0000   -4.67780
54320.0000   -5.08688
54360.0000   -5.10821
54400.0000   -5.61195
54440.0000   -5.44187
54480.0000   -5.12304
54520.0000   -5.79627
54560.0000   -6.90387
54600.0000   -5.68122
54640.0000   -5.95278
54680.0000   -5.95632
54720.0000   -6.31085
54760.0000   -6.12633
54800.0000   -6.68555
54840.0000   -5.75502
54880.0000   -6.57019
54920.0000   -5.81550
54960.0000   -6.03102
55000.0000   -5.49604
55040.0000   -5.47874
55080.0000   -6.36417
55120.0000   -5.76129
55160.0000   -5.30621
55200.0000   -4.21967
55240.0000   -4.78590
55280.0000   -5.13923
55320.0000   -5.80344
55360.0000   -5.80154
55400.0000   -5.13265
55440.0000   -4.89371
55480.0000   -4.84770
55520.0000   -5.89591
55560.0000   -4.78447
55600.0000   -4.86279
55640.0000   -5.58234
55680.0000   -4.89239
55720.0000   -6.03706
55760.0000   -4.83618
55800.0000   -5.05898
55840.0000   -6.22269
55880.0000   -6.44582
55920.0000   -5.34307
55960.0000   -6.15817
56000.0000   -6.04349
56040.0000   -6.48185
56080.0000   -6.33930
56120.0000   -6.68322
56160.0000   -6.68533
56200.0000   -6.21278
56240.0000   -6.24869
56280.0000   -5.63186
56320.0000   -6.29205
56360.0000   -6.78019
56400.0000   -6.15970
56440.0000   -5.34890
56480.0000   -4.59389
56520.0000   -5.41633
56560.0000   -5.59548
56600.0000   -4.97619
56640.0000   -5.22614
56680.0000   -5.73274
56720.0000   -5.07096
56760.0000   -5.26962
56800.0000   -5.68574
56840.0000   -5.82695
56880.0000   -5.23760
56920.0000   -5.23023
56960.0000   -5.48596
57000.0000   -5.81052
57040.0000   -5.75037
57080.0000   -5.99430
57120.0000   -6.68117
57160.0000   -6.12816
57200.0000   -6.07854
57240.0000   -7.18451
57280.0000   -5.82687
57320.0000   -5.11963
57360.0000   -5.33343
57400.0000   -5.39895
57440.0000   -4.27746
57480.0000   -5.29220
57520.0000   -5.44246
57560.0000   -5.20256
57600.0000   -5.49957
57640.0000   -3.94544
57680.0000   -5.01577
57720.0000   -4.01170
57760.0000   -4.30649
57800.0000   -3.68811
57840.0000   -3.61688
57880.0000   -2.33596
57920.0000   -4.28248
57960.0000   -4.41900
58000.0000   -4.89336
58040.0000   -5.03007
58080.0000   -4.86184
58120.0000   -4.14305
58160.0000   -5.31734
58200.0000   -4.47511
58240.0000   -3.94580
58280.0000   -3.64621
58320.0000   -4.11824
58360.0000   -4.44318
58400.0000   -4.08284
58440.0000   -5.52425
58480.0000   -4.35353
58520.0000   -4.97222
58560.0000   -5.17284
58600.0000   -4.34229
58640.0000   -3.08567
58680.0000   -3.58493
58720.0000   -4.26579
58760.0000   -4.65310
58800.0000   -5.75440
58840.0000   -5.97640
58880.0000   -5.59463
58920.0000   -5.96353
58960.0000   -4.79590
59000.0000   -3.57806
59040.0000   -3.21330
59080.0000   -3.45914
59120.0000   -4.28780
59160.0000   -3.81751
59200.0000   -4.07116
59240.0000   -3.87176
59280.0000   -3.58686
59320.0000   -4.07434
59360.0000   -4.16186
59400.0000   -3.66918
59440.0000   -3.41400
59480.0000   -4.18358
59520.0000   -4.86581
59560.0000   -4.73074
59600.0000   -4.52070
59640.0000   -5.31676
59680.0000   -4.85540
59720.0000   -4.54411
59760.0000   -3.19910
59800.0000   -4.29102
59840.0000   -3.48494
59880.0000   -3.62770
59920.0000   -4.71935
59960.0000   -3.65636
60000.0000   -4.61594
60040.0000   -4.17559
60080.0000   -5.25380
60120.0000   -5.14187
60160.0000   -5.15258
60200.0000   -4.77583
60240.0000   -5.22857
60280.0000   -5.01719
60320.0000   -4.99657
60360.0000   -4.52623
60400.0000   -4.70594
60440.0000   -5.11707
60480.0000   -4.44563
60520.0000   -3.41755
60560.0000   -3.67537
60600.0000   -5.43030
60640.0000   -4.58520
60680.0000   -4.91872
60720.0000   -5.26752
60760.0000   -4.59319
60800.0000   -4.50030
60840.0000   -5.11373
60880.0000   -5.42164
60920.0000   -4.81864
60960.0000   -5.75911
61000.0000   -4.27795
61040.0000   -4.89057
61080.0000   -5.39123
61120.0000   -4.07125
61160.0000   -4.76575
61200.0000   -3.96591
61240.0000   -4.11795
61280.0000   -3.32584
61320.0000   -3.41506
61360.0000   -3.96543
61400.0000   -4.26429
61440.0000   -4.57027
61480.0000   -3.91931
61520.0000   -3.40456
61560.0000   -3.47279
61600.0000   -3.44681
61640.0000   -3.23377
61680.0000   -4.05520
61720.0000   -4.37240
61760.0000   -2.86393
61800.0000   -3.69441
61840.0000   -3.12191
61880.0000   -2.81162
61920.0000   -2.77363
61960.0000   -3.48137
62000.0000   -3.15321
62040.0000   -3.54063
62080.0000   -2.52367
62120.0000   -2.43794
62160.0000   -4.07266
62200.0000   -2.55083
62240.0000   -2.96595
62280.0000   -2.46035
62320.0000   -3.80093
62360.0000   -2.46768
62400.0000   -2.57311
62440.0000   -2.58852
62480.0000   -3.45137
62520.0000   -3.18429
62560.0000   -2.87526
62600.0000   -2.42369
62640.0000   -3.20214
62680.0000   -4.64556
62720.0000   -3.75667
62760.0000   -3.23860
62800.0000   -3.19555
62840.0000   -3.09921
62880.0000   -2.72181
62920.0000   -2.74112
62960.0000   -2.88920
63000.0000   -2.59208
63040.0000   -3.88870
63080.0000   -3.71650
63120.0000   -3.20367
63160.0000   -2.31669
63200.0000   -3.53433
63240.0000   -3.44531
63280.0000   -3.31189
63320.0000   -3.34788
63360.0000   -3.75245
63400.0000   -4.08927
63440.0000   -3.86032
63480.0000   -4.59325
63520.0000   -4.06256
63560.0000   -6.06126
63600.0000   -6.00894
63640.0000   -4.93780
63680.0000   -5.06401
63720.0000   -4.56590
63760.0000   -5.17312
63800.0000   -5.45935
63840.0000   -4.59198
63880.0000   -5.15163
63920.0000   -5.88694
63960.0000   -5.08743
64000.0000   -4.54793
64040.0000   -4.14181
64080.0000   -5.48942
64120.0000   -4.55104
64160.0000   -4.72501
64200.0000   -4.82230
64240.0000   -4.91862
64280.0000   -3.83371
64320.0000   -3.94781
64360.0000   -5.15947
64400.0000   -4.11972
64440.0000   -5.40720
64480.0000   -4.20682
64520.0000   -3.28000
64560.0000   -2.27470
64600.0000   -2.19525
64640.0000   -1.69398
64680.0000   -1.97760
64720.0000   -2.60807
64760.0000   -1.51113
64800.0000   -2.43847
64840.0000   -3.36349
64880.0000   -3.36374
64920.0000   -3.41343
64960.0000   -2.72152
65000.0000   -3.39877
65040.0000   -3.25574
65080.0000   -2.66777
65120.0000   -3.43834
65160.0000   -3.28324
65200.0000   -3.08963
65240.0000   -2.77839
65280.0000   -3.32120
65320.0000   -3.84661
65360.0000   -3.51702
65400.0000   -3.35012
65440.0000   -2.93681
65480.0000   -2.48685
65520.0000   -2.92560
65560.0000   -3.12735
65600.0000   -2.82052
65640.0000   -2.25109
65680.0000   -2.43603
65720.0000   -3.15022
65760.0000   -3.50831
65800.0000   -4.37013
65840.0000   -4.36342
65880.0000   -3.53084
65920.0000   -3.36381
65960.0000   -4.41819
66000.0000   -3.84216
66040.0000   -3.17795
66080.0000   -2.93032
66120.0000   -3.82377
66160.0000   -3.28977
66200.0000   -3.97094
66240.0000   -4.17564
66280.0000   -2.88816
66320.0000   -3.74768
66360.0000   -3.87082
66400.0000   -2.83184
66440.0000   -3.52270
66480.0000   -4.08797
66520.0000   -3.13077
66560.0000   -4.29137
66600.0000   -3.06097
66640.0000   -4.02122
66680.0000   -3.25747
66720.0000   -2.47270
66760.0000   -2.73893
66800.0000   -3.74503
66840.0000   -4.64458
66880.0000   -5.21720
66920.0000   -3.23061
66960.0000   -2.56636
67000.0000   -3.79965
67040.0000   -4.05987
67080.0000   -4.11776
67120.0000   -4.55541
67160.0000   -4.13129
67200.0000   -4.21443
67240.0000   -3.85624
67280.0000   -3.40889
67320.0000   -3.57825
67360.0000   -4.20569
67400.0000   -4.09169
67440.0000   -3.40287
67480.0000   -3.22985
67520.0000   -3.00073
67560.0000   -3.37524
67600.0000   -3.05045
67640.0000   -3.03420
67680.0000   -2.96087
67720.0000   -3.32468
67760.0000   -3.58092
67800.0000   -2.62968
67840.0000   -2.67758
67880.0000   -2.34163
67920.0000   -3.24556
67960.0000   -2.92235
68000.0000   -4.02930
68040.0000   -2.52490
68080.0000   -3.45619
68120.0000   -3.70064
68160.0000   -4.33251
68200.0000   -3.94597
68240.0000   -3.05812
68280.0000   -3.98803
68320.0000   -5.03378
68360.0000   -4.79214
68400.0000   -3.16341
68440.0000   -3.19929
68480.0000   -2.44698
68520.0000   -3.19350
68560.0000   -3.26490
68600.0000   -3.15628
68640.0000   -2.94985
68680.0000   -2.96270
68720.0000   -2.63880
68760.0000   -2.84295
68800.0000   -2.87787
68840.0000   -1.97641
68880.0000   -3.19982
68920.0000   -3.54595
68960.0000   -3.99042
69000.0000   -3.36035
69040.0000   -3.74845
69080.0000   -3.42899
69120.0000   -3.43169
69160.0000   -4.75994
69200.0000   -5.07297
69240.0000   -4.54759
69280.0000   -4.02015
69320.0000   -3.47239
69360.0000   -4.18719
69400.0000   -4.45496
69440.0000   -4.07820
69480.0000   -3.34405
69520.0000   -4.43542
69560.0000   -4.15976
69600.0000   -3.52529
69640.0000   -2.73110
69680.0000   -2.60022
69720.0000   -4.12292
69760.0000   -3.31539
69800.0000   -3.81383
69840.0000   -4.08402
69880.0000   -2.78652
69920.0000   -2.73205
69960.0000   -2.68174
70000.0000   -3.51185
70040.0000   -3.48242
70080.0000   -2.55747
70120.0000   -3.59535
70160.0000   -3.31063
70200.0000   -3.43231
70240.0000   -3.07270
70280.0000   -2.37338
70320.0000   -3.48143
70360.0000   -3.01632
70400.0000   -4.00580
70440.0000   -3.68719
70480.0000   -3.30379
70520.0000   -2.54360
70560.0000   -2.02179
70600.0000   -1.75431
70640.0000   -1.70905
70680.0000   -1.87777
70720.0000   -1.72628
70760.0000   -2.34992
70800.0000   -2.23110
70840.0000   -2.16160
70880.0000   -2.57922
70920.0000   -2.75632
70960.0000   -3.20906
71000.0000   -1.55320
71040.0000   -3.13285
71080.0000   -3.06178
71120.0000   -3.72983
71160.0000   -2.99990
71200.0000   -3.90723
71240.0000   -3.14011
71280.0000   -2.73874
71320.0000   -2.58905
71360.0000   -2.66888
71400.0000   -2.74922
71440.0000   -2.89813
71480.0000   -2.86887
71520.0000   -2.31619
71560.0000   -1.61494
71600.0000   -2.95480
71640.0000   -2.37582
71680.0000   -3.27343
71720.0000   -2.37128
71760.0000   -3.40771
71800.0000   -3.49785
71840.0000   -2.42411
71880.0000   -3.07690
71920.0000   -4.26929
71960.0000   -3.73697
72000.0000   -3.33039
72040.0000   -2.55140
72080.0000   -1.57134
72120.0000   -2.59128
72160.0000   -1.64183
72200.0000   -1.41635
72240.0000   -1.92991
72280.0000   -1.49365
72320.0000   -1.93936
72360.0000   -2.10469
72400.0000   -1.73042
72440.0000   -1.81273
72480.0000   -2.48596
72520.0000   -2.25808
72560.0000   -3.20518
72600.0000   -1.38779
72640.0000   -2.55997
72680.0000   -2.41607
72720.0000   -2.86604
72760.0000   -4.05851
72800.0000   -3.75441
72840.0000   -2.54948
72880.0000   -4.94027
72920.0000   -3.57191
72960.0000   -3.45780
73000.0000   -3.20263
73040.0000   -3.02645
73080.0000   -2.28474
73120.0000   -2.71301
73160.0000   -3.90068
73200.0000   -4.07731
73240.0000   -3.65072
73280.0000   -4.39398
73320.0000   -3.87651
73360.0000   -2.17187
73400.0000   -3.29834
73440.0000   -3.88590
73480.0000   -3.45100
73520.0000   -3.35087
73560.0000   -3.74746
73600.0000   -3.31441
73640.0000   -2.28549
73680.0000   -4.01680
73720.0000   -3.73584
73760.0000   -3.64930
73800.0000   -2.72416
73840.0000   -2.53291
73880.0000   -2.24449
73920.0000   -2.51364
73960.0000   -2.14550
74000.0000   -2.10740
74040.0000   -2.51784
74080.0000   -2.76087
74120.0000   -3.58111
74160.0000   -3.14979
74200.0000   -1.95372
74240.0000   -3.98289
74280.0000   -2.69626
74320.0000   -2.41248
74360.0000   -3.81095
74400.0000   -3.36992
74440.0000   -3.35290
74480.0000   -3.57761
74520.0000   -1.90555
74560.0000   -2.74627
74600.0000   -2.36736
74640.0000   -1.54736
74680.0000   -2.63126
74720.0000   -2.76948
74760.0000   -1.82456
74800.0000   -3.06035
74840.0000   -3.37906
74880.0000   -3.72507
74920.0000   -3.74585
74960.0000   -4.19610
75000.0000   -4.28891
75040.0000   -3.19971
75080.0000   -3.06638
75120.0000   -2.42678
75160.0000   -1.29267
75200.0000   -1.60865
75240.0000   -2.08481
75280.0000   -2.79978
75320.0000   -2.36390
75360.0000   -2.58680
75400.0000   -1.45469
75440.0000   -2.02638
75480.0000   -1.57501
75520.0000   -2.71993
75560.0000   -2.67961
75600.0000   -3.09334
75640.0000   -2.37102
75680.0000   -3.03882
75720.0000   -3.65793
75760.0000   -2.42286
75800.0000   -2.83875
75840.0000   -3.18155
75880.0000   -3.61369
75920.0000   -2.63281
75960.0000   -2.68919
76000.0000   -3.16498
76040.0000   -2.71424
76080.0000   -3.24673
76120.0000   -3.62753
76160.0000   -2.43238
76200.0000   -2.34907
76240.0000   -2.26065
76280.0000   -2.25931
76320.0000   -2.45138
76360.0000   -2.41217
76400.0000   -2.26274
76440.0000   -0.96790
76480.0000   -2.09057
76520.0000   -2.73370
76560.0000   -1.90077
76600.0000   -1.77890
76640.0000   -2.35203
76680.0000   -2.19811
76720.0000   -1.29025
76760.0000   -1.69850
76800.0000   -2.64483
76840.0000   -2.67861
76880.0000   -3.20906
76920.0000   -3.05795
76960.0000   -1.94351
77000.0000   -2.80528
77040.0000   -3.65058
77080.0000   -2.48218
77120.0000   -2.62307
77160.0000   -3.09230
77200.0000   -2.32005
77240.0000   -3.33108
77280.0000   -3.22113
77320.0000   -2.19127
77360.0000   -3.01538
77400.0000   -3.11558
77440.0000   -3.03205
77480.0000   -3.00178
77520.0000   -3.86052
77560.0000   -2.90559
77600.0000   -2.79470
77640.0000   -4.03820
77680.0000   -3.24882
77720.0000   -2.51307
77760.0000   -2.97763
77800.0000   -2.22517
77840.0000   -2.65883
77880.0000   -2.14138
77920.0000   -2.98605
77960.0000   -3.05592
78000.0000   -2.22479
78040.0000   -3.17427
78080.0000   -3.12503
78120.0000   -3.64906
78160.0000   -3.35483
78200.0000   -3.53096
78240.0000   -3.40072
78280.0000   -2.03729
78320.0000   -3.05153
78360.0000   -2.93500
78400.0000   -2.09011
78440.0000   -1.62459
78480.0000   -1.96750
78520.0000   -2.37477
78560.0000   -3.61064
78600.0000   -2.10733
78640.0000   -1.79891
78680.0000   -2.53515
78720.0000   -2.84228
78760.0000   -1.82869
78800.0000   -2.81091
78840.0000   -2.26596
78880.0000   -2.84759
78920.0000   -2.65081
78960.0000   -3.30506
79000.0000   -3.11044
79040.0000   -2.70732
79080.0000   -2.78508
79120.0000   -2.13362
79160.0000   -1.44768
79200.0000   -2.02986
79240.0000   -1.93569
79280.0000   -2.87789
79320.0000   -2.55207
79360.0000   -2.59231
79400.0000   -3.13668
79440.0000   -2.03298
79480.0000   -2.82735
79520.0000   -2.47074
79560.0000   -2.26391
79600.0000   -1.57269
79640.0000   -2.34909
79680.0000   -2.65734
79720.0000   -2.37154
79760.0000   -1.96584
79800.0000   -2.19779
79840.0000   -1.82923
79880.0000   -2.12178
79920.0000   -2.14401
79960.0000   -2.06011
80000.0000   -1.71524
80040.0000   -1.70318
80080.0000   -2.40625
80120.0000   -1.83884
80160.0000   -2.75057
80200.0000   -2.42381
80240.0000   -2.85776
80280.0000   -3.29900
80320.0000   -1.97572
80360.0000   -1.40708
80400.0000   -2.91068
80440.0000   -2.80486
80480.0000   -1.43844
80520.0000   -2.30352
80560.0000   -2.04926
80600.0000   -2.33173
80640.0000   -2.31370
80680.0000   -3.04682
80720.0000   -3.08004
80760.0000   -3.33914
80800.0000   -2.82370
80840.0000   -3.29170
80880.0000   -3.65900
80920.0000   -3.44348
80960.0000   -3.06558
81000.0000   -3.21372
81040.0000   -2.43084
81080.0000   -2.07443
81120.0000   -2.77869
81160.0000   -2.81098
81200.0000   -3.83339
81240.0000   -3.17331
81280.0000   -3.61193
81320.0000   -4.10326
81360.0000   -4.62247
81400.0000   -3.93875
81440.0000   -3.66742
81480.0000   -3.74604
81520.0000   -3.69297
81560.0000   -1.88425
81600.0000   -3.44997
81640.0000   -3.03889
81680.0000   -3.11355
81720.0000   -3.12835
81760.0000   -3.37822
81800.0000   -2.89510
81840.0000   -4.41816
81880.0000   -3.57393
81920.0000   -3.69268
81960.0000   -3.37572
82000.0000   -3.13781
82040.0000   -2.62421
82080.0000   -3.18475
82120.0000   -2.94085
82160.0000   -3.28726
82200.0000   -2.42118
82240.0000   -2.95793
82280.0000   -3.29513
82320.0000   -2.60477
82360.0000   -3.63261
82400.0000   -3.16713
82440.0000   -3.17484
82480.0000   -2.81924
82520.0000   -2.67319
82560.0000   -2.82914
82600.0000   -2.98932
82640.0000   -2.15809
82680.0000   -3.37654
82720.0000   -3.42541
82760.0000   -3.47135
82800.0000   -3.29535
82840.0000   -2.88363
82880.0000   -3.72389
82920.0000   -2.05483
82960.0000   -2.27936
83000.0000   -2.64980
83040.0000   -3.32947
83080.0000   -2.85227
83120.0000   -3.18633
83160.0000   -3.12437
83200.0000   -3.58680
83240.0000   -2.54510
83280.0000   -2.19214
83320.0000   -3.71978
83360.0000   -1.74508
83400.0000   -1.81886
83440.0000   -2.21061
83480.0000   -2.37886
83520.0000   -2.71153
83560.0000   -2.76298
83600.0000   -2.93976
83640.0000   -2.75667
83680.0000   -1.85921
83720.0000   -2.75701
83760.0000   -2.96155
83800.0000   -3.20244
83840.0000   -3.51636
83880.0000   -2.87922
83920.0000   -2.89003
83960.0000   -2.41133
84000.0000   -1.44904
84040.0000   -2.83315
84080.0000   -1.93614
84120.0000   -2.96320
84160.0000   -2.10719
84200.0000   -0.71251
84240.0000   -1.10356
84280.0000   -1.65389
84320.0000   -2.35304
84360.0000   -3.07059
84400.0000   -2.67087
84440.0000   -2.35104
84480.0000   -2.89904
84520.0000   -2.96507
84560.0000   -1.86464
84600.0000   -2.71742
84640.0000   -2.79664
84680.0000   -2.85013
84720.0000   -2.05058
84760.0000   -2.61295
84800.0000   -2.48106
84840.0000   -2.34940
84880.0000   -2.29559
84920.0000   -1.70765
84960.0000   -1.49351
85000.0000   -2.85405
85040.0000   -2.34288
85080.0000   -2.21680
85120.0000   -1.90243
85160.0000   -2.68183
85200.0000   -2.50953
85240.0000   -2.49439
85280.0000   -3.29938
85320.0000   -2.15288
85360.0000   -1.65579
85400.0000   -2.40154
85440.0000   -2.05549
85480.0000   -2.52477
85520.0000   -2.39254
85560.0000   -2.29001
85600.0000   -2.22394
85640.0000   -1.51243
85680.0000   -1.15435
85720.0000   -1.38124
85760.0000   -1.78616
85800.0000   -2.51202
85840.0000   -2.30262
85880.0000   -1.88344
85920.0000   -1.68678
85960.0000   -2.31739
86000.0000   -1.88696
86040.0000   -2.09613
86080.0000   -2.30031
86120.0000   -2.41920
86160.0000   -2.06414
86200.0000   -2.38217
86240.0000   -1.61503
86280.0000   -1.48185
86320.0000   -2.34108
86360.0000   -1.49155
86400.0000   -2.01206
86440.0000   -2.60957
86480.0000   -2.07474
86520.0000   -2.45868
86560.0000   -3.07826
86600.0000   -1.89371
86640.0000   -2.17808
86680.0000   -1.41884
86720.0000   -2.13288
86760.0000   -2.32803
86800.0000   -2.84257
86840.0000   -2.00922
86880.0000   -2.41949
86920.0000   -2.32176
86960.0000   -1.25550
87000.0000   -1.62655
87040.0000   -1.31139
87080.0000   -1.56254
87120.0000   -1.17261
87160.0000   -1.59533
87200.0000   -1.90749
87240.0000   -1.58912
87280.0000   -1.94786
87320.0000   -1.83523
87360.0000   -1.48487
87400.0000   -2.09743
87440.0000   -2.15730
87480.0000   -1.98415
87520.0000   -2.35779
87560.0000   -1.94909
87600.0000   -2.22089
87640.0000   -1.49236
87680.0000   -1.55981
87720.0000   -1.26812
87760.0000   -1.89636
87800.0000   -0.49980
87840.0000   -1.50672
87880.0000   -2.41634
87920.0000   -2.23229
87960.0000   -1.46510
88000.0000   -2.06622
88040.0000   -0.89040
88080.0000   -1.87540
88120.0000   -2.09610
88160.0000   -1.19418
88200.0000   -1.69855
88240.0000   -1.14625
88280.0000   -2.40016
88320.0000   -2.51483
88360.0000   -2.72000
88400.0000   -3.14530
88440.0000   -2.33242
88480.0000   -2.39969
88520.0000   -2.73289
88560.0000   -1.93823
88600.0000   -2.75713
88640.0000   -2.63947
88680.0000   -2.42787
88720.0000   -2.46743
88760.0000   -2.03816
88800.0000   -2.21844
88840.0000   -2.20116
88880.0000   -1.53480
88920.0000   -1.75857
88960.0000   -1.35040
89000.0000   -1.73931
89040.0000   -0.85211
89080.0000   -0.76848
89120.0000   -1.95101
89160.0000   -2.48288
89200.0000   -2.60473
89240.0000   -2.48218
89280.0000   -3.13481
89320.0000   -3.32887
89360.0000   -2.90519
89400.0000   -2.23384
89440.0000   -2.41007
89480.0000   -2.59437
89520.0000   -3.11080
89560.0000   -2.00090
89600.0000   -2.89237
89640.0000   -1.99244
89680.0000   -1.76385
89720.0000   -2.70809
89760.0000   -2.70801
89800.0000   -2.59259
89840.0000   -2.33846
89880.0000   -3.07479
89920.0000   -2.36388
89960.0000   -3.13150
90000.0000   -2.54291
90040.0000   -2.15731
90080.0000   -2.60086
90120.0000   -2.86243
90160.0000   -2.47281
90200.0000   -1.75750
90240.0000   -2.91561
90280.0000   -3.67306
90320.0000   -2.68765
90360.0000   -2.31401
90400.0000   -2.47661
90440.0000   -1.99232
90480.0000   -1.68253
90520.0000   -1.78439
90560.0000   -1.54564
90600.0000   -1.92071
90640.0000   -1.98387
90680.0000   -1.95899
90720.0000   -1.93874
90760.0000   -2.22213
90800.0000   -2.39561
90840.0000   -2.67662
90880.0000   -2.46358
90920.0000   -2.27142
90960.0000   -2.39007
91000.0000   -1.99265
91040.0000   -1.41028
91080.0000   -2.28408
91120.0000   -2.18110
91160.0000   -1.40317
91200.0000   -1.75863
91240.0000   -1.72116
91280.0000   -1.88607
91320.0000   -0.88596
91360.0000   -1.22906
91400.0000   -0.86298
91440.0000   -0.51890
91480.0000   -0.38024
91520.0000   -1.84142
91560.0000   -1.44027
91600.0000   -1.25417
91640.0000   -0.86085
91680.0000   -1.63956
91720.0000   -1.48059
91760.0000   -2.31747
91800.0000   -1.56024
91840.0000   -1.94356
91880.0000   -2.39642
91920.0000   -1.91268
91960.0000   -1.04953
92000.0000   -2.16270
92040.0000   -1.57500
92080.0000   -2.09958
92120.0000   -3.32780
92160.0000   -2.01849
92200.0000   -2.80476
92240.0000   -3.48809
92280.0000   -3.12008
92320.0000   -3.01655
92360.0000   -3.05974
92400.0000   -2.22142
92440.0000   -2.82059
92480.0000   -1.38136
92520.0000   -0.61094
92560.0000   -2.02567
92600.0000   -2.39251
92640.0000   -1.25480
92680.0000   -1.96672
92720.0000   -2.48799
92760.0000   -1.49372
92800.0000   -1.23992
92840.0000   -1.19583
92880.0000   -0.76654
92920.0000   -0.69863
92960.0000   -0.89907
93000.0000   -0.56381
93040.0000   -0.04813
93080.0000   -0.58194
93120.0000   -0.64807
93160.0000   -1.45258
93200.0000   -1.07750
93240.0000   -0.78646
93280.0000   -0.61330
93320.0000   -0.45116
93360.0000    0.23489
93400.0000   -1.00829
93440.0000   -0.90211
93480.0000   -1.72752
93520.0000   -2.43443
93560.0000   -2.18982
93600.0000   -2.34242
93640.0000   -2.06775
93680.0000   -2.22081
93720.0000   -1.46587
93760.0000   -1.89755
93800.0000   -1.70468
93840.0000   -2.36406
93880.0000   -2.54953
93920.0000   -1.99276
93960.0000   -3.09826
94000.0000   -1.94267
94040.0000   -1.80099
94080.0000   -1.76764
94120.0000   -3.16044
94160.0000   -0.97547
94200.0000   -2.27901
94240.0000   -2.50078
94280.0000   -2.42725
94320.0000   -2.81789
94360.0000   -1.45244
94400.0000   -1.21240
94440.0000   -2.30295
94480.0000   -1.35725
94520.0000   -1.20958
94560.0000   -1.35668
94600.0000   -1.09268
94640.0000   -1.49281
94680.0000   -2.10246
94720.0000   -0.37740
94760.0000   -1.55636
94800.0000   -1.76165
94840.0000   -1.64252
94880.0000   -2.63435
94920.0000   -1.76742
94960.0000   -0.83499
95000.0000   -1.17497
95040.0000   -1.09092
95080.0000   -2.01426
95120.0000   -1.22812
95160.0000   -1.75880
95200.0000   -1.93789
95240.0000   -2.69102
95280.0000   -1.05724
95320.0000   -2.40237
95360.0000   -2.61686
95400.0000   -1.68359
95440.0000   -2.07693
95480.0000   -1.45072
95520.0000   -1.77706
95560.0000   -1.77036
95600.0000   -1.43586
95640.0000   -1.48232
95680.0000   -0.89253
95720.0000   -1.78832
95760.0000   -2.18897
95800.0000   -1.01985
95840.0000   -1.80006
95880.0000   -1.40293
95920.0000   -1.28900
95960.0000   -1.52918
96000.0000   -1.20329
96040.0000   -1.63896
96080.0000   -0.70976
96120.0000   -1.39253
96160.0000   -1.88293
96200.0000   -2.07257
96240.0000   -2.39420
96280.0000   -2.40059
96320.0000   -3.24133
96360.0000   -2.09722
96400.0000   -2.16199
96440.0000   -1.24210
96480.0000   -1.66702
96520.0000   -0.43777
96560.0000   -2.12858
96600.0000   -0.73017
96640.0000   -1.63887
96680.0000   -0.36717
96720.0000   -1.05209
96760.0000   -0.84174
96800.0000   -1.26377
96840.0000   -0.91937
96880.0000   -1.24715
96920.0000   -0.74229
96960.0000   -1.26086
97000.0000   -1.01930
97040.0000   -1.04166
97080.0000   -1.27004
97120.0000   -1.30762
97160.0000   -1.79966
97200.0000   -1.86954
97240.0000   -2.03997
97280.0000   -1.45866
97320.0000   -1.59491
97360.0000   -2.23576
97400.0000   -1.73037
97440.0000   -2.72318
97480.0000   -2.75147
97520.0000   -2.11526
97560.0000   -2.81919
97600.0000   -1.65013
97640.0000   -1.21389
97680.0000   -0.82265
97720.0000   -1.82782
97760.0000   -2.00775
97800.0000   -2.28580
97840.0000   -2.58455
97880.0000   -2.11014
97920.0000   -2.19463
97960.0000   -1.65743
98000.0000   -2.23267
98040.0000   -1.30360
98080.0000   -1.62320
98120.0000   -1.72487
98160.0000   -2.17672
98200.0000   -1.78350
98240.0000   -1.31741
98280.0000   -1.51180
98320.0000   -2.15688
98360.0000   -1.79977
98400.0000   -2.04540
98440.0000   -2.09988
98480.0000   -1.56800
98520.0000   -2.24313
98560.0000   -1.77391
98600.0000   -2.51207
98640.0000   -2.00541
98680.0000   -2.04508
98720.0000   -1.19233
98760.0000   -1.51620
98800.0000   -2.06508
98840.0000   -1.60676
98880.0000   -1.63147
98920.0000   -1.49902
98960.0000   -1.79364
99000.0000   -1.41313
99040.0000   -1.43326
99080.0000   -1.57686
99120.0000   -1.36195
99160.0000   -1.31777
99200.0000   -1.68801
99240.0000   -0.98385
99280.0000   -1.09333
99320.0000   -1.28964
99360.0000   -1.96045
99400.0000   -1.54690
99440.0000   -0.95982
99480.0000   -1.60385
99520.0000   -0.69541
99560.0000   -0.25549
99600.0000   -1.47714
99640.0000   -1.08496
99680.0000   -2.01015
99720.0000   -1.23584
99760.0000   -2.31059
99800.0000   -1.91940
99840.0000   -1.78276
99880.0000   -2.61990
99920.0000   -2.11006
99960.0000   -2.45421
100000.0000   -1.81370
100040.0000   -1.36586
100080.0000   -1.07634
100120.0000   -1.21042
100160.0000   -1.54559
100200.0000   -2.06116
100240.0000   -1.92339
100280.0000   -1.51267
100320.0000   -1.52480
100360.0000   -2.28394
100400.0000   -0.56703
100440.0000   -1.30956
100480.0000   -1.05383
100520.0000   -1.21018
100560.0000   -0.65914
100600.0000   -1.65213
100640.0000   -2.48522
100680.0000   -1.26859
100720.0000   -1.47044
100760.0000   -1.79319
100800.0000   -2.08814
100840.0000   -2.00020
100880.0000   -2.29788
100920.0000   -1.81307
100960.0000   -2.19226
101000.0000   -1.86184
101040.0000   -1.91061
101080.0000   -1.28279
101120.0000   -1.82739
101160.0000   -2.14686
101200.0000   -1.92090
101240.0000   -2.12843
101280.0000   -2.04286
101320.0000   -1.67942
101360.0000   -1.59216
101400.0000   -1.23970
101440.0000   -1.96556
101480.0000   -0.97628
101520.0000   -1.26194
101560.0000   -1.18764
101600.0000   -1.28961
101640.0000   -2.74969
101680.0000   -1.44765
101720.0000   -2.20884
101760.0000   -2.39953
101800.0000   -2.23503
101840.0000   -0.86876
101880.0000   -1.95311
101920.0000   -2.71771
101960.0000   -3.57738
102000.0000   -2.98268
102040.0000   -3.30939
102080.0000   -2.40776
102120.0000   -2.18347
102160.0000   -1.76107
102200.0000   -1.93113
102240.0000   -1.30861
102280.0000   -1.05445
102320.0000   -2.18052
102360.0000   -2.77245
102400.0000   -1.83469
102440.0000   -2.29030
102480.0000   -1.91869
102520.0000   -2.75729
102560.0000   -2.40221
102600.0000   -1.74685
102640.0000   -1.89116
102680.0000   -2.14493
102720.0000   -1.96364
102760.0000   -1.40509
102800.0000   -1.61915
102840.0000   -2.24564
102880.0000   -1.86515
102920.0000   -2.38109
102960.0000   -2.73706
103000.0000   -2.25529
103040.0000   -2.97804
103080.0000   -2.09519
103120.0000   -2.18607
103160.0000   -1.40928
103200.0000   -1.64663
103240.0000   -1.11728
103280.0000   -2.64490
103320.0000   -2.44839
103360.0000   -2.44103
103400.0000   -2.06161
103440.0000   -1.23352
103480.0000   -1.64822
103520.0000   -2.13940
103560.0000   -1.87751
103600.0000   -2.03432
103640.0000   -1.08763
103680.0000   -1.87810
103720.0000   -1.37478
103760.0000   -1.24701
103800.0000   -2.80195
103840.0000   -1.59276
103880.0000   -2.15587
103920.0000   -1.53774
103960.0000   -1.85060
104000.0000   -1.78181
104040.0000   -1.88591
104080.0000   -2.14948
104120.0000   -1.96082
104160.0000   -2.05854
104200.0000   -2.46023
104240.0000   -2.65166
104280.0000   -2.69149
104320.0000   -2.69467
104360.0000   -2.56601
104400.0000   -2.76906
104440.0000   -2.48287
104480.0000   -3.47620
104520.0000   -3.53311
104560.0000   -3.09512
104600.0000   -2.33034
104640.0000   -3.68311
104680.0000   -3.27716
104720.0000   -2.52360
104760.0000   -3.25073
104800.0000   -3.23320
104840.0000   -2.89032
104880.0000   -3.98620
104920.0000   -3.71348
104960.0000   -2.09189
105000.0000   -3.57244
105040.0000   -2.41830
105080.0000   -2.92539
105120.0000   -3.18814
105160.0000   -2.18798
105200.0000   -2.08595
105240.0000   -3.30952
105280.0000   -4.05755
105320.0000   -3.33455
105360.0000   -3.71273
105400.0000   -3.06475
105440.0000   -2.51171
105480.0000   -2.99075
105520.0000   -3.06762
105560.0000   -3.36211
105600.0000   -3.59041
105640.0000   -2.80986
105680.0000   -3.39533
105720.0000   -2.65858
105760.0000   -2.36701
105800.0000   -2.86272
105840.0000   -1.87980
105880.0000   -1.82049
105920.0000   -1.92743
105960.0000   -2.22318
106000.0000   -1.95867
106040.0000   -2.42658
106080.0000   -1.54349
106120.0000   -1.68780
106160.0000   -1.61362
106200.0000   -2.24642
106240.0000   -2.81528
106280.0000   -2.08496
106320.0000   -2.45967
106360.0000   -3.42310
106400.0000   -2.45272
106440.0000   -2.22310
106480.0000   -2.80426
106520.0000   -2.89406
106560.0000   -3.05948
106600.0000   -2.62599
106640.0000   -1.37714
106680.0000   -1.91675
106720.0000   -2.82394
106760.0000   -2.91431
106800.0000   -2.71612
106840.0000   -3.30379
106880.0000   -3.11348
106920.0000   -1.77086
106960.0000   -2.94672
107000.0000   -3.08986
107040.0000   -2.70281
107080.0000   -2.03256
107120.0000   -3.64098
107160.0000   -2.80886
107200.0000   -2.74532
107240.0000   -1.81599
107280.0000   -0.90230
107320.0000   -1.17411
107360.0000   -1.63964
107400.0000   -1.27011
107440.0000   -1.55595
107480.0000   -1.32868
107520.0000   -1.90702
107560.0000   -2.30649
107600.0000   -1.68948
107640.0000   -1.55367
107680.0000   -1.73309
107720.0000   -1.95284
107760.0000   -1.91312
107800.0000   -2.03186
107840.0000   -2.17072
107880.0000   -1.86597
107920.0000   -3.07583
107960.0000   -1.87486
108000.0000   -2.36293
108040.0000   -2.21885
108080.0000   -2.62655
108120.0000   -2.33402
108160.0000   -1.94149
108200.0000   -1.98896
108240.0000   -1.94529
108280.0000   -1.70457
108320.0000   -1.27647
108360.0000   -2.05509
108400.0000   -2.37638
108440.0000   -1.79984
108480.0000   -1.86962
108520.0000   -1.61261
108560.0000   -1.54902
108600.0000   -1.98411
108640.0000   -2.21528
108680.0000   -2.00906
108720.0000   -2.11511
108760.0000   -1.86663
108800.0000   -2.98601
108840.0000   -3.10167
108880.0000   -2.56441
108920.0000   -2.26896
108960.0000   -2.38390
109000.0000   -1.95499
109040.0000   -2.61699
109080.0000   -2.11874
109120.0000   -2.41707
109160.0000   -2.42381
109200.0000   -2.18822
109240.0000   -1.76391
109280.0000   -1.68780
109320.0000   -1.30224
109360.0000   -1.63336
109400.0000   -0.90015
109440.0000   -0.11359
109480.0000   -0.72769
109520.0000   -1.47119
109560.0000   -1.32353
109600.0000   -0.18138
109640.0000   -0.37932
109680.0000   -1.61839
109720.0000   -0.24747
109760.0000   -1.57030
109800.0000   -1.20680
109840.0000   -0.36450
109880.0000   -1.00044
109920.0000   -0.81254
109960.0000   -1.61164
110000.0000   -1.44021
110040.0000   -0.89126
110080.0000   -1.65968
110120.0000   -2.29105
110160.0000   -2.38429
110200.0000   -1.72884
110240.0000   -0.93628
110280.0000   -1.22389
110320.0000   -1.21961
110360.0000   -1.24757
110400.0000   -0.45826
110440.0000   -1.05949
110480.0000   -1.62483
110520.0000   -0.40458
110560.0000   -1.96739
110600.0000   -1.24241
110640.0000   -2.37538
110680.0000   -2.48136
110720.0000   -2.30096
110760.0000   -2.17958
110800.0000   -1.19470
110840.0000   -1.08431
110880.0000   -0.86182
110920.0000   -1.63078
110960.0000   -1.64265
111000.0000   -0.57555
111040.0000   -1.45597
111080.0000   -0.45105
111120.0000   -1.55822
111160.0000   -1.61463
111200.0000   -2.26258
111240.0000   -1.66249
111280.0000   -2.02309
111320.0000   -1.47487
111360.0000   -1.82095
111400.0000   -2.29945
111440.0000   -1.87612
111480.0000   -1.63874
111520.0000   -2.21032
111560.0000   -1.65796
111600.0000   -1.99002
111640.0000   -1.96888
111680.0000   -1.22730
111720.0000   -1.13346
111760.0000   -1.46081
111800.0000   -1.34366
111840.0000   -1.36404
111880.0000   -1.79296
111920.0000   -2.42063
111960.0000   -2.66151
112000.0000   -2.76964
112040.0000   -2.77080
112080.0000   -2.75418
112120.0000   -3.07453
112160.0000   -2.97653
112200.0000   -2.65472
112240.0000   -3.50770
112280.0000   -3.22190
112320.0000   -2.94550
112360.0000   -2.44744
112400.0000   -2.46030
112440.0000   -2.99903
112480.0000   -2.82215
112520.0000   -3.70327
112560.0000   -3.74964
112600.0000   -3.40219
112640.0000   -3.17394
112680.0000   -2.23286
112720.0000   -2.78412
112760.0000   -1.46620
112800.0000   -1.29031
112840.0000   -2.75844
112880.0000   -2.46781
112920.0000   -2.74688
112960.0000   -2.14294
113000.0000   -2.96597
113040.0000   -1.76284
113080.0000   -2.79900
113120.0000   -2.39526
113160.0000   -1.78462
113200.0000   -3.03298
113240.0000   -2.74662
113280.0000   -3.12490
113320.0000   -3.05440
113360.0000   -3.22009
113400.0000   -3.71516
113440.0000   -2.86451
113480.0000   -3.66266
113520.0000   -2.23928
113560.0000   -2.61166
113600.0000   -3.29070
113640.0000   -3.01618
113680.0000   -3.21251
113720.0000   -3.35185
113760.0000   -3.29525
113800.0000   -3.72538
113840.0000   -3.65916
113880.0000   -3.13418
113920.0000   -3.34074
113960.0000   -4.39960
114000.0000   -2.89740
114040.0000   -3.18327
114080.0000   -2.70261
114120.0000   -3.65144
114160.0000   -3.08831
114200.0000   -4.21171
114240.0000   -2.89417
114280.0000   -3.35161
114320.0000   -3.94941
114360.0000   -4.04394
114400.0000   -2.99005
114440.0000   -3.20579
114480.0000   -3.66380
114520.0000   -3.65086
114560.0000   -3.14289
114600.0000   -3.26599
114640.0000   -2.50558
114680.0000   -2.61766
114720.0000   -4.13970
114760.0000   -2.29956
114800.0000   -2.45795
114840.0000   -2.37593
114880.0000   -1.90408
114920.0000   -2.14414
114960.0000   -2.91765
115000.0000   -2.30210
115040.0000   -2.53463
115080.0000   -3.23574
115120.0000   -2.46965
115160.0000   -2.77623
115200.0000   -2.08196
115240.0000   -2.64406
115280.0000   -1.60272
115320.0000   -2.49514
115360.0000   -2.91669
115400.0000   -2.05807
115440.0000   -2.25025
115480.0000   -2.66633
115520.0000   -2.81631
115560.0000   -1.95298
115600.0000   -1.96093
115640.0000   -2.74844
115680.0000   -2.52431
115720.0000   -3.32791
115760.0000   -2.70785
115800.0000   -2.62320
115840.0000   -1.82539
115880.0000   -2.54609
115920.0000   -2.89148
115960.0000   -2.28666
116000.0000   -2.35768
116040.0000   -3.41423
116080.0000   -1.80252
116120.0000   -1.65697
116160.0000   -2.76386
116200.0000   -2.86812
116240.0000   -2.59812
116280.0000   -2.51460
116320.0000   -2.91749
116360.0000   -3.01372
116400.0000   -2.54576
116440.0000   -3.39295
116480.0000   -1.94256
116520.0000   -2.07948
116560.0000   -2.19773
116600.0000   -2.64688
116640.0000   -3.03773
116680.0000   -3.23761
116720.0000   -2.48956
116760.0000   -3.46675
116800.0000   -3.46338
116840.0000   -2.78614
116880.0000   -2.58865
116920.0000   -3.00026
116960.0000   -2.69689
117000.0000   -3.09928
117040.0000   -2.95737
117080.0000   -2.47302
117120.0000   -2.88639
117160.0000   -2.95353
117200.0000   -2.07098
117240.0000   -2.05377
117280.0000   -2.38187
117320.0000   -2.68054
117360.0000   -2.53262
117400.0000   -3.03031
117440.0000   -3.38014
117480.0000   -3.41643
117520.0000   -3.21971
117560.0000   -2.45470
117600.0000   -3.13889
117640.0000   -3.22175
117680.0000   -2.74177
117720.0000   -2.30887
117760.0000   -1.62389
117800.0000   -1.54482
117840.0000   -1.87383
117880.0000   -1.43840
117920.0000   -1.68907
117960.0000   -1.09412
118000.0000   -1.24877
118040.0000   -1.18635
118080.0000   -1.25256
118120.0000   -2.49976
118160.0000   -3.04031
118200.0000   -2.55186
118240.0000   -3.94416
118280.0000   -3.64469
118320.0000   -3.47396
118360.0000   -3.33949
118400.0000   -3.13671
118440.0000   -3.70706
118480.0000   -3.53231
118520.0000   -3.20476
118560.0000   -3.49061
118600.0000   -3.13764
118640.0000   -3.23113
118680.0000   -3.39205
118720.0000   -3.10974
118760.0000   -3.55174
118800.0000   -2.78123
118840.0000   -4.37701
118880.0000   -4.06837
118920.0000   -3.74474
118960.0000   -2.74462
119000.0000   -3.31212
119040.0000   -3.82532
119080.0000   -3.88681
119120.0000   -3.12216
119160.0000   -3.73447
119200.0000   -2.80103
119240.0000   -2.48761
119280.0000   -3.21882
119320.0000   -2.25042
119360.0000   -2.62070
119400.0000   -2.87940
119440.0000   -1.98808
119480.0000   -2.35129
119520.0000   -2.89643
119560.0000   -2.60662
119600.0000   -3.12790
119640.0000   -1.76413
119680.0000   -2.26884
119720.0000   -2.78376
119760.0000   -2.26622
119800.0000   -1.82544
119840.0000   -3.33414
119880.0000   -3.77596
119920.0000   -2.49536
119960.0000   -1.78513
120000.0000   -1.57667
120040.0000   -1.64807
120080.0000   -1.12010
120120.0000   -2.47103
120160.0000   -3.16150
120200.0000   -2.68431
120240.0000   -2.81279
120280.0000   -2.43207
120320.0000   -2.86994
120360.0000   -3.62651
120400.0000   -3.04513
120440.0000   -2.30357
120480.0000   -2.59621
120520.0000   -2.93089
120560.0000   -2.73798
120600.0000   -2.53302
120640.0000   -2.11319
120680.0000   -1.62886
120720.0000   -2.38648
120760.0000   -1.26339
120800.0000   -1.13671
120840.0000   -2.43364
120880.0000   -2.30643
120920.0000   -2.68905
120960.0000   -2.68798
121000.0000   -2.95393
121040.0000   -2.65682
121080.0000   -2.21937
121120.0000   -2.44840
121160.0000   -2.88915
121200.0000   -1.16968
121240.0000   -1.89964
121280.0000   -1.26912
121320.0000   -1.52703
121360.0000   -2.35959
121400.0000   -3.17832
121440.0000   -3.78892
121480.0000   -3.04570
121520.0000   -2.26786
121560.0000   -2.66433
121600.0000   -2.51782
121640.0000   -3.41343
121680.0000   -2.10706
121720.0000   -2.57570
121760.0000   -2.09087
121800.0000   -1.84513
121840.0000   -2.22914
121880.0000   -2.17837
121920.0000   -1.63973
121960.0000   -1.31467
122000.0000   -1.69402
122040.0000   -2.63976
122080.0000   -2.01622
122120.0000   -2.09377
122160.0000   -1.86078
122200.0000   -1.74753
122240.0000   -1.49689
122280.0000   -1.25466
122320.0000   -1.35824
122360.0000   -1.20666
122400.0000   -1.56638
122440.0000   -1.09193
122480.0000   -1.42967
122520.0000   -1.51646
122560.0000   -1.66866
122600.0000   -2.12408
122640.0000   -1.70356
122680.0000   -1.44293
122720.0000   -1.33596
122760.0000   -1.60403
122800.0000   -2.04247
122840.0000   -1.22922
122880.0000   -1.37135
122920.0000   -1.29911
122960.0000   -1.20588
123000.0000   -1.54035
123040.0000   -2.39853
123080.0000   -1.10653
123120.0000   -1.98267
123160.0000   -1.75060
123200.0000   -1.53532
123240.0000   -1.54855
123280.0000   -1.93407
123320.0000   -1.80334
123360.0000   -2.18147
123400.0000   -2.52947
123440.0000   -2.15390
123480.0000   -1.88098
123520.0000   -2.73282
123560.0000   -3.00217
123600.0000   -1.74546
123640.0000   -2.24571
123680.0000   -2.42139
123720.0000   -2.53109
123760.0000   -1.86241
123800.0000   -1.84475
123840.0000   -2.43869
123880.0000   -2.62140
123920.0000   -2.87470
123960.0000   -3.09618
124000.0000   -3.09533
124040.0000   -3.11601
124080.0000   -3.07886
124120.0000   -2.32554
124160.0000   -2.81214
124200.0000   -2.28933
124240.0000   -2.42488
124280.0000   -3.15315
124320.0000   -2.74598
124360.0000   -2.63136
124400.0000   -2.96344
124440.0000   -2.61763
124480.0000   -2.09515
124520.0000   -2.69680
124560.0000   -2.23727
124600.0000   -2.55119
124640.0000   -3.28600
124680.0000   -2.01359
124720.0000   -2.14212
124760.0000   -2.63077
124800.0000   -3.45001
124840.0000   -2.63752
124880.0000   -2.71536
124920.0000   -1.71757
124960.0000   -2.99705
125000.0000   -2.22057
125040.0000   -2.88447
125080.0000   -3.19696
125120.0000   -2.96290
125160.0000   -2.96482
125200.0000   -2.42125
125240.0000   -2.07703
125280.0000   -2.69965
125320.0000   -2.72928
125360.0000   -2.26483
125400.0000   -2.72774
125440.0000   -2.84821
125480.0000   -3.06128
125520.0000   -2.31005
125560.0000   -2.45306
125600.0000   -2.37284
125640.0000   -2.92829
125680.0000   -2.53459
125720.0000   -3.03564
125760.0000   -2.14889
125800.0000   -2.51951
125840.0000   -1.88642
125880.0000   -2.84229
125920.0000   -2.49759
125960.0000   -2.21689
126000.0000   -1.98816
126040.0000   -1.52002
126080.0000   -3.04154
126120.0000   -2.35185
126160.0000   -1.78970
126200.0000   -1.78857
126240.0000   -3.60142
126280.0000   -2.28432
126320.0000   -2.18409
126360.0000   -2.73306
126400.0000   -3.35423
126440.0000   -3.39269
126480.0000   -2.48350
126520.0000   -2.21261
126560.0000   -3.18796
126600.0000   -2.59183
126640.0000   -2.46149
126680.0000   -2.29287
126720.0000   -2.19528
126760.0000   -2.32844
126800.0000   -3.63066
126840.0000   -2.32410
126880.0000   -2.57756
126920.0000   -3.31118
126960.0000   -3.24161
127000.0000   -1.46046
127040.0000   -3.09493
127080.0000   -3.00082
127120.0000   -2.81481
127160.0000   -3.23285
127200.0000   -3.51770
127240.0000   -2.71491
127280.0000   -3.23840
127320.0000   -2.50107
127360.0000   -2.07354
127400.0000   -1.74765
127440.0000   -1.78092
127480.0000   -2.00128
127520.0000   -1.40341
127560.0000   -1.53310
127600.0000   -2.24608
127640.0000   -2.97284
127680.0000   -2.15702
127720.0000   -1.69601
127760.0000   -2.48687
127800.0000   -1.98558
127840.0000   -1.48060
127880.0000   -0.99816
127920.0000   -0.99733
127960.0000   -1.80421
128000.0000   -1.26127
128040.0000   -2.16803
128080.0000   -1.97345
128120.0000   -2.02882
128160.0000   -2.53085
128200.0000   -1.84345
128240.0000   -2.29028
128280.0000   -1.85887
128320.0000   -2.80090
128360.0000   -2.04430
128400.0000   -2.02373
128440.0000   -2.12084
128480.0000   -1.81810
128520.0000   -2.41887
128560.0000   -1.94348
128600.0000   -1.22393
128640.0000   -1.42387
128680.0000   -1.15708
128720.0000   -1.24362
128760.0000   -1.49553
128800.0000   -1.37192
128840.0000   -1.18772
128880.0000   -1.86307
128920.0000   -0.19878
128960.0000   -0.73635
129000.0000   -1.74241
129040.0000   -1.79978
129080.0000   -1.49102
129120.0000   -1.23112
129160.0000   -1.79305
129200.0000   -1.86715
129240.0000   -1.40945
129280.0000   -1.70038
129320.0000   -1.91270
129360.0000   -1.87353
129400.0000   -2.22999
129440.0000   -2.65003
129480.0000   -2.60571
129520.0000   -1.75106
129560.0000   -2.64476
129600.0000   -2.03905
129640.0000   -2.59988
129680.0000   -3.35018
129720.0000   -2.90351
129760.0000   -3.06890
129800.0000   -2.83592
129840.0000   -2.71640
129880.0000   -1.90753
129920.0000   -3.07544
129960.0000   -3.11488
130000.0000   -2.51891
130040.0000   -3.12703
130080.0000   -3.07567
130120.0000   -2.32319
130160.0000   -2.41943
130200.0000   -1.61613
130240.0000   -2.69533
130280.0000   -2.44781
130320.0000   -2.76281
130360.0000   -2.14986
130400.0000   -1.39285
130440.0000   -1.91501
130480.0000   -0.85134
130520.0000   -3.08254
130560.0000   -3.21228
130600.0000   -2.65294
130640.0000   -3.21824
130680.0000   -2.31187
130720.0000   -2.27920
130760.0000   -2.90437
130800.0000   -2.47691
130840.0000   -2.29008
130880.0000   -2.17749
130920.0000   -1.53788
130960.0000   -2.42841
131000.0000   -2.15240
131040.0000   -1.97548
131080.0000   -2.18481
131120.0000   -2.21125
131160.0000   -2.62416
131200.0000   -2.38343
131240.0000   -2.10575
131280.0000   -2.19988
131320.0000   -2.25192
131360.0000   -3.22540
131400.0000   -2.65739
131440.0000   -2.75891
131480.0000   -2.59785
131520.0000   -2.54086
131560.0000   -2.24075
131600.0000   -2.20431
131640.0000   -2.25167
131680.0000   -2.46294
131720.0000   -1.68868
131760.0000   -1.68601
131800.0000   -2.02489
131840.0000   -2.29107
131880.0000   -2.72541
131920.0000   -3.06638
131960.0000   -2.30759
132000.0000   -2.55095
132040.0000   -2.14621
132080.0000   -2.05191
132120.0000   -2.86043
132160.0000   -2.52468
132200.0000   -2.40568
132240.0000   -2.87848
132280.0000   -1.86833
132320.0000   -1.75793
132360.0000   -1.98437
132400.0000   -2.62936
132440.0000   -2.25641
132480.0000   -2.17118
132520.0000   -1.77922
132560.0000   -1.37679
132600.0000   -2.48406
132640.0000   -2.03822
132680.0000   -1.62405
132720.0000   -1.82871
132760.0000   -2.22091
132800.0000   -2.46424
132840.0000   -3.31277
132880.0000   -3.31166
132920.0000   -3.05036
132960.0000   -2.69585
133000.0000   -2.61609
133040.0000   -2.89893
133080.0000   -2.21406
133120.0000   -2.43530
133160.0000   -2.42606
133200.0000   -1.83190
133240.0000   -2.00659
133280.0000   -2.57762
133320.0000   -2.46134
133360.0000   -1.41398
133400.0000   -2.79668
133440.0000   -4.13341
133480.0000   -3.43124
133520.0000   -4.37437
133560.0000   -3.77803
133600.0000   -3.51317
133640.0000   -2.62708
133680.0000   -2.33780
133720.0000   -2.85749
133760.0000   -3.22880
133800.0000   -3.45003
133840.0000   -3.26551
133880.0000   -3.30297
133920.0000   -3.96329
133960.0000   -3.35980
134000.0000   -3.19337
134040.0000   -2.28244
134080.0000   -2.25273
134120.0000   -2.21579
134160.0000   -3.93726
134200.0000   -3.96494
134240.0000   -3.44163
134280.0000   -2.39597
134320.0000   -2.85281
134360.0000   -2.97394
134400.0000   -3.61422
134440.0000   -3.45077
134480.0000   -3.16068
134520.0000   -2.95788
134560.0000   -2.73686
134600.0000   -2.17269
134640.0000   -2.49687
134680.0000   -2.52784
134720.0000   -2.36314
134760.0000   -2.50795
134800.0000   -1.73573
134840.0000   -2.28805
134880.0000   -2.49836
134920.0000   -2.41453
134960.0000   -1.54082
135000.0000   -2.58662
135040.0000   -2.62413
135080.0000   -3.49873
135120.0000   -2.77839
135160.0000   -2.90791
135200.0000   -3.34087
135240.0000   -2.33959
135280.0000   -2.97148
135320.0000   -2.65231
135360.0000   -2.00110
135400.0000   -2.62673
135440.0000   -2.57482
135480.0000   -3.19055
135520.0000   -2.19978
135560.0000   -2.43988
135600.0000   -2.85994
135640.0000   -1.70601
135680.0000   -2.09296
135720.0000   -2.12384
135760.0000   -2.89097
135800.0000   -2.40665
135840.0000   -2.78318
135880.0000   -2.16442
135920.0000   -2.49313
135960.0000   -1.74441
136000.0000   -2.04922
136040.0000   -2.19558
136080.0000   -2.21164
136120.0000   -1.99879
136160.0000   -2.43455
136200.0000   -2.03998
136240.0000   -2.95477
136280.0000   -1.96094
136320.0000   -1.51616
136360.0000   -2.01971
136400.0000   -1.53789
136440.0000   -2.50399
136480.0000   -1.42868
136520.0000   -1.92213
136560.0000   -1.87422
136600.0000   -2.05981
136640.0000   -1.96866
136680.0000   -2.12540
136720.0000   -2.81726
136760.0000   -2.07560
136800.0000   -2.26824
136840.0000   -2.15801
136880.0000   -3.00194
136920.0000   -2.21877
136960.0000   -2.42542
137000.0000   -2.71571
137040.0000   -3.47370
137080.0000   -3.43752
137120.0000   -3.28655
137160.0000   -3.86647
137200.0000   -3.39665
137240.0000   -3.06204
137280.0000   -2.32225
137320.0000   -2.53452
137360.0000   -3.76152
137400.0000   -2.68333
137440.0000   -2.54032
137480.0000   -2.87548
137520.0000   -3.03737
137560.0000   -1.74332
137600.0000   -2.28161
137640.0000   -2.22906
137680.0000   -2.87404
137720.0000   -3.19988
137760.0000   -2.61817
137800.0000   -2.36989
137840.0000   -2.82043
137880.0000   -3.05215
137920.0000   -2.24850
137960.0000   -3.17794
138000.0000   -2.53346
138040.0000   -3.54596
138080.0000   -3.08056
138120.0000   -2.06300
138160.0000   -3.36084
138200.0000   -3.51763
138240.0000   -2.86742
138280.0000   -3.38907
138320.0000   -2.97988
138360.0000   -2.47234
138400.0000   -2.23722
138440.0000   -2.90796
138480.0000   -3.22271
138520.0000   -3.08305
138560.0000   -2.89421
138600.0000   -1.34044
138640.0000   -1.82478
138680.0000   -3.03426
138720.0000   -2.88034
138760.0000   -2.39174
138800.0000   -2.23369
138840.0000   -2.04955
138880.0000   -2.49187
138920.0000   -2.41085
138960.0000   -1.57558
139000.0000   -2.57339
139040.0000   -2.18150
139080.0000   -2.78614
139120.0000   -1.81191
139160.0000   -2.62581
139200.0000   -2.21555
139240.0000   -1.11706
139280.0000   -1.86105
139320.0000   -2.39009
139360.0000   -2.95278
139400.0000   -2.00675
139440.0000   -3.07561
139480.0000   -2.24396
139520.0000   -2.82486
139560.0000   -3.04870
139600.0000   -2.42757
139640.0000   -2.35410
139680.0000   -2.02725
139720.0000   -1.90321
139760.0000   -2.40462
139800.0000   -2.42252
139840.0000   -1.90927
139880.0000   -2.04678
139920.0000   -2.45552
139960.0000   -1.39873
140000.0000   -0.59229
140040.0000   -1.93089
140080.0000   -2.85380
140120.0000   -2.52264
140160.0000   -2.65555
140200.0000   -1.98215
140240.0000   -1.57385
140280.0000   -0.61029
140320.0000   -1.67020
140360.0000   -1.26323
140400.0000   -2.09138
140440.0000   -2.66319
140480.0000   -1.32899
140520.0000   -1.30178
140560.0000   -1.92874
140600.0000   -2.46016
140640.0000   -2.16399
140680.0000   -2.53748
140720.0000   -2.42509
140760.0000   -2.17612
140800.0000   -2.34257
140840.0000   -2.17218
140880.0000   -2.37133
140920.0000   -2.81788
140960.0000   -2.54060
141000.0000   -2.24191
141040.0000   -1.20635
141080.0000   -2.57785
141120.0000   -2.64950
141160.0000   -2.94923
141200.0000   -2.45945
141240.0000   -2.10793
141280.0000   -1.98603
141320.0000   -2.18738
141360.0000   -2.90522
141400.0000   -2.24481
141440.0000   -2.79680
141480.0000   -2.36651
141520.0000   -2.21180
141560.0000   -1.81540
141600.0000   -2.73441
141640.0000   -2.99925
141680.0000   -1.76855
141720.0000   -1.44331
141760.0000   -1.83152
141800.0000   -1.61343
141840.0000   -1.49180
141880.0000   -2.38392
141920.0000   -2.14874
141960.0000   -1.66377
142000.0000   -1.74804
142040.0000   -1.49933
142080.0000   -2.26811
142120.0000   -2.70893
142160.0000   -2.77449
142200.0000   -1.88643
142240.0000   -2.50297
142280.0000   -3.04412
142320.0000   -1.97516
142360.0000   -2.17936
142400.0000   -2.66520
142440.0000   -2.69829
142480.0000   -1.38345
142520.0000   -2.14737
142560.0000   -2.32351
142600.0000   -2.86794
142640.0000   -2.65982
142680.0000   -2.73419
142720.0000   -2.75053
142760.0000   -2.35881
142800.0000   -2.49036
142840.0000   -1.50778
142880.0000   -1.82810
142920.0000   -2.86356
142960.0000   -3.21087
143000.0000   -4.19311
143040.0000   -2.56865
143080.0000   -2.24446
143120.0000   -2.52999
143160.0000   -1.90095
143200.0000   -2.86091
143240.0000   -2.75689
143280.0000   -2.35193
143320.0000   -1.39361
143360.0000   -1.80608
143400.0000   -2.26327
143440.0000   -2.93311
143480.0000   -2.38295
143520.0000   -2.54233
143560.0000   -2.15567
143600.0000   -3.18821
143640.0000   -2.99418
143680.0000   -2.32136
143720.0000   -3.30981
143760.0000   -2.02477
143800.0000   -2.85737
143840.0000   -2.35781
143880.0000   -2.70456
143920.0000   -2.59148
143960.0000   -3.19564
144000.0000   -2.94561
144040.0000   -3.11847
144080.0000   -3.04936
144120.0000   -2.45388
144160.0000   -1.96179
144200.0000   -1.93253
144240.0000   -2.19496
144280.0000   -1.89395
144320.0000   -3.04997
144360.0000   -2.87727
144400.0000   -2.88397
144440.0000   -3.53562
144480.0000   -3.05589
144520.0000   -2.70078
144560.0000   -2.67135
144600.0000   -2.84780
144640.0000   -2.86882
144680.0000   -2.77669
144720.0000   -3.11104
144760.0000   -2.12521
144800.0000   -2.71415
144840.0000   -3.39507
144880.0000   -3.20261
144920.0000   -2.14577
144960.0000   -2.77670
145000.0000   -2.63949
145040.0000   -3.09669
145080.0000   -1.66098
145120.0000   -2.67968
145160.0000   -1.98496
145200.0000   -2.27262
145240.0000   -3.01796
145280.0000   -2.29384
145320.0000   -1.86392
145360.0000   -2.69679
145400.0000   -2.76538
145440.0000   -2.67492
145480.0000   -2.72205
145520.0000   -2.72194
145560.0000   -3.02342
145600.0000   -2.11389
145640.0000   -2.01062
145680.0000   -2.72538
145720.0000   -2.60980
145760.0000   -2.53152
145800.0000   -2.06765
145840.0000   -1.67936
145880.0000   -0.86455
145920.0000   -2.33289
145960.0000   -1.78547
146000.0000   -1.79055
146040.0000   -1.84452
146080.0000   -2.53583
146120.0000   -2.41355
146160.0000   -2.82785
146200.0000   -1.44301
146240.0000   -2.15183
146280.0000   -2.24337
146320.0000   -2.52732
146360.0000   -2.80863
146400.0000   -2.68594
146440.0000   -2.30265
146480.0000   -1.23243
146520.0000   -2.54132
146560.0000   -1.85282
146600.0000   -1.31093
146640.0000   -1.71015
146680.0000   -2.18571
146720.0000   -1.90200
146760.0000   -2.17285
146800.0000   -2.99097
146840.0000   -3.17289
146880.0000   -2.62194
146920.0000   -3.31947
146960.0000   -3.48731
147000.0000   -3.21353
147040.0000   -2.76006
147080.0000   -2.96137
147120.0000   -1.93911
147160.0000   -1.80664
147200.0000   -2.99731
147240.0000   -2.27609
147280.0000   -2.56247
147320.0000   -2.07689
147360.0000   -1.89235
147400.0000   -1.51977
147440.0000   -1.92482
147480.0000   -2.67695
147520.0000   -1.55789
147560.0000   -2.24813
147600.0000   -2.25407
147640.0000   -1.67231
147680.0000   -2.68239
147720.0000   -2.82799
147760.0000   -2.38833
147800.0000   -2.07198
147840.0000   -1.77351
147880.0000   -2.16514
147920.0000   -2.04327
147960.0000   -2.11581
148000.0000   -1.32772
148040.0000   -1.77330
148080.0000   -1.16831
148120.0000   -2.10701
148160.0000   -2.22779
148200.0000   -2.19346
148240.0000   -1.86991
148280.0000   -0.83120
148320.0000   -0.69585
148360.0000   -0.64568
148400.0000   -2.17185
148440.0000   -2.13716
148480.0000   -1.73769
148520.0000   -1.59484
148560.0000   -0.84289
148600.0000   -0.95172
148640.0000   -1.44124
148680.0000   -0.92732
148720.0000   -1.39442
148760.0000   -0.76917
148800.0000   -1.21197
148840.0000   -0.81336
148880.0000   -1.39075
148920.0000   -1.99934
148960.0000   -1.73086
149000.0000   -1.87212
149040.0000   -1.48826
149080.0000   -2.77656
149120.0000   -1.67573
149160.0000   -2.24805
149200.0000   -1.91539
149240.0000   -2.28630
149280.0000   -1.27464
149320.0000   -1.71507
149360.0000   -2.05137
149400.0000   -1.43671
149440.0000   -1.65790
149480.0000   -2.39768
149520.0000   -1.90421
149560.0000   -0.82106
149600.0000   -1.27076
149640.0000   -3.00281
149680.0000   -2.50836
149720.0000   -2.17778
149760.0000   -1.51404
149800.0000   -1.42321
149840.0000   -2.15270
149880.0000   -1.80037
149920.0000   -1.13436
149960.0000   -1.88897
150000.0000   -2.65918
150040.0000   -1.93215
150080.0000   -2.97833
150120.0000   -2.54575
150160.0000   -2.68314
150200.0000   -2.89957
150240.0000   -3.08463
150280.0000   -3.12486
150320.0000   -2.76058
150360.0000   -3.64089
150400.0000   -2.58907
150440.0000   -2.16518
150480.0000   -3.00800
150520.0000   -1.93875
150560.0000   -2.76553
150600.0000   -3.39142
150640.0000   -2.70674
150680.0000   -2.30971
150720.0000   -2.05134
150760.0000   -1.99339
150800.0000   -2.56539
150840.0000   -2.77241
150880.0000   -1.80089
150920.0000   -2.91728
150960.0000   -3.19475
151000.0000   -3.12103
151040.0000   -1.87325
151080.0000   -2.11121
151120.0000   -2.19552
151160.0000   -2.14717
151200.0000   -2.52346
151240.0000   -3.22062
151280.0000   -3.16212
151320.0000   -2.59157
151360.0000   -2.02835
151400.0000   -2.41804
151440.0000   -1.14200
151480.0000   -1.68588
151520.0000   -2.50859
151560.0000   -3.28115
151600.0000   -2.57156
151640.0000   -2.05580
151680.0000   -2.00003
151720.0000   -2.07993
151760.0000   -2.39038
151800.0000   -2.31497
151840.0000   -1.50163
151880.0000   -1.79882
151920.0000   -1.52626
151960.0000   -0.93569
152000.0000   -1.86844
152040.0000   -2.56383
152080.0000   -1.78445
152120.0000   -1.76494
152160.0000   -0.96162
152200.0000   -1.63754
152240.0000   -2.15325
152280.0000   -1.86433
152320.0000   -1.57511
152360.0000   -2.18257
152400.0000   -1.31141
152440.0000   -2.53076
152480.0000   -2.23804
152520.0000   -1.29157
152560.0000   -2.46421
152600.0000   -2.60199
152640.0000   -3.00076
152680.0000   -2.54993
152720.0000   -1.94756
152760.0000   -2.39223
152800.0000   -1.87156
152840.0000   -1.39501
152880.0000   -1.46885
152920.0000   -1.85133
152960.0000   -1.84353
153000.0000   -1.43145
153040.0000   -2.08584
153080.0000   -1.83912
153120.0000   -3.59951
153160.0000   -3.19566
153200.0000   -2.28169
153240.0000   -3.08770
153280.0000   -1.64762
153320.0000   -2.31343
153360.0000   -1.53248
153400.0000   -0.71441
153440.0000   -0.92617
153480.0000   -1.30889
153520.0000   -0.91253
153560.0000   -1.59193
153600.0000   -1.20482
153640.0000   -1.64120
153680.0000   -1.17876
153720.0000   -1.99193
153760.0000   -0.99672
153800.0000   -0.91451
153840.0000   -1.72838
153880.0000   -1.17688
153920.0000   -1.32394
153960.0000   -1.52255
154000.0000   -2.11949
154040.0000   -1.01932
154080.0000   -1.00835
154120.0000   -1.77063
154160.0000   -1.66433
154200.0000   -1.33805
154240.0000   -0.62096
154280.0000   -0.97364
154320.0000   -0.82755
154360.0000   -1.36948
154400.0000   -0.84699
154440.0000   -0.62765
154480.0000   -1.04563
154520.0000    0.00252
154560.0000   -1.77164
154600.0000   -1.07187
154640.0000   -2.37523
154680.0000   -1.62229
154720.0000   -0.94005
154760.0000   -0.55204
154800.0000   -0.29178
154840.0000   -1.37302
154880.0000   -1.17019
154920.0000   -1.68362
154960.0000   -1.36940
155000.0000   -1.62262
155040.0000   -2.00569
155080.0000   -1.43524
155120.0000   -0.97259
155160.0000   -1.23144
155200.0000   -1.63038
155240.0000   -1.85200
155280.0000   -2.10166
155320.0000   -1.69795
155360.0000   -2.19994
155400.0000   -0.82154
155440.0000   -1.57182
155480.0000   -1.66965
155520.0000   -1.47887
155560.0000   -2.12365
155600.0000   -2.94282
155640.0000   -2.92356
155680.0000   -2.22410
155720.0000   -1.30125
155760.0000   -1.43249
155800.0000   -1.89553
155840.0000   -1.68510
155880.0000   -2.36621
155920.0000   -1.90441
155960.0000   -2.69500
156000.0000   -2.40063
156040.0000   -2.44076
156080.0000   -2.20226
156120.0000   -1.86611
156160.0000   -2.49069
156200.0000   -2.64107
156240.0000   -2.82489
156280.0000   -2.50291
156320.0000   -2.53124
156360.0000   -1.84664
156400.0000   -2.01381
156440.0000   -2.46238
156480.0000   -2.38176
156520.0000   -2.72975
156560.0000   -1.77159
156600.0000   -1.66601
156640.0000   -2.37539
156680.0000   -2.61213
156720.0000   -1.97264
156760.0000   -1.89634
156800.0000   -1.42845
156840.0000   -2.36448
156880.0000   -2.08970
156920.0000   -1.36221
156960.0000   -1.63325
157000.0000   -2.19918
157040.0000   -3.28029
157080.0000   -2.46680
157120.0000   -2.19133
157160.0000   -2.15508
157200.0000   -1.50029
157240.0000   -2.13310
157280.0000   -1.79157
157320.0000   -2.17784
157360.0000   -2.45431
157400.0000   -2.33758
157440.0000   -1.06985
157480.0000   -2.25952
157520.0000   -1.71629
157560.0000   -2.06821
157600.0000   -1.48785
157640.0000   -2.39293
157680.0000   -2.85086
157720.0000   -2.30863
157760.0000   -2.60667
157800.0000   -2.59144
157840.0000   -2.86041
157880.0000   -1.17920
157920.0000   -2.54879
157960.0000   -2.77761
158000.0000   -2.56253
158040.0000   -3.48819
158080.0000   -2.67307
158120.0000   -2.48136
158160.0000   -2.92967
158200.0000   -2.18829
158240.0000   -1.51518
158280.0000   -1.66042
158320.0000   -2.76652
158360.0000   -3.51539
158400.0000   -3.11499
158440.0000   -2.68253
158480.0000   -1.56820
158520.0000   -2.61047
158560.0000   -0.90420
158600.0000   -0.64145
158640.0000   -1.18114
158680.0000   -1.22972
158720.0000   -1.81882
158760.0000   -1.22036
158800.0000   -1.20371
158840.0000   -1.01425
158880.0000   -1.47891
158920.0000   -1.13288
158960.0000   -2.34224
159000.0000   -2.01413
159040.0000   -1.55272
159080.0000   -1.45942
159120.0000   -0.98355
159160.0000   -1.30142
159200.0000   -2.39411
159240.0000   -1.94971
159280.0000   -1.89415
159320.0000   -1.32522
159360.0000   -1.71173
159400.0000   -1.75163
159440.0000   -2.06770
159480.0000   -2.52727
159520.0000   -1.56139
159560.0000   -2.34179
159600.0000   -1.87070
159640.0000   -1.87965
159680.0000   -1.42646
159720.0000   -2.21536
159760.0000   -3.20263
159800.0000   -2.77874
159840.0000   -3.00176
159880.0000   -3.30240
159920.0000   -2.47274
159960.0000   -2.55838
160000.0000   -2.21838
160040.0000   -1.29394
160080.0000   -2.09611
160120.0000   -2.18250
160160.0000   -2.59887
160200.0000   -2.38395
160240.0000   -2.14171
160280.0000   -2.37807
160320.0000   -2.81985
160360.0000   -3.00674
160400.0000   -2.51735
160440.0000   -1.84509
160480.0000   -1.94507
160520.0000   -2.10650
160560.0000   -2.13665
160600.0000   -1.88193
160640.0000   -2.55089
160680.0000   -1.60819
160720.0000   -2.11004
160760.0000   -2.56775
160800.0000   -2.38324
160840.0000   -2.23909
160880.0000   -1.98094
160920.0000   -1.70179
160960.0000   -2.00936
161000.0000   -2.47952
161040.0000   -2.66879
161080.0000   -1.96069
161120.0000   -2.10473
161160.0000   -2.57200
161200.0000   -2.62468
161240.0000   -2.98435
161280.0000   -1.64456
161320.0000   -1.88744
161360.0000   -0.67484
161400.0000   -2.12456
161440.0000   -1.76820
161480.0000   -1.39568
161520.0000   -1.25699
161560.0000   -1.24292
161600.0000   -1.76439
161640.0000   -2.21678
161680.0000   -2.00931
161720.0000   -2.26210
161760.0000   -0.94858
161800.0000   -1.00098
161840.0000   -2.31194
161880.0000   -1.92832
161920.0000   -2.33929
161960.0000   -1.67745
162000.0000   -2.11891
162040.0000   -1.81651
162080.0000   -1.20786
162120.0000   -1.32474
162160.0000   -1.42826
162200.0000   -1.62291
162240.0000   -2.39828
162280.0000   -1.49508
162320.0000   -1.46117
162360.0000   -1.81192
162400.0000   -1.72151
162440.0000   -1.69954
162480.0000   -2.76283
162520.0000   -3.03846
162560.0000   -3.04925
162600.0000   -3.58813
162640.0000   -2.54090
162680.0000   -1.64940
162720.0000   -2.73043
162760.0000   -1.86336
162800.0000   -2.64431
162840.0000   -2.02867
162880.0000   -2.13760
162920.0000   -2.16685
162960.0000   -1.56529
163000.0000   -2.10485
163040.0000   -2.55099
163080.0000   -1.47818
163120.0000   -1.04944
163160.0000   -1.18891
163200.0000   -0.60331
163240.0000   -1.54822
163280.0000   -2.19858
163320.0000   -1.94908
163360.0000   -1.42200
163400.0000   -0.67418
163440.0000   -1.14254
163480.0000   -1.09948
163520.0000   -1.60160
163560.0000   -1.94556
163600.0000   -1.76950
163640.0000   -1.10476
163680.0000   -2.57182
163720.0000   -2.12266
163760.0000   -1.18937
163800.0000   -1.58909
163840.0000   -2.26377
163880.0000   -2.86860
163920.0000   -2.37215
163960.0000   -3.16350
164000.0000   -2.10443
164040.0000   -2.19486
164080.0000   -2.00265
164120.0000   -1.65818
164160.0000   -1.62776
164200.0000   -2.85947
164240.0000   -2.83483
164280.0000   -2.32152
164320.0000   -2.88696
164360.0000   -1.99537
164400.0000   -2.80671
164440.0000   -2.63810
164480.0000   -2.77634
164520.0000   -2.21961
164560.0000   -2.80767
164600.0000   -3.01052
164640.0000   -1.68180
164680.0000   -2.82169
164720.0000   -3.32418
164760.0000   -2.21742
164800.0000   -1.81172
164840.0000   -1.39589
164880.0000   -1.63756
164920.0000   -1.82051
164960.0000   -1.83420
165000.0000   -1.62280
165040.0000   -1.56468
165080.0000   -1.31953
165120.0000   -1.46032
165160.0000   -1.95015
165200.0000   -1.13486
165240.0000   -1.69607
165280.0000   -1.61092
165320.0000   -1.81411
165360.0000   -0.89683
165400.0000   -1.51667
165440.0000   -1.71183
165480.0000   -1.41120
165520.0000   -1.42310
165560.0000   -1.46068
165600.0000   -1.55532
165640.0000   -0.84873
165680.0000   -1.72327
165720.0000   -1.13381
165760.0000   -1.36058
165800.0000   -1.34703
165840.0000   -2.16725
165880.0000   -1.90237
165920.0000   -1.89074
165960.0000   -1.85716
166000.0000   -1.60781
166040.0000   -1.85446
166080.0000   -2.36737
166120.0000   -1.87088
166160.0000   -1.43669
166200.0000   -2.39119
166240.0000   -1.45499
166280.0000   -1.95882
166320.0000   -2.30489
166360.0000   -2.08408
166400.0000   -2.16724
166440.0000   -2.11012
166480.0000   -2.14756
166520.0000   -1.24706
166560.0000   -1.89927
166600.0000   -3.41932
166640.0000   -1.41243
166680.0000   -1.96676
166720.0000   -1.67296
166760.0000   -1.45726
166800.0000   -2.38832
166840.0000   -1.84424
166880.0000   -1.56388
166920.0000   -1.62151
166960.0000   -1.50535
167000.0000   -2.28704
167040.0000   -1.70777
167080.0000   -1.54254
167120.0000   -1.41301
167160.0000   -0.88657
167200.0000   -0.88313
167240.0000   -1.53734
167280.0000   -1.81287
167320.0000   -1.05404
167360.0000   -1.59962
167400.0000   -1.93430
167440.0000   -1.87677
167480.0000   -2.45258
167520.0000   -2.12065
167560.0000   -1.28438
167600.0000   -2.32957
167640.0000   -2.58937
167680.0000   -1.90956
167720.0000   -2.29903
167760.0000   -1.45544
167800.0000   -2.22719
167840.0000   -2.25962
167880.0000   -2.51289
167920.0000   -2.03591
167960.0000   -1.70104
168000.0000   -1.67031
168040.0000   -2.21170
168080.0000   -2.29092
168120.0000   -2.08837
168160.0000   -2.01822
168200.0000   -1.51409
168240.0000   -2.02743
168280.0000   -1.85139
168320.0000   -1.12626
168360.0000   -2.42502
168400.0000   -1.81354
168440.0000   -1.94717
168480.0000   -1.76693
168520.0000   -2.14000
168560.0000   -1.74622
168600.0000   -2.11869
168640.0000   -1.91736
168680.0000   -1.47484
168720.0000   -2.44747
168760.0000   -2.65302
168800.0000   -1.63499
168840.0000   -2.53647
168880.0000   -1.58133
168920.0000   -2.16682
168960.0000   -2.24729
169000.0000   -1.53038
169040.0000   -1.81848
169080.0000   -1.74870
169120.0000   -2.26301
169160.0000   -2.23878
169200.0000   -2.66033
169240.0000   -2.16376
169280.0000   -1.91503
169320.0000   -2.75814
169360.0000   -1.23456
169400.0000   -2.04662
169440.0000   -1.87339
169480.0000   -2.41668
169520.0000   -2.50784
169560.0000   -1.71820
169600.0000   -2.14936
169640.0000   -2.63063
169680.0000   -1.57328
169720.0000   -1.96216
169760.0000   -1.34972
169800.0000   -1.60137
169840.0000   -1.93945
169880.0000   -1.08583
169920.0000   -1.31965
169960.0000   -1.79686
170000.0000   -1.61904
170040.0000   -1.87378
170080.0000   -1.75531
170120.0000   -2.38901
170160.0000   -1.44349
170200.0000   -1.13531
170240.0000   -1.58589
170280.0000   -1.28928
170320.0000   -1.74755
170360.0000   -1.50386
170400.0000   -1.56074
170440.0000   -1.63662
170480.0000   -1.63796
170520.0000   -0.93057
170560.0000   -1.67096
170600.0000   -3.18220
170640.0000   -1.56296
170680.0000   -2.26260
170720.0000   -1.93715
170760.0000   -2.16645
170800.0000   -2.18340
170840.0000   -3.20401
170880.0000   -2.93682
170920.0000   -2.15038
170960.0000   -2.16217
171000.0000   -2.68673
171040.0000   -1.53282
171080.0000   -2.08436
171120.0000   -2.69334
171160.0000   -2.20076
171200.0000   -2.21982
171240.0000   -2.25849
171280.0000   -1.79387
171320.0000   -1.41799
171360.0000   -2.81646
171400.0000   -2.99704
171440.0000   -1.61888
171480.0000   -1.16255
171520.0000   -1.33640
171560.0000   -2.07408
171600.0000   -1.19143
171640.0000   -1.70460
171680.0000   -1.87688
171720.0000   -2.08032
171760.0000   -1.98542
171800.0000   -1.79052
171840.0000   -1.96765
171880.0000   -2.51741
171920.0000   -2.07439
171960.0000   -2.08694
172000.0000   -2.19159
172040.0000   -1.72712
172080.0000   -1.67896
172120.0000   -2.16663
172160.0000   -2.49367
172200.0000   -2.03292
172240.0000   -2.54656
172280.0000   -1.74562
172320.0000   -3.12871
172360.0000   -1.50305
172400.0000   -2.38170
172440.0000   -2.79220
172480.0000   -2.75546
172520.0000   -2.21057
172560.0000   -2.02456
172600.0000   -2.32227
172640.0000   -1.59177
172680.0000   -2.03824
172720.0000   -1.69017
172760.0000   -1.52179
172800.0000   -2.84370
172840.0000   -1.43367
172880.0000   -2.00412
172920.0000   -2.26953
172960.0000   -2.48601
173000.0000   -3.01305
173040.0000   -2.49857
173080.0000   -1.53032
173120.0000   -1.38855
173160.0000   -1.82565
173200.0000   -1.23625
173240.0000   -1.50683
173280.0000   -1.06316
173320.0000   -2.32090
173360.0000   -1.95571
173400.0000   -2.50780
173440.0000   -1.43010
173480.0000   -1.55246
173520.0000   -2.20375
173560.0000   -1.32972
173600.0000   -1.31849
173640.0000   -1.65185
173680.0000   -1.98057
173720.0000   -1.73865
173760.0000   -1.27384
173800.0000   -2.06170
173840.0000   -1.51084
173880.0000   -1.68198
173920.0000   -1.90228
173960.0000   -2.18362
174000.0000   -1.59154
174040.0000   -1.43769
174080.0000   -1.78286
174120.0000   -1.98586
174160.0000   -1.66323
174200.0000   -2.49296
174240.0000   -1.91511
174280.0000   -2.30582
174320.0000   -2.60703
174360.0000   -2.58395
174400.0000   -1.61420
174440.0000   -1.91123
174480.0000   -1.98646
174520.0000   -1.55161
174560.0000   -2.03997
174600.0000   -1.91209
174640.0000   -1.38345
174680.0000   -1.60547
174720.0000   -1.91650
174760.0000   -0.77306
174800.0000   -1.73114
174840.0000   -1.47925
174880.0000   -2.28127
174920.0000   -2.24765
174960.0000   -2.71476
175000.0000   -1.39579
175040.0000   -1.89745
175080.0000   -1.93651
175120.0000   -2.01051
175160.0000   -1.71178
175200.0000   -2.21868
175240.0000   -1.38810
175280.0000   -1.33523
175320.0000   -1.66510
175360.0000   -1.51144
175400.0000   -1.64561
175440.0000   -1.19110
175480.0000   -2.25080
175520.0000   -1.37877
175560.0000   -2.15860
175600.0000   -2.11919
175640.0000   -2.34822
175680.0000   -1.82915
175720.0000   -1.16115
175760.0000   -2.25695
175800.0000   -2.24214
175840.0000   -1.61344
175880.0000   -1.51333
175920.0000   -1.64036
175960.0000   -1.75924
176000.0000   -1.44318
176040.0000   -1.67425
176080.0000   -1.65128
176120.0000   -2.27839
176160.0000   -2.11690
176200.0000   -2.26532
176240.0000   -1.18218
176280.0000   -0.99076
176320.0000   -2.47841
176360.0000   -1.54835
176400.0000   -1.67222
176440.0000   -1.33536
176480.0000   -1.98809
176520.0000   -1.51210
176560.0000   -1.65078
176600.0000   -1.07967
176640.0000   -1.26152
176680.0000   -0.99026
176720.0000   -0.67170
176760.0000   -1.49174
176800.0000   -1.69599
176840.0000   -1.22277
176880.0000   -2.09075
176920.0000   -1.98877
176960.0000   -1.58153
177000.0000   -2.19154
177040.0000   -2.36800
177080.0000   -2.96589
177120.0000   -1.78496
177160.0000   -2.27510
177200.0000   -2.41219
177240.0000   -2.19769
177280.0000   -1.86580
177320.0000   -2.29553
177360.0000   -3.13018
177400.0000   -2.72097
177440.0000   -2.37966
177480.0000   -2.34151
177520.0000   -2.27782
177560.0000   -2.27781
177600.0000   -2.10283
177640.0000   -2.30846
177680.0000   -1.66684
177720.0000   -2.66254
177760.0000   -2.53922
177800.0000   -2.83812
177840.0000   -2.20372
177880.0000   -2.56996
177920.0000   -2.27226
177960.0000   -2.65565
178000.0000   -2.99897
178040.0000   -2.22746
178080.0000   -2.34496
178120.0000   -2.17779
178160.0000   -1.94550
178200.0000   -2.80792
178240.0000   -2.97281
178280.0000   -3.31630
178320.0000   -2.94750
178360.0000   -2.44663
178400.0000   -2.27275
178440.0000   -1.50192
178480.0000   -1.72634
178520.0000   -1.95413
178560.0000   -1.67841
178600.0000   -2.08257
178640.0000   -2.14623
178680.0000   -2.26301
178720.0000   -2.54586
178760.0000   -2.34175
178800.0000   -1.83939
178840.0000   -2.52286
178880.0000   -2.00199
178920.0000   -2.03540
178960.0000   -1.54425
179000.0000   -1.43699
179040.0000   -2.30306
179080.0000   -1.47911
179120.0000   -1.69283
179160.0000   -1.35890
179200.0000   -1.58602
179240.0000   -1.67112
179280.0000   -2.03652
179320.0000   -2.76519
179360.0000   -2.38997
179400.0000   -2.26044
179440.0000   -2.35758
179480.0000   -1.62263
179520.0000   -2.69006
179560.0000   -2.19365
179600.0000   -2.61555
179640.0000   -2.41864
179680.0000   -1.96881
179720.0000   -1.95735
179760.0000   -3.37670
179800.0000   -1.70607
179840.0000   -1.41978
179880.0000   -1.17993
179920.0000   -1.11609
179960.0000   -1.79444
180000.0000   -2.34467
180040.0000   -1.81629
180080.0000   -2.77117
180120.0000   -2.55429
180160.0000   -2.53003
180200.0000   -2.22057
180240.0000   -3.60943
180280.0000   -3.33792
180320.0000   -3.70362
180360.0000   -2.62131
180400.0000   -2.71304
180440.0000   -3.57456
180480.0000   -3.25830
180520.0000   -2.50952
180560.0000   -2.88896
180600.0000   -1.64987
180640.0000   -2.47878
180680.0000   -1.66986
180720.0000   -2.93387
180760.0000   -1.83878
180800.0000   -2.62390
180840.0000   -2.08984
180880.0000   -1.96052
180920.0000   -2.65132
180960.0000   -2.41467
181000.0000   -1.30069
181040.0000   -2.05746
181080.0000   -1.53938
181120.0000   -2.57774
181160.0000   -2.81963
181200.0000   -1.91938
181240.0000   -2.09571
181280.0000   -2.36705
181320.0000   -2.71629
181360.0000   -2.66405
181400.0000   -3.10464
181440.0000   -3.09146
181480.0000   -4.24366
181520.0000   -3.65930
181560.0000   -2.11723
181600.0000   -2.63485
181640.0000   -2.79118
181680.0000   -2.06099
181720.0000   -2.34511
181760.0000   -2.21152
181800.0000   -2.54867
181840.0000   -1.85223
181880.0000   -0.80121
181920.0000   -0.67728
181960.0000   -0.52306
182000.0000   -1.32174
182040.0000   -0.55797
182080.0000   -1.12652
182120.0000   -1.20567
182160.0000   -1.89629
182200.0000   -0.67346
182240.0000   -0.69269
182280.0000   -0.77097
182320.0000   -0.72231
182360.0000   -0.80351
182400.0000   -0.88628
182440.0000   -1.72268
182480.0000   -1.64420
182520.0000   -1.06425
182560.0000   -0.82034
182600.0000    0.21903
182640.0000   -0.74564
182680.0000   -0.66047
182720.0000   -0.35878
182760.0000   -0.69908
182800.0000   -0.78967
182840.0000   -1.05517
182880.0000   -0.74108
182920.0000   -0.25137
182960.0000   -0.88630
183000.0000   -1.50940
183040.0000   -1.43048
183080.0000   -1.62880
183120.0000   -1.35323
183160.0000   -2.21575
183200.0000   -1.18650
183240.0000   -1.15987
183280.0000   -1.85832
183320.0000   -0.19998
183360.0000   -1.02180
183400.0000   -0.62165
183440.0000   -1.02299
183480.0000   -1.29190
183520.0000   -1.45130
183560.0000   -1.59108
183600.0000   -0.74978
183640.0000   -0.03685
183680.0000   -0.53982
183720.0000   -0.09298
183760.0000   -1.09149
183800.0000   -0.46831
183840.0000   -0.61580
183880.0000   -1.27898
183920.0000   -1.83112
183960.0000   -1.50735
184000.0000   -1.77392
184040.0000   -1.47904
184080.0000   -0.75346
184120.0000   -1.20348
184160.0000   -1.12905
184200.0000   -0.37152
184240.0000   -1.80281
184280.0000   -1.46457
184320.0000   -1.59178
184360.0000   -1.55993
184400.0000   -1.65278
184440.0000   -1.72083
184480.0000   -0.97548
184520.0000   -1.55106
184560.0000   -1.42930
184600.0000   -2.01643
184640.0000   -2.11116
184680.0000   -2.36583
184720.0000   -2.54761
184760.0000   -2.25353
184800.0000   -2.48499
184840.0000   -2.30902
184880.0000   -2.53905
184920.0000   -2.30169
184960.0000   -1.58283
185000.0000   -1.65613
185040.0000   -1.42948
185080.0000   -1.91390
185120.0000   -3.03771
185160.0000   -1.84510
185200.0000   -3.12144
185240.0000   -2.78001
185280.0000   -2.49872
185320.0000   -1.77211
185360.0000   -2.63815
185400.0000   -2.46619
185440.0000   -1.58850
185480.0000   -2.36765
185520.0000   -2.19772
185560.0000   -2.34528
185600.0000   -2.18442
185640.0000   -2.26684
185680.0000   -1.32470
185720.0000   -2.29935
185760.0000   -2.06368
185800.0000   -2.07380
185840.0000   -1.18979
185880.0000   -1.77590
185920.0000   -2.00011
185960.0000   -1.26636
186000.0000   -0.85718
186040.0000   -1.65434
186080.0000   -3.11912
186120.0000   -1.96048
186160.0000   -1.20659
186200.0000   -1.04278
186240.0000   -2.48156
186280.0000   -1.39869
186320.0000   -1.57467
186360.0000   -1.52807
186400.0000   -1.18882
186440.0000   -0.86398
186480.0000   -0.84261
186520.0000   -0.78060
186560.0000   -1.03869
186600.0000   -1.55367
186640.0000   -0.34680
186680.0000   -1.67657
186720.0000   -2.14657
186760.0000   -1.20695
186800.0000   -1.89647
186840.0000   -1.68905
186880.0000   -1.54293
186920.0000   -0.75542
186960.0000   -1.36575
187000.0000   -0.94097
187040.0000   -1.90768
187080.0000   -1.70590
187120.0000   -1.95146
187160.0000   -1.36638
187200.0000   -1.13766
187240.0000   -1.64225
187280.0000   -1.30923
187320.0000   -1.18723
187360.0000   -2.06188
187400.0000   -2.05880
187440.0000   -2.13531
187480.0000   -0.94762
187520.0000   -2.14850
187560.0000   -1.63197
187600.0000   -1.94231
187640.0000   -2.17612
187680.0000   -2.16903
187720.0000   -0.82626
187760.0000   -2.61958
187800.0000   -2.22307
187840.0000   -1.97844
187880.0000   -2.21310
187920.0000   -2.37480
187960.0000   -2.43822
188000.0000   -3.06179
188040.0000   -3.32149
188080.0000   -4.23820
188120.0000   -3.20645
188160.0000   -3.32819
188200.0000   -2.97430
188240.0000   -3.61734
188280.0000   -2.49935
188320.0000   -1.72585
188360.0000   -2.58661
188400.0000   -2.99288
188440.0000   -2.60941
188480.0000   -1.45225
188520.0000   -1.72199
188560.0000   -2.76887
188600.0000   -2.37754
188640.0000   -2.62660
188680.0000   -3.01964
188720.0000   -1.86454
188760.0000   -2.52391
188800.0000   -2.66050
188840.0000   -1.48546
188880.0000   -2.53235
188920.0000   -3.20052
188960.0000   -2.70096
189000.0000   -3.13969
189040.0000   -3.38308
189080.0000   -3.15786
189120.0000   -2.73108
189160.0000   -2.41961
189200.0000   -2.69443
189240.0000   -4.12573
189280.0000   -2.48607
189320.0000   -2.04586
189360.0000   -2.55554
189400.0000   -2.75568
189440.0000   -2.37144
189480.0000   -2.51585
189520.0000   -2.34750
189560.0000   -1.68223
189600.0000   -2.67202
189640.0000   -3.35547
189680.0000   -3.28057
189720.0000   -3.39783
189760.0000   -3.07227
189800.0000   -2.99193
189840.0000   -2.22585
189880.0000   -2.89727
189920.0000   -2.43159
189960.0000   -2.71793
190000.0000   -1.80786
190040.0000   -2.28044
190080.0000   -1.86924
190120.0000   -2.62846
190160.0000   -2.61693
190200.0000   -3.32666
190240.0000   -3.19765
190280.0000   -2.38406
190320.0000   -1.45449
190360.0000   -2.98274
190400.0000   -1.74551
190440.0000   -2.22320
190480.0000   -2.72430
190520.0000   -3.54991
190560.0000   -2.26427
190600.0000   -2.35404
190640.0000   -2.61322
190680.0000   -3.15732
190720.0000   -1.57347
190760.0000   -1.63523
190800.0000   -1.45996
190840.0000   -2.86254
190880.0000   -1.67508
190920.0000   -1.97944
190960.0000   -2.39529
191000.0000   -3.75907
191040.0000   -2.60164
191080.0000   -3.17407
191120.0000   -2.35165
191160.0000   -2.78091
191200.0000   -4.08046
191240.0000   -2.83646
191280.0000   -2.96112
191320.0000   -2.94255
191360.0000   -2.87305
191400.0000   -2.49702
191440.0000   -2.18089
191480.0000   -2.10857
191520.0000   -3.03859
191560.0000   -2.85624
191600.0000   -2.42314
191640.0000   -2.79093
191680.0000   -2.54182
191720.0000   -3.03938
191760.0000   -2.45823
191800.0000   -2.11862
191840.0000   -1.63406
191880.0000   -2.94234
191920.0000   -1.90602
191960.0000   -2.00868
192000.0000   -2.06233
192040.0000   -2.35724
192080.0000   -2.36710
192120.0000   -2.53621
192160.0000   -2.55812
192200.0000   -3.55508
192240.0000   -3.19271
192280.0000   -3.35989
192320.0000   -3.74870
192360.0000   -3.15070
192400.0000   -2.67931
192440.0000   -3.50513
192480.0000   -4.36465
192520.0000   -3.54856
192560.0000   -3.62406
192600.0000   -3.15945
192640.0000   -4.44269
192680.0000   -3.94701
192720.0000   -3.85290
192760.0000   -4.22161
192800.0000   -4.61504
192840.0000   -3.66794
192880.0000   -4.01114
192920.0000   -3.98976
192960.0000   -3.76345
193000.0000   -3.63367
193040.0000   -2.33136
193080.0000   -2.74023
193120.0000   -2.83925
193160.0000   -3.09220
193200.0000   -3.39348
193240.0000   -3.44668
193280.0000   -3.56950
193320.0000   -2.62728
193360.0000   -2.04072
193400.0000   -3.03711
193440.0000   -4.52247
193480.0000   -4.05327
193520.0000   -3.65376
193560.0000   -3.13295
193600.0000   -3.56934
193640.0000   -3.02833
193680.0000   -3.22488
193720.0000   -2.47443
193760.0000   -4.67659
193800.0000   -3.98626
193840.0000   -3.25353
193880.0000   -2.72601
193920.0000   -2.31322
193960.0000   -2.98225
194000.0000   -2.91109
194040.0000   -3.44454
194080.0000   -4.17105
194120.0000   -3.41051
194160.0000   -3.51888
194200.0000   -3.99096
194240.0000   -2.39584
194280.0000   -2.95601
194320.0000   -4.17633
194360.0000   -2.72758
194400.0000   -3.28831
194440.0000   -3.63028
194480.0000   -3.30387
194520.0000   -2.83562
194560.0000   -3.90432
194600.0000   -3.41412
194640.0000   -3.26081
194680.0000   -3.63180
194720.0000   -3.46590
194760.0000   -3.35255
194800.0000   -3.08423
194840.0000   -4.16197
194880.0000   -2.73310
194920.0000   -2.88810
194960.0000   -2.43584
195000.0000   -2.27186
195040.0000   -2.40691
195080.0000   -2.97222
195120.0000   -2.86374
195160.0000   -3.30775
195200.0000   -3.16466
195240.0000   -3.99401
195280.0000   -3.54484
195320.0000   -3.73830
195360.0000   -3.25928
195400.0000   -3.12720
195440.0000   -2.62735
195480.0000   -2.20112
195520.0000   -1.75270
195560.0000   -1.82563
195600.0000   -2.19914
195640.0000   -2.44115
195680.0000   -2.24833
195720.0000   -3.13223
195760.0000   -2.56481
195800.0000   -2.25820
195840.0000   -2.38532
195880.0000   -1.56847
195920.0000   -1.97202
195960.0000   -2.08444
196000.0000   -1.57704
196040.0000   -2.31986
196080.0000   -2.00768
196120.0000   -1.17334
196160.0000   -1.15329
196200.0000   -1.03707
196240.0000   -1.52076
196280.0000   -1.71469
196320.0000   -1.13948
196360.0000   -0.76665
196400.0000   -1.37378
196440.0000   -0.81306
196480.0000   -1.73934
196520.0000   -1.24533
196560.0000   -0.26405
196600.0000   -0.97947
196640.0000    0.46441
196680.0000   -1.22668
196720.0000   -0.80902
196760.0000   -0.10541
196800.0000   -0.47985
196840.0000   -0.37713
196880.0000   -0.02690
196920.0000   -0.31338
196960.0000    0.60061
197000.0000   -0.27150
197040.0000   -0.89797
197080.0000    0.55721
197120.0000   -0.26690
197160.0000   -0.34881
197200.0000    0.10602
197240.0000   -0.72701
197280.0000   -0.21732
197320.0000    0.74279
197360.0000    0.02647
197400.0000   -0.85679
197440.0000    0.12107
197480.0000   -0.28109
197520.0000    0.37339
197560.0000   -0.14978
197600.0000   -1.04626
197640.0000   -1.79490
197680.0000   -0.80239
197720.0000   -0.17161
197760.0000   -1.10394
197800.0000   -1.94910
197840.0000   -1.41361
197880.0000   -1.46523
197920.0000   -0.72073
197960.0000   -1.30551
198000.0000   -1.58007
198040.0000   -0.73366
198080.0000   -1.67664
198120.0000   -1.09211
198160.0000    0.07277
198200.0000   -0.67303
198240.0000    0.38435
198280.0000   -0.87470
198320.0000    0.19458
198360.0000   -0.79548
198400.0000    0.12577
198440.0000   -0.14034
198480.0000   -0.22928
198520.0000   -0.65767
198560.0000    0.50431
198600.0000   -0.04461
198640.0000   -0.76002
198680.0000   -0.38585
198720.0000   -1.29966
198760.0000   -0.36396
198800.0000   -0.88367
198840.0000    0.04366
198880.0000   -0.19720
198920.0000   -0.21587
198960.0000   -1.01841
199000.0000    0.38810
199040.0000    0.35103
199080.0000    1.90377
199120.0000   -0.08447
199160.0000    0.08088
199200.0000    0.69548
199240.0000   -0.48453
199280.0000    0.62273
199320.0000    0.99006
199360.0000    0.32430
199400.0000   -0.24967
199440.0000    0.67295
199480.0000    0.73470
199520.0000   -0.03276
199560.0000   -0.39533
199600.0000    0.52925
199640.0000    0.44349
199680.0000    0.29493
199720.0000    0.34883
199760.0000    1.51586
199800.0000    1.31585
199840.0000    1.15385
199880.0000    0.09095
199920.0000    0.04789
199960.0000    0.67841
200000.0000   -0.15450
200040.0000    0.11662
200080.0000    0.14410
200120.0000    0.29015
200160.0000    0.21431
200200.0000    0.80434
200240.0000   -0.12956
200280.0000    0.69295
200320.0000   -0.17988
200360.0000    0.15662
200400.0000    0.07693
200440.0000    0.34070
200480.0000   -0.42959
200520.0000    0.64855
200560.0000   -0.14765
200600.0000    0.90207
200640.0000    0.57305
200680.0000   -0.13495
200720.0000    1.24736
200760.0000    0.67206
200800.0000   -0.30409
200840.0000    0.51150
200880.0000    1.14237
200920.0000    1.14244
200960.0000    0.77550
201000.0000    1.01717
201040.0000    0.70713
201080.0000    1.30581
201120.0000   -0.11994
201160.0000   -0.40591
201200.0000   -0.75591
201240.0000   -0.54666
201280.0000   -0.53347
201320.0000   -1.45324
201360.0000   -0.87666
201400.0000   -0.21483
201440.0000   -0.12795
201480.0000    0.35842
201520.0000    0.37821
201560.0000    0.69894
201600.0000    0.52217
201640.0000    2.27393
201680.0000    2.93888
201720.0000    1.94928
201760.0000    2.67473
201800.0000    2.24584
201840.0000    2.52897
201880.0000    2.26386
201920.0000    2.48425
201960.0000    2.23480
202000.0000    1.38483
202040.0000    1.31452
202080.0000    1.41227
202120.0000    1.71649
202160.0000    2.35450
202200.0000    1.44332
202240.0000    0.99091
202280.0000    1.75947
202320.0000    1.69289
202360.0000    1.25997
202400.0000    1.87059
202440.0000    2.21181
202480.0000    2.42346
202520.0000    2.23011
202560.0000    0.86930
202600.0000    1.13269
202640.0000    0.75021
202680.0000    1.07785
202720.0000    1.49056
202760.0000    1.62941
202800.0000    0.96780
202840.0000    1.38337
202880.0000    2.62828
202920.0000    2.80315
202960.0000    1.21152
203000.0000    2.44218
203040.0000    2.02444
203080.0000    2.34576
203120.0000    2.86485
203160.0000    3.00649
203200.0000    3.53201
203240.0000    1.47393
203280.0000    1.26785
203320.0000    2.36311
203360.0000    1.70450
203400.0000    1.25775
203440.0000    1.95190
203480.0000    2.46971
203520.0000    2.05761
203560.0000    2.46577
203600.0000    2.26102
203640.0000    3.66568
203680.0000    3.45534
203720.0000    3.03573
203760.0000    2.94418
203800.0000    4.50610
203840.0000    4.04356
203880.0000    3.80236
203920.0000    4.02000
203960.0000    3.81901
204000.0000    2.47434
204040.0000    2.88704
204080.0000    2.83009
204120.0000    1.64348
204160.0000    2.32574
204200.0000    2.64306
204240.0000    3.39299
204280.0000    3.51304
204320.0000    3.17608
204360.0000    2.09978
204400.0000    2.01252
204440.0000    2.77398
204480.0000    2.17771
204520.0000    3.25673
204560.0000    2.41983
204600.0000    2.59910
204640.0000    2.82146
204680.0000    2.51082
204720.0000    3.17932
204760.0000    2.32378
204800.0000    1.51809
204840.0000    1.43115
204880.0000    2.24287
204920.0000    2.07551
204960.0000    2.65365
205000.0000    2.24779
205040.0000    1.44449
205080.0000    1.99710
205120.0000    0.59531
205160.0000    0.62019
205200.0000    2.01886
205240.0000    1.00673
205280.0000    1.30896
205320.0000    2.17341
205360.0000    1.85892
205400.0000    2.40068
205440.0000    2.08792
205480.0000    1.74281
205520.0000    1.79341
205560.0000    2.99319
205600.0000    2.67753
205640.0000    2.32866
205680.0000    2.36839
205720.0000    1.15867
205760.0000    2.98364
205800.0000    2.77870
205840.0000    3.03378
205880.0000    1.74033
205920.0000    2.21845
205960.0000    2.31607
206000.0000    1.46292
206040.0000    2.33536
206080.0000    2.10598
206120.0000    2.55400
206160.0000    2.40851
206200.0000    3.80611
206240.0000    3.63582
206280.0000    3.29412
206320.0000    3.22708
206360.0000    3.01479
206400.0000    2.13012
206440.0000    2.66255
206480.0000    2.32748
206520.0000    3.39948
206560.0000    3.00263
206600.0000    1.79213
206640.0000    3.06311
206680.0000    2.98451
206720.0000    2.51346
206760.0000    2.39643
206800.0000    2.64409
206840.0000    2.21039
206880.0000    2.30178
206920.0000    2.83354
206960.0000    3.05232
207000.0000    2.91087
207040.0000    2.38942
207080.0000    3.50970
207120.0000    3.29242
207160.0000    2.24005
207200.0000    2.72982
207240.0000    2.45346
207280.0000    3.27197
207320.0000    2.10918
207360.0000    3.59054
207400.0000    3.43181
207440.0000    4.14456
207480.0000    3.48489
207520.0000    3.93430
207560.0000    3.56137
207600.0000    2.86969
207640.0000    2.89795
207680.0000    3.00176
207720.0000    2.54028
207760.0000    3.53281
207800.0000    2.21549
207840.0000    1.98308
207880.0000    2.87455
207920.0000    1.64957
207960.0000    0.65798
208000.0000    1.37981
208040.0000    1.10348
208080.0000    1.49265
208120.0000    1.46850
208160.0000    1.44169
208200.0000    1.25023
208240.0000    1.59822
208280.0000    1.76932
208320.0000    2.20258
208360.0000    2.62528
208400.0000    1.41232
208440.0000    2.64907
208480.0000    2.33378
208520.0000    3.23089
208560.0000    2.14907
208600.0000    2.51276
208640.0000    1.80030
208680.0000    1.56735
208720.0000    1.18098
208760.0000    1.83940
208800.0000    1.58612
208840.0000    1.52641
208880.0000    1.20894
208920.0000    1.47509
208960.0000    1.44379
209000.0000    1.72605
209040.0000    0.75025
209080.0000    1.47378
209120.0000    1.75052
209160.0000    1.54295
209200.0000    0.30084
209240.0000    1.06050
209280.0000    0.74074
209320.0000    1.44404
209360.0000    1.08446
209400.0000    0.94760
209440.0000    0.76202
209480.0000    1.74528
209520.0000    0.85734
209560.0000    0.49853
209600.0000    1.02570
209640.0000    1.03138
209680.0000    1.66058
209720.0000    2.08085
209760.0000    1.32738
209800.0000    0.86519
209840.0000    0.85647
209880.0000    1.70454
209920.0000    0.68149
209960.0000    1.04989
210000.0000    1.48096
210040.0000    1.04154
210080.0000    1.06715
210120.0000    0.18359
210160.0000   -0.08991
210200.0000   -0.91706
210240.0000    0.27706
210280.0000   -0.17664
210320.0000    0.54880
210360.0000   -0.05212
210400.0000    0.01993
210440.0000   -0.04761
210480.0000    1.21345
210520.0000    0.93400
210560.0000    1.58896
210600.0000    1.12935
210640.0000    1.63347
210680.0000    0.65708
210720.0000    0.62165
210760.0000    1.28903
210800.0000    1.58260
210840.0000    1.25720
210880.0000    0.39323
210920.0000    0.47660
210960.0000    0.67400
211000.0000    1.26818
211040.0000    0.64406
211080.0000    0.52465
211120.0000    0.57599
211160.0000    1.11367
211200.0000    2.12744
211240.0000    0.85336
211280.0000    1.36073
211320.0000   -0.19754
211360.0000   -0.22320
211400.0000    0.14024
211440.0000    0.46013
211480.0000    1.12832
211520.0000    0.88922
211560.0000    1.88579
211600.0000    1.95091
211640.0000    2.54963
211680.0000    2.29605
211720.0000    2.16282
211760.0000    2.24020
211800.0000    1.39287
211840.0000    1.45615
211880.0000    2.21965
211920.0000    1.45989
211960.0000    2.85704
212000.0000    1.55947
212040.0000    2.01202
212080.0000    1.72360
212120.0000    1.19625
212160.0000    1.58141
212200.0000    1.63987
212240.0000    1.44520
212280.0000    0.82197
212320.0000    0.98197
212360.0000    1.07936
212400.0000    0.62343
212440.0000    0.63755
212480.0000    1.46008
212520.0000    1.02073
212560.0000    1.65534
212600.0000    1.34273
212640.0000   -0.06930
212680.0000    0.51312
212720.0000    0.77485
212760.0000    0.97340
212800.0000    0.02463
212840.0000    0.24431
212880.0000   -0.30113
212920.0000   -0.11269
212960.0000   -0.18671
213000.0000    0.27895
213040.0000    0.40165
213080.0000    0.78976
213120.0000   -0.03465
213160.0000    0.10987
213200.0000    0.64642
213240.0000   -0.01028
213280.0000   -0.04479
213320.0000   -0.02293
213360.0000    0.36066
213400.0000    1.82196
213440.0000    0.59892
213480.0000    1.11419
213520.0000    1.79676
213560.0000    2.58240
213600.0000    0.92784
213640.0000    1.88997
213680.0000    1.65330
213720.0000    0.60573
213760.0000    0.75541
213800.0000    1.27442
213840.0000    0.53323
213880.0000    0.87706
213920.0000    1.17972
213960.0000    0.42266
214000.0000    0.97925
214040.0000   -0.69145
214080.0000   -0.53644
214120.0000    0.23513
214160.0000    0.22854
214200.0000    0.15404
214240.0000   -0.45022
214280.0000    1.90273
214320.0000    1.57246
214360.0000    1.29091
214400.0000    1.49109
214440.0000    1.24451
214480.0000    1.46676
214520.0000    1.57846
214560.0000    1.71083
214600.0000    0.82000
214640.0000    1.05695
214680.0000   -0.40283
214720.0000    0.92063
214760.0000    0.39701
214800.0000    0.26262
214840.0000    0.55592
214880.0000    0.95673
214920.0000    1.01073
214960.0000    0.30169
215000.0000    1.13505
215040.0000    0.85244
215080.0000    0.43975
215120.0000    1.07058
215160.0000    0.41761
215200.0000    0.56689
215240.0000    1.39170
215280.0000    0.40260
215320.0000    1.11637
215360.0000    0.37685
215400.0000   -0.41611
215440.0000   -0.41621
215480.0000    0.35685
215520.0000    1.13482
215560.0000    1.17534
215600.0000    0.42931
215640.0000    0.52460
215680.0000    1.18785
215720.0000    0.44735
215760.0000    1.03220
215800.0000    0.89391
215840.0000    0.41302
215880.0000    0.59580
215920.0000    0.57500
215960.0000    0.75688
216000.0000    1.36634
216040.0000    1.49614
216080.0000    0.97254
216120.0000    1.12842
216160.0000   -0.43846
216200.0000    1.30305
216240.0000    1.07085
216280.0000    0.03556
216320.0000    0.35999
216360.0000   -0.20599
216400.0000   -1.18181
216440.0000   -0.25770
216480.0000   -1.96983
216520.0000    0.25952
216560.0000    0.23208
216600.0000   -1.23462
216640.0000   -1.23165
216680.0000   -0.81850
216720.0000    0.27602
216760.0000    0.78121
216800.0000    0.46960
216840.0000    0.48528
216880.0000    0.69033
216920.0000    0.06811
216960.0000    0.51476
217000.0000    0.49504
217040.0000    1.18281
217080.0000    0.58560
217120.0000    0.14361
217160.0000    0.52373
217200.0000    1.45089
217240.0000    1.94174
217280.0000    1.83478
217320.0000    0.47462
217360.0000    1.78016
217400.0000    1.41750
217440.0000   -0.62899
217480.0000    1.17351
217520.0000    0.04448
217560.0000    1.55920
217600.0000    1.67419
217640.0000    2.40170
217680.0000    1.87528
217720.0000    1.13731
217760.0000    1.42436
217800.0000    0.99971
217840.0000    0.30735
217880.0000   -0.28642
217920.0000    0.67022
217960.0000    0.39818
218000.0000    1.05095
218040.0000    1.04436
218080.0000    1.01524
218120.0000    1.06276
218160.0000    0.28442
218200.0000    0.58742
218240.0000    1.39519
218280.0000    0.58354
218320.0000   -0.38839
218360.0000   -0.88727
218400.0000   -0.30847
218440.0000    0.19263
218480.0000    0.75817
218520.0000    0.70927
218560.0000    0.23425
218600.0000    1.16679
218640.0000    0.07335
218680.0000    0.98336
218720.0000   -0.80816
218760.0000    0.35555
218800.0000    0.49450
218840.0000    0.04802
218880.0000   -0.05744
218920.0000   -0.89333
218960.0000    0.53076
219000.0000   -0.51837
219040.0000    0.99087
219080.0000    0.53674
219120.0000   -0.05047
219160.0000    0.28252
219200.0000   -0.27859
219240.0000   -0.38430
219280.0000    0.11346
219320.0000    0.48436
219360.0000    0.19400
219400.0000    0.08685
219440.0000    0.10633
219480.0000    0.01183
219520.0000   -0.50809
219560.0000   -0.36983
219600.0000    0.00862
219640.0000    0.40509
219680.0000   -0.26152
219720.0000    0.35408
219760.0000   -0.90303
219800.0000   -0.12026
219840.0000    1.53602
219880.0000    1.43950
219920.0000    1.31946
219960.0000    0.58130
220000.0000    0.21201
220040.0000    1.19704
220080.0000    1.53597
220120.0000    0.22802
220160.0000    0.24830
220200.0000    0.54097
220240.0000    1.27547
220280.0000    1.50726
220320.0000    1.26923
220360.0000    1.35375
220400.0000    1.01441
220440.0000   -0.12057
220480.0000   -0.16976
220520.0000   -0.81601
220560.0000   -0.98084
220600.0000   -0.81656
220640.0000    0.55758
220680.0000   -0.12607
220720.0000    0.56597
220760.0000    0.25690
220800.0000    1.16271
220840.0000    1.27316
220880.0000    0.93279
220920.0000    0.85156
220960.0000    0.30634
221000.0000   -0.27251
221040.0000    0.52535
221080.0000    0.59481
221120.0000    1.38726
221160.0000    0.41529
221200.0000    1.15759
221240.0000    1.90061
221280.0000    1.08964
221320.0000    1.41244
221360.0000    1.81649
221400.0000    0.98520
221440.0000    0.77490
221480.0000    1.52787
221520.0000    0.84242
221560.0000    0.49075
221600.0000    0.09189
221640.0000    1.57448
221680.0000    0.41981
221720.0000    1.12424
221760.0000    2.29244
221800.0000    1.84046
221840.0000    2.00602
221880.0000    1.12765
221920.0000    1.12778
221960.0000    1.08392
222000.0000    1.22297
222040.0000    0.61265
222080.0000    0.61384
222120.0000    0.82504
222160.0000    0.80181
222200.0000    1.55072
222240.0000    0.92651
222280.0000    0.96727
222320.0000    0.35834
222360.0000    0.68528
222400.0000    1.73017
222440.0000    1.02343
222480.0000    1.45300
222520.0000    0.78041
222560.0000    0.15310
222600.0000    1.11195
222640.0000    1.66349
222680.0000    0.53895
222720.0000    1.27980
222760.0000    2.33927
222800.0000    1.49199
222840.0000    1.14269
222880.0000    2.01443
222920.0000    2.12071
222960.0000    1.24732
223000.0000    1.20431
223040.0000    0.77893
223080.0000    1.70336
223120.0000    1.01192
223160.0000    0.97012
223200.0000    1.11561
223240.0000    2.65668
223280.0000    1.59440
223320.0000    2.41715
223360.0000    2.23168
223400.0000    1.41880
223440.0000    1.87365
223480.0000    1.53448
223520.0000    1.63624
223560.0000    1.31307
223600.0000    1.89132
223640.0000    2.92029
223680.0000    2.38413
223720.0000    2.13970
223760.0000    2.82152
223800.0000    2.32471
223840.0000    1.76116
223880.0000    1.79682
223920.0000    2.22169
223960.0000    2.94440
224000.0000    2.04873
224040.0000    1.21080
224080.0000    1.26900
224120.0000    0.53638
224160.0000    0.50076
224200.0000    1.32907
224240.0000    1.58218
224280.0000    1.67995
224320.0000    0.80908
224360.0000   -0.10563
224400.0000    1.24095
224440.0000    1.74778
224480.0000    1.19962
224520.0000    1.70908
224560.0000    0.79342
224600.0000    0.90230
224640.0000    1.13763
224680.0000    1.33540
224720.0000    2.14821
224760.0000    0.51565
224800.0000    2.34551
224840.0000    1.00739
224880.0000    0.30353
224920.0000    1.49640
224960.0000    0.61884
225000.0000    1.27424
225040.0000    1.64012
225080.0000   -0.01424
225120.0000    0.39386
225160.0000   -0.56512
225200.0000    0.23119
225240.0000    0.83820
225280.0000    0.41146
225320.0000   -0.70741
225360.0000    0.70846
225400.0000    1.06976
225440.0000    0.59048
225480.0000    1.92584
225520.0000    1.00996
225560.0000    1.49810
225600.0000    1.57509
225640.0000    1.47187
225680.0000    1.61077
225720.0000    0.28828
225760.0000    1.04696
225800.0000    0.68684
225840.0000    0.04117
225880.0000    0.38707
225920.0000    0.75594
225960.0000    1.14813
226000.0000    1.35769
226040.0000    1.51688
226080.0000    2.14861
226120.0000    1.32829
226160.0000    1.46822
226200.0000    1.41043
226240.0000    1.30142
226280.0000    1.66357
226320.0000    1.18431
226360.0000    1.06533
226400.0000    1.42174
226440.0000    1.11350
226480.0000    1.91079
226520.0000    1.90121
226560.0000    1.01567
226600.0000    0.55026
226640.0000    1.44517
226680.0000    1.19746
226720.0000    0.68738
226760.0000    0.96774
226800.0000    2.59351
226840.0000    1.65562
226880.0000    1.08763
226920.0000    1.63971
226960.0000    1.48456
227000.0000    1.20243
227040.0000    0.96923
227080.0000    1.39880
227120.0000    1.19290
227160.0000    1.24143
227200.0000    1.91077
227240.0000    1.41015
227280.0000    2.64534
227320.0000    2.76968
227360.0000    1.56906
227400.0000    1.89072
227440.0000    1.25663
227480.0000    0.78626
227520.0000    1.17241
227560.0000    1.08347
227600.0000    1.58361
227640.0000    1.47609
227680.0000    2.13283
227720.0000    1.60372
227760.0000    0.59006
227800.0000    1.70097
227840.0000    1.88154
227880.0000    1.73614
227920.0000    1.97815
227960.0000    2.17889
228000.0000    2.19068
228040.0000    2.18548
228080.0000    2.43811
228120.0000    1.81256
228160.0000    2.02707
228200.0000    1.92300
228240.0000    2.08508
228280.0000    1.70409
228320.0000    1.18271
228360.0000    2.36552
228400.0000    1.99095
228440.0000    1.01709
228480.0000    2.51246
228520.0000    2.00101
228560.0000    2.28158
228600.0000    2.07223
228640.0000    1.90678
228680.0000    2.25410
228720.0000    1.94238
228760.0000    2.08308
228800.0000    2.50571
228840.0000    2.49181
228880.0000    1.38761
228920.0000    1.62271
228960.0000    2.46002
229000.0000    2.05052
229040.0000    1.33848
229080.0000    0.86534
229120.0000    1.09938
229160.0000    0.96053
229200.0000    1.66954
229240.0000    2.05886
229280.0000    1.55842
229320.0000    1.42648
229360.0000    1.69902
229400.0000    1.23027
229440.0000    1.49169
229480.0000    1.81903
229520.0000    0.88694
229560.0000    2.00856
229600.0000    1.53307
229640.0000    2.06556
229680.0000    2.55729
229720.0000    2.34907
229760.0000    1.51383
229800.0000    1.11442
229840.0000    1.77933
229880.0000    1.84175
229920.0000    1.34512
229960.0000    1.33280
230000.0000    1.96161
230040.0000    1.83965
230080.0000    2.32876
230120.0000    1.52715
230160.0000    2.07795
230200.0000    3.35107
230240.0000    1.98831
230280.0000    2.58614
230320.0000    2.27771
230360.0000    3.08345
230400.0000    2.72815
230440.0000    2.51907
230480.0000    2.24799
230520.0000    1.74843
230560.0000    2.50172
230600.0000    2.04144
230640.0000    1.60240
230680.0000    1.87386
230720.0000    0.72426
230760.0000    1.76062
230800.0000    2.91979
230840.0000    1.96582
230880.0000    1.89785
230920.0000    2.85066
230960.0000    2.66236
231000.0000    1.88754
231040.0000    1.91415
231080.0000    1.18080
231120.0000    0.90436
231160.0000    1.29734
231200.0000    0.88447
231240.0000    2.70215
231280.0000    1.87975
231320.0000    1.31170
231360.0000    0.59533
231400.0000    1.47857
231440.0000    1.08810
231480.0000    1.26835
231520.0000    1.09496
231560.0000    1.32718
231600.0000    2.09904
231640.0000    2.98387
231680.0000    3.08392
231720.0000    1.40593
231760.0000    1.12002
231800.0000    1.13901
231840.0000    1.02962
231880.0000    1.67322
231920.0000    1.91363
231960.0000    0.46126
232000.0000    0.97987
232040.0000    1.41060
232080.0000    1.10220
232120.0000    2.08527
232160.0000    0.34596
232200.0000    2.62587
232240.0000    1.73648
232280.0000    1.45561
232320.0000    1.53225
232360.0000    1.69080
232400.0000    1.46932
232440.0000    1.95239
232480.0000    1.94850
232520.0000    1.24780
232560.0000    1.53036
232600.0000    1.52022
232640.0000    0.45091
232680.0000    0.97645
232720.0000    0.88317
232760.0000    1.67582
232800.0000    0.61239
232840.0000    1.84478
232880.0000    1.00461
232920.0000    2.01588
232960.0000    1.48046
233000.0000    1.59771
233040.0000    1.96355
233080.0000    1.98073
233120.0000    3.01798
233160.0000    2.13994
233200.0000    1.71303
233240.0000    1.73268
233280.0000    1.48753
233320.0000    1.69960
233360.0000    1.79383
233400.0000    1.67184
233440.0000    1.66312
233480.0000    0.69057
233520.0000    1.06745
233560.0000    1.73003
233600.0000    1.74293
233640.0000    1.72036
233680.0000    0.36457
233720.0000    1.27800
233760.0000    1.07851
233800.0000    1.48886
233840.0000    1.48081
233880.0000    1.26750
233920.0000    0.82843
233960.0000    1.23491
234000.0000    0.93325
234040.0000    1.62547
234080.0000    1.59716
234120.0000    1.72778
234160.0000    1.39288
234200.0000    1.47007
234240.0000    1.67427
234280.0000    1.36702
234320.0000    1.28202
234360.0000    1.69805
234400.0000    1.36199
234440.0000    0.52128
234480.0000    1.67161
234520.0000    1.42190
234560.0000    1.72927
234600.0000    1.69249
234640.0000    1.71124
234680.0000    0.86316
234720.0000    1.87016
234760.0000    1.19341
234800.0000    1.36367
234840.0000    0.84546
234880.0000    1.37307
234920.0000    1.58879
234960.0000    0.93701
235000.0000    0.86797
235040.0000    1.28622
235080.0000    2.86649
235120.0000    1.15884
235160.0000    1.03603
235200.0000    1.68579
235240.0000    2.00247
235280.0000    1.33667
235320.0000    1.87643
235360.0000    0.63700
235400.0000    1.43186
235440.0000    1.43481
235480.0000    0.97529
235520.0000    1.64945
235560.0000    1.51191
235600.0000    1.91521
235640.0000    1.11623
235680.0000    1.92107
235720.0000    2.03521
235760.0000    3.26744
235800.0000    2.51861
235840.0000    2.58448
235880.0000    1.18919
235920.0000    1.66451
235960.0000    2.37871
236000.0000    2.23994
236040.0000    2.41188
236080.0000    3.25092
236120.0000    3.13002
236160.0000    3.91748
236200.0000    2.90609
236240.0000    2.66682
236280.0000    2.63118
236320.0000    3.00492
236360.0000    2.85387
236400.0000    2.95036
236440.0000    2.74413
236480.0000    1.54062
236520.0000    1.67572
236560.0000    1.68109
236600.0000    3.05285
236640.0000    1.96139
236680.0000    1.76404
236720.0000    1.98176
236760.0000    2.30611
236800.0000    2.32376
236840.0000    2.07455
236880.0000    1.66141
236920.0000    2.20871
236960.0000    2.31731
237000.0000    2.04715
237040.0000    1.51469
237080.0000    1.85279
237120.0000    2.21691
237160.0000    2.46996
237200.0000    2.71479
237240.0000    1.51123
237280.0000    2.52068
237320.0000    2.56219
237360.0000    2.04502
237400.0000    1.78893
237440.0000    2.87888
237480.0000    2.78130
237520.0000    2.40897
237560.0000    0.36441
237600.0000    0.73682
237640.0000    1.14994
237680.0000    1.29849
237720.0000    1.72926
237760.0000    1.27880
237800.0000    0.68196
237840.0000    0.39971
237880.0000    0.65647
237920.0000    0.69754
237960.0000    0.13266
238000.0000    0.83000
238040.0000    1.91787
238080.0000    0.41055
238120.0000   -0.15968
238160.0000    0.93819
238200.0000   -0.40529
238240.0000   -0.06330
238280.0000    1.35919
238320.0000    1.64821
238360.0000    1.54719
238400.0000    0.82227
238440.0000    1.18586
238480.0000    1.01517
238520.0000    1.30538
238560.0000    0.74012
238600.0000    0.54937
238640.0000    0.87494
238680.0000    1.21527
238720.0000    1.21911
238760.0000    0.86208
238800.0000    1.40068
238840.0000    0.74748
238880.0000    1.11279
238920.0000    1.12878
238960.0000    0.71810
239000.0000    0.57002
239040.0000    0.54445
239080.0000    1.34385
239120.0000    0.64739
239160.0000    0.33928
239200.0000    0.39442
239240.0000   -0.00072
239280.0000    0.24603
239320.0000    0.97129
239360.0000    1.81882
239400.0000    0.56364
239440.0000    1.49452
239480.0000    1.20741
239520.0000    1.53082
239560.0000    0.73455
239600.0000    2.13639
239640.0000    1.83605
239680.0000    2.11357
239720.0000    1.81815
239760.0000    1.68247
239800.0000    2.10706
239840.0000    2.63511
239880.0000    2.38762
239920.0000    2.25756
239960.0000    2.29550
240000.0000    1.43044
240040.0000    1.78189
240080.0000    1.61784
240120.0000    1.11757
240160.0000    1.59144
240200.0000    2.08539
240240.0000    2.11269
240280.0000    1.56002
240320.0000    1.39696
240360.0000    1.12737
240400.0000    0.78130
240440.0000    0.70112
240480.0000    1.38492
240520.0000    0.17054
240560.0000    0.39412
240600.0000   -0.72108
240640.0000   -0.34492
240680.0000    0.22025
240720.0000    0.94428
240760.0000    1.43761
240800.0000    1.23820
240840.0000    0.95331
240880.0000    0.51097
240920.0000    0.35712
240960.0000    0.28990
241000.0000    0.64627
241040.0000    0.92381
241080.0000    0.63929
241120.0000    0.65438
241160.0000    1.35935
241200.0000    1.02120
241240.0000    1.40582
241280.0000    0.90334
241320.0000    2.01076
241360.0000    1.92523
241400.0000    0.77449
241440.0000    0.67498
241480.0000    0.84267
241520.0000    0.71697
241560.0000    0.80406
241600.0000    1.55924
241640.0000    1.18309
241680.0000    1.04765
241720.0000    0.77442
241760.0000    0.42867
241800.0000    0.92945
241840.0000    0.43282
241880.0000   -0.65990
241920.0000   -0.86473
241960.0000   -0.14467
242000.0000    0.00254
242040.0000    0.70647
242080.0000    0.94463
242120.0000    1.44289
242160.0000    1.32026
242200.0000    1.41257
242240.0000    1.69253
242280.0000    1.04426
242320.0000    1.36460
242360.0000    1.04572
242400.0000    1.65101
242440.0000    2.54716
242480.0000    2.37377
242520.0000    1.91509
242560.0000    1.77272
242600.0000    1.16597
242640.0000    1.18219
242680.0000    1.78052
242720.0000    1.78002
242760.0000    1.60911
242800.0000    2.57735
242840.0000    1.93753
242880.0000    2.18541
242920.0000    2.19919
242960.0000    2.18949
243000.0000    2.92730
243040.0000    2.80806
243080.0000    3.23128
243120.0000    3.16382
243160.0000    3.57308
243200.0000    3.21043
243240.0000    3.31992
243280.0000    3.13003
243320.0000    3.64464
243360.0000    3.48843
243400.0000    3.84457
243440.0000    4.22415
243480.0000    3.69646
243520.0000    3.27966
243560.0000    3.14162
243600.0000    2.92792
243640.0000    3.31908
243680.0000    3.06624
243720.0000    3.07492
243760.0000    2.65644
243800.0000    2.30783
243840.0000    2.67253
243880.0000    2.29055
243920.0000    1.87021
243960.0000    1.98722
244000.0000    3.20374
244040.0000    3.04437
244080.0000    2.48575
244120.0000    2.85070
244160.0000    3.37660
244200.0000    2.51530
244240.0000    2.93867
244280.0000    3.40344
244320.0000    1.93050
244360.0000    2.32293
244400.0000    2.91601
244440.0000    3.07228
244480.0000    3.78752
244520.0000    2.97132
244560.0000    3.45058
244600.0000    3.28400
244640.0000    4.02859
244680.0000    3.10277
244720.0000    3.14362
244760.0000    3.38378
244800.0000    2.89810
244840.0000    3.20068
244880.0000    3.12522
244920.0000    2.46634
244960.0000    2.70810
245000.0000    2.67551
245040.0000    2.82729
245080.0000    3.22854
245120.0000    3.28482
245160.0000    2.81089
245200.0000    3.56611
245240.0000    3.21036
245280.0000    2.32899
245320.0000    2.58203
245360.0000    2.47181
245400.0000    2.99193
245440.0000    2.75308
245480.0000    2.81285
245520.0000    2.66594
245560.0000    2.99088
245600.0000    2.47976
245640.0000    3.40204
245680.0000    3.31693
245720.0000    2.68016
245760.0000    3.65057
245800.0000    3.66151
245840.0000    2.60921
245880.0000    2.75400
245920.0000    2.51665
245960.0000    3.38456
246000.0000    2.27205
246040.0000    1.28085
246080.0000    1.93279
246120.0000    2.93777
246160.0000    2.42364
246200.0000    1.26579
246240.0000    2.47510
246280.0000    3.23795
246320.0000    3.37532
246360.0000    3.08963
246400.0000    2.42926
246440.0000    2.54874
246480.0000    2.39583
246520.0000    2.42541
246560.0000    2.04000
246600.0000    1.40734
246640.0000    1.78511
246680.0000    1.78686
246720.0000    2.01630
246760.0000    3.28479
246800.0000    3.16354
246840.0000    2.90330
246880.0000    2.53714
246920.0000    1.54678
246960.0000    2.09147
247000.0000    2.18354
247040.0000    2.39224
247080.0000    1.48529
247120.0000    1.79201
247160.0000    1.32224
247200.0000    1.84862
247240.0000    2.13138
247280.0000    2.61933
247320.0000    2.47350
247360.0000    2.93529
247400.0000    2.49855
247440.0000    2.08753
247480.0000    3.00708
247520.0000    3.45584
247560.0000    2.99428
247600.0000    2.39930
247640.0000    2.73005
247680.0000    2.45943
247720.0000    1.99929
247760.0000    1.96058
247800.0000    1.31923
247840.0000    1.82513
247880.0000    2.12049
247920.0000    2.03100
247960.0000    2.71142
248000.0000    2.57376
248040.0000    2.55150
248080.0000    1.87794
248120.0000    2.62008
248160.0000    1.48528
248200.0000    2.18862
248240.0000    2.40655
248280.0000    1.44561
248320.0000    1.27669
248360.0000    2.15909
248400.0000    1.96997
248440.0000    1.81739
248480.0000    2.67236
248520.0000    2.15107
248560.0000    2.51955
248600.0000    2.20623
248640.0000    2.56984
248680.0000    2.54083
248720.0000    2.51092
248760.0000    2.85282
248800.0000    2.41952
248840.0000    1.90153
248880.0000    2.52955
248920.0000    2.50972
248960.0000    3.06251
249000.0000    2.48629
249040.0000    2.42933
249080.0000    1.84980
249120.0000    3.19324
249160.0000    2.95207
249200.0000    2.50846
249240.0000    2.23426
249280.0000    2.06081
249320.0000    2.00615
249360.0000    3.72343
249400.0000    3.10042
249440.0000    2.88154
249480.0000    2.35619
249520.0000    2.62831
249560.0000    2.33024
249600.0000    3.66745
249640.0000    3.23965
249680.0000    2.49193
249720.0000    1.81963
249760.0000    2.23600
249800.0000    2.10117
249840.0000    2.35279
249880.0000    2.60356
249920.0000    2.77851
249960.0000    2.55312
250000.0000    1.75495
250040.0000    2.03553
250080.0000    2.22499
250120.0000    1.87062
250160.0000    2.95840
250200.0000    2.45151
250240.0000    1.53737
250280.0000    1.67552
250320.0000    0.89878
250360.0000    2.32159
250400.0000    1.56451
250440.0000    1.55727
250480.0000    1.90753
250520.0000    1.41548
250560.0000    1.49258
250600.0000    1.25999
250640.0000    1.95171
250680.0000    1.17088
250720.0000    2.41749
250760.0000    3.38784
250800.0000    2.81483
250840.0000    2.86068
250880.0000    1.67891
250920.0000    2.35577
250960.0000    2.39977
251000.0000    3.46460
251040.0000    3.27112
251080.0000    3.20290
251120.0000    3.35860
251160.0000    3.28427
251200.0000    3.25635
251240.0000    2.53049
251280.0000    3.31016
251320.0000    3.66749
251360.0000    2.77131
251400.0000    2.15639
251440.0000    2.02764
251480.0000    2.02793
251520.0000    3.54162
251560.0000    2.03707
251600.0000    2.04956
251640.0000    2.47816
251680.0000    2.45972
251720.0000    2.01151
251760.0000    2.85938
251800.0000    3.61360
251840.0000    3.25457
251880.0000    2.91866
251920.0000    2.89878
251960.0000    2.11880
252000.0000    2.38969
252040.0000    3.26251
252080.0000    3.06817
252120.0000    2.56119
252160.0000    3.02002
252200.0000    3.13947
252240.0000    3.41276
252280.0000    2.59392
252320.0000    2.83375
252360.0000    2.51301
252400.0000    3.21301
252440.0000    3.42308
252480.0000    2.93308
252520.0000    2.55353
252560.0000    3.20862
252600.0000    3.27606
252640.0000    2.80866
252680.0000    3.63133
252720.0000    3.01352
252760.0000    2.53035
252800.0000    2.82780
252840.0000    2.64603
252880.0000    2.66459
252920.0000    3.12928
252960.0000    1.75156
253000.0000    2.78444
253040.0000    1.87439
253080.0000    2.89878
253120.0000    2.48202
253160.0000    2.08350
253200.0000    2.53266
253240.0000    1.77290
253280.0000    2.71749
253320.0000    2.33224
253360.0000    2.21436
253400.0000    2.77723
253440.0000    2.22648
253480.0000    1.25607
253520.0000    2.31431
253560.0000    2.59416
253600.0000    2.33929
253640.0000    3.01653
253680.0000    2.55960
253720.0000    2.79058
253760.0000    2.09117
253800.0000    1.49169
253840.0000    1.67957
253880.0000    2.94644
253920.0000    1.93130
253960.0000    2.30179
254000.0000    2.99145
254040.0000    2.05572
254080.0000    1.84469
254120.0000    2.26748
254160.0000    2.87659
254200.0000    2.43804
254240.0000    2.85092
254280.0000    2.14917
254320.0000    2.94928
254360.0000    2.66359
254400.0000    2.11856
254440.0000    2.14216
254480.0000    2.30744
254520.0000    2.63442
254560.0000    2.29877
254600.0000    2.58245
254640.0000    3.14327
254680.0000    2.59997
254720.0000    2.21861
254760.0000    2.33910
254800.0000    2.74338
254840.0000    2.26937
254880.0000    2.53205
254920.0000    1.88683
254960.0000    2.05923
255000.0000    1.91157
255040.0000    1.73071
255080.0000    2.56836
255120.0000    1.94249
255160.0000    1.18357
255200.0000    1.29982
255240.0000    2.18083
255280.0000    1.51499
255320.0000    2.10143
255360.0000    1.51104
255400.0000    2.38597
255440.0000    3.01421
255480.0000    2.40067
255520.0000    3.50958
255560.0000    3.07712
255600.0000    3.26088
255640.0000    2.26041
255680.0000    2.18864
255720.0000    1.89130
255760.0000    1.49888
255800.0000    2.04701
255840.0000    2.46621
255880.0000    1.79369
255920.0000    1.68720
255960.0000    2.47435
256000.0000    1.49031
256040.0000    0.92776
256080.0000    1.64789
256120.0000    1.37180
256160.0000    0.66057
256200.0000    2.12041
256240.0000    2.35236
256280.0000    2.21674
256320.0000    1.48122
256360.0000    1.36067
256400.0000    2.42639
256440.0000    0.68356
256480.0000    1.32921
256520.0000    2.54764
256560.0000    3.10551
256600.0000    2.76660
256640.0000    2.59426
256680.0000    3.43713
256720.0000    2.68673
256760.0000    2.77083
256800.0000    2.02756
256840.0000    1.48462
256880.0000    1.89519
256920.0000    1.96654
256960.0000    2.25723
257000.0000    1.25252
257040.0000    1.55836
257080.0000    1.05177
257120.0000    1.66600
257160.0000    1.41593
257200.0000    0.69018
257240.0000    1.66252
257280.0000    1.57663
257320.0000    1.45906
257360.0000    1.09760
257400.0000    1.74379
257440.0000    2.01143
257480.0000    1.78427
257520.0000    1.43720
257560.0000    1.88315
257600.0000    1.56113
257640.0000    1.17356
257680.0000    1.58204
257720.0000    1.75992
257760.0000    1.20409
257800.0000    2.40189
257840.0000    1.40174
257880.0000    1.54840
257920.0000    2.06195
257960.0000    1.15925
258000.0000    0.71840
258040.0000    0.60185
258080.0000    1.83653
258120.0000    0.86441
258160.0000    0.89027
258200.0000    0.90956
258240.0000    1.22018
258280.0000    1.86001
258320.0000    0.85983
258360.0000    2.26563
258400.0000    1.68259
258440.0000    1.72636
258480.0000    1.45000
258520.0000    0.56474
258560.0000    1.52183
258600.0000    1.72172
258640.0000    1.86572
258680.0000    1.45838
258720.0000    2.07849
258760.0000    1.29717
258800.0000    1.42951
258840.0000    2.14493
258880.0000    1.80777
258920.0000    1.95705
258960.0000    2.19496
259000.0000    1.76887
259040.0000    1.19809
259080.0000    1.98936
259120.0000    1.36594
259160.0000    0.73473
259200.0000    0.98301
259240.0000    1.63357
259280.0000    1.90212
259320.0000    1.54454
259360.0000    1.87098
259400.0000    2.51046
259440.0000    1.83705
259480.0000    1.91429
259520.0000    3.38471
259560.0000    2.94785
259600.0000    2.73320
259640.0000    3.35344
259680.0000    3.72288
259720.0000    2.71890
259760.0000    2.38557
259800.0000    1.89582
259840.0000    2.29524
259880.0000    0.35014
259920.0000    1.31866
259960.0000    1.80446
260000.0000    1.08318
260040.0000    2.31319
260080.0000    2.79338
260120.0000    2.41848
260160.0000    2.60727
260200.0000    2.33012
260240.0000    1.67724
260280.0000    1.86692
260320.0000    2.29668
260360.0000    3.09785
260400.0000    2.67857
260440.0000    1.53772
260480.0000    1.94356
260520.0000    2.63457
260560.0000    2.89831
260600.0000    1.79570
260640.0000    2.50398
260680.0000    2.10714
260720.0000    1.95851
260760.0000    2.62357
260800.0000    1.79833
260840.0000    3.20096
260880.0000    3.14580
260920.0000    2.62559
260960.0000    2.90763
261000.0000    2.74250
261040.0000    3.69140
261080.0000    1.74963
261120.0000    2.41335
261160.0000    1.95314
261200.0000    2.01576
261240.0000    1.39533
261280.0000    1.72442
261320.0000    2.31702
261360.0000    2.60372
261400.0000    2.80240
261440.0000    2.85396
261480.0000    2.35169
261520.0000    1.84609
261560.0000    2.73170
261600.0000    2.20838
261640.0000    1.81075
261680.0000    2.63243
261720.0000    2.88435
261760.0000    2.42829
261800.0000    1.94102
261840.0000    1.02596
261880.0000    0.89989
261920.0000    1.26282
261960.0000    0.97224
262000.0000    1.96528
262040.0000    1.80546
262080.0000    1.67318
262120.0000    2.44069
262160.0000    2.33784
262200.0000    1.58667
262240.0000    2.25007
262280.0000    2.49901
262320.0000    1.34997
262360.0000    1.90219
262400.0000    1.58991
262440.0000    2.13572
262480.0000    2.34961
262520.0000    2.73049
262560.0000    1.63201
262600.0000    1.95949
262640.0000    1.85230
262680.0000    1.68879
262720.0000    2.27634
262760.0000    2.50176
262800.0000    1.92423
262840.0000    2.53299
262880.0000    2.62494
262920.0000    2.77230
262960.0000    2.32919
263000.0000    2.63248
263040.0000    2.65566
263080.0000    1.80109
263120.0000    3.00565
263160.0000    2.73277
263200.0000    2.37435
263240.0000    2.61654
263280.0000    2.16208
263320.0000    3.22736
263360.0000    2.86863
263400.0000    2.04112
263440.0000    2.73585
263480.0000    2.85151
263520.0000    2.65956
263560.0000    2.28560
263600.0000    2.95786
263640.0000    3.04575
263680.0000    2.95210
263720.0000    2.65568
263760.0000    2.65489
263800.0000    2.68277
263840.0000    2.92686
263880.0000    2.81755
263920.0000    3.14734
263960.0000    2.43942
264000.0000    2.99145
264040.0000    2.85875
264080.0000    3.41011
264120.0000    3.17287
264160.0000    2.87888
264200.0000    2.69547
264240.0000    3.23724
264280.0000    2.79826
264320.0000    2.49116
264360.0000    2.21456
264400.0000    3.34337
264440.0000    2.25316
264480.0000    2.49344
264520.0000    2.36749
264560.0000    2.95535
264600.0000    2.72490
264640.0000    2.61703
264680.0000    3.80167
264720.0000    3.45170
264760.0000    3.32864
264800.0000    2.82142
264840.0000    2.87547
264880.0000    2.25632
264920.0000    2.67659
264960.0000    1.43699
265000.0000    1.78198
265040.0000    1.99931
265080.0000    2.27333
265120.0000    1.78699
265160.0000    1.84922
265200.0000    2.13677
265240.0000    2.28006
265280.0000    2.17323
265320.0000    2.41491
265360.0000    3.10045
265400.0000    2.46416
265440.0000    2.18698
265480.0000    2.47923
265520.0000    2.45119
265560.0000    2.64763
265600.0000    2.09469
265640.0000    2.12485
265680.0000    2.21645
265720.0000    1.57224
265760.0000    2.30648
265800.0000    1.86000
265840.0000    2.69660
265880.0000    2.23394
265920.0000    1.86603
265960.0000    1.86107
266000.0000    1.56087
266040.0000    1.61104
266080.0000    1.44487
266120.0000    0.80852
266160.0000    1.29460
266200.0000    0.60132
266240.0000    1.18414
266280.0000    1.32317
266320.0000    1.80768
266360.0000    0.83274
266400.0000    1.40665
266440.0000    0.41704
266480.0000    1.58379
266520.0000    1.23477
266560.0000    1.27990
266600.0000    1.85135
266640.0000    1.03858
266680.0000    1.36188
266720.0000    0.98930
266760.0000    1.24530
266800.0000    0.67421
266840.0000    0.86518
266880.0000    1.11393
266920.0000    1.10174
266960.0000    0.77724
267000.0000    1.76250
267040.0000    0.60628
267080.0000    1.27029
267120.0000    0.27213
267160.0000    1.40455
267200.0000    0.80936
267240.0000    1.72070
267280.0000    1.42408
267320.0000    1.02009
267360.0000    0.48357
267400.0000    1.13561
267440.0000    1.42175
267480.0000    1.40458
267520.0000    0.97024
267560.0000    1.31685
267600.0000    0.85800
267640.0000    1.24482
267680.0000    2.00108
267720.0000    0.51162
267760.0000    1.10284
267800.0000    1.46111
267840.0000    0.20764
267880.0000    0.45377
267920.0000    0.83387
267960.0000   -0.02546
268000.0000    0.45732
268040.0000    1.25391
268080.0000    1.14452
268120.0000    1.44867
268160.0000    1.46919
268200.0000    1.12317
268240.0000    1.73723
268280.0000    1.46333
268320.0000    1.28106
268360.0000    1.14330
268400.0000    0.97429
268440.0000    0.86367
268480.0000    1.17352
268520.0000    0.34047
268560.0000    0.91859
268600.0000    1.01610
268640.0000    1.52848
268680.0000    1.22861
268720.0000    2.12571
268760.0000    1.59283
268800.0000    0.99621
268840.0000    1.15034
268880.0000    0.94495
268920.0000    1.49558
268960.0000    0.36572
269000.0000    1.14084
269040.0000    0.81873
269080.0000    0.92485
269120.0000    0.29210
269160.0000   -0.25918
269200.0000    0.09275
269240.0000   -0.55467
269280.0000   -0.29334
269320.0000   -0.10268
269360.0000   -0.03059
269400.0000    0.43447
269440.0000    0.88142
269480.0000    0.03326
269520.0000    0.53480
269560.0000    0.58888
269600.0000    0.57419
269640.0000    0.28505
269680.0000    0.56321
269720.0000    0.84386
269760.0000    0.53134
269800.0000    1.06941
269840.0000    1.53848
269880.0000    1.29523
269920.0000    1.51750
269960.0000    0.71103
270000.0000    1.47440
270040.0000    1.51280
270080.0000    2.08867
270120.0000    0.48656
270160.0000    0.94449
270200.0000    0.59479
270240.0000    0.85438
270280.0000    1.26233
270320.0000    1.84512
270360.0000    1.12380
270400.0000    1.24363
270440.0000    0.75616
270480.0000    0.96491
270520.0000    1.08707
270560.0000    1.43166
270600.0000    1.51031
270640.0000    0.97893
270680.0000    1.28369
270720.0000    1.95942
270760.0000    1.41493
270800.0000    1.62617
270840.0000    1.71992
270880.0000    1.13853
270920.0000    1.10048
270960.0000    1.59305
271000.0000    1.27320
271040.0000    1.11037
271080.0000    1.19117
271120.0000    1.18387
271160.0000    0.59696
271200.0000    1.60186
271240.0000    2.10821
271280.0000    1.13445
271320.0000    0.11547
271360.0000    0.65088
271400.0000    1.05255
271440.0000    0.80334
271480.0000    1.06741
271520.0000    0.79822
271560.0000    1.03400
271600.0000    1.23900
271640.0000    1.60178
271680.0000    0.84428
271720.0000    1.39087
271760.0000    0.83868
271800.0000    0.81763
271840.0000    1.03352
271880.0000    1.02241
271920.0000    1.61342
271960.0000    1.71410
272000.0000    1.35396
272040.0000    0.84157
272080.0000    1.26288
272120.0000    0.67994
272160.0000    0.83477
272200.0000    1.07853
272240.0000    0.73765
272280.0000   -0.14368
272320.0000   -0.16209
272360.0000   -0.01164
272400.0000    0.54201
272440.0000    0.14982
272480.0000    0.38184
272520.0000    0.36080
272560.0000    0.02032
272600.0000    0.45512
272640.0000    1.08724
272680.0000    1.20921
272720.0000    1.23079
272760.0000    0.27726
272800.0000    0.93336
272840.0000    1.17146
272880.0000    1.61869
272920.0000   -0.04710
272960.0000    2.25566
273000.0000    1.77595
273040.0000    1.09558
273080.0000    1.49342
273120.0000    1.06547
273160.0000    1.29275
273200.0000    0.57947
273240.0000    1.67440
273280.0000    2.27973
273320.0000    1.29459
273360.0000    0.66197
273400.0000    0.80779
273440.0000    1.00397
273480.0000    1.28801
273520.0000    0.97451
273560.0000    1.48162
273600.0000    0.70197
273640.0000    1.36775
273680.0000    0.81282
273720.0000    0.37551
273760.0000    0.58728
273800.0000    0.33452
273840.0000    1.23327
273880.0000    1.21170
273920.0000    2.51664
273960.0000    2.02041
274000.0000    2.18672
274040.0000    2.66350
274080.0000    2.54907
274120.0000    3.28035
274160.0000    2.33540
274200.0000    2.12163
274240.0000    2.42489
274280.0000    2.72298
274320.0000    2.06568
274360.0000    1.75456
274400.0000    1.75623
274440.0000    2.47618
274480.0000    2.43479
274520.0000    2.36333
274560.0000    2.99012
274600.0000    2.68274
274640.0000    2.60856
274680.0000    2.51488
274720.0000    1.77219
274760.0000    1.23255
274800.0000    1.25755
274840.0000    2.28357
274880.0000    0.82205
274920.0000    2.25989
274960.0000    2.10136
275000.0000    2.47177
275040.0000    1.03948
275080.0000    1.90841
275120.0000    1.27893
275160.0000    0.88491
275200.0000    0.99609
275240.0000    0.21923
275280.0000    0.88428
275320.0000    1.47694
275360.0000    1.40925
275400.0000    0.64017
275440.0000    0.67561
275480.0000    0.50221
275520.0000    1.05829
275560.0000    0.78465
275600.0000    0.88896
275640.0000    1.80465
275680.0000    0.72160
275720.0000    1.13359
275760.0000    0.95252
275800.0000    1.13894
275840.0000    0.85182
275880.0000    0.97873
275920.0000    0.26367
275960.0000    1.43217
276000.0000    1.05411
276040.0000    1.58972
276080.0000    1.27864
276120.0000    1.59708
276160.0000    1.25289
276200.0000    1.16559
276240.0000    1.06531
276280.0000    0.34787
276320.0000    0.12670
276360.0000    0.07109
276400.0000    0.40140
276440.0000    0.68595
276480.0000    0.16696
276520.0000    0.86518
276560.0000    0.46619
276600.0000    1.01366
276640.0000    0.90030
276680.0000    0.20564
276720.0000   -0.07581
276760.0000   -1.35537
276800.0000   -0.28693
276840.0000   -0.40432
276880.0000    0.45193
276920.0000    0.31356
276960.0000    0.21656
277000.0000    0.17898
277040.0000    0.29495
277080.0000   -0.02672
277120.0000    0.39086
277160.0000    1.26957
277200.0000    1.49671
277240.0000    0.73673
277280.0000    0.34850
277320.0000    0.57087
277360.0000    0.69481
277400.0000    0.81248
277440.0000    0.77359
277480.0000   -0.61177
277520.0000    0.28772
277560.0000    0.49917
277600.0000   -0.70462
277640.0000    0.06327
277680.0000   -0.29605
277720.0000    0.08421
277760.0000    0.35554
277800.0000    0.90786
277840.0000    0.40459
277880.0000    0.16688
277920.0000   -0.26564
277960.0000   -0.32749
278000.0000   -0.37225
278040.0000   -0.28324
278080.0000   -0.50623
278120.0000   -0.67141
278160.0000   -0.74390
278200.0000   -0.43818
278240.0000   -0.50121
278280.0000    0.19142
278320.0000   -0.99591
278360.0000   -0.52786
278400.0000   -0.88067
278440.0000   -0.93504
278480.0000   -0.06066
278520.0000   -0.02864
278560.0000   -0.63997
278600.0000   -0.78492
278640.0000   -0.36232
278680.0000    0.04732
278720.0000    0.15192
278760.0000   -1.07730
278800.0000    1.51507
278840.0000    0.40634
278880.0000    0.79193
278920.0000    1.29120
278960.0000    1.24542
279000.0000    0.19520
279040.0000    0.96943
279080.0000    0.91974
279120.0000    1.05984
279160.0000    0.61574
279200.0000   -0.01598
279240.0000   -0.71158
279280.0000    1.33931
279320.0000    0.78775
279360.0000    0.46797
279400.0000    0.27546
279440.0000    0.27411
279480.0000    0.48674
279520.0000    0.87111
279560.0000    0.34769
279600.0000    0.49655
279640.0000   -0.53283
279680.0000   -1.04495
279720.0000   -0.14689
279760.0000    0.30431
279800.0000    0.21593
279840.0000   -0.24802
279880.0000    1.54930
279920.0000    1.53214
279960.0000    0.73826
280000.0000    0.17167
280040.0000    0.89839
280080.0000    0.86797
280120.0000    0.32977
280160.0000    0.32450
280200.0000    0.59811
280240.0000    0.78195
280280.0000   -0.30170
280320.0000    1.18688
280360.0000    0.41886
280400.0000    0.13758
280440.0000    1.31111
280480.0000    1.10475
280520.0000    1.44581
280560.0000    2.18282
280600.0000    1.72373
280640.0000    1.11363
280680.0000   -0.08129
280720.0000    1.13536
280760.0000   -0.32025
280800.0000   -0.30377
280840.0000    0.28759
280880.0000    0.88236
280920.0000    0.36542
280960.0000    0.19216
281000.0000   -0.11066
281040.0000   -0.67662
281080.0000   -0.32083
281120.0000    0.22813
281160.0000    0.07713
281200.0000    0.69215
281240.0000    0.16419
281280.0000   -0.33717
281320.0000    0.09451
281360.0000    0.45486
281400.0000   -0.29837
281440.0000    0.19301
281480.0000   -0.21529
281520.0000   -0.25382
281560.0000    0.53036
281600.0000    0.15101
281640.0000   -0.30616
281680.0000   -0.11755
281720.0000   -0.28949
281760.0000    1.02850
281800.0000   -0.00647
281840.0000   -0.68129
281880.0000    0.03624
281920.0000   -0.70826
281960.0000   -0.75031
282000.0000   -1.09783
282040.0000    0.02301
282080.0000    0.29331
282120.0000    0.57801
282160.0000    1.47334
282200.0000    0.37939
282240.0000   -0.04138
282280.0000   -0.35979
282320.0000   -0.39882
282360.0000   -0.56388
282400.0000   -0.07079
282440.0000    0.06601
282480.0000   -0.62593
282520.0000   -0.14403
282560.0000    0.44044
282600.0000   -0.68228
282640.0000    0.44941
282680.0000    0.23156
282720.0000    1.24567
282760.0000   -0.06897
282800.0000    0.62697
282840.0000    0.16096
282880.0000    0.24302
282920.0000    0.01225
282960.0000   -0.44967
283000.0000   -0.93165
283040.0000   -1.07508
283080.0000   -0.52533
283120.0000    0.17505
283160.0000    0.03969
283200.0000   -0.59893
283240.0000   -0.52476
283280.0000    0.10387
283320.0000    0.51458
283360.0000    0.05870
283400.0000   -0.17204
283440.0000   -0.02127
283480.0000    1.70391
283520.0000    1.13314
283560.0000    1.01524
283600.0000    1.13749
283640.0000    0.50258
283680.0000    1.07714
283720.0000    1.40559
283760.0000    0.88254
283800.0000    1.00331
283840.0000    0.47685
283880.0000    0.83660
283920.0000    0.43835
283960.0000    0.39407
284000.0000    0.55935
284040.0000    0.48475
284080.0000    0.44587
284120.0000    0.71995
284160.0000    1.52330
284200.0000    1.51873
284240.0000    0.74308
284280.0000    1.24952
284320.0000    1.85743
284360.0000    1.14344
284400.0000    1.05281
284440.0000    1.16362
284480.0000    0.60344
284520.0000    1.08026
284560.0000    0.97075
284600.0000    1.29577
284640.0000    0.51246
284680.0000    0.29444
284720.0000    0.92567
284760.0000    0.73702
284800.0000    1.44064
284840.0000    0.20018
284880.0000    0.44692
284920.0000    0.74156
284960.0000    0.55889
285000.0000    1.43957
285040.0000    1.49638
285080.0000    0.96169
285120.0000   -0.40187
285160.0000    0.40454
285200.0000    0.48685
285240.0000    1.66724
285280.0000    0.23244
285320.0000    0.66820
285360.0000    0.79937
285400.0000    1.39131
285440.0000    0.70526
285480.0000    0.32356
285520.0000    0.47174
285560.0000    1.51427
285600.0000    1.64639
285640.0000    2.05578
285680.0000    1.40570
285720.0000    0.94185
285760.0000    0.53839
285800.0000    0.45610
285840.0000    0.72065
285880.0000    0.47514
285920.0000    0.53815
285960.0000    1.22152
286000.0000    1.47366
286040.0000    0.66246
286080.0000    1.41593
286120.0000    0.66249
286160.0000    0.88186
286200.0000    0.68216
286240.0000    0.75822
286280.0000    0.68716
286320.0000    0.54584
286360.0000    0.86285
286400.0000    0.72830
286440.0000    0.46158
286480.0000    0.82340
286520.0000    1.07356
286560.0000    1.22999
286600.0000    1.53970
286640.0000    1.21874
286680.0000    1.45023
286720.0000    1.64572
286760.0000    1.10553
286800.0000    1.02241
286840.0000    1.90513
286880.0000    0.45514
286920.0000    0.70382
286960.0000    0.74953
287000.0000    1.17603
287040.0000   -0.64108
287080.0000    0.41909
287120.0000    0.32287
287160.0000   -0.05039
287200.0000    0.34535
287240.0000    0.52172
287280.0000    1.05104
287320.0000    0.43410
287360.0000    0.71401
287400.0000    0.60781
287440.0000    0.16103
287480.0000    1.07908
287520.0000    0.34095
287560.0000    0.20776
287600.0000    0.67609
287640.0000    0.67346
287680.0000   -0.26455
287720.0000   -0.36109
287760.0000   -0.51318
287800.0000   -0.68065
287840.0000   -1.62349
287880.0000   -0.75656
287920.0000   -0.18602
287960.0000    0.46241
288000.0000    0.64962
288040.0000    0.33173
288080.0000    0.81247
288120.0000    0.15095
288160.0000   -0.43285
288200.0000   -0.27445
288240.0000    0.07731
288280.0000    0.61010
288320.0000    0.19890
288360.0000    0.96261
288400.0000    0.61566
288440.0000    0.79911
288480.0000    0.79896
288520.0000    0.69963
288560.0000    0.58569
288600.0000    0.83207
288640.0000    0.32724
288680.0000    0.23453
288720.0000   -0.38795
288760.0000    0.26409
288800.0000   -0.61095
288840.0000   -0.67099
288880.0000   -0.14295
288920.0000   -0.67205
288960.0000   -0.09343
289000.0000   -0.47158
289040.0000   -0.67646
289080.0000    0.27544
289120.0000    1.13707
289160.0000    0.43760
289200.0000    0.67491
289240.0000    0.09202
289280.0000   -0.17402
289320.0000    0.22334
289360.0000   -0.31731
289400.0000    0.64302
289440.0000    0.06412
289480.0000    0.18776
289520.0000    0.94067
289560.0000    1.74260
289600.0000    1.28001
289640.0000    1.43923
289680.0000    2.35633
289720.0000    2.08107
289760.0000    1.53437
289800.0000    1.46234
289840.0000    0.95278
289880.0000    0.28222
289920.0000    0.58168
289960.0000    0.66654
290000.0000    0.61917
290040.0000    0.17040
290080.0000    0.73493
290120.0000    0.88370
290160.0000    0.76774
290200.0000    0.35405
290240.0000   -0.25810
290280.0000   -1.34740
290320.0000   -0.21705
290360.0000   -0.50399
290400.0000    0.59864
290440.0000   -0.09350
290480.0000   -0.33301
290520.0000    0.24149
290560.0000   -1.24404
290600.0000   -0.67217
290640.0000    0.64816
290680.0000   -0.12119
290720.0000   -1.50128
290760.0000   -1.17753
290800.0000   -0.56123
290840.0000    0.02371
290880.0000   -0.66362
290920.0000    0.80179
290960.0000   -0.43206
291000.0000    0.75047
291040.0000   -0.01873
291080.0000   -0.22738
291120.0000   -0.49240
291160.0000    0.09922
291200.0000   -0.10600
291240.0000    0.34282
291280.0000    0.77710
291320.0000    0.89530
291360.0000   -0.00732
291400.0000    0.96112
291440.0000    0.94698
291480.0000    1.26786
291520.0000    1.32195
291560.0000    1.65210
291600.0000    0.55649
291640.0000    1.23135
291680.0000    1.23013
291720.0000    1.61537
291760.0000    0.95586
291800.0000    1.27719
291840.0000    1.26639
291880.0000    0.73118
291920.0000    1.80042
291960.0000    0.50041
292000.0000    1.83512
292040.0000    2.43541
292080.0000    1.62354
292120.0000    1.37046
292160.0000    1.54878
292200.0000    2.36188
292240.0000    2.04197
292280.0000    2.21427
292320.0000    1.00739
292360.0000    0.83836
292400.0000    0.85805
292440.0000    2.44432
292480.0000    2.09369
292520.0000    1.29748
292560.0000    1.97255
292600.0000    2.31716
292640.0000    1.89563
292680.0000    2.51893
292720.0000    2.71881
292760.0000    2.98781
292800.0000    2.83786
292840.0000    2.25789
292880.0000    3.19626
292920.0000    3.21229
292960.0000    2.82244
293000.0000    2.97186
293040.0000    2.10040
293080.0000    2.32640
293120.0000    2.87336
293160.0000    2.51492
293200.0000    2.80747
293240.0000    2.95720
293280.0000    3.23746
293320.0000    3.47785
293360.0000    2.58041
293400.0000    3.64000
293440.0000    2.52681
293480.0000    2.73039
293520.0000    2.62252
293560.0000    3.00457
293600.0000    2.36308
293640.0000    2.51500
293680.0000    2.63930
293720.0000    2.61120
293760.0000    2.84128
293800.0000    3.03617
293840.0000    2.18246
293880.0000    3.05776
293920.0000    3.58867
293960.0000    2.75001
294000.0000    2.32562
294040.0000    2.91864
294080.0000    2.81264
294120.0000    2.53501
294160.0000    2.64249
294200.0000    2.92937
294240.0000    2.96817
294280.0000    2.54193
294320.0000    1.80229
294360.0000    1.72043
294400.0000    2.14984
294440.0000    3.14590
294480.0000    2.38186
294520.0000    2.75507
294560.0000    1.73139
294600.0000    1.74548
294640.0000    2.31198
294680.0000    1.95300
294720.0000    2.73888
294760.0000    3.56109
294800.0000    3.37579
294840.0000    2.37026
294880.0000    2.23276
294920.0000    2.40944
294960.0000    2.28856
295000.0000    1.77085
295040.0000    2.12861
295080.0000    1.93697
295120.0000    1.95005
295160.0000    1.13204
295200.0000    0.69825
295240.0000    2.47927
295280.0000    2.78834
295320.0000    2.35922
295360.0000    1.93157
295400.0000    2.84422
295440.0000    1.64944
295480.0000    1.29012
295520.0000    1.08112
295560.0000    1.83547
295600.0000    1.63116
295640.0000    0.83507
295680.0000    0.86910
295720.0000    1.05146
295760.0000    1.50528
295800.0000    1.93217
295840.0000    2.35989
295880.0000    1.11951
295920.0000    1.19718
295960.0000    0.96398
296000.0000    0.76925
296040.0000    0.44878
296080.0000    1.82971
296120.0000    1.76766
296160.0000    1.87862
296200.0000    2.59115
296240.0000    2.33819
296280.0000    2.61517
296320.0000    2.77987
296360.0000    2.67980
296400.0000    2.00304
296440.0000    2.29723
296480.0000    3.12681
296520.0000    2.67407
296560.0000    2.80217
296600.0000    2.73058
296640.0000    3.60123
296680.0000    2.60843
296720.0000    1.74771
296760.0000    1.52899
296800.0000    1.90431
296840.0000    2.28927
296880.0000    2.42054
296920.0000    2.25882
296960.0000    2.20776
297000.0000    2.46620
297040.0000    1.67008
297080.0000    2.05168
297120.0000    1.74752
297160.0000    2.35384
297200.0000    1.64177
297240.0000    2.32086
297280.0000    1.89852
297320.0000    2.31273
297360.0000    1.10546
297400.0000    1.43952
297440.0000    0.87746
297480.0000    1.59990
297520.0000    1.63612
297560.0000    2.09570
297600.0000    1.92277
297640.0000    2.62362
297680.0000    2.05230
297720.0000    1.62280
297760.0000    1.83085
297800.0000    2.14689
297840.0000    2.09595
297880.0000    1.99916
297920.0000    2.66623
297960.0000    1.97059
298000.0000    2.62214
298040.0000    1.96319
298080.0000    2.59614
298120.0000    2.04078
298160.0000    2.97632
298200.0000    1.73017
298240.0000    1.92419
298280.0000    2.65642
298320.0000    2.08620
298360.0000    1.38371
298400.0000    1.56209
298440.0000    2.17585
298480.0000    2.41734
298520.0000    2.26624
298560.0000    2.00102
298600.0000    2.25181
298640.0000    2.24677
298680.0000    2.20124
298720.0000    2.69005
298760.0000    2.43576
298800.0000    2.61557
298840.0000    1.56568
298880.0000    1.44378
298920.0000    1.63472
298960.0000    2.37260
299000.0000    2.96549
299040.0000    2.08447
299080.0000    2.11912
299120.0000    2.25025
299160.0000    2.17333
299200.0000    1.77796
299240.0000    2.38679
299280.0000    2.79125
299320.0000    3.16800
299360.0000    3.20726
299400.0000    2.68030
299440.0000    2.03521
299480.0000    1.73684
299520.0000    1.62315
299560.0000    2.38838
299600.0000    2.15200
299640.0000    2.03594
299680.0000    2.95585
299720.0000    3.28890
299760.0000    1.98697
299800.0000    2.35714
299840.0000    2.50860
299880.0000    1.56122
299920.0000    2.82095
299960.0000    2.33909
300000.0000    1.63660
300040.0000    1.56555
300080.0000    2.36947
300120.0000    2.42300
300160.0000    1.47871
300200.0000    2.59429
300240.0000    2.15114
300280.0000    2.50619
300320.0000    2.64864
300360.0000    2.71866
300400.0000    1.66911
300440.0000    2.19557
300480.0000    2.52737
300520.0000    3.63744
300560.0000    3.58783
300600.0000    4.13021
300640.0000    2.47036
300680.0000    2.32875
300720.0000    1.76040
300760.0000    1.77917
300800.0000    1.01131
300840.0000    1.18815
300880.0000    2.27232
300920.0000    1.26619
300960.0000    1.02262
301000.0000    1.36552
301040.0000    2.11635
301080.0000    1.90127
301120.0000    2.19328
301160.0000    2.03755
301200.0000    3.18970
301240.0000    3.12025
301280.0000    2.43324
301320.0000    2.91321
301360.0000    2.26126
301400.0000    1.62917
301440.0000    2.54967
301480.0000    2.25311
301520.0000    2.24383
301560.0000    1.45468
301600.0000    1.02941
301640.0000    1.07426
301680.0000    1.29519
301720.0000    2.06838
301760.0000    1.52644
301800.0000    2.44287
301840.0000    2.04059
301880.0000    2.98559
301920.0000    1.66360
301960.0000    1.95712
302000.0000    3.17873
302040.0000    2.22428
302080.0000    1.49856
302120.0000    1.27273
302160.0000    1.58473
302200.0000    1.97005
302240.0000    2.53367
302280.0000    1.75098
302320.0000    2.38357
302360.0000    2.95608
302400.0000    1.75617
302440.0000    1.75998
302480.0000    1.58753
302520.0000    0.79612
302560.0000    1.83052
302600.0000    1.39924
302640.0000    2.68792
302680.0000    2.50683
302720.0000    1.92645
302760.0000    1.81251
302800.0000    1.82297
302840.0000    2.72028
302880.0000    2.42455
302920.0000    2.55558
302960.0000    1.42043
303000.0000    2.42646
303040.0000    2.31879
303080.0000    3.24677
303120.0000    2.43821
303160.0000    1.37606
303200.0000    3.54222
303240.0000    2.72551
303280.0000    1.74204
303320.0000    2.86688
303360.0000    1.96849
303400.0000    1.92444
303440.0000    2.03704
303480.0000    2.90253
303520.0000    2.28668
303560.0000    3.15950
303600.0000    1.86951
303640.0000    2.40644
303680.0000    2.08521
303720.0000    2.57826
303760.0000    2.32769
303800.0000    2.83406
303840.0000    2.02012
303880.0000    2.56037
303920.0000    2.98253
303960.0000    3.55155
304000.0000    3.42375
304040.0000    2.55168
304080.0000    3.27654
304120.0000    3.22028
304160.0000    3.17321
304200.0000    3.80852
304240.0000    2.59296
304280.0000    3.41524
304320.0000    3.04409
304360.0000    2.29669
304400.0000    2.07894
304440.0000    2.75882
304480.0000    1.97493
304520.0000    1.37654
304560.0000    2.48020
304600.0000    0.97159
304640.0000    2.14590
304680.0000    3.27417
304720.0000    2.88593
304760.0000    2.06527
304800.0000    2.73168
304840.0000    2.09465
304880.0000    2.16683
304920.0000    3.55114
304960.0000    2.86319
305000.0000    2.52676
305040.0000    2.53315
305080.0000    2.52133
305120.0000    1.91092
305160.0000    1.41454
305200.0000    2.21899
305240.0000    2.46026
305280.0000    3.03411
305320.0000    1.41137
305360.0000    1.37318
305400.0000    0.86820
305440.0000    2.14850
305480.0000    1.60137
305520.0000    1.98637
305560.0000    3.00820
305600.0000    1.92679
305640.0000    2.40528
305680.0000    1.41877
305720.0000    2.15933
305760.0000    1.87508
305800.0000    1.97833
305840.0000    0.77849
305880.0000    1.41141
305920.0000    1.41281
305960.0000    1.68311
306000.0000    2.52490
306040.0000    2.63787
306080.0000    2.19549
306120.0000    2.15114
306160.0000    2.83011
306200.0000    1.78943
306240.0000    1.63484
306280.0000    0.98859
306320.0000    1.68415
306360.0000    2.20243
306400.0000    1.93780
306440.0000    2.16167
306480.0000    2.53373
306520.0000    2.27374
306560.0000    2.96374
306600.0000    1.82569
306640.0000    3.05395
306680.0000    3.21753
306720.0000    2.55728
306760.0000    3.06659
306800.0000    2.34479
306840.0000    2.96338
306880.0000    2.18675
306920.0000    1.91520
306960.0000    2.05627
307000.0000    2.80691
307040.0000    1.34842
307080.0000    1.74272
307120.0000    2.85850
307160.0000    2.15919
307200.0000    2.61635
307240.0000    1.88965
307280.0000    1.65318
307320.0000    2.44800
307360.0000    2.73714
307400.0000    2.62159
307440.0000    2.24212
307480.0000    3.16875
307520.0000    3.51470
307560.0000    2.20701
307600.0000    2.69443
307640.0000    2.54226
307680.0000    3.57441
307720.0000    3.33308
307760.0000    2.28014
307800.0000    2.85757
307840.0000    2.61779
307880.0000    3.04919
307920.0000    2.23497
307960.0000    2.32698
308000.0000    3.46469
308040.0000    1.94123
308080.0000    1.94922
308120.0000    3.26453
308160.0000    3.97902
308200.0000    3.85627
308240.0000    4.30539
308280.0000    3.99729
308320.0000    3.40868
308360.0000    5.03126
308400.0000    5.47828
308440.0000    5.41729
308480.0000    4.74061
308520.0000    3.59430
308560.0000    3.61170
308600.0000    2.80466
308640.0000    3.59701
308680.0000    3.86415
308720.0000    3.45221
308760.0000    4.21035
308800.0000    3.87276
308840.0000    2.78230
308880.0000    3.21429
308920.0000    4.10695
308960.0000    4.67074
309000.0000    4.20981
309040.0000    3.58138
309080.0000    4.24072
309120.0000    4.54440
309160.0000    4.09896
309200.0000    4.10643
309240.0000    3.98200
309280.0000    5.13746
309320.0000    3.58380
309360.0000    3.70510
309400.0000    2.87919
309440.0000    2.55219
309480.0000    2.62423
309520.0000    3.30801
309560.0000    2.86954
309600.0000    3.31138
309640.0000    3.26163
309680.0000    3.21534
309720.0000    4.19080
309760.0000    4.68810
309800.0000    4.36583
309840.0000    3.06040
309880.0000    3.61092
309920.0000    3.37847
309960.0000    3.32595
310000.0000    3.80185
310040.0000    3.73908
310080.0000    3.13586
310120.0000    3.30989
310160.0000    2.13722
310200.0000    3.29864
310240.0000    3.08555
310280.0000    3.74317
310320.0000    3.96112
310360.0000    3.44254
310400.0000    2.60958
310440.0000    3.10634
310480.0000    3.53657
310520.0000    2.69136
310560.0000    2.25746
310600.0000    2.43651
310640.0000    2.82122
310680.0000    2.27536
310720.0000    2.67705
310760.0000    1.72035
310800.0000    2.92823
310840.0000    2.69290
310880.0000    3.30417
310920.0000    2.75617
310960.0000    3.02694
311000.0000    3.69517
311040.0000    2.82492
311080.0000    2.56498
311120.0000    2.51140
311160.0000    2.57072
311200.0000    2.74460
311240.0000    1.73276
311280.0000    2.05047
311320.0000    3.22435
311360.0000    3.50746
311400.0000    3.01516
311440.0000    1.87481
311480.0000    3.67074
311520.0000    3.51373
311560.0000    3.84104
311600.0000    4.99428
311640.0000    4.02802
311680.0000    3.89736
311720.0000    2.83781
311760.0000    2.58406
311800.0000    3.63582
311840.0000    4.15082
311880.0000    3.58839
311920.0000    3.70986
311960.0000    4.46561
312000.0000    4.79945
312040.0000    4.02842
312080.0000    3.36436
312120.0000    5.15893
312160.0000    4.53761
312200.0000    3.60062
312240.0000    2.79937
312280.0000    2.75068
312320.0000    2.56706
312360.0000    3.55028
312400.0000    4.58554
312440.0000    3.74455
312480.0000    4.61504
312520.0000    4.32144
312560.0000    4.67278
312600.0000    5.36250
312640.0000    4.82453
312680.0000    5.25175
312720.0000    4.15130
312760.0000    5.27258
312800.0000    4.60953
312840.0000    3.93243
312880.0000    3.74612
312920.0000    2.93075
312960.0000    2.59845
313000.0000    2.77927
313040.0000    3.36081
313080.0000    3.77237
313120.0000    3.50366
313160.0000    3.77207
313200.0000    4.01868
313240.0000    4.43182
313280.0000    4.06397
313320.0000    3.77144
313360.0000    3.20133
313400.0000    4.06464
313440.0000    5.38010
313480.0000    4.39709
313520.0000    3.35032
313560.0000    3.06121
313600.0000    3.87158
313640.0000    3.80302
313680.0000    2.92369
313720.0000    3.97179
313760.0000    4.53500
313800.0000    4.16275
313840.0000    3.95339
313880.0000    2.24390
313920.0000    3.38776
313960.0000    3.01203
314000.0000    4.85120
314040.0000    4.36829
314080.0000    4.14179
314120.0000    4.77164
314160.0000    3.99161
314200.0000    4.19689
314240.0000    3.35970
314280.0000    3.53203
314320.0000    3.57905
314360.0000    3.63561
314400.0000    4.09319
314440.0000    5.30836
314480.0000    5.46426
314520.0000    4.92245
314560.0000    5.14822
314600.0000    4.71227
314640.0000    5.08621
314680.0000    4.20174
314720.0000    3.88720
314760.0000    4.41600
314800.0000    4.63501
314840.0000    4.00637
314880.0000    3.92237
314920.0000    4.19587
314960.0000    3.94438
315000.0000    3.72168
315040.0000    3.62216
315080.0000    3.77973
315120.0000    3.52688
315160.0000    3.90884
315200.0000    3.01038
315240.0000    3.64577
315280.0000    3.68326
315320.0000    4.10711
315360.0000    3.84186
315400.0000    3.00811
315440.0000    2.41648
315480.0000    3.06882
315520.0000    2.12769
315560.0000    2.59804
315600.0000    3.05859
315640.0000    4.05846
315680.0000    4.37688
315720.0000    4.59335
315760.0000    5.64210
315800.0000    4.83165
315840.0000    5.01423
315880.0000    5.77135
315920.0000    4.83158
315960.0000    4.49757
316000.0000    3.58767
316040.0000    3.56925
316080.0000    3.53071
316120.0000    4.62972
316160.0000    3.46568
316200.0000    3.82003
316240.0000    3.86514
316280.0000    3.94526
316320.0000    3.29616
316360.0000    4.16171
316400.0000    2.51841
316440.0000    4.25050
316480.0000    3.30652
316520.0000    3.47970
316560.0000    2.99056
316600.0000    3.28164
316640.0000    3.12997
316680.0000    2.79165
316720.0000    3.28721
316760.0000    3.72812
316800.0000    4.33903
316840.0000    4.03779
316880.0000    3.74249
316920.0000    3.29238
316960.0000    3.45502
317000.0000    3.66306
317040.0000    4.27174
317080.0000    3.86749
317120.0000    4.28653
317160.0000    2.94719
317200.0000    3.11537
317240.0000    3.47161
317280.0000    3.65108
317320.0000    3.98710
317360.0000    4.04270
317400.0000    4.77994
317440.0000    4.38757
317480.0000    2.89805
317520.0000    2.69138
317560.0000    2.81302
317600.0000    3.54096
317640.0000    3.49204
317680.0000    3.51053
317720.0000    3.72697
317760.0000    4.28009
317800.0000    3.90352
317840.0000    4.16759
317880.0000    3.48873
317920.0000    4.27580
317960.0000    3.13756
318000.0000    3.62680
318040.0000    3.72792
318080.0000    4.58472
318120.0000    3.42953
318160.0000    3.52211
318200.0000    4.80305
318240.0000    3.80939
318280.0000    4.12517
318320.0000    4.40566
318360.0000    4.19362
318400.0000    3.88276
318440.0000    3.95159
318480.0000    3.23699
318520.0000    3.56803
318560.0000    4.33924
318600.0000    3.84011
318640.0000    4.20126
318680.0000    4.32598
318720.0000    3.82485
318760.0000    3.31492
318800.0000    3.92946
318840.0000    2.25117
318880.0000    3.08348
318920.0000    2.13237
318960.0000    2.88028
319000.0000    2.93115
319040.0000    2.72863
319080.0000    3.13999
319120.0000    3.05731
319160.0000    3.72387
319200.0000    3.22766
319240.0000    3.38212
319280.0000    3.05751
319320.0000    3.25613
319360.0000    3.43276
319400.0000    2.96358
319440.0000    3.33816
319480.0000    2.53176
319520.0000    2.81481
319560.0000    2.46718
319600.0000    2.28693
319640.0000    1.98737
319680.0000    2.92951
319720.0000    2.04515
319760.0000    2.21150
319800.0000    2.66801
319840.0000    2.09579
319880.0000    3.01955
319920.0000    4.36993
319960.0000    3.34647
320000.0000    4.23594
320040.0000    3.01862
320080.0000    3.13227
320120.0000    3.21089
320160.0000    1.80896
320200.0000    2.69517
320240.0000    2.15494
320280.0000    2.75251
320320.0000    3.97095
320360.0000    3.81295
320400.0000    2.75467
320440.0000    3.15500
320480.0000    2.68567
320520.0000    3.29699
320560.0000    2.86659
320600.0000    3.00341
320640.0000    3.59537
320680.0000    4.05692
320720.0000    2.87078
320760.0000    2.95447
320800.0000    2.26239
320840.0000    2.24082
320880.0000    2.96248
320920.0000    2.97008
320960.0000    3.02674
321000.0000    3.07065
321040.0000    2.76457
321080.0000    2.40841
321120.0000    2.97627
321160.0000    2.74863
321200.0000    2.33339
321240.0000    2.28507
321280.0000    2.37445
321320.0000    1.08031
321360.0000    1.92065
321400.0000    2.01969
321440.0000    1.20997
321480.0000    2.92643
321520.0000    3.42962
321560.0000    3.47854
321600.0000    3.47522
321640.0000    3.30459
321680.0000    3.09499
321720.0000    2.58695
321760.0000    2.42731
321800.0000    2.14329
321840.0000    2.80472
321880.0000    3.08233
321920.0000    3.12831
321960.0000    4.23510
322000.0000    4.57265
322040.0000    4.68680
322080.0000    4.48653
322120.0000    4.66853
322160.0000    5.07641
322200.0000    5.07683
322240.0000    5.10745
322280.0000    5.43888
322320.0000    4.27319
322360.0000    3.34158
322400.0000    4.20011
322440.0000    4.20976
322480.0000    3.58887
322520.0000    4.08467
322560.0000    3.78072
322600.0000    4.29376
322640.0000    4.10116
322680.0000    4.54615
322720.0000    4.52041
322760.0000    4.62217
322800.0000    4.45745
322840.0000    4.17629
322880.0000    4.26734
322920.0000    4.26479
322960.0000    4.33052
323000.0000    3.79527
323040.0000    3.65266
323080.0000    4.05735
323120.0000    4.54919
323160.0000    4.19821
323200.0000    3.68621
323240.0000    3.63955
323280.0000    3.84549
323320.0000    4.42211
323360.0000    4.05650
323400.0000    3.41370
323440.0000    3.64549
323480.0000    4.59511
323520.0000    4.79733
323560.0000    4.30049
323600.0000    4.53017
323640.0000    3.65848
323680.0000    4.51423
323720.0000    5.05889
323760.0000    4.16746
323800.0000    3.97947
323840.0000    4.82778
323880.0000    4.22066
323920.0000    4.12915
323960.0000    3.98889
324000.0000    3.53871
324040.0000    4.67763
324080.0000    3.84714
324120.0000    4.44305
324160.0000    3.23651
324200.0000    4.08532
324240.0000    4.33345
324280.0000    4.49606
324320.0000    4.43791
324360.0000    3.65591
324400.0000    3.14144
324440.0000    3.18761
324480.0000    3.64511
324520.0000    3.69265
324560.0000    3.07095
324600.0000    2.75473
324640.0000    3.82978
324680.0000    3.96489
324720.0000    3.33725
324760.0000    3.04775
324800.0000    3.58294
324840.0000    3.64063
324880.0000    4.19577
324920.0000    4.44156
324960.0000    4.49634
325000.0000    3.58813
325040.0000    4.32833
325080.0000    3.60269
325120.0000    3.42347
325160.0000    4.40693
325200.0000    2.26593
325240.0000    2.90140
325280.0000    3.62627
325320.0000    4.01690
325360.0000    3.79268
325400.0000    3.96583
325440.0000    3.88638
325480.0000    3.47071
325520.0000    2.84643
325560.0000    3.47731
325600.0000    4.05278
325640.0000    3.86299
325680.0000    3.30727
325720.0000    2.95661
325760.0000    3.98563
325800.0000    3.27637
325840.0000    3.59138
325880.0000    2.78343
325920.0000    1.68148
325960.0000    1.65094
326000.0000    2.10223
326040.0000    2.57455
326080.0000    3.00336
326120.0000    2.76497
326160.0000    2.80106
326200.0000    3.23330
326240.0000    4.29448
326280.0000    2.23356
326320.0000    2.03540
326360.0000    3.01938
326400.0000    1.71127
326440.0000    0.80848
326480.0000    2.34863
326520.0000    2.15930
326560.0000    2.62689
326600.0000    2.10390
326640.0000    1.20971
326680.0000    1.14512
326720.0000    2.60816
326760.0000    1.81590
326800.0000    2.45040
326840.0000    2.63362
326880.0000    2.73313
326920.0000    2.54513
326960.0000    2.81696
327000.0000    3.77148
327040.0000    3.04587
327080.0000    3.62102
327120.0000    2.65490
327160.0000    3.03399
327200.0000    3.89483
327240.0000    3.33741
327280.0000    3.98845
327320.0000    3.61125
327360.0000    3.57423
327400.0000    2.24343
327440.0000    2.81462
327480.0000    3.18913
327520.0000    3.45454
327560.0000    2.73825
327600.0000    2.83125
327640.0000    2.87068
327680.0000    2.56940
327720.0000    2.69690
327760.0000    2.35718
327800.0000    3.35084
327840.0000    2.78866
327880.0000    3.41678
327920.0000    3.14103
327960.0000    3.39936
328000.0000    2.22323
328040.0000    2.79175
328080.0000    2.36148
328120.0000    2.93362
328160.0000    3.49471
328200.0000    3.56956
328240.0000    3.41392
328280.0000    3.31016
328320.0000    3.23088
328360.0000    3.00068
328400.0000    4.56133
328440.0000    3.74463
328480.0000    4.94825
328520.0000    3.93088
328560.0000    4.09269
328600.0000    4.27383
328640.0000    3.63164
328680.0000    3.69839
328720.0000    2.97544
328760.0000    3.17479
328800.0000    3.66114
328840.0000    3.75457
328880.0000    3.65291
328920.0000    3.31486
328960.0000    3.98174
329000.0000    3.01948
329040.0000    3.14328
329080.0000    3.34682
329120.0000    4.03047
329160.0000    3.57026
329200.0000    3.83924
329240.0000    3.37010
329280.0000    3.86905
329320.0000    3.62116
329360.0000    2.84601
329400.0000    3.95088
329440.0000    3.76116
329480.0000    3.91613
329520.0000    4.04508
329560.0000    4.53110
329600.0000    3.76362
329640.0000    3.40009
329680.0000    3.11881
329720.0000    3.77970
329760.0000    3.76319
329800.0000    3.36120
329840.0000    4.28952
329880.0000    3.51229
329920.0000    2.73158
329960.0000    3.66893
330000.0000    4.33434
330040.0000    2.17948
330080.0000    2.37912
330120.0000    2.51612
330160.0000    2.20945
330200.0000    2.61399
330240.0000    2.66901
330280.0000    3.31568
330320.0000    2.73485
330360.0000    3.09032
330400.0000    4.46586
330440.0000    3.69679
330480.0000    4.76790
330520.0000    3.07086
330560.0000    3.38513
330600.0000    3.71757
330640.0000    3.83557
330680.0000    4.26892
330720.0000    4.72043
330760.0000    4.53909
330800.0000    3.93628
330840.0000    3.32606
330880.0000    3.93773
330920.0000    3.67057
330960.0000    3.65102
331000.0000    4.51526
331040.0000    3.54102
331080.0000    3.71613
331120.0000    3.75748
331160.0000    3.76896
331200.0000    3.92997
331240.0000    4.24445
331280.0000    4.24000
331320.0000    4.18099
331360.0000    3.30264
331400.0000    3.80323
331440.0000    3.30470
331480.0000    4.21632
331520.0000    2.95741
331560.0000    3.10772
331600.0000    3.26231
331640.0000    4.48805
331680.0000    4.18185
331720.0000    3.80957
331760.0000    4.26069
331800.0000    3.25319
331840.0000    3.04178
331880.0000    3.28851
331920.0000    3.47453
331960.0000    2.65718
332000.0000    2.69187
332040.0000    3.57111
332080.0000    2.76358
332120.0000    3.41873
332160.0000    3.21506
332200.0000    3.34575
332240.0000    3.83083
332280.0000    3.94016
332320.0000    4.12684
332360.0000    3.82144
332400.0000    2.95016
332440.0000    3.34657
332480.0000    2.96915
332520.0000    3.46675
332560.0000    3.43789
332600.0000    2.80567
332640.0000    3.68659
332680.0000    3.34264
332720.0000    3.19363
332760.0000    3.81381
332800.0000    3.42655
332840.0000    3.07705
332880.0000    3.77429
332920.0000    3.51023
332960.0000    3.85697
333000.0000    3.10492
333040.0000    3.33349
333080.0000    3.38977
333120.0000    2.59642
333160.0000    2.57991
333200.0000    3.28327
333240.0000    2.75273
333280.0000    4.12985
333320.0000    2.63137
333360.0000    4.19508
333400.0000    4.18977
333440.0000    4.61568
333480.0000    3.26062
333520.0000    4.79845
333560.0000    3.26482
333600.0000    4.33670
333640.0000    4.31145
333680.0000    3.21313
333720.0000    4.26656
333760.0000    4.70976
333800.0000    4.67364
333840.0000    2.77719
333880.0000    3.21362
333920.0000    3.35352
333960.0000    3.55664
334000.0000    3.46795
334040.0000    2.84311
334080.0000    2.87581
334120.0000    3.37889
334160.0000    3.35748
334200.0000    3.52425
334240.0000    2.81267
334280.0000    2.56181
334320.0000    2.90830
334360.0000    2.69814
334400.0000    3.78600
334440.0000    3.79728
334480.0000    3.23372
334520.0000    3.23675
334560.0000    2.27093
334600.0000    1.98682
334640.0000    2.01379
334680.0000    3.14526
334720.0000    2.59446
334760.0000    3.26376
334800.0000    2.82718
334840.0000    3.54301
334880.0000    3.64412
334920.0000    2.71238
334960.0000    3.39402
335000.0000    3.34234
335040.0000    3.34872
335080.0000    3.78897
335120.0000    4.13180
335160.0000    3.73342
335200.0000    3.14191
335240.0000    2.97711
335280.0000    3.76616
335320.0000    3.65410
335360.0000    3.87175
335400.0000    4.07222
335440.0000    3.69770
335480.0000    4.13623
335520.0000    4.27366
335560.0000    4.30342
335600.0000    3.50633
335640.0000    3.01210
335680.0000    3.74898
335720.0000    4.01241
335760.0000    4.27341
335800.0000    4.06196
335840.0000    4.63370
335880.0000    4.33004
335920.0000    3.89273
335960.0000    4.42927
336000.0000    4.74846
336040.0000    4.02507
336080.0000    3.80281
336120.0000    5.02318
336160.0000    3.84265
336200.0000    4.35477
336240.0000    4.61110
336280.0000    4.06024
336320.0000    4.23977
336360.0000    4.27857
336400.0000    4.51976
336440.0000    4.34156
336480.0000    3.76593
336520.0000    4.28464
336560.0000    3.11013
336600.0000    3.55556
336640.0000    4.31779
336680.0000    4.74091
336720.0000    3.62872
336760.0000    3.64471
336800.0000    4.14142
336840.0000    4.30900
336880.0000    3.49075
336920.0000    3.91221
336960.0000    3.81375
337000.0000    4.26586
337040.0000    4.39585
337080.0000    3.31945
337120.0000    4.10210
337160.0000    2.72561
337200.0000    3.89777
337240.0000    3.14899
337280.0000    2.91568
337320.0000    3.10901
337360.0000    4.40971
337400.0000    3.85683
337440.0000    4.18979
337480.0000    3.40308
337520.0000    3.60313
337560.0000    4.67445
337600.0000    3.79792
337640.0000    3.65965
337680.0000    4.00291
337720.0000    5.04968
337760.0000    3.50907
337800.0000    3.98176
337840.0000    3.20829
337880.0000    2.97430
337920.0000    2.60004
337960.0000    3.19541
338000.0000    2.93229
338040.0000    2.80565
338080.0000    2.93710
338120.0000    3.36838
338160.0000    2.92591
338200.0000    3.59826
338240.0000    2.97640
338280.0000    2.07821
338320.0000    2.18541
338360.0000    2.02807
338400.0000    2.28521
338440.0000    2.61174
338480.0000    2.00683
338520.0000    3.20274
338560.0000    2.37661
338600.0000    2.70020
338640.0000    2.48514
338680.0000    3.29135
338720.0000    3.30348
338760.0000    2.96981
338800.0000    3.35628
338840.0000    3.32482
338880.0000    3.56172
338920.0000    3.07810
338960.0000    3.23905
339000.0000    2.45191
339040.0000    2.48334
339080.0000    1.64723
339120.0000    1.67015
339160.0000    1.21925
339200.0000    1.84017
339240.0000    3.16057
339280.0000    2.54261
339320.0000    2.38151
339360.0000    2.52669
339400.0000    2.30432
339440.0000    2.63968
339480.0000    1.60148
339520.0000    2.14269
339560.0000    1.64490
339600.0000    2.13565
339640.0000    2.07084
339680.0000    1.60304
339720.0000    2.48910
339760.0000    2.46669
339800.0000    2.97602
339840.0000    3.24990
339880.0000    2.93137
339920.0000    2.90968
339960.0000    2.30225
340000.0000    1.98650
340040.0000    2.25471
340080.0000    2.70671
340120.0000    2.78139
340160.0000    3.22375
340200.0000    3.37244
340240.0000    1.97281
340280.0000    2.09518
340320.0000    1.94035
340360.0000    2.51632
340400.0000    3.44501
340440.0000    3.65399
340480.0000    3.68984
340520.0000    3.33945
340560.0000    2.79351
340600.0000    3.23663
340640.0000    3.58135
340680.0000    2.40428
340720.0000    3.13926
340760.0000    3.08198
340800.0000    3.53015
340840.0000    3.14760
340880.0000    2.94001
340920.0000    3.56268
340960.0000    3.16728
341000.0000    3.37353
341040.0000    2.88340
341080.0000    2.83641
341120.0000    3.06942
341160.0000    3.12644
341200.0000    2.41627
341240.0000    2.16678
341280.0000    3.13773
341320.0000    4.15818
341360.0000    3.18211
341400.0000    3.36072
341440.0000    3.29694
341480.0000    3.77717
341520.0000    3.12055
341560.0000    3.23208
341600.0000    2.20455
341640.0000    2.51263
341680.0000    2.31257
341720.0000    2.12659
341760.0000    2.10078
341800.0000    2.57857
341840.0000    3.03064
341880.0000    3.66393
341920.0000    2.58220
341960.0000    3.13916
342000.0000    3.52054
342040.0000    3.42412
342080.0000    3.36106
342120.0000    3.12302
342160.0000    3.14248
342200.0000    3.22886
342240.0000    3.85976
342280.0000    3.38274
342320.0000    3.22543
342360.0000    2.77437
342400.0000    3.33949
342440.0000    2.67589
342480.0000    2.47971
342520.0000    3.11220
342560.0000    3.78475
342600.0000    3.74194
342640.0000    3.68284
342680.0000    3.99462
342720.0000    4.70872
342760.0000    3.54851
342800.0000    3.92814
342840.0000    4.04066
342880.0000    4.08371
342920.0000    3.44531
342960.0000    4.14995
343000.0000    2.89295
343040.0000    3.94765
343080.0000    4.10489
343120.0000    2.52416
343160.0000    3.86034
343200.0000    3.25339
343240.0000    3.51997
343280.0000    3.47494
343320.0000    4.03952
343360.0000    3.87153
343400.0000    3.97526
343440.0000    3.60244
343480.0000    3.27933
343520.0000    3.68521
343560.0000    4.30349
343600.0000    4.46679
343640.0000    5.23825
343680.0000    4.30916
343720.0000    4.51383
343760.0000    4.68593
343800.0000    5.54045
343840.0000    4.51649
343880.0000    4.15301
343920.0000    3.11455
343960.0000    3.58400
344000.0000    4.19695
344040.0000    3.09376
344080.0000    2.92685
344120.0000    3.26928
344160.0000    3.19990
344200.0000    2.64597
344240.0000    3.15449
344280.0000    4.11038
344320.0000    3.81915
344360.0000    4.38386
344400.0000    4.12701
344440.0000    4.57394
344480.0000    4.39689
344520.0000    4.39927
344560.0000    4.40232
344600.0000    3.87112
344640.0000    3.24766
344680.0000    4.24273
344720.0000    3.44085
344760.0000    3.10825
344800.0000    3.02722
344840.0000    3.19028
344880.0000    2.82854
344920.0000    3.18219
344960.0000    2.74264
345000.0000    2.83246
345040.0000    3.31612
345080.0000    4.25217
345120.0000    3.40501
345160.0000    3.97342
345200.0000    4.00771
345240.0000    3.38540
345280.0000    3.22431
345320.0000    3.88251
345360.0000    3.60193
345400.0000    3.72301
345440.0000    3.77151
345480.0000    4.15725
345520.0000    4.11860
345560.0000    3.60894
345600.0000    4.58337
345640.0000    4.37011
345680.0000    3.76252
345720.0000    3.95864
345760.0000    3.54542
345800.0000    4.14553
345840.0000    3.69989
345880.0000    3.35558
345920.0000    3.73527
345960.0000    3.81497
346000.0000    3.53197
346040.0000    2.82116
346080.0000    2.45948
346120.0000    3.61608
346160.0000    3.54548
346200.0000    3.44741
346240.0000    5.13163
346280.0000    4.67075
346320.0000    4.22856
346360.0000    4.85814
346400.0000    4.04934
346440.0000    2.83812
346480.0000    4.42799
346520.0000    4.08645
346560.0000    4.37179
346600.0000    3.82792
346640.0000    4.77614
346680.0000    4.57363
346720.0000    3.83877
346760.0000    3.25756
346800.0000    3.75301
346840.0000    3.52949
346880.0000    3.02310
346920.0000    3.30761
346960.0000    3.85758
347000.0000    3.28497
347040.0000    2.67056
347080.0000    2.85047
347120.0000    2.61994
347160.0000    1.61708
347200.0000    1.88433
347240.0000    2.72045
347280.0000    0.94247
347320.0000    1.38000
347360.0000    2.14874
347400.0000    1.68965
347440.0000    1.27928
347480.0000    2.24935
347520.0000    1.57435
347560.0000    1.76173
347600.0000    2.62146
347640.0000    2.84490
347680.0000    2.39874
347720.0000    2.90074
347760.0000    3.14207
347800.0000    3.65982
347840.0000    2.89585
347880.0000    3.52714
347920.0000    2.63349
347960.0000    4.09555
348000.0000    3.28784
348040.0000    3.21967
348080.0000    2.95262
348120.0000    3.64187
348160.0000    3.59217
348200.0000    4.00306
348240.0000    3.21054
348280.0000    3.22120
348320.0000    3.97688
348360.0000    2.88289
348400.0000    2.82604
348440.0000    3.81187
348480.0000    3.05559
348520.0000    3.19674
348560.0000    2.47937
348600.0000    2.29230
348640.0000    1.89895
348680.0000    2.59029
348720.0000    3.01278
348760.0000    2.41072
348800.0000    2.41435
348840.0000    1.98783
348880.0000    2.21460
348920.0000    3.10618
348960.0000    2.79382
349000.0000    2.89970
349040.0000    2.45907
349080.0000    2.80011
349120.0000    2.97585
349160.0000    3.23875
349200.0000    3.57369
349240.0000    3.55493
349280.0000    4.10128
349320.0000    3.93324
349360.0000    4.03915
349400.0000    3.43572
349440.0000    3.70277
349480.0000    2.50532
349520.0000    3.46630
349560.0000    3.86576
349600.0000    2.80628
349640.0000    3.40951
349680.0000    4.96696
349720.0000    3.96198
349760.0000    3.37437
349800.0000    3.64510
349840.0000    4.89295
349880.0000    3.85415
349920.0000    4.54806
349960.0000    4.93347
350000.0000    4.14072
350040.0000    3.97589
350080.0000    4.03610
350120.0000    4.55858
350160.0000    3.78890
350200.0000    4.12131
350240.0000    4.22687
350280.0000    5.00561
350320.0000    4.23608
350360.0000    3.96509
350400.0000    3.82171
350440.0000    4.29055
350480.0000    3.49763
350520.0000    3.73446
350560.0000    4.05702
350600.0000    4.22143
350640.0000    4.88448
350680.0000    4.22351
350720.0000    4.51453
350760.0000    4.50529
350800.0000    5.10421
350840.0000    4.07366
350880.0000    4.57242
350920.0000    4.22084
350960.0000    3.85959
351000.0000    3.83109
351040.0000    3.76690
351080.0000    3.63444
351120.0000    4.03251
351160.0000    3.89145
351200.0000    4.18831
351240.0000    4.59252
351280.0000    3.98079
351320.0000    3.11942
351360.0000    3.94184
351400.0000    3.08426
351440.0000    3.79281
351480.0000    4.02174
351520.0000    4.39934
351560.0000    3.42451
351600.0000    3.04200
351640.0000    3.39563
351680.0000    3.57413
351720.0000    4.51037
351760.0000    5.21423
351800.0000    5.01257
351840.0000    4.34826
351880.0000    5.83128
351920.0000    5.80169
351960.0000    4.57186
352000.0000    4.33097
352040.0000    3.88262
352080.0000    3.45539
352120.0000    3.85946
352160.0000    4.45961
352200.0000    3.99808
352240.0000    5.14133
352280.0000    4.36894
352320.0000    5.63348
352360.0000    5.29672
352400.0000    4.99515
352440.0000    5.15789
352480.0000    5.04576
352520.0000    5.47528
352560.0000    6.73826
352600.0000    4.67860
352640.0000    5.18595
352680.0000    4.85751
352720.0000    5.56479
352760.0000    4.93062
352800.0000    5.41067
352840.0000    5.69162
352880.0000    5.40182
352920.0000    4.51069
352960.0000    5.07457
353000.0000    4.58427
353040.0000    4.52195
353080.0000    4.13667
353120.0000    4.54928
353160.0000    4.91796
353200.0000    5.56882
353240.0000    4.96313
353280.0000    5.32629
353320.0000    4.40613
353360.0000    5.43497
353400.0000    4.15150
353440.0000    3.92332
353480.0000    4.23719
353520.0000    4.25364
353560.0000    4.01956
353600.0000    3.64835
353640.0000    4.21453
353680.0000    3.98239
353720.0000    5.09988
353760.0000    4.34708
353800.0000    5.29019
353840.0000    4.52522
353880.0000    4.06870
353920.0000    4.86041
353960.0000    4.82958
354000.0000    5.07675
354040.0000    3.74461
354080.0000    4.13033
354120.0000    4.45436
354160.0000    4.51297
354200.0000    4.14838
354240.0000    3.92045
354280.0000    3.74269
354320.0000    4.54659
354360.0000    3.98425
354400.0000    4.78362
354440.0000    4.23341
354480.0000    3.81647
354520.0000    4.59550
354560.0000    4.19745
354600.0000    5.33709
354640.0000    4.57235
354680.0000    4.62816
354720.0000    5.55671
354760.0000    4.44514
354800.0000    4.79140
354840.0000    4.45636
354880.0000    4.26917
354920.0000    4.72388
354960.0000    4.03183
355000.0000    4.63503
355040.0000    4.91937
355080.0000    4.45999
355120.0000    4.53954
355160.0000    4.44635
355200.0000    3.84424
355240.0000    4.11369
355280.0000    5.66858
355320.0000    4.74743
355360.0000    4.60231
355400.0000    5.24491
355440.0000    3.76635
355480.0000    4.77504
355520.0000    4.45824
355560.0000    4.23819
355600.0000    4.68142
355640.0000    5.32537
355680.0000    5.24259
355720.0000    4.08684
355760.0000    4.29587
355800.0000    3.81910
355840.0000    4.35321
355880.0000    4.69296
355920.0000    3.74959
355960.0000    4.99055
356000.0000    3.80145
356040.0000    4.97174
356080.0000    5.31954
356120.0000    4.42276
356160.0000    4.28497
356200.0000    4.26876
356240.0000    4.07353
356280.0000    5.10765
356320.0000    3.50499
356360.0000    3.82323
356400.0000    4.37515
356440.0000    5.08077
356480.0000    4.15393
356520.0000    4.81970
356560.0000    5.20050
356600.0000    5.01558
356640.0000    5.12929
356680.0000    5.16876
356720.0000    5.10415
356760.0000    4.71882
356800.0000    4.69554
356840.0000    5.53547
356880.0000    5.00266
356920.0000    4.55347
356960.0000    5.40976
357000.0000    5.24670
357040.0000    5.42805
357080.0000    5.39169
357120.0000    5.33171
357160.0000    5.24070
357200.0000    5.57610
357240.0000    4.84447
357280.0000    4.61128
357320.0000    4.66460
357360.0000    3.98006
357400.0000    4.25060
357440.0000    4.95775
357480.0000    4.40847
357520.0000    3.75534
357560.0000    3.13972
357600.0000    2.65550
357640.0000    1.97805
357680.0000    2.60212
357720.0000    2.95064
357760.0000    3.57208
357800.0000    2.69812
357840.0000    3.98056
357880.0000    3.66781
357920.0000    2.89414
357960.0000    3.25733
358000.0000    2.84078
358040.0000    3.79699
358080.0000    3.26565
358120.0000    4.06510
358160.0000    4.16726
358200.0000    3.52361
358240.0000    3.02991
358280.0000    3.58134
358320.0000    3.13289
358360.0000    3.64153
358400.0000    2.95758
358440.0000    3.62449
358480.0000    3.57970
358520.0000    3.67221
358560.0000    3.98193
358600.0000    3.38901
358640.0000    4.17323
358680.0000    2.95990
358720.0000    3.62630
358760.0000    4.44432
358800.0000    3.36773
358840.0000    3.78150
358880.0000    4.03511
358920.0000    3.65751
358960.0000    3.26506
359000.0000    3.24663
359040.0000    3.03843
359080.0000    3.65371
359120.0000    2.74109
359160.0000    4.24794
359200.0000    4.69669
359240.0000    3.48022
359280.0000    3.96732
359320.0000    4.02560
359360.0000    3.51035
359400.0000    2.83734
359440.0000    3.24435
359480.0000    3.12021
359520.0000    3.19398
359560.0000    3.85843
359600.0000    4.07341
359640.0000    3.59851
359680.0000    3.42111
359720.0000    3.24319
359760.0000    5.14713
359800.0000    4.41528
359840.0000    3.82163
359880.0000    3.63169
359920.0000    4.31613
359960.0000    3.87642
360000.0000    4.08485
360040.0000    3.92691
360080.0000    3.84876
360120.0000    3.84152
360160.0000    3.12813
360200.0000    3.68921
360240.0000    4.15166
360280.0000    3.96201
360320.0000    3.58166
360360.0000    4.53802
360400.0000    5.04604
360440.0000    3.92422
360480.0000    3.20539
360520.0000    3.00230
360560.0000    3.23240
360600.0000    4.23923
360640.0000    3.75069
360680.0000    2.99998
360720.0000    4.10134
360760.0000    4.18821
360800.0000    3.69422
360840.0000    3.24157
360880.0000    2.92115
360920.0000    3.29181
360960.0000    3.91674
361000.0000    3.29730
361040.0000    3.85177
361080.0000    3.44926
361120.0000    3.84170
361160.0000    4.61637
361200.0000    4.47551
361240.0000    4.03101
361280.0000    3.45005
361320.0000    3.30658
361360.0000    3.54573
361400.0000    3.85065
361440.0000    3.59991
361480.0000    3.81200
361520.0000    4.38892
361560.0000    3.55753
361600.0000    3.60845
361640.0000    4.42601
361680.0000    3.57813
361720.0000    4.49806
361760.0000    3.91830
361800.0000    3.89427
361840.0000    3.48947
361880.0000    3.84434
361920.0000    3.25542
361960.0000    3.64680
362000.0000    4.18344
362040.0000    3.91464
362080.0000    3.76917
362120.0000    3.29590
362160.0000    3.36325
362200.0000    2.78959
362240.0000    2.75931
362280.0000    2.91822
362320.0000    3.09185
362360.0000    3.87010
362400.0000    3.68848
362440.0000    3.59500
362480.0000    3.78480
362520.0000    3.52171
362560.0000    2.71905
362600.0000    3.87479
362640.0000    4.19780
362680.0000    3.98239
362720.0000    3.67024
362760.0000    4.72583
362800.0000    4.33775
362840.0000    3.94191
362880.0000    3.88905
362920.0000    3.89149
362960.0000    3.40525
363000.0000    3.25092
363040.0000    3.33972
363080.0000    3.98530
363120.0000    4.20172
363160.0000    4.15849
363200.0000    4.35146
363240.0000    3.15389
363280.0000    2.56696
363320.0000    3.19761
363360.0000    3.38074
363400.0000    3.98467
363440.0000    2.93433
363480.0000    3.76425
363520.0000    2.87429
363560.0000    3.23127
363600.0000    3.17409
363640.0000    2.72967
363680.0000    3.15655
363720.0000    1.97087
363760.0000    3.15107
363800.0000    3.32683
363840.0000    3.81362
363880.0000    3.50805
363920.0000    3.33544
363960.0000    4.05039
364000.0000    3.90091
364040.0000    2.99008
364080.0000    2.85311
364120.0000    2.55833
364160.0000    2.54429
364200.0000    2.31964
364240.0000    2.96383
364280.0000    3.63834
364320.0000    3.26284
364360.0000    3.01259
364400.0000    2.96585
364440.0000    3.50809
364480.0000    3.36134
364520.0000    2.76517
364560.0000    4.00829
364600.0000    3.86739
364640.0000    3.69466
364680.0000    3.27752
364720.0000    2.83270
364760.0000    3.00302
364800.0000    2.46636
364840.0000    3.34199
364880.0000    3.31528
364920.0000    3.94738
364960.0000    3.06346
365000.0000    3.07275
365040.0000    3.56167
365080.0000    2.99432
365120.0000    3.73375
365160.0000    3.74462
365200.0000    3.42242
365240.0000    3.65800
365280.0000    3.19756
365320.0000    3.41946
365360.0000    3.53236
365400.0000    3.78031
365440.0000    3.05491
365480.0000    3.56659
365520.0000    3.58312
365560.0000    3.39175
365600.0000    3.22466
365640.0000    4.00458
365680.0000    3.42400
365720.0000    3.62854
365760.0000    4.05443
365800.0000    2.95821
365840.0000    3.35949
365880.0000    4.62806
365920.0000    3.75373
365960.0000    4.71315
366000.0000    4.04200
366040.0000    3.89238
366080.0000    3.30377
366120.0000    3.82096
366160.0000    3.97801
366200.0000    3.85499
366240.0000    4.33691
366280.0000    4.02859
366320.0000    4.71991
366360.0000    4.32773
366400.0000    4.80986
366440.0000    4.76464
366480.0000    3.74771
366520.0000    3.89478
366560.0000    4.11108
366600.0000    3.85731
366640.0000    3.84156
366680.0000    3.14528
366720.0000    4.22873
366760.0000    4.55989
366800.0000    3.18386
366840.0000    3.63519
366880.0000    4.01944
366920.0000    3.74408
366960.0000    3.44593
367000.0000    4.47622
367040.0000    3.53172
367080.0000    3.60040
367120.0000    3.94005
367160.0000    3.21684
367200.0000    4.10641
367240.0000    3.74588
367280.0000    2.82700
367320.0000    3.42367
367360.0000    3.20852
367400.0000    3.56416
367440.0000    4.23865
367480.0000    4.40724
367520.0000    3.90148
367560.0000    3.94004
367600.0000    4.23127
367640.0000    3.29679
367680.0000    2.98552
367720.0000    3.57019
367760.0000    3.31013
367800.0000    2.80749
367840.0000    3.24525
367880.0000    3.43896
367920.0000    2.99023
367960.0000    4.14531
368000.0000    4.08735
368040.0000    3.50430
368080.0000    3.30808
368120.0000    3.62819
368160.0000    2.80523
368200.0000    3.36842
368240.0000    3.76971
368280.0000    3.18970
368320.0000    2.89828
368360.0000    2.89382
368400.0000    3.64806
368440.0000    3.78085
368480.0000    3.88967
368520.0000    3.31857
368560.0000    4.10360
368600.0000    2.73217
368640.0000    3.70203
368680.0000    3.47034
368720.0000    3.40674
368760.0000    4.04366
368800.0000    3.22177
368840.0000    3.66917
368880.0000    3.82804
368920.0000    3.97863
368960.0000    3.50710
369000.0000    2.95794
369040.0000    2.92548
369080.0000    4.42064
369120.0000    3.10402
369160.0000    4.36493
369200.0000    4.62185
369240.0000    3.09030
369280.0000    3.81314
369320.0000    3.37021
369360.0000    4.44394
369400.0000    4.17261
369440.0000    4.70335
369480.0000    4.83697
369520.0000    5.05945
369560.0000    4.09093
369600.0000    3.66973
369640.0000    3.85833
369680.0000    4.08388
369720.0000    3.47963
369760.0000    3.68871
369800.0000    3.05246
369840.0000    3.40017
369880.0000    3.96396
369920.0000    3.63165
369960.0000    3.27009
370000.0000    3.62696
370040.0000    4.47162
370080.0000    4.75668
370120.0000    4.05075
370160.0000    4.37761
370200.0000    5.54021
370240.0000    4.38509
370280.0000    4.08292
370320.0000    3.76921
370360.0000    4.59808
370400.0000    3.54019
370440.0000    4.51715
370480.0000    4.27747
370520.0000    3.87920
370560.0000    3.81537
370600.0000    3.86502
370640.0000    4.37076
370680.0000    5.41837
370720.0000    4.19686
370760.0000    4.46912
370800.0000    3.96429
370840.0000    4.63322
370880.0000    4.13582
370920.0000    4.29418
370960.0000    3.75292
371000.0000    3.70875
371040.0000    4.21305
371080.0000    4.70985
371120.0000    4.34319
371160.0000    5.42251
371200.0000    5.46547
371240.0000    5.44815
371280.0000    5.46239
371320.0000    5.12824
371360.0000    5.57935
371400.0000    6.36470
371440.0000    5.36046
371480.0000    5.93992
371520.0000    4.88003
371560.0000    4.63605
371600.0000    4.24879
371640.0000    4.58846
371680.0000    4.90806
371720.0000    5.00077
371760.0000    4.00159
371800 5
371840 5
371880 5
371920 5
371960 5
372000 5
372040 5
372080 5
372120 5
372160 5
372200 5
372240 5
372280 5
372320 5
372360 5
372400 5
372440 5
372480 5
372520 5
372560 5
372600 5
372640 5
372680 5
372720 5
372760 5
372800 5
372840 5
372880 5
372920 5
372960 5
373000 5
373040 5
373080 5
373120 5
373160 5
373200 5
373240 5
373280 5
373320 5
373360 5
373400 5
373440 5
373480 5
373520 5
373560 5
373600 5
373640 5
373680 5
373720 5
373760 5
373800 5
373840 5
373880 5
373920 5
373960 5
374000 5
374040 5
374080 5
374120 5
374160 5
374200 5
374240 5
374280 5
374320 5
374360 5
374400 5
374440 5
374480 5
374520 5
374560 5
374600 5
374640 5
374680 5
374720 5
374760 5
374800 5
374840 5
374880 5
374920 5
374960 5
375000 5
375040 5
375080 5
375120 5
375160 5
375200 5
375240 5
375280 5
375320 5
375360 5
375400 5
375440 5
375480 5
375520 5
375560 5
375600 5
375640 5
375680 5
375720 5
375760 5
375800 5
375840 5
375880 5
375920 5
375960 5
376000 5
376040 5
376080 5
376120 5
376160 5
376200 5
376240 5
376280 5
376320 5
376360 5
376400 5
376440 5
376480 5
376520 5
376560 5
376600 5
376640 5
376680 5
376720 5
376760 5
376800 5
376840 5
376880 5
376920 5
376960 5
377000 5
377040 5
377080 5
377120 5
377160 5
377200 5
377240 5
377280 5
377320 5
377360 5
377400 5
377440 5
377480 5
377520 5
377560 5
377600 5
377640 5
377680 5
377720 5
377760 5
377800 5
377840 5
377880 5
377920 5
377960 5
378000 5
378040 5
378080 5
378120 5
378160 5
378200 5
378240 5
378280 5
378320 5
378360 5
378400 5
378440 5
378480 5
378520 5
378560 5
378600 5
378640 5
378680 5
378720 5
378760 5
378800 5
378840 5
378880 5
378920 5
378960 5
379000 5
379040 5
379080 5
379120 5
379160 5
379200 5
379240 5
379280 5
379320 5
379360 5
379400 5
379440 5
379480 5
379520 5
379560 5
379600 5
379640 5
379680 5
379720 5
379760 5
379800 5
379840 5
379880 5
379920 5
379960 5
380000 5
380040 5
380080 5
380120 5
380160 5
380200 5
380240 5
380280 5
380320 5
380360 5
380400 5
380440 5
380480 5
380520 5
380560 5
380600 5
380640 5
380680 5
380720 5
380760 5
380800 5
380840 5
380880 5
380920 5
380960 5
381000 5
381040 5
381080 5
381120 5
381160 5
381200 5
381240 5
381280 5
381320 5
381360 5
381400 5
381440 5
381480 5
381520 5
381560 5
381600 5
381640 5
381680 5
381720 5
381760 5
381800 5
381840 5
381880 5
381920 5
381960 5
382000 5
382040 5
382080 5
382120 5
382160 5
382200 5
382240 5
382280 5
382320 5
382360 5
382400 5
382440 5
382480 5
382520 5
382560 5
382600 5
382640 5
382680 5
382720 5
382760 5
382800 5
382840 5
382880 5
382920 5
382960 5
383000 5
383040 5
383080 5
383120 5
383160 5
383200 5
383240 5
383280 5
383320 5
383360 5
383400 5
383440 5
383480 5
383520 5
383560 5
383600 5
383640 5
383680 5
383720 5
383760 5
383800 5
383840 5
383880 5
383920 5
383960 5
384000 5
384040 5
384080 5
384120 5
384160 5
384200 5
384240 5
384280 5
384320 5
384360 5
384400 5
384440 5
384480 5
384520 5
384560 5
384600 5
384640 5
384680 5
384720 5
384760 5
384800 5
384840 5
384880 5
384920 5
384960 5
385000 5
385040 5
385080 5
385120 5
385160 5
385200 5
385240 5
385280 5
385320 5
385360 5
385400 5
385440 5
385480 5
385520 5
385560 5
385600 5
385640 5
385680 5
385720 5
385760 5
385800 5
385840 5
385880 5
385920 5
385960 5
386000 5
386040 5
386080 5
386120 5
386160 5
386200 5
386240 5
386280 5
386320 5
386360 5
386400 5
386440 5
386480 5
386520 5
386560 5
386600 5
386640 5
386680 5
386720 5
386760 5
386800 5
386840 5
386880 5
386920 5
386960 5
387000 5
387040 5
387080 5
387120 5
387160 5
387200 5
387240 5
387280 5
387320 5
387360 5
387400 5
387440 5
387480 5
387520 5
387560 5
387600 5
387640 5
387680 5
387720 5
387760 5
387800 5
387840 5
387880 5
387920 5
387960 5
388000 5
388040 5
388080 5
388120 5
388160 5
388200 5
388240 5
388280 5
388320 5
388360 5
388400 5
388440 5
388480 5
388520 5
388560 5
388600 5
388640 5
388680 5
388720 5
388760 5
388800 5
388840 5
388880 5
388920 5
388960 5
389000 5
389040 5
389080 5
389120 5
389160 5
389200 5
389240 5
389280 5
389320 5
389360 5
389400 5
389440 5
389480 5
389520 5
389560 5
389600 5
389640 5
389680 5
389720 5
389760 5
389800 5
389840 5
389880 5
389920 5
389960 5
390000 5
390040 5
390080 5
390120 5
390160 5
390200 5
390240 5
390280 5
390320 5
390360 5
390400 5
390440 5
390480 5
390520 5
390560 5
390600 5
390640 5
390680 5
390720 5
390760 5
390800 5
390840 5
390880 5
390920 5
390960 5
391000 5
391040 5
391080 5
391120 5
391160 5
391200 5
391240 5
391280 5
391320 5
391360 5
391400 5
391440 5
391480 5
391520 5
391560 5
391600 5
391640 5
391680 5
391720 5
391760 5
391800 5
391840 5
391880 5
391920 5
391960 5
392000 5
392040 5
392080 5
392120 5
392160 5
392200 5
392240 5
392280 5
392320 5
392360 5
392400 5
392440 5
392480 5
392520 5
392560 5
392600 5
392640 5
392680 5
392720 5
392760 5
392800 5
392840 5
392880 5
392920 5
392960 5
393000 5
393040 5
393080 5
393120 5
393160 5
393200 5
393240 5
393280 5
393320 5
393360 5
393400 5
393440 5
393480 5
393520 5
393560 5
393600 5
393640 5
393680 5
393720 5
393760 5
393800 5
393840 5
393880 5
393920 5
393960 5
394000 5
394040 5
394080 5
394120 5
394160 5
394200 5
394240 5
394280 5
394320 5
394360 5
394400 5
394440 5
394480 5
394520 5
394560 5
394600 5
394640 5
394680 5
394720 5
394760 5
394800 5
394840 5
394880 5
394920 5
394960 5
395000 5
395040 5
395080 5
395120 5
395160 5
395200 5
395240 5
395280 5
395320 5
395360 5
395400 5
395440 5
395480 5
395520 5
395560 5
395600 5
395640 5
395680 5
395720 5
395760 5
395800 5
395840 5
395880 5
395920 5
395960 5
396000 5
396040 5
396080 5
396120 5
396160 5
396200 5
396240 5
396280 5
396320 5
396360 5
396400 5
396440 5
396480 5
396520 5
396560 5
396600 5
396640 5
396680 5
396720 5
396760 5
396800 5
396840 5
396880 5
396920 5
396960 5
397000 5
397040 5
397080 5
397120 5
397160 5
397200 5
397240 5
397280 5
397320 5
397360 5
397400 5
397440 5
397480 5
397520 5
397560 5
397600 5
397640 5
397680 5
397720 5
397760 5
397800 5
397840 5
397880 5
397920 5
397960 5
398000 5
398040 5
398080 5
398120 5
398160 5
398200 5
398240 5
398280 5
398320 5
398360 5
398400 5
398440 5
398480 5
398520 5
398560 5
398600 5
398640 5
398680 5
398720 5
398760 5
398800 5
398840 5
398880 5
398920 5
398960 5
399000 5
399040 5
399080 5
399120 5
399160 5
399200 5
399240 5
399280 5
399320 5
399360 5
399400 5
399440 5
399480 5
399520 5
399560 5
399600 5
399640 5
399680 5
399720 5
399760 5
399800 5
399840 5
399880 5
399920 5
399960 5
400000 5
400040 5
400080 5
400120 5
400160 5
400200 5
400240 5
400280 5
400320 5
400360 5
400400 5
400440 5
400480 5
400520 5
400560 5
400600 5
400640 5
400680 5
400720 5
400760 5
400800 5
400840 5
400880 5
400920 5
400960 5
401000 5
401040 5
401080 5
401120 5
401160 5
401200 5
401240 5
401280 5
401320 5
401360 5
401400 5
401440 5
401480 5
401520 5
401560 5
401600 5
401640 5
401680 5
401720 5
401760 5
401800 5
401840 5
401880 5
401920 5
401960 5
402000 5
402040 5
402080 5
402120 5
402160 5
402200 5
402240 5
402280 5
402320 5
402360 5
402400 5
402440 5
402480 5
402520 5
402560 5
402600 5
402640 5
402680 5
402720 5
402760 5
402800 5
402840 5
402880 5
402920 5
402960 5
403000 5
403040 5
403080 5
403120 5
403160 5
403200 5
403240 5
403280 5
403320 5
403360 5
403400 5
403440 5
403480 5
403520 5
403560 5
403600 5
403640 5
403680 5
403720 5
403760 5
403800 5
403840 5
403880 5
403920 5
403960 5
404000 5
404040 5
404080 5
404120 5
404160 5
404200 5
404240 5
404280 5
404320 5
404360 5
404400 5
404440 5
404480 5
404520 5
404560 5
404600 5
404640 5
404680 5
404720 5
404760 5
404800 5
404840 5
404880 5
404920 5
404960 5
405000 5
405040 5
405080 5
405120 5
405160 5
405200 5
405240 5
405280 5
405320 5
405360 5
405400 5
405440 5
405480 5
405520 5
405560 5
405600 5
405640 5
405680 5
405720 5
405760 5
405800 5
405840 5
405880 5
405920 5
405960 5
406000 5
406040 5
406080 5
406120 5
406160 5
406200 5
406240 5
406280 5
406320 5
406360 5
406400 5
406440 5
406480 5
406520 5
406560 5
406600 5
406640 5
406680 5
406720 5
406760 5
406800 5
406840 5
406880 5
406920 5
406960 5
407000 5
407040 5
407080 5
407120 5
407160 5
407200 5
407240 5
407280 5
407320 5
407360 5
407400 5
407440 5
407480 5
407520 5
407560 5
407600 5
407640 5
407680 5
407720 5
407760 5
407800 5
407840 5
407880 5
407920 5
407960 5
408000 5
408040 5
408080 5
408120 5
408160 5
408200 5
408240 5
408280 5
408320 5
408360 5
408400 5
408440 5
408480 5
408520 5
408560 5
408600 5
408640 5
408680 5
408720 5
408760 5
408800 5
408840 5
408880 5
408920 5
408960 5
409000 5
409040 5
409080 5
409120 5
409160 5
409200 5
409240 5
409280 5
409320 5
409360 5
409400 5
409440 5
409480 5
409520 5
409560 5
409600 5
409640 5
409680 5
409720 5
409760 5
409800 5
409840 5
409880 5
409920 5
409960 5
410000 5
410040 5
410080 5
410120 5
410160 5
410200 5
410240 5
410280 5
410320 5
410360 5
410400 5
410440 5
410480 5
410520 5
410560 5
410600 5
410640 5
410680 5
410720 5
410760 5
410800 5
410840 5
410880 5
410920 5
410960 5
411000 5
411040 5
411080 5
411120 5
411160 5
411200 5
411240 5
411280 5
411320 5
411360 5
411400 5
411440 5
411480 5
411520 5
411560 5
411600 5
411640 5
411680 5
411720 5
411760 5
411800 5
411840 5
411880 5
411920 5
411960 5
412000 5
412040 5
412080 5
412120 5
412160 5
412200 5
412240 5
412280 5
412320 5
412360 5
412400 5
412440 5
412480 5
412520 5
412560 5
412600 5
412640 5
412680 5
412720 5
412760 5
412800 5
412840 5
412880 5
412920 5
412960 5
413000 5
413040 5
413080 5
413120 5
413160 5
413200 5
413240 5
413280 5
413320 5
413360 5
413400 5
413440 5
413480 5
413520 5
413560 5
413600 5
413640 5
413680 5
413720 5
413760 5
413800 5
413840 5
413880 5
413920 5
413960 5
414000 5
414040 5
414080 5
414120 5
414160 5
414200 5
414240 5
414280 5
414320 5
414360 5
414400 5
414440 5
414480 5
414520 5
414560 5
414600 5
414640 5
414680 5
414720 5
414760 5
414800 5
414840 5
414880 5
414920 5
414960 5
415000 5
415040 5
415080 5
415120 5
415160 5
415200 5
415240 5
415280 5
415320 5
415360 5
415400 5
415440 5
415480 5
415520 5
415560 5
415600 5
415640 5
415680 5
415720 5
415760 5
415800 5
415840 5
415880 5
415920 5
415960 5
416000 5
416040 5
416080 5
416120 5
416160 5
416200 5
416240 5
416280 5
416320 5
416360 5
416400 5
416440 5
416480 5
416520 5
416560 5
416600 5
416640 5
416680 5
416720 5
416760 5
416800 5
416840 5
416880 5
416920 5
416960 5
417000 5
417040 5
417080 5
417120 5
417160 5
417200 5
417240 5
417280 5
417320 5
417360 5
417400 5
417440 5
417480 5
417520 5
417560 5
417600 5
417640 5
417680 5
417720 5
417760 5
417800 5
417840 5
417880 5
417920 5
417960 5
418000 5
418040 5
418080 5
418120 5
418160 5
418200 5
418240 5
418280 5
418320 5
418360 5
418400 5
418440 5
418480 5
418520 5
418560 5
418600 5
418640 5
418680 5
418720 5
418760 5
418800 5
418840 5
418880 5
418920 5
418960 5
419000 5
419040 5
419080 5
419120 5
419160 5
419200 5
419240 5
419280 5
419320 5
419360 5
419400 5
419440 5
419480 5
419520 5
419560 5
419600 5
419640 5
419680 5
419720 5
419760 5
419800 5
419840 5
419880 5
419920 5
419960 5
420000 5
420040 5
420080 5
420120 5
420160 5
420200 5
420240 5
420280 5
420320 5
420360 5
420400 5
420440 5
420480 5
420520 5
420560 5
420600 5
420640 5
420680 5
420720 5
420760 5
420800 5
420840 5
420880 5
420920 5
420960 5
421000 5
421040 5
421080 5
421120 5
421160 5
421200 5
421240 5
421280 5
421320 5
421360 5
421400 5
421440 5
421480 5
421520 5
421560 5
421600 5
421640 5
421680 5
421720 5
421760 5
421800 5
421840 5
421880 5
421920 5
421960 5
422000 5
422040 5
422080 5
422120 5
422160 5
422200 5
422240 5
422280 5
422320 5
422360 5
422400 5
422440 5
422480 5
422520 5
422560 5
422600 5
422640 5
422680 5
422720 5
422760 5
422800 5
422840 5
422880 5
422920 5
422960 5
423000 5
423040 5
423080 5
423120 5
423160 5
423200 5
423240 5
423280 5
423320 5
423360 5
423400 5
423440 5
423480 5
423520 5
423560 5
423600 5
423640 5
423680 5
423720 5
423760 5
423800 5
423840 5
423880 5
423920 5
423960 5
424000 5
424040 5
424080 5
424120 5
424160 5
424200 5
424240 5
424280 5
424320 5
424360 5
424400 5
424440 5
424480 5
424520 5
424560 5
424600 5
424640 5
424680 5
424720 5
424760 5
424800 5
424840 5
424880 5
424920 5
424960 5
425000 5
425040 5
425080 5
425120 5
425160 5
425200 5
425240 5
425280 5
425320 5
425360 5
425400 5
425440 5
425480 5
425520 5
425560 5
425600 5
425640 5
425680 5
425720 5
425760 5
425800 5
425840 5
425880 5
425920 5
425960 5
426000 5
426040 5
426080 5
426120 5
426160 5
426200 5
426240 5
426280 5
426320 5
426360 5
426400 5
426440 5
426480 5
426520 5
426560 5
426600 5
426640 5
426680 5
426720 5
426760 5
426800 5
426840 5
426880 5
426920 5
426960 5
427000 5
427040 5
427080 5
427120 5
427160 5
427200 5
427240 5
427280 5
427320 5
427360 5
427400 5
427440 5
427480 5
427520 5
427560 5
427600 5
427640 5
427680 5
427720 5
427760 5
427800 5
427840 5
427880 5
427920 5
427960 5
428000 5
428040 5
428080 5
428120 5
428160 5
428200 5
428240 5
428280 5
428320 5
428360 5
428400 5
428440 5
428480 5
428520 5
428560 5
428600 5
428640 5
428680 5
428720 5
428760 5
428800 5
428840 5
428880 5
428920 5
428960 5
429000 5
429040 5
429080 5
429120 5
429160 5
429200 5
429240 5
429280 5
429320 5
429360 5
429400 5
429440 5
429480 5
429520 5
429560 5
429600 5
429640 5
429680 5
429720 5
429760 5
429800 5
429840 5
429880 5
429920 5
429960 5
430000 5
430040 5
430080 5
430120 5
430160 5
430200 5
430240 5
430280 5
430320 5
430360 5
430400 5
430440 5
430480 5
430520 5
430560 5
430600 5
430640 5
430680 5
430720 5
430760 5
430800 5
430840 5
430880 5
430920 5
430960 5
431000 5
431040 5
431080 5
431120 5
431160 5
431200 5
431240 5
431280 5
431320 5
431360 5
431400 5
431440 5
431480 5
431520 5
431560 5
431600 5
431640 5
431680 5
431720 5
431760 5
431800 5
431840 5
431880 5
431920 5
431960 5
432000 5
432040 5
432080 5
432120 5
432160 5
432200 5
432240 5
432280 5
432320 5
432360 5
432400 5
432440 5
432480 5
432520 5
432560 5
432600 5
432640 5
432680 5
432720 5
432760 5
432800 5
432840 5
432880 5
432920 5
432960 5
433000 5
433040 5
433080 5
433120 5
433160 5
433200 5
433240 5
433280 5
433320 5
433360 5
433400 5
433440 5
433480 5
433520 5
433560 5
433600 5
433640 5
433680 5
433720 5
433760 5
433800 5
433840 5
433880 5
433920 5
433960 5
434000 5
434040 5
434080 5
434120 5
434160 5
434200 5
434240 5
434280 5
434320 5
434360 5
434400 5
434440 5
434480 5
434520 5
434560 5
434600 5
434640 5
434680 5
434720 5
434760 5
434800 5
434840 5
434880 5
434920 5
434960 5
435000 5
435040 5
435080 5
435120 5
435160 5
435200 5
435240 5
435280 5
435320 5
435360 5
435400 5
435440 5
435480 5
435520 5
435560 5
435600 5
435640 5
435680 5
435720 5
435760 5
435800 5
435840 5
435880 5
435920 5
435960 5
436000 5
436040 5
436080 5
436120 5
436160 5
436200 5
436240 5
436280 5
436320 5
436360 5
436400 5
436440 5
436480 5
436520 5
436560 5
436600 5
436640 5
436680 5
436720 5
436760 5
436800 5
436840 5
436880 5
436920 5
436960 5
437000 5
437040 5
437080 5
437120 5
437160 5
437200 5
437240 5
437280 5
437320 5
437360 5
437400 5
437440 5
437480 5
437520 5
437560 5
437600 5
437640 5
437680 5
437720 5
437760 5
437800 5
437840 5
437880 5
437920 5
437960 5
438000 5
438040 5
438080 5
438120 5
438160 5
438200 5
438240 5
438280 5
438320 5
438360 5
438400 5
438440 5
438480 5
438520 5
438560 5
438600 5
438640 5
438680 5
438720 5
438760 5
438800 5
438840 5
438880 5
438920 5
438960 5
439000 5
439040 5
439080 5
439120 5
439160 5
439200 5
439240 5
439280 5
439320 5
439360 5
439400 5
439440 5
439480 5
439520 5
439560 5
439600 5
439640 5
439680 5
439720 5
439760 5
439800 5
439840 5
439880 5
439920 5
439960 5
440000 5
440040 5
440080 5
440120 5
440160 5
440200 5
440240 5
440280 5
440320 5
440360 5
440400 5
440440 5
440480 5
440520 5
440560 5
440600 5
440640 5
440680 5
440720 5
440760 5
440800 5
440840 5
440880 5
440920 5
440960 5
441000 5
441040 5
441080 5
441120 5
441160 5
441200 5
441240 5
441280 5
441320 5
441360 5
441400 5
441440 5
441480 5
441520 5
441560 5
441600 5
441640 5
441680 5
441720 5
441760 5
441800 5
441840 5
441880 5
441920 5
441960 5
442000 5
442040 5
442080 5
442120 5
442160 5
442200 5
442240 5
442280 5
442320 5
442360 5
442400 5
442440 5
442480 5
442520 5
442560 5
442600 5
442640 5
442680 5
442720 5
442760 5
442800 5
442840 5
442880 5
442920 5
442960 5
443000 5
443040 5
443080 5
443120 5
443160 5
443200 5
443240 5
443280 5
443320 5
443360 5
443400 5
443440 5
443480 5
443520 5
443560 5
443600 5
443640 5
443680 5
443720 5
443760 5
443800 5
443840 5
443880 5
443920 5
443960 5
444000 5
444040 5
444080 5
444120 5
444160 5
444200 5
444240 5
444280 5
444320 5
444360 5
444400 5
444440 5
444480 5
444520 5
444560 5
444600 5
444640 5
444680 5
444720 5
444760 5
444800 5
444840 5
444880 5
444920 5
444960 5
445000 5
445040 5
445080 5
445120 5
445160 5
445200 5
445240 5
445280 5
445320 5
445360 5
445400 5
445440 5
445480 5
445520 5
445560 5
445600 5
445640 5
445680 5
445720 5
445760 5
445800 5
445840 5
445880 5
445920 5
445960 5
446000 5
446040 5
446080 5
446120 5
446160 5
446200 5
446240 5
446280 5
446320 5
446360 5
446400 5
446440 5
446480 5
446520 5
446560 5
446600 5
446640 5
446680 5
446720 5
446760 5
446800 5
446840 5
446880 5
446920 5
446960 5
447000 5
447040 5
447080 5
447120 5
447160 5
447200 5
447240 5
447280 5
447320 5
447360 5
447400 5
447440 5
447480 5
447520 5
447560 5
447600 5
447640 5
447680 5
447720 5
447760 5
447800 5
447840 5
447880 5
447920 5
447960 5
448000 5
448040 5
448080 5
448120 5
448160 5
448200 5
448240 5
448280 5
448320 5
448360 5
448400 5
448440 5
448480 5
448520 5
448560 5
448600 5
448640 5
448680 5
448720 5
448760 5
448800 5
448840 5
448880 5
448920 5
448960 5
449000 5
449040 5
449080 5
449120 5
449160 5
449200 5
449240 5
449280 5
449320 5
449360 5
449400 5
449440 5
449480 5
449520 5
449560 5
449600 5
449640 5
449680 5
449720 5
449760 5
449800 5
449840 5
449880 5
449920 5
449960 5
450000 5
450040 5
450080 5
450120 5
450160 5
450200 5
450240 5
450280 5
450320 5
450360 5
450400 5
450440 5
450480 5
450520 5
450560 5
450600 5
450640 5
450680 5
450720 5
450760 5
450800 5
450840 5
450880 5
450920 5
450960 5
451000 5
451040 5
451080 5
451120 5
451160 5
451200 5
451240 5
451280 5
451320 5
451360 5
451400 5
451440 5
451480 5
451520 5
451560 5
451600 5
451640 5
451680 5
451720 5
451760 5
451800 5
451840 5
451880 5
451920 5
451960 5
452000 5
452040 5
452080 5
452120 5
452160 5
452200 5
452240 5
452280 5
452320 5
452360 5
452400 5
452440 5
452480 5
452520 5
452560 5
452600 5
452640 5
452680 5
452720 5
452760 5
452800 5
452840 5
452880 5
452920 5
452960 5
453000 5
453040 5
453080 5
453120 5
453160 5
453200 5
453240 5
453280 5
453320 5
453360 5
453400 5
453440 5
453480 5
453520 5
453560 5
453600 5
453640 5
453680 5
453720 5
453760 5
453800 5
453840 5
453880 5
453920 5
453960 5
454000 5
454040 5
454080 5
454120 5
454160 5
454200 5
454240 5
454280 5
454320 5
454360 5
454400 5
454440 5
454480 5
454520 5
454560 5
454600 5
454640 5
454680 5
454720 5
454760 5
454800 5
454840 5
454880 5
454920 5
454960 5
455000 5
455040 5
455080 5
455120 5
455160 5
455200 5
455240 5
455280 5
455320 5
455360 5
455400 5
455440 5
455480 5
455520 5
455560 5
455600 5
455640 5
455680 5
455720 5
455760 5
455800 5
455840 5
455880 5
455920 5
455960 5
456000 5
456040 5
456080 5
456120 5
456160 5
456200 5
456240 5
456280 5
456320 5
456360 5
456400 5
456440 5
456480 5
456520 5
456560 5
456600 5
456640 5
456680 5
456720 5
456760 5
456800 5
456840 5
456880 5
456920 5
456960 5
457000 5
457040 5
457080 5
457120 5
457160 5
457200 5
457240 5
457280 5
457320 5
457360 5
457400 5
457440 5
457480 5
457520 5
457560 5
457600 5
457640 5
457680 5
457720 5
457760 5
457800 5
457840 5
457880 5
457920 5
457960 5
458000 5
458040 5
458080 5
458120 5
458160 5
458200 5
458240 5
458280 5
458320 5
458360 5
458400 5
458440 5
458480 5
458520 5
458560 5
458600 5
458640 5
458680 5
458720 5
458760 5
458800 5
458840 5
458880 5
458920 5
458960 5
459000 5
459040 5
459080 5
459120 5
459160 5
459200 5
459240 5
459280 5
459320 5
459360 5
459400 5
459440 5
459480 5
459520 5
459560 5
459600 5
459640 5
459680 5
459720 5
459760 5
459800 5
459840 5
459880 5
459920 5
459960 5
460000 5
460040 5
460080 5
460120 5
460160 5
460200 5
460240 5
460280 5
460320 5
460360 5
460400 5
460440 5
460480 5
460520 5
460560 5
460600 5
460640 5
460680 5
460720 5
460760 5
460800 5
460840 5
460880 5
460920 5
460960 5
461000 5
461040 5
461080 5
461120 5
461160 5
461200 5
461240 5
461280 5
461320 5
461360 5
461400 5
461440 5
461480 5
461520 5
461560 5
461600 5
461640 5
461680 5
461720 5
461760 5
461800 5
461840 5
461880 5
461920 5
461960 5
462000 5
462040 5
462080 5
462120 5
462160 5
462200 5
462240 5
462280 5
462320 5
462360 5
462400 5
462440 5
462480 5
462520 5
462560 5
462600 5
462640 5
462680 5
462720 5
462760 5
462800 5
462840 5
462880 5
462920 5
462960 5
463000 5
463040 5
463080 5
463120 5
463160 5
463200 5
463240 5
463280 5
463320 5
463360 5
463400 5
463440 5
463480 5
463520 5
463560 5
463600 5
463640 5
463680 5
463720 5
463760 5
463800 5
463840 5
463880 5
463920 5
463960 5
464000 5
464040 5
464080 5
464120 5
464160 5
464200 5
464240 5
464280 5
464320 5
464360 5
464400 5
464440 5
464480 5
464520 5
464560 5
464600 5
464640 5
464680 5
464720 5
464760 5
464800 5
464840 5
464880 5
464920 5
464960 5
465000 5
465040 5
465080 5
465120 5
465160 5
465200 5
465240 5
465280 5
465320 5
465360 5
465400 5
465440 5
465480 5
465520 5
465560 5
465600 5
465640 5
465680 5
465720 5
465760 5
465800 5
465840 5
465880 5
465920 5
465960 5
466000 5
466040 5
466080 5
466120 5
466160 5
466200 5
466240 5
466280 5
466320 5
466360 5
466400 5
466440 5
466480 5
466520 5
466560 5
466600 5
466640 5
466680 5
466720 5
466760 5
466800 5
466840 5
466880 5
466920 5
466960 5
467000 5
467040 5
467080 5
467120 5
467160 5
467200 5
467240 5
467280 5
467320 5
467360 5
467400 5
467440 5
467480 5
467520 5
467560 5
467600 5
467640 5
467680 5
467720 5
467760 5
467800 5
467840 5
467880 5
467920 5
467960 5
468000 5
468040 5
468080 5
468120 5
468160 5
468200 5
468240 5
468280 5
468320 5
468360 5
468400 5
468440 5
468480 5
468520 5
468560 5
468600 5
468640 5
468680 5
468720 5
468760 5
468800 5
468840 5
468880 5
468920 5
468960 5
469000 5
469040 5
469080 5
469120 5
469160 5
469200 5
469240 5
469280 5
469320 5
469360 5
469400 5
469440 5
469480 5
469520 5
469560 5
469600 5
469640 5
469680 5
469720 5
469760 5
469800 5
469840 5
469880 5
469920 5
469960 5
470000 5
470040 5
470080 5
470120 5
470160 5
470200 5
470240 5
470280 5
470320 5
470360 5
470400 5
470440 5
470480 5
470520 5
470560 5
470600 5
470640 5
470680 5
470720 5
470760 5
470800 5
470840 5
470880 5
470920 5
470960 5
471000 5
471040 5
471080 5
471120 5
471160 5
471200 5
471240 5
471280 5
471320 5
471360 5
471400 5
471440 5
471480 5
471520 5
471560 5
471600 5
471640 5
471680 5
471720 5
471760 5
471800 5
471840 5
471880 5
471920 5
471960 5
472000 5
472040 5
472080 5
472120 5
472160 5
472200 5
472240 5
472280 5
472320 5
472360 5
472400 5
472440 5
472480 5
472520 5
472560 5
472600 5
472640 5
472680 5
472720 5
472760 5
472800 5
472840 5
472880 5
472920 5
472960 5
473000 5
473040 5
473080 5
473120 5
473160 5
473200 5
473240 5
473280 5
473320 5
473360 5
473400 5
473440 5
473480 5
473520 5
473560 5
473600 5
473640 5
473680 5
473720 5
473760 5
473800 5
473840 5
473880 5
473920 5
473960 5
474000 5
474040 5
474080 5
474120 5
474160 5
474200 5
474240 5
474280 5
474320 5
474360 5
474400 5
474440 5
474480 5
474520 5
474560 5
474600 5
474640 5
474680 5
474720 5
474760 5
474800 5
474840 5
474880 5
474920 5
474960 5
475000 5
475040 5
475080 5
475120 5
475160 5
475200 5
475240 5
475280 5
475320 5
475360 5
475400 5
475440 5
475480 5
475520 5
475560 5
475600 5
475640 5
475680 5
475720 5
475760 5
475800 5
475840 5
475880 5
475920 5
475960 5
476000 5
476040 5
476080 5
476120 5
476160 5
476200 5
476240 5
476280 5
476320 5
476360 5
476400 5
476440 5
476480 5
476520 5
476560 5
476600 5
476640 5
476680 5
476720 5
476760 5
476800 5
476840 5
476880 5
476920 5
476960 5
477000 5
477040 5
477080 5
477120 5
477160 5
477200 5
477240 5
477280 5
477320 5
477360 5
477400 5
477440 5
477480 5
477520 5
477560 5
477600 5
477640 5
477680 5
477720 5
477760 5
477800 5
477840 5
477880 5
477920 5
477960 5
478000 5
478040 5
478080 5
478120 5
478160 5
478200 5
478240 5
478280 5
478320 5
478360 5
478400 5
478440 5
478480 5
478520 5
478560 5
478600 5
478640 5
478680 5
478720 5
478760 5
478800 5
478840 5
478880 5
478920 5
478960 5
479000 5
479040 5
479080 5
479120 5
479160 5
479200 5
479240 5
479280 5
479320 5
479360 5
479400 5
479440 5
479480 5
479520 5
479560 5
479600 5
479640 5
479680 5
479720 5
479760 5
479800 5
479840 5
479880 5
479920 5
479960 5
480000 5
480040 5
480080 5
480120 5
480160 5
480200 5
480240 5
480280 5
480320 5
480360 5
480400 5
480440 5
480480 5
480520 5
480560 5
480600 5
480640 5
480680 5
480720 5
480760 5
480800 5
480840 5
480880 5
480920 5
480960 5
481000 5
481040 5
481080 5
481120 5
481160 5
481200 5
481240 5
481280 5
481320 5
481360 5
481400 5
481440 5
481480 5
481520 5
481560 5
481600 5
481640 5
481680 5
481720 5
481760 5
481800 5
481840 5
481880 5
481920 5
481960 5
482000 5
482040 5
482080 5
482120 5
482160 5
482200 5
482240 5
482280 5
482320 5
482360 5
482400 5
482440 5
482480 5
482520 5
482560 5
482600 5
482640 5
482680 5
482720 5
482760 5
482800 5
482840 5
482880 5
482920 5
482960 5
483000 5
483040 5
483080 5
483120 5
483160 5
483200 5
483240 5
483280 5
483320 5
483360 5
483400 5
483440 5
483480 5
483520 5
483560 5
483600 5
483640 5
483680 5
483720 5
483760 5
483800 5
483840 5
483880 5
483920 5
483960 5
484000 5
484040 5
484080 5
484120 5
484160 5
484200 5
484240 5
484280 5
484320 5
484360 5
484400 5
484440 5
484480 5
484520 5
484560 5
484600 5
484640 5
484680 5
484720 5
484760 5
484800 5
484840 5
484880 5
484920 5
484960 5
485000 5
485040 5
485080 5
485120 5
485160 5
485200 5
485240 5
485280 5
485320 5
485360 5
485400 5
485440 5
485480 5
485520 5
485560 5
485600 5
485640 5
485680 5
485720 5
485760 5
485800 5
485840 5
485880 5
485920 5
485960 5
486000 5
486040 5
486080 5
486120 5
486160 5
486200 5
486240 5
486280 5
486320 5
486360 5
486400 5
486440 5
486480 5
486520 5
486560 5
486600 5
486640 5
486680 5
486720 5
486760 5
486800 5
486840 5
486880 5
486920 5
486960 5
487000 5
487040 5
487080 5
487120 5
487160 5
487200 5
487240 5
487280 5
487320 5
487360 5
487400 5
487440 5
487480 5
487520 5
487560 5
487600 5
487640 5
487680 5
487720 5
487760 5
487800 5
487840 5
487880 5
487920 5
487960 5
488000 5
488040 5
488080 5
488120 5
488160 5
488200 5
488240 5
488280 5
488320 5
488360 5
488400 5
488440 5
488480 5
488520 5
488560 5
488600 5
488640 5
488680 5
488720 5
488760 5
488800 5
488840 5
488880 5
488920 5
488960 5
489000 5
489040 5
489080 5
489120 5
489160 5
489200 5
489240 5
489280 5
489320 5
489360 5
489400 5
489440 5
489480 5
489520 5
489560 5
489600 5
489640 5
489680 5
489720 5
489760 5
489800 5
489840 5
489880 5
489920 5
489960 5
490000 5
490040 5
490080 5
490120 5
490160 5
490200 5
490240 5
490280 5
490320 5
490360 5
490400 5
490440 5
490480 5
490520 5
490560 5
490600 5
490640 5
490680 5
490720 5
490760 5
490800 5
490840 5
490880 5
490920 5
490960 5
491000 5
491040 5
491080 5
491120 5
491160 5
491200 5
491240 5
491280 5
491320 5
491360 5
491400 5
491440 5
491480 5
491520 5
491560 5
491600 5
491640 5
491680 5
491720 5
491760 5
491800 5
491840 5
491880 5
491920 5
491960 5
492000 5
492040 5
492080 5
492120 5
492160 5
492200 5
492240 5
492280 5
492320 5
492360 5
492400 5
492440 5
492480 5
492520 5
492560 5
492600 5
492640 5
492680 5
492720 5
492760 5
492800 5
492840 5
492880 5
492920 5
492960 5
493000 5
493040 5
493080 5
493120 5
493160 5
493200 5
493240 5
493280 5
493320 5
493360 5
493400 5
493440 5
493480 5
493520 5
493560 5
493600 5
493640 5
493680 5
493720 5
493760 5
493800 5
493840 5
493880 5
493920 5
493960 5
494000 5
494040 5
494080 5
494120 5
494160 5
494200 5
494240 5
494280 5
494320 5
494360 5
494400 5
494440 5
494480 5
494520 5
494560 5
494600 5
494640 5
494680 5
494720 5
494760 5
494800 5
494840 5
494880 5
494920 5
494960 5
495000 5
495040 5
495080 5
495120 5
495160 5
495200 5
495240 5
495280 5
495320 5
495360 5
495400 5
495440 5
495480 5
495520 5
495560 5
495600 5
495640 5
495680 5
495720 5
495760 5
495800 5
495840 5
495880 5
495920 5
495960 5
496000 5
496040 5
496080 5
496120 5
496160 5
496200 5
496240 5
496280 5
496320 5
496360 5
496400 5
496440 5
496480 5
496520 5
496560 5
496600 5
496640 5
496680 5
496720 5
496760 5
496800 5
496840 5
496880 5
496920 5
496960 5
497000 5
497040 5
497080 5
497120 5
497160 5
497200 5
497240 5
497280 5
497320 5
497360 5
497400 5
497440 5
497480 5
497520 5
497560 5
497600 5
497640 5
497680 5
497720 5
497760 5
497800 5
497840 5
497880 5
497920 5
497960 5
498000 5
498040 5
498080 5
498120 5
498160 5
498200 5
498240 5
498280 5
498320 5
498360 5
498400 5
498440 5
498480 5
498520 5
498560 5
498600 5
498640 5
498680 5
498720 5
498760 5
498800 5
498840 5
498880 5
498920 5
498960 5
499000 5
499040 5
499080 5
499120 5
499160 5
499200 5
499240 5
499280 5
499320 5
499360 5
499400 5
499440 5
499480 5
499520 5
499560 5
499600 5
499640 5
499680 5
499720 5
499760 5
499800 5
499840 5
499880 5
499920 5
499960 5
500000 5
500040 5
500080 5
500120 5
500160 5
500200 5
500240 5
500280 5
500320 5
500360 5
500400 5
500440 5
500480 5
500520 5
500560 5
500600 5
500640 5
500680 5
500720 5
500760 5
500800 5
500840 5
500880 5
500920 5
500960 5
501000 5
501040 5
501080 5
501120 5
501160 5
501200 5
501240 5
501280 5
501320 5
501360 5
501400 5
501440 5
501480 5
501520 5
501560 5
501600 5
501640 5
501680 5
501720 5
501760 5
501800 5
501840 5
501880 5
501920 5
501960 5
502000 5
502040 5
502080 5
502120 5
502160 5
502200 5
502240 5
502280 5
502320 5
502360 5
502400 5
502440 5
502480 5
502520 5
502560 5
502600 5
502640 5
502680 5
502720 5
502760 5
502800 5
502840 5
502880 5
502920 5
502960 5
503000 5
503040 5
503080 5
503120 5
503160 5
503200 5
503240 5
503280 5
503320 5
503360 5
503400 5
503440 5
503480 5
503520 5
503560 5
503600 5
503640 5
503680 5
503720 5
503760 5
503800 5
503840 5
503880 5
503920 5
503960 5
504000 5
504040 5
504080 5
504120 5
504160 5
504200 5
504240 5
504280 5
504320 5
504360 5
504400 5
504440 5
504480 5
504520 5
504560 5
504600 5
504640 5
504680 5
504720 5
504760 5
504800 5
504840 5
504880 5
504920 5
504960 5
505000 5
505040 5
505080 5
505120 5
505160 5
505200 5
505240 5
505280 5
505320 5
505360 5
505400 5
505440 5
505480 5
505520 5
505560 5
505600 5
505640 5
505680 5
505720 5
505760 5
505800 5
505840 5
505880 5
505920 5
505960 5
506000 5
506040 5
506080 5
506120 5
506160 5
506200 5
506240 5
506280 5
506320 5
506360 5
506400 5
506440 5
506480 5
506520 5
506560 5
506600 5
506640 5
506680 5
506720 5
506760 5
506800 5
506840 5
506880 5
506920 5
506960 5
507000 5
507040 5
507080 5
507120 5
507160 5
507200 5
507240 5
507280 5
507320 5
507360 5
507400 5
507440 5
507480 5
507520 5
507560 5
507600 5
507640 5
507680 5
507720 5
507760 5
507800 5
507840 5
507880 5
507920 5
507960 5
508000 5
508040 5
508080 5
508120 5
508160 5
508200 5
508240 5
508280 5
508320 5
508360 5
508400 5
508440 5
508480 5
508520 5
508560 5
508600 5
508640 5
508680 5
508720 5
508760 5
508800 5
508840 5
508880 5
508920 5
508960 5
509000 5
509040 5
509080 5
509120 5
509160 5
509200 5
509240 5
509280 5
509320 5
509360 5
509400 5
509440 5
509480 5
509520 5
509560 5
509600 5
509640 5
509680 5
509720 5
509760 5
509800 5
509840 5
509880 5
509920 5
509960 5
510000 5
510040 5
510080 5
510120 5
510160 5
510200 5
510240 5
510280 5
510320 5
510360 5
510400 5
510440 5
510480 5
510520 5
510560 5
510600 5
510640 5
510680 5
510720 5
510760 5
510800 5
510840 5
510880 5
510920 5
510960 5
511000 5
511040 5
511080 5
511120 5
511160 5
511200 5
511240 5
511280 5
511320 5
511360 5
511400 5
511440 5
511480 5
511520 5
511560 5
511600 5
511640 5
511680 5
511720 5
511760 5
511800 5
511840 5
511880 5
511920 5
511960 5
512000 5
512040 5
512080 5
512120 5
512160 5
512200 5
512240 5
512280 5
512320 5
512360 5
512400 5
512440 5
512480 5
512520 5
512560 5
512600 5
512640 5
512680 5
512720 5
512760 5
512800 5
512840 5
512880 5
512920 5
512960 5
513000 5
513040 5
513080 5
513120 5
513160 5
513200 5
513240 5
513280 5
513320 5
513360 5
513400 5
513440 5
513480 5
513520 5
513560 5
513600 5
513640 5
513680 5
513720 5
513760 5
513800 5
513840 5
513880 5
513920 5
513960 5
514000 5
514040 5
514080 5
514120 5
514160 5
514200 5
514240 5
514280 5
514320 5
514360 5
514400 5
514440 5
514480 5
514520 5
514560 5
514600 5
514640 5
514680 5
514720 5
514760 5
514800 5
514840 5
514880 5
514920 5
514960 5
515000 5
515040 5
515080 5
515120 5
515160 5
515200 5
515240 5
515280 5
515320 5
515360 5
515400 5
515440 5
515480 5
515520 5
515560 5
515600 5
515640 5
515680 5
515720 5
515760 5
515800 5
515840 5
515880 5
515920 5
515960 5
516000 5
516040 5
516080 5
516120 5
516160 5
516200 5
516240 5
516280 5
516320 5
516360 5
516400 5
516440 5
516480 5
516520 5
516560 5
516600 5
516640 5
516680 5
516720 5
516760 5
516800 5
516840 5
516880 5
516920 5
516960 5
517000 5
517040 5
517080 5
517120 5
517160 5
517200 5
517240 5
517280 5
517320 5
517360 5
517400 5
517440 5
517480 5
517520 5
517560 5
517600 5
517640 5
517680 5
517720 5
517760 5
517800 5
517840 5
517880 5
517920 5
517960 5
518000 5
518040 5
518080 5
518120 5
518160 5
518200 5
518240 5
518280 5
518320 5
518360 5
518400 5
518440 5
518480 5
518520 5
518560 5
518600 5
518640 5
518680 5
518720 5
518760 5
518800 5
518840 5
518880 5
518920 5
518960 5
519000 5
519040 5
519080 5
519120 5
519160 5
519200 5
519240 5
519280 5
519320 5
519360 5
519400 5
519440 5
519480 5
519520 5
519560 5
519600 5
519640 5
519680 5
519720 5
519760 5
519800 5
519840 5
519880 5
519920 5
519960 5
520000 5
520040 5
520080 5
520120 5
520160 5
520200 5
520240 5
520280 5
520320 5
520360 5
520400 5
520440 5
520480 5
520520 5
520560 5
520600 5
520640 5
520680 5
520720 5
520760 5
520800 5
520840 5
520880 5
520920 5
520960 5
521000 5
521040 5
521080 5
521120 5
521160 5
521200 5
521240 5
521280 5
521320 5
521360 5
521400 5
521440 5
521480 5
521520 5
521560 5
521600 5
521640 5
521680 5
521720 5
521760 5
521800 5
521840 5
521880 5
521920 5
521960 5
522000 5
522040 5
522080 5
522120 5
522160 5
522200 5
522240 5
522280 5
522320 5
522360 5
522400 5
522440 5
522480 5
522520 5
522560 5
522600 5
522640 5
522680 5
522720 5
522760 5
522800 5
522840 5
522880 5
522920 5
522960 5
523000 5
523040 5
523080 5
523120 5
523160 5
523200 5
523240 5
523280 5
523320 5
523360 5
523400 5
523440 5
523480 5
523520 5
523560 5
523600 5
523640 5
523680 5
523720 5
523760 5
523800 5
523840 5
523880 5
523920 5
523960 5
524000 5
524040 5
524080 5
524120 5
524160 5
524200 5
524240 5
524280 5
524320 5
524360 5
524400 5
524440 5
524480 5
524520 5
524560 5
524600 5
524640 5
524680 5
524720 5
524760 5
524800 5
524840 5
524880 5
524920 5
524960 5
525000 5
525040 5
525080 5
525120 5
525160 5
525200 5
525240 5
525280 5
525320 5
525360 5
525400 5
525440 5
525480 5
525520 5
525560 5
525600 5
525640 5
525680 5
525720 5
525760 5
525800 5
525840 5
525880 5
525920 5
525960 5
526000 5
526040 5
526080 5
526120 5
526160 5
526200 5
526240 5
526280 5
526320 5
526360 5
526400 5
526440 5
526480 5
526520 5
526560 5
526600 5
526640 5
526680 5
526720 5
526760 5
526800 5
526840 5
526880 5
526920 5
526960 5
527000 5
527040 5
527080 5
527120 5
527160 5
527200 5
527240 5
527280 5
527320 5
527360 5
527400 5
527440 5
527480 5
527520 5
527560 5
527600 5
527640 5
527680 5
527720 5
527760 5
527800 5
527840 5
527880 5
527920 5
527960 5
528000 5
528040 5
528080 5
528120 5
528160 5
528200 5
528240 5
528280 5
528320 5
528360 5
528400 5
528440 5
528480 5
528520 5
528560 5
528600 5
528640 5
528680 5
528720 5
528760 5
528800 5
528840 5
528880 5
528920 5
528960 5
529000 5
529040 5
529080 5
529120 5
529160 5
529200 5
529240 5
529280 5
529320 5
529360 5
529400 5
529440 5
529480 5
529520 5
529560 5
529600 5
529640 5
529680 5
529720 5
529760 5
529800 5
529840 5
529880 5
529920 5
529960 5
530000 5
530040 5
530080 5
530120 5
530160 5
530200 5
530240 5
530280 5
530320 5
530360 5
530400 5
530440 5
530480 5
530520 5
530560 5
530600 5
530640 5
530680 5
530720 5
530760 5
530800 5
530840 5
530880 5
530920 5
530960 5
531000 5
531040 5
531080 5
531120 5
531160 5
531200 5
531240 5
531280 5
531320 5
531360 5
531400 5
531440 5
531480 5
531520 5
531560 5
531600 5
531640 5
531680 5
531720 5
531760 5
531800 5
531840 5
531880 5
531920 5
531960 5
532000 5
532040 5
532080 5
532120 5
532160 5
532200 5
532240 5
532280 5
532320 5
532360 5
532400 5
532440 5
532480 5
532520 5
532560 5
532600 5
532640 5
532680 5
532720 5
532760 5
532800 5
532840 5
532880 5
532920 5
532960 5
533000 5
533040 5
533080 5
533120 5
533160 5
533200 5
533240 5
533280 5
533320 5
533360 5
533400 5
533440 5
533480 5
533520 5
533560 5
533600 5
533640 5
533680 5
533720 5
533760 5
533800 5
533840 5
533880 5
533920 5
533960 5
534000 5
534040 5
534080 5
534120 5
534160 5
534200 5
534240 5
534280 5
534320 5
534360 5
534400 5
534440 5
534480 5
534520 5
534560 5
534600 5
534640 5
534680 5
534720 5
534760 5
534800 5
534840 5
534880 5
534920 5
534960 5
535000 5
535040 5
535080 5
535120 5
535160 5
535200 5
535240 5
535280 5
535320 5
535360 5
535400 5
535440 5
535480 5
535520 5
535560 5
535600 5
535640 5
535680 5
535720 5
535760 5
535800 5
535840 5
535880 5
535920 5
535960 5
536000 5
536040 5
536080 5
536120 5
536160 5
536200 5
536240 5
536280 5
536320 5
536360 5
536400 5
536440 5
536480 5
536520 5
536560 5
536600 5
536640 5
536680 5
536720 5
536760 5
536800 5
536840 5
536880 5
536920 5
536960 5
537000 5
537040 5
537080 5
537120 5
537160 5
537200 5
537240 5
537280 5
537320 5
537360 5
537400 5
537440 5
537480 5
537520 5
537560 5
537600 5
537640 5
537680 5
537720 5
537760 5
537800 5
537840 5
537880 5
537920 5
537960 5
538000 5
538040 5
538080 5
538120 5
538160 5
538200 5
538240 5
538280 5
538320 5
538360 5
538400 5
538440 5
538480 5
538520 5
538560 5
538600 5
538640 5
538680 5
538720 5
538760 5
538800 5
538840 5
538880 5
538920 5
538960 5
539000 5
539040 5
539080 5
539120 5
539160 5
539200 5
539240 5
539280 5
539320 5
539360 5
539400 5
539440 5
539480 5
539520 5
539560 5
539600 5
539640 5
539680 5
539720 5
539760 5
539800 5
539840 5
539880 5
539920 5
539960 5
540000 5
540040 5
540080 5
540120 5
540160 5
540200 5
540240 5
540280 5
540320 5
540360 5
540400 5
540440 5
540480 5
540520 5
540560 5
540600 5
540640 5
540680 5
540720 5
540760 5
540800 5
540840 5
540880 5
540920 5
540960 5
541000 5
541040 5
541080 5
541120 5
541160 5
541200 5
541240 5
541280 5
541320 5
541360 5
541400 5
541440 5
541480 5
541520 5
541560 5
541600 5
541640 5
541680 5
541720 5
541760 5
541800 5
541840 5
541880 5
541920 5
541960 5
542000 5
542040 5
542080 5
542120 5
542160 5
542200 5
542240 5
542280 5
542320 5
542360 5
542400 5
542440 5
542480 5
542520 5
542560 5
542600 5
542640 5
542680 5
542720 5
542760 5
542800 5
542840 5
542880 5
542920 5
542960 5
543000 5
543040 5
543080 5
543120 5
543160 5
543200 5
543240 5
543280 5
543320 5
543360 5
543400 5
543440 5
543480 5
543520 5
543560 5
543600 5
543640 5
543680 5
543720 5
543760 5
543800 5
543840 5
543880 5
543920 5
543960 5
544000 5
544040 5
544080 5
544120 5
544160 5
544200 5
544240 5
544280 5
544320 5
544360 5
544400 5
544440 5
544480 5
544520 5
544560 5
544600 5
544640 5
544680 5
544720 5
544760 5
544800 5
544840 5
544880 5
544920 5
544960 5
545000 5
545040 5
545080 5
545120 5
545160 5
545200 5
545240 5
545280 5
545320 5
545360 5
545400 5
545440 5
545480 5
545520 5
545560 5
545600 5
545640 5
545680 5
545720 5
545760 5
545800 5
545840 5
545880 5
545920 5
545960 5
546000 5
546040 5
546080 5
546120 5
546160 5
546200 5
546240 5
546280 5
546320 5
546360 5
546400 5
546440 5
546480 5
546520 5
546560 5
546600 5
546640 5
546680 5
546720 5
546760 5
546800 5
546840 5
546880 5
546920 5
546960 5
547000 5
547040 5
547080 5
547120 5
547160 5
547200 5
547240 5
547280 5
547320 5
547360 5
547400 5
547440 5
547480 5
547520 5
547560 5
547600 5
547640 5
547680 5
547720 5
547760 5
547800 5
547840 5
547880 5
547920 5
547960 5
548000 5
548040 5
548080 5
548120 5
548160 5
548200 5
548240 5
548280 5
548320 5
548360 5
548400 5
548440 5
548480 5
548520 5
548560 5
548600 5
548640 5
548680 5
548720 5
548760 5
548800 5
548840 5
548880 5
548920 5
548960 5
549000 5
549040 5
549080 5
549120 5
549160 5
549200 5
549240 5
549280 5
549320 5
549360 5
549400 5
549440 5
549480 5
549520 5
549560 5
549600 5
549640 5
549680 5
549720 5
549760 5
549800 5
549840 5
549880 5
549920 5
549960 5
550000 5
550040 5
550080 5
550120 5
550160 5
550200 5
550240 5
550280 5
550320 5
550360 5
550400 5
550440 5
550480 5
550520 5
550560 5
550600 5
550640 5
550680 5
550720 5
550760 5
550800 5
550840 5
550880 5
550920 5
550960 5
551000 5
551040 5
551080 5
551120 5
551160 5
551200 5
551240 5
551280 5
551320 5
551360 5
551400 5
551440 5
551480 5
551520 5
551560 5
551600 5
551640 5
551680 5
551720 5
551760 5
551800 5
551840 5
551880 5
551920 5
551960 5
552000 5
552040 5
552080 5
552120 5
552160 5
552200 5
552240 5
552280 5
552320 5
552360 5
552400 5
552440 5
552480 5
552520 5
552560 5
552600 5
552640 5
552680 5
552720 5
552760 5
552800 5
552840 5
552880 5
552920 5
552960 5
553000 5
553040 5
553080 5
553120 5
553160 5
553200 5
553240 5
553280 5
553320 5
553360 5
553400 5
553440 5
553480 5
553520 5
553560 5
553600 5
553640 5
553680 5
553720 5
553760 5
553800 5
553840 5
553880 5
553920 5
553960 5
554000 5
554040 5
554080 5
554120 5
554160 5
554200 5
554240 5
554280 5
554320 5
554360 5
554400 5
554440 5
554480 5
554520 5
554560 5
554600 5
554640 5
554680 5
554720 5
554760 5
554800 5
554840 5
554880 5
554920 5
554960 5
555000 5
555040 5
555080 5
555120 5
555160 5
555200 5
555240 5
555280 5
555320 5
555360 5
555400 5
555440 5
555480 5
555520 5
555560 5
555600 5
555640 5
555680 5
555720 5
555760 5
555800 5
555840 5
555880 5
555920 5
555960 5
556000 5
556040 5
556080 5
556120 5
556160 5
556200 5
556240 5
556280 5
556320 5
556360 5
556400 5
556440 5
556480 5
556520 5
556560 5
556600 5
556640 5
556680 5
556720 5
556760 5
556800 5
556840 5
556880 5
556920 5
556960 5
557000 5
557040 5
557080 5
557120 5
557160 5
557200 5
557240 5
557280 5
557320 5
557360 5
557400 5
557440 5
557480 5
557520 5
557560 5
557600 5
557640 5
557680 5
557720 5
557760 5
557800 5
557840 5
557880 5
557920 5
557960 5
558000 5
558040 5
558080 5
558120 5
558160 5
558200 5
558240 5
558280 5
558320 5
558360 5
558400 5
558440 5
558480 5
558520 5
558560 5
558600 5
558640 5
558680 5
558720 5
558760 5
558800 5
558840 5
558880 5
558920 5
558960 5
559000 5
559040 5
559080 5
559120 5
559160 5
559200 5
559240 5
559280 5
559320 5
559360 5
559400 5
559440 5
559480 5
559520 5
559560 5
559600 5
559640 5
559680 5
559720 5
559760 5
559800 5
559840 5
559880 5
559920 5
559960 5
560000 5
560040 5
560080 5
560120 5
560160 5
560200 5
560240 5
560280 5
560320 5
560360 5
560400 5
560440 5
560480 5
560520 5
560560 5
560600 5
560640 5
560680 5
560720 5
560760 5
560800 5
560840 5
560880 5
560920 5
560960 5
561000 5
561040 5
561080 5
561120 5
561160 5
561200 5
561240 5
561280 5
561320 5
561360 5
561400 5
561440 5
561480 5
561520 5
561560 5
561600 5
561640 5
561680 5
561720 5
561760 5
561800 5
561840 5
561880 5
561920 5
561960 5
562000 5
562040 5
562080 5
562120 5
562160 5
562200 5
562240 5
562280 5
562320 5
562360 5
562400 5
562440 5
562480 5
562520 5
562560 5
562600 5
562640 5
562680 5
562720 5
562760 5
562800 5
562840 5
562880 5
562920 5
562960 5
563000 5
563040 5
563080 5
563120 5
563160 5
563200 5
563240 5
563280 5
563320 5
563360 5
563400 5
563440 5
563480 5
563520 5
563560 5
563600 5
563640 5
563680 5
563720 5
563760 5
563800 5
563840 5
563880 5
563920 5
563960 5
564000 5
564040 5
564080 5
564120 5
564160 5
564200 5
564240 5
564280 5
564320 5
564360 5
564400 5
564440 5
564480 5
564520 5
564560 5
564600 5
564640 5
564680 5
564720 5
564760 5
564800 5
564840 5
564880 5
564920 5
564960 5
565000 5
565040 5
565080 5
565120 5
565160 5
565200 5
565240 5
565280 5
565320 5
565360 5
565400 5
565440 5
565480 5
565520 5
565560 5
565600 5
565640 5
565680 5
565720 5
565760 5
565800 5
565840 5
565880 5
565920 5
565960 5
566000 5
566040 5
566080 5
566120 5
566160 5
566200 5
566240 5
566280 5
566320 5
566360 5
566400 5
566440 5
566480 5
566520 5
566560 5
566600 5
566640 5
566680 5
566720 5
566760 5
566800 5
566840 5
566880 5
566920 5
566960 5
567000 5
567040 5
567080 5
567120 5
567160 5
567200 5
567240 5
567280 5
567320 5
567360 5
567400 5
567440 5
567480 5
567520 5
567560 5
567600 5
567640 5
567680 5
567720 5
567760 5
567800 5
567840 5
567880 5
567920 5
567960 5
568000 5
568040 5
568080 5
568120 5
568160 5
568200 5
568240 5
568280 5
568320 5
568360 5
568400 5
568440 5
568480 5
568520 5
568560 5
568600 5
568640 5
568680 5
568720 5
568760 5
568800 5
568840 5
568880 5
568920 5
568960 5
569000 5
569040 5
569080 5
569120 5
569160 5
569200 5
569240 5
569280 5
569320 5
569360 5
569400 5
569440 5
569480 5
569520 5
569560 5
569600 5
569640 5
569680 5
569720 5
569760 5
569800 5
569840 5
569880 5
569920 5
569960 5
570000 5
570040 5
570080 5
570120 5
570160 5
570200 5
570240 5
570280 5
570320 5
570360 5
570400 5
570440 5
570480 5
570520 5
570560 5
570600 5
570640 5
570680 5
570720 5
570760 5
570800 5
570840 5
570880 5
570920 5
570960 5
571000 5
571040 5
571080 5
571120 5
571160 5
571200 5
571240 5
571280 5
571320 5
571360 5
571400 5
571440 5
571480 5
571520 5
571560 5
571600 5
571640 5
571680 5
571720 5
571760 5
571800 5
571840 5
571880 5
571920 5
571960 5
572000 5
572040 5
572080 5
572120 5
572160 5
572200 5
572240 5
572280 5
572320 5
572360 5
572400 5
572440 5
572480 5
572520 5
572560 5
572600 5
572640 5
572680 5
572720 5
572760 5
572800 5
572840 5
572880 5
572920 5
572960 5
573000 5
573040 5
573080 5
573120 5
573160 5
573200 5
573240 5
573280 5
573320 5
573360 5
573400 5
573440 5
573480 5
573520 5
573560 5
573600 5
573640 5
573680 5
573720 5
573760 5
573800 5
573840 5
573880 5
573920 5
573960 5
574000 5
574040 5
574080 5
574120 5
574160 5
574200 5
574240 5
574280 5
574320 5
574360 5
574400 5
574440 5
574480 5
574520 5
574560 5
574600 5
574640 5
574680 5
574720 5
574760 5
574800 5
574840 5
574880 5
574920 5
574960 5
575000 5
575040 5
575080 5
575120 5
575160 5
575200 5
575240 5
575280 5
575320 5
575360 5
575400 5
575440 5
575480 5
575520 5
575560 5
575600 5
575640 5
575680 5
575720 5
575760 5
575800 5
575840 5
575880 5
575920 5
575960 5
576000 5
576040 5
576080 5
576120 5
576160 5
576200 5
576240 5
576280 5
576320 5
576360 5
576400 5
576440 5
576480 5
576520 5
576560 5
576600 5
576640 5
576680 5
576720 5
576760 5
576800 5
576840 5
576880 5
576920 5
576960 5
577000 5
577040 5
577080 5
577120 5
577160 5
577200 5
577240 5
577280 5
577320 5
577360 5
577400 5
577440 5
577480 5
577520 5
577560 5
577600 5
577640 5
577680 5
577720 5
577760 5
577800 5
577840 5
577880 5
577920 5
577960 5
578000 5
578040 5
578080 5
578120 5
578160 5
578200 5
578240 5
578280 5
578320 5
578360 5
578400 5
578440 5
578480 5
578520 5
578560 5
578600 5
578640 5
578680 5
578720 5
578760 5
578800 5
578840 5
578880 5
578920 5
578960 5
579000 5
579040 5
579080 5
579120 5
579160 5
579200 5
579240 5
579280 5
579320 5
579360 5
579400 5
579440 5
579480 5
579520 5
579560 5
579600 5
579640 5
579680 5
579720 5
579760 5
579800 5
579840 5
579880 5
579920 5
579960 5
580000 5
580040 5
580080 5
580120 5
580160 5
580200 5
580240 5
580280 5
580320 5
580360 5
580400 5
580440 5
580480 5
580520 5
580560 5
580600 5
580640 5
580680 5
580720 5
580760 5
580800 5
580840 5
580880 5
580920 5
580960 5
581000 5
581040 5
581080 5
581120 5
581160 5
581200 5
581240 5
581280 5
581320 5
581360 5
581400 5
581440 5
581480 5
581520 5
581560 5
581600 5
581640 5
581680 5
581720 5
581760 5
581800 5
581840 5
581880 5
581920 5
581960 5
582000 5
582040 5
582080 5
582120 5
582160 5
582200 5
582240 5
582280 5
582320 5
582360 5
582400 5
582440 5
582480 5
582520 5
582560 5
582600 5
582640 5
582680 5
582720 5
582760 5
582800 5
582840 5
582880 5
582920 5
582960 5
583000 5
583040 5
583080 5
583120 5
583160 5
583200 5
583240 5
583280 5
583320 5
583360 5
583400 5
583440 5
583480 5
583520 5
583560 5
583600 5
583640 5
583680 5
583720 5
583760 5
583800 5
583840 5
583880 5
583920 5
583960 5
584000 5
584040 5
584080 5
584120 5
584160 5
584200 5
584240 5
584280 5
584320 5
584360 5
584400 5
584440 5
584480 5
584520 5
584560 5
584600 5
584640 5
584680 5
584720 5
584760 5
584800 5
584840 5
584880 5
584920 5
584960 5
585000 5
585040 5
585080 5
585120 5
585160 5
585200 5
585240 5
585280 5
585320 5
585360 5
585400 5
585440 5
585480 5
585520 5
585560 5
585600 5
585640 5
585680 5
585720 5
585760 5
585800 5
585840 5
585880 5
585920 5
585960 5
586000 5
586040 5
586080 5
586120 5
586160 5
586200 5
586240 5
586280 5
586320 5
586360 5
586400 5
586440 5
586480 5
586520 5
586560 5
586600 5
586640 5
586680 5
586720 5
586760 5
586800 5
586840 5
586880 5
586920 5
586960 5
587000 5
587040 5
587080 5
587120 5
587160 5
587200 5
587240 5
587280 5
587320 5
587360 5
587400 5
587440 5
587480 5
587520 5
587560 5
587600 5
587640 5
587680 5
587720 5
587760 5
587800 5
587840 5
587880 5
587920 5
587960 5
588000 5
588040 5
588080 5
588120 5
588160 5
588200 5
588240 5
588280 5
588320 5
588360 5
588400 5
588440 5
588480 5
588520 5
588560 5
588600 5
588640 5
588680 5
588720 5
588760 5
588800 5
588840 5
588880 5
588920 5
588960 5
589000 5
589040 5
589080 5
589120 5
589160 5
589200 5
589240 5
589280 5
589320 5
589360 5
589400 5
589440 5
589480 5
589520 5
589560 5
589600 5
589640 5
589680 5
589720 5
589760 5
589800 5
589840 5
589880 5
589920 5
589960 5
590000 5
590040 5
590080 5
590120 5
590160 5
590200 5
590240 5
590280 5
590320 5
590360 5
590400 5
590440 5
590480 5
590520 5
590560 5
590600 5
590640 5
590680 5
590720 5
590760 5
590800 5
590840 5
590880 5
590920 5
590960 5
591000 5
591040 5
591080 5
591120 5
591160 5
591200 5
591240 5
591280 5
591320 5
591360 5
591400 5
591440 5
591480 5
591520 5
591560 5
591600 5
591640 5
591680 5
591720 5
591760 5
591800 5
591840 5
591880 5
591920 5
591960 5
592000 5
592040 5
592080 5
592120 5
592160 5
592200 5
592240 5
592280 5
592320 5
592360 5
592400 5
592440 5
592480 5
592520 5
592560 5
592600 5
592640 5
592680 5
592720 5
592760 5
592800 5
592840 5
592880 5
592920 5
592960 5
593000 5
593040 5
593080 5
593120 5
593160 5
593200 5
593240 5
593280 5
593320 5
593360 5
593400 5
593440 5
593480 5
593520 5
593560 5
593600 5
593640 5
593680 5
593720 5
593760 5
593800 5
593840 5
593880 5
593920 5
593960 5
594000 5
594040 5
594080 5
594120 5
594160 5
594200 5
594240 5
594280 5
594320 5
594360 5
594400 5
594440 5
594480 5
594520 5
594560 5
594600 5
594640 5
594680 5
594720 5
594760 5
594800 5
594840 5
594880 5
594920 5
594960 5
595000 5
595040 5
595080 5
595120 5
595160 5
595200 5
595240 5
595280 5
595320 5
595360 5
595400 5
595440 5
595480 5
595520 5
595560 5
595600 5
595640 5
595680 5
595720 5
595760 5
595800 5
595840 5
595880 5
595920 5
595960 5
596000 5
596040 5
596080 5
596120 5
596160 5
596200 5
596240 5
596280 5
596320 5
596360 5
596400 5
596440 5
596480 5
596520 5
596560 5
596600 5
596640 5
596680 5
596720 5
596760 5
596800 5
596840 5
596880 5
596920 5
596960 5
597000 5
597040 5
597080 5
597120 5
597160 5
597200 5
597240 5
597280 5
597320 5
597360 5
597400 5
597440 5
597480 5
597520 5
597560 5
597600 5
597640 5
597680 5
597720 5
597760 5
597800 5
597840 5
597880 5
597920 5
597960 5
598000 5
598040 5
598080 5
598120 5
598160 5
598200 5
598240 5
598280 5
598320 5
598360 5
598400 5
598440 5
598480 5
598520 5
598560 5
598600 5
598640 5
598680 5
598720 5
598760 5
598800 5
598840 5
598880 5
598920 5
598960 5
599000 5
599040 5
599080 5
599120 5
599160 5
599200 5
599240 5
599280 5
599320 5
599360 5
599400 5
599440 5
599480 5
599520 5
599560 5
599600 5
599640 5
599680 5
599720 5
599760 5
599800 5
599840 5
599880 5
599920 5
599960 5
600000 5
