# Supplementary material for: Comment on 'Valid molecular dynamics simulations of human hemoglobin require a surprisingly large box size'
Source: eLife. 2019 Jun 20;8:e44718. doi: 10.7554/eLife.44718 (PMC6586461; doi:10.7554/eLife.44718)
Supplement: Figure 3—source data 1. — The zip archive contains a README file describing which source files correspond to the different panels. [file elife-44718-fig3-data1.zip › figure3/panel_A/kovalevsky/normal/0/proj.xvg]

@ autoscale onread none
@ with g0
@ g0 on
@ title "projection on eigenvectors (nm)"
@ xaxis  label "Time (ps)"
@ world xmin 0
@ world xmax 527840
@ world ymin -10.0109
@ world ymax 6.67952
@ view xmin 0.15
@ view xmax 0.85
@ view ymin 0.15
@ view ymax 0.85
@ yaxis  label "vec 1"
@ xaxis tick major 100000
@ xaxis tick minor 50000
@ xaxis ticklabel start type spec
@ xaxis ticklabel start -0
@ yaxis tick major 5
@ yaxis tick minor 2.5
@ yaxis ticklabel start type spec
@ yaxis ticklabel start -10
@ zeroxaxis bar on
@ zeroxaxis bar linestyle 3
    0.0000   -5.06076
   40.0000   -4.73694
   80.0000   -4.65559
  120.0000   -4.45240
  160.0000   -4.86062
  200.0000   -4.84432
  240.0000   -5.14348
  280.0000   -4.97546
  320.0000   -3.92715
  360.0000   -5.57866
  400.0000   -4.79984
  440.0000   -3.51636
  480.0000   -5.05082
  520.0000   -4.24751
  560.0000   -5.26684
  600.0000   -5.77988
  640.0000   -5.19964
  680.0000   -5.81036
  720.0000   -5.87857
  760.0000   -5.61168
  800.0000   -5.18582
  840.0000   -5.47162
  880.0000   -5.19531
  920.0000   -6.21099
  960.0000   -5.39323
 1000.0000   -5.03451
 1040.0000   -5.33064
 1080.0000   -5.06757
 1120.0000   -5.44912
 1160.0000   -5.92652
 1200.0000   -6.44339
 1240.0000   -5.92187
 1280.0000   -5.52051
 1320.0000   -5.72327
 1360.0000   -5.67705
 1400.0000   -4.53415
 1440.0000   -4.84597
 1480.0000   -5.15188
 1520.0000   -5.27816
 1560.0000   -5.12545
 1600.0000   -5.50783
 1640.0000   -4.66466
 1680.0000   -5.12727
 1720.0000   -4.97026
 1760.0000   -5.26782
 1800.0000   -5.39208
 1840.0000   -5.99157
 1880.0000   -5.72798
 1920.0000   -6.01975
 1960.0000   -6.90394
 2000.0000   -7.04915
 2040.0000   -5.64758
 2080.0000   -5.66867
 2120.0000   -5.42074
 2160.0000   -5.39192
 2200.0000   -5.85763
 2240.0000   -5.31695
 2280.0000   -5.17233
 2320.0000   -5.57866
 2360.0000   -5.99486
 2400.0000   -5.45860
 2440.0000   -6.73364
 2480.0000   -6.43466
 2520.0000   -5.67956
 2560.0000   -5.75068
 2600.0000   -4.98562
 2640.0000   -5.05431
 2680.0000   -5.10808
 2720.0000   -5.76162
 2760.0000   -5.68403
 2800.0000   -5.75706
 2840.0000   -5.89171
 2880.0000   -5.32382
 2920.0000   -6.39299
 2960.0000   -5.63056
 3000.0000   -6.34830
 3040.0000   -6.87616
 3080.0000   -6.53339
 3120.0000   -5.81922
 3160.0000   -6.36586
 3200.0000   -6.82200
 3240.0000   -6.25350
 3280.0000   -6.86186
 3320.0000   -6.78816
 3360.0000   -6.66462
 3400.0000   -6.25909
 3440.0000   -5.73781
 3480.0000   -6.02331
 3520.0000   -6.47817
 3560.0000   -7.17253
 3600.0000   -7.00089
 3640.0000   -7.07866
 3680.0000   -7.36990
 3720.0000   -6.57978
 3760.0000   -6.74130
 3800.0000   -7.22225
 3840.0000   -6.45494
 3880.0000   -6.66322
 3920.0000   -7.37800
 3960.0000   -6.43298
 4000.0000   -7.35354
 4040.0000   -6.49083
 4080.0000   -7.25005
 4120.0000   -6.32314
 4160.0000   -5.85906
 4200.0000   -6.56760
 4240.0000   -7.43230
 4280.0000   -6.82470
 4320.0000   -7.21495
 4360.0000   -5.96638
 4400.0000   -7.02069
 4440.0000   -6.54713
 4480.0000   -6.65147
 4520.0000   -6.42756
 4560.0000   -6.58340
 4600.0000   -7.93130
 4640.0000   -7.81970
 4680.0000   -7.56111
 4720.0000   -7.02571
 4760.0000   -7.25179
 4800.0000   -5.87694
 4840.0000   -6.22902
 4880.0000   -6.32575
 4920.0000   -6.33690
 4960.0000   -6.27504
 5000.0000   -5.77415
 5040.0000   -6.74594
 5080.0000   -6.56165
 5120.0000   -6.50606
 5160.0000   -6.58902
 5200.0000   -6.20168
 5240.0000   -7.79149
 5280.0000   -7.29697
 5320.0000   -6.68795
 5360.0000   -6.85202
 5400.0000   -8.19809
 5440.0000   -7.34264
 5480.0000   -6.36039
 5520.0000   -7.21708
 5560.0000   -7.57413
 5600.0000   -7.79062
 5640.0000   -7.80739
 5680.0000   -7.50333
 5720.0000   -5.76138
 5760.0000   -6.59865
 5800.0000   -6.55206
 5840.0000   -5.89414
 5880.0000   -7.25576
 5920.0000   -7.48891
 5960.0000   -7.00477
 6000.0000   -6.53480
 6040.0000   -6.41629
 6080.0000   -6.60657
 6120.0000   -7.74363
 6160.0000   -7.11704
 6200.0000   -6.78153
 6240.0000   -6.48187
 6280.0000   -5.63820
 6320.0000   -7.73232
 6360.0000   -7.24266
 6400.0000   -7.17084
 6440.0000   -6.34624
 6480.0000   -7.14421
 6520.0000   -7.28988
 6560.0000   -7.21856
 6600.0000   -6.84023
 6640.0000   -6.79944
 6680.0000   -7.40145
 6720.0000   -6.32663
 6760.0000   -6.71059
 6800.0000   -6.31264
 6840.0000   -6.06638
 6880.0000   -6.15731
 6920.0000   -6.77489
 6960.0000   -6.33774
 7000.0000   -5.57391
 7040.0000   -6.62481
 7080.0000   -7.51849
 7120.0000   -6.60287
 7160.0000   -6.75194
 7200.0000   -6.32148
 7240.0000   -6.33494
 7280.0000   -6.35357
 7320.0000   -5.88998
 7360.0000   -6.54067
 7400.0000   -6.54166
 7440.0000   -6.64992
 7480.0000   -6.41784
 7520.0000   -5.47891
 7560.0000   -6.36844
 7600.0000   -6.01545
 7640.0000   -5.65223
 7680.0000   -6.30165
 7720.0000   -7.57188
 7760.0000   -7.42214
 7800.0000   -6.50204
 7840.0000   -6.77142
 7880.0000   -6.85200
 7920.0000   -6.96468
 7960.0000   -6.61871
 8000.0000   -7.26640
 8040.0000   -7.27335
 8080.0000   -6.33132
 8120.0000   -5.93685
 8160.0000   -6.10464
 8200.0000   -6.45263
 8240.0000   -7.18874
 8280.0000   -6.84800
 8320.0000   -6.83132
 8360.0000   -6.89688
 8400.0000   -6.16974
 8440.0000   -6.65826
 8480.0000   -6.91495
 8520.0000   -7.12358
 8560.0000   -6.92746
 8600.0000   -6.03347
 8640.0000   -7.02311
 8680.0000   -6.54096
 8720.0000   -7.08169
 8760.0000   -6.76562
 8800.0000   -6.88945
 8840.0000   -5.99651
 8880.0000   -6.68683
 8920.0000   -6.54454
 8960.0000   -6.52702
 9000.0000   -6.18711
 9040.0000   -6.71197
 9080.0000   -6.61219
 9120.0000   -6.67711
 9160.0000   -6.76815
 9200.0000   -6.21449
 9240.0000   -6.72203
 9280.0000   -4.97544
 9320.0000   -6.20531
 9360.0000   -6.11523
 9400.0000   -6.48330
 9440.0000   -6.59839
 9480.0000   -6.72429
 9520.0000   -7.36011
 9560.0000   -6.49114
 9600.0000   -6.46014
 9640.0000   -6.82436
 9680.0000   -6.71487
 9720.0000   -6.18380
 9760.0000   -6.71422
 9800.0000   -7.32289
 9840.0000   -7.04215
 9880.0000   -7.08498
 9920.0000   -6.14389
 9960.0000   -6.95626
10000.0000   -6.17972
10040.0000   -6.17205
10080.0000   -5.88500
10120.0000   -6.58430
10160.0000   -6.24951
10200.0000   -5.89082
10240.0000   -6.47012
10280.0000   -6.46508
10320.0000   -6.34314
10360.0000   -5.60757
10400.0000   -7.33708
10440.0000   -6.92289
10480.0000   -7.34111
10520.0000   -7.77927
10560.0000   -7.68838
10600.0000   -7.67321
10640.0000   -7.96507
10680.0000   -6.25524
10720.0000   -7.13633
10760.0000   -7.32379
10800.0000   -7.05163
10840.0000   -6.70076
10880.0000   -6.08345
10920.0000   -6.86764
10960.0000   -7.40370
11000.0000   -7.51526
11040.0000   -6.92535
11080.0000   -6.26628
11120.0000   -7.04585
11160.0000   -8.08641
11200.0000   -8.49131
11240.0000   -7.19817
11280.0000   -6.64276
11320.0000   -6.50642
11360.0000   -6.88738
11400.0000   -7.03984
11440.0000   -7.20724
11480.0000   -7.17875
11520.0000   -6.94279
11560.0000   -6.49706
11600.0000   -6.51889
11640.0000   -6.81673
11680.0000   -6.44001
11720.0000   -7.04228
11760.0000   -6.83742
11800.0000   -5.62015
11840.0000   -6.47539
11880.0000   -5.95229
11920.0000   -6.82093
11960.0000   -6.53139
12000.0000   -6.58239
12040.0000   -6.50028
12080.0000   -6.51911
12120.0000   -6.01798
12160.0000   -6.69249
12200.0000   -6.74218
12240.0000   -7.09173
12280.0000   -5.87148
12320.0000   -6.86653
12360.0000   -6.97656
12400.0000   -7.06389
12440.0000   -7.09452
12480.0000   -6.16677
12520.0000   -6.71496
12560.0000   -6.85946
12600.0000   -7.16655
12640.0000   -6.92818
12680.0000   -7.05872
12720.0000   -7.16256
12760.0000   -6.64061
12800.0000   -5.67567
12840.0000   -5.60534
12880.0000   -7.11095
12920.0000   -5.17946
12960.0000   -6.59372
13000.0000   -7.01877
13040.0000   -6.23451
13080.0000   -6.59822
13120.0000   -6.91951
13160.0000   -6.55801
13200.0000   -6.22001
13240.0000   -6.81205
13280.0000   -7.09942
13320.0000   -6.91396
13360.0000   -5.95837
13400.0000   -6.52458
13440.0000   -6.45616
13480.0000   -5.64203
13520.0000   -4.91776
13560.0000   -5.71055
13600.0000   -5.54018
13640.0000   -4.95395
13680.0000   -6.05212
13720.0000   -5.15585
13760.0000   -6.02200
13800.0000   -6.38182
13840.0000   -6.38795
13880.0000   -6.28218
13920.0000   -6.28713
13960.0000   -7.35118
14000.0000   -7.19605
14040.0000   -6.53326
14080.0000   -6.48603
14120.0000   -6.23431
14160.0000   -6.01830
14200.0000   -5.60616
14240.0000   -6.61615
14280.0000   -6.43258
14320.0000   -6.37439
14360.0000   -6.73327
14400.0000   -6.62277
14440.0000   -6.59213
14480.0000   -7.00677
14520.0000   -6.56293
14560.0000   -6.23397
14600.0000   -7.10072
14640.0000   -6.52129
14680.0000   -7.13639
14720.0000   -6.65357
14760.0000   -7.29982
14800.0000   -7.17716
14840.0000   -6.61354
14880.0000   -6.68890
14920.0000   -6.74171
14960.0000   -6.80769
15000.0000   -5.61771
15040.0000   -5.72143
15080.0000   -5.45786
15120.0000   -6.19186
15160.0000   -6.20098
15200.0000   -7.36891
15240.0000   -6.35887
15280.0000   -5.96401
15320.0000   -5.27019
15360.0000   -6.32967
15400.0000   -6.05425
15440.0000   -5.68822
15480.0000   -6.09915
15520.0000   -5.39589
15560.0000   -5.35594
15600.0000   -6.13161
15640.0000   -4.92698
15680.0000   -5.56593
15720.0000   -6.58999
15760.0000   -5.21169
15800.0000   -5.86459
15840.0000   -6.83407
15880.0000   -6.68598
15920.0000   -6.34910
15960.0000   -5.64720
16000.0000   -5.08237
16040.0000   -5.60012
16080.0000   -5.16680
16120.0000   -5.63434
16160.0000   -6.29371
16200.0000   -6.13474
16240.0000   -6.60330
16280.0000   -5.50783
16320.0000   -6.50033
16360.0000   -6.72149
16400.0000   -6.49378
16440.0000   -6.83261
16480.0000   -6.98351
16520.0000   -7.85352
16560.0000   -7.72357
16600.0000   -7.28520
16640.0000   -7.05866
16680.0000   -6.26549
16720.0000   -6.80147
16760.0000   -6.11007
16800.0000   -6.91373
16840.0000   -6.11189
16880.0000   -6.97837
16920.0000   -7.44078
16960.0000   -6.58542
17000.0000   -4.99237
17040.0000   -5.82825
17080.0000   -6.79224
17120.0000   -6.66505
17160.0000   -6.87066
17200.0000   -7.05815
17240.0000   -6.73970
17280.0000   -6.21286
17320.0000   -6.29895
17360.0000   -5.82676
17400.0000   -5.53893
17440.0000   -6.41704
17480.0000   -6.30720
17520.0000   -7.12303
17560.0000   -6.22547
17600.0000   -6.70387
17640.0000   -6.73992
17680.0000   -5.88971
17720.0000   -6.08856
17760.0000   -6.60614
17800.0000   -6.25752
17840.0000   -6.05303
17880.0000   -5.39799
17920.0000   -6.07751
17960.0000   -6.37962
18000.0000   -5.96393
18040.0000   -5.90381
18080.0000   -5.93920
18120.0000   -6.09323
18160.0000   -6.16937
18200.0000   -5.26585
18240.0000   -4.94733
18280.0000   -5.26892
18320.0000   -5.73660
18360.0000   -5.98710
18400.0000   -6.44466
18440.0000   -5.98142
18480.0000   -6.80445
18520.0000   -5.50212
18560.0000   -5.84973
18600.0000   -5.25528
18640.0000   -5.28215
18680.0000   -4.96124
18720.0000   -5.98060
18760.0000   -6.83934
18800.0000   -5.47927
18840.0000   -5.19493
18880.0000   -6.28464
18920.0000   -4.83116
18960.0000   -4.26091
19000.0000   -4.99125
19040.0000   -6.01869
19080.0000   -5.71017
19120.0000   -4.93368
19160.0000   -5.36324
19200.0000   -4.74418
19240.0000   -4.96601
19280.0000   -4.86711
19320.0000   -5.00475
19360.0000   -5.59710
19400.0000   -5.00676
19440.0000   -5.23267
19480.0000   -4.84728
19520.0000   -5.39272
19560.0000   -5.11032
19600.0000   -5.55872
19640.0000   -4.95527
19680.0000   -3.63354
19720.0000   -4.80690
19760.0000   -4.59175
19800.0000   -4.89286
19840.0000   -5.18941
19880.0000   -4.93049
19920.0000   -5.49432
19960.0000   -5.80036
20000.0000   -5.75834
20040.0000   -5.52656
20080.0000   -5.57396
20120.0000   -5.10890
20160.0000   -4.90017
20200.0000   -5.30707
20240.0000   -5.33598
20280.0000   -5.50904
20320.0000   -5.00587
20360.0000   -5.09534
20400.0000   -5.29846
20440.0000   -6.74573
20480.0000   -5.04048
20520.0000   -5.33916
20560.0000   -5.44478
20600.0000   -5.68802
20640.0000   -5.68018
20680.0000   -5.32964
20720.0000   -5.94117
20760.0000   -6.01525
20800.0000   -5.27644
20840.0000   -5.54730
20880.0000   -4.50828
20920.0000   -4.73146
20960.0000   -4.51580
21000.0000   -5.38058
21040.0000   -5.19006
21080.0000   -4.13293
21120.0000   -3.67911
21160.0000   -3.74049
21200.0000   -4.38761
21240.0000   -4.84492
21280.0000   -4.96447
21320.0000   -6.02471
21360.0000   -5.65721
21400.0000   -5.97321
21440.0000   -5.48513
21480.0000   -5.48939
21520.0000   -5.31708
21560.0000   -5.25751
21600.0000   -6.23428
21640.0000   -4.89433
21680.0000   -3.96767
21720.0000   -4.08870
21760.0000   -3.57111
21800.0000   -5.29112
21840.0000   -5.33430
21880.0000   -5.03145
21920.0000   -5.17643
21960.0000   -5.04487
22000.0000   -4.92914
22040.0000   -5.67872
22080.0000   -5.50554
22120.0000   -5.58921
22160.0000   -5.49363
22200.0000   -5.37975
22240.0000   -5.63010
22280.0000   -5.73762
22320.0000   -4.31376
22360.0000   -5.26761
22400.0000   -5.96356
22440.0000   -5.72626
22480.0000   -5.14517
22520.0000   -5.72169
22560.0000   -4.30085
22600.0000   -4.99257
22640.0000   -5.63507
22680.0000   -4.98386
22720.0000   -5.32247
22760.0000   -5.79669
22800.0000   -5.89863
22840.0000   -4.67372
22880.0000   -4.39371
22920.0000   -5.63767
22960.0000   -4.97883
23000.0000   -6.03675
23040.0000   -5.26723
23080.0000   -5.58114
23120.0000   -5.52754
23160.0000   -6.13358
23200.0000   -6.40055
23240.0000   -6.34621
23280.0000   -6.46369
23320.0000   -6.22209
23360.0000   -5.85328
23400.0000   -6.09730
23440.0000   -6.18520
23480.0000   -5.69445
23520.0000   -5.81292
23560.0000   -6.13737
23600.0000   -5.70330
23640.0000   -6.07508
23680.0000   -6.61525
23720.0000   -5.73290
23760.0000   -5.49917
23800.0000   -5.79662
23840.0000   -6.28060
23880.0000   -6.49589
23920.0000   -5.99294
23960.0000   -6.46982
24000.0000   -5.45492
24040.0000   -5.12301
24080.0000   -5.96587
24120.0000   -5.12869
24160.0000   -6.22580
24200.0000   -5.59457
24240.0000   -5.21328
24280.0000   -6.63355
24320.0000   -6.60615
24360.0000   -6.31658
24400.0000   -5.33250
24440.0000   -6.83797
24480.0000   -5.95872
24520.0000   -6.32773
24560.0000   -6.59472
24600.0000   -6.15499
24640.0000   -5.76847
24680.0000   -6.09195
24720.0000   -6.83668
24760.0000   -6.52323
24800.0000   -6.85831
24840.0000   -6.16398
24880.0000   -7.00331
24920.0000   -6.52908
24960.0000   -6.05209
25000.0000   -5.94994
25040.0000   -6.15281
25080.0000   -5.80708
25120.0000   -6.03285
25160.0000   -5.81428
25200.0000   -5.54273
25240.0000   -5.99083
25280.0000   -6.84629
25320.0000   -6.19349
25360.0000   -5.45898
25400.0000   -5.40257
25440.0000   -6.13916
25480.0000   -6.48928
25520.0000   -5.53736
25560.0000   -5.44281
25600.0000   -6.21604
25640.0000   -5.81098
25680.0000   -5.48725
25720.0000   -5.83069
25760.0000   -5.75891
25800.0000   -4.82878
25840.0000   -5.44561
25880.0000   -5.24937
25920.0000   -6.38678
25960.0000   -6.55656
26000.0000   -5.97527
26040.0000   -5.92936
26080.0000   -5.46241
26120.0000   -6.03723
26160.0000   -6.09784
26200.0000   -5.43090
26240.0000   -5.50257
26280.0000   -6.59772
26320.0000   -6.08149
26360.0000   -5.88289
26400.0000   -6.12848
26440.0000   -5.31496
26480.0000   -6.36744
26520.0000   -6.28687
26560.0000   -6.07021
26600.0000   -5.19741
26640.0000   -5.63339
26680.0000   -5.59190
26720.0000   -5.61322
26760.0000   -6.24794
26800.0000   -5.54832
26840.0000   -5.37534
26880.0000   -6.48036
26920.0000   -6.17596
26960.0000   -4.66587
27000.0000   -5.06343
27040.0000   -5.03717
27080.0000   -5.79277
27120.0000   -5.40927
27160.0000   -5.14900
27200.0000   -4.86283
27240.0000   -5.65015
27280.0000   -5.93633
27320.0000   -6.48556
27360.0000   -5.53270
27400.0000   -5.74800
27440.0000   -5.96325
27480.0000   -5.74931
27520.0000   -5.93943
27560.0000   -5.31525
27600.0000   -6.07939
27640.0000   -5.73585
27680.0000   -5.87914
27720.0000   -5.78427
27760.0000   -6.65132
27800.0000   -5.28308
27840.0000   -5.85779
27880.0000   -4.62614
27920.0000   -5.31496
27960.0000   -4.87468
28000.0000   -6.01513
28040.0000   -6.00673
28080.0000   -4.95285
28120.0000   -5.67645
28160.0000   -5.46659
28200.0000   -4.46967
28240.0000   -5.56242
28280.0000   -5.45004
28320.0000   -4.98522
28360.0000   -5.70357
28400.0000   -5.43110
28440.0000   -5.97591
28480.0000   -5.45403
28520.0000   -5.72611
28560.0000   -5.83879
28600.0000   -7.69246
28640.0000   -5.90554
28680.0000   -5.41406
28720.0000   -5.50610
28760.0000   -6.16169
28800.0000   -5.91179
28840.0000   -5.46471
28880.0000   -6.45097
28920.0000   -6.25552
28960.0000   -5.52876
29000.0000   -5.98937
29040.0000   -5.49501
29080.0000   -6.11494
29120.0000   -6.06544
29160.0000   -6.66390
29200.0000   -5.77023
29240.0000   -6.05195
29280.0000   -6.48520
29320.0000   -6.37992
29360.0000   -6.47505
29400.0000   -6.14195
29440.0000   -7.00742
29480.0000   -5.79435
29520.0000   -5.77484
29560.0000   -6.20402
29600.0000   -6.21987
29640.0000   -4.81258
29680.0000   -6.63183
29720.0000   -6.25596
29760.0000   -5.56449
29800.0000   -6.48796
29840.0000   -6.34435
29880.0000   -5.44862
29920.0000   -5.72709
29960.0000   -6.15131
30000.0000   -5.58094
30040.0000   -6.17361
30080.0000   -6.15365
30120.0000   -6.11911
30160.0000   -6.86218
30200.0000   -6.34641
30240.0000   -6.23661
30280.0000   -6.18475
30320.0000   -6.58821
30360.0000   -5.96482
30400.0000   -7.12822
30440.0000   -5.46202
30480.0000   -6.29456
30520.0000   -7.78718
30560.0000   -7.12426
30600.0000   -6.32173
30640.0000   -6.19407
30680.0000   -5.94055
30720.0000   -6.37759
30760.0000   -6.44473
30800.0000   -5.17486
30840.0000   -5.88340
30880.0000   -5.71228
30920.0000   -5.82365
30960.0000   -7.18931
31000.0000   -6.62590
31040.0000   -5.59878
31080.0000   -7.60776
31120.0000   -6.33504
31160.0000   -5.80150
31200.0000   -5.37956
31240.0000   -5.90467
31280.0000   -5.54356
31320.0000   -5.93937
31360.0000   -5.97949
31400.0000   -5.84231
31440.0000   -6.13500
31480.0000   -6.45260
31520.0000   -6.13316
31560.0000   -6.60450
31600.0000   -6.96582
31640.0000   -6.37089
31680.0000   -6.41533
31720.0000   -6.29063
31760.0000   -5.61801
31800.0000   -5.87686
31840.0000   -6.23793
31880.0000   -5.89441
31920.0000   -5.72877
31960.0000   -6.24753
32000.0000   -5.09670
32040.0000   -6.41741
32080.0000   -6.21695
32120.0000   -6.00289
32160.0000   -6.84659
32200.0000   -5.34755
32240.0000   -5.72411
32280.0000   -6.41445
32320.0000   -6.65602
32360.0000   -7.51261
32400.0000   -6.33844
32440.0000   -6.30163
32480.0000   -5.89093
32520.0000   -6.96288
32560.0000   -6.14783
32600.0000   -6.31793
32640.0000   -7.47494
32680.0000   -6.48813
32720.0000   -6.78910
32760.0000   -6.62192
32800.0000   -6.22058
32840.0000   -6.29078
32880.0000   -6.93890
32920.0000   -6.35253
32960.0000   -6.45965
33000.0000   -5.76096
33040.0000   -5.32471
33080.0000   -7.49982
33120.0000   -7.22268
33160.0000   -6.10566
33200.0000   -6.19720
33240.0000   -6.87788
33280.0000   -6.26452
33320.0000   -7.02392
33360.0000   -6.13299
33400.0000   -6.38301
33440.0000   -6.04391
33480.0000   -6.21951
33520.0000   -5.89369
33560.0000   -6.50304
33600.0000   -6.72669
33640.0000   -6.66071
33680.0000   -5.83632
33720.0000   -7.07826
33760.0000   -7.25962
33800.0000   -6.84082
33840.0000   -7.29065
33880.0000   -7.44651
33920.0000   -8.11689
33960.0000   -7.46929
34000.0000   -7.57529
34040.0000   -7.01304
34080.0000   -7.09773
34120.0000   -7.62588
34160.0000   -7.42049
34200.0000   -6.40414
34240.0000   -6.40551
34280.0000   -6.68827
34320.0000   -6.75262
34360.0000   -6.80873
34400.0000   -7.22455
34440.0000   -7.05495
34480.0000   -7.80308
34520.0000   -8.01080
34560.0000   -8.63148
34600.0000   -8.07085
34640.0000   -7.08268
34680.0000   -7.30219
34720.0000   -7.39363
34760.0000   -6.91141
34800.0000   -6.99036
34840.0000   -7.30191
34880.0000   -7.03828
34920.0000   -5.93831
34960.0000   -5.47345
35000.0000   -6.74952
35040.0000   -6.36169
35080.0000   -6.77293
35120.0000   -6.54920
35160.0000   -6.08162
35200.0000   -5.78865
35240.0000   -6.26954
35280.0000   -6.17668
35320.0000   -6.12374
35360.0000   -6.32117
35400.0000   -5.29771
35440.0000   -6.06558
35480.0000   -5.59917
35520.0000   -6.52237
35560.0000   -6.03581
35600.0000   -6.59587
35640.0000   -6.41079
35680.0000   -6.85212
35720.0000   -6.83661
35760.0000   -6.35843
35800.0000   -7.45784
35840.0000   -7.23833
35880.0000   -5.81897
35920.0000   -6.27594
35960.0000   -6.20251
36000.0000   -6.65953
36040.0000   -7.13551
36080.0000   -6.23615
36120.0000   -5.66151
36160.0000   -6.36836
36200.0000   -6.21022
36240.0000   -5.49335
36280.0000   -5.13686
36320.0000   -4.39988
36360.0000   -5.95458
36400.0000   -5.57487
36440.0000   -5.25704
36480.0000   -4.68084
36520.0000   -5.79183
36560.0000   -6.98229
36600.0000   -5.95414
36640.0000   -6.03025
36680.0000   -5.69488
36720.0000   -7.25456
36760.0000   -7.20401
36800.0000   -6.94969
36840.0000   -6.40731
36880.0000   -6.19824
36920.0000   -6.09760
36960.0000   -6.45981
37000.0000   -5.41583
37040.0000   -6.57844
37080.0000   -5.38516
37120.0000   -5.77363
37160.0000   -5.41830
37200.0000   -5.32710
37240.0000   -4.42171
37280.0000   -6.21933
37320.0000   -5.52829
37360.0000   -5.36226
37400.0000   -5.13974
37440.0000   -6.05945
37480.0000   -5.98495
37520.0000   -5.84213
37560.0000   -6.11338
37600.0000   -6.55613
37640.0000   -6.09355
37680.0000   -6.95345
37720.0000   -6.30951
37760.0000   -5.84789
37800.0000   -5.98406
37840.0000   -7.15613
37880.0000   -6.50062
37920.0000   -6.01314
37960.0000   -5.87270
38000.0000   -6.97385
38040.0000   -6.84814
38080.0000   -6.27589
38120.0000   -5.63270
38160.0000   -5.74654
38200.0000   -6.35906
38240.0000   -6.12668
38280.0000   -5.91889
38320.0000   -4.95089
38360.0000   -5.61019
38400.0000   -4.97925
38440.0000   -5.00217
38480.0000   -4.22237
38520.0000   -5.21448
38560.0000   -5.89419
38600.0000   -5.71953
38640.0000   -5.33261
38680.0000   -5.49887
38720.0000   -6.28157
38760.0000   -5.75330
38800.0000   -5.71843
38840.0000   -6.69860
38880.0000   -5.09566
38920.0000   -6.40855
38960.0000   -5.66397
39000.0000   -6.34541
39040.0000   -5.49740
39080.0000   -5.26578
39120.0000   -5.98782
39160.0000   -5.42554
39200.0000   -5.27170
39240.0000   -5.47411
39280.0000   -5.54726
39320.0000   -5.50873
39360.0000   -6.31131
39400.0000   -6.06127
39440.0000   -5.71521
39480.0000   -6.27573
39520.0000   -6.01088
39560.0000   -6.38316
39600.0000   -5.94732
39640.0000   -5.57676
39680.0000   -5.61264
39720.0000   -5.76021
39760.0000   -4.72439
39800.0000   -4.75172
39840.0000   -5.75530
39880.0000   -5.16923
39920.0000   -6.48600
39960.0000   -5.13692
40000.0000   -5.85543
40040.0000   -6.59024
40080.0000   -5.83680
40120.0000   -5.29319
40160.0000   -6.04236
40200.0000   -6.65081
40240.0000   -6.66523
40280.0000   -6.39997
40320.0000   -5.27381
40360.0000   -6.76695
40400.0000   -6.48731
40440.0000   -6.12903
40480.0000   -5.69154
40520.0000   -5.72080
40560.0000   -6.38922
40600.0000   -6.49997
40640.0000   -6.75196
40680.0000   -7.07499
40720.0000   -7.01688
40760.0000   -6.84582
40800.0000   -6.62266
40840.0000   -5.62317
40880.0000   -5.27434
40920.0000   -5.37354
40960.0000   -6.21618
41000.0000   -5.71237
41040.0000   -5.71650
41080.0000   -6.53239
41120.0000   -5.19157
41160.0000   -5.63646
41200.0000   -6.29481
41240.0000   -6.04289
41280.0000   -5.55446
41320.0000   -6.07531
41360.0000   -5.94281
41400.0000   -6.33942
41440.0000   -5.88904
41480.0000   -5.98278
41520.0000   -6.53629
41560.0000   -6.00184
41600.0000   -6.00208
41640.0000   -5.67518
41680.0000   -6.13858
41720.0000   -5.86156
41760.0000   -6.31427
41800.0000   -6.52134
41840.0000   -5.52818
41880.0000   -5.91780
41920.0000   -6.05407
41960.0000   -5.88928
42000.0000   -6.39451
42040.0000   -6.23238
42080.0000   -6.05649
42120.0000   -5.59431
42160.0000   -5.76612
42200.0000   -6.10493
42240.0000   -6.20124
42280.0000   -5.83781
42320.0000   -5.15875
42360.0000   -7.03760
42400.0000   -6.33318
42440.0000   -6.41022
42480.0000   -5.34601
42520.0000   -5.14750
42560.0000   -5.83011
42600.0000   -5.28771
42640.0000   -5.80680
42680.0000   -5.52217
42720.0000   -5.84721
42760.0000   -5.63303
42800.0000   -6.28824
42840.0000   -6.02413
42880.0000   -5.50553
42920.0000   -4.83409
42960.0000   -6.02734
43000.0000   -6.18263
43040.0000   -5.32956
43080.0000   -5.33784
43120.0000   -5.61673
43160.0000   -5.24648
43200.0000   -5.49759
43240.0000   -5.98986
43280.0000   -6.58540
43320.0000   -6.85310
43360.0000   -5.76845
43400.0000   -6.63482
43440.0000   -6.16517
43480.0000   -6.42934
43520.0000   -6.50357
43560.0000   -5.91430
43600.0000   -6.64897
43640.0000   -5.71987
43680.0000   -6.22714
43720.0000   -5.79375
43760.0000   -6.03331
43800.0000   -6.29218
43840.0000   -6.84450
43880.0000   -6.40310
43920.0000   -6.13730
43960.0000   -6.10866
44000.0000   -5.73395
44040.0000   -6.22786
44080.0000   -5.88706
44120.0000   -6.28291
44160.0000   -5.43942
44200.0000   -5.70488
44240.0000   -5.81079
44280.0000   -5.85442
44320.0000   -6.52114
44360.0000   -5.60343
44400.0000   -5.80026
44440.0000   -5.27048
44480.0000   -5.78590
44520.0000   -6.28416
44560.0000   -7.19890
44600.0000   -6.12950
44640.0000   -5.41156
44680.0000   -6.91804
44720.0000   -4.73111
44760.0000   -5.28394
44800.0000   -6.21161
44840.0000   -6.04774
44880.0000   -6.33156
44920.0000   -5.66611
44960.0000   -7.48761
45000.0000   -6.15270
45040.0000   -4.39794
45080.0000   -5.34341
45120.0000   -6.05146
45160.0000   -6.15473
45200.0000   -6.08089
45240.0000   -5.51336
45280.0000   -5.37897
45320.0000   -5.35209
45360.0000   -5.26056
45400.0000   -5.91367
45440.0000   -4.86422
45480.0000   -5.91695
45520.0000   -6.72472
45560.0000   -6.03920
45600.0000   -6.80456
45640.0000   -5.70125
45680.0000   -6.38396
45720.0000   -7.05786
45760.0000   -7.68486
45800.0000   -6.38836
45840.0000   -6.22604
45880.0000   -6.69331
45920.0000   -6.01368
45960.0000   -5.55535
46000.0000   -6.02087
46040.0000   -6.56912
46080.0000   -5.83648
46120.0000   -6.03280
46160.0000   -5.33177
46200.0000   -6.15113
46240.0000   -5.70981
46280.0000   -5.95277
46320.0000   -5.62642
46360.0000   -6.58874
46400.0000   -6.25323
46440.0000   -5.58485
46480.0000   -4.47459
46520.0000   -5.11816
46560.0000   -5.31323
46600.0000   -4.75757
46640.0000   -4.50296
46680.0000   -5.59952
46720.0000   -5.78983
46760.0000   -5.66463
46800.0000   -5.13074
46840.0000   -6.33924
46880.0000   -5.50751
46920.0000   -5.36913
46960.0000   -6.25309
47000.0000   -5.99446
47040.0000   -5.52787
47080.0000   -5.47988
47120.0000   -5.08532
47160.0000   -4.53274
47200.0000   -5.56347
47240.0000   -4.61109
47280.0000   -5.88385
47320.0000   -6.12715
47360.0000   -5.91311
47400.0000   -6.56947
47440.0000   -6.41177
47480.0000   -6.12044
47520.0000   -6.31366
47560.0000   -6.08347
47600.0000   -7.46746
47640.0000   -6.36961
47680.0000   -5.90204
47720.0000   -5.23339
47760.0000   -6.02669
47800.0000   -5.19849
47840.0000   -4.46439
47880.0000   -5.28202
47920.0000   -5.66260
47960.0000   -6.63755
48000.0000   -6.95162
48040.0000   -6.10536
48080.0000   -7.03688
48120.0000   -6.74792
48160.0000   -5.61171
48200.0000   -5.84810
48240.0000   -6.14097
48280.0000   -6.25667
48320.0000   -6.66186
48360.0000   -4.86359
48400.0000   -4.86210
48440.0000   -5.28704
48480.0000   -5.51605
48520.0000   -6.15959
48560.0000   -5.82316
48600.0000   -5.84713
48640.0000   -6.15566
48680.0000   -5.80972
48720.0000   -5.31078
48760.0000   -6.19860
48800.0000   -6.74525
48840.0000   -6.18069
48880.0000   -5.81801
48920.0000   -5.64819
48960.0000   -5.53758
49000.0000   -5.49974
49040.0000   -6.87230
49080.0000   -7.03324
49120.0000   -7.44155
49160.0000   -5.32925
49200.0000   -5.88413
49240.0000   -7.37895
49280.0000   -6.94250
49320.0000   -7.04003
49360.0000   -7.27960
49400.0000   -6.13872
49440.0000   -6.23507
49480.0000   -6.57609
49520.0000   -7.24977
49560.0000   -6.96431
49600.0000   -7.52705
49640.0000   -6.96602
49680.0000   -5.89082
49720.0000   -5.41070
49760.0000   -6.53080
49800.0000   -5.78107
49840.0000   -6.43974
49880.0000   -6.91007
49920.0000   -6.97816
49960.0000   -7.29886
50000.0000   -7.39561
50040.0000   -7.05903
50080.0000   -7.24109
50120.0000   -6.52774
50160.0000   -7.01314
50200.0000   -5.54826
50240.0000   -4.74064
50280.0000   -5.16288
50320.0000   -6.40454
50360.0000   -6.39930
50400.0000   -6.36365
50440.0000   -6.02979
50480.0000   -6.09027
50520.0000   -6.01609
50560.0000   -5.38847
50600.0000   -5.52067
50640.0000   -5.43175
50680.0000   -5.34979
50720.0000   -4.47343
50760.0000   -4.42937
50800.0000   -5.39798
50840.0000   -4.63766
50880.0000   -5.59701
50920.0000   -4.80847
50960.0000   -5.84397
51000.0000   -4.78030
51040.0000   -5.45989
51080.0000   -3.91023
51120.0000   -4.36130
51160.0000   -3.94928
51200.0000   -4.77711
51240.0000   -5.08187
51280.0000   -5.19817
51320.0000   -4.98578
51360.0000   -6.34055
51400.0000   -5.96333
51440.0000   -6.44357
51480.0000   -5.95316
51520.0000   -6.28315
51560.0000   -4.51202
51600.0000   -4.85092
51640.0000   -5.24631
51680.0000   -6.31696
51720.0000   -5.74487
51760.0000   -6.95397
51800.0000   -5.86866
51840.0000   -5.73499
51880.0000   -5.81314
51920.0000   -4.60227
51960.0000   -4.89203
52000.0000   -5.05149
52040.0000   -5.46244
52080.0000   -5.90170
52120.0000   -5.36906
52160.0000   -5.25751
52200.0000   -5.64461
52240.0000   -5.99801
52280.0000   -5.77306
52320.0000   -4.58453
52360.0000   -4.40411
52400.0000   -3.80510
52440.0000   -4.57528
52480.0000   -5.28905
52520.0000   -5.21526
52560.0000   -5.96058
52600.0000   -6.00288
52640.0000   -6.37734
52680.0000   -6.47191
52720.0000   -6.08197
52760.0000   -4.59661
52800.0000   -5.45654
52840.0000   -6.19905
52880.0000   -5.94338
52920.0000   -6.32933
52960.0000   -6.25717
53000.0000   -6.53174
53040.0000   -5.21178
53080.0000   -5.32674
53120.0000   -5.59016
53160.0000   -6.50388
53200.0000   -6.20117
53240.0000   -5.29067
53280.0000   -6.32331
53320.0000   -5.66410
53360.0000   -6.25005
53400.0000   -6.85369
53440.0000   -6.44857
53480.0000   -5.77762
53520.0000   -5.47355
53560.0000   -5.49030
53600.0000   -6.22308
53640.0000   -5.91959
53680.0000   -5.73619
53720.0000   -7.00625
53760.0000   -5.93718
53800.0000   -6.13040
53840.0000   -7.17477
53880.0000   -6.46698
53920.0000   -5.96337
53960.0000   -6.44547
54000.0000   -7.00730
54040.0000   -5.63545
54080.0000   -6.21564
54120.0000   -5.64071
54160.0000   -5.30978
54200.0000   -6.57548
54240.0000   -6.05131
54280.0000   -6.44441
54320.0000   -6.31661
54360.0000   -5.88464
54400.0000   -5.80962
54440.0000   -6.43344
54480.0000   -5.96616
54520.0000   -5.46956
54560.0000   -6.99388
54600.0000   -5.96256
54640.0000   -5.39711
54680.0000   -6.56892
54720.0000   -6.97820
54760.0000   -7.05395
54800.0000   -6.83602
54840.0000   -6.47670
54880.0000   -6.75187
54920.0000   -7.05428
54960.0000   -6.45711
55000.0000   -5.79196
55040.0000   -5.61269
55080.0000   -6.39323
55120.0000   -6.02634
55160.0000   -6.96566
55200.0000   -6.71283
55240.0000   -6.53438
55280.0000   -5.99173
55320.0000   -6.91399
55360.0000   -6.90647
55400.0000   -6.48007
55440.0000   -6.70607
55480.0000   -7.16423
55520.0000   -6.54611
55560.0000   -6.45312
55600.0000   -6.83522
55640.0000   -5.58343
55680.0000   -6.01357
55720.0000   -6.29774
55760.0000   -5.66028
55800.0000   -6.17194
55840.0000   -6.08034
55880.0000   -6.42555
55920.0000   -6.14330
55960.0000   -6.14581
56000.0000   -5.75873
56040.0000   -6.20882
56080.0000   -5.57750
56120.0000   -6.24865
56160.0000   -7.19468
56200.0000   -6.31702
56240.0000   -6.73202
56280.0000   -5.83101
56320.0000   -6.82165
56360.0000   -6.49608
56400.0000   -5.76345
56440.0000   -6.35280
56480.0000   -5.99051
56520.0000   -7.02877
56560.0000   -6.15177
56600.0000   -6.23445
56640.0000   -5.92989
56680.0000   -6.46643
56720.0000   -6.55879
56760.0000   -6.47401
56800.0000   -6.03032
56840.0000   -5.91928
56880.0000   -5.92743
56920.0000   -5.60787
56960.0000   -6.43882
57000.0000   -5.66613
57040.0000   -5.99764
57080.0000   -6.39704
57120.0000   -6.89333
57160.0000   -7.04234
57200.0000   -6.18271
57240.0000   -5.96641
57280.0000   -6.30217
57320.0000   -6.51965
57360.0000   -6.93229
57400.0000   -6.80317
57440.0000   -6.55745
57480.0000   -6.24978
57520.0000   -7.28283
57560.0000   -6.44718
57600.0000   -5.91964
57640.0000   -6.33538
57680.0000   -5.66074
57720.0000   -6.05510
57760.0000   -6.56483
57800.0000   -5.65310
57840.0000   -5.07912
57880.0000   -5.55834
57920.0000   -5.10375
57960.0000   -5.58154
58000.0000   -5.16364
58040.0000   -5.25786
58080.0000   -6.42512
58120.0000   -6.01037
58160.0000   -5.53412
58200.0000   -6.95996
58240.0000   -6.38108
58280.0000   -5.24822
58320.0000   -6.91841
58360.0000   -6.53096
58400.0000   -6.02616
58440.0000   -6.46003
58480.0000   -5.44704
58520.0000   -5.63322
58560.0000   -4.77547
58600.0000   -5.94639
58640.0000   -5.48648
58680.0000   -4.53196
58720.0000   -5.07424
58760.0000   -3.78827
58800.0000   -4.78533
58840.0000   -4.80438
58880.0000   -5.41525
58920.0000   -5.42458
58960.0000   -4.91608
59000.0000   -4.46344
59040.0000   -5.48022
59080.0000   -5.59700
59120.0000   -6.28448
59160.0000   -5.75544
59200.0000   -5.62277
59240.0000   -5.17800
59280.0000   -4.70069
59320.0000   -6.11953
59360.0000   -5.36166
59400.0000   -5.52478
59440.0000   -5.97713
59480.0000   -4.45167
59520.0000   -6.16442
59560.0000   -5.46221
59600.0000   -5.43499
59640.0000   -4.66091
59680.0000   -5.28617
59720.0000   -5.34484
59760.0000   -5.21513
59800.0000   -4.73384
59840.0000   -4.97662
59880.0000   -4.52574
59920.0000   -5.53987
59960.0000   -6.03146
60000.0000   -5.44851
60040.0000   -5.29245
60080.0000   -5.00825
60120.0000   -5.29389
60160.0000   -6.07469
60200.0000   -5.23754
60240.0000   -5.49835
60280.0000   -4.83001
60320.0000   -4.73464
60360.0000   -4.53015
60400.0000   -5.36384
60440.0000   -5.86055
60480.0000   -5.46417
60520.0000   -4.86372
60560.0000   -6.40078
60600.0000   -6.21229
60640.0000   -4.95648
60680.0000   -5.60746
60720.0000   -5.64224
60760.0000   -4.53792
60800.0000   -4.02046
60840.0000   -5.26790
60880.0000   -5.70426
60920.0000   -5.93195
60960.0000   -5.59790
61000.0000   -5.29910
61040.0000   -6.07633
61080.0000   -5.75178
61120.0000   -6.04192
61160.0000   -6.11500
61200.0000   -6.60328
61240.0000   -6.25837
61280.0000   -5.98333
61320.0000   -6.66563
61360.0000   -6.15613
61400.0000   -6.29347
61440.0000   -5.68987
61480.0000   -7.00071
61520.0000   -6.25359
61560.0000   -6.04728
61600.0000   -5.92297
61640.0000   -6.71514
61680.0000   -5.83253
61720.0000   -6.46344
61760.0000   -5.76171
61800.0000   -5.94338
61840.0000   -5.72925
61880.0000   -7.54132
61920.0000   -6.72275
61960.0000   -6.89480
62000.0000   -5.77847
62040.0000   -6.39713
62080.0000   -6.55385
62120.0000   -5.87184
62160.0000   -5.85309
62200.0000   -6.15176
62240.0000   -5.59538
62280.0000   -5.29038
62320.0000   -5.35167
62360.0000   -6.16938
62400.0000   -5.89842
62440.0000   -6.49490
62480.0000   -5.87601
62520.0000   -5.92272
62560.0000   -6.17381
62600.0000   -6.38596
62640.0000   -6.67114
62680.0000   -6.00659
62720.0000   -6.10047
62760.0000   -5.98187
62800.0000   -5.90889
62840.0000   -5.98726
62880.0000   -5.43687
62920.0000   -5.60854
62960.0000   -6.11588
63000.0000   -5.99786
63040.0000   -6.42897
63080.0000   -6.45774
63120.0000   -6.89596
63160.0000   -5.67102
63200.0000   -5.74263
63240.0000   -5.69523
63280.0000   -5.92718
63320.0000   -5.66498
63360.0000   -6.05477
63400.0000   -5.25663
63440.0000   -5.03319
63480.0000   -5.76037
63520.0000   -4.60030
63560.0000   -5.25292
63600.0000   -5.32599
63640.0000   -5.17533
63680.0000   -4.23538
63720.0000   -5.51985
63760.0000   -5.24351
63800.0000   -5.59465
63840.0000   -5.37351
63880.0000   -6.37307
63920.0000   -6.33180
63960.0000   -6.28020
64000.0000   -6.02970
64040.0000   -5.91849
64080.0000   -6.08986
64120.0000   -7.20933
64160.0000   -6.42524
64200.0000   -6.11815
64240.0000   -6.65741
64280.0000   -7.60981
64320.0000   -6.82491
64360.0000   -5.91621
64400.0000   -5.96602
64440.0000   -6.88792
64480.0000   -6.28515
64520.0000   -6.36786
64560.0000   -6.49734
64600.0000   -6.45654
64640.0000   -6.26824
64680.0000   -5.51914
64720.0000   -6.29027
64760.0000   -5.68309
64800.0000   -5.59283
64840.0000   -5.59669
64880.0000   -6.71058
64920.0000   -6.95445
64960.0000   -6.65888
65000.0000   -6.44048
65040.0000   -6.86349
65080.0000   -6.13634
65120.0000   -6.51639
65160.0000   -5.73615
65200.0000   -4.95875
65240.0000   -5.77255
65280.0000   -3.96939
65320.0000   -5.02694
65360.0000   -4.65843
65400.0000   -5.09462
65440.0000   -6.02514
65480.0000   -5.46092
65520.0000   -5.51948
65560.0000   -4.57409
65600.0000   -4.96898
65640.0000   -6.17254
65680.0000   -5.33985
65720.0000   -5.41208
65760.0000   -5.47629
65800.0000   -4.99011
65840.0000   -5.88366
65880.0000   -6.03070
65920.0000   -5.85504
65960.0000   -5.77713
66000.0000   -5.80733
66040.0000   -6.50318
66080.0000   -6.08729
66120.0000   -6.19481
66160.0000   -5.81384
66200.0000   -4.93501
66240.0000   -5.38761
66280.0000   -5.78148
66320.0000   -5.86862
66360.0000   -5.69347
66400.0000   -5.70648
66440.0000   -5.99395
66480.0000   -5.74069
66520.0000   -5.60929
66560.0000   -5.95657
66600.0000   -7.06731
66640.0000   -6.04252
66680.0000   -5.46089
66720.0000   -5.83958
66760.0000   -5.93348
66800.0000   -5.13475
66840.0000   -5.13262
66880.0000   -6.10653
66920.0000   -5.73468
66960.0000   -4.21062
67000.0000   -5.97911
67040.0000   -6.72515
67080.0000   -5.63016
67120.0000   -5.77311
67160.0000   -4.91414
67200.0000   -5.31952
67240.0000   -5.49527
67280.0000   -5.39594
67320.0000   -5.40204
67360.0000   -4.94147
67400.0000   -6.33833
67440.0000   -5.34864
67480.0000   -5.27993
67520.0000   -6.64288
67560.0000   -6.39440
67600.0000   -5.71126
67640.0000   -6.41993
67680.0000   -4.72340
67720.0000   -6.02643
67760.0000   -5.59604
67800.0000   -5.61914
67840.0000   -4.13320
67880.0000   -4.63976
67920.0000   -5.26155
67960.0000   -4.16175
68000.0000   -5.32041
68040.0000   -5.10476
68080.0000   -4.99719
68120.0000   -5.06378
68160.0000   -4.91979
68200.0000   -5.14360
68240.0000   -6.30521
68280.0000   -5.73825
68320.0000   -5.41704
68360.0000   -5.15273
68400.0000   -5.29690
68440.0000   -5.15727
68480.0000   -4.61639
68520.0000   -5.31153
68560.0000   -5.29492
68600.0000   -5.70554
68640.0000   -5.83643
68680.0000   -5.13175
68720.0000   -4.80367
68760.0000   -5.22613
68800.0000   -6.19404
68840.0000   -4.82718
68880.0000   -5.38215
68920.0000   -6.02032
68960.0000   -6.26094
69000.0000   -6.70888
69040.0000   -6.17253
69080.0000   -5.91033
69120.0000   -5.06246
69160.0000   -5.33864
69200.0000   -6.08373
69240.0000   -5.72833
69280.0000   -5.26903
69320.0000   -4.75217
69360.0000   -4.44526
69400.0000   -5.72647
69440.0000   -5.90224
69480.0000   -5.73586
69520.0000   -6.22334
69560.0000   -4.42911
69600.0000   -5.11277
69640.0000   -5.27231
69680.0000   -5.22235
69720.0000   -6.15300
69760.0000   -5.72934
69800.0000   -6.17572
69840.0000   -6.26394
69880.0000   -6.40379
69920.0000   -6.00981
69960.0000   -5.12901
70000.0000   -4.77875
70040.0000   -5.30163
70080.0000   -5.62161
70120.0000   -5.97079
70160.0000   -6.13862
70200.0000   -5.23782
70240.0000   -6.12718
70280.0000   -5.51681
70320.0000   -5.39978
70360.0000   -6.47166
70400.0000   -5.19795
70440.0000   -5.48154
70480.0000   -5.97578
70520.0000   -4.84574
70560.0000   -5.09272
70600.0000   -5.08057
70640.0000   -5.15060
70680.0000   -5.58988
70720.0000   -5.64438
70760.0000   -5.56451
70800.0000   -4.97695
70840.0000   -5.32110
70880.0000   -4.65370
70920.0000   -5.44591
70960.0000   -5.27627
71000.0000   -5.14435
71040.0000   -4.54513
71080.0000   -4.55962
71120.0000   -6.78684
71160.0000   -5.41507
71200.0000   -5.91100
71240.0000   -4.44925
71280.0000   -5.19640
71320.0000   -5.53423
71360.0000   -5.88056
71400.0000   -5.56661
71440.0000   -5.99459
71480.0000   -6.29676
71520.0000   -5.22429
71560.0000   -4.78239
71600.0000   -4.68227
71640.0000   -3.99319
71680.0000   -4.94105
71720.0000   -5.64629
71760.0000   -5.96811
71800.0000   -5.58853
71840.0000   -5.57822
71880.0000   -5.97678
71920.0000   -6.33167
71960.0000   -5.09075
72000.0000   -5.45737
72040.0000   -5.12258
72080.0000   -5.30936
72120.0000   -7.60568
72160.0000   -5.01207
72200.0000   -5.99458
72240.0000   -6.23582
72280.0000   -6.10672
72320.0000   -6.92183
72360.0000   -4.98594
72400.0000   -5.21664
72440.0000   -4.42034
72480.0000   -5.04750
72520.0000   -5.08949
72560.0000   -5.41470
72600.0000   -4.41391
72640.0000   -5.34140
72680.0000   -6.09418
72720.0000   -5.83492
72760.0000   -5.42986
72800.0000   -5.70470
72840.0000   -4.97419
72880.0000   -5.27451
72920.0000   -5.37909
72960.0000   -4.73296
73000.0000   -5.84118
73040.0000   -5.89880
73080.0000   -6.10004
73120.0000   -6.35213
73160.0000   -5.67970
73200.0000   -5.10582
73240.0000   -5.30273
73280.0000   -5.63977
73320.0000   -5.25196
73360.0000   -5.80116
73400.0000   -6.13863
73440.0000   -5.28666
73480.0000   -5.39424
73520.0000   -5.95616
73560.0000   -5.19340
73600.0000   -5.75421
73640.0000   -5.51169
73680.0000   -4.86779
73720.0000   -3.93324
73760.0000   -4.72760
73800.0000   -4.60602
73840.0000   -4.11848
73880.0000   -4.18281
73920.0000   -4.45825
73960.0000   -5.26117
74000.0000   -5.87731
74040.0000   -5.96552
74080.0000   -5.51251
74120.0000   -6.15717
74160.0000   -6.09508
74200.0000   -5.52865
74240.0000   -6.01016
74280.0000   -6.04742
74320.0000   -5.78283
74360.0000   -5.31518
74400.0000   -5.77996
74440.0000   -5.61421
74480.0000   -4.20459
74520.0000   -4.74026
74560.0000   -5.17524
74600.0000   -5.83981
74640.0000   -4.76899
74680.0000   -5.31828
74720.0000   -5.65470
74760.0000   -5.16039
74800.0000   -5.43830
74840.0000   -5.08229
74880.0000   -5.79555
74920.0000   -5.21450
74960.0000   -5.17527
75000.0000   -4.59019
75040.0000   -5.32062
75080.0000   -5.53942
75120.0000   -5.16982
75160.0000   -4.77791
75200.0000   -4.34088
75240.0000   -4.68934
75280.0000   -4.29239
75320.0000   -3.64925
75360.0000   -5.35259
75400.0000   -4.83740
75440.0000   -4.55679
75480.0000   -5.56756
75520.0000   -4.67439
75560.0000   -5.11430
75600.0000   -5.36249
75640.0000   -5.11281
75680.0000   -4.99598
75720.0000   -5.68137
75760.0000   -5.66071
75800.0000   -5.29880
75840.0000   -5.09589
75880.0000   -6.49126
75920.0000   -4.68909
75960.0000   -5.06737
76000.0000   -4.45512
76040.0000   -3.89593
76080.0000   -4.07634
76120.0000   -4.85702
76160.0000   -4.43161
76200.0000   -4.50724
76240.0000   -5.29308
76280.0000   -5.82003
76320.0000   -4.47695
76360.0000   -4.90782
76400.0000   -4.44393
76440.0000   -4.92722
76480.0000   -4.55197
76520.0000   -5.37734
76560.0000   -5.59458
76600.0000   -4.96292
76640.0000   -5.39446
76680.0000   -4.36774
76720.0000   -4.82144
76760.0000   -4.02541
76800.0000   -5.13593
76840.0000   -4.62454
76880.0000   -6.39134
76920.0000   -4.32878
76960.0000   -5.63905
77000.0000   -5.48398
77040.0000   -5.71953
77080.0000   -5.33811
77120.0000   -5.57693
77160.0000   -5.23466
77200.0000   -4.01292
77240.0000   -4.66908
77280.0000   -4.56153
77320.0000   -4.54367
77360.0000   -4.48294
77400.0000   -4.94794
77440.0000   -4.29764
77480.0000   -4.23024
77520.0000   -4.67368
77560.0000   -3.69543
77600.0000   -4.09261
77640.0000   -4.93518
77680.0000   -4.41660
77720.0000   -4.69355
77760.0000   -5.17623
77800.0000   -4.97174
77840.0000   -5.75696
77880.0000   -5.31107
77920.0000   -4.84064
77960.0000   -5.15333
78000.0000   -4.81836
78040.0000   -5.31544
78080.0000   -4.66233
78120.0000   -4.91709
78160.0000   -5.29963
78200.0000   -5.84213
78240.0000   -6.19573
78280.0000   -4.98488
78320.0000   -5.18771
78360.0000   -4.93545
78400.0000   -5.68082
78440.0000   -4.71360
78480.0000   -5.36381
78520.0000   -5.86120
78560.0000   -4.54980
78600.0000   -4.59711
78640.0000   -4.80518
78680.0000   -4.13516
78720.0000   -5.08036
78760.0000   -5.07188
78800.0000   -4.63313
78840.0000   -4.58827
78880.0000   -4.93934
78920.0000   -5.10900
78960.0000   -5.12293
79000.0000   -4.91857
79040.0000   -4.92014
79080.0000   -4.95852
79120.0000   -4.28489
79160.0000   -4.42919
79200.0000   -3.45778
79240.0000   -3.91666
79280.0000   -4.40856
79320.0000   -3.87756
79360.0000   -4.61078
79400.0000   -5.06462
79440.0000   -3.76131
79480.0000   -5.09513
79520.0000   -5.46593
79560.0000   -4.58238
79600.0000   -4.24388
79640.0000   -3.87634
79680.0000   -3.74705
79720.0000   -3.95611
79760.0000   -4.67739
79800.0000   -3.12227
79840.0000   -3.96378
79880.0000   -4.52332
79920.0000   -4.22919
79960.0000   -4.04684
80000.0000   -3.64791
80040.0000   -3.90106
80080.0000   -3.57168
80120.0000   -3.08495
80160.0000   -3.84665
80200.0000   -3.81669
80240.0000   -3.81707
80280.0000   -3.61963
80320.0000   -4.00087
80360.0000   -4.03376
80400.0000   -5.45790
80440.0000   -3.55993
80480.0000   -3.75157
80520.0000   -3.45893
80560.0000   -3.71328
80600.0000   -3.89794
80640.0000   -3.31014
80680.0000   -4.55561
80720.0000   -4.28718
80760.0000   -3.40595
80800.0000   -3.68450
80840.0000   -2.85896
80880.0000   -3.05406
80920.0000   -3.53709
80960.0000   -3.95633
81000.0000   -3.33774
81040.0000   -4.49209
81080.0000   -3.64922
81120.0000   -4.03831
81160.0000   -2.94065
81200.0000   -3.30956
81240.0000   -3.51487
81280.0000   -2.37879
81320.0000   -3.55988
81360.0000   -3.38777
81400.0000   -4.27521
81440.0000   -3.87199
81480.0000   -2.91500
81520.0000   -3.71689
81560.0000   -3.65510
81600.0000   -3.68175
81640.0000   -3.08653
81680.0000   -2.88912
81720.0000   -3.51970
81760.0000   -3.54831
81800.0000   -3.14627
81840.0000   -3.44304
81880.0000   -4.54730
81920.0000   -3.41578
81960.0000   -4.01017
82000.0000   -4.70722
82040.0000   -4.40251
82080.0000   -5.88887
82120.0000   -4.70271
82160.0000   -5.40475
82200.0000   -4.29261
82240.0000   -4.76486
82280.0000   -4.81797
82320.0000   -4.55171
82360.0000   -4.90495
82400.0000   -5.12042
82440.0000   -4.28230
82480.0000   -4.48903
82520.0000   -5.15973
82560.0000   -5.63016
82600.0000   -5.59347
82640.0000   -5.22525
82680.0000   -5.60665
82720.0000   -5.23815
82760.0000   -5.59354
82800.0000   -4.94973
82840.0000   -4.75440
82880.0000   -4.65996
82920.0000   -4.24956
82960.0000   -5.32631
83000.0000   -4.81430
83040.0000   -5.24429
83080.0000   -6.01377
83120.0000   -4.92663
83160.0000   -6.02888
83200.0000   -5.35682
83240.0000   -4.77071
83280.0000   -5.49119
83320.0000   -5.42606
83360.0000   -4.63593
83400.0000   -4.74428
83440.0000   -4.46308
83480.0000   -5.28551
83520.0000   -4.43182
83560.0000   -4.40809
83600.0000   -4.31352
83640.0000   -4.66028
83680.0000   -5.45818
83720.0000   -3.92413
83760.0000   -3.82558
83800.0000   -4.48632
83840.0000   -4.14184
83880.0000   -4.94123
83920.0000   -5.54733
83960.0000   -4.38523
84000.0000   -4.79930
84040.0000   -5.68687
84080.0000   -5.24843
84120.0000   -4.46047
84160.0000   -5.27449
84200.0000   -4.98749
84240.0000   -4.54715
84280.0000   -5.37149
84320.0000   -4.26834
84360.0000   -4.92752
84400.0000   -4.95733
84440.0000   -4.90067
84480.0000   -4.05373
84520.0000   -4.69154
84560.0000   -4.29045
84600.0000   -4.71627
84640.0000   -5.12390
84680.0000   -4.35420
84720.0000   -4.53928
84760.0000   -5.27050
84800.0000   -5.63512
84840.0000   -5.33392
84880.0000   -5.09286
84920.0000   -5.83359
84960.0000   -5.00681
85000.0000   -4.86737
85040.0000   -5.84864
85080.0000   -4.70417
85120.0000   -4.90839
85160.0000   -5.16179
85200.0000   -5.12657
85240.0000   -4.76694
85280.0000   -5.55855
85320.0000   -4.87147
85360.0000   -5.01770
85400.0000   -5.00850
85440.0000   -4.44014
85480.0000   -3.74268
85520.0000   -4.08813
85560.0000   -5.66674
85600.0000   -5.36365
85640.0000   -4.91827
85680.0000   -4.04176
85720.0000   -4.76755
85760.0000   -4.98917
85800.0000   -5.05711
85840.0000   -4.47835
85880.0000   -5.11350
85920.0000   -5.39214
85960.0000   -4.86144
86000.0000   -4.83598
86040.0000   -4.79919
86080.0000   -4.74693
86120.0000   -4.22888
86160.0000   -4.80377
86200.0000   -5.46716
86240.0000   -4.82807
86280.0000   -4.45726
86320.0000   -4.63818
86360.0000   -5.27694
86400.0000   -4.90025
86440.0000   -5.08863
86480.0000   -5.60576
86520.0000   -5.98716
86560.0000   -4.65980
86600.0000   -4.85463
86640.0000   -4.78871
86680.0000   -4.99544
86720.0000   -4.96482
86760.0000   -4.51566
86800.0000   -4.59734
86840.0000   -5.49665
86880.0000   -5.87159
86920.0000   -5.74012
86960.0000   -5.18687
87000.0000   -5.02333
87040.0000   -5.22218
87080.0000   -4.22708
87120.0000   -5.40049
87160.0000   -4.26443
87200.0000   -4.72822
87240.0000   -3.38444
87280.0000   -4.41858
87320.0000   -5.83321
87360.0000   -5.56475
87400.0000   -4.22538
87440.0000   -4.70180
87480.0000   -4.69394
87520.0000   -4.58367
87560.0000   -4.33961
87600.0000   -4.29865
87640.0000   -4.32529
87680.0000   -5.34735
87720.0000   -4.39514
87760.0000   -4.63524
87800.0000   -3.69343
87840.0000   -4.38929
87880.0000   -4.57604
87920.0000   -4.63254
87960.0000   -4.78201
88000.0000   -4.93133
88040.0000   -4.81341
88080.0000   -4.89986
88120.0000   -5.56120
88160.0000   -4.90353
88200.0000   -5.17904
88240.0000   -5.02990
88280.0000   -5.37137
88320.0000   -5.81681
88360.0000   -5.43511
88400.0000   -5.27315
88440.0000   -5.29939
88480.0000   -5.02770
88520.0000   -4.31460
88560.0000   -4.72138
88600.0000   -5.49473
88640.0000   -4.68906
88680.0000   -5.25514
88720.0000   -4.98884
88760.0000   -4.67646
88800.0000   -5.33237
88840.0000   -5.18906
88880.0000   -6.36541
88920.0000   -5.69981
88960.0000   -4.07717
89000.0000   -5.86785
89040.0000   -4.92700
89080.0000   -4.70350
89120.0000   -5.17358
89160.0000   -4.61281
89200.0000   -5.32940
89240.0000   -5.14271
89280.0000   -5.34892
89320.0000   -5.34863
89360.0000   -5.27978
89400.0000   -4.84400
89440.0000   -4.77524
89480.0000   -3.91073
89520.0000   -4.80415
89560.0000   -4.44491
89600.0000   -5.04667
89640.0000   -4.54593
89680.0000   -5.29037
89720.0000   -5.44531
89760.0000   -4.96523
89800.0000   -5.91885
89840.0000   -5.94529
89880.0000   -5.68878
89920.0000   -4.32600
89960.0000   -5.22454
90000.0000   -4.55560
90040.0000   -4.46503
90080.0000   -5.18602
90120.0000   -5.65262
90160.0000   -4.99906
90200.0000   -5.20190
90240.0000   -4.99386
90280.0000   -5.22674
90320.0000   -5.45657
90360.0000   -6.31770
90400.0000   -6.44252
90440.0000   -5.42986
90480.0000   -4.80807
90520.0000   -5.93058
90560.0000   -4.71896
90600.0000   -6.13052
90640.0000   -5.11064
90680.0000   -4.86045
90720.0000   -5.18574
90760.0000   -4.50287
90800.0000   -5.52105
90840.0000   -5.53159
90880.0000   -5.50437
90920.0000   -5.02500
90960.0000   -4.51626
91000.0000   -4.75553
91040.0000   -5.48673
91080.0000   -4.50337
91120.0000   -3.95575
91160.0000   -4.94307
91200.0000   -4.80760
91240.0000   -4.08083
91280.0000   -6.46077
91320.0000   -5.29019
91360.0000   -4.86691
91400.0000   -6.20075
91440.0000   -5.98374
91480.0000   -4.94533
91520.0000   -5.89635
91560.0000   -6.33160
91600.0000   -6.14949
91640.0000   -4.28490
91680.0000   -5.80237
91720.0000   -5.53149
91760.0000   -5.46092
91800.0000   -4.93099
91840.0000   -4.65372
91880.0000   -4.97728
91920.0000   -4.58679
91960.0000   -4.86675
92000.0000   -4.87347
92040.0000   -6.33868
92080.0000   -5.31883
92120.0000   -4.97373
92160.0000   -5.16218
92200.0000   -4.91631
92240.0000   -4.66244
92280.0000   -5.35713
92320.0000   -4.29370
92360.0000   -4.48087
92400.0000   -4.69392
92440.0000   -4.45201
92480.0000   -3.89280
92520.0000   -4.34253
92560.0000   -5.12762
92600.0000   -5.02926
92640.0000   -4.78887
92680.0000   -4.22342
92720.0000   -5.20922
92760.0000   -5.08643
92800.0000   -5.31059
92840.0000   -5.24274
92880.0000   -4.69075
92920.0000   -4.43754
92960.0000   -5.51019
93000.0000   -5.13860
93040.0000   -5.22406
93080.0000   -4.04397
93120.0000   -4.37518
93160.0000   -4.73183
93200.0000   -4.79729
93240.0000   -4.40356
93280.0000   -5.51670
93320.0000   -5.32006
93360.0000   -4.57047
93400.0000   -4.95633
93440.0000   -4.72291
93480.0000   -4.39350
93520.0000   -4.92819
93560.0000   -5.70890
93600.0000   -5.08866
93640.0000   -5.63084
93680.0000   -5.11323
93720.0000   -4.65314
93760.0000   -4.49420
93800.0000   -4.90391
93840.0000   -5.95313
93880.0000   -4.92051
93920.0000   -4.87572
93960.0000   -5.70401
94000.0000   -5.50634
94040.0000   -5.69476
94080.0000   -4.43414
94120.0000   -5.17653
94160.0000   -4.60079
94200.0000   -5.02420
94240.0000   -4.80906
94280.0000   -4.89656
94320.0000   -5.32861
94360.0000   -5.10789
94400.0000   -4.79980
94440.0000   -4.77116
94480.0000   -4.80990
94520.0000   -5.22826
94560.0000   -4.34775
94600.0000   -4.19297
94640.0000   -3.81038
94680.0000   -4.67839
94720.0000   -4.99740
94760.0000   -4.58159
94800.0000   -4.90142
94840.0000   -4.81205
94880.0000   -5.12163
94920.0000   -5.26508
94960.0000   -4.94701
95000.0000   -5.20892
95040.0000   -4.60805
95080.0000   -4.99338
95120.0000   -4.55308
95160.0000   -4.67067
95200.0000   -4.04393
95240.0000   -4.45439
95280.0000   -5.14264
95320.0000   -4.10513
95360.0000   -4.73901
95400.0000   -4.28065
95440.0000   -5.19219
95480.0000   -4.37989
95520.0000   -4.59360
95560.0000   -4.27641
95600.0000   -4.47182
95640.0000   -5.12325
95680.0000   -4.93377
95720.0000   -5.18182
95760.0000   -4.50402
95800.0000   -3.87019
95840.0000   -2.97152
95880.0000   -4.13886
95920.0000   -3.76706
95960.0000   -4.57383
96000.0000   -4.58092
96040.0000   -4.58303
96080.0000   -4.96128
96120.0000   -4.68863
96160.0000   -5.11364
96200.0000   -5.78815
96240.0000   -5.19297
96280.0000   -5.97639
96320.0000   -4.51228
96360.0000   -5.05528
96400.0000   -4.76857
96440.0000   -4.09347
96480.0000   -4.80831
96520.0000   -4.35217
96560.0000   -4.37797
96600.0000   -4.72478
96640.0000   -4.49570
96680.0000   -4.52712
96720.0000   -4.46189
96760.0000   -4.49592
96800.0000   -4.75034
96840.0000   -3.44610
96880.0000   -4.68935
96920.0000   -4.93325
96960.0000   -4.43942
97000.0000   -5.33463
97040.0000   -5.16494
97080.0000   -4.00278
97120.0000   -3.37402
97160.0000   -3.88729
97200.0000   -4.32520
97240.0000   -4.74959
97280.0000   -4.89671
97320.0000   -4.70646
97360.0000   -3.51687
97400.0000   -4.54616
97440.0000   -5.29027
97480.0000   -5.22449
97520.0000   -5.48052
97560.0000   -5.02264
97600.0000   -5.86193
97640.0000   -5.19202
97680.0000   -4.74720
97720.0000   -4.60274
97760.0000   -4.41321
97800.0000   -4.84115
97840.0000   -5.51578
97880.0000   -4.37136
97920.0000   -5.07737
97960.0000   -5.02676
98000.0000   -5.06621
98040.0000   -5.80554
98080.0000   -5.98436
98120.0000   -5.23020
98160.0000   -6.08602
98200.0000   -5.34605
98240.0000   -4.76085
98280.0000   -4.73624
98320.0000   -5.14096
98360.0000   -4.48709
98400.0000   -5.64175
98440.0000   -6.04911
98480.0000   -5.73087
98520.0000   -5.51721
98560.0000   -5.40998
98600.0000   -5.56082
98640.0000   -4.70920
98680.0000   -4.57017
98720.0000   -4.45150
98760.0000   -4.10567
98800.0000   -4.16974
98840.0000   -4.63974
98880.0000   -4.62807
98920.0000   -4.48958
98960.0000   -4.32110
99000.0000   -5.91392
99040.0000   -4.81220
99080.0000   -4.69242
99120.0000   -4.70518
99160.0000   -5.22935
99200.0000   -3.88506
99240.0000   -4.41881
99280.0000   -5.37640
99320.0000   -4.88355
99360.0000   -4.49493
99400.0000   -3.69690
99440.0000   -3.89215
99480.0000   -3.63933
99520.0000   -4.66270
99560.0000   -3.64634
99600.0000   -3.69232
99640.0000   -4.98659
99680.0000   -4.29240
99720.0000   -4.73754
99760.0000   -4.87583
99800.0000   -3.39439
99840.0000   -4.44351
99880.0000   -3.64273
99920.0000   -5.66124
99960.0000   -4.57620
100000.0000   -4.73757
100040.0000   -5.00960
100080.0000   -4.97531
100120.0000   -4.93489
100160.0000   -5.17009
100200.0000   -4.62509
100240.0000   -5.39386
100280.0000   -5.10580
100320.0000   -5.04016
100360.0000   -5.16515
100400.0000   -4.30023
100440.0000   -5.70001
100480.0000   -5.35555
100520.0000   -6.72014
100560.0000   -6.42863
100600.0000   -5.76969
100640.0000   -5.56833
100680.0000   -5.38102
100720.0000   -4.40980
100760.0000   -4.58388
100800.0000   -5.71527
100840.0000   -4.36905
100880.0000   -5.60288
100920.0000   -4.65058
100960.0000   -4.92344
101000.0000   -4.66849
101040.0000   -3.90740
101080.0000   -5.37330
101120.0000   -4.64344
101160.0000   -3.81330
101200.0000   -3.54933
101240.0000   -5.06746
101280.0000   -5.16188
101320.0000   -4.93176
101360.0000   -5.02258
101400.0000   -5.50339
101440.0000   -5.07488
101480.0000   -4.73029
101520.0000   -5.72841
101560.0000   -5.37800
101600.0000   -4.97904
101640.0000   -4.77401
101680.0000   -3.91569
101720.0000   -4.68541
101760.0000   -4.93693
101800.0000   -4.87793
101840.0000   -5.01652
101880.0000   -4.94606
101920.0000   -6.09077
101960.0000   -5.68399
102000.0000   -4.99923
102040.0000   -5.92141
102080.0000   -5.22514
102120.0000   -4.35353
102160.0000   -4.88775
102200.0000   -4.52066
102240.0000   -3.84910
102280.0000   -3.69776
102320.0000   -3.07412
102360.0000   -3.80868
102400.0000   -3.96585
102440.0000   -3.85729
102480.0000   -3.03870
102520.0000   -3.07888
102560.0000   -3.28892
102600.0000   -3.34208
102640.0000   -3.72691
102680.0000   -3.64545
102720.0000   -2.69137
102760.0000   -2.98716
102800.0000   -3.49664
102840.0000   -3.11310
102880.0000   -2.80943
102920.0000   -2.84470
102960.0000   -3.09469
103000.0000   -2.23138
103040.0000   -0.99239
103080.0000   -1.56215
103120.0000   -2.27822
103160.0000   -1.83541
103200.0000   -2.19019
103240.0000   -1.85057
103280.0000   -4.06161
103320.0000   -2.77314
103360.0000   -2.97310
103400.0000   -3.64934
103440.0000   -3.93260
103480.0000   -3.53469
103520.0000   -2.35420
103560.0000   -3.30069
103600.0000   -3.39674
103640.0000   -2.52684
103680.0000   -2.76839
103720.0000   -1.93804
103760.0000   -1.08311
103800.0000   -2.05837
103840.0000   -2.94383
103880.0000   -1.78253
103920.0000   -1.69663
103960.0000   -2.34905
104000.0000   -2.64920
104040.0000   -3.62923
104080.0000   -3.54281
104120.0000   -2.75378
104160.0000   -2.87396
104200.0000   -2.13606
104240.0000   -3.05567
104280.0000   -1.88498
104320.0000   -1.89186
104360.0000   -1.82575
104400.0000   -2.53625
104440.0000   -2.32302
104480.0000   -2.46041
104520.0000   -2.67292
104560.0000   -1.79618
104600.0000   -2.01671
104640.0000   -3.16721
104680.0000   -2.51096
104720.0000   -3.19955
104760.0000   -3.53303
104800.0000   -3.21768
104840.0000   -3.82742
104880.0000   -3.83456
104920.0000   -4.63744
104960.0000   -3.85700
105000.0000   -4.85003
105040.0000   -4.43387
105080.0000   -4.21147
105120.0000   -3.05916
105160.0000   -2.62214
105200.0000   -1.91157
105240.0000   -2.14144
105280.0000   -3.01973
105320.0000   -2.60028
105360.0000   -2.62367
105400.0000   -2.05196
105440.0000   -2.69919
105480.0000   -2.03507
105520.0000   -2.89887
105560.0000   -3.98548
105600.0000   -2.41304
105640.0000   -2.49715
105680.0000   -3.75429
105720.0000   -2.04891
105760.0000   -2.20047
105800.0000   -2.48356
105840.0000   -3.45037
105880.0000   -2.63427
105920.0000   -1.25662
105960.0000   -0.62694
106000.0000   -0.85356
106040.0000   -1.64854
106080.0000   -1.79845
106120.0000   -2.12841
106160.0000   -2.89502
106200.0000   -3.47384
106240.0000   -2.44612
106280.0000   -2.54056
106320.0000   -3.46038
106360.0000   -1.95805
106400.0000   -1.66069
106440.0000   -3.39714
106480.0000   -2.86927
106520.0000   -3.24670
106560.0000   -3.69985
106600.0000   -2.68750
106640.0000   -4.54648
106680.0000   -3.19771
106720.0000   -4.77787
106760.0000   -2.46090
106800.0000   -4.26623
106840.0000   -4.63016
106880.0000   -4.67178
106920.0000   -4.90521
106960.0000   -3.35983
107000.0000   -3.47188
107040.0000   -4.34830
107080.0000   -4.83904
107120.0000   -3.99701
107160.0000   -3.51698
107200.0000   -2.35300
107240.0000   -3.92282
107280.0000   -3.97985
107320.0000   -2.29452
107360.0000   -3.04639
107400.0000   -2.41390
107440.0000   -0.13972
107480.0000   -1.04388
107520.0000   -0.12592
107560.0000   -0.62271
107600.0000   -0.54002
107640.0000   -0.94724
107680.0000   -2.37152
107720.0000   -4.78151
107760.0000   -3.81974
107800.0000   -5.54161
107840.0000   -6.20810
107880.0000   -3.32341
107920.0000   -2.58010
107960.0000   -1.99854
108000.0000   -2.91759
108040.0000   -2.32142
108080.0000   -2.52142
108120.0000   -2.34878
108160.0000   -2.87577
108200.0000   -2.19525
108240.0000   -2.40938
108280.0000   -2.25611
108320.0000   -3.20975
108360.0000   -2.11571
108400.0000   -2.58287
108440.0000   -1.53261
108480.0000   -2.51977
108520.0000   -1.01260
108560.0000   -1.94292
108600.0000   -2.04394
108640.0000   -2.13528
108680.0000   -1.39508
108720.0000   -2.14686
108760.0000   -1.77414
108800.0000   -1.62994
108840.0000   -0.84037
108880.0000   -0.34221
108920.0000   -1.81571
108960.0000   -2.01975
109000.0000   -1.73635
109040.0000   -2.86831
109080.0000   -3.39631
109120.0000   -4.04099
109160.0000   -3.22390
109200.0000   -2.40307
109240.0000   -3.94968
109280.0000   -3.72082
109320.0000   -4.04178
109360.0000   -3.89034
109400.0000   -4.44478
109440.0000   -4.65534
109480.0000   -3.06261
109520.0000   -2.43413
109560.0000   -3.16745
109600.0000   -3.46613
109640.0000   -2.39050
109680.0000   -3.72232
109720.0000   -1.76592
109760.0000   -2.12158
109800.0000   -1.33007
109840.0000   -2.10996
109880.0000   -1.35159
109920.0000   -2.33165
109960.0000   -2.23059
110000.0000   -0.23169
110040.0000   -0.31483
110080.0000   -0.01964
110120.0000   -1.71320
110160.0000   -2.02361
110200.0000   -4.64550
110240.0000   -3.71250
110280.0000   -4.14543
110320.0000   -4.49367
110360.0000   -4.45132
110400.0000   -4.33545
110440.0000   -4.75910
110480.0000   -4.03298
110520.0000   -4.36758
110560.0000   -3.34092
110600.0000   -5.02051
110640.0000   -5.96339
110680.0000   -5.53171
110720.0000   -4.83335
110760.0000   -4.78300
110800.0000   -4.24993
110840.0000   -5.39490
110880.0000   -5.45836
110920.0000   -5.63787
110960.0000   -5.95219
111000.0000   -5.28871
111040.0000   -5.84658
111080.0000   -5.59110
111120.0000   -5.04365
111160.0000   -3.97063
111200.0000   -5.10662
111240.0000   -3.87180
111280.0000   -4.17205
111320.0000   -4.71118
111360.0000   -5.09884
111400.0000   -4.30062
111440.0000   -4.42616
111480.0000   -3.18833
111520.0000   -2.17723
111560.0000   -1.90187
111600.0000   -2.67325
111640.0000   -4.09743
111680.0000   -1.48018
111720.0000   -2.95613
111760.0000   -2.06775
111800.0000   -3.85688
111840.0000   -3.51915
111880.0000   -3.48243
111920.0000   -5.51336
111960.0000   -3.72040
112000.0000   -3.92802
112040.0000   -3.63255
112080.0000   -3.93632
112120.0000   -3.29990
112160.0000   -2.73664
112200.0000   -2.26565
112240.0000   -2.64802
112280.0000   -3.78991
112320.0000   -2.80360
112360.0000   -3.25974
112400.0000   -4.43432
112440.0000   -2.30573
112480.0000   -3.22589
112520.0000   -3.98019
112560.0000   -3.61083
112600.0000   -2.74695
112640.0000   -2.34592
112680.0000   -2.51940
112720.0000   -2.48008
112760.0000   -4.35135
112800.0000   -3.79061
112840.0000   -3.49685
112880.0000   -3.99806
112920.0000   -2.83255
112960.0000   -3.78420
113000.0000   -3.72768
113040.0000   -3.05163
113080.0000   -1.88586
113120.0000   -2.77225
113160.0000   -2.01647
113200.0000   -2.35348
113240.0000   -3.21850
113280.0000   -3.33574
113320.0000   -3.39517
113360.0000   -2.91915
113400.0000   -3.69771
113440.0000   -5.01346
113480.0000   -2.11590
113520.0000   -1.95791
113560.0000   -2.34339
113600.0000   -2.75196
113640.0000   -3.42472
113680.0000   -1.87807
113720.0000   -2.02037
113760.0000   -2.83478
113800.0000   -2.05891
113840.0000   -2.90587
113880.0000   -3.11658
113920.0000   -3.05330
113960.0000   -2.26217
114000.0000   -3.43509
114040.0000   -3.33556
114080.0000   -4.40125
114120.0000   -1.91055
114160.0000   -3.40016
114200.0000   -2.65483
114240.0000   -3.10898
114280.0000   -1.32143
114320.0000   -2.03448
114360.0000   -1.91327
114400.0000   -2.56510
114440.0000   -2.35003
114480.0000   -1.73775
114520.0000   -2.84056
114560.0000   -3.59158
114600.0000   -2.65998
114640.0000   -1.91705
114680.0000   -3.54440
114720.0000   -3.92177
114760.0000   -3.37383
114800.0000   -3.98191
114840.0000   -3.62341
114880.0000   -3.25891
114920.0000   -3.15140
114960.0000   -3.41180
115000.0000   -3.71986
115040.0000   -4.32417
115080.0000   -5.32338
115120.0000   -5.14714
115160.0000   -3.60376
115200.0000   -3.56916
115240.0000   -3.37218
115280.0000   -3.01413
115320.0000   -3.28833
115360.0000   -3.84743
115400.0000   -3.64593
115440.0000   -2.06784
115480.0000   -3.14658
115520.0000   -3.24407
115560.0000   -4.59399
115600.0000   -3.32646
115640.0000   -2.45838
115680.0000   -2.81915
115720.0000   -2.57421
115760.0000   -3.08462
115800.0000   -2.48829
115840.0000   -2.91935
115880.0000   -1.95012
115920.0000   -1.65559
115960.0000   -1.87686
116000.0000   -2.60883
116040.0000   -1.97019
116080.0000   -2.10573
116120.0000   -3.27644
116160.0000   -2.55675
116200.0000   -3.52062
116240.0000   -3.62760
116280.0000   -3.22163
116320.0000   -2.08122
116360.0000   -2.67433
116400.0000   -3.39494
116440.0000   -4.20488
116480.0000   -4.31663
116520.0000   -3.64019
116560.0000   -3.25029
116600.0000   -4.04748
116640.0000   -4.67339
116680.0000   -5.28425
116720.0000   -4.41197
116760.0000   -5.31114
116800.0000   -5.49121
116840.0000   -3.77517
116880.0000   -4.00867
116920.0000   -4.03964
116960.0000   -4.57198
117000.0000   -4.17225
117040.0000   -3.29452
117080.0000   -4.28886
117120.0000   -3.74001
117160.0000   -4.01370
117200.0000   -3.35977
117240.0000   -3.78029
117280.0000   -3.09781
117320.0000   -4.21061
117360.0000   -4.32083
117400.0000   -4.33924
117440.0000   -4.50946
117480.0000   -4.51317
117520.0000   -4.10820
117560.0000   -4.66755
117600.0000   -3.66281
117640.0000   -4.24576
117680.0000   -3.87529
117720.0000   -4.78242
117760.0000   -4.66015
117800.0000   -3.89836
117840.0000   -4.19569
117880.0000   -4.35443
117920.0000   -3.28357
117960.0000   -1.62302
118000.0000   -2.65883
118040.0000   -3.17160
118080.0000   -1.99144
118120.0000   -2.05659
118160.0000   -1.29261
118200.0000   -0.90835
118240.0000   -1.76435
118280.0000   -1.55229
118320.0000   -1.08924
118360.0000   -1.08766
118400.0000   -2.28649
118440.0000   -1.65331
118480.0000   -2.44686
118520.0000   -2.17367
118560.0000   -2.31794
118600.0000   -1.69012
118640.0000   -1.03382
118680.0000   -2.40073
118720.0000   -0.78841
118760.0000   -1.70823
118800.0000   -1.37559
118840.0000   -0.79008
118880.0000   -2.07191
118920.0000   -2.59893
118960.0000   -3.04633
119000.0000   -2.37326
119040.0000   -2.01355
119080.0000   -2.51169
119120.0000   -1.92706
119160.0000   -2.53244
119200.0000   -3.18530
119240.0000   -2.63902
119280.0000   -3.92751
119320.0000   -3.64379
119360.0000   -1.08928
119400.0000   -1.83725
119440.0000   -2.48824
119480.0000   -2.05226
119520.0000   -2.83736
119560.0000   -2.07991
119600.0000   -2.17082
119640.0000   -3.79407
119680.0000   -2.60747
119720.0000   -3.56208
119760.0000   -3.16927
119800.0000   -1.73145
119840.0000   -2.85280
119880.0000   -3.71807
119920.0000   -2.61216
119960.0000   -2.29385
120000.0000   -2.98692
120040.0000   -2.50128
120080.0000   -2.84119
120120.0000   -2.80951
120160.0000   -2.46777
120200.0000   -1.89216
120240.0000   -2.01615
120280.0000   -2.72121
120320.0000   -3.58328
120360.0000   -3.31764
120400.0000   -3.58651
120440.0000   -3.45496
120480.0000   -2.39493
120520.0000   -2.52674
120560.0000   -1.68186
120600.0000   -3.03038
120640.0000   -3.27490
120680.0000   -3.28978
120720.0000   -4.20069
120760.0000   -3.70404
120800.0000   -3.75229
120840.0000   -3.73264
120880.0000   -2.93356
120920.0000   -3.13618
120960.0000   -3.72314
121000.0000   -3.30358
121040.0000   -2.54110
121080.0000   -2.43692
121120.0000   -3.34843
121160.0000   -3.17684
121200.0000   -2.48635
121240.0000   -2.29310
121280.0000   -3.62004
121320.0000   -3.63332
121360.0000   -2.90831
121400.0000   -3.61329
121440.0000   -3.81986
121480.0000   -3.72785
121520.0000   -3.83310
121560.0000   -3.95991
121600.0000   -3.41588
121640.0000   -2.93790
121680.0000   -2.80942
121720.0000   -4.26476
121760.0000   -3.57929
121800.0000   -4.71854
121840.0000   -4.03572
121880.0000   -3.82093
121920.0000   -3.22576
121960.0000   -3.08272
122000.0000   -2.85230
122040.0000   -3.75198
122080.0000   -3.63451
122120.0000   -3.94626
122160.0000   -3.60661
122200.0000   -4.42458
122240.0000   -3.50006
122280.0000   -3.09768
122320.0000   -3.41909
122360.0000   -3.16442
122400.0000   -3.84758
122440.0000   -4.26614
122480.0000   -3.71784
122520.0000   -3.58865
122560.0000   -3.39954
122600.0000   -5.47928
122640.0000   -4.69673
122680.0000   -3.91992
122720.0000   -3.58540
122760.0000   -3.57007
122800.0000   -3.00584
122840.0000   -2.04725
122880.0000   -2.56625
122920.0000   -3.10496
122960.0000   -2.98752
123000.0000   -3.13878
123040.0000   -4.89609
123080.0000   -3.08705
123120.0000   -2.73893
123160.0000   -2.99322
123200.0000   -3.09236
123240.0000   -3.23551
123280.0000   -4.60549
123320.0000   -4.45072
123360.0000   -3.33249
123400.0000   -2.14929
123440.0000   -2.79806
123480.0000   -3.27663
123520.0000   -1.85612
123560.0000   -2.19481
123600.0000   -1.72827
123640.0000   -1.77084
123680.0000   -2.63657
123720.0000   -2.32592
123760.0000   -1.28692
123800.0000   -2.81018
123840.0000   -2.50606
123880.0000   -3.95280
123920.0000   -3.06976
123960.0000   -2.25546
124000.0000   -2.46273
124040.0000   -2.05790
124080.0000   -0.78908
124120.0000   -0.38892
124160.0000   -1.51558
124200.0000   -2.50867
124240.0000   -2.62363
124280.0000   -1.73526
124320.0000   -3.28546
124360.0000   -2.47869
124400.0000   -1.42462
124440.0000   -2.77722
124480.0000   -1.89371
124520.0000   -2.03762
124560.0000   -1.87044
124600.0000   -2.54981
124640.0000   -3.58992
124680.0000   -3.11383
124720.0000   -3.17352
124760.0000   -2.01996
124800.0000   -1.87671
124840.0000   -1.73044
124880.0000   -2.44128
124920.0000   -3.10076
124960.0000   -2.61905
125000.0000   -0.70598
125040.0000   -0.95358
125080.0000   -1.14688
125120.0000   -1.62059
125160.0000   -1.35070
125200.0000   -1.28062
125240.0000   -1.29906
125280.0000   -2.29645
125320.0000   -2.54819
125360.0000   -1.43333
125400.0000   -0.42213
125440.0000   -0.74198
125480.0000   -1.59176
125520.0000   -2.58195
125560.0000   -2.75840
125600.0000   -2.67398
125640.0000   -2.18913
125680.0000   -1.90677
125720.0000   -0.71000
125760.0000   -1.24594
125800.0000   -1.44753
125840.0000   -0.86193
125880.0000   -2.08942
125920.0000   -0.28879
125960.0000   -0.20355
126000.0000   -1.21758
126040.0000   -1.17638
126080.0000   -0.68500
126120.0000   -2.15193
126160.0000   -0.28905
126200.0000   -0.87705
126240.0000   -1.15254
126280.0000   -1.97291
126320.0000   -0.84631
126360.0000   -0.54665
126400.0000   -1.45092
126440.0000   -1.82032
126480.0000   -1.39906
126520.0000   -2.81036
126560.0000   -2.57966
126600.0000   -3.02860
126640.0000   -1.49941
126680.0000   -2.41819
126720.0000   -1.27542
126760.0000   -0.77205
126800.0000   -2.08831
126840.0000   -0.95541
126880.0000   -1.67209
126920.0000   -2.00157
126960.0000   -2.09208
127000.0000    0.29538
127040.0000   -1.82094
127080.0000   -2.10480
127120.0000   -2.02524
127160.0000   -1.27641
127200.0000   -0.86800
127240.0000   -0.29191
127280.0000   -2.00789
127320.0000   -0.57172
127360.0000   -0.49526
127400.0000   -0.39234
127440.0000   -0.68175
127480.0000   -0.53570
127520.0000   -2.19666
127560.0000   -1.06703
127600.0000   -0.87515
127640.0000   -0.29188
127680.0000   -1.45552
127720.0000   -0.72497
127760.0000   -0.89078
127800.0000   -0.40167
127840.0000    0.23230
127880.0000   -0.89189
127920.0000   -0.45739
127960.0000   -1.36774
128000.0000   -0.77886
128040.0000   -0.38975
128080.0000   -0.96157
128120.0000   -0.87225
128160.0000   -1.33455
128200.0000   -0.77233
128240.0000   -1.22753
128280.0000   -0.75517
128320.0000   -0.09663
128360.0000   -1.22157
128400.0000   -1.64674
128440.0000   -2.26015
128480.0000   -0.62225
128520.0000   -0.74751
128560.0000   -1.38660
128600.0000   -1.28657
128640.0000   -0.03198
128680.0000   -1.24029
128720.0000   -0.42355
128760.0000   -1.17094
128800.0000   -0.04057
128840.0000   -1.16214
128880.0000   -0.39487
128920.0000   -0.49317
128960.0000   -0.67606
129000.0000    0.16754
129040.0000    0.20723
129080.0000   -1.24555
129120.0000   -0.35480
129160.0000   -1.29609
129200.0000   -0.22964
129240.0000   -0.13938
129280.0000   -0.83014
129320.0000   -1.80133
129360.0000   -0.10054
129400.0000    0.37845
129440.0000   -0.01259
129480.0000   -1.97120
129520.0000   -1.88635
129560.0000   -2.50147
129600.0000   -1.48756
129640.0000   -1.93315
129680.0000   -0.05224
129720.0000   -0.92534
129760.0000   -0.09399
129800.0000   -0.96659
129840.0000   -1.35477
129880.0000   -0.68974
129920.0000   -1.20255
129960.0000   -1.20005
130000.0000   -2.60794
130040.0000   -1.78054
130080.0000   -1.61433
130120.0000   -1.69417
130160.0000   -1.55507
130200.0000   -1.97673
130240.0000   -1.70514
130280.0000   -2.40476
130320.0000   -0.82518
130360.0000   -2.11256
130400.0000   -2.83523
130440.0000   -0.86664
130480.0000   -2.17272
130520.0000   -0.44936
130560.0000   -0.57607
130600.0000   -1.12517
130640.0000   -1.70874
130680.0000   -0.52212
130720.0000   -2.04611
130760.0000   -3.21190
130800.0000   -2.02593
130840.0000   -2.74994
130880.0000   -2.85941
130920.0000   -2.67299
130960.0000   -1.63118
131000.0000   -1.38251
131040.0000   -0.64474
131080.0000   -1.47175
131120.0000   -0.09774
131160.0000   -1.40306
131200.0000    1.46822
131240.0000   -0.72652
131280.0000    0.45863
131320.0000    0.79474
131360.0000    0.30417
131400.0000   -1.58356
131440.0000   -0.84770
131480.0000   -1.56383
131520.0000   -2.51389
131560.0000   -2.11967
131600.0000   -2.57145
131640.0000   -0.42015
131680.0000    0.02761
131720.0000    0.35389
131760.0000   -0.66059
131800.0000   -0.24223
131840.0000   -2.45264
131880.0000   -3.05276
131920.0000   -3.14637
131960.0000   -1.83200
132000.0000   -1.41312
132040.0000   -0.71872
132080.0000   -1.25964
132120.0000   -1.80848
132160.0000   -1.11910
132200.0000    0.03435
132240.0000   -1.36088
132280.0000   -2.63854
132320.0000   -3.48486
132360.0000   -1.14444
132400.0000   -1.60764
132440.0000   -3.56812
132480.0000   -1.15153
132520.0000   -1.60722
132560.0000   -1.89649
132600.0000   -2.25060
132640.0000   -2.00799
132680.0000   -1.59655
132720.0000   -1.60159
132760.0000   -2.72746
132800.0000   -1.21891
132840.0000   -2.59788
132880.0000   -2.93084
132920.0000   -3.17655
132960.0000   -2.29114
133000.0000   -1.89694
133040.0000   -3.31765
133080.0000   -2.04602
133120.0000   -2.40394
133160.0000   -2.25854
133200.0000   -2.11176
133240.0000   -2.31059
133280.0000   -1.97656
133320.0000   -2.11152
133360.0000   -2.73641
133400.0000   -1.57700
133440.0000   -2.09313
133480.0000   -2.23897
133520.0000   -1.81733
133560.0000   -2.46377
133600.0000   -1.10970
133640.0000   -2.10688
133680.0000   -0.83239
133720.0000   -1.22936
133760.0000   -1.96049
133800.0000   -2.72689
133840.0000   -1.19330
133880.0000   -1.93207
133920.0000   -0.39681
133960.0000   -1.10968
134000.0000   -1.22120
134040.0000   -0.88587
134080.0000   -2.44169
134120.0000   -1.68817
134160.0000   -2.54607
134200.0000   -2.87014
134240.0000   -0.79202
134280.0000   -0.78560
134320.0000   -1.62392
134360.0000   -1.84190
134400.0000   -1.66910
134440.0000   -0.70464
134480.0000   -2.22229
134520.0000   -2.00219
134560.0000   -3.59751
134600.0000   -4.66411
134640.0000   -4.04295
134680.0000   -3.27194
134720.0000   -3.73285
134760.0000   -1.86217
134800.0000   -1.13366
134840.0000   -1.82879
134880.0000   -1.16661
134920.0000   -1.93095
134960.0000   -1.67776
135000.0000   -1.95264
135040.0000   -1.48140
135080.0000   -1.98990
135120.0000   -2.30725
135160.0000   -1.62858
135200.0000   -1.77658
135240.0000   -1.06940
135280.0000   -2.32006
135320.0000   -2.81062
135360.0000   -3.82191
135400.0000   -3.33400
135440.0000   -3.16346
135480.0000   -2.06799
135520.0000   -1.60163
135560.0000   -2.06457
135600.0000   -2.78484
135640.0000   -1.64357
135680.0000   -2.86494
135720.0000   -2.53848
135760.0000   -3.41577
135800.0000   -4.17098
135840.0000   -4.15463
135880.0000   -3.78217
135920.0000   -2.42591
135960.0000   -4.31218
136000.0000   -5.65577
136040.0000   -4.78975
136080.0000   -4.28002
136120.0000   -4.20437
136160.0000   -2.68236
136200.0000   -4.21327
136240.0000   -3.80556
136280.0000   -5.08425
136320.0000   -4.47689
136360.0000   -3.53965
136400.0000   -3.19541
136440.0000   -3.28520
136480.0000   -2.35449
136520.0000   -2.12259
136560.0000   -1.95401
136600.0000   -1.77807
136640.0000   -2.43095
136680.0000   -2.10196
136720.0000   -1.33856
136760.0000   -0.65291
136800.0000   -2.10842
136840.0000   -1.70296
136880.0000   -1.02077
136920.0000   -1.71984
136960.0000   -1.40406
137000.0000   -1.62019
137040.0000   -1.61344
137080.0000   -0.71438
137120.0000    0.15632
137160.0000   -0.07379
137200.0000   -0.96873
137240.0000   -1.26371
137280.0000   -0.34979
137320.0000   -0.30159
137360.0000   -0.59614
137400.0000   -1.45119
137440.0000   -0.79421
137480.0000   -1.37900
137520.0000   -1.50323
137560.0000   -0.43297
137600.0000   -2.12280
137640.0000   -1.65210
137680.0000   -1.28103
137720.0000   -1.48017
137760.0000   -1.17707
137800.0000    0.10228
137840.0000   -0.50539
137880.0000   -0.50676
137920.0000    0.02296
137960.0000   -1.09328
138000.0000   -1.05750
138040.0000    0.41273
138080.0000   -1.97519
138120.0000   -1.19490
138160.0000   -0.90977
138200.0000   -1.30708
138240.0000   -2.06387
138280.0000   -2.03259
138320.0000   -1.44441
138360.0000   -1.81650
138400.0000   -1.65241
138440.0000   -2.31561
138480.0000   -2.16885
138520.0000   -1.70702
138560.0000   -2.66080
138600.0000   -2.32640
138640.0000   -2.74891
138680.0000   -2.65172
138720.0000   -2.77580
138760.0000   -2.95590
138800.0000   -3.34836
138840.0000   -2.83758
138880.0000   -4.21438
138920.0000   -3.10552
138960.0000   -3.28171
139000.0000   -3.42456
139040.0000   -2.90317
139080.0000   -2.89634
139120.0000   -1.91494
139160.0000   -3.29068
139200.0000   -3.88114
139240.0000   -3.66603
139280.0000   -3.48188
139320.0000   -4.50139
139360.0000   -3.03095
139400.0000   -3.00798
139440.0000   -1.87433
139480.0000   -4.12547
139520.0000   -2.23336
139560.0000   -3.41537
139600.0000   -3.69600
139640.0000   -2.06971
139680.0000   -2.53954
139720.0000   -2.84973
139760.0000   -3.78220
139800.0000   -2.99567
139840.0000   -2.54893
139880.0000   -2.06627
139920.0000   -2.50700
139960.0000   -2.35819
140000.0000   -2.20737
140040.0000   -1.35675
140080.0000   -0.32357
140120.0000   -1.23156
140160.0000   -0.70554
140200.0000   -0.75173
140240.0000   -1.90815
140280.0000   -2.05418
140320.0000   -1.92059
140360.0000   -2.85151
140400.0000   -2.47264
140440.0000   -1.71443
140480.0000   -1.42404
140520.0000   -1.65538
140560.0000   -2.79464
140600.0000   -1.36962
140640.0000   -1.09971
140680.0000   -2.16428
140720.0000   -2.07870
140760.0000   -2.99254
140800.0000   -2.42976
140840.0000   -3.07465
140880.0000   -1.80582
140920.0000   -3.20802
140960.0000   -3.62614
141000.0000   -2.10179
141040.0000   -2.21246
141080.0000   -2.27097
141120.0000   -1.60521
141160.0000   -1.81829
141200.0000   -1.20267
141240.0000   -2.45810
141280.0000   -2.03172
141320.0000   -3.67980
141360.0000   -3.66419
141400.0000   -2.85543
141440.0000   -4.17882
141480.0000   -3.94876
141520.0000   -4.12842
141560.0000   -2.57648
141600.0000   -2.60697
141640.0000   -3.42466
141680.0000   -3.57339
141720.0000   -3.82291
141760.0000   -2.87697
141800.0000   -3.72798
141840.0000   -3.29031
141880.0000   -3.49250
141920.0000   -3.31776
141960.0000   -2.27178
142000.0000   -2.48947
142040.0000   -2.00095
142080.0000   -2.64791
142120.0000   -3.26990
142160.0000   -3.09060
142200.0000   -3.29725
142240.0000   -3.52101
142280.0000   -3.03233
142320.0000   -2.55106
142360.0000   -2.96150
142400.0000   -3.44789
142440.0000   -2.50747
142480.0000   -2.66923
142520.0000   -4.51969
142560.0000   -1.99507
142600.0000   -3.34088
142640.0000   -1.88160
142680.0000   -3.18098
142720.0000   -3.61003
142760.0000   -2.81257
142800.0000   -3.39442
142840.0000   -2.68476
142880.0000   -3.14992
142920.0000   -2.78038
142960.0000   -2.01447
143000.0000   -2.63825
143040.0000   -3.04461
143080.0000   -3.79173
143120.0000   -3.06352
143160.0000   -3.43099
143200.0000   -3.74012
143240.0000   -4.70968
143280.0000   -3.94370
143320.0000   -3.39849
143360.0000   -3.80679
143400.0000   -3.42018
143440.0000   -4.31520
143480.0000   -4.41878
143520.0000   -2.35298
143560.0000   -3.45342
143600.0000   -2.77877
143640.0000   -3.23612
143680.0000   -2.14021
143720.0000   -1.11084
143760.0000   -0.99912
143800.0000   -1.30727
143840.0000   -1.67473
143880.0000   -1.34351
143920.0000   -2.06856
143960.0000   -1.21636
144000.0000   -2.24854
144040.0000   -1.79566
144080.0000   -1.81593
144120.0000   -2.35105
144160.0000   -2.54028
144200.0000   -1.79739
144240.0000   -1.58978
144280.0000   -0.36520
144320.0000   -1.45926
144360.0000   -0.41456
144400.0000    0.11133
144440.0000   -0.38337
144480.0000   -0.59349
144520.0000   -1.02170
144560.0000   -1.24477
144600.0000   -0.99162
144640.0000   -0.02415
144680.0000   -1.69630
144720.0000   -1.62973
144760.0000   -1.55993
144800.0000   -0.95797
144840.0000   -0.79123
144880.0000   -2.15798
144920.0000   -2.32825
144960.0000   -3.25090
145000.0000   -2.06940
145040.0000   -1.84033
145080.0000   -0.61504
145120.0000   -0.49802
145160.0000   -0.83574
145200.0000   -1.10508
145240.0000    0.45886
145280.0000   -0.05210
145320.0000   -1.15899
145360.0000   -0.27334
145400.0000   -1.37772
145440.0000   -0.27875
145480.0000   -1.28811
145520.0000   -2.92919
145560.0000   -2.69189
145600.0000   -0.75175
145640.0000    0.14102
145680.0000   -0.36429
145720.0000   -0.38587
145760.0000    0.97890
145800.0000   -0.18661
145840.0000   -1.38247
145880.0000   -1.20892
145920.0000   -0.46031
145960.0000   -0.39607
146000.0000    0.31062
146040.0000   -0.47024
146080.0000   -0.58110
146120.0000   -0.51957
146160.0000   -1.09445
146200.0000   -2.49534
146240.0000   -2.44105
146280.0000   -2.43795
146320.0000   -2.41145
146360.0000   -0.81907
146400.0000   -1.93915
146440.0000   -1.60266
146480.0000   -1.07984
146520.0000   -0.77501
146560.0000   -1.70322
146600.0000   -1.56257
146640.0000   -1.81346
146680.0000   -1.71675
146720.0000   -1.85855
146760.0000   -1.70131
146800.0000   -1.45384
146840.0000   -2.38073
146880.0000   -1.41970
146920.0000   -0.68314
146960.0000   -0.39056
147000.0000   -0.73490
147040.0000   -0.63317
147080.0000   -0.80353
147120.0000   -1.81171
147160.0000   -2.69701
147200.0000   -2.66906
147240.0000   -2.48187
147280.0000   -2.85633
147320.0000   -4.14057
147360.0000   -2.92545
147400.0000   -4.11931
147440.0000   -3.02883
147480.0000   -3.54054
147520.0000   -3.04450
147560.0000   -3.57304
147600.0000   -3.00322
147640.0000   -2.74997
147680.0000   -2.37263
147720.0000   -1.72235
147760.0000   -1.40403
147800.0000   -2.43278
147840.0000   -1.98107
147880.0000   -1.22444
147920.0000   -1.34319
147960.0000   -1.30337
148000.0000   -2.42306
148040.0000   -2.38553
148080.0000   -1.76163
148120.0000   -0.50903
148160.0000   -1.83804
148200.0000   -1.44855
148240.0000   -1.77788
148280.0000   -2.12838
148320.0000   -1.33768
148360.0000   -1.91297
148400.0000   -1.48816
148440.0000   -2.08650
148480.0000   -2.91348
148520.0000   -2.53725
148560.0000   -3.23104
148600.0000   -3.00750
148640.0000   -3.01761
148680.0000   -2.35739
148720.0000   -2.20524
148760.0000   -2.70450
148800.0000   -3.61611
148840.0000   -2.29042
148880.0000   -2.51779
148920.0000   -3.15446
148960.0000   -1.59504
149000.0000   -2.43219
149040.0000   -2.86476
149080.0000   -2.81976
149120.0000   -3.07458
149160.0000   -3.86260
149200.0000   -2.80121
149240.0000   -2.81148
149280.0000   -2.89021
149320.0000   -2.01072
149360.0000   -1.41167
149400.0000   -1.59286
149440.0000   -2.28928
149480.0000   -1.88787
149520.0000   -2.83853
149560.0000   -2.10793
149600.0000   -2.15728
149640.0000   -2.75999
149680.0000   -1.92784
149720.0000   -2.59224
149760.0000   -2.61884
149800.0000   -2.59516
149840.0000   -2.42930
149880.0000   -2.00661
149920.0000   -2.64195
149960.0000   -2.42533
150000.0000   -2.95947
150040.0000   -2.81736
150080.0000   -2.04617
150120.0000   -2.09781
150160.0000   -2.29285
150200.0000   -1.92850
150240.0000   -2.08481
150280.0000   -3.06512
150320.0000   -1.88919
150360.0000   -2.30724
150400.0000   -2.27075
150440.0000   -2.27736
150480.0000   -3.11706
150520.0000   -2.80567
150560.0000   -1.42605
150600.0000   -2.37387
150640.0000   -2.75270
150680.0000   -1.54342
150720.0000   -1.95103
150760.0000   -2.25929
150800.0000   -3.08292
150840.0000   -2.33877
150880.0000   -2.68671
150920.0000   -1.62968
150960.0000   -1.57561
151000.0000   -3.10844
151040.0000   -2.01728
151080.0000   -1.93060
151120.0000   -2.23458
151160.0000   -0.66910
151200.0000   -0.95634
151240.0000   -1.86981
151280.0000   -2.56127
151320.0000   -1.93740
151360.0000   -2.10722
151400.0000   -1.94032
151440.0000   -2.68624
151480.0000   -3.11368
151520.0000   -3.02670
151560.0000   -1.76700
151600.0000   -2.39482
151640.0000   -2.47051
151680.0000   -1.83296
151720.0000   -1.43989
151760.0000   -2.26701
151800.0000   -2.92730
151840.0000   -1.87366
151880.0000   -1.22147
151920.0000   -2.74510
151960.0000   -1.87051
152000.0000   -2.97963
152040.0000   -2.43448
152080.0000   -2.14484
152120.0000   -1.25112
152160.0000   -1.90183
152200.0000   -0.29815
152240.0000   -1.71213
152280.0000   -1.80220
152320.0000   -1.49383
152360.0000   -1.80439
152400.0000   -1.93927
152440.0000   -2.11192
152480.0000   -1.61288
152520.0000   -3.09426
152560.0000   -1.41392
152600.0000   -1.75702
152640.0000   -2.27111
152680.0000   -3.14963
152720.0000   -3.13009
152760.0000   -2.78372
152800.0000   -3.31917
152840.0000   -1.74587
152880.0000   -2.66415
152920.0000   -1.39025
152960.0000   -0.58843
153000.0000   -2.45317
153040.0000   -2.82241
153080.0000   -2.23317
153120.0000   -2.14014
153160.0000   -3.13440
153200.0000   -2.05666
153240.0000   -2.78206
153280.0000   -2.35402
153320.0000   -2.87532
153360.0000   -1.76280
153400.0000   -1.88876
153440.0000   -2.03623
153480.0000   -1.79835
153520.0000   -2.97119
153560.0000   -2.89612
153600.0000   -3.40593
153640.0000   -2.51290
153680.0000   -2.73520
153720.0000   -3.26710
153760.0000   -2.84960
153800.0000   -2.95757
153840.0000   -3.66554
153880.0000   -3.90856
153920.0000   -3.91978
153960.0000   -2.94670
154000.0000   -3.71934
154040.0000   -4.09236
154080.0000   -3.64204
154120.0000   -4.41140
154160.0000   -3.21113
154200.0000   -3.82210
154240.0000   -4.16562
154280.0000   -2.58344
154320.0000   -3.79731
154360.0000   -3.53117
154400.0000   -2.00958
154440.0000   -3.23079
154480.0000   -2.93844
154520.0000   -3.82003
154560.0000   -2.04032
154600.0000   -1.66842
154640.0000   -1.10076
154680.0000   -2.27765
154720.0000   -1.57065
154760.0000   -2.65734
154800.0000   -3.03857
154840.0000   -4.50977
154880.0000   -3.72348
154920.0000   -4.05860
154960.0000   -4.10693
155000.0000   -4.67809
155040.0000   -5.25708
155080.0000   -5.33540
155120.0000   -3.87380
155160.0000   -4.03721
155200.0000   -3.40504
155240.0000   -1.34475
155280.0000   -2.43727
155320.0000   -1.98309
155360.0000   -1.85202
155400.0000   -2.03388
155440.0000   -3.03197
155480.0000   -2.48835
155520.0000   -2.67749
155560.0000   -0.58178
155600.0000   -1.24992
155640.0000   -2.79729
155680.0000   -0.90762
155720.0000   -0.44638
155760.0000   -1.48857
155800.0000   -2.39873
155840.0000   -2.18311
155880.0000   -1.82095
155920.0000   -2.78570
155960.0000   -3.33884
156000.0000   -2.86241
156040.0000   -3.13046
156080.0000   -3.03318
156120.0000   -2.84493
156160.0000   -3.18482
156200.0000   -2.53936
156240.0000   -2.24226
156280.0000   -2.79006
156320.0000   -3.06335
156360.0000   -3.42669
156400.0000   -3.74997
156440.0000   -2.61492
156480.0000   -2.22720
156520.0000   -2.02815
156560.0000   -1.09311
156600.0000   -1.00747
156640.0000   -1.61080
156680.0000   -0.03025
156720.0000   -0.22447
156760.0000   -0.90521
156800.0000   -2.62643
156840.0000   -2.93798
156880.0000   -2.58759
156920.0000   -2.60404
156960.0000   -1.38112
157000.0000   -1.87206
157040.0000   -2.50973
157080.0000   -3.91268
157120.0000   -3.56142
157160.0000   -2.55025
157200.0000   -2.62159
157240.0000   -3.13610
157280.0000   -2.00031
157320.0000   -1.45314
157360.0000   -3.15076
157400.0000   -2.50135
157440.0000   -2.73353
157480.0000   -4.00261
157520.0000   -3.64479
157560.0000   -3.99405
157600.0000   -2.21395
157640.0000   -3.48633
157680.0000   -3.39600
157720.0000   -3.54572
157760.0000   -2.91034
157800.0000   -2.97034
157840.0000   -1.67701
157880.0000   -3.09448
157920.0000   -3.87389
157960.0000   -2.60222
158000.0000   -3.35778
158040.0000   -1.92052
158080.0000   -2.47853
158120.0000   -2.10566
158160.0000   -3.84623
158200.0000   -2.19301
158240.0000   -1.92453
158280.0000   -1.38280
158320.0000   -4.11872
158360.0000   -2.50311
158400.0000   -2.44133
158440.0000   -3.80325
158480.0000   -3.53160
158520.0000   -3.25003
158560.0000   -2.80325
158600.0000   -5.57762
158640.0000   -3.25607
158680.0000   -4.27237
158720.0000   -3.33490
158760.0000   -3.29294
158800.0000   -3.17579
158840.0000   -3.15827
158880.0000   -2.61162
158920.0000   -2.92131
158960.0000   -3.71361
159000.0000   -3.71614
159040.0000   -3.01888
159080.0000   -2.11134
159120.0000   -2.89745
159160.0000   -3.70271
159200.0000   -2.42835
159240.0000   -1.99782
159280.0000   -2.93131
159320.0000   -2.41745
159360.0000   -1.89101
159400.0000   -2.78409
159440.0000   -2.47953
159480.0000   -2.04599
159520.0000   -1.63163
159560.0000   -2.57554
159600.0000   -1.55882
159640.0000   -2.39990
159680.0000   -2.39101
159720.0000   -2.79246
159760.0000   -1.80383
159800.0000   -3.19022
159840.0000   -3.03499
159880.0000   -1.50115
159920.0000   -1.54137
159960.0000   -0.37340
160000.0000   -1.14595
160040.0000   -1.60458
160080.0000   -0.81481
160120.0000   -1.60164
160160.0000   -2.81097
160200.0000   -1.84818
160240.0000   -2.02787
160280.0000   -1.82722
160320.0000   -2.20791
160360.0000   -1.64636
160400.0000   -1.25566
160440.0000   -1.48480
160480.0000   -0.80378
160520.0000   -1.18605
160560.0000   -0.29894
160600.0000   -0.25428
160640.0000   -0.34270
160680.0000   -0.06255
160720.0000    0.27431
160760.0000   -1.56465
160800.0000   -2.34367
160840.0000   -2.24217
160880.0000   -3.07170
160920.0000   -2.11353
160960.0000   -2.01842
161000.0000   -2.04056
161040.0000   -0.63656
161080.0000   -0.23518
161120.0000   -0.32198
161160.0000   -0.13314
161200.0000    0.14617
161240.0000    0.54504
161280.0000   -0.63942
161320.0000   -0.57475
161360.0000   -0.86936
161400.0000   -0.55644
161440.0000    0.61714
161480.0000    1.38396
161520.0000   -0.10470
161560.0000   -0.59931
161600.0000   -0.34378
161640.0000   -0.76122
161680.0000   -0.49958
161720.0000   -0.43162
161760.0000   -0.99273
161800.0000   -0.36993
161840.0000   -1.72936
161880.0000   -1.02876
161920.0000   -2.28510
161960.0000   -1.85931
162000.0000   -1.54241
162040.0000   -1.19606
162080.0000   -0.13799
162120.0000   -0.39633
162160.0000   -1.36628
162200.0000   -0.14118
162240.0000   -0.93494
162280.0000    0.03173
162320.0000   -2.00753
162360.0000   -1.00880
162400.0000   -1.92396
162440.0000   -1.78285
162480.0000   -1.97636
162520.0000   -2.18010
162560.0000   -1.27615
162600.0000   -0.77627
162640.0000   -1.57400
162680.0000   -1.33304
162720.0000   -1.67267
162760.0000    1.38353
162800.0000   -0.49032
162840.0000   -0.66160
162880.0000   -2.00831
162920.0000   -1.50733
162960.0000   -2.18943
163000.0000   -0.52139
163040.0000   -0.56870
163080.0000    0.83024
163120.0000   -0.68126
163160.0000   -0.28072
163200.0000   -0.22191
163240.0000   -0.36402
163280.0000   -0.67865
163320.0000   -0.19581
163360.0000   -1.08115
163400.0000   -0.16225
163440.0000   -1.44786
163480.0000   -0.62691
163520.0000   -0.95413
163560.0000   -1.69347
163600.0000   -2.07237
163640.0000   -1.15841
163680.0000   -0.25585
163720.0000   -0.39143
163760.0000    0.10195
163800.0000   -0.00614
163840.0000    0.06313
163880.0000    0.03011
163920.0000   -0.08048
163960.0000   -0.37689
164000.0000   -0.54326
164040.0000   -1.53867
164080.0000   -0.12868
164120.0000   -0.96044
164160.0000   -1.94607
164200.0000   -3.27739
164240.0000   -1.82812
164280.0000   -1.25556
164320.0000   -1.67469
164360.0000   -1.54022
164400.0000   -1.58021
164440.0000   -0.71476
164480.0000    0.23490
164520.0000   -0.11175
164560.0000   -0.75699
164600.0000    0.43424
164640.0000    0.07859
164680.0000   -0.34618
164720.0000   -0.60325
164760.0000   -1.19257
164800.0000    0.25165
164840.0000    0.05549
164880.0000   -0.79191
164920.0000   -1.14050
164960.0000   -1.07590
165000.0000   -1.13044
165040.0000   -1.24485
165080.0000   -1.88869
165120.0000   -0.98699
165160.0000   -1.67590
165200.0000   -1.85926
165240.0000   -1.73940
165280.0000   -1.73519
165320.0000   -2.34043
165360.0000   -2.68413
165400.0000   -1.62368
165440.0000   -2.28815
165480.0000   -3.05791
165520.0000   -2.19766
165560.0000   -2.40986
165600.0000   -1.39482
165640.0000   -2.35318
165680.0000   -2.55201
165720.0000   -1.40784
165760.0000   -2.65916
165800.0000   -1.72708
165840.0000   -1.14406
165880.0000   -0.50035
165920.0000   -2.15117
165960.0000   -0.98793
166000.0000   -1.19139
166040.0000   -1.43634
166080.0000   -1.16475
166120.0000   -1.70724
166160.0000   -1.54311
166200.0000   -1.16722
166240.0000   -1.63470
166280.0000   -2.04484
166320.0000   -3.12172
166360.0000   -1.56824
166400.0000   -2.41961
166440.0000   -2.50986
166480.0000   -2.42364
166520.0000   -1.80425
166560.0000   -1.82123
166600.0000   -2.29047
166640.0000   -1.16494
166680.0000   -0.92525
166720.0000   -1.68561
166760.0000   -2.73073
166800.0000   -3.14468
166840.0000   -3.55529
166880.0000   -2.61661
166920.0000   -2.00952
166960.0000   -2.27758
167000.0000   -1.20784
167040.0000   -2.07067
167080.0000   -2.74097
167120.0000   -2.91796
167160.0000   -2.87221
167200.0000   -1.89138
167240.0000   -2.37700
167280.0000   -2.14610
167320.0000   -2.10379
167360.0000   -1.87420
167400.0000   -2.59161
167440.0000   -1.41629
167480.0000   -2.26298
167520.0000   -1.90555
167560.0000   -2.26405
167600.0000   -2.26098
167640.0000   -1.82776
167680.0000   -2.95406
167720.0000   -1.99551
167760.0000   -2.26588
167800.0000   -3.70957
167840.0000   -3.03172
167880.0000   -3.41799
167920.0000   -2.18449
167960.0000   -2.27010
168000.0000   -2.74089
168040.0000   -2.42970
168080.0000   -1.67171
168120.0000   -3.06374
168160.0000   -1.96572
168200.0000   -1.37405
168240.0000   -0.84827
168280.0000   -1.77508
168320.0000   -2.12550
168360.0000   -2.99270
168400.0000   -2.55258
168440.0000   -2.72686
168480.0000   -3.53204
168520.0000   -5.02285
168560.0000   -3.32813
168600.0000   -4.06621
168640.0000   -3.33690
168680.0000   -2.62334
168720.0000   -3.29127
168760.0000   -2.32178
168800.0000   -1.19735
168840.0000   -1.03274
168880.0000   -1.09232
168920.0000   -2.43851
168960.0000   -1.91160
169000.0000   -0.61650
169040.0000   -1.65660
169080.0000   -0.80086
169120.0000   -0.10063
169160.0000   -1.09061
169200.0000   -0.94778
169240.0000   -0.78893
169280.0000   -0.51634
169320.0000   -0.91539
169360.0000   -2.14721
169400.0000   -1.56510
169440.0000   -1.96180
169480.0000   -1.95667
169520.0000   -2.65499
169560.0000   -1.69843
169600.0000   -2.88078
169640.0000   -3.17269
169680.0000   -2.67989
169720.0000   -3.16599
169760.0000   -3.40829
169800.0000   -3.25065
169840.0000   -3.88313
169880.0000   -3.08979
169920.0000   -2.06857
169960.0000   -3.61420
170000.0000   -2.44686
170040.0000   -2.32444
170080.0000   -2.62349
170120.0000   -2.39358
170160.0000   -3.02147
170200.0000   -3.06365
170240.0000   -1.77799
170280.0000   -2.12186
170320.0000   -3.14746
170360.0000   -3.15866
170400.0000   -3.43435
170440.0000   -2.92370
170480.0000   -2.54127
170520.0000   -1.56795
170560.0000   -2.56283
170600.0000   -2.71192
170640.0000   -2.79514
170680.0000   -4.77618
170720.0000   -3.49927
170760.0000   -2.30964
170800.0000   -2.92637
170840.0000   -2.66609
170880.0000   -2.72826
170920.0000   -2.04378
170960.0000   -0.99295
171000.0000   -2.94482
171040.0000   -2.37262
171080.0000   -3.32985
171120.0000   -3.75690
171160.0000   -3.12697
171200.0000   -3.01511
171240.0000   -1.37227
171280.0000   -1.17735
171320.0000   -1.39695
171360.0000   -1.48689
171400.0000   -0.46700
171440.0000   -0.39847
171480.0000   -1.11878
171520.0000   -0.48915
171560.0000   -2.17147
171600.0000   -0.89520
171640.0000   -1.35939
171680.0000   -1.85575
171720.0000   -3.16338
171760.0000   -2.89679
171800.0000   -2.29309
171840.0000   -1.76899
171880.0000   -1.25030
171920.0000   -1.41432
171960.0000   -0.85141
172000.0000   -0.91577
172040.0000    0.04939
172080.0000   -0.53829
172120.0000   -1.01791
172160.0000   -1.63158
172200.0000   -1.01337
172240.0000   -1.67167
172280.0000   -1.53088
172320.0000   -1.25813
172360.0000   -1.86087
172400.0000   -1.52809
172440.0000   -1.39387
172480.0000   -0.95003
172520.0000   -1.27278
172560.0000   -0.36314
172600.0000   -0.21072
172640.0000   -0.13695
172680.0000   -0.94659
172720.0000   -1.61378
172760.0000   -1.53834
172800.0000   -1.83151
172840.0000   -0.96569
172880.0000   -1.09212
172920.0000   -0.68140
172960.0000   -1.10422
173000.0000   -2.09898
173040.0000   -0.82208
173080.0000   -1.51309
173120.0000   -1.47693
173160.0000   -1.41555
173200.0000   -1.67175
173240.0000   -2.65217
173280.0000   -2.81519
173320.0000   -1.82165
173360.0000   -2.84506
173400.0000   -3.37420
173440.0000   -1.64381
173480.0000   -1.04904
173520.0000   -2.55766
173560.0000   -1.69993
173600.0000   -1.93364
173640.0000   -0.90718
173680.0000   -1.84626
173720.0000   -1.97306
173760.0000   -2.18532
173800.0000   -2.58528
173840.0000   -0.67696
173880.0000   -1.88751
173920.0000   -2.77049
173960.0000   -2.46602
174000.0000   -1.38939
174040.0000   -1.48911
174080.0000   -2.18375
174120.0000   -2.41951
174160.0000   -1.17748
174200.0000   -1.59082
174240.0000   -3.60693
174280.0000   -2.76457
174320.0000   -3.39670
174360.0000   -2.24106
174400.0000   -3.16576
174440.0000   -2.72582
174480.0000   -3.65061
174520.0000   -3.04366
174560.0000   -2.92664
174600.0000   -2.62114
174640.0000   -3.61062
174680.0000   -2.82292
174720.0000   -2.51733
174760.0000   -3.06663
174800.0000   -1.82688
174840.0000   -2.66295
174880.0000   -3.40831
174920.0000   -3.65362
174960.0000   -1.30152
175000.0000   -0.59754
175040.0000   -1.91276
175080.0000   -2.07178
175120.0000   -2.01431
175160.0000   -2.54398
175200.0000   -1.56151
175240.0000   -0.99222
175280.0000   -1.06650
175320.0000   -0.92633
175360.0000   -1.38738
175400.0000   -2.89492
175440.0000   -1.47898
175480.0000   -2.96046
175520.0000   -3.63319
175560.0000   -2.46407
175600.0000   -1.52489
175640.0000   -2.11583
175680.0000   -2.55397
175720.0000   -3.39466
175760.0000   -2.36972
175800.0000   -1.91367
175840.0000   -2.25049
175880.0000   -0.45082
175920.0000   -0.03683
175960.0000   -0.51462
176000.0000   -0.34148
176040.0000   -0.04633
176080.0000    0.76008
176120.0000   -0.68510
176160.0000   -0.99409
176200.0000   -0.57457
176240.0000   -1.67647
176280.0000   -1.57581
176320.0000   -0.52999
176360.0000   -1.00033
176400.0000   -1.76771
176440.0000   -1.96945
176480.0000   -2.46307
176520.0000   -2.54810
176560.0000   -3.24545
176600.0000   -3.11687
176640.0000   -2.71398
176680.0000   -2.61822
176720.0000   -2.61330
176760.0000   -1.93476
176800.0000   -2.44982
176840.0000   -2.22033
176880.0000   -1.20703
176920.0000   -1.15377
176960.0000   -0.65098
177000.0000   -0.82475
177040.0000   -1.75192
177080.0000   -2.38892
177120.0000   -2.36804
177160.0000   -1.09329
177200.0000   -0.76239
177240.0000   -1.97691
177280.0000   -2.74366
177320.0000   -1.74109
177360.0000   -1.90582
177400.0000   -1.44561
177440.0000   -0.92349
177480.0000   -1.36858
177520.0000   -2.02532
177560.0000   -2.55480
177600.0000   -3.41307
177640.0000   -2.83064
177680.0000   -2.76910
177720.0000   -1.63472
177760.0000   -2.46996
177800.0000   -2.20588
177840.0000   -3.34766
177880.0000   -2.70182
177920.0000   -2.33804
177960.0000   -2.07545
178000.0000   -2.01997
178040.0000   -2.35614
178080.0000   -2.77603
178120.0000   -3.42876
178160.0000   -2.13498
178200.0000   -2.65384
178240.0000   -1.02950
178280.0000   -1.68312
178320.0000   -1.87075
178360.0000   -3.07679
178400.0000   -1.45896
178440.0000   -1.65032
178480.0000   -2.65906
178520.0000   -2.59263
178560.0000   -2.80720
178600.0000   -3.26138
178640.0000   -2.59470
178680.0000   -1.43654
178720.0000   -2.04374
178760.0000   -2.60775
178800.0000   -2.76075
178840.0000   -3.75095
178880.0000   -2.13140
178920.0000   -2.19194
178960.0000   -2.51008
179000.0000   -2.57662
179040.0000   -0.91248
179080.0000   -1.67201
179120.0000   -1.59693
179160.0000   -0.62296
179200.0000   -0.45266
179240.0000   -1.91033
179280.0000   -0.04325
179320.0000   -2.09083
179360.0000   -1.46399
179400.0000   -2.49374
179440.0000   -1.15969
179480.0000   -1.28983
179520.0000   -1.14774
179560.0000   -0.17533
179600.0000   -0.45979
179640.0000   -1.77976
179680.0000   -1.00612
179720.0000   -0.99907
179760.0000   -1.42731
179800.0000   -1.04780
179840.0000   -2.09851
179880.0000   -1.98995
179920.0000   -3.63983
179960.0000   -3.01792
180000.0000   -2.77218
180040.0000   -2.77585
180080.0000   -3.76006
180120.0000   -1.91979
180160.0000   -0.87367
180200.0000   -1.20618
180240.0000   -1.19169
180280.0000   -0.56068
180320.0000   -0.60379
180360.0000   -1.51182
180400.0000   -0.36422
180440.0000   -1.56743
180480.0000   -2.12074
180520.0000   -3.56535
180560.0000   -1.48875
180600.0000   -2.15192
180640.0000   -2.63753
180680.0000   -2.45515
180720.0000   -3.23032
180760.0000   -2.36539
180800.0000   -1.76378
180840.0000   -2.27295
180880.0000   -2.74578
180920.0000   -3.31978
180960.0000   -2.22726
181000.0000   -1.91510
181040.0000   -2.14476
181080.0000   -1.77013
181120.0000   -0.92974
181160.0000    0.16719
181200.0000   -0.91041
181240.0000   -0.89248
181280.0000   -2.48908
181320.0000   -3.25733
181360.0000   -2.57761
181400.0000   -3.10197
181440.0000   -3.43709
181480.0000   -3.34801
181520.0000   -3.56293
181560.0000   -3.74991
181600.0000   -3.15872
181640.0000   -1.59406
181680.0000   -1.67538
181720.0000   -1.29113
181760.0000   -1.63447
181800.0000   -0.32247
181840.0000   -0.85793
181880.0000   -2.45884
181920.0000   -3.28733
181960.0000   -2.37113
182000.0000   -1.97452
182040.0000   -2.77432
182080.0000   -1.30702
182120.0000   -2.14629
182160.0000   -1.49027
182200.0000   -1.00136
182240.0000   -1.80075
182280.0000   -1.58320
182320.0000   -2.09307
182360.0000   -2.42568
182400.0000   -2.61852
182440.0000   -2.78714
182480.0000   -2.56396
182520.0000   -3.72170
182560.0000   -2.77049
182600.0000   -2.71054
182640.0000   -2.54369
182680.0000   -2.35407
182720.0000   -2.42710
182760.0000   -2.44690
182800.0000   -2.25159
182840.0000   -3.42194
182880.0000   -2.89782
182920.0000   -2.76973
182960.0000   -3.59647
183000.0000   -3.26941
183040.0000   -3.63369
183080.0000   -2.49323
183120.0000   -2.46001
183160.0000   -2.82102
183200.0000   -3.30857
183240.0000   -2.65866
183280.0000   -2.66599
183320.0000   -1.42734
183360.0000   -2.49061
183400.0000   -1.45239
183440.0000   -2.63035
183480.0000   -2.12563
183520.0000   -2.85274
183560.0000   -2.98051
183600.0000   -3.23840
183640.0000   -3.78767
183680.0000   -2.67763
183720.0000   -2.59937
183760.0000   -1.81207
183800.0000   -1.52918
183840.0000   -2.62115
183880.0000   -2.57367
183920.0000   -1.98263
183960.0000   -2.71675
184000.0000   -2.54016
184040.0000   -2.11929
184080.0000   -2.40828
184120.0000   -2.35182
184160.0000   -2.70272
184200.0000   -2.29624
184240.0000   -2.77576
184280.0000   -3.39273
184320.0000   -2.85463
184360.0000   -3.85078
184400.0000   -1.88507
184440.0000   -1.86870
184480.0000   -2.47007
184520.0000   -2.00367
184560.0000   -3.35882
184600.0000   -3.44465
184640.0000   -2.61405
184680.0000   -2.58455
184720.0000   -3.17835
184760.0000   -3.30192
184800.0000   -2.96829
184840.0000   -2.95642
184880.0000   -3.13262
184920.0000   -2.88097
184960.0000   -3.19091
185000.0000   -3.02517
185040.0000   -3.74633
185080.0000   -3.09202
185120.0000   -2.88864
185160.0000   -2.97005
185200.0000   -3.25468
185240.0000   -2.47671
185280.0000   -3.09789
185320.0000   -2.02924
185360.0000   -2.21148
185400.0000   -3.53364
185440.0000   -3.28489
185480.0000   -2.30306
185520.0000   -3.14698
185560.0000   -3.38581
185600.0000   -3.40431
185640.0000   -2.69876
185680.0000   -2.13815
185720.0000   -2.74985
185760.0000   -3.28793
185800.0000   -2.53430
185840.0000   -3.58873
185880.0000   -3.79379
185920.0000   -3.05337
185960.0000   -3.00842
186000.0000   -3.48499
186040.0000   -3.02390
186080.0000   -2.54659
186120.0000   -1.72412
186160.0000   -2.81720
186200.0000   -2.35785
186240.0000   -2.24713
186280.0000   -1.89748
186320.0000   -1.87612
186360.0000   -3.05913
186400.0000   -2.44627
186440.0000   -2.09000
186480.0000   -1.23656
186520.0000   -1.81394
186560.0000   -2.14229
186600.0000   -2.31131
186640.0000   -2.40082
186680.0000   -1.86939
186720.0000   -1.08889
186760.0000   -1.88838
186800.0000   -1.71346
186840.0000   -2.01087
186880.0000   -1.42844
186920.0000   -2.21806
186960.0000   -2.54397
187000.0000   -2.34855
187040.0000   -2.00862
187080.0000   -1.82664
187120.0000   -3.00204
187160.0000   -2.82626
187200.0000   -1.59606
187240.0000   -1.97430
187280.0000   -2.55331
187320.0000   -2.17266
187360.0000   -2.24777
187400.0000   -0.91025
187440.0000   -1.71604
187480.0000   -2.88720
187520.0000   -2.79254
187560.0000   -3.50855
187600.0000   -2.28940
187640.0000   -1.99153
187680.0000   -2.09579
187720.0000   -3.15713
187760.0000   -1.63615
187800.0000   -2.83681
187840.0000   -1.82681
187880.0000   -1.84455
187920.0000   -2.55810
187960.0000   -2.38298
188000.0000   -1.92194
188040.0000   -3.01159
188080.0000   -2.32644
188120.0000   -1.69719
188160.0000   -1.77065
188200.0000   -3.40108
188240.0000   -2.03434
188280.0000   -2.91711
188320.0000   -2.03662
188360.0000   -2.53845
188400.0000   -3.21391
188440.0000   -0.96854
188480.0000   -1.64289
188520.0000   -1.31158
188560.0000   -2.05295
188600.0000   -1.57921
188640.0000   -2.29023
188680.0000   -2.49507
188720.0000   -2.74773
188760.0000   -4.26351
188800.0000   -2.36063
188840.0000   -3.13263
188880.0000   -4.04322
188920.0000   -2.52362
188960.0000   -3.30050
189000.0000   -3.39258
189040.0000   -2.20046
189080.0000   -3.23238
189120.0000   -3.46038
189160.0000   -3.57864
189200.0000   -3.41916
189240.0000   -3.63621
189280.0000   -3.04644
189320.0000   -3.04893
189360.0000   -3.00724
189400.0000   -3.71778
189440.0000   -2.41122
189480.0000   -2.55172
189520.0000   -1.67616
189560.0000   -2.36714
189600.0000   -2.53904
189640.0000   -3.28913
189680.0000   -2.08031
189720.0000   -3.00028
189760.0000   -2.79913
189800.0000   -2.26964
189840.0000   -2.42238
189880.0000   -2.09811
189920.0000   -3.55315
189960.0000   -2.96126
190000.0000   -1.94712
190040.0000   -2.12427
190080.0000   -2.58723
190120.0000   -3.65602
190160.0000   -3.59819
190200.0000   -4.45915
190240.0000   -3.07977
190280.0000   -1.91998
190320.0000   -2.78810
190360.0000   -2.41249
190400.0000   -3.15809
190440.0000   -3.56600
190480.0000   -3.90510
190520.0000   -2.43225
190560.0000   -3.74542
190600.0000   -2.36314
190640.0000   -2.31597
190680.0000   -1.01676
190720.0000    0.68034
190760.0000   -1.52563
190800.0000   -2.41748
190840.0000   -2.30529
190880.0000   -3.92890
190920.0000   -2.17916
190960.0000   -2.47532
191000.0000   -2.21422
191040.0000   -1.73752
191080.0000   -1.61621
191120.0000   -2.82492
191160.0000   -3.58784
191200.0000   -1.72492
191240.0000   -1.69231
191280.0000   -2.14166
191320.0000   -1.00407
191360.0000   -1.78940
191400.0000   -2.38392
191440.0000   -1.80256
191480.0000   -2.13518
191520.0000   -2.33236
191560.0000   -2.95712
191600.0000   -1.98805
191640.0000   -1.40613
191680.0000   -2.76010
191720.0000   -2.79995
191760.0000   -1.89808
191800.0000   -2.00450
191840.0000   -1.37955
191880.0000   -1.27616
191920.0000   -1.27664
191960.0000   -2.50805
192000.0000   -2.31924
192040.0000   -1.18366
192080.0000   -1.84364
192120.0000   -1.16221
192160.0000   -1.68503
192200.0000   -1.05651
192240.0000   -0.63811
192280.0000   -0.56287
192320.0000   -1.44563
192360.0000   -1.05700
192400.0000   -0.75603
192440.0000   -1.12113
192480.0000   -1.64287
192520.0000   -2.09632
192560.0000   -2.11380
192600.0000   -0.53254
192640.0000   -1.97074
192680.0000   -1.80870
192720.0000   -1.90376
192760.0000   -0.56150
192800.0000   -0.81845
192840.0000   -1.65833
192880.0000   -1.80192
192920.0000   -1.84900
192960.0000   -2.13550
193000.0000   -2.27524
193040.0000   -2.48565
193080.0000   -2.26616
193120.0000   -2.67241
193160.0000   -3.28784
193200.0000   -3.03479
193240.0000   -2.38571
193280.0000   -1.59050
193320.0000   -2.67342
193360.0000   -1.63876
193400.0000   -1.99787
193440.0000   -2.17406
193480.0000   -2.39490
193520.0000   -1.79664
193560.0000   -3.10360
193600.0000   -3.47668
193640.0000   -3.27637
193680.0000   -3.27888
193720.0000   -3.41334
193760.0000   -2.86899
193800.0000   -3.06260
193840.0000   -3.37245
193880.0000   -3.38120
193920.0000   -2.63424
193960.0000   -2.14688
194000.0000   -1.83910
194040.0000   -2.66893
194080.0000   -3.60746
194120.0000   -3.43668
194160.0000   -2.88818
194200.0000   -2.49532
194240.0000   -2.31491
194280.0000   -2.33838
194320.0000   -2.85166
194360.0000   -2.73180
194400.0000   -2.62384
194440.0000   -2.54394
194480.0000   -1.98537
194520.0000   -2.40169
194560.0000   -1.69923
194600.0000   -1.93528
194640.0000   -2.25769
194680.0000   -2.48139
194720.0000   -2.49274
194760.0000   -0.43659
194800.0000   -1.76848
194840.0000   -0.97482
194880.0000   -1.00955
194920.0000   -1.08305
194960.0000   -1.42117
195000.0000   -1.55851
195040.0000   -1.30065
195080.0000    0.13300
195120.0000   -1.63486
195160.0000   -1.31591
195200.0000   -1.05663
195240.0000   -1.50744
195280.0000   -2.11092
195320.0000   -1.44551
195360.0000   -1.62604
195400.0000   -1.25459
195440.0000   -2.56018
195480.0000   -2.96096
195520.0000   -1.59123
195560.0000   -1.78540
195600.0000   -2.22440
195640.0000   -1.09375
195680.0000   -2.19328
195720.0000   -2.44113
195760.0000   -2.51735
195800.0000   -2.44358
195840.0000   -2.11874
195880.0000   -2.72689
195920.0000   -2.21431
195960.0000   -0.78745
196000.0000   -0.75982
196040.0000   -1.41567
196080.0000   -3.26441
196120.0000   -2.83798
196160.0000   -2.80231
196200.0000   -2.24229
196240.0000   -0.94129
196280.0000   -1.99397
196320.0000   -3.23056
196360.0000   -2.25907
196400.0000   -1.33148
196440.0000   -0.62187
196480.0000    0.99836
196520.0000    0.72083
196560.0000    0.17241
196600.0000   -1.78867
196640.0000   -0.71441
196680.0000   -1.61595
196720.0000   -1.09556
196760.0000   -1.34485
196800.0000   -0.66018
196840.0000    0.39321
196880.0000   -0.52215
196920.0000   -1.85940
196960.0000   -1.90091
197000.0000   -1.01743
197040.0000   -1.14528
197080.0000   -1.14123
197120.0000   -1.86768
197160.0000   -2.57763
197200.0000   -2.99266
197240.0000   -2.63026
197280.0000   -3.02203
197320.0000   -2.71689
197360.0000   -1.79540
197400.0000   -1.59012
197440.0000   -0.66602
197480.0000   -1.04993
197520.0000   -1.24754
197560.0000   -0.45525
197600.0000   -0.76154
197640.0000   -0.96457
197680.0000   -0.55450
197720.0000   -0.74274
197760.0000   -0.55071
197800.0000   -0.10198
197840.0000   -0.97854
197880.0000   -0.37086
197920.0000   -0.74780
197960.0000   -0.89274
198000.0000   -0.51187
198040.0000    0.09411
198080.0000   -0.10147
198120.0000   -0.43038
198160.0000    0.81460
198200.0000   -0.12380
198240.0000    1.46988
198280.0000   -0.67087
198320.0000   -1.90933
198360.0000   -0.27161
198400.0000    0.20518
198440.0000   -0.04147
198480.0000   -0.15046
198520.0000   -0.55015
198560.0000   -0.26059
198600.0000   -0.66289
198640.0000    0.35838
198680.0000   -0.37329
198720.0000   -0.44327
198760.0000   -1.03644
198800.0000   -0.94230
198840.0000   -0.58226
198880.0000   -0.72189
198920.0000   -0.47370
198960.0000   -0.22919
199000.0000   -0.15682
199040.0000   -1.45588
199080.0000   -0.73163
199120.0000   -0.50189
199160.0000   -0.47994
199200.0000   -0.98473
199240.0000   -0.60225
199280.0000   -0.31844
199320.0000   -0.41980
199360.0000   -1.20983
199400.0000   -0.62847
199440.0000   -0.93393
199480.0000    0.11702
199520.0000   -1.34475
199560.0000   -1.03686
199600.0000   -1.54686
199640.0000   -2.21312
199680.0000   -2.70036
199720.0000   -0.82102
199760.0000   -1.42994
199800.0000   -0.85676
199840.0000   -1.85093
199880.0000   -2.47013
199920.0000   -2.59964
199960.0000   -1.78702
200000.0000   -2.81823
200040.0000   -0.83842
200080.0000   -1.65248
200120.0000   -1.82282
200160.0000   -0.77023
200200.0000   -0.71956
200240.0000   -0.78706
200280.0000   -1.68497
200320.0000   -2.40595
200360.0000   -2.28392
200400.0000   -2.45155
200440.0000   -3.11581
200480.0000   -2.82548
200520.0000   -1.68465
200560.0000   -1.52199
200600.0000   -2.07109
200640.0000   -1.63132
200680.0000   -1.17655
200720.0000   -1.67336
200760.0000   -1.82375
200800.0000   -2.06201
200840.0000   -1.65120
200880.0000   -2.54806
200920.0000   -2.42104
200960.0000   -0.68213
201000.0000   -1.51220
201040.0000   -1.32659
201080.0000   -1.87723
201120.0000   -1.83691
201160.0000   -2.00403
201200.0000   -1.83873
201240.0000   -1.74810
201280.0000   -1.44603
201320.0000   -1.71930
201360.0000   -0.73175
201400.0000   -1.09757
201440.0000   -0.92195
201480.0000   -0.95560
201520.0000   -1.36973
201560.0000   -2.18986
201600.0000   -0.85961
201640.0000   -1.80164
201680.0000   -1.31372
201720.0000   -1.90283
201760.0000   -2.78390
201800.0000   -2.77857
201840.0000   -1.62893
201880.0000   -0.43918
201920.0000   -0.99647
201960.0000   -1.34355
202000.0000   -2.24177
202040.0000   -1.47268
202080.0000   -1.62049
202120.0000   -1.66779
202160.0000   -1.75002
202200.0000   -1.99651
202240.0000   -2.06831
202280.0000   -0.66504
202320.0000   -2.08012
202360.0000   -1.02637
202400.0000   -1.46574
202440.0000   -1.95791
202480.0000   -2.92292
202520.0000   -2.50517
202560.0000   -2.68938
202600.0000   -2.02154
202640.0000   -3.20314
202680.0000   -1.98808
202720.0000   -1.83390
202760.0000   -2.29363
202800.0000   -2.08884
202840.0000   -3.29432
202880.0000   -3.79812
202920.0000   -3.80319
202960.0000   -2.20158
203000.0000   -2.50832
203040.0000   -2.55998
203080.0000   -3.51809
203120.0000   -2.90354
203160.0000   -3.05406
203200.0000   -3.53253
203240.0000   -3.18657
203280.0000   -3.38576
203320.0000   -4.62233
203360.0000   -4.12781
203400.0000   -3.73548
203440.0000   -4.20853
203480.0000   -4.71528
203520.0000   -4.23423
203560.0000   -4.32088
203600.0000   -4.44432
203640.0000   -3.54238
203680.0000   -3.47321
203720.0000   -4.20563
203760.0000   -4.83412
203800.0000   -4.04875
203840.0000   -3.46415
203880.0000   -3.20708
203920.0000   -3.33619
203960.0000   -2.59396
204000.0000   -1.35406
204040.0000   -0.45714
204080.0000   -0.66004
204120.0000   -2.03497
204160.0000   -2.85317
204200.0000   -3.42739
204240.0000   -3.09219
204280.0000   -3.03408
204320.0000   -3.50692
204360.0000   -2.93260
204400.0000   -3.38235
204440.0000   -2.92180
204480.0000   -3.23316
204520.0000   -2.40550
204560.0000   -3.53962
204600.0000   -2.56568
204640.0000   -1.06667
204680.0000   -0.69707
204720.0000   -0.99522
204760.0000   -3.05042
204800.0000   -3.35645
204840.0000   -3.78991
204880.0000   -4.16735
204920.0000   -4.43923
204960.0000   -3.46558
205000.0000   -3.60387
205040.0000   -3.56312
205080.0000   -2.30509
205120.0000   -3.14328
205160.0000   -4.00465
205200.0000   -3.41696
205240.0000   -3.14072
205280.0000   -3.14535
205320.0000   -2.76551
205360.0000   -2.08201
205400.0000   -2.44581
205440.0000   -2.74846
205480.0000   -2.15489
205520.0000   -1.53774
205560.0000   -1.74376
205600.0000   -1.94979
205640.0000   -2.54881
205680.0000   -3.35720
205720.0000   -2.35946
205760.0000   -3.33481
205800.0000   -1.65766
205840.0000   -2.39490
205880.0000   -2.05706
205920.0000   -2.60476
205960.0000   -2.84774
206000.0000   -2.98597
206040.0000   -1.93960
206080.0000   -3.01779
206120.0000   -4.57344
206160.0000   -2.49928
206200.0000   -3.16920
206240.0000   -2.65403
206280.0000   -2.87434
206320.0000   -3.32589
206360.0000   -2.67457
206400.0000   -2.08533
206440.0000   -3.30776
206480.0000   -2.82255
206520.0000   -2.83395
206560.0000   -2.80960
206600.0000   -2.69476
206640.0000   -2.17777
206680.0000   -3.27017
206720.0000   -3.21839
206760.0000   -2.76205
206800.0000   -1.58037
206840.0000   -1.25759
206880.0000   -3.85341
206920.0000   -2.85333
206960.0000   -2.47938
207000.0000   -2.06145
207040.0000   -1.39235
207080.0000   -1.75832
207120.0000   -1.36598
207160.0000   -1.46006
207200.0000   -1.36384
207240.0000   -0.00140
207280.0000   -0.86022
207320.0000   -0.69232
207360.0000   -0.71139
207400.0000   -2.10341
207440.0000   -3.19156
207480.0000   -1.93109
207520.0000   -1.92217
207560.0000   -2.29820
207600.0000   -1.88288
207640.0000   -1.67089
207680.0000   -0.46884
207720.0000   -3.11118
207760.0000   -1.39961
207800.0000   -1.76284
207840.0000   -1.44476
207880.0000   -1.48782
207920.0000   -2.78403
207960.0000   -2.99454
208000.0000   -2.54638
208040.0000   -1.64400
208080.0000   -2.74117
208120.0000   -2.08109
208160.0000   -1.95993
208200.0000   -2.05389
208240.0000   -1.75234
208280.0000   -1.04211
208320.0000   -0.60286
208360.0000   -1.03495
208400.0000   -1.24566
208440.0000   -0.44516
208480.0000   -1.63778
208520.0000   -1.87938
208560.0000   -2.69036
208600.0000   -2.34852
208640.0000   -2.30026
208680.0000   -2.65275
208720.0000   -2.36043
208760.0000   -2.60417
208800.0000   -2.59262
208840.0000   -1.71269
208880.0000   -1.39520
208920.0000   -1.52996
208960.0000   -0.63761
209000.0000   -1.24943
209040.0000   -1.84175
209080.0000   -2.49033
209120.0000   -1.31108
209160.0000   -2.69122
209200.0000   -2.10398
209240.0000   -2.99125
209280.0000   -1.09669
209320.0000   -1.95462
209360.0000   -1.14706
209400.0000   -2.59495
209440.0000   -2.77102
209480.0000   -0.31974
209520.0000   -1.86618
209560.0000   -2.25725
209600.0000   -2.53776
209640.0000   -1.27544
209680.0000   -1.01708
209720.0000   -1.94076
209760.0000   -1.29260
209800.0000   -1.50396
209840.0000   -2.48967
209880.0000   -1.54443
209920.0000   -1.95553
209960.0000   -1.75483
210000.0000   -1.06956
210040.0000   -1.92878
210080.0000   -1.38295
210120.0000   -1.54364
210160.0000   -2.16266
210200.0000   -2.44959
210240.0000   -2.35838
210280.0000   -2.00051
210320.0000   -1.71113
210360.0000   -2.15336
210400.0000   -2.61225
210440.0000   -2.28025
210480.0000   -2.33161
210520.0000   -2.27094
210560.0000    0.51298
210600.0000   -0.62356
210640.0000   -0.30141
210680.0000   -1.03732
210720.0000   -2.44411
210760.0000   -3.39061
210800.0000   -1.31403
210840.0000   -1.80146
210880.0000   -1.32055
210920.0000   -2.03469
210960.0000   -2.08994
211000.0000   -1.61421
211040.0000   -1.60407
211080.0000   -0.15397
211120.0000    0.27919
211160.0000   -1.18197
211200.0000   -0.75299
211240.0000   -0.11661
211280.0000   -0.22858
211320.0000   -0.36807
211360.0000   -1.35344
211400.0000   -1.30574
211440.0000   -1.79112
211480.0000   -0.66931
211520.0000   -1.82855
211560.0000   -1.19630
211600.0000   -0.88204
211640.0000   -0.26702
211680.0000   -1.16433
211720.0000   -0.61528
211760.0000   -1.29540
211800.0000   -0.82110
211840.0000   -0.30052
211880.0000   -0.89068
211920.0000   -1.92525
211960.0000   -1.03745
212000.0000   -0.28736
212040.0000   -0.44330
212080.0000    1.16272
212120.0000   -0.45945
212160.0000   -1.69023
212200.0000   -0.45620
212240.0000    0.13108
212280.0000    0.19213
212320.0000    0.78629
212360.0000   -1.09435
212400.0000   -0.97422
212440.0000   -0.34208
212480.0000    0.10762
212520.0000   -1.06163
212560.0000   -0.63327
212600.0000   -0.35460
212640.0000   -0.25211
212680.0000    0.68670
212720.0000    0.40841
212760.0000    1.04678
212800.0000   -0.02780
212840.0000   -0.75327
212880.0000   -0.06512
212920.0000   -0.38277
212960.0000    0.05195
213000.0000   -0.87965
213040.0000   -2.37318
213080.0000   -1.85941
213120.0000   -2.33311
213160.0000   -1.79720
213200.0000   -1.52439
213240.0000   -1.66087
213280.0000   -1.26607
213320.0000   -1.72012
213360.0000   -1.49029
213400.0000   -0.80594
213440.0000   -0.76310
213480.0000   -0.54839
213520.0000   -1.01465
213560.0000   -0.66223
213600.0000   -1.36002
213640.0000   -1.44267
213680.0000   -1.16124
213720.0000   -2.17926
213760.0000   -2.19558
213800.0000   -2.23988
213840.0000   -2.26168
213880.0000   -1.91921
213920.0000   -2.96206
213960.0000   -2.64780
214000.0000   -1.26908
214040.0000   -1.47619
214080.0000   -1.88938
214120.0000   -2.34351
214160.0000   -1.18109
214200.0000   -1.92864
214240.0000   -0.60382
214280.0000   -1.18980
214320.0000   -2.53977
214360.0000   -1.75575
214400.0000   -2.00272
214440.0000   -2.42043
214480.0000   -1.22868
214520.0000   -1.17672
214560.0000   -1.37931
214600.0000   -2.30967
214640.0000   -0.11475
214680.0000   -1.24536
214720.0000   -0.84522
214760.0000   -1.03214
214800.0000   -1.60832
214840.0000   -1.24501
214880.0000   -2.39573
214920.0000   -1.66633
214960.0000   -1.76314
215000.0000   -1.35514
215040.0000   -1.63085
215080.0000   -1.81843
215120.0000   -1.08069
215160.0000   -0.88730
215200.0000    0.08085
215240.0000   -0.20551
215280.0000   -1.76149
215320.0000   -2.09846
215360.0000   -1.09207
215400.0000   -1.59091
215440.0000   -0.50612
215480.0000   -1.37908
215520.0000   -1.28189
215560.0000   -2.12647
215600.0000   -2.59276
215640.0000   -2.03697
215680.0000   -3.02811
215720.0000   -1.57932
215760.0000   -1.91726
215800.0000   -2.03945
215840.0000   -1.25637
215880.0000   -1.84829
215920.0000   -2.69726
215960.0000   -2.49032
216000.0000   -1.39845
216040.0000   -1.78734
216080.0000   -0.95256
216120.0000   -0.55333
216160.0000   -0.79459
216200.0000   -2.78109
216240.0000   -1.98536
216280.0000   -1.87647
216320.0000   -1.57757
216360.0000   -1.82003
216400.0000   -1.67058
216440.0000   -0.40636
216480.0000   -0.12949
216520.0000    0.06522
216560.0000   -1.11836
216600.0000   -1.00042
216640.0000   -2.35655
216680.0000   -1.62669
216720.0000   -1.73719
216760.0000   -0.82731
216800.0000   -1.45162
216840.0000   -2.23233
216880.0000   -2.35737
216920.0000   -1.75112
216960.0000   -1.71308
217000.0000   -0.74274
217040.0000   -1.17712
217080.0000   -0.94357
217120.0000   -1.79231
217160.0000   -1.54164
217200.0000   -2.10445
217240.0000   -2.34584
217280.0000   -1.57380
217320.0000   -2.35326
217360.0000   -1.19051
217400.0000   -1.36331
217440.0000   -0.19496
217480.0000   -1.10730
217520.0000   -1.60786
217560.0000   -1.54710
217600.0000   -2.59129
217640.0000   -1.87328
217680.0000   -1.79614
217720.0000   -2.89551
217760.0000   -2.43306
217800.0000   -1.86808
217840.0000   -2.51750
217880.0000   -0.20620
217920.0000    0.56180
217960.0000   -0.12602
218000.0000   -0.49897
218040.0000    0.56455
218080.0000   -0.15784
218120.0000   -0.29093
218160.0000   -0.42208
218200.0000   -0.22932
218240.0000   -0.58985
218280.0000   -1.25980
218320.0000   -1.77082
218360.0000    0.33532
218400.0000   -0.81223
218440.0000   -1.33679
218480.0000   -1.35505
218520.0000   -2.29424
218560.0000   -2.74318
218600.0000   -0.97694
218640.0000   -1.67100
218680.0000   -2.11829
218720.0000   -0.41676
218760.0000   -0.70544
218800.0000    0.22206
218840.0000    0.41549
218880.0000    0.49196
218920.0000   -1.02585
218960.0000   -1.26894
219000.0000   -1.70215
219040.0000   -2.15076
219080.0000   -1.88242
219120.0000   -1.19528
219160.0000   -1.81589
219200.0000   -1.98337
219240.0000   -2.79212
219280.0000   -2.74120
219320.0000   -3.15987
219360.0000   -2.16507
219400.0000   -1.91435
219440.0000   -1.44640
219480.0000   -2.52079
219520.0000   -1.70094
219560.0000   -1.58973
219600.0000   -2.20236
219640.0000   -0.81665
219680.0000   -1.56586
219720.0000   -2.05012
219760.0000   -2.19203
219800.0000   -2.55074
219840.0000   -2.38677
219880.0000   -2.88629
219920.0000   -3.18027
219960.0000   -3.48777
220000.0000   -2.62761
220040.0000   -3.13850
220080.0000   -3.81187
220120.0000   -2.00805
220160.0000   -1.51729
220200.0000   -2.62488
220240.0000   -0.88721
220280.0000   -0.31858
220320.0000   -0.83346
220360.0000   -1.36057
220400.0000   -1.68511
220440.0000   -0.91906
220480.0000   -1.29513
220520.0000   -0.24453
220560.0000   -1.27326
220600.0000   -2.33176
220640.0000   -1.97960
220680.0000   -2.18003
220720.0000   -2.19645
220760.0000   -2.83872
220800.0000   -2.22424
220840.0000   -2.32000
220880.0000   -1.99220
220920.0000   -1.87312
220960.0000   -1.33807
221000.0000   -2.46446
221040.0000   -2.32734
221080.0000   -2.31711
221120.0000   -2.77133
221160.0000   -2.67301
221200.0000   -2.54961
221240.0000   -2.42562
221280.0000   -1.15378
221320.0000   -2.02719
221360.0000   -1.15866
221400.0000   -1.54272
221440.0000   -1.46901
221480.0000   -2.89014
221520.0000   -2.94710
221560.0000   -2.38014
221600.0000   -1.36957
221640.0000   -2.68537
221680.0000   -1.77876
221720.0000   -2.76559
221760.0000   -2.65091
221800.0000   -2.90507
221840.0000   -2.48470
221880.0000   -0.98043
221920.0000   -2.07694
221960.0000   -2.96889
222000.0000   -3.21482
222040.0000   -4.88432
222080.0000   -3.04880
222120.0000   -2.86464
222160.0000   -2.23963
222200.0000   -3.22554
222240.0000   -1.39586
222280.0000   -1.55335
222320.0000   -1.45708
222360.0000   -2.77753
222400.0000   -2.26728
222440.0000   -2.08799
222480.0000   -2.27211
222520.0000   -1.02647
222560.0000   -0.71215
222600.0000   -1.17697
222640.0000   -2.57219
222680.0000   -2.63312
222720.0000   -2.60709
222760.0000   -2.91791
222800.0000   -1.98464
222840.0000   -1.45654
222880.0000   -1.89092
222920.0000   -1.61504
222960.0000   -2.53448
223000.0000   -3.17635
223040.0000   -2.91487
223080.0000   -2.57614
223120.0000   -2.79846
223160.0000   -2.42997
223200.0000   -1.98529
223240.0000   -1.40784
223280.0000   -2.29447
223320.0000   -2.44163
223360.0000   -1.63780
223400.0000   -1.69246
223440.0000   -3.11184
223480.0000   -2.40113
223520.0000   -1.84888
223560.0000   -1.64999
223600.0000   -2.30773
223640.0000   -2.28557
223680.0000   -1.91383
223720.0000   -2.22263
223760.0000   -2.10541
223800.0000   -1.55874
223840.0000   -2.26232
223880.0000   -2.61732
223920.0000   -1.61212
223960.0000   -1.33336
224000.0000   -3.31526
224040.0000   -2.86709
224080.0000   -2.09539
224120.0000   -1.67004
224160.0000   -2.15134
224200.0000   -1.75543
224240.0000   -1.75869
224280.0000   -2.01272
224320.0000   -1.57833
224360.0000   -2.46722
224400.0000   -2.34590
224440.0000   -1.87310
224480.0000   -2.20524
224520.0000   -2.16726
224560.0000   -2.85550
224600.0000   -2.24273
224640.0000   -1.23473
224680.0000    0.21676
224720.0000   -0.63773
224760.0000   -2.78016
224800.0000   -0.78235
224840.0000   -1.26192
224880.0000   -2.12941
224920.0000   -2.61190
224960.0000   -2.27859
225000.0000   -3.53403
225040.0000   -2.37740
225080.0000   -2.55741
225120.0000   -2.18391
225160.0000   -2.05986
225200.0000   -2.10861
225240.0000   -2.64185
225280.0000   -2.09291
225320.0000   -1.85740
225360.0000   -1.76153
225400.0000   -1.29234
225440.0000   -2.05398
225480.0000   -0.94913
225520.0000   -3.02423
225560.0000   -1.01266
225600.0000   -1.79162
225640.0000   -1.28663
225680.0000   -1.71465
225720.0000   -2.53517
225760.0000   -1.78793
225800.0000   -1.77972
225840.0000   -2.23346
225880.0000   -2.60993
225920.0000   -2.23419
225960.0000   -1.48617
226000.0000   -1.55780
226040.0000   -1.34581
226080.0000   -1.22508
226120.0000   -0.62399
226160.0000   -1.43897
226200.0000   -1.39914
226240.0000   -1.38371
226280.0000   -3.35279
226320.0000   -2.38978
226360.0000   -2.98733
226400.0000   -3.03400
226440.0000   -1.99801
226480.0000   -2.95762
226520.0000   -2.06463
226560.0000   -1.55127
226600.0000   -1.88324
226640.0000    0.07594
226680.0000   -1.95842
226720.0000   -2.10680
226760.0000   -2.56109
226800.0000   -1.53346
226840.0000   -1.89534
226880.0000   -1.47600
226920.0000   -1.71567
226960.0000   -1.97815
227000.0000   -1.55096
227040.0000   -1.82774
227080.0000   -0.72276
227120.0000   -1.28758
227160.0000   -2.48381
227200.0000   -1.46314
227240.0000   -0.59553
227280.0000   -0.88215
227320.0000   -2.15254
227360.0000   -0.93918
227400.0000   -2.59559
227440.0000   -2.20108
227480.0000   -2.80655
227520.0000   -2.18295
227560.0000   -1.60189
227600.0000   -2.87977
227640.0000   -2.13988
227680.0000   -2.63464
227720.0000   -2.16717
227760.0000   -1.26544
227800.0000   -1.06848
227840.0000   -2.38639
227880.0000   -1.63612
227920.0000   -2.30846
227960.0000   -1.97559
228000.0000   -2.12547
228040.0000   -1.58135
228080.0000   -1.89762
228120.0000   -2.51215
228160.0000   -2.14476
228200.0000   -3.40835
228240.0000   -2.23256
228280.0000   -3.39569
228320.0000   -2.70555
228360.0000   -2.70473
228400.0000   -2.52197
228440.0000   -2.88848
228480.0000   -3.31953
228520.0000   -1.75310
228560.0000   -2.85315
228600.0000   -1.73943
228640.0000   -1.11972
228680.0000   -0.75097
228720.0000   -1.78938
228760.0000   -2.21302
228800.0000   -2.35487
228840.0000   -1.57434
228880.0000   -2.69844
228920.0000   -2.46161
228960.0000   -2.89519
229000.0000   -1.78764
229040.0000   -2.55093
229080.0000   -2.75159
229120.0000   -2.21353
229160.0000   -2.03792
229200.0000   -1.31643
229240.0000   -0.25542
229280.0000   -0.61317
229320.0000   -2.53446
229360.0000   -2.45950
229400.0000   -2.71435
229440.0000   -2.62707
229480.0000   -2.32347
229520.0000   -2.66144
229560.0000   -3.87366
229600.0000   -2.47250
229640.0000   -2.30201
229680.0000   -2.84974
229720.0000   -2.16711
229760.0000   -1.53972
229800.0000   -2.59106
229840.0000   -2.80998
229880.0000   -2.38681
229920.0000   -1.62833
229960.0000   -2.38122
230000.0000   -2.05174
230040.0000   -1.18024
230080.0000   -1.22409
230120.0000   -0.77602
230160.0000   -0.88400
230200.0000   -0.61299
230240.0000   -0.70453
230280.0000   -0.15693
230320.0000   -2.22621
230360.0000   -2.05155
230400.0000   -1.09367
230440.0000   -0.48460
230480.0000   -0.93182
230520.0000   -2.53099
230560.0000   -2.48393
230600.0000   -2.18636
230640.0000   -2.36342
230680.0000   -1.25833
230720.0000   -2.52237
230760.0000   -2.50217
230800.0000   -2.45065
230840.0000   -1.88476
230880.0000   -1.87718
230920.0000   -1.53964
230960.0000   -2.17624
231000.0000   -1.04674
231040.0000   -1.70688
231080.0000   -1.65075
231120.0000   -1.52573
231160.0000   -1.89591
231200.0000   -1.38766
231240.0000   -0.89446
231280.0000   -1.25804
231320.0000   -1.95185
231360.0000   -2.56145
231400.0000   -2.37308
231440.0000   -2.02553
231480.0000   -2.07934
231520.0000   -1.87322
231560.0000   -1.37329
231600.0000   -2.28736
231640.0000   -2.66839
231680.0000   -1.99701
231720.0000   -2.76062
231760.0000   -2.97371
231800.0000   -1.72195
231840.0000   -2.65937
231880.0000   -2.98340
231920.0000   -1.74460
231960.0000   -3.01043
232000.0000   -2.02439
232040.0000   -2.82690
232080.0000   -1.27028
232120.0000   -2.60128
232160.0000   -3.24401
232200.0000   -2.48234
232240.0000   -3.77646
232280.0000   -3.11831
232320.0000   -3.39911
232360.0000   -2.59117
232400.0000   -3.45451
232440.0000   -3.43081
232480.0000   -3.23692
232520.0000   -3.38549
232560.0000   -3.86448
232600.0000   -4.60442
232640.0000   -4.12910
232680.0000   -2.53451
232720.0000   -3.46752
232760.0000   -2.81002
232800.0000   -3.12089
232840.0000   -3.33546
232880.0000   -4.24448
232920.0000   -3.21613
232960.0000   -3.30120
233000.0000   -1.93782
233040.0000   -3.93087
233080.0000   -4.25708
233120.0000   -3.79678
233160.0000   -5.45678
233200.0000   -3.08941
233240.0000   -3.61026
233280.0000   -3.64593
233320.0000   -3.44662
233360.0000   -3.23500
233400.0000   -4.26616
233440.0000   -3.75968
233480.0000   -2.77930
233520.0000   -3.62187
233560.0000   -3.58169
233600.0000   -3.58855
233640.0000   -5.10317
233680.0000   -5.62042
233720.0000   -5.45124
233760.0000   -5.57384
233800.0000   -4.57260
233840.0000   -3.61141
233880.0000   -4.16945
233920.0000   -3.37311
233960.0000   -2.23683
234000.0000   -2.59613
234040.0000   -3.61920
234080.0000   -3.96119
234120.0000   -2.73438
234160.0000   -2.75408
234200.0000   -3.69451
234240.0000   -3.33885
234280.0000   -2.35189
234320.0000   -0.76615
234360.0000   -0.36724
234400.0000   -1.34726
234440.0000   -0.09525
234480.0000   -1.05595
234520.0000   -2.12102
234560.0000   -1.94476
234600.0000   -1.09609
234640.0000   -1.53187
234680.0000   -1.21305
234720.0000   -0.58870
234760.0000   -2.13028
234800.0000   -2.90757
234840.0000   -2.40434
234880.0000   -4.40197
234920.0000   -3.86023
234960.0000   -3.26422
235000.0000   -3.67101
235040.0000   -3.42297
235080.0000   -3.12912
235120.0000   -2.53786
235160.0000   -2.93403
235200.0000   -3.32987
235240.0000   -2.40619
235280.0000   -2.77733
235320.0000   -2.40806
235360.0000   -3.90894
235400.0000   -4.55826
235440.0000   -3.88644
235480.0000   -4.46024
235520.0000   -3.47058
235560.0000   -2.63231
235600.0000   -1.99540
235640.0000   -1.69852
235680.0000   -2.12535
235720.0000   -3.48777
235760.0000   -3.17817
235800.0000   -4.18050
235840.0000   -4.36045
235880.0000   -4.25049
235920.0000   -4.15233
235960.0000   -3.78283
236000.0000   -4.11579
236040.0000   -4.71733
236080.0000   -4.32596
236120.0000   -2.80782
236160.0000   -2.15369
236200.0000   -2.24395
236240.0000   -2.84705
236280.0000   -3.48166
236320.0000   -2.27392
236360.0000   -2.51226
236400.0000   -2.52797
236440.0000   -2.42769
236480.0000   -2.32139
236520.0000   -3.72334
236560.0000   -1.51941
236600.0000   -3.00520
236640.0000   -4.02579
236680.0000   -3.29531
236720.0000   -3.67418
236760.0000   -2.40364
236800.0000   -3.82629
236840.0000   -2.44628
236880.0000   -3.31678
236920.0000   -3.59398
236960.0000   -3.39956
237000.0000   -3.98972
237040.0000   -3.44950
237080.0000   -3.58256
237120.0000   -3.19348
237160.0000   -4.30953
237200.0000   -3.22256
237240.0000   -2.86081
237280.0000   -2.84776
237320.0000   -2.13285
237360.0000   -2.49318
237400.0000   -2.35817
237440.0000   -2.93857
237480.0000   -1.39079
237520.0000   -3.10318
237560.0000   -3.77648
237600.0000   -3.04418
237640.0000   -2.13195
237680.0000   -2.97966
237720.0000   -2.50569
237760.0000   -1.95502
237800.0000   -1.18314
237840.0000   -4.96028
237880.0000   -3.14805
237920.0000   -3.89785
237960.0000   -5.22206
238000.0000   -4.47091
238040.0000   -4.22185
238080.0000   -3.10999
238120.0000   -2.49778
238160.0000   -2.88496
238200.0000   -3.13088
238240.0000   -2.74635
238280.0000   -3.18419
238320.0000   -3.04893
238360.0000   -3.40725
238400.0000   -2.96498
238440.0000   -1.95445
238480.0000   -2.10507
238520.0000   -2.03816
238560.0000   -3.52870
238600.0000   -4.13130
238640.0000   -4.28509
238680.0000   -3.29020
238720.0000   -2.65771
238760.0000   -3.63695
238800.0000   -3.99110
238840.0000   -4.45243
238880.0000   -5.17184
238920.0000   -5.27169
238960.0000   -2.89355
239000.0000   -3.03223
239040.0000   -3.98809
239080.0000   -4.63343
239120.0000   -5.60958
239160.0000   -5.10357
239200.0000   -5.07512
239240.0000   -5.95036
239280.0000   -5.44733
239320.0000   -5.75300
239360.0000   -4.65300
239400.0000   -5.56699
239440.0000   -5.69750
239480.0000   -5.35400
239520.0000   -5.20952
239560.0000   -3.59994
239600.0000   -4.00794
239640.0000   -3.29907
239680.0000   -3.79169
239720.0000   -2.92211
239760.0000   -3.72140
239800.0000   -4.07644
239840.0000   -3.47802
239880.0000   -4.33871
239920.0000   -4.18044
239960.0000   -4.31715
240000.0000   -3.49881
240040.0000   -4.26419
240080.0000   -4.02321
240120.0000   -3.24435
240160.0000   -3.73581
240200.0000   -4.57861
240240.0000   -4.17529
240280.0000   -3.96900
240320.0000   -4.62842
240360.0000   -3.75777
240400.0000   -3.34696
240440.0000   -3.82235
240480.0000   -4.30484
240520.0000   -3.32453
240560.0000   -3.36334
240600.0000   -2.52779
240640.0000   -0.48677
240680.0000   -1.83480
240720.0000   -2.28443
240760.0000   -3.24593
240800.0000   -4.25195
240840.0000   -4.82104
240880.0000   -4.00523
240920.0000   -4.75654
240960.0000   -4.44424
241000.0000   -5.16605
241040.0000   -4.11056
241080.0000   -4.60142
241120.0000   -4.99727
241160.0000   -4.95380
241200.0000   -4.62991
241240.0000   -5.26784
241280.0000   -4.75619
241320.0000   -3.93071
241360.0000   -5.03913
241400.0000   -5.65632
241440.0000   -4.52395
241480.0000   -3.40908
241520.0000   -2.66972
241560.0000   -2.02555
241600.0000   -4.23353
241640.0000   -2.92610
241680.0000   -3.26468
241720.0000   -2.50512
241760.0000   -3.48133
241800.0000   -3.29088
241840.0000   -3.47406
241880.0000   -4.02545
241920.0000   -3.88540
241960.0000   -3.90506
242000.0000   -3.01741
242040.0000   -3.82699
242080.0000   -3.90827
242120.0000   -3.93030
242160.0000   -3.21897
242200.0000   -3.18907
242240.0000   -2.96503
242280.0000   -2.71087
242320.0000   -2.15720
242360.0000   -2.44798
242400.0000   -2.36413
242440.0000   -1.87596
242480.0000   -3.60343
242520.0000   -3.22400
242560.0000   -2.51186
242600.0000   -3.23514
242640.0000   -4.31979
242680.0000   -2.41531
242720.0000   -2.97513
242760.0000   -3.17981
242800.0000   -2.68511
242840.0000   -3.48808
242880.0000   -3.80507
242920.0000   -3.68470
242960.0000   -4.33916
243000.0000   -3.91379
243040.0000   -2.56311
243080.0000   -2.84431
243120.0000   -2.89549
243160.0000   -3.19386
243200.0000   -3.90403
243240.0000   -4.32022
243280.0000   -3.96954
243320.0000   -3.36694
243360.0000   -4.48479
243400.0000   -5.02181
243440.0000   -4.01696
243480.0000   -4.71671
243520.0000   -4.96814
243560.0000   -5.56968
243600.0000   -3.67443
243640.0000   -4.22305
243680.0000   -3.92193
243720.0000   -3.33865
243760.0000   -3.79117
243800.0000   -3.12120
243840.0000   -2.94235
243880.0000   -2.31803
243920.0000   -3.63260
243960.0000   -2.98524
244000.0000   -2.88282
244040.0000   -3.64172
244080.0000   -3.92099
244120.0000   -3.90980
244160.0000   -4.19267
244200.0000   -3.96584
244240.0000   -3.81391
244280.0000   -3.66606
244320.0000   -3.24533
244360.0000   -3.70781
244400.0000   -2.15797
244440.0000   -2.48673
244480.0000   -2.26286
244520.0000   -2.39895
244560.0000   -3.07966
244600.0000   -3.61660
244640.0000   -3.14900
244680.0000   -2.88681
244720.0000   -3.17724
244760.0000   -3.49766
244800.0000   -4.01056
244840.0000   -2.87830
244880.0000   -2.73570
244920.0000   -3.12954
244960.0000   -1.88614
245000.0000   -3.59098
245040.0000   -2.68382
245080.0000   -2.57674
245120.0000   -3.20883
245160.0000   -3.11635
245200.0000   -2.85445
245240.0000   -2.96931
245280.0000   -2.38774
245320.0000   -4.14326
245360.0000   -3.48797
245400.0000   -3.66991
245440.0000   -1.54995
245480.0000   -3.09348
245520.0000   -3.97643
245560.0000   -2.96474
245600.0000   -3.01061
245640.0000   -2.47306
245680.0000   -2.38680
245720.0000   -2.92881
245760.0000   -2.88024
245800.0000   -2.90610
245840.0000   -3.10629
245880.0000   -4.08259
245920.0000   -3.77638
245960.0000   -4.03934
246000.0000   -4.69015
246040.0000   -4.24044
246080.0000   -3.23856
246120.0000   -3.65604
246160.0000   -3.64201
246200.0000   -3.07787
246240.0000   -2.34457
246280.0000   -2.59128
246320.0000   -2.60233
246360.0000   -3.33503
246400.0000   -3.74671
246440.0000   -4.06201
246480.0000   -3.71195
246520.0000   -3.66151
246560.0000   -3.79762
246600.0000   -3.03930
246640.0000   -4.12867
246680.0000   -3.31041
246720.0000   -3.83551
246760.0000   -4.01297
246800.0000   -4.92500
246840.0000   -3.92279
246880.0000   -4.53358
246920.0000   -4.11985
246960.0000   -3.92722
247000.0000   -4.57929
247040.0000   -4.17795
247080.0000   -4.11703
247120.0000   -4.19304
247160.0000   -3.91162
247200.0000   -3.36969
247240.0000   -3.49659
247280.0000   -4.32016
247320.0000   -2.71019
247360.0000   -3.41108
247400.0000   -3.04498
247440.0000   -3.07892
247480.0000   -3.55922
247520.0000   -3.32109
247560.0000   -2.79914
247600.0000   -2.85375
247640.0000   -2.59052
247680.0000   -3.52950
247720.0000   -3.83772
247760.0000   -2.33039
247800.0000   -3.14618
247840.0000   -3.14321
247880.0000   -1.91021
247920.0000   -2.43298
247960.0000   -2.58596
248000.0000   -2.93211
248040.0000   -3.35192
248080.0000   -3.37775
248120.0000   -3.13893
248160.0000   -3.09012
248200.0000   -2.45473
248240.0000   -3.22729
248280.0000   -2.59652
248320.0000   -2.63876
248360.0000   -1.73699
248400.0000   -2.89533
248440.0000   -3.65354
248480.0000   -3.67672
248520.0000   -3.11197
248560.0000   -1.95853
248600.0000   -1.77740
248640.0000   -3.01252
248680.0000   -2.92063
248720.0000   -2.36801
248760.0000   -2.36776
248800.0000   -1.26573
248840.0000   -1.71331
248880.0000   -1.80885
248920.0000   -1.57424
248960.0000   -1.36827
249000.0000   -2.60302
249040.0000   -2.02297
249080.0000   -1.17245
249120.0000   -2.92957
249160.0000   -3.03755
249200.0000   -2.23005
249240.0000   -2.29148
249280.0000   -1.83348
249320.0000   -1.75367
249360.0000   -1.35007
249400.0000   -2.31627
249440.0000   -2.04161
249480.0000   -2.81028
249520.0000   -1.50362
249560.0000   -2.29567
249600.0000   -1.08651
249640.0000   -1.52723
249680.0000    0.13191
249720.0000    0.00602
249760.0000   -1.03426
249800.0000   -1.13948
249840.0000   -1.93467
249880.0000   -1.47476
249920.0000   -2.07808
249960.0000   -2.01320
250000.0000   -1.10442
250040.0000   -0.78796
250080.0000    0.45115
250120.0000   -1.37520
250160.0000   -1.77440
250200.0000   -1.98360
250240.0000   -1.20395
250280.0000   -1.99158
250320.0000   -2.00781
250360.0000   -2.01216
250400.0000   -3.59276
250440.0000   -4.00869
250480.0000   -3.83977
250520.0000   -3.95173
250560.0000   -2.85102
250600.0000   -3.37932
250640.0000   -2.96369
250680.0000   -3.11121
250720.0000   -4.22243
250760.0000   -4.10406
250800.0000   -4.67558
250840.0000   -2.56598
250880.0000   -2.68687
250920.0000   -2.82887
250960.0000   -3.27150
251000.0000   -3.21956
251040.0000   -2.79536
251080.0000   -3.20864
251120.0000   -3.97339
251160.0000   -3.25185
251200.0000   -3.72401
251240.0000   -2.48511
251280.0000   -2.43266
251320.0000   -1.72891
251360.0000   -2.30918
251400.0000   -3.07603
251440.0000   -2.98543
251480.0000   -2.62421
251520.0000   -2.53991
251560.0000   -2.58348
251600.0000   -2.76625
251640.0000   -2.40544
251680.0000   -4.08372
251720.0000   -2.28738
251760.0000   -3.17270
251800.0000   -2.57867
251840.0000   -2.49870
251880.0000   -2.99392
251920.0000   -3.15305
251960.0000   -3.53399
252000.0000   -1.83706
252040.0000   -2.55349
252080.0000   -1.49231
252120.0000   -1.58925
252160.0000   -2.78699
252200.0000   -1.55266
252240.0000   -2.25606
252280.0000   -2.25779
252320.0000   -1.79225
252360.0000   -2.17716
252400.0000   -2.45996
252440.0000   -2.87087
252480.0000   -1.42447
252520.0000   -1.84245
252560.0000   -3.63381
252600.0000   -3.13265
252640.0000   -2.05435
252680.0000   -3.83380
252720.0000   -4.64630
252760.0000   -4.33985
252800.0000   -2.26655
252840.0000   -1.75007
252880.0000   -1.22882
252920.0000   -1.96658
252960.0000   -2.75917
253000.0000   -3.01371
253040.0000   -2.62903
253080.0000   -2.39763
253120.0000   -2.24204
253160.0000   -2.45666
253200.0000   -3.43558
253240.0000   -2.39562
253280.0000   -1.76112
253320.0000   -1.99729
253360.0000   -1.93822
253400.0000   -2.04141
253440.0000   -2.48806
253480.0000   -1.64560
253520.0000   -3.94815
253560.0000   -2.14084
253600.0000   -1.97617
253640.0000   -2.11371
253680.0000   -2.10604
253720.0000   -2.19398
253760.0000   -2.25575
253800.0000   -2.17813
253840.0000   -2.39375
253880.0000   -3.66302
253920.0000   -3.04067
253960.0000   -3.16545
254000.0000   -3.50361
254040.0000   -3.13313
254080.0000   -4.21227
254120.0000   -3.90796
254160.0000   -3.70966
254200.0000   -2.78174
254240.0000   -3.79376
254280.0000   -2.73851
254320.0000   -3.50710
254360.0000   -1.81009
254400.0000   -3.57870
254440.0000   -2.32048
254480.0000   -4.03109
254520.0000   -3.74162
254560.0000   -3.26742
254600.0000   -3.44575
254640.0000   -3.31111
254680.0000   -3.94891
254720.0000   -4.04393
254760.0000   -4.25356
254800.0000   -5.01366
254840.0000   -4.01633
254880.0000   -4.39811
254920.0000   -3.33792
254960.0000   -3.33164
255000.0000   -4.54229
255040.0000   -3.16824
255080.0000   -3.84297
255120.0000   -2.97342
255160.0000   -1.81955
255200.0000   -3.02631
255240.0000   -3.66835
255280.0000   -3.02042
255320.0000   -4.07394
255360.0000   -2.98833
255400.0000   -2.40456
255440.0000   -2.20054
255480.0000   -3.26111
255520.0000   -1.84904
255560.0000   -2.60612
255600.0000   -0.79322
255640.0000   -2.54558
255680.0000   -2.77163
255720.0000   -1.95063
255760.0000   -2.12779
255800.0000   -1.86101
255840.0000   -2.21422
255880.0000   -3.43941
255920.0000   -2.71410
255960.0000   -2.71821
256000.0000   -2.81081
256040.0000   -3.32190
256080.0000   -3.37716
256120.0000   -2.55016
256160.0000   -4.42722
256200.0000   -4.77390
256240.0000   -4.83061
256280.0000   -3.04391
256320.0000   -4.20067
256360.0000   -4.05520
256400.0000   -4.50671
256440.0000   -4.10590
256480.0000   -3.65043
256520.0000   -4.47832
256560.0000   -2.81700
256600.0000   -3.78829
256640.0000   -3.63080
256680.0000   -3.12416
256720.0000   -2.90498
256760.0000   -2.77137
256800.0000   -2.92048
256840.0000   -2.21183
256880.0000   -3.19934
256920.0000   -2.54683
256960.0000   -3.79964
257000.0000   -2.00430
257040.0000   -3.29720
257080.0000   -2.72735
257120.0000   -1.57015
257160.0000   -2.53390
257200.0000   -2.31650
257240.0000   -3.12848
257280.0000   -2.43424
257320.0000   -3.13892
257360.0000   -3.46964
257400.0000   -3.05082
257440.0000   -1.60007
257480.0000   -3.17573
257520.0000   -3.19350
257560.0000   -3.50860
257600.0000   -3.04912
257640.0000   -3.60371
257680.0000   -2.22396
257720.0000   -3.12132
257760.0000   -3.37857
257800.0000   -2.78646
257840.0000   -2.48290
257880.0000   -3.11397
257920.0000   -2.68099
257960.0000   -2.72220
258000.0000   -3.11860
258040.0000   -3.36205
258080.0000   -2.68542
258120.0000   -1.64906
258160.0000   -2.76811
258200.0000   -2.27389
258240.0000   -3.58144
258280.0000   -3.51457
258320.0000   -3.48758
258360.0000   -2.77654
258400.0000   -2.92163
258440.0000   -1.95188
258480.0000   -3.27833
258520.0000   -1.55971
258560.0000   -1.31527
258600.0000   -1.94950
258640.0000   -3.48038
258680.0000   -5.17152
258720.0000   -3.91974
258760.0000   -3.69983
258800.0000   -3.05003
258840.0000   -3.98471
258880.0000   -3.61338
258920.0000   -3.56696
258960.0000   -2.85256
259000.0000   -4.00733
259040.0000   -4.04842
259080.0000   -3.57001
259120.0000   -3.17415
259160.0000   -3.65126
259200.0000   -4.88331
259240.0000   -2.96262
259280.0000   -2.56919
259320.0000   -3.02690
259360.0000   -2.26790
259400.0000   -2.00384
259440.0000   -2.17020
259480.0000   -2.34503
259520.0000   -2.86818
259560.0000   -3.34248
259600.0000   -3.66110
259640.0000   -2.18899
259680.0000   -2.70085
259720.0000   -2.45967
259760.0000   -1.66296
259800.0000   -3.49041
259840.0000   -2.25777
259880.0000   -2.50025
259920.0000   -3.00812
259960.0000   -3.23843
260000.0000   -4.08404
260040.0000   -3.82161
260080.0000   -2.11329
260120.0000   -3.69356
260160.0000   -3.49986
260200.0000   -2.45419
260240.0000   -2.62028
260280.0000   -1.87964
260320.0000   -2.37036
260360.0000   -1.62160
260400.0000   -2.13650
260440.0000   -2.34936
260480.0000   -4.20403
260520.0000   -3.45396
260560.0000   -3.11062
260600.0000   -3.63247
260640.0000   -4.03674
260680.0000   -3.01980
260720.0000   -3.21411
260760.0000   -4.03445
260800.0000   -4.12443
260840.0000   -4.86250
260880.0000   -3.92418
260920.0000   -4.38979
260960.0000   -4.19895
261000.0000   -3.07473
261040.0000   -4.28949
261080.0000   -5.00798
261120.0000   -5.84064
261160.0000   -4.77087
261200.0000   -3.99228
261240.0000   -3.81897
261280.0000   -3.46380
261320.0000   -3.95959
261360.0000   -3.54090
261400.0000   -3.52398
261440.0000   -2.40581
261480.0000   -4.33302
261520.0000   -3.54382
261560.0000   -2.33119
261600.0000   -1.62364
261640.0000   -2.73443
261680.0000   -2.56717
261720.0000   -3.10001
261760.0000   -3.62180
261800.0000   -4.19536
261840.0000   -3.93621
261880.0000   -3.16595
261920.0000   -2.63248
261960.0000   -2.15330
262000.0000   -1.96520
262040.0000   -2.75633
262080.0000   -1.90051
262120.0000   -2.40392
262160.0000   -1.58397
262200.0000   -3.44464
262240.0000   -4.12070
262280.0000   -4.11413
262320.0000   -5.08184
262360.0000   -3.43388
262400.0000   -3.21079
262440.0000   -3.71296
262480.0000   -3.58738
262520.0000   -4.06911
262560.0000   -4.17307
262600.0000   -5.00556
262640.0000   -4.18202
262680.0000   -4.11883
262720.0000   -3.83906
262760.0000   -3.06643
262800.0000   -3.69147
262840.0000   -3.77611
262880.0000   -4.40607
262920.0000   -4.39829
262960.0000   -3.62062
263000.0000   -1.66101
263040.0000   -2.28261
263080.0000   -2.32478
263120.0000   -3.85108
263160.0000   -3.89531
263200.0000   -3.58255
263240.0000   -2.85330
263280.0000   -2.48575
263320.0000   -2.00040
263360.0000   -2.60794
263400.0000   -2.36820
263440.0000   -2.51863
263480.0000   -3.33179
263520.0000   -3.04811
263560.0000   -3.42254
263600.0000   -3.82095
263640.0000   -2.54481
263680.0000   -2.22119
263720.0000   -2.30788
263760.0000   -3.20590
263800.0000   -2.66543
263840.0000   -1.95662
263880.0000   -2.35434
263920.0000   -2.29002
263960.0000   -2.64221
264000.0000   -3.32556
264040.0000   -3.98694
264080.0000   -2.75157
264120.0000   -4.58580
264160.0000   -4.43564
264200.0000   -4.53238
264240.0000   -4.36719
264280.0000   -4.25712
264320.0000   -3.55858
264360.0000   -2.98115
264400.0000   -4.83801
264440.0000   -3.38170
264480.0000   -5.25995
264520.0000   -3.97072
264560.0000   -3.47494
264600.0000   -5.20320
264640.0000   -4.35876
264680.0000   -4.11189
264720.0000   -4.19672
264760.0000   -5.03589
264800.0000   -4.50022
264840.0000   -5.26109
264880.0000   -4.47792
264920.0000   -4.52630
264960.0000   -4.55750
265000.0000   -4.40925
265040.0000   -4.69777
265080.0000   -3.61325
265120.0000   -4.33788
265160.0000   -4.11308
265200.0000   -4.54143
265240.0000   -4.90096
265280.0000   -4.48869
265320.0000   -3.91357
265360.0000   -4.65399
265400.0000   -4.29793
265440.0000   -4.43626
265480.0000   -3.97274
265520.0000   -3.95454
265560.0000   -3.33636
265600.0000   -3.46213
265640.0000   -4.24418
265680.0000   -2.68802
265720.0000   -3.56184
265760.0000   -3.51631
265800.0000   -3.86668
265840.0000   -2.57170
265880.0000   -3.22529
265920.0000   -3.01745
265960.0000   -3.31384
266000.0000   -3.26088
266040.0000   -2.93031
266080.0000   -3.35369
266120.0000   -3.50418
266160.0000   -3.22424
266200.0000   -3.04204
266240.0000   -2.64913
266280.0000   -3.71440
266320.0000   -2.31058
266360.0000   -3.05412
266400.0000   -2.78663
266440.0000   -2.84754
266480.0000   -2.60055
266520.0000   -3.73097
266560.0000   -2.79826
266600.0000   -3.11606
266640.0000   -2.11706
266680.0000   -2.09542
266720.0000   -2.87264
266760.0000   -2.77501
266800.0000   -3.60182
266840.0000   -3.32970
266880.0000   -3.14802
266920.0000   -2.21144
266960.0000   -1.72228
267000.0000   -0.79966
267040.0000   -1.60032
267080.0000   -1.61397
267120.0000   -1.44709
267160.0000   -2.29552
267200.0000   -1.59992
267240.0000   -1.17796
267280.0000   -0.97718
267320.0000   -0.65666
267360.0000   -0.75092
267400.0000   -1.03370
267440.0000   -1.83797
267480.0000   -1.87253
267520.0000   -0.75387
267560.0000   -1.94641
267600.0000   -1.97651
267640.0000   -2.41157
267680.0000   -2.24376
267720.0000   -2.36524
267760.0000   -1.66047
267800.0000   -2.12064
267840.0000   -2.44138
267880.0000   -4.26993
267920.0000   -2.22979
267960.0000   -1.68586
268000.0000   -1.87646
268040.0000   -1.32534
268080.0000   -1.37586
268120.0000   -2.04022
268160.0000   -2.29599
268200.0000   -2.01408
268240.0000   -1.30846
268280.0000   -2.22491
268320.0000   -2.69617
268360.0000   -4.05089
268400.0000   -3.86380
268440.0000   -3.62413
268480.0000   -3.20642
268520.0000   -2.60563
268560.0000   -3.42153
268600.0000   -1.83612
268640.0000   -0.67206
268680.0000   -1.80121
268720.0000   -1.97794
268760.0000   -1.80752
268800.0000   -2.65453
268840.0000   -2.88308
268880.0000   -2.09902
268920.0000   -2.52159
268960.0000   -1.65485
269000.0000   -3.26788
269040.0000   -3.10746
269080.0000   -2.39594
269120.0000   -1.04198
269160.0000   -1.89038
269200.0000   -1.78915
269240.0000   -2.00478
269280.0000   -1.29435
269320.0000   -1.97662
269360.0000   -1.67824
269400.0000   -1.78205
269440.0000   -1.06470
269480.0000   -2.56052
269520.0000   -0.70459
269560.0000   -1.37992
269600.0000   -1.31848
269640.0000   -1.98031
269680.0000   -2.47419
269720.0000   -2.48663
269760.0000   -2.79843
269800.0000   -1.46306
269840.0000   -1.28216
269880.0000   -2.56931
269920.0000   -3.29071
269960.0000   -3.08436
270000.0000   -1.67850
270040.0000   -1.25776
270080.0000   -0.76129
270120.0000   -1.14413
270160.0000   -2.10077
270200.0000   -0.89046
270240.0000   -1.91486
270280.0000   -2.67178
270320.0000   -1.96238
270360.0000   -3.35512
270400.0000   -1.69512
270440.0000   -2.18152
270480.0000   -2.99535
270520.0000   -3.49249
270560.0000   -2.83468
270600.0000   -1.89099
270640.0000   -2.98879
270680.0000   -3.92997
270720.0000   -3.71895
270760.0000   -3.54388
270800.0000   -2.62349
270840.0000   -2.28615
270880.0000   -2.76012
270920.0000   -3.69027
270960.0000   -1.96427
271000.0000   -2.31187
271040.0000   -1.35683
271080.0000   -2.62132
271120.0000   -3.01047
271160.0000   -2.84461
271200.0000   -2.75387
271240.0000   -2.44712
271280.0000   -2.70435
271320.0000   -2.78731
271360.0000   -4.11334
271400.0000   -2.87305
271440.0000   -2.69635
271480.0000   -1.86560
271520.0000   -3.27809
271560.0000   -2.20109
271600.0000   -3.16738
271640.0000   -2.09325
271680.0000   -1.88715
271720.0000   -2.99614
271760.0000   -3.40350
271800.0000   -1.98029
271840.0000   -3.67335
271880.0000   -2.73139
271920.0000   -1.38727
271960.0000   -2.49210
272000.0000   -2.11358
272040.0000   -2.58390
272080.0000   -2.47570
272120.0000   -1.88818
272160.0000   -0.50368
272200.0000    0.00565
272240.0000   -1.85232
272280.0000   -1.91891
272320.0000   -1.74473
272360.0000   -1.07375
272400.0000   -1.10581
272440.0000   -1.40392
272480.0000   -0.06310
272520.0000    0.17257
272560.0000   -2.30191
272600.0000   -2.07401
272640.0000   -3.16205
272680.0000   -2.67001
272720.0000   -2.44623
272760.0000   -1.75387
272800.0000   -2.61783
272840.0000   -3.15860
272880.0000   -2.87245
272920.0000   -2.04255
272960.0000   -1.88047
273000.0000   -0.61499
273040.0000   -2.88777
273080.0000   -3.18478
273120.0000   -3.33382
273160.0000   -3.54177
273200.0000   -4.15226
273240.0000   -4.02075
273280.0000   -4.41867
273320.0000   -4.82673
273360.0000   -4.90797
273400.0000   -4.38255
273440.0000   -4.64347
273480.0000   -4.26508
273520.0000   -5.61716
273560.0000   -4.75879
273600.0000   -5.17567
273640.0000   -4.21924
273680.0000   -4.60098
273720.0000   -4.49683
273760.0000   -3.86633
273800.0000   -3.91683
273840.0000   -4.15283
273880.0000   -4.17141
273920.0000   -4.48682
273960.0000   -4.60097
274000.0000   -5.56661
274040.0000   -5.97114
274080.0000   -4.43842
274120.0000   -3.66999
274160.0000   -5.24618
274200.0000   -4.21978
274240.0000   -5.52395
274280.0000   -3.79758
274320.0000   -4.49268
274360.0000   -3.00375
274400.0000   -2.51567
274440.0000   -2.86527
274480.0000   -2.63700
274520.0000   -3.39608
274560.0000   -4.22705
274600.0000   -2.52883
274640.0000   -2.51904
274680.0000   -3.89005
274720.0000   -3.60198
274760.0000   -4.66176
274800.0000   -3.61913
274840.0000   -3.10958
274880.0000   -3.72299
274920.0000   -4.46381
274960.0000   -4.03409
275000.0000   -4.16190
275040.0000   -4.48632
275080.0000   -4.29464
275120.0000   -2.17402
275160.0000   -3.05078
275200.0000   -2.79546
275240.0000   -1.70919
275280.0000   -2.23072
275320.0000   -3.40210
275360.0000   -2.88729
275400.0000   -2.53255
275440.0000   -2.28380
275480.0000   -2.49356
275520.0000   -2.67928
275560.0000   -2.29154
275600.0000   -2.53701
275640.0000   -3.14058
275680.0000   -4.81974
275720.0000   -4.02824
275760.0000   -3.51463
275800.0000   -3.94431
275840.0000   -4.58005
275880.0000   -3.75080
275920.0000   -4.55881
275960.0000   -3.78982
276000.0000   -3.55444
276040.0000   -3.17944
276080.0000   -2.48863
276120.0000   -3.11574
276160.0000   -2.88267
276200.0000   -2.69006
276240.0000   -2.97869
276280.0000   -4.42762
276320.0000   -4.80816
276360.0000   -4.68734
276400.0000   -2.37702
276440.0000   -2.67700
276480.0000   -3.57398
276520.0000   -3.22958
276560.0000   -2.74625
276600.0000   -2.70088
276640.0000   -3.56259
276680.0000   -3.47558
276720.0000   -3.25463
276760.0000   -4.47151
276800.0000   -5.44640
276840.0000   -4.03587
276880.0000   -4.40823
276920.0000   -4.00773
276960.0000   -4.19684
277000.0000   -4.90094
277040.0000   -4.34600
277080.0000   -4.87894
277120.0000   -4.63443
277160.0000   -3.92642
277200.0000   -4.22087
277240.0000   -4.09457
277280.0000   -3.78394
277320.0000   -4.21221
277360.0000   -3.15322
277400.0000   -2.50552
277440.0000   -3.08318
277480.0000   -3.50560
277520.0000   -4.22630
277560.0000   -3.47337
277600.0000   -3.98242
277640.0000   -4.98542
277680.0000   -3.39298
277720.0000   -3.68213
277760.0000   -3.27210
277800.0000   -3.27498
277840.0000   -3.68138
277880.0000   -3.25874
277920.0000   -3.36471
277960.0000   -2.74152
278000.0000   -3.60145
278040.0000   -3.29267
278080.0000   -4.46295
278120.0000   -2.89395
278160.0000   -3.02597
278200.0000   -2.99745
278240.0000   -2.82136
278280.0000   -3.03703
278320.0000   -3.07149
278360.0000   -2.70588
278400.0000   -3.18661
278440.0000   -2.69664
278480.0000   -3.74552
278520.0000   -3.96519
278560.0000   -3.58932
278600.0000   -3.76948
278640.0000   -4.65732
278680.0000   -4.05297
278720.0000   -3.88377
278760.0000   -2.56762
278800.0000   -3.33079
278840.0000   -4.38990
278880.0000   -3.70156
278920.0000   -3.62352
278960.0000   -4.69432
279000.0000   -4.11704
279040.0000   -3.78836
279080.0000   -3.46116
279120.0000   -3.84700
279160.0000   -3.44305
279200.0000   -3.54246
279240.0000   -4.04352
279280.0000   -4.46233
279320.0000   -4.07927
279360.0000   -3.13773
279400.0000   -3.15909
279440.0000   -3.45988
279480.0000   -4.07397
279520.0000   -4.02831
279560.0000   -3.45342
279600.0000   -4.13357
279640.0000   -2.40490
279680.0000   -3.59325
279720.0000   -3.02807
279760.0000   -3.96439
279800.0000   -3.59923
279840.0000   -2.99706
279880.0000   -3.58195
279920.0000   -4.28330
279960.0000   -5.08178
280000.0000   -4.55955
280040.0000   -4.07051
280080.0000   -4.11654
280120.0000   -4.54205
280160.0000   -3.59948
280200.0000   -3.49204
280240.0000   -3.95719
280280.0000   -3.34047
280320.0000   -3.73680
280360.0000   -2.67403
280400.0000   -2.72834
280440.0000   -3.50056
280480.0000   -2.05105
280520.0000   -4.18086
280560.0000   -3.11890
280600.0000   -2.77388
280640.0000   -3.20357
280680.0000   -2.57146
280720.0000   -3.52335
280760.0000   -3.28928
280800.0000   -2.12006
280840.0000   -3.28976
280880.0000   -3.66280
280920.0000   -2.76405
280960.0000   -3.34581
281000.0000   -2.83229
281040.0000   -2.42096
281080.0000   -3.19499
281120.0000   -2.39880
281160.0000   -3.25485
281200.0000   -3.56765
281240.0000   -3.72605
281280.0000   -3.88338
281320.0000   -2.68114
281360.0000   -3.48791
281400.0000   -3.72157
281440.0000   -3.37464
281480.0000   -3.30015
281520.0000   -3.67631
281560.0000   -3.21054
281600.0000   -2.63722
281640.0000   -2.29497
281680.0000   -3.19071
281720.0000   -2.01856
281760.0000   -2.09338
281800.0000   -3.38809
281840.0000   -2.69645
281880.0000   -2.03260
281920.0000   -3.64338
281960.0000   -2.92635
282000.0000   -1.98779
282040.0000   -2.24011
282080.0000   -2.38544
282120.0000   -2.80367
282160.0000   -3.58177
282200.0000   -2.56840
282240.0000   -2.47199
282280.0000   -3.25403
282320.0000   -3.43647
282360.0000   -2.12077
282400.0000   -3.40303
282440.0000   -2.64709
282480.0000   -1.19062
282520.0000   -0.33517
282560.0000   -1.63421
282600.0000   -0.86084
282640.0000   -0.81141
282680.0000   -1.69117
282720.0000   -0.91066
282760.0000   -1.13951
282800.0000   -1.19547
282840.0000   -0.81974
282880.0000   -0.64150
282920.0000   -0.92300
282960.0000   -1.26832
283000.0000   -0.39847
283040.0000   -0.93708
283080.0000   -1.10184
283120.0000   -2.30216
283160.0000   -2.50951
283200.0000   -1.81271
283240.0000   -2.16172
283280.0000   -0.20511
283320.0000   -1.05864
283360.0000   -1.72688
283400.0000   -1.20809
283440.0000   -2.32072
283480.0000   -1.02394
283520.0000   -1.39061
283560.0000   -1.23542
283600.0000   -0.85189
283640.0000   -1.22637
283680.0000   -0.55834
283720.0000   -0.44690
283760.0000   -1.70677
283800.0000   -1.16953
283840.0000   -1.62748
283880.0000   -1.24352
283920.0000   -0.75297
283960.0000   -1.19088
284000.0000   -1.64150
284040.0000   -2.04694
284080.0000   -2.02023
284120.0000   -2.01397
284160.0000   -1.72599
284200.0000   -2.05157
284240.0000   -1.63056
284280.0000   -2.88623
284320.0000   -3.56639
284360.0000   -3.02471
284400.0000   -2.49077
284440.0000   -2.64664
284480.0000   -2.49383
284520.0000   -1.66585
284560.0000   -2.69985
284600.0000   -2.84157
284640.0000   -3.09579
284680.0000   -1.51532
284720.0000   -1.77251
284760.0000   -2.17200
284800.0000   -3.07539
284840.0000   -2.49485
284880.0000   -2.96297
284920.0000   -3.98556
284960.0000   -2.51224
285000.0000   -3.07250
285040.0000   -2.79928
285080.0000   -2.72246
285120.0000   -2.09457
285160.0000   -2.32728
285200.0000   -2.63495
285240.0000   -2.47796
285280.0000   -3.59294
285320.0000   -2.11799
285360.0000   -1.93048
285400.0000   -1.57445
285440.0000   -2.58841
285480.0000   -2.55473
285520.0000   -3.20948
285560.0000   -3.27451
285600.0000   -2.05204
285640.0000   -2.55175
285680.0000   -2.51160
285720.0000   -2.63589
285760.0000   -1.12761
285800.0000   -1.20427
285840.0000   -0.24586
285880.0000   -0.89372
285920.0000   -1.42902
285960.0000   -1.71443
286000.0000   -2.29308
286040.0000   -1.02829
286080.0000    0.32297
286120.0000   -0.91968
286160.0000   -0.79359
286200.0000   -0.63176
286240.0000   -1.88972
286280.0000   -2.67283
286320.0000   -2.00005
286360.0000   -2.72383
286400.0000   -1.33744
286440.0000   -0.89735
286480.0000   -1.74063
286520.0000   -0.82685
286560.0000   -0.74511
286600.0000   -0.46818
286640.0000   -0.59509
286680.0000   -0.45767
286720.0000   -1.95290
286760.0000   -1.81354
286800.0000   -2.95869
286840.0000   -2.98379
286880.0000   -3.00044
286920.0000   -2.42453
286960.0000   -2.47465
287000.0000   -2.78184
287040.0000   -1.62708
287080.0000   -2.15315
287120.0000   -2.32942
287160.0000   -2.89653
287200.0000   -2.72231
287240.0000   -2.82990
287280.0000   -2.95680
287320.0000   -2.68148
287360.0000   -3.40630
287400.0000   -1.91179
287440.0000   -1.95632
287480.0000   -1.17205
287520.0000   -1.49159
287560.0000   -1.66631
287600.0000   -2.23866
287640.0000   -1.64162
287680.0000   -2.28788
287720.0000   -1.64092
287760.0000   -1.73316
287800.0000   -0.42003
287840.0000   -1.08544
287880.0000   -0.91489
287920.0000   -1.60035
287960.0000   -1.21852
288000.0000   -1.87843
288040.0000   -1.92937
288080.0000   -0.99075
288120.0000   -1.70107
288160.0000   -1.20883
288200.0000   -1.53358
288240.0000   -1.16389
288280.0000   -1.88123
288320.0000   -1.46597
288360.0000   -1.18523
288400.0000   -1.44114
288440.0000   -1.57409
288480.0000   -0.56586
288520.0000   -2.04709
288560.0000   -1.23672
288600.0000   -1.19489
288640.0000   -2.07845
288680.0000   -2.72681
288720.0000   -3.27928
288760.0000   -2.30242
288800.0000   -1.53309
288840.0000   -2.15119
288880.0000   -1.73476
288920.0000   -1.82397
288960.0000   -1.77489
289000.0000   -1.95284
289040.0000   -0.77757
289080.0000   -1.37676
289120.0000   -2.36070
289160.0000   -1.20151
289200.0000   -1.32980
289240.0000   -0.57956
289280.0000   -0.59230
289320.0000   -1.21134
289360.0000   -1.21209
289400.0000   -0.96177
289440.0000   -1.02479
289480.0000   -1.01029
289520.0000   -2.50132
289560.0000   -2.22513
289600.0000   -1.96886
289640.0000   -1.79033
289680.0000   -1.31651
289720.0000   -1.16763
289760.0000   -2.09581
289800.0000   -1.99647
289840.0000   -2.17319
289880.0000   -2.45833
289920.0000   -2.01078
289960.0000   -2.56242
290000.0000   -1.23631
290040.0000   -1.44653
290080.0000   -0.87649
290120.0000    0.03239
290160.0000   -0.38094
290200.0000   -0.87723
290240.0000   -0.89662
290280.0000   -0.12783
290320.0000   -1.17475
290360.0000   -0.99021
290400.0000   -1.95930
290440.0000   -0.96459
290480.0000   -0.98000
290520.0000   -1.58991
290560.0000   -1.84433
290600.0000   -1.99607
290640.0000   -1.96830
290680.0000   -2.09122
290720.0000   -2.68889
290760.0000   -1.05259
290800.0000   -2.58115
290840.0000   -1.89991
290880.0000   -1.23645
290920.0000   -0.97149
290960.0000   -1.20796
291000.0000   -1.73423
291040.0000   -1.32597
291080.0000   -1.40314
291120.0000   -1.78356
291160.0000   -1.09142
291200.0000   -1.86588
291240.0000   -0.89538
291280.0000   -0.64342
291320.0000   -0.01455
291360.0000    0.22510
291400.0000   -0.53919
291440.0000   -0.86025
291480.0000   -0.02921
291520.0000   -1.36878
291560.0000   -0.34162
291600.0000   -1.47704
291640.0000   -1.92920
291680.0000   -1.93982
291720.0000   -1.55608
291760.0000   -1.64650
291800.0000   -0.13098
291840.0000   -1.47102
291880.0000    0.18653
291920.0000    0.49161
291960.0000    0.49349
292000.0000    0.36130
292040.0000    0.59839
292080.0000    0.48638
292120.0000   -0.53403
292160.0000   -0.41325
292200.0000    0.06298
292240.0000   -0.50132
292280.0000    0.86664
292320.0000    0.98831
292360.0000    0.72249
292400.0000    0.48015
292440.0000    0.37189
292480.0000    0.35054
292520.0000    1.30893
292560.0000    0.83410
292600.0000   -0.44631
292640.0000   -2.26522
292680.0000   -0.87243
292720.0000   -1.95624
292760.0000   -1.01537
292800.0000   -1.32401
292840.0000   -0.81786
292880.0000   -1.37302
292920.0000   -1.72978
292960.0000   -1.44209
293000.0000   -2.15866
293040.0000   -1.70721
293080.0000   -1.85709
293120.0000   -1.90918
293160.0000   -1.79184
293200.0000   -1.03763
293240.0000   -1.99321
293280.0000   -1.68352
293320.0000   -2.58924
293360.0000   -2.06687
293400.0000   -1.48458
293440.0000    0.32779
293480.0000   -0.81018
293520.0000   -0.95444
293560.0000   -1.45937
293600.0000   -1.05674
293640.0000   -1.73927
293680.0000   -1.78109
293720.0000   -1.24184
293760.0000   -1.43058
293800.0000   -0.73325
293840.0000   -1.89705
293880.0000   -1.35944
293920.0000   -0.48717
293960.0000   -1.34731
294000.0000   -0.72701
294040.0000   -1.40283
294080.0000   -1.36097
294120.0000   -1.22165
294160.0000   -0.55318
294200.0000    0.10376
294240.0000    0.08640
294280.0000    1.23784
294320.0000   -0.75559
294360.0000   -0.78335
294400.0000   -0.51231
294440.0000   -0.38832
294480.0000   -0.50692
294520.0000   -0.55373
294560.0000   -1.68757
294600.0000   -1.08926
294640.0000   -1.64198
294680.0000   -1.64382
294720.0000   -1.39472
294760.0000   -2.35168
294800.0000   -2.02913
294840.0000   -1.16979
294880.0000   -1.77957
294920.0000   -1.35945
294960.0000   -1.43811
295000.0000   -1.80683
295040.0000   -1.31788
295080.0000   -1.71444
295120.0000   -1.62335
295160.0000   -1.44529
295200.0000   -1.53072
295240.0000    0.12451
295280.0000   -0.37446
295320.0000   -0.55147
295360.0000   -0.17149
295400.0000   -0.00952
295440.0000   -0.70656
295480.0000   -1.86912
295520.0000   -0.23436
295560.0000    0.80281
295600.0000    0.30197
295640.0000    0.02433
295680.0000   -0.29452
295720.0000   -0.43504
295760.0000   -0.44699
295800.0000   -1.13797
295840.0000   -1.03064
295880.0000   -2.00806
295920.0000   -0.91972
295960.0000   -2.00405
296000.0000   -1.36704
296040.0000   -1.76919
296080.0000   -0.71520
296120.0000    0.43475
296160.0000   -0.22906
296200.0000   -0.91219
296240.0000   -0.60265
296280.0000   -1.09168
296320.0000   -1.50658
296360.0000   -1.84426
296400.0000   -1.21176
296440.0000   -3.69160
296480.0000   -0.56218
296520.0000   -1.08015
296560.0000   -0.34708
296600.0000   -1.22364
296640.0000   -0.32827
296680.0000    0.29820
296720.0000   -1.11938
296760.0000   -0.24012
296800.0000   -0.66423
296840.0000   -1.00900
296880.0000   -0.74795
296920.0000   -1.46119
296960.0000   -1.30435
297000.0000   -0.48369
297040.0000   -1.65476
297080.0000   -1.38716
297120.0000   -0.91988
297160.0000   -1.04538
297200.0000   -1.81213
297240.0000   -1.04324
297280.0000   -0.44102
297320.0000   -0.68231
297360.0000   -0.12648
297400.0000   -0.30867
297440.0000   -0.26456
297480.0000    0.02473
297520.0000   -0.49380
297560.0000    0.33006
297600.0000   -0.79716
297640.0000   -0.83975
297680.0000   -0.67536
297720.0000   -0.83514
297760.0000   -1.79246
297800.0000   -1.42343
297840.0000   -1.52419
297880.0000   -1.35317
297920.0000   -2.86818
297960.0000   -2.00693
298000.0000   -0.64474
298040.0000   -0.92433
298080.0000   -1.15657
298120.0000   -2.36224
298160.0000   -2.04755
298200.0000   -1.22626
298240.0000   -1.35552
298280.0000   -2.02282
298320.0000   -1.77596
298360.0000   -2.13968
298400.0000   -1.68960
298440.0000   -1.20637
298480.0000   -2.29504
298520.0000   -2.13743
298560.0000   -0.83360
298600.0000   -0.54069
298640.0000   -1.54758
298680.0000   -0.55343
298720.0000   -1.36418
298760.0000   -1.61168
298800.0000   -1.82699
298840.0000   -1.19476
298880.0000   -2.10952
298920.0000   -2.29096
298960.0000   -2.00726
299000.0000   -1.09501
299040.0000   -2.30449
299080.0000   -1.23220
299120.0000   -2.43342
299160.0000   -1.96883
299200.0000   -1.31590
299240.0000   -0.99627
299280.0000   -0.72579
299320.0000    0.46224
299360.0000   -1.10581
299400.0000   -0.53535
299440.0000   -0.18965
299480.0000   -1.25365
299520.0000   -1.67791
299560.0000   -1.30383
299600.0000   -0.15588
299640.0000   -0.62692
299680.0000   -0.39831
299720.0000   -0.39373
299760.0000    0.87653
299800.0000   -0.61746
299840.0000    0.82899
299880.0000   -1.03102
299920.0000   -1.16140
299960.0000   -0.54930
300000.0000   -1.87951
300040.0000   -2.21842
300080.0000   -1.60055
300120.0000   -1.18670
300160.0000   -0.78167
300200.0000   -1.08908
300240.0000   -1.22321
300280.0000   -0.65921
300320.0000   -0.44927
300360.0000   -1.05385
300400.0000   -0.83675
300440.0000   -0.81834
300480.0000   -1.26036
300520.0000   -1.83645
300560.0000   -0.84243
300600.0000   -1.54728
300640.0000   -0.85847
300680.0000   -2.10721
300720.0000   -0.83754
300760.0000   -2.08557
300800.0000   -2.36239
300840.0000   -1.85401
300880.0000   -2.65881
300920.0000   -1.47572
300960.0000   -1.98560
301000.0000   -2.38561
301040.0000   -2.51406
301080.0000   -2.71154
301120.0000   -2.52234
301160.0000   -4.02192
301200.0000   -3.36842
301240.0000   -4.05862
301280.0000   -3.76828
301320.0000   -3.79396
301360.0000   -3.48714
301400.0000   -3.02182
301440.0000   -2.53020
301480.0000   -1.82659
301520.0000   -2.48061
301560.0000   -2.73513
301600.0000   -1.75539
301640.0000   -1.49028
301680.0000   -0.93796
301720.0000   -1.76198
301760.0000   -1.77118
301800.0000   -2.64806
301840.0000   -1.96272
301880.0000   -1.63911
301920.0000   -2.20831
301960.0000   -1.23400
302000.0000   -0.25790
302040.0000   -1.18996
302080.0000   -0.88470
302120.0000   -1.30030
302160.0000   -0.08553
302200.0000   -0.80023
302240.0000   -2.11211
302280.0000   -2.18987
302320.0000   -2.28874
302360.0000   -0.86084
302400.0000   -2.00501
302440.0000   -1.81688
302480.0000   -0.68500
302520.0000   -1.63212
302560.0000    0.21594
302600.0000   -2.51489
302640.0000   -2.02186
302680.0000   -1.73832
302720.0000   -1.93562
302760.0000   -2.45684
302800.0000   -3.75465
302840.0000   -2.70131
302880.0000   -2.39291
302920.0000   -2.06954
302960.0000   -1.85228
303000.0000   -1.53580
303040.0000   -2.12084
303080.0000   -1.64035
303120.0000   -0.83828
303160.0000   -1.22170
303200.0000   -1.32005
303240.0000   -1.63061
303280.0000   -0.69554
303320.0000   -1.48963
303360.0000   -1.55331
303400.0000   -1.28944
303440.0000   -1.22023
303480.0000   -1.67127
303520.0000   -0.77279
303560.0000   -2.05927
303600.0000   -1.58824
303640.0000   -1.78310
303680.0000   -2.45024
303720.0000   -1.27906
303760.0000   -0.63147
303800.0000   -0.45327
303840.0000   -1.47849
303880.0000   -0.56980
303920.0000   -0.57373
303960.0000   -2.06065
304000.0000   -1.65684
304040.0000   -1.18105
304080.0000   -0.92564
304120.0000   -0.23673
304160.0000   -0.83116
304200.0000   -1.42521
304240.0000   -0.95726
304280.0000   -1.32638
304320.0000   -1.46002
304360.0000   -1.65093
304400.0000   -0.99493
304440.0000   -2.35967
304480.0000   -1.42870
304520.0000   -0.71582
304560.0000   -0.96751
304600.0000   -1.85895
304640.0000    0.34829
304680.0000   -0.73931
304720.0000   -0.65445
304760.0000   -1.08686
304800.0000   -0.71909
304840.0000   -1.93811
304880.0000   -2.38308
304920.0000   -1.78348
304960.0000   -2.08718
305000.0000   -3.45671
305040.0000   -3.48516
305080.0000   -3.50685
305120.0000   -2.01545
305160.0000   -1.62527
305200.0000   -1.96357
305240.0000   -2.47870
305280.0000   -2.83618
305320.0000   -3.40511
305360.0000   -2.46190
305400.0000   -2.12544
305440.0000   -2.63246
305480.0000   -2.68458
305520.0000   -3.31613
305560.0000   -2.16903
305600.0000   -1.63475
305640.0000   -2.69369
305680.0000   -2.47240
305720.0000   -2.38056
305760.0000   -2.59227
305800.0000   -2.25584
305840.0000   -1.78558
305880.0000   -1.52474
305920.0000   -0.68109
305960.0000   -0.35367
306000.0000   -0.70738
306040.0000   -1.25256
306080.0000   -0.54469
306120.0000   -1.10648
306160.0000   -1.73394
306200.0000   -1.16330
306240.0000   -1.05850
306280.0000   -2.22798
306320.0000   -2.03334
306360.0000   -0.98549
306400.0000   -1.43293
306440.0000   -2.85581
306480.0000   -2.27843
306520.0000   -4.10061
306560.0000   -3.04202
306600.0000   -2.49102
306640.0000   -2.05540
306680.0000   -2.40854
306720.0000   -1.77955
306760.0000   -0.94093
306800.0000   -1.60004
306840.0000   -2.01242
306880.0000   -2.09418
306920.0000   -2.01389
306960.0000   -1.41812
307000.0000   -2.10493
307040.0000   -2.98122
307080.0000   -2.00980
307120.0000   -1.84019
307160.0000   -2.54894
307200.0000   -2.27567
307240.0000   -2.33163
307280.0000   -1.63967
307320.0000   -2.28422
307360.0000   -2.30408
307400.0000   -2.64049
307440.0000   -1.75706
307480.0000   -1.18989
307520.0000   -3.32013
307560.0000   -2.21263
307600.0000   -2.28715
307640.0000   -2.88000
307680.0000   -1.25583
307720.0000   -1.63757
307760.0000   -1.57241
307800.0000   -0.56437
307840.0000   -0.98926
307880.0000   -1.10013
307920.0000   -1.71859
307960.0000   -1.89204
308000.0000   -1.95651
308040.0000   -2.39792
308080.0000   -0.67129
308120.0000   -1.15489
308160.0000   -2.16567
308200.0000   -1.14774
308240.0000   -1.51926
308280.0000   -1.40193
308320.0000   -1.98511
308360.0000   -2.34723
308400.0000   -1.67787
308440.0000   -2.93439
308480.0000   -2.31775
308520.0000   -1.50605
308560.0000   -1.79519
308600.0000   -2.16134
308640.0000   -3.21846
308680.0000   -3.12935
308720.0000   -2.62716
308760.0000   -2.29750
308800.0000   -2.18483
308840.0000   -2.78389
308880.0000   -2.56505
308920.0000   -2.82075
308960.0000   -2.90902
309000.0000   -2.96531
309040.0000   -1.15851
309080.0000   -2.99100
309120.0000   -4.03742
309160.0000   -3.74861
309200.0000   -3.56988
309240.0000   -3.05938
309280.0000   -3.72243
309320.0000   -3.50147
309360.0000   -3.90202
309400.0000   -2.68888
309440.0000   -3.40948
309480.0000   -2.56438
309520.0000   -3.13388
309560.0000   -2.62380
309600.0000   -1.54906
309640.0000   -1.63491
309680.0000   -1.73025
309720.0000   -1.18098
309760.0000   -1.30771
309800.0000   -0.29789
309840.0000   -0.59031
309880.0000   -0.47000
309920.0000   -0.23801
309960.0000   -2.05252
310000.0000   -2.33516
310040.0000   -1.16031
310080.0000   -0.67582
310120.0000   -0.33937
310160.0000   -1.77538
310200.0000   -0.43116
310240.0000   -1.33279
310280.0000   -1.93508
310320.0000   -1.32191
310360.0000   -1.92302
310400.0000   -2.86623
310440.0000   -2.11865
310480.0000   -2.75597
310520.0000   -2.70202
310560.0000   -2.75323
310600.0000   -2.56244
310640.0000   -2.00755
310680.0000   -2.34203
310720.0000   -1.58033
310760.0000   -1.63020
310800.0000   -1.51934
310840.0000   -1.90364
310880.0000   -1.77448
310920.0000   -2.82654
310960.0000   -1.32688
311000.0000   -1.68029
311040.0000   -1.56230
311080.0000   -0.24573
311120.0000   -0.65007
311160.0000   -1.22440
311200.0000   -1.62958
311240.0000   -1.79655
311280.0000   -0.86977
311320.0000   -1.86382
311360.0000   -1.52294
311400.0000   -1.66238
311440.0000   -1.16750
311480.0000   -1.83476
311520.0000   -2.49539
311560.0000   -1.59860
311600.0000   -3.74077
311640.0000   -2.99970
311680.0000   -2.67213
311720.0000   -3.02518
311760.0000   -2.51360
311800.0000   -2.35285
311840.0000   -2.76019
311880.0000   -2.03960
311920.0000   -2.50972
311960.0000   -2.36708
312000.0000   -1.63642
312040.0000   -1.92325
312080.0000   -2.64278
312120.0000   -2.73573
312160.0000   -3.07230
312200.0000   -3.68991
312240.0000   -2.97083
312280.0000   -4.19225
312320.0000   -2.30197
312360.0000   -3.21096
312400.0000   -2.73030
312440.0000   -2.30611
312480.0000   -2.48151
312520.0000   -1.70513
312560.0000   -0.98401
312600.0000   -1.51536
312640.0000   -0.45992
312680.0000   -0.85159
312720.0000   -0.77298
312760.0000   -1.57673
312800.0000   -1.32446
312840.0000   -1.55384
312880.0000   -1.57806
312920.0000   -2.86674
312960.0000   -2.02349
313000.0000   -2.93142
313040.0000   -2.59497
313080.0000   -4.02906
313120.0000   -3.34763
313160.0000   -1.94740
313200.0000   -2.82476
313240.0000   -0.87270
313280.0000   -1.35654
313320.0000   -1.94206
313360.0000   -1.25985
313400.0000   -1.62744
313440.0000   -2.03836
313480.0000   -1.14023
313520.0000   -1.22273
313560.0000   -1.29360
313600.0000   -3.35064
313640.0000   -2.66511
313680.0000   -2.68368
313720.0000   -3.35628
313760.0000   -3.18600
313800.0000   -3.53441
313840.0000   -2.96672
313880.0000   -2.70922
313920.0000   -2.41168
313960.0000   -1.84756
314000.0000   -2.69802
314040.0000   -2.45769
314080.0000   -0.84684
314120.0000   -1.64687
314160.0000   -1.74614
314200.0000   -0.57351
314240.0000   -0.88742
314280.0000   -0.78003
314320.0000   -0.98749
314360.0000   -0.53267
314400.0000   -0.94345
314440.0000   -0.50879
314480.0000   -0.48092
314520.0000   -0.75728
314560.0000   -0.86569
314600.0000   -0.67982
314640.0000   -1.81193
314680.0000   -2.55800
314720.0000   -1.90079
314760.0000   -1.17840
314800.0000   -1.74396
314840.0000   -0.43747
314880.0000   -1.67716
314920.0000   -1.33430
314960.0000   -1.83888
315000.0000   -1.06434
315040.0000   -1.99496
315080.0000   -3.22945
315120.0000   -1.11034
315160.0000   -1.02371
315200.0000   -1.45703
315240.0000   -1.75288
315280.0000   -0.91696
315320.0000   -1.82870
315360.0000   -2.90751
315400.0000   -2.25224
315440.0000   -2.85292
315480.0000   -2.74198
315520.0000   -1.97825
315560.0000   -2.19125
315600.0000   -2.11082
315640.0000   -2.21166
315680.0000   -2.54507
315720.0000   -1.62378
315760.0000   -1.59950
315800.0000   -1.23941
315840.0000   -2.13968
315880.0000   -2.73835
315920.0000   -2.84871
315960.0000   -1.81263
316000.0000   -2.55033
316040.0000   -1.82345
316080.0000   -1.49495
316120.0000   -1.74630
316160.0000   -0.44652
316200.0000   -2.26855
316240.0000   -1.30049
316280.0000   -1.48167
316320.0000   -1.57622
316360.0000   -0.74892
316400.0000   -2.53349
316440.0000   -1.90092
316480.0000   -1.77661
316520.0000   -0.93072
316560.0000   -1.58240
316600.0000   -1.42873
316640.0000   -2.67156
316680.0000   -2.43758
316720.0000   -2.17325
316760.0000   -2.75537
316800.0000   -1.33346
316840.0000   -1.54064
316880.0000   -1.60014
316920.0000   -1.88733
316960.0000   -2.04388
317000.0000   -2.06861
317040.0000   -2.00758
317080.0000   -1.93537
317120.0000   -2.37785
317160.0000   -1.85994
317200.0000   -2.37225
317240.0000   -0.68962
317280.0000   -0.84377
317320.0000   -1.37095
317360.0000   -0.52618
317400.0000   -1.87661
317440.0000   -2.89757
317480.0000   -1.85216
317520.0000   -2.28497
317560.0000   -1.86551
317600.0000   -2.18582
317640.0000   -1.28584
317680.0000   -0.76955
317720.0000   -1.19338
317760.0000   -1.74632
317800.0000   -1.45661
317840.0000   -2.43542
317880.0000   -2.01734
317920.0000   -0.94620
317960.0000   -1.13477
318000.0000   -1.89360
318040.0000   -3.42401
318080.0000   -0.96813
318120.0000   -3.41576
318160.0000   -2.86607
318200.0000   -3.22184
318240.0000   -2.35285
318280.0000   -3.65226
318320.0000   -2.22125
318360.0000   -1.84994
318400.0000   -2.35341
318440.0000   -2.39999
318480.0000   -3.82377
318520.0000   -1.64827
318560.0000   -1.01155
318600.0000   -1.44494
318640.0000   -0.62054
318680.0000   -2.23257
318720.0000   -2.98769
318760.0000   -3.07563
318800.0000   -1.14037
318840.0000   -2.22383
318880.0000   -1.55784
318920.0000   -0.55396
318960.0000    0.78938
319000.0000   -1.23051
319040.0000   -0.62519
319080.0000   -2.13028
319120.0000   -1.70055
319160.0000   -0.38307
319200.0000   -2.19460
319240.0000   -1.85095
319280.0000   -2.07092
319320.0000   -2.69270
319360.0000   -2.65539
319400.0000   -2.33094
319440.0000   -2.38485
319480.0000   -2.34712
319520.0000   -2.59076
319560.0000   -1.54590
319600.0000   -2.17658
319640.0000   -1.25607
319680.0000   -2.31434
319720.0000   -2.78530
319760.0000   -2.71116
319800.0000   -2.91261
319840.0000   -2.97342
319880.0000   -1.98908
319920.0000   -1.94965
319960.0000   -2.09335
320000.0000   -2.35218
320040.0000   -2.94068
320080.0000   -1.76172
320120.0000   -1.97936
320160.0000   -1.85471
320200.0000   -2.53509
320240.0000   -2.56755
320280.0000   -2.76083
320320.0000   -2.66224
320360.0000   -1.52356
320400.0000   -3.41438
320440.0000   -2.34790
320480.0000   -2.07616
320520.0000   -1.74087
320560.0000   -2.06590
320600.0000   -1.55285
320640.0000   -1.83406
320680.0000   -1.48642
320720.0000   -1.83578
320760.0000   -2.90742
320800.0000   -1.72920
320840.0000   -1.76130
320880.0000   -1.35683
320920.0000   -1.94289
320960.0000   -1.31801
321000.0000   -0.69089
321040.0000   -0.17474
321080.0000   -1.85280
321120.0000   -2.49598
321160.0000   -2.03845
321200.0000   -1.33678
321240.0000   -2.37704
321280.0000   -1.74689
321320.0000   -1.95719
321360.0000   -2.19366
321400.0000   -1.77303
321440.0000   -1.78016
321480.0000   -0.65869
321520.0000   -0.54726
321560.0000   -1.46114
321600.0000   -0.89002
321640.0000   -2.06541
321680.0000   -1.15497
321720.0000   -1.84330
321760.0000   -2.43036
321800.0000   -2.31121
321840.0000   -1.80783
321880.0000   -2.75269
321920.0000   -2.51940
321960.0000   -1.78121
322000.0000   -2.00277
322040.0000   -1.02854
322080.0000   -1.38770
322120.0000   -1.15323
322160.0000   -1.98805
322200.0000   -2.72139
322240.0000   -0.81210
322280.0000   -0.22472
322320.0000   -0.94549
322360.0000   -0.13297
322400.0000    0.38233
322440.0000   -0.27690
322480.0000   -0.31304
322520.0000   -0.51769
322560.0000   -0.59983
322600.0000   -2.16297
322640.0000   -1.39872
322680.0000   -1.72104
322720.0000   -2.41375
322760.0000   -2.85248
322800.0000   -2.14114
322840.0000   -1.68442
322880.0000   -0.53081
322920.0000   -0.69160
322960.0000   -0.36907
323000.0000   -1.66571
323040.0000   -2.74045
323080.0000   -1.01435
323120.0000   -1.03517
323160.0000   -1.19759
323200.0000   -0.77965
323240.0000   -1.33757
323280.0000   -2.08316
323320.0000   -1.96198
323360.0000   -1.28708
323400.0000   -0.75530
323440.0000    0.30866
323480.0000   -0.01232
323520.0000   -0.44284
323560.0000   -0.25866
323600.0000   -0.57829
323640.0000   -1.24795
323680.0000   -0.98606
323720.0000   -0.85833
323760.0000   -2.26168
323800.0000   -0.34566
323840.0000   -0.88607
323880.0000    0.04796
323920.0000   -0.89251
323960.0000   -0.54485
324000.0000   -0.45635
324040.0000    1.33774
324080.0000   -0.07052
324120.0000   -0.40540
324160.0000   -1.41259
324200.0000   -1.40441
324240.0000   -1.29915
324280.0000   -1.07758
324320.0000   -0.74514
324360.0000   -1.34005
324400.0000   -1.98122
324440.0000   -0.73790
324480.0000   -0.06908
324520.0000   -0.85065
324560.0000   -0.98536
324600.0000   -0.73206
324640.0000   -1.65148
324680.0000    0.00304
324720.0000   -0.30032
324760.0000   -0.29309
324800.0000   -0.72751
324840.0000   -0.98607
324880.0000   -0.36625
324920.0000   -0.39144
324960.0000   -0.13484
325000.0000   -0.19691
325040.0000   -0.71750
325080.0000   -0.01834
325120.0000   -1.23626
325160.0000   -0.81532
325200.0000    0.22304
325240.0000   -0.25145
325280.0000   -0.19003
325320.0000   -0.97334
325360.0000   -0.60938
325400.0000   -0.22073
325440.0000   -0.25310
325480.0000   -1.51244
325520.0000   -1.27600
325560.0000   -0.88177
325600.0000   -1.20759
325640.0000   -0.30760
325680.0000   -2.33010
325720.0000   -2.32256
325760.0000   -3.05769
325800.0000   -2.56254
325840.0000   -0.86496
325880.0000   -0.70740
325920.0000   -1.56031
325960.0000   -1.23370
326000.0000   -1.08749
326040.0000   -1.10089
326080.0000    0.05273
326120.0000    0.07303
326160.0000   -0.89731
326200.0000   -0.23515
326240.0000   -0.37756
326280.0000   -1.83322
326320.0000   -0.48638
326360.0000   -0.96327
326400.0000   -1.25490
326440.0000   -2.10871
326480.0000   -1.97442
326520.0000   -2.27490
326560.0000   -2.07590
326600.0000   -0.48965
326640.0000   -1.59015
326680.0000   -1.52931
326720.0000   -1.79397
326760.0000   -1.65134
326800.0000   -1.13763
326840.0000   -0.68051
326880.0000   -0.67242
326920.0000   -2.29321
326960.0000   -1.76923
327000.0000   -0.84206
327040.0000   -0.41834
327080.0000   -2.40164
327120.0000   -1.78667
327160.0000   -1.48655
327200.0000   -2.05334
327240.0000   -1.25897
327280.0000   -2.22733
327320.0000   -1.40522
327360.0000   -1.75187
327400.0000   -1.97833
327440.0000   -1.71671
327480.0000   -0.80320
327520.0000   -1.55188
327560.0000   -1.57040
327600.0000   -1.75439
327640.0000   -1.22036
327680.0000   -1.62707
327720.0000   -1.41225
327760.0000   -1.32773
327800.0000   -2.30353
327840.0000   -0.56118
327880.0000   -0.98571
327920.0000   -0.47648
327960.0000   -0.92414
328000.0000   -1.48071
328040.0000    0.26119
328080.0000   -0.80329
328120.0000   -1.13794
328160.0000   -0.21025
328200.0000   -0.67140
328240.0000   -2.45649
328280.0000   -2.08431
328320.0000   -1.65445
328360.0000   -1.74466
328400.0000   -2.87919
328440.0000   -3.30152
328480.0000   -2.26941
328520.0000   -2.23056
328560.0000   -2.11339
328600.0000   -0.60607
328640.0000   -0.65779
328680.0000   -0.28884
328720.0000   -1.02073
328760.0000   -1.77391
328800.0000   -3.08565
328840.0000   -1.46239
328880.0000   -0.75617
328920.0000   -1.49233
328960.0000   -1.36732
329000.0000   -2.05746
329040.0000   -0.97172
329080.0000   -0.67205
329120.0000   -2.24320
329160.0000   -1.89999
329200.0000   -1.47319
329240.0000   -2.92370
329280.0000   -1.94284
329320.0000   -1.96767
329360.0000   -2.28813
329400.0000   -3.00161
329440.0000   -2.13240
329480.0000   -1.43059
329520.0000   -2.05647
329560.0000   -2.11922
329600.0000   -3.64086
329640.0000   -4.42965
329680.0000   -2.43793
329720.0000   -3.76518
329760.0000   -2.58830
329800.0000   -2.98533
329840.0000   -3.25720
329880.0000   -2.57612
329920.0000   -2.18219
329960.0000   -1.57877
330000.0000   -1.91850
330040.0000   -2.39389
330080.0000   -3.38871
330120.0000   -1.47632
330160.0000   -1.86804
330200.0000   -1.74171
330240.0000   -0.70076
330280.0000   -1.45414
330320.0000   -1.01812
330360.0000    0.70065
330400.0000    0.00406
330440.0000   -1.13754
330480.0000   -0.88306
330520.0000   -2.17682
330560.0000   -1.32152
330600.0000   -0.24536
330640.0000   -1.49449
330680.0000   -2.34434
330720.0000   -2.77750
330760.0000   -3.09309
330800.0000   -1.55473
330840.0000   -2.06787
330880.0000   -3.01890
330920.0000   -2.64183
330960.0000   -3.17281
331000.0000   -3.26172
331040.0000   -2.20959
331080.0000   -2.51801
331120.0000   -1.49231
331160.0000   -3.44704
331200.0000   -3.22698
331240.0000   -3.43376
331280.0000   -3.67341
331320.0000   -2.46238
331360.0000   -1.60763
331400.0000   -4.75002
331440.0000   -3.65588
331480.0000   -2.72703
331520.0000   -2.20733
331560.0000   -2.21303
331600.0000   -0.87162
331640.0000   -2.12588
331680.0000   -1.77599
331720.0000   -2.44336
331760.0000   -2.66928
331800.0000   -2.02704
331840.0000   -2.69593
331880.0000   -0.83689
331920.0000   -1.85713
331960.0000   -2.96101
332000.0000   -3.93378
332040.0000   -4.76719
332080.0000   -3.48850
332120.0000   -5.16961
332160.0000   -4.40236
332200.0000   -3.83780
332240.0000   -3.07605
332280.0000   -3.02683
332320.0000   -3.55569
332360.0000   -2.91748
332400.0000   -2.96353
332440.0000   -1.99732
332480.0000   -1.98005
332520.0000   -1.40290
332560.0000   -2.14998
332600.0000   -1.50122
332640.0000   -2.25960
332680.0000   -1.27566
332720.0000   -1.25970
332760.0000   -0.49910
332800.0000   -0.19154
332840.0000   -0.89218
332880.0000   -0.92713
332920.0000   -1.27269
332960.0000   -0.74776
333000.0000   -1.68827
333040.0000   -2.22824
333080.0000   -1.22362
333120.0000   -1.13737
333160.0000   -1.48138
333200.0000   -0.73367
333240.0000   -1.46126
333280.0000   -1.16429
333320.0000   -1.64592
333360.0000   -1.34453
333400.0000   -1.28408
333440.0000   -3.24821
333480.0000   -1.52503
333520.0000   -1.20163
333560.0000   -0.72594
333600.0000   -0.66676
333640.0000   -1.09162
333680.0000   -0.83821
333720.0000   -0.01946
333760.0000   -1.94914
333800.0000   -1.89269
333840.0000   -2.46029
333880.0000   -2.09984
333920.0000   -2.20955
333960.0000   -1.29701
334000.0000   -0.69446
334040.0000   -1.06638
334080.0000    0.08041
334120.0000   -0.45188
334160.0000    0.09514
334200.0000    0.27131
334240.0000   -1.74023
334280.0000   -1.65289
334320.0000   -0.35985
334360.0000   -2.19532
334400.0000   -0.98127
334440.0000   -0.66811
334480.0000   -1.29719
334520.0000   -1.13929
334560.0000   -1.72713
334600.0000   -2.09946
334640.0000   -1.28765
334680.0000   -2.30076
334720.0000   -1.38077
334760.0000   -2.94046
334800.0000   -2.03495
334840.0000   -1.33864
334880.0000   -0.09391
334920.0000   -1.18565
334960.0000   -1.70541
335000.0000   -0.99805
335040.0000   -2.86743
335080.0000   -1.62426
335120.0000   -0.84529
335160.0000   -1.60521
335200.0000   -0.41256
335240.0000   -1.08911
335280.0000   -0.81696
335320.0000   -1.55168
335360.0000   -1.87052
335400.0000   -1.76463
335440.0000   -1.84242
335480.0000   -1.85202
335520.0000   -1.76270
335560.0000   -2.58359
335600.0000   -2.86102
335640.0000   -1.30021
335680.0000   -1.99094
335720.0000   -0.18013
335760.0000   -0.45083
335800.0000   -0.14513
335840.0000   -1.60547
335880.0000    0.03035
335920.0000   -1.32152
335960.0000   -1.47777
336000.0000   -2.40187
336040.0000   -1.96963
336080.0000   -1.70699
336120.0000   -1.31408
336160.0000    0.00514
336200.0000   -0.72575
336240.0000   -1.21152
336280.0000   -1.77813
336320.0000   -1.08292
336360.0000   -1.21517
336400.0000   -0.73176
336440.0000   -2.35616
336480.0000   -2.01582
336520.0000   -1.24176
336560.0000   -1.89832
336600.0000   -1.57047
336640.0000   -1.58612
336680.0000   -2.15333
336720.0000   -2.00850
336760.0000   -2.92323
336800.0000   -2.59652
336840.0000   -1.84537
336880.0000   -1.89017
336920.0000   -0.96456
336960.0000   -3.64459
337000.0000   -3.57327
337040.0000   -2.31133
337080.0000   -1.58599
337120.0000   -4.48896
337160.0000   -2.67128
337200.0000   -1.48879
337240.0000   -1.61484
337280.0000   -1.04872
337320.0000   -1.24706
337360.0000   -2.14710
337400.0000   -1.01424
337440.0000   -1.87626
337480.0000   -1.39447
337520.0000   -2.20059
337560.0000   -1.08120
337600.0000   -1.47936
337640.0000   -0.87083
337680.0000   -1.89876
337720.0000   -1.47622
337760.0000   -2.09458
337800.0000   -1.48716
337840.0000   -1.22004
337880.0000   -1.34611
337920.0000   -1.59457
337960.0000   -1.36688
338000.0000   -2.27434
338040.0000   -1.09253
338080.0000   -1.63779
338120.0000   -1.83220
338160.0000   -1.68514
338200.0000   -1.72158
338240.0000   -2.12629
338280.0000   -2.59343
338320.0000   -1.19399
338360.0000   -1.70484
338400.0000   -2.56218
338440.0000   -1.63732
338480.0000   -0.27890
338520.0000   -0.11093
338560.0000   -0.52352
338600.0000   -0.14844
338640.0000   -1.48203
338680.0000   -0.89113
338720.0000   -1.82828
338760.0000   -2.02323
338800.0000   -2.66901
338840.0000   -1.47281
338880.0000   -1.66380
338920.0000   -1.80908
338960.0000   -2.63146
339000.0000   -2.71920
339040.0000   -2.48342
339080.0000   -2.11711
339120.0000   -2.42395
339160.0000   -1.36094
339200.0000   -1.36486
339240.0000   -1.43074
339280.0000   -1.74361
339320.0000   -2.57116
339360.0000   -1.61925
339400.0000   -1.82357
339440.0000   -1.02642
339480.0000   -2.20027
339520.0000   -2.01447
339560.0000   -1.70448
339600.0000   -2.35772
339640.0000   -2.43802
339680.0000   -2.25277
339720.0000   -2.46444
339760.0000   -2.06313
339800.0000   -1.64063
339840.0000   -2.34737
339880.0000    0.13367
339920.0000   -1.85290
339960.0000   -0.37856
340000.0000   -0.37849
340040.0000   -0.63760
340080.0000   -1.36501
340120.0000   -0.68707
340160.0000   -1.40368
340200.0000   -0.75479
340240.0000   -0.54872
340280.0000   -1.32415
340320.0000   -0.60631
340360.0000   -1.24816
340400.0000   -0.74081
340440.0000   -1.13007
340480.0000   -1.00391
340520.0000   -0.62019
340560.0000   -0.76235
340600.0000   -1.21278
340640.0000   -0.86233
340680.0000   -1.58254
340720.0000    0.17116
340760.0000    0.12831
340800.0000   -1.72739
340840.0000   -0.87851
340880.0000   -1.69931
340920.0000   -1.01771
340960.0000   -1.76249
341000.0000   -1.35623
341040.0000   -1.74520
341080.0000   -1.78098
341120.0000   -1.45117
341160.0000   -1.51770
341200.0000   -0.10295
341240.0000   -0.03574
341280.0000   -1.39070
341320.0000   -0.90447
341360.0000   -1.26414
341400.0000   -0.72751
341440.0000   -1.37214
341480.0000   -2.42348
341520.0000   -1.24300
341560.0000   -0.84891
341600.0000   -1.20185
341640.0000   -0.74473
341680.0000   -0.52253
341720.0000   -1.18981
341760.0000   -1.83278
341800.0000   -2.85276
341840.0000   -0.43444
341880.0000   -0.24916
341920.0000   -0.13956
341960.0000   -0.71925
342000.0000   -1.33076
342040.0000   -2.96988
342080.0000   -2.10238
342120.0000   -1.34270
342160.0000   -1.28148
342200.0000   -1.79054
342240.0000   -3.37816
342280.0000   -2.56990
342320.0000   -0.81836
342360.0000   -1.80125
342400.0000   -1.11792
342440.0000   -2.28814
342480.0000   -3.72346
342520.0000   -1.93559
342560.0000   -3.66720
342600.0000   -3.18259
342640.0000   -2.59013
342680.0000   -2.57568
342720.0000   -1.89944
342760.0000   -2.21526
342800.0000   -2.17143
342840.0000   -2.30541
342880.0000   -1.95359
342920.0000   -1.52929
342960.0000   -2.72086
343000.0000   -0.88129
343040.0000   -1.32160
343080.0000   -1.91197
343120.0000   -1.75269
343160.0000   -0.97734
343200.0000   -2.16509
343240.0000   -1.59611
343280.0000   -0.52551
343320.0000   -0.76229
343360.0000   -1.36840
343400.0000   -2.40652
343440.0000   -1.80174
343480.0000   -1.43269
343520.0000   -3.26100
343560.0000   -1.69128
343600.0000   -2.38265
343640.0000   -1.25892
343680.0000   -2.19331
343720.0000   -2.06046
343760.0000   -1.29704
343800.0000   -1.32702
343840.0000   -0.98631
343880.0000    0.11175
343920.0000   -0.94490
343960.0000    0.47698
344000.0000   -0.09466
344040.0000   -0.30482
344080.0000   -2.05220
344120.0000   -0.75968
344160.0000    0.32451
344200.0000   -0.88841
344240.0000   -1.66684
344280.0000   -0.19599
344320.0000   -0.33386
344360.0000   -0.56531
344400.0000   -0.80500
344440.0000   -0.65449
344480.0000   -0.00409
344520.0000    0.20611
344560.0000   -0.56237
344600.0000   -0.12273
344640.0000   -0.02426
344680.0000   -0.84713
344720.0000   -1.12116
344760.0000   -1.04370
344800.0000   -1.38158
344840.0000   -0.80108
344880.0000   -1.20920
344920.0000   -2.05849
344960.0000   -1.10368
345000.0000   -1.48176
345040.0000   -1.93639
345080.0000   -2.20142
345120.0000   -0.89675
345160.0000   -1.01534
345200.0000   -1.13629
345240.0000   -0.16463
345280.0000    0.13900
345320.0000   -0.53959
345360.0000    1.11541
345400.0000   -1.02369
345440.0000   -0.44392
345480.0000   -0.06974
345520.0000   -0.51290
345560.0000   -0.91883
345600.0000   -1.16562
345640.0000   -0.86802
345680.0000   -1.01799
345720.0000   -1.88989
345760.0000   -1.46301
345800.0000   -1.11083
345840.0000   -0.78408
345880.0000   -0.99951
345920.0000   -2.41453
345960.0000   -2.80578
346000.0000   -0.88748
346040.0000   -0.21353
346080.0000   -0.80713
346120.0000   -1.56727
346160.0000   -0.70234
346200.0000   -0.83217
346240.0000   -1.58134
346280.0000   -1.82615
346320.0000   -0.25897
346360.0000   -0.52887
346400.0000   -0.45177
346440.0000   -1.40585
346480.0000   -1.36711
346520.0000   -0.81968
346560.0000   -0.78744
346600.0000   -0.57679
346640.0000   -0.82813
346680.0000   -0.58726
346720.0000   -1.31091
346760.0000   -0.10636
346800.0000    0.10358
346840.0000   -1.00691
346880.0000   -2.00115
346920.0000   -0.98128
346960.0000   -1.01719
347000.0000    0.17804
347040.0000   -0.31008
347080.0000   -0.92842
347120.0000   -0.99524
347160.0000   -0.32937
347200.0000   -1.98462
347240.0000   -1.73297
347280.0000   -1.89722
347320.0000   -0.98861
347360.0000   -0.99753
347400.0000   -1.53148
347440.0000   -1.26436
347480.0000   -0.76116
347520.0000   -1.43000
347560.0000   -1.16137
347600.0000   -0.62151
347640.0000   -0.96750
347680.0000   -1.12657
347720.0000   -0.54016
347760.0000   -1.25336
347800.0000   -2.12383
347840.0000   -1.10421
347880.0000   -0.67419
347920.0000   -1.07154
347960.0000   -1.40030
348000.0000   -2.05737
348040.0000   -2.01119
348080.0000   -3.02009
348120.0000   -1.34675
348160.0000   -1.70439
348200.0000   -1.04953
348240.0000   -1.07635
348280.0000   -1.26473
348320.0000   -1.11527
348360.0000   -2.04394
348400.0000   -1.15298
348440.0000   -1.31196
348480.0000   -1.32516
348520.0000   -1.66134
348560.0000   -0.81375
348600.0000   -0.80204
348640.0000   -2.27369
348680.0000   -0.51098
348720.0000   -1.26233
348760.0000   -2.39061
348800.0000   -2.08730
348840.0000   -2.79266
348880.0000   -2.07937
348920.0000   -1.91993
348960.0000   -1.86141
349000.0000   -1.06385
349040.0000   -2.12434
349080.0000   -3.28084
349120.0000   -1.61696
349160.0000   -0.96123
349200.0000   -0.69414
349240.0000   -0.67058
349280.0000   -1.71137
349320.0000   -1.52962
349360.0000   -1.21899
349400.0000   -1.88846
349440.0000   -1.14669
349480.0000   -1.27368
349520.0000   -1.38266
349560.0000   -1.49498
349600.0000   -1.02243
349640.0000   -1.12039
349680.0000   -0.23796
349720.0000   -1.69015
349760.0000   -1.98772
349800.0000   -1.98436
349840.0000   -1.72183
349880.0000    0.26818
349920.0000   -1.56752
349960.0000   -1.89915
350000.0000   -1.59296
350040.0000   -0.74866
350080.0000   -0.67675
350120.0000   -1.08729
350160.0000   -2.08056
350200.0000   -0.81270
350240.0000   -0.99046
350280.0000   -1.49556
350320.0000   -2.01294
350360.0000   -0.32001
350400.0000   -1.08560
350440.0000   -1.56310
350480.0000   -1.68080
350520.0000   -1.60999
350560.0000    0.02827
350600.0000   -2.06386
350640.0000   -0.83406
350680.0000   -1.21939
350720.0000   -2.11770
350760.0000   -2.14271
350800.0000   -1.74371
350840.0000   -1.70404
350880.0000   -1.28975
350920.0000   -1.43779
350960.0000   -0.27276
351000.0000   -0.45010
351040.0000   -0.95335
351080.0000   -0.81856
351120.0000   -0.08890
351160.0000   -0.20565
351200.0000   -1.31551
351240.0000   -0.55361
351280.0000   -0.66760
351320.0000   -1.19086
351360.0000   -1.42730
351400.0000   -1.41534
351440.0000   -1.33515
351480.0000   -1.47157
351520.0000   -0.97253
351560.0000   -2.23554
351600.0000   -1.53984
351640.0000   -0.58756
351680.0000   -0.57898
351720.0000   -3.11215
351760.0000   -0.82811
351800.0000   -0.62640
351840.0000   -1.27335
351880.0000   -1.00452
351920.0000   -0.76919
351960.0000   -1.04605
352000.0000   -1.04554
352040.0000   -1.41693
352080.0000   -1.69485
352120.0000   -0.21918
352160.0000   -0.41625
352200.0000   -1.49615
352240.0000   -0.79463
352280.0000   -0.21491
352320.0000   -0.84118
352360.0000   -0.25666
352400.0000   -1.26489
352440.0000    0.25412
352480.0000    0.47309
352520.0000   -0.00365
352560.0000   -0.83956
352600.0000   -2.92869
352640.0000   -2.94674
352680.0000   -1.52844
352720.0000   -1.47074
352760.0000   -0.60448
352800.0000   -2.01133
352840.0000   -1.40100
352880.0000   -0.69811
352920.0000   -0.44133
352960.0000   -1.52446
353000.0000   -1.87853
353040.0000   -0.65820
353080.0000   -0.24524
353120.0000   -0.95824
353160.0000   -0.76311
353200.0000   -0.48881
353240.0000   -0.26618
353280.0000   -0.18406
353320.0000   -1.07419
353360.0000   -0.77771
353400.0000   -1.36982
353440.0000   -1.49989
353480.0000   -0.37596
353520.0000   -0.15205
353560.0000   -1.21998
353600.0000   -0.79010
353640.0000   -0.49635
353680.0000   -0.91291
353720.0000   -1.19187
353760.0000   -1.08264
353800.0000    0.43229
353840.0000   -0.91505
353880.0000   -1.51426
353920.0000   -0.71380
353960.0000    0.50811
354000.0000    0.41466
354040.0000   -1.61705
354080.0000   -0.96764
354120.0000   -0.15189
354160.0000   -1.19047
354200.0000   -1.00800
354240.0000    0.70463
354280.0000   -0.67008
354320.0000    0.65526
354360.0000    1.70086
354400.0000   -0.19094
354440.0000    0.32774
354480.0000   -0.18012
354520.0000   -0.86054
354560.0000    0.28577
354600.0000   -0.40869
354640.0000   -0.74659
354680.0000   -0.15226
354720.0000   -1.00437
354760.0000   -1.38911
354800.0000   -1.77364
354840.0000   -1.83679
354880.0000   -1.92717
354920.0000   -1.48101
354960.0000   -0.51134
355000.0000   -0.56249
355040.0000   -0.64359
355080.0000   -1.09195
355120.0000   -0.32760
355160.0000   -1.30961
355200.0000   -1.15166
355240.0000   -2.09962
355280.0000   -2.06379
355320.0000   -0.16587
355360.0000   -1.18245
355400.0000   -1.01280
355440.0000   -0.91310
355480.0000   -0.93010
355520.0000   -0.93655
355560.0000   -1.02312
355600.0000   -0.47754
355640.0000   -0.16581
355680.0000   -1.11706
355720.0000   -1.51587
355760.0000   -0.79451
355800.0000   -0.34157
355840.0000    0.07231
355880.0000    1.11717
355920.0000   -0.99513
355960.0000   -0.38781
356000.0000   -1.00890
356040.0000   -1.83010
356080.0000   -2.87183
356120.0000   -1.70312
356160.0000   -0.74970
356200.0000   -1.35313
356240.0000   -1.56974
356280.0000   -0.90262
356320.0000   -1.74597
356360.0000   -1.79729
356400.0000   -2.47257
356440.0000   -2.66235
356480.0000   -1.64675
356520.0000   -1.15886
356560.0000   -0.88126
356600.0000   -1.20046
356640.0000   -0.97049
356680.0000   -0.73456
356720.0000   -0.90764
356760.0000   -1.53670
356800.0000   -1.48632
356840.0000   -1.81867
356880.0000   -3.35557
356920.0000   -2.88757
356960.0000   -0.66580
357000.0000   -0.98397
357040.0000   -1.18051
357080.0000   -0.63494
357120.0000   -2.14751
357160.0000   -1.61291
357200.0000   -2.04863
357240.0000   -1.51446
357280.0000   -3.15458
357320.0000   -3.22810
357360.0000   -2.74585
357400.0000   -1.16767
357440.0000   -1.18878
357480.0000   -1.57720
357520.0000   -1.96996
357560.0000   -3.27922
357600.0000   -1.92666
357640.0000   -1.28736
357680.0000   -2.02347
357720.0000   -2.01086
357760.0000   -2.70817
357800.0000   -1.74902
357840.0000   -2.26634
357880.0000   -2.26496
357920.0000   -1.65618
357960.0000   -2.79008
358000.0000   -2.74615
358040.0000   -3.23471
358080.0000   -1.53924
358120.0000   -1.36761
358160.0000   -2.55257
358200.0000   -1.72184
358240.0000   -1.87250
358280.0000   -2.20858
358320.0000   -2.32917
358360.0000   -1.48508
358400.0000   -2.29117
358440.0000   -1.71485
358480.0000   -2.45272
358520.0000   -2.47022
358560.0000   -2.02330
358600.0000   -1.29259
358640.0000   -0.65955
358680.0000   -0.26907
358720.0000   -0.22218
358760.0000   -0.75771
358800.0000   -1.96489
358840.0000   -2.60856
358880.0000   -1.87931
358920.0000   -2.12783
358960.0000   -2.23932
359000.0000   -2.68524
359040.0000   -3.00617
359080.0000   -2.91400
359120.0000   -2.25150
359160.0000   -2.19348
359200.0000   -2.89135
359240.0000   -3.16370
359280.0000   -2.91247
359320.0000   -1.85140
359360.0000   -2.38163
359400.0000   -3.20003
359440.0000   -2.23827
359480.0000   -3.06396
359520.0000   -3.08637
359560.0000   -3.50382
359600.0000   -1.66598
359640.0000   -1.26385
359680.0000   -1.79335
359720.0000   -0.96600
359760.0000   -0.54789
359800.0000   -0.46946
359840.0000    0.40189
359880.0000   -0.66650
359920.0000   -1.03173
359960.0000   -1.90385
360000.0000   -0.19259
360040.0000   -0.05964
360080.0000   -0.42621
360120.0000   -0.09943
360160.0000   -1.03456
360200.0000   -1.27709
360240.0000   -0.89332
360280.0000   -1.60961
360320.0000   -0.77576
360360.0000   -0.09366
360400.0000   -0.58294
360440.0000   -0.33019
360480.0000   -0.64817
360520.0000   -1.42366
360560.0000   -0.71465
360600.0000   -1.35973
360640.0000   -0.38986
360680.0000   -0.70727
360720.0000   -1.24317
360760.0000   -1.20971
360800.0000   -1.07793
360840.0000   -0.64255
360880.0000   -1.81376
360920.0000    0.02024
360960.0000   -0.21105
361000.0000   -1.05216
361040.0000   -0.51955
361080.0000   -0.19135
361120.0000   -1.41598
361160.0000   -0.75142
361200.0000   -2.15112
361240.0000   -1.41441
361280.0000   -1.13336
361320.0000   -1.48985
361360.0000   -1.93832
361400.0000   -1.87984
361440.0000   -2.24399
361480.0000   -2.61264
361520.0000   -1.60072
361560.0000   -2.41154
361600.0000   -0.93870
361640.0000   -1.05088
361680.0000   -0.51642
361720.0000   -1.41722
361760.0000   -0.19692
361800.0000   -0.89833
361840.0000   -0.96846
361880.0000   -1.30410
361920.0000   -0.36898
361960.0000   -0.10889
362000.0000   -1.89079
362040.0000   -0.31339
362080.0000   -1.14728
362120.0000   -1.24609
362160.0000   -0.96473
362200.0000   -0.84154
362240.0000   -0.86760
362280.0000   -2.04902
362320.0000   -1.53446
362360.0000   -2.73976
362400.0000   -2.85970
362440.0000   -2.57901
362480.0000   -1.96014
362520.0000   -2.61224
362560.0000   -1.19290
362600.0000   -2.23990
362640.0000   -2.82818
362680.0000   -2.41733
362720.0000   -2.28967
362760.0000   -1.66742
362800.0000   -1.30051
362840.0000   -0.99142
362880.0000   -2.19652
362920.0000   -1.13144
362960.0000   -1.57870
363000.0000   -1.61711
363040.0000   -1.36959
363080.0000   -1.46203
363120.0000   -1.83382
363160.0000   -2.30836
363200.0000   -2.29251
363240.0000   -1.75683
363280.0000   -1.81585
363320.0000   -2.44270
363360.0000   -1.66446
363400.0000   -2.07986
363440.0000   -0.49339
363480.0000    0.00381
363520.0000    0.15783
363560.0000   -0.60582
363600.0000   -1.11469
363640.0000   -0.65982
363680.0000   -1.12446
363720.0000   -0.60754
363760.0000   -0.29825
363800.0000   -0.81894
363840.0000   -2.39739
363880.0000   -3.20089
363920.0000   -2.37284
363960.0000   -1.98444
364000.0000   -1.85473
364040.0000   -2.32092
364080.0000   -2.10833
364120.0000   -1.11699
364160.0000   -1.78128
364200.0000   -2.09216
364240.0000   -2.11920
364280.0000   -2.76853
364320.0000   -2.44909
364360.0000   -3.24516
364400.0000   -3.25997
364440.0000   -3.09318
364480.0000   -3.41657
364520.0000   -1.34313
364560.0000   -1.65566
364600.0000   -1.65918
364640.0000   -1.55811
364680.0000   -1.86022
364720.0000   -1.34913
364760.0000   -1.95674
364800.0000    0.00588
364840.0000    0.42222
364880.0000   -1.11295
364920.0000   -0.75781
364960.0000   -1.92935
365000.0000   -2.40804
365040.0000   -2.65105
365080.0000   -2.30523
365120.0000   -4.14796
365160.0000   -2.57209
365200.0000   -2.15750
365240.0000   -0.21103
365280.0000   -0.87768
365320.0000   -1.73632
365360.0000   -2.11891
365400.0000   -3.92593
365440.0000   -1.52601
365480.0000   -1.88490
365520.0000   -1.57418
365560.0000   -2.52564
365600.0000   -1.97244
365640.0000   -3.11337
365680.0000   -2.51270
365720.0000   -2.10245
365760.0000   -2.99542
365800.0000   -2.80431
365840.0000   -2.29109
365880.0000   -3.54791
365920.0000   -4.31861
365960.0000   -3.66108
366000.0000   -3.62359
366040.0000   -4.51845
366080.0000   -4.59583
366120.0000   -2.25341
366160.0000   -2.99597
366200.0000   -3.66073
366240.0000   -4.60906
366280.0000   -4.62475
366320.0000   -4.39774
366360.0000   -3.84385
366400.0000   -4.22836
366440.0000   -3.03530
366480.0000   -3.15179
366520.0000   -4.12233
366560.0000   -5.09080
366600.0000   -5.13804
366640.0000   -4.10210
366680.0000   -4.15048
366720.0000   -4.46240
366760.0000   -4.23042
366800.0000   -4.33675
366840.0000   -3.86395
366880.0000   -4.15239
366920.0000   -4.60518
366960.0000   -2.86189
367000.0000   -3.77989
367040.0000   -4.73467
367080.0000   -3.65650
367120.0000   -3.51524
367160.0000   -3.66441
367200.0000   -4.10810
367240.0000   -3.75133
367280.0000   -3.51795
367320.0000   -2.67019
367360.0000   -2.83481
367400.0000   -2.48966
367440.0000   -3.43051
367480.0000   -2.61273
367520.0000   -1.77498
367560.0000   -2.21289
367600.0000   -1.38383
367640.0000   -1.53059
367680.0000   -1.73000
367720.0000   -1.57541
367760.0000   -2.64347
367800.0000   -1.30359
367840.0000   -0.51343
367880.0000   -0.27312
367920.0000   -1.62023
367960.0000   -2.25645
368000.0000   -2.04514
368040.0000   -1.32028
368080.0000   -1.39054
368120.0000   -2.55872
368160.0000   -2.74689
368200.0000   -3.03664
368240.0000   -2.89525
368280.0000   -3.93897
368320.0000   -3.93454
368360.0000   -2.65573
368400.0000   -3.35836
368440.0000   -2.56895
368480.0000   -2.26852
368520.0000   -2.18577
368560.0000   -1.61802
368600.0000   -0.94494
368640.0000   -1.11171
368680.0000    0.00467
368720.0000    0.30192
368760.0000   -0.39341
368800.0000    0.66277
368840.0000    0.11687
368880.0000    0.43127
368920.0000   -0.25046
368960.0000   -2.01101
369000.0000   -1.36152
369040.0000   -2.34616
369080.0000   -2.08424
369120.0000   -2.82344
369160.0000   -2.82474
369200.0000   -2.79528
369240.0000   -1.68436
369280.0000   -2.56882
369320.0000   -1.03338
369360.0000   -1.84792
369400.0000   -1.70247
369440.0000   -1.42878
369480.0000   -1.48682
369520.0000   -1.30170
369560.0000   -1.11728
369600.0000   -0.31551
369640.0000   -0.48207
369680.0000   -0.24253
369720.0000    0.27254
369760.0000    0.29099
369800.0000   -0.32790
369840.0000   -0.39295
369880.0000   -0.17345
369920.0000   -0.65720
369960.0000   -0.95523
370000.0000   -0.49867
370040.0000   -0.24099
370080.0000   -0.99686
370120.0000   -0.67830
370160.0000   -0.71602
370200.0000    0.31397
370240.0000    0.32237
370280.0000   -0.06751
370320.0000   -1.59028
370360.0000   -1.33649
370400.0000   -0.96991
370440.0000   -1.60558
370480.0000   -1.13266
370520.0000   -2.09668
370560.0000   -1.30504
370600.0000   -1.45423
370640.0000   -2.00719
370680.0000   -2.57473
370720.0000   -1.71286
370760.0000   -1.91929
370800.0000   -2.53834
370840.0000   -2.50655
370880.0000   -2.50845
370920.0000   -2.10962
370960.0000   -2.59111
371000.0000   -1.50682
371040.0000   -1.32886
371080.0000   -2.06139
371120.0000   -1.73955
371160.0000   -2.70734
371200.0000   -3.10633
371240.0000   -2.33196
371280.0000   -2.76142
371320.0000   -2.29806
371360.0000   -2.11059
371400.0000   -2.87577
371440.0000   -2.16820
371480.0000   -2.34666
371520.0000   -2.21362
371560.0000   -1.98472
371600.0000   -1.94162
371640.0000   -1.75295
371680.0000   -1.09946
371720.0000   -1.19681
371760.0000   -1.43094
371800.0000   -2.16905
371840.0000   -1.88383
371880.0000   -2.43734
371920.0000   -2.43275
371960.0000   -2.74797
372000.0000   -2.07783
372040.0000   -1.68931
372080.0000   -2.87594
372120.0000   -3.85982
372160.0000   -3.04875
372200.0000   -2.75153
372240.0000   -2.31763
372280.0000   -1.80738
372320.0000   -2.19066
372360.0000   -2.01138
372400.0000   -2.50901
372440.0000   -3.01868
372480.0000   -2.34504
372520.0000   -4.05533
372560.0000   -3.21193
372600.0000   -3.69447
372640.0000   -2.34500
372680.0000   -2.01097
372720.0000   -2.62915
372760.0000   -2.44889
372800.0000   -2.03424
372840.0000   -2.01600
372880.0000   -1.66670
372920.0000   -1.62528
372960.0000   -1.30039
373000.0000   -1.26859
373040.0000   -2.69378
373080.0000   -3.75407
373120.0000   -4.44920
373160.0000   -3.53705
373200.0000   -2.52138
373240.0000   -3.09617
373280.0000   -3.36531
373320.0000   -2.63454
373360.0000   -2.42416
373400.0000   -3.01832
373440.0000   -3.18469
373480.0000   -2.98279
373520.0000   -2.72665
373560.0000   -2.36647
373600.0000   -3.34996
373640.0000   -4.01374
373680.0000   -4.74858
373720.0000   -4.82043
373760.0000   -3.41625
373800.0000   -3.29120
373840.0000   -3.98907
373880.0000   -4.65625
373920.0000   -3.39058
373960.0000   -3.42743
374000.0000   -1.35100
374040.0000   -3.40339
374080.0000   -3.30085
374120.0000   -2.56760
374160.0000   -3.50101
374200.0000   -3.50085
374240.0000   -3.45803
374280.0000   -1.56609
374320.0000   -3.08601
374360.0000   -4.09757
374400.0000   -3.09454
374440.0000   -2.18367
374480.0000   -2.12313
374520.0000   -3.91137
374560.0000   -3.42364
374600.0000   -3.37734
374640.0000   -3.33417
374680.0000   -1.91896
374720.0000   -2.66968
374760.0000   -3.39813
374800.0000   -3.54160
374840.0000   -3.56168
374880.0000   -1.91281
374920.0000   -2.12718
374960.0000   -3.45240
375000.0000   -3.59182
375040.0000   -2.47480
375080.0000   -1.64447
375120.0000   -1.94834
375160.0000   -3.39579
375200.0000   -2.59520
375240.0000   -1.63705
375280.0000   -2.49171
375320.0000   -2.99958
375360.0000   -2.63516
375400.0000   -1.74488
375440.0000   -3.24067
375480.0000   -1.18785
375520.0000   -3.11528
375560.0000   -1.99038
375600.0000   -3.07568
375640.0000   -2.41974
375680.0000   -3.00852
375720.0000   -2.79501
375760.0000   -2.46090
375800.0000   -2.61082
375840.0000   -3.55098
375880.0000   -2.89420
375920.0000   -3.03500
375960.0000   -4.22253
376000.0000   -3.42830
376040.0000   -3.80097
376080.0000   -3.66710
376120.0000   -3.22869
376160.0000   -2.59834
376200.0000   -3.61940
376240.0000   -1.81392
376280.0000   -2.27879
376320.0000   -3.37122
376360.0000   -3.92401
376400.0000   -3.38876
376440.0000   -4.15585
376480.0000   -3.16952
376520.0000   -2.58501
376560.0000   -3.00521
376600.0000   -2.57258
376640.0000   -2.74183
376680.0000   -2.21422
376720.0000   -2.36814
376760.0000   -3.04090
376800.0000   -2.14831
376840.0000   -2.25315
376880.0000   -2.13934
376920.0000   -2.03106
376960.0000   -0.21122
377000.0000   -0.79928
377040.0000   -0.61790
377080.0000   -2.00992
377120.0000   -1.73017
377160.0000   -1.25579
377200.0000   -1.03897
377240.0000   -1.02100
377280.0000   -0.52897
377320.0000   -1.36796
377360.0000    0.42988
377400.0000   -0.38310
377440.0000   -1.08742
377480.0000   -1.07940
377520.0000   -0.95383
377560.0000   -0.85673
377600.0000   -0.33072
377640.0000   -1.18765
377680.0000   -0.86431
377720.0000   -0.50792
377760.0000   -1.69370
377800.0000   -1.81655
377840.0000   -2.09096
377880.0000   -3.08185
377920.0000   -2.83617
377960.0000   -3.10800
378000.0000   -3.26657
378040.0000   -2.02695
378080.0000   -2.55012
378120.0000   -2.49769
378160.0000   -3.15136
378200.0000   -3.80572
378240.0000   -1.22546
378280.0000   -2.00181
378320.0000   -2.51839
378360.0000   -1.99849
378400.0000   -1.15696
378440.0000   -1.48048
378480.0000   -1.75776
378520.0000   -1.22309
378560.0000   -1.11704
378600.0000   -1.49940
378640.0000   -2.73071
378680.0000   -2.15218
378720.0000   -2.47132
378760.0000   -1.89273
378800.0000   -2.19304
378840.0000   -2.29711
378880.0000   -2.51478
378920.0000   -2.16282
378960.0000   -1.95742
379000.0000   -1.93685
379040.0000   -2.89873
379080.0000   -1.90090
379120.0000   -1.61548
379160.0000   -1.22784
379200.0000    0.27359
379240.0000   -1.01783
379280.0000   -1.21295
379320.0000   -0.49998
379360.0000   -1.93690
379400.0000   -2.63989
379440.0000   -1.81559
379480.0000   -1.28915
379520.0000   -2.37693
379560.0000   -0.43072
379600.0000   -1.07640
379640.0000   -1.30005
379680.0000   -0.52785
379720.0000   -1.52277
379760.0000   -2.07425
379800.0000   -1.64670
379840.0000   -1.39330
379880.0000   -0.93972
379920.0000   -1.34541
379960.0000   -1.24948
380000.0000   -0.83341
380040.0000   -0.03121
380080.0000   -1.29263
380120.0000    0.47075
380160.0000    0.36728
380200.0000   -0.55349
380240.0000   -0.81890
380280.0000    0.04085
380320.0000    0.24819
380360.0000    0.62100
380400.0000   -0.33912
380440.0000   -0.06492
380480.0000   -0.65888
380520.0000   -1.64999
380560.0000   -1.65660
380600.0000   -1.40404
380640.0000   -1.57548
380680.0000   -1.26269
380720.0000   -1.84836
380760.0000   -2.26531
380800.0000   -1.93409
380840.0000   -0.98761
380880.0000   -1.46146
380920.0000   -2.16861
380960.0000   -1.40757
381000.0000   -2.18106
381040.0000   -2.28738
381080.0000   -2.02427
381120.0000   -1.49777
381160.0000   -0.72583
381200.0000   -1.55932
381240.0000   -0.92239
381280.0000   -1.80590
381320.0000   -1.24245
381360.0000   -1.37818
381400.0000   -1.40515
381440.0000    0.24198
381480.0000   -0.43308
381520.0000   -1.96140
381560.0000   -2.63286
381600.0000   -2.16539
381640.0000   -1.58297
381680.0000   -2.57691
381720.0000   -1.21166
381760.0000   -0.25641
381800.0000   -1.15008
381840.0000    0.33935
381880.0000   -0.14905
381920.0000   -0.24410
381960.0000   -1.25766
382000.0000   -1.61748
382040.0000   -1.25583
382080.0000   -1.52074
382120.0000   -0.78201
382160.0000   -0.47964
382200.0000   -0.97771
382240.0000   -0.48929
382280.0000   -2.00457
382320.0000   -1.61556
382360.0000   -1.62457
382400.0000   -1.73905
382440.0000   -1.58678
382480.0000   -2.30168
382520.0000   -1.27269
382560.0000   -1.34650
382600.0000   -0.30343
382640.0000   -0.44376
382680.0000   -1.17157
382720.0000   -1.07372
382760.0000   -0.15844
382800.0000   -1.61857
382840.0000   -0.82138
382880.0000   -0.07179
382920.0000   -0.61637
382960.0000   -1.78199
383000.0000   -1.41875
383040.0000   -1.04424
383080.0000   -0.87068
383120.0000   -0.54612
383160.0000    0.20396
383200.0000    0.02615
383240.0000   -1.38731
383280.0000   -0.74288
383320.0000   -0.92043
383360.0000   -1.70593
383400.0000   -1.10978
383440.0000   -1.53433
383480.0000   -1.03084
383520.0000   -0.78423
383560.0000   -0.96873
383600.0000   -1.11191
383640.0000   -1.59136
383680.0000   -0.73067
383720.0000   -0.50153
383760.0000   -0.93692
383800.0000   -1.42523
383840.0000   -1.23643
383880.0000   -0.99566
383920.0000   -0.68546
383960.0000   -2.46348
384000.0000   -1.28668
384040.0000   -0.75742
384080.0000   -0.91437
384120.0000   -1.25186
384160.0000   -1.32822
384200.0000   -2.51275
384240.0000   -2.14063
384280.0000   -0.42292
384320.0000   -1.55085
384360.0000   -1.80272
384400.0000   -3.12514
384440.0000   -3.21144
384480.0000   -1.76308
384520.0000   -2.92921
384560.0000   -1.80300
384600.0000   -2.19387
384640.0000   -2.78286
384680.0000   -2.23725
384720.0000   -2.30248
384760.0000   -2.72855
384800.0000   -1.93059
384840.0000   -1.43254
384880.0000   -1.99448
384920.0000   -0.70058
384960.0000   -0.64546
385000.0000   -0.38176
385040.0000   -1.07246
385080.0000   -1.06549
385120.0000   -0.85893
385160.0000   -1.91100
385200.0000   -2.07251
385240.0000   -1.73520
385280.0000   -2.84140
385320.0000   -1.81177
385360.0000   -1.64005
385400.0000   -1.12328
385440.0000   -0.65139
385480.0000   -0.65143
385520.0000   -0.50898
385560.0000   -0.73888
385600.0000   -1.19713
385640.0000   -0.62589
385680.0000   -2.34582
385720.0000   -0.75280
385760.0000   -1.18843
385800.0000   -2.17058
385840.0000   -1.90505
385880.0000   -3.27241
385920.0000   -3.03573
385960.0000   -2.51585
386000.0000   -2.20072
386040.0000   -2.93455
386080.0000   -3.29112
386120.0000   -3.02794
386160.0000   -2.32996
386200.0000   -2.41601
386240.0000   -2.50364
386280.0000   -1.80973
386320.0000   -2.24400
386360.0000   -3.93370
386400.0000   -1.99796
386440.0000   -1.78060
386480.0000   -0.89180
386520.0000   -1.37059
386560.0000   -1.96708
386600.0000   -2.61484
386640.0000   -2.69366
386680.0000   -2.68694
386720.0000   -2.10279
386760.0000   -2.64463
386800.0000   -1.80501
386840.0000   -3.99055
386880.0000   -2.16929
386920.0000   -3.22970
386960.0000   -3.75447
387000.0000   -2.30562
387040.0000   -3.09451
387080.0000   -1.87611
387120.0000   -2.96215
387160.0000   -4.20607
387200.0000   -3.39745
387240.0000   -2.15492
387280.0000   -2.57084
387320.0000   -2.29882
387360.0000   -2.16016
387400.0000   -1.04606
387440.0000   -0.18181
387480.0000   -1.94634
387520.0000   -1.55534
387560.0000   -2.28319
387600.0000   -1.81414
387640.0000   -2.06140
387680.0000   -1.88415
387720.0000   -2.29501
387760.0000   -0.88120
387800.0000   -2.17493
387840.0000   -0.16366
387880.0000   -0.53321
387920.0000   -0.12061
387960.0000   -2.15243
388000.0000   -2.07082
388040.0000   -2.60418
388080.0000   -2.51955
388120.0000   -1.92900
388160.0000   -2.14984
388200.0000   -1.41839
388240.0000   -2.32068
388280.0000   -2.34941
388320.0000   -3.19901
388360.0000   -2.92688
388400.0000   -2.56061
388440.0000   -2.63498
388480.0000   -1.65811
388520.0000   -2.74101
388560.0000   -3.22315
388600.0000   -2.39186
388640.0000   -1.69313
388680.0000   -2.07325
388720.0000   -2.82945
388760.0000   -3.41348
388800.0000   -2.36295
388840.0000   -3.15097
388880.0000   -1.81939
388920.0000   -0.79717
388960.0000   -1.88710
389000.0000   -2.57917
389040.0000   -3.37140
389080.0000   -3.34936
389120.0000   -3.78200
389160.0000   -4.40242
389200.0000   -3.91861
389240.0000   -4.26540
389280.0000   -5.15157
389320.0000   -2.97924
389360.0000   -3.76129
389400.0000   -3.45363
389440.0000   -3.55541
389480.0000   -2.91919
389520.0000   -2.50046
389560.0000   -3.23122
389600.0000   -2.98841
389640.0000   -2.18458
389680.0000   -2.21263
389720.0000   -2.19171
389760.0000   -2.73340
389800.0000   -1.06643
389840.0000   -2.31249
389880.0000   -2.67219
389920.0000   -2.23138
389960.0000   -2.72758
390000.0000   -2.56387
390040.0000   -1.37084
390080.0000   -1.80997
390120.0000   -0.75584
390160.0000   -1.69375
390200.0000   -1.84505
390240.0000   -1.60086
390280.0000   -2.34747
390320.0000   -1.75395
390360.0000   -2.95264
390400.0000   -1.35794
390440.0000   -3.67384
390480.0000   -2.27904
390520.0000   -2.03514
390560.0000   -2.79827
390600.0000   -4.12762
390640.0000   -1.98261
390680.0000   -3.24607
390720.0000   -1.84190
390760.0000   -2.44478
390800.0000   -3.35146
390840.0000   -4.07230
390880.0000   -2.30664
390920.0000   -2.80395
390960.0000   -1.61694
391000.0000   -3.22822
391040.0000   -1.72566
391080.0000   -2.09835
391120.0000   -1.45627
391160.0000   -3.03931
391200.0000   -1.82596
391240.0000   -2.61970
391280.0000   -2.06527
391320.0000   -3.40354
391360.0000   -2.55908
391400.0000   -1.62186
391440.0000   -3.27614
391480.0000   -2.35044
391520.0000   -1.34374
391560.0000   -2.69024
391600.0000   -2.22427
391640.0000   -2.30295
391680.0000   -2.65701
391720.0000   -2.85764
391760.0000   -3.53950
391800.0000   -2.67051
391840.0000   -2.46209
391880.0000   -2.45877
391920.0000   -1.84602
391960.0000   -2.14884
392000.0000   -2.42408
392040.0000   -1.78564
392080.0000   -1.95081
392120.0000   -1.58163
392160.0000   -1.75912
392200.0000   -2.80861
392240.0000   -1.99308
392280.0000   -1.90018
392320.0000   -2.82188
392360.0000   -2.39478
392400.0000   -2.33642
392440.0000   -1.56095
392480.0000   -3.00100
392520.0000   -1.95923
392560.0000   -2.67467
392600.0000   -3.03144
392640.0000   -3.43286
392680.0000   -1.83840
392720.0000   -2.27579
392760.0000   -2.70764
392800.0000   -1.67484
392840.0000   -0.49446
392880.0000   -1.56183
392920.0000   -0.68539
392960.0000   -2.39650
393000.0000   -2.57861
393040.0000   -2.16681
393080.0000   -2.19510
393120.0000   -2.40355
393160.0000   -2.29397
393200.0000   -3.52580
393240.0000   -3.37069
393280.0000   -1.45523
393320.0000   -1.93573
393360.0000   -1.38794
393400.0000   -1.76405
393440.0000   -2.85873
393480.0000   -2.35292
393520.0000   -2.59338
393560.0000   -2.16984
393600.0000   -1.59450
393640.0000   -2.42997
393680.0000   -3.33880
393720.0000   -2.18564
393760.0000   -3.84964
393800.0000   -2.70362
393840.0000   -2.67425
393880.0000   -1.77747
393920.0000   -3.23753
393960.0000   -2.57432
394000.0000   -0.98035
394040.0000   -2.29061
394080.0000   -2.34320
394120.0000   -3.28707
394160.0000   -3.53340
394200.0000   -2.89242
394240.0000   -3.35497
394280.0000   -2.59761
394320.0000   -2.85275
394360.0000   -2.05732
394400.0000   -3.48074
394440.0000   -3.85246
394480.0000   -1.23646
394520.0000   -1.47645
394560.0000   -2.13671
394600.0000   -2.44414
394640.0000   -2.63256
394680.0000   -1.85329
394720.0000   -2.26501
394760.0000   -2.54164
394800.0000   -2.67380
394840.0000   -3.25866
394880.0000   -1.94782
394920.0000   -2.01525
394960.0000   -1.93007
395000.0000   -2.60738
395040.0000   -3.70081
395080.0000   -2.60368
395120.0000   -2.40173
395160.0000   -1.76316
395200.0000   -1.76239
395240.0000   -3.56262
395280.0000   -2.17914
395320.0000   -2.00053
395360.0000   -2.36502
395400.0000   -2.30572
395440.0000   -2.09339
395480.0000   -2.09799
395520.0000   -2.95870
395560.0000   -4.43888
395600.0000   -2.34425
395640.0000   -1.92543
395680.0000   -2.84283
395720.0000   -2.08513
395760.0000   -1.38683
395800.0000   -3.24132
395840.0000   -3.42446
395880.0000   -1.43474
395920.0000   -2.17142
395960.0000   -3.02269
396000.0000   -1.63897
396040.0000   -2.75011
396080.0000   -2.07933
396120.0000   -2.42957
396160.0000   -1.13355
396200.0000   -1.81118
396240.0000   -1.15285
396280.0000   -2.99962
396320.0000   -2.32852
396360.0000   -2.40768
396400.0000   -3.12224
396440.0000   -2.03116
396480.0000   -3.69744
396520.0000   -2.51349
396560.0000   -2.51562
396600.0000   -1.89657
396640.0000   -2.30309
396680.0000   -2.00390
396720.0000   -1.52112
396760.0000   -2.08660
396800.0000   -1.42070
396840.0000   -1.99408
396880.0000   -2.24133
396920.0000   -2.55703
396960.0000   -2.59035
397000.0000   -1.31824
397040.0000   -1.26082
397080.0000   -1.45950
397120.0000   -2.05539
397160.0000   -0.66361
397200.0000   -1.60846
397240.0000   -1.67171
397280.0000   -0.93854
397320.0000   -2.17452
397360.0000   -1.15139
397400.0000   -0.73366
397440.0000   -1.14359
397480.0000   -1.43347
397520.0000   -1.39253
397560.0000   -1.14717
397600.0000   -0.68507
397640.0000   -1.06081
397680.0000   -1.80353
397720.0000    0.18658
397760.0000   -1.59906
397800.0000   -2.00262
397840.0000   -0.78615
397880.0000   -2.74897
397920.0000   -1.82357
397960.0000   -1.81232
398000.0000   -1.22292
398040.0000   -2.31584
398080.0000   -0.57874
398120.0000   -0.66777
398160.0000   -1.74822
398200.0000   -1.49953
398240.0000   -0.52585
398280.0000   -1.49604
398320.0000   -2.63895
398360.0000   -2.10424
398400.0000   -1.76924
398440.0000   -1.62656
398480.0000   -1.61393
398520.0000   -3.49301
398560.0000   -3.76705
398600.0000   -3.73164
398640.0000   -3.89533
398680.0000   -2.96709
398720.0000   -1.59809
398760.0000   -3.29376
398800.0000   -4.17043
398840.0000   -3.26425
398880.0000   -3.03725
398920.0000   -2.20402
398960.0000   -1.75315
399000.0000   -2.15484
399040.0000   -3.76822
399080.0000   -2.42833
399120.0000   -2.07235
399160.0000   -1.50341
399200.0000   -1.02163
399240.0000   -1.42108
399280.0000   -2.09074
399320.0000   -3.07216
399360.0000   -2.10763
399400.0000   -1.99546
399440.0000   -1.52730
399480.0000   -2.65920
399520.0000   -2.50891
399560.0000   -3.12045
399600.0000   -4.00987
399640.0000   -3.33436
399680.0000   -2.73286
399720.0000   -2.16889
399760.0000   -3.19947
399800.0000   -1.55538
399840.0000   -2.74752
399880.0000   -1.00481
399920.0000   -2.61609
399960.0000   -4.12982
400000.0000   -3.11548
400040.0000   -3.43018
400080.0000   -2.53451
400120.0000   -2.89911
400160.0000   -2.40892
400200.0000   -3.03537
400240.0000   -3.07006
400280.0000   -2.45015
400320.0000   -1.58683
400360.0000   -2.92796
400400.0000   -0.90827
400440.0000   -3.23851
400480.0000   -2.59895
400520.0000   -1.69182
400560.0000   -1.72381
400600.0000   -2.22179
400640.0000   -2.17353
400680.0000   -1.89363
400720.0000   -2.74450
400760.0000   -2.38691
400800.0000   -0.44691
400840.0000    0.35355
400880.0000   -0.61380
400920.0000   -0.23729
400960.0000   -0.41390
401000.0000   -1.07954
401040.0000   -1.16489
401080.0000   -0.56830
401120.0000   -0.62567
401160.0000   -1.05142
401200.0000   -1.36132
401240.0000   -2.20223
401280.0000   -2.16991
401320.0000   -1.66362
401360.0000   -1.67607
401400.0000   -2.06169
401440.0000   -0.36771
401480.0000   -1.10189
401520.0000   -0.91576
401560.0000   -1.72039
401600.0000   -1.02463
401640.0000   -1.54866
401680.0000   -1.28563
401720.0000   -2.47457
401760.0000   -2.37700
401800.0000   -1.80743
401840.0000   -2.93452
401880.0000   -3.94973
401920.0000   -2.18493
401960.0000   -2.18383
402000.0000   -2.58341
402040.0000   -2.88490
402080.0000   -2.18003
402120.0000   -1.10890
402160.0000   -1.22838
402200.0000   -2.03054
402240.0000   -1.45155
402280.0000   -1.54241
402320.0000   -2.51544
402360.0000   -2.80013
402400.0000   -1.89178
402440.0000   -1.53160
402480.0000   -1.59591
402520.0000   -1.94812
402560.0000   -1.10357
402600.0000   -0.74610
402640.0000   -2.23555
402680.0000   -1.40652
402720.0000   -2.79059
402760.0000   -2.20877
402800.0000   -1.99044
402840.0000   -1.69522
402880.0000   -1.71743
402920.0000   -0.92471
402960.0000   -1.95923
403000.0000   -1.14892
403040.0000   -2.19661
403080.0000   -1.30399
403120.0000   -0.37665
403160.0000   -1.72559
403200.0000   -0.93326
403240.0000   -0.93900
403280.0000   -1.06998
403320.0000   -1.23931
403360.0000    0.25444
403400.0000   -0.94726
403440.0000   -1.03307
403480.0000   -2.73328
403520.0000   -2.40269
403560.0000   -2.04276
403600.0000   -2.54410
403640.0000   -2.57071
403680.0000   -1.67679
403720.0000   -0.84686
403760.0000   -0.67552
403800.0000   -1.42385
403840.0000   -1.73655
403880.0000   -2.27387
403920.0000   -1.85943
403960.0000   -0.86962
404000.0000   -1.34076
404040.0000   -1.46197
404080.0000   -1.09567
404120.0000   -0.47571
404160.0000   -1.00278
404200.0000   -0.99327
404240.0000   -1.26824
404280.0000    0.00916
404320.0000   -0.36809
404360.0000   -0.39795
404400.0000   -1.49101
404440.0000   -1.00102
404480.0000   -0.58583
404520.0000   -0.91390
404560.0000   -0.88914
404600.0000   -1.16579
404640.0000   -0.59268
404680.0000   -0.22815
404720.0000   -0.59440
404760.0000   -0.77490
404800.0000   -0.94589
404840.0000    0.04045
404880.0000   -0.04867
404920.0000   -1.37856
404960.0000   -1.00047
405000.0000   -0.10671
405040.0000   -2.08617
405080.0000   -0.59170
405120.0000   -0.68370
405160.0000   -1.05052
405200.0000    0.46650
405240.0000   -0.01238
405280.0000    0.88455
405320.0000    0.81454
405360.0000    0.30533
405400.0000   -0.09944
405440.0000    0.15239
405480.0000   -1.10878
405520.0000   -0.76092
405560.0000   -0.18145
405600.0000   -0.14656
405640.0000   -0.24569
405680.0000   -0.49390
405720.0000   -0.11433
405760.0000    0.26048
405800.0000    0.21050
405840.0000   -0.21342
405880.0000    0.04711
405920.0000   -0.62953
405960.0000    0.86313
406000.0000    0.20607
406040.0000   -0.30060
406080.0000    0.30583
406120.0000   -0.33783
406160.0000   -2.34907
406200.0000   -1.81537
406240.0000   -1.10261
406280.0000   -0.68416
406320.0000    0.05545
406360.0000   -1.13003
406400.0000   -0.52029
406440.0000   -0.60017
406480.0000    0.02959
406520.0000   -0.39969
406560.0000   -0.70225
406600.0000   -1.15489
406640.0000   -1.75686
406680.0000   -1.80910
406720.0000   -0.89485
406760.0000   -1.45910
406800.0000   -1.00082
406840.0000   -2.37258
406880.0000   -1.78419
406920.0000   -2.06298
406960.0000   -1.17637
407000.0000   -1.30660
407040.0000   -2.49006
407080.0000   -2.07789
407120.0000   -1.89627
407160.0000   -1.70778
407200.0000   -1.78850
407240.0000   -1.66756
407280.0000   -3.15922
407320.0000   -1.98270
407360.0000   -0.76379
407400.0000   -1.59286
407440.0000   -2.40507
407480.0000   -2.54704
407520.0000   -0.82432
407560.0000   -0.83113
407600.0000   -1.23607
407640.0000   -0.99082
407680.0000   -2.40891
407720.0000   -0.70948
407760.0000   -1.50726
407800.0000   -1.45711
407840.0000   -1.10258
407880.0000   -1.76778
407920.0000   -1.92762
407960.0000   -1.02459
408000.0000   -3.12863
408040.0000   -2.99134
408080.0000   -2.13101
408120.0000   -2.09406
408160.0000   -0.44971
408200.0000   -2.27423
408240.0000   -2.10460
408280.0000   -2.62474
408320.0000   -2.15441
408360.0000   -1.10973
408400.0000   -1.67767
408440.0000   -1.87695
408480.0000   -1.97032
408520.0000   -1.34904
408560.0000   -1.75689
408600.0000   -1.34849
408640.0000   -1.65877
408680.0000   -1.97594
408720.0000   -2.25649
408760.0000   -1.05095
408800.0000   -0.57846
408840.0000   -1.26336
408880.0000   -1.09566
408920.0000   -1.80990
408960.0000   -2.10447
409000.0000   -0.72308
409040.0000   -0.12531
409080.0000    0.10624
409120.0000   -0.79647
409160.0000   -0.45373
409200.0000   -0.17479
409240.0000    0.95612
409280.0000   -0.63899
409320.0000   -0.81300
409360.0000   -1.36520
409400.0000   -1.71108
409440.0000   -0.27725
409480.0000   -1.34569
409520.0000   -1.99654
409560.0000   -1.77100
409600.0000   -2.18422
409640.0000   -0.90461
409680.0000   -1.35219
409720.0000   -1.98350
409760.0000   -2.48752
409800.0000   -1.77370
409840.0000   -1.67024
409880.0000   -1.57115
409920.0000   -0.70310
409960.0000   -1.69582
410000.0000   -2.01218
410040.0000   -0.98947
410080.0000   -1.43187
410120.0000   -1.73909
410160.0000   -2.28863
410200.0000   -1.78378
410240.0000   -3.03721
410280.0000   -1.84646
410320.0000   -3.39038
410360.0000   -2.88363
410400.0000   -2.05561
410440.0000   -2.53479
410480.0000   -3.38972
410520.0000   -2.42209
410560.0000   -3.52577
410600.0000   -3.23139
410640.0000   -2.82757
410680.0000   -2.68127
410720.0000   -4.61240
410760.0000   -2.98927
410800.0000   -1.71207
410840.0000   -2.56945
410880.0000   -1.72438
410920.0000   -2.37938
410960.0000   -2.87741
411000.0000   -2.07961
411040.0000   -2.82044
411080.0000   -2.58079
411120.0000   -2.46409
411160.0000   -1.59524
411200.0000   -1.54023
411240.0000   -2.45250
411280.0000   -1.78565
411320.0000   -0.87982
411360.0000   -1.62031
411400.0000   -0.92316
411440.0000   -0.76974
411480.0000   -2.03319
411520.0000   -2.98616
411560.0000   -2.64256
411600.0000   -2.27867
411640.0000   -2.53924
411680.0000   -3.36526
411720.0000   -3.03605
411760.0000   -1.22500
411800.0000   -0.90018
411840.0000   -1.27910
411880.0000   -1.67367
411920.0000   -2.33793
411960.0000   -2.08699
412000.0000   -2.05833
412040.0000   -2.11356
412080.0000   -1.80394
412120.0000   -1.69426
412160.0000   -0.80205
412200.0000   -0.66776
412240.0000   -2.00441
412280.0000   -0.47760
412320.0000   -1.83208
412360.0000   -1.06546
412400.0000   -0.85980
412440.0000   -1.34712
412480.0000   -0.79807
412520.0000   -1.63063
412560.0000   -2.37187
412600.0000   -1.53377
412640.0000   -1.17300
412680.0000   -1.01467
412720.0000   -1.73073
412760.0000   -0.55102
412800.0000   -1.02529
412840.0000   -1.14622
412880.0000   -1.31154
412920.0000   -1.64072
412960.0000   -1.88637
413000.0000   -0.75204
413040.0000   -1.17800
413080.0000    0.03623
413120.0000    0.36958
413160.0000   -1.40974
413200.0000    0.29843
413240.0000    0.73226
413280.0000   -1.56909
413320.0000   -2.27503
413360.0000   -0.49312
413400.0000    0.08752
413440.0000   -1.33810
413480.0000   -1.55622
413520.0000   -1.52744
413560.0000   -1.24190
413600.0000   -1.28425
413640.0000   -1.88576
413680.0000   -2.20171
413720.0000   -1.87721
413760.0000   -0.73537
413800.0000   -0.74915
413840.0000   -0.97720
413880.0000   -1.76782
413920.0000   -2.08866
413960.0000   -1.26506
414000.0000   -1.14309
414040.0000   -0.13256
414080.0000    0.01144
414120.0000   -0.80819
414160.0000   -0.87736
414200.0000   -2.49240
414240.0000   -1.09257
414280.0000   -0.94809
414320.0000   -1.70958
414360.0000   -0.70777
414400.0000   -0.09987
414440.0000   -1.05563
414480.0000   -0.58253
414520.0000   -1.63318
414560.0000   -0.95894
414600.0000   -1.32445
414640.0000   -1.52762
414680.0000   -0.14275
414720.0000   -1.45716
414760.0000   -0.95841
414800.0000    0.37779
414840.0000    0.06316
414880.0000   -0.67415
414920.0000   -0.26628
414960.0000   -0.49227
415000.0000    0.11425
415040.0000    0.30382
415080.0000   -0.15707
415120.0000    0.66723
415160.0000    0.73543
415200.0000    0.78102
415240.0000    1.34792
415280.0000    0.14957
415320.0000   -1.14296
415360.0000   -0.61391
415400.0000   -0.41487
415440.0000   -1.58004
415480.0000   -1.02830
415520.0000   -1.35818
415560.0000   -1.83536
415600.0000   -1.72094
415640.0000   -2.05785
415680.0000   -0.97681
415720.0000   -1.84713
415760.0000   -1.41024
415800.0000   -1.86673
415840.0000   -2.23542
415880.0000   -1.20829
415920.0000   -1.88055
415960.0000   -1.89268
416000.0000   -3.36157
416040.0000   -2.43555
416080.0000   -2.25940
416120.0000   -1.24134
416160.0000   -2.31276
416200.0000   -2.02794
416240.0000   -2.69799
416280.0000   -1.62076
416320.0000   -2.22232
416360.0000   -2.30511
416400.0000   -2.33357
416440.0000   -1.52381
416480.0000    0.50752
416520.0000   -1.22236
416560.0000   -2.36830
416600.0000   -1.70543
416640.0000   -2.01861
416680.0000   -1.85814
416720.0000   -2.13197
416760.0000   -1.77736
416800.0000   -1.03440
416840.0000   -1.27541
416880.0000   -3.27914
416920.0000   -2.48233
416960.0000   -0.77595
417000.0000   -1.44964
417040.0000   -0.82761
417080.0000   -1.52321
417120.0000   -1.96336
417160.0000   -0.65218
417200.0000   -1.28388
417240.0000   -0.70744
417280.0000   -0.60955
417320.0000   -0.14461
417360.0000    0.46792
417400.0000   -1.28902
417440.0000   -0.94347
417480.0000   -1.90841
417520.0000   -0.80166
417560.0000   -1.37024
417600.0000   -0.84831
417640.0000   -0.73754
417680.0000   -1.38070
417720.0000   -0.49009
417760.0000    0.31298
417800.0000   -1.65255
417840.0000   -2.02247
417880.0000    0.54795
417920.0000   -0.69403
417960.0000   -0.81346
418000.0000   -0.54273
418040.0000   -0.34455
418080.0000   -1.00982
418120.0000   -1.31992
418160.0000   -1.72377
418200.0000   -0.43427
418240.0000    0.41389
418280.0000   -2.06312
418320.0000   -1.36755
418360.0000   -2.84734
418400.0000   -2.36510
418440.0000   -2.40640
418480.0000   -2.18035
418520.0000   -2.31142
418560.0000   -1.22472
418600.0000   -1.86206
418640.0000   -1.99930
418680.0000   -2.01266
418720.0000   -1.30985
418760.0000   -1.58008
418800.0000   -1.49109
418840.0000   -1.53599
418880.0000   -1.16854
418920.0000   -0.44445
418960.0000   -1.83570
419000.0000   -1.90417
419040.0000   -1.62324
419080.0000   -1.49725
419120.0000   -0.44302
419160.0000   -0.93201
419200.0000   -0.91270
419240.0000   -2.53561
419280.0000   -1.85635
419320.0000   -2.76922
419360.0000   -1.19306
419400.0000   -1.00062
419440.0000   -0.97169
419480.0000   -2.19879
419520.0000   -3.18455
419560.0000   -3.71495
419600.0000   -2.33823
419640.0000   -2.41503
419680.0000   -2.60990
419720.0000   -3.04582
419760.0000   -2.01110
419800.0000   -2.31620
419840.0000   -2.30384
419880.0000   -3.24122
419920.0000   -2.55535
419960.0000   -1.13249
420000.0000   -1.90749
420040.0000   -3.06058
420080.0000   -2.14878
420120.0000   -2.38735
420160.0000   -3.28751
420200.0000   -2.40592
420240.0000   -2.77878
420280.0000   -2.06814
420320.0000   -3.57880
420360.0000   -1.30140
420400.0000   -1.66784
420440.0000   -2.44394
420480.0000   -1.19082
420520.0000   -1.81894
420560.0000   -1.52061
420600.0000   -2.86096
420640.0000   -2.30130
420680.0000   -1.49927
420720.0000   -1.80236
420760.0000   -1.69655
420800.0000   -1.75083
420840.0000   -0.30876
420880.0000   -1.92192
420920.0000   -1.05929
420960.0000   -1.78666
421000.0000   -1.41494
421040.0000   -1.57520
421080.0000   -1.49399
421120.0000   -1.56530
421160.0000   -2.07228
421200.0000   -1.67987
421240.0000   -1.87098
421280.0000   -1.58750
421320.0000   -1.50277
421360.0000   -0.26983
421400.0000    0.29161
421440.0000   -0.30341
421480.0000    0.55864
421520.0000   -0.60580
421560.0000   -0.15244
421600.0000   -0.61486
421640.0000   -0.65726
421680.0000   -0.27997
421720.0000   -0.09967
421760.0000   -0.68038
421800.0000   -1.16259
421840.0000   -0.13341
421880.0000   -0.71176
421920.0000    0.14304
421960.0000    0.04486
422000.0000   -0.79707
422040.0000   -1.19606
422080.0000   -0.50972
422120.0000   -0.35336
422160.0000    0.07034
422200.0000   -0.40258
422240.0000   -0.32075
422280.0000    0.15187
422320.0000    0.20225
422360.0000    0.42883
422400.0000   -1.31863
422440.0000   -0.27747
422480.0000   -0.92893
422520.0000   -1.37157
422560.0000   -1.53848
422600.0000   -2.33923
422640.0000   -2.00669
422680.0000   -1.46529
422720.0000   -0.80898
422760.0000   -0.22821
422800.0000    0.52135
422840.0000   -1.03197
422880.0000   -1.04350
422920.0000   -1.19552
422960.0000   -1.48154
423000.0000   -1.41228
423040.0000   -1.61892
423080.0000   -1.21792
423120.0000   -0.85258
423160.0000   -1.75791
423200.0000   -1.55191
423240.0000   -0.63188
423280.0000   -0.92458
423320.0000   -2.12185
423360.0000   -2.26772
423400.0000   -0.57575
423440.0000   -0.88893
423480.0000    0.32726
423520.0000   -1.28685
423560.0000   -1.18415
423600.0000   -1.47768
423640.0000   -0.36527
423680.0000   -0.35572
423720.0000   -0.29625
423760.0000   -0.01901
423800.0000   -0.33575
423840.0000   -0.14230
423880.0000   -0.51675
423920.0000   -2.63006
423960.0000   -1.96753
424000.0000   -1.22179
424040.0000   -1.56579
424080.0000   -0.98204
424120.0000   -1.37759
424160.0000   -1.76970
424200.0000   -2.74388
424240.0000   -2.06172
424280.0000   -1.11359
424320.0000   -1.01501
424360.0000   -0.96255
424400.0000   -0.28362
424440.0000   -0.37198
424480.0000   -0.28384
424520.0000   -0.28552
424560.0000   -0.54341
424600.0000   -0.69293
424640.0000   -1.11082
424680.0000   -1.11409
424720.0000   -1.15991
424760.0000   -0.84146
424800.0000   -1.69583
424840.0000   -1.14305
424880.0000   -0.20084
424920.0000    0.22597
424960.0000   -1.09969
425000.0000   -2.82046
425040.0000   -0.50398
425080.0000   -0.37850
425120.0000   -1.97135
425160.0000    0.16354
425200.0000   -1.69913
425240.0000   -2.45080
425280.0000   -2.38993
425320.0000   -2.92803
425360.0000   -2.70753
425400.0000   -1.90874
425440.0000   -2.53983
425480.0000   -2.29152
425520.0000   -3.51925
425560.0000   -2.27351
425600.0000   -2.13258
425640.0000   -1.85767
425680.0000   -1.91281
425720.0000   -1.17207
425760.0000   -0.65895
425800.0000   -0.93506
425840.0000   -1.08901
425880.0000   -2.82744
425920.0000   -2.67808
425960.0000   -1.79224
426000.0000   -2.95493
426040.0000   -4.14882
426080.0000   -3.24165
426120.0000   -3.44406
426160.0000   -2.60503
426200.0000   -2.55581
426240.0000   -2.67761
426280.0000   -2.45131
426320.0000   -2.51360
426360.0000   -2.58316
426400.0000   -1.53419
426440.0000   -2.69266
426480.0000   -2.15788
426520.0000   -1.57909
426560.0000   -1.99875
426600.0000   -2.06600
426640.0000   -2.56065
426680.0000   -0.91338
426720.0000   -1.83186
426760.0000   -2.56342
426800.0000   -2.37450
426840.0000   -3.38448
426880.0000   -2.63681
426920.0000   -2.98610
426960.0000   -2.82532
427000.0000   -2.97360
427040.0000   -2.50570
427080.0000   -1.74094
427120.0000   -2.43996
427160.0000   -1.99789
427200.0000   -2.98999
427240.0000   -1.70579
427280.0000   -1.60585
427320.0000   -0.77552
427360.0000   -1.24652
427400.0000   -1.64907
427440.0000   -1.89351
427480.0000   -3.34986
427520.0000   -2.92063
427560.0000   -3.25810
427600.0000   -3.08136
427640.0000   -1.18057
427680.0000   -2.62882
427720.0000   -1.76044
427760.0000   -1.55365
427800.0000   -2.09096
427840.0000   -2.83980
427880.0000   -3.17170
427920.0000   -2.57028
427960.0000   -2.48909
428000.0000   -2.11138
428040.0000   -2.69493
428080.0000   -3.12068
428120.0000   -2.96724
428160.0000   -3.47508
428200.0000   -1.33382
428240.0000   -2.92909
428280.0000   -1.72313
428320.0000   -2.09351
428360.0000   -2.26021
428400.0000   -1.74340
428440.0000   -1.68436
428480.0000   -1.47397
428520.0000   -1.98109
428560.0000   -2.91570
428600.0000   -0.59089
428640.0000   -1.48122
428680.0000   -0.49841
428720.0000   -1.00063
428760.0000   -1.58865
428800.0000   -1.59764
428840.0000   -2.07629
428880.0000   -1.53271
428920.0000   -0.64759
428960.0000   -0.42355
429000.0000   -0.57079
429040.0000   -1.18170
429080.0000   -1.74780
429120.0000   -2.34458
429160.0000   -1.66798
429200.0000   -1.45984
429240.0000   -0.67634
429280.0000   -0.93433
429320.0000   -0.83754
429360.0000   -1.07314
429400.0000   -0.90296
429440.0000   -2.28037
429480.0000   -2.36895
429520.0000   -1.38906
429560.0000   -1.89005
429600.0000   -1.94798
429640.0000   -1.01872
429680.0000   -2.45076
429720.0000   -3.37386
429760.0000   -1.82642
429800.0000   -2.57215
429840.0000   -1.75846
429880.0000   -1.73292
429920.0000   -1.03207
429960.0000   -2.93070
430000.0000   -2.52938
430040.0000   -2.38934
430080.0000   -2.48960
430120.0000   -2.22350
430160.0000   -1.62088
430200.0000   -1.08310
430240.0000   -2.73637
430280.0000   -0.99555
430320.0000   -3.38129
430360.0000   -2.11443
430400.0000   -4.21879
430440.0000   -2.82493
430480.0000   -2.40318
430520.0000   -3.51334
430560.0000   -3.10925
430600.0000   -2.63500
430640.0000   -1.90009
430680.0000   -0.50135
430720.0000   -2.41624
430760.0000   -2.02139
430800.0000   -2.87744
430840.0000   -3.26752
430880.0000   -3.64376
430920.0000   -1.85479
430960.0000   -2.39837
431000.0000   -2.91862
431040.0000   -2.91488
431080.0000   -1.81299
431120.0000   -1.64553
431160.0000   -0.43494
431200.0000   -0.91606
431240.0000   -1.92867
431280.0000   -1.03316
431320.0000   -2.36027
431360.0000   -3.12676
431400.0000   -2.12353
431440.0000   -2.51940
431480.0000   -3.02242
431520.0000   -1.46014
431560.0000   -2.33837
431600.0000   -2.40189
431640.0000   -2.64001
431680.0000   -3.13252
431720.0000   -0.68258
431760.0000   -1.05445
431800.0000   -1.18344
431840.0000   -0.36645
431880.0000   -1.61112
431920.0000   -2.89040
431960.0000   -3.99939
432000.0000   -4.68405
432040.0000   -4.62853
432080.0000   -3.10097
432120.0000   -3.20744
432160.0000   -3.27776
432200.0000   -3.68592
432240.0000   -3.08978
432280.0000   -4.74373
432320.0000   -4.64986
432360.0000   -2.85475
432400.0000   -1.91161
432440.0000   -2.54800
432480.0000   -3.69380
432520.0000   -3.05415
432560.0000   -2.83306
432600.0000   -3.45352
432640.0000   -5.31712
432680.0000   -5.79486
432720.0000   -4.19989
432760.0000   -2.75161
432800.0000   -2.94747
432840.0000   -3.50505
432880.0000   -3.31658
432920.0000   -2.97012
432960.0000   -2.62593
433000.0000   -3.40054
433040.0000   -2.99951
433080.0000   -3.82339
433120.0000   -4.25484
433160.0000   -3.55651
433200.0000   -2.76899
433240.0000   -3.85802
433280.0000   -3.93746
433320.0000   -4.08700
433360.0000   -3.29411
433400.0000   -3.12754
433440.0000   -3.77640
433480.0000   -3.95256
433520.0000   -3.74923
433560.0000   -3.88392
433600.0000   -3.55464
433640.0000   -5.32648
433680.0000   -3.15572
433720.0000   -3.35017
433760.0000   -3.17440
433800.0000   -4.65954
433840.0000   -5.02356
433880.0000   -6.19673
433920.0000   -5.13552
433960.0000   -5.78779
434000.0000   -6.37141
434040.0000   -4.53399
434080.0000   -4.65413
434120.0000   -5.14758
434160.0000   -5.16803
434200.0000   -4.04030
434240.0000   -4.03798
434280.0000   -3.57135
434320.0000   -4.11724
434360.0000   -3.95437
434400.0000   -3.16950
434440.0000   -2.19714
434480.0000   -2.81415
434520.0000   -2.89294
434560.0000   -3.50327
434600.0000   -2.36214
434640.0000   -2.44189
434680.0000   -1.40969
434720.0000   -3.45400
434760.0000   -3.52593
434800.0000   -2.95580
434840.0000   -2.66640
434880.0000   -2.53756
434920.0000   -3.04565
434960.0000   -3.69687
435000.0000   -3.97300
435040.0000   -3.12725
435080.0000   -3.01086
435120.0000   -2.23887
435160.0000   -2.01252
435200.0000   -2.86212
435240.0000   -4.27970
435280.0000   -2.36449
435320.0000   -4.12525
435360.0000   -3.62569
435400.0000   -5.25544
435440.0000   -4.04277
435480.0000   -3.28989
435520.0000   -1.59363
435560.0000   -3.34929
435600.0000   -3.14667
435640.0000   -3.37681
435680.0000   -2.75803
435720.0000   -2.58544
435760.0000   -2.63642
435800.0000   -4.38980
435840.0000   -3.71959
435880.0000   -4.19190
435920.0000   -3.92527
435960.0000   -3.81050
436000.0000   -3.55316
436040.0000   -4.70557
436080.0000   -3.31699
436120.0000   -4.50231
436160.0000   -3.05399
436200.0000   -2.61642
436240.0000   -2.54778
436280.0000   -3.07109
436320.0000   -2.63875
436360.0000   -3.27404
436400.0000   -2.50043
436440.0000   -3.53723
436480.0000   -3.93581
436520.0000   -2.85762
436560.0000   -1.96226
436600.0000   -3.37844
436640.0000   -2.38129
436680.0000   -2.08742
436720.0000   -2.50137
436760.0000   -2.29990
436800.0000   -2.46088
436840.0000   -1.31845
436880.0000   -1.82078
436920.0000   -2.08707
436960.0000   -1.68114
437000.0000   -3.43037
437040.0000   -3.08789
437080.0000   -2.32712
437120.0000   -3.06613
437160.0000   -2.09281
437200.0000   -0.86536
437240.0000   -1.44300
437280.0000   -1.81931
437320.0000   -1.47957
437360.0000   -2.44330
437400.0000   -2.22946
437440.0000   -2.14247
437480.0000   -2.74419
437520.0000   -3.24292
437560.0000   -2.71897
437600.0000   -1.55280
437640.0000   -1.57209
437680.0000   -1.83006
437720.0000   -1.43901
437760.0000   -2.11688
437800.0000   -2.01576
437840.0000   -1.84023
437880.0000   -1.49315
437920.0000   -3.30869
437960.0000   -2.45215
438000.0000   -2.50540
438040.0000   -3.28387
438080.0000   -3.32505
438120.0000   -2.85925
438160.0000   -1.89974
438200.0000   -1.70203
438240.0000   -2.71230
438280.0000   -2.42548
438320.0000   -2.14759
438360.0000   -1.84692
438400.0000   -2.37740
438440.0000   -2.38425
438480.0000   -2.36108
438520.0000   -1.89438
438560.0000   -2.54165
438600.0000   -3.64818
438640.0000   -3.23967
438680.0000   -3.98698
438720.0000   -2.54319
438760.0000   -3.06794
438800.0000   -3.73533
438840.0000   -2.27931
438880.0000   -2.30141
438920.0000   -2.15370
438960.0000   -2.17995
439000.0000   -3.56964
439040.0000   -2.36334
439080.0000   -2.73669
439120.0000   -2.37459
439160.0000   -2.90888
439200.0000   -2.60736
439240.0000   -3.16994
439280.0000   -3.34336
439320.0000   -3.50587
439360.0000   -4.23076
439400.0000   -2.53276
439440.0000   -2.59610
439480.0000   -2.64532
439520.0000   -2.27119
439560.0000   -1.57769
439600.0000   -3.26011
439640.0000   -2.44994
439680.0000   -2.41535
439720.0000   -2.67195
439760.0000   -1.90378
439800.0000   -2.47675
439840.0000   -2.95527
439880.0000   -3.70157
439920.0000   -4.29447
439960.0000   -4.42877
440000.0000   -4.12932
440040.0000   -3.59209
440080.0000   -3.22527
440120.0000   -3.08091
440160.0000   -3.75045
440200.0000   -2.21840
440240.0000   -2.77382
440280.0000   -4.05905
440320.0000   -3.22810
440360.0000   -3.04960
440400.0000   -3.75819
440440.0000   -4.07338
440480.0000   -3.90421
440520.0000   -4.03317
440560.0000   -2.68720
440600.0000   -3.29566
440640.0000   -3.93284
440680.0000   -3.18973
440720.0000   -3.45378
440760.0000   -2.58608
440800.0000   -2.09355
440840.0000   -3.12484
440880.0000   -2.53174
440920.0000   -2.79750
440960.0000   -2.91789
441000.0000   -2.76983
441040.0000   -3.14213
441080.0000   -3.98317
441120.0000   -4.50862
441160.0000   -4.96283
441200.0000   -3.23764
441240.0000   -4.18764
441280.0000   -4.12401
441320.0000   -3.08966
441360.0000   -3.60772
441400.0000   -3.03257
441440.0000   -3.36779
441480.0000   -2.79403
441520.0000   -3.86821
441560.0000   -2.65109
441600.0000   -2.55559
441640.0000   -3.45717
441680.0000   -3.97792
441720.0000   -3.41642
441760.0000   -2.53157
441800.0000   -3.97719
441840.0000   -3.38632
441880.0000   -2.42085
441920.0000   -3.20829
441960.0000   -3.11239
442000.0000   -3.87290
442040.0000   -4.35550
442080.0000   -3.95955
442120.0000   -2.56061
442160.0000   -3.89081
442200.0000   -2.62288
442240.0000   -3.52419
442280.0000   -2.97062
442320.0000   -2.63174
442360.0000   -3.62015
442400.0000   -3.31990
442440.0000   -3.98101
442480.0000   -4.43566
442520.0000   -4.71085
442560.0000   -3.87790
442600.0000   -3.91314
442640.0000   -4.48552
442680.0000   -4.07689
442720.0000   -4.61028
442760.0000   -2.89907
442800.0000   -1.92423
442840.0000   -1.24493
442880.0000   -1.52044
442920.0000   -0.97002
442960.0000   -0.18796
443000.0000   -0.21678
443040.0000   -1.29996
443080.0000   -2.00267
443120.0000   -3.47023
443160.0000   -2.77867
443200.0000   -2.22910
443240.0000   -3.24413
443280.0000   -3.95760
443320.0000   -3.86057
443360.0000   -4.05604
443400.0000   -3.81280
443440.0000   -3.91588
443480.0000   -2.84914
443520.0000   -3.87060
443560.0000   -3.16396
443600.0000   -1.98856
443640.0000   -2.13251
443680.0000   -2.12940
443720.0000   -2.46785
443760.0000   -2.50004
443800.0000   -1.76733
443840.0000   -1.84122
443880.0000   -1.09124
443920.0000   -1.93953
443960.0000   -1.87948
444000.0000   -2.68230
444040.0000   -3.38307
444080.0000   -2.73913
444120.0000   -1.87706
444160.0000   -3.44912
444200.0000   -2.72599
444240.0000   -2.09572
444280.0000   -1.54169
444320.0000   -1.77893
444360.0000   -2.41901
444400.0000   -1.51694
444440.0000   -1.30653
444480.0000   -0.69032
444520.0000   -0.62746
444560.0000   -0.12922
444600.0000   -0.48651
444640.0000   -1.31519
444680.0000   -0.21843
444720.0000   -1.99963
444760.0000   -1.96323
444800.0000   -0.66163
444840.0000   -1.19885
444880.0000   -2.14134
444920.0000   -1.27014
444960.0000   -1.06042
445000.0000   -1.47984
445040.0000   -0.80279
445080.0000   -2.49724
445120.0000   -1.90807
445160.0000   -1.62683
445200.0000   -0.28228
445240.0000   -1.51280
445280.0000   -0.44022
445320.0000   -0.84807
445360.0000   -0.89868
445400.0000   -0.61131
445440.0000   -1.47972
445480.0000   -1.39884
445520.0000   -1.33269
445560.0000   -1.74078
445600.0000   -2.28089
445640.0000   -1.78861
445680.0000   -1.89180
445720.0000   -0.64491
445760.0000   -0.88747
445800.0000    0.84431
445840.0000   -0.38868
445880.0000    0.01499
445920.0000   -0.78627
445960.0000   -0.76821
446000.0000   -0.94103
446040.0000   -0.55518
446080.0000    0.19689
446120.0000    0.26259
446160.0000    0.28352
446200.0000    1.07951
446240.0000    0.56104
446280.0000    0.71187
446320.0000    1.37790
446360.0000    1.69448
446400.0000    2.61770
446440.0000    2.24259
446480.0000    4.29292
446520.0000    4.36276
446560.0000    3.70890
446600.0000    2.41474
446640.0000    3.08027
446680.0000    4.39087
446720.0000    2.82671
446760.0000    4.27808
446800.0000    3.36743
446840.0000    4.32551
446880.0000    5.16221
446920.0000    3.89048
446960.0000    4.16175
447000.0000    3.47301
447040.0000    2.34164
447080.0000    1.35637
447120.0000    0.03977
447160.0000   -0.49585
447200.0000   -0.40550
447240.0000    0.60962
447280.0000   -0.35056
447320.0000   -0.41365
447360.0000    0.60410
447400.0000   -0.33842
447440.0000   -0.06238
447480.0000   -0.18969
447520.0000   -1.98309
447560.0000   -0.04401
447600.0000   -1.07268
447640.0000    0.65127
447680.0000   -0.03203
447720.0000    0.06996
447760.0000   -0.93571
447800.0000   -0.31633
447840.0000   -0.40907
447880.0000    1.04659
447920.0000    0.00148
447960.0000   -0.56349
448000.0000    0.39572
448040.0000   -0.01447
448080.0000    0.33598
448120.0000   -1.59839
448160.0000   -0.27682
448200.0000   -2.80608
448240.0000   -1.80267
448280.0000   -1.41795
448320.0000   -2.22689
448360.0000   -2.34948
448400.0000   -3.19480
448440.0000   -2.16190
448480.0000   -2.40302
448520.0000   -2.08005
448560.0000   -2.54475
448600.0000   -2.55213
448640.0000   -1.82072
448680.0000   -2.06020
448720.0000   -1.60077
448760.0000   -1.91524
448800.0000   -2.26353
448840.0000   -1.46216
448880.0000   -1.38989
448920.0000   -2.98396
448960.0000   -2.12268
449000.0000   -2.08738
449040.0000   -1.00069
449080.0000   -0.44399
449120.0000   -1.13750
449160.0000   -0.84229
449200.0000   -1.57838
449240.0000   -2.20219
449280.0000   -2.04042
449320.0000   -0.74782
449360.0000    0.11902
449400.0000   -0.28566
449440.0000   -1.49931
449480.0000   -1.21978
449520.0000   -1.85882
449560.0000   -2.95217
449600.0000   -1.95579
449640.0000   -2.17490
449680.0000   -1.74086
449720.0000   -1.95237
449760.0000   -2.98418
449800.0000   -1.85263
449840.0000   -1.86566
449880.0000   -2.62407
449920.0000   -2.30743
449960.0000   -2.13704
450000.0000   -2.20967
450040.0000   -1.63319
450080.0000   -1.49566
450120.0000   -0.49349
450160.0000   -0.93557
450200.0000   -1.59063
450240.0000   -1.82392
450280.0000   -0.03149
450320.0000   -1.09796
450360.0000   -2.26809
450400.0000   -2.77195
450440.0000   -3.31688
450480.0000   -2.00081
450520.0000   -2.32407
450560.0000   -1.70512
450600.0000   -2.12876
450640.0000   -1.48838
450680.0000   -1.14517
450720.0000   -1.04375
450760.0000   -1.45241
450800.0000   -0.81011
450840.0000   -0.33799
450880.0000   -0.45660
450920.0000   -1.33974
450960.0000   -1.83567
451000.0000   -1.30241
451040.0000   -1.55458
451080.0000   -1.23966
451120.0000   -2.13910
451160.0000   -1.03991
451200.0000   -3.00256
451240.0000   -1.65151
451280.0000   -1.77159
451320.0000   -3.17973
451360.0000   -3.37853
451400.0000   -2.98256
451440.0000   -2.35787
451480.0000   -2.19850
451520.0000   -2.64023
451560.0000   -1.26134
451600.0000   -2.57335
451640.0000   -1.85403
451680.0000   -2.44995
451720.0000   -2.08774
451760.0000   -1.67316
451800.0000   -1.79623
451840.0000   -1.79733
451880.0000   -0.97571
451920.0000   -0.97630
451960.0000   -0.87134
452000.0000    0.15257
452040.0000   -0.66514
452080.0000   -1.83102
452120.0000   -1.55716
452160.0000   -0.48498
452200.0000   -1.84663
452240.0000   -1.75906
452280.0000   -0.97436
452320.0000   -0.60447
452360.0000   -0.09103
452400.0000   -0.48560
452440.0000   -0.81058
452480.0000   -1.69179
452520.0000   -1.83436
452560.0000   -0.96574
452600.0000   -0.81407
452640.0000   -1.33067
452680.0000   -0.67750
452720.0000   -1.03302
452760.0000   -1.28982
452800.0000   -1.02997
452840.0000   -1.06950
452880.0000   -1.51550
452920.0000   -1.74466
452960.0000   -1.40087
453000.0000   -2.04124
453040.0000   -1.70095
453080.0000   -2.26166
453120.0000   -2.06509
453160.0000   -1.91342
453200.0000   -1.70181
453240.0000   -2.26217
453280.0000   -1.50545
453320.0000   -0.52940
453360.0000   -1.53586
453400.0000   -1.38768
453440.0000   -1.02345
453480.0000   -0.54341
453520.0000   -0.86301
453560.0000   -0.98753
453600.0000   -1.75200
453640.0000   -0.77386
453680.0000   -1.06111
453720.0000   -0.74456
453760.0000   -0.84769
453800.0000   -1.29842
453840.0000   -0.54161
453880.0000   -1.39350
453920.0000    0.16069
453960.0000    0.67116
454000.0000    0.00274
454040.0000   -0.00779
454080.0000   -0.25436
454120.0000   -0.34392
454160.0000   -0.60591
454200.0000   -1.36581
454240.0000   -1.12442
454280.0000   -0.58329
454320.0000   -0.25297
454360.0000   -1.30602
454400.0000    0.08163
454440.0000   -0.26949
454480.0000   -0.55439
454520.0000   -1.25574
454560.0000   -0.64688
454600.0000   -1.64813
454640.0000   -1.52559
454680.0000   -1.58242
454720.0000   -0.72912
454760.0000   -1.01407
454800.0000   -1.50811
454840.0000   -0.28879
454880.0000   -0.66177
454920.0000   -0.85145
454960.0000   -0.38090
455000.0000   -1.44036
455040.0000   -1.62525
455080.0000   -0.74675
455120.0000   -0.79954
455160.0000   -1.08725
455200.0000   -0.93994
455240.0000   -0.31633
455280.0000    0.00563
455320.0000   -0.85706
455360.0000   -0.80840
455400.0000   -0.40148
455440.0000   -0.39448
455480.0000   -0.55167
455520.0000   -0.73899
455560.0000   -0.29138
455600.0000   -0.77716
455640.0000   -0.02590
455680.0000    0.01783
455720.0000   -1.50558
455760.0000   -1.08390
455800.0000   -1.59305
455840.0000   -1.47938
455880.0000    0.50924
455920.0000   -0.34430
455960.0000   -0.80405
456000.0000    0.05262
456040.0000   -1.79241
456080.0000   -0.64051
456120.0000   -0.68325
456160.0000   -0.55617
456200.0000   -1.10715
456240.0000   -1.04338
456280.0000   -1.33078
456320.0000   -0.63943
456360.0000    0.23826
456400.0000   -0.04757
456440.0000   -0.90074
456480.0000   -0.69706
456520.0000   -0.91991
456560.0000   -0.17972
456600.0000   -0.66111
456640.0000   -1.00197
456680.0000   -1.27006
456720.0000   -1.50767
456760.0000   -1.02976
456800.0000   -1.41460
456840.0000   -2.12211
456880.0000   -0.91025
456920.0000   -1.24104
456960.0000   -1.95050
457000.0000   -2.28804
457040.0000   -1.27169
457080.0000   -1.65530
457120.0000   -0.98708
457160.0000   -0.19971
457200.0000   -0.61468
457240.0000   -0.87542
457280.0000   -1.27555
457320.0000   -1.12439
457360.0000   -1.02221
457400.0000    0.05719
457440.0000    0.05152
457480.0000    0.24100
457520.0000    0.13687
457560.0000    0.44443
457600.0000   -0.90160
457640.0000   -1.09105
457680.0000   -0.25866
457720.0000   -1.27496
457760.0000   -2.29604
457800.0000   -2.40590
457840.0000   -2.06713
457880.0000    0.19671
457920.0000   -1.11779
457960.0000   -1.83491
458000.0000   -0.92495
458040.0000   -1.00561
458080.0000   -1.03376
458120.0000   -1.11605
458160.0000   -0.38983
458200.0000   -0.57520
458240.0000   -0.24324
458280.0000   -0.34540
458320.0000   -0.67692
458360.0000   -0.73887
458400.0000   -0.30293
458440.0000   -0.58679
458480.0000   -0.60072
458520.0000   -0.38765
458560.0000   -0.68133
458600.0000   -1.00867
458640.0000   -1.89985
458680.0000   -1.95191
458720.0000   -2.39441
458760.0000   -0.60455
458800.0000   -0.87164
458840.0000   -1.12018
458880.0000   -0.82825
458920.0000   -1.17947
458960.0000   -0.63937
459000.0000    0.03392
459040.0000   -0.79636
459080.0000    0.00464
459120.0000   -0.65083
459160.0000   -0.51222
459200.0000   -0.95895
459240.0000   -0.08805
459280.0000   -1.25588
459320.0000   -0.43318
459360.0000   -1.37224
459400.0000   -0.52373
459440.0000   -1.05751
459480.0000   -0.71177
459520.0000   -0.41312
459560.0000   -1.09647
459600.0000   -0.92612
459640.0000   -0.17607
459680.0000   -0.46115
459720.0000   -1.03007
459760.0000   -1.06910
459800.0000   -1.00037
459840.0000   -1.72112
459880.0000   -2.19120
459920.0000   -1.39107
459960.0000   -2.19233
460000.0000   -2.37193
460040.0000   -1.69174
460080.0000   -1.20052
460120.0000   -1.59492
460160.0000   -2.46398
460200.0000   -2.08650
460240.0000   -1.54513
460280.0000   -0.64564
460320.0000   -0.55860
460360.0000   -1.33204
460400.0000   -1.59235
460440.0000   -1.00934
460480.0000   -1.88817
460520.0000   -1.69049
460560.0000   -1.34673
460600.0000   -1.59278
460640.0000   -0.86963
460680.0000   -1.57427
460720.0000   -1.63950
460760.0000   -1.65581
460800.0000   -1.88957
460840.0000   -0.99424
460880.0000   -1.18590
460920.0000   -0.87989
460960.0000   -1.37082
461000.0000   -0.62864
461040.0000   -0.98195
461080.0000   -0.41113
461120.0000   -0.50156
461160.0000   -1.44898
461200.0000   -1.87018
461240.0000   -0.92350
461280.0000   -0.23132
461320.0000   -1.22102
461360.0000   -0.52812
461400.0000   -1.63271
461440.0000   -1.19319
461480.0000   -1.39473
461520.0000   -1.13863
461560.0000   -2.18760
461600.0000   -1.41403
461640.0000   -2.88013
461680.0000   -1.97089
461720.0000   -1.99984
461760.0000   -2.76458
461800.0000   -3.07057
461840.0000   -3.97098
461880.0000   -2.14675
461920.0000   -1.65490
461960.0000   -3.22728
462000.0000   -2.65115
462040.0000   -2.53237
462080.0000   -2.77765
462120.0000   -1.57926
462160.0000   -1.77521
462200.0000   -2.30818
462240.0000   -2.03221
462280.0000   -1.39127
462320.0000   -1.92478
462360.0000   -1.59077
462400.0000   -1.05069
462440.0000   -0.74822
462480.0000   -0.28526
462520.0000   -1.63666
462560.0000   -1.52680
462600.0000   -1.59101
462640.0000   -2.68531
462680.0000   -1.84141
462720.0000   -2.48905
462760.0000   -1.57116
462800.0000   -2.26984
462840.0000   -3.18607
462880.0000   -1.96793
462920.0000   -1.56616
462960.0000   -1.28203
463000.0000   -1.83875
463040.0000   -1.29800
463080.0000   -1.94676
463120.0000   -1.31236
463160.0000   -0.50634
463200.0000   -0.76842
463240.0000   -1.47861
463280.0000   -1.05407
463320.0000   -1.56117
463360.0000   -1.33465
463400.0000   -0.78800
463440.0000   -1.14829
463480.0000   -1.09834
463520.0000   -1.31092
463560.0000   -1.19074
463600.0000   -1.42426
463640.0000   -1.72366
463680.0000   -2.88146
463720.0000   -2.25761
463760.0000   -1.63698
463800.0000   -2.16743
463840.0000   -1.99213
463880.0000   -2.34812
463920.0000   -2.89818
463960.0000   -2.07557
464000.0000   -2.27558
464040.0000   -1.63071
464080.0000   -1.61347
464120.0000   -2.03455
464160.0000   -1.48922
464200.0000   -1.50001
464240.0000   -1.77472
464280.0000   -1.43782
464320.0000   -2.43388
464360.0000   -3.93086
464400.0000   -2.83688
464440.0000   -2.18223
464480.0000   -2.89830
464520.0000   -3.08667
464560.0000   -1.72829
464600.0000   -1.95450
464640.0000   -1.53552
464680.0000   -2.80056
464720.0000   -2.40146
464760.0000   -3.00993
464800.0000   -2.54948
464840.0000   -2.17114
464880.0000   -2.28151
464920.0000   -2.34187
464960.0000   -3.73226
465000.0000   -2.36362
465040.0000   -2.30304
465080.0000   -2.20633
465120.0000   -1.83397
465160.0000   -3.40594
465200.0000   -3.27730
465240.0000   -3.04385
465280.0000   -2.68204
465320.0000   -1.35017
465360.0000   -1.81179
465400.0000   -1.58259
465440.0000   -1.88287
465480.0000   -1.67864
465520.0000   -1.54277
465560.0000   -1.57687
465600.0000   -1.74320
465640.0000   -1.88454
465680.0000   -2.77544
465720.0000   -2.55638
465760.0000   -2.54050
465800.0000   -2.69538
465840.0000   -1.86063
465880.0000   -2.52126
465920.0000   -2.53228
465960.0000   -3.15332
466000.0000   -3.09877
466040.0000   -2.23572
466080.0000   -2.80007
466120.0000   -2.93620
466160.0000   -2.11872
466200.0000   -1.07664
466240.0000   -1.18833
466280.0000   -0.96161
466320.0000   -0.42476
466360.0000   -1.07748
466400.0000   -0.53974
466440.0000   -1.36918
466480.0000   -1.62028
466520.0000   -2.65310
466560.0000   -1.38333
466600.0000   -1.20792
466640.0000   -2.13859
466680.0000   -1.47692
466720.0000   -2.00124
466760.0000   -2.74044
466800.0000   -2.99723
466840.0000   -3.15494
466880.0000   -3.28387
466920.0000   -2.33512
466960.0000   -2.57531
467000.0000   -3.54311
467040.0000   -2.98203
467080.0000   -2.17314
467120.0000   -2.58666
467160.0000   -2.37188
467200.0000   -2.39846
467240.0000   -2.97711
467280.0000   -3.27139
467320.0000   -2.21693
467360.0000   -3.18954
467400.0000   -2.78462
467440.0000   -3.16163
467480.0000   -2.15590
467520.0000   -2.54363
467560.0000   -2.94740
467600.0000   -2.22949
467640.0000   -1.78367
467680.0000   -2.01660
467720.0000   -2.66389
467760.0000   -2.26642
467800.0000   -2.75781
467840.0000   -2.00694
467880.0000   -2.02571
467920.0000   -2.34593
467960.0000   -1.90196
468000.0000   -2.96456
468040.0000   -2.12060
468080.0000   -2.62841
468120.0000   -2.83302
468160.0000   -3.26453
468200.0000   -3.62191
468240.0000   -3.96503
468280.0000   -2.26048
468320.0000   -2.12176
468360.0000   -1.41227
468400.0000   -2.04904
468440.0000   -1.86390
468480.0000   -2.30449
468520.0000   -1.27680
468560.0000   -1.40893
468600.0000   -1.95522
468640.0000   -2.45629
468680.0000   -3.20964
468720.0000   -1.90588
468760.0000   -2.15196
468800.0000   -1.60131
468840.0000   -1.05748
468880.0000   -1.40141
468920.0000   -3.81078
468960.0000   -2.28228
469000.0000   -2.46905
469040.0000   -3.19569
469080.0000   -2.66583
469120.0000   -3.73893
469160.0000   -2.74816
469200.0000   -1.17196
469240.0000   -2.53795
469280.0000   -1.60517
469320.0000   -1.88377
469360.0000   -2.62143
469400.0000   -2.97792
469440.0000   -2.75120
469480.0000   -2.68061
469520.0000   -3.05857
469560.0000   -3.34715
469600.0000   -3.42631
469640.0000   -3.43080
469680.0000   -2.27397
469720.0000   -1.68350
469760.0000   -1.47723
469800.0000   -1.98212
469840.0000   -1.70081
469880.0000   -1.23568
469920.0000   -1.96300
469960.0000   -2.15512
470000.0000   -1.67735
470040.0000   -2.29799
470080.0000   -2.86138
470120.0000   -1.41126
470160.0000   -0.79509
470200.0000   -1.71152
470240.0000   -1.87431
470280.0000   -3.24882
470320.0000   -3.52780
470360.0000   -1.93108
470400.0000   -3.12039
470440.0000   -2.25786
470480.0000   -2.01122
470520.0000   -3.29267
470560.0000   -3.44462
470600.0000   -1.78547
470640.0000   -2.80463
470680.0000   -1.71029
470720.0000   -2.22098
470760.0000   -2.07861
470800.0000   -3.67945
470840.0000   -3.16120
470880.0000   -1.50773
470920.0000   -1.89602
470960.0000   -1.83308
471000.0000   -0.73104
471040.0000   -1.29520
471080.0000   -1.28302
471120.0000   -1.04211
471160.0000   -1.67359
471200.0000   -1.47704
471240.0000   -1.36824
471280.0000    0.13335
471320.0000   -0.60906
471360.0000   -0.16657
471400.0000   -0.21003
471440.0000   -0.74135
471480.0000   -1.41310
471520.0000   -1.35021
471560.0000   -0.74516
471600.0000   -1.64312
471640.0000   -0.79857
471680.0000   -1.55142
471720.0000   -1.38078
471760.0000   -0.81953
471800.0000   -1.45583
471840.0000   -0.60308
471880.0000   -0.72057
471920.0000   -0.58879
471960.0000   -0.69229
472000.0000   -1.00667
472040.0000   -0.71059
472080.0000   -0.64197
472120.0000   -0.67656
472160.0000   -0.79117
472200.0000   -1.53974
472240.0000   -1.18251
472280.0000   -0.44202
472320.0000   -1.92864
472360.0000   -2.20031
472400.0000   -1.77187
472440.0000   -1.38465
472480.0000   -1.08440
472520.0000   -2.67718
472560.0000   -1.42364
472600.0000   -2.03877
472640.0000   -1.31757
472680.0000   -1.92439
472720.0000   -2.13659
472760.0000   -1.72737
472800.0000   -2.22760
472840.0000   -2.02240
472880.0000   -2.65950
472920.0000   -2.15375
472960.0000   -2.05346
473000.0000   -0.98736
473040.0000   -2.08772
473080.0000   -2.56778
473120.0000   -1.99080
473160.0000   -2.81780
473200.0000   -2.81067
473240.0000   -3.66861
473280.0000   -2.68003
473320.0000   -2.68529
473360.0000   -3.65300
473400.0000   -3.00657
473440.0000   -3.16357
473480.0000   -2.95027
473520.0000   -3.26968
473560.0000   -1.96349
473600.0000   -1.88512
473640.0000   -2.43137
473680.0000   -0.77699
473720.0000   -2.52395
473760.0000   -2.81661
473800.0000   -2.46856
473840.0000   -3.77793
473880.0000   -3.53678
473920.0000   -3.01522
473960.0000   -2.97291
474000.0000   -3.53706
474040.0000   -4.67883
474080.0000   -4.50686
474120.0000   -3.34438
474160.0000   -2.83622
474200.0000   -3.09375
474240.0000   -3.08358
474280.0000   -3.66867
474320.0000   -3.15697
474360.0000   -2.65832
474400.0000   -3.38563
474440.0000   -2.02655
474480.0000   -2.54076
474520.0000   -3.31687
474560.0000   -3.29553
474600.0000   -4.05660
474640.0000   -2.84808
474680.0000   -2.87763
474720.0000   -3.27275
474760.0000   -2.96243
474800.0000   -1.01300
474840.0000   -1.47965
474880.0000   -3.13797
474920.0000   -1.91664
474960.0000   -3.59103
475000.0000   -0.44497
475040.0000   -1.04157
475080.0000   -1.13030
475120.0000   -1.56226
475160.0000   -1.70844
475200.0000   -1.81520
475240.0000   -1.59850
475280.0000   -0.60560
475320.0000   -2.23969
475360.0000   -1.62983
475400.0000   -1.01090
475440.0000   -1.43125
475480.0000   -1.24188
475520.0000   -1.15545
475560.0000   -0.30102
475600.0000   -0.62537
475640.0000    0.03143
475680.0000   -1.44715
475720.0000   -0.23803
475760.0000   -0.54110
475800.0000   -1.30601
475840.0000   -0.43476
475880.0000    0.10145
475920.0000   -0.12356
475960.0000   -1.40501
476000.0000   -1.62548
476040.0000   -0.84589
476080.0000    0.13542
476120.0000   -1.06470
476160.0000   -1.36606
476200.0000   -1.41498
476240.0000   -1.76447
476280.0000   -1.62165
476320.0000   -1.64889
476360.0000   -1.08758
476400.0000   -1.59366
476440.0000   -2.49081
476480.0000   -1.60514
476520.0000   -1.53113
476560.0000   -2.26195
476600.0000   -2.21041
476640.0000   -2.07051
476680.0000   -2.72370
476720.0000   -1.65914
476760.0000   -1.51916
476800.0000   -2.01994
476840.0000   -2.16900
476880.0000   -1.68990
476920.0000   -2.53288
476960.0000   -1.22021
477000.0000   -1.54921
477040.0000   -0.68280
477080.0000   -0.90243
477120.0000   -0.92879
477160.0000   -1.79396
477200.0000   -0.20154
477240.0000   -0.26359
477280.0000   -0.86599
477320.0000   -1.96578
477360.0000   -1.18235
477400.0000   -1.03965
477440.0000   -2.31154
477480.0000   -1.31309
477520.0000   -0.87170
477560.0000   -1.43799
477600.0000   -1.03430
477640.0000   -1.57382
477680.0000    0.01931
477720.0000   -2.00223
477760.0000   -0.74147
477800.0000   -2.24786
477840.0000   -0.98337
477880.0000   -1.04427
477920.0000   -2.66997
477960.0000   -2.46911
478000.0000   -2.76437
478040.0000   -2.25119
478080.0000   -2.04226
478120.0000   -2.22034
478160.0000   -2.59848
478200.0000   -2.30480
478240.0000   -2.38467
478280.0000   -4.00603
478320.0000   -3.09787
478360.0000   -4.17886
478400.0000   -3.29554
478440.0000   -2.87670
478480.0000   -3.84625
478520.0000   -2.46420
478560.0000   -3.65145
478600.0000   -3.50934
478640.0000   -2.68900
478680.0000   -3.81542
478720.0000   -3.42652
478760.0000   -3.33472
478800.0000   -3.94023
478840.0000   -1.39805
478880.0000   -2.77512
478920.0000   -3.58765
478960.0000   -3.64638
479000.0000   -4.58694
479040.0000   -2.88634
479080.0000   -3.83141
479120.0000   -4.02320
479160.0000   -3.79237
479200.0000   -2.69511
479240.0000   -3.40899
479280.0000   -3.61221
479320.0000   -4.25670
479360.0000   -2.63340
479400.0000   -3.64462
479440.0000   -3.45462
479480.0000   -3.61113
479520.0000   -2.82807
479560.0000   -2.39050
479600.0000   -0.98584
479640.0000   -1.01646
479680.0000   -2.00520
479720.0000   -1.70410
479760.0000   -1.13919
479800.0000   -1.47364
479840.0000   -1.58408
479880.0000   -2.40036
479920.0000   -1.99747
479960.0000   -1.07788
480000.0000   -1.72623
480040.0000   -2.24135
480080.0000   -2.59713
480120.0000   -2.26106
480160.0000   -3.26341
480200.0000   -3.14997
480240.0000   -2.37705
480280.0000   -1.69435
480320.0000   -2.13631
480360.0000   -2.14929
480400.0000   -2.77305
480440.0000   -2.76526
480480.0000   -1.55874
480520.0000   -2.32036
480560.0000   -3.63663
480600.0000   -2.70549
480640.0000   -2.65397
480680.0000   -1.28731
480720.0000   -1.16315
480760.0000   -0.88816
480800.0000   -1.30094
480840.0000   -1.04975
480880.0000   -1.17150
480920.0000   -1.30018
480960.0000   -1.11352
481000.0000   -0.95400
481040.0000   -1.71722
481080.0000   -1.61564
481120.0000   -1.34186
481160.0000   -1.93856
481200.0000   -0.98879
481240.0000   -0.32726
481280.0000   -2.00631
481320.0000   -1.11973
481360.0000   -1.59480
481400.0000   -1.74691
481440.0000   -2.36807
481480.0000   -2.45330
481520.0000   -4.09808
481560.0000   -2.55499
481600.0000   -3.02990
481640.0000   -3.90564
481680.0000   -1.98985
481720.0000   -2.04618
481760.0000   -2.20735
481800.0000   -2.63456
481840.0000   -1.54957
481880.0000   -1.54093
481920.0000   -1.26348
481960.0000   -1.15710
482000.0000   -1.59978
482040.0000   -2.29976
482080.0000   -1.87705
482120.0000   -2.83710
482160.0000   -2.13668
482200.0000   -2.51811
482240.0000   -2.34701
482280.0000   -2.80828
482320.0000   -2.32706
482360.0000   -2.17798
482400.0000   -0.82495
482440.0000   -2.07889
482480.0000   -2.68679
482520.0000   -2.87217
482560.0000   -1.76587
482600.0000   -1.09383
482640.0000   -1.20628
482680.0000   -1.21937
482720.0000   -1.57132
482760.0000   -1.27465
482800.0000   -2.42998
482840.0000   -1.97219
482880.0000   -1.11605
482920.0000   -1.75397
482960.0000   -2.84381
483000.0000   -2.13276
483040.0000   -2.35179
483080.0000   -1.92096
483120.0000   -1.26746
483160.0000   -2.21540
483200.0000   -2.18724
483240.0000   -1.85709
483280.0000   -2.31750
483320.0000   -2.22216
483360.0000   -2.23721
483400.0000   -1.77717
483440.0000   -1.48695
483480.0000   -1.53918
483520.0000   -2.18780
483560.0000   -2.16385
483600.0000   -2.09007
483640.0000   -2.12989
483680.0000   -2.11073
483720.0000   -1.85469
483760.0000   -0.87114
483800.0000   -1.68754
483840.0000   -2.33350
483880.0000   -2.60774
483920.0000   -2.00756
483960.0000   -1.97312
484000.0000   -1.92691
484040.0000   -2.20341
484080.0000   -1.34228
484120.0000   -2.62562
484160.0000   -1.38270
484200.0000   -0.68186
484240.0000   -2.28926
484280.0000   -2.07422
484320.0000   -1.96723
484360.0000   -2.31011
484400.0000   -2.69258
484440.0000   -3.02505
484480.0000   -2.96594
484520.0000   -2.31808
484560.0000   -2.38510
484600.0000   -2.55437
484640.0000   -2.67047
484680.0000   -2.54942
484720.0000   -2.91409
484760.0000   -2.18241
484800.0000   -1.96433
484840.0000   -2.90262
484880.0000   -0.42128
484920.0000   -2.32679
484960.0000   -1.08191
485000.0000   -2.05727
485040.0000   -1.44855
485080.0000   -1.81536
485120.0000   -1.20120
485160.0000   -1.38453
485200.0000   -1.49125
485240.0000   -1.31339
485280.0000   -1.59002
485320.0000   -1.91225
485360.0000   -0.87419
485400.0000   -1.46329
485440.0000   -2.20698
485480.0000   -0.96167
485520.0000   -2.27213
485560.0000   -1.36331
485600.0000   -2.60922
485640.0000   -2.09448
485680.0000   -2.00910
485720.0000   -2.57968
485760.0000   -2.22634
485800.0000   -2.93771
485840.0000   -2.73646
485880.0000   -2.24562
485920.0000   -1.77313
485960.0000   -2.91605
486000.0000   -2.03426
486040.0000   -2.18466
486080.0000   -2.21742
486120.0000   -2.21717
486160.0000   -2.23072
486200.0000   -2.03970
486240.0000   -1.72752
486280.0000   -2.13404
486320.0000   -1.98729
486360.0000   -2.50110
486400.0000   -2.38223
486440.0000   -2.34261
486480.0000   -2.24510
486520.0000   -1.70180
486560.0000   -1.94198
486600.0000   -2.38611
486640.0000   -1.83613
486680.0000   -2.66041
486720.0000   -3.06422
486760.0000   -1.93891
486800.0000   -1.44887
486840.0000   -2.15039
486880.0000   -2.67777
486920.0000   -1.61394
486960.0000   -2.57836
487000.0000   -1.92001
487040.0000   -1.56339
487080.0000   -1.70497
487120.0000   -1.73381
487160.0000   -2.43309
487200.0000   -2.89369
487240.0000   -2.33712
487280.0000   -3.11704
487320.0000   -2.47398
487360.0000   -3.07518
487400.0000   -1.89247
487440.0000   -2.43593
487480.0000   -2.14572
487520.0000   -2.41615
487560.0000   -2.83578
487600.0000   -2.38005
487640.0000   -1.83371
487680.0000   -2.14190
487720.0000   -2.95679
487760.0000   -2.12980
487800.0000   -1.80644
487840.0000   -2.48068
487880.0000   -2.54324
487920.0000   -1.96365
487960.0000   -2.05475
488000.0000   -2.52464
488040.0000   -1.87402
488080.0000   -1.71707
488120.0000   -2.67982
488160.0000   -2.32520
488200.0000   -2.43750
488240.0000   -2.32509
488280.0000   -3.24783
488320.0000   -2.04806
488360.0000   -1.63287
488400.0000   -1.87254
488440.0000   -1.71077
488480.0000   -1.49160
488520.0000   -2.99800
488560.0000   -2.84708
488600.0000   -1.98615
488640.0000   -1.51486
488680.0000   -2.46973
488720.0000   -1.98952
488760.0000   -2.40699
488800.0000   -2.40967
488840.0000   -2.99511
488880.0000   -1.14357
488920.0000   -2.46957
488960.0000   -1.40270
489000.0000   -2.37183
489040.0000   -1.73902
489080.0000   -1.95662
489120.0000   -2.12005
489160.0000   -2.07246
489200.0000   -1.95604
489240.0000   -1.86068
489280.0000   -1.70177
489320.0000   -2.17266
489360.0000   -0.90410
489400.0000   -1.53933
489440.0000   -1.99369
489480.0000   -0.38624
489520.0000   -1.19881
489560.0000   -1.30632
489600.0000   -2.40863
489640.0000   -2.46870
489680.0000   -2.84117
489720.0000   -2.21006
489760.0000   -2.67106
489800.0000   -1.64396
489840.0000   -1.76747
489880.0000   -2.52401
489920.0000   -3.30607
489960.0000   -1.74304
490000.0000   -1.80638
490040.0000   -1.76425
490080.0000   -2.49910
490120.0000   -1.90932
490160.0000   -2.04205
490200.0000   -3.05184
490240.0000   -2.47922
490280.0000   -1.86658
490320.0000   -2.46626
490360.0000   -2.15986
490400.0000   -2.41756
490440.0000   -1.85850
490480.0000   -1.98487
490520.0000   -1.98635
490560.0000   -1.75685
490600.0000   -1.94558
490640.0000   -1.86191
490680.0000   -2.42488
490720.0000   -2.37286
490760.0000   -2.48691
490800.0000   -2.86594
490840.0000   -1.94738
490880.0000   -1.65467
490920.0000   -1.48598
490960.0000   -1.91472
491000.0000   -1.56691
491040.0000   -1.91437
491080.0000   -1.18593
491120.0000   -0.94972
491160.0000   -1.95883
491200.0000   -1.70748
491240.0000   -2.34227
491280.0000   -2.00853
491320.0000   -0.83720
491360.0000   -1.47216
491400.0000   -1.32759
491440.0000   -1.26232
491480.0000   -1.70963
491520.0000   -1.94984
491560.0000   -2.46083
491600.0000   -1.53489
491640.0000   -0.79910
491680.0000   -1.33160
491720.0000   -1.47668
491760.0000   -2.50315
491800.0000   -2.36548
491840.0000   -2.31002
491880.0000   -2.51783
491920.0000   -2.19998
491960.0000   -2.55505
492000.0000   -2.09113
492040.0000   -2.43200
492080.0000   -2.33525
492120.0000   -1.69380
492160.0000   -0.60380
492200.0000   -1.96258
492240.0000   -1.43297
492280.0000   -1.47329
492320.0000   -3.31693
492360.0000   -1.79322
492400.0000   -1.77639
492440.0000   -1.57400
492480.0000   -1.21830
492520.0000   -1.73366
492560.0000   -2.34098
492600.0000   -2.90245
492640.0000   -3.33129
492680.0000   -1.07169
492720.0000   -1.63216
492760.0000   -2.42346
492800.0000   -1.31964
492840.0000   -1.15716
492880.0000   -0.91235
492920.0000   -1.79867
492960.0000   -2.49059
493000.0000   -2.64113
493040.0000   -3.27072
493080.0000   -2.31931
493120.0000   -1.49745
493160.0000   -2.99102
493200.0000   -1.99170
493240.0000   -2.83315
493280.0000   -2.67664
493320.0000   -2.33025
493360.0000   -2.51227
493400.0000   -3.00177
493440.0000   -2.30423
493480.0000   -1.48194
493520.0000   -2.25508
493560.0000   -1.25162
493600.0000   -0.95610
493640.0000   -2.00633
493680.0000   -1.53756
493720.0000   -2.23737
493760.0000   -2.20724
493800.0000   -2.46826
493840.0000   -1.93762
493880.0000   -1.59387
493920.0000   -1.99605
493960.0000   -1.62343
494000.0000   -1.75833
494040.0000   -1.89837
494080.0000   -1.43903
494120.0000   -1.56903
494160.0000   -1.60823
494200.0000   -1.54576
494240.0000   -1.87629
494280.0000   -1.13267
494320.0000   -1.69369
494360.0000   -1.66170
494400.0000   -2.12717
494440.0000   -1.34481
494480.0000   -1.69524
494520.0000   -2.07447
494560.0000   -2.07920
494600.0000   -2.73233
494640.0000   -2.23842
494680.0000   -2.35872
494720.0000   -1.80916
494760.0000   -2.43288
494800.0000   -2.05121
494840.0000   -1.20547
494880.0000   -2.25594
494920.0000   -2.83583
494960.0000   -2.21035
495000.0000   -1.69180
495040.0000   -1.72081
495080.0000   -2.42545
495120.0000   -1.16965
495160.0000   -0.83549
495200.0000   -0.76919
495240.0000   -0.84805
495280.0000   -0.51922
495320.0000   -0.32406
495360.0000   -0.65375
495400.0000   -1.24014
495440.0000   -0.81788
495480.0000   -1.16782
495520.0000   -1.62208
495560.0000   -1.55627
495600.0000   -0.31811
495640.0000   -0.50040
495680.0000   -0.78076
495720.0000   -1.44217
495760.0000   -1.20968
495800.0000   -0.95269
495840.0000   -1.58125
495880.0000   -1.98105
495920.0000   -1.47251
495960.0000   -1.69257
496000.0000   -1.02778
496040.0000   -1.36926
496080.0000   -0.97281
496120.0000   -1.69870
496160.0000   -1.14628
496200.0000   -1.37617
496240.0000   -2.30934
496280.0000   -1.75531
496320.0000   -2.03703
496360.0000   -1.79159
496400.0000   -1.46106
496440.0000   -1.28308
496480.0000   -2.13201
496520.0000   -1.43698
496560.0000   -2.35209
496600.0000   -2.75817
496640.0000   -2.06269
496680.0000   -1.77401
496720.0000   -3.27810
496760.0000   -1.86255
496800.0000   -3.21559
496840.0000   -2.72176
496880.0000   -2.21898
496920.0000   -1.84911
496960.0000   -2.16982
497000.0000   -3.30856
497040.0000   -3.63712
497080.0000   -2.81489
497120.0000   -3.60262
497160.0000   -3.24758
497200.0000   -3.20953
497240.0000   -3.14126
497280.0000   -3.10457
497320.0000   -3.33831
497360.0000   -2.51494
497400.0000   -2.53153
497440.0000   -2.40296
497480.0000   -2.47150
497520.0000   -3.16369
497560.0000   -3.11250
497600.0000   -2.16705
497640.0000   -2.28762
497680.0000   -2.86831
497720.0000   -2.65052
497760.0000   -3.21117
497800.0000   -2.62182
497840.0000   -2.59286
497880.0000   -2.14263
497920.0000   -3.07188
497960.0000   -1.38374
498000.0000   -0.94615
498040.0000   -1.91206
498080.0000   -2.30618
498120.0000   -1.96654
498160.0000   -1.90554
498200.0000   -1.80273
498240.0000   -2.42537
498280.0000   -2.45415
498320.0000   -2.66061
498360.0000   -2.36505
498400.0000   -2.39611
498440.0000   -1.92510
498480.0000   -2.02448
498520.0000   -2.93506
498560.0000   -2.62244
498600.0000   -2.65415
498640.0000   -2.73870
498680.0000   -1.36829
498720.0000   -2.39813
498760.0000   -2.93596
498800.0000   -3.28277
498840.0000   -3.14899
498880.0000   -2.25514
498920.0000   -2.28195
498960.0000   -1.84680
499000.0000   -1.41635
499040.0000   -2.50913
499080.0000   -1.69969
499120.0000   -2.54151
499160.0000   -1.51002
499200.0000   -1.63809
499240.0000   -1.73677
499280.0000   -2.09379
499320.0000   -1.90991
499360.0000   -1.09541
499400.0000   -0.78479
499440.0000   -1.38152
499480.0000   -0.97318
499520.0000   -0.57852
499560.0000   -0.70137
499600.0000   -0.95109
499640.0000   -1.37412
499680.0000   -0.32949
499720.0000   -1.61654
499760.0000   -1.67304
499800.0000   -0.87476
499840.0000   -1.23594
499880.0000   -1.71305
499920.0000   -1.88271
499960.0000   -1.93440
500000.0000   -1.85827
500040.0000   -0.75510
500080.0000   -1.67229
500120.0000   -1.69816
500160.0000   -2.48794
500200.0000   -2.53145
500240.0000   -2.30700
500280.0000   -1.97893
500320.0000   -2.61580
500360.0000   -2.53774
500400.0000   -2.36731
500440.0000   -2.73709
500480.0000   -2.92256
500520.0000   -1.97423
500560.0000   -1.75227
500600.0000   -2.74846
500640.0000   -2.52171
500680.0000   -2.72387
500720.0000   -2.58820
500760.0000   -3.08154
500800.0000   -2.26230
500840.0000   -3.56304
500880.0000   -3.39755
500920.0000   -2.48428
500960.0000   -1.97332
501000.0000   -1.60764
501040.0000   -1.69312
501080.0000   -2.14955
501120.0000   -2.88570
501160.0000   -2.86619
501200.0000   -3.33568
501240.0000   -3.90486
501280.0000   -2.85934
501320.0000   -2.72803
501360.0000   -2.19558
501400.0000   -2.61186
501440.0000   -1.83748
501480.0000   -3.51047
501520.0000   -3.26737
501560.0000   -3.33164
501600.0000   -2.61550
501640.0000   -3.17404
501680.0000   -3.76959
501720.0000   -3.07552
501760.0000   -2.70196
501800.0000   -3.53099
501840.0000   -2.98889
501880.0000   -2.56569
501920.0000   -2.66951
501960.0000   -3.28866
502000.0000   -2.27192
502040.0000   -2.59405
502080.0000   -2.63705
502120.0000   -1.61719
502160.0000   -3.79446
502200.0000   -2.88157
502240.0000   -3.20983
502280.0000   -2.18396
502320.0000   -2.56791
502360.0000   -2.08951
502400.0000   -2.50329
502440.0000   -3.91230
502480.0000   -3.08230
502520.0000   -2.37616
502560.0000   -2.17242
502600.0000   -3.27227
502640.0000   -3.00258
502680.0000   -2.59550
502720.0000   -2.70023
502760.0000   -3.04503
502800.0000   -2.63806
502840.0000   -3.16394
502880.0000   -2.78578
502920.0000   -2.30908
502960.0000   -3.03862
503000.0000   -2.55237
503040.0000   -2.09741
503080.0000   -1.98685
503120.0000   -2.60824
503160.0000   -3.39159
503200.0000   -1.50422
503240.0000   -1.59292
503280.0000   -2.63207
503320.0000   -3.65546
503360.0000   -2.81674
503400.0000   -3.93517
503440.0000   -3.04612
503480.0000   -3.06672
503520.0000   -3.63413
503560.0000   -3.45785
503600.0000   -2.66432
503640.0000   -2.40656
503680.0000   -2.71205
503720.0000   -1.61068
503760.0000   -2.20815
503800.0000   -2.75283
503840.0000   -2.59172
503880.0000   -2.20610
503920.0000   -1.95449
503960.0000   -2.06010
504000.0000   -3.32366
504040.0000   -3.44444
504080.0000   -3.16969
504120.0000   -2.59254
504160.0000   -1.53081
504200.0000   -2.27125
504240.0000   -1.59438
504280.0000   -2.36484
504320.0000   -3.55900
504360.0000   -2.95597
504400.0000   -2.07949
504440.0000   -3.52329
504480.0000   -3.31257
504520.0000   -3.90126
504560.0000   -3.21728
504600.0000   -3.02548
504640.0000   -2.57079
504680.0000   -1.99632
504720.0000   -2.47737
504760.0000   -2.31565
504800.0000   -3.71063
504840.0000   -3.80627
504880.0000   -3.16872
504920.0000   -2.36414
504960.0000   -2.32780
505000.0000   -1.17220
505040.0000   -2.48631
505080.0000   -1.37758
505120.0000   -1.79079
505160.0000   -2.03607
505200.0000   -1.43142
505240.0000   -0.72501
505280.0000   -1.13833
505320.0000   -2.35502
505360.0000   -1.14220
505400.0000   -1.23234
505440.0000   -2.29696
505480.0000   -2.09671
505520.0000   -1.71487
505560.0000   -1.74430
505600.0000   -1.98667
505640.0000   -2.44352
505680.0000   -2.71346
505720.0000   -3.66449
505760.0000   -1.89695
505800.0000   -2.22871
505840.0000   -1.18647
505880.0000   -2.20953
505920.0000   -2.37824
505960.0000   -2.15440
506000.0000   -1.97790
506040.0000   -2.68181
506080.0000   -2.07138
506120.0000   -1.85683
506160.0000   -1.84072
506200.0000   -1.96676
506240.0000   -1.70803
506280.0000   -1.92721
506320.0000   -1.60929
506360.0000   -1.75418
506400.0000   -1.38795
506440.0000   -2.19091
506480.0000   -3.09658
506520.0000   -2.70104
506560.0000   -3.16150
506600.0000   -2.99029
506640.0000   -3.36916
506680.0000   -2.09608
506720.0000   -3.31052
506760.0000   -2.84214
506800.0000   -2.02195
506840.0000   -2.18941
506880.0000   -2.58849
506920.0000   -1.25032
506960.0000   -3.30880
507000.0000   -3.48232
507040.0000   -2.91118
507080.0000   -2.78646
507120.0000   -2.41042
507160.0000   -2.40256
507200.0000   -1.71571
507240.0000   -2.53035
507280.0000   -1.55801
507320.0000   -1.50958
507360.0000   -1.43984
507400.0000   -2.30022
507440.0000   -1.50615
507480.0000   -2.23553
507520.0000   -2.19623
507560.0000   -1.18044
507600.0000   -2.08806
507640.0000   -2.43847
507680.0000   -2.34455
507720.0000   -1.56280
507760.0000   -2.10620
507800.0000   -1.06094
507840.0000   -1.47689
507880.0000   -2.45747
507920.0000   -1.74127
507960.0000   -1.96001
508000.0000   -2.45276
508040.0000   -2.63564
508080.0000   -3.32935
508120.0000   -3.04292
508160.0000   -2.42913
508200.0000   -3.71316
508240.0000   -2.91673
508280.0000   -2.40948
508320.0000   -2.02382
508360.0000   -2.18044
508400.0000   -2.66112
508440.0000   -2.46106
508480.0000   -2.79953
508520.0000   -2.30956
508560.0000   -2.48993
508600.0000   -2.60636
508640.0000   -2.58997
508680.0000   -2.65585
508720.0000   -1.75203
508760.0000   -3.00273
508800.0000   -2.74228
508840.0000   -2.09939
508880.0000   -2.72839
508920.0000   -2.28440
508960.0000   -2.06634
509000.0000   -2.08728
509040.0000   -2.38474
509080.0000   -2.35584
509120.0000   -2.38726
509160.0000   -2.97909
509200.0000   -3.15801
509240.0000   -2.47523
509280.0000   -3.13320
509320.0000   -2.43658
509360.0000   -1.49951
509400.0000   -1.81050
509440.0000   -2.35038
509480.0000   -2.63186
509520.0000   -2.65071
509560.0000   -2.59523
509600.0000   -2.48077
509640.0000   -1.95047
509680.0000   -2.65807
509720.0000   -2.08374
509760.0000   -3.30223
509800.0000   -1.95478
509840.0000   -1.57555
509880.0000   -2.86732
509920.0000   -1.21655
509960.0000   -1.67138
510000.0000   -2.66167
510040.0000   -2.66682
510080.0000   -2.52414
510120.0000   -1.85379
510160.0000   -1.77399
510200.0000   -2.90130
510240.0000   -3.29616
510280.0000   -2.82874
510320.0000   -2.21630
510360.0000   -1.82463
510400.0000   -3.83991
510440.0000   -3.70182
510480.0000   -2.73073
510520.0000   -2.77199
510560.0000   -2.16633
510600.0000   -2.01621
510640.0000   -2.29895
510680.0000   -1.93081
510720.0000   -2.28901
510760.0000   -2.53880
510800.0000   -1.62380
510840.0000   -1.35657
510880.0000   -1.19905
510920.0000   -1.14693
510960.0000   -1.30022
511000.0000   -0.68671
511040.0000   -1.26717
511080.0000   -0.27537
511120.0000   -0.06881
511160.0000   -1.83963
511200.0000   -1.23074
511240.0000   -1.95364
511280.0000   -2.33692
511320.0000   -1.55500
511360.0000   -0.85838
511400.0000   -1.16065
511440.0000   -0.17910
511480.0000   -1.97537
511520.0000   -1.49000
511560.0000   -1.32677
511600.0000   -1.39392
511640.0000   -0.15696
511680.0000   -1.12994
511720.0000   -1.24689
511760.0000   -0.95775
511800.0000   -1.24707
511840.0000   -0.68177
511880.0000   -0.58929
511920.0000   -0.83681
511960.0000   -1.17525
512000.0000   -1.70281
512040.0000   -0.88029
512080.0000   -1.48485
512120.0000   -0.08699
512160.0000   -0.90128
512200.0000   -0.51686
512240.0000   -1.14079
512280.0000   -1.38352
512320.0000   -1.40080
512360.0000   -2.46739
512400.0000   -1.98479
512440.0000   -2.25221
512480.0000   -1.81171
512520.0000   -1.48787
512560.0000   -2.26630
512600.0000   -2.36571
512640.0000   -1.76351
512680.0000   -1.26602
512720.0000   -1.17219
512760.0000   -1.57532
512800.0000   -1.18929
512840.0000   -0.94844
512880.0000   -1.57347
512920.0000   -0.43737
512960.0000   -2.49025
513000.0000   -1.97461
513040.0000   -3.06579
513080.0000   -2.37204
513120.0000   -1.92934
513160.0000   -2.09760
513200.0000   -1.88991
513240.0000   -1.53670
513280.0000   -1.09510
513320.0000   -1.12860
513360.0000   -1.25724
513400.0000   -0.38224
513440.0000   -1.30631
513480.0000   -0.87631
513520.0000   -0.18941
513560.0000   -1.16110
513600.0000   -1.96003
513640.0000   -1.26980
513680.0000   -1.61813
513720.0000   -2.62100
513760.0000   -2.01982
513800.0000   -2.17881
513840.0000   -1.75531
513880.0000   -1.35872
513920.0000   -1.48519
513960.0000   -0.63346
514000.0000   -0.19286
514040.0000   -1.24472
514080.0000   -1.65984
514120.0000   -1.34818
514160.0000   -0.95800
514200.0000   -1.53763
514240.0000   -1.58725
514280.0000   -2.22501
514320.0000   -1.70522
514360.0000   -1.70473
514400.0000   -0.56731
514440.0000   -1.77666
514480.0000   -1.77091
514520.0000   -0.95925
514560.0000   -1.89058
514600.0000   -0.91604
514640.0000   -0.97585
514680.0000   -1.78145
514720.0000   -2.19639
514760.0000   -1.16338
514800.0000   -2.65240
514840.0000   -3.34524
514880.0000   -2.10974
514920.0000   -3.30361
514960.0000   -2.71187
515000.0000   -2.55094
515040.0000   -1.29527
515080.0000   -0.61217
515120.0000   -1.94581
515160.0000   -1.92153
515200.0000   -0.68397
515240.0000   -2.24248
515280.0000   -3.27162
515320.0000   -2.37967
515360.0000   -2.68450
515400.0000   -1.98029
515440.0000   -1.43919
515480.0000   -2.13399
515520.0000   -1.42318
515560.0000   -1.91832
515600.0000   -2.63908
515640.0000   -2.61823
515680.0000   -0.53495
515720.0000   -1.71513
515760.0000   -1.46958
515800.0000   -1.33883
515840.0000   -2.37915
515880.0000   -2.52942
515920.0000   -2.85184
515960.0000   -2.92488
516000.0000   -1.87917
516040.0000   -1.46233
516080.0000   -1.01682
516120.0000   -1.55018
516160.0000   -0.83988
516200.0000   -0.74520
516240.0000   -1.62266
516280.0000   -1.67740
516320.0000   -1.02318
516360.0000   -1.65908
516400.0000   -1.32649
516440.0000   -2.06839
516480.0000   -2.20304
516520.0000   -1.77452
516560.0000   -1.37490
516600.0000   -2.30774
516640.0000   -2.06550
516680.0000   -0.92772
516720.0000   -0.62187
516760.0000   -1.94133
516800.0000   -1.73158
516840.0000   -2.03794
516880.0000   -2.02424
516920.0000   -1.98915
516960.0000   -1.38696
517000.0000   -1.63436
517040.0000   -0.60032
517080.0000   -1.49923
517120.0000   -0.67848
517160.0000   -1.19699
517200.0000   -1.30848
517240.0000   -1.35470
517280.0000   -1.97278
517320.0000   -1.55188
517360.0000   -1.59334
517400.0000   -1.28975
517440.0000   -1.31727
517480.0000   -0.82185
517520.0000   -0.83354
517560.0000   -0.83910
517600.0000   -1.66246
517640.0000   -2.22828
517680.0000   -1.66775
517720.0000   -1.30276
517760.0000   -1.37120
517800.0000   -2.51291
517840.0000   -2.16375
517880.0000   -2.19599
517920.0000   -2.67002
517960.0000   -2.11617
518000.0000   -2.26372
518040.0000   -1.63262
518080.0000   -2.91064
518120.0000   -2.26903
518160.0000   -2.31983
518200.0000   -1.97384
518240.0000   -2.12282
518280.0000   -2.46863
518320.0000   -1.95262
518360.0000   -2.03757
518400.0000   -2.00654
518440.0000   -1.69364
518480.0000   -2.31684
518520.0000   -2.14718
518560.0000   -2.69864
518600.0000   -2.69648
518640.0000   -2.52885
518680.0000   -2.62199
518720.0000   -2.50864
518760.0000   -2.69777
518800.0000   -1.70114
518840.0000   -1.74551
518880.0000   -3.23925
518920.0000   -2.07161
518960.0000   -3.28718
519000.0000   -3.07812
519040.0000   -3.24574
519080.0000   -2.43281
519120.0000   -2.15640
519160.0000   -2.96695
519200.0000   -1.67701
519240.0000   -1.69231
519280.0000   -2.66207
519320.0000   -0.75122
519360.0000   -1.58656
519400.0000   -1.76159
519440.0000   -1.49321
519480.0000   -1.98345
519520.0000   -1.23613
519560.0000   -2.02178
519600.0000   -2.06437
519640.0000   -1.58424
519680.0000   -1.27388
519720.0000   -1.50745
519760.0000   -1.77845
519800.0000   -2.28041
519840.0000   -2.11875
519880.0000   -2.25950
519920.0000   -1.97597
519960.0000   -1.70857
520000.0000   -2.10980
520040.0000   -2.87606
520080.0000   -2.32793
520120.0000   -2.10157
520160.0000   -1.10274
520200.0000   -0.71231
520240.0000   -1.87774
520280.0000   -1.71986
520320.0000   -1.62055
520360.0000   -1.51021
520400.0000   -1.27505
520440.0000   -1.02917
520480.0000   -2.36681
520520.0000   -1.42959
520560.0000   -2.34024
520600.0000   -1.98040
520640.0000   -2.09274
520680.0000   -3.19274
520720.0000   -2.27364
520760.0000   -2.42949
520800.0000   -2.48334
520840.0000   -1.44084
520880.0000   -2.14252
520920.0000   -3.04756
520960.0000   -2.32812
521000.0000   -2.08552
521040.0000   -2.18026
521080.0000   -1.85327
521120.0000   -3.10109
521160.0000   -2.14712
521200.0000   -2.71839
521240.0000   -2.48364
521280.0000   -2.47079
521320.0000   -2.00567
521360.0000   -2.31210
521400.0000   -1.68917
521440.0000   -2.37684
521480.0000   -2.18329
521520.0000   -2.17223
521560.0000   -3.11766
521600.0000   -3.40842
521640.0000   -2.60737
521680.0000   -2.45424
521720.0000   -2.00184
521760.0000   -2.35448
521800.0000   -1.83374
521840.0000   -1.79742
521880.0000   -2.70706
521920.0000   -3.11744
521960.0000   -2.79679
522000.0000   -2.38708
522040.0000   -3.19072
522080.0000   -2.89960
522120.0000   -3.00159
522160.0000   -2.03701
522200.0000   -3.16097
522240.0000   -3.43899
522280.0000   -1.64244
522320.0000   -1.87929
522360.0000   -1.23579
522400.0000   -1.27510
522440.0000   -2.11174
522480.0000   -2.75320
522520.0000   -2.01596
522560.0000   -2.80544
522600.0000   -2.53236
522640.0000   -2.54928
522680.0000   -1.73850
522720.0000   -2.55131
522760.0000   -3.66283
522800.0000   -3.23404
522840.0000   -2.94817
522880.0000   -3.78062
522920.0000   -2.25270
522960.0000   -2.76549
523000.0000   -2.90147
523040.0000   -2.96155
523080.0000   -3.21718
523120.0000   -3.15709
523160.0000   -2.96790
523200.0000   -2.06556
523240.0000   -2.62462
523280.0000   -2.42550
523320.0000   -2.45204
523360.0000   -3.06577
523400.0000   -2.95751
523440.0000   -3.77467
523480.0000   -1.93366
523520.0000   -1.08452
523560.0000   -1.82952
523600.0000   -1.62990
523640.0000   -0.97950
523680.0000   -2.11492
523720.0000   -3.18686
523760.0000   -2.78667
523800.0000   -2.24643
523840.0000   -1.75339
523880.0000   -1.30806
523920.0000   -1.92799
523960.0000   -1.05653
524000.0000   -0.80237
524040.0000   -0.59787
524080.0000    0.08560
524120.0000   -0.69873
524160.0000   -1.63158
524200.0000   -0.38512
524240.0000   -0.57020
524280.0000   -1.02908
524320.0000   -1.00139
524360.0000   -2.36133
524400.0000   -0.46269
524440.0000   -1.13543
524480.0000   -1.27162
524520.0000   -1.33927
524560.0000   -1.09809
524600.0000   -2.44606
524640.0000   -1.13378
524680.0000   -2.43057
524720.0000   -2.24074
524760.0000   -1.43920
524800.0000   -2.09147
524840.0000   -1.80540
524880.0000   -1.70245
524920.0000   -1.96800
524960.0000   -1.58043
525000.0000   -0.18123
525040.0000   -0.74595
525080.0000   -1.59564
525120.0000   -1.58204
525160.0000   -0.21130
525200.0000   -0.51079
525240.0000   -0.27935
525280.0000   -0.14096
525320.0000   -1.29742
525360.0000   -1.43219
525400.0000   -1.59851
525440.0000   -0.78032
525480.0000   -1.01553
525520.0000   -0.02346
525560.0000   -0.64550
525600.0000   -0.54981
525640.0000   -0.06810
525680.0000    0.45674
525720.0000   -0.55589
525760.0000   -1.06402
525800.0000   -0.68568
525840.0000    0.50702
525880.0000   -0.63466
525920.0000   -1.26891
525960.0000   -0.85803
526000.0000   -1.02195
526040.0000   -1.89485
526080.0000   -0.49608
526120.0000   -0.82466
526160.0000   -0.50190
526200.0000   -1.96780
526240.0000   -1.86409
526280.0000    0.03249
526320.0000   -1.32792
526360.0000   -2.11813
526400.0000   -0.57101
526440.0000   -1.52446
526480.0000   -1.56180
526520.0000   -2.93745
526560.0000   -1.78167
526600.0000   -1.64999
526640.0000   -1.24874
526680.0000   -1.39046
526720.0000   -1.57720
526760.0000   -1.69796
526800.0000   -1.08023
526840.0000   -1.64390
526880.0000   -1.56723
526920.0000   -1.29412
526960.0000   -1.25427
527000.0000   -2.04630
527040.0000   -1.26619
527080.0000   -1.45220
527120.0000   -1.72617
527160.0000   -1.89640
527200.0000   -2.22876
527240.0000   -1.45817
527280.0000   -0.35414
527320.0000   -1.75080
527360.0000   -1.15694
527400.0000   -1.33179
527440.0000   -1.36132
527480.0000   -1.28708
527520.0000   -1.62247
527560.0000   -1.55202
527600.0000   -0.23442
527640.0000   -0.74266
527680.0000   -2.08189
527720.0000   -1.76562
527760.0000   -1.27700
527800.0000   -2.16179
527840.0000   -2.57425
527880 5
527920 5
527960 5
528000 5
528040 5
528080 5
528120 5
528160 5
528200 5
528240 5
528280 5
528320 5
528360 5
528400 5
528440 5
528480 5
528520 5
528560 5
528600 5
528640 5
528680 5
528720 5
528760 5
528800 5
528840 5
528880 5
528920 5
528960 5
529000 5
529040 5
529080 5
529120 5
529160 5
529200 5
529240 5
529280 5
529320 5
529360 5
529400 5
529440 5
529480 5
529520 5
529560 5
529600 5
529640 5
529680 5
529720 5
529760 5
529800 5
529840 5
529880 5
529920 5
529960 5
530000 5
530040 5
530080 5
530120 5
530160 5
530200 5
530240 5
530280 5
530320 5
530360 5
530400 5
530440 5
530480 5
530520 5
530560 5
530600 5
530640 5
530680 5
530720 5
530760 5
530800 5
530840 5
530880 5
530920 5
530960 5
531000 5
531040 5
531080 5
531120 5
531160 5
531200 5
531240 5
531280 5
531320 5
531360 5
531400 5
531440 5
531480 5
531520 5
531560 5
531600 5
531640 5
531680 5
531720 5
531760 5
531800 5
531840 5
531880 5
531920 5
531960 5
532000 5
532040 5
532080 5
532120 5
532160 5
532200 5
532240 5
532280 5
532320 5
532360 5
532400 5
532440 5
532480 5
532520 5
532560 5
532600 5
532640 5
532680 5
532720 5
532760 5
532800 5
532840 5
532880 5
532920 5
532960 5
533000 5
533040 5
533080 5
533120 5
533160 5
533200 5
533240 5
533280 5
533320 5
533360 5
533400 5
533440 5
533480 5
533520 5
533560 5
533600 5
533640 5
533680 5
533720 5
533760 5
533800 5
533840 5
533880 5
533920 5
533960 5
534000 5
534040 5
534080 5
534120 5
534160 5
534200 5
534240 5
534280 5
534320 5
534360 5
534400 5
534440 5
534480 5
534520 5
534560 5
534600 5
534640 5
534680 5
534720 5
534760 5
534800 5
534840 5
534880 5
534920 5
534960 5
535000 5
535040 5
535080 5
535120 5
535160 5
535200 5
535240 5
535280 5
535320 5
535360 5
535400 5
535440 5
535480 5
535520 5
535560 5
535600 5
535640 5
535680 5
535720 5
535760 5
535800 5
535840 5
535880 5
535920 5
535960 5
536000 5
536040 5
536080 5
536120 5
536160 5
536200 5
536240 5
536280 5
536320 5
536360 5
536400 5
536440 5
536480 5
536520 5
536560 5
536600 5
536640 5
536680 5
536720 5
536760 5
536800 5
536840 5
536880 5
536920 5
536960 5
537000 5
537040 5
537080 5
537120 5
537160 5
537200 5
537240 5
537280 5
537320 5
537360 5
537400 5
537440 5
537480 5
537520 5
537560 5
537600 5
537640 5
537680 5
537720 5
537760 5
537800 5
537840 5
537880 5
537920 5
537960 5
538000 5
538040 5
538080 5
538120 5
538160 5
538200 5
538240 5
538280 5
538320 5
538360 5
538400 5
538440 5
538480 5
538520 5
538560 5
538600 5
538640 5
538680 5
538720 5
538760 5
538800 5
538840 5
538880 5
538920 5
538960 5
539000 5
539040 5
539080 5
539120 5
539160 5
539200 5
539240 5
539280 5
539320 5
539360 5
539400 5
539440 5
539480 5
539520 5
539560 5
539600 5
539640 5
539680 5
539720 5
539760 5
539800 5
539840 5
539880 5
539920 5
539960 5
540000 5
540040 5
540080 5
540120 5
540160 5
540200 5
540240 5
540280 5
540320 5
540360 5
540400 5
540440 5
540480 5
540520 5
540560 5
540600 5
540640 5
540680 5
540720 5
540760 5
540800 5
540840 5
540880 5
540920 5
540960 5
541000 5
541040 5
541080 5
541120 5
541160 5
541200 5
541240 5
541280 5
541320 5
541360 5
541400 5
541440 5
541480 5
541520 5
541560 5
541600 5
541640 5
541680 5
541720 5
541760 5
541800 5
541840 5
541880 5
541920 5
541960 5
542000 5
542040 5
542080 5
542120 5
542160 5
542200 5
542240 5
542280 5
542320 5
542360 5
542400 5
542440 5
542480 5
542520 5
542560 5
542600 5
542640 5
542680 5
542720 5
542760 5
542800 5
542840 5
542880 5
542920 5
542960 5
543000 5
543040 5
543080 5
543120 5
543160 5
543200 5
543240 5
543280 5
543320 5
543360 5
543400 5
543440 5
543480 5
543520 5
543560 5
543600 5
543640 5
543680 5
543720 5
543760 5
543800 5
543840 5
543880 5
543920 5
543960 5
544000 5
544040 5
544080 5
544120 5
544160 5
544200 5
544240 5
544280 5
544320 5
544360 5
544400 5
544440 5
544480 5
544520 5
544560 5
544600 5
544640 5
544680 5
544720 5
544760 5
544800 5
544840 5
544880 5
544920 5
544960 5
545000 5
545040 5
545080 5
545120 5
545160 5
545200 5
545240 5
545280 5
545320 5
545360 5
545400 5
545440 5
545480 5
545520 5
545560 5
545600 5
545640 5
545680 5
545720 5
545760 5
545800 5
545840 5
545880 5
545920 5
545960 5
546000 5
546040 5
546080 5
546120 5
546160 5
546200 5
546240 5
546280 5
546320 5
546360 5
546400 5
546440 5
546480 5
546520 5
546560 5
546600 5
546640 5
546680 5
546720 5
546760 5
546800 5
546840 5
546880 5
546920 5
546960 5
547000 5
547040 5
547080 5
547120 5
547160 5
547200 5
547240 5
547280 5
547320 5
547360 5
547400 5
547440 5
547480 5
547520 5
547560 5
547600 5
547640 5
547680 5
547720 5
547760 5
547800 5
547840 5
547880 5
547920 5
547960 5
548000 5
548040 5
548080 5
548120 5
548160 5
548200 5
548240 5
548280 5
548320 5
548360 5
548400 5
548440 5
548480 5
548520 5
548560 5
548600 5
548640 5
548680 5
548720 5
548760 5
548800 5
548840 5
548880 5
548920 5
548960 5
549000 5
549040 5
549080 5
549120 5
549160 5
549200 5
549240 5
549280 5
549320 5
549360 5
549400 5
549440 5
549480 5
549520 5
549560 5
549600 5
549640 5
549680 5
549720 5
549760 5
549800 5
549840 5
549880 5
549920 5
549960 5
550000 5
550040 5
550080 5
550120 5
550160 5
550200 5
550240 5
550280 5
550320 5
550360 5
550400 5
550440 5
550480 5
550520 5
550560 5
550600 5
550640 5
550680 5
550720 5
550760 5
550800 5
550840 5
550880 5
550920 5
550960 5
551000 5
551040 5
551080 5
551120 5
551160 5
551200 5
551240 5
551280 5
551320 5
551360 5
551400 5
551440 5
551480 5
551520 5
551560 5
551600 5
551640 5
551680 5
551720 5
551760 5
551800 5
551840 5
551880 5
551920 5
551960 5
552000 5
552040 5
552080 5
552120 5
552160 5
552200 5
552240 5
552280 5
552320 5
552360 5
552400 5
552440 5
552480 5
552520 5
552560 5
552600 5
552640 5
552680 5
552720 5
552760 5
552800 5
552840 5
552880 5
552920 5
552960 5
553000 5
553040 5
553080 5
553120 5
553160 5
553200 5
553240 5
553280 5
553320 5
553360 5
553400 5
553440 5
553480 5
553520 5
553560 5
553600 5
553640 5
553680 5
553720 5
553760 5
553800 5
553840 5
553880 5
553920 5
553960 5
554000 5
554040 5
554080 5
554120 5
554160 5
554200 5
554240 5
554280 5
554320 5
554360 5
554400 5
554440 5
554480 5
554520 5
554560 5
554600 5
554640 5
554680 5
554720 5
554760 5
554800 5
554840 5
554880 5
554920 5
554960 5
555000 5
555040 5
555080 5
555120 5
555160 5
555200 5
555240 5
555280 5
555320 5
555360 5
555400 5
555440 5
555480 5
555520 5
555560 5
555600 5
555640 5
555680 5
555720 5
555760 5
555800 5
555840 5
555880 5
555920 5
555960 5
556000 5
556040 5
556080 5
556120 5
556160 5
556200 5
556240 5
556280 5
556320 5
556360 5
556400 5
556440 5
556480 5
556520 5
556560 5
556600 5
556640 5
556680 5
556720 5
556760 5
556800 5
556840 5
556880 5
556920 5
556960 5
557000 5
557040 5
557080 5
557120 5
557160 5
557200 5
557240 5
557280 5
557320 5
557360 5
557400 5
557440 5
557480 5
557520 5
557560 5
557600 5
557640 5
557680 5
557720 5
557760 5
557800 5
557840 5
557880 5
557920 5
557960 5
558000 5
558040 5
558080 5
558120 5
558160 5
558200 5
558240 5
558280 5
558320 5
558360 5
558400 5
558440 5
558480 5
558520 5
558560 5
558600 5
558640 5
558680 5
558720 5
558760 5
558800 5
558840 5
558880 5
558920 5
558960 5
559000 5
559040 5
559080 5
559120 5
559160 5
559200 5
559240 5
559280 5
559320 5
559360 5
559400 5
559440 5
559480 5
559520 5
559560 5
559600 5
559640 5
559680 5
559720 5
559760 5
559800 5
559840 5
559880 5
559920 5
559960 5
560000 5
560040 5
560080 5
560120 5
560160 5
560200 5
560240 5
560280 5
560320 5
560360 5
560400 5
560440 5
560480 5
560520 5
560560 5
560600 5
560640 5
560680 5
560720 5
560760 5
560800 5
560840 5
560880 5
560920 5
560960 5
561000 5
561040 5
561080 5
561120 5
561160 5
561200 5
561240 5
561280 5
561320 5
561360 5
561400 5
561440 5
561480 5
561520 5
561560 5
561600 5
561640 5
561680 5
561720 5
561760 5
561800 5
561840 5
561880 5
561920 5
561960 5
562000 5
562040 5
562080 5
562120 5
562160 5
562200 5
562240 5
562280 5
562320 5
562360 5
562400 5
562440 5
562480 5
562520 5
562560 5
562600 5
562640 5
562680 5
562720 5
562760 5
562800 5
562840 5
562880 5
562920 5
562960 5
563000 5
563040 5
563080 5
563120 5
563160 5
563200 5
563240 5
563280 5
563320 5
563360 5
563400 5
563440 5
563480 5
563520 5
563560 5
563600 5
563640 5
563680 5
563720 5
563760 5
563800 5
563840 5
563880 5
563920 5
563960 5
564000 5
564040 5
564080 5
564120 5
564160 5
564200 5
564240 5
564280 5
564320 5
564360 5
564400 5
564440 5
564480 5
564520 5
564560 5
564600 5
564640 5
564680 5
564720 5
564760 5
564800 5
564840 5
564880 5
564920 5
564960 5
565000 5
565040 5
565080 5
565120 5
565160 5
565200 5
565240 5
565280 5
565320 5
565360 5
565400 5
565440 5
565480 5
565520 5
565560 5
565600 5
565640 5
565680 5
565720 5
565760 5
565800 5
565840 5
565880 5
565920 5
565960 5
566000 5
566040 5
566080 5
566120 5
566160 5
566200 5
566240 5
566280 5
566320 5
566360 5
566400 5
566440 5
566480 5
566520 5
566560 5
566600 5
566640 5
566680 5
566720 5
566760 5
566800 5
566840 5
566880 5
566920 5
566960 5
567000 5
567040 5
567080 5
567120 5
567160 5
567200 5
567240 5
567280 5
567320 5
567360 5
567400 5
567440 5
567480 5
567520 5
567560 5
567600 5
567640 5
567680 5
567720 5
567760 5
567800 5
567840 5
567880 5
567920 5
567960 5
568000 5
568040 5
568080 5
568120 5
568160 5
568200 5
568240 5
568280 5
568320 5
568360 5
568400 5
568440 5
568480 5
568520 5
568560 5
568600 5
568640 5
568680 5
568720 5
568760 5
568800 5
568840 5
568880 5
568920 5
568960 5
569000 5
569040 5
569080 5
569120 5
569160 5
569200 5
569240 5
569280 5
569320 5
569360 5
569400 5
569440 5
569480 5
569520 5
569560 5
569600 5
569640 5
569680 5
569720 5
569760 5
569800 5
569840 5
569880 5
569920 5
569960 5
570000 5
570040 5
570080 5
570120 5
570160 5
570200 5
570240 5
570280 5
570320 5
570360 5
570400 5
570440 5
570480 5
570520 5
570560 5
570600 5
570640 5
570680 5
570720 5
570760 5
570800 5
570840 5
570880 5
570920 5
570960 5
571000 5
571040 5
571080 5
571120 5
571160 5
571200 5
571240 5
571280 5
571320 5
571360 5
571400 5
571440 5
571480 5
571520 5
571560 5
571600 5
571640 5
571680 5
571720 5
571760 5
571800 5
571840 5
571880 5
571920 5
571960 5
572000 5
572040 5
572080 5
572120 5
572160 5
572200 5
572240 5
572280 5
572320 5
572360 5
572400 5
572440 5
572480 5
572520 5
572560 5
572600 5
572640 5
572680 5
572720 5
572760 5
572800 5
572840 5
572880 5
572920 5
572960 5
573000 5
573040 5
573080 5
573120 5
573160 5
573200 5
573240 5
573280 5
573320 5
573360 5
573400 5
573440 5
573480 5
573520 5
573560 5
573600 5
573640 5
573680 5
573720 5
573760 5
573800 5
573840 5
573880 5
573920 5
573960 5
574000 5
574040 5
574080 5
574120 5
574160 5
574200 5
574240 5
574280 5
574320 5
574360 5
574400 5
574440 5
574480 5
574520 5
574560 5
574600 5
574640 5
574680 5
574720 5
574760 5
574800 5
574840 5
574880 5
574920 5
574960 5
575000 5
575040 5
575080 5
575120 5
575160 5
575200 5
575240 5
575280 5
575320 5
575360 5
575400 5
575440 5
575480 5
575520 5
575560 5
575600 5
575640 5
575680 5
575720 5
575760 5
575800 5
575840 5
575880 5
575920 5
575960 5
576000 5
576040 5
576080 5
576120 5
576160 5
576200 5
576240 5
576280 5
576320 5
576360 5
576400 5
576440 5
576480 5
576520 5
576560 5
576600 5
576640 5
576680 5
576720 5
576760 5
576800 5
576840 5
576880 5
576920 5
576960 5
577000 5
577040 5
577080 5
577120 5
577160 5
577200 5
577240 5
577280 5
577320 5
577360 5
577400 5
577440 5
577480 5
577520 5
577560 5
577600 5
577640 5
577680 5
577720 5
577760 5
577800 5
577840 5
577880 5
577920 5
577960 5
578000 5
578040 5
578080 5
578120 5
578160 5
578200 5
578240 5
578280 5
578320 5
578360 5
578400 5
578440 5
578480 5
578520 5
578560 5
578600 5
578640 5
578680 5
578720 5
578760 5
578800 5
578840 5
578880 5
578920 5
578960 5
579000 5
579040 5
579080 5
579120 5
579160 5
579200 5
579240 5
579280 5
579320 5
579360 5
579400 5
579440 5
579480 5
579520 5
579560 5
579600 5
579640 5
579680 5
579720 5
579760 5
579800 5
579840 5
579880 5
579920 5
579960 5
580000 5
580040 5
580080 5
580120 5
580160 5
580200 5
580240 5
580280 5
580320 5
580360 5
580400 5
580440 5
580480 5
580520 5
580560 5
580600 5
580640 5
580680 5
580720 5
580760 5
580800 5
580840 5
580880 5
580920 5
580960 5
581000 5
581040 5
581080 5
581120 5
581160 5
581200 5
581240 5
581280 5
581320 5
581360 5
581400 5
581440 5
581480 5
581520 5
581560 5
581600 5
581640 5
581680 5
581720 5
581760 5
581800 5
581840 5
581880 5
581920 5
581960 5
582000 5
582040 5
582080 5
582120 5
582160 5
582200 5
582240 5
582280 5
582320 5
582360 5
582400 5
582440 5
582480 5
582520 5
582560 5
582600 5
582640 5
582680 5
582720 5
582760 5
582800 5
582840 5
582880 5
582920 5
582960 5
583000 5
583040 5
583080 5
583120 5
583160 5
583200 5
583240 5
583280 5
583320 5
583360 5
583400 5
583440 5
583480 5
583520 5
583560 5
583600 5
583640 5
583680 5
583720 5
583760 5
583800 5
583840 5
583880 5
583920 5
583960 5
584000 5
584040 5
584080 5
584120 5
584160 5
584200 5
584240 5
584280 5
584320 5
584360 5
584400 5
584440 5
584480 5
584520 5
584560 5
584600 5
584640 5
584680 5
584720 5
584760 5
584800 5
584840 5
584880 5
584920 5
584960 5
585000 5
585040 5
585080 5
585120 5
585160 5
585200 5
585240 5
585280 5
585320 5
585360 5
585400 5
585440 5
585480 5
585520 5
585560 5
585600 5
585640 5
585680 5
585720 5
585760 5
585800 5
585840 5
585880 5
585920 5
585960 5
586000 5
586040 5
586080 5
586120 5
586160 5
586200 5
586240 5
586280 5
586320 5
586360 5
586400 5
586440 5
586480 5
586520 5
586560 5
586600 5
586640 5
586680 5
586720 5
586760 5
586800 5
586840 5
586880 5
586920 5
586960 5
587000 5
587040 5
587080 5
587120 5
587160 5
587200 5
587240 5
587280 5
587320 5
587360 5
587400 5
587440 5
587480 5
587520 5
587560 5
587600 5
587640 5
587680 5
587720 5
587760 5
587800 5
587840 5
587880 5
587920 5
587960 5
588000 5
588040 5
588080 5
588120 5
588160 5
588200 5
588240 5
588280 5
588320 5
588360 5
588400 5
588440 5
588480 5
588520 5
588560 5
588600 5
588640 5
588680 5
588720 5
588760 5
588800 5
588840 5
588880 5
588920 5
588960 5
589000 5
589040 5
589080 5
589120 5
589160 5
589200 5
589240 5
589280 5
589320 5
589360 5
589400 5
589440 5
589480 5
589520 5
589560 5
589600 5
589640 5
589680 5
589720 5
589760 5
589800 5
589840 5
589880 5
589920 5
589960 5
590000 5
590040 5
590080 5
590120 5
590160 5
590200 5
590240 5
590280 5
590320 5
590360 5
590400 5
590440 5
590480 5
590520 5
590560 5
590600 5
590640 5
590680 5
590720 5
590760 5
590800 5
590840 5
590880 5
590920 5
590960 5
591000 5
591040 5
591080 5
591120 5
591160 5
591200 5
591240 5
591280 5
591320 5
591360 5
591400 5
591440 5
591480 5
591520 5
591560 5
591600 5
591640 5
591680 5
591720 5
591760 5
591800 5
591840 5
591880 5
591920 5
591960 5
592000 5
592040 5
592080 5
592120 5
592160 5
592200 5
592240 5
592280 5
592320 5
592360 5
592400 5
592440 5
592480 5
592520 5
592560 5
592600 5
592640 5
592680 5
592720 5
592760 5
592800 5
592840 5
592880 5
592920 5
592960 5
593000 5
593040 5
593080 5
593120 5
593160 5
593200 5
593240 5
593280 5
593320 5
593360 5
593400 5
593440 5
593480 5
593520 5
593560 5
593600 5
593640 5
593680 5
593720 5
593760 5
593800 5
593840 5
593880 5
593920 5
593960 5
594000 5
594040 5
594080 5
594120 5
594160 5
594200 5
594240 5
594280 5
594320 5
594360 5
594400 5
594440 5
594480 5
594520 5
594560 5
594600 5
594640 5
594680 5
594720 5
594760 5
594800 5
594840 5
594880 5
594920 5
594960 5
595000 5
595040 5
595080 5
595120 5
595160 5
595200 5
595240 5
595280 5
595320 5
595360 5
595400 5
595440 5
595480 5
595520 5
595560 5
595600 5
595640 5
595680 5
595720 5
595760 5
595800 5
595840 5
595880 5
595920 5
595960 5
596000 5
596040 5
596080 5
596120 5
596160 5
596200 5
596240 5
596280 5
596320 5
596360 5
596400 5
596440 5
596480 5
596520 5
596560 5
596600 5
596640 5
596680 5
596720 5
596760 5
596800 5
596840 5
596880 5
596920 5
596960 5
597000 5
597040 5
597080 5
597120 5
597160 5
597200 5
597240 5
597280 5
597320 5
597360 5
597400 5
597440 5
597480 5
597520 5
597560 5
597600 5
597640 5
597680 5
597720 5
597760 5
597800 5
597840 5
597880 5
597920 5
597960 5
598000 5
598040 5
598080 5
598120 5
598160 5
598200 5
598240 5
598280 5
598320 5
598360 5
598400 5
598440 5
598480 5
598520 5
598560 5
598600 5
598640 5
598680 5
598720 5
598760 5
598800 5
598840 5
598880 5
598920 5
598960 5
599000 5
599040 5
599080 5
599120 5
599160 5
599200 5
599240 5
599280 5
599320 5
599360 5
599400 5
599440 5
599480 5
599520 5
599560 5
599600 5
599640 5
599680 5
599720 5
599760 5
599800 5
599840 5
599880 5
599920 5
599960 5
600000 5
