# Supplementary material for: Comment on 'Valid molecular dynamics simulations of human hemoglobin require a surprisingly large box size'
Source: eLife. 2019 Jun 20;8:e44718. doi: 10.7554/eLife.44718 (PMC6586461; doi:10.7554/eLife.44718)
Supplement: Figure 3—source data 1. — The zip archive contains a README file describing which source files correspond to the different panels. [file elife-44718-fig3-data1.zip › figure3/panel_A/kovalevsky/medium/5/proj.xvg]

@ autoscale onread none
@ with g0
@ g0 on
@ title "projection on eigenvectors (nm)"
@ xaxis  label "Time (ps)"
@ world xmin 0
@ world xmax 414520
@ world ymin -9.53187
@ world ymax 5.15214
@ view xmin 0.15
@ view xmax 0.85
@ view ymin 0.15
@ view ymax 0.85
@ yaxis  label "vec 1"
@ xaxis tick major 100000
@ xaxis tick minor 50000
@ xaxis ticklabel start type spec
@ xaxis ticklabel start -0
@ yaxis tick major 5
@ yaxis tick minor 2.5
@ yaxis ticklabel start type spec
@ yaxis ticklabel start -5
@ zeroxaxis bar on
@ zeroxaxis bar linestyle 3
    0.0000   -5.10970
   40.0000   -5.54237
   80.0000   -4.87521
  120.0000   -5.60719
  160.0000   -5.09586
  200.0000   -5.27024
  240.0000   -5.50934
  280.0000   -4.60438
  320.0000   -4.92678
  360.0000   -4.64010
  400.0000   -5.78496
  440.0000   -5.40980
  480.0000   -5.56114
  520.0000   -5.55369
  560.0000   -4.68872
  600.0000   -4.86968
  640.0000   -4.29796
  680.0000   -5.00341
  720.0000   -4.98088
  760.0000   -4.38692
  800.0000   -4.95057
  840.0000   -4.54064
  880.0000   -5.42873
  920.0000   -5.89051
  960.0000   -6.07009
 1000.0000   -6.44749
 1040.0000   -5.32283
 1080.0000   -5.60790
 1120.0000   -5.79574
 1160.0000   -6.85369
 1200.0000   -7.01507
 1240.0000   -6.73579
 1280.0000   -6.90218
 1320.0000   -7.49635
 1360.0000   -6.79488
 1400.0000   -6.36904
 1440.0000   -6.77244
 1480.0000   -7.02952
 1520.0000   -5.96194
 1560.0000   -7.22509
 1600.0000   -6.72323
 1640.0000   -6.62094
 1680.0000   -7.73730
 1720.0000   -7.01575
 1760.0000   -6.98720
 1800.0000   -6.82113
 1840.0000   -6.94887
 1880.0000   -8.31832
 1920.0000   -7.65761
 1960.0000   -7.29886
 2000.0000   -6.37614
 2040.0000   -7.80654
 2080.0000   -6.52904
 2120.0000   -6.47135
 2160.0000   -5.33178
 2200.0000   -6.10947
 2240.0000   -5.69264
 2280.0000   -8.14825
 2320.0000   -6.65314
 2360.0000   -7.60867
 2400.0000   -6.07719
 2440.0000   -7.11707
 2480.0000   -7.30124
 2520.0000   -5.91140
 2560.0000   -5.94464
 2600.0000   -7.10502
 2640.0000   -7.01888
 2680.0000   -7.68578
 2720.0000   -6.68703
 2760.0000   -7.86864
 2800.0000   -7.58246
 2840.0000   -7.93236
 2880.0000   -7.67182
 2920.0000   -7.69737
 2960.0000   -7.81544
 3000.0000   -7.20879
 3040.0000   -7.52658
 3080.0000   -6.96380
 3120.0000   -7.02746
 3160.0000   -7.00177
 3200.0000   -6.75059
 3240.0000   -6.99171
 3280.0000   -7.14428
 3320.0000   -6.89965
 3360.0000   -6.81872
 3400.0000   -6.53526
 3440.0000   -7.48370
 3480.0000   -6.02034
 3520.0000   -6.50984
 3560.0000   -6.14918
 3600.0000   -6.29720
 3640.0000   -5.05707
 3680.0000   -6.30457
 3720.0000   -6.21235
 3760.0000   -5.54203
 3800.0000   -6.67391
 3840.0000   -6.81515
 3880.0000   -6.91072
 3920.0000   -6.90539
 3960.0000   -7.47461
 4000.0000   -6.69792
 4040.0000   -6.93827
 4080.0000   -7.00599
 4120.0000   -6.93062
 4160.0000   -6.92705
 4200.0000   -7.34098
 4240.0000   -6.12538
 4280.0000   -6.43525
 4320.0000   -6.86488
 4360.0000   -6.07796
 4400.0000   -6.96782
 4440.0000   -6.88330
 4480.0000   -6.58780
 4520.0000   -6.25528
 4560.0000   -7.46382
 4600.0000   -7.49637
 4640.0000   -6.75368
 4680.0000   -6.82652
 4720.0000   -6.86612
 4760.0000   -6.11029
 4800.0000   -7.19054
 4840.0000   -8.09949
 4880.0000   -7.59243
 4920.0000   -7.06380
 4960.0000   -6.01324
 5000.0000   -6.62837
 5040.0000   -6.86826
 5080.0000   -6.31652
 5120.0000   -6.62544
 5160.0000   -6.85264
 5200.0000   -5.60982
 5240.0000   -6.23436
 5280.0000   -6.21703
 5320.0000   -6.64709
 5360.0000   -6.92995
 5400.0000   -6.97295
 5440.0000   -6.02373
 5480.0000   -7.44086
 5520.0000   -7.24045
 5560.0000   -6.81633
 5600.0000   -7.07501
 5640.0000   -7.34495
 5680.0000   -6.30503
 5720.0000   -6.21884
 5760.0000   -7.17471
 5800.0000   -7.13504
 5840.0000   -6.49630
 5880.0000   -6.65847
 5920.0000   -7.08503
 5960.0000   -7.24380
 6000.0000   -6.47549
 6040.0000   -6.92850
 6080.0000   -7.51680
 6120.0000   -6.92364
 6160.0000   -6.19637
 6200.0000   -5.75744
 6240.0000   -6.44750
 6280.0000   -6.70455
 6320.0000   -7.62594
 6360.0000   -7.23774
 6400.0000   -7.23868
 6440.0000   -7.37006
 6480.0000   -7.03213
 6520.0000   -7.16522
 6560.0000   -6.36585
 6600.0000   -7.35147
 6640.0000   -7.07594
 6680.0000   -7.54083
 6720.0000   -6.57902
 6760.0000   -6.38772
 6800.0000   -5.92582
 6840.0000   -6.30412
 6880.0000   -6.14327
 6920.0000   -5.49539
 6960.0000   -6.07463
 7000.0000   -6.63945
 7040.0000   -6.69709
 7080.0000   -7.60933
 7120.0000   -6.57855
 7160.0000   -6.66051
 7200.0000   -6.38233
 7240.0000   -7.47927
 7280.0000   -6.49752
 7320.0000   -7.01818
 7360.0000   -6.79820
 7400.0000   -6.88390
 7440.0000   -5.98969
 7480.0000   -6.59407
 7520.0000   -5.78771
 7560.0000   -6.08551
 7600.0000   -7.12272
 7640.0000   -6.32123
 7680.0000   -6.81574
 7720.0000   -6.73852
 7760.0000   -7.63712
 7800.0000   -6.96789
 7840.0000   -5.57113
 7880.0000   -6.15134
 7920.0000   -7.11593
 7960.0000   -6.45003
 8000.0000   -5.17097
 8040.0000   -5.70137
 8080.0000   -6.73650
 8120.0000   -6.48219
 8160.0000   -6.21802
 8200.0000   -6.68766
 8240.0000   -5.66634
 8280.0000   -6.45736
 8320.0000   -6.23023
 8360.0000   -4.88757
 8400.0000   -5.43499
 8440.0000   -6.24453
 8480.0000   -6.03522
 8520.0000   -6.50906
 8560.0000   -6.20607
 8600.0000   -6.13944
 8640.0000   -6.79134
 8680.0000   -6.52775
 8720.0000   -5.55952
 8760.0000   -5.03114
 8800.0000   -5.92067
 8840.0000   -5.01551
 8880.0000   -5.52014
 8920.0000   -5.80119
 8960.0000   -7.00894
 9000.0000   -6.80280
 9040.0000   -6.61187
 9080.0000   -6.39922
 9120.0000   -5.88698
 9160.0000   -6.03855
 9200.0000   -5.41340
 9240.0000   -5.81696
 9280.0000   -4.76043
 9320.0000   -5.93982
 9360.0000   -5.78670
 9400.0000   -5.60357
 9440.0000   -5.04352
 9480.0000   -6.31235
 9520.0000   -5.60652
 9560.0000   -6.29887
 9600.0000   -6.22330
 9640.0000   -5.93435
 9680.0000   -6.94086
 9720.0000   -6.18738
 9760.0000   -6.70785
 9800.0000   -6.30687
 9840.0000   -7.06910
 9880.0000   -8.00613
 9920.0000   -7.19298
 9960.0000   -6.57097
10000.0000   -6.71444
10040.0000   -6.29307
10080.0000   -5.47578
10120.0000   -5.46422
10160.0000   -6.02605
10200.0000   -6.15817
10240.0000   -6.08531
10280.0000   -6.71700
10320.0000   -6.53327
10360.0000   -6.29215
10400.0000   -5.32371
10440.0000   -5.19821
10480.0000   -5.35629
10520.0000   -5.54591
10560.0000   -5.33200
10600.0000   -5.91136
10640.0000   -4.73958
10680.0000   -5.48529
10720.0000   -5.92559
10760.0000   -5.47520
10800.0000   -6.42444
10840.0000   -6.78531
10880.0000   -6.14493
10920.0000   -5.82669
10960.0000   -6.30389
11000.0000   -6.57398
11040.0000   -5.90871
11080.0000   -6.21442
11120.0000   -6.44524
11160.0000   -5.43375
11200.0000   -5.20188
11240.0000   -4.64484
11280.0000   -5.49288
11320.0000   -5.56541
11360.0000   -4.78992
11400.0000   -5.46177
11440.0000   -4.79131
11480.0000   -4.93758
11520.0000   -5.72124
11560.0000   -5.56939
11600.0000   -5.89505
11640.0000   -6.34899
11680.0000   -6.45057
11720.0000   -6.23268
11760.0000   -6.08080
11800.0000   -5.73975
11840.0000   -5.39118
11880.0000   -4.76323
11920.0000   -5.07563
11960.0000   -4.48469
12000.0000   -5.20408
12040.0000   -5.08911
12080.0000   -4.55185
12120.0000   -5.13655
12160.0000   -5.07617
12200.0000   -5.53784
12240.0000   -5.11987
12280.0000   -5.08977
12320.0000   -5.57863
12360.0000   -5.01969
12400.0000   -5.43942
12440.0000   -5.50670
12480.0000   -6.35486
12520.0000   -5.77107
12560.0000   -5.97419
12600.0000   -6.30568
12640.0000   -6.07027
12680.0000   -4.98276
12720.0000   -5.31772
12760.0000   -6.31801
12800.0000   -6.12771
12840.0000   -6.31266
12880.0000   -6.41636
12920.0000   -5.60802
12960.0000   -5.17781
13000.0000   -4.29045
13040.0000   -4.78780
13080.0000   -4.77140
13120.0000   -4.45402
13160.0000   -4.80914
13200.0000   -4.62296
13240.0000   -4.93264
13280.0000   -4.80345
13320.0000   -5.05177
13360.0000   -4.89827
13400.0000   -5.11127
13440.0000   -4.76109
13480.0000   -5.94709
13520.0000   -5.23816
13560.0000   -5.31993
13600.0000   -5.46692
13640.0000   -5.74108
13680.0000   -5.86219
13720.0000   -5.60211
13760.0000   -5.27989
13800.0000   -4.78435
13840.0000   -4.87453
13880.0000   -5.32777
13920.0000   -5.70752
13960.0000   -5.16433
14000.0000   -5.93910
14040.0000   -4.58643
14080.0000   -5.25997
14120.0000   -4.72678
14160.0000   -4.79594
14200.0000   -4.46070
14240.0000   -4.91273
14280.0000   -6.12653
14320.0000   -5.55560
14360.0000   -5.02073
14400.0000   -4.85683
14440.0000   -5.85266
14480.0000   -5.17141
14520.0000   -6.06781
14560.0000   -5.67298
14600.0000   -4.98717
14640.0000   -5.54225
14680.0000   -5.20538
14720.0000   -5.28051
14760.0000   -5.35407
14800.0000   -4.87431
14840.0000   -5.57679
14880.0000   -5.66031
14920.0000   -5.88466
14960.0000   -6.39325
15000.0000   -5.25159
15040.0000   -5.25772
15080.0000   -5.42133
15120.0000   -5.44311
15160.0000   -5.24706
15200.0000   -4.94876
15240.0000   -4.58294
15280.0000   -5.04176
15320.0000   -5.65975
15360.0000   -5.20833
15400.0000   -6.00569
15440.0000   -5.85574
15480.0000   -6.03165
15520.0000   -6.07774
15560.0000   -6.79934
15600.0000   -6.27870
15640.0000   -5.72979
15680.0000   -5.98714
15720.0000   -6.07689
15760.0000   -6.28582
15800.0000   -6.42203
15840.0000   -6.26273
15880.0000   -6.30820
15920.0000   -6.47164
15960.0000   -6.64576
16000.0000   -6.49252
16040.0000   -6.02088
16080.0000   -6.55251
16120.0000   -6.45519
16160.0000   -7.46103
16200.0000   -6.78863
16240.0000   -6.27637
16280.0000   -5.87774
16320.0000   -5.48592
16360.0000   -5.20961
16400.0000   -5.28145
16440.0000   -5.74590
16480.0000   -6.52315
16520.0000   -4.80472
16560.0000   -5.51716
16600.0000   -5.00552
16640.0000   -5.79931
16680.0000   -6.18629
16720.0000   -5.95577
16760.0000   -5.35920
16800.0000   -5.69511
16840.0000   -5.70534
16880.0000   -7.11137
16920.0000   -6.87469
16960.0000   -6.03135
17000.0000   -4.92002
17040.0000   -5.00424
17080.0000   -5.87401
17120.0000   -4.96757
17160.0000   -5.65214
17200.0000   -5.87680
17240.0000   -5.80903
17280.0000   -5.22933
17320.0000   -3.86970
17360.0000   -4.99340
17400.0000   -4.19672
17440.0000   -4.60005
17480.0000   -4.22630
17520.0000   -4.85281
17560.0000   -4.62904
17600.0000   -4.14299
17640.0000   -3.91052
17680.0000   -5.34139
17720.0000   -4.61294
17760.0000   -4.90309
17800.0000   -5.01685
17840.0000   -4.66336
17880.0000   -4.10145
17920.0000   -5.43086
17960.0000   -3.62084
18000.0000   -4.70521
18040.0000   -5.18809
18080.0000   -4.16949
18120.0000   -4.71892
18160.0000   -5.37171
18200.0000   -4.64613
18240.0000   -4.60129
18280.0000   -3.99345
18320.0000   -5.77430
18360.0000   -6.25187
18400.0000   -4.68488
18440.0000   -5.51130
18480.0000   -6.13626
18520.0000   -6.20252
18560.0000   -6.66441
18600.0000   -6.51632
18640.0000   -5.62987
18680.0000   -6.74795
18720.0000   -5.26914
18760.0000   -4.31855
18800.0000   -4.76284
18840.0000   -4.35298
18880.0000   -4.96008
18920.0000   -4.35652
18960.0000   -4.49471
19000.0000   -5.58722
19040.0000   -6.59849
19080.0000   -5.37416
19120.0000   -5.84757
19160.0000   -7.11039
19200.0000   -5.07554
19240.0000   -5.56501
19280.0000   -6.60590
19320.0000   -5.43555
19360.0000   -5.89061
19400.0000   -5.69422
19440.0000   -5.93014
19480.0000   -6.53807
19520.0000   -6.62135
19560.0000   -6.38081
19600.0000   -6.64304
19640.0000   -7.26459
19680.0000   -6.20554
19720.0000   -6.62430
19760.0000   -6.67292
19800.0000   -7.38236
19840.0000   -6.49233
19880.0000   -6.92371
19920.0000   -7.09115
19960.0000   -6.65879
20000.0000   -6.26670
20040.0000   -6.65987
20080.0000   -6.43712
20120.0000   -6.42893
20160.0000   -5.79887
20200.0000   -6.69900
20240.0000   -5.90240
20280.0000   -6.16374
20320.0000   -6.85936
20360.0000   -7.78704
20400.0000   -6.49539
20440.0000   -6.62533
20480.0000   -6.33025
20520.0000   -6.92029
20560.0000   -7.40624
20600.0000   -6.81610
20640.0000   -6.15309
20680.0000   -6.60559
20720.0000   -6.90778
20760.0000   -6.39299
20800.0000   -5.99838
20840.0000   -6.64716
20880.0000   -5.80958
20920.0000   -7.09815
20960.0000   -6.95279
21000.0000   -6.21258
21040.0000   -7.40025
21080.0000   -7.26014
21120.0000   -6.14716
21160.0000   -6.39656
21200.0000   -6.80670
21240.0000   -6.42718
21280.0000   -6.62124
21320.0000   -5.79763
21360.0000   -5.76045
21400.0000   -6.94755
21440.0000   -6.76182
21480.0000   -7.54788
21520.0000   -6.18105
21560.0000   -6.98880
21600.0000   -6.84775
21640.0000   -5.82978
21680.0000   -5.53557
21720.0000   -6.23100
21760.0000   -6.25980
21800.0000   -5.93790
21840.0000   -6.16780
21880.0000   -6.40052
21920.0000   -5.45118
21960.0000   -5.54281
22000.0000   -6.37167
22040.0000   -6.54133
22080.0000   -6.21151
22120.0000   -6.07185
22160.0000   -5.31920
22200.0000   -6.52431
22240.0000   -6.65367
22280.0000   -6.48056
22320.0000   -6.75536
22360.0000   -6.27534
22400.0000   -6.21979
22440.0000   -5.88682
22480.0000   -6.66832
22520.0000   -6.70465
22560.0000   -5.47256
22600.0000   -6.68834
22640.0000   -6.17047
22680.0000   -5.96328
22720.0000   -6.29578
22760.0000   -5.92381
22800.0000   -6.35775
22840.0000   -5.85264
22880.0000   -7.07586
22920.0000   -6.68704
22960.0000   -6.77314
23000.0000   -6.80740
23040.0000   -6.89733
23080.0000   -6.61931
23120.0000   -6.63818
23160.0000   -5.78098
23200.0000   -5.94642
23240.0000   -5.15416
23280.0000   -5.68706
23320.0000   -5.67853
23360.0000   -5.73371
23400.0000   -6.38517
23440.0000   -6.73164
23480.0000   -6.64167
23520.0000   -7.12876
23560.0000   -6.82671
23600.0000   -6.77971
23640.0000   -7.17045
23680.0000   -6.26442
23720.0000   -7.11456
23760.0000   -6.28744
23800.0000   -6.92034
23840.0000   -7.01583
23880.0000   -6.57770
23920.0000   -6.71168
23960.0000   -5.65148
24000.0000   -6.20305
24040.0000   -4.98199
24080.0000   -5.76879
24120.0000   -5.70391
24160.0000   -5.66405
24200.0000   -6.47903
24240.0000   -6.08841
24280.0000   -6.15248
24320.0000   -6.48509
24360.0000   -5.51489
24400.0000   -5.85120
24440.0000   -4.84227
24480.0000   -6.04618
24520.0000   -5.95275
24560.0000   -6.07378
24600.0000   -6.03478
24640.0000   -6.81339
24680.0000   -5.94929
24720.0000   -5.73610
24760.0000   -5.34976
24800.0000   -5.87880
24840.0000   -5.85816
24880.0000   -5.15349
24920.0000   -5.27478
24960.0000   -5.65060
25000.0000   -5.33924
25040.0000   -4.67937
25080.0000   -4.96497
25120.0000   -6.36974
25160.0000   -6.08301
25200.0000   -6.46418
25240.0000   -6.06092
25280.0000   -5.97427
25320.0000   -5.89084
25360.0000   -6.53891
25400.0000   -6.70142
25440.0000   -6.26149
25480.0000   -6.21536
25520.0000   -5.27366
25560.0000   -5.33218
25600.0000   -6.01060
25640.0000   -5.80625
25680.0000   -5.80559
25720.0000   -6.37016
25760.0000   -7.61633
25800.0000   -6.06677
25840.0000   -5.37028
25880.0000   -6.42049
25920.0000   -5.80851
25960.0000   -6.42056
26000.0000   -5.73861
26040.0000   -6.47719
26080.0000   -6.10532
26120.0000   -6.63965
26160.0000   -6.48890
26200.0000   -6.03140
26240.0000   -6.14548
26280.0000   -5.91149
26320.0000   -6.44044
26360.0000   -6.66990
26400.0000   -6.11712
26440.0000   -5.79931
26480.0000   -6.28962
26520.0000   -5.51545
26560.0000   -5.80626
26600.0000   -4.87357
26640.0000   -5.78910
26680.0000   -6.36459
26720.0000   -6.78457
26760.0000   -6.38813
26800.0000   -6.29978
26840.0000   -6.43449
26880.0000   -7.14817
26920.0000   -7.56133
26960.0000   -7.15324
27000.0000   -7.32693
27040.0000   -6.96552
27080.0000   -5.85187
27120.0000   -7.40482
27160.0000   -6.37610
27200.0000   -7.03824
27240.0000   -6.10729
27280.0000   -7.16604
27320.0000   -7.06595
27360.0000   -6.28565
27400.0000   -5.42477
27440.0000   -6.03649
27480.0000   -6.41127
27520.0000   -6.21885
27560.0000   -5.87238
27600.0000   -6.95200
27640.0000   -6.16533
27680.0000   -6.26970
27720.0000   -6.81865
27760.0000   -6.07333
27800.0000   -4.97242
27840.0000   -4.62376
27880.0000   -5.81656
27920.0000   -5.20421
27960.0000   -5.18171
28000.0000   -6.09911
28040.0000   -6.09153
28080.0000   -5.60324
28120.0000   -5.74449
28160.0000   -4.90732
28200.0000   -5.86097
28240.0000   -5.16008
28280.0000   -6.04209
28320.0000   -5.59952
28360.0000   -6.13209
28400.0000   -5.92988
28440.0000   -6.34497
28480.0000   -5.42067
28520.0000   -5.85482
28560.0000   -5.75351
28600.0000   -6.34570
28640.0000   -4.87601
28680.0000   -5.95286
28720.0000   -5.32318
28760.0000   -4.84435
28800.0000   -5.15363
28840.0000   -5.55764
28880.0000   -6.03048
28920.0000   -7.10166
28960.0000   -5.52959
29000.0000   -5.50032
29040.0000   -5.72366
29080.0000   -5.96473
29120.0000   -5.47969
29160.0000   -6.20058
29200.0000   -6.13773
29240.0000   -5.94029
29280.0000   -5.31459
29320.0000   -6.43749
29360.0000   -5.22098
29400.0000   -6.64835
29440.0000   -6.40927
29480.0000   -6.56244
29520.0000   -5.96405
29560.0000   -6.55099
29600.0000   -5.53815
29640.0000   -6.21823
29680.0000   -5.78854
29720.0000   -7.24262
29760.0000   -7.25655
29800.0000   -6.06475
29840.0000   -7.04050
29880.0000   -6.13125
29920.0000   -5.43740
29960.0000   -5.75793
30000.0000   -5.49395
30040.0000   -4.62895
30080.0000   -5.95986
30120.0000   -6.39522
30160.0000   -6.36848
30200.0000   -6.38357
30240.0000   -6.04580
30280.0000   -5.68253
30320.0000   -6.64901
30360.0000   -5.39447
30400.0000   -5.49143
30440.0000   -6.51314
30480.0000   -5.91294
30520.0000   -5.18108
30560.0000   -6.27523
30600.0000   -6.16774
30640.0000   -5.82163
30680.0000   -5.37118
30720.0000   -5.62597
30760.0000   -5.77457
30800.0000   -5.79690
30840.0000   -6.41199
30880.0000   -5.17264
30920.0000   -5.54529
30960.0000   -5.97472
31000.0000   -6.01839
31040.0000   -5.27724
31080.0000   -6.35449
31120.0000   -5.90008
31160.0000   -6.18602
31200.0000   -5.71060
31240.0000   -6.71372
31280.0000   -5.92161
31320.0000   -6.65575
31360.0000   -6.39693
31400.0000   -6.40650
31440.0000   -6.11386
31480.0000   -5.99402
31520.0000   -6.01847
31560.0000   -5.75803
31600.0000   -4.80533
31640.0000   -4.90773
31680.0000   -4.69663
31720.0000   -4.89178
31760.0000   -5.76444
31800.0000   -5.16369
31840.0000   -5.98299
31880.0000   -5.74572
31920.0000   -5.49267
31960.0000   -5.73881
32000.0000   -6.17942
32040.0000   -5.66773
32080.0000   -6.01630
32120.0000   -5.39248
32160.0000   -5.59032
32200.0000   -4.89903
32240.0000   -5.93946
32280.0000   -5.95127
32320.0000   -5.55146
32360.0000   -5.14359
32400.0000   -5.90259
32440.0000   -5.01099
32480.0000   -5.29462
32520.0000   -5.50698
32560.0000   -5.17714
32600.0000   -5.84364
32640.0000   -6.27603
32680.0000   -5.76462
32720.0000   -6.30545
32760.0000   -5.68004
32800.0000   -5.92204
32840.0000   -6.22297
32880.0000   -6.50950
32920.0000   -6.64652
32960.0000   -5.74507
33000.0000   -5.47342
33040.0000   -5.02414
33080.0000   -5.27258
33120.0000   -5.43732
33160.0000   -6.03130
33200.0000   -5.96294
33240.0000   -5.46414
33280.0000   -5.27874
33320.0000   -5.97041
33360.0000   -5.45672
33400.0000   -5.45435
33440.0000   -5.62213
33480.0000   -6.44677
33520.0000   -5.92752
33560.0000   -4.77924
33600.0000   -5.09621
33640.0000   -5.17404
33680.0000   -6.06904
33720.0000   -6.03170
33760.0000   -4.83427
33800.0000   -5.43413
33840.0000   -6.15903
33880.0000   -5.20814
33920.0000   -5.21800
33960.0000   -6.21242
34000.0000   -4.44488
34040.0000   -5.93496
34080.0000   -6.22386
34120.0000   -6.40254
34160.0000   -6.29670
34200.0000   -6.56437
34240.0000   -5.99444
34280.0000   -5.77563
34320.0000   -5.56951
34360.0000   -6.61550
34400.0000   -5.27110
34440.0000   -6.85260
34480.0000   -5.98079
34520.0000   -5.65668
34560.0000   -6.30770
34600.0000   -6.05642
34640.0000   -6.81380
34680.0000   -7.74797
34720.0000   -6.12986
34760.0000   -5.76134
34800.0000   -6.28366
34840.0000   -5.18830
34880.0000   -6.10568
34920.0000   -6.20322
34960.0000   -5.79303
35000.0000   -5.22287
35040.0000   -5.68006
35080.0000   -6.25861
35120.0000   -6.48216
35160.0000   -6.66524
35200.0000   -6.11278
35240.0000   -6.00630
35280.0000   -6.78885
35320.0000   -6.56138
35360.0000   -6.39124
35400.0000   -6.70026
35440.0000   -6.95953
35480.0000   -6.59363
35520.0000   -6.02970
35560.0000   -6.02338
35600.0000   -7.80055
35640.0000   -6.96696
35680.0000   -5.85581
35720.0000   -6.45285
35760.0000   -5.24875
35800.0000   -6.51977
35840.0000   -6.01432
35880.0000   -5.59824
35920.0000   -5.70566
35960.0000   -5.08221
36000.0000   -5.48414
36040.0000   -5.17345
36080.0000   -5.55539
36120.0000   -5.51979
36160.0000   -6.76759
36200.0000   -6.50133
36240.0000   -6.34005
36280.0000   -6.06768
36320.0000   -6.36759
36360.0000   -6.10258
36400.0000   -5.82809
36440.0000   -6.63954
36480.0000   -7.07488
36520.0000   -6.88980
36560.0000   -6.39936
36600.0000   -6.47465
36640.0000   -5.88508
36680.0000   -6.17224
36720.0000   -6.18620
36760.0000   -6.05018
36800.0000   -6.99660
36840.0000   -6.18920
36880.0000   -5.96655
36920.0000   -6.78511
36960.0000   -6.04798
37000.0000   -6.50049
37040.0000   -6.66888
37080.0000   -6.27995
37120.0000   -5.78084
37160.0000   -6.04410
37200.0000   -6.56625
37240.0000   -6.66845
37280.0000   -6.28916
37320.0000   -6.14164
37360.0000   -5.85421
37400.0000   -5.41113
37440.0000   -6.50468
37480.0000   -6.79830
37520.0000   -6.56785
37560.0000   -6.54484
37600.0000   -6.31725
37640.0000   -6.86670
37680.0000   -6.86581
37720.0000   -6.71768
37760.0000   -7.17223
37800.0000   -6.64574
37840.0000   -6.36347
37880.0000   -6.34237
37920.0000   -6.04470
37960.0000   -5.62364
38000.0000   -6.29137
38040.0000   -5.90420
38080.0000   -6.04041
38120.0000   -4.91580
38160.0000   -6.52937
38200.0000   -5.37746
38240.0000   -5.75187
38280.0000   -7.11377
38320.0000   -7.19350
38360.0000   -5.86595
38400.0000   -5.36533
38440.0000   -5.15945
38480.0000   -5.17725
38520.0000   -5.45547
38560.0000   -6.42532
38600.0000   -6.41546
38640.0000   -5.73897
38680.0000   -5.63090
38720.0000   -6.56929
38760.0000   -5.76708
38800.0000   -6.63826
38840.0000   -6.09135
38880.0000   -6.63120
38920.0000   -5.97801
38960.0000   -5.37122
39000.0000   -5.18278
39040.0000   -5.63761
39080.0000   -6.14825
39120.0000   -6.38637
39160.0000   -6.30682
39200.0000   -5.64351
39240.0000   -5.83313
39280.0000   -6.07665
39320.0000   -5.92724
39360.0000   -6.14100
39400.0000   -5.56532
39440.0000   -5.78136
39480.0000   -5.44477
39520.0000   -5.40937
39560.0000   -4.97492
39600.0000   -6.20425
39640.0000   -6.59769
39680.0000   -7.10264
39720.0000   -6.78251
39760.0000   -6.66195
39800.0000   -6.82747
39840.0000   -7.36415
39880.0000   -7.09009
39920.0000   -7.11287
39960.0000   -6.70117
40000.0000   -7.06695
40040.0000   -6.09661
40080.0000   -6.58231
40120.0000   -7.09633
40160.0000   -6.77141
40200.0000   -6.64845
40240.0000   -7.03492
40280.0000   -6.23979
40320.0000   -6.68219
40360.0000   -6.04981
40400.0000   -5.68183
40440.0000   -5.99585
40480.0000   -6.10048
40520.0000   -6.21418
40560.0000   -5.82460
40600.0000   -6.73902
40640.0000   -6.60273
40680.0000   -6.83907
40720.0000   -6.62072
40760.0000   -5.94090
40800.0000   -6.95497
40840.0000   -5.98894
40880.0000   -5.34167
40920.0000   -5.25872
40960.0000   -6.89134
41000.0000   -5.21684
41040.0000   -5.94297
41080.0000   -5.96969
41120.0000   -6.01705
41160.0000   -5.84000
41200.0000   -5.92789
41240.0000   -5.83000
41280.0000   -4.51685
41320.0000   -5.90390
41360.0000   -6.03811
41400.0000   -5.50232
41440.0000   -5.19787
41480.0000   -5.33436
41520.0000   -4.91979
41560.0000   -5.32673
41600.0000   -5.74238
41640.0000   -5.92893
41680.0000   -5.98170
41720.0000   -6.64036
41760.0000   -5.81203
41800.0000   -6.13180
41840.0000   -5.83254
41880.0000   -6.54241
41920.0000   -6.55661
41960.0000   -6.00740
42000.0000   -6.21845
42040.0000   -5.73331
42080.0000   -5.42947
42120.0000   -5.48698
42160.0000   -5.71248
42200.0000   -5.34123
42240.0000   -5.56924
42280.0000   -5.15081
42320.0000   -5.57740
42360.0000   -6.67978
42400.0000   -5.34398
42440.0000   -5.59898
42480.0000   -5.68951
42520.0000   -5.49727
42560.0000   -6.81277
42600.0000   -6.61813
42640.0000   -6.81195
42680.0000   -6.70036
42720.0000   -6.25348
42760.0000   -5.34581
42800.0000   -6.18465
42840.0000   -6.17383
42880.0000   -6.86832
42920.0000   -6.57754
42960.0000   -6.51484
43000.0000   -7.01000
43040.0000   -6.86851
43080.0000   -6.15743
43120.0000   -5.49175
43160.0000   -6.06380
43200.0000   -5.54968
43240.0000   -7.05010
43280.0000   -6.15049
43320.0000   -5.74989
43360.0000   -6.66630
43400.0000   -5.93783
43440.0000   -6.62600
43480.0000   -6.32912
43520.0000   -5.54144
43560.0000   -6.07160
43600.0000   -4.91994
43640.0000   -5.58893
43680.0000   -6.00720
43720.0000   -5.52645
43760.0000   -5.29841
43800.0000   -5.52102
43840.0000   -5.72167
43880.0000   -5.02494
43920.0000   -5.37434
43960.0000   -6.80881
44000.0000   -5.96000
44040.0000   -5.38544
44080.0000   -4.47652
44120.0000   -5.82274
44160.0000   -5.77052
44200.0000   -5.54096
44240.0000   -6.23029
44280.0000   -5.64608
44320.0000   -5.57293
44360.0000   -4.86758
44400.0000   -5.10019
44440.0000   -5.67930
44480.0000   -5.55012
44520.0000   -5.35168
44560.0000   -6.75572
44600.0000   -5.33173
44640.0000   -6.33051
44680.0000   -6.13930
44720.0000   -5.46715
44760.0000   -6.04790
44800.0000   -5.99407
44840.0000   -6.03330
44880.0000   -5.01064
44920.0000   -5.94870
44960.0000   -6.74408
45000.0000   -6.08369
45040.0000   -6.60587
45080.0000   -5.34033
45120.0000   -6.67415
45160.0000   -5.77038
45200.0000   -5.66798
45240.0000   -5.49634
45280.0000   -4.79406
45320.0000   -4.15249
45360.0000   -4.68708
45400.0000   -5.68269
45440.0000   -5.02179
45480.0000   -5.63726
45520.0000   -5.63982
45560.0000   -5.09463
45600.0000   -5.16431
45640.0000   -5.07481
45680.0000   -5.04061
45720.0000   -5.43844
45760.0000   -5.40486
45800.0000   -5.07407
45840.0000   -5.14146
45880.0000   -5.91359
45920.0000   -6.48267
45960.0000   -5.99301
46000.0000   -5.51108
46040.0000   -5.76566
46080.0000   -5.82878
46120.0000   -6.17297
46160.0000   -5.87055
46200.0000   -6.43803
46240.0000   -6.44713
46280.0000   -6.54059
46320.0000   -7.27148
46360.0000   -6.78834
46400.0000   -6.46667
46440.0000   -6.41630
46480.0000   -6.56378
46520.0000   -6.11736
46560.0000   -6.79485
46600.0000   -6.70914
46640.0000   -6.41504
46680.0000   -6.38716
46720.0000   -6.38584
46760.0000   -6.34319
46800.0000   -5.45277
46840.0000   -5.97899
46880.0000   -5.82007
46920.0000   -5.78325
46960.0000   -6.24504
47000.0000   -6.02925
47040.0000   -5.35956
47080.0000   -4.56872
47120.0000   -6.00936
47160.0000   -6.01582
47200.0000   -6.80175
47240.0000   -5.75143
47280.0000   -5.98319
47320.0000   -6.23818
47360.0000   -5.79646
47400.0000   -6.86805
47440.0000   -7.06643
47480.0000   -6.18255
47520.0000   -6.35274
47560.0000   -6.96929
47600.0000   -6.41487
47640.0000   -6.62441
47680.0000   -7.32013
47720.0000   -6.79142
47760.0000   -6.26379
47800.0000   -5.88390
47840.0000   -6.60006
47880.0000   -6.67460
47920.0000   -6.12724
47960.0000   -7.09516
48000.0000   -7.19974
48040.0000   -6.72843
48080.0000   -6.30313
48120.0000   -6.26886
48160.0000   -6.35533
48200.0000   -6.53906
48240.0000   -6.26420
48280.0000   -5.96407
48320.0000   -5.43051
48360.0000   -5.30472
48400.0000   -6.41035
48440.0000   -6.92318
48480.0000   -5.92661
48520.0000   -5.86960
48560.0000   -4.94289
48600.0000   -5.69112
48640.0000   -5.90102
48680.0000   -6.11223
48720.0000   -5.34930
48760.0000   -5.40328
48800.0000   -5.38937
48840.0000   -5.64399
48880.0000   -5.46145
48920.0000   -6.14263
48960.0000   -5.71735
49000.0000   -5.64663
49040.0000   -6.45382
49080.0000   -6.40079
49120.0000   -5.40749
49160.0000   -6.09945
49200.0000   -5.97382
49240.0000   -6.35534
49280.0000   -6.18442
49320.0000   -5.17405
49360.0000   -4.96131
49400.0000   -5.81308
49440.0000   -6.24306
49480.0000   -6.46268
49520.0000   -5.19861
49560.0000   -7.05018
49600.0000   -6.72678
49640.0000   -5.94386
49680.0000   -5.95645
49720.0000   -5.54590
49760.0000   -5.43026
49800.0000   -5.21898
49840.0000   -5.63934
49880.0000   -5.79945
49920.0000   -5.91340
49960.0000   -5.31664
50000.0000   -6.28456
50040.0000   -5.79456
50080.0000   -6.89963
50120.0000   -6.05494
50160.0000   -6.67660
50200.0000   -6.58026
50240.0000   -6.22139
50280.0000   -6.05216
50320.0000   -5.56353
50360.0000   -6.49838
50400.0000   -6.39982
50440.0000   -5.53361
50480.0000   -5.89773
50520.0000   -6.11948
50560.0000   -6.06443
50600.0000   -6.82778
50640.0000   -5.97589
50680.0000   -5.88239
50720.0000   -6.09285
50760.0000   -5.94749
50800.0000   -6.11841
50840.0000   -6.53086
50880.0000   -5.81314
50920.0000   -5.40083
50960.0000   -5.41712
51000.0000   -7.26409
51040.0000   -5.63211
51080.0000   -5.72407
51120.0000   -5.37447
51160.0000   -6.13247
51200.0000   -5.58060
51240.0000   -5.51260
51280.0000   -4.78463
51320.0000   -5.70390
51360.0000   -6.32102
51400.0000   -6.01736
51440.0000   -6.44008
51480.0000   -6.11862
51520.0000   -6.39365
51560.0000   -6.34071
51600.0000   -6.69964
51640.0000   -7.20953
51680.0000   -6.54357
51720.0000   -6.91168
51760.0000   -6.54188
51800.0000   -6.28725
51840.0000   -5.95510
51880.0000   -6.07830
51920.0000   -6.06154
51960.0000   -5.79497
52000.0000   -5.97399
52040.0000   -5.77142
52080.0000   -5.96774
52120.0000   -6.43540
52160.0000   -5.88420
52200.0000   -5.51715
52240.0000   -6.30751
52280.0000   -6.28488
52320.0000   -5.56684
52360.0000   -5.82343
52400.0000   -5.34100
52440.0000   -5.47178
52480.0000   -6.93197
52520.0000   -5.52192
52560.0000   -5.87981
52600.0000   -5.52802
52640.0000   -6.09546
52680.0000   -6.64801
52720.0000   -5.54231
52760.0000   -6.57052
52800.0000   -6.01725
52840.0000   -6.52130
52880.0000   -5.77586
52920.0000   -5.23718
52960.0000   -5.68406
53000.0000   -6.59867
53040.0000   -5.93722
53080.0000   -6.35282
53120.0000   -6.54716
53160.0000   -6.11872
53200.0000   -5.95501
53240.0000   -5.91106
53280.0000   -6.14187
53320.0000   -5.73740
53360.0000   -5.33081
53400.0000   -5.32670
53440.0000   -5.18106
53480.0000   -5.01641
53520.0000   -5.17738
53560.0000   -6.27485
53600.0000   -6.67458
53640.0000   -6.15959
53680.0000   -6.77297
53720.0000   -7.51076
53760.0000   -6.17845
53800.0000   -6.73828
53840.0000   -5.67771
53880.0000   -5.60578
53920.0000   -5.79328
53960.0000   -5.30934
54000.0000   -6.22251
54040.0000   -6.30246
54080.0000   -6.65728
54120.0000   -6.34413
54160.0000   -6.60986
54200.0000   -6.13120
54240.0000   -6.65953
54280.0000   -6.40556
54320.0000   -6.68600
54360.0000   -5.62474
54400.0000   -5.59151
54440.0000   -6.46299
54480.0000   -5.73051
54520.0000   -6.20217
54560.0000   -6.18484
54600.0000   -6.13510
54640.0000   -6.37429
54680.0000   -6.01311
54720.0000   -5.17386
54760.0000   -5.76701
54800.0000   -6.28146
54840.0000   -6.48712
54880.0000   -6.14302
54920.0000   -5.74963
54960.0000   -6.56950
55000.0000   -5.94065
55040.0000   -6.36157
55080.0000   -6.32485
55120.0000   -6.59714
55160.0000   -6.33787
55200.0000   -6.37838
55240.0000   -6.65837
55280.0000   -6.11234
55320.0000   -6.61983
55360.0000   -6.73566
55400.0000   -6.24930
55440.0000   -6.54499
55480.0000   -5.94196
55520.0000   -6.49424
55560.0000   -6.00643
55600.0000   -5.74928
55640.0000   -5.80948
55680.0000   -6.18192
55720.0000   -5.96872
55760.0000   -6.32364
55800.0000   -5.49445
55840.0000   -5.14602
55880.0000   -5.12716
55920.0000   -5.62137
55960.0000   -5.44529
56000.0000   -5.63150
56040.0000   -5.50706
56080.0000   -5.47580
56120.0000   -6.07445
56160.0000   -5.10000
56200.0000   -5.72618
56240.0000   -6.43109
56280.0000   -5.38023
56320.0000   -6.46298
56360.0000   -6.08733
56400.0000   -6.30703
56440.0000   -6.83590
56480.0000   -6.32748
56520.0000   -7.35763
56560.0000   -6.58392
56600.0000   -6.26573
56640.0000   -5.44083
56680.0000   -6.19626
56720.0000   -5.20926
56760.0000   -5.38924
56800.0000   -6.23972
56840.0000   -6.17136
56880.0000   -6.07053
56920.0000   -4.89085
56960.0000   -5.06364
57000.0000   -5.43823
57040.0000   -4.99114
57080.0000   -4.69650
57120.0000   -5.16110
57160.0000   -5.70702
57200.0000   -4.82482
57240.0000   -4.66626
57280.0000   -5.11095
57320.0000   -5.60833
57360.0000   -5.00970
57400.0000   -5.68954
57440.0000   -5.05543
57480.0000   -5.33933
57520.0000   -5.23737
57560.0000   -5.69938
57600.0000   -5.44093
57640.0000   -5.67100
57680.0000   -4.58776
57720.0000   -5.07187
57760.0000   -5.54893
57800.0000   -6.19676
57840.0000   -4.99177
57880.0000   -4.61826
57920.0000   -5.02493
57960.0000   -6.45086
58000.0000   -6.86680
58040.0000   -6.77888
58080.0000   -5.16996
58120.0000   -5.72222
58160.0000   -5.90128
58200.0000   -5.21554
58240.0000   -5.88788
58280.0000   -5.56954
58320.0000   -5.53652
58360.0000   -5.37153
58400.0000   -6.86104
58440.0000   -6.29435
58480.0000   -5.88028
58520.0000   -5.30538
58560.0000   -6.35686
58600.0000   -5.35847
58640.0000   -5.93071
58680.0000   -6.25847
58720.0000   -6.46168
58760.0000   -6.40318
58800.0000   -6.11117
58840.0000   -5.61208
58880.0000   -6.07815
58920.0000   -6.30776
58960.0000   -6.73223
59000.0000   -5.91404
59040.0000   -5.67392
59080.0000   -6.34198
59120.0000   -5.79220
59160.0000   -5.91462
59200.0000   -6.56689
59240.0000   -6.30945
59280.0000   -6.58619
59320.0000   -6.31059
59360.0000   -6.00539
59400.0000   -5.47969
59440.0000   -5.74743
59480.0000   -5.75416
59520.0000   -6.01202
59560.0000   -6.19716
59600.0000   -7.35432
59640.0000   -5.92320
59680.0000   -5.50184
59720.0000   -5.40649
59760.0000   -6.93796
59800.0000   -6.21862
59840.0000   -5.44646
59880.0000   -5.58552
59920.0000   -5.68000
59960.0000   -6.50342
60000.0000   -6.70515
60040.0000   -6.71798
60080.0000   -5.75708
60120.0000   -6.67595
60160.0000   -6.36317
60200.0000   -7.26853
60240.0000   -6.22203
60280.0000   -5.43926
60320.0000   -5.44803
60360.0000   -6.29975
60400.0000   -5.82425
60440.0000   -5.86115
60480.0000   -6.90767
60520.0000   -6.25157
60560.0000   -5.91297
60600.0000   -5.89353
60640.0000   -6.04472
60680.0000   -5.74727
60720.0000   -6.50835
60760.0000   -6.17831
60800.0000   -5.23219
60840.0000   -5.57686
60880.0000   -5.94653
60920.0000   -7.05742
60960.0000   -6.04020
61000.0000   -6.31281
61040.0000   -6.03945
61080.0000   -5.96181
61120.0000   -5.46579
61160.0000   -6.39083
61200.0000   -6.26001
61240.0000   -6.74879
61280.0000   -5.13393
61320.0000   -5.42268
61360.0000   -6.06574
61400.0000   -5.36013
61440.0000   -6.15139
61480.0000   -6.36175
61520.0000   -5.10854
61560.0000   -6.23398
61600.0000   -5.29665
61640.0000   -6.29633
61680.0000   -5.28543
61720.0000   -5.86437
61760.0000   -5.42790
61800.0000   -5.17869
61840.0000   -6.11495
61880.0000   -6.19571
61920.0000   -5.50987
61960.0000   -5.29247
62000.0000   -5.08193
62040.0000   -5.21081
62080.0000   -6.56048
62120.0000   -5.84146
62160.0000   -4.93443
62200.0000   -4.43649
62240.0000   -4.68814
62280.0000   -4.02564
62320.0000   -5.32711
62360.0000   -4.93112
62400.0000   -5.26772
62440.0000   -5.17608
62480.0000   -4.31853
62520.0000   -4.55846
62560.0000   -5.84700
62600.0000   -5.92907
62640.0000   -5.68185
62680.0000   -5.49487
62720.0000   -5.81553
62760.0000   -4.95232
62800.0000   -5.17263
62840.0000   -4.62854
62880.0000   -5.22349
62920.0000   -5.52279
62960.0000   -5.51208
63000.0000   -5.48981
63040.0000   -6.26825
63080.0000   -5.65284
63120.0000   -5.26202
63160.0000   -5.97146
63200.0000   -6.12109
63240.0000   -5.73815
63280.0000   -6.69989
63320.0000   -4.80540
63360.0000   -5.62270
63400.0000   -6.50226
63440.0000   -5.86340
63480.0000   -6.79734
63520.0000   -6.25757
63560.0000   -6.43271
63600.0000   -6.00919
63640.0000   -5.67528
63680.0000   -6.84120
63720.0000   -5.78132
63760.0000   -4.75141
63800.0000   -5.10731
63840.0000   -6.09062
63880.0000   -5.20427
63920.0000   -5.11883
63960.0000   -5.64222
64000.0000   -5.76821
64040.0000   -5.45137
64080.0000   -5.95803
64120.0000   -5.28076
64160.0000   -5.94288
64200.0000   -6.26515
64240.0000   -6.18490
64280.0000   -5.82240
64320.0000   -5.62958
64360.0000   -5.03998
64400.0000   -5.12273
64440.0000   -4.93528
64480.0000   -5.30616
64520.0000   -5.64487
64560.0000   -5.54972
64600.0000   -5.76293
64640.0000   -5.60914
64680.0000   -5.19642
64720.0000   -5.61987
64760.0000   -5.41866
64800.0000   -6.21207
64840.0000   -6.64012
64880.0000   -6.11530
64920.0000   -5.94661
64960.0000   -5.56528
65000.0000   -6.22073
65040.0000   -5.67598
65080.0000   -5.72299
65120.0000   -6.30198
65160.0000   -6.15410
65200.0000   -6.15332
65240.0000   -5.06408
65280.0000   -5.54798
65320.0000   -6.02762
65360.0000   -5.59865
65400.0000   -5.27076
65440.0000   -4.95278
65480.0000   -5.51669
65520.0000   -5.38771
65560.0000   -5.92282
65600.0000   -5.59782
65640.0000   -5.65071
65680.0000   -5.97169
65720.0000   -6.18634
65760.0000   -5.13585
65800.0000   -5.49042
65840.0000   -5.22957
65880.0000   -4.99595
65920.0000   -6.17635
65960.0000   -5.89657
66000.0000   -5.92013
66040.0000   -6.52209
66080.0000   -5.19528
66120.0000   -4.26789
66160.0000   -4.50518
66200.0000   -6.59482
66240.0000   -5.53626
66280.0000   -6.22771
66320.0000   -5.74511
66360.0000   -6.24621
66400.0000   -6.22663
66440.0000   -5.33984
66480.0000   -5.69646
66520.0000   -5.94954
66560.0000   -6.00725
66600.0000   -5.55855
66640.0000   -5.08865
66680.0000   -5.41364
66720.0000   -6.02431
66760.0000   -4.83978
66800.0000   -7.10701
66840.0000   -6.26792
66880.0000   -6.47911
66920.0000   -5.23275
66960.0000   -4.88848
67000.0000   -5.97184
67040.0000   -6.24150
67080.0000   -5.98176
67120.0000   -5.78264
67160.0000   -5.47083
67200.0000   -6.32374
67240.0000   -5.84127
67280.0000   -5.83463
67320.0000   -5.59412
67360.0000   -5.47674
67400.0000   -5.27761
67440.0000   -5.60098
67480.0000   -5.69407
67520.0000   -5.29945
67560.0000   -5.62828
67600.0000   -5.48207
67640.0000   -5.78369
67680.0000   -5.58621
67720.0000   -6.14496
67760.0000   -6.21722
67800.0000   -6.10190
67840.0000   -5.44835
67880.0000   -5.23378
67920.0000   -5.67461
67960.0000   -4.55713
68000.0000   -5.74362
68040.0000   -5.58034
68080.0000   -5.52955
68120.0000   -5.82399
68160.0000   -6.14103
68200.0000   -6.74119
68240.0000   -6.48396
68280.0000   -6.04342
68320.0000   -6.69215
68360.0000   -7.19724
68400.0000   -7.54163
68440.0000   -7.37320
68480.0000   -7.14046
68520.0000   -5.43537
68560.0000   -5.84523
68600.0000   -6.43543
68640.0000   -5.88549
68680.0000   -5.63383
68720.0000   -6.86319
68760.0000   -6.66407
68800.0000   -6.87196
68840.0000   -6.97217
68880.0000   -6.49458
68920.0000   -6.20371
68960.0000   -6.10078
69000.0000   -6.38931
69040.0000   -6.24114
69080.0000   -6.01244
69120.0000   -5.34095
69160.0000   -6.60511
69200.0000   -5.04566
69240.0000   -5.55955
69280.0000   -5.56549
69320.0000   -5.76534
69360.0000   -5.63793
69400.0000   -4.94169
69440.0000   -4.62828
69480.0000   -5.71772
69520.0000   -5.99500
69560.0000   -5.41368
69600.0000   -5.94099
69640.0000   -5.53858
69680.0000   -5.41856
69720.0000   -5.95685
69760.0000   -5.94027
69800.0000   -6.15336
69840.0000   -6.83766
69880.0000   -6.35777
69920.0000   -6.20335
69960.0000   -5.65859
70000.0000   -4.69079
70040.0000   -5.04789
70080.0000   -5.54928
70120.0000   -5.93471
70160.0000   -5.09715
70200.0000   -4.84872
70240.0000   -5.04080
70280.0000   -4.92913
70320.0000   -4.86093
70360.0000   -5.73086
70400.0000   -5.79756
70440.0000   -5.80802
70480.0000   -6.41969
70520.0000   -5.67256
70560.0000   -5.85227
70600.0000   -6.07553
70640.0000   -5.46350
70680.0000   -5.43509
70720.0000   -6.45505
70760.0000   -5.47120
70800.0000   -5.25357
70840.0000   -5.50074
70880.0000   -5.40721
70920.0000   -4.78308
70960.0000   -5.32152
71000.0000   -5.84422
71040.0000   -6.06411
71080.0000   -6.04037
71120.0000   -5.54034
71160.0000   -5.69291
71200.0000   -5.09980
71240.0000   -5.17170
71280.0000   -6.22623
71320.0000   -6.21730
71360.0000   -6.36880
71400.0000   -6.27662
71440.0000   -6.45247
71480.0000   -6.90437
71520.0000   -6.79251
71560.0000   -5.77054
71600.0000   -5.46939
71640.0000   -5.41358
71680.0000   -6.06401
71720.0000   -6.17619
71760.0000   -5.78023
71800.0000   -6.08227
71840.0000   -5.24150
71880.0000   -6.06547
71920.0000   -6.06958
71960.0000   -6.06749
72000.0000   -6.71594
72040.0000   -5.99133
72080.0000   -5.72158
72120.0000   -5.68430
72160.0000   -5.96648
72200.0000   -6.55295
72240.0000   -6.34105
72280.0000   -6.13711
72320.0000   -6.18157
72360.0000   -6.79289
72400.0000   -6.92596
72440.0000   -7.10075
72480.0000   -6.52025
72520.0000   -6.44400
72560.0000   -5.91760
72600.0000   -5.44903
72640.0000   -5.81080
72680.0000   -6.54825
72720.0000   -5.52352
72760.0000   -6.10125
72800.0000   -6.25947
72840.0000   -5.08771
72880.0000   -4.90253
72920.0000   -5.69468
72960.0000   -5.81290
73000.0000   -5.17313
73040.0000   -5.51029
73080.0000   -6.39089
73120.0000   -6.03237
73160.0000   -4.80473
73200.0000   -4.60239
73240.0000   -5.56869
73280.0000   -4.93727
73320.0000   -5.21346
73360.0000   -6.22742
73400.0000   -6.20731
73440.0000   -6.23942
73480.0000   -6.35728
73520.0000   -4.83997
73560.0000   -5.43056
73600.0000   -5.54781
73640.0000   -4.68030
73680.0000   -5.63683
73720.0000   -4.35340
73760.0000   -4.60402
73800.0000   -5.62991
73840.0000   -5.21445
73880.0000   -5.15566
73920.0000   -5.72418
73960.0000   -5.28263
74000.0000   -5.57160
74040.0000   -5.44819
74080.0000   -5.38401
74120.0000   -5.33723
74160.0000   -4.38257
74200.0000   -5.17712
74240.0000   -5.43633
74280.0000   -5.32901
74320.0000   -5.42275
74360.0000   -4.83919
74400.0000   -5.37661
74440.0000   -5.33674
74480.0000   -4.51364
74520.0000   -5.97216
74560.0000   -5.81692
74600.0000   -5.43765
74640.0000   -4.91578
74680.0000   -5.71019
74720.0000   -5.44551
74760.0000   -5.14901
74800.0000   -5.77923
74840.0000   -5.70735
74880.0000   -5.62530
74920.0000   -6.08755
74960.0000   -6.45214
75000.0000   -5.38185
75040.0000   -5.67248
75080.0000   -5.43062
75120.0000   -5.89873
75160.0000   -5.26521
75200.0000   -4.73371
75240.0000   -5.56555
75280.0000   -5.15135
75320.0000   -6.74452
75360.0000   -5.35213
75400.0000   -4.54658
75440.0000   -5.39911
75480.0000   -5.10668
75520.0000   -5.86579
75560.0000   -5.94898
75600.0000   -5.38568
75640.0000   -4.82812
75680.0000   -4.18297
75720.0000   -5.43515
75760.0000   -4.88768
75800.0000   -4.42871
75840.0000   -4.93138
75880.0000   -4.36718
75920.0000   -5.70749
75960.0000   -5.85659
76000.0000   -5.18275
76040.0000   -5.62097
76080.0000   -5.86117
76120.0000   -6.16327
76160.0000   -5.81002
76200.0000   -5.59367
76240.0000   -5.95283
76280.0000   -5.86711
76320.0000   -5.05190
76360.0000   -5.05643
76400.0000   -5.44898
76440.0000   -5.55818
76480.0000   -5.64433
76520.0000   -5.06376
76560.0000   -5.74141
76600.0000   -4.90836
76640.0000   -4.48375
76680.0000   -4.63053
76720.0000   -5.05474
76760.0000   -6.25348
76800.0000   -6.05979
76840.0000   -5.74721
76880.0000   -5.10588
76920.0000   -4.66466
76960.0000   -5.91576
77000.0000   -5.45143
77040.0000   -5.73906
77080.0000   -6.36006
77120.0000   -6.12422
77160.0000   -5.52744
77200.0000   -5.97410
77240.0000   -6.43822
77280.0000   -6.33980
77320.0000   -7.19400
77360.0000   -6.96174
77400.0000   -6.59821
77440.0000   -6.37915
77480.0000   -6.15376
77520.0000   -6.68482
77560.0000   -6.27954
77600.0000   -5.95384
77640.0000   -6.04297
77680.0000   -6.67324
77720.0000   -6.41693
77760.0000   -6.90629
77800.0000   -6.04408
77840.0000   -5.20213
77880.0000   -6.07964
77920.0000   -6.72278
77960.0000   -6.83161
78000.0000   -6.33737
78040.0000   -6.44597
78080.0000   -6.58614
78120.0000   -6.61672
78160.0000   -6.86030
78200.0000   -6.91820
78240.0000   -5.93926
78280.0000   -5.76596
78320.0000   -5.95852
78360.0000   -7.08050
78400.0000   -6.17342
78440.0000   -6.12987
78480.0000   -6.90985
78520.0000   -6.26984
78560.0000   -6.50899
78600.0000   -6.35336
78640.0000   -5.55532
78680.0000   -5.79436
78720.0000   -6.52138
78760.0000   -5.63112
78800.0000   -5.03762
78840.0000   -5.61557
78880.0000   -5.19088
78920.0000   -6.02392
78960.0000   -6.40022
79000.0000   -5.39130
79040.0000   -5.27770
79080.0000   -5.34830
79120.0000   -5.88992
79160.0000   -6.64165
79200.0000   -6.77954
79240.0000   -5.71612
79280.0000   -6.81048
79320.0000   -6.09183
79360.0000   -6.55201
79400.0000   -6.40489
79440.0000   -6.12131
79480.0000   -6.97230
79520.0000   -6.41112
79560.0000   -7.33499
79600.0000   -6.92083
79640.0000   -5.94435
79680.0000   -6.19951
79720.0000   -5.86423
79760.0000   -5.67051
79800.0000   -5.72684
79840.0000   -6.44529
79880.0000   -7.30639
79920.0000   -6.61477
79960.0000   -6.32445
80000.0000   -6.64496
80040.0000   -6.41749
80080.0000   -5.75389
80120.0000   -6.59740
80160.0000   -5.77700
80200.0000   -5.74255
80240.0000   -5.20442
80280.0000   -5.53225
80320.0000   -5.19690
80360.0000   -5.20999
80400.0000   -5.55628
80440.0000   -5.63942
80480.0000   -5.28368
80520.0000   -5.40447
80560.0000   -4.97542
80600.0000   -5.08275
80640.0000   -5.26648
80680.0000   -5.42478
80720.0000   -5.56535
80760.0000   -5.58106
80800.0000   -5.37084
80840.0000   -6.08118
80880.0000   -4.91895
80920.0000   -5.69187
80960.0000   -5.91664
81000.0000   -5.29473
81040.0000   -5.25092
81080.0000   -4.83251
81120.0000   -6.39267
81160.0000   -4.74294
81200.0000   -5.97245
81240.0000   -6.23880
81280.0000   -4.91119
81320.0000   -6.70631
81360.0000   -5.16268
81400.0000   -5.66928
81440.0000   -6.14151
81480.0000   -6.30500
81520.0000   -6.30753
81560.0000   -6.29733
81600.0000   -5.94554
81640.0000   -6.03528
81680.0000   -6.06391
81720.0000   -6.42131
81760.0000   -6.37423
81800.0000   -5.49969
81840.0000   -5.45719
81880.0000   -5.74617
81920.0000   -5.25136
81960.0000   -6.12109
82000.0000   -5.02212
82040.0000   -5.41806
82080.0000   -5.42516
82120.0000   -5.34892
82160.0000   -6.11347
82200.0000   -5.57959
82240.0000   -7.31939
82280.0000   -6.83077
82320.0000   -6.44497
82360.0000   -6.39827
82400.0000   -5.34951
82440.0000   -6.32338
82480.0000   -6.23578
82520.0000   -6.66862
82560.0000   -6.09697
82600.0000   -5.94983
82640.0000   -5.96460
82680.0000   -7.42731
82720.0000   -6.31037
82760.0000   -6.49262
82800.0000   -6.28490
82840.0000   -5.55097
82880.0000   -5.93756
82920.0000   -5.89200
82960.0000   -6.19312
83000.0000   -6.02442
83040.0000   -6.95806
83080.0000   -6.51441
83120.0000   -6.46465
83160.0000   -6.68832
83200.0000   -6.67870
83240.0000   -5.80025
83280.0000   -4.91789
83320.0000   -6.34401
83360.0000   -5.44726
83400.0000   -6.10304
83440.0000   -6.44995
83480.0000   -5.02650
83520.0000   -5.63130
83560.0000   -5.22882
83600.0000   -5.06708
83640.0000   -5.70496
83680.0000   -5.63467
83720.0000   -5.57865
83760.0000   -5.79998
83800.0000   -4.92267
83840.0000   -5.85108
83880.0000   -5.70202
83920.0000   -5.65992
83960.0000   -5.26565
84000.0000   -5.44223
84040.0000   -4.98932
84080.0000   -6.62554
84120.0000   -6.30340
84160.0000   -5.54334
84200.0000   -5.81574
84240.0000   -5.78692
84280.0000   -6.90027
84320.0000   -6.86615
84360.0000   -4.89954
84400.0000   -5.76788
84440.0000   -5.92386
84480.0000   -6.28401
84520.0000   -5.20685
84560.0000   -5.25663
84600.0000   -5.57574
84640.0000   -5.64514
84680.0000   -5.78458
84720.0000   -5.94673
84760.0000   -6.98866
84800.0000   -7.68337
84840.0000   -6.78913
84880.0000   -5.83322
84920.0000   -6.62260
84960.0000   -6.19034
85000.0000   -6.41192
85040.0000   -6.58332
85080.0000   -7.16316
85120.0000   -6.39511
85160.0000   -6.68343
85200.0000   -7.18714
85240.0000   -5.76542
85280.0000   -5.14931
85320.0000   -7.13576
85360.0000   -6.62382
85400.0000   -6.38844
85440.0000   -5.57803
85480.0000   -6.61692
85520.0000   -5.70554
85560.0000   -6.83217
85600.0000   -6.04966
85640.0000   -6.36850
85680.0000   -6.13841
85720.0000   -6.82132
85760.0000   -6.40410
85800.0000   -5.11108
85840.0000   -5.37579
85880.0000   -5.87461
85920.0000   -6.54129
85960.0000   -6.74293
86000.0000   -5.00633
86040.0000   -5.69550
86080.0000   -5.85927
86120.0000   -5.55406
86160.0000   -4.88527
86200.0000   -4.52128
86240.0000   -4.82586
86280.0000   -5.75237
86320.0000   -6.08838
86360.0000   -5.57315
86400.0000   -5.83050
86440.0000   -5.99239
86480.0000   -5.70569
86520.0000   -5.27785
86560.0000   -5.80862
86600.0000   -4.85589
86640.0000   -6.07456
86680.0000   -5.94665
86720.0000   -6.12113
86760.0000   -6.90138
86800.0000   -5.91131
86840.0000   -5.39573
86880.0000   -6.70957
86920.0000   -6.94253
86960.0000   -6.26377
87000.0000   -5.90142
87040.0000   -5.25064
87080.0000   -5.64175
87120.0000   -5.42787
87160.0000   -6.04501
87200.0000   -6.09592
87240.0000   -6.80157
87280.0000   -6.23934
87320.0000   -5.76573
87360.0000   -6.26371
87400.0000   -6.27288
87440.0000   -5.23920
87480.0000   -6.32661
87520.0000   -5.71505
87560.0000   -6.27384
87600.0000   -6.39503
87640.0000   -6.07669
87680.0000   -6.50249
87720.0000   -6.34947
87760.0000   -6.10373
87800.0000   -5.58754
87840.0000   -5.67921
87880.0000   -5.61996
87920.0000   -5.86567
87960.0000   -5.78488
88000.0000   -5.62311
88040.0000   -5.69555
88080.0000   -5.97943
88120.0000   -6.61912
88160.0000   -6.60213
88200.0000   -5.34127
88240.0000   -5.64692
88280.0000   -5.96218
88320.0000   -5.30362
88360.0000   -6.07545
88400.0000   -6.03675
88440.0000   -6.30670
88480.0000   -6.29607
88520.0000   -5.83315
88560.0000   -5.43681
88600.0000   -5.47787
88640.0000   -6.57042
88680.0000   -5.25116
88720.0000   -5.90466
88760.0000   -5.66316
88800.0000   -5.71526
88840.0000   -6.44037
88880.0000   -6.62427
88920.0000   -5.92879
88960.0000   -6.38936
89000.0000   -6.59698
89040.0000   -5.82892
89080.0000   -6.28909
89120.0000   -5.96489
89160.0000   -5.70803
89200.0000   -6.27863
89240.0000   -6.68896
89280.0000   -6.02244
89320.0000   -6.22951
89360.0000   -5.52005
89400.0000   -5.32897
89440.0000   -6.47637
89480.0000   -6.84331
89520.0000   -6.33704
89560.0000   -5.34132
89600.0000   -5.75458
89640.0000   -6.61549
89680.0000   -6.78544
89720.0000   -6.34080
89760.0000   -5.81774
89800.0000   -6.33433
89840.0000   -5.80741
89880.0000   -4.99728
89920.0000   -5.84813
89960.0000   -6.35929
90000.0000   -5.82131
90040.0000   -5.22948
90080.0000   -5.57178
90120.0000   -5.54549
90160.0000   -6.49454
90200.0000   -5.85794
90240.0000   -6.22667
90280.0000   -6.05470
90320.0000   -5.20423
90360.0000   -6.77664
90400.0000   -5.19671
90440.0000   -5.31416
90480.0000   -5.20655
90520.0000   -5.87121
90560.0000   -5.10912
90600.0000   -5.86832
90640.0000   -5.61648
90680.0000   -5.44620
90720.0000   -5.62006
90760.0000   -5.09021
90800.0000   -5.45396
90840.0000   -5.43676
90880.0000   -6.11054
90920.0000   -5.56753
90960.0000   -5.66793
91000.0000   -5.49990
91040.0000   -5.28081
91080.0000   -5.63457
91120.0000   -5.86927
91160.0000   -5.39829
91200.0000   -4.98750
91240.0000   -5.85605
91280.0000   -5.98094
91320.0000   -5.99410
91360.0000   -5.67824
91400.0000   -5.28852
91440.0000   -5.96135
91480.0000   -4.77824
91520.0000   -5.98723
91560.0000   -5.28773
91600.0000   -5.90827
91640.0000   -6.00651
91680.0000   -5.07779
91720.0000   -5.69400
91760.0000   -5.08120
91800.0000   -5.62502
91840.0000   -5.85079
91880.0000   -6.25329
91920.0000   -5.82276
91960.0000   -5.84316
92000.0000   -5.33459
92040.0000   -6.11618
92080.0000   -5.22838
92120.0000   -4.74760
92160.0000   -4.42186
92200.0000   -5.05509
92240.0000   -4.84824
92280.0000   -4.57715
92320.0000   -4.79794
92360.0000   -4.82911
92400.0000   -5.25421
92440.0000   -5.07024
92480.0000   -5.64461
92520.0000   -4.49626
92560.0000   -5.01640
92600.0000   -4.71613
92640.0000   -5.40686
92680.0000   -5.41744
92720.0000   -4.75268
92760.0000   -4.99908
92800.0000   -5.18514
92840.0000   -5.40272
92880.0000   -4.77169
92920.0000   -5.51123
92960.0000   -5.09822
93000.0000   -4.55104
93040.0000   -4.57546
93080.0000   -5.82416
93120.0000   -5.20582
93160.0000   -6.12222
93200.0000   -4.28762
93240.0000   -3.87384
93280.0000   -4.27328
93320.0000   -4.78378
93360.0000   -4.50495
93400.0000   -5.29881
93440.0000   -5.40492
93480.0000   -5.54146
93520.0000   -5.58603
93560.0000   -6.65821
93600.0000   -5.56077
93640.0000   -5.08136
93680.0000   -6.82166
93720.0000   -5.12576
93760.0000   -6.04237
93800.0000   -5.74468
93840.0000   -5.40813
93880.0000   -5.73051
93920.0000   -4.89923
93960.0000   -5.41693
94000.0000   -5.23844
94040.0000   -4.48447
94080.0000   -4.35637
94120.0000   -5.05695
94160.0000   -4.83920
94200.0000   -4.56776
94240.0000   -3.88223
94280.0000   -4.08211
94320.0000   -4.56434
94360.0000   -4.13934
94400.0000   -5.94814
94440.0000   -5.28426
94480.0000   -5.12291
94520.0000   -4.65768
94560.0000   -4.37426
94600.0000   -5.27854
94640.0000   -4.89854
94680.0000   -4.60477
94720.0000   -5.74624
94760.0000   -5.32362
94800.0000   -5.84444
94840.0000   -5.97813
94880.0000   -5.24270
94920.0000   -4.84836
94960.0000   -4.30227
95000.0000   -4.67465
95040.0000   -4.39907
95080.0000   -4.58148
95120.0000   -4.06533
95160.0000   -5.06029
95200.0000   -3.70050
95240.0000   -4.82619
95280.0000   -3.80216
95320.0000   -4.57497
95360.0000   -4.19557
95400.0000   -4.35812
95440.0000   -4.43694
95480.0000   -4.66893
95520.0000   -4.45100
95560.0000   -4.84178
95600.0000   -5.27497
95640.0000   -5.17549
95680.0000   -4.92759
95720.0000   -5.52308
95760.0000   -5.60275
95800.0000   -5.40169
95840.0000   -6.07212
95880.0000   -5.25648
95920.0000   -4.20490
95960.0000   -3.57325
96000.0000   -4.56188
96040.0000   -3.89346
96080.0000   -3.78500
96120.0000   -3.75735
96160.0000   -4.07545
96200.0000   -3.75791
96240.0000   -3.66861
96280.0000   -4.92876
96320.0000   -5.17480
96360.0000   -4.52735
96400.0000   -5.10270
96440.0000   -5.63289
96480.0000   -4.62201
96520.0000   -5.51153
96560.0000   -5.43023
96600.0000   -4.29873
96640.0000   -4.35252
96680.0000   -4.06704
96720.0000   -4.95164
96760.0000   -4.98860
96800.0000   -5.68580
96840.0000   -5.31041
96880.0000   -4.94133
96920.0000   -5.62931
96960.0000   -5.15529
97000.0000   -5.85115
97040.0000   -5.03462
97080.0000   -5.28152
97120.0000   -5.27348
97160.0000   -4.74409
97200.0000   -5.05856
97240.0000   -5.40248
97280.0000   -5.44082
97320.0000   -4.90881
97360.0000   -5.27358
97400.0000   -5.47326
97440.0000   -5.37960
97480.0000   -5.12489
97520.0000   -5.20448
97560.0000   -5.30669
97600.0000   -6.21376
97640.0000   -5.64063
97680.0000   -4.89422
97720.0000   -5.67303
97760.0000   -5.95124
97800.0000   -3.72606
97840.0000   -5.13731
97880.0000   -3.61929
97920.0000   -2.85754
97960.0000   -4.20921
98000.0000   -4.47489
98040.0000   -4.58904
98080.0000   -5.00725
98120.0000   -4.14655
98160.0000   -4.25630
98200.0000   -6.01289
98240.0000   -4.63391
98280.0000   -5.65536
98320.0000   -6.11028
98360.0000   -5.74988
98400.0000   -5.47464
98440.0000   -7.10462
98480.0000   -5.87720
98520.0000   -6.26483
98560.0000   -7.07946
98600.0000   -6.27813
98640.0000   -5.65117
98680.0000   -5.73920
98720.0000   -5.34259
98760.0000   -5.69192
98800.0000   -5.00287
98840.0000   -5.89981
98880.0000   -5.10343
98920.0000   -5.38684
98960.0000   -5.66229
99000.0000   -5.58824
99040.0000   -4.65700
99080.0000   -5.40577
99120.0000   -5.54357
99160.0000   -5.54060
99200.0000   -5.19534
99240.0000   -5.05982
99280.0000   -5.61253
99320.0000   -5.38625
99360.0000   -4.18455
99400.0000   -4.67742
99440.0000   -4.29936
99480.0000   -5.18853
99520.0000   -5.52822
99560.0000   -4.55508
99600.0000   -4.95222
99640.0000   -4.88767
99680.0000   -5.23377
99720.0000   -4.45823
99760.0000   -4.52234
99800.0000   -5.43404
99840.0000   -5.61611
99880.0000   -5.81889
99920.0000   -5.20661
99960.0000   -6.12807
100000.0000   -5.64386
100040.0000   -5.28153
100080.0000   -5.74044
100120.0000   -5.99998
100160.0000   -4.52214
100200.0000   -5.99827
100240.0000   -6.24246
100280.0000   -5.62096
100320.0000   -4.86712
100360.0000   -5.30914
100400.0000   -4.86095
100440.0000   -6.35847
100480.0000   -5.74948
100520.0000   -5.65930
100560.0000   -5.89056
100600.0000   -6.88509
100640.0000   -5.57582
100680.0000   -5.35640
100720.0000   -5.93999
100760.0000   -5.26307
100800.0000   -5.76831
100840.0000   -5.37358
100880.0000   -5.11631
100920.0000   -5.41347
100960.0000   -6.09030
101000.0000   -6.31047
101040.0000   -6.10410
101080.0000   -5.70223
101120.0000   -5.57760
101160.0000   -5.14208
101200.0000   -4.99243
101240.0000   -5.53940
101280.0000   -5.91828
101320.0000   -5.96594
101360.0000   -6.24811
101400.0000   -6.61108
101440.0000   -4.94511
101480.0000   -4.80563
101520.0000   -5.56847
101560.0000   -5.67056
101600.0000   -6.27776
101640.0000   -6.04079
101680.0000   -6.14714
101720.0000   -5.76663
101760.0000   -4.67222
101800.0000   -5.14448
101840.0000   -4.26086
101880.0000   -4.64624
101920.0000   -5.96065
101960.0000   -4.98373
102000.0000   -4.76192
102040.0000   -5.97900
102080.0000   -5.92333
102120.0000   -6.43275
102160.0000   -6.34404
102200.0000   -5.20692
102240.0000   -5.28475
102280.0000   -5.53746
102320.0000   -5.95322
102360.0000   -5.20190
102400.0000   -6.76972
102440.0000   -5.33807
102480.0000   -5.95619
102520.0000   -5.52995
102560.0000   -5.33521
102600.0000   -4.94590
102640.0000   -5.49670
102680.0000   -5.64610
102720.0000   -5.20240
102760.0000   -5.21959
102800.0000   -5.16615
102840.0000   -6.01988
102880.0000   -6.24263
102920.0000   -6.04803
102960.0000   -5.95008
103000.0000   -5.63177
103040.0000   -5.90621
103080.0000   -5.26538
103120.0000   -4.55575
103160.0000   -5.26695
103200.0000   -5.55150
103240.0000   -5.04160
103280.0000   -5.46398
103320.0000   -5.29014
103360.0000   -4.95361
103400.0000   -5.63733
103440.0000   -6.04552
103480.0000   -6.32781
103520.0000   -6.60894
103560.0000   -5.27621
103600.0000   -5.83502
103640.0000   -6.23828
103680.0000   -6.48220
103720.0000   -6.39646
103760.0000   -6.57178
103800.0000   -6.40227
103840.0000   -6.23296
103880.0000   -6.22230
103920.0000   -5.96534
103960.0000   -6.25840
104000.0000   -6.20527
104040.0000   -6.70099
104080.0000   -5.41647
104120.0000   -5.18711
104160.0000   -5.72787
104200.0000   -5.25069
104240.0000   -5.44050
104280.0000   -6.03541
104320.0000   -6.18379
104360.0000   -5.52132
104400.0000   -5.95750
104440.0000   -5.23361
104480.0000   -5.65684
104520.0000   -6.98925
104560.0000   -5.77649
104600.0000   -5.94167
104640.0000   -5.21327
104680.0000   -6.19713
104720.0000   -4.74672
104760.0000   -3.63311
104800.0000   -4.89322
104840.0000   -4.93394
104880.0000   -4.22315
104920.0000   -5.55256
104960.0000   -5.33376
105000.0000   -5.59625
105040.0000   -4.88798
105080.0000   -4.18999
105120.0000   -3.62141
105160.0000   -5.45178
105200.0000   -4.74767
105240.0000   -4.41812
105280.0000   -4.59012
105320.0000   -5.34439
105360.0000   -5.28498
105400.0000   -4.26275
105440.0000   -4.48622
105480.0000   -4.69700
105520.0000   -4.38228
105560.0000   -5.11391
105600.0000   -5.11896
105640.0000   -5.18308
105680.0000   -5.32283
105720.0000   -5.71081
105760.0000   -4.99861
105800.0000   -6.21383
105840.0000   -4.93681
105880.0000   -5.09053
105920.0000   -5.11932
105960.0000   -5.93687
106000.0000   -5.44781
106040.0000   -5.02775
106080.0000   -5.17008
106120.0000   -5.83639
106160.0000   -5.68536
106200.0000   -5.09967
106240.0000   -4.98785
106280.0000   -5.33791
106320.0000   -5.04475
106360.0000   -5.41025
106400.0000   -5.26097
106440.0000   -5.29560
106480.0000   -4.64401
106520.0000   -4.94892
106560.0000   -4.33701
106600.0000   -5.48876
106640.0000   -5.04126
106680.0000   -5.04177
106720.0000   -4.92754
106760.0000   -5.18353
106800.0000   -5.19725
106840.0000   -5.54517
106880.0000   -5.86812
106920.0000   -5.26110
106960.0000   -5.52046
107000.0000   -5.10660
107040.0000   -5.86340
107080.0000   -5.13887
107120.0000   -4.74905
107160.0000   -5.85481
107200.0000   -4.86452
107240.0000   -4.51201
107280.0000   -5.91270
107320.0000   -5.43559
107360.0000   -4.39748
107400.0000   -4.21894
107440.0000   -4.73228
107480.0000   -4.49016
107520.0000   -4.13983
107560.0000   -4.81858
107600.0000   -4.92586
107640.0000   -4.82107
107680.0000   -4.80958
107720.0000   -3.10715
107760.0000   -4.95913
107800.0000   -5.20491
107840.0000   -4.59681
107880.0000   -4.80581
107920.0000   -5.19892
107960.0000   -5.54887
108000.0000   -5.03498
108040.0000   -4.66627
108080.0000   -5.05398
108120.0000   -4.26001
108160.0000   -4.46576
108200.0000   -4.90422
108240.0000   -5.86978
108280.0000   -4.72141
108320.0000   -4.34094
108360.0000   -4.60045
108400.0000   -4.37033
108440.0000   -4.44262
108480.0000   -4.70872
108520.0000   -5.05839
108560.0000   -4.75701
108600.0000   -5.32335
108640.0000   -4.84139
108680.0000   -5.61885
108720.0000   -5.45228
108760.0000   -5.62290
108800.0000   -4.99955
108840.0000   -5.48999
108880.0000   -5.54994
108920.0000   -5.25365
108960.0000   -5.26515
109000.0000   -5.73596
109040.0000   -4.50273
109080.0000   -4.84307
109120.0000   -4.10792
109160.0000   -5.50117
109200.0000   -4.59931
109240.0000   -4.24847
109280.0000   -5.22832
109320.0000   -4.95880
109360.0000   -4.99355
109400.0000   -4.66436
109440.0000   -4.85749
109480.0000   -5.36433
109520.0000   -5.81551
109560.0000   -4.42928
109600.0000   -4.44449
109640.0000   -4.94186
109680.0000   -5.50907
109720.0000   -5.42808
109760.0000   -5.32760
109800.0000   -6.08933
109840.0000   -5.21321
109880.0000   -5.45883
109920.0000   -4.07120
109960.0000   -4.82148
110000.0000   -5.40739
110040.0000   -5.12449
110080.0000   -5.88569
110120.0000   -5.14423
110160.0000   -4.93107
110200.0000   -4.57462
110240.0000   -4.71620
110280.0000   -5.80224
110320.0000   -5.47128
110360.0000   -5.35863
110400.0000   -4.85287
110440.0000   -5.68417
110480.0000   -6.36994
110520.0000   -5.84358
110560.0000   -5.34578
110600.0000   -5.51752
110640.0000   -4.66212
110680.0000   -4.92706
110720.0000   -4.65943
110760.0000   -6.03324
110800.0000   -5.18094
110840.0000   -5.09475
110880.0000   -5.79752
110920.0000   -5.12615
110960.0000   -5.82302
111000.0000   -5.77606
111040.0000   -7.29962
111080.0000   -5.57121
111120.0000   -5.50906
111160.0000   -5.26162
111200.0000   -5.19217
111240.0000   -5.57287
111280.0000   -6.13518
111320.0000   -5.42552
111360.0000   -4.44579
111400.0000   -4.19962
111440.0000   -4.33538
111480.0000   -5.61232
111520.0000   -5.05455
111560.0000   -5.30045
111600.0000   -4.87744
111640.0000   -4.88261
111680.0000   -4.80709
111720.0000   -4.83366
111760.0000   -4.84107
111800.0000   -4.92791
111840.0000   -5.60124
111880.0000   -6.30054
111920.0000   -4.46591
111960.0000   -4.90088
112000.0000   -5.01532
112040.0000   -4.85441
112080.0000   -4.70008
112120.0000   -4.56818
112160.0000   -4.28075
112200.0000   -4.77453
112240.0000   -4.36049
112280.0000   -4.40954
112320.0000   -3.84485
112360.0000   -3.68666
112400.0000   -3.78007
112440.0000   -4.24809
112480.0000   -5.23516
112520.0000   -4.14878
112560.0000   -4.63446
112600.0000   -4.37284
112640.0000   -4.06836
112680.0000   -4.64176
112720.0000   -5.26917
112760.0000   -4.46386
112800.0000   -5.64904
112840.0000   -5.23915
112880.0000   -5.29750
112920.0000   -5.31741
112960.0000   -5.40354
113000.0000   -5.62132
113040.0000   -5.87801
113080.0000   -5.17777
113120.0000   -4.93925
113160.0000   -4.82935
113200.0000   -4.84619
113240.0000   -5.57339
113280.0000   -5.52645
113320.0000   -4.72431
113360.0000   -5.54304
113400.0000   -4.63689
113440.0000   -5.72216
113480.0000   -5.33122
113520.0000   -4.80052
113560.0000   -4.85242
113600.0000   -5.05271
113640.0000   -4.39022
113680.0000   -4.42756
113720.0000   -4.18148
113760.0000   -4.96823
113800.0000   -4.66158
113840.0000   -4.80080
113880.0000   -4.50205
113920.0000   -4.84089
113960.0000   -5.23814
114000.0000   -4.44063
114040.0000   -4.77670
114080.0000   -3.71532
114120.0000   -4.81319
114160.0000   -4.98806
114200.0000   -4.85426
114240.0000   -5.17689
114280.0000   -5.27429
114320.0000   -5.33842
114360.0000   -5.81857
114400.0000   -5.73328
114440.0000   -5.10081
114480.0000   -5.52781
114520.0000   -6.29909
114560.0000   -5.99047
114600.0000   -5.32747
114640.0000   -5.58306
114680.0000   -5.14385
114720.0000   -6.08982
114760.0000   -5.93274
114800.0000   -6.42454
114840.0000   -5.11279
114880.0000   -6.25928
114920.0000   -5.90225
114960.0000   -6.36446
115000.0000   -5.17179
115040.0000   -5.40368
115080.0000   -5.27009
115120.0000   -5.67238
115160.0000   -5.02589
115200.0000   -5.32023
115240.0000   -5.36398
115280.0000   -6.03340
115320.0000   -6.11859
115360.0000   -5.93177
115400.0000   -5.55317
115440.0000   -5.71222
115480.0000   -5.68482
115520.0000   -5.71240
115560.0000   -6.42041
115600.0000   -5.84462
115640.0000   -5.11099
115680.0000   -4.67782
115720.0000   -5.33470
115760.0000   -5.14874
115800.0000   -5.59873
115840.0000   -6.23524
115880.0000   -5.59289
115920.0000   -6.15846
115960.0000   -4.72203
116000.0000   -5.56134
116040.0000   -5.31042
116080.0000   -5.72183
116120.0000   -5.07943
116160.0000   -5.50015
116200.0000   -5.48336
116240.0000   -5.28017
116280.0000   -4.63658
116320.0000   -4.53386
116360.0000   -5.01770
116400.0000   -5.19556
116440.0000   -5.08652
116480.0000   -4.76511
116520.0000   -4.87114
116560.0000   -5.12024
116600.0000   -5.12003
116640.0000   -4.16564
116680.0000   -4.28433
116720.0000   -5.71588
116760.0000   -5.82853
116800.0000   -5.06457
116840.0000   -5.40273
116880.0000   -6.04949
116920.0000   -6.41449
116960.0000   -5.88740
117000.0000   -5.41580
117040.0000   -6.43572
117080.0000   -4.98530
117120.0000   -5.70678
117160.0000   -5.01720
117200.0000   -6.46962
117240.0000   -5.25985
117280.0000   -5.47889
117320.0000   -6.21954
117360.0000   -6.25516
117400.0000   -5.22763
117440.0000   -5.90570
117480.0000   -6.03462
117520.0000   -5.40870
117560.0000   -4.92000
117600.0000   -5.15075
117640.0000   -5.62564
117680.0000   -6.50342
117720.0000   -5.35337
117760.0000   -5.47442
117800.0000   -4.80353
117840.0000   -5.48909
117880.0000   -5.40392
117920.0000   -5.28001
117960.0000   -5.73644
118000.0000   -6.42856
118040.0000   -5.65763
118080.0000   -5.42322
118120.0000   -5.79485
118160.0000   -5.73597
118200.0000   -5.04738
118240.0000   -5.27869
118280.0000   -4.29925
118320.0000   -5.08492
118360.0000   -4.47672
118400.0000   -4.53841
118440.0000   -4.73049
118480.0000   -5.60475
118520.0000   -4.67660
118560.0000   -4.46075
118600.0000   -4.64130
118640.0000   -3.61328
118680.0000   -4.39082
118720.0000   -5.11522
118760.0000   -5.28450
118800.0000   -5.88689
118840.0000   -6.36568
118880.0000   -4.83688
118920.0000   -4.02129
118960.0000   -4.99278
119000.0000   -4.54668
119040.0000   -4.18101
119080.0000   -4.14507
119120.0000   -4.61309
119160.0000   -4.90614
119200.0000   -3.77627
119240.0000   -4.89579
119280.0000   -4.64809
119320.0000   -5.31642
119360.0000   -4.66567
119400.0000   -4.78204
119440.0000   -5.31825
119480.0000   -5.45899
119520.0000   -5.32572
119560.0000   -4.80184
119600.0000   -4.76763
119640.0000   -4.67533
119680.0000   -4.74903
119720.0000   -4.80851
119760.0000   -4.68095
119800.0000   -5.21363
119840.0000   -5.17254
119880.0000   -5.70369
119920.0000   -5.19228
119960.0000   -4.05795
120000.0000   -5.14291
120040.0000   -4.87656
120080.0000   -4.54685
120120.0000   -5.31459
120160.0000   -5.71432
120200.0000   -5.52075
120240.0000   -5.14718
120280.0000   -5.88114
120320.0000   -5.60157
120360.0000   -5.27790
120400.0000   -6.06973
120440.0000   -5.75192
120480.0000   -4.61210
120520.0000   -4.74981
120560.0000   -4.57130
120600.0000   -4.60410
120640.0000   -5.29854
120680.0000   -5.06911
120720.0000   -4.83717
120760.0000   -4.57554
120800.0000   -4.97786
120840.0000   -4.51813
120880.0000   -4.89345
120920.0000   -4.13250
120960.0000   -4.17773
121000.0000   -4.72732
121040.0000   -4.86759
121080.0000   -5.86909
121120.0000   -4.24567
121160.0000   -5.37244
121200.0000   -5.53074
121240.0000   -4.46390
121280.0000   -5.37366
121320.0000   -5.35454
121360.0000   -4.38979
121400.0000   -4.81915
121440.0000   -4.75087
121480.0000   -5.03000
121520.0000   -4.62551
121560.0000   -4.72356
121600.0000   -6.41701
121640.0000   -5.47121
121680.0000   -5.23393
121720.0000   -5.25131
121760.0000   -5.24289
121800.0000   -4.37930
121840.0000   -5.44256
121880.0000   -4.64511
121920.0000   -5.16010
121960.0000   -5.31751
122000.0000   -5.17273
122040.0000   -6.16155
122080.0000   -5.53990
122120.0000   -4.67167
122160.0000   -5.45215
122200.0000   -4.65813
122240.0000   -4.37828
122280.0000   -5.12803
122320.0000   -5.28168
122360.0000   -5.80549
122400.0000   -5.54712
122440.0000   -5.58669
122480.0000   -6.26409
122520.0000   -5.37401
122560.0000   -5.95943
122600.0000   -5.46506
122640.0000   -5.99637
122680.0000   -6.22647
122720.0000   -5.59624
122760.0000   -5.26360
122800.0000   -5.34574
122840.0000   -5.87118
122880.0000   -6.67565
122920.0000   -6.36932
122960.0000   -6.31971
123000.0000   -5.53365
123040.0000   -5.78322
123080.0000   -6.43922
123120.0000   -6.24507
123160.0000   -4.33467
123200.0000   -4.09396
123240.0000   -4.38193
123280.0000   -4.52011
123320.0000   -4.31554
123360.0000   -4.71822
123400.0000   -4.94823
123440.0000   -4.31899
123480.0000   -5.54539
123520.0000   -4.60546
123560.0000   -5.66097
123600.0000   -4.97511
123640.0000   -5.60834
123680.0000   -5.32036
123720.0000   -4.87613
123760.0000   -4.84327
123800.0000   -5.52648
123840.0000   -4.87573
123880.0000   -5.29346
123920.0000   -4.78608
123960.0000   -4.86335
124000.0000   -5.28346
124040.0000   -4.29644
124080.0000   -4.12578
124120.0000   -4.10867
124160.0000   -4.40747
124200.0000   -4.83048
124240.0000   -5.08821
124280.0000   -5.57653
124320.0000   -4.87500
124360.0000   -4.75862
124400.0000   -4.25834
124440.0000   -4.26205
124480.0000   -5.04765
124520.0000   -5.25521
124560.0000   -4.00094
124600.0000   -4.21046
124640.0000   -3.14613
124680.0000   -4.82693
124720.0000   -4.44563
124760.0000   -3.87663
124800.0000   -4.17609
124840.0000   -4.63476
124880.0000   -3.96312
124920.0000   -4.05553
124960.0000   -4.80021
125000.0000   -4.91193
125040.0000   -4.00923
125080.0000   -4.80111
125120.0000   -4.66550
125160.0000   -4.42286
125200.0000   -4.44348
125240.0000   -4.88100
125280.0000   -4.60598
125320.0000   -4.66140
125360.0000   -4.63409
125400.0000   -4.61179
125440.0000   -3.90614
125480.0000   -4.26622
125520.0000   -3.96917
125560.0000   -3.67754
125600.0000   -4.58527
125640.0000   -3.89822
125680.0000   -3.66198
125720.0000   -4.95866
125760.0000   -4.16211
125800.0000   -4.15365
125840.0000   -4.05848
125880.0000   -3.00755
125920.0000   -4.31232
125960.0000   -4.65692
126000.0000   -3.66211
126040.0000   -3.44593
126080.0000   -4.10656
126120.0000   -4.21664
126160.0000   -5.03003
126200.0000   -4.66028
126240.0000   -4.95048
126280.0000   -4.67167
126320.0000   -4.78635
126360.0000   -4.29624
126400.0000   -5.06775
126440.0000   -4.48867
126480.0000   -4.93969
126520.0000   -4.76537
126560.0000   -4.40601
126600.0000   -3.01552
126640.0000   -5.08464
126680.0000   -4.14783
126720.0000   -4.66289
126760.0000   -4.70354
126800.0000   -4.85423
126840.0000   -4.53518
126880.0000   -5.47283
126920.0000   -5.68406
126960.0000   -6.23796
127000.0000   -6.44442
127040.0000   -5.16037
127080.0000   -5.19378
127120.0000   -4.81762
127160.0000   -5.29128
127200.0000   -5.39495
127240.0000   -5.46922
127280.0000   -4.73566
127320.0000   -4.69402
127360.0000   -5.50705
127400.0000   -5.75162
127440.0000   -5.21339
127480.0000   -4.80537
127520.0000   -4.06363
127560.0000   -5.30028
127600.0000   -5.85275
127640.0000   -5.32638
127680.0000   -5.46767
127720.0000   -5.68114
127760.0000   -5.16276
127800.0000   -4.66573
127840.0000   -3.83955
127880.0000   -4.13574
127920.0000   -3.86472
127960.0000   -4.07398
128000.0000   -5.10969
128040.0000   -4.70503
128080.0000   -5.15519
128120.0000   -5.25679
128160.0000   -6.03007
128200.0000   -4.38297
128240.0000   -4.55251
128280.0000   -4.01739
128320.0000   -5.20474
128360.0000   -4.70863
128400.0000   -4.19019
128440.0000   -4.17268
128480.0000   -4.12573
128520.0000   -4.23249
128560.0000   -4.10776
128600.0000   -6.01609
128640.0000   -5.16177
128680.0000   -5.85180
128720.0000   -4.08241
128760.0000   -4.90767
128800.0000   -6.22818
128840.0000   -5.42264
128880.0000   -5.46390
128920.0000   -5.08855
128960.0000   -5.36750
129000.0000   -4.11207
129040.0000   -5.53696
129080.0000   -4.75789
129120.0000   -4.43284
129160.0000   -5.37853
129200.0000   -4.72477
129240.0000   -6.02371
129280.0000   -5.15548
129320.0000   -4.97718
129360.0000   -5.13953
129400.0000   -4.43181
129440.0000   -5.00118
129480.0000   -4.91927
129520.0000   -4.93461
129560.0000   -4.20634
129600.0000   -4.69506
129640.0000   -5.14766
129680.0000   -5.47281
129720.0000   -5.41504
129760.0000   -5.29007
129800.0000   -5.03043
129840.0000   -5.70501
129880.0000   -5.16737
129920.0000   -4.58311
129960.0000   -4.31257
130000.0000   -4.83756
130040.0000   -5.81631
130080.0000   -4.68119
130120.0000   -4.90639
130160.0000   -5.06641
130200.0000   -5.51826
130240.0000   -4.58227
130280.0000   -5.43349
130320.0000   -5.03899
130360.0000   -4.19372
130400.0000   -4.54961
130440.0000   -4.86457
130480.0000   -4.62189
130520.0000   -3.98151
130560.0000   -4.22077
130600.0000   -4.80465
130640.0000   -4.46076
130680.0000   -4.97585
130720.0000   -4.65538
130760.0000   -6.55479
130800.0000   -4.59503
130840.0000   -4.33920
130880.0000   -4.15183
130920.0000   -4.52292
130960.0000   -4.21874
131000.0000   -4.46366
131040.0000   -4.93286
131080.0000   -4.57951
131120.0000   -3.88220
131160.0000   -4.76741
131200.0000   -5.15688
131240.0000   -5.13185
131280.0000   -4.53529
131320.0000   -4.05077
131360.0000   -5.03852
131400.0000   -4.05926
131440.0000   -3.79357
131480.0000   -5.43090
131520.0000   -4.65680
131560.0000   -4.49191
131600.0000   -4.04154
131640.0000   -4.62986
131680.0000   -4.85892
131720.0000   -4.71499
131760.0000   -5.45608
131800.0000   -3.59707
131840.0000   -3.18162
131880.0000   -5.24954
131920.0000   -3.89601
131960.0000   -3.37526
132000.0000   -4.01292
132040.0000   -4.25995
132080.0000   -4.45195
132120.0000   -5.37694
132160.0000   -4.13748
132200.0000   -3.56805
132240.0000   -3.61936
132280.0000   -3.83853
132320.0000   -4.22159
132360.0000   -4.02028
132400.0000   -4.49781
132440.0000   -4.36682
132480.0000   -4.72452
132520.0000   -4.41697
132560.0000   -4.80699
132600.0000   -4.98600
132640.0000   -4.02485
132680.0000   -5.16038
132720.0000   -4.41457
132760.0000   -4.20410
132800.0000   -3.99523
132840.0000   -4.38089
132880.0000   -3.56648
132920.0000   -5.75563
132960.0000   -3.55216
133000.0000   -4.36279
133040.0000   -4.18180
133080.0000   -4.16196
133120.0000   -4.29202
133160.0000   -4.37996
133200.0000   -4.93667
133240.0000   -4.64660
133280.0000   -4.44584
133320.0000   -3.89184
133360.0000   -4.22622
133400.0000   -4.54081
133440.0000   -4.31350
133480.0000   -5.08559
133520.0000   -5.01608
133560.0000   -4.15001
133600.0000   -4.25253
133640.0000   -3.94151
133680.0000   -4.32316
133720.0000   -4.93877
133760.0000   -3.67019
133800.0000   -3.82102
133840.0000   -4.28318
133880.0000   -4.74927
133920.0000   -3.81906
133960.0000   -4.00995
134000.0000   -3.48683
134040.0000   -3.19217
134080.0000   -3.39362
134120.0000   -4.77291
134160.0000   -4.09399
134200.0000   -3.81942
134240.0000   -4.26865
134280.0000   -4.94344
134320.0000   -4.99286
134360.0000   -4.11066
134400.0000   -4.51389
134440.0000   -4.51060
134480.0000   -3.86176
134520.0000   -4.03547
134560.0000   -4.47066
134600.0000   -4.93075
134640.0000   -4.77134
134680.0000   -4.49940
134720.0000   -5.09219
134760.0000   -4.54034
134800.0000   -3.81787
134840.0000   -5.53930
134880.0000   -4.20468
134920.0000   -4.76978
134960.0000   -3.77974
135000.0000   -4.29503
135040.0000   -4.53094
135080.0000   -3.93163
135120.0000   -4.50483
135160.0000   -4.63477
135200.0000   -4.46010
135240.0000   -4.84277
135280.0000   -5.34024
135320.0000   -4.99933
135360.0000   -5.69903
135400.0000   -5.94982
135440.0000   -5.89387
135480.0000   -5.30334
135520.0000   -5.31428
135560.0000   -4.41678
135600.0000   -4.73998
135640.0000   -4.00279
135680.0000   -3.73197
135720.0000   -4.52140
135760.0000   -4.38359
135800.0000   -4.36603
135840.0000   -3.89973
135880.0000   -3.29153
135920.0000   -3.74404
135960.0000   -4.02252
136000.0000   -3.06148
136040.0000   -4.77331
136080.0000   -3.93385
136120.0000   -4.12643
136160.0000   -4.33264
136200.0000   -4.29777
136240.0000   -4.59685
136280.0000   -5.81896
136320.0000   -4.82973
136360.0000   -5.21053
136400.0000   -4.53480
136440.0000   -5.06832
136480.0000   -4.99682
136520.0000   -5.31509
136560.0000   -4.22932
136600.0000   -5.20371
136640.0000   -3.85559
136680.0000   -4.03724
136720.0000   -4.71266
136760.0000   -4.53194
136800.0000   -4.29639
136840.0000   -4.31922
136880.0000   -3.68217
136920.0000   -3.72179
136960.0000   -4.51671
137000.0000   -4.19918
137040.0000   -4.62036
137080.0000   -4.84308
137120.0000   -3.92727
137160.0000   -4.45554
137200.0000   -3.80322
137240.0000   -4.16180
137280.0000   -4.22962
137320.0000   -4.53194
137360.0000   -5.30636
137400.0000   -4.66762
137440.0000   -4.21879
137480.0000   -4.01117
137520.0000   -4.45173
137560.0000   -5.08409
137600.0000   -5.64679
137640.0000   -5.59192
137680.0000   -5.50949
137720.0000   -4.44923
137760.0000   -5.34271
137800.0000   -5.22785
137840.0000   -4.00316
137880.0000   -4.41718
137920.0000   -4.67260
137960.0000   -5.38339
138000.0000   -4.74398
138040.0000   -4.70327
138080.0000   -4.89461
138120.0000   -4.22861
138160.0000   -4.39075
138200.0000   -5.52638
138240.0000   -4.38684
138280.0000   -4.95023
138320.0000   -4.28781
138360.0000   -5.46133
138400.0000   -4.99289
138440.0000   -4.68465
138480.0000   -5.56308
138520.0000   -4.93400
138560.0000   -4.47223
138600.0000   -4.83738
138640.0000   -5.11037
138680.0000   -4.96164
138720.0000   -3.87812
138760.0000   -3.95657
138800.0000   -3.87900
138840.0000   -3.93785
138880.0000   -4.65200
138920.0000   -3.90030
138960.0000   -3.81002
139000.0000   -3.21037
139040.0000   -3.27190
139080.0000   -3.05874
139120.0000   -3.43344
139160.0000   -4.52725
139200.0000   -4.74777
139240.0000   -3.67855
139280.0000   -3.87406
139320.0000   -4.71635
139360.0000   -4.21009
139400.0000   -4.78989
139440.0000   -5.03031
139480.0000   -4.74088
139520.0000   -3.74616
139560.0000   -4.09199
139600.0000   -3.85171
139640.0000   -4.24779
139680.0000   -3.42488
139720.0000   -3.50739
139760.0000   -4.63005
139800.0000   -4.13784
139840.0000   -3.80453
139880.0000   -3.98539
139920.0000   -3.46415
139960.0000   -3.47938
140000.0000   -3.39811
140040.0000   -4.04344
140080.0000   -3.97744
140120.0000   -4.80822
140160.0000   -4.04827
140200.0000   -4.21988
140240.0000   -4.06163
140280.0000   -4.91185
140320.0000   -4.04747
140360.0000   -4.24338
140400.0000   -4.98904
140440.0000   -4.37791
140480.0000   -3.89789
140520.0000   -4.46587
140560.0000   -4.22140
140600.0000   -5.67668
140640.0000   -5.34262
140680.0000   -5.58602
140720.0000   -4.06677
140760.0000   -4.50348
140800.0000   -4.52616
140840.0000   -3.92647
140880.0000   -4.42805
140920.0000   -3.91078
140960.0000   -4.50774
141000.0000   -5.00151
141040.0000   -4.53281
141080.0000   -4.78547
141120.0000   -4.92103
141160.0000   -4.59220
141200.0000   -5.10357
141240.0000   -4.44092
141280.0000   -4.34203
141320.0000   -4.23442
141360.0000   -4.40513
141400.0000   -4.73241
141440.0000   -4.80927
141480.0000   -4.20416
141520.0000   -5.04180
141560.0000   -3.99990
141600.0000   -4.13568
141640.0000   -4.53501
141680.0000   -5.29330
141720.0000   -4.70511
141760.0000   -5.09637
141800.0000   -4.32147
141840.0000   -4.57661
141880.0000   -4.61093
141920.0000   -4.17101
141960.0000   -4.74846
142000.0000   -3.83551
142040.0000   -4.11326
142080.0000   -5.03131
142120.0000   -5.01876
142160.0000   -4.70680
142200.0000   -5.26435
142240.0000   -4.53420
142280.0000   -5.25629
142320.0000   -4.91977
142360.0000   -4.94074
142400.0000   -4.12727
142440.0000   -4.95159
142480.0000   -4.93245
142520.0000   -4.71988
142560.0000   -5.94853
142600.0000   -4.81849
142640.0000   -4.92316
142680.0000   -5.28171
142720.0000   -5.16755
142760.0000   -5.74308
142800.0000   -4.90157
142840.0000   -4.86537
142880.0000   -4.80437
142920.0000   -4.36505
142960.0000   -4.42590
143000.0000   -4.48074
143040.0000   -3.54447
143080.0000   -4.27610
143120.0000   -4.22366
143160.0000   -4.32216
143200.0000   -4.39599
143240.0000   -4.84826
143280.0000   -4.62373
143320.0000   -4.91943
143360.0000   -5.49565
143400.0000   -4.10965
143440.0000   -3.40231
143480.0000   -3.66060
143520.0000   -4.51980
143560.0000   -4.47073
143600.0000   -4.48539
143640.0000   -3.87639
143680.0000   -3.79480
143720.0000   -4.02585
143760.0000   -4.75814
143800.0000   -5.15511
143840.0000   -4.77196
143880.0000   -4.03155
143920.0000   -5.26263
143960.0000   -5.72398
144000.0000   -5.31951
144040.0000   -4.67783
144080.0000   -4.94998
144120.0000   -4.97433
144160.0000   -4.85217
144200.0000   -5.08110
144240.0000   -5.66759
144280.0000   -4.66068
144320.0000   -4.21069
144360.0000   -4.59778
144400.0000   -4.98860
144440.0000   -4.60617
144480.0000   -4.09216
144520.0000   -4.63406
144560.0000   -4.69759
144600.0000   -4.66682
144640.0000   -4.78501
144680.0000   -4.59479
144720.0000   -4.37268
144760.0000   -4.52746
144800.0000   -4.20145
144840.0000   -4.88019
144880.0000   -4.51919
144920.0000   -4.41246
144960.0000   -4.09425
145000.0000   -3.84030
145040.0000   -3.94913
145080.0000   -4.61240
145120.0000   -4.45846
145160.0000   -3.76611
145200.0000   -4.32196
145240.0000   -4.18389
145280.0000   -4.41147
145320.0000   -4.74521
145360.0000   -4.53275
145400.0000   -4.20764
145440.0000   -4.17799
145480.0000   -4.50108
145520.0000   -3.65707
145560.0000   -4.46497
145600.0000   -4.87331
145640.0000   -4.36845
145680.0000   -4.99285
145720.0000   -4.74765
145760.0000   -5.33653
145800.0000   -4.64332
145840.0000   -4.43651
145880.0000   -4.12802
145920.0000   -4.34258
145960.0000   -4.86891
146000.0000   -4.95280
146040.0000   -4.68828
146080.0000   -3.83238
146120.0000   -3.82905
146160.0000   -4.12011
146200.0000   -4.18103
146240.0000   -4.45094
146280.0000   -3.50617
146320.0000   -3.58591
146360.0000   -3.09784
146400.0000   -3.86966
146440.0000   -4.24652
146480.0000   -3.45824
146520.0000   -3.68255
146560.0000   -4.42865
146600.0000   -3.93074
146640.0000   -3.53598
146680.0000   -3.36457
146720.0000   -3.26066
146760.0000   -2.35516
146800.0000   -3.74732
146840.0000   -2.59184
146880.0000   -2.99125
146920.0000   -3.66797
146960.0000   -4.09130
147000.0000   -3.84682
147040.0000   -3.79038
147080.0000   -3.41785
147120.0000   -1.79954
147160.0000   -2.83656
147200.0000   -4.98656
147240.0000   -3.70367
147280.0000   -3.81732
147320.0000   -4.16126
147360.0000   -4.40742
147400.0000   -3.06090
147440.0000   -3.84843
147480.0000   -3.75798
147520.0000   -3.31986
147560.0000   -3.33835
147600.0000   -3.70991
147640.0000   -4.12255
147680.0000   -3.06898
147720.0000   -3.47768
147760.0000   -3.00552
147800.0000   -3.50172
147840.0000   -3.43715
147880.0000   -4.14078
147920.0000   -3.74495
147960.0000   -4.40399
148000.0000   -5.02902
148040.0000   -3.93162
148080.0000   -4.05662
148120.0000   -3.89264
148160.0000   -3.28771
148200.0000   -3.41896
148240.0000   -4.06897
148280.0000   -3.66188
148320.0000   -3.92444
148360.0000   -4.44085
148400.0000   -4.59481
148440.0000   -3.84764
148480.0000   -5.21067
148520.0000   -3.97623
148560.0000   -3.19994
148600.0000   -4.06058
148640.0000   -4.10957
148680.0000   -4.11059
148720.0000   -4.72235
148760.0000   -5.04112
148800.0000   -3.75098
148840.0000   -4.26194
148880.0000   -2.55018
148920.0000   -3.05277
148960.0000   -2.90196
149000.0000   -3.45406
149040.0000   -3.37666
149080.0000   -3.08536
149120.0000   -2.98696
149160.0000   -2.72683
149200.0000   -2.94955
149240.0000   -3.92359
149280.0000   -4.05362
149320.0000   -4.01146
149360.0000   -3.68935
149400.0000   -3.67375
149440.0000   -3.45763
149480.0000   -4.08241
149520.0000   -4.12322
149560.0000   -4.62979
149600.0000   -3.13198
149640.0000   -3.06178
149680.0000   -2.59621
149720.0000   -3.12380
149760.0000   -3.23674
149800.0000   -3.25754
149840.0000   -3.70388
149880.0000   -3.78076
149920.0000   -5.08806
149960.0000   -4.52563
150000.0000   -4.69927
150040.0000   -5.12709
150080.0000   -4.30368
150120.0000   -2.86722
150160.0000   -3.90619
150200.0000   -4.95955
150240.0000   -4.16723
150280.0000   -4.47721
150320.0000   -5.30628
150360.0000   -5.50997
150400.0000   -5.84534
150440.0000   -5.73469
150480.0000   -5.58599
150520.0000   -5.54020
150560.0000   -4.52469
150600.0000   -4.46229
150640.0000   -4.76063
150680.0000   -4.45566
150720.0000   -5.79807
150760.0000   -3.79291
150800.0000   -4.45748
150840.0000   -4.56828
150880.0000   -4.47136
150920.0000   -4.14082
150960.0000   -4.69926
151000.0000   -3.59323
151040.0000   -4.43344
151080.0000   -3.66759
151120.0000   -4.36530
151160.0000   -4.46407
151200.0000   -4.70039
151240.0000   -5.27406
151280.0000   -4.74405
151320.0000   -4.41845
151360.0000   -4.43012
151400.0000   -5.59807
151440.0000   -5.24079
151480.0000   -5.29961
151520.0000   -5.42553
151560.0000   -5.15642
151600.0000   -4.71374
151640.0000   -4.24073
151680.0000   -4.92965
151720.0000   -4.42329
151760.0000   -5.01846
151800.0000   -3.92479
151840.0000   -4.63877
151880.0000   -4.04850
151920.0000   -4.46416
151960.0000   -4.68546
152000.0000   -5.49788
152040.0000   -3.59595
152080.0000   -2.79673
152120.0000   -3.38992
152160.0000   -3.24822
152200.0000   -3.79275
152240.0000   -3.21573
152280.0000   -3.49236
152320.0000   -4.07037
152360.0000   -3.70676
152400.0000   -3.85060
152440.0000   -4.55515
152480.0000   -4.45521
152520.0000   -4.78501
152560.0000   -4.73752
152600.0000   -4.53670
152640.0000   -4.13286
152680.0000   -4.16776
152720.0000   -4.41651
152760.0000   -4.47131
152800.0000   -4.76964
152840.0000   -5.33419
152880.0000   -4.02445
152920.0000   -4.99320
152960.0000   -4.76713
153000.0000   -4.99921
153040.0000   -5.49804
153080.0000   -5.43341
153120.0000   -5.07623
153160.0000   -4.69770
153200.0000   -4.50211
153240.0000   -5.61029
153280.0000   -5.83058
153320.0000   -5.51255
153360.0000   -4.18061
153400.0000   -4.33116
153440.0000   -5.64320
153480.0000   -4.66239
153520.0000   -5.54894
153560.0000   -5.41186
153600.0000   -5.52424
153640.0000   -5.66821
153680.0000   -5.77213
153720.0000   -5.22778
153760.0000   -5.89617
153800.0000   -5.42466
153840.0000   -5.85446
153880.0000   -4.49373
153920.0000   -4.47023
153960.0000   -4.82899
154000.0000   -4.21719
154040.0000   -5.21302
154080.0000   -3.28120
154120.0000   -4.59099
154160.0000   -4.98805
154200.0000   -4.64360
154240.0000   -4.59555
154280.0000   -5.67646
154320.0000   -4.74794
154360.0000   -5.47854
154400.0000   -3.93953
154440.0000   -3.79067
154480.0000   -3.87389
154520.0000   -4.32238
154560.0000   -4.35871
154600.0000   -5.34396
154640.0000   -5.06643
154680.0000   -3.73095
154720.0000   -4.32418
154760.0000   -4.83368
154800.0000   -5.24117
154840.0000   -4.11353
154880.0000   -6.13649
154920.0000   -4.68432
154960.0000   -4.72189
155000.0000   -5.51789
155040.0000   -4.33983
155080.0000   -5.17008
155120.0000   -4.41911
155160.0000   -5.27919
155200.0000   -5.39540
155240.0000   -4.36234
155280.0000   -4.99675
155320.0000   -4.93417
155360.0000   -5.38398
155400.0000   -4.73825
155440.0000   -4.42858
155480.0000   -4.04870
155520.0000   -3.99503
155560.0000   -4.20231
155600.0000   -4.55166
155640.0000   -4.55178
155680.0000   -5.13653
155720.0000   -4.76992
155760.0000   -5.30255
155800.0000   -3.68172
155840.0000   -5.52452
155880.0000   -3.94099
155920.0000   -4.85530
155960.0000   -3.99947
156000.0000   -4.10925
156040.0000   -4.35411
156080.0000   -5.08289
156120.0000   -4.74060
156160.0000   -4.38002
156200.0000   -4.02859
156240.0000   -4.70122
156280.0000   -4.96735
156320.0000   -4.63973
156360.0000   -4.37996
156400.0000   -5.02454
156440.0000   -4.62428
156480.0000   -4.20773
156520.0000   -4.33008
156560.0000   -3.46364
156600.0000   -4.52488
156640.0000   -4.89149
156680.0000   -4.76625
156720.0000   -5.26012
156760.0000   -4.05207
156800.0000   -3.24028
156840.0000   -3.55272
156880.0000   -3.93631
156920.0000   -3.69663
156960.0000   -4.46388
157000.0000   -4.94992
157040.0000   -5.69110
157080.0000   -5.72663
157120.0000   -5.20906
157160.0000   -6.05264
157200.0000   -5.41516
157240.0000   -5.56369
157280.0000   -5.07431
157320.0000   -4.99985
157360.0000   -4.68454
157400.0000   -4.05082
157440.0000   -4.70662
157480.0000   -5.13233
157520.0000   -4.41867
157560.0000   -5.29210
157600.0000   -4.97127
157640.0000   -5.34814
157680.0000   -4.58547
157720.0000   -5.23622
157760.0000   -4.51572
157800.0000   -5.19690
157840.0000   -5.05999
157880.0000   -5.71537
157920.0000   -5.75847
157960.0000   -5.63593
158000.0000   -6.15171
158040.0000   -5.34704
158080.0000   -5.73101
158120.0000   -4.46648
158160.0000   -4.93430
158200.0000   -4.61806
158240.0000   -4.63614
158280.0000   -5.13194
158320.0000   -5.18420
158360.0000   -5.85967
158400.0000   -5.68398
158440.0000   -5.78421
158480.0000   -5.48576
158520.0000   -4.82641
158560.0000   -4.86831
158600.0000   -5.39933
158640.0000   -5.47616
158680.0000   -5.18495
158720.0000   -5.34698
158760.0000   -5.16284
158800.0000   -5.49943
158840.0000   -6.31109
158880.0000   -6.63024
158920.0000   -5.63120
158960.0000   -5.42620
159000.0000   -5.32096
159040.0000   -5.37489
159080.0000   -5.40326
159120.0000   -4.37239
159160.0000   -4.73183
159200.0000   -4.43146
159240.0000   -4.92456
159280.0000   -5.03229
159320.0000   -4.55063
159360.0000   -5.32563
159400.0000   -5.45811
159440.0000   -5.53173
159480.0000   -5.77248
159520.0000   -5.26218
159560.0000   -4.69639
159600.0000   -4.59316
159640.0000   -4.96390
159680.0000   -5.32214
159720.0000   -5.53480
159760.0000   -5.18916
159800.0000   -4.65769
159840.0000   -4.83566
159880.0000   -5.66055
159920.0000   -6.05682
159960.0000   -5.00087
160000.0000   -5.06398
160040.0000   -5.38116
160080.0000   -4.78284
160120.0000   -4.28868
160160.0000   -3.39487
160200.0000   -4.04070
160240.0000   -4.81918
160280.0000   -5.38360
160320.0000   -4.80062
160360.0000   -4.72610
160400.0000   -4.89685
160440.0000   -5.12384
160480.0000   -5.65596
160520.0000   -5.09561
160560.0000   -5.67045
160600.0000   -5.08135
160640.0000   -4.39494
160680.0000   -4.32737
160720.0000   -5.00465
160760.0000   -4.68843
160800.0000   -5.05821
160840.0000   -4.67326
160880.0000   -4.72884
160920.0000   -5.16514
160960.0000   -5.54511
161000.0000   -5.15890
161040.0000   -5.28030
161080.0000   -6.12558
161120.0000   -5.37918
161160.0000   -5.15094
161200.0000   -4.85703
161240.0000   -4.96807
161280.0000   -5.32338
161320.0000   -5.09106
161360.0000   -5.26277
161400.0000   -5.59298
161440.0000   -5.11381
161480.0000   -5.39187
161520.0000   -4.69289
161560.0000   -4.07363
161600.0000   -4.79485
161640.0000   -4.56182
161680.0000   -3.64362
161720.0000   -4.43473
161760.0000   -4.14527
161800.0000   -5.52828
161840.0000   -4.62884
161880.0000   -4.49259
161920.0000   -5.08276
161960.0000   -4.69413
162000.0000   -5.57383
162040.0000   -5.24571
162080.0000   -5.83658
162120.0000   -5.97491
162160.0000   -5.59226
162200.0000   -4.90581
162240.0000   -5.87783
162280.0000   -5.08882
162320.0000   -5.14504
162360.0000   -5.30781
162400.0000   -4.54899
162440.0000   -4.71195
162480.0000   -4.65022
162520.0000   -4.23311
162560.0000   -4.98918
162600.0000   -4.37143
162640.0000   -4.54832
162680.0000   -4.40510
162720.0000   -5.12823
162760.0000   -5.79053
162800.0000   -5.41479
162840.0000   -4.70796
162880.0000   -4.14930
162920.0000   -4.84064
162960.0000   -4.20600
163000.0000   -3.43487
163040.0000   -3.71659
163080.0000   -4.38992
163120.0000   -4.63664
163160.0000   -4.22849
163200.0000   -4.23371
163240.0000   -4.15357
163280.0000   -4.70156
163320.0000   -4.80582
163360.0000   -5.87208
163400.0000   -4.20087
163440.0000   -4.26754
163480.0000   -4.27678
163520.0000   -5.34986
163560.0000   -5.41275
163600.0000   -4.26043
163640.0000   -4.77987
163680.0000   -3.73116
163720.0000   -4.38030
163760.0000   -4.65353
163800.0000   -4.78402
163840.0000   -3.84213
163880.0000   -4.63956
163920.0000   -4.19224
163960.0000   -3.96209
164000.0000   -4.29009
164040.0000   -3.88350
164080.0000   -3.73727
164120.0000   -4.54437
164160.0000   -4.31983
164200.0000   -4.37716
164240.0000   -3.87995
164280.0000   -4.20723
164320.0000   -5.06565
164360.0000   -3.78732
164400.0000   -3.27263
164440.0000   -2.59860
164480.0000   -4.28943
164520.0000   -3.93077
164560.0000   -4.80783
164600.0000   -4.70316
164640.0000   -4.73306
164680.0000   -4.57116
164720.0000   -4.98798
164760.0000   -3.90445
164800.0000   -4.27549
164840.0000   -4.22005
164880.0000   -4.10168
164920.0000   -4.25204
164960.0000   -3.78529
165000.0000   -4.25556
165040.0000   -4.02370
165080.0000   -4.37834
165120.0000   -4.67900
165160.0000   -4.71798
165200.0000   -3.87525
165240.0000   -4.31944
165280.0000   -4.13525
165320.0000   -3.66276
165360.0000   -3.46702
165400.0000   -3.55287
165440.0000   -4.41292
165480.0000   -4.18347
165520.0000   -3.43438
165560.0000   -4.25661
165600.0000   -3.77040
165640.0000   -4.32959
165680.0000   -4.20053
165720.0000   -4.01452
165760.0000   -4.26668
165800.0000   -4.80290
165840.0000   -4.54325
165880.0000   -4.37679
165920.0000   -4.04611
165960.0000   -4.59354
166000.0000   -4.96028
166040.0000   -4.60070
166080.0000   -5.21016
166120.0000   -3.36295
166160.0000   -3.96660
166200.0000   -4.73912
166240.0000   -4.36418
166280.0000   -3.67020
166320.0000   -4.14072
166360.0000   -4.95957
166400.0000   -4.82472
166440.0000   -3.47136
166480.0000   -4.84140
166520.0000   -5.48944
166560.0000   -3.75267
166600.0000   -4.13094
166640.0000   -3.59195
166680.0000   -5.22799
166720.0000   -5.17184
166760.0000   -4.86267
166800.0000   -3.73546
166840.0000   -4.93663
166880.0000   -4.59648
166920.0000   -4.62992
166960.0000   -3.60373
167000.0000   -4.15055
167040.0000   -3.22685
167080.0000   -4.76229
167120.0000   -4.51503
167160.0000   -3.43257
167200.0000   -4.29003
167240.0000   -3.39694
167280.0000   -3.55645
167320.0000   -2.59520
167360.0000   -3.20724
167400.0000   -3.63735
167440.0000   -3.64279
167480.0000   -3.61674
167520.0000   -4.67714
167560.0000   -4.06045
167600.0000   -3.70935
167640.0000   -3.39836
167680.0000   -4.52497
167720.0000   -3.42785
167760.0000   -4.00416
167800.0000   -2.65726
167840.0000   -4.10985
167880.0000   -3.28375
167920.0000   -2.83286
167960.0000   -3.30314
168000.0000   -3.35447
168040.0000   -2.57979
168080.0000   -2.73192
168120.0000   -2.91854
168160.0000   -4.32482
168200.0000   -3.39956
168240.0000   -3.10948
168280.0000   -3.78201
168320.0000   -3.90280
168360.0000   -4.87292
168400.0000   -5.09234
168440.0000   -4.78413
168480.0000   -3.54658
168520.0000   -4.06492
168560.0000   -4.05829
168600.0000   -3.95370
168640.0000   -3.91744
168680.0000   -4.34871
168720.0000   -4.44421
168760.0000   -4.15800
168800.0000   -2.82174
168840.0000   -3.44322
168880.0000   -4.34034
168920.0000   -3.82534
168960.0000   -4.75854
169000.0000   -5.00124
169040.0000   -4.52136
169080.0000   -4.66856
169120.0000   -5.20420
169160.0000   -4.71723
169200.0000   -4.72618
169240.0000   -4.42732
169280.0000   -4.51073
169320.0000   -3.43213
169360.0000   -4.46062
169400.0000   -3.97410
169440.0000   -4.79217
169480.0000   -4.27195
169520.0000   -4.43159
169560.0000   -4.52420
169600.0000   -4.14414
169640.0000   -4.76745
169680.0000   -3.24021
169720.0000   -5.66342
169760.0000   -4.95417
169800.0000   -4.63849
169840.0000   -4.53172
169880.0000   -3.93164
169920.0000   -4.56463
169960.0000   -4.72700
170000.0000   -4.00736
170040.0000   -4.09695
170080.0000   -3.92386
170120.0000   -4.29576
170160.0000   -2.62778
170200.0000   -4.53184
170240.0000   -4.54663
170280.0000   -3.96422
170320.0000   -4.11457
170360.0000   -4.39577
170400.0000   -3.91561
170440.0000   -4.49957
170480.0000   -4.49791
170520.0000   -4.25235
170560.0000   -4.46756
170600.0000   -3.10421
170640.0000   -4.52332
170680.0000   -4.94556
170720.0000   -4.09109
170760.0000   -3.93044
170800.0000   -3.65878
170840.0000   -4.76907
170880.0000   -3.59797
170920.0000   -4.26960
170960.0000   -3.98231
171000.0000   -4.64498
171040.0000   -5.52660
171080.0000   -4.93792
171120.0000   -4.84925
171160.0000   -4.69954
171200.0000   -4.37212
171240.0000   -4.29558
171280.0000   -4.59655
171320.0000   -4.51347
171360.0000   -3.14547
171400.0000   -4.80168
171440.0000   -4.41472
171480.0000   -4.79953
171520.0000   -4.70754
171560.0000   -4.61203
171600.0000   -5.29535
171640.0000   -4.01169
171680.0000   -4.45415
171720.0000   -4.75018
171760.0000   -4.91867
171800.0000   -5.96608
171840.0000   -4.90482
171880.0000   -4.62789
171920.0000   -4.34091
171960.0000   -3.78503
172000.0000   -4.05276
172040.0000   -4.86337
172080.0000   -4.14790
172120.0000   -5.67826
172160.0000   -4.74381
172200.0000   -4.59301
172240.0000   -3.77689
172280.0000   -4.23041
172320.0000   -3.66507
172360.0000   -5.11626
172400.0000   -4.45902
172440.0000   -6.21122
172480.0000   -5.34926
172520.0000   -5.40077
172560.0000   -4.77202
172600.0000   -5.96965
172640.0000   -4.93305
172680.0000   -4.44619
172720.0000   -5.89363
172760.0000   -5.13299
172800.0000   -5.85221
172840.0000   -5.15169
172880.0000   -4.97037
172920.0000   -5.43369
172960.0000   -3.98591
173000.0000   -4.66035
173040.0000   -4.13160
173080.0000   -5.24703
173120.0000   -5.35625
173160.0000   -5.02724
173200.0000   -6.25021
173240.0000   -5.60642
173280.0000   -5.28627
173320.0000   -5.44688
173360.0000   -5.62362
173400.0000   -4.69957
173440.0000   -5.60113
173480.0000   -4.83206
173520.0000   -4.45206
173560.0000   -4.10054
173600.0000   -3.95314
173640.0000   -4.78070
173680.0000   -4.54161
173720.0000   -3.77977
173760.0000   -4.90095
173800.0000   -3.93425
173840.0000   -3.99932
173880.0000   -4.28794
173920.0000   -4.02757
173960.0000   -4.44517
174000.0000   -5.51162
174040.0000   -4.38334
174080.0000   -4.07088
174120.0000   -4.12694
174160.0000   -4.50540
174200.0000   -4.21678
174240.0000   -4.29655
174280.0000   -5.27682
174320.0000   -4.60265
174360.0000   -4.12597
174400.0000   -4.57223
174440.0000   -5.10208
174480.0000   -4.72170
174520.0000   -4.35319
174560.0000   -4.41869
174600.0000   -4.58682
174640.0000   -4.98134
174680.0000   -4.14669
174720.0000   -4.50604
174760.0000   -4.97890
174800.0000   -5.15237
174840.0000   -4.73059
174880.0000   -4.14626
174920.0000   -4.21297
174960.0000   -3.90179
175000.0000   -3.75047
175040.0000   -4.67457
175080.0000   -3.72509
175120.0000   -4.58371
175160.0000   -4.24441
175200.0000   -4.78870
175240.0000   -4.58214
175280.0000   -4.90427
175320.0000   -4.88951
175360.0000   -5.70003
175400.0000   -4.73981
175440.0000   -4.06467
175480.0000   -4.63269
175520.0000   -3.50183
175560.0000   -4.50691
175600.0000   -5.11558
175640.0000   -4.33246
175680.0000   -4.57792
175720.0000   -4.26365
175760.0000   -4.97732
175800.0000   -5.67168
175840.0000   -5.41332
175880.0000   -5.58242
175920.0000   -4.95726
175960.0000   -4.37100
176000.0000   -4.33376
176040.0000   -6.17271
176080.0000   -5.18210
176120.0000   -4.72777
176160.0000   -4.00807
176200.0000   -4.42285
176240.0000   -4.99929
176280.0000   -4.19480
176320.0000   -4.49689
176360.0000   -4.60950
176400.0000   -4.58733
176440.0000   -5.54700
176480.0000   -4.17236
176520.0000   -4.46126
176560.0000   -5.47156
176600.0000   -4.78942
176640.0000   -4.50012
176680.0000   -4.79668
176720.0000   -4.74429
176760.0000   -4.00584
176800.0000   -3.53374
176840.0000   -5.02303
176880.0000   -5.03054
176920.0000   -4.63033
176960.0000   -4.41851
177000.0000   -5.33517
177040.0000   -5.38750
177080.0000   -5.01234
177120.0000   -4.57684
177160.0000   -5.34371
177200.0000   -4.74004
177240.0000   -4.91470
177280.0000   -4.59020
177320.0000   -4.57453
177360.0000   -4.35759
177400.0000   -4.03646
177440.0000   -5.77220
177480.0000   -5.27181
177520.0000   -3.86157
177560.0000   -4.41650
177600.0000   -5.34181
177640.0000   -5.26835
177680.0000   -4.59427
177720.0000   -4.55780
177760.0000   -5.00896
177800.0000   -4.70373
177840.0000   -5.29090
177880.0000   -4.60075
177920.0000   -5.07964
177960.0000   -4.48712
178000.0000   -5.30470
178040.0000   -5.24740
178080.0000   -5.10282
178120.0000   -4.83162
178160.0000   -5.32486
178200.0000   -4.04679
178240.0000   -4.95042
178280.0000   -4.96558
178320.0000   -4.60319
178360.0000   -5.07326
178400.0000   -5.07497
178440.0000   -5.08277
178480.0000   -4.68802
178520.0000   -4.91008
178560.0000   -5.11025
178600.0000   -4.41244
178640.0000   -4.60917
178680.0000   -5.51267
178720.0000   -4.80376
178760.0000   -4.84693
178800.0000   -4.93924
178840.0000   -5.96420
178880.0000   -5.51246
178920.0000   -5.23835
178960.0000   -6.15557
179000.0000   -5.84232
179040.0000   -5.54033
179080.0000   -5.93915
179120.0000   -5.23049
179160.0000   -5.79893
179200.0000   -5.09784
179240.0000   -4.30626
179280.0000   -4.39092
179320.0000   -4.52810
179360.0000   -4.39433
179400.0000   -4.75902
179440.0000   -3.71169
179480.0000   -3.48833
179520.0000   -4.10436
179560.0000   -4.41807
179600.0000   -4.81586
179640.0000   -4.80910
179680.0000   -4.76297
179720.0000   -3.92276
179760.0000   -4.03523
179800.0000   -4.41741
179840.0000   -3.88945
179880.0000   -4.23216
179920.0000   -4.31483
179960.0000   -3.87211
180000.0000   -4.75102
180040.0000   -4.28156
180080.0000   -4.10169
180120.0000   -5.57489
180160.0000   -4.32466
180200.0000   -5.65372
180240.0000   -4.44169
180280.0000   -5.22035
180320.0000   -5.52716
180360.0000   -5.15670
180400.0000   -5.66426
180440.0000   -4.07942
180480.0000   -4.92196
180520.0000   -5.43911
180560.0000   -4.78233
180600.0000   -4.37309
180640.0000   -4.14057
180680.0000   -5.34797
180720.0000   -5.85550
180760.0000   -4.40818
180800.0000   -3.38127
180840.0000   -4.82662
180880.0000   -4.21441
180920.0000   -3.89096
180960.0000   -4.11308
181000.0000   -3.94654
181040.0000   -5.43323
181080.0000   -5.44954
181120.0000   -4.70614
181160.0000   -5.78401
181200.0000   -5.28043
181240.0000   -5.87924
181280.0000   -4.95997
181320.0000   -4.59870
181360.0000   -4.15859
181400.0000   -4.18324
181440.0000   -3.70602
181480.0000   -4.86256
181520.0000   -3.85075
181560.0000   -4.16941
181600.0000   -5.10291
181640.0000   -6.03140
181680.0000   -5.78086
181720.0000   -4.84940
181760.0000   -4.46455
181800.0000   -4.70386
181840.0000   -4.14300
181880.0000   -5.77904
181920.0000   -4.91770
181960.0000   -6.41046
182000.0000   -6.36583
182040.0000   -5.38682
182080.0000   -4.22776
182120.0000   -5.10979
182160.0000   -4.27862
182200.0000   -3.78137
182240.0000   -3.58170
182280.0000   -4.94665
182320.0000   -4.67616
182360.0000   -4.26107
182400.0000   -4.48713
182440.0000   -4.55126
182480.0000   -5.32087
182520.0000   -3.88078
182560.0000   -3.85361
182600.0000   -4.03082
182640.0000   -4.98985
182680.0000   -4.80811
182720.0000   -5.58790
182760.0000   -6.47638
182800.0000   -5.17934
182840.0000   -5.49253
182880.0000   -6.07533
182920.0000   -5.12155
182960.0000   -5.16337
183000.0000   -5.00439
183040.0000   -5.23840
183080.0000   -4.61071
183120.0000   -4.63520
183160.0000   -5.60527
183200.0000   -5.60726
183240.0000   -5.90189
183280.0000   -5.20555
183320.0000   -4.95731
183360.0000   -4.81385
183400.0000   -4.72462
183440.0000   -4.79823
183480.0000   -6.34979
183520.0000   -5.33420
183560.0000   -4.97008
183600.0000   -5.23059
183640.0000   -4.51750
183680.0000   -5.08744
183720.0000   -5.14853
183760.0000   -5.87615
183800.0000   -6.55762
183840.0000   -6.47360
183880.0000   -4.89319
183920.0000   -5.60790
183960.0000   -4.51778
184000.0000   -4.40228
184040.0000   -4.67802
184080.0000   -5.54575
184120.0000   -5.58414
184160.0000   -4.78613
184200.0000   -5.29893
184240.0000   -5.59305
184280.0000   -6.79782
184320.0000   -5.68049
184360.0000   -5.96398
184400.0000   -6.20461
184440.0000   -4.86539
184480.0000   -6.36465
184520.0000   -6.61904
184560.0000   -5.01772
184600.0000   -5.31868
184640.0000   -4.94747
184680.0000   -5.40619
184720.0000   -5.68144
184760.0000   -4.83701
184800.0000   -5.39638
184840.0000   -4.61020
184880.0000   -5.31159
184920.0000   -4.61995
184960.0000   -4.72463
185000.0000   -5.00682
185040.0000   -4.54752
185080.0000   -6.40027
185120.0000   -5.54003
185160.0000   -5.06642
185200.0000   -6.04864
185240.0000   -5.90541
185280.0000   -5.89939
185320.0000   -6.21974
185360.0000   -5.83536
185400.0000   -5.26302
185440.0000   -5.55510
185480.0000   -5.76904
185520.0000   -4.99144
185560.0000   -5.69968
185600.0000   -5.18739
185640.0000   -5.88569
185680.0000   -5.90506
185720.0000   -4.33594
185760.0000   -4.37375
185800.0000   -4.90517
185840.0000   -5.05594
185880.0000   -4.98289
185920.0000   -4.68236
185960.0000   -5.34996
186000.0000   -6.17703
186040.0000   -6.37793
186080.0000   -6.28153
186120.0000   -6.31454
186160.0000   -5.95779
186200.0000   -4.34280
186240.0000   -3.95208
186280.0000   -5.55384
186320.0000   -5.17153
186360.0000   -5.35618
186400.0000   -5.49237
186440.0000   -5.45834
186480.0000   -5.79258
186520.0000   -5.76173
186560.0000   -6.27492
186600.0000   -6.08486
186640.0000   -5.78716
186680.0000   -5.98205
186720.0000   -6.07691
186760.0000   -5.58768
186800.0000   -5.39668
186840.0000   -6.40130
186880.0000   -6.42940
186920.0000   -6.07368
186960.0000   -6.13567
187000.0000   -6.86266
187040.0000   -7.01062
187080.0000   -5.76498
187120.0000   -6.46509
187160.0000   -6.25367
187200.0000   -6.07101
187240.0000   -4.96834
187280.0000   -5.83286
187320.0000   -4.98089
187360.0000   -5.22924
187400.0000   -5.14347
187440.0000   -6.22252
187480.0000   -5.00749
187520.0000   -5.52726
187560.0000   -5.15734
187600.0000   -4.63290
187640.0000   -4.36137
187680.0000   -5.31972
187720.0000   -5.41973
187760.0000   -6.48207
187800.0000   -5.03351
187840.0000   -5.20278
187880.0000   -5.62168
187920.0000   -5.78149
187960.0000   -5.45613
188000.0000   -5.71849
188040.0000   -5.78174
188080.0000   -5.18934
188120.0000   -5.66211
188160.0000   -5.25709
188200.0000   -5.35132
188240.0000   -6.96724
188280.0000   -6.48424
188320.0000   -5.65018
188360.0000   -4.84902
188400.0000   -5.66052
188440.0000   -5.82017
188480.0000   -5.26160
188520.0000   -5.42482
188560.0000   -4.51503
188600.0000   -5.65496
188640.0000   -5.41012
188680.0000   -5.23107
188720.0000   -5.64829
188760.0000   -6.63131
188800.0000   -6.37170
188840.0000   -5.74788
188880.0000   -5.51350
188920.0000   -5.17946
188960.0000   -5.45495
189000.0000   -5.66895
189040.0000   -5.30628
189080.0000   -6.02517
189120.0000   -5.55950
189160.0000   -5.55666
189200.0000   -5.58283
189240.0000   -5.55949
189280.0000   -5.39063
189320.0000   -3.87482
189360.0000   -5.65086
189400.0000   -5.33577
189440.0000   -5.14786
189480.0000   -5.25179
189520.0000   -5.08227
189560.0000   -5.51657
189600.0000   -4.53062
189640.0000   -5.86433
189680.0000   -5.44881
189720.0000   -3.75440
189760.0000   -5.01616
189800.0000   -5.24628
189840.0000   -5.39452
189880.0000   -4.10308
189920.0000   -5.49056
189960.0000   -4.03444
190000.0000   -5.15161
190040.0000   -7.00417
190080.0000   -6.18357
190120.0000   -4.89062
190160.0000   -5.61277
190200.0000   -5.11464
190240.0000   -6.00578
190280.0000   -5.92179
190320.0000   -4.55817
190360.0000   -4.29257
190400.0000   -3.97128
190440.0000   -5.40135
190480.0000   -5.87779
190520.0000   -4.82806
190560.0000   -5.23494
190600.0000   -6.02378
190640.0000   -6.98788
190680.0000   -5.19906
190720.0000   -6.84850
190760.0000   -6.87227
190800.0000   -5.37540
190840.0000   -6.23094
190880.0000   -5.55827
190920.0000   -6.52131
190960.0000   -6.46297
191000.0000   -5.14665
191040.0000   -5.99104
191080.0000   -5.66148
191120.0000   -6.13976
191160.0000   -5.32459
191200.0000   -5.80934
191240.0000   -5.86185
191280.0000   -5.38071
191320.0000   -5.70783
191360.0000   -6.15524
191400.0000   -5.53178
191440.0000   -5.21350
191480.0000   -6.25049
191520.0000   -5.59017
191560.0000   -6.31905
191600.0000   -5.93868
191640.0000   -6.16290
191680.0000   -5.82063
191720.0000   -6.15952
191760.0000   -6.57428
191800.0000   -6.38406
191840.0000   -6.09736
191880.0000   -4.79865
191920.0000   -5.89294
191960.0000   -6.13466
192000.0000   -6.24964
192040.0000   -6.37965
192080.0000   -6.60419
192120.0000   -7.09590
192160.0000   -6.60182
192200.0000   -6.44253
192240.0000   -6.35750
192280.0000   -6.73647
192320.0000   -6.37966
192360.0000   -6.77489
192400.0000   -5.50270
192440.0000   -5.92254
192480.0000   -5.24303
192520.0000   -4.84750
192560.0000   -4.76033
192600.0000   -5.19275
192640.0000   -6.01311
192680.0000   -5.63154
192720.0000   -6.03914
192760.0000   -5.93055
192800.0000   -5.79896
192840.0000   -5.31181
192880.0000   -4.27105
192920.0000   -5.13290
192960.0000   -5.27229
193000.0000   -5.07010
193040.0000   -6.04539
193080.0000   -5.02173
193120.0000   -5.48946
193160.0000   -5.73701
193200.0000   -4.50172
193240.0000   -5.46067
193280.0000   -5.85037
193320.0000   -5.25252
193360.0000   -5.09494
193400.0000   -4.70613
193440.0000   -5.48346
193480.0000   -5.40608
193520.0000   -5.76041
193560.0000   -5.36039
193600.0000   -6.13868
193640.0000   -5.60658
193680.0000   -4.59055
193720.0000   -5.36837
193760.0000   -5.26755
193800.0000   -5.87921
193840.0000   -6.06813
193880.0000   -5.58039
193920.0000   -5.98368
193960.0000   -6.05937
194000.0000   -4.40094
194040.0000   -5.94453
194080.0000   -4.70477
194120.0000   -5.50802
194160.0000   -5.92646
194200.0000   -6.16551
194240.0000   -5.79502
194280.0000   -5.16542
194320.0000   -4.68808
194360.0000   -6.04412
194400.0000   -5.73806
194440.0000   -5.29827
194480.0000   -5.61335
194520.0000   -5.25572
194560.0000   -5.97792
194600.0000   -6.22285
194640.0000   -4.60044
194680.0000   -5.71119
194720.0000   -4.15465
194760.0000   -4.55192
194800.0000   -5.00928
194840.0000   -4.80180
194880.0000   -4.83034
194920.0000   -5.42548
194960.0000   -6.26293
195000.0000   -5.95571
195040.0000   -4.69261
195080.0000   -5.34481
195120.0000   -4.64507
195160.0000   -5.33302
195200.0000   -4.73411
195240.0000   -5.30940
195280.0000   -5.48492
195320.0000   -5.39482
195360.0000   -5.00081
195400.0000   -5.20123
195440.0000   -4.86956
195480.0000   -4.52063
195520.0000   -5.02698
195560.0000   -3.87790
195600.0000   -4.87364
195640.0000   -5.17618
195680.0000   -6.13478
195720.0000   -5.80322
195760.0000   -5.94825
195800.0000   -5.70978
195840.0000   -5.91232
195880.0000   -5.22019
195920.0000   -5.39359
195960.0000   -4.53170
196000.0000   -5.12397
196040.0000   -5.25241
196080.0000   -5.07611
196120.0000   -5.12803
196160.0000   -5.30427
196200.0000   -5.24335
196240.0000   -4.74264
196280.0000   -5.66520
196320.0000   -5.12819
196360.0000   -5.07347
196400.0000   -5.79244
196440.0000   -4.32102
196480.0000   -4.78881
196520.0000   -4.97171
196560.0000   -4.80042
196600.0000   -5.14789
196640.0000   -5.30631
196680.0000   -4.81244
196720.0000   -4.45459
196760.0000   -4.94880
196800.0000   -4.20219
196840.0000   -5.17628
196880.0000   -4.80797
196920.0000   -5.54213
196960.0000   -4.27582
197000.0000   -5.81975
197040.0000   -5.72677
197080.0000   -5.54590
197120.0000   -5.16257
197160.0000   -4.58982
197200.0000   -3.17705
197240.0000   -5.02528
197280.0000   -5.60345
197320.0000   -3.47316
197360.0000   -3.98476
197400.0000   -4.49008
197440.0000   -5.35094
197480.0000   -4.88263
197520.0000   -4.60806
197560.0000   -4.76474
197600.0000   -3.41493
197640.0000   -4.28567
197680.0000   -4.10520
197720.0000   -4.78265
197760.0000   -3.98087
197800.0000   -4.72313
197840.0000   -5.01082
197880.0000   -4.58626
197920.0000   -5.07008
197960.0000   -4.54283
198000.0000   -4.93813
198040.0000   -5.33804
198080.0000   -5.45137
198120.0000   -4.75309
198160.0000   -5.29638
198200.0000   -3.75818
198240.0000   -4.37392
198280.0000   -4.53822
198320.0000   -4.50083
198360.0000   -4.32535
198400.0000   -4.42857
198440.0000   -3.92953
198480.0000   -4.36981
198520.0000   -4.44714
198560.0000   -4.56386
198600.0000   -3.76249
198640.0000   -5.03576
198680.0000   -4.00459
198720.0000   -4.62261
198760.0000   -4.24652
198800.0000   -4.31345
198840.0000   -5.10915
198880.0000   -5.21283
198920.0000   -4.69895
198960.0000   -5.17681
199000.0000   -5.15708
199040.0000   -4.65524
199080.0000   -5.30554
199120.0000   -4.47303
199160.0000   -5.42382
199200.0000   -4.66460
199240.0000   -4.58792
199280.0000   -5.01863
199320.0000   -4.92199
199360.0000   -5.45272
199400.0000   -5.03481
199440.0000   -6.10676
199480.0000   -5.61981
199520.0000   -4.53237
199560.0000   -4.25245
199600.0000   -5.42963
199640.0000   -4.20327
199680.0000   -4.40709
199720.0000   -4.07235
199760.0000   -4.14684
199800.0000   -5.36994
199840.0000   -5.27697
199880.0000   -4.04244
199920.0000   -5.19006
199960.0000   -5.50805
200000.0000   -3.77699
200040.0000   -4.52267
200080.0000   -4.14032
200120.0000   -5.59011
200160.0000   -5.03957
200200.0000   -4.42926
200240.0000   -5.22560
200280.0000   -4.67144
200320.0000   -4.92334
200360.0000   -3.84828
200400.0000   -3.96741
200440.0000   -4.82633
200480.0000   -4.38646
200520.0000   -3.99026
200560.0000   -5.52762
200600.0000   -5.92533
200640.0000   -5.15559
200680.0000   -5.22357
200720.0000   -5.68070
200760.0000   -5.61529
200800.0000   -4.73700
200840.0000   -4.25059
200880.0000   -5.27222
200920.0000   -4.50245
200960.0000   -4.10126
201000.0000   -5.25799
201040.0000   -4.14023
201080.0000   -4.19402
201120.0000   -5.20731
201160.0000   -3.67832
201200.0000   -4.66189
201240.0000   -3.70779
201280.0000   -4.20481
201320.0000   -4.25662
201360.0000   -4.57583
201400.0000   -5.22200
201440.0000   -4.83558
201480.0000   -5.22383
201520.0000   -4.89195
201560.0000   -5.06524
201600.0000   -4.66372
201640.0000   -5.39075
201680.0000   -5.80356
201720.0000   -4.48104
201760.0000   -4.40277
201800.0000   -4.07578
201840.0000   -5.06299
201880.0000   -6.29377
201920.0000   -5.62419
201960.0000   -5.07477
202000.0000   -5.21011
202040.0000   -4.72610
202080.0000   -6.03866
202120.0000   -5.03270
202160.0000   -4.12148
202200.0000   -4.35715
202240.0000   -5.22866
202280.0000   -5.71468
202320.0000   -4.59192
202360.0000   -6.11639
202400.0000   -7.22197
202440.0000   -5.64401
202480.0000   -5.66481
202520.0000   -4.63527
202560.0000   -4.15326
202600.0000   -3.69081
202640.0000   -2.84419
202680.0000   -4.12696
202720.0000   -4.33191
202760.0000   -5.00424
202800.0000   -4.92827
202840.0000   -4.14661
202880.0000   -4.83495
202920.0000   -4.18284
202960.0000   -5.15653
203000.0000   -5.00661
203040.0000   -5.59125
203080.0000   -5.69069
203120.0000   -5.49967
203160.0000   -5.43889
203200.0000   -6.36975
203240.0000   -6.64050
203280.0000   -6.01106
203320.0000   -6.06857
203360.0000   -5.70191
203400.0000   -4.37578
203440.0000   -5.84126
203480.0000   -5.07685
203520.0000   -4.36639
203560.0000   -4.85807
203600.0000   -5.85631
203640.0000   -5.00178
203680.0000   -5.21379
203720.0000   -5.14910
203760.0000   -4.57339
203800.0000   -4.51304
203840.0000   -5.22326
203880.0000   -5.02772
203920.0000   -4.80862
203960.0000   -5.21140
204000.0000   -4.02334
204040.0000   -4.08499
204080.0000   -4.55951
204120.0000   -4.61667
204160.0000   -5.46622
204200.0000   -4.87095
204240.0000   -4.24327
204280.0000   -4.32387
204320.0000   -4.24796
204360.0000   -5.78165
204400.0000   -5.05490
204440.0000   -3.72619
204480.0000   -4.46795
204520.0000   -5.06258
204560.0000   -5.18650
204600.0000   -5.50922
204640.0000   -5.81432
204680.0000   -6.26685
204720.0000   -6.84532
204760.0000   -6.30378
204800.0000   -6.52168
204840.0000   -7.04737
204880.0000   -6.62231
204920.0000   -7.17400
204960.0000   -5.92659
205000.0000   -5.90513
205040.0000   -5.31903
205080.0000   -5.16600
205120.0000   -4.65173
205160.0000   -5.65847
205200.0000   -5.90380
205240.0000   -5.88593
205280.0000   -6.02917
205320.0000   -5.84797
205360.0000   -5.63512
205400.0000   -5.98352
205440.0000   -6.83328
205480.0000   -6.16926
205520.0000   -6.50327
205560.0000   -5.65981
205600.0000   -6.76130
205640.0000   -6.69916
205680.0000   -6.60350
205720.0000   -5.43498
205760.0000   -5.63703
205800.0000   -6.71892
205840.0000   -5.37129
205880.0000   -4.77607
205920.0000   -6.17005
205960.0000   -5.66951
206000.0000   -6.07508
206040.0000   -5.29616
206080.0000   -5.75233
206120.0000   -4.72378
206160.0000   -6.59782
206200.0000   -6.06391
206240.0000   -5.86714
206280.0000   -6.16440
206320.0000   -7.54066
206360.0000   -6.10182
206400.0000   -6.57440
206440.0000   -6.63042
206480.0000   -5.26556
206520.0000   -4.98906
206560.0000   -5.74447
206600.0000   -5.54738
206640.0000   -5.47689
206680.0000   -6.12320
206720.0000   -4.79400
206760.0000   -5.33804
206800.0000   -5.35929
206840.0000   -4.63395
206880.0000   -4.71633
206920.0000   -4.87699
206960.0000   -5.26636
207000.0000   -4.30043
207040.0000   -5.21202
207080.0000   -5.53525
207120.0000   -5.39762
207160.0000   -6.05919
207200.0000   -5.56102
207240.0000   -6.40407
207280.0000   -6.05392
207320.0000   -5.57015
207360.0000   -5.09608
207400.0000   -7.14751
207440.0000   -6.18292
207480.0000   -5.53164
207520.0000   -5.01107
207560.0000   -5.23131
207600.0000   -5.81116
207640.0000   -5.48445
207680.0000   -5.13664
207720.0000   -5.85897
207760.0000   -5.05931
207800.0000   -5.42069
207840.0000   -5.41446
207880.0000   -5.59116
207920.0000   -6.05622
207960.0000   -4.61054
208000.0000   -5.16027
208040.0000   -5.44483
208080.0000   -5.38532
208120.0000   -5.90532
208160.0000   -4.94445
208200.0000   -5.65369
208240.0000   -5.57341
208280.0000   -4.52365
208320.0000   -4.85993
208360.0000   -4.42184
208400.0000   -3.67967
208440.0000   -4.88657
208480.0000   -4.46398
208520.0000   -4.16735
208560.0000   -4.27957
208600.0000   -4.78371
208640.0000   -4.50483
208680.0000   -5.07761
208720.0000   -5.82267
208760.0000   -6.79108
208800.0000   -6.21322
208840.0000   -5.90994
208880.0000   -5.67514
208920.0000   -3.91057
208960.0000   -4.76325
209000.0000   -5.42326
209040.0000   -5.48200
209080.0000   -6.37321
209120.0000   -6.06410
209160.0000   -5.69652
209200.0000   -6.11897
209240.0000   -5.97873
209280.0000   -5.12823
209320.0000   -5.59537
209360.0000   -5.38235
209400.0000   -4.93126
209440.0000   -5.13367
209480.0000   -5.80023
209520.0000   -4.86090
209560.0000   -3.98507
209600.0000   -4.87234
209640.0000   -5.28305
209680.0000   -5.00801
209720.0000   -4.39780
209760.0000   -5.16276
209800.0000   -5.69217
209840.0000   -4.52736
209880.0000   -4.34499
209920.0000   -4.66469
209960.0000   -4.80145
210000.0000   -4.88937
210040.0000   -4.99084
210080.0000   -4.27452
210120.0000   -4.81750
210160.0000   -4.85558
210200.0000   -4.28104
210240.0000   -5.39540
210280.0000   -4.86322
210320.0000   -4.10280
210360.0000   -3.79176
210400.0000   -3.30914
210440.0000   -4.41124
210480.0000   -4.43427
210520.0000   -4.67729
210560.0000   -3.25886
210600.0000   -4.29636
210640.0000   -4.99029
210680.0000   -5.18970
210720.0000   -4.84355
210760.0000   -3.85298
210800.0000   -4.03922
210840.0000   -4.12070
210880.0000   -5.12327
210920.0000   -4.12433
210960.0000   -4.51360
211000.0000   -5.01893
211040.0000   -4.92066
211080.0000   -4.79173
211120.0000   -4.15473
211160.0000   -4.66971
211200.0000   -4.18855
211240.0000   -4.63704
211280.0000   -4.12306
211320.0000   -4.32197
211360.0000   -4.83817
211400.0000   -5.43864
211440.0000   -5.87365
211480.0000   -5.71749
211520.0000   -4.52817
211560.0000   -5.59811
211600.0000   -4.66561
211640.0000   -4.83463
211680.0000   -4.01042
211720.0000   -4.06699
211760.0000   -5.72104
211800.0000   -5.57645
211840.0000   -4.93150
211880.0000   -5.33689
211920.0000   -4.94075
211960.0000   -4.56045
212000.0000   -5.10333
212040.0000   -5.80243
212080.0000   -4.01058
212120.0000   -5.22242
212160.0000   -5.48405
212200.0000   -4.61223
212240.0000   -6.12375
212280.0000   -5.71887
212320.0000   -4.63496
212360.0000   -5.09724
212400.0000   -5.92344
212440.0000   -5.49783
212480.0000   -5.01318
212520.0000   -5.56985
212560.0000   -4.76274
212600.0000   -4.46046
212640.0000   -4.84065
212680.0000   -4.98347
212720.0000   -3.57982
212760.0000   -2.69257
212800.0000   -5.09172
212840.0000   -5.83255
212880.0000   -5.24474
212920.0000   -4.92257
212960.0000   -5.31664
213000.0000   -6.28600
213040.0000   -4.95043
213080.0000   -6.63969
213120.0000   -6.44581
213160.0000   -5.51246
213200.0000   -5.40699
213240.0000   -5.39927
213280.0000   -5.52875
213320.0000   -5.19746
213360.0000   -6.34180
213400.0000   -5.00451
213440.0000   -4.68384
213480.0000   -5.29200
213520.0000   -5.03008
213560.0000   -5.38936
213600.0000   -4.85755
213640.0000   -5.27955
213680.0000   -5.00648
213720.0000   -3.95118
213760.0000   -3.92230
213800.0000   -3.19320
213840.0000   -2.64509
213880.0000   -2.43075
213920.0000   -2.82742
213960.0000   -4.08810
214000.0000   -3.78256
214040.0000   -3.37934
214080.0000   -2.39744
214120.0000   -3.26626
214160.0000   -3.17345
214200.0000   -2.17838
214240.0000   -3.26016
214280.0000   -2.91486
214320.0000   -1.80196
214360.0000   -2.65515
214400.0000   -1.24043
214440.0000   -2.07373
214480.0000   -3.71019
214520.0000   -2.61083
214560.0000   -2.94280
214600.0000   -2.41884
214640.0000   -1.65322
214680.0000   -2.41228
214720.0000   -1.71836
214760.0000   -1.86468
214800.0000   -1.75212
214840.0000   -1.58710
214880.0000   -2.11887
214920.0000   -1.69508
214960.0000   -1.17456
215000.0000   -0.81821
215040.0000   -0.91230
215080.0000   -2.02521
215120.0000   -1.69992
215160.0000   -3.25115
215200.0000   -0.90256
215240.0000   -1.27323
215280.0000   -1.16987
215320.0000   -1.59058
215360.0000   -1.19079
215400.0000   -1.87759
215440.0000   -1.65346
215480.0000   -0.94965
215520.0000   -2.45845
215560.0000   -1.54319
215600.0000    0.07010
215640.0000   -1.15719
215680.0000    0.52475
215720.0000   -1.50788
215760.0000   -2.52365
215800.0000   -2.12574
215840.0000   -1.64704
215880.0000   -2.89329
215920.0000   -1.98809
215960.0000   -2.28158
216000.0000   -2.20735
216040.0000   -0.95588
216080.0000   -0.85822
216120.0000   -1.28228
216160.0000   -1.41510
216200.0000   -0.85280
216240.0000    0.63895
216280.0000    0.20725
216320.0000    0.23509
216360.0000   -1.07006
216400.0000   -0.51274
216440.0000   -2.12590
216480.0000   -1.67597
216520.0000   -2.77531
216560.0000   -3.35171
216600.0000   -2.44287
216640.0000   -1.63723
216680.0000   -0.75585
216720.0000   -1.55319
216760.0000   -1.15210
216800.0000   -1.98563
216840.0000   -2.21256
216880.0000   -2.04523
216920.0000   -3.33935
216960.0000   -2.59567
217000.0000   -3.14527
217040.0000   -3.84908
217080.0000   -3.19719
217120.0000   -1.58683
217160.0000   -2.12048
217200.0000   -2.58814
217240.0000   -3.72761
217280.0000   -4.11362
217320.0000   -4.36345
217360.0000   -4.30996
217400.0000   -5.02869
217440.0000   -3.67847
217480.0000   -2.27214
217520.0000   -3.52698
217560.0000   -2.81091
217600.0000   -1.65372
217640.0000   -2.48415
217680.0000   -2.78791
217720.0000   -2.09491
217760.0000   -2.46330
217800.0000   -2.33055
217840.0000   -2.61200
217880.0000   -2.82763
217920.0000   -2.70883
217960.0000   -2.03981
218000.0000   -2.74872
218040.0000   -3.40907
218080.0000   -2.18259
218120.0000   -2.15883
218160.0000   -1.75952
218200.0000   -1.87642
218240.0000   -2.31892
218280.0000   -2.67445
218320.0000   -3.53385
218360.0000   -3.61168
218400.0000   -4.29476
218440.0000   -4.41876
218480.0000   -3.74585
218520.0000   -4.11310
218560.0000   -5.00255
218600.0000   -4.61730
218640.0000   -4.99792
218680.0000   -4.18545
218720.0000   -4.21338
218760.0000   -4.24195
218800.0000   -4.43967
218840.0000   -4.70587
218880.0000   -5.16158
218920.0000   -4.70093
218960.0000   -4.59762
219000.0000   -3.44303
219040.0000   -3.28760
219080.0000   -4.45278
219120.0000   -4.35678
219160.0000   -4.07026
219200.0000   -4.10470
219240.0000   -3.57302
219280.0000   -3.72128
219320.0000   -3.36168
219360.0000   -5.01898
219400.0000   -3.65079
219440.0000   -3.27947
219480.0000   -3.58441
219520.0000   -3.89256
219560.0000   -3.63312
219600.0000   -3.00089
219640.0000   -3.75387
219680.0000   -4.69961
219720.0000   -4.55069
219760.0000   -4.70033
219800.0000   -2.88757
219840.0000   -3.05453
219880.0000   -2.95065
219920.0000   -2.89313
219960.0000   -4.62170
220000.0000   -4.10372
220040.0000   -2.85085
220080.0000   -3.86541
220120.0000   -4.22083
220160.0000   -4.14726
220200.0000   -2.82220
220240.0000   -3.18737
220280.0000   -3.38630
220320.0000   -3.69821
220360.0000   -4.17810
220400.0000   -3.43201
220440.0000   -3.72041
220480.0000   -3.47069
220520.0000   -3.68596
220560.0000   -3.37510
220600.0000   -4.21709
220640.0000   -3.32310
220680.0000   -4.36851
220720.0000   -3.90528
220760.0000   -3.41455
220800.0000   -3.01812
220840.0000   -3.75058
220880.0000   -4.08256
220920.0000   -3.58905
220960.0000   -4.59286
221000.0000   -4.62705
221040.0000   -3.80374
221080.0000   -3.44076
221120.0000   -4.22057
221160.0000   -4.44831
221200.0000   -4.29032
221240.0000   -4.12119
221280.0000   -4.65173
221320.0000   -4.82675
221360.0000   -4.44839
221400.0000   -4.28917
221440.0000   -4.98055
221480.0000   -3.24878
221520.0000   -4.66294
221560.0000   -5.05886
221600.0000   -3.72512
221640.0000   -3.73520
221680.0000   -3.77640
221720.0000   -2.99434
221760.0000   -3.69290
221800.0000   -3.77401
221840.0000   -4.09493
221880.0000   -3.19188
221920.0000   -3.97757
221960.0000   -4.92190
222000.0000   -3.60566
222040.0000   -3.81080
222080.0000   -3.69727
222120.0000   -3.88516
222160.0000   -4.02960
222200.0000   -4.98815
222240.0000   -5.12563
222280.0000   -4.53340
222320.0000   -5.52511
222360.0000   -4.78744
222400.0000   -4.60731
222440.0000   -4.04662
222480.0000   -4.88855
222520.0000   -4.43200
222560.0000   -4.82732
222600.0000   -5.65309
222640.0000   -5.00675
222680.0000   -4.07839
222720.0000   -3.71145
222760.0000   -4.12803
222800.0000   -4.04428
222840.0000   -3.93416
222880.0000   -3.60741
222920.0000   -3.51953
222960.0000   -3.68493
223000.0000   -4.21018
223040.0000   -3.69979
223080.0000   -2.44552
223120.0000   -3.55296
223160.0000   -4.19687
223200.0000   -4.27268
223240.0000   -2.87144
223280.0000   -4.32893
223320.0000   -3.41632
223360.0000   -4.02166
223400.0000   -3.40579
223440.0000   -3.21737
223480.0000   -5.09086
223520.0000   -5.24615
223560.0000   -4.06198
223600.0000   -4.15050
223640.0000   -3.27366
223680.0000   -4.40068
223720.0000   -3.92201
223760.0000   -3.51655
223800.0000   -3.90226
223840.0000   -4.40310
223880.0000   -4.26914
223920.0000   -4.39889
223960.0000   -3.79741
224000.0000   -3.91529
224040.0000   -4.62164
224080.0000   -3.86249
224120.0000   -4.18202
224160.0000   -5.16141
224200.0000   -5.20452
224240.0000   -4.61026
224280.0000   -5.06922
224320.0000   -4.82069
224360.0000   -4.79825
224400.0000   -4.15465
224440.0000   -4.64317
224480.0000   -4.43659
224520.0000   -4.31065
224560.0000   -5.18922
224600.0000   -3.65421
224640.0000   -4.04797
224680.0000   -3.67085
224720.0000   -4.14880
224760.0000   -4.17466
224800.0000   -3.55714
224840.0000   -4.01627
224880.0000   -4.32744
224920.0000   -4.71165
224960.0000   -4.19144
225000.0000   -3.68194
225040.0000   -3.96967
225080.0000   -4.05671
225120.0000   -3.71229
225160.0000   -3.76368
225200.0000   -4.64254
225240.0000   -3.53837
225280.0000   -3.17741
225320.0000   -3.24373
225360.0000   -2.91891
225400.0000   -3.44029
225440.0000   -3.84606
225480.0000   -3.30635
225520.0000   -4.22060
225560.0000   -4.01441
225600.0000   -3.36379
225640.0000   -4.37925
225680.0000   -4.46400
225720.0000   -4.71530
225760.0000   -4.75982
225800.0000   -3.33176
225840.0000   -4.36524
225880.0000   -4.55106
225920.0000   -3.52309
225960.0000   -4.04811
226000.0000   -3.89895
226040.0000   -3.88977
226080.0000   -4.69794
226120.0000   -4.64388
226160.0000   -4.50020
226200.0000   -5.39188
226240.0000   -3.00397
226280.0000   -3.42744
226320.0000   -3.04463
226360.0000   -3.18546
226400.0000   -4.20646
226440.0000   -4.01072
226480.0000   -3.29128
226520.0000   -5.07266
226560.0000   -3.41356
226600.0000   -3.18629
226640.0000   -4.36879
226680.0000   -4.37337
226720.0000   -4.96070
226760.0000   -4.42146
226800.0000   -4.02516
226840.0000   -3.52689
226880.0000   -4.59638
226920.0000   -3.70281
226960.0000   -4.95306
227000.0000   -3.34183
227040.0000   -4.69341
227080.0000   -4.96945
227120.0000   -5.06135
227160.0000   -5.61219
227200.0000   -5.11184
227240.0000   -4.06920
227280.0000   -4.71563
227320.0000   -5.23914
227360.0000   -4.58585
227400.0000   -5.08457
227440.0000   -4.32310
227480.0000   -4.41836
227520.0000   -4.62083
227560.0000   -5.07786
227600.0000   -4.73163
227640.0000   -5.32583
227680.0000   -4.13046
227720.0000   -3.43166
227760.0000   -4.40560
227800.0000   -4.51546
227840.0000   -4.17878
227880.0000   -2.94605
227920.0000   -4.47180
227960.0000   -3.78024
228000.0000   -4.64594
228040.0000   -5.21306
228080.0000   -4.59226
228120.0000   -5.06061
228160.0000   -5.69016
228200.0000   -4.90733
228240.0000   -5.43434
228280.0000   -4.89723
228320.0000   -4.17511
228360.0000   -5.06267
228400.0000   -4.16705
228440.0000   -4.94759
228480.0000   -4.74575
228520.0000   -4.84975
228560.0000   -4.87824
228600.0000   -4.57456
228640.0000   -6.22140
228680.0000   -4.59410
228720.0000   -4.15202
228760.0000   -4.34123
228800.0000   -4.04334
228840.0000   -4.90973
228880.0000   -5.05870
228920.0000   -5.18393
228960.0000   -4.92522
229000.0000   -5.49627
229040.0000   -4.90750
229080.0000   -4.04340
229120.0000   -4.13493
229160.0000   -4.38017
229200.0000   -4.64403
229240.0000   -4.91119
229280.0000   -4.98804
229320.0000   -5.45928
229360.0000   -4.70956
229400.0000   -4.07907
229440.0000   -4.45863
229480.0000   -3.98107
229520.0000   -4.47653
229560.0000   -4.06186
229600.0000   -4.44724
229640.0000   -4.67156
229680.0000   -4.73878
229720.0000   -4.54201
229760.0000   -4.71940
229800.0000   -4.31952
229840.0000   -3.65325
229880.0000   -4.71415
229920.0000   -4.29221
229960.0000   -4.02968
230000.0000   -3.49271
230040.0000   -3.91674
230080.0000   -3.75282
230120.0000   -3.68982
230160.0000   -3.28072
230200.0000   -2.89359
230240.0000   -3.91998
230280.0000   -4.40132
230320.0000   -4.09347
230360.0000   -3.77699
230400.0000   -4.36319
230440.0000   -3.49873
230480.0000   -2.41323
230520.0000   -3.84191
230560.0000   -4.00455
230600.0000   -3.57308
230640.0000   -3.31152
230680.0000   -3.87141
230720.0000   -4.32616
230760.0000   -4.17426
230800.0000   -3.62253
230840.0000   -4.26887
230880.0000   -4.11962
230920.0000   -3.22886
230960.0000   -4.15056
231000.0000   -3.75016
231040.0000   -1.85571
231080.0000   -2.47925
231120.0000   -3.30020
231160.0000   -3.04369
231200.0000   -3.73308
231240.0000   -2.70177
231280.0000   -2.84482
231320.0000   -3.26403
231360.0000   -2.36898
231400.0000   -2.90570
231440.0000   -3.09452
231480.0000   -2.88294
231520.0000   -2.45152
231560.0000   -3.25083
231600.0000   -3.73226
231640.0000   -3.21924
231680.0000   -3.48630
231720.0000   -3.13544
231760.0000   -2.64312
231800.0000   -2.86069
231840.0000   -2.70839
231880.0000   -2.09050
231920.0000   -3.43806
231960.0000   -3.91212
232000.0000   -3.40527
232040.0000   -1.55545
232080.0000   -2.53429
232120.0000   -2.86964
232160.0000   -2.98001
232200.0000   -2.97809
232240.0000   -2.61372
232280.0000   -3.55189
232320.0000   -3.46504
232360.0000   -2.99940
232400.0000   -3.72240
232440.0000   -3.14802
232480.0000   -3.38602
232520.0000   -2.87201
232560.0000   -2.78024
232600.0000   -2.74347
232640.0000   -3.46176
232680.0000   -2.97748
232720.0000   -2.34565
232760.0000   -3.00065
232800.0000   -2.58867
232840.0000   -2.63030
232880.0000   -2.18404
232920.0000   -2.20004
232960.0000   -2.74383
233000.0000   -1.96717
233040.0000   -2.24444
233080.0000   -1.08086
233120.0000   -1.57148
233160.0000   -2.98121
233200.0000   -3.09999
233240.0000   -3.09854
233280.0000   -2.99756
233320.0000   -3.77989
233360.0000   -3.47881
233400.0000   -3.64044
233440.0000   -4.96613
233480.0000   -4.03116
233520.0000   -3.20115
233560.0000   -2.54234
233600.0000   -1.11330
233640.0000   -3.15406
233680.0000   -2.84307
233720.0000   -2.45938
233760.0000   -2.58127
233800.0000   -3.23813
233840.0000   -3.08225
233880.0000   -3.14674
233920.0000   -3.50231
233960.0000   -3.56748
234000.0000   -3.47391
234040.0000   -3.38597
234080.0000   -2.44647
234120.0000   -2.51207
234160.0000   -3.63101
234200.0000   -2.33069
234240.0000   -3.34421
234280.0000   -2.35148
234320.0000   -2.29222
234360.0000   -2.83770
234400.0000   -3.78916
234440.0000   -3.04023
234480.0000   -3.44236
234520.0000   -3.62108
234560.0000   -3.21984
234600.0000   -4.41249
234640.0000   -3.85386
234680.0000   -3.37888
234720.0000   -2.97862
234760.0000   -3.94570
234800.0000   -3.50473
234840.0000   -2.81843
234880.0000   -2.39375
234920.0000   -3.04600
234960.0000   -3.19052
235000.0000   -3.74416
235040.0000   -3.48870
235080.0000   -3.12214
235120.0000   -2.68524
235160.0000   -2.41324
235200.0000   -3.23541
235240.0000   -2.38911
235280.0000   -2.07993
235320.0000   -2.44593
235360.0000   -2.49917
235400.0000   -2.56095
235440.0000   -3.24418
235480.0000   -3.49512
235520.0000   -3.99045
235560.0000   -4.15754
235600.0000   -3.53574
235640.0000   -4.06478
235680.0000   -3.41024
235720.0000   -4.18169
235760.0000   -3.89166
235800.0000   -4.32056
235840.0000   -3.83313
235880.0000   -3.98739
235920.0000   -2.68523
235960.0000   -3.36286
236000.0000   -3.01500
236040.0000   -2.24276
236080.0000   -2.54926
236120.0000   -2.71898
236160.0000   -2.93012
236200.0000   -2.00686
236240.0000   -2.79629
236280.0000   -2.57874
236320.0000   -3.06225
236360.0000   -3.23053
236400.0000   -2.25475
236440.0000   -3.28163
236480.0000   -3.26257
236520.0000   -2.45060
236560.0000   -2.54961
236600.0000   -1.89008
236640.0000   -1.42784
236680.0000   -1.88517
236720.0000   -2.34345
236760.0000   -2.74845
236800.0000   -2.90329
236840.0000   -2.33802
236880.0000   -1.95620
236920.0000   -2.23982
236960.0000   -1.23976
237000.0000   -1.19199
237040.0000   -1.38340
237080.0000   -0.75511
237120.0000   -0.41135
237160.0000   -2.14406
237200.0000   -2.63986
237240.0000   -2.81499
237280.0000   -2.63406
237320.0000   -3.10153
237360.0000   -3.34259
237400.0000   -3.54371
237440.0000   -2.43355
237480.0000   -2.90610
237520.0000   -2.08540
237560.0000   -2.55695
237600.0000   -2.72894
237640.0000   -2.45403
237680.0000   -3.14608
237720.0000   -2.77726
237760.0000   -2.44069
237800.0000   -3.23674
237840.0000   -3.52823
237880.0000   -3.44628
237920.0000   -3.92152
237960.0000   -3.41323
238000.0000   -3.11426
238040.0000   -3.33079
238080.0000   -2.95855
238120.0000   -2.91787
238160.0000   -3.03497
238200.0000   -2.98902
238240.0000   -2.27924
238280.0000   -2.51691
238320.0000   -1.38967
238360.0000   -2.10483
238400.0000   -2.71914
238440.0000   -2.84541
238480.0000   -2.06245
238520.0000   -2.56759
238560.0000   -2.34566
238600.0000   -2.53708
238640.0000   -1.96626
238680.0000   -2.96983
238720.0000   -3.06737
238760.0000   -3.45168
238800.0000   -2.69224
238840.0000   -1.96679
238880.0000   -3.01430
238920.0000   -4.08169
238960.0000   -3.28275
239000.0000   -4.29912
239040.0000   -3.67641
239080.0000   -3.55704
239120.0000   -1.88810
239160.0000   -2.72936
239200.0000   -2.00312
239240.0000   -4.04779
239280.0000   -3.27563
239320.0000   -3.63354
239360.0000   -2.84192
239400.0000   -3.65869
239440.0000   -4.07944
239480.0000   -4.35882
239520.0000   -3.63524
239560.0000   -3.20515
239600.0000   -3.53118
239640.0000   -3.58028
239680.0000   -3.23253
239720.0000   -2.90698
239760.0000   -3.24549
239800.0000   -3.89966
239840.0000   -3.79186
239880.0000   -4.09091
239920.0000   -3.36882
239960.0000   -3.80811
240000.0000   -3.10339
240040.0000   -3.49076
240080.0000   -4.00831
240120.0000   -2.29643
240160.0000   -2.47933
240200.0000   -2.95316
240240.0000   -4.24870
240280.0000   -3.49529
240320.0000   -4.33241
240360.0000   -4.59286
240400.0000   -3.46266
240440.0000   -4.17683
240480.0000   -4.66574
240520.0000   -3.54692
240560.0000   -4.01114
240600.0000   -2.99238
240640.0000   -3.04386
240680.0000   -3.21484
240720.0000   -2.75171
240760.0000   -1.98140
240800.0000   -2.70042
240840.0000   -2.43447
240880.0000   -2.42977
240920.0000   -2.05625
240960.0000   -2.07441
241000.0000   -3.07976
241040.0000   -3.49690
241080.0000   -3.10356
241120.0000   -2.84825
241160.0000   -1.82529
241200.0000   -2.02368
241240.0000   -1.24729
241280.0000   -0.95865
241320.0000   -1.13742
241360.0000   -1.66452
241400.0000   -0.88021
241440.0000   -1.89360
241480.0000   -1.83561
241520.0000   -2.08490
241560.0000   -1.93739
241600.0000   -2.50864
241640.0000   -1.91213
241680.0000   -2.54673
241720.0000   -1.70519
241760.0000   -0.99041
241800.0000   -2.17778
241840.0000   -1.85607
241880.0000   -1.83577
241920.0000   -1.79281
241960.0000   -2.29820
242000.0000   -1.66628
242040.0000   -1.94058
242080.0000   -1.58870
242120.0000   -1.89019
242160.0000   -2.25373
242200.0000   -1.38477
242240.0000   -2.01565
242280.0000   -1.41000
242320.0000   -1.64507
242360.0000   -1.73693
242400.0000   -1.19863
242440.0000   -1.08237
242480.0000   -1.09927
242520.0000   -0.75455
242560.0000   -1.24725
242600.0000   -1.87781
242640.0000   -2.00429
242680.0000   -2.17658
242720.0000   -1.00553
242760.0000   -0.52436
242800.0000   -2.44890
242840.0000   -2.73639
242880.0000   -1.02183
242920.0000   -1.49203
242960.0000   -1.88370
243000.0000   -0.86692
243040.0000   -2.32500
243080.0000   -1.81101
243120.0000   -2.45519
243160.0000   -2.16577
243200.0000   -2.70206
243240.0000   -2.55694
243280.0000   -2.83373
243320.0000   -2.59689
243360.0000   -3.85402
243400.0000   -3.87891
243440.0000   -3.09140
243480.0000   -3.03281
243520.0000   -3.17432
243560.0000   -3.46343
243600.0000   -3.77654
243640.0000   -3.58214
243680.0000   -1.99580
243720.0000   -2.98440
243760.0000   -2.25118
243800.0000   -2.65428
243840.0000   -2.82912
243880.0000   -2.50966
243920.0000   -3.85779
243960.0000   -3.80599
244000.0000   -3.23369
244040.0000   -2.68916
244080.0000   -2.62872
244120.0000   -3.01993
244160.0000   -3.24004
244200.0000   -3.14913
244240.0000   -3.52635
244280.0000   -3.17345
244320.0000   -3.54688
244360.0000   -2.32360
244400.0000   -3.48762
244440.0000   -3.02631
244480.0000   -2.52919
244520.0000   -3.90945
244560.0000   -3.84125
244600.0000   -3.67693
244640.0000   -3.50952
244680.0000   -2.85497
244720.0000   -4.08721
244760.0000   -3.10112
244800.0000   -2.32696
244840.0000   -3.02245
244880.0000   -2.70562
244920.0000   -3.34465
244960.0000   -2.60621
245000.0000   -1.42294
245040.0000   -2.60791
245080.0000   -2.30678
245120.0000   -1.93459
245160.0000   -2.02823
245200.0000   -2.76311
245240.0000   -2.12894
245280.0000   -1.88401
245320.0000   -2.30648
245360.0000   -2.24892
245400.0000   -1.45323
245440.0000   -2.49000
245480.0000   -1.84716
245520.0000   -2.17186
245560.0000   -2.36731
245600.0000   -1.54207
245640.0000   -1.91354
245680.0000   -2.58151
245720.0000   -3.09001
245760.0000   -2.62856
245800.0000   -2.54416
245840.0000   -1.67358
245880.0000   -1.88452
245920.0000   -1.74059
245960.0000   -1.63693
246000.0000   -1.85645
246040.0000   -3.41595
246080.0000   -2.15890
246120.0000   -1.78906
246160.0000   -2.06178
246200.0000   -3.07481
246240.0000   -2.58567
246280.0000   -2.82917
246320.0000   -2.28876
246360.0000   -3.21149
246400.0000   -2.51819
246440.0000   -3.52919
246480.0000   -3.43219
246520.0000   -3.33857
246560.0000   -3.85286
246600.0000   -3.51273
246640.0000   -3.67199
246680.0000   -3.51550
246720.0000   -2.70400
246760.0000   -2.06925
246800.0000   -2.13728
246840.0000   -2.82493
246880.0000   -3.20386
246920.0000   -5.25273
246960.0000   -3.68294
247000.0000   -3.76912
247040.0000   -2.64608
247080.0000   -2.41139
247120.0000   -2.74471
247160.0000   -3.10618
247200.0000   -3.13311
247240.0000   -3.51637
247280.0000   -3.14445
247320.0000   -2.11287
247360.0000   -2.46478
247400.0000   -3.36302
247440.0000   -2.80708
247480.0000   -2.43833
247520.0000   -2.87793
247560.0000   -3.83472
247600.0000   -2.89199
247640.0000   -3.11308
247680.0000   -3.04456
247720.0000   -3.22218
247760.0000   -2.50674
247800.0000   -2.57292
247840.0000   -2.34419
247880.0000   -2.01638
247920.0000   -2.55458
247960.0000   -2.06515
248000.0000   -2.13672
248040.0000   -3.35049
248080.0000   -3.33499
248120.0000   -2.56681
248160.0000   -3.46237
248200.0000   -2.53833
248240.0000   -2.32618
248280.0000   -2.80231
248320.0000   -3.40396
248360.0000   -3.55626
248400.0000   -2.89622
248440.0000   -2.74244
248480.0000   -2.42377
248520.0000   -2.35298
248560.0000   -2.98607
248600.0000   -3.59492
248640.0000   -3.06491
248680.0000   -2.70628
248720.0000   -2.87045
248760.0000   -3.07436
248800.0000   -2.82232
248840.0000   -3.23432
248880.0000   -3.59022
248920.0000   -3.66400
248960.0000   -3.31932
249000.0000   -2.93132
249040.0000   -3.66499
249080.0000   -3.76577
249120.0000   -2.69780
249160.0000   -2.82129
249200.0000   -2.96202
249240.0000   -1.70572
249280.0000   -2.99058
249320.0000   -2.53496
249360.0000   -2.67478
249400.0000   -2.17439
249440.0000   -2.57257
249480.0000   -2.91827
249520.0000   -4.68222
249560.0000   -3.45795
249600.0000   -2.99658
249640.0000   -4.32692
249680.0000   -2.99327
249720.0000   -3.18722
249760.0000   -3.09796
249800.0000   -2.93755
249840.0000   -2.96424
249880.0000   -4.05670
249920.0000   -3.09547
249960.0000   -2.95773
250000.0000   -3.41565
250040.0000   -3.24621
250080.0000   -2.83211
250120.0000   -2.66899
250160.0000   -2.92580
250200.0000   -3.05359
250240.0000   -2.27091
250280.0000   -2.05819
250320.0000   -2.31110
250360.0000   -3.11676
250400.0000   -2.82628
250440.0000   -3.67860
250480.0000   -3.60238
250520.0000   -2.27827
250560.0000   -2.86200
250600.0000   -3.50239
250640.0000   -2.60505
250680.0000   -3.50984
250720.0000   -3.23766
250760.0000   -3.31554
250800.0000   -3.08794
250840.0000   -2.85077
250880.0000   -3.02177
250920.0000   -1.98305
250960.0000   -2.66641
251000.0000   -1.64280
251040.0000   -2.15415
251080.0000   -3.51528
251120.0000   -2.90859
251160.0000   -2.47605
251200.0000   -2.69335
251240.0000   -4.64345
251280.0000   -4.01842
251320.0000   -3.65080
251360.0000   -3.61715
251400.0000   -3.61574
251440.0000   -3.45703
251480.0000   -3.37931
251520.0000   -3.44200
251560.0000   -2.75049
251600.0000   -2.99777
251640.0000   -1.90579
251680.0000   -1.92194
251720.0000   -3.16495
251760.0000   -3.49605
251800.0000   -2.32417
251840.0000   -3.59239
251880.0000   -2.28363
251920.0000   -2.19649
251960.0000   -2.64413
252000.0000   -2.52219
252040.0000   -2.94107
252080.0000   -2.96916
252120.0000   -3.20725
252160.0000   -1.95481
252200.0000   -3.55483
252240.0000   -2.81277
252280.0000   -1.52500
252320.0000   -4.37298
252360.0000   -2.66671
252400.0000   -2.13466
252440.0000   -2.41771
252480.0000   -2.44227
252520.0000   -2.79072
252560.0000   -2.26184
252600.0000   -2.10851
252640.0000   -1.87988
252680.0000   -2.14541
252720.0000   -2.94525
252760.0000   -3.39886
252800.0000   -3.48170
252840.0000   -3.18845
252880.0000   -3.37364
252920.0000   -4.07927
252960.0000   -3.14600
253000.0000   -2.71404
253040.0000   -3.42888
253080.0000   -2.63613
253120.0000   -3.05457
253160.0000   -2.59123
253200.0000   -2.01671
253240.0000   -1.76428
253280.0000   -2.14684
253320.0000   -3.37402
253360.0000   -3.19234
253400.0000   -3.04786
253440.0000   -3.27076
253480.0000   -2.58933
253520.0000   -3.17094
253560.0000   -2.79365
253600.0000   -1.72555
253640.0000   -3.39686
253680.0000   -3.38260
253720.0000   -2.75973
253760.0000   -2.67025
253800.0000   -2.41323
253840.0000   -2.23817
253880.0000   -0.77924
253920.0000   -1.41090
253960.0000   -2.49809
254000.0000   -1.85742
254040.0000   -2.74446
254080.0000   -1.50066
254120.0000   -1.62145
254160.0000   -2.20476
254200.0000   -2.30492
254240.0000   -1.80031
254280.0000   -2.85411
254320.0000   -2.12145
254360.0000   -2.44491
254400.0000   -3.22241
254440.0000   -3.18475
254480.0000   -2.99089
254520.0000   -2.53027
254560.0000   -2.97872
254600.0000   -2.87425
254640.0000   -2.47947
254680.0000   -3.17783
254720.0000   -3.47211
254760.0000   -2.19470
254800.0000   -2.15445
254840.0000   -3.22382
254880.0000   -2.81005
254920.0000   -2.79476
254960.0000   -2.64804
255000.0000   -3.54044
255040.0000   -2.46229
255080.0000   -2.26567
255120.0000   -2.71578
255160.0000   -2.37366
255200.0000   -2.44930
255240.0000   -1.20093
255280.0000   -1.95329
255320.0000   -1.70919
255360.0000   -1.88783
255400.0000   -2.16147
255440.0000   -2.38887
255480.0000   -3.41727
255520.0000   -1.71128
255560.0000   -2.62138
255600.0000   -2.23531
255640.0000   -1.66120
255680.0000   -1.28152
255720.0000   -1.39186
255760.0000   -2.32738
255800.0000   -2.93136
255840.0000   -3.04699
255880.0000   -2.50996
255920.0000   -2.57064
255960.0000   -2.17828
256000.0000   -2.54434
256040.0000   -2.31236
256080.0000   -2.58210
256120.0000   -3.19531
256160.0000   -2.50150
256200.0000   -3.76820
256240.0000   -3.85522
256280.0000   -3.55932
256320.0000   -2.96456
256360.0000   -4.01433
256400.0000   -3.04409
256440.0000   -2.49873
256480.0000   -1.39408
256520.0000   -2.73283
256560.0000   -2.44031
256600.0000   -3.50959
256640.0000   -3.30345
256680.0000   -2.73896
256720.0000   -3.09762
256760.0000   -2.59722
256800.0000   -2.76089
256840.0000   -2.57013
256880.0000   -2.12706
256920.0000   -3.11968
256960.0000   -2.27769
257000.0000   -2.67977
257040.0000   -2.65219
257080.0000   -1.90947
257120.0000   -2.17255
257160.0000   -2.63338
257200.0000   -2.57503
257240.0000   -2.56116
257280.0000   -2.90689
257320.0000   -2.99732
257360.0000   -2.30980
257400.0000   -2.46315
257440.0000   -1.96253
257480.0000   -1.96623
257520.0000   -2.62146
257560.0000   -2.75691
257600.0000   -3.22159
257640.0000   -2.56070
257680.0000   -3.48229
257720.0000   -2.81099
257760.0000   -2.81436
257800.0000   -3.07894
257840.0000   -3.69862
257880.0000   -3.19057
257920.0000   -3.29145
257960.0000   -3.44330
258000.0000   -3.48577
258040.0000   -2.73440
258080.0000   -3.17469
258120.0000   -2.67716
258160.0000   -3.20552
258200.0000   -3.41730
258240.0000   -3.92618
258280.0000   -3.67480
258320.0000   -3.68149
258360.0000   -3.11083
258400.0000   -3.65264
258440.0000   -3.69108
258480.0000   -3.96763
258520.0000   -4.08286
258560.0000   -3.30372
258600.0000   -3.88361
258640.0000   -3.46317
258680.0000   -3.95422
258720.0000   -3.66355
258760.0000   -4.14020
258800.0000   -2.91963
258840.0000   -3.19802
258880.0000   -3.34442
258920.0000   -3.81035
258960.0000   -5.20287
259000.0000   -3.47571
259040.0000   -3.85753
259080.0000   -3.10451
259120.0000   -3.29257
259160.0000   -3.15030
259200.0000   -4.02502
259240.0000   -3.82244
259280.0000   -4.28766
259320.0000   -4.18627
259360.0000   -4.37316
259400.0000   -3.45449
259440.0000   -3.07570
259480.0000   -2.98868
259520.0000   -2.89196
259560.0000   -3.38508
259600.0000   -2.19048
259640.0000   -2.26373
259680.0000   -2.30268
259720.0000   -3.67081
259760.0000   -3.93762
259800.0000   -3.16829
259840.0000   -2.90882
259880.0000   -2.60815
259920.0000   -3.14362
259960.0000   -2.69498
260000.0000   -2.36336
260040.0000   -2.12757
260080.0000   -2.40393
260120.0000   -1.81423
260160.0000   -2.81685
260200.0000   -2.86870
260240.0000   -2.26402
260280.0000   -2.77940
260320.0000   -3.11190
260360.0000   -3.65111
260400.0000   -3.14962
260440.0000   -3.04288
260480.0000   -2.46934
260520.0000   -3.00938
260560.0000   -3.02289
260600.0000   -4.06277
260640.0000   -3.83862
260680.0000   -3.50800
260720.0000   -3.22408
260760.0000   -3.41195
260800.0000   -3.31936
260840.0000   -3.10799
260880.0000   -3.64916
260920.0000   -3.92765
260960.0000   -2.78926
261000.0000   -2.88076
261040.0000   -2.87250
261080.0000   -2.42780
261120.0000   -3.39671
261160.0000   -3.52131
261200.0000   -3.08804
261240.0000   -2.57707
261280.0000   -3.51786
261320.0000   -3.18781
261360.0000   -1.73560
261400.0000   -2.93923
261440.0000   -2.96989
261480.0000   -2.34984
261520.0000   -3.40936
261560.0000   -1.63019
261600.0000   -1.80850
261640.0000   -2.57069
261680.0000   -2.74546
261720.0000   -2.45501
261760.0000   -2.02619
261800.0000   -3.22567
261840.0000   -3.40055
261880.0000   -3.90414
261920.0000   -3.58699
261960.0000   -4.11562
262000.0000   -3.58693
262040.0000   -3.05627
262080.0000   -3.68353
262120.0000   -3.44949
262160.0000   -2.61909
262200.0000   -2.11629
262240.0000   -3.04715
262280.0000   -2.83802
262320.0000   -3.24423
262360.0000   -2.85350
262400.0000   -3.60547
262440.0000   -3.18818
262480.0000   -2.68962
262520.0000   -2.51097
262560.0000   -2.69972
262600.0000   -2.67435
262640.0000   -2.68683
262680.0000   -2.48213
262720.0000   -2.32333
262760.0000   -3.50956
262800.0000   -2.86737
262840.0000   -2.73045
262880.0000   -3.31038
262920.0000   -3.21542
262960.0000   -2.49628
263000.0000   -2.38537
263040.0000   -3.48986
263080.0000   -3.26901
263120.0000   -2.31080
263160.0000   -2.98800
263200.0000   -2.24609
263240.0000   -2.25216
263280.0000   -2.73516
263320.0000   -3.51546
263360.0000   -3.44702
263400.0000   -2.73989
263440.0000   -2.98654
263480.0000   -3.09116
263520.0000   -2.81572
263560.0000   -3.16585
263600.0000   -2.73363
263640.0000   -2.98404
263680.0000   -3.03044
263720.0000   -3.08394
263760.0000   -3.33483
263800.0000   -2.33464
263840.0000   -3.26622
263880.0000   -2.80041
263920.0000   -3.97823
263960.0000   -3.39174
264000.0000   -2.50736
264040.0000   -3.75042
264080.0000   -3.32322
264120.0000   -2.82864
264160.0000   -3.22073
264200.0000   -2.94395
264240.0000   -2.96887
264280.0000   -2.95652
264320.0000   -2.62361
264360.0000   -2.62690
264400.0000   -2.44446
264440.0000   -2.10597
264480.0000   -2.60420
264520.0000   -2.52174
264560.0000   -3.06189
264600.0000   -2.31938
264640.0000   -3.51364
264680.0000   -2.63536
264720.0000   -3.41832
264760.0000   -3.26037
264800.0000   -2.98151
264840.0000   -2.65938
264880.0000   -2.70949
264920.0000   -3.32750
264960.0000   -2.50774
265000.0000   -2.84310
265040.0000   -2.94486
265080.0000   -3.07519
265120.0000   -3.55216
265160.0000   -3.68708
265200.0000   -3.95466
265240.0000   -3.26620
265280.0000   -3.74129
265320.0000   -2.62732
265360.0000   -2.87352
265400.0000   -3.31126
265440.0000   -3.79266
265480.0000   -3.51561
265520.0000   -3.41284
265560.0000   -2.56682
265600.0000   -3.38637
265640.0000   -2.82646
265680.0000   -3.77732
265720.0000   -3.22128
265760.0000   -2.93141
265800.0000   -2.52568
265840.0000   -2.40199
265880.0000   -2.17974
265920.0000   -2.72874
265960.0000   -1.54569
266000.0000   -2.85173
266040.0000   -3.68594
266080.0000   -3.21611
266120.0000   -2.56628
266160.0000   -1.70890
266200.0000   -2.74110
266240.0000   -3.23023
266280.0000   -2.47918
266320.0000   -2.98310
266360.0000   -2.48228
266400.0000   -2.26312
266440.0000   -2.33095
266480.0000   -2.55933
266520.0000   -1.06020
266560.0000   -1.12713
266600.0000   -1.69255
266640.0000   -1.88743
266680.0000   -0.26472
266720.0000   -0.26625
266760.0000   -1.36406
266800.0000   -0.67962
266840.0000   -0.54004
266880.0000   -0.12372
266920.0000   -0.54094
266960.0000   -0.74397
267000.0000   -1.15332
267040.0000   -0.40052
267080.0000   -0.96438
267120.0000   -1.65710
267160.0000   -0.85211
267200.0000   -0.45699
267240.0000   -0.43163
267280.0000   -0.37380
267320.0000   -1.00336
267360.0000   -1.10282
267400.0000   -0.41540
267440.0000   -0.04236
267480.0000   -1.50091
267520.0000   -0.89171
267560.0000   -0.83021
267600.0000   -0.77672
267640.0000   -0.88935
267680.0000   -0.18596
267720.0000   -0.14214
267760.0000    0.18959
267800.0000   -1.25609
267840.0000   -0.27656
267880.0000   -0.34828
267920.0000    0.30636
267960.0000   -0.58662
268000.0000   -0.57594
268040.0000   -0.57391
268080.0000   -1.38736
268120.0000   -0.76021
268160.0000   -0.24510
268200.0000    0.33159
268240.0000    0.93226
268280.0000    0.67370
268320.0000    0.53669
268360.0000    0.60899
268400.0000   -0.66542
268440.0000   -0.21881
268480.0000   -0.33378
268520.0000   -0.75847
268560.0000    0.20507
268600.0000    0.48865
268640.0000    0.27657
268680.0000   -0.31951
268720.0000    0.36161
268760.0000    0.04954
268800.0000   -0.17745
268840.0000    0.07270
268880.0000   -0.26053
268920.0000    0.84331
268960.0000   -0.00428
269000.0000    0.51670
269040.0000    0.03993
269080.0000    0.67816
269120.0000    0.47994
269160.0000    0.45743
269200.0000    0.67158
269240.0000    0.39407
269280.0000    1.52520
269320.0000    0.50516
269360.0000    0.50736
269400.0000    0.50457
269440.0000    0.77376
269480.0000    1.11287
269520.0000    1.50216
269560.0000    1.87071
269600.0000    1.65373
269640.0000    1.46417
269680.0000    1.07920
269720.0000    1.83103
269760.0000    0.31484
269800.0000    0.43343
269840.0000    0.97549
269880.0000    0.65242
269920.0000    0.11494
269960.0000    0.03107
270000.0000   -0.12211
270040.0000   -0.08991
270080.0000    0.90927
270120.0000    0.60410
270160.0000    1.29157
270200.0000    0.52239
270240.0000    1.10574
270280.0000   -0.04997
270320.0000    0.27193
270360.0000    1.25550
270400.0000    0.17170
270440.0000   -0.20497
270480.0000    0.86433
270520.0000    0.78754
270560.0000    0.96279
270600.0000    0.88417
270640.0000    1.22815
270680.0000    0.06450
270720.0000   -0.11474
270760.0000   -0.67157
270800.0000    0.49822
270840.0000    0.18022
270880.0000    0.13198
270920.0000   -0.22902
270960.0000    0.24374
271000.0000    0.45672
271040.0000   -0.03900
271080.0000    0.29621
271120.0000    0.60630
271160.0000   -0.14336
271200.0000   -0.11235
271240.0000    0.21645
271280.0000    0.88752
271320.0000    1.22653
271360.0000    1.36152
271400.0000    1.06557
271440.0000    1.62226
271480.0000    1.17183
271520.0000    0.69561
271560.0000    0.57415
271600.0000    1.13256
271640.0000    1.77367
271680.0000    0.84704
271720.0000    0.79689
271760.0000    1.00060
271800.0000    1.14130
271840.0000    2.42647
271880.0000    1.84836
271920.0000    2.19098
271960.0000    2.11350
272000.0000    0.94299
272040.0000    2.24691
272080.0000    1.33553
272120.0000    1.18004
272160.0000    2.31295
272200.0000    2.35929
272240.0000    1.28606
272280.0000    1.76475
272320.0000    1.70055
272360.0000    1.62417
272400.0000    1.91586
272440.0000    2.38689
272480.0000    1.37145
272520.0000    1.47980
272560.0000    0.86224
272600.0000    0.44322
272640.0000    1.01076
272680.0000    0.64174
272720.0000   -0.69449
272760.0000    0.10571
272800.0000    0.34183
272840.0000   -0.46940
272880.0000   -0.14028
272920.0000    0.96626
272960.0000    1.20276
273000.0000    1.19916
273040.0000    0.69084
273080.0000    1.43440
273120.0000    1.03182
273160.0000    1.09955
273200.0000    0.96194
273240.0000    0.43094
273280.0000    0.42897
273320.0000   -0.04232
273360.0000    0.40269
273400.0000    1.77139
273440.0000   -0.06649
273480.0000    0.37898
273520.0000    0.68996
273560.0000    0.29325
273600.0000    1.21532
273640.0000    1.59431
273680.0000    1.66119
273720.0000    1.47024
273760.0000    1.14298
273800.0000    0.10848
273840.0000    0.42355
273880.0000    0.33756
273920.0000    1.25455
273960.0000    1.14819
274000.0000    0.06198
274040.0000    0.73685
274080.0000    1.38341
274120.0000    0.55547
274160.0000    0.81229
274200.0000    0.80681
274240.0000    0.97861
274280.0000    1.35223
274320.0000    1.21044
274360.0000    0.57108
274400.0000    0.08478
274440.0000    0.91819
274480.0000    0.84391
274520.0000    1.22361
274560.0000    0.00801
274600.0000    0.59530
274640.0000    0.40936
274680.0000    0.18266
274720.0000    0.92287
274760.0000    0.45046
274800.0000    0.27738
274840.0000    1.15716
274880.0000    0.30903
274920.0000    0.12776
274960.0000    0.27564
275000.0000    0.57747
275040.0000    0.85487
275080.0000    1.58897
275120.0000    1.02316
275160.0000    1.28326
275200.0000    0.80818
275240.0000    0.89058
275280.0000    0.64435
275320.0000    0.74948
275360.0000    1.27667
275400.0000    0.89513
275440.0000    0.37716
275480.0000    0.45520
275520.0000   -0.25411
275560.0000    0.69617
275600.0000    1.26920
275640.0000    1.11730
275680.0000    0.48982
275720.0000    0.52667
275760.0000   -0.14914
275800.0000    0.04584
275840.0000    2.04028
275880.0000    0.50400
275920.0000    0.51113
275960.0000    0.84797
276000.0000    1.35442
276040.0000    1.00588
276080.0000    0.35167
276120.0000   -0.22255
276160.0000   -0.09582
276200.0000    0.19635
276240.0000   -0.39936
276280.0000   -0.03183
276320.0000   -0.24807
276360.0000    0.06812
276400.0000    0.63256
276440.0000    0.92418
276480.0000    0.55195
276520.0000    0.53308
276560.0000    0.33474
276600.0000    0.28798
276640.0000    0.87312
276680.0000   -0.54635
276720.0000   -0.39282
276760.0000    0.26796
276800.0000    0.64427
276840.0000    0.85532
276880.0000    0.61822
276920.0000   -0.19909
276960.0000    0.89188
277000.0000    1.13138
277040.0000    0.84504
277080.0000    2.09782
277120.0000    0.05199
277160.0000    0.91999
277200.0000    0.51448
277240.0000   -0.96673
277280.0000    0.05984
277320.0000    1.14113
277360.0000    0.32896
277400.0000    0.31218
277440.0000    0.77472
277480.0000    1.53571
277520.0000    0.67649
277560.0000    0.14906
277600.0000    0.73994
277640.0000    1.18877
277680.0000    1.82207
277720.0000    0.33830
277760.0000    1.30959
277800.0000    1.44988
277840.0000    1.35877
277880.0000    1.22307
277920.0000    1.42278
277960.0000    1.71821
278000.0000   -0.12871
278040.0000    0.87301
278080.0000    0.75975
278120.0000    1.33213
278160.0000    1.48585
278200.0000    0.62465
278240.0000   -0.41807
278280.0000    0.40311
278320.0000    0.39448
278360.0000    0.43854
278400.0000   -0.00552
278440.0000    0.55765
278480.0000    0.58819
278520.0000   -0.24394
278560.0000    0.45565
278600.0000    0.52457
278640.0000   -0.26476
278680.0000    0.85860
278720.0000    0.67003
278760.0000   -0.58619
278800.0000    0.38630
278840.0000    0.41400
278880.0000    0.17737
278920.0000    0.81861
278960.0000    0.86033
279000.0000    1.46428
279040.0000    0.71379
279080.0000    0.67554
279120.0000    2.24288
279160.0000    0.69837
279200.0000    0.75540
279240.0000    1.52748
279280.0000    1.12581
279320.0000    0.41674
279360.0000    0.49789
279400.0000    0.94800
279440.0000   -0.08292
279480.0000    0.80801
279520.0000    0.08410
279560.0000    0.06517
279600.0000    0.16723
279640.0000    0.26751
279680.0000   -0.08275
279720.0000    0.00864
279760.0000   -0.09287
279800.0000   -0.02787
279840.0000    0.17722
279880.0000    0.21686
279920.0000    0.45034
279960.0000   -0.35820
280000.0000    0.47357
280040.0000    1.06033
280080.0000    0.89257
280120.0000    0.47089
280160.0000    1.15679
280200.0000    0.47532
280240.0000    0.32477
280280.0000    1.29289
280320.0000    1.35011
280360.0000    1.91930
280400.0000    2.22711
280440.0000    1.88050
280480.0000    1.37467
280520.0000    1.88876
280560.0000    1.81692
280600.0000    1.11450
280640.0000    0.67091
280680.0000    1.03743
280720.0000    0.83747
280760.0000    1.42303
280800.0000    1.09543
280840.0000    1.22524
280880.0000    0.77027
280920.0000    2.10270
280960.0000    1.32706
281000.0000    1.54672
281040.0000    1.08030
281080.0000    0.83775
281120.0000    1.06738
281160.0000    1.53803
281200.0000    1.80211
281240.0000    1.15490
281280.0000    0.81942
281320.0000    0.50039
281360.0000    0.66328
281400.0000    0.48930
281440.0000    1.29475
281480.0000    0.34669
281520.0000    0.63930
281560.0000    1.22248
281600.0000    0.99457
281640.0000    0.40897
281680.0000    0.94737
281720.0000    0.26924
281760.0000    0.61724
281800.0000    0.32205
281840.0000   -0.68584
281880.0000   -0.42622
281920.0000    0.01373
281960.0000    0.93866
282000.0000    0.86039
282040.0000    1.49003
282080.0000    0.62881
282120.0000   -0.08533
282160.0000    1.08194
282200.0000    0.86606
282240.0000    0.74217
282280.0000    0.73051
282320.0000    1.15780
282360.0000    0.25605
282400.0000    0.79797
282440.0000    0.50466
282480.0000   -0.15671
282520.0000    1.50101
282560.0000    0.75139
282600.0000    0.78533
282640.0000    0.51427
282680.0000    0.88624
282720.0000    1.54711
282760.0000    1.03366
282800.0000    0.73579
282840.0000    0.22796
282880.0000    0.99034
282920.0000   -0.15782
282960.0000    0.89861
283000.0000    0.33567
283040.0000   -0.33646
283080.0000   -0.73117
283120.0000    0.45866
283160.0000    1.60696
283200.0000    0.76707
283240.0000    1.04168
283280.0000    1.26516
283320.0000    1.05369
283360.0000    1.83717
283400.0000    0.19286
283440.0000    0.92624
283480.0000    0.98255
283520.0000    0.79076
283560.0000    1.29702
283600.0000    0.85763
283640.0000    0.79776
283680.0000    1.08579
283720.0000    1.27015
283760.0000    1.56946
283800.0000    1.66451
283840.0000    0.89069
283880.0000    0.08382
283920.0000   -0.26352
283960.0000   -0.31368
284000.0000   -0.06537
284040.0000    0.06158
284080.0000    0.29537
284120.0000    0.77849
284160.0000    1.47545
284200.0000    0.72276
284240.0000    0.35737
284280.0000    0.03999
284320.0000    0.18322
284360.0000    1.21661
284400.0000    1.14342
284440.0000    0.99372
284480.0000    0.92002
284520.0000    0.45048
284560.0000    0.92659
284600.0000    0.49475
284640.0000    0.58096
284680.0000    1.26501
284720.0000    0.65162
284760.0000    0.74837
284800.0000    1.53087
284840.0000    0.93304
284880.0000    0.12877
284920.0000    1.30872
284960.0000    1.40931
285000.0000    1.22828
285040.0000    0.80124
285080.0000    0.36954
285120.0000    0.64419
285160.0000    0.82868
285200.0000    1.25384
285240.0000    0.41412
285280.0000    1.49668
285320.0000    1.75801
285360.0000    1.69726
285400.0000    0.62078
285440.0000    1.85318
285480.0000    1.88588
285520.0000    1.27941
285560.0000    1.80316
285600.0000    1.94990
285640.0000    1.51018
285680.0000    0.85931
285720.0000    1.13496
285760.0000    1.56667
285800.0000    1.28605
285840.0000    0.84738
285880.0000    0.52205
285920.0000    0.83150
285960.0000    0.58751
286000.0000    0.20625
286040.0000   -0.09514
286080.0000   -0.26996
286120.0000    1.01151
286160.0000    0.53016
286200.0000    1.44608
286240.0000    0.51693
286280.0000    0.27676
286320.0000    0.70381
286360.0000    1.50206
286400.0000    0.66923
286440.0000    0.12813
286480.0000    0.56012
286520.0000    0.34027
286560.0000    1.18126
286600.0000    1.26891
286640.0000    0.71229
286680.0000    1.70670
286720.0000    2.60619
286760.0000    1.31273
286800.0000    1.07460
286840.0000    0.61473
286880.0000    0.85167
286920.0000   -0.51381
286960.0000    0.69433
287000.0000    0.80465
287040.0000    1.45666
287080.0000    0.54858
287120.0000   -0.39624
287160.0000   -0.42795
287200.0000    0.62837
287240.0000   -0.24497
287280.0000    0.12735
287320.0000    0.29390
287360.0000    0.54230
287400.0000    0.81832
287440.0000   -0.28283
287480.0000   -0.81548
287520.0000    0.21556
287560.0000    1.30422
287600.0000    0.89034
287640.0000    0.91965
287680.0000    1.45642
287720.0000    0.75477
287760.0000    0.39266
287800.0000    1.20225
287840.0000    0.23633
287880.0000    0.04536
287920.0000    0.41800
287960.0000    0.88089
288000.0000    0.67290
288040.0000    0.29762
288080.0000    1.17791
288120.0000    0.70130
288160.0000    1.18533
288200.0000    0.43948
288240.0000    1.03683
288280.0000    1.11213
288320.0000    0.92268
288360.0000    1.65310
288400.0000    0.61460
288440.0000    0.65084
288480.0000    0.65930
288520.0000    0.77339
288560.0000    0.86283
288600.0000    0.02255
288640.0000    0.61710
288680.0000   -0.51627
288720.0000   -1.28180
288760.0000    0.92336
288800.0000    0.67739
288840.0000    0.79203
288880.0000    1.59656
288920.0000    1.93009
288960.0000    1.64993
289000.0000    1.87569
289040.0000    1.14980
289080.0000    0.91817
289120.0000    0.91788
289160.0000    1.22935
289200.0000    0.27631
289240.0000    0.97531
289280.0000    0.31697
289320.0000    1.26918
289360.0000    1.01399
289400.0000    0.93495
289440.0000    1.81620
289480.0000    1.34868
289520.0000    0.82055
289560.0000    0.88809
289600.0000   -0.10154
289640.0000    1.21151
289680.0000    0.35495
289720.0000    0.73050
289760.0000    0.50147
289800.0000    0.88908
289840.0000    1.18716
289880.0000    1.07700
289920.0000    0.89161
289960.0000    0.06777
290000.0000    0.56426
290040.0000   -0.23610
290080.0000    0.87657
290120.0000    0.54050
290160.0000    1.01977
290200.0000    0.73602
290240.0000    1.08806
290280.0000    1.05044
290320.0000    0.96284
290360.0000    0.68896
290400.0000    1.60482
290440.0000    0.98457
290480.0000    0.72191
290520.0000    0.72312
290560.0000    0.20090
290600.0000    1.10716
290640.0000    1.25490
290680.0000    0.24611
290720.0000   -0.32914
290760.0000    0.93956
290800.0000    0.12777
290840.0000    0.27557
290880.0000    0.47775
290920.0000    0.32114
290960.0000    0.38602
291000.0000    0.63858
291040.0000    0.71832
291080.0000    0.97148
291120.0000    1.07689
291160.0000    0.34265
291200.0000    0.60893
291240.0000    1.40460
291280.0000    1.95198
291320.0000    0.51271
291360.0000    1.07971
291400.0000    1.58348
291440.0000    1.01343
291480.0000    0.58500
291520.0000    0.44585
291560.0000    1.37685
291600.0000    1.09638
291640.0000    1.66647
291680.0000    1.57944
291720.0000    1.09637
291760.0000    0.43889
291800.0000    0.74026
291840.0000    1.06389
291880.0000    0.75369
291920.0000    1.05004
291960.0000    1.16603
292000.0000    1.27526
292040.0000    1.81838
292080.0000    0.54461
292120.0000    0.42500
292160.0000    1.33667
292200.0000    1.36279
292240.0000    0.62370
292280.0000    0.42888
292320.0000    0.67354
292360.0000   -0.19160
292400.0000    0.74422
292440.0000    0.13909
292480.0000    0.33262
292520.0000    0.21908
292560.0000    0.19075
292600.0000    1.11356
292640.0000    0.39437
292680.0000    0.29499
292720.0000    0.13341
292760.0000    1.01653
292800.0000    0.35028
292840.0000    0.81435
292880.0000    1.07808
292920.0000    0.35389
292960.0000    0.06924
293000.0000    1.02637
293040.0000    1.46071
293080.0000    0.56031
293120.0000    1.43932
293160.0000    1.21239
293200.0000    0.15045
293240.0000    1.16855
293280.0000    1.51751
293320.0000    1.17625
293360.0000    1.24285
293400.0000   -0.10209
293440.0000    0.66275
293480.0000    1.28314
293520.0000    0.45777
293560.0000    1.09128
293600.0000   -0.31085
293640.0000    0.93996
293680.0000   -0.11123
293720.0000    0.74002
293760.0000    0.65669
293800.0000   -0.02257
293840.0000   -0.31490
293880.0000    0.21389
293920.0000    0.61670
293960.0000    1.15451
294000.0000    1.58815
294040.0000    0.85686
294080.0000   -0.17902
294120.0000    0.64809
294160.0000    0.58196
294200.0000   -0.08545
294240.0000    0.22736
294280.0000    0.00645
294320.0000    1.04113
294360.0000    1.24415
294400.0000    0.84939
294440.0000    1.55925
294480.0000    1.04455
294520.0000    0.94030
294560.0000    1.32934
294600.0000    1.58354
294640.0000    0.23666
294680.0000    0.66926
294720.0000    1.22311
294760.0000    0.31063
294800.0000    1.43940
294840.0000    0.79624
294880.0000    0.86641
294920.0000    0.51889
294960.0000    1.34467
295000.0000    1.05953
295040.0000   -0.17772
295080.0000    0.59541
295120.0000    0.68281
295160.0000    1.21017
295200.0000    0.51240
295240.0000    0.68337
295280.0000   -0.83976
295320.0000    1.39653
295360.0000    1.78723
295400.0000    1.06575
295440.0000    0.92459
295480.0000    1.61807
295520.0000    1.88042
295560.0000    1.98892
295600.0000    1.77723
295640.0000    0.83065
295680.0000    0.90525
295720.0000    0.37823
295760.0000   -0.11387
295800.0000    0.70487
295840.0000    0.91728
295880.0000    0.92238
295920.0000    0.00950
295960.0000   -0.00742
296000.0000    0.13984
296040.0000    0.71616
296080.0000    0.53924
296120.0000    0.09265
296160.0000    1.18283
296200.0000    1.94737
296240.0000    1.88689
296280.0000    1.59740
296320.0000    1.68129
296360.0000    1.27048
296400.0000    1.46107
296440.0000    0.52291
296480.0000    0.76976
296520.0000    0.76144
296560.0000    0.36930
296600.0000    0.60886
296640.0000   -0.29146
296680.0000    0.71666
296720.0000    0.65844
296760.0000    0.25940
296800.0000   -0.29755
296840.0000    0.19321
296880.0000    0.92624
296920.0000    0.68254
296960.0000    0.93702
297000.0000    0.77134
297040.0000    0.47836
297080.0000    0.57607
297120.0000    1.07969
297160.0000    0.93535
297200.0000    0.64729
297240.0000    1.07093
297280.0000    1.16334
297320.0000    0.67045
297360.0000    0.63445
297400.0000   -0.12073
297440.0000   -0.19433
297480.0000    0.51449
297520.0000    0.34829
297560.0000    0.46423
297600.0000    0.67909
297640.0000    0.29079
297680.0000    0.92158
297720.0000    1.83770
297760.0000    1.33662
297800.0000    1.20415
297840.0000    1.42696
297880.0000    0.59309
297920.0000    0.39514
297960.0000    0.37068
298000.0000    0.25868
298040.0000    0.73086
298080.0000    1.21962
298120.0000   -0.14286
298160.0000    0.64462
298200.0000    0.09049
298240.0000    0.49070
298280.0000   -0.25432
298320.0000    0.75530
298360.0000   -0.06829
298400.0000   -0.59906
298440.0000   -1.11657
298480.0000   -0.70969
298520.0000   -0.51812
298560.0000    1.06827
298600.0000    0.84166
298640.0000    0.81694
298680.0000    0.35533
298720.0000    1.75433
298760.0000    0.88915
298800.0000    1.35749
298840.0000    1.19357
298880.0000    1.66114
298920.0000    1.01893
298960.0000    1.06560
299000.0000    1.69807
299040.0000    1.35637
299080.0000    0.50321
299120.0000    0.26207
299160.0000    0.18131
299200.0000   -0.14583
299240.0000    0.33358
299280.0000    1.39331
299320.0000    1.03062
299360.0000    1.29717
299400.0000    0.85089
299440.0000    1.39991
299480.0000    0.99257
299520.0000    1.10130
299560.0000    0.92540
299600.0000    1.02908
299640.0000   -0.17525
299680.0000    0.25504
299720.0000   -0.33211
299760.0000   -0.23379
299800.0000    0.24335
299840.0000    0.43052
299880.0000    1.17587
299920.0000    1.06648
299960.0000    0.89357
300000.0000    1.33486
300040.0000    1.28919
300080.0000    1.37589
300120.0000    1.16011
300160.0000    0.68209
300200.0000    0.83775
300240.0000    0.78779
300280.0000   -0.08195
300320.0000    0.01931
300360.0000    0.71975
300400.0000    0.21120
300440.0000   -0.24030
300480.0000    0.25169
300520.0000   -0.12281
300560.0000    0.50764
300600.0000    0.71267
300640.0000   -0.43436
300680.0000   -0.47188
300720.0000    0.90636
300760.0000    0.02717
300800.0000    0.07061
300840.0000   -0.07319
300880.0000    0.98369
300920.0000    1.31722
300960.0000   -0.23237
301000.0000   -0.37696
301040.0000   -0.29883
301080.0000   -0.08160
301120.0000    0.22294
301160.0000   -0.44378
301200.0000   -1.25640
301240.0000   -0.18715
301280.0000   -1.07246
301320.0000   -0.75456
301360.0000   -0.91875
301400.0000    0.09107
301440.0000   -0.66560
301480.0000   -0.27646
301520.0000    0.08187
301560.0000    0.36696
301600.0000    0.24585
301640.0000   -0.11944
301680.0000   -0.61545
301720.0000   -0.09376
301760.0000   -0.21633
301800.0000   -0.10799
301840.0000    0.13190
301880.0000   -0.52683
301920.0000    0.28409
301960.0000    0.11339
302000.0000    0.84616
302040.0000    0.36499
302080.0000    0.01983
302120.0000   -0.22394
302160.0000    0.15937
302200.0000   -0.55276
302240.0000   -0.32311
302280.0000    0.63965
302320.0000    0.08766
302360.0000    0.37887
302400.0000    0.44232
302440.0000    0.11112
302480.0000    0.82494
302520.0000    0.39892
302560.0000    0.65775
302600.0000    0.94981
302640.0000    1.19295
302680.0000    0.72573
302720.0000    0.22177
302760.0000   -0.03236
302800.0000    0.52767
302840.0000    0.53833
302880.0000    0.18307
302920.0000    1.01689
302960.0000    0.60682
303000.0000    0.02556
303040.0000    0.25100
303080.0000    0.80921
303120.0000    1.05347
303160.0000    0.99116
303200.0000    0.34869
303240.0000    1.02545
303280.0000    0.40237
303320.0000    0.78023
303360.0000    1.39704
303400.0000    1.08812
303440.0000    1.59055
303480.0000    1.75101
303520.0000    1.37848
303560.0000    1.28748
303600.0000    2.07118
303640.0000   -0.48337
303680.0000    0.65841
303720.0000    0.74133
303760.0000    1.29162
303800.0000    0.87449
303840.0000    0.55962
303880.0000    0.87383
303920.0000    1.25619
303960.0000    1.17045
304000.0000   -0.20133
304040.0000   -0.27367
304080.0000    0.39184
304120.0000    0.54218
304160.0000   -0.06278
304200.0000    0.51425
304240.0000    0.97160
304280.0000    0.56646
304320.0000    0.07198
304360.0000    0.51802
304400.0000    0.27716
304440.0000    0.81867
304480.0000    0.97738
304520.0000    1.22550
304560.0000    0.28511
304600.0000   -0.10908
304640.0000   -0.00633
304680.0000   -0.26013
304720.0000    0.28514
304760.0000    1.37017
304800.0000    0.94722
304840.0000    1.82101
304880.0000    0.85640
304920.0000   -0.22395
304960.0000    1.44982
305000.0000   -0.19503
305040.0000    1.16050
305080.0000    0.81328
305120.0000    1.43128
305160.0000    1.53078
305200.0000    1.53776
305240.0000    1.22950
305280.0000   -0.07197
305320.0000   -0.02026
305360.0000    0.13536
305400.0000    0.33469
305440.0000    0.70140
305480.0000    0.05280
305520.0000    0.99082
305560.0000    1.06957
305600.0000    0.28730
305640.0000    1.31137
305680.0000    0.25107
305720.0000    0.46662
305760.0000    1.26094
305800.0000    0.29052
305840.0000    1.05102
305880.0000    1.97715
305920.0000    0.86321
305960.0000    1.04334
306000.0000    0.60926
306040.0000    1.19856
306080.0000    0.40228
306120.0000   -0.30527
306160.0000   -0.29596
306200.0000    0.77155
306240.0000    0.88060
306280.0000    1.22925
306320.0000    1.30180
306360.0000    0.30600
306400.0000    1.03310
306440.0000   -0.21739
306480.0000    0.65768
306520.0000    1.59599
306560.0000    1.74296
306600.0000    1.70467
306640.0000    1.41377
306680.0000    0.60862
306720.0000    0.59464
306760.0000    0.64539
306800.0000    0.80927
306840.0000    0.44173
306880.0000    1.77759
306920.0000    1.26358
306960.0000    1.41427
307000.0000    1.01102
307040.0000    0.74220
307080.0000    1.05330
307120.0000    1.24919
307160.0000    0.79390
307200.0000   -0.45599
307240.0000   -0.16399
307280.0000    1.09674
307320.0000    0.20611
307360.0000    1.37644
307400.0000    1.71320
307440.0000    1.11303
307480.0000    1.41107
307520.0000    1.04487
307560.0000    0.22281
307600.0000    0.27177
307640.0000    0.12544
307680.0000    1.38168
307720.0000    0.75734
307760.0000    0.82632
307800.0000    1.61475
307840.0000    1.44385
307880.0000    1.42583
307920.0000    1.95405
307960.0000    1.93213
308000.0000    1.40916
308040.0000    0.90224
308080.0000    0.88174
308120.0000    0.35312
308160.0000    0.42852
308200.0000    1.09752
308240.0000    0.94387
308280.0000    1.19075
308320.0000    1.55779
308360.0000    1.50359
308400.0000    1.55767
308440.0000    1.52241
308480.0000    1.56932
308520.0000    1.05678
308560.0000    0.69191
308600.0000    1.15778
308640.0000    2.39093
308680.0000    1.16433
308720.0000    0.52040
308760.0000   -0.25994
308800.0000    0.19250
308840.0000    1.18474
308880.0000    0.87754
308920.0000    1.66791
308960.0000    1.47023
309000.0000    1.42487
309040.0000    1.26803
309080.0000    1.47414
309120.0000    2.34528
309160.0000    0.97718
309200.0000    2.30649
309240.0000    2.20313
309280.0000    2.32410
309320.0000    1.58963
309360.0000    0.63116
309400.0000    2.06401
309440.0000    1.05011
309480.0000    1.22454
309520.0000    1.49568
309560.0000    1.34534
309600.0000    0.05459
309640.0000    0.74518
309680.0000    1.13073
309720.0000    1.03251
309760.0000    2.25156
309800.0000    1.48596
309840.0000    1.57875
309880.0000    0.99018
309920.0000    0.36991
309960.0000    0.56041
310000.0000    0.81100
310040.0000    0.97354
310080.0000    0.37368
310120.0000    0.67728
310160.0000    0.73554
310200.0000    1.73473
310240.0000    0.33938
310280.0000    0.16184
310320.0000   -0.08869
310360.0000    0.39413
310400.0000    0.57408
310440.0000    0.83829
310480.0000    1.29390
310520.0000    0.95517
310560.0000    0.73184
310600.0000    1.48110
310640.0000    1.28531
310680.0000    1.57396
310720.0000    0.75555
310760.0000    0.35639
310800.0000    0.54606
310840.0000    0.66868
310880.0000    0.40369
310920.0000    0.35701
310960.0000    1.70707
311000.0000    1.65117
311040.0000    0.90894
311080.0000    1.84383
311120.0000    1.12378
311160.0000    1.22274
311200.0000    0.69543
311240.0000    1.08472
311280.0000    0.85386
311320.0000    0.81105
311360.0000    0.43971
311400.0000    0.69182
311440.0000    0.63371
311480.0000    1.17769
311520.0000    0.68919
311560.0000    1.39591
311600.0000    1.91190
311640.0000    1.38783
311680.0000    0.44486
311720.0000    1.21996
311760.0000    1.42578
311800.0000    2.72410
311840.0000    1.58413
311880.0000    1.19114
311920.0000    0.86110
311960.0000    0.60501
312000.0000    1.12251
312040.0000    1.26963
312080.0000    0.37509
312120.0000    0.04857
312160.0000    0.97218
312200.0000    1.30341
312240.0000    0.72080
312280.0000    0.49397
312320.0000    0.61947
312360.0000    1.22111
312400.0000    1.23891
312440.0000    1.07150
312480.0000    0.43783
312520.0000    1.58215
312560.0000    1.59216
312600.0000    1.58770
312640.0000    0.80494
312680.0000    1.01333
312720.0000    1.29405
312760.0000    0.68205
312800.0000    1.43316
312840.0000    0.71379
312880.0000    0.73732
312920.0000    1.28888
312960.0000   -0.03162
313000.0000    0.00375
313040.0000   -0.10093
313080.0000    0.87587
313120.0000    1.42528
313160.0000    1.26186
313200.0000    0.39807
313240.0000    0.85757
313280.0000    0.98656
313320.0000    0.64988
313360.0000    1.34224
313400.0000    1.61078
313440.0000    0.87957
313480.0000    1.98762
313520.0000    1.16621
313560.0000    1.53892
313600.0000    0.66116
313640.0000    1.15625
313680.0000    1.57640
313720.0000    0.64300
313760.0000    1.19463
313800.0000    1.28908
313840.0000    0.80542
313880.0000    1.05948
313920.0000    0.73380
313960.0000    0.96286
314000.0000    0.37820
314040.0000    0.70265
314080.0000    1.00695
314120.0000    0.53149
314160.0000    0.35626
314200.0000    0.06417
314240.0000    0.79850
314280.0000    2.22679
314320.0000    0.77273
314360.0000    2.07114
314400.0000    1.81507
314440.0000    2.22373
314480.0000    1.11622
314520.0000    1.91358
314560.0000    1.21898
314600.0000    0.64393
314640.0000    1.04237
314680.0000    0.80806
314720.0000    1.71978
314760.0000    1.48574
314800.0000    0.71846
314840.0000    0.81164
314880.0000    1.42185
314920.0000    1.16378
314960.0000    0.51707
315000.0000    0.03605
315040.0000    0.36746
315080.0000    0.66876
315120.0000    0.61422
315160.0000   -0.26469
315200.0000   -0.82949
315240.0000    0.41991
315280.0000    0.99767
315320.0000    0.65184
315360.0000    0.61160
315400.0000    0.35256
315440.0000   -0.01735
315480.0000   -0.13866
315520.0000   -0.06124
315560.0000    0.20004
315600.0000    0.00797
315640.0000    0.02496
315680.0000   -0.46126
315720.0000   -0.19371
315760.0000    0.20066
315800.0000   -0.34781
315840.0000   -1.08568
315880.0000   -1.12370
315920.0000   -0.24523
315960.0000   -1.61491
316000.0000   -0.77239
316040.0000   -0.91259
316080.0000   -1.11682
316120.0000   -0.98986
316160.0000   -0.89409
316200.0000   -0.97235
316240.0000   -0.28516
316280.0000   -1.10552
316320.0000   -1.11379
316360.0000   -1.01850
316400.0000   -0.84794
316440.0000   -0.46746
316480.0000   -0.72191
316520.0000    0.79117
316560.0000    0.66448
316600.0000   -0.53103
316640.0000   -0.55174
316680.0000   -0.38150
316720.0000   -0.43775
316760.0000   -0.42291
316800.0000   -0.13328
316840.0000    0.15735
316880.0000   -0.55740
316920.0000   -0.21949
316960.0000   -0.21087
317000.0000    0.12764
317040.0000   -0.43167
317080.0000    1.09111
317120.0000   -0.05879
317160.0000   -0.24788
317200.0000    0.04078
317240.0000    0.24119
317280.0000   -0.06604
317320.0000   -0.16193
317360.0000   -0.60676
317400.0000   -0.33410
317440.0000   -0.11873
317480.0000    0.35671
317520.0000    0.30626
317560.0000    0.37523
317600.0000   -0.11279
317640.0000    0.37097
317680.0000    0.27178
317720.0000    0.33766
317760.0000   -0.38351
317800.0000    0.30672
317840.0000   -0.37127
317880.0000   -0.37811
317920.0000   -0.28100
317960.0000   -0.04537
318000.0000    0.34737
318040.0000   -0.34855
318080.0000   -0.68197
318120.0000    0.02029
318160.0000   -1.37516
318200.0000   -0.63768
318240.0000   -0.05603
318280.0000    0.38733
318320.0000    0.55282
318360.0000   -0.20498
318400.0000   -1.31936
318440.0000   -0.15442
318480.0000   -0.20689
318520.0000   -0.90552
318560.0000   -1.14886
318600.0000   -1.34427
318640.0000   -0.56017
318680.0000   -1.05406
318720.0000    0.59929
318760.0000   -0.53960
318800.0000    0.30128
318840.0000   -0.24314
318880.0000   -0.90103
318920.0000   -0.88363
318960.0000   -0.98554
319000.0000   -0.55918
319040.0000   -0.85922
319080.0000   -0.06211
319120.0000    0.04363
319160.0000    1.11190
319200.0000    0.05499
319240.0000    0.25327
319280.0000   -0.42169
319320.0000   -0.39238
319360.0000   -0.65706
319400.0000    0.14514
319440.0000    0.68944
319480.0000    0.99707
319520.0000    0.26121
319560.0000    0.89055
319600.0000    0.84173
319640.0000    0.98919
319680.0000    0.53547
319720.0000    1.09687
319760.0000    1.31488
319800.0000    0.63827
319840.0000    0.98224
319880.0000    0.72581
319920.0000    0.51315
319960.0000    0.84394
320000.0000    1.03700
320040.0000   -0.03189
320080.0000   -0.06023
320120.0000    0.17760
320160.0000    1.15536
320200.0000    0.58325
320240.0000    0.27462
320280.0000    0.26118
320320.0000    0.69133
320360.0000    0.22565
320400.0000    0.29588
320440.0000    0.38857
320480.0000   -0.47474
320520.0000   -0.48148
320560.0000    0.29136
320600.0000    0.19637
320640.0000    0.36196
320680.0000   -0.01807
320720.0000    0.39066
320760.0000    0.42761
320800.0000    0.39065
320840.0000   -0.34335
320880.0000    0.47679
320920.0000    0.09790
320960.0000    0.64921
321000.0000    0.03214
321040.0000    0.14009
321080.0000    0.26972
321120.0000    0.19143
321160.0000    0.60939
321200.0000    0.03463
321240.0000    0.68205
321280.0000    0.29202
321320.0000    0.42923
321360.0000   -0.74472
321400.0000   -0.28544
321440.0000    0.01518
321480.0000   -0.32804
321520.0000    0.26127
321560.0000    0.46687
321600.0000    0.50297
321640.0000    0.63800
321680.0000   -0.13049
321720.0000    0.47440
321760.0000   -0.43002
321800.0000   -0.73522
321840.0000   -0.07396
321880.0000   -0.34919
321920.0000   -0.21902
321960.0000   -0.10426
322000.0000    0.01114
322040.0000   -0.00913
322080.0000    0.57919
322120.0000   -0.58008
322160.0000   -0.76488
322200.0000   -0.74482
322240.0000    0.38306
322280.0000   -1.12902
322320.0000   -0.01344
322360.0000   -0.70265
322400.0000   -0.13186
322440.0000    0.77917
322480.0000    0.24144
322520.0000   -0.01400
322560.0000   -0.13467
322600.0000   -0.53317
322640.0000    0.15500
322680.0000   -0.69111
322720.0000   -0.19560
322760.0000   -0.51389
322800.0000   -1.14431
322840.0000   -0.00941
322880.0000   -1.43783
322920.0000   -1.32214
322960.0000   -0.44665
323000.0000   -0.50882
323040.0000    0.16188
323080.0000   -0.45601
323120.0000   -0.02279
323160.0000   -0.57492
323200.0000    0.12237
323240.0000    0.02048
323280.0000    0.34467
323320.0000    0.11968
323360.0000   -0.64765
323400.0000   -0.19707
323440.0000   -0.10983
323480.0000   -0.32074
323520.0000    0.08579
323560.0000    0.52473
323600.0000   -0.11856
323640.0000   -0.15052
323680.0000   -0.60714
323720.0000    0.44466
323760.0000    0.30802
323800.0000    0.16208
323840.0000    0.27227
323880.0000    0.20144
323920.0000    0.19437
323960.0000   -0.44626
324000.0000   -0.29040
324040.0000    0.13506
324080.0000    0.09315
324120.0000    0.85082
324160.0000   -0.38911
324200.0000   -0.08750
324240.0000   -0.05901
324280.0000   -0.54878
324320.0000   -0.13076
324360.0000   -0.10171
324400.0000   -0.18646
324440.0000   -0.77807
324480.0000   -0.41582
324520.0000   -0.58934
324560.0000   -0.85297
324600.0000   -0.16702
324640.0000   -0.14375
324680.0000   -0.08310
324720.0000   -0.55894
324760.0000    0.07920
324800.0000   -0.13345
324840.0000   -0.23431
324880.0000    0.03874
324920.0000   -0.35914
324960.0000    0.17292
325000.0000   -0.84670
325040.0000    0.08797
325080.0000   -0.52163
325120.0000   -0.32630
325160.0000   -0.40265
325200.0000   -0.39975
325240.0000   -0.28116
325280.0000   -0.65736
325320.0000   -0.49056
325360.0000   -0.47732
325400.0000   -0.19953
325440.0000   -0.26450
325480.0000   -0.36560
325520.0000   -0.69951
325560.0000   -0.70543
325600.0000    0.45066
325640.0000    0.25245
325680.0000   -0.20680
325720.0000    0.32034
325760.0000   -0.35384
325800.0000    0.29045
325840.0000   -0.24002
325880.0000    0.49385
325920.0000    0.83062
325960.0000    0.25066
326000.0000    0.62337
326040.0000   -0.70313
326080.0000   -0.12556
326120.0000   -0.40871
326160.0000    0.14712
326200.0000    0.31833
326240.0000   -1.23190
326280.0000   -0.31805
326320.0000   -0.07535
326360.0000   -0.98034
326400.0000   -0.52387
326440.0000   -0.09763
326480.0000    0.59145
326520.0000    0.30578
326560.0000    1.03056
326600.0000    1.00115
326640.0000    0.11076
326680.0000   -0.31889
326720.0000    0.19557
326760.0000    0.39787
326800.0000    1.16873
326840.0000    0.83381
326880.0000    0.94623
326920.0000   -0.11513
326960.0000    0.19576
327000.0000    0.22992
327040.0000    0.76931
327080.0000    0.43004
327120.0000   -0.12696
327160.0000   -0.87234
327200.0000   -0.44344
327240.0000   -0.52263
327280.0000   -1.29962
327320.0000   -0.20399
327360.0000   -0.78623
327400.0000   -1.36923
327440.0000   -0.63395
327480.0000   -0.64980
327520.0000   -1.00143
327560.0000   -0.88386
327600.0000   -1.14056
327640.0000   -1.05813
327680.0000   -1.56277
327720.0000   -1.23083
327760.0000   -1.74443
327800.0000   -1.85077
327840.0000   -0.72990
327880.0000   -0.47693
327920.0000   -0.84566
327960.0000    0.15857
328000.0000   -0.53697
328040.0000   -1.33032
328080.0000   -1.00621
328120.0000   -1.70841
328160.0000   -0.50750
328200.0000   -1.48014
328240.0000   -3.25953
328280.0000   -1.00635
328320.0000   -1.99143
328360.0000   -2.61948
328400.0000   -2.04640
328440.0000   -1.59602
328480.0000   -2.65936
328520.0000   -1.57531
328560.0000   -1.09729
328600.0000   -1.63162
328640.0000   -1.72924
328680.0000   -0.35276
328720.0000   -1.14687
328760.0000   -0.25831
328800.0000   -1.05636
328840.0000   -0.70143
328880.0000   -0.46107
328920.0000    0.08983
328960.0000   -1.57087
329000.0000   -1.27550
329040.0000   -1.45517
329080.0000   -0.97300
329120.0000   -0.64222
329160.0000   -0.47831
329200.0000    1.00414
329240.0000    1.07914
329280.0000    0.37673
329320.0000   -0.50158
329360.0000    0.03673
329400.0000   -1.05775
329440.0000   -0.78288
329480.0000   -0.15060
329520.0000    0.05792
329560.0000    1.01320
329600.0000    1.02342
329640.0000    0.54834
329680.0000    0.66229
329720.0000    0.68644
329760.0000   -0.15361
329800.0000   -0.08168
329840.0000   -0.48817
329880.0000   -0.23104
329920.0000   -0.62296
329960.0000   -0.68467
330000.0000    1.18826
330040.0000    0.55807
330080.0000   -0.40467
330120.0000    0.44072
330160.0000    1.24675
330200.0000   -0.71752
330240.0000   -1.40788
330280.0000   -0.95164
330320.0000   -0.46881
330360.0000   -0.59625
330400.0000   -0.51154
330440.0000   -0.30696
330480.0000   -0.07361
330520.0000    0.41393
330560.0000    0.28659
330600.0000    0.33796
330640.0000   -0.36828
330680.0000    0.92009
330720.0000    1.21118
330760.0000    0.24611
330800.0000    1.33904
330840.0000    0.48421
330880.0000    0.42401
330920.0000    0.20678
330960.0000   -0.09449
331000.0000    0.05127
331040.0000   -0.08255
331080.0000   -0.36882
331120.0000    0.52140
331160.0000   -0.41728
331200.0000    1.07779
331240.0000    1.59014
331280.0000    1.31274
331320.0000    1.40575
331360.0000    0.56692
331400.0000    0.91115
331440.0000    1.86337
331480.0000    0.63850
331520.0000    1.33181
331560.0000    1.05091
331600.0000    1.21694
331640.0000    0.67260
331680.0000   -0.22957
331720.0000   -0.01302
331760.0000    1.19566
331800.0000    0.61002
331840.0000    0.86440
331880.0000    0.61456
331920.0000    1.21826
331960.0000    0.98456
332000.0000    0.78555
332040.0000   -0.34096
332080.0000    0.18360
332120.0000    0.39025
332160.0000    0.59243
332200.0000    0.12968
332240.0000   -0.38656
332280.0000   -0.34200
332320.0000   -0.21728
332360.0000   -0.53543
332400.0000    0.47085
332440.0000   -0.20577
332480.0000   -0.62135
332520.0000    0.52440
332560.0000    0.74870
332600.0000    0.77837
332640.0000    0.21213
332680.0000    1.25930
332720.0000    0.46106
332760.0000   -0.61804
332800.0000   -0.52796
332840.0000   -0.13189
332880.0000    0.50440
332920.0000   -0.40916
332960.0000    0.46884
333000.0000    1.28898
333040.0000    0.27072
333080.0000   -0.30350
333120.0000   -1.19218
333160.0000   -1.02044
333200.0000   -1.80566
333240.0000    0.18850
333280.0000   -0.71476
333320.0000    0.92440
333360.0000    0.51395
333400.0000    0.96162
333440.0000    0.84647
333480.0000   -0.07072
333520.0000    0.41225
333560.0000    0.81809
333600.0000    1.37723
333640.0000    1.24720
333680.0000    0.83996
333720.0000    1.05369
333760.0000    0.76904
333800.0000    2.31111
333840.0000    2.69812
333880.0000    1.64861
333920.0000    2.54499
333960.0000    2.74103
334000.0000    2.02140
334040.0000    2.81658
334080.0000    1.01360
334120.0000    1.57354
334160.0000    1.89692
334200.0000    2.35973
334240.0000    1.84222
334280.0000    0.90932
334320.0000    0.70105
334360.0000    1.19951
334400.0000    0.36548
334440.0000    0.70525
334480.0000    0.76532
334520.0000    1.91596
334560.0000    1.03460
334600.0000    0.72008
334640.0000    0.47716
334680.0000    1.62785
334720.0000    1.74406
334760.0000    1.37553
334800.0000    1.24373
334840.0000    0.68918
334880.0000    0.81435
334920.0000    1.07233
334960.0000    0.17476
335000.0000   -1.11251
335040.0000   -0.47018
335080.0000    0.18957
335120.0000   -0.01739
335160.0000    0.62044
335200.0000   -0.41157
335240.0000   -0.02302
335280.0000    0.07763
335320.0000    0.09889
335360.0000   -0.44807
335400.0000   -0.16060
335440.0000    0.52290
335480.0000    0.61903
335520.0000    0.39596
335560.0000   -0.43419
335600.0000    0.45085
335640.0000    0.72602
335680.0000    0.87382
335720.0000    0.67816
335760.0000    1.02342
335800.0000    1.42305
335840.0000    1.42429
335880.0000    1.32248
335920.0000    1.27758
335960.0000    1.87846
336000.0000    1.53021
336040.0000    0.92485
336080.0000    1.91783
336120.0000    1.31748
336160.0000    1.88460
336200.0000    1.31459
336240.0000    1.68533
336280.0000    0.80299
336320.0000    1.17716
336360.0000    2.34501
336400.0000    0.59373
336440.0000    1.31529
336480.0000    0.44174
336520.0000    0.06529
336560.0000    0.34798
336600.0000    0.35243
336640.0000    0.72382
336680.0000    0.88152
336720.0000    0.76959
336760.0000   -0.31770
336800.0000    0.51687
336840.0000    0.26144
336880.0000   -0.35626
336920.0000    0.54801
336960.0000   -0.00088
337000.0000    0.18207
337040.0000   -0.43030
337080.0000   -0.89403
337120.0000   -0.89809
337160.0000   -0.80783
337200.0000   -0.29404
337240.0000   -0.82458
337280.0000   -0.57590
337320.0000   -1.56852
337360.0000   -0.45447
337400.0000   -0.14914
337440.0000   -0.29025
337480.0000   -0.74555
337520.0000   -0.81339
337560.0000   -0.95802
337600.0000   -0.83604
337640.0000   -1.20268
337680.0000   -1.15045
337720.0000   -1.66816
337760.0000   -0.25541
337800.0000   -0.35392
337840.0000    0.34767
337880.0000   -0.37621
337920.0000   -0.14695
337960.0000    0.83758
338000.0000   -0.88103
338040.0000    0.35254
338080.0000   -1.31629
338120.0000   -0.95426
338160.0000   -0.28496
338200.0000   -0.79487
338240.0000   -1.70985
338280.0000   -0.61208
338320.0000   -0.75160
338360.0000   -0.52055
338400.0000   -1.08064
338440.0000   -1.16811
338480.0000   -0.57827
338520.0000   -1.61686
338560.0000   -0.27130
338600.0000    1.01120
338640.0000    2.09275
338680.0000    2.29826
338720.0000    0.71412
338760.0000   -0.12666
338800.0000    1.86715
338840.0000    1.64694
338880.0000    1.88278
338920.0000    0.55727
338960.0000    0.56572
339000.0000    0.67104
339040.0000    0.31517
339080.0000    0.07289
339120.0000   -0.65302
339160.0000    0.20700
339200.0000   -0.49366
339240.0000    0.74301
339280.0000    1.08999
339320.0000    0.18888
339360.0000    1.32143
339400.0000    0.82981
339440.0000    0.40865
339480.0000   -0.17647
339520.0000   -0.11036
339560.0000   -0.60030
339600.0000   -2.08025
339640.0000   -0.88621
339680.0000   -1.32539
339720.0000   -0.43635
339760.0000   -0.01393
339800.0000    0.44945
339840.0000   -0.03919
339880.0000    0.56473
339920.0000    0.37568
339960.0000   -0.00749
340000.0000    0.40649
340040.0000    0.18887
340080.0000    1.07460
340120.0000    1.08864
340160.0000    1.07488
340200.0000    0.87031
340240.0000    0.49294
340280.0000    0.71003
340320.0000    0.52881
340360.0000    1.23111
340400.0000    0.43039
340440.0000    1.67419
340480.0000   -0.00055
340520.0000    0.48076
340560.0000   -0.49783
340600.0000   -0.27241
340640.0000    0.42803
340680.0000   -0.02746
340720.0000    0.64163
340760.0000    0.30010
340800.0000    0.52736
340840.0000    0.07426
340880.0000    0.54149
340920.0000    1.87134
340960.0000    1.22426
341000.0000    1.40238
341040.0000    0.66707
341080.0000    2.13062
341120.0000    0.92311
341160.0000    1.09393
341200.0000    1.93643
341240.0000    1.69157
341280.0000    1.04911
341320.0000    1.01390
341360.0000    1.34391
341400.0000    1.50736
341440.0000    0.50617
341480.0000    0.83564
341520.0000    1.51542
341560.0000    1.33944
341600.0000    0.70362
341640.0000    0.55402
341680.0000    0.37174
341720.0000    0.51980
341760.0000    0.03095
341800.0000   -0.03433
341840.0000   -0.47771
341880.0000    0.24819
341920.0000    0.93425
341960.0000   -0.33434
342000.0000   -1.02350
342040.0000    0.59162
342080.0000    1.05258
342120.0000   -0.60349
342160.0000   -0.12958
342200.0000    0.73177
342240.0000    0.73026
342280.0000    1.72091
342320.0000    0.69539
342360.0000    0.45701
342400.0000   -1.16060
342440.0000   -0.27051
342480.0000    0.07876
342520.0000    0.54893
342560.0000    0.30552
342600.0000    0.33389
342640.0000    0.12381
342680.0000    0.93278
342720.0000    0.53120
342760.0000    1.08151
342800.0000    0.55693
342840.0000    0.97733
342880.0000    1.47434
342920.0000    1.29766
342960.0000    1.14836
343000.0000    0.95503
343040.0000    1.87574
343080.0000    1.19360
343120.0000    1.77005
343160.0000    0.67713
343200.0000    1.06640
343240.0000    1.37908
343280.0000    1.63885
343320.0000    1.50173
343360.0000    0.87680
343400.0000    1.17616
343440.0000    1.20284
343480.0000    0.53908
343520.0000    0.01233
343560.0000    1.03328
343600.0000   -0.79744
343640.0000    0.39243
343680.0000    0.07099
343720.0000    0.21567
343760.0000   -0.34563
343800.0000    0.16469
343840.0000    1.17147
343880.0000   -0.15399
343920.0000    0.11218
343960.0000    0.34790
344000.0000    0.81283
344040.0000    1.35251
344080.0000    1.64347
344120.0000    1.87932
344160.0000    0.56473
344200.0000    0.81262
344240.0000    2.04800
344280.0000    0.06544
344320.0000   -0.52266
344360.0000   -0.56301
344400.0000    0.01016
344440.0000    0.19918
344480.0000   -0.20538
344520.0000   -1.38471
344560.0000    0.16666
344600.0000   -1.11668
344640.0000   -1.01440
344680.0000   -0.12288
344720.0000   -0.64387
344760.0000   -0.67144
344800.0000   -1.03787
344840.0000    0.38378
344880.0000   -1.18721
344920.0000   -0.06838
344960.0000   -0.48352
345000.0000   -0.23761
345040.0000   -0.39311
345080.0000    0.01445
345120.0000   -0.20827
345160.0000   -0.41521
345200.0000   -0.14235
345240.0000   -1.75467
345280.0000   -1.01523
345320.0000   -1.28233
345360.0000   -0.06100
345400.0000   -0.26311
345440.0000    0.46302
345480.0000   -0.13208
345520.0000    1.34483
345560.0000   -0.32406
345600.0000   -0.87710
345640.0000    0.22138
345680.0000   -0.32046
345720.0000   -0.80238
345760.0000    0.04975
345800.0000   -0.23159
345840.0000    0.03284
345880.0000   -0.24028
345920.0000   -0.12420
345960.0000   -0.12584
346000.0000   -1.06833
346040.0000   -0.61827
346080.0000    0.55886
346120.0000    0.74011
346160.0000   -0.22242
346200.0000   -0.63032
346240.0000   -1.31576
346280.0000   -1.86880
346320.0000   -1.29099
346360.0000   -1.50315
346400.0000   -1.30122
346440.0000   -1.17402
346480.0000   -0.29177
346520.0000   -1.22877
346560.0000   -0.56093
346600.0000   -1.41782
346640.0000   -0.95051
346680.0000   -1.11617
346720.0000   -2.27510
346760.0000   -1.15640
346800.0000   -0.92062
346840.0000   -1.31982
346880.0000   -0.81664
346920.0000   -0.18782
346960.0000   -1.05883
347000.0000   -0.63735
347040.0000   -0.06046
347080.0000   -0.83016
347120.0000   -1.79690
347160.0000   -0.45359
347200.0000   -0.06431
347240.0000    0.12189
347280.0000    0.82590
347320.0000    0.09121
347360.0000   -0.72705
347400.0000    0.54946
347440.0000   -0.50776
347480.0000   -0.64904
347520.0000   -0.18891
347560.0000    0.25996
347600.0000   -0.29514
347640.0000   -0.05557
347680.0000   -0.27943
347720.0000    0.04583
347760.0000    0.40003
347800.0000   -0.37587
347840.0000    0.00321
347880.0000    0.77451
347920.0000   -0.66558
347960.0000    0.17511
348000.0000   -0.28816
348040.0000    0.50200
348080.0000    0.84007
348120.0000    1.21375
348160.0000    1.08634
348200.0000    1.55897
348240.0000    0.42413
348280.0000   -0.44520
348320.0000    0.08081
348360.0000   -0.63671
348400.0000   -0.87551
348440.0000   -0.21297
348480.0000   -0.42446
348520.0000   -0.09706
348560.0000   -0.27415
348600.0000   -0.25779
348640.0000   -0.47120
348680.0000    0.61806
348720.0000   -0.44386
348760.0000   -0.93613
348800.0000   -0.59966
348840.0000   -0.73306
348880.0000   -0.76179
348920.0000   -0.25367
348960.0000    0.34964
349000.0000   -0.94220
349040.0000   -0.43137
349080.0000   -0.39841
349120.0000    0.81350
349160.0000    1.41983
349200.0000    1.41392
349240.0000    0.73206
349280.0000    0.99533
349320.0000    1.38784
349360.0000    1.17804
349400.0000    0.53981
349440.0000    2.00466
349480.0000    0.70874
349520.0000    1.50346
349560.0000    1.41599
349600.0000    1.98883
349640.0000    1.66545
349680.0000    1.16575
349720.0000    1.77290
349760.0000    1.17382
349800.0000    1.51204
349840.0000    1.06634
349880.0000    0.56221
349920.0000    0.38531
349960.0000    1.58615
350000.0000    1.87497
350040.0000    0.80394
350080.0000    1.17906
350120.0000    1.45573
350160.0000    1.11085
350200.0000    1.30297
350240.0000    2.08946
350280.0000    1.22300
350320.0000    0.99146
350360.0000    2.12525
350400.0000    1.49085
350440.0000    1.41369
350480.0000    1.34388
350520.0000    1.93623
350560.0000    2.03233
350600.0000    1.09444
350640.0000    1.15495
350680.0000    0.88374
350720.0000    0.92796
350760.0000    1.07846
350800.0000    1.22516
350840.0000    1.17286
350880.0000    1.95254
350920.0000    0.58327
350960.0000    0.35098
351000.0000    1.24941
351040.0000    2.39010
351080.0000    2.03256
351120.0000    2.69493
351160.0000    1.46111
351200.0000    2.70259
351240.0000    1.65378
351280.0000    2.11087
351320.0000    1.61530
351360.0000    2.16488
351400.0000    2.47819
351440.0000    2.93443
351480.0000    2.26319
351520.0000    2.44484
351560.0000    2.04456
351600.0000    2.14965
351640.0000    1.56470
351680.0000    2.04237
351720.0000    2.36784
351760.0000    2.04363
351800.0000    1.43073
351840.0000    1.59714
351880.0000    1.68783
351920.0000    1.63755
351960.0000    2.90141
352000.0000    2.89621
352040.0000    2.22177
352080.0000    0.37996
352120.0000    0.32032
352160.0000    2.85948
352200.0000    2.09596
352240.0000    1.56649
352280.0000    1.86971
352320.0000    1.42835
352360.0000    1.06712
352400.0000    2.19452
352440.0000    0.98870
352480.0000    2.00340
352520.0000    2.84165
352560.0000    2.84342
352600.0000    2.83450
352640.0000    2.06030
352680.0000    1.28797
352720.0000    0.76974
352760.0000    0.48367
352800.0000    0.45773
352840.0000    1.51215
352880.0000    1.87084
352920.0000    0.94587
352960.0000    2.24272
353000.0000    2.37711
353040.0000    1.02890
353080.0000    1.02375
353120.0000    0.65560
353160.0000    0.80429
353200.0000    1.70771
353240.0000    2.24384
353280.0000    2.04481
353320.0000    2.20641
353360.0000    2.50525
353400.0000    2.90158
353440.0000    1.81828
353480.0000    2.15768
353520.0000    2.71383
353560.0000    1.60164
353600.0000    1.83644
353640.0000    1.45902
353680.0000    1.49769
353720.0000    1.50824
353760.0000    1.13614
353800.0000    1.45066
353840.0000    1.91257
353880.0000    1.09572
353920.0000    1.58462
353960.0000    1.66143
354000.0000    2.27236
354040.0000    2.81326
354080.0000    2.29025
354120.0000    0.15895
354160.0000    2.45828
354200.0000    1.24168
354240.0000    1.93865
354280.0000    1.64453
354320.0000   -0.43194
354360.0000    1.32500
354400.0000    0.14535
354440.0000   -0.33795
354480.0000    0.06192
354520.0000    0.77190
354560.0000    0.33593
354600.0000    2.39109
354640.0000    0.73987
354680.0000   -1.15844
354720.0000   -0.06524
354760.0000    0.22860
354800.0000    0.10113
354840.0000    0.04852
354880.0000   -1.14865
354920.0000    0.16258
354960.0000    0.79893
355000.0000    0.33335
355040.0000    1.32130
355080.0000    0.84527
355120.0000    2.25302
355160.0000    2.00876
355200.0000    2.25099
355240.0000    3.81723
355280.0000    1.93280
355320.0000    3.04607
355360.0000    2.62578
355400.0000    1.58752
355440.0000    1.61358
355480.0000    1.16716
355520.0000    1.64163
355560.0000    1.49408
355600.0000   -0.11871
355640.0000    0.47502
355680.0000   -0.60358
355720.0000    0.06970
355760.0000   -0.12491
355800.0000   -0.51275
355840.0000   -1.11611
355880.0000   -0.00737
355920.0000    1.44888
355960.0000    1.56301
356000.0000    0.57325
356040.0000   -0.38769
356080.0000   -0.26350
356120.0000    0.26306
356160.0000    0.60520
356200.0000    2.18839
356240.0000    0.66480
356280.0000    1.67534
356320.0000    2.20381
356360.0000    1.98301
356400.0000    2.34283
356440.0000    1.48298
356480.0000    2.02542
356520.0000    0.90819
356560.0000    0.17450
356600.0000    0.70999
356640.0000   -0.03156
356680.0000   -0.10161
356720.0000    1.12829
356760.0000    1.00023
356800.0000    1.76500
356840.0000    1.43163
356880.0000    2.16217
356920.0000    2.18741
356960.0000    2.85517
357000.0000    1.72752
357040.0000    1.41360
357080.0000    2.01357
357120.0000    1.62327
357160.0000    0.87457
357200.0000    1.38393
357240.0000    1.59799
357280.0000    0.86793
357320.0000    1.30308
357360.0000    1.54977
357400.0000    1.24267
357440.0000    1.58144
357480.0000    1.16691
357520.0000    2.37121
357560.0000    0.92998
357600.0000    1.20538
357640.0000    1.99073
357680.0000    1.30072
357720.0000    0.60323
357760.0000    0.91224
357800.0000    1.44528
357840.0000    2.04421
357880.0000    1.21404
357920.0000    1.03739
357960.0000    0.69728
358000.0000    1.48337
358040.0000    1.53704
358080.0000    2.55447
358120.0000    0.74457
358160.0000    1.21785
358200.0000    2.11894
358240.0000    2.01278
358280.0000    2.50799
358320.0000    1.25544
358360.0000    1.88774
358400.0000    1.70066
358440.0000    1.32338
358480.0000    2.18681
358520.0000    2.48235
358560.0000    1.77338
358600.0000    0.88891
358640.0000    2.91360
358680.0000    1.85462
358720.0000    2.20058
358760.0000    2.66813
358800.0000    2.53892
358840.0000    2.88127
358880.0000    2.65913
358920.0000    1.91327
358960.0000    1.99404
359000.0000    1.69304
359040.0000    1.82806
359080.0000    1.83262
359120.0000    1.45432
359160.0000    1.42065
359200.0000    1.55167
359240.0000    1.45585
359280.0000    0.58597
359320.0000    2.17658
359360.0000    1.73579
359400.0000    1.52845
359440.0000    1.37373
359480.0000    1.64460
359520.0000    0.99803
359560.0000    0.82882
359600.0000    1.36341
359640.0000    1.67633
359680.0000    1.82764
359720.0000    1.20499
359760.0000    0.80018
359800.0000    1.52604
359840.0000    1.40793
359880.0000    0.09172
359920.0000    1.11684
359960.0000    0.72645
360000.0000    1.22508
360040.0000    0.33409
360080.0000    1.04121
360120.0000    1.73237
360160.0000    1.34287
360200.0000    2.03636
360240.0000    1.02751
360280.0000    1.05511
360320.0000    0.73058
360360.0000    0.81932
360400.0000    1.35980
360440.0000    0.40092
360480.0000    0.58726
360520.0000    0.72301
360560.0000    1.25877
360600.0000    1.06975
360640.0000    1.45255
360680.0000    1.33423
360720.0000    1.72035
360760.0000    1.95154
360800.0000    1.52829
360840.0000    0.80998
360880.0000    1.01264
360920.0000    1.20145
360960.0000    2.01968
361000.0000    1.67535
361040.0000    2.96157
361080.0000    1.97460
361120.0000    2.21709
361160.0000    2.74067
361200.0000    2.14039
361240.0000    2.57680
361280.0000    1.13747
361320.0000    0.83562
361360.0000    2.12755
361400.0000    1.47052
361440.0000    1.59583
361480.0000    1.09299
361520.0000    1.20446
361560.0000    0.71039
361600.0000    0.87116
361640.0000    0.80311
361680.0000   -0.48574
361720.0000    0.61408
361760.0000    0.47241
361800.0000    0.10032
361840.0000    0.13504
361880.0000    0.56393
361920.0000   -0.33140
361960.0000    0.78102
362000.0000    0.53506
362040.0000   -0.23426
362080.0000    1.51645
362120.0000    0.25069
362160.0000   -0.46611
362200.0000    0.48480
362240.0000    0.31678
362280.0000    0.04489
362320.0000    0.60846
362360.0000    0.27793
362400.0000   -0.42640
362440.0000    0.92428
362480.0000    1.23051
362520.0000    1.33487
362560.0000    0.88695
362600.0000    0.28641
362640.0000    1.05726
362680.0000   -0.17362
362720.0000   -0.63473
362760.0000    0.19760
362800.0000    0.28489
362840.0000    0.98924
362880.0000    0.30310
362920.0000    1.16869
362960.0000    0.65771
363000.0000    0.44069
363040.0000    0.51931
363080.0000    0.38386
363120.0000   -0.75047
363160.0000   -0.19085
363200.0000   -0.20359
363240.0000   -0.51189
363280.0000    0.30164
363320.0000    0.13916
363360.0000    0.35256
363400.0000    0.55029
363440.0000   -0.49157
363480.0000    0.03444
363520.0000    0.94716
363560.0000    0.25032
363600.0000    1.56352
363640.0000    1.19346
363680.0000    2.22277
363720.0000    2.33660
363760.0000    1.58480
363800.0000    1.24987
363840.0000    1.26352
363880.0000    1.67414
363920.0000    1.08142
363960.0000    1.60555
364000.0000    1.05810
364040.0000    0.76771
364080.0000    0.84622
364120.0000   -0.23439
364160.0000    0.03423
364200.0000    0.13257
364240.0000   -0.33316
364280.0000    0.19442
364320.0000    0.31982
364360.0000    0.83358
364400.0000    1.31045
364440.0000    1.22660
364480.0000   -0.10925
364520.0000    0.21804
364560.0000    0.27975
364600.0000    0.31708
364640.0000    1.33795
364680.0000    0.59553
364720.0000    1.12444
364760.0000    1.12985
364800.0000    0.82522
364840.0000    1.86891
364880.0000    1.09960
364920.0000    1.71141
364960.0000    1.90584
365000.0000    1.19211
365040.0000    1.27830
365080.0000    1.40683
365120.0000    1.56814
365160.0000    1.80481
365200.0000    0.98000
365240.0000    0.96600
365280.0000    2.29316
365320.0000    0.27585
365360.0000    0.17685
365400.0000    0.37201
365440.0000    0.74733
365480.0000    1.30764
365520.0000    0.99778
365560.0000    0.98502
365600.0000    0.62988
365640.0000    0.00574
365680.0000    0.68511
365720.0000    0.03899
365760.0000   -0.25162
365800.0000    0.49089
365840.0000    0.27162
365880.0000   -0.20189
365920.0000    1.26737
365960.0000   -0.27850
366000.0000    0.67435
366040.0000    0.70726
366080.0000   -0.07262
366120.0000   -0.04201
366160.0000    1.72313
366200.0000    1.09673
366240.0000    1.90175
366280.0000    0.76428
366320.0000    1.06409
366360.0000    0.86119
366400.0000    1.23368
366440.0000    0.78669
366480.0000    2.12437
366520.0000    0.76559
366560.0000    0.29012
366600.0000    1.53614
366640.0000    0.65801
366680.0000    0.89995
366720.0000    2.09774
366760.0000    0.74817
366800.0000   -0.00499
366840.0000   -0.16840
366880.0000    1.11760
366920.0000    1.72603
366960.0000    1.35436
367000.0000    1.52300
367040.0000    2.24240
367080.0000    2.80177
367120.0000    2.83239
367160.0000    2.00581
367200.0000    2.14574
367240.0000    1.84499
367280.0000    2.02391
367320.0000    1.77647
367360.0000    2.35904
367400.0000    1.44536
367440.0000    1.57718
367480.0000    1.07922
367520.0000   -0.43279
367560.0000   -0.40069
367600.0000   -0.25557
367640.0000    0.71338
367680.0000    0.44255
367720.0000    2.09657
367760.0000    1.84322
367800.0000    1.03269
367840.0000    0.56037
367880.0000    0.23773
367920.0000    0.78389
367960.0000    1.18621
368000.0000    0.48856
368040.0000    0.57515
368080.0000    0.19590
368120.0000   -0.01794
368160.0000    0.59618
368200.0000    2.18500
368240.0000    1.47614
368280.0000    0.25937
368320.0000    1.90304
368360.0000    1.46992
368400.0000    0.94700
368440.0000    0.17132
368480.0000    1.08156
368520.0000    1.30156
368560.0000    1.29652
368600.0000    0.89918
368640.0000    1.91256
368680.0000    1.30631
368720.0000    2.18732
368760.0000    1.91378
368800.0000    1.55656
368840.0000    2.21767
368880.0000    1.61176
368920.0000    1.03334
368960.0000    1.33870
369000.0000    1.42784
369040.0000    0.92529
369080.0000    1.93552
369120.0000    2.04410
369160.0000    2.25966
369200.0000    0.48610
369240.0000    1.02188
369280.0000    1.44322
369320.0000    1.36847
369360.0000    0.96562
369400.0000    1.61065
369440.0000    1.45187
369480.0000    1.54950
369520.0000    1.42861
369560.0000    1.50677
369600.0000    0.90159
369640.0000    2.28135
369680.0000    1.48062
369720.0000    1.27387
369760.0000    1.29757
369800.0000    0.92683
369840.0000    1.29612
369880.0000    1.45274
369920.0000    0.88330
369960.0000    2.03252
370000.0000    1.20158
370040.0000    1.59141
370080.0000    1.64110
370120.0000    1.10422
370160.0000    1.51053
370200.0000    1.32238
370240.0000    1.51901
370280.0000    1.94069
370320.0000    1.76687
370360.0000    1.53172
370400.0000    2.12864
370440.0000    2.12001
370480.0000    0.91148
370520.0000    0.69592
370560.0000    0.28083
370600.0000    0.69151
370640.0000    1.20639
370680.0000    0.89441
370720.0000    0.87354
370760.0000    1.72988
370800.0000    0.57503
370840.0000    1.19373
370880.0000    1.11566
370920.0000    1.76136
370960.0000    1.61449
371000.0000    1.19110
371040.0000    1.73836
371080.0000    1.26534
371120.0000    0.45419
371160.0000   -0.46229
371200.0000    0.59974
371240.0000    0.14592
371280.0000    0.25127
371320.0000    1.04594
371360.0000    0.90335
371400.0000    1.11072
371440.0000    1.36718
371480.0000   -0.24549
371520.0000    1.57117
371560.0000    1.08212
371600.0000    1.33676
371640.0000   -0.79330
371680.0000    0.16843
371720.0000   -0.21239
371760.0000    0.74624
371800.0000   -0.08619
371840.0000    0.72336
371880.0000    1.10011
371920.0000    1.07572
371960.0000    0.33453
372000.0000    0.24771
372040.0000   -0.60103
372080.0000    0.65140
372120.0000   -0.20204
372160.0000    1.24587
372200.0000    0.35927
372240.0000    1.20951
372280.0000   -0.46144
372320.0000    0.10278
372360.0000    0.67067
372400.0000   -0.83722
372440.0000    0.34062
372480.0000   -0.41656
372520.0000    0.95587
372560.0000    1.07378
372600.0000    0.13559
372640.0000   -1.19453
372680.0000    0.66445
372720.0000   -0.12359
372760.0000   -0.27567
372800.0000   -0.66423
372840.0000   -0.13562
372880.0000    0.55089
372920.0000    0.33898
372960.0000   -0.28517
373000.0000    0.15911
373040.0000    0.44956
373080.0000   -0.18716
373120.0000    0.60856
373160.0000    1.13158
373200.0000    1.40255
373240.0000    0.04531
373280.0000    0.69962
373320.0000    0.17116
373360.0000    0.19310
373400.0000    0.09695
373440.0000    0.98620
373480.0000    0.54255
373520.0000    0.51422
373560.0000    0.00495
373600.0000    0.21156
373640.0000    0.08098
373680.0000    1.07728
373720.0000    1.19797
373760.0000    2.28622
373800.0000    1.14471
373840.0000    1.25554
373880.0000    0.98477
373920.0000    0.59310
373960.0000    0.50582
374000.0000    1.22873
374040.0000    0.53119
374080.0000    1.44831
374120.0000   -0.40507
374160.0000   -0.08260
374200.0000    1.07560
374240.0000    0.00973
374280.0000   -0.92371
374320.0000   -0.41664
374360.0000   -0.89347
374400.0000   -0.86417
374440.0000    0.52768
374480.0000    0.17968
374520.0000   -0.15887
374560.0000   -0.55377
374600.0000   -0.34088
374640.0000   -0.72196
374680.0000   -0.08737
374720.0000   -0.20086
374760.0000   -0.34086
374800.0000    0.51057
374840.0000   -0.62140
374880.0000   -0.70868
374920.0000   -1.01076
374960.0000   -0.97534
375000.0000   -0.34361
375040.0000   -0.93313
375080.0000   -1.18359
375120.0000   -0.20602
375160.0000   -1.41932
375200.0000    0.14742
375240.0000    0.46301
375280.0000   -0.18211
375320.0000   -0.28518
375360.0000   -0.16703
375400.0000    0.66777
375440.0000    0.79472
375480.0000    0.34020
375520.0000    0.22853
375560.0000    0.71922
375600.0000    0.71229
375640.0000    0.48211
375680.0000    0.25740
375720.0000   -0.72306
375760.0000    0.01421
375800.0000   -0.14153
375840.0000   -0.05586
375880.0000    0.79593
375920.0000    0.73088
375960.0000    1.00453
376000.0000    0.38136
376040.0000   -0.59819
376080.0000   -0.07546
376120.0000   -0.85370
376160.0000    0.25905
376200.0000    0.90775
376240.0000    1.19415
376280.0000    0.15565
376320.0000    0.00504
376360.0000    0.51221
376400.0000    0.63686
376440.0000    0.20358
376480.0000    0.65476
376520.0000   -0.35855
376560.0000    1.10566
376600.0000    0.65180
376640.0000    0.71820
376680.0000    0.69313
376720.0000    1.19800
376760.0000    1.54032
376800.0000    0.20692
376840.0000    0.39230
376880.0000    1.51477
376920.0000    1.14232
376960.0000    0.44107
377000.0000   -0.23425
377040.0000    0.82218
377080.0000    0.69071
377120.0000    0.11771
377160.0000    1.59359
377200.0000    0.66051
377240.0000    1.77515
377280.0000    0.72630
377320.0000    1.66449
377360.0000    0.72952
377400.0000    1.27162
377440.0000    0.72593
377480.0000    0.39482
377520.0000    0.20886
377560.0000    0.59133
377600.0000    0.72827
377640.0000    2.31080
377680.0000    1.62055
377720.0000    1.69132
377760.0000    0.69789
377800.0000   -0.18543
377840.0000    0.12257
377880.0000    0.32359
377920.0000   -0.14554
377960.0000   -0.42404
378000.0000   -1.51582
378040.0000    0.38842
378080.0000    0.46634
378120.0000    0.49493
378160.0000    1.13442
378200.0000    1.47605
378240.0000    1.10705
378280.0000    0.40201
378320.0000   -0.87923
378360.0000   -0.64399
378400.0000    0.28045
378440.0000   -0.82200
378480.0000    0.18509
378520.0000    0.38908
378560.0000    0.68845
378600.0000    0.22470
378640.0000    0.76323
378680.0000   -0.12318
378720.0000    0.43903
378760.0000    0.54758
378800.0000    0.73363
378840.0000    0.89977
378880.0000    0.45097
378920.0000    0.86416
378960.0000    0.01903
379000.0000    1.55537
379040.0000    1.31987
379080.0000    0.19352
379120.0000   -0.24816
379160.0000    0.94830
379200.0000    0.77706
379240.0000   -0.54753
379280.0000    0.27979
379320.0000    0.10164
379360.0000   -0.20770
379400.0000    1.26239
379440.0000   -0.81276
379480.0000    0.26532
379520.0000    0.72933
379560.0000    0.75302
379600.0000   -0.17463
379640.0000    1.36104
379680.0000    1.81947
379720.0000    0.98303
379760.0000    0.34377
379800.0000    1.23630
379840.0000    1.00140
379880.0000   -0.30403
379920.0000   -0.12509
379960.0000   -1.09295
380000.0000   -0.34237
380040.0000   -0.12056
380080.0000   -0.35509
380120.0000   -0.75910
380160.0000    0.68440
380200.0000    0.22557
380240.0000    0.10535
380280.0000    0.12237
380320.0000   -1.17826
380360.0000    0.44694
380400.0000    0.10459
380440.0000    0.44807
380480.0000    0.69876
380520.0000    1.61643
380560.0000    0.35555
380600.0000   -0.10927
380640.0000    0.30654
380680.0000   -1.11188
380720.0000    0.57874
380760.0000   -0.43372
380800.0000   -0.33359
380840.0000   -0.01538
380880.0000    0.52189
380920.0000   -0.30321
380960.0000   -0.35561
381000.0000   -0.01031
381040.0000   -0.10985
381080.0000    1.60410
381120.0000    0.78250
381160.0000    0.52852
381200.0000    0.74102
381240.0000    0.05582
381280.0000    0.49042
381320.0000    0.77457
381360.0000    1.03518
381400.0000    0.59915
381440.0000    0.67649
381480.0000    1.29564
381520.0000    0.52364
381560.0000    0.48446
381600.0000    0.39300
381640.0000    0.47769
381680.0000    1.38145
381720.0000    0.57922
381760.0000    0.17825
381800.0000    0.18862
381840.0000    0.51792
381880.0000    0.02010
381920.0000    0.40912
381960.0000    0.60714
382000.0000    1.00129
382040.0000    0.61373
382080.0000    0.52720
382120.0000    0.70197
382160.0000    1.06948
382200.0000    1.44574
382240.0000    0.57989
382280.0000    0.63548
382320.0000    1.47614
382360.0000    0.60649
382400.0000   -0.79675
382440.0000    0.52948
382480.0000    0.35796
382520.0000    0.93469
382560.0000    0.29927
382600.0000    0.43615
382640.0000    0.76913
382680.0000    0.55248
382720.0000    0.71956
382760.0000   -0.80026
382800.0000    0.44013
382840.0000    1.14241
382880.0000   -0.09462
382920.0000    0.64287
382960.0000    0.51215
383000.0000    1.06425
383040.0000    0.89937
383080.0000    0.42222
383120.0000    1.55630
383160.0000    1.08198
383200.0000    1.93547
383240.0000    1.02490
383280.0000    0.59819
383320.0000    0.65701
383360.0000    1.09671
383400.0000    1.09449
383440.0000    1.42708
383480.0000    0.38219
383520.0000    0.54637
383560.0000    0.31987
383600.0000    0.35321
383640.0000   -0.50136
383680.0000   -0.72633
383720.0000   -0.52447
383760.0000   -1.49386
383800.0000   -1.49159
383840.0000   -0.46350
383880.0000   -1.63609
383920.0000   -0.08318
383960.0000    0.04538
384000.0000    0.06605
384040.0000    0.43071
384080.0000    0.05117
384120.0000    0.66041
384160.0000   -0.00208
384200.0000    0.89851
384240.0000   -0.21410
384280.0000   -1.50998
384320.0000   -0.69306
384360.0000   -0.82393
384400.0000   -0.00711
384440.0000   -0.70275
384480.0000   -1.06075
384520.0000   -0.39700
384560.0000   -0.77654
384600.0000   -0.48404
384640.0000   -0.99180
384680.0000   -0.54102
384720.0000    0.13651
384760.0000    0.15846
384800.0000    1.32646
384840.0000    0.29827
384880.0000    0.41543
384920.0000    0.05464
384960.0000    0.82705
385000.0000   -0.09924
385040.0000    0.29661
385080.0000    0.26174
385120.0000    0.86091
385160.0000    0.30846
385200.0000    0.56512
385240.0000   -0.78842
385280.0000   -0.34168
385320.0000    0.39877
385360.0000   -0.16474
385400.0000   -0.07528
385440.0000    0.82410
385480.0000    0.74290
385520.0000    1.21871
385560.0000    1.06081
385600.0000    1.12329
385640.0000   -0.33233
385680.0000   -0.06835
385720.0000    0.66297
385760.0000    0.67054
385800.0000    0.13618
385840.0000    0.02586
385880.0000    0.24141
385920.0000   -0.75126
385960.0000   -0.97789
386000.0000    0.00604
386040.0000   -0.06689
386080.0000    0.80491
386120.0000    0.86902
386160.0000   -0.16631
386200.0000    0.58426
386240.0000   -0.03191
386280.0000   -0.48042
386320.0000   -0.22763
386360.0000    0.26455
386400.0000    0.13884
386440.0000    0.40228
386480.0000    0.21673
386520.0000    0.53021
386560.0000    0.41938
386600.0000    1.36004
386640.0000    0.88442
386680.0000    0.14013
386720.0000    0.05461
386760.0000   -0.62892
386800.0000    0.26050
386840.0000   -0.47616
386880.0000    0.39275
386920.0000   -0.15611
386960.0000   -0.51874
387000.0000   -0.39109
387040.0000   -0.02310
387080.0000    0.18711
387120.0000    0.86326
387160.0000   -0.31501
387200.0000    0.23250
387240.0000    0.53343
387280.0000    0.95630
387320.0000    0.06759
387360.0000    0.42895
387400.0000   -0.19069
387440.0000    1.01549
387480.0000   -0.76304
387520.0000   -0.66635
387560.0000    0.58985
387600.0000    0.19214
387640.0000    0.19524
387680.0000   -0.05753
387720.0000    0.80445
387760.0000    0.89787
387800.0000    0.45237
387840.0000    0.10101
387880.0000    1.19367
387920.0000   -0.13256
387960.0000    0.34567
388000.0000    0.32737
388040.0000    0.19482
388080.0000    0.50564
388120.0000    1.83746
388160.0000    0.21493
388200.0000    1.18427
388240.0000    0.91738
388280.0000    1.38544
388320.0000    1.19122
388360.0000    1.00667
388400.0000    0.92851
388440.0000    1.58012
388480.0000    1.67205
388520.0000    1.21552
388560.0000    1.39254
388600.0000    1.11799
388640.0000    1.11957
388680.0000    1.81829
388720.0000    0.89805
388760.0000    0.72227
388800.0000    1.40076
388840.0000    1.80126
388880.0000    1.37590
388920.0000    1.95018
388960.0000    1.07614
389000.0000    1.16039
389040.0000    1.00066
389080.0000    0.83909
389120.0000    1.37986
389160.0000    0.07305
389200.0000    0.57246
389240.0000   -0.18817
389280.0000    0.58127
389320.0000    0.27910
389360.0000    0.06287
389400.0000    0.09368
389440.0000   -0.99409
389480.0000    0.33890
389520.0000    0.02899
389560.0000    0.84490
389600.0000    1.42050
389640.0000    1.01245
389680.0000    1.23966
389720.0000    0.87816
389760.0000   -0.54647
389800.0000    0.15444
389840.0000   -0.01124
389880.0000    0.30764
389920.0000   -0.03280
389960.0000    0.07672
390000.0000   -0.22118
390040.0000   -0.08084
390080.0000   -0.36079
390120.0000   -0.64841
390160.0000    0.16420
390200.0000    0.01801
390240.0000    0.86944
390280.0000   -0.16386
390320.0000   -0.50175
390360.0000    0.95171
390400.0000   -0.16154
390440.0000    0.08726
390480.0000    0.70518
390520.0000   -0.00617
390560.0000    0.71787
390600.0000    0.52660
390640.0000    1.20322
390680.0000    1.52776
390720.0000    1.49852
390760.0000    1.86472
390800.0000    1.55862
390840.0000    0.60356
390880.0000    0.14811
390920.0000    0.83659
390960.0000    0.30442
391000.0000    0.59160
391040.0000    0.48284
391080.0000    0.70010
391120.0000    1.32024
391160.0000    0.95788
391200.0000    1.32789
391240.0000    1.88890
391280.0000    1.00359
391320.0000    1.29434
391360.0000    1.03022
391400.0000    0.33657
391440.0000    1.43224
391480.0000    1.28029
391520.0000    1.38857
391560.0000    1.90616
391600.0000    1.53599
391640.0000    0.54897
391680.0000    0.24771
391720.0000    1.28313
391760.0000    0.86286
391800.0000    0.19654
391840.0000    1.94806
391880.0000    1.47750
391920.0000    0.72628
391960.0000    0.58914
392000.0000    0.13827
392040.0000    0.42144
392080.0000    1.38623
392120.0000    0.42581
392160.0000    1.05517
392200.0000    1.65971
392240.0000    0.77330
392280.0000    0.82461
392320.0000    1.02949
392360.0000    0.91336
392400.0000    0.54991
392440.0000    0.02153
392480.0000    0.52140
392520.0000    0.50982
392560.0000    0.23934
392600.0000    0.86715
392640.0000    0.91689
392680.0000    1.12209
392720.0000    1.39233
392760.0000    0.80533
392800.0000    0.28172
392840.0000    0.30533
392880.0000    0.71684
392920.0000    0.67617
392960.0000    0.53577
393000.0000   -1.30019
393040.0000   -0.09060
393080.0000   -0.23170
393120.0000    0.97736
393160.0000    1.08889
393200.0000    0.73048
393240.0000    0.80626
393280.0000    0.32468
393320.0000    0.47454
393360.0000    0.47437
393400.0000   -0.14018
393440.0000   -0.21414
393480.0000    1.15399
393520.0000    1.44306
393560.0000    0.85720
393600.0000    0.94741
393640.0000    0.78379
393680.0000    1.02349
393720.0000    0.26034
393760.0000    1.19113
393800.0000    0.89225
393840.0000    1.04139
393880.0000    0.77610
393920.0000   -0.13087
393960.0000    0.30910
394000.0000    0.13924
394040.0000    0.57113
394080.0000    1.26285
394120.0000    0.72351
394160.0000    0.23709
394200.0000    0.52011
394240.0000    1.33737
394280.0000    0.41514
394320.0000    0.18225
394360.0000    0.49635
394400.0000    1.30157
394440.0000    0.79594
394480.0000   -0.54068
394520.0000    1.42560
394560.0000    2.71385
394600.0000    1.48942
394640.0000    1.83426
394680.0000    1.33114
394720.0000    1.81262
394760.0000    1.29136
394800.0000    1.75459
394840.0000    1.47128
394880.0000    1.27978
394920.0000    0.90818
394960.0000    0.92762
395000.0000    2.15571
395040.0000    1.67963
395080.0000    2.00327
395120.0000    1.90136
395160.0000    2.14213
395200.0000    2.36621
395240.0000    2.87926
395280.0000    1.71049
395320.0000    2.54326
395360.0000    2.05382
395400.0000    1.97015
395440.0000    1.13121
395480.0000    2.31375
395520.0000    1.04957
395560.0000    1.92215
395600.0000    2.11438
395640.0000    2.82982
395680.0000    2.98048
395720.0000    1.71620
395760.0000    2.19164
395800.0000    1.10113
395840.0000    1.40381
395880.0000    0.37112
395920.0000   -0.21168
395960.0000    0.24624
396000.0000    1.00778
396040.0000    0.63557
396080.0000    0.82478
396120.0000    1.75598
396160.0000    1.26084
396200.0000    1.63235
396240.0000    0.93789
396280.0000    1.25333
396320.0000    0.65713
396360.0000    0.55549
396400.0000    0.02713
396440.0000    0.85837
396480.0000    1.14921
396520.0000   -0.36086
396560.0000   -0.56204
396600.0000    0.00679
396640.0000    0.74630
396680.0000    1.71122
396720.0000    1.44506
396760.0000    0.85648
396800.0000    0.86488
396840.0000    0.70321
396880.0000    1.80641
396920.0000    0.82833
396960.0000    0.69841
397000.0000    0.73803
397040.0000    1.92099
397080.0000    0.57982
397120.0000    1.31590
397160.0000    0.48784
397200.0000    0.70314
397240.0000    1.31712
397280.0000    1.80894
397320.0000    1.15471
397360.0000    1.02006
397400.0000    0.91949
397440.0000    0.78081
397480.0000    0.98595
397520.0000    1.15064
397560.0000    0.47585
397600.0000    0.49312
397640.0000    0.70015
397680.0000    0.85535
397720.0000   -1.10094
397760.0000    0.07501
397800.0000    1.05383
397840.0000    0.39981
397880.0000    1.41781
397920.0000    0.42881
397960.0000    0.32152
398000.0000    0.78013
398040.0000    0.10041
398080.0000    0.59602
398120.0000    0.28935
398160.0000    1.00219
398200.0000   -0.41584
398240.0000    0.69151
398280.0000    0.71711
398320.0000    0.45198
398360.0000    1.17276
398400.0000    1.17344
398440.0000    0.87981
398480.0000    0.40881
398520.0000    0.43706
398560.0000   -0.06006
398600.0000    1.18717
398640.0000    1.51037
398680.0000    1.40878
398720.0000    0.66901
398760.0000    1.93037
398800.0000    1.14330
398840.0000    1.42896
398880.0000    1.01883
398920.0000    1.54893
398960.0000    1.37513
399000.0000    1.03624
399040.0000    1.13682
399080.0000    0.68431
399120.0000    1.30802
399160.0000    1.45239
399200.0000    0.92774
399240.0000    0.83611
399280.0000    0.75614
399320.0000    0.43380
399360.0000    0.91656
399400.0000    1.22552
399440.0000    0.88423
399480.0000    0.86210
399520.0000    0.57808
399560.0000    0.14725
399600.0000   -0.40482
399640.0000    0.21958
399680.0000    0.63837
399720.0000    0.90652
399760.0000    0.74156
399800.0000    1.05205
399840.0000    1.16126
399880.0000    1.26967
399920.0000    2.11633
399960.0000    0.30261
400000.0000    1.19135
400040.0000    0.72124
400080.0000    1.39621
400120.0000    1.48775
400160.0000    1.29758
400200.0000    1.94827
400240.0000    2.24832
400280.0000    2.00117
400320.0000    2.15659
400360.0000    2.13704
400400.0000    1.74639
400440.0000    1.16375
400480.0000    1.22968
400520.0000    1.09198
400560.0000    1.97143
400600.0000    1.49359
400640.0000    1.70091
400680.0000    2.47225
400720.0000    1.86447
400760.0000    1.62790
400800.0000    0.91719
400840.0000    1.10401
400880.0000    1.96640
400920.0000    1.30250
400960.0000    0.15035
401000.0000    1.05317
401040.0000    0.90617
401080.0000    1.24280
401120.0000    0.73301
401160.0000    0.74413
401200.0000    0.78764
401240.0000   -0.07623
401280.0000   -0.52752
401320.0000    0.40863
401360.0000    0.77136
401400.0000   -0.03188
401440.0000    1.23375
401480.0000    1.12621
401520.0000   -0.88753
401560.0000   -0.73533
401600.0000   -0.85602
401640.0000   -0.69877
401680.0000   -1.81717
401720.0000   -1.59107
401760.0000   -0.97308
401800.0000   -0.84689
401840.0000   -0.00110
401880.0000   -1.33574
401920.0000   -1.08059
401960.0000   -0.97499
402000.0000   -0.02621
402040.0000   -0.50994
402080.0000   -0.01987
402120.0000    0.54238
402160.0000    0.20149
402200.0000   -0.17758
402240.0000   -1.21619
402280.0000   -0.63884
402320.0000   -0.23001
402360.0000   -0.22561
402400.0000   -0.11878
402440.0000   -0.75124
402480.0000   -0.91307
402520.0000   -0.95893
402560.0000   -0.47653
402600.0000   -0.58195
402640.0000   -0.86949
402680.0000   -0.78374
402720.0000    0.24319
402760.0000   -0.47744
402800.0000   -0.75122
402840.0000   -0.87752
402880.0000   -1.01005
402920.0000   -0.39113
402960.0000   -0.35624
403000.0000    0.06142
403040.0000    0.17085
403080.0000    0.04613
403120.0000   -0.22075
403160.0000   -0.49165
403200.0000   -0.99978
403240.0000   -0.33223
403280.0000   -1.30782
403320.0000    0.04248
403360.0000   -0.19124
403400.0000   -0.60384
403440.0000   -0.09188
403480.0000   -1.23883
403520.0000   -0.67351
403560.0000   -0.15412
403600.0000   -0.50106
403640.0000   -0.55945
403680.0000   -0.07006
403720.0000   -1.04084
403760.0000   -0.77915
403800.0000   -0.65647
403840.0000   -0.62088
403880.0000   -0.84039
403920.0000   -0.65926
403960.0000   -1.18039
404000.0000   -1.04493
404040.0000   -0.22717
404080.0000   -0.45779
404120.0000   -0.79784
404160.0000   -0.58057
404200.0000   -0.84481
404240.0000   -0.06585
404280.0000   -0.30014
404320.0000   -1.21340
404360.0000   -1.39738
404400.0000   -1.12163
404440.0000   -0.38441
404480.0000   -1.33024
404520.0000   -1.48312
404560.0000   -1.63030
404600.0000   -1.11468
404640.0000   -2.05074
404680.0000   -0.88086
404720.0000   -0.89668
404760.0000   -1.18739
404800.0000   -1.49837
404840.0000   -0.55310
404880.0000   -0.58739
404920.0000   -0.94562
404960.0000   -1.30647
405000.0000    1.06702
405040.0000   -0.75212
405080.0000   -1.83167
405120.0000   -2.07969
405160.0000   -1.36976
405200.0000   -1.18542
405240.0000   -2.32083
405280.0000   -1.52681
405320.0000   -0.58880
405360.0000   -1.17173
405400.0000   -1.59171
405440.0000   -1.27741
405480.0000   -0.96974
405520.0000   -1.37818
405560.0000   -0.53699
405600.0000   -0.56904
405640.0000   -0.44468
405680.0000   -0.15758
405720.0000   -0.43166
405760.0000   -0.32819
405800.0000   -1.15421
405840.0000   -1.80330
405880.0000   -1.21200
405920.0000   -1.78905
405960.0000   -1.70656
406000.0000   -1.40175
406040.0000   -1.73226
406080.0000   -1.65844
406120.0000   -1.72454
406160.0000   -0.32226
406200.0000   -0.70225
406240.0000   -1.11806
406280.0000   -1.36203
406320.0000   -0.74277
406360.0000    0.04337
406400.0000   -0.23057
406440.0000   -0.51036
406480.0000   -0.52985
406520.0000   -1.30646
406560.0000   -1.30149
406600.0000   -0.85799
406640.0000   -1.03086
406680.0000   -0.54657
406720.0000   -0.94307
406760.0000   -0.38382
406800.0000   -0.79408
406840.0000   -0.93635
406880.0000   -1.32994
406920.0000   -0.71697
406960.0000    0.32408
407000.0000   -0.14585
407040.0000   -0.30078
407080.0000    0.36416
407120.0000    0.16858
407160.0000    0.23249
407200.0000    0.47918
407240.0000    0.36475
407280.0000    0.48393
407320.0000   -0.39382
407360.0000   -0.39241
407400.0000    0.63758
407440.0000    0.43265
407480.0000    0.29924
407520.0000    0.51180
407560.0000   -0.12986
407600.0000   -0.28708
407640.0000   -0.53872
407680.0000   -0.59971
407720.0000   -0.46687
407760.0000    0.14483
407800.0000    0.16884
407840.0000   -0.02168
407880.0000   -0.20675
407920.0000    0.53408
407960.0000    0.34213
408000.0000    0.42132
408040.0000    0.64456
408080.0000    0.27014
408120.0000    0.13877
408160.0000    0.76608
408200.0000    0.78945
408240.0000    0.64360
408280.0000   -0.12942
408320.0000    1.24312
408360.0000    0.12985
408400.0000   -0.19685
408440.0000    0.41702
408480.0000   -0.13899
408520.0000   -0.57271
408560.0000    0.09293
408600.0000    1.07973
408640.0000   -0.04371
408680.0000    0.07363
408720.0000    0.14000
408760.0000    0.89759
408800.0000    0.79210
408840.0000    0.90389
408880.0000    0.49924
408920.0000   -0.08658
408960.0000    0.11064
409000.0000    0.15175
409040.0000    0.11740
409080.0000    0.71701
409120.0000   -0.10349
409160.0000    0.71758
409200.0000    1.00331
409240.0000    0.65082
409280.0000    0.17927
409320.0000    0.24204
409360.0000    0.43471
409400.0000    0.48898
409440.0000    0.70568
409480.0000    0.67855
409520.0000   -0.20760
409560.0000    1.29746
409600.0000    0.17423
409640.0000    0.31939
409680.0000    0.36124
409720.0000   -0.40312
409760.0000   -0.83944
409800.0000   -0.47226
409840.0000   -0.86561
409880.0000   -0.52365
409920.0000    0.00823
409960.0000    0.72272
410000.0000    0.63990
410040.0000   -0.20707
410080.0000   -0.03198
410120.0000   -0.26107
410160.0000    0.28825
410200.0000    0.02120
410240.0000    0.47182
410280.0000   -0.58008
410320.0000   -0.97232
410360.0000    0.02031
410400.0000    0.17649
410440.0000   -0.02460
410480.0000   -0.04720
410520.0000   -0.27807
410560.0000   -0.60614
410600.0000   -1.59631
410640.0000   -1.45087
410680.0000   -1.71403
410720.0000   -2.03280
410760.0000   -0.87057
410800.0000   -0.51531
410840.0000   -0.35364
410880.0000   -0.86592
410920.0000   -0.48561
410960.0000    0.15852
411000.0000    0.45048
411040.0000   -0.39714
411080.0000   -0.28492
411120.0000    0.83837
411160.0000    0.37968
411200.0000   -0.38086
411240.0000   -0.19896
411280.0000   -0.63459
411320.0000   -0.54187
411360.0000   -0.22187
411400.0000   -0.11028
411440.0000   -0.92840
411480.0000   -0.78401
411520.0000   -0.53326
411560.0000   -0.36513
411600.0000    0.17485
411640.0000    0.93607
411680.0000    0.75063
411720.0000    0.24431
411760.0000    0.19030
411800.0000   -0.01720
411840.0000    0.89262
411880.0000    1.12797
411920.0000    0.17273
411960.0000   -0.90799
412000.0000    0.13613
412040.0000   -0.08790
412080.0000    0.48519
412120.0000    0.79224
412160.0000    0.86618
412200.0000   -0.04445
412240.0000    0.40787
412280.0000   -0.04345
412320.0000   -0.19221
412360.0000    0.20242
412400.0000    0.46235
412440.0000   -0.09472
412480.0000   -0.18886
412520.0000    0.52322
412560.0000    0.05838
412600.0000    0.38147
412640.0000    1.50174
412680.0000    0.54046
412720.0000    0.49319
412760.0000   -0.49814
412800.0000    0.05051
412840.0000   -0.26967
412880.0000   -0.25386
412920.0000   -0.55417
412960.0000   -0.52921
413000.0000    0.23882
413040.0000    0.73282
413080.0000   -0.29829
413120.0000   -0.74624
413160.0000   -0.10162
413200.0000    0.30596
413240.0000   -0.05151
413280.0000   -0.56115
413320.0000   -0.74032
413360.0000    0.41831
413400.0000    0.53975
413440.0000    0.04313
413480.0000   -0.21109
413520.0000   -0.85721
413560.0000   -0.84004
413600.0000   -0.62063
413640.0000   -0.28881
413680.0000    0.11804
413720.0000   -0.14157
413760.0000   -0.45537
413800.0000   -0.11092
413840.0000    0.12899
413880.0000   -0.35013
413920.0000   -0.40911
413960.0000   -0.37109
414000.0000   -0.13552
414040.0000   -0.11175
414080.0000    0.10460
414120.0000    0.68365
414160.0000    0.54500
414200.0000    0.55391
414240.0000    0.39003
414280.0000   -0.84569
414320.0000   -0.88098
414360.0000    0.29241
414400.0000   -0.58896
414440.0000   -0.41518
414480.0000   -0.64001
414520.0000   -0.62130
&
