# Supplementary material for: Comment on 'Valid molecular dynamics simulations of human hemoglobin require a surprisingly large box size'
Source: eLife. 2019 Jun 20;8:e44718. doi: 10.7554/eLife.44718 (PMC6586461; doi:10.7554/eLife.44718)
Supplement: Figure 3—source data 1. — The zip archive contains a README file describing which source files correspond to the different panels. [file elife-44718-fig3-data1.zip › figure3/panel_A/kovalevsky/medium/7/proj.xvg]

@ autoscale onread none
@ with g0
@ g0 on
@ title "projection on eigenvectors (nm)"
@ xaxis  label "Time (ps)"
@ world xmin 0
@ world xmax 274400
@ world ymin -10.1798
@ world ymax 6.74906
@ view xmin 0.15
@ view xmax 0.85
@ view ymin 0.15
@ view ymax 0.85
@ yaxis  label "vec 1"
@ xaxis tick major 50000
@ xaxis tick minor 25000
@ xaxis ticklabel start type spec
@ xaxis ticklabel start -0
@ yaxis tick major 5
@ yaxis tick minor 2.5
@ yaxis ticklabel start type spec
@ yaxis ticklabel start -10
@ zeroxaxis bar on
@ zeroxaxis bar linestyle 3
    0.0000   -5.10970
   40.0000   -4.20540
   80.0000   -5.32896
  120.0000   -4.88297
  160.0000   -5.93117
  200.0000   -5.71471
  240.0000   -6.02210
  280.0000   -6.59784
  320.0000   -6.72462
  360.0000   -6.95955
  400.0000   -6.76217
  440.0000   -6.78406
  480.0000   -6.78729
  520.0000   -7.28513
  560.0000   -7.65696
  600.0000   -6.07973
  640.0000   -6.80882
  680.0000   -6.51019
  720.0000   -6.66596
  760.0000   -6.62067
  800.0000   -7.19889
  840.0000   -6.60373
  880.0000   -6.72354
  920.0000   -7.80000
  960.0000   -7.43948
 1000.0000   -8.53556
 1040.0000   -8.61880
 1080.0000   -8.78074
 1120.0000   -7.31417
 1160.0000   -7.92379
 1200.0000   -6.96603
 1240.0000   -6.67139
 1280.0000   -6.39099
 1320.0000   -7.09458
 1360.0000   -7.13575
 1400.0000   -5.77534
 1440.0000   -5.55634
 1480.0000   -5.88988
 1520.0000   -6.88030
 1560.0000   -6.79857
 1600.0000   -6.76453
 1640.0000   -5.78022
 1680.0000   -5.98033
 1720.0000   -5.95877
 1760.0000   -6.38358
 1800.0000   -6.98931
 1840.0000   -5.55496
 1880.0000   -5.81060
 1920.0000   -5.31365
 1960.0000   -6.06379
 2000.0000   -5.88026
 2040.0000   -6.49848
 2080.0000   -6.85807
 2120.0000   -7.07591
 2160.0000   -6.76294
 2200.0000   -7.82297
 2240.0000   -6.66674
 2280.0000   -6.67597
 2320.0000   -6.76790
 2360.0000   -6.85667
 2400.0000   -7.18007
 2440.0000   -6.05188
 2480.0000   -6.77687
 2520.0000   -6.46181
 2560.0000   -7.13738
 2600.0000   -7.40864
 2640.0000   -7.17465
 2680.0000   -6.21401
 2720.0000   -7.05553
 2760.0000   -7.65480
 2800.0000   -7.12627
 2840.0000   -7.29575
 2880.0000   -7.48023
 2920.0000   -7.36109
 2960.0000   -6.11807
 3000.0000   -6.76973
 3040.0000   -7.19944
 3080.0000   -6.98170
 3120.0000   -7.98278
 3160.0000   -7.72696
 3200.0000   -6.72609
 3240.0000   -6.27025
 3280.0000   -7.15521
 3320.0000   -6.92693
 3360.0000   -6.11154
 3400.0000   -6.58342
 3440.0000   -6.95754
 3480.0000   -7.49708
 3520.0000   -6.42869
 3560.0000   -7.44681
 3600.0000   -7.64204
 3640.0000   -6.66416
 3680.0000   -6.74640
 3720.0000   -6.95671
 3760.0000   -7.47060
 3800.0000   -7.17271
 3840.0000   -5.63969
 3880.0000   -6.80065
 3920.0000   -6.64594
 3960.0000   -5.81643
 4000.0000   -5.88642
 4040.0000   -5.97873
 4080.0000   -6.61827
 4120.0000   -6.37306
 4160.0000   -6.75258
 4200.0000   -6.30630
 4240.0000   -6.31069
 4280.0000   -6.37786
 4320.0000   -6.37577
 4360.0000   -5.88275
 4400.0000   -5.72056
 4440.0000   -5.97053
 4480.0000   -6.31981
 4520.0000   -7.08395
 4560.0000   -6.39020
 4600.0000   -6.47231
 4640.0000   -7.25786
 4680.0000   -6.27471
 4720.0000   -6.31914
 4760.0000   -6.58251
 4800.0000   -6.66454
 4840.0000   -6.36461
 4880.0000   -6.59300
 4920.0000   -6.33992
 4960.0000   -5.26399
 5000.0000   -5.53539
 5040.0000   -6.39277
 5080.0000   -6.69283
 5120.0000   -6.45094
 5160.0000   -6.34726
 5200.0000   -5.78512
 5240.0000   -5.49187
 5280.0000   -6.10194
 5320.0000   -5.93564
 5360.0000   -6.27665
 5400.0000   -5.47043
 5440.0000   -5.97422
 5480.0000   -6.40634
 5520.0000   -6.64842
 5560.0000   -6.64844
 5600.0000   -6.14903
 5640.0000   -5.90414
 5680.0000   -7.12515
 5720.0000   -6.92940
 5760.0000   -6.67073
 5800.0000   -6.13758
 5840.0000   -6.22636
 5880.0000   -5.98485
 5920.0000   -6.22589
 5960.0000   -5.96214
 6000.0000   -5.86259
 6040.0000   -6.04523
 6080.0000   -5.20165
 6120.0000   -5.80251
 6160.0000   -6.76272
 6200.0000   -6.31147
 6240.0000   -6.96418
 6280.0000   -7.31448
 6320.0000   -6.68895
 6360.0000   -6.50446
 6400.0000   -6.91328
 6440.0000   -6.06487
 6480.0000   -6.51264
 6520.0000   -6.33268
 6560.0000   -6.78875
 6600.0000   -6.06336
 6640.0000   -6.53728
 6680.0000   -6.24883
 6720.0000   -7.06430
 6760.0000   -7.09967
 6800.0000   -6.91156
 6840.0000   -6.62385
 6880.0000   -7.01385
 6920.0000   -6.73548
 6960.0000   -6.59951
 7000.0000   -6.69567
 7040.0000   -7.03867
 7080.0000   -6.56065
 7120.0000   -6.21672
 7160.0000   -6.98699
 7200.0000   -6.82754
 7240.0000   -7.05378
 7280.0000   -5.56962
 7320.0000   -6.40589
 7360.0000   -6.45263
 7400.0000   -6.55148
 7440.0000   -5.86593
 7480.0000   -6.52759
 7520.0000   -6.86623
 7560.0000   -6.15134
 7600.0000   -6.40218
 7640.0000   -5.70202
 7680.0000   -6.32813
 7720.0000   -6.15678
 7760.0000   -6.26459
 7800.0000   -6.42998
 7840.0000   -6.64022
 7880.0000   -7.43502
 7920.0000   -6.89485
 7960.0000   -6.36195
 8000.0000   -5.92440
 8040.0000   -5.59208
 8080.0000   -6.72548
 8120.0000   -6.83647
 8160.0000   -6.55429
 8200.0000   -6.61636
 8240.0000   -6.83301
 8280.0000   -5.57649
 8320.0000   -5.48411
 8360.0000   -5.40394
 8400.0000   -5.14579
 8440.0000   -5.62972
 8480.0000   -6.26410
 8520.0000   -5.89021
 8560.0000   -5.10827
 8600.0000   -5.13127
 8640.0000   -6.05365
 8680.0000   -6.20180
 8720.0000   -4.73842
 8760.0000   -5.32945
 8800.0000   -6.04206
 8840.0000   -6.68798
 8880.0000   -7.69386
 8920.0000   -6.59798
 8960.0000   -6.35334
 9000.0000   -5.99960
 9040.0000   -5.45046
 9080.0000   -6.02013
 9120.0000   -6.28223
 9160.0000   -7.58393
 9200.0000   -6.44042
 9240.0000   -6.79448
 9280.0000   -6.32809
 9320.0000   -5.69795
 9360.0000   -6.69515
 9400.0000   -7.10721
 9440.0000   -6.49875
 9480.0000   -6.21053
 9520.0000   -6.61206
 9560.0000   -6.32237
 9600.0000   -5.98811
 9640.0000   -5.98920
 9680.0000   -5.51923
 9720.0000   -6.42975
 9760.0000   -6.86334
 9800.0000   -6.64152
 9840.0000   -7.00898
 9880.0000   -6.25673
 9920.0000   -6.00878
 9960.0000   -6.30841
10000.0000   -6.30172
10040.0000   -5.97809
10080.0000   -6.18043
10120.0000   -5.89099
10160.0000   -7.26268
10200.0000   -7.17359
10240.0000   -6.00817
10280.0000   -6.19309
10320.0000   -6.67317
10360.0000   -6.07501
10400.0000   -5.53974
10440.0000   -6.24235
10480.0000   -6.70929
10520.0000   -6.44420
10560.0000   -5.84335
10600.0000   -6.34924
10640.0000   -6.12719
10680.0000   -5.96563
10720.0000   -6.93986
10760.0000   -6.52781
10800.0000   -6.65033
10840.0000   -6.97346
10880.0000   -6.48054
10920.0000   -6.97712
10960.0000   -6.27389
11000.0000   -6.23121
11040.0000   -6.67826
11080.0000   -6.27352
11120.0000   -7.12275
11160.0000   -6.54551
11200.0000   -6.60634
11240.0000   -7.15685
11280.0000   -7.32675
11320.0000   -6.16924
11360.0000   -7.16494
11400.0000   -6.80391
11440.0000   -5.85877
11480.0000   -5.79666
11520.0000   -5.76679
11560.0000   -5.51082
11600.0000   -5.29398
11640.0000   -6.04150
11680.0000   -6.05972
11720.0000   -6.67195
11760.0000   -7.01040
11800.0000   -6.34452
11840.0000   -6.40838
11880.0000   -6.04061
11920.0000   -6.78915
11960.0000   -5.60772
12000.0000   -5.99916
12040.0000   -5.98355
12080.0000   -6.57765
12120.0000   -6.10492
12160.0000   -6.50078
12200.0000   -6.40836
12240.0000   -6.41185
12280.0000   -6.53182
12320.0000   -6.37611
12360.0000   -5.75383
12400.0000   -5.88411
12440.0000   -6.40928
12480.0000   -5.74512
12520.0000   -5.28146
12560.0000   -4.77918
12600.0000   -5.45585
12640.0000   -5.77718
12680.0000   -5.73547
12720.0000   -6.07888
12760.0000   -6.77789
12800.0000   -5.31076
12840.0000   -5.87743
12880.0000   -6.08222
12920.0000   -4.89076
12960.0000   -5.76255
13000.0000   -5.59505
13040.0000   -5.84081
13080.0000   -5.69649
13120.0000   -5.27889
13160.0000   -5.27015
13200.0000   -4.87893
13240.0000   -5.72799
13280.0000   -5.23230
13320.0000   -4.08313
13360.0000   -5.29187
13400.0000   -5.83416
13440.0000   -6.31906
13480.0000   -5.69296
13520.0000   -5.91881
13560.0000   -5.17529
13600.0000   -5.66385
13640.0000   -5.34998
13680.0000   -5.06847
13720.0000   -5.11037
13760.0000   -5.68381
13800.0000   -5.95157
13840.0000   -5.95311
13880.0000   -5.64283
13920.0000   -5.43725
13960.0000   -5.18038
14000.0000   -5.33791
14040.0000   -5.90745
14080.0000   -5.37041
14120.0000   -5.55247
14160.0000   -5.47633
14200.0000   -5.88831
14240.0000   -5.93640
14280.0000   -5.47554
14320.0000   -4.88434
14360.0000   -5.43376
14400.0000   -5.35383
14440.0000   -5.91777
14480.0000   -4.96542
14520.0000   -5.00496
14560.0000   -5.03756
14600.0000   -4.03113
14640.0000   -4.95488
14680.0000   -4.39435
14720.0000   -4.40024
14760.0000   -4.84556
14800.0000   -4.76288
14840.0000   -4.69047
14880.0000   -5.30547
14920.0000   -5.11091
14960.0000   -4.84317
15000.0000   -5.47685
15040.0000   -5.67766
15080.0000   -5.38753
15120.0000   -3.94642
15160.0000   -5.58972
15200.0000   -5.12017
15240.0000   -5.59449
15280.0000   -5.10349
15320.0000   -4.85690
15360.0000   -5.45507
15400.0000   -5.27963
15440.0000   -5.18531
15480.0000   -5.52123
15520.0000   -5.85902
15560.0000   -4.81353
15600.0000   -5.58582
15640.0000   -5.31362
15680.0000   -4.51604
15720.0000   -4.63785
15760.0000   -5.04793
15800.0000   -3.79090
15840.0000   -4.83955
15880.0000   -4.98246
15920.0000   -4.78829
15960.0000   -4.50160
16000.0000   -4.78557
16040.0000   -5.61464
16080.0000   -5.05757
16120.0000   -5.48107
16160.0000   -4.85638
16200.0000   -5.37160
16240.0000   -5.18949
16280.0000   -5.53357
16320.0000   -6.08087
16360.0000   -5.55086
16400.0000   -6.43652
16440.0000   -6.05460
16480.0000   -5.14016
16520.0000   -5.34566
16560.0000   -5.83197
16600.0000   -5.11527
16640.0000   -5.49825
16680.0000   -5.73261
16720.0000   -5.47366
16760.0000   -4.94670
16800.0000   -5.77236
16840.0000   -4.64148
16880.0000   -5.56788
16920.0000   -5.02730
16960.0000   -5.31181
17000.0000   -4.60356
17040.0000   -4.61183
17080.0000   -4.48107
17120.0000   -4.34909
17160.0000   -4.69411
17200.0000   -4.84237
17240.0000   -4.99811
17280.0000   -4.86335
17320.0000   -4.85080
17360.0000   -5.31115
17400.0000   -4.96509
17440.0000   -5.15272
17480.0000   -4.89705
17520.0000   -5.80939
17560.0000   -5.93521
17600.0000   -6.40968
17640.0000   -5.44857
17680.0000   -5.31086
17720.0000   -5.69322
17760.0000   -5.12724
17800.0000   -4.81887
17840.0000   -5.25739
17880.0000   -5.28311
17920.0000   -5.71835
17960.0000   -5.51187
18000.0000   -5.05958
18040.0000   -5.10497
18080.0000   -4.31938
18120.0000   -4.67600
18160.0000   -5.05308
18200.0000   -4.56925
18240.0000   -4.20518
18280.0000   -5.27300
18320.0000   -4.94091
18360.0000   -4.75340
18400.0000   -5.15598
18440.0000   -5.36365
18480.0000   -5.11864
18520.0000   -6.02102
18560.0000   -5.84231
18600.0000   -5.48275
18640.0000   -5.42556
18680.0000   -5.88955
18720.0000   -6.38661
18760.0000   -5.83835
18800.0000   -5.66308
18840.0000   -5.55173
18880.0000   -4.89655
18920.0000   -5.68452
18960.0000   -5.27224
19000.0000   -4.80286
19040.0000   -5.17476
19080.0000   -4.96432
19120.0000   -5.48742
19160.0000   -6.12694
19200.0000   -6.27547
19240.0000   -5.78955
19280.0000   -5.54872
19320.0000   -5.48263
19360.0000   -5.04014
19400.0000   -4.57053
19440.0000   -5.10419
19480.0000   -5.09770
19520.0000   -5.59777
19560.0000   -4.89528
19600.0000   -4.99350
19640.0000   -5.32561
19680.0000   -5.24176
19720.0000   -4.22928
19760.0000   -4.21324
19800.0000   -4.76610
19840.0000   -5.02309
19880.0000   -5.06040
19920.0000   -6.11262
19960.0000   -5.81477
20000.0000   -5.66419
20040.0000   -5.26899
20080.0000   -3.88207
20120.0000   -4.30731
20160.0000   -4.02725
20200.0000   -5.50955
20240.0000   -4.11363
20280.0000   -4.45502
20320.0000   -4.31909
20360.0000   -4.74068
20400.0000   -4.22117
20440.0000   -4.23546
20480.0000   -3.31447
20520.0000   -2.45932
20560.0000   -3.37265
20600.0000   -4.00125
20640.0000   -4.30743
20680.0000   -2.75680
20720.0000   -3.77177
20760.0000   -4.13803
20800.0000   -4.44287
20840.0000   -4.70516
20880.0000   -5.59668
20920.0000   -5.59192
20960.0000   -4.23273
21000.0000   -4.77298
21040.0000   -4.53407
21080.0000   -4.67404
21120.0000   -4.52292
21160.0000   -4.70720
21200.0000   -4.38183
21240.0000   -4.00501
21280.0000   -4.87013
21320.0000   -4.59267
21360.0000   -5.32942
21400.0000   -5.55454
21440.0000   -4.77181
21480.0000   -4.91598
21520.0000   -5.73724
21560.0000   -5.29927
21600.0000   -5.30907
21640.0000   -5.56169
21680.0000   -5.42193
21720.0000   -4.88462
21760.0000   -5.17418
21800.0000   -4.58938
21840.0000   -4.73931
21880.0000   -6.13405
21920.0000   -4.27779
21960.0000   -4.54117
22000.0000   -4.90195
22040.0000   -4.94816
22080.0000   -5.38544
22120.0000   -5.63750
22160.0000   -4.82708
22200.0000   -5.04099
22240.0000   -4.32027
22280.0000   -4.20442
22320.0000   -3.99657
22360.0000   -3.85216
22400.0000   -3.40953
22440.0000   -3.74116
22480.0000   -3.08607
22520.0000   -4.12291
22560.0000   -3.77636
22600.0000   -3.78587
22640.0000   -3.69368
22680.0000   -3.81543
22720.0000   -4.67472
22760.0000   -5.61645
22800.0000   -4.48729
22840.0000   -4.40145
22880.0000   -3.88136
22920.0000   -4.59074
22960.0000   -4.01782
23000.0000   -4.10417
23040.0000   -3.38220
23080.0000   -3.97029
23120.0000   -3.86190
23160.0000   -3.56511
23200.0000   -4.11817
23240.0000   -4.05049
23280.0000   -4.02416
23320.0000   -4.39027
23360.0000   -4.39779
23400.0000   -4.04278
23440.0000   -4.16237
23480.0000   -4.64856
23520.0000   -4.14727
23560.0000   -4.85184
23600.0000   -4.94450
23640.0000   -4.57453
23680.0000   -4.48362
23720.0000   -4.85281
23760.0000   -4.15095
23800.0000   -4.28974
23840.0000   -4.14244
23880.0000   -4.72627
23920.0000   -4.23935
23960.0000   -3.61611
24000.0000   -4.73381
24040.0000   -4.98938
24080.0000   -4.78233
24120.0000   -4.84678
24160.0000   -3.93477
24200.0000   -4.73901
24240.0000   -4.59019
24280.0000   -4.85398
24320.0000   -4.97326
24360.0000   -5.03707
24400.0000   -4.90565
24440.0000   -3.41923
24480.0000   -4.17255
24520.0000   -4.94277
24560.0000   -4.23082
24600.0000   -4.44330
24640.0000   -4.58165
24680.0000   -4.32011
24720.0000   -4.68513
24760.0000   -4.87353
24800.0000   -4.69960
24840.0000   -4.85923
24880.0000   -5.69558
24920.0000   -5.97279
24960.0000   -5.46348
25000.0000   -4.38167
25040.0000   -4.50079
25080.0000   -6.13507
25120.0000   -6.40044
25160.0000   -4.94704
25200.0000   -5.60502
25240.0000   -6.10103
25280.0000   -5.45866
25320.0000   -5.49687
25360.0000   -5.09034
25400.0000   -4.90687
25440.0000   -3.76522
25480.0000   -5.12566
25520.0000   -4.97602
25560.0000   -4.70712
25600.0000   -5.30800
25640.0000   -4.37775
25680.0000   -4.52489
25720.0000   -4.36096
25760.0000   -3.76572
25800.0000   -4.04030
25840.0000   -3.99913
25880.0000   -4.17469
25920.0000   -4.09556
25960.0000   -4.46134
26000.0000   -3.95082
26040.0000   -3.92642
26080.0000   -4.70007
26120.0000   -4.16957
26160.0000   -3.45880
26200.0000   -3.88952
26240.0000   -4.50543
26280.0000   -4.33739
26320.0000   -4.49726
26360.0000   -4.48786
26400.0000   -4.12069
26440.0000   -3.81877
26480.0000   -3.96876
26520.0000   -4.45370
26560.0000   -3.35298
26600.0000   -4.34084
26640.0000   -3.61133
26680.0000   -4.31032
26720.0000   -4.89778
26760.0000   -5.41516
26800.0000   -4.09597
26840.0000   -3.75134
26880.0000   -5.35746
26920.0000   -5.90839
26960.0000   -5.69767
27000.0000   -5.37668
27040.0000   -6.07242
27080.0000   -4.76501
27120.0000   -5.63512
27160.0000   -5.29187
27200.0000   -5.51552
27240.0000   -5.21570
27280.0000   -5.18986
27320.0000   -5.19800
27360.0000   -4.63419
27400.0000   -4.48807
27440.0000   -4.71699
27480.0000   -5.44849
27520.0000   -5.12429
27560.0000   -5.48142
27600.0000   -5.16613
27640.0000   -5.36277
27680.0000   -5.31093
27720.0000   -4.58016
27760.0000   -4.62494
27800.0000   -4.85173
27840.0000   -4.49678
27880.0000   -4.75165
27920.0000   -5.13164
27960.0000   -4.87559
28000.0000   -5.01513
28040.0000   -5.16669
28080.0000   -4.90035
28120.0000   -5.12998
28160.0000   -5.90924
28200.0000   -5.01630
28240.0000   -5.12038
28280.0000   -4.70519
28320.0000   -3.81706
28360.0000   -4.52636
28400.0000   -4.26024
28440.0000   -4.10592
28480.0000   -4.57081
28520.0000   -4.66313
28560.0000   -4.74773
28600.0000   -4.57980
28640.0000   -4.17190
28680.0000   -3.79870
28720.0000   -3.82781
28760.0000   -4.92736
28800.0000   -4.34204
28840.0000   -3.86944
28880.0000   -5.08869
28920.0000   -3.89453
28960.0000   -4.78213
29000.0000   -4.66783
29040.0000   -4.83764
29080.0000   -4.67890
29120.0000   -4.92687
29160.0000   -5.61196
29200.0000   -6.19101
29240.0000   -6.02392
29280.0000   -6.06881
29320.0000   -4.49303
29360.0000   -5.03725
29400.0000   -4.24877
29440.0000   -4.29260
29480.0000   -4.78568
29520.0000   -3.98442
29560.0000   -3.66430
29600.0000   -4.18662
29640.0000   -3.52468
29680.0000   -3.42087
29720.0000   -3.36358
29760.0000   -4.14155
29800.0000   -3.87533
29840.0000   -4.13219
29880.0000   -4.40588
29920.0000   -4.71690
29960.0000   -4.61743
30000.0000   -4.94571
30040.0000   -4.25092
30080.0000   -5.28867
30120.0000   -5.01086
30160.0000   -4.35138
30200.0000   -4.92448
30240.0000   -4.69859
30280.0000   -5.36707
30320.0000   -5.54306
30360.0000   -4.97908
30400.0000   -4.76590
30440.0000   -4.81792
30480.0000   -5.41890
30520.0000   -5.76436
30560.0000   -5.14208
30600.0000   -5.94095
30640.0000   -5.95654
30680.0000   -5.38849
30720.0000   -4.91404
30760.0000   -5.31207
30800.0000   -5.09892
30840.0000   -5.28479
30880.0000   -4.58255
30920.0000   -5.22709
30960.0000   -4.74643
31000.0000   -4.38915
31040.0000   -4.89027
31080.0000   -4.70783
31120.0000   -4.68150
31160.0000   -5.03984
31200.0000   -5.25737
31240.0000   -5.01991
31280.0000   -4.84132
31320.0000   -4.58205
31360.0000   -4.80078
31400.0000   -4.38132
31440.0000   -4.38853
31480.0000   -4.61617
31520.0000   -4.80586
31560.0000   -4.74057
31600.0000   -5.43114
31640.0000   -5.12282
31680.0000   -5.31058
31720.0000   -5.82548
31760.0000   -4.14615
31800.0000   -4.82055
31840.0000   -5.37654
31880.0000   -5.12185
31920.0000   -5.91799
31960.0000   -5.14666
32000.0000   -5.13993
32040.0000   -4.41867
32080.0000   -4.33769
32120.0000   -4.00241
32160.0000   -4.28676
32200.0000   -4.86799
32240.0000   -4.80068
32280.0000   -4.63955
32320.0000   -5.77000
32360.0000   -5.95791
32400.0000   -5.05762
32440.0000   -5.19075
32480.0000   -5.58812
32520.0000   -4.02038
32560.0000   -4.94677
32600.0000   -3.82339
32640.0000   -4.88300
32680.0000   -4.53652
32720.0000   -5.05434
32760.0000   -4.77628
32800.0000   -5.51452
32840.0000   -5.15723
32880.0000   -4.80860
32920.0000   -5.61814
32960.0000   -5.94901
33000.0000   -6.09442
33040.0000   -6.16701
33080.0000   -6.46279
33120.0000   -4.61306
33160.0000   -4.71309
33200.0000   -5.06350
33240.0000   -4.94995
33280.0000   -4.39622
33320.0000   -3.72380
33360.0000   -4.59097
33400.0000   -3.62773
33440.0000   -5.02358
33480.0000   -4.88958
33520.0000   -5.22436
33560.0000   -4.70311
33600.0000   -4.34746
33640.0000   -4.32162
33680.0000   -4.64942
33720.0000   -4.57490
33760.0000   -4.62373
33800.0000   -4.34409
33840.0000   -4.54855
33880.0000   -5.05455
33920.0000   -5.30322
33960.0000   -4.87246
34000.0000   -4.44527
34040.0000   -4.65426
34080.0000   -4.32208
34120.0000   -4.47009
34160.0000   -5.43607
34200.0000   -4.66231
34240.0000   -4.56795
34280.0000   -4.49433
34320.0000   -4.96006
34360.0000   -4.47177
34400.0000   -5.15796
34440.0000   -5.73378
34480.0000   -5.02693
34520.0000   -5.18958
34560.0000   -5.28663
34600.0000   -4.54687
34640.0000   -5.20401
34680.0000   -5.40669
34720.0000   -5.57661
34760.0000   -5.30526
34800.0000   -4.66303
34840.0000   -4.40843
34880.0000   -4.85177
34920.0000   -4.68607
34960.0000   -5.22047
35000.0000   -4.63373
35040.0000   -5.69167
35080.0000   -5.44848
35120.0000   -3.97763
35160.0000   -5.24009
35200.0000   -6.68313
35240.0000   -5.51987
35280.0000   -5.40081
35320.0000   -5.81569
35360.0000   -5.31490
35400.0000   -4.19198
35440.0000   -4.53565
35480.0000   -4.62681
35520.0000   -5.00471
35560.0000   -5.21127
35600.0000   -5.49772
35640.0000   -5.13244
35680.0000   -6.81034
35720.0000   -6.03520
35760.0000   -5.32945
35800.0000   -4.86576
35840.0000   -5.11358
35880.0000   -5.88129
35920.0000   -5.50158
35960.0000   -5.10153
36000.0000   -4.47275
36040.0000   -5.45135
36080.0000   -4.79461
36120.0000   -4.49933
36160.0000   -5.36952
36200.0000   -5.78670
36240.0000   -5.41216
36280.0000   -5.56947
36320.0000   -5.85048
36360.0000   -5.55975
36400.0000   -5.65084
36440.0000   -6.22220
36480.0000   -5.89902
36520.0000   -6.08053
36560.0000   -5.76834
36600.0000   -5.25924
36640.0000   -5.61712
36680.0000   -5.44066
36720.0000   -5.23813
36760.0000   -5.90202
36800.0000   -5.26313
36840.0000   -4.86707
36880.0000   -5.50652
36920.0000   -4.99171
36960.0000   -4.54829
37000.0000   -4.18957
37040.0000   -4.92619
37080.0000   -4.61437
37120.0000   -3.89746
37160.0000   -4.71825
37200.0000   -4.63846
37240.0000   -4.58599
37280.0000   -4.40867
37320.0000   -4.26471
37360.0000   -5.12337
37400.0000   -4.53998
37440.0000   -4.53927
37480.0000   -5.54356
37520.0000   -4.80993
37560.0000   -4.80730
37600.0000   -5.29600
37640.0000   -5.10459
37680.0000   -4.70332
37720.0000   -5.05574
37760.0000   -4.51068
37800.0000   -3.63442
37840.0000   -4.12597
37880.0000   -4.81809
37920.0000   -3.96189
37960.0000   -3.98096
38000.0000   -3.81762
38040.0000   -3.57341
38080.0000   -3.73533
38120.0000   -3.72951
38160.0000   -4.71528
38200.0000   -4.19812
38240.0000   -4.99662
38280.0000   -4.45914
38320.0000   -4.37340
38360.0000   -4.70358
38400.0000   -5.34578
38440.0000   -4.67942
38480.0000   -4.33961
38520.0000   -4.45963
38560.0000   -4.47620
38600.0000   -4.65944
38640.0000   -4.67888
38680.0000   -5.22152
38720.0000   -4.88819
38760.0000   -5.08376
38800.0000   -4.88278
38840.0000   -4.40211
38880.0000   -5.26505
38920.0000   -4.85533
38960.0000   -4.70478
39000.0000   -4.18724
39040.0000   -4.23173
39080.0000   -4.63091
39120.0000   -4.62573
39160.0000   -5.46558
39200.0000   -4.89056
39240.0000   -5.15778
39280.0000   -5.06538
39320.0000   -4.86761
39360.0000   -4.85402
39400.0000   -5.50588
39440.0000   -5.08978
39480.0000   -5.29137
39520.0000   -5.11021
39560.0000   -4.87434
39600.0000   -5.01439
39640.0000   -5.20667
39680.0000   -6.32961
39720.0000   -6.25934
39760.0000   -6.04650
39800.0000   -5.92157
39840.0000   -6.30662
39880.0000   -6.15146
39920.0000   -4.75544
39960.0000   -4.96484
40000.0000   -5.28922
40040.0000   -6.49121
40080.0000   -5.38259
40120.0000   -4.67329
40160.0000   -5.66440
40200.0000   -5.07133
40240.0000   -5.68192
40280.0000   -5.44246
40320.0000   -5.65383
40360.0000   -5.94360
40400.0000   -7.15178
40440.0000   -5.76476
40480.0000   -4.81842
40520.0000   -4.51152
40560.0000   -5.08861
40600.0000   -5.57460
40640.0000   -6.85549
40680.0000   -6.18174
40720.0000   -5.63984
40760.0000   -5.27898
40800.0000   -6.57339
40840.0000   -5.23703
40880.0000   -4.86538
40920.0000   -4.37063
40960.0000   -4.94622
41000.0000   -6.11523
41040.0000   -5.08453
41080.0000   -4.58710
41120.0000   -4.60674
41160.0000   -3.58086
41200.0000   -4.95247
41240.0000   -5.87041
41280.0000   -5.97609
41320.0000   -5.60981
41360.0000   -6.24403
41400.0000   -5.83102
41440.0000   -5.25430
41480.0000   -4.94766
41520.0000   -3.96518
41560.0000   -5.16655
41600.0000   -5.45477
41640.0000   -5.90467
41680.0000   -5.83290
41720.0000   -6.14506
41760.0000   -4.95841
41800.0000   -5.27148
41840.0000   -5.05203
41880.0000   -4.68058
41920.0000   -5.57889
41960.0000   -6.00831
42000.0000   -5.51416
42040.0000   -5.64550
42080.0000   -6.32234
42120.0000   -4.60854
42160.0000   -6.13459
42200.0000   -5.23254
42240.0000   -5.75472
42280.0000   -5.75412
42320.0000   -6.43142
42360.0000   -5.45283
42400.0000   -4.55324
42440.0000   -6.14361
42480.0000   -6.22477
42520.0000   -6.17777
42560.0000   -4.98736
42600.0000   -4.29806
42640.0000   -5.02072
42680.0000   -4.41119
42720.0000   -4.61607
42760.0000   -4.38259
42800.0000   -4.93722
42840.0000   -5.09746
42880.0000   -4.35118
42920.0000   -4.83950
42960.0000   -5.10833
43000.0000   -5.39559
43040.0000   -5.56579
43080.0000   -5.63578
43120.0000   -5.39304
43160.0000   -5.69380
43200.0000   -5.85802
43240.0000   -5.72892
43280.0000   -6.45068
43320.0000   -5.86963
43360.0000   -5.23907
43400.0000   -5.78570
43440.0000   -5.44301
43480.0000   -4.98289
43520.0000   -5.63171
43560.0000   -5.57019
43600.0000   -5.68274
43640.0000   -5.44879
43680.0000   -6.64576
43720.0000   -5.48821
43760.0000   -4.82473
43800.0000   -4.77645
43840.0000   -4.71731
43880.0000   -5.27169
43920.0000   -4.78714
43960.0000   -4.43958
44000.0000   -4.65854
44040.0000   -5.37971
44080.0000   -5.64068
44120.0000   -3.90725
44160.0000   -4.37114
44200.0000   -4.43171
44240.0000   -4.21238
44280.0000   -3.57211
44320.0000   -3.88308
44360.0000   -2.98021
44400.0000   -2.92622
44440.0000   -3.44566
44480.0000   -3.38807
44520.0000   -3.94918
44560.0000   -4.38405
44600.0000   -4.38237
44640.0000   -5.30530
44680.0000   -5.40917
44720.0000   -4.50410
44760.0000   -5.41079
44800.0000   -4.65264
44840.0000   -4.98980
44880.0000   -4.94181
44920.0000   -4.81714
44960.0000   -6.08809
45000.0000   -4.84013
45040.0000   -4.99033
45080.0000   -5.46691
45120.0000   -4.43580
45160.0000   -4.80756
45200.0000   -5.15061
45240.0000   -4.89703
45280.0000   -4.53674
45320.0000   -4.02806
45360.0000   -4.60638
45400.0000   -4.99777
45440.0000   -5.42580
45480.0000   -4.68082
45520.0000   -5.58488
45560.0000   -4.83381
45600.0000   -5.53202
45640.0000   -5.45691
45680.0000   -5.86043
45720.0000   -5.84538
45760.0000   -5.76366
45800.0000   -5.72004
45840.0000   -5.54494
45880.0000   -5.96906
45920.0000   -5.12253
45960.0000   -4.80886
46000.0000   -5.30529
46040.0000   -5.39232
46080.0000   -5.57690
46120.0000   -4.92203
46160.0000   -5.27168
46200.0000   -5.20525
46240.0000   -5.97202
46280.0000   -5.67411
46320.0000   -4.52660
46360.0000   -4.36937
46400.0000   -5.46366
46440.0000   -5.21037
46480.0000   -5.61487
46520.0000   -5.10247
46560.0000   -5.92138
46600.0000   -4.64276
46640.0000   -5.64080
46680.0000   -5.13155
46720.0000   -5.74230
46760.0000   -5.48968
46800.0000   -4.39495
46840.0000   -6.43031
46880.0000   -5.47100
46920.0000   -5.47684
46960.0000   -4.72041
47000.0000   -3.71590
47040.0000   -5.02391
47080.0000   -3.82285
47120.0000   -4.45444
47160.0000   -4.09339
47200.0000   -4.39278
47240.0000   -5.29757
47280.0000   -5.24539
47320.0000   -6.10432
47360.0000   -4.98203
47400.0000   -5.63766
47440.0000   -5.51342
47480.0000   -5.67343
47520.0000   -6.26131
47560.0000   -5.90423
47600.0000   -5.50293
47640.0000   -4.96552
47680.0000   -4.90746
47720.0000   -5.37919
47760.0000   -5.34927
47800.0000   -5.47386
47840.0000   -5.40747
47880.0000   -4.92957
47920.0000   -4.63803
47960.0000   -5.72993
48000.0000   -5.85705
48040.0000   -4.96867
48080.0000   -4.81335
48120.0000   -5.12808
48160.0000   -5.89850
48200.0000   -4.53301
48240.0000   -4.97329
48280.0000   -5.55902
48320.0000   -5.33196
48360.0000   -4.88199
48400.0000   -4.96939
48440.0000   -4.90432
48480.0000   -5.63438
48520.0000   -5.20227
48560.0000   -4.89532
48600.0000   -5.08770
48640.0000   -5.14626
48680.0000   -5.07403
48720.0000   -5.04603
48760.0000   -5.01058
48800.0000   -5.86533
48840.0000   -5.51728
48880.0000   -4.90556
48920.0000   -4.66352
48960.0000   -4.06990
49000.0000   -3.70612
49040.0000   -3.95894
49080.0000   -4.28086
49120.0000   -5.41724
49160.0000   -4.92915
49200.0000   -4.38222
49240.0000   -4.96100
49280.0000   -5.19784
49320.0000   -4.57523
49360.0000   -4.78146
49400.0000   -5.15195
49440.0000   -4.31523
49480.0000   -4.88369
49520.0000   -4.16075
49560.0000   -4.20969
49600.0000   -4.39478
49640.0000   -4.25281
49680.0000   -5.17409
49720.0000   -4.83305
49760.0000   -4.48164
49800.0000   -4.84230
49840.0000   -4.74600
49880.0000   -5.37504
49920.0000   -5.53638
49960.0000   -4.70548
50000.0000   -3.84873
50040.0000   -4.35914
50080.0000   -4.15316
50120.0000   -4.54355
50160.0000   -3.68004
50200.0000   -4.36148
50240.0000   -4.41464
50280.0000   -3.44430
50320.0000   -3.80076
50360.0000   -4.52582
50400.0000   -4.07792
50440.0000   -3.74134
50480.0000   -4.80151
50520.0000   -3.70319
50560.0000   -3.16462
50600.0000   -3.66729
50640.0000   -4.21304
50680.0000   -5.36200
50720.0000   -4.39186
50760.0000   -4.15640
50800.0000   -4.61256
50840.0000   -5.45749
50880.0000   -5.76978
50920.0000   -5.28292
50960.0000   -5.58014
51000.0000   -5.74453
51040.0000   -5.43570
51080.0000   -4.93763
51120.0000   -5.08646
51160.0000   -5.28285
51200.0000   -6.16436
51240.0000   -5.90207
51280.0000   -5.73797
51320.0000   -5.11802
51360.0000   -5.40270
51400.0000   -5.90431
51440.0000   -5.17577
51480.0000   -5.06935
51520.0000   -4.63537
51560.0000   -5.98442
51600.0000   -5.31981
51640.0000   -4.84414
51680.0000   -5.31188
51720.0000   -5.38161
51760.0000   -4.43748
51800.0000   -4.49375
51840.0000   -4.91865
51880.0000   -5.59452
51920.0000   -5.47036
51960.0000   -4.73907
52000.0000   -5.70156
52040.0000   -4.96087
52080.0000   -5.87082
52120.0000   -5.39999
52160.0000   -6.00961
52200.0000   -5.43682
52240.0000   -4.15339
52280.0000   -4.27789
52320.0000   -4.58472
52360.0000   -5.06373
52400.0000   -4.51961
52440.0000   -4.92967
52480.0000   -4.29558
52520.0000   -4.00527
52560.0000   -3.00345
52600.0000   -5.20552
52640.0000   -4.67816
52680.0000   -5.09531
52720.0000   -5.19339
52760.0000   -5.40133
52800.0000   -5.40108
52840.0000   -4.95281
52880.0000   -4.42069
52920.0000   -5.51959
52960.0000   -5.73039
53000.0000   -4.91693
53040.0000   -5.77008
53080.0000   -5.50193
53120.0000   -6.47145
53160.0000   -5.66751
53200.0000   -5.88821
53240.0000   -5.57929
53280.0000   -4.99325
53320.0000   -5.20850
53360.0000   -4.64166
53400.0000   -4.92395
53440.0000   -5.97015
53480.0000   -5.99978
53520.0000   -5.79294
53560.0000   -5.50895
53600.0000   -4.62256
53640.0000   -5.75819
53680.0000   -5.00040
53720.0000   -5.36492
53760.0000   -5.90206
53800.0000   -5.37168
53840.0000   -4.52860
53880.0000   -4.85249
53920.0000   -5.64375
53960.0000   -4.63302
54000.0000   -4.45988
54040.0000   -4.92624
54080.0000   -4.18780
54120.0000   -5.52816
54160.0000   -5.21619
54200.0000   -4.46973
54240.0000   -4.89614
54280.0000   -3.90847
54320.0000   -4.62887
54360.0000   -4.19657
54400.0000   -3.59910
54440.0000   -4.47197
54480.0000   -4.47662
54520.0000   -4.66685
54560.0000   -4.60457
54600.0000   -5.11494
54640.0000   -4.99662
54680.0000   -4.30296
54720.0000   -4.41366
54760.0000   -4.32284
54800.0000   -4.62212
54840.0000   -4.64585
54880.0000   -4.25345
54920.0000   -4.80215
54960.0000   -5.31698
55000.0000   -5.27369
55040.0000   -4.64384
55080.0000   -4.47706
55120.0000   -5.24220
55160.0000   -4.90271
55200.0000   -4.16646
55240.0000   -3.94484
55280.0000   -4.96130
55320.0000   -5.08901
55360.0000   -5.09324
55400.0000   -5.11681
55440.0000   -4.32704
55480.0000   -5.24122
55520.0000   -5.22259
55560.0000   -4.42851
55600.0000   -4.59561
55640.0000   -5.37282
55680.0000   -5.15006
55720.0000   -5.90245
55760.0000   -6.52921
55800.0000   -5.86234
55840.0000   -5.93489
55880.0000   -6.07424
55920.0000   -5.91338
55960.0000   -5.48836
56000.0000   -6.74145
56040.0000   -6.34353
56080.0000   -5.82466
56120.0000   -4.70452
56160.0000   -4.47467
56200.0000   -5.42264
56240.0000   -6.01629
56280.0000   -5.34605
56320.0000   -5.42765
56360.0000   -5.52050
56400.0000   -5.32377
56440.0000   -4.55381
56480.0000   -5.55994
56520.0000   -5.05264
56560.0000   -5.23358
56600.0000   -5.07288
56640.0000   -4.23675
56680.0000   -5.00996
56720.0000   -4.63413
56760.0000   -6.11945
56800.0000   -6.45538
56840.0000   -5.49868
56880.0000   -4.72383
56920.0000   -5.27184
56960.0000   -5.33219
57000.0000   -5.18798
57040.0000   -5.77961
57080.0000   -4.88316
57120.0000   -4.79533
57160.0000   -5.24351
57200.0000   -4.50080
57240.0000   -4.61537
57280.0000   -5.03875
57320.0000   -4.43601
57360.0000   -4.73639
57400.0000   -5.59891
57440.0000   -5.36550
57480.0000   -5.06836
57520.0000   -4.09548
57560.0000   -4.79937
57600.0000   -5.08297
57640.0000   -4.73642
57680.0000   -5.49183
57720.0000   -4.59402
57760.0000   -4.80760
57800.0000   -4.67626
57840.0000   -5.00326
57880.0000   -5.33671
57920.0000   -5.39463
57960.0000   -4.12641
58000.0000   -5.10735
58040.0000   -4.93365
58080.0000   -4.85820
58120.0000   -4.45551
58160.0000   -5.22690
58200.0000   -5.97196
58240.0000   -5.64533
58280.0000   -5.50056
58320.0000   -5.59799
58360.0000   -4.64360
58400.0000   -4.78805
58440.0000   -4.63248
58480.0000   -5.19039
58520.0000   -4.74984
58560.0000   -4.92967
58600.0000   -5.08106
58640.0000   -5.81857
58680.0000   -5.00229
58720.0000   -5.01550
58760.0000   -4.59311
58800.0000   -4.16990
58840.0000   -4.56512
58880.0000   -5.61406
58920.0000   -4.70038
58960.0000   -4.57781
59000.0000   -4.16203
59040.0000   -4.31864
59080.0000   -4.73884
59120.0000   -4.45099
59160.0000   -4.30908
59200.0000   -4.89143
59240.0000   -3.51701
59280.0000   -4.74376
59320.0000   -4.17765
59360.0000   -3.84719
59400.0000   -4.18186
59440.0000   -4.21952
59480.0000   -4.93497
59520.0000   -5.03886
59560.0000   -4.64832
59600.0000   -4.42016
59640.0000   -3.74213
59680.0000   -4.23155
59720.0000   -3.87860
59760.0000   -4.57743
59800.0000   -4.69463
59840.0000   -5.10164
59880.0000   -5.42344
59920.0000   -5.86270
59960.0000   -5.39792
60000.0000   -4.80905
60040.0000   -4.67528
60080.0000   -5.13810
60120.0000   -4.98761
60160.0000   -5.45317
60200.0000   -4.40029
60240.0000   -4.53033
60280.0000   -4.33346
60320.0000   -5.17192
60360.0000   -5.25049
60400.0000   -5.17218
60440.0000   -5.52991
60480.0000   -5.01963
60520.0000   -4.96866
60560.0000   -4.37698
60600.0000   -4.17536
60640.0000   -5.17860
60680.0000   -5.41592
60720.0000   -4.90540
60760.0000   -5.02782
60800.0000   -4.99267
60840.0000   -5.46816
60880.0000   -4.40931
60920.0000   -4.83923
60960.0000   -4.44788
61000.0000   -4.69387
61040.0000   -5.46113
61080.0000   -5.58844
61120.0000   -4.70528
61160.0000   -4.78338
61200.0000   -5.23038
61240.0000   -4.53023
61280.0000   -4.24073
61320.0000   -4.38950
61360.0000   -4.23853
61400.0000   -4.81783
61440.0000   -4.98493
61480.0000   -5.11859
61520.0000   -5.36296
61560.0000   -5.58085
61600.0000   -5.36032
61640.0000   -5.91282
61680.0000   -5.24250
61720.0000   -4.88803
61760.0000   -4.74390
61800.0000   -4.98767
61840.0000   -4.61730
61880.0000   -4.89740
61920.0000   -4.95133
61960.0000   -4.38193
62000.0000   -4.46522
62040.0000   -4.29147
62080.0000   -4.52262
62120.0000   -4.46078
62160.0000   -4.78609
62200.0000   -4.61554
62240.0000   -5.57492
62280.0000   -5.13447
62320.0000   -5.20430
62360.0000   -5.33594
62400.0000   -4.78636
62440.0000   -4.79142
62480.0000   -4.39143
62520.0000   -5.31417
62560.0000   -5.30051
62600.0000   -5.59820
62640.0000   -4.69930
62680.0000   -4.42905
62720.0000   -4.11622
62760.0000   -4.92118
62800.0000   -5.17670
62840.0000   -5.06495
62880.0000   -4.77897
62920.0000   -5.85299
62960.0000   -4.39095
63000.0000   -4.52642
63040.0000   -4.17464
63080.0000   -4.88828
63120.0000   -5.18647
63160.0000   -4.66283
63200.0000   -5.12992
63240.0000   -4.85263
63280.0000   -5.38091
63320.0000   -4.97039
63360.0000   -4.84754
63400.0000   -5.12624
63440.0000   -6.39243
63480.0000   -5.82961
63520.0000   -5.20662
63560.0000   -5.42170
63600.0000   -6.51443
63640.0000   -6.17025
63680.0000   -6.49329
63720.0000   -6.10040
63760.0000   -5.63519
63800.0000   -5.97010
63840.0000   -5.40729
63880.0000   -4.80732
63920.0000   -5.73979
63960.0000   -5.19909
64000.0000   -5.08852
64040.0000   -4.25814
64080.0000   -4.68074
64120.0000   -4.94000
64160.0000   -4.82108
64200.0000   -5.35238
64240.0000   -5.67621
64280.0000   -6.07455
64320.0000   -5.96201
64360.0000   -6.35209
64400.0000   -5.12899
64440.0000   -4.99379
64480.0000   -4.30776
64520.0000   -5.72619
64560.0000   -5.35827
64600.0000   -5.08843
64640.0000   -5.15462
64680.0000   -5.54434
64720.0000   -5.05943
64760.0000   -5.20717
64800.0000   -5.60549
64840.0000   -5.11861
64880.0000   -5.43216
64920.0000   -5.03001
64960.0000   -5.77890
65000.0000   -4.66512
65040.0000   -4.15389
65080.0000   -4.02770
65120.0000   -4.71398
65160.0000   -4.44130
65200.0000   -4.60740
65240.0000   -5.05448
65280.0000   -4.53126
65320.0000   -4.89457
65360.0000   -4.62659
65400.0000   -5.00509
65440.0000   -4.53401
65480.0000   -4.68366
65520.0000   -4.54115
65560.0000   -4.47484
65600.0000   -4.97135
65640.0000   -4.70752
65680.0000   -4.61737
65720.0000   -4.06191
65760.0000   -4.68747
65800.0000   -5.82683
65840.0000   -4.92050
65880.0000   -5.37689
65920.0000   -6.00612
65960.0000   -5.96944
66000.0000   -5.73191
66040.0000   -4.66251
66080.0000   -4.72637
66120.0000   -4.72426
66160.0000   -4.71497
66200.0000   -5.51824
66240.0000   -5.68559
66280.0000   -5.09321
66320.0000   -4.42687
66360.0000   -4.32172
66400.0000   -5.29111
66440.0000   -4.73171
66480.0000   -3.94798
66520.0000   -4.29582
66560.0000   -4.74648
66600.0000   -4.40197
66640.0000   -4.34614
66680.0000   -4.28611
66720.0000   -4.72932
66760.0000   -4.15886
66800.0000   -4.96376
66840.0000   -4.33897
66880.0000   -4.53459
66920.0000   -3.38214
66960.0000   -3.93075
67000.0000   -3.48017
67040.0000   -3.06066
67080.0000   -3.86918
67120.0000   -3.03086
67160.0000   -3.12091
67200.0000   -3.07736
67240.0000   -3.25140
67280.0000   -3.68158
67320.0000   -4.24252
67360.0000   -4.63509
67400.0000   -4.03689
67440.0000   -3.43989
67480.0000   -4.37159
67520.0000   -3.25052
67560.0000   -4.49491
67600.0000   -4.67729
67640.0000   -4.91509
67680.0000   -4.21116
67720.0000   -5.43089
67760.0000   -3.80578
67800.0000   -4.92133
67840.0000   -4.33444
67880.0000   -4.88268
67920.0000   -4.50088
67960.0000   -4.02551
68000.0000   -4.54892
68040.0000   -4.23554
68080.0000   -3.44490
68120.0000   -4.27740
68160.0000   -4.61534
68200.0000   -3.52405
68240.0000   -3.73517
68280.0000   -4.55699
68320.0000   -4.94537
68360.0000   -5.37625
68400.0000   -4.33155
68440.0000   -4.07366
68480.0000   -4.17627
68520.0000   -4.28082
68560.0000   -4.48997
68600.0000   -4.65480
68640.0000   -4.80691
68680.0000   -5.10986
68720.0000   -5.72438
68760.0000   -4.64144
68800.0000   -5.37420
68840.0000   -4.93281
68880.0000   -4.36203
68920.0000   -5.46923
68960.0000   -4.48262
69000.0000   -4.56441
69040.0000   -5.48185
69080.0000   -6.12807
69120.0000   -5.27542
69160.0000   -5.48124
69200.0000   -5.35718
69240.0000   -4.95604
69280.0000   -4.68905
69320.0000   -4.38818
69360.0000   -3.69188
69400.0000   -4.83135
69440.0000   -4.44651
69480.0000   -3.93329
69520.0000   -3.96147
69560.0000   -3.44247
69600.0000   -3.27047
69640.0000   -4.89685
69680.0000   -3.54462
69720.0000   -4.82268
69760.0000   -4.96684
69800.0000   -4.09311
69840.0000   -5.33945
69880.0000   -4.58662
69920.0000   -4.32777
69960.0000   -4.29288
70000.0000   -4.54746
70040.0000   -3.72816
70080.0000   -3.89827
70120.0000   -3.49969
70160.0000   -3.36690
70200.0000   -4.05572
70240.0000   -4.78892
70280.0000   -4.58456
70320.0000   -4.17685
70360.0000   -4.44925
70400.0000   -4.82498
70440.0000   -4.19877
70480.0000   -4.05856
70520.0000   -4.52242
70560.0000   -4.40894
70600.0000   -4.25506
70640.0000   -4.53676
70680.0000   -3.85566
70720.0000   -3.93507
70760.0000   -3.71112
70800.0000   -4.51843
70840.0000   -3.25781
70880.0000   -5.05370
70920.0000   -4.11616
70960.0000   -3.86342
71000.0000   -4.04298
71040.0000   -4.14451
71080.0000   -4.12725
71120.0000   -4.34048
71160.0000   -4.49478
71200.0000   -3.47128
71240.0000   -3.76267
71280.0000   -4.38910
71320.0000   -4.62775
71360.0000   -3.92298
71400.0000   -3.30785
71440.0000   -4.56667
71480.0000   -4.62300
71520.0000   -4.87790
71560.0000   -4.39993
71600.0000   -5.86631
71640.0000   -5.46810
71680.0000   -5.31448
71720.0000   -4.79459
71760.0000   -4.95633
71800.0000   -4.30444
71840.0000   -4.51925
71880.0000   -4.56309
71920.0000   -4.38427
71960.0000   -4.92944
72000.0000   -4.64204
72040.0000   -4.04175
72080.0000   -4.43333
72120.0000   -4.11873
72160.0000   -4.85580
72200.0000   -4.69083
72240.0000   -4.57499
72280.0000   -4.92084
72320.0000   -4.80995
72360.0000   -4.67975
72400.0000   -3.96544
72440.0000   -4.31427
72480.0000   -4.37501
72520.0000   -4.22182
72560.0000   -3.57579
72600.0000   -4.79547
72640.0000   -4.22199
72680.0000   -4.77581
72720.0000   -3.91368
72760.0000   -3.39601
72800.0000   -2.84783
72840.0000   -4.27475
72880.0000   -4.05034
72920.0000   -4.14832
72960.0000   -4.14629
73000.0000   -4.19879
73040.0000   -4.31984
73080.0000   -4.62880
73120.0000   -4.38431
73160.0000   -4.40468
73200.0000   -4.66120
73240.0000   -5.30866
73280.0000   -3.33554
73320.0000   -4.18831
73360.0000   -4.88297
73400.0000   -4.42978
73440.0000   -4.22134
73480.0000   -4.80808
73520.0000   -4.13713
73560.0000   -4.31675
73600.0000   -3.54190
73640.0000   -3.94448
73680.0000   -4.07972
73720.0000   -4.55748
73760.0000   -4.30517
73800.0000   -4.16360
73840.0000   -4.05550
73880.0000   -4.07743
73920.0000   -4.18942
73960.0000   -3.80877
74000.0000   -4.98720
74040.0000   -4.98806
74080.0000   -4.71597
74120.0000   -3.62671
74160.0000   -3.93291
74200.0000   -4.57214
74240.0000   -3.73394
74280.0000   -4.95904
74320.0000   -4.06098
74360.0000   -4.23355
74400.0000   -3.96669
74440.0000   -3.62392
74480.0000   -5.14099
74520.0000   -4.84617
74560.0000   -4.73982
74600.0000   -4.67201
74640.0000   -4.79200
74680.0000   -5.03951
74720.0000   -4.80227
74760.0000   -4.80803
74800.0000   -3.99726
74840.0000   -5.09661
74880.0000   -5.00584
74920.0000   -4.66485
74960.0000   -4.85519
75000.0000   -4.19705
75040.0000   -5.11925
75080.0000   -4.39782
75120.0000   -4.81806
75160.0000   -4.79539
75200.0000   -4.22979
75240.0000   -4.36331
75280.0000   -3.80669
75320.0000   -4.33920
75360.0000   -4.71745
75400.0000   -5.77728
75440.0000   -4.83247
75480.0000   -4.27031
75520.0000   -3.71998
75560.0000   -4.81806
75600.0000   -4.32955
75640.0000   -4.90220
75680.0000   -4.88952
75720.0000   -4.83197
75760.0000   -4.19494
75800.0000   -4.51072
75840.0000   -4.23078
75880.0000   -3.60853
75920.0000   -4.73077
75960.0000   -4.77171
76000.0000   -4.62148
76040.0000   -5.04225
76080.0000   -4.37206
76120.0000   -5.14409
76160.0000   -4.68265
76200.0000   -4.92468
76240.0000   -4.33238
76280.0000   -3.95466
76320.0000   -3.80719
76360.0000   -4.28110
76400.0000   -4.21047
76440.0000   -4.61767
76480.0000   -4.24233
76520.0000   -3.57780
76560.0000   -3.26827
76600.0000   -4.21076
76640.0000   -4.77588
76680.0000   -4.50831
76720.0000   -4.61117
76760.0000   -3.99640
76800.0000   -3.72913
76840.0000   -4.59514
76880.0000   -3.99765
76920.0000   -4.78031
76960.0000   -5.09205
77000.0000   -3.77457
77040.0000   -4.21737
77080.0000   -4.22378
77120.0000   -5.05779
77160.0000   -4.02627
77200.0000   -4.75733
77240.0000   -4.72161
77280.0000   -3.32692
77320.0000   -3.75964
77360.0000   -3.60080
77400.0000   -4.19605
77440.0000   -4.78854
77480.0000   -4.16373
77520.0000   -3.54526
77560.0000   -4.77770
77600.0000   -4.61409
77640.0000   -4.67756
77680.0000   -4.80944
77720.0000   -4.94213
77760.0000   -4.61803
77800.0000   -4.88103
77840.0000   -3.73724
77880.0000   -3.68087
77920.0000   -3.19719
77960.0000   -4.19267
78000.0000   -4.52405
78040.0000   -4.51561
78080.0000   -4.11588
78120.0000   -4.31866
78160.0000   -5.15861
78200.0000   -4.19703
78240.0000   -4.10281
78280.0000   -4.34680
78320.0000   -3.58425
78360.0000   -3.78045
78400.0000   -4.22733
78440.0000   -4.17577
78480.0000   -4.09627
78520.0000   -4.77639
78560.0000   -2.97403
78600.0000   -4.37133
78640.0000   -4.27737
78680.0000   -4.02236
78720.0000   -4.16465
78760.0000   -5.10152
78800.0000   -4.67361
78840.0000   -4.61375
78880.0000   -4.51578
78920.0000   -4.24594
78960.0000   -4.09819
79000.0000   -5.18344
79040.0000   -5.19088
79080.0000   -5.35399
79120.0000   -4.67091
79160.0000   -4.69824
79200.0000   -4.02395
79240.0000   -4.66564
79280.0000   -4.82706
79320.0000   -6.27747
79360.0000   -5.87109
79400.0000   -6.66308
79440.0000   -5.34985
79480.0000   -5.76508
79520.0000   -4.82525
79560.0000   -5.11736
79600.0000   -5.39295
79640.0000   -4.93107
79680.0000   -4.70253
79720.0000   -4.81791
79760.0000   -4.60959
79800.0000   -4.51871
79840.0000   -5.53475
79880.0000   -4.20878
79920.0000   -5.21335
79960.0000   -4.94365
80000.0000   -5.73470
80040.0000   -4.81899
80080.0000   -5.08806
80120.0000   -4.66823
80160.0000   -4.70960
80200.0000   -5.01309
80240.0000   -4.59871
80280.0000   -5.52962
80320.0000   -5.43910
80360.0000   -5.82506
80400.0000   -4.26232
80440.0000   -5.41636
80480.0000   -5.08501
80520.0000   -5.46972
80560.0000   -5.39376
80600.0000   -5.89177
80640.0000   -5.36162
80680.0000   -5.22308
80720.0000   -5.96097
80760.0000   -4.93650
80800.0000   -5.36112
80840.0000   -5.29475
80880.0000   -5.12699
80920.0000   -5.28149
80960.0000   -5.56643
81000.0000   -5.55959
81040.0000   -5.03718
81080.0000   -5.12998
81120.0000   -4.68735
81160.0000   -5.39646
81200.0000   -4.94509
81240.0000   -5.05022
81280.0000   -5.43840
81320.0000   -5.17145
81360.0000   -4.33297
81400.0000   -3.61964
81440.0000   -4.45845
81480.0000   -4.42635
81520.0000   -4.78260
81560.0000   -5.35527
81600.0000   -4.98233
81640.0000   -5.99436
81680.0000   -6.45305
81720.0000   -5.53901
81760.0000   -4.97212
81800.0000   -5.43584
81840.0000   -5.17974
81880.0000   -5.13679
81920.0000   -5.19017
81960.0000   -4.93444
82000.0000   -4.92056
82040.0000   -4.02188
82080.0000   -5.54691
82120.0000   -4.66294
82160.0000   -4.39167
82200.0000   -4.70592
82240.0000   -5.36306
82280.0000   -4.02608
82320.0000   -4.34649
82360.0000   -5.96093
82400.0000   -4.95901
82440.0000   -4.60154
82480.0000   -4.81538
82520.0000   -4.25722
82560.0000   -5.59444
82600.0000   -4.89867
82640.0000   -4.77654
82680.0000   -5.37970
82720.0000   -4.60269
82760.0000   -5.07669
82800.0000   -4.90874
82840.0000   -4.80994
82880.0000   -3.42567
82920.0000   -4.72998
82960.0000   -4.81905
83000.0000   -5.59821
83040.0000   -5.11861
83080.0000   -4.91890
83120.0000   -5.45364
83160.0000   -4.97022
83200.0000   -5.39472
83240.0000   -5.08790
83280.0000   -4.78822
83320.0000   -5.05978
83360.0000   -5.06688
83400.0000   -4.56715
83440.0000   -4.84091
83480.0000   -5.34738
83520.0000   -6.26870
83560.0000   -4.80391
83600.0000   -5.08816
83640.0000   -4.23603
83680.0000   -5.69709
83720.0000   -5.38281
83760.0000   -4.63660
83800.0000   -5.32687
83840.0000   -5.01415
83880.0000   -5.22144
83920.0000   -4.05607
83960.0000   -5.34348
84000.0000   -4.88723
84040.0000   -4.85967
84080.0000   -4.63006
84120.0000   -4.69244
84160.0000   -5.26330
84200.0000   -4.26530
84240.0000   -5.03748
84280.0000   -5.13029
84320.0000   -4.03301
84360.0000   -4.81439
84400.0000   -4.00159
84440.0000   -4.46836
84480.0000   -4.39836
84520.0000   -5.00130
84560.0000   -5.51085
84600.0000   -5.28364
84640.0000   -4.37642
84680.0000   -4.70673
84720.0000   -4.91067
84760.0000   -4.91785
84800.0000   -5.83322
84840.0000   -5.33191
84880.0000   -4.31128
84920.0000   -4.83137
84960.0000   -4.17792
85000.0000   -5.21237
85040.0000   -5.39802
85080.0000   -5.24506
85120.0000   -4.94440
85160.0000   -5.98638
85200.0000   -4.81976
85240.0000   -5.01122
85280.0000   -4.64426
85320.0000   -4.22099
85360.0000   -4.78819
85400.0000   -5.66663
85440.0000   -4.54682
85480.0000   -4.70379
85520.0000   -4.56764
85560.0000   -5.15028
85600.0000   -4.53234
85640.0000   -4.97192
85680.0000   -4.43767
85720.0000   -5.47365
85760.0000   -5.19777
85800.0000   -4.86863
85840.0000   -4.79335
85880.0000   -5.20270
85920.0000   -3.86963
85960.0000   -4.38315
86000.0000   -3.68955
86040.0000   -5.02325
86080.0000   -4.72821
86120.0000   -5.16867
86160.0000   -4.99272
86200.0000   -3.94854
86240.0000   -3.69314
86280.0000   -3.79998
86320.0000   -4.48807
86360.0000   -4.44178
86400.0000   -4.20512
86440.0000   -4.53313
86480.0000   -5.61543
86520.0000   -5.01522
86560.0000   -4.31327
86600.0000   -3.83932
86640.0000   -3.99862
86680.0000   -3.98611
86720.0000   -3.70962
86760.0000   -4.42128
86800.0000   -3.68095
86840.0000   -4.66841
86880.0000   -4.52173
86920.0000   -5.25044
86960.0000   -5.17542
87000.0000   -5.68321
87040.0000   -4.92194
87080.0000   -4.62536
87120.0000   -4.67627
87160.0000   -3.87166
87200.0000   -4.28620
87240.0000   -5.10330
87280.0000   -5.54294
87320.0000   -4.45966
87360.0000   -5.15913
87400.0000   -5.13740
87440.0000   -3.74358
87480.0000   -4.58056
87520.0000   -4.74112
87560.0000   -5.11369
87600.0000   -4.41485
87640.0000   -3.99273
87680.0000   -4.48188
87720.0000   -4.49049
87760.0000   -4.48664
87800.0000   -5.58116
87840.0000   -5.30357
87880.0000   -5.79773
87920.0000   -5.10801
87960.0000   -4.47377
88000.0000   -3.81826
88040.0000   -3.29799
88080.0000   -4.20861
88120.0000   -3.38728
88160.0000   -4.98694
88200.0000   -4.38578
88240.0000   -4.61837
88280.0000   -5.96008
88320.0000   -6.14892
88360.0000   -4.89717
88400.0000   -4.47093
88440.0000   -5.72246
88480.0000   -6.20639
88520.0000   -5.05465
88560.0000   -4.94917
88600.0000   -5.46721
88640.0000   -4.09059
88680.0000   -3.69065
88720.0000   -5.28703
88760.0000   -4.89278
88800.0000   -5.56800
88840.0000   -5.63730
88880.0000   -6.41420
88920.0000   -6.87240
88960.0000   -4.93098
89000.0000   -4.30466
89040.0000   -4.82267
89080.0000   -5.43718
89120.0000   -4.62513
89160.0000   -4.62480
89200.0000   -4.57651
89240.0000   -4.99104
89280.0000   -5.23426
89320.0000   -4.76123
89360.0000   -5.08721
89400.0000   -5.18186
89440.0000   -4.68467
89480.0000   -4.37733
89520.0000   -4.79014
89560.0000   -3.80814
89600.0000   -4.34082
89640.0000   -4.83308
89680.0000   -5.11981
89720.0000   -6.17157
89760.0000   -4.92602
89800.0000   -5.46774
89840.0000   -4.98312
89880.0000   -4.42655
89920.0000   -4.76374
89960.0000   -4.53002
90000.0000   -5.79374
90040.0000   -5.46359
90080.0000   -4.63206
90120.0000   -4.05886
90160.0000   -5.38756
90200.0000   -5.56138
90240.0000   -4.30965
90280.0000   -4.97943
90320.0000   -5.26582
90360.0000   -4.81320
90400.0000   -5.51431
90440.0000   -4.95837
90480.0000   -4.10084
90520.0000   -4.26399
90560.0000   -4.80641
90600.0000   -5.21269
90640.0000   -5.09835
90680.0000   -4.04606
90720.0000   -4.67620
90760.0000   -4.99625
90800.0000   -4.54620
90840.0000   -3.86470
90880.0000   -5.52678
90920.0000   -5.08437
90960.0000   -4.53868
91000.0000   -5.71788
91040.0000   -4.10901
91080.0000   -3.60480
91120.0000   -3.50337
91160.0000   -4.37005
91200.0000   -4.19806
91240.0000   -5.46664
91280.0000   -5.66766
91320.0000   -4.82561
91360.0000   -4.87081
91400.0000   -5.06555
91440.0000   -4.35481
91480.0000   -3.63761
91520.0000   -3.33137
91560.0000   -3.61751
91600.0000   -4.07882
91640.0000   -3.39473
91680.0000   -3.66505
91720.0000   -3.81332
91760.0000   -4.49077
91800.0000   -3.97267
91840.0000   -4.74941
91880.0000   -4.54304
91920.0000   -3.34310
91960.0000   -2.98753
92000.0000   -3.39682
92040.0000   -3.05747
92080.0000   -4.08165
92120.0000   -4.77412
92160.0000   -2.42812
92200.0000   -3.33769
92240.0000   -3.42673
92280.0000   -4.17958
92320.0000   -4.14454
92360.0000   -3.63875
92400.0000   -3.80348
92440.0000   -3.87325
92480.0000   -4.61141
92520.0000   -4.33170
92560.0000   -5.11070
92600.0000   -4.64788
92640.0000   -4.94917
92680.0000   -4.67764
92720.0000   -4.34177
92760.0000   -4.15084
92800.0000   -4.38848
92840.0000   -4.79293
92880.0000   -4.06698
92920.0000   -2.93913
92960.0000   -3.85534
93000.0000   -3.54923
93040.0000   -3.10830
93080.0000   -3.95123
93120.0000   -2.97672
93160.0000   -4.46912
93200.0000   -3.22119
93240.0000   -4.48641
93280.0000   -4.28453
93320.0000   -3.73322
93360.0000   -4.49428
93400.0000   -3.53159
93440.0000   -4.15504
93480.0000   -3.87165
93520.0000   -2.80360
93560.0000   -3.37725
93600.0000   -3.87889
93640.0000   -3.31339
93680.0000   -3.43036
93720.0000   -3.82006
93760.0000   -4.13518
93800.0000   -4.59764
93840.0000   -4.03470
93880.0000   -3.87755
93920.0000   -4.36784
93960.0000   -4.94906
94000.0000   -4.66041
94040.0000   -3.01664
94080.0000   -1.88930
94120.0000   -1.41905
94160.0000   -3.03348
94200.0000   -2.81741
94240.0000   -2.25025
94280.0000   -2.93251
94320.0000   -2.64181
94360.0000   -2.70016
94400.0000   -2.09410
94440.0000   -3.51089
94480.0000   -3.03702
94520.0000   -3.58290
94560.0000   -2.19130
94600.0000   -3.31226
94640.0000   -3.07291
94680.0000   -3.74790
94720.0000   -3.29094
94760.0000   -3.57476
94800.0000   -3.27138
94840.0000   -3.84155
94880.0000   -3.88509
94920.0000   -3.56726
94960.0000   -3.31663
95000.0000   -4.63486
95040.0000   -4.99007
95080.0000   -4.85977
95120.0000   -3.34508
95160.0000   -4.66336
95200.0000   -4.16882
95240.0000   -5.09119
95280.0000   -4.82254
95320.0000   -4.79208
95360.0000   -5.01851
95400.0000   -4.52428
95440.0000   -4.20295
95480.0000   -3.90990
95520.0000   -4.20824
95560.0000   -4.86477
95600.0000   -4.95534
95640.0000   -4.64063
95680.0000   -4.46958
95720.0000   -4.10718
95760.0000   -4.25623
95800.0000   -3.73403
95840.0000   -4.63341
95880.0000   -4.01006
95920.0000   -4.39347
95960.0000   -3.40562
96000.0000   -4.18070
96040.0000   -4.30177
96080.0000   -4.96454
96120.0000   -4.72856
96160.0000   -4.52299
96200.0000   -4.38548
96240.0000   -4.04640
96280.0000   -3.95812
96320.0000   -4.08298
96360.0000   -4.66833
96400.0000   -4.06423
96440.0000   -3.96919
96480.0000   -4.32529
96520.0000   -3.56838
96560.0000   -4.74657
96600.0000   -4.59166
96640.0000   -4.25892
96680.0000   -3.52916
96720.0000   -4.98351
96760.0000   -4.71111
96800.0000   -4.88662
96840.0000   -4.49819
96880.0000   -4.55704
96920.0000   -3.91554
96960.0000   -4.57752
97000.0000   -5.51904
97040.0000   -4.44171
97080.0000   -4.43617
97120.0000   -4.22128
97160.0000   -4.43602
97200.0000   -3.75659
97240.0000   -3.86543
97280.0000   -3.92352
97320.0000   -3.32427
97360.0000   -4.47469
97400.0000   -4.52950
97440.0000   -4.34294
97480.0000   -5.19946
97520.0000   -4.61951
97560.0000   -5.71512
97600.0000   -5.20411
97640.0000   -4.59321
97680.0000   -5.05126
97720.0000   -5.52771
97760.0000   -5.28733
97800.0000   -4.72065
97840.0000   -4.39569
97880.0000   -4.88777
97920.0000   -4.75944
97960.0000   -5.55761
98000.0000   -4.54867
98040.0000   -5.08119
98080.0000   -4.65690
98120.0000   -3.42913
98160.0000   -4.04246
98200.0000   -4.22037
98240.0000   -3.42872
98280.0000   -4.53206
98320.0000   -4.92321
98360.0000   -4.79109
98400.0000   -5.65429
98440.0000   -5.17934
98480.0000   -4.74178
98520.0000   -4.94251
98560.0000   -4.88250
98600.0000   -4.94944
98640.0000   -5.11980
98680.0000   -5.54942
98720.0000   -5.02368
98760.0000   -4.82104
98800.0000   -4.56976
98840.0000   -5.15916
98880.0000   -5.69678
98920.0000   -5.16764
98960.0000   -5.14583
99000.0000   -4.91989
99040.0000   -5.21065
99080.0000   -5.39932
99120.0000   -4.92904
99160.0000   -5.53433
99200.0000   -5.13262
99240.0000   -5.18780
99280.0000   -4.61212
99320.0000   -5.71386
99360.0000   -4.99394
99400.0000   -5.49675
99440.0000   -4.85728
99480.0000   -4.65017
99520.0000   -4.54036
99560.0000   -4.81681
99600.0000   -5.09311
99640.0000   -4.85777
99680.0000   -5.54075
99720.0000   -5.13760
99760.0000   -5.01984
99800.0000   -4.31918
99840.0000   -3.80078
99880.0000   -5.29942
99920.0000   -3.88843
99960.0000   -4.57164
100000.0000   -4.72541
100040.0000   -4.57009
100080.0000   -5.00246
100120.0000   -5.70875
100160.0000   -3.83211
100200.0000   -5.50796
100240.0000   -6.00356
100280.0000   -3.32305
100320.0000   -4.79688
100360.0000   -4.71369
100400.0000   -5.16050
100440.0000   -4.66346
100480.0000   -5.36230
100520.0000   -5.20938
100560.0000   -4.82023
100600.0000   -5.11217
100640.0000   -4.53144
100680.0000   -4.54248
100720.0000   -5.50491
100760.0000   -5.37065
100800.0000   -5.62792
100840.0000   -5.27373
100880.0000   -4.96689
100920.0000   -5.02214
100960.0000   -5.67541
101000.0000   -5.29763
101040.0000   -5.48093
101080.0000   -5.06550
101120.0000   -5.00328
101160.0000   -4.57082
101200.0000   -4.70298
101240.0000   -4.94585
101280.0000   -4.74083
101320.0000   -4.35577
101360.0000   -4.99119
101400.0000   -5.02347
101440.0000   -5.04640
101480.0000   -4.34039
101520.0000   -4.20042
101560.0000   -3.97312
101600.0000   -4.44689
101640.0000   -4.31838
101680.0000   -3.29856
101720.0000   -4.42635
101760.0000   -4.29466
101800.0000   -4.28578
101840.0000   -4.17610
101880.0000   -5.81789
101920.0000   -6.22075
101960.0000   -6.21466
102000.0000   -5.64115
102040.0000   -5.11007
102080.0000   -5.54195
102120.0000   -5.08446
102160.0000   -5.32571
102200.0000   -3.42593
102240.0000   -3.72090
102280.0000   -5.18093
102320.0000   -4.31139
102360.0000   -5.08431
102400.0000   -5.99883
102440.0000   -5.51103
102480.0000   -5.43935
102520.0000   -4.93441
102560.0000   -5.41637
102600.0000   -4.73288
102640.0000   -5.22112
102680.0000   -4.92996
102720.0000   -4.80759
102760.0000   -4.98886
102800.0000   -5.08158
102840.0000   -5.10865
102880.0000   -5.40845
102920.0000   -5.36802
102960.0000   -5.15609
103000.0000   -4.59113
103040.0000   -5.45584
103080.0000   -4.56133
103120.0000   -3.74058
103160.0000   -4.48662
103200.0000   -4.66627
103240.0000   -4.02021
103280.0000   -4.74568
103320.0000   -4.82050
103360.0000   -4.91868
103400.0000   -5.32521
103440.0000   -5.18592
103480.0000   -4.71201
103520.0000   -5.04773
103560.0000   -4.58567
103600.0000   -4.48606
103640.0000   -4.84048
103680.0000   -5.17881
103720.0000   -4.82433
103760.0000   -4.21049
103800.0000   -4.61100
103840.0000   -4.58238
103880.0000   -4.82321
103920.0000   -4.45693
103960.0000   -4.86253
104000.0000   -4.53108
104040.0000   -4.02636
104080.0000   -3.31259
104120.0000   -3.81440
104160.0000   -3.82968
104200.0000   -4.46699
104240.0000   -4.83356
104280.0000   -4.30169
104320.0000   -4.17684
104360.0000   -4.97681
104400.0000   -5.54310
104440.0000   -4.69456
104480.0000   -4.83042
104520.0000   -5.25627
104560.0000   -5.21225
104600.0000   -5.22353
104640.0000   -4.65793
104680.0000   -6.02630
104720.0000   -4.89111
104760.0000   -4.57088
104800.0000   -5.05521
104840.0000   -3.34417
104880.0000   -5.05003
104920.0000   -4.96008
104960.0000   -4.85232
105000.0000   -5.35922
105040.0000   -4.52215
105080.0000   -5.46039
105120.0000   -5.32860
105160.0000   -5.22730
105200.0000   -5.26579
105240.0000   -4.80387
105280.0000   -4.94737
105320.0000   -5.28385
105360.0000   -5.49516
105400.0000   -4.23762
105440.0000   -4.66618
105480.0000   -4.57310
105520.0000   -4.53484
105560.0000   -4.52254
105600.0000   -4.03144
105640.0000   -3.75501
105680.0000   -3.93180
105720.0000   -5.02134
105760.0000   -5.08968
105800.0000   -5.49375
105840.0000   -4.87842
105880.0000   -5.31164
105920.0000   -4.79935
105960.0000   -5.15846
106000.0000   -4.93666
106040.0000   -4.74418
106080.0000   -5.66828
106120.0000   -5.38756
106160.0000   -4.98070
106200.0000   -4.46302
106240.0000   -5.47396
106280.0000   -3.66271
106320.0000   -3.96650
106360.0000   -4.01563
106400.0000   -4.29773
106440.0000   -4.58298
106480.0000   -4.25705
106520.0000   -3.80964
106560.0000   -3.87573
106600.0000   -4.11262
106640.0000   -5.02461
106680.0000   -5.55326
106720.0000   -3.58105
106760.0000   -4.35248
106800.0000   -4.46796
106840.0000   -4.73113
106880.0000   -4.14400
106920.0000   -4.48933
106960.0000   -4.19819
107000.0000   -4.57149
107040.0000   -4.79068
107080.0000   -5.11951
107120.0000   -4.89654
107160.0000   -3.78213
107200.0000   -4.17191
107240.0000   -4.96728
107280.0000   -4.82762
107320.0000   -3.44987
107360.0000   -4.12608
107400.0000   -4.42319
107440.0000   -4.28191
107480.0000   -4.09604
107520.0000   -4.24828
107560.0000   -4.87287
107600.0000   -5.13105
107640.0000   -5.36291
107680.0000   -5.92837
107720.0000   -4.79891
107760.0000   -4.63403
107800.0000   -4.14148
107840.0000   -3.64676
107880.0000   -4.10403
107920.0000   -5.20186
107960.0000   -4.51783
108000.0000   -4.07836
108040.0000   -4.65584
108080.0000   -3.96713
108120.0000   -4.45220
108160.0000   -3.84463
108200.0000   -4.19891
108240.0000   -3.47734
108280.0000   -3.83547
108320.0000   -4.59681
108360.0000   -4.21068
108400.0000   -4.18863
108440.0000   -4.24196
108480.0000   -2.37669
108520.0000   -3.35085
108560.0000   -4.34033
108600.0000   -4.30070
108640.0000   -4.36104
108680.0000   -3.30027
108720.0000   -3.70879
108760.0000   -3.40381
108800.0000   -3.23412
108840.0000   -3.62575
108880.0000   -3.78058
108920.0000   -3.76093
108960.0000   -3.74928
109000.0000   -3.73034
109040.0000   -3.25103
109080.0000   -5.07511
109120.0000   -4.95205
109160.0000   -4.39534
109200.0000   -4.55468
109240.0000   -4.18987
109280.0000   -4.24426
109320.0000   -4.10709
109360.0000   -4.68550
109400.0000   -4.59290
109440.0000   -6.09333
109480.0000   -5.28316
109520.0000   -4.88057
109560.0000   -4.87840
109600.0000   -4.65349
109640.0000   -4.38119
109680.0000   -4.95690
109720.0000   -5.15890
109760.0000   -5.59839
109800.0000   -4.46295
109840.0000   -5.22291
109880.0000   -4.98934
109920.0000   -4.20147
109960.0000   -4.10384
110000.0000   -4.02166
110040.0000   -4.21290
110080.0000   -4.03899
110120.0000   -3.68131
110160.0000   -3.01715
110200.0000   -4.36585
110240.0000   -4.38551
110280.0000   -4.30303
110320.0000   -4.86559
110360.0000   -4.24839
110400.0000   -5.16613
110440.0000   -4.63809
110480.0000   -4.76321
110520.0000   -4.94317
110560.0000   -5.53343
110600.0000   -5.30501
110640.0000   -4.76504
110680.0000   -3.93850
110720.0000   -4.28627
110760.0000   -4.28418
110800.0000   -4.33957
110840.0000   -4.81920
110880.0000   -4.46440
110920.0000   -4.63351
110960.0000   -4.95393
111000.0000   -4.65790
111040.0000   -4.51147
111080.0000   -4.09424
111120.0000   -4.07910
111160.0000   -4.11241
111200.0000   -4.74317
111240.0000   -4.71315
111280.0000   -4.31256
111320.0000   -3.12114
111360.0000   -3.60573
111400.0000   -4.59211
111440.0000   -4.69324
111480.0000   -4.46917
111520.0000   -5.57559
111560.0000   -4.92194
111600.0000   -5.52911
111640.0000   -4.67073
111680.0000   -5.78869
111720.0000   -5.23289
111760.0000   -4.85052
111800.0000   -3.82279
111840.0000   -5.41210
111880.0000   -4.08354
111920.0000   -4.24957
111960.0000   -4.73114
112000.0000   -5.36565
112040.0000   -5.23173
112080.0000   -5.24538
112120.0000   -4.19581
112160.0000   -4.37652
112200.0000   -4.00981
112240.0000   -4.42162
112280.0000   -4.36126
112320.0000   -5.54611
112360.0000   -5.24062
112400.0000   -6.13311
112440.0000   -6.16874
112480.0000   -5.46503
112520.0000   -5.22729
112560.0000   -5.82085
112600.0000   -6.29269
112640.0000   -5.21328
112680.0000   -5.20493
112720.0000   -5.28408
112760.0000   -5.99362
112800.0000   -4.74254
112840.0000   -4.53938
112880.0000   -4.64214
112920.0000   -5.25014
112960.0000   -4.49658
113000.0000   -4.78762
113040.0000   -4.99950
113080.0000   -5.13919
113120.0000   -4.31631
113160.0000   -4.89872
113200.0000   -5.11077
113240.0000   -3.92937
113280.0000   -4.76250
113320.0000   -3.85442
113360.0000   -4.76322
113400.0000   -4.39829
113440.0000   -4.41503
113480.0000   -5.55459
113520.0000   -5.54717
113560.0000   -6.39087
113600.0000   -5.30976
113640.0000   -5.06933
113680.0000   -4.89724
113720.0000   -5.77975
113760.0000   -5.60566
113800.0000   -5.38523
113840.0000   -5.27643
113880.0000   -4.39686
113920.0000   -3.96325
113960.0000   -4.74856
114000.0000   -4.96519
114040.0000   -5.23690
114080.0000   -5.83543
114120.0000   -5.21794
114160.0000   -4.88544
114200.0000   -4.74688
114240.0000   -4.01593
114280.0000   -4.11538
114320.0000   -5.27016
114360.0000   -4.24871
114400.0000   -4.00036
114440.0000   -4.70012
114480.0000   -4.48899
114520.0000   -3.47698
114560.0000   -3.82307
114600.0000   -3.60695
114640.0000   -4.22146
114680.0000   -4.20700
114720.0000   -3.54049
114760.0000   -3.82057
114800.0000   -3.76542
114840.0000   -3.50923
114880.0000   -4.28061
114920.0000   -4.15839
114960.0000   -4.92707
115000.0000   -4.46699
115040.0000   -3.85376
115080.0000   -4.41219
115120.0000   -4.40215
115160.0000   -4.55312
115200.0000   -6.08480
115240.0000   -4.88435
115280.0000   -5.20657
115320.0000   -6.15972
115360.0000   -4.66919
115400.0000   -6.19743
115440.0000   -5.11763
115480.0000   -5.69756
115520.0000   -5.34854
115560.0000   -4.85215
115600.0000   -4.62871
115640.0000   -4.59473
115680.0000   -4.18201
115720.0000   -5.40900
115760.0000   -5.16492
115800.0000   -4.83658
115840.0000   -4.62637
115880.0000   -5.48848
115920.0000   -5.80705
115960.0000   -5.31944
116000.0000   -4.52841
116040.0000   -5.22054
116080.0000   -5.11685
116120.0000   -4.54689
116160.0000   -5.39407
116200.0000   -4.42074
116240.0000   -4.53027
116280.0000   -4.81072
116320.0000   -5.33480
116360.0000   -5.15995
116400.0000   -3.91459
116440.0000   -4.76067
116480.0000   -5.41166
116520.0000   -4.82310
116560.0000   -4.50354
116600.0000   -5.33094
116640.0000   -4.39381
116680.0000   -4.83418
116720.0000   -4.90953
116760.0000   -5.18861
116800.0000   -4.26164
116840.0000   -4.65539
116880.0000   -4.73271
116920.0000   -5.17699
116960.0000   -5.52079
117000.0000   -5.55399
117040.0000   -4.46090
117080.0000   -4.94121
117120.0000   -5.67119
117160.0000   -4.16112
117200.0000   -5.73426
117240.0000   -4.68736
117280.0000   -4.95868
117320.0000   -4.84821
117360.0000   -5.07030
117400.0000   -5.67674
117440.0000   -5.97694
117480.0000   -4.66130
117520.0000   -4.81453
117560.0000   -4.69943
117600.0000   -4.88184
117640.0000   -4.68878
117680.0000   -4.60061
117720.0000   -5.13269
117760.0000   -4.31392
117800.0000   -5.27071
117840.0000   -4.47947
117880.0000   -5.12782
117920.0000   -5.66812
117960.0000   -4.89859
118000.0000   -4.51613
118040.0000   -4.85518
118080.0000   -5.26532
118120.0000   -5.40952
118160.0000   -4.49065
118200.0000   -5.17796
118240.0000   -4.63029
118280.0000   -3.93665
118320.0000   -4.85257
118360.0000   -4.86928
118400.0000   -4.95476
118440.0000   -4.36483
118480.0000   -3.90425
118520.0000   -4.33436
118560.0000   -3.21076
118600.0000   -4.46932
118640.0000   -3.68201
118680.0000   -3.79450
118720.0000   -3.69776
118760.0000   -4.09353
118800.0000   -3.35624
118840.0000   -3.89935
118880.0000   -4.31676
118920.0000   -3.72105
118960.0000   -3.01928
119000.0000   -2.83672
119040.0000   -3.53463
119080.0000   -4.16089
119120.0000   -3.82552
119160.0000   -4.47077
119200.0000   -4.98622
119240.0000   -4.48976
119280.0000   -4.86276
119320.0000   -4.61849
119360.0000   -5.58411
119400.0000   -4.42622
119440.0000   -4.28992
119480.0000   -4.64537
119520.0000   -5.52871
119560.0000   -5.55883
119600.0000   -4.74868
119640.0000   -4.20181
119680.0000   -5.20182
119720.0000   -3.92634
119760.0000   -3.64535
119800.0000   -3.59181
119840.0000   -3.31204
119880.0000   -3.83162
119920.0000   -3.83946
119960.0000   -3.89004
120000.0000   -4.33146
120040.0000   -5.13606
120080.0000   -4.36956
120120.0000   -4.50487
120160.0000   -4.09247
120200.0000   -5.11531
120240.0000   -4.58015
120280.0000   -4.88424
120320.0000   -5.21777
120360.0000   -4.19080
120400.0000   -4.86814
120440.0000   -5.10343
120480.0000   -5.41928
120520.0000   -4.95684
120560.0000   -5.05105
120600.0000   -4.88994
120640.0000   -5.05488
120680.0000   -4.83573
120720.0000   -5.34988
120760.0000   -5.16700
120800.0000   -4.86152
120840.0000   -4.64112
120880.0000   -5.80386
120920.0000   -5.48854
120960.0000   -5.04028
121000.0000   -5.40848
121040.0000   -4.40123
121080.0000   -3.65335
121120.0000   -3.92150
121160.0000   -3.83939
121200.0000   -4.44247
121240.0000   -4.61456
121280.0000   -4.14600
121320.0000   -4.21637
121360.0000   -3.77764
121400.0000   -5.20137
121440.0000   -4.36670
121480.0000   -4.69267
121520.0000   -4.73723
121560.0000   -4.72754
121600.0000   -3.93459
121640.0000   -3.85179
121680.0000   -4.66771
121720.0000   -3.70125
121760.0000   -4.43032
121800.0000   -3.99418
121840.0000   -3.32805
121880.0000   -2.46987
121920.0000   -3.92189
121960.0000   -4.64359
122000.0000   -3.89894
122040.0000   -4.58929
122080.0000   -4.04469
122120.0000   -3.85698
122160.0000   -4.05649
122200.0000   -4.04573
122240.0000   -4.56698
122280.0000   -4.43998
122320.0000   -4.57522
122360.0000   -3.96092
122400.0000   -4.09299
122440.0000   -4.14539
122480.0000   -3.90926
122520.0000   -3.66092
122560.0000   -3.23322
122600.0000   -3.01760
122640.0000   -3.51239
122680.0000   -3.91402
122720.0000   -4.17466
122760.0000   -4.18469
122800.0000   -3.46878
122840.0000   -4.32592
122880.0000   -3.98046
122920.0000   -4.64213
122960.0000   -4.61760
123000.0000   -4.27115
123040.0000   -3.86081
123080.0000   -4.09711
123120.0000   -4.36216
123160.0000   -4.60956
123200.0000   -4.01766
123240.0000   -3.71582
123280.0000   -4.07576
123320.0000   -3.54384
123360.0000   -3.61550
123400.0000   -3.84931
123440.0000   -3.76712
123480.0000   -3.30010
123520.0000   -3.38614
123560.0000   -4.09840
123600.0000   -3.88639
123640.0000   -4.30813
123680.0000   -3.92600
123720.0000   -4.20402
123760.0000   -4.86715
123800.0000   -4.40602
123840.0000   -4.37773
123880.0000   -4.40113
123920.0000   -4.30826
123960.0000   -3.74675
124000.0000   -4.14999
124040.0000   -4.57860
124080.0000   -2.92601
124120.0000   -2.98208
124160.0000   -3.75632
124200.0000   -3.55570
124240.0000   -4.09995
124280.0000   -2.96636
124320.0000   -3.96291
124360.0000   -2.81206
124400.0000   -3.91514
124440.0000   -4.58521
124480.0000   -4.33590
124520.0000   -3.98155
124560.0000   -3.38550
124600.0000   -4.54284
124640.0000   -4.39974
124680.0000   -3.95299
124720.0000   -3.88979
124760.0000   -4.42560
124800.0000   -3.49964
124840.0000   -3.17474
124880.0000   -3.41050
124920.0000   -3.22026
124960.0000   -3.44770
125000.0000   -4.54854
125040.0000   -4.50451
125080.0000   -4.74600
125120.0000   -4.12193
125160.0000   -3.75628
125200.0000   -3.90307
125240.0000   -4.28490
125280.0000   -3.95070
125320.0000   -4.15156
125360.0000   -4.86330
125400.0000   -4.04367
125440.0000   -3.63948
125480.0000   -4.73573
125520.0000   -4.64906
125560.0000   -4.24039
125600.0000   -5.29504
125640.0000   -4.88987
125680.0000   -3.85654
125720.0000   -3.72726
125760.0000   -3.36337
125800.0000   -4.47432
125840.0000   -3.73700
125880.0000   -3.48082
125920.0000   -3.88708
125960.0000   -3.68906
126000.0000   -3.97854
126040.0000   -3.61567
126080.0000   -4.52447
126120.0000   -3.86278
126160.0000   -3.67814
126200.0000   -4.29144
126240.0000   -3.44801
126280.0000   -4.21995
126320.0000   -3.61707
126360.0000   -3.89427
126400.0000   -3.72957
126440.0000   -4.96245
126480.0000   -4.69457
126520.0000   -5.37525
126560.0000   -5.35150
126600.0000   -4.72308
126640.0000   -4.80165
126680.0000   -5.36872
126720.0000   -4.45750
126760.0000   -4.61217
126800.0000   -4.22198
126840.0000   -4.15606
126880.0000   -4.03050
126920.0000   -3.95121
126960.0000   -4.00213
127000.0000   -4.33823
127040.0000   -4.73806
127080.0000   -3.69256
127120.0000   -4.17835
127160.0000   -5.14554
127200.0000   -4.43594
127240.0000   -4.24107
127280.0000   -3.70791
127320.0000   -3.70284
127360.0000   -4.30748
127400.0000   -3.93454
127440.0000   -4.18451
127480.0000   -4.93109
127520.0000   -4.01762
127560.0000   -4.26996
127600.0000   -4.31979
127640.0000   -4.13110
127680.0000   -4.87025
127720.0000   -4.77923
127760.0000   -4.56955
127800.0000   -4.28669
127840.0000   -3.98979
127880.0000   -4.11188
127920.0000   -4.82543
127960.0000   -4.15741
128000.0000   -4.47192
128040.0000   -4.88648
128080.0000   -4.61881
128120.0000   -5.78688
128160.0000   -5.42449
128200.0000   -4.49468
128240.0000   -4.82447
128280.0000   -4.01086
128320.0000   -4.34718
128360.0000   -4.38724
128400.0000   -4.39733
128440.0000   -5.37742
128480.0000   -5.95641
128520.0000   -5.36792
128560.0000   -5.45261
128600.0000   -5.48006
128640.0000   -6.21732
128680.0000   -5.20620
128720.0000   -4.79619
128760.0000   -4.62601
128800.0000   -4.52073
128840.0000   -4.63316
128880.0000   -5.30116
128920.0000   -4.71860
128960.0000   -5.05021
129000.0000   -4.92032
129040.0000   -5.05514
129080.0000   -4.64489
129120.0000   -4.88756
129160.0000   -4.02482
129200.0000   -5.12380
129240.0000   -4.26578
129280.0000   -4.61923
129320.0000   -4.86980
129360.0000   -3.17328
129400.0000   -5.21127
129440.0000   -4.67671
129480.0000   -3.90037
129520.0000   -4.07724
129560.0000   -4.67070
129600.0000   -3.16265
129640.0000   -3.21002
129680.0000   -3.85758
129720.0000   -3.92600
129760.0000   -4.75140
129800.0000   -5.03285
129840.0000   -5.25172
129880.0000   -5.08821
129920.0000   -5.12183
129960.0000   -4.84219
130000.0000   -4.10077
130040.0000   -4.34548
130080.0000   -4.21364
130120.0000   -4.35259
130160.0000   -4.41896
130200.0000   -4.34044
130240.0000   -4.03370
130280.0000   -4.77710
130320.0000   -4.10056
130360.0000   -4.30883
130400.0000   -3.97646
130440.0000   -4.48822
130480.0000   -4.74245
130520.0000   -4.63952
130560.0000   -5.57747
130600.0000   -3.85474
130640.0000   -4.80967
130680.0000   -4.45047
130720.0000   -4.51993
130760.0000   -4.33842
130800.0000   -3.77179
130840.0000   -4.36130
130880.0000   -4.19495
130920.0000   -4.77099
130960.0000   -4.31990
131000.0000   -4.08353
131040.0000   -4.47553
131080.0000   -3.92629
131120.0000   -3.81532
131160.0000   -3.03254
131200.0000   -4.06778
131240.0000   -4.06890
131280.0000   -4.66590
131320.0000   -3.71894
131360.0000   -3.47598
131400.0000   -4.20170
131440.0000   -4.81083
131480.0000   -4.69920
131520.0000   -4.02002
131560.0000   -3.96510
131600.0000   -3.51052
131640.0000   -4.16756
131680.0000   -4.39757
131720.0000   -4.44597
131760.0000   -4.37850
131800.0000   -4.37778
131840.0000   -4.24590
131880.0000   -4.25934
131920.0000   -4.48648
131960.0000   -4.26725
132000.0000   -4.28608
132040.0000   -4.31513
132080.0000   -4.55326
132120.0000   -4.20360
132160.0000   -4.11180
132200.0000   -4.52125
132240.0000   -4.77465
132280.0000   -4.94827
132320.0000   -4.99840
132360.0000   -4.88331
132400.0000   -4.15995
132440.0000   -4.41273
132480.0000   -5.02244
132520.0000   -4.94264
132560.0000   -4.94879
132600.0000   -4.73232
132640.0000   -4.30312
132680.0000   -4.31500
132720.0000   -4.21240
132760.0000   -4.56795
132800.0000   -3.78978
132840.0000   -4.47592
132880.0000   -3.30751
132920.0000   -3.62201
132960.0000   -4.43524
133000.0000   -3.89356
133040.0000   -3.06395
133080.0000   -3.94543
133120.0000   -3.82686
133160.0000   -3.98897
133200.0000   -3.87520
133240.0000   -3.45051
133280.0000   -4.26165
133320.0000   -4.12334
133360.0000   -4.18979
133400.0000   -3.98449
133440.0000   -4.25073
133480.0000   -4.23428
133520.0000   -4.38483
133560.0000   -4.59812
133600.0000   -3.33107
133640.0000   -3.88677
133680.0000   -4.80395
133720.0000   -5.12757
133760.0000   -4.67231
133800.0000   -4.60820
133840.0000   -4.14535
133880.0000   -3.35653
133920.0000   -3.50379
133960.0000   -4.00416
134000.0000   -4.85196
134040.0000   -4.96766
134080.0000   -4.48518
134120.0000   -4.99676
134160.0000   -3.27437
134200.0000   -4.53736
134240.0000   -4.25932
134280.0000   -3.67448
134320.0000   -3.64611
134360.0000   -4.14192
134400.0000   -3.60205
134440.0000   -3.71640
134480.0000   -4.61820
134520.0000   -4.27514
134560.0000   -4.43893
134600.0000   -3.03837
134640.0000   -3.99112
134680.0000   -4.79529
134720.0000   -3.58984
134760.0000   -4.68190
134800.0000   -3.35539
134840.0000   -5.16164
134880.0000   -4.47984
134920.0000   -4.94429
134960.0000   -4.36980
135000.0000   -3.43040
135040.0000   -4.85351
135080.0000   -4.83122
135120.0000   -4.89212
135160.0000   -4.63563
135200.0000   -4.99384
135240.0000   -5.15303
135280.0000   -4.89006
135320.0000   -6.31191
135360.0000   -4.50767
135400.0000   -4.93147
135440.0000   -6.73335
135480.0000   -5.45002
135520.0000   -5.37731
135560.0000   -3.79156
135600.0000   -5.31683
135640.0000   -4.95812
135680.0000   -5.38694
135720.0000   -4.71107
135760.0000   -5.72754
135800.0000   -5.23425
135840.0000   -5.31913
135880.0000   -5.46585
135920.0000   -4.56444
135960.0000   -4.92712
136000.0000   -5.04960
136040.0000   -4.59199
136080.0000   -4.57057
136120.0000   -5.70215
136160.0000   -4.99094
136200.0000   -5.28216
136240.0000   -4.85497
136280.0000   -5.38107
136320.0000   -4.55520
136360.0000   -4.53049
136400.0000   -4.75826
136440.0000   -5.35836
136480.0000   -5.97405
136520.0000   -6.24539
136560.0000   -6.16635
136600.0000   -5.96745
136640.0000   -4.92741
136680.0000   -5.98596
136720.0000   -4.82000
136760.0000   -6.34887
136800.0000   -4.94936
136840.0000   -5.22558
136880.0000   -6.09069
136920.0000   -5.81787
136960.0000   -5.34926
137000.0000   -5.11833
137040.0000   -5.47704
137080.0000   -5.45609
137120.0000   -5.15155
137160.0000   -4.44657
137200.0000   -5.22649
137240.0000   -4.35466
137280.0000   -3.99922
137320.0000   -5.27965
137360.0000   -4.67356
137400.0000   -5.20513
137440.0000   -5.72809
137480.0000   -4.82018
137520.0000   -4.69133
137560.0000   -4.63361
137600.0000   -4.21790
137640.0000   -3.88410
137680.0000   -5.06019
137720.0000   -4.66071
137760.0000   -4.87372
137800.0000   -5.28424
137840.0000   -5.74484
137880.0000   -5.37849
137920.0000   -4.94495
137960.0000   -4.93871
138000.0000   -5.05479
138040.0000   -4.20817
138080.0000   -4.48485
138120.0000   -5.06490
138160.0000   -5.07010
138200.0000   -4.60133
138240.0000   -4.74917
138280.0000   -5.34751
138320.0000   -4.25006
138360.0000   -4.21025
138400.0000   -4.26757
138440.0000   -4.83220
138480.0000   -4.63287
138520.0000   -4.53040
138560.0000   -4.90661
138600.0000   -5.30638
138640.0000   -4.77825
138680.0000   -4.21225
138720.0000   -4.76024
138760.0000   -5.86986
138800.0000   -5.19187
138840.0000   -4.64081
138880.0000   -4.46303
138920.0000   -4.46643
138960.0000   -4.83410
139000.0000   -4.21690
139040.0000   -5.45991
139080.0000   -4.51905
139120.0000   -4.10032
139160.0000   -4.55788
139200.0000   -4.38820
139240.0000   -5.06182
139280.0000   -4.19197
139320.0000   -4.64741
139360.0000   -4.31886
139400.0000   -3.29516
139440.0000   -3.19113
139480.0000   -4.09437
139520.0000   -3.19808
139560.0000   -3.76664
139600.0000   -3.50455
139640.0000   -4.13469
139680.0000   -3.87438
139720.0000   -3.42684
139760.0000   -2.83959
139800.0000   -3.50616
139840.0000   -4.07290
139880.0000   -4.03758
139920.0000   -4.38841
139960.0000   -4.09113
140000.0000   -5.54351
140040.0000   -4.74750
140080.0000   -4.90231
140120.0000   -4.52857
140160.0000   -4.57825
140200.0000   -4.87773
140240.0000   -5.42390
140280.0000   -5.94968
140320.0000   -5.61750
140360.0000   -5.13774
140400.0000   -5.29392
140440.0000   -4.75501
140480.0000   -4.83214
140520.0000   -5.68515
140560.0000   -5.15978
140600.0000   -5.41333
140640.0000   -5.28085
140680.0000   -5.76822
140720.0000   -4.99878
140760.0000   -4.97884
140800.0000   -4.71845
140840.0000   -5.65909
140880.0000   -4.65958
140920.0000   -4.94092
140960.0000   -5.29959
141000.0000   -4.93784
141040.0000   -4.36207
141080.0000   -4.53511
141120.0000   -5.60801
141160.0000   -6.13023
141200.0000   -5.65321
141240.0000   -5.58125
141280.0000   -5.95392
141320.0000   -5.79875
141360.0000   -5.84200
141400.0000   -5.40031
141440.0000   -6.75312
141480.0000   -5.97285
141520.0000   -6.75775
141560.0000   -6.77951
141600.0000   -6.92602
141640.0000   -5.93783
141680.0000   -5.90327
141720.0000   -6.11505
141760.0000   -5.40182
141800.0000   -4.89684
141840.0000   -4.86327
141880.0000   -5.59603
141920.0000   -6.09729
141960.0000   -5.63006
142000.0000   -6.44632
142040.0000   -5.37284
142080.0000   -5.76451
142120.0000   -6.78400
142160.0000   -6.07880
142200.0000   -4.44245
142240.0000   -4.56125
142280.0000   -4.27538
142320.0000   -5.23204
142360.0000   -5.42036
142400.0000   -5.31647
142440.0000   -5.40668
142480.0000   -5.44787
142520.0000   -5.42895
142560.0000   -5.43900
142600.0000   -4.84477
142640.0000   -5.88098
142680.0000   -4.92338
142720.0000   -5.64735
142760.0000   -4.92420
142800.0000   -4.35314
142840.0000   -4.44544
142880.0000   -4.95417
142920.0000   -6.06628
142960.0000   -5.54303
143000.0000   -5.49344
143040.0000   -5.18149
143080.0000   -5.10125
143120.0000   -5.31331
143160.0000   -5.13401
143200.0000   -5.30336
143240.0000   -5.63567
143280.0000   -5.16131
143320.0000   -4.88745
143360.0000   -5.44009
143400.0000   -6.28597
143440.0000   -5.75098
143480.0000   -4.74835
143520.0000   -5.66992
143560.0000   -5.27244
143600.0000   -6.18514
143640.0000   -5.91087
143680.0000   -5.04088
143720.0000   -5.65633
143760.0000   -5.58395
143800.0000   -5.36898
143840.0000   -5.22942
143880.0000   -5.13306
143920.0000   -5.52784
143960.0000   -5.07423
144000.0000   -6.01643
144040.0000   -5.88238
144080.0000   -5.86531
144120.0000   -4.62901
144160.0000   -6.30236
144200.0000   -5.87700
144240.0000   -4.80277
144280.0000   -5.46738
144320.0000   -6.48527
144360.0000   -5.64247
144400.0000   -5.72506
144440.0000   -6.44705
144480.0000   -5.72840
144520.0000   -6.00275
144560.0000   -6.17475
144600.0000   -5.28072
144640.0000   -5.57551
144680.0000   -5.31861
144720.0000   -5.98456
144760.0000   -5.83313
144800.0000   -5.60041
144840.0000   -5.44845
144880.0000   -5.78822
144920.0000   -6.27853
144960.0000   -6.22555
145000.0000   -6.40656
145040.0000   -5.61242
145080.0000   -6.62120
145120.0000   -5.75528
145160.0000   -5.83702
145200.0000   -6.41487
145240.0000   -5.91529
145280.0000   -5.94460
145320.0000   -4.91196
145360.0000   -5.18770
145400.0000   -4.92211
145440.0000   -6.03628
145480.0000   -5.41129
145520.0000   -5.72159
145560.0000   -5.44081
145600.0000   -5.35529
145640.0000   -6.23233
145680.0000   -5.59305
145720.0000   -5.71855
145760.0000   -4.96703
145800.0000   -5.64333
145840.0000   -5.01013
145880.0000   -5.27554
145920.0000   -5.26366
145960.0000   -4.82840
146000.0000   -4.25688
146040.0000   -5.21214
146080.0000   -5.04297
146120.0000   -3.96129
146160.0000   -4.53840
146200.0000   -4.54490
146240.0000   -4.31455
146280.0000   -4.54022
146320.0000   -4.76735
146360.0000   -4.91019
146400.0000   -4.35220
146440.0000   -4.90111
146480.0000   -4.54358
146520.0000   -5.09239
146560.0000   -4.85563
146600.0000   -4.58658
146640.0000   -4.17245
146680.0000   -4.16622
146720.0000   -5.34635
146760.0000   -5.01034
146800.0000   -4.77371
146840.0000   -4.80902
146880.0000   -5.24268
146920.0000   -5.39139
146960.0000   -5.39983
147000.0000   -5.50125
147040.0000   -5.34044
147080.0000   -5.71894
147120.0000   -5.52984
147160.0000   -6.06374
147200.0000   -6.67465
147240.0000   -6.04311
147280.0000   -6.75895
147320.0000   -6.08543
147360.0000   -6.01268
147400.0000   -6.02134
147440.0000   -6.07983
147480.0000   -5.40515
147520.0000   -5.12256
147560.0000   -5.40659
147600.0000   -5.62430
147640.0000   -4.99091
147680.0000   -5.15614
147720.0000   -5.07983
147760.0000   -6.19225
147800.0000   -5.90111
147840.0000   -5.83055
147880.0000   -3.51571
147920.0000   -3.90222
147960.0000   -4.84126
148000.0000   -5.17094
148040.0000   -5.84424
148080.0000   -5.43084
148120.0000   -5.50107
148160.0000   -4.84548
148200.0000   -5.56588
148240.0000   -5.70096
148280.0000   -4.89405
148320.0000   -4.88547
148360.0000   -4.63836
148400.0000   -4.83375
148440.0000   -5.53479
148480.0000   -6.52621
148520.0000   -5.66467
148560.0000   -6.30667
148600.0000   -5.69086
148640.0000   -4.80696
148680.0000   -4.52840
148720.0000   -4.72469
148760.0000   -4.61494
148800.0000   -4.92130
148840.0000   -5.22404
148880.0000   -4.77660
148920.0000   -3.82022
148960.0000   -4.28754
149000.0000   -4.65622
149040.0000   -5.06581
149080.0000   -5.24156
149120.0000   -6.14681
149160.0000   -4.19152
149200.0000   -5.19178
149240.0000   -4.34428
149280.0000   -5.09093
149320.0000   -5.32155
149360.0000   -4.89732
149400.0000   -4.32974
149440.0000   -4.27862
149480.0000   -5.43365
149520.0000   -4.18943
149560.0000   -4.91611
149600.0000   -4.64045
149640.0000   -5.23336
149680.0000   -4.68285
149720.0000   -4.57685
149760.0000   -3.97079
149800.0000   -5.23417
149840.0000   -4.69829
149880.0000   -5.24987
149920.0000   -5.59436
149960.0000   -6.24014
150000.0000   -5.91990
150040.0000   -4.97317
150080.0000   -5.16084
150120.0000   -5.63104
150160.0000   -5.09171
150200.0000   -4.77336
150240.0000   -5.39158
150280.0000   -5.46847
150320.0000   -5.37671
150360.0000   -5.42719
150400.0000   -5.02618
150440.0000   -4.90247
150480.0000   -4.27372
150520.0000   -4.97991
150560.0000   -4.75069
150600.0000   -4.87547
150640.0000   -5.24073
150680.0000   -6.05360
150720.0000   -6.23260
150760.0000   -5.66570
150800.0000   -6.11937
150840.0000   -5.77452
150880.0000   -4.92685
150920.0000   -4.24478
150960.0000   -4.14636
151000.0000   -4.88697
151040.0000   -3.88021
151080.0000   -4.97244
151120.0000   -3.55239
151160.0000   -3.93883
151200.0000   -4.22171
151240.0000   -3.96555
151280.0000   -3.71944
151320.0000   -4.36744
151360.0000   -3.68373
151400.0000   -2.99857
151440.0000   -3.46553
151480.0000   -3.70013
151520.0000   -4.56104
151560.0000   -4.27733
151600.0000   -4.01210
151640.0000   -4.06448
151680.0000   -4.36290
151720.0000   -4.38660
151760.0000   -4.40838
151800.0000   -4.35589
151840.0000   -3.65697
151880.0000   -4.58061
151920.0000   -4.13700
151960.0000   -4.76510
152000.0000   -4.68992
152040.0000   -4.83608
152080.0000   -5.70831
152120.0000   -4.98711
152160.0000   -3.77528
152200.0000   -4.60443
152240.0000   -4.54408
152280.0000   -5.01253
152320.0000   -5.06961
152360.0000   -5.21572
152400.0000   -4.95436
152440.0000   -3.95899
152480.0000   -4.51957
152520.0000   -3.58540
152560.0000   -4.85372
152600.0000   -5.00652
152640.0000   -4.82575
152680.0000   -4.36999
152720.0000   -4.69496
152760.0000   -4.25129
152800.0000   -3.70314
152840.0000   -4.41632
152880.0000   -4.33780
152920.0000   -3.36164
152960.0000   -5.10311
153000.0000   -4.48217
153040.0000   -4.32514
153080.0000   -4.03016
153120.0000   -4.68275
153160.0000   -5.13999
153200.0000   -4.86164
153240.0000   -5.07838
153280.0000   -3.80749
153320.0000   -4.96746
153360.0000   -5.23056
153400.0000   -5.56306
153440.0000   -5.32432
153480.0000   -5.14804
153520.0000   -3.63310
153560.0000   -4.72989
153600.0000   -3.67827
153640.0000   -5.34238
153680.0000   -4.54021
153720.0000   -3.99701
153760.0000   -5.33871
153800.0000   -4.91585
153840.0000   -4.95381
153880.0000   -5.61930
153920.0000   -5.64295
153960.0000   -5.00394
154000.0000   -5.01439
154040.0000   -4.85780
154080.0000   -5.29387
154120.0000   -4.98606
154160.0000   -5.25862
154200.0000   -4.36947
154240.0000   -4.74677
154280.0000   -4.64246
154320.0000   -4.45516
154360.0000   -4.02160
154400.0000   -4.48109
154440.0000   -5.33336
154480.0000   -4.65810
154520.0000   -4.87344
154560.0000   -5.60904
154600.0000   -4.92252
154640.0000   -5.56943
154680.0000   -6.37558
154720.0000   -5.17045
154760.0000   -4.79712
154800.0000   -4.53826
154840.0000   -5.40403
154880.0000   -5.04101
154920.0000   -3.81542
154960.0000   -4.14353
155000.0000   -3.97029
155040.0000   -5.14979
155080.0000   -4.07829
155120.0000   -4.19287
155160.0000   -5.00890
155200.0000   -5.01642
155240.0000   -4.78970
155280.0000   -4.75995
155320.0000   -5.20971
155360.0000   -4.97926
155400.0000   -4.65457
155440.0000   -5.64375
155480.0000   -6.62325
155520.0000   -5.14223
155560.0000   -5.39670
155600.0000   -5.04436
155640.0000   -5.79104
155680.0000   -4.29967
155720.0000   -4.42263
155760.0000   -4.66846
155800.0000   -5.07562
155840.0000   -5.57982
155880.0000   -5.13727
155920.0000   -4.50107
155960.0000   -5.65182
156000.0000   -5.25776
156040.0000   -4.72773
156080.0000   -4.43801
156120.0000   -4.85668
156160.0000   -5.12828
156200.0000   -5.42676
156240.0000   -5.58539
156280.0000   -5.13140
156320.0000   -5.06916
156360.0000   -5.40569
156400.0000   -4.82020
156440.0000   -5.20923
156480.0000   -5.73171
156520.0000   -5.68390
156560.0000   -4.72405
156600.0000   -4.61753
156640.0000   -4.72928
156680.0000   -3.87766
156720.0000   -5.44290
156760.0000   -4.84367
156800.0000   -4.37752
156840.0000   -4.90214
156880.0000   -5.04130
156920.0000   -5.51950
156960.0000   -5.45802
157000.0000   -4.42110
157040.0000   -5.55794
157080.0000   -5.05049
157120.0000   -5.12330
157160.0000   -5.54976
157200.0000   -4.44970
157240.0000   -5.07687
157280.0000   -4.48284
157320.0000   -4.53973
157360.0000   -5.11922
157400.0000   -5.44249
157440.0000   -5.14989
157480.0000   -5.09725
157520.0000   -5.38968
157560.0000   -5.22991
157600.0000   -4.80004
157640.0000   -4.86327
157680.0000   -4.24758
157720.0000   -3.77399
157760.0000   -4.36683
157800.0000   -4.17544
157840.0000   -4.13505
157880.0000   -5.01743
157920.0000   -5.26489
157960.0000   -4.71673
158000.0000   -4.17351
158040.0000   -4.93639
158080.0000   -5.03372
158120.0000   -4.57489
158160.0000   -4.91881
158200.0000   -4.23588
158240.0000   -3.82205
158280.0000   -4.45604
158320.0000   -5.73129
158360.0000   -5.36454
158400.0000   -5.27060
158440.0000   -5.74239
158480.0000   -4.26940
158520.0000   -5.72970
158560.0000   -5.29292
158600.0000   -3.89270
158640.0000   -4.53824
158680.0000   -4.23600
158720.0000   -4.07366
158760.0000   -4.99003
158800.0000   -5.21126
158840.0000   -3.87058
158880.0000   -4.61235
158920.0000   -3.86594
158960.0000   -3.79533
159000.0000   -3.71130
159040.0000   -4.09149
159080.0000   -4.34542
159120.0000   -4.15345
159160.0000   -4.22643
159200.0000   -4.08493
159240.0000   -4.19355
159280.0000   -4.02950
159320.0000   -4.05621
159360.0000   -4.68169
159400.0000   -5.20880
159440.0000   -4.74009
159480.0000   -4.65599
159520.0000   -4.45201
159560.0000   -4.51049
159600.0000   -3.27762
159640.0000   -3.95748
159680.0000   -3.29948
159720.0000   -3.73427
159760.0000   -3.44845
159800.0000   -4.45261
159840.0000   -3.20444
159880.0000   -4.00843
159920.0000   -3.88615
159960.0000   -4.80856
160000.0000   -5.48314
160040.0000   -4.95933
160080.0000   -5.52102
160120.0000   -4.93078
160160.0000   -3.35562
160200.0000   -4.06175
160240.0000   -3.82122
160280.0000   -4.11063
160320.0000   -4.30179
160360.0000   -4.92899
160400.0000   -3.73596
160440.0000   -3.38577
160480.0000   -4.64847
160520.0000   -3.44814
160560.0000   -4.30096
160600.0000   -4.29622
160640.0000   -5.01377
160680.0000   -4.77130
160720.0000   -5.96696
160760.0000   -5.06113
160800.0000   -5.15463
160840.0000   -4.38166
160880.0000   -4.22750
160920.0000   -4.99070
160960.0000   -4.19323
161000.0000   -5.52892
161040.0000   -5.23595
161080.0000   -5.61003
161120.0000   -5.42730
161160.0000   -4.42476
161200.0000   -4.33672
161240.0000   -5.32910
161280.0000   -5.68264
161320.0000   -5.61213
161360.0000   -5.18440
161400.0000   -5.80669
161440.0000   -4.53483
161480.0000   -5.96684
161520.0000   -5.63185
161560.0000   -5.17306
161600.0000   -5.18516
161640.0000   -4.67073
161680.0000   -5.51018
161720.0000   -6.15288
161760.0000   -5.43199
161800.0000   -5.53346
161840.0000   -4.79498
161880.0000   -5.07008
161920.0000   -5.41763
161960.0000   -5.79363
162000.0000   -5.59983
162040.0000   -5.28776
162080.0000   -5.69330
162120.0000   -5.47158
162160.0000   -4.20751
162200.0000   -5.02632
162240.0000   -4.83340
162280.0000   -5.67597
162320.0000   -4.99286
162360.0000   -4.29961
162400.0000   -4.90104
162440.0000   -5.08530
162480.0000   -4.98972
162520.0000   -5.01696
162560.0000   -4.01519
162600.0000   -5.00071
162640.0000   -4.05097
162680.0000   -4.18577
162720.0000   -4.44186
162760.0000   -5.28985
162800.0000   -5.03522
162840.0000   -4.60619
162880.0000   -4.63038
162920.0000   -3.78522
162960.0000   -5.10283
163000.0000   -4.83037
163040.0000   -5.98539
163080.0000   -4.17100
163120.0000   -5.32694
163160.0000   -4.48100
163200.0000   -5.25456
163240.0000   -4.66171
163280.0000   -5.34752
163320.0000   -5.60593
163360.0000   -5.13282
163400.0000   -4.28099
163440.0000   -4.43213
163480.0000   -3.91288
163520.0000   -4.16050
163560.0000   -4.50895
163600.0000   -4.85636
163640.0000   -4.41940
163680.0000   -3.90676
163720.0000   -4.12235
163760.0000   -3.60060
163800.0000   -3.55399
163840.0000   -2.92332
163880.0000   -3.72101
163920.0000   -4.37271
163960.0000   -3.74955
164000.0000   -4.17915
164040.0000   -4.63740
164080.0000   -4.62459
164120.0000   -4.66235
164160.0000   -4.09576
164200.0000   -3.95588
164240.0000   -4.05193
164280.0000   -5.44414
164320.0000   -5.25019
164360.0000   -5.55992
164400.0000   -5.75940
164440.0000   -5.71220
164480.0000   -5.16639
164520.0000   -5.49893
164560.0000   -4.56490
164600.0000   -3.83341
164640.0000   -4.37902
164680.0000   -3.74966
164720.0000   -3.83170
164760.0000   -3.89331
164800.0000   -4.33214
164840.0000   -3.80104
164880.0000   -5.29575
164920.0000   -4.43119
164960.0000   -4.11642
165000.0000   -3.78533
165040.0000   -3.96340
165080.0000   -3.46947
165120.0000   -5.37346
165160.0000   -4.81798
165200.0000   -3.42380
165240.0000   -4.65180
165280.0000   -4.86650
165320.0000   -4.55537
165360.0000   -3.69983
165400.0000   -4.50979
165440.0000   -4.02703
165480.0000   -3.30802
165520.0000   -4.36341
165560.0000   -4.49378
165600.0000   -4.35932
165640.0000   -4.45197
165680.0000   -4.18785
165720.0000   -3.92872
165760.0000   -4.45495
165800.0000   -4.31530
165840.0000   -4.33650
165880.0000   -4.94827
165920.0000   -4.57626
165960.0000   -3.54682
166000.0000   -3.98282
166040.0000   -4.80047
166080.0000   -4.29943
166120.0000   -4.30640
166160.0000   -5.04884
166200.0000   -4.02733
166240.0000   -4.51849
166280.0000   -3.32737
166320.0000   -3.79271
166360.0000   -2.80757
166400.0000   -3.70139
166440.0000   -3.77032
166480.0000   -4.16046
166520.0000   -4.35957
166560.0000   -4.53324
166600.0000   -4.29791
166640.0000   -4.99883
166680.0000   -5.33060
166720.0000   -4.82085
166760.0000   -5.08423
166800.0000   -4.71807
166840.0000   -4.53229
166880.0000   -4.61549
166920.0000   -5.31596
166960.0000   -4.99451
167000.0000   -4.43365
167040.0000   -4.87579
167080.0000   -5.41657
167120.0000   -5.14168
167160.0000   -4.49414
167200.0000   -4.75825
167240.0000   -5.15640
167280.0000   -4.37850
167320.0000   -4.44619
167360.0000   -5.08827
167400.0000   -6.19818
167440.0000   -6.23581
167480.0000   -5.71355
167520.0000   -6.06692
167560.0000   -5.55612
167600.0000   -5.64342
167640.0000   -5.78020
167680.0000   -4.75738
167720.0000   -4.86975
167760.0000   -4.36988
167800.0000   -5.34897
167840.0000   -6.14506
167880.0000   -5.72170
167920.0000   -5.34947
167960.0000   -5.49675
168000.0000   -5.43576
168040.0000   -5.86905
168080.0000   -4.69280
168120.0000   -5.85779
168160.0000   -5.01197
168200.0000   -5.47343
168240.0000   -4.64524
168280.0000   -5.52635
168320.0000   -4.24172
168360.0000   -4.74361
168400.0000   -4.70179
168440.0000   -3.93221
168480.0000   -3.87265
168520.0000   -5.61990
168560.0000   -5.33509
168600.0000   -4.31685
168640.0000   -4.71266
168680.0000   -5.00266
168720.0000   -5.18545
168760.0000   -3.76009
168800.0000   -5.00371
168840.0000   -4.59901
168880.0000   -4.75227
168920.0000   -4.81719
168960.0000   -4.59614
169000.0000   -3.57035
169040.0000   -3.58958
169080.0000   -3.99148
169120.0000   -4.29839
169160.0000   -5.30926
169200.0000   -4.55769
169240.0000   -5.63006
169280.0000   -5.29991
169320.0000   -5.03948
169360.0000   -6.33253
169400.0000   -4.71262
169440.0000   -5.36099
169480.0000   -4.44227
169520.0000   -4.84017
169560.0000   -4.85976
169600.0000   -4.91512
169640.0000   -3.80618
169680.0000   -4.41379
169720.0000   -4.81794
169760.0000   -4.20642
169800.0000   -4.88267
169840.0000   -4.93314
169880.0000   -4.30620
169920.0000   -4.01646
169960.0000   -5.04363
170000.0000   -5.16176
170040.0000   -4.92057
170080.0000   -5.46812
170120.0000   -4.45053
170160.0000   -4.15489
170200.0000   -5.47441
170240.0000   -3.91010
170280.0000   -3.86010
170320.0000   -5.19029
170360.0000   -3.82345
170400.0000   -4.47158
170440.0000   -4.60684
170480.0000   -4.53775
170520.0000   -5.48379
170560.0000   -5.09146
170600.0000   -4.62845
170640.0000   -4.22179
170680.0000   -4.50245
170720.0000   -4.38806
170760.0000   -3.91339
170800.0000   -4.03707
170840.0000   -3.80518
170880.0000   -4.55175
170920.0000   -3.96386
170960.0000   -4.03620
171000.0000   -4.90561
171040.0000   -4.39408
171080.0000   -4.63906
171120.0000   -4.93324
171160.0000   -3.85812
171200.0000   -4.51017
171240.0000   -4.71235
171280.0000   -3.38078
171320.0000   -3.58805
171360.0000   -3.47605
171400.0000   -4.55501
171440.0000   -4.28425
171480.0000   -2.72991
171520.0000   -3.17301
171560.0000   -4.03957
171600.0000   -2.91774
171640.0000   -2.98211
171680.0000   -2.98160
171720.0000   -4.20679
171760.0000   -4.42389
171800.0000   -4.63499
171840.0000   -4.41510
171880.0000   -3.75805
171920.0000   -4.02276
171960.0000   -4.36828
172000.0000   -4.47913
172040.0000   -4.89178
172080.0000   -4.61352
172120.0000   -4.07904
172160.0000   -4.79460
172200.0000   -4.05087
172240.0000   -4.18736
172280.0000   -4.25795
172320.0000   -4.35425
172360.0000   -4.75800
172400.0000   -5.19083
172440.0000   -3.99999
172480.0000   -3.99335
172520.0000   -5.20336
172560.0000   -5.50796
172600.0000   -5.03404
172640.0000   -4.24767
172680.0000   -3.80632
172720.0000   -4.43855
172760.0000   -4.94131
172800.0000   -3.98427
172840.0000   -4.74993
172880.0000   -4.63937
172920.0000   -3.19820
172960.0000   -4.97682
173000.0000   -4.86914
173040.0000   -4.11242
173080.0000   -4.37975
173120.0000   -3.82561
173160.0000   -3.94932
173200.0000   -4.98207
173240.0000   -5.50981
173280.0000   -3.90648
173320.0000   -5.17988
173360.0000   -5.01205
173400.0000   -5.33401
173440.0000   -4.16366
173480.0000   -4.78338
173520.0000   -5.04888
173560.0000   -4.58118
173600.0000   -5.08586
173640.0000   -3.88706
173680.0000   -3.58514
173720.0000   -4.41980
173760.0000   -4.70159
173800.0000   -4.17809
173840.0000   -5.49210
173880.0000   -4.52533
173920.0000   -4.15974
173960.0000   -3.93353
174000.0000   -5.05905
174040.0000   -4.91328
174080.0000   -5.67101
174120.0000   -5.29573
174160.0000   -4.96666
174200.0000   -5.39217
174240.0000   -4.76170
174280.0000   -5.89950
174320.0000   -6.17668
174360.0000   -5.00356
174400.0000   -4.70658
174440.0000   -3.74551
174480.0000   -3.60130
174520.0000   -4.36322
174560.0000   -5.31964
174600.0000   -4.82661
174640.0000   -5.11036
174680.0000   -5.25136
174720.0000   -4.78190
174760.0000   -4.24008
174800.0000   -4.29137
174840.0000   -5.05700
174880.0000   -4.66001
174920.0000   -5.00659
174960.0000   -5.36301
175000.0000   -5.21017
175040.0000   -5.31996
175080.0000   -4.98559
175120.0000   -4.68103
175160.0000   -4.52675
175200.0000   -4.69946
175240.0000   -5.26390
175280.0000   -4.43872
175320.0000   -3.12255
175360.0000   -4.80444
175400.0000   -4.62089
175440.0000   -5.06218
175480.0000   -4.64134
175520.0000   -4.71803
175560.0000   -4.74578
175600.0000   -4.54396
175640.0000   -4.94082
175680.0000   -4.36201
175720.0000   -3.59893
175760.0000   -4.79914
175800.0000   -5.08310
175840.0000   -4.87208
175880.0000   -4.95319
175920.0000   -4.99829
175960.0000   -4.81512
176000.0000   -5.52716
176040.0000   -5.07481
176080.0000   -5.16694
176120.0000   -3.97445
176160.0000   -4.84295
176200.0000   -3.67988
176240.0000   -4.27893
176280.0000   -4.84636
176320.0000   -4.75026
176360.0000   -5.10176
176400.0000   -4.65484
176440.0000   -4.97672
176480.0000   -4.71279
176520.0000   -4.77845
176560.0000   -3.82315
176600.0000   -3.84717
176640.0000   -4.42408
176680.0000   -3.95933
176720.0000   -4.37118
176760.0000   -4.67689
176800.0000   -4.49227
176840.0000   -3.82803
176880.0000   -5.25738
176920.0000   -5.19015
176960.0000   -4.17974
177000.0000   -5.84700
177040.0000   -4.97398
177080.0000   -4.77950
177120.0000   -4.69413
177160.0000   -4.67656
177200.0000   -5.47167
177240.0000   -3.60252
177280.0000   -2.93600
177320.0000   -3.20387
177360.0000   -3.84008
177400.0000   -3.61652
177440.0000   -3.62550
177480.0000   -3.42635
177520.0000   -4.79740
177560.0000   -4.56912
177600.0000   -5.31307
177640.0000   -5.35894
177680.0000   -5.49375
177720.0000   -5.72084
177760.0000   -4.67740
177800.0000   -4.39729
177840.0000   -5.44792
177880.0000   -4.94422
177920.0000   -5.23490
177960.0000   -5.66939
178000.0000   -4.79209
178040.0000   -5.05834
178080.0000   -4.27363
178120.0000   -4.14714
178160.0000   -5.32140
178200.0000   -5.14378
178240.0000   -4.54790
178280.0000   -3.27843
178320.0000   -3.47833
178360.0000   -3.69260
178400.0000   -4.52263
178440.0000   -4.75128
178480.0000   -5.23227
178520.0000   -5.08926
178560.0000   -3.79171
178600.0000   -3.42908
178640.0000   -3.79313
178680.0000   -3.80118
178720.0000   -5.14202
178760.0000   -4.20310
178800.0000   -5.09463
178840.0000   -5.14524
178880.0000   -5.55563
178920.0000   -4.86092
178960.0000   -4.75007
179000.0000   -5.41712
179040.0000   -5.10677
179080.0000   -5.39961
179120.0000   -4.38644
179160.0000   -5.18014
179200.0000   -5.01632
179240.0000   -4.67501
179280.0000   -4.73493
179320.0000   -4.14854
179360.0000   -4.30631
179400.0000   -4.22822
179440.0000   -4.85727
179480.0000   -5.11407
179520.0000   -4.78385
179560.0000   -4.78604
179600.0000   -4.46800
179640.0000   -4.40558
179680.0000   -4.64446
179720.0000   -5.94188
179760.0000   -4.77781
179800.0000   -5.12279
179840.0000   -4.55004
179880.0000   -4.05866
179920.0000   -3.76707
179960.0000   -4.26731
180000.0000   -4.45147
180040.0000   -4.84562
180080.0000   -5.56328
180120.0000   -4.08307
180160.0000   -5.33832
180200.0000   -6.15019
180240.0000   -5.08598
180280.0000   -4.41262
180320.0000   -4.64669
180360.0000   -4.75090
180400.0000   -4.60506
180440.0000   -4.95202
180480.0000   -5.35462
180520.0000   -4.69418
180560.0000   -4.61818
180600.0000   -5.36440
180640.0000   -5.63647
180680.0000   -4.62374
180720.0000   -3.98108
180760.0000   -5.72246
180800.0000   -4.82162
180840.0000   -4.44869
180880.0000   -5.11411
180920.0000   -4.72920
180960.0000   -4.27185
181000.0000   -4.08802
181040.0000   -4.35252
181080.0000   -5.42905
181120.0000   -4.84382
181160.0000   -5.24609
181200.0000   -5.31835
181240.0000   -4.96570
181280.0000   -4.81656
181320.0000   -5.17942
181360.0000   -4.26893
181400.0000   -5.50868
181440.0000   -4.08395
181480.0000   -3.91428
181520.0000   -3.70881
181560.0000   -4.26255
181600.0000   -4.15664
181640.0000   -4.05629
181680.0000   -4.46356
181720.0000   -4.85217
181760.0000   -4.32881
181800.0000   -4.43763
181840.0000   -5.01471
181880.0000   -3.99131
181920.0000   -5.31878
181960.0000   -4.94109
182000.0000   -4.35397
182040.0000   -4.85212
182080.0000   -5.93769
182120.0000   -5.86375
182160.0000   -4.97654
182200.0000   -4.25309
182240.0000   -3.93057
182280.0000   -4.71264
182320.0000   -4.40369
182360.0000   -4.58929
182400.0000   -4.35570
182440.0000   -4.95074
182480.0000   -5.27558
182520.0000   -5.22842
182560.0000   -4.54596
182600.0000   -3.80985
182640.0000   -3.84118
182680.0000   -4.56735
182720.0000   -4.58901
182760.0000   -5.34115
182800.0000   -4.31312
182840.0000   -4.82028
182880.0000   -4.79146
182920.0000   -4.70999
182960.0000   -4.37582
183000.0000   -4.09401
183040.0000   -4.21806
183080.0000   -4.84687
183120.0000   -4.33405
183160.0000   -4.93904
183200.0000   -4.52944
183240.0000   -4.64026
183280.0000   -4.71317
183320.0000   -4.90370
183360.0000   -4.14398
183400.0000   -5.01491
183440.0000   -4.60940
183480.0000   -5.20091
183520.0000   -4.36743
183560.0000   -5.91968
183600.0000   -5.54048
183640.0000   -4.19562
183680.0000   -5.25530
183720.0000   -5.31977
183760.0000   -4.76170
183800.0000   -4.37308
183840.0000   -3.81573
183880.0000   -4.55896
183920.0000   -3.65372
183960.0000   -4.54327
184000.0000   -5.23334
184040.0000   -5.26802
184080.0000   -4.43562
184120.0000   -4.44731
184160.0000   -5.41097
184200.0000   -3.82848
184240.0000   -4.79478
184280.0000   -4.38238
184320.0000   -5.04547
184360.0000   -6.20080
184400.0000   -5.50170
184440.0000   -5.47220
184480.0000   -4.34474
184520.0000   -4.40045
184560.0000   -4.65788
184600.0000   -4.52046
184640.0000   -4.51845
184680.0000   -5.42330
184720.0000   -5.16876
184760.0000   -4.92168
184800.0000   -4.69456
184840.0000   -4.89470
184880.0000   -3.89732
184920.0000   -3.65212
184960.0000   -2.96763
185000.0000   -2.89162
185040.0000   -3.39347
185080.0000   -4.26717
185120.0000   -3.96826
185160.0000   -3.61791
185200.0000   -3.95019
185240.0000   -4.48135
185280.0000   -3.90123
185320.0000   -4.73703
185360.0000   -4.33930
185400.0000   -3.51160
185440.0000   -4.05117
185480.0000   -3.95822
185520.0000   -4.05388
185560.0000   -4.06820
185600.0000   -4.85081
185640.0000   -3.85793
185680.0000   -4.08458
185720.0000   -3.98279
185760.0000   -5.38732
185800.0000   -3.62710
185840.0000   -4.13394
185880.0000   -3.27727
185920.0000   -4.80748
185960.0000   -3.88193
186000.0000   -4.00761
186040.0000   -4.00696
186080.0000   -3.73688
186120.0000   -4.58678
186160.0000   -4.45437
186200.0000   -3.91123
186240.0000   -4.97944
186280.0000   -5.10365
186320.0000   -5.24784
186360.0000   -4.78155
186400.0000   -4.51155
186440.0000   -5.01618
186480.0000   -5.28498
186520.0000   -6.09636
186560.0000   -5.38555
186600.0000   -4.71090
186640.0000   -4.80607
186680.0000   -5.24930
186720.0000   -4.90128
186760.0000   -5.29980
186800.0000   -4.34386
186840.0000   -5.33601
186880.0000   -5.72283
186920.0000   -5.63909
186960.0000   -6.18063
187000.0000   -5.75928
187040.0000   -5.05188
187080.0000   -4.23700
187120.0000   -4.64668
187160.0000   -4.72289
187200.0000   -4.19870
187240.0000   -4.93737
187280.0000   -5.28608
187320.0000   -5.09869
187360.0000   -4.73501
187400.0000   -5.09409
187440.0000   -5.29432
187480.0000   -5.28817
187520.0000   -5.88380
187560.0000   -5.81379
187600.0000   -5.66720
187640.0000   -5.44039
187680.0000   -4.81640
187720.0000   -4.55325
187760.0000   -5.19049
187800.0000   -5.14659
187840.0000   -4.81932
187880.0000   -3.88450
187920.0000   -5.61115
187960.0000   -5.13542
188000.0000   -5.94719
188040.0000   -5.09478
188080.0000   -5.65644
188120.0000   -5.68580
188160.0000   -5.69025
188200.0000   -5.53442
188240.0000   -4.48022
188280.0000   -5.44487
188320.0000   -5.46387
188360.0000   -5.30242
188400.0000   -4.52873
188440.0000   -4.70500
188480.0000   -4.44441
188520.0000   -4.74743
188560.0000   -4.80188
188600.0000   -5.22784
188640.0000   -6.41300
188680.0000   -5.34002
188720.0000   -5.23736
188760.0000   -5.73990
188800.0000   -5.03533
188840.0000   -5.17593
188880.0000   -4.71630
188920.0000   -4.76100
188960.0000   -4.66292
189000.0000   -4.42307
189040.0000   -4.40692
189080.0000   -4.25135
189120.0000   -4.39015
189160.0000   -4.90355
189200.0000   -4.64533
189240.0000   -4.91202
189280.0000   -6.73941
189320.0000   -5.32413
189360.0000   -4.79859
189400.0000   -5.13606
189440.0000   -5.30104
189480.0000   -5.16673
189520.0000   -5.36056
189560.0000   -5.67351
189600.0000   -4.97704
189640.0000   -4.88989
189680.0000   -4.57116
189720.0000   -5.22915
189760.0000   -4.45214
189800.0000   -4.58960
189840.0000   -4.16452
189880.0000   -4.23518
189920.0000   -3.90146
189960.0000   -3.80510
190000.0000   -3.41560
190040.0000   -3.07271
190080.0000   -3.73215
190120.0000   -3.56976
190160.0000   -2.81157
190200.0000   -3.35660
190240.0000   -3.76742
190280.0000   -4.53372
190320.0000   -4.16801
190360.0000   -4.52709
190400.0000   -4.29413
190440.0000   -4.33403
190480.0000   -4.96697
190520.0000   -5.48608
190560.0000   -4.02855
190600.0000   -5.35846
190640.0000   -4.76510
190680.0000   -4.07042
190720.0000   -4.11270
190760.0000   -4.28798
190800.0000   -3.09527
190840.0000   -3.15249
190880.0000   -4.50944
190920.0000   -4.23020
190960.0000   -4.55943
191000.0000   -4.37309
191040.0000   -4.92617
191080.0000   -4.37273
191120.0000   -5.08823
191160.0000   -5.50010
191200.0000   -5.08483
191240.0000   -4.53874
191280.0000   -5.23307
191320.0000   -4.14435
191360.0000   -5.34835
191400.0000   -4.75612
191440.0000   -4.83229
191480.0000   -4.39752
191520.0000   -4.62818
191560.0000   -5.20395
191600.0000   -4.05934
191640.0000   -4.19506
191680.0000   -3.53609
191720.0000   -4.43668
191760.0000   -3.18742
191800.0000   -2.92555
191840.0000   -3.75747
191880.0000   -4.66190
191920.0000   -3.49443
191960.0000   -3.43031
192000.0000   -3.03018
192040.0000   -4.30316
192080.0000   -4.24292
192120.0000   -4.87528
192160.0000   -4.76734
192200.0000   -4.08637
192240.0000   -4.03591
192280.0000   -4.24951
192320.0000   -3.21646
192360.0000   -3.76657
192400.0000   -2.53324
192440.0000   -2.87332
192480.0000   -3.21807
192520.0000   -3.53002
192560.0000   -3.63477
192600.0000   -4.83034
192640.0000   -4.78149
192680.0000   -5.61330
192720.0000   -4.97973
192760.0000   -5.08302
192800.0000   -5.78738
192840.0000   -5.36705
192880.0000   -4.72837
192920.0000   -4.66223
192960.0000   -4.40130
193000.0000   -4.87184
193040.0000   -4.13504
193080.0000   -3.31481
193120.0000   -3.60076
193160.0000   -4.82596
193200.0000   -5.56987
193240.0000   -5.17610
193280.0000   -4.74140
193320.0000   -4.81796
193360.0000   -3.74009
193400.0000   -4.77995
193440.0000   -6.76877
193480.0000   -5.86290
193520.0000   -5.41085
193560.0000   -4.36021
193600.0000   -5.13855
193640.0000   -5.29950
193680.0000   -4.81108
193720.0000   -4.59531
193760.0000   -4.16706
193800.0000   -5.09475
193840.0000   -4.18108
193880.0000   -4.04847
193920.0000   -4.28473
193960.0000   -4.17632
194000.0000   -4.28751
194040.0000   -4.56981
194080.0000   -4.52498
194120.0000   -4.95934
194160.0000   -5.12602
194200.0000   -5.28997
194240.0000   -4.86115
194280.0000   -4.36533
194320.0000   -4.69142
194360.0000   -4.73738
194400.0000   -4.42513
194440.0000   -4.64149
194480.0000   -4.63889
194520.0000   -5.10065
194560.0000   -6.18050
194600.0000   -5.76202
194640.0000   -5.77630
194680.0000   -6.07115
194720.0000   -4.56906
194760.0000   -5.00042
194800.0000   -4.96331
194840.0000   -4.67681
194880.0000   -4.81564
194920.0000   -4.74707
194960.0000   -4.46965
195000.0000   -4.33522
195040.0000   -4.38225
195080.0000   -4.71822
195120.0000   -4.66645
195160.0000   -4.16372
195200.0000   -4.16166
195240.0000   -5.08620
195280.0000   -5.17077
195320.0000   -4.55476
195360.0000   -3.98651
195400.0000   -4.42438
195440.0000   -4.84615
195480.0000   -4.79318
195520.0000   -4.85589
195560.0000   -4.85141
195600.0000   -4.70275
195640.0000   -3.81014
195680.0000   -4.40102
195720.0000   -4.34965
195760.0000   -3.46962
195800.0000   -5.07201
195840.0000   -4.98449
195880.0000   -4.23467
195920.0000   -4.72247
195960.0000   -4.89511
196000.0000   -4.34911
196040.0000   -4.89153
196080.0000   -4.67835
196120.0000   -5.15722
196160.0000   -5.39893
196200.0000   -5.39226
196240.0000   -5.47888
196280.0000   -5.44381
196320.0000   -4.81466
196360.0000   -4.97857
196400.0000   -5.07993
196440.0000   -4.25833
196480.0000   -4.66071
196520.0000   -5.09043
196560.0000   -5.03360
196600.0000   -4.59656
196640.0000   -4.77050
196680.0000   -5.19615
196720.0000   -4.55776
196760.0000   -4.37692
196800.0000   -3.34023
196840.0000   -3.98218
196880.0000   -3.68319
196920.0000   -3.25341
196960.0000   -3.44277
197000.0000   -3.76223
197040.0000   -4.20730
197080.0000   -2.00018
197120.0000   -4.07520
197160.0000   -4.79806
197200.0000   -4.12572
197240.0000   -5.03302
197280.0000   -4.67220
197320.0000   -2.94620
197360.0000   -4.14468
197400.0000   -4.64845
197440.0000   -4.02599
197480.0000   -5.08968
197520.0000   -5.05515
197560.0000   -4.29945
197600.0000   -5.08722
197640.0000   -5.65657
197680.0000   -4.64698
197720.0000   -3.07289
197760.0000   -3.69645
197800.0000   -3.77703
197840.0000   -3.48959
197880.0000   -2.59859
197920.0000   -4.13873
197960.0000   -4.30649
198000.0000   -4.15207
198040.0000   -5.27305
198080.0000   -4.50139
198120.0000   -4.88273
198160.0000   -4.39217
198200.0000   -3.96935
198240.0000   -4.23768
198280.0000   -5.15686
198320.0000   -4.88064
198360.0000   -4.90760
198400.0000   -5.74929
198440.0000   -4.79111
198480.0000   -4.17042
198520.0000   -3.86566
198560.0000   -4.37741
198600.0000   -4.02049
198640.0000   -5.07327
198680.0000   -5.06389
198720.0000   -3.85260
198760.0000   -4.45825
198800.0000   -5.33676
198840.0000   -5.17960
198880.0000   -5.01011
198920.0000   -4.74342
198960.0000   -5.48424
199000.0000   -5.08638
199040.0000   -5.27433
199080.0000   -5.56844
199120.0000   -4.82594
199160.0000   -5.46165
199200.0000   -5.49591
199240.0000   -5.42847
199280.0000   -5.75632
199320.0000   -5.21064
199360.0000   -6.06732
199400.0000   -5.28093
199440.0000   -5.96466
199480.0000   -5.26173
199520.0000   -5.51993
199560.0000   -5.45648
199600.0000   -4.44600
199640.0000   -4.75361
199680.0000   -4.94355
199720.0000   -5.29386
199760.0000   -5.21873
199800.0000   -6.25861
199840.0000   -5.32564
199880.0000   -5.22033
199920.0000   -5.35349
199960.0000   -4.75653
200000.0000   -4.40838
200040.0000   -4.42592
200080.0000   -5.67034
200120.0000   -4.74374
200160.0000   -4.27219
200200.0000   -3.67454
200240.0000   -3.88904
200280.0000   -3.41653
200320.0000   -3.72711
200360.0000   -3.26333
200400.0000   -4.54423
200440.0000   -4.42627
200480.0000   -4.50903
200520.0000   -3.69950
200560.0000   -4.65478
200600.0000   -3.93897
200640.0000   -4.77975
200680.0000   -3.96611
200720.0000   -2.89124
200760.0000   -3.70262
200800.0000   -4.61903
200840.0000   -4.63351
200880.0000   -4.17456
200920.0000   -3.42910
200960.0000   -5.05493
201000.0000   -4.25338
201040.0000   -4.84474
201080.0000   -3.25486
201120.0000   -3.72324
201160.0000   -3.04935
201200.0000   -2.98214
201240.0000   -2.80991
201280.0000   -1.60530
201320.0000   -2.70216
201360.0000   -3.17394
201400.0000   -3.97479
201440.0000   -3.46438
201480.0000   -4.31571
201520.0000   -3.19275
201560.0000   -4.17711
201600.0000   -4.08481
201640.0000   -4.26675
201680.0000   -4.89598
201720.0000   -4.12812
201760.0000   -4.72572
201800.0000   -3.19579
201840.0000   -4.14165
201880.0000   -4.41991
201920.0000   -4.92110
201960.0000   -5.13936
202000.0000   -4.41982
202040.0000   -4.61445
202080.0000   -3.54609
202120.0000   -4.21589
202160.0000   -4.93968
202200.0000   -4.78573
202240.0000   -4.25412
202280.0000   -4.68754
202320.0000   -4.65625
202360.0000   -5.13886
202400.0000   -5.37534
202440.0000   -5.46273
202480.0000   -4.85463
202520.0000   -4.66396
202560.0000   -3.38941
202600.0000   -4.37227
202640.0000   -3.68782
202680.0000   -4.75634
202720.0000   -5.10817
202760.0000   -4.23086
202800.0000   -4.28811
202840.0000   -4.67567
202880.0000   -4.76891
202920.0000   -5.09229
202960.0000   -4.57508
203000.0000   -4.00074
203040.0000   -4.45845
203080.0000   -4.50836
203120.0000   -4.69534
203160.0000   -4.44188
203200.0000   -4.77340
203240.0000   -4.36935
203280.0000   -4.31333
203320.0000   -4.24991
203360.0000   -4.75457
203400.0000   -4.96447
203440.0000   -4.45444
203480.0000   -4.21165
203520.0000   -3.87880
203560.0000   -3.90973
203600.0000   -2.57212
203640.0000   -3.80859
203680.0000   -3.65337
203720.0000   -3.27993
203760.0000   -3.83655
203800.0000   -4.72418
203840.0000   -4.18741
203880.0000   -3.95126
203920.0000   -4.07956
203960.0000   -3.78175
204000.0000   -3.61489
204040.0000   -4.44625
204080.0000   -4.77649
204120.0000   -4.47149
204160.0000   -4.72222
204200.0000   -3.75552
204240.0000   -4.12169
204280.0000   -4.42748
204320.0000   -4.44154
204360.0000   -5.40714
204400.0000   -5.48278
204440.0000   -3.97229
204480.0000   -4.17473
204520.0000   -3.80073
204560.0000   -4.75667
204600.0000   -4.06487
204640.0000   -3.18070
204680.0000   -4.33805
204720.0000   -3.71410
204760.0000   -4.55025
204800.0000   -3.71122
204840.0000   -3.20975
204880.0000   -4.01214
204920.0000   -3.03483
204960.0000   -4.04168
205000.0000   -3.13397
205040.0000   -3.40613
205080.0000   -4.14944
205120.0000   -4.31018
205160.0000   -3.81015
205200.0000   -4.26534
205240.0000   -4.15350
205280.0000   -5.48491
205320.0000   -4.82416
205360.0000   -4.93240
205400.0000   -4.04199
205440.0000   -3.94526
205480.0000   -4.93227
205520.0000   -3.82702
205560.0000   -4.55494
205600.0000   -4.61674
205640.0000   -4.91013
205680.0000   -3.94631
205720.0000   -3.89838
205760.0000   -3.88956
205800.0000   -3.79110
205840.0000   -4.43467
205880.0000   -4.74608
205920.0000   -4.79344
205960.0000   -4.55026
206000.0000   -4.09110
206040.0000   -5.38288
206080.0000   -5.27323
206120.0000   -5.15541
206160.0000   -4.40554
206200.0000   -5.30320
206240.0000   -5.31586
206280.0000   -5.76254
206320.0000   -5.77924
206360.0000   -4.56177
206400.0000   -5.71803
206440.0000   -6.21275
206480.0000   -5.51972
206520.0000   -5.54635
206560.0000   -3.91463
206600.0000   -4.54732
206640.0000   -5.06860
206680.0000   -5.67844
206720.0000   -5.38418
206760.0000   -4.48955
206800.0000   -4.27811
206840.0000   -4.01024
206880.0000   -5.11730
206920.0000   -5.18456
206960.0000   -5.22349
207000.0000   -4.37683
207040.0000   -4.67677
207080.0000   -5.19277
207120.0000   -5.01546
207160.0000   -4.04499
207200.0000   -4.37182
207240.0000   -4.80455
207280.0000   -4.75023
207320.0000   -4.65436
207360.0000   -4.83018
207400.0000   -4.79771
207440.0000   -4.42662
207480.0000   -6.10089
207520.0000   -5.22267
207560.0000   -5.94778
207600.0000   -5.17322
207640.0000   -4.88473
207680.0000   -5.06359
207720.0000   -6.52019
207760.0000   -5.18305
207800.0000   -4.60783
207840.0000   -4.53775
207880.0000   -5.22937
207920.0000   -4.61379
207960.0000   -4.05879
208000.0000   -4.88882
208040.0000   -4.38464
208080.0000   -4.48853
208120.0000   -5.35982
208160.0000   -5.63911
208200.0000   -5.16735
208240.0000   -4.65962
208280.0000   -4.87250
208320.0000   -4.58110
208360.0000   -4.49676
208400.0000   -3.65692
208440.0000   -3.36191
208480.0000   -4.31635
208520.0000   -4.14742
208560.0000   -3.94586
208600.0000   -4.43613
208640.0000   -4.85975
208680.0000   -4.51763
208720.0000   -5.15734
208760.0000   -4.86869
208800.0000   -4.49901
208840.0000   -5.05635
208880.0000   -5.05505
208920.0000   -4.76699
208960.0000   -5.00108
209000.0000   -4.78141
209040.0000   -5.35886
209080.0000   -4.07227
209120.0000   -5.04822
209160.0000   -5.52776
209200.0000   -5.56360
209240.0000   -4.92725
209280.0000   -4.80357
209320.0000   -5.61235
209360.0000   -5.52816
209400.0000   -5.27838
209440.0000   -4.83698
209480.0000   -5.45311
209520.0000   -6.25433
209560.0000   -6.72836
209600.0000   -6.03536
209640.0000   -6.01120
209680.0000   -6.25499
209720.0000   -4.60998
209760.0000   -5.20068
209800.0000   -5.40441
209840.0000   -6.97657
209880.0000   -5.55959
209920.0000   -4.44532
209960.0000   -4.56267
210000.0000   -3.86253
210040.0000   -4.27138
210080.0000   -3.99343
210120.0000   -4.57613
210160.0000   -4.43084
210200.0000   -5.01506
210240.0000   -4.24134
210280.0000   -4.25810
210320.0000   -4.18821
210360.0000   -4.83776
210400.0000   -4.07497
210440.0000   -4.57427
210480.0000   -4.06381
210520.0000   -4.21793
210560.0000   -4.57428
210600.0000   -4.70507
210640.0000   -4.50343
210680.0000   -3.51576
210720.0000   -4.32185
210760.0000   -5.41814
210800.0000   -5.01070
210840.0000   -4.63443
210880.0000   -5.24628
210920.0000   -5.06561
210960.0000   -4.95388
211000.0000   -5.37884
211040.0000   -4.69594
211080.0000   -5.51250
211120.0000   -5.24477
211160.0000   -4.91633
211200.0000   -4.66212
211240.0000   -5.13282
211280.0000   -5.56348
211320.0000   -5.16579
211360.0000   -5.12633
211400.0000   -5.17055
211440.0000   -5.29661
211480.0000   -4.09335
211520.0000   -4.78282
211560.0000   -4.13667
211600.0000   -4.27936
211640.0000   -5.61356
211680.0000   -6.22627
211720.0000   -6.49705
211760.0000   -5.54760
211800.0000   -4.85288
211840.0000   -5.77603
211880.0000   -4.87499
211920.0000   -4.53791
211960.0000   -4.47908
212000.0000   -5.07391
212040.0000   -4.81076
212080.0000   -4.40596
212120.0000   -4.37047
212160.0000   -6.24266
212200.0000   -5.12511
212240.0000   -5.06944
212280.0000   -5.15669
212320.0000   -5.83000
212360.0000   -5.45120
212400.0000   -4.20536
212440.0000   -4.52495
212480.0000   -3.57967
212520.0000   -3.15298
212560.0000   -3.01841
212600.0000   -3.75401
212640.0000   -4.49665
212680.0000   -4.24017
212720.0000   -4.67450
212760.0000   -3.57963
212800.0000   -5.34381
212840.0000   -4.63147
212880.0000   -6.21449
212920.0000   -5.38180
212960.0000   -5.00852
213000.0000   -4.24471
213040.0000   -4.11143
213080.0000   -4.66930
213120.0000   -4.65718
213160.0000   -4.82936
213200.0000   -4.91593
213240.0000   -4.31050
213280.0000   -4.78256
213320.0000   -4.78113
213360.0000   -5.02739
213400.0000   -4.55854
213440.0000   -4.32681
213480.0000   -4.56366
213520.0000   -4.42214
213560.0000   -4.72013
213600.0000   -4.51426
213640.0000   -4.39799
213680.0000   -4.50085
213720.0000   -5.71595
213760.0000   -5.32836
213800.0000   -5.34865
213840.0000   -5.23343
213880.0000   -4.74537
213920.0000   -4.77186
213960.0000   -4.89767
214000.0000   -6.18466
214040.0000   -5.16805
214080.0000   -5.10897
214120.0000   -5.89334
214160.0000   -4.55326
214200.0000   -5.68667
214240.0000   -4.48319
214280.0000   -5.06552
214320.0000   -5.03959
214360.0000   -5.93389
214400.0000   -4.74615
214440.0000   -4.26632
214480.0000   -5.22834
214520.0000   -4.41039
214560.0000   -4.50042
214600.0000   -4.72159
214640.0000   -3.90657
214680.0000   -4.07483
214720.0000   -4.30505
214760.0000   -4.20024
214800.0000   -4.57350
214840.0000   -4.50469
214880.0000   -4.88568
214920.0000   -5.24394
214960.0000   -5.62496
215000.0000   -4.98867
215040.0000   -5.25220
215080.0000   -4.97547
215120.0000   -5.21615
215160.0000   -6.40435
215200.0000   -6.25823
215240.0000   -5.08178
215280.0000   -5.89438
215320.0000   -4.69636
215360.0000   -5.45444
215400.0000   -4.34662
215440.0000   -6.18947
215480.0000   -6.06504
215520.0000   -5.60725
215560.0000   -4.87950
215600.0000   -4.45849
215640.0000   -4.94717
215680.0000   -5.66015
215720.0000   -4.82464
215760.0000   -4.11156
215800.0000   -5.11618
215840.0000   -4.88842
215880.0000   -4.59964
215920.0000   -4.57586
215960.0000   -4.31130
216000.0000   -5.40311
216040.0000   -4.74288
216080.0000   -5.13446
216120.0000   -4.74209
216160.0000   -4.13013
216200.0000   -4.29820
216240.0000   -4.77662
216280.0000   -4.91934
216320.0000   -6.31430
216360.0000   -5.51928
216400.0000   -6.29348
216440.0000   -4.64468
216480.0000   -5.08570
216520.0000   -4.96890
216560.0000   -4.79581
216600.0000   -4.66566
216640.0000   -4.75939
216680.0000   -5.81922
216720.0000   -4.52096
216760.0000   -4.70402
216800.0000   -4.72468
216840.0000   -4.42427
216880.0000   -5.73654
216920.0000   -6.09027
216960.0000   -4.62919
217000.0000   -4.30052
217040.0000   -3.52354
217080.0000   -4.14933
217120.0000   -4.62924
217160.0000   -4.58068
217200.0000   -5.55055
217240.0000   -5.76461
217280.0000   -4.57198
217320.0000   -5.54084
217360.0000   -5.24526
217400.0000   -5.26045
217440.0000   -5.14146
217480.0000   -4.35904
217520.0000   -4.85597
217560.0000   -4.64902
217600.0000   -4.51992
217640.0000   -4.75088
217680.0000   -5.55660
217720.0000   -5.35118
217760.0000   -4.04293
217800.0000   -4.68431
217840.0000   -5.04233
217880.0000   -4.41126
217920.0000   -3.74817
217960.0000   -3.79393
218000.0000   -4.18808
218040.0000   -4.42333
218080.0000   -5.00512
218120.0000   -3.83172
218160.0000   -4.11469
218200.0000   -3.44935
218240.0000   -3.85963
218280.0000   -4.76203
218320.0000   -5.20615
218360.0000   -5.00588
218400.0000   -4.39110
218440.0000   -4.58957
218480.0000   -4.78729
218520.0000   -4.80819
218560.0000   -4.90622
218600.0000   -4.84926
218640.0000   -3.42206
218680.0000   -4.20708
218720.0000   -4.26451
218760.0000   -4.43028
218800.0000   -3.80116
218840.0000   -3.85430
218880.0000   -4.00160
218920.0000   -4.46719
218960.0000   -3.98245
219000.0000   -4.59955
219040.0000   -4.94473
219080.0000   -3.07605
219120.0000   -2.90760
219160.0000   -3.68879
219200.0000   -2.38468
219240.0000   -3.03531
219280.0000   -2.57582
219320.0000   -2.74282
219360.0000   -3.43091
219400.0000   -3.59611
219440.0000   -3.59502
219480.0000   -3.46653
219520.0000   -3.56055
219560.0000   -4.07974
219600.0000   -3.14101
219640.0000   -3.91335
219680.0000   -3.81857
219720.0000   -4.44554
219760.0000   -5.16634
219800.0000   -4.34181
219840.0000   -4.39179
219880.0000   -4.71121
219920.0000   -3.54297
219960.0000   -4.59150
220000.0000   -3.70138
220040.0000   -3.37845
220080.0000   -3.72132
220120.0000   -4.19274
220160.0000   -4.00858
220200.0000   -4.98589
220240.0000   -4.79297
220280.0000   -5.59117
220320.0000   -5.08723
220360.0000   -5.07645
220400.0000   -4.90080
220440.0000   -5.35652
220480.0000   -4.09545
220520.0000   -5.27842
220560.0000   -4.65469
220600.0000   -4.87831
220640.0000   -4.95581
220680.0000   -4.70390
220720.0000   -5.56233
220760.0000   -6.03895
220800.0000   -5.42288
220840.0000   -5.43803
220880.0000   -4.55563
220920.0000   -4.90431
220960.0000   -5.68973
221000.0000   -4.64239
221040.0000   -5.07705
221080.0000   -4.40816
221120.0000   -5.18207
221160.0000   -5.31342
221200.0000   -4.82242
221240.0000   -5.19167
221280.0000   -4.67048
221320.0000   -4.73846
221360.0000   -4.24389
221400.0000   -4.71668
221440.0000   -4.42227
221480.0000   -4.11735
221520.0000   -4.74538
221560.0000   -3.59086
221600.0000   -3.20678
221640.0000   -4.35095
221680.0000   -4.33827
221720.0000   -4.44624
221760.0000   -4.60442
221800.0000   -4.07678
221840.0000   -4.22103
221880.0000   -3.15486
221920.0000   -4.17095
221960.0000   -3.71944
222000.0000   -3.94931
222040.0000   -4.37651
222080.0000   -4.29287
222120.0000   -4.33495
222160.0000   -3.74075
222200.0000   -4.91734
222240.0000   -4.73488
222280.0000   -4.54003
222320.0000   -4.46560
222360.0000   -3.75159
222400.0000   -4.21339
222440.0000   -3.24715
222480.0000   -3.84437
222520.0000   -4.48187
222560.0000   -4.36896
222600.0000   -4.57655
222640.0000   -5.20230
222680.0000   -4.50777
222720.0000   -3.39991
222760.0000   -4.65744
222800.0000   -3.49010
222840.0000   -4.04312
222880.0000   -4.22306
222920.0000   -4.79105
222960.0000   -4.23081
223000.0000   -3.59364
223040.0000   -4.79127
223080.0000   -4.22510
223120.0000   -4.13814
223160.0000   -4.35640
223200.0000   -4.97495
223240.0000   -5.22813
223280.0000   -4.78312
223320.0000   -5.06596
223360.0000   -5.42222
223400.0000   -4.99935
223440.0000   -4.72701
223480.0000   -4.12633
223520.0000   -3.96802
223560.0000   -4.08395
223600.0000   -4.55402
223640.0000   -4.35860
223680.0000   -4.61127
223720.0000   -5.25410
223760.0000   -4.70647
223800.0000   -4.90384
223840.0000   -4.41621
223880.0000   -4.91244
223920.0000   -3.36694
223960.0000   -3.46048
224000.0000   -1.92563
224040.0000   -2.89500
224080.0000   -3.37748
224120.0000   -3.65317
224160.0000   -2.50385
224200.0000   -2.41638
224240.0000   -2.87769
224280.0000   -4.31589
224320.0000   -4.75872
224360.0000   -3.58128
224400.0000   -3.75628
224440.0000   -4.00348
224480.0000   -4.41661
224520.0000   -4.89424
224560.0000   -4.49731
224600.0000   -3.76092
224640.0000   -4.48624
224680.0000   -3.71942
224720.0000   -4.32862
224760.0000   -4.13150
224800.0000   -4.68217
224840.0000   -3.57357
224880.0000   -2.70955
224920.0000   -4.20641
224960.0000   -3.24663
225000.0000   -3.63979
225040.0000   -3.07676
225080.0000   -2.28031
225120.0000   -2.97738
225160.0000   -3.45008
225200.0000   -2.82123
225240.0000   -2.73576
225280.0000   -3.43898
225320.0000   -3.17596
225360.0000   -2.33019
225400.0000   -3.16566
225440.0000   -2.13833
225480.0000   -1.63807
225520.0000   -0.90759
225560.0000   -1.93608
225600.0000   -2.51856
225640.0000   -2.49032
225680.0000   -2.85413
225720.0000   -2.61829
225760.0000   -3.17472
225800.0000   -4.46691
225840.0000   -3.72905
225880.0000   -4.08050
225920.0000   -4.17447
225960.0000   -4.22832
226000.0000   -3.79699
226040.0000   -3.89905
226080.0000   -4.16207
226120.0000   -5.03314
226160.0000   -4.64455
226200.0000   -3.48955
226240.0000   -3.84339
226280.0000   -3.73044
226320.0000   -3.83759
226360.0000   -4.29392
226400.0000   -3.41585
226440.0000   -3.79388
226480.0000   -3.57149
226520.0000   -3.94541
226560.0000   -2.99785
226600.0000   -3.36168
226640.0000   -4.60577
226680.0000   -4.20899
226720.0000   -3.10988
226760.0000   -2.88951
226800.0000   -2.97141
226840.0000   -2.02148
226880.0000   -1.15140
226920.0000   -3.40325
226960.0000   -2.75036
227000.0000   -2.04553
227040.0000   -2.76074
227080.0000   -2.69581
227120.0000   -3.89889
227160.0000   -3.22172
227200.0000   -2.90414
227240.0000   -3.07541
227280.0000   -3.97936
227320.0000   -3.45042
227360.0000   -4.06534
227400.0000   -3.57849
227440.0000   -4.24782
227480.0000   -3.63769
227520.0000   -3.36162
227560.0000   -3.22405
227600.0000   -3.30212
227640.0000   -3.89041
227680.0000   -4.48130
227720.0000   -2.67830
227760.0000   -1.84446
227800.0000   -1.35729
227840.0000   -2.09372
227880.0000   -3.19982
227920.0000   -1.76800
227960.0000   -2.54373
228000.0000   -2.85534
228040.0000   -2.10682
228080.0000   -2.38820
228120.0000   -1.60860
228160.0000   -3.20668
228200.0000   -3.81135
228240.0000   -4.13546
228280.0000   -3.14737
228320.0000   -3.87479
228360.0000   -2.87911
228400.0000   -3.19010
228440.0000   -1.77403
228480.0000   -0.88187
228520.0000   -0.61988
228560.0000   -0.22207
228600.0000   -0.33469
228640.0000   -1.25958
228680.0000   -1.49916
228720.0000   -0.57950
228760.0000   -0.63735
228800.0000    0.29986
228840.0000    0.16664
228880.0000   -0.08861
228920.0000   -0.64110
228960.0000   -0.03786
229000.0000    1.14082
229040.0000    0.06084
229080.0000   -0.43650
229120.0000    0.57516
229160.0000   -0.13171
229200.0000    0.71680
229240.0000    1.39272
229280.0000    1.01575
229320.0000    1.27054
229360.0000    1.36941
229400.0000    1.85197
229440.0000    0.91045
229480.0000    1.14567
229520.0000    0.91238
229560.0000    1.28133
229600.0000    2.70284
229640.0000    2.39035
229680.0000    1.59732
229720.0000    1.66598
229760.0000    1.22766
229800.0000    1.39427
229840.0000    1.26459
229880.0000    0.89694
229920.0000    2.02427
229960.0000    1.67496
230000.0000    1.53383
230040.0000    1.40074
230080.0000    0.32778
230120.0000    1.11143
230160.0000    0.90006
230200.0000    1.31027
230240.0000    1.17475
230280.0000    2.58581
230320.0000    1.34550
230360.0000    1.91375
230400.0000    2.09690
230440.0000    1.81211
230480.0000    0.68057
230520.0000    1.12778
230560.0000    0.76022
230600.0000    1.04393
230640.0000    0.29206
230680.0000    1.54864
230720.0000    0.27253
230760.0000    1.17801
230800.0000    1.58651
230840.0000    1.65080
230880.0000    0.89562
230920.0000    1.51801
230960.0000    0.97144
231000.0000   -0.63183
231040.0000    0.45994
231080.0000    0.86901
231120.0000    0.58616
231160.0000   -0.18511
231200.0000    0.11515
231240.0000    0.87604
231280.0000    0.61460
231320.0000    0.61155
231360.0000    0.66419
231400.0000    0.67967
231440.0000    0.94074
231480.0000    0.91181
231520.0000    0.18146
231560.0000    0.97590
231600.0000    0.32421
231640.0000    0.03336
231680.0000    1.07195
231720.0000    1.10768
231760.0000    1.72691
231800.0000    2.27163
231840.0000    1.76344
231880.0000    1.58200
231920.0000    2.11386
231960.0000    1.76114
232000.0000    2.08590
232040.0000    2.02298
232080.0000    1.67184
232120.0000    2.95632
232160.0000    2.76219
232200.0000    2.31868
232240.0000    3.07750
232280.0000    3.08240
232320.0000    2.99842
232360.0000    2.96224
232400.0000    2.82714
232440.0000    2.85679
232480.0000    2.77362
232520.0000    2.49214
232560.0000    2.51980
232600.0000    2.67436
232640.0000    2.13539
232680.0000    2.64333
232720.0000    2.51832
232760.0000    1.82585
232800.0000    1.93835
232840.0000    3.75153
232880.0000    3.49103
232920.0000    3.91603
232960.0000    2.89426
233000.0000    2.25694
233040.0000    2.59151
233080.0000    2.61661
233120.0000    2.96216
233160.0000    2.53557
233200.0000    2.37211
233240.0000    0.92041
233280.0000    2.34731
233320.0000    1.84080
233360.0000    1.73348
233400.0000    1.80913
233440.0000    2.64205
233480.0000    2.80290
233520.0000    2.66450
233560.0000    2.87663
233600.0000    3.14123
233640.0000    2.64679
233680.0000    2.62493
233720.0000    3.40454
233760.0000    3.39841
233800.0000    3.29531
233840.0000    2.53328
233880.0000    2.60731
233920.0000    2.36153
233960.0000    2.83556
234000.0000    2.06917
234040.0000    1.85104
234080.0000    2.08711
234120.0000    1.26309
234160.0000    2.64435
234200.0000    1.87932
234240.0000    2.16473
234280.0000    1.79597
234320.0000    2.12060
234360.0000    2.18620
234400.0000    2.68758
234440.0000    2.33321
234480.0000    2.32391
234520.0000    1.77494
234560.0000    2.09340
234600.0000    2.00183
234640.0000    1.57226
234680.0000    1.71140
234720.0000    2.02602
234760.0000    1.97051
234800.0000    2.34499
234840.0000    1.26669
234880.0000    2.90740
234920.0000    2.46760
234960.0000    2.38714
235000.0000    1.47463
235040.0000    2.24899
235080.0000    2.11333
235120.0000    1.92141
235160.0000    2.09856
235200.0000    2.89279
235240.0000    3.70932
235280.0000    2.71232
235320.0000    2.61985
235360.0000    2.45337
235400.0000    2.27817
235440.0000    1.41434
235480.0000    1.59586
235520.0000    0.63766
235560.0000    0.69188
235600.0000    0.42982
235640.0000    1.02912
235680.0000    1.04558
235720.0000    0.17559
235760.0000    0.79099
235800.0000    0.60778
235840.0000    0.63964
235880.0000    1.49539
235920.0000    1.18868
235960.0000    1.92294
236000.0000    2.28981
236040.0000    1.96515
236080.0000    1.17517
236120.0000    1.04273
236160.0000    1.53820
236200.0000    0.69298
236240.0000    0.72818
236280.0000    1.52095
236320.0000    0.86267
236360.0000    0.99998
236400.0000    0.77900
236440.0000    0.55088
236480.0000    1.05424
236520.0000    1.18181
236560.0000    1.91282
236600.0000    0.13860
236640.0000    1.31889
236680.0000    1.75622
236720.0000    1.53443
236760.0000    2.38176
236800.0000    2.54929
236840.0000    2.72670
236880.0000    2.70256
236920.0000    2.89447
236960.0000    2.55774
237000.0000    2.40466
237040.0000    2.31835
237080.0000    1.94852
237120.0000    1.42862
237160.0000    2.06911
237200.0000    1.78784
237240.0000    1.36217
237280.0000    2.53143
237320.0000    1.74867
237360.0000    2.50644
237400.0000    2.25685
237440.0000    2.45354
237480.0000    1.78597
237520.0000    2.87267
237560.0000    2.59110
237600.0000    1.71710
237640.0000    1.63875
237680.0000    2.03033
237720.0000    0.92145
237760.0000    2.57402
237800.0000    1.82569
237840.0000    2.04018
237880.0000    3.26446
237920.0000    2.02228
237960.0000    2.65855
238000.0000    2.90051
238040.0000    1.79616
238080.0000    2.16182
238120.0000    2.88231
238160.0000    2.38059
238200.0000    2.54539
238240.0000    2.69118
238280.0000    1.50411
238320.0000    2.25465
238360.0000    2.63608
238400.0000    1.17428
238440.0000    2.66247
238480.0000    2.12242
238520.0000    3.09077
238560.0000    2.94440
238600.0000    2.28825
238640.0000    2.59017
238680.0000    2.46667
238720.0000    3.46106
238760.0000    2.69439
238800.0000    3.79494
238840.0000    3.54802
238880.0000    2.98573
238920.0000    3.72356
238960.0000    3.63620
239000.0000    4.00592
239040.0000    3.42598
239080.0000    2.98546
239120.0000    2.27389
239160.0000    2.38093
239200.0000    3.30452
239240.0000    3.02418
239280.0000    2.77000
239320.0000    4.38170
239360.0000    4.11899
239400.0000    3.85745
239440.0000    5.02506
239480.0000    4.24858
239520.0000    4.02174
239560.0000    5.14090
239600.0000    4.32915
239640.0000    4.68676
239680.0000    4.18360
239720.0000    4.17361
239760.0000    4.68128
239800.0000    3.90229
239840.0000    4.22102
239880.0000    3.44936
239920.0000    3.79276
239960.0000    4.21054
240000.0000    3.35778
240040.0000    3.96613
240080.0000    3.51642
240120.0000    2.86546
240160.0000    3.11637
240200.0000    3.48361
240240.0000    3.43374
240280.0000    3.68299
240320.0000    3.60262
240360.0000    4.05051
240400.0000    4.19141
240440.0000    4.19391
240480.0000    3.67080
240520.0000    2.88797
240560.0000    2.64921
240600.0000    2.65895
240640.0000    3.39553
240680.0000    3.07188
240720.0000    4.14306
240760.0000    3.23198
240800.0000    2.89305
240840.0000    2.94902
240880.0000    4.16913
240920.0000    3.26136
240960.0000    3.52768
241000.0000    2.78914
241040.0000    1.86654
241080.0000    2.09792
241120.0000    2.70162
241160.0000    2.77010
241200.0000    2.66630
241240.0000    1.79388
241280.0000    2.03901
241320.0000    1.92627
241360.0000    2.31686
241400.0000    1.58175
241440.0000    1.20022
241480.0000    1.86805
241520.0000    2.79400
241560.0000    1.87470
241600.0000    2.45463
241640.0000    2.72727
241680.0000    1.69671
241720.0000    2.01170
241760.0000    1.24031
241800.0000    2.08445
241840.0000    2.77453
241880.0000    2.77254
241920.0000    2.92231
241960.0000    2.62759
242000.0000    2.10338
242040.0000    1.98548
242080.0000    3.12943
242120.0000    3.10171
242160.0000    2.31830
242200.0000    1.56029
242240.0000    2.73392
242280.0000    2.50070
242320.0000    2.55062
242360.0000    2.47344
242400.0000    2.18348
242440.0000    2.78598
242480.0000    2.16027
242520.0000    2.66476
242560.0000    1.69543
242600.0000    1.81503
242640.0000    2.40903
242680.0000    1.87543
242720.0000    1.91099
242760.0000    1.32442
242800.0000    2.17322
242840.0000    2.33514
242880.0000    2.33082
242920.0000    1.88545
242960.0000    2.41201
243000.0000    1.51207
243040.0000    1.26588
243080.0000    0.50053
243120.0000    1.96143
243160.0000    2.26297
243200.0000    2.34923
243240.0000    2.20602
243280.0000    2.32875
243320.0000    2.86465
243360.0000    2.37467
243400.0000    2.48131
243440.0000    2.61245
243480.0000    2.48824
243520.0000    2.85801
243560.0000    1.52559
243600.0000    2.40241
243640.0000    2.79188
243680.0000    2.61488
243720.0000    1.63553
243760.0000    2.74687
243800.0000    2.81198
243840.0000    2.91267
243880.0000    2.00498
243920.0000    2.13583
243960.0000    2.92406
244000.0000    3.74818
244040.0000    3.27687
244080.0000    2.58309
244120.0000    2.85344
244160.0000    4.02716
244200.0000    3.00807
244240.0000    3.64386
244280.0000    3.18686
244320.0000    3.04470
244360.0000    2.83212
244400.0000    2.20285
244440.0000    1.69422
244480.0000    2.06821
244520.0000    1.92297
244560.0000    2.00510
244600.0000    2.28083
244640.0000    1.39867
244680.0000    1.95645
244720.0000    2.62226
244760.0000    1.09750
244800.0000    1.61212
244840.0000    2.17095
244880.0000    1.59374
244920.0000    1.67226
244960.0000    2.62812
245000.0000    2.19605
245040.0000    1.70094
245080.0000    2.06336
245120.0000    2.12065
245160.0000    1.54869
245200.0000    2.04475
245240.0000    2.04820
245280.0000    2.65757
245320.0000    1.94903
245360.0000    1.93773
245400.0000    2.03758
245440.0000    2.15993
245480.0000    1.86316
245520.0000    1.69187
245560.0000    1.55238
245600.0000    0.96190
245640.0000    1.33914
245680.0000    0.98839
245720.0000    1.90300
245760.0000    2.25257
245800.0000    1.93480
245840.0000    2.20788
245880.0000    1.75166
245920.0000    2.39530
245960.0000    1.88280
246000.0000    2.06933
246040.0000    2.57892
246080.0000    1.85560
246120.0000    2.94334
246160.0000    3.00419
246200.0000    2.49414
246240.0000    1.62744
246280.0000    1.90746
246320.0000    2.09239
246360.0000    2.03426
246400.0000    2.55635
246440.0000    2.69139
246480.0000    1.84242
246520.0000    2.33904
246560.0000    1.89781
246600.0000    2.18860
246640.0000    2.38962
246680.0000    2.03316
246720.0000    2.82590
246760.0000    2.32437
246800.0000    2.77189
246840.0000    2.32837
246880.0000    2.96312
246920.0000    2.39881
246960.0000    1.78635
247000.0000    1.30923
247040.0000    2.11448
247080.0000    1.54892
247120.0000    1.62824
247160.0000    2.04393
247200.0000    1.34654
247240.0000    1.49676
247280.0000    2.60052
247320.0000    2.36132
247360.0000    2.31060
247400.0000    1.46865
247440.0000    1.64008
247480.0000    2.23130
247520.0000    2.02114
247560.0000    1.67934
247600.0000    2.66991
247640.0000    2.05710
247680.0000    2.07559
247720.0000    1.69690
247760.0000    1.80516
247800.0000    1.06982
247840.0000    1.61561
247880.0000    1.61451
247920.0000    1.19850
247960.0000    1.97067
248000.0000    2.47011
248040.0000    1.82099
248080.0000    2.52752
248120.0000    2.19084
248160.0000    2.60594
248200.0000    1.85882
248240.0000    2.87796
248280.0000    2.66251
248320.0000    1.95875
248360.0000    1.61209
248400.0000    1.90618
248440.0000    2.15628
248480.0000    1.95756
248520.0000    1.86501
248560.0000    1.16154
248600.0000    1.50496
248640.0000    2.10596
248680.0000    0.38143
248720.0000    1.07320
248760.0000    1.71176
248800.0000    1.47462
248840.0000    1.20933
248880.0000    1.25813
248920.0000    1.52408
248960.0000    1.51710
249000.0000    2.35801
249040.0000    1.14763
249080.0000    1.52920
249120.0000    0.65647
249160.0000    1.89426
249200.0000    1.60540
249240.0000    1.24907
249280.0000    1.62764
249320.0000    1.31922
249360.0000    2.19673
249400.0000    1.51350
249440.0000    0.39965
249480.0000    1.04829
249520.0000    1.18894
249560.0000    0.93761
249600.0000    0.78739
249640.0000    1.57963
249680.0000    0.96364
249720.0000    1.05674
249760.0000    1.25116
249800.0000    1.49153
249840.0000    1.14582
249880.0000    0.91655
249920.0000    0.81653
249960.0000    0.92823
250000.0000    0.74025
250040.0000    0.66890
250080.0000    1.46423
250120.0000    0.88354
250160.0000    1.57974
250200.0000    1.33937
250240.0000    1.25677
250280.0000    1.25849
250320.0000    1.49255
250360.0000    1.40994
250400.0000    1.53659
250440.0000    1.73044
250480.0000    1.68338
250520.0000    0.71502
250560.0000    1.36735
250600.0000    1.05333
250640.0000    1.59038
250680.0000    1.43410
250720.0000    1.60281
250760.0000    1.60220
250800.0000    1.58302
250840.0000    1.08848
250880.0000    1.44981
250920.0000    1.37867
250960.0000    1.68106
251000.0000    0.83735
251040.0000    1.20773
251080.0000    1.08008
251120.0000    1.70049
251160.0000    1.76754
251200.0000    2.01846
251240.0000    1.58793
251280.0000    1.49749
251320.0000    1.72808
251360.0000    1.51462
251400.0000    1.58519
251440.0000    1.21370
251480.0000    1.83796
251520.0000    0.78586
251560.0000    0.76946
251600.0000    0.09543
251640.0000    1.86207
251680.0000    1.22557
251720.0000    1.41441
251760.0000    0.82449
251800.0000    1.13096
251840.0000    2.28925
251880.0000    2.66424
251920.0000    1.08020
251960.0000    1.16814
252000.0000    1.42883
252040.0000    0.94139
252080.0000    2.22423
252120.0000    1.58954
252160.0000    1.76812
252200.0000    1.46386
252240.0000    1.67152
252280.0000    1.83271
252320.0000    2.31161
252360.0000    2.31658
252400.0000    1.57581
252440.0000    2.26060
252480.0000    1.93795
252520.0000    2.08003
252560.0000    1.79107
252600.0000    1.76964
252640.0000    0.92451
252680.0000    1.94303
252720.0000    0.88818
252760.0000    1.64497
252800.0000    1.84307
252840.0000    2.34533
252880.0000    1.57283
252920.0000    2.40989
252960.0000    1.53019
253000.0000    2.17252
253040.0000    2.66907
253080.0000    2.67220
253120.0000    2.75884
253160.0000    2.88245
253200.0000    3.03552
253240.0000    2.82810
253280.0000    2.39911
253320.0000    2.59936
253360.0000    2.97575
253400.0000    2.46586
253440.0000    2.75670
253480.0000    2.70739
253520.0000    3.48356
253560.0000    2.87688
253600.0000    3.13928
253640.0000    4.11635
253680.0000    2.97860
253720.0000    2.41520
253760.0000    2.37879
253800.0000    2.09115
253840.0000    2.66026
253880.0000    3.03308
253920.0000    3.02494
253960.0000    3.38849
254000.0000    2.53973
254040.0000    3.23135
254080.0000    1.79224
254120.0000    1.55631
254160.0000    1.62367
254200.0000    1.74408
254240.0000    1.41444
254280.0000    2.78746
254320.0000    1.64585
254360.0000    2.03992
254400.0000    2.93403
254440.0000    2.26791
254480.0000    1.34999
254520.0000    2.30672
254560.0000    2.69138
254600.0000    2.30435
254640.0000    2.85103
254680.0000    3.10802
254720.0000    2.24483
254760.0000    2.50441
254800.0000    3.03397
254840.0000    2.48290
254880.0000    2.47167
254920.0000    2.38681
254960.0000    2.14204
255000.0000    3.78270
255040.0000    2.19209
255080.0000    3.23729
255120.0000    2.68861
255160.0000    3.79153
255200.0000    3.08994
255240.0000    3.03032
255280.0000    3.62358
255320.0000    3.05317
255360.0000    3.23523
255400.0000    3.57435
255440.0000    2.42346
255480.0000    3.73846
255520.0000    2.43671
255560.0000    3.25827
255600.0000    2.68544
255640.0000    2.86680
255680.0000    1.78245
255720.0000    2.01240
255760.0000    2.51877
255800.0000    2.81810
255840.0000    3.30692
255880.0000    3.70570
255920.0000    3.23644
255960.0000    3.02943
256000.0000    2.71899
256040.0000    1.73195
256080.0000    2.48540
256120.0000    3.54593
256160.0000    3.82351
256200.0000    3.72397
256240.0000    3.42363
256280.0000    2.78395
256320.0000    2.46613
256360.0000    3.16774
256400.0000    2.57982
256440.0000    2.37754
256480.0000    2.93183
256520.0000    3.82943
256560.0000    3.67522
256600.0000    3.26765
256640.0000    2.87927
256680.0000    3.62552
256720.0000    2.90255
256760.0000    3.24595
256800.0000    3.26482
256840.0000    2.84110
256880.0000    3.25198
256920.0000    2.92246
256960.0000    1.96044
257000.0000    3.07379
257040.0000    3.40020
257080.0000    3.88368
257120.0000    3.41179
257160.0000    2.99895
257200.0000    2.36825
257240.0000    1.86358
257280.0000    3.05551
257320.0000    3.20861
257360.0000    2.75937
257400.0000    2.94170
257440.0000    2.92833
257480.0000    2.42057
257520.0000    2.27820
257560.0000    1.77186
257600.0000    2.87448
257640.0000    2.41017
257680.0000    3.50582
257720.0000    3.01807
257760.0000    3.55697
257800.0000    2.52246
257840.0000    2.78634
257880.0000    2.42231
257920.0000    2.10310
257960.0000    1.92107
258000.0000    2.60139
258040.0000    3.28294
258080.0000    3.14552
258120.0000    3.36220
258160.0000    3.51554
258200.0000    3.82703
258240.0000    3.72969
258280.0000    2.99696
258320.0000    4.28619
258360.0000    4.87812
258400.0000    4.37998
258440.0000    3.94393
258480.0000    4.49152
258520.0000    4.29604
258560.0000    3.35965
258600.0000    3.76463
258640.0000    4.09915
258680.0000    3.64523
258720.0000    3.50802
258760.0000    3.19212
258800.0000    4.10418
258840.0000    3.63949
258880.0000    3.10662
258920.0000    2.82704
258960.0000    3.02107
259000.0000    3.26012
259040.0000    4.31114
259080.0000    3.18379
259120.0000    3.31042
259160.0000    3.30826
259200.0000    3.60449
259240.0000    3.76038
259280.0000    3.53665
259320.0000    3.97630
259360.0000    4.67697
259400.0000    4.20869
259440.0000    3.98547
259480.0000    4.10255
259520.0000    4.37125
259560.0000    4.45167
259600.0000    5.19441
259640.0000    4.56420
259680.0000    5.21007
259720.0000    4.92641
259760.0000    4.96686
259800.0000    4.86087
259840.0000    4.73484
259880.0000    4.46390
259920.0000    4.36973
259960.0000    4.25786
260000.0000    4.93858
260040.0000    3.69149
260080.0000    4.56739
260120.0000    5.04410
260160.0000    4.52780
260200.0000    4.65464
260240.0000    4.45713
260280.0000    3.90341
260320.0000    4.44602
260360.0000    4.38098
260400.0000    4.63056
260440.0000    5.13242
260480.0000    4.00507
260520.0000    5.07402
260560.0000    4.91615
260600.0000    4.92665
260640.0000    5.11648
260680.0000    4.48214
260720.0000    4.64216
260760.0000    4.35657
260800.0000    4.77387
260840.0000    4.20213
260880.0000    3.36776
260920.0000    3.89407
260960.0000    3.72468
261000.0000    4.16782
261040.0000    3.24326
261080.0000    2.15039
261120.0000    2.61212
261160.0000    3.65280
261200.0000    3.66920
261240.0000    3.14903
261280.0000    2.40716
261320.0000    2.08036
261360.0000    1.70679
261400.0000    1.84718
261440.0000    2.36573
261480.0000    1.50499
261520.0000    2.59090
261560.0000    3.80293
261600.0000    2.39425
261640.0000    1.91875
261680.0000    1.92575
261720.0000    1.67496
261760.0000    2.36098
261800.0000    2.26862
261840.0000    2.85308
261880.0000    1.60649
261920.0000    1.91106
261960.0000    2.24040
262000.0000    1.29938
262040.0000    2.73184
262080.0000    2.56290
262120.0000    3.02754
262160.0000    3.02406
262200.0000    2.94734
262240.0000    3.20262
262280.0000    2.57175
262320.0000    2.41502
262360.0000    3.53774
262400.0000    3.42215
262440.0000    3.32429
262480.0000    3.84928
262520.0000    3.77179
262560.0000    3.91481
262600.0000    4.33118
262640.0000    4.29087
262680.0000    4.21725
262720.0000    4.15477
262760.0000    3.15166
262800.0000    3.95980
262840.0000    3.72325
262880.0000    2.78721
262920.0000    3.53710
262960.0000    2.40359
263000.0000    2.83512
263040.0000    2.41421
263080.0000    2.97573
263120.0000    1.75697
263160.0000    2.73980
263200.0000    2.28595
263240.0000    2.66278
263280.0000    2.84884
263320.0000    2.38382
263360.0000    3.04723
263400.0000    2.86639
263440.0000    3.80825
263480.0000    2.47520
263520.0000    3.37999
263560.0000    2.37352
263600.0000    2.21286
263640.0000    2.14130
263680.0000    2.01691
263720.0000    2.47432
263760.0000    1.68889
263800.0000    1.03989
263840.0000    2.51414
263880.0000    1.97147
263920.0000    1.34219
263960.0000    1.57999
264000.0000    1.47386
264040.0000    1.36566
264080.0000    1.66826
264120.0000    3.05536
264160.0000    2.99595
264200.0000    1.81964
264240.0000    2.14442
264280.0000    2.99499
264320.0000    2.50847
264360.0000    2.42221
264400.0000    2.33923
264440.0000    2.42524
264480.0000    2.71190
264520.0000    1.65236
264560.0000    2.28960
264600.0000    3.35969
264640.0000    3.28772
264680.0000    3.80151
264720.0000    3.62143
264760.0000    2.83717
264800.0000    3.27774
264840.0000    3.32650
264880.0000    3.51912
264920.0000    3.44068
264960.0000    3.64218
265000.0000    3.76217
265040.0000    2.61123
265080.0000    3.40127
265120.0000    3.81602
265160.0000    4.54193
265200.0000    3.26602
265240.0000    4.26516
265280.0000    3.09370
265320.0000    4.13831
265360.0000    3.80284
265400.0000    3.75155
265440.0000    4.26477
265480.0000    3.69675
265520.0000    3.10705
265560.0000    3.18503
265600.0000    2.98798
265640.0000    3.39929
265680.0000    2.20573
265720.0000    1.64971
265760.0000    2.72380
265800.0000    2.28260
265840.0000    2.95780
265880.0000    3.20530
265920.0000    3.02535
265960.0000    3.13293
266000.0000    3.37714
266040.0000    3.65926
266080.0000    3.37729
266120.0000    4.14981
266160.0000    4.39465
266200.0000    3.60890
266240.0000    3.53367
266280.0000    3.19783
266320.0000    3.19873
266360.0000    2.64208
266400.0000    3.06635
266440.0000    2.27357
266480.0000    3.03081
266520.0000    3.73224
266560.0000    2.08950
266600.0000    2.91883
266640.0000    2.78035
266680.0000    3.80078
266720.0000    2.84025
266760.0000    3.17659
266800.0000    2.25987
266840.0000    1.65293
266880.0000    3.15373
266920.0000    2.64411
266960.0000    2.77940
267000.0000    2.62522
267040.0000    2.95952
267080.0000    3.18520
267120.0000    2.60885
267160.0000    2.65308
267200.0000    2.64454
267240.0000    2.17852
267280.0000    1.96534
267320.0000    3.30091
267360.0000    3.16094
267400.0000    2.83392
267440.0000    3.05670
267480.0000    2.59351
267520.0000    3.24435
267560.0000    2.60253
267600.0000    2.29230
267640.0000    2.67125
267680.0000    3.85201
267720.0000    3.39596
267760.0000    3.04274
267800.0000    3.71002
267840.0000    3.55303
267880.0000    2.91087
267920.0000    2.84598
267960.0000    2.69484
268000.0000    2.35043
268040.0000    2.84626
268080.0000    3.47070
268120.0000    3.09795
268160.0000    2.51897
268200.0000    3.29331
268240.0000    2.28169
268280.0000    2.97772
268320.0000    3.46389
268360.0000    3.73343
268400.0000    3.10579
268440.0000    2.25369
268480.0000    2.91086
268520.0000    2.64218
268560.0000    3.02953
268600.0000    2.74065
268640.0000    1.93429
268680.0000    2.75680
268720.0000    2.76331
268760.0000    2.41169
268800.0000    2.05075
268840.0000    3.30969
268880.0000    2.94681
268920.0000    2.54830
268960.0000    3.32080
269000.0000    2.62098
269040.0000    2.60556
269080.0000    3.12481
269120.0000    3.37126
269160.0000    4.23996
269200.0000    3.82535
269240.0000    3.74347
269280.0000    2.67578
269320.0000    4.10715
269360.0000    3.79054
269400.0000    3.47109
269440.0000    3.45144
269480.0000    2.58950
269520.0000    3.10581
269560.0000    4.23768
269600.0000    3.48899
269640.0000    2.77804
269680.0000    3.47993
269720.0000    4.40785
269760.0000    4.52803
269800.0000    3.83803
269840.0000    3.90659
269880.0000    3.87256
269920.0000    3.93232
269960.0000    4.24576
270000.0000    3.59685
270040.0000    3.12576
270080.0000    3.10546
270120.0000    2.67078
270160.0000    3.12138
270200.0000    4.03468
270240.0000    3.83048
270280.0000    3.68019
270320.0000    2.76434
270360.0000    2.98836
270400.0000    3.77674
270440.0000    2.16224
270480.0000    3.08140
270520.0000    3.26471
270560.0000    2.94184
270600.0000    2.79213
270640.0000    3.24544
270680.0000    2.98169
270720.0000    3.39285
270760.0000    3.15073
270800.0000    3.57215
270840.0000    3.51852
270880.0000    2.95769
270920.0000    2.72753
270960.0000    3.51933
271000.0000    3.77417
271040.0000    3.51953
271080.0000    3.22073
271120.0000    3.59654
271160.0000    3.22851
271200.0000    2.84540
271240.0000    3.16628
271280.0000    3.35997
271320.0000    2.89940
271360.0000    2.86882
271400.0000    3.28011
271440.0000    3.52082
271480.0000    3.12016
271520.0000    4.25108
271560.0000    3.55846
271600.0000    3.15401
271640.0000    3.73657
271680.0000    3.47584
271720.0000    3.16256
271760.0000    3.84463
271800.0000    3.39999
271840.0000    3.46003
271880.0000    3.30092
271920.0000    3.21530
271960.0000    3.88767
272000.0000    2.29189
272040.0000    3.47239
272080.0000    2.47643
272120.0000    2.34873
272160.0000    2.47928
272200.0000    1.98603
272240.0000    2.18470
272280.0000    1.98049
272320.0000    3.20633
272360.0000    2.86887
272400.0000    3.07662
272440.0000    3.20096
272480.0000    3.37421
272520.0000    2.90183
272560.0000    2.93034
272600.0000    2.93633
272640.0000    3.19745
272680.0000    3.00632
272720.0000    2.66307
272760.0000    2.59901
272800.0000    1.98538
272840.0000    1.79698
272880.0000    2.21376
272920.0000    3.20693
272960.0000    2.76677
273000.0000    2.99428
273040.0000    2.79401
273080.0000    2.81968
273120.0000    3.22675
273160.0000    2.98806
273200.0000    3.80810
273240.0000    3.99440
273280.0000    2.87669
273320.0000    2.65628
273360.0000    3.22428
273400.0000    3.40363
273440.0000    3.36319
273480.0000    2.04344
273520.0000    2.78759
273560.0000    2.07579
273600.0000    1.84583
273640.0000    1.74168
273680.0000    2.04074
273720.0000    2.52983
273760.0000    3.57133
273800.0000    3.61899
273840.0000    3.98099
273880.0000    2.90459
273920.0000    3.01104
273960.0000    3.96898
274000.0000    2.98186
274040.0000    2.56422
274080.0000    2.93224
274120.0000    3.37890
274160.0000    2.66706
274200.0000    3.88723
274240.0000    3.58896
274280.0000    3.27708
274320.0000    3.74641
274360.0000    3.22352
274400.0000    3.27168
274440 5
274480 5
274520 5
274560 5
274600 5
274640 5
274680 5
274720 5
274760 5
274800 5
274840 5
274880 5
274920 5
274960 5
275000 5
275040 5
275080 5
275120 5
275160 5
275200 5
275240 5
275280 5
275320 5
275360 5
275400 5
275440 5
275480 5
275520 5
275560 5
275600 5
275640 5
275680 5
275720 5
275760 5
275800 5
275840 5
275880 5
275920 5
275960 5
276000 5
276040 5
276080 5
276120 5
276160 5
276200 5
276240 5
276280 5
276320 5
276360 5
276400 5
276440 5
276480 5
276520 5
276560 5
276600 5
276640 5
276680 5
276720 5
276760 5
276800 5
276840 5
276880 5
276920 5
276960 5
277000 5
277040 5
277080 5
277120 5
277160 5
277200 5
277240 5
277280 5
277320 5
277360 5
277400 5
277440 5
277480 5
277520 5
277560 5
277600 5
277640 5
277680 5
277720 5
277760 5
277800 5
277840 5
277880 5
277920 5
277960 5
278000 5
278040 5
278080 5
278120 5
278160 5
278200 5
278240 5
278280 5
278320 5
278360 5
278400 5
278440 5
278480 5
278520 5
278560 5
278600 5
278640 5
278680 5
278720 5
278760 5
278800 5
278840 5
278880 5
278920 5
278960 5
279000 5
279040 5
279080 5
279120 5
279160 5
279200 5
279240 5
279280 5
279320 5
279360 5
279400 5
279440 5
279480 5
279520 5
279560 5
279600 5
279640 5
279680 5
279720 5
279760 5
279800 5
279840 5
279880 5
279920 5
279960 5
280000 5
280040 5
280080 5
280120 5
280160 5
280200 5
280240 5
280280 5
280320 5
280360 5
280400 5
280440 5
280480 5
280520 5
280560 5
280600 5
280640 5
280680 5
280720 5
280760 5
280800 5
280840 5
280880 5
280920 5
280960 5
281000 5
281040 5
281080 5
281120 5
281160 5
281200 5
281240 5
281280 5
281320 5
281360 5
281400 5
281440 5
281480 5
281520 5
281560 5
281600 5
281640 5
281680 5
281720 5
281760 5
281800 5
281840 5
281880 5
281920 5
281960 5
282000 5
282040 5
282080 5
282120 5
282160 5
282200 5
282240 5
282280 5
282320 5
282360 5
282400 5
282440 5
282480 5
282520 5
282560 5
282600 5
282640 5
282680 5
282720 5
282760 5
282800 5
282840 5
282880 5
282920 5
282960 5
283000 5
283040 5
283080 5
283120 5
283160 5
283200 5
283240 5
283280 5
283320 5
283360 5
283400 5
283440 5
283480 5
283520 5
283560 5
283600 5
283640 5
283680 5
283720 5
283760 5
283800 5
283840 5
283880 5
283920 5
283960 5
284000 5
284040 5
284080 5
284120 5
284160 5
284200 5
284240 5
284280 5
284320 5
284360 5
284400 5
284440 5
284480 5
284520 5
284560 5
284600 5
284640 5
284680 5
284720 5
284760 5
284800 5
284840 5
284880 5
284920 5
284960 5
285000 5
285040 5
285080 5
285120 5
285160 5
285200 5
285240 5
285280 5
285320 5
285360 5
285400 5
285440 5
285480 5
285520 5
285560 5
285600 5
285640 5
285680 5
285720 5
285760 5
285800 5
285840 5
285880 5
285920 5
285960 5
286000 5
286040 5
286080 5
286120 5
286160 5
286200 5
286240 5
286280 5
286320 5
286360 5
286400 5
286440 5
286480 5
286520 5
286560 5
286600 5
286640 5
286680 5
286720 5
286760 5
286800 5
286840 5
286880 5
286920 5
286960 5
287000 5
287040 5
287080 5
287120 5
287160 5
287200 5
287240 5
287280 5
287320 5
287360 5
287400 5
287440 5
287480 5
287520 5
287560 5
287600 5
287640 5
287680 5
287720 5
287760 5
287800 5
287840 5
287880 5
287920 5
287960 5
288000 5
288040 5
288080 5
288120 5
288160 5
288200 5
288240 5
288280 5
288320 5
288360 5
288400 5
288440 5
288480 5
288520 5
288560 5
288600 5
288640 5
288680 5
288720 5
288760 5
288800 5
288840 5
288880 5
288920 5
288960 5
289000 5
289040 5
289080 5
289120 5
289160 5
289200 5
289240 5
289280 5
289320 5
289360 5
289400 5
289440 5
289480 5
289520 5
289560 5
289600 5
289640 5
289680 5
289720 5
289760 5
289800 5
289840 5
289880 5
289920 5
289960 5
290000 5
290040 5
290080 5
290120 5
290160 5
290200 5
290240 5
290280 5
290320 5
290360 5
290400 5
290440 5
290480 5
290520 5
290560 5
290600 5
290640 5
290680 5
290720 5
290760 5
290800 5
290840 5
290880 5
290920 5
290960 5
291000 5
291040 5
291080 5
291120 5
291160 5
291200 5
291240 5
291280 5
291320 5
291360 5
291400 5
291440 5
291480 5
291520 5
291560 5
291600 5
291640 5
291680 5
291720 5
291760 5
291800 5
291840 5
291880 5
291920 5
291960 5
292000 5
292040 5
292080 5
292120 5
292160 5
292200 5
292240 5
292280 5
292320 5
292360 5
292400 5
292440 5
292480 5
292520 5
292560 5
292600 5
292640 5
292680 5
292720 5
292760 5
292800 5
292840 5
292880 5
292920 5
292960 5
293000 5
293040 5
293080 5
293120 5
293160 5
293200 5
293240 5
293280 5
293320 5
293360 5
293400 5
293440 5
293480 5
293520 5
293560 5
293600 5
293640 5
293680 5
293720 5
293760 5
293800 5
293840 5
293880 5
293920 5
293960 5
294000 5
294040 5
294080 5
294120 5
294160 5
294200 5
294240 5
294280 5
294320 5
294360 5
294400 5
294440 5
294480 5
294520 5
294560 5
294600 5
294640 5
294680 5
294720 5
294760 5
294800 5
294840 5
294880 5
294920 5
294960 5
295000 5
295040 5
295080 5
295120 5
295160 5
295200 5
295240 5
295280 5
295320 5
295360 5
295400 5
295440 5
295480 5
295520 5
295560 5
295600 5
295640 5
295680 5
295720 5
295760 5
295800 5
295840 5
295880 5
295920 5
295960 5
296000 5
296040 5
296080 5
296120 5
296160 5
296200 5
296240 5
296280 5
296320 5
296360 5
296400 5
296440 5
296480 5
296520 5
296560 5
296600 5
296640 5
296680 5
296720 5
296760 5
296800 5
296840 5
296880 5
296920 5
296960 5
297000 5
297040 5
297080 5
297120 5
297160 5
297200 5
297240 5
297280 5
297320 5
297360 5
297400 5
297440 5
297480 5
297520 5
297560 5
297600 5
297640 5
297680 5
297720 5
297760 5
297800 5
297840 5
297880 5
297920 5
297960 5
298000 5
298040 5
298080 5
298120 5
298160 5
298200 5
298240 5
298280 5
298320 5
298360 5
298400 5
298440 5
298480 5
298520 5
298560 5
298600 5
298640 5
298680 5
298720 5
298760 5
298800 5
298840 5
298880 5
298920 5
298960 5
299000 5
299040 5
299080 5
299120 5
299160 5
299200 5
299240 5
299280 5
299320 5
299360 5
299400 5
299440 5
299480 5
299520 5
299560 5
299600 5
299640 5
299680 5
299720 5
299760 5
299800 5
299840 5
299880 5
299920 5
299960 5
300000 5
300040 5
300080 5
300120 5
300160 5
300200 5
300240 5
300280 5
300320 5
300360 5
300400 5
300440 5
300480 5
300520 5
300560 5
300600 5
300640 5
300680 5
300720 5
300760 5
300800 5
300840 5
300880 5
300920 5
300960 5
301000 5
301040 5
301080 5
301120 5
301160 5
301200 5
301240 5
301280 5
301320 5
301360 5
301400 5
301440 5
301480 5
301520 5
301560 5
301600 5
301640 5
301680 5
301720 5
301760 5
301800 5
301840 5
301880 5
301920 5
301960 5
302000 5
302040 5
302080 5
302120 5
302160 5
302200 5
302240 5
302280 5
302320 5
302360 5
302400 5
302440 5
302480 5
302520 5
302560 5
302600 5
302640 5
302680 5
302720 5
302760 5
302800 5
302840 5
302880 5
302920 5
302960 5
303000 5
303040 5
303080 5
303120 5
303160 5
303200 5
303240 5
303280 5
303320 5
303360 5
303400 5
303440 5
303480 5
303520 5
303560 5
303600 5
303640 5
303680 5
303720 5
303760 5
303800 5
303840 5
303880 5
303920 5
303960 5
304000 5
304040 5
304080 5
304120 5
304160 5
304200 5
304240 5
304280 5
304320 5
304360 5
304400 5
304440 5
304480 5
304520 5
304560 5
304600 5
304640 5
304680 5
304720 5
304760 5
304800 5
304840 5
304880 5
304920 5
304960 5
305000 5
305040 5
305080 5
305120 5
305160 5
305200 5
305240 5
305280 5
305320 5
305360 5
305400 5
305440 5
305480 5
305520 5
305560 5
305600 5
305640 5
305680 5
305720 5
305760 5
305800 5
305840 5
305880 5
305920 5
305960 5
306000 5
306040 5
306080 5
306120 5
306160 5
306200 5
306240 5
306280 5
306320 5
306360 5
306400 5
306440 5
306480 5
306520 5
306560 5
306600 5
306640 5
306680 5
306720 5
306760 5
306800 5
306840 5
306880 5
306920 5
306960 5
307000 5
307040 5
307080 5
307120 5
307160 5
307200 5
307240 5
307280 5
307320 5
307360 5
307400 5
307440 5
307480 5
307520 5
307560 5
307600 5
307640 5
307680 5
307720 5
307760 5
307800 5
307840 5
307880 5
307920 5
307960 5
308000 5
308040 5
308080 5
308120 5
308160 5
308200 5
308240 5
308280 5
308320 5
308360 5
308400 5
308440 5
308480 5
308520 5
308560 5
308600 5
308640 5
308680 5
308720 5
308760 5
308800 5
308840 5
308880 5
308920 5
308960 5
309000 5
309040 5
309080 5
309120 5
309160 5
309200 5
309240 5
309280 5
309320 5
309360 5
309400 5
309440 5
309480 5
309520 5
309560 5
309600 5
309640 5
309680 5
309720 5
309760 5
309800 5
309840 5
309880 5
309920 5
309960 5
310000 5
310040 5
310080 5
310120 5
310160 5
310200 5
310240 5
310280 5
310320 5
310360 5
310400 5
310440 5
310480 5
310520 5
310560 5
310600 5
310640 5
310680 5
310720 5
310760 5
310800 5
310840 5
310880 5
310920 5
310960 5
311000 5
311040 5
311080 5
311120 5
311160 5
311200 5
311240 5
311280 5
311320 5
311360 5
311400 5
311440 5
311480 5
311520 5
311560 5
311600 5
311640 5
311680 5
311720 5
311760 5
311800 5
311840 5
311880 5
311920 5
311960 5
312000 5
312040 5
312080 5
312120 5
312160 5
312200 5
312240 5
312280 5
312320 5
312360 5
312400 5
312440 5
312480 5
312520 5
312560 5
312600 5
312640 5
312680 5
312720 5
312760 5
312800 5
312840 5
312880 5
312920 5
312960 5
313000 5
313040 5
313080 5
313120 5
313160 5
313200 5
313240 5
313280 5
313320 5
313360 5
313400 5
313440 5
313480 5
313520 5
313560 5
313600 5
313640 5
313680 5
313720 5
313760 5
313800 5
313840 5
313880 5
313920 5
313960 5
314000 5
314040 5
314080 5
314120 5
314160 5
314200 5
314240 5
314280 5
314320 5
314360 5
314400 5
314440 5
314480 5
314520 5
314560 5
314600 5
314640 5
314680 5
314720 5
314760 5
314800 5
314840 5
314880 5
314920 5
314960 5
315000 5
315040 5
315080 5
315120 5
315160 5
315200 5
315240 5
315280 5
315320 5
315360 5
315400 5
315440 5
315480 5
315520 5
315560 5
315600 5
315640 5
315680 5
315720 5
315760 5
315800 5
315840 5
315880 5
315920 5
315960 5
316000 5
316040 5
316080 5
316120 5
316160 5
316200 5
316240 5
316280 5
316320 5
316360 5
316400 5
316440 5
316480 5
316520 5
316560 5
316600 5
316640 5
316680 5
316720 5
316760 5
316800 5
316840 5
316880 5
316920 5
316960 5
317000 5
317040 5
317080 5
317120 5
317160 5
317200 5
317240 5
317280 5
317320 5
317360 5
317400 5
317440 5
317480 5
317520 5
317560 5
317600 5
317640 5
317680 5
317720 5
317760 5
317800 5
317840 5
317880 5
317920 5
317960 5
318000 5
318040 5
318080 5
318120 5
318160 5
318200 5
318240 5
318280 5
318320 5
318360 5
318400 5
318440 5
318480 5
318520 5
318560 5
318600 5
318640 5
318680 5
318720 5
318760 5
318800 5
318840 5
318880 5
318920 5
318960 5
319000 5
319040 5
319080 5
319120 5
319160 5
319200 5
319240 5
319280 5
319320 5
319360 5
319400 5
319440 5
319480 5
319520 5
319560 5
319600 5
319640 5
319680 5
319720 5
319760 5
319800 5
319840 5
319880 5
319920 5
319960 5
320000 5
320040 5
320080 5
320120 5
320160 5
320200 5
320240 5
320280 5
320320 5
320360 5
320400 5
320440 5
320480 5
320520 5
320560 5
320600 5
320640 5
320680 5
320720 5
320760 5
320800 5
320840 5
320880 5
320920 5
320960 5
321000 5
321040 5
321080 5
321120 5
321160 5
321200 5
321240 5
321280 5
321320 5
321360 5
321400 5
321440 5
321480 5
321520 5
321560 5
321600 5
321640 5
321680 5
321720 5
321760 5
321800 5
321840 5
321880 5
321920 5
321960 5
322000 5
322040 5
322080 5
322120 5
322160 5
322200 5
322240 5
322280 5
322320 5
322360 5
322400 5
322440 5
322480 5
322520 5
322560 5
322600 5
322640 5
322680 5
322720 5
322760 5
322800 5
322840 5
322880 5
322920 5
322960 5
323000 5
323040 5
323080 5
323120 5
323160 5
323200 5
323240 5
323280 5
323320 5
323360 5
323400 5
323440 5
323480 5
323520 5
323560 5
323600 5
323640 5
323680 5
323720 5
323760 5
323800 5
323840 5
323880 5
323920 5
323960 5
324000 5
324040 5
324080 5
324120 5
324160 5
324200 5
324240 5
324280 5
324320 5
324360 5
324400 5
324440 5
324480 5
324520 5
324560 5
324600 5
324640 5
324680 5
324720 5
324760 5
324800 5
324840 5
324880 5
324920 5
324960 5
325000 5
325040 5
325080 5
325120 5
325160 5
325200 5
325240 5
325280 5
325320 5
325360 5
325400 5
325440 5
325480 5
325520 5
325560 5
325600 5
325640 5
325680 5
325720 5
325760 5
325800 5
325840 5
325880 5
325920 5
325960 5
326000 5
326040 5
326080 5
326120 5
326160 5
326200 5
326240 5
326280 5
326320 5
326360 5
326400 5
326440 5
326480 5
326520 5
326560 5
326600 5
326640 5
326680 5
326720 5
326760 5
326800 5
326840 5
326880 5
326920 5
326960 5
327000 5
327040 5
327080 5
327120 5
327160 5
327200 5
327240 5
327280 5
327320 5
327360 5
327400 5
327440 5
327480 5
327520 5
327560 5
327600 5
327640 5
327680 5
327720 5
327760 5
327800 5
327840 5
327880 5
327920 5
327960 5
328000 5
328040 5
328080 5
328120 5
328160 5
328200 5
328240 5
328280 5
328320 5
328360 5
328400 5
328440 5
328480 5
328520 5
328560 5
328600 5
328640 5
328680 5
328720 5
328760 5
328800 5
328840 5
328880 5
328920 5
328960 5
329000 5
329040 5
329080 5
329120 5
329160 5
329200 5
329240 5
329280 5
329320 5
329360 5
329400 5
329440 5
329480 5
329520 5
329560 5
329600 5
329640 5
329680 5
329720 5
329760 5
329800 5
329840 5
329880 5
329920 5
329960 5
330000 5
330040 5
330080 5
330120 5
330160 5
330200 5
330240 5
330280 5
330320 5
330360 5
330400 5
330440 5
330480 5
330520 5
330560 5
330600 5
330640 5
330680 5
330720 5
330760 5
330800 5
330840 5
330880 5
330920 5
330960 5
331000 5
331040 5
331080 5
331120 5
331160 5
331200 5
331240 5
331280 5
331320 5
331360 5
331400 5
331440 5
331480 5
331520 5
331560 5
331600 5
331640 5
331680 5
331720 5
331760 5
331800 5
331840 5
331880 5
331920 5
331960 5
332000 5
332040 5
332080 5
332120 5
332160 5
332200 5
332240 5
332280 5
332320 5
332360 5
332400 5
332440 5
332480 5
332520 5
332560 5
332600 5
332640 5
332680 5
332720 5
332760 5
332800 5
332840 5
332880 5
332920 5
332960 5
333000 5
333040 5
333080 5
333120 5
333160 5
333200 5
333240 5
333280 5
333320 5
333360 5
333400 5
333440 5
333480 5
333520 5
333560 5
333600 5
333640 5
333680 5
333720 5
333760 5
333800 5
333840 5
333880 5
333920 5
333960 5
334000 5
334040 5
334080 5
334120 5
334160 5
334200 5
334240 5
334280 5
334320 5
334360 5
334400 5
334440 5
334480 5
334520 5
334560 5
334600 5
334640 5
334680 5
334720 5
334760 5
334800 5
334840 5
334880 5
334920 5
334960 5
335000 5
335040 5
335080 5
335120 5
335160 5
335200 5
335240 5
335280 5
335320 5
335360 5
335400 5
335440 5
335480 5
335520 5
335560 5
335600 5
335640 5
335680 5
335720 5
335760 5
335800 5
335840 5
335880 5
335920 5
335960 5
336000 5
336040 5
336080 5
336120 5
336160 5
336200 5
336240 5
336280 5
336320 5
336360 5
336400 5
336440 5
336480 5
336520 5
336560 5
336600 5
336640 5
336680 5
336720 5
336760 5
336800 5
336840 5
336880 5
336920 5
336960 5
337000 5
337040 5
337080 5
337120 5
337160 5
337200 5
337240 5
337280 5
337320 5
337360 5
337400 5
337440 5
337480 5
337520 5
337560 5
337600 5
337640 5
337680 5
337720 5
337760 5
337800 5
337840 5
337880 5
337920 5
337960 5
338000 5
338040 5
338080 5
338120 5
338160 5
338200 5
338240 5
338280 5
338320 5
338360 5
338400 5
338440 5
338480 5
338520 5
338560 5
338600 5
338640 5
338680 5
338720 5
338760 5
338800 5
338840 5
338880 5
338920 5
338960 5
339000 5
339040 5
339080 5
339120 5
339160 5
339200 5
339240 5
339280 5
339320 5
339360 5
339400 5
339440 5
339480 5
339520 5
339560 5
339600 5
339640 5
339680 5
339720 5
339760 5
339800 5
339840 5
339880 5
339920 5
339960 5
340000 5
340040 5
340080 5
340120 5
340160 5
340200 5
340240 5
340280 5
340320 5
340360 5
340400 5
340440 5
340480 5
340520 5
340560 5
340600 5
340640 5
340680 5
340720 5
340760 5
340800 5
340840 5
340880 5
340920 5
340960 5
341000 5
341040 5
341080 5
341120 5
341160 5
341200 5
341240 5
341280 5
341320 5
341360 5
341400 5
341440 5
341480 5
341520 5
341560 5
341600 5
341640 5
341680 5
341720 5
341760 5
341800 5
341840 5
341880 5
341920 5
341960 5
342000 5
342040 5
342080 5
342120 5
342160 5
342200 5
342240 5
342280 5
342320 5
342360 5
342400 5
342440 5
342480 5
342520 5
342560 5
342600 5
342640 5
342680 5
342720 5
342760 5
342800 5
342840 5
342880 5
342920 5
342960 5
343000 5
343040 5
343080 5
343120 5
343160 5
343200 5
343240 5
343280 5
343320 5
343360 5
343400 5
343440 5
343480 5
343520 5
343560 5
343600 5
343640 5
343680 5
343720 5
343760 5
343800 5
343840 5
343880 5
343920 5
343960 5
344000 5
344040 5
344080 5
344120 5
344160 5
344200 5
344240 5
344280 5
344320 5
344360 5
344400 5
344440 5
344480 5
344520 5
344560 5
344600 5
344640 5
344680 5
344720 5
344760 5
344800 5
344840 5
344880 5
344920 5
344960 5
345000 5
345040 5
345080 5
345120 5
345160 5
345200 5
345240 5
345280 5
345320 5
345360 5
345400 5
345440 5
345480 5
345520 5
345560 5
345600 5
345640 5
345680 5
345720 5
345760 5
345800 5
345840 5
345880 5
345920 5
345960 5
346000 5
346040 5
346080 5
346120 5
346160 5
346200 5
346240 5
346280 5
346320 5
346360 5
346400 5
346440 5
346480 5
346520 5
346560 5
346600 5
346640 5
346680 5
346720 5
346760 5
346800 5
346840 5
346880 5
346920 5
346960 5
347000 5
347040 5
347080 5
347120 5
347160 5
347200 5
347240 5
347280 5
347320 5
347360 5
347400 5
347440 5
347480 5
347520 5
347560 5
347600 5
347640 5
347680 5
347720 5
347760 5
347800 5
347840 5
347880 5
347920 5
347960 5
348000 5
348040 5
348080 5
348120 5
348160 5
348200 5
348240 5
348280 5
348320 5
348360 5
348400 5
348440 5
348480 5
348520 5
348560 5
348600 5
348640 5
348680 5
348720 5
348760 5
348800 5
348840 5
348880 5
348920 5
348960 5
349000 5
349040 5
349080 5
349120 5
349160 5
349200 5
349240 5
349280 5
349320 5
349360 5
349400 5
349440 5
349480 5
349520 5
349560 5
349600 5
349640 5
349680 5
349720 5
349760 5
349800 5
349840 5
349880 5
349920 5
349960 5
350000 5
350040 5
350080 5
350120 5
350160 5
350200 5
350240 5
350280 5
350320 5
350360 5
350400 5
350440 5
350480 5
350520 5
350560 5
350600 5
350640 5
350680 5
350720 5
350760 5
350800 5
350840 5
350880 5
350920 5
350960 5
351000 5
351040 5
351080 5
351120 5
351160 5
351200 5
351240 5
351280 5
351320 5
351360 5
351400 5
351440 5
351480 5
351520 5
351560 5
351600 5
351640 5
351680 5
351720 5
351760 5
351800 5
351840 5
351880 5
351920 5
351960 5
352000 5
352040 5
352080 5
352120 5
352160 5
352200 5
352240 5
352280 5
352320 5
352360 5
352400 5
352440 5
352480 5
352520 5
352560 5
352600 5
352640 5
352680 5
352720 5
352760 5
352800 5
352840 5
352880 5
352920 5
352960 5
353000 5
353040 5
353080 5
353120 5
353160 5
353200 5
353240 5
353280 5
353320 5
353360 5
353400 5
353440 5
353480 5
353520 5
353560 5
353600 5
353640 5
353680 5
353720 5
353760 5
353800 5
353840 5
353880 5
353920 5
353960 5
354000 5
354040 5
354080 5
354120 5
354160 5
354200 5
354240 5
354280 5
354320 5
354360 5
354400 5
354440 5
354480 5
354520 5
354560 5
354600 5
354640 5
354680 5
354720 5
354760 5
354800 5
354840 5
354880 5
354920 5
354960 5
355000 5
355040 5
355080 5
355120 5
355160 5
355200 5
355240 5
355280 5
355320 5
355360 5
355400 5
355440 5
355480 5
355520 5
355560 5
355600 5
355640 5
355680 5
355720 5
355760 5
355800 5
355840 5
355880 5
355920 5
355960 5
356000 5
356040 5
356080 5
356120 5
356160 5
356200 5
356240 5
356280 5
356320 5
356360 5
356400 5
356440 5
356480 5
356520 5
356560 5
356600 5
356640 5
356680 5
356720 5
356760 5
356800 5
356840 5
356880 5
356920 5
356960 5
357000 5
357040 5
357080 5
357120 5
357160 5
357200 5
357240 5
357280 5
357320 5
357360 5
357400 5
357440 5
357480 5
357520 5
357560 5
357600 5
357640 5
357680 5
357720 5
357760 5
357800 5
357840 5
357880 5
357920 5
357960 5
358000 5
358040 5
358080 5
358120 5
358160 5
358200 5
358240 5
358280 5
358320 5
358360 5
358400 5
358440 5
358480 5
358520 5
358560 5
358600 5
358640 5
358680 5
358720 5
358760 5
358800 5
358840 5
358880 5
358920 5
358960 5
359000 5
359040 5
359080 5
359120 5
359160 5
359200 5
359240 5
359280 5
359320 5
359360 5
359400 5
359440 5
359480 5
359520 5
359560 5
359600 5
359640 5
359680 5
359720 5
359760 5
359800 5
359840 5
359880 5
359920 5
359960 5
360000 5
360040 5
360080 5
360120 5
360160 5
360200 5
360240 5
360280 5
360320 5
360360 5
360400 5
360440 5
360480 5
360520 5
360560 5
360600 5
360640 5
360680 5
360720 5
360760 5
360800 5
360840 5
360880 5
360920 5
360960 5
361000 5
361040 5
361080 5
361120 5
361160 5
361200 5
361240 5
361280 5
361320 5
361360 5
361400 5
361440 5
361480 5
361520 5
361560 5
361600 5
361640 5
361680 5
361720 5
361760 5
361800 5
361840 5
361880 5
361920 5
361960 5
362000 5
362040 5
362080 5
362120 5
362160 5
362200 5
362240 5
362280 5
362320 5
362360 5
362400 5
362440 5
362480 5
362520 5
362560 5
362600 5
362640 5
362680 5
362720 5
362760 5
362800 5
362840 5
362880 5
362920 5
362960 5
363000 5
363040 5
363080 5
363120 5
363160 5
363200 5
363240 5
363280 5
363320 5
363360 5
363400 5
363440 5
363480 5
363520 5
363560 5
363600 5
363640 5
363680 5
363720 5
363760 5
363800 5
363840 5
363880 5
363920 5
363960 5
364000 5
364040 5
364080 5
364120 5
364160 5
364200 5
364240 5
364280 5
364320 5
364360 5
364400 5
364440 5
364480 5
364520 5
364560 5
364600 5
364640 5
364680 5
364720 5
364760 5
364800 5
364840 5
364880 5
364920 5
364960 5
365000 5
365040 5
365080 5
365120 5
365160 5
365200 5
365240 5
365280 5
365320 5
365360 5
365400 5
365440 5
365480 5
365520 5
365560 5
365600 5
365640 5
365680 5
365720 5
365760 5
365800 5
365840 5
365880 5
365920 5
365960 5
366000 5
366040 5
366080 5
366120 5
366160 5
366200 5
366240 5
366280 5
366320 5
366360 5
366400 5
366440 5
366480 5
366520 5
366560 5
366600 5
366640 5
366680 5
366720 5
366760 5
366800 5
366840 5
366880 5
366920 5
366960 5
367000 5
367040 5
367080 5
367120 5
367160 5
367200 5
367240 5
367280 5
367320 5
367360 5
367400 5
367440 5
367480 5
367520 5
367560 5
367600 5
367640 5
367680 5
367720 5
367760 5
367800 5
367840 5
367880 5
367920 5
367960 5
368000 5
368040 5
368080 5
368120 5
368160 5
368200 5
368240 5
368280 5
368320 5
368360 5
368400 5
368440 5
368480 5
368520 5
368560 5
368600 5
368640 5
368680 5
368720 5
368760 5
368800 5
368840 5
368880 5
368920 5
368960 5
369000 5
369040 5
369080 5
369120 5
369160 5
369200 5
369240 5
369280 5
369320 5
369360 5
369400 5
369440 5
369480 5
369520 5
369560 5
369600 5
369640 5
369680 5
369720 5
369760 5
369800 5
369840 5
369880 5
369920 5
369960 5
370000 5
370040 5
370080 5
370120 5
370160 5
370200 5
370240 5
370280 5
370320 5
370360 5
370400 5
370440 5
370480 5
370520 5
370560 5
370600 5
370640 5
370680 5
370720 5
370760 5
370800 5
370840 5
370880 5
370920 5
370960 5
371000 5
371040 5
371080 5
371120 5
371160 5
371200 5
371240 5
371280 5
371320 5
371360 5
371400 5
371440 5
371480 5
371520 5
371560 5
371600 5
371640 5
371680 5
371720 5
371760 5
371800 5
371840 5
371880 5
371920 5
371960 5
372000 5
372040 5
372080 5
372120 5
372160 5
372200 5
372240 5
372280 5
372320 5
372360 5
372400 5
372440 5
372480 5
372520 5
372560 5
372600 5
372640 5
372680 5
372720 5
372760 5
372800 5
372840 5
372880 5
372920 5
372960 5
373000 5
373040 5
373080 5
373120 5
373160 5
373200 5
373240 5
373280 5
373320 5
373360 5
373400 5
373440 5
373480 5
373520 5
373560 5
373600 5
373640 5
373680 5
373720 5
373760 5
373800 5
373840 5
373880 5
373920 5
373960 5
374000 5
374040 5
374080 5
374120 5
374160 5
374200 5
374240 5
374280 5
374320 5
374360 5
374400 5
374440 5
374480 5
374520 5
374560 5
374600 5
374640 5
374680 5
374720 5
374760 5
374800 5
374840 5
374880 5
374920 5
374960 5
375000 5
375040 5
375080 5
375120 5
375160 5
375200 5
375240 5
375280 5
375320 5
375360 5
375400 5
375440 5
375480 5
375520 5
375560 5
375600 5
375640 5
375680 5
375720 5
375760 5
375800 5
375840 5
375880 5
375920 5
375960 5
376000 5
376040 5
376080 5
376120 5
376160 5
376200 5
376240 5
376280 5
376320 5
376360 5
376400 5
376440 5
376480 5
376520 5
376560 5
376600 5
376640 5
376680 5
376720 5
376760 5
376800 5
376840 5
376880 5
376920 5
376960 5
377000 5
377040 5
377080 5
377120 5
377160 5
377200 5
377240 5
377280 5
377320 5
377360 5
377400 5
377440 5
377480 5
377520 5
377560 5
377600 5
377640 5
377680 5
377720 5
377760 5
377800 5
377840 5
377880 5
377920 5
377960 5
378000 5
378040 5
378080 5
378120 5
378160 5
378200 5
378240 5
378280 5
378320 5
378360 5
378400 5
378440 5
378480 5
378520 5
378560 5
378600 5
378640 5
378680 5
378720 5
378760 5
378800 5
378840 5
378880 5
378920 5
378960 5
379000 5
379040 5
379080 5
379120 5
379160 5
379200 5
379240 5
379280 5
379320 5
379360 5
379400 5
379440 5
379480 5
379520 5
379560 5
379600 5
379640 5
379680 5
379720 5
379760 5
379800 5
379840 5
379880 5
379920 5
379960 5
380000 5
380040 5
380080 5
380120 5
380160 5
380200 5
380240 5
380280 5
380320 5
380360 5
380400 5
380440 5
380480 5
380520 5
380560 5
380600 5
380640 5
380680 5
380720 5
380760 5
380800 5
380840 5
380880 5
380920 5
380960 5
381000 5
381040 5
381080 5
381120 5
381160 5
381200 5
381240 5
381280 5
381320 5
381360 5
381400 5
381440 5
381480 5
381520 5
381560 5
381600 5
381640 5
381680 5
381720 5
381760 5
381800 5
381840 5
381880 5
381920 5
381960 5
382000 5
382040 5
382080 5
382120 5
382160 5
382200 5
382240 5
382280 5
382320 5
382360 5
382400 5
382440 5
382480 5
382520 5
382560 5
382600 5
382640 5
382680 5
382720 5
382760 5
382800 5
382840 5
382880 5
382920 5
382960 5
383000 5
383040 5
383080 5
383120 5
383160 5
383200 5
383240 5
383280 5
383320 5
383360 5
383400 5
383440 5
383480 5
383520 5
383560 5
383600 5
383640 5
383680 5
383720 5
383760 5
383800 5
383840 5
383880 5
383920 5
383960 5
384000 5
384040 5
384080 5
384120 5
384160 5
384200 5
384240 5
384280 5
384320 5
384360 5
384400 5
384440 5
384480 5
384520 5
384560 5
384600 5
384640 5
384680 5
384720 5
384760 5
384800 5
384840 5
384880 5
384920 5
384960 5
385000 5
385040 5
385080 5
385120 5
385160 5
385200 5
385240 5
385280 5
385320 5
385360 5
385400 5
385440 5
385480 5
385520 5
385560 5
385600 5
385640 5
385680 5
385720 5
385760 5
385800 5
385840 5
385880 5
385920 5
385960 5
386000 5
386040 5
386080 5
386120 5
386160 5
386200 5
386240 5
386280 5
386320 5
386360 5
386400 5
386440 5
386480 5
386520 5
386560 5
386600 5
386640 5
386680 5
386720 5
386760 5
386800 5
386840 5
386880 5
386920 5
386960 5
387000 5
387040 5
387080 5
387120 5
387160 5
387200 5
387240 5
387280 5
387320 5
387360 5
387400 5
387440 5
387480 5
387520 5
387560 5
387600 5
387640 5
387680 5
387720 5
387760 5
387800 5
387840 5
387880 5
387920 5
387960 5
388000 5
388040 5
388080 5
388120 5
388160 5
388200 5
388240 5
388280 5
388320 5
388360 5
388400 5
388440 5
388480 5
388520 5
388560 5
388600 5
388640 5
388680 5
388720 5
388760 5
388800 5
388840 5
388880 5
388920 5
388960 5
389000 5
389040 5
389080 5
389120 5
389160 5
389200 5
389240 5
389280 5
389320 5
389360 5
389400 5
389440 5
389480 5
389520 5
389560 5
389600 5
389640 5
389680 5
389720 5
389760 5
389800 5
389840 5
389880 5
389920 5
389960 5
390000 5
390040 5
390080 5
390120 5
390160 5
390200 5
390240 5
390280 5
390320 5
390360 5
390400 5
390440 5
390480 5
390520 5
390560 5
390600 5
390640 5
390680 5
390720 5
390760 5
390800 5
390840 5
390880 5
390920 5
390960 5
391000 5
391040 5
391080 5
391120 5
391160 5
391200 5
391240 5
391280 5
391320 5
391360 5
391400 5
391440 5
391480 5
391520 5
391560 5
391600 5
391640 5
391680 5
391720 5
391760 5
391800 5
391840 5
391880 5
391920 5
391960 5
392000 5
392040 5
392080 5
392120 5
392160 5
392200 5
392240 5
392280 5
392320 5
392360 5
392400 5
392440 5
392480 5
392520 5
392560 5
392600 5
392640 5
392680 5
392720 5
392760 5
392800 5
392840 5
392880 5
392920 5
392960 5
393000 5
393040 5
393080 5
393120 5
393160 5
393200 5
393240 5
393280 5
393320 5
393360 5
393400 5
393440 5
393480 5
393520 5
393560 5
393600 5
393640 5
393680 5
393720 5
393760 5
393800 5
393840 5
393880 5
393920 5
393960 5
394000 5
394040 5
394080 5
394120 5
394160 5
394200 5
394240 5
394280 5
394320 5
394360 5
394400 5
394440 5
394480 5
394520 5
394560 5
394600 5
394640 5
394680 5
394720 5
394760 5
394800 5
394840 5
394880 5
394920 5
394960 5
395000 5
395040 5
395080 5
395120 5
395160 5
395200 5
395240 5
395280 5
395320 5
395360 5
395400 5
395440 5
395480 5
395520 5
395560 5
395600 5
395640 5
395680 5
395720 5
395760 5
395800 5
395840 5
395880 5
395920 5
395960 5
396000 5
396040 5
396080 5
396120 5
396160 5
396200 5
396240 5
396280 5
396320 5
396360 5
396400 5
396440 5
396480 5
396520 5
396560 5
396600 5
396640 5
396680 5
396720 5
396760 5
396800 5
396840 5
396880 5
396920 5
396960 5
397000 5
397040 5
397080 5
397120 5
397160 5
397200 5
397240 5
397280 5
397320 5
397360 5
397400 5
397440 5
397480 5
397520 5
397560 5
397600 5
397640 5
397680 5
397720 5
397760 5
397800 5
397840 5
397880 5
397920 5
397960 5
398000 5
398040 5
398080 5
398120 5
398160 5
398200 5
398240 5
398280 5
398320 5
398360 5
398400 5
398440 5
398480 5
398520 5
398560 5
398600 5
398640 5
398680 5
398720 5
398760 5
398800 5
398840 5
398880 5
398920 5
398960 5
399000 5
399040 5
399080 5
399120 5
399160 5
399200 5
399240 5
399280 5
399320 5
399360 5
399400 5
399440 5
399480 5
399520 5
399560 5
399600 5
399640 5
399680 5
399720 5
399760 5
399800 5
399840 5
399880 5
399920 5
399960 5
400000 5
400040 5
400080 5
400120 5
400160 5
400200 5
400240 5
400280 5
400320 5
400360 5
400400 5
400440 5
400480 5
400520 5
400560 5
400600 5
400640 5
400680 5
400720 5
400760 5
400800 5
400840 5
400880 5
400920 5
400960 5
401000 5
401040 5
401080 5
401120 5
401160 5
401200 5
401240 5
401280 5
401320 5
401360 5
401400 5
401440 5
401480 5
401520 5
401560 5
401600 5
401640 5
401680 5
401720 5
401760 5
401800 5
401840 5
401880 5
401920 5
401960 5
402000 5
402040 5
402080 5
402120 5
402160 5
402200 5
402240 5
402280 5
402320 5
402360 5
402400 5
402440 5
402480 5
402520 5
402560 5
402600 5
402640 5
402680 5
402720 5
402760 5
402800 5
402840 5
402880 5
402920 5
402960 5
403000 5
403040 5
403080 5
403120 5
403160 5
403200 5
403240 5
403280 5
403320 5
403360 5
403400 5
403440 5
403480 5
403520 5
403560 5
403600 5
403640 5
403680 5
403720 5
403760 5
403800 5
403840 5
403880 5
403920 5
403960 5
404000 5
404040 5
404080 5
404120 5
404160 5
404200 5
404240 5
404280 5
404320 5
404360 5
404400 5
404440 5
404480 5
404520 5
404560 5
404600 5
404640 5
404680 5
404720 5
404760 5
404800 5
404840 5
404880 5
404920 5
404960 5
405000 5
405040 5
405080 5
405120 5
405160 5
405200 5
405240 5
405280 5
405320 5
405360 5
405400 5
405440 5
405480 5
405520 5
405560 5
405600 5
405640 5
405680 5
405720 5
405760 5
405800 5
405840 5
405880 5
405920 5
405960 5
406000 5
406040 5
406080 5
406120 5
406160 5
406200 5
406240 5
406280 5
406320 5
406360 5
406400 5
406440 5
406480 5
406520 5
406560 5
406600 5
406640 5
406680 5
406720 5
406760 5
406800 5
406840 5
406880 5
406920 5
406960 5
407000 5
407040 5
407080 5
407120 5
407160 5
407200 5
407240 5
407280 5
407320 5
407360 5
407400 5
407440 5
407480 5
407520 5
407560 5
407600 5
407640 5
407680 5
407720 5
407760 5
407800 5
407840 5
407880 5
407920 5
407960 5
408000 5
408040 5
408080 5
408120 5
408160 5
408200 5
408240 5
408280 5
408320 5
408360 5
408400 5
408440 5
408480 5
408520 5
408560 5
408600 5
408640 5
408680 5
408720 5
408760 5
408800 5
408840 5
408880 5
408920 5
408960 5
409000 5
409040 5
409080 5
409120 5
409160 5
409200 5
409240 5
409280 5
409320 5
409360 5
409400 5
409440 5
409480 5
409520 5
409560 5
409600 5
409640 5
409680 5
409720 5
409760 5
409800 5
409840 5
409880 5
409920 5
409960 5
410000 5
410040 5
410080 5
410120 5
410160 5
410200 5
410240 5
410280 5
410320 5
410360 5
410400 5
410440 5
410480 5
410520 5
410560 5
410600 5
410640 5
410680 5
410720 5
410760 5
410800 5
410840 5
410880 5
410920 5
410960 5
411000 5
411040 5
411080 5
411120 5
411160 5
411200 5
411240 5
411280 5
411320 5
411360 5
411400 5
411440 5
411480 5
411520 5
411560 5
411600 5
411640 5
411680 5
411720 5
411760 5
411800 5
411840 5
411880 5
411920 5
411960 5
412000 5
412040 5
412080 5
412120 5
412160 5
412200 5
412240 5
412280 5
412320 5
412360 5
412400 5
412440 5
412480 5
412520 5
412560 5
412600 5
412640 5
412680 5
412720 5
412760 5
412800 5
412840 5
412880 5
412920 5
412960 5
413000 5
413040 5
413080 5
413120 5
413160 5
413200 5
413240 5
413280 5
413320 5
413360 5
413400 5
413440 5
413480 5
413520 5
413560 5
413600 5
413640 5
413680 5
413720 5
413760 5
413800 5
413840 5
413880 5
413920 5
413960 5
414000 5
414040 5
414080 5
414120 5
414160 5
414200 5
414240 5
414280 5
414320 5
414360 5
414400 5
414440 5
414480 5
414520 5
