# Supplementary material for: Comment on 'Valid molecular dynamics simulations of human hemoglobin require a surprisingly large box size'
Source: eLife. 2019 Jun 20;8:e44718. doi: 10.7554/eLife.44718 (PMC6586461; doi:10.7554/eLife.44718)
Supplement: Figure 3—source data 1. — The zip archive contains a README file describing which source files correspond to the different panels. [file elife-44718-fig3-data1.zip › figure3/panel_A/kovalevsky/medium/2/proj.xvg]

@ autoscale onread none
@ with g0
@ g0 on
@ title "projection on eigenvectors (nm)"
@ xaxis  label "Time (ps)"
@ world xmin 0
@ world xmax 209120
@ world ymin -9.99181
@ world ymax 12.4133
@ view xmin 0.15
@ view xmax 0.85
@ view ymin 0.15
@ view ymax 0.85
@ yaxis  label "vec 1"
@ xaxis tick major 50000
@ xaxis tick minor 25000
@ xaxis ticklabel start type spec
@ xaxis ticklabel start -0
@ yaxis tick major 10
@ yaxis tick minor 5
@ yaxis ticklabel start type spec
@ yaxis ticklabel start -0
@ zeroxaxis bar on
@ zeroxaxis bar linestyle 3
    0.0000   -5.10970
   40.0000   -4.79902
   80.0000   -5.00342
  120.0000   -5.07185
  160.0000   -5.61120
  200.0000   -5.34697
  240.0000   -5.64981
  280.0000   -5.94719
  320.0000   -5.96692
  360.0000   -6.06808
  400.0000   -5.24469
  440.0000   -5.97288
  480.0000   -5.17860
  520.0000   -5.11442
  560.0000   -4.71064
  600.0000   -4.48429
  640.0000   -4.62404
  680.0000   -4.43387
  720.0000   -4.95022
  760.0000   -5.73682
  800.0000   -4.69029
  840.0000   -6.22783
  880.0000   -4.48891
  920.0000   -5.67839
  960.0000   -5.78112
 1000.0000   -5.32304
 1040.0000   -4.87520
 1080.0000   -5.20821
 1120.0000   -5.78752
 1160.0000   -5.23976
 1200.0000   -5.29975
 1240.0000   -5.16230
 1280.0000   -5.33127
 1320.0000   -6.30629
 1360.0000   -5.28966
 1400.0000   -5.78126
 1440.0000   -5.97610
 1480.0000   -6.03816
 1520.0000   -6.30110
 1560.0000   -6.44756
 1600.0000   -6.20752
 1640.0000   -6.10776
 1680.0000   -6.13403
 1720.0000   -6.47979
 1760.0000   -6.44699
 1800.0000   -6.64418
 1840.0000   -6.53812
 1880.0000   -6.39833
 1920.0000   -6.27379
 1960.0000   -5.37205
 2000.0000   -6.51926
 2040.0000   -5.90066
 2080.0000   -7.01521
 2120.0000   -5.82912
 2160.0000   -6.82804
 2200.0000   -6.30279
 2240.0000   -4.50076
 2280.0000   -6.24186
 2320.0000   -6.73375
 2360.0000   -6.66869
 2400.0000   -6.59860
 2440.0000   -6.29829
 2480.0000   -6.33583
 2520.0000   -5.33429
 2560.0000   -5.97054
 2600.0000   -6.49123
 2640.0000   -6.06092
 2680.0000   -5.07806
 2720.0000   -5.73596
 2760.0000   -5.52581
 2800.0000   -6.15226
 2840.0000   -6.15084
 2880.0000   -6.43422
 2920.0000   -6.69086
 2960.0000   -6.28937
 3000.0000   -5.48665
 3040.0000   -7.49228
 3080.0000   -6.66096
 3120.0000   -6.70986
 3160.0000   -6.06674
 3200.0000   -6.98423
 3240.0000   -6.53509
 3280.0000   -6.11474
 3320.0000   -6.37836
 3360.0000   -6.49290
 3400.0000   -6.04613
 3440.0000   -6.55221
 3480.0000   -6.06732
 3520.0000   -5.96093
 3560.0000   -6.36457
 3600.0000   -6.92298
 3640.0000   -6.18844
 3680.0000   -7.15090
 3720.0000   -6.89349
 3760.0000   -7.03245
 3800.0000   -6.96496
 3840.0000   -7.17580
 3880.0000   -6.67411
 3920.0000   -6.99909
 3960.0000   -6.94464
 4000.0000   -7.53893
 4040.0000   -7.18993
 4080.0000   -6.13615
 4120.0000   -6.21468
 4160.0000   -6.81044
 4200.0000   -6.71065
 4240.0000   -6.20488
 4280.0000   -6.32738
 4320.0000   -5.49324
 4360.0000   -6.14693
 4400.0000   -7.05431
 4440.0000   -7.38882
 4480.0000   -6.66971
 4520.0000   -6.43651
 4560.0000   -6.77810
 4600.0000   -6.72732
 4640.0000   -6.56668
 4680.0000   -6.83576
 4720.0000   -6.52153
 4760.0000   -6.94370
 4800.0000   -6.83716
 4840.0000   -7.68932
 4880.0000   -7.11350
 4920.0000   -6.65175
 4960.0000   -6.17456
 5000.0000   -6.46199
 5040.0000   -6.22689
 5080.0000   -6.79647
 5120.0000   -6.57802
 5160.0000   -6.62291
 5200.0000   -7.13813
 5240.0000   -7.29779
 5280.0000   -8.08971
 5320.0000   -6.45907
 5360.0000   -7.24212
 5400.0000   -7.26202
 5440.0000   -6.76746
 5480.0000   -6.27234
 5520.0000   -7.46331
 5560.0000   -7.12125
 5600.0000   -6.73333
 5640.0000   -5.60298
 5680.0000   -6.90556
 5720.0000   -6.26394
 5760.0000   -6.73820
 5800.0000   -7.11300
 5840.0000   -6.69523
 5880.0000   -7.03468
 5920.0000   -7.53894
 5960.0000   -6.53306
 6000.0000   -7.18093
 6040.0000   -6.59757
 6080.0000   -7.21325
 6120.0000   -6.88041
 6160.0000   -7.24499
 6200.0000   -6.84189
 6240.0000   -6.79332
 6280.0000   -5.86307
 6320.0000   -5.85664
 6360.0000   -6.17537
 6400.0000   -6.41300
 6440.0000   -5.16367
 6480.0000   -6.01366
 6520.0000   -6.32621
 6560.0000   -6.33385
 6600.0000   -6.65606
 6640.0000   -6.23317
 6680.0000   -7.31061
 6720.0000   -6.50024
 6760.0000   -6.02460
 6800.0000   -6.51582
 6840.0000   -6.90585
 6880.0000   -7.38779
 6920.0000   -6.84078
 6960.0000   -7.20429
 7000.0000   -6.70951
 7040.0000   -7.17370
 7080.0000   -7.45979
 7120.0000   -7.37564
 7160.0000   -6.92104
 7200.0000   -6.56496
 7240.0000   -7.07507
 7280.0000   -6.89875
 7320.0000   -7.23018
 7360.0000   -6.85036
 7400.0000   -6.86586
 7440.0000   -6.60583
 7480.0000   -7.02338
 7520.0000   -6.20897
 7560.0000   -6.94602
 7600.0000   -7.45276
 7640.0000   -6.74184
 7680.0000   -7.43843
 7720.0000   -6.47783
 7760.0000   -7.09970
 7800.0000   -7.04694
 7840.0000   -7.35567
 7880.0000   -6.18708
 7920.0000   -6.15405
 7960.0000   -7.51538
 8000.0000   -6.88198
 8040.0000   -7.39416
 8080.0000   -7.55111
 8120.0000   -6.57769
 8160.0000   -6.49793
 8200.0000   -6.98122
 8240.0000   -6.39744
 8280.0000   -6.49390
 8320.0000   -7.32001
 8360.0000   -8.14015
 8400.0000   -6.69279
 8440.0000   -7.83293
 8480.0000   -7.41345
 8520.0000   -6.88273
 8560.0000   -6.75734
 8600.0000   -7.25099
 8640.0000   -7.87977
 8680.0000   -7.28050
 8720.0000   -7.60371
 8760.0000   -6.20243
 8800.0000   -6.47391
 8840.0000   -6.32912
 8880.0000   -6.45453
 8920.0000   -7.49838
 8960.0000   -6.63578
 9000.0000   -6.43477
 9040.0000   -6.78558
 9080.0000   -7.29303
 9120.0000   -5.90031
 9160.0000   -5.38569
 9200.0000   -5.55735
 9240.0000   -5.32251
 9280.0000   -6.10928
 9320.0000   -7.08338
 9360.0000   -7.21721
 9400.0000   -6.45512
 9440.0000   -5.68569
 9480.0000   -5.69937
 9520.0000   -7.22252
 9560.0000   -5.86453
 9600.0000   -6.52190
 9640.0000   -6.91093
 9680.0000   -6.29393
 9720.0000   -5.37069
 9760.0000   -4.97810
 9800.0000   -4.66868
 9840.0000   -5.78862
 9880.0000   -6.13801
 9920.0000   -6.44223
 9960.0000   -5.39132
10000.0000   -5.49380
10040.0000   -4.99657
10080.0000   -5.22920
10120.0000   -6.59044
10160.0000   -5.41724
10200.0000   -4.62573
10240.0000   -5.96130
10280.0000   -6.75231
10320.0000   -6.20396
10360.0000   -6.06492
10400.0000   -5.61145
10440.0000   -6.33944
10480.0000   -5.86760
10520.0000   -5.12652
10560.0000   -5.85022
10600.0000   -6.01062
10640.0000   -6.59404
10680.0000   -6.22105
10720.0000   -6.07587
10760.0000   -5.97662
10800.0000   -6.33895
10840.0000   -5.87822
10880.0000   -5.78549
10920.0000   -5.89320
10960.0000   -6.80298
11000.0000   -7.55882
11040.0000   -6.96451
11080.0000   -6.44181
11120.0000   -5.33131
11160.0000   -7.15773
11200.0000   -6.68080
11240.0000   -6.54209
11280.0000   -6.97743
11320.0000   -6.32439
11360.0000   -6.27363
11400.0000   -5.48378
11440.0000   -6.48346
11480.0000   -5.84772
11520.0000   -6.05644
11560.0000   -5.39996
11600.0000   -4.98297
11640.0000   -6.01813
11680.0000   -5.72342
11720.0000   -5.83578
11760.0000   -5.19102
11800.0000   -5.85953
11840.0000   -5.41153
11880.0000   -5.85729
11920.0000   -7.09987
11960.0000   -6.33431
12000.0000   -5.86421
12040.0000   -5.68383
12080.0000   -6.22788
12120.0000   -6.78262
12160.0000   -6.27856
12200.0000   -6.40321
12240.0000   -6.56768
12280.0000   -6.87870
12320.0000   -5.61590
12360.0000   -5.96795
12400.0000   -6.06048
12440.0000   -6.25870
12480.0000   -6.81388
12520.0000   -6.12887
12560.0000   -6.23099
12600.0000   -6.71641
12640.0000   -6.60683
12680.0000   -6.36875
12720.0000   -5.74961
12760.0000   -6.33372
12800.0000   -6.51058
12840.0000   -6.48864
12880.0000   -5.96301
12920.0000   -5.46639
12960.0000   -5.61760
13000.0000   -5.69731
13040.0000   -5.72652
13080.0000   -6.89274
13120.0000   -6.49731
13160.0000   -5.46271
13200.0000   -5.51626
13240.0000   -5.89109
13280.0000   -7.05419
13320.0000   -6.86176
13360.0000   -6.41809
13400.0000   -6.38942
13440.0000   -7.18450
13480.0000   -6.00040
13520.0000   -6.87692
13560.0000   -6.94094
13600.0000   -7.10547
13640.0000   -7.18036
13680.0000   -6.10582
13720.0000   -5.95050
13760.0000   -5.91096
13800.0000   -6.19917
13840.0000   -6.95502
13880.0000   -6.54292
13920.0000   -5.26618
13960.0000   -6.20678
14000.0000   -5.54884
14040.0000   -6.98610
14080.0000   -7.94423
14120.0000   -7.45359
14160.0000   -7.27735
14200.0000   -7.49317
14240.0000   -7.16366
14280.0000   -7.39948
14320.0000   -6.20715
14360.0000   -6.99456
14400.0000   -5.53349
14440.0000   -6.70706
14480.0000   -6.49563
14520.0000   -6.77883
14560.0000   -5.81314
14600.0000   -6.85479
14640.0000   -6.58258
14680.0000   -7.22702
14720.0000   -6.41476
14760.0000   -6.66384
14800.0000   -6.59643
14840.0000   -6.11165
14880.0000   -6.46345
14920.0000   -6.53571
14960.0000   -6.74174
15000.0000   -7.24648
15040.0000   -7.65112
15080.0000   -7.94702
15120.0000   -6.49436
15160.0000   -6.60846
15200.0000   -6.49039
15240.0000   -5.83838
15280.0000   -6.31168
15320.0000   -6.14494
15360.0000   -6.32387
15400.0000   -5.80356
15440.0000   -5.78452
15480.0000   -5.68998
15520.0000   -6.20761
15560.0000   -6.31981
15600.0000   -7.07959
15640.0000   -6.27470
15680.0000   -7.28752
15720.0000   -6.96775
15760.0000   -7.44693
15800.0000   -7.05142
15840.0000   -7.78483
15880.0000   -7.51565
15920.0000   -7.10849
15960.0000   -6.59616
16000.0000   -6.64940
16040.0000   -6.19518
16080.0000   -6.86023
16120.0000   -7.63922
16160.0000   -7.31822
16200.0000   -6.86263
16240.0000   -8.12169
16280.0000   -6.80334
16320.0000   -6.83978
16360.0000   -6.73592
16400.0000   -5.99515
16440.0000   -5.68023
16480.0000   -6.47760
16520.0000   -6.80142
16560.0000   -6.49393
16600.0000   -5.80760
16640.0000   -6.49642
16680.0000   -6.62878
16720.0000   -7.41267
16760.0000   -6.02571
16800.0000   -6.63742
16840.0000   -6.32115
16880.0000   -6.95662
16920.0000   -6.97771
16960.0000   -6.77518
17000.0000   -6.14403
17040.0000   -6.98718
17080.0000   -6.90818
17120.0000   -6.38381
17160.0000   -7.21370
17200.0000   -5.34161
17240.0000   -5.60717
17280.0000   -6.69108
17320.0000   -5.35025
17360.0000   -5.84104
17400.0000   -4.91845
17440.0000   -5.10322
17480.0000   -5.87732
17520.0000   -5.92534
17560.0000   -5.42005
17600.0000   -5.75329
17640.0000   -6.10973
17680.0000   -6.08830
17720.0000   -7.18308
17760.0000   -6.99091
17800.0000   -6.91723
17840.0000   -6.68752
17880.0000   -6.26307
17920.0000   -6.65765
17960.0000   -5.87574
18000.0000   -5.78435
18040.0000   -7.09762
18080.0000   -6.53482
18120.0000   -6.71399
18160.0000   -6.43584
18200.0000   -6.53132
18240.0000   -6.78978
18280.0000   -6.52971
18320.0000   -6.03129
18360.0000   -6.57078
18400.0000   -6.25414
18440.0000   -6.56518
18480.0000   -7.08555
18520.0000   -6.91773
18560.0000   -6.68413
18600.0000   -6.00771
18640.0000   -5.04189
18680.0000   -6.11274
18720.0000   -5.43939
18760.0000   -5.92321
18800.0000   -4.75739
18840.0000   -6.23082
18880.0000   -5.99327
18920.0000   -6.60145
18960.0000   -5.79320
19000.0000   -5.96535
19040.0000   -5.44615
19080.0000   -6.19336
19120.0000   -6.28960
19160.0000   -5.29985
19200.0000   -5.54287
19240.0000   -5.17865
19280.0000   -5.03577
19320.0000   -5.64098
19360.0000   -4.90403
19400.0000   -4.28113
19440.0000   -3.51465
19480.0000   -4.82608
19520.0000   -5.67594
19560.0000   -5.47318
19600.0000   -5.32299
19640.0000   -6.39320
19680.0000   -5.49369
19720.0000   -6.02651
19760.0000   -6.01726
19800.0000   -5.49453
19840.0000   -5.20050
19880.0000   -6.73602
19920.0000   -5.41161
19960.0000   -6.89352
20000.0000   -5.26770
20040.0000   -5.44231
20080.0000   -5.47547
20120.0000   -5.57718
20160.0000   -6.75029
20200.0000   -5.93998
20240.0000   -6.08184
20280.0000   -6.71450
20320.0000   -5.98493
20360.0000   -6.14600
20400.0000   -5.12682
20440.0000   -4.63223
20480.0000   -4.45567
20520.0000   -3.87311
20560.0000   -5.18895
20600.0000   -5.36963
20640.0000   -5.13420
20680.0000   -5.21148
20720.0000   -5.68179
20760.0000   -5.33766
20800.0000   -5.44379
20840.0000   -4.77347
20880.0000   -5.15281
20920.0000   -4.74064
20960.0000   -6.35907
21000.0000   -6.22371
21040.0000   -6.03381
21080.0000   -5.24691
21120.0000   -5.20151
21160.0000   -5.25727
21200.0000   -5.26160
21240.0000   -5.00618
21280.0000   -5.22768
21320.0000   -4.96672
21360.0000   -5.32962
21400.0000   -6.16884
21440.0000   -4.71056
21480.0000   -5.44955
21520.0000   -5.65748
21560.0000   -5.54727
21600.0000   -5.82268
21640.0000   -6.93812
21680.0000   -5.62841
21720.0000   -5.91947
21760.0000   -5.27382
21800.0000   -5.89260
21840.0000   -5.50566
21880.0000   -6.02346
21920.0000   -6.21922
21960.0000   -4.74082
22000.0000   -5.92441
22040.0000   -5.22565
22080.0000   -5.91928
22120.0000   -5.07748
22160.0000   -5.87774
22200.0000   -5.40814
22240.0000   -5.34661
22280.0000   -5.38028
22320.0000   -5.68659
22360.0000   -6.25734
22400.0000   -5.79627
22440.0000   -6.09425
22480.0000   -5.09395
22520.0000   -5.35518
22560.0000   -5.73880
22600.0000   -5.60577
22640.0000   -5.05764
22680.0000   -4.76831
22720.0000   -5.98890
22760.0000   -5.34139
22800.0000   -5.56994
22840.0000   -5.56291
22880.0000   -6.27252
22920.0000   -6.44126
22960.0000   -6.02401
23000.0000   -6.24798
23040.0000   -5.33072
23080.0000   -5.58626
23120.0000   -4.83214
23160.0000   -5.67823
23200.0000   -5.82203
23240.0000   -6.21277
23280.0000   -6.16613
23320.0000   -5.95994
23360.0000   -5.42281
23400.0000   -5.29655
23440.0000   -5.98487
23480.0000   -5.33245
23520.0000   -6.54992
23560.0000   -5.97876
23600.0000   -5.43821
23640.0000   -6.64136
23680.0000   -5.42304
23720.0000   -5.58606
23760.0000   -5.59556
23800.0000   -4.70701
23840.0000   -5.13544
23880.0000   -5.88815
23920.0000   -5.93808
23960.0000   -6.07371
24000.0000   -5.69633
24040.0000   -5.28186
24080.0000   -5.67866
24120.0000   -4.15985
24160.0000   -5.12573
24200.0000   -4.59164
24240.0000   -5.40741
24280.0000   -5.95361
24320.0000   -4.32961
24360.0000   -5.06154
24400.0000   -5.17097
24440.0000   -4.62982
24480.0000   -4.75346
24520.0000   -4.96366
24560.0000   -4.59383
24600.0000   -5.01905
24640.0000   -4.06255
24680.0000   -4.58443
24720.0000   -3.69385
24760.0000   -5.55784
24800.0000   -4.30345
24840.0000   -4.56251
24880.0000   -3.63620
24920.0000   -4.79265
24960.0000   -4.86514
25000.0000   -5.05273
25040.0000   -5.56281
25080.0000   -5.11201
25120.0000   -5.22105
25160.0000   -4.74574
25200.0000   -4.97386
25240.0000   -5.90278
25280.0000   -6.24650
25320.0000   -5.86010
25360.0000   -5.56315
25400.0000   -5.32297
25440.0000   -4.37638
25480.0000   -4.47140
25520.0000   -4.97243
25560.0000   -4.42871
25600.0000   -3.72004
25640.0000   -3.83132
25680.0000   -4.75722
25720.0000   -5.00601
25760.0000   -4.21767
25800.0000   -4.21109
25840.0000   -4.58263
25880.0000   -4.97561
25920.0000   -4.85627
25960.0000   -5.16611
26000.0000   -5.64209
26040.0000   -5.17911
26080.0000   -5.93031
26120.0000   -6.77584
26160.0000   -6.84045
26200.0000   -5.62985
26240.0000   -6.84572
26280.0000   -5.85882
26320.0000   -5.42676
26360.0000   -5.51043
26400.0000   -5.39893
26440.0000   -5.70853
26480.0000   -6.21069
26520.0000   -5.99946
26560.0000   -5.47996
26600.0000   -5.73609
26640.0000   -4.88534
26680.0000   -4.86483
26720.0000   -4.87089
26760.0000   -4.46306
26800.0000   -3.57436
26840.0000   -3.53470
26880.0000   -3.91939
26920.0000   -4.13165
26960.0000   -5.21976
27000.0000   -4.31578
27040.0000   -3.64577
27080.0000   -4.10839
27120.0000   -4.43839
27160.0000   -4.08794
27200.0000   -4.37914
27240.0000   -4.25196
27280.0000   -5.57984
27320.0000   -5.22129
27360.0000   -4.88778
27400.0000   -4.28002
27440.0000   -4.75275
27480.0000   -4.53429
27520.0000   -4.21190
27560.0000   -4.53917
27600.0000   -3.41509
27640.0000   -3.75081
27680.0000   -4.74120
27720.0000   -4.92424
27760.0000   -4.46339
27800.0000   -4.63839
27840.0000   -5.50678
27880.0000   -5.28204
27920.0000   -5.28653
27960.0000   -5.33799
28000.0000   -5.90008
28040.0000   -4.22095
28080.0000   -5.00386
28120.0000   -5.29968
28160.0000   -3.71039
28200.0000   -4.31966
28240.0000   -4.97873
28280.0000   -4.77147
28320.0000   -5.17434
28360.0000   -4.51781
28400.0000   -3.19176
28440.0000   -5.14834
28480.0000   -4.38052
28520.0000   -4.72812
28560.0000   -4.63487
28600.0000   -4.13498
28640.0000   -5.42744
28680.0000   -5.83497
28720.0000   -6.23556
28760.0000   -5.29258
28800.0000   -5.53326
28840.0000   -4.89703
28880.0000   -4.41642
28920.0000   -4.81171
28960.0000   -5.73387
29000.0000   -4.94707
29040.0000   -5.47194
29080.0000   -5.41052
29120.0000   -5.81376
29160.0000   -4.94374
29200.0000   -4.43620
29240.0000   -4.69993
29280.0000   -4.06577
29320.0000   -5.74440
29360.0000   -5.99949
29400.0000   -5.04555
29440.0000   -6.26219
29480.0000   -4.75294
29520.0000   -5.20447
29560.0000   -4.24234
29600.0000   -5.60495
29640.0000   -6.06590
29680.0000   -4.61187
29720.0000   -4.54916
29760.0000   -4.50398
29800.0000   -5.37922
29840.0000   -5.13255
29880.0000   -4.87192
29920.0000   -4.69410
29960.0000   -5.11964
30000.0000   -6.08363
30040.0000   -6.59538
30080.0000   -5.75951
30120.0000   -6.47838
30160.0000   -5.32888
30200.0000   -5.12485
30240.0000   -4.84717
30280.0000   -5.69513
30320.0000   -5.49114
30360.0000   -5.83345
30400.0000   -5.35910
30440.0000   -5.54931
30480.0000   -4.98333
30520.0000   -3.79741
30560.0000   -4.05664
30600.0000   -6.03303
30640.0000   -5.41117
30680.0000   -5.61032
30720.0000   -4.76064
30760.0000   -5.25324
30800.0000   -4.06300
30840.0000   -4.21164
30880.0000   -4.34414
30920.0000   -4.46737
30960.0000   -5.26125
31000.0000   -4.66557
31040.0000   -4.75447
31080.0000   -4.02215
31120.0000   -5.16760
31160.0000   -4.92024
31200.0000   -4.60236
31240.0000   -4.81100
31280.0000   -4.28993
31320.0000   -5.17854
31360.0000   -5.39224
31400.0000   -6.28042
31440.0000   -5.32926
31480.0000   -3.94697
31520.0000   -5.14660
31560.0000   -4.52311
31600.0000   -5.16660
31640.0000   -4.92150
31680.0000   -5.55870
31720.0000   -4.24825
31760.0000   -4.44584
31800.0000   -4.24031
31840.0000   -4.11167
31880.0000   -3.76972
31920.0000   -4.93561
31960.0000   -3.97225
32000.0000   -2.42865
32040.0000   -3.90959
32080.0000   -3.82199
32120.0000   -4.87616
32160.0000   -4.63840
32200.0000   -4.30706
32240.0000   -3.40525
32280.0000   -4.50754
32320.0000   -3.49367
32360.0000   -3.99467
32400.0000   -3.64706
32440.0000   -2.72791
32480.0000   -3.45080
32520.0000   -4.03777
32560.0000   -3.68491
32600.0000   -2.47301
32640.0000   -3.52240
32680.0000   -4.13869
32720.0000   -3.85808
32760.0000   -3.34044
32800.0000   -4.00163
32840.0000   -3.95797
32880.0000   -4.08312
32920.0000   -4.53851
32960.0000   -3.95226
33000.0000   -5.46130
33040.0000   -5.37432
33080.0000   -4.98045
33120.0000   -5.22537
33160.0000   -4.19190
33200.0000   -4.97566
33240.0000   -4.49051
33280.0000   -4.29753
33320.0000   -4.45740
33360.0000   -3.87688
33400.0000   -4.04093
33440.0000   -3.42765
33480.0000   -3.30096
33520.0000   -4.59787
33560.0000   -3.08814
33600.0000   -4.19959
33640.0000   -3.79241
33680.0000   -3.55393
33720.0000   -3.92791
33760.0000   -4.28113
33800.0000   -4.24131
33840.0000   -4.30797
33880.0000   -3.96529
33920.0000   -4.30027
33960.0000   -4.65502
34000.0000   -4.00005
34040.0000   -4.24513
34080.0000   -3.71818
34120.0000   -2.93762
34160.0000   -3.83265
34200.0000   -3.49551
34240.0000   -3.01774
34280.0000   -3.67039
34320.0000   -3.79906
34360.0000   -3.62678
34400.0000   -3.60529
34440.0000   -3.80849
34480.0000   -3.49438
34520.0000   -3.80862
34560.0000   -3.42916
34600.0000   -3.76272
34640.0000   -4.70070
34680.0000   -4.21207
34720.0000   -3.50277
34760.0000   -3.10494
34800.0000   -2.78407
34840.0000   -2.96473
34880.0000   -3.91972
34920.0000   -4.51416
34960.0000   -4.94307
35000.0000   -5.80931
35040.0000   -5.14995
35080.0000   -4.24590
35120.0000   -4.13286
35160.0000   -5.12851
35200.0000   -4.38792
35240.0000   -3.61444
35280.0000   -3.97529
35320.0000   -3.97970
35360.0000   -4.48573
35400.0000   -3.67558
35440.0000   -3.64455
35480.0000   -4.27794
35520.0000   -4.53889
35560.0000   -3.31096
35600.0000   -4.89884
35640.0000   -5.44294
35680.0000   -3.52689
35720.0000   -3.57459
35760.0000   -3.83475
35800.0000   -3.94955
35840.0000   -4.61662
35880.0000   -3.51893
35920.0000   -3.67339
35960.0000   -3.02782
36000.0000   -3.52029
36040.0000   -3.42280
36080.0000   -3.79672
36120.0000   -5.70566
36160.0000   -4.82235
36200.0000   -5.08052
36240.0000   -4.49780
36280.0000   -4.94274
36320.0000   -5.74761
36360.0000   -3.81967
36400.0000   -3.34167
36440.0000   -3.84452
36480.0000   -3.54176
36520.0000   -3.07623
36560.0000   -2.47464
36600.0000   -3.08137
36640.0000   -3.07186
36680.0000   -2.02166
36720.0000   -2.66081
36760.0000   -2.29099
36800.0000   -2.62193
36840.0000   -3.62367
36880.0000   -3.43740
36920.0000   -3.28771
36960.0000   -2.07603
37000.0000   -2.36892
37040.0000   -2.41727
37080.0000   -2.36684
37120.0000   -2.33629
37160.0000   -3.36426
37200.0000   -2.87667
37240.0000   -2.28838
37280.0000   -3.79193
37320.0000   -3.28702
37360.0000   -3.26713
37400.0000   -1.98747
37440.0000   -2.46905
37480.0000   -2.42582
37520.0000   -2.11010
37560.0000   -2.58075
37600.0000   -3.18666
37640.0000   -2.14464
37680.0000   -1.60910
37720.0000   -2.15846
37760.0000   -1.30712
37800.0000   -2.69206
37840.0000   -2.80974
37880.0000   -2.87085
37920.0000   -3.40864
37960.0000   -3.40105
38000.0000   -3.82715
38040.0000   -3.97141
38080.0000   -3.19296
38120.0000   -3.51372
38160.0000   -2.32385
38200.0000   -2.94974
38240.0000   -3.53846
38280.0000   -2.93865
38320.0000   -2.51357
38360.0000   -1.96115
38400.0000   -1.83163
38440.0000   -2.17521
38480.0000   -2.99670
38520.0000   -3.19970
38560.0000   -2.43207
38600.0000   -3.22239
38640.0000   -3.29952
38680.0000   -3.38343
38720.0000   -2.88002
38760.0000   -2.85110
38800.0000   -1.64149
38840.0000   -2.95496
38880.0000   -2.73158
38920.0000   -2.74589
38960.0000   -2.94213
39000.0000   -1.85581
39040.0000   -1.83944
39080.0000   -1.58290
39120.0000   -1.93821
39160.0000   -2.47379
39200.0000   -1.15392
39240.0000   -1.86957
39280.0000   -1.68188
39320.0000   -2.38155
39360.0000   -1.83937
39400.0000   -2.53791
39440.0000   -2.85191
39480.0000   -2.58106
39520.0000   -2.43899
39560.0000   -3.00221
39600.0000   -3.06939
39640.0000   -3.34507
39680.0000   -3.85759
39720.0000   -3.99039
39760.0000   -2.27403
39800.0000   -2.47302
39840.0000   -1.86607
39880.0000   -2.29188
39920.0000   -1.56870
39960.0000   -2.59188
40000.0000   -1.91784
40040.0000   -1.62532
40080.0000   -1.88151
40120.0000   -2.64481
40160.0000   -3.24918
40200.0000   -3.24052
40240.0000   -2.78908
40280.0000   -2.28096
40320.0000   -2.74395
40360.0000   -1.54514
40400.0000   -2.35112
40440.0000   -2.58777
40480.0000   -3.24878
40520.0000   -3.34327
40560.0000   -2.50386
40600.0000   -2.73959
40640.0000   -2.60107
40680.0000   -2.95110
40720.0000   -2.70533
40760.0000   -2.58737
40800.0000   -2.66185
40840.0000   -2.77345
40880.0000   -3.94986
40920.0000   -3.43618
40960.0000   -2.60558
41000.0000   -2.73085
41040.0000   -4.22917
41080.0000   -4.49678
41120.0000   -3.92917
41160.0000   -4.61933
41200.0000   -4.39618
41240.0000   -4.26187
41280.0000   -4.81425
41320.0000   -3.16346
41360.0000   -3.38436
41400.0000   -3.07560
41440.0000   -3.57227
41480.0000   -3.70436
41520.0000   -4.23915
41560.0000   -4.16762
41600.0000   -4.27280
41640.0000   -3.26821
41680.0000   -4.72115
41720.0000   -4.31245
41760.0000   -4.60454
41800.0000   -4.86980
41840.0000   -5.05471
41880.0000   -4.37302
41920.0000   -3.79200
41960.0000   -4.12751
42000.0000   -4.28872
42040.0000   -4.40194
42080.0000   -4.62436
42120.0000   -4.39880
42160.0000   -5.02372
42200.0000   -4.62493
42240.0000   -4.49931
42280.0000   -5.87660
42320.0000   -5.52929
42360.0000   -4.60225
42400.0000   -3.92621
42440.0000   -3.95691
42480.0000   -3.73078
42520.0000   -4.25514
42560.0000   -4.37996
42600.0000   -5.06284
42640.0000   -4.05555
42680.0000   -3.87528
42720.0000   -4.38381
42760.0000   -3.84679
42800.0000   -3.81598
42840.0000   -3.46218
42880.0000   -2.78120
42920.0000   -2.49998
42960.0000   -3.56481
43000.0000   -4.43651
43040.0000   -4.06835
43080.0000   -4.11204
43120.0000   -4.70398
43160.0000   -5.75866
43200.0000   -5.26226
43240.0000   -4.48322
43280.0000   -5.51083
43320.0000   -4.67497
43360.0000   -4.70631
43400.0000   -3.29205
43440.0000   -3.81580
43480.0000   -4.05242
43520.0000   -3.79371
43560.0000   -3.12231
43600.0000   -5.15447
43640.0000   -4.82530
43680.0000   -5.16379
43720.0000   -4.48432
43760.0000   -4.46371
43800.0000   -3.67710
43840.0000   -5.13304
43880.0000   -4.12783
43920.0000   -3.92750
43960.0000   -3.08126
44000.0000   -3.13416
44040.0000   -3.04721
44080.0000   -3.20148
44120.0000   -2.81826
44160.0000   -3.65592
44200.0000   -3.38361
44240.0000   -3.78188
44280.0000   -3.84711
44320.0000   -4.11164
44360.0000   -3.37563
44400.0000   -3.76435
44440.0000   -4.18624
44480.0000   -2.44571
44520.0000   -4.06909
44560.0000   -3.43787
44600.0000   -3.06978
44640.0000   -3.13977
44680.0000   -4.05795
44720.0000   -3.12483
44760.0000   -3.22162
44800.0000   -1.81063
44840.0000   -2.21356
44880.0000   -2.41744
44920.0000   -1.83748
44960.0000   -2.53691
45000.0000   -3.27029
45040.0000   -1.77661
45080.0000   -2.36960
45120.0000   -1.88775
45160.0000   -1.83159
45200.0000   -2.88254
45240.0000   -2.99543
45280.0000   -1.86222
45320.0000   -2.43675
45360.0000   -1.33407
45400.0000   -3.20439
45440.0000   -2.70508
45480.0000   -3.22671
45520.0000   -1.93068
45560.0000   -2.83461
45600.0000   -2.21142
45640.0000   -2.66866
45680.0000   -3.50770
45720.0000   -3.70762
45760.0000   -3.53222
45800.0000   -3.55168
45840.0000   -2.97097
45880.0000   -2.56310
45920.0000   -3.60618
45960.0000   -1.91203
46000.0000   -3.08180
46040.0000   -3.98675
46080.0000   -2.82751
46120.0000   -1.58537
46160.0000   -2.56344
46200.0000   -2.12014
46240.0000   -3.20036
46280.0000   -2.59466
46320.0000   -3.52396
46360.0000   -3.94752
46400.0000   -3.32409
46440.0000   -3.99674
46480.0000   -2.10756
46520.0000   -2.75097
46560.0000   -2.37302
46600.0000   -2.56674
46640.0000   -3.12698
46680.0000   -2.76200
46720.0000   -3.32167
46760.0000   -3.49845
46800.0000   -3.12069
46840.0000   -3.02665
46880.0000   -2.92907
46920.0000   -2.20724
46960.0000   -2.38423
47000.0000   -3.64619
47040.0000   -3.43164
47080.0000   -3.72325
47120.0000   -3.34165
47160.0000   -3.87883
47200.0000   -2.82713
47240.0000   -2.44378
47280.0000   -3.19779
47320.0000   -4.48278
47360.0000   -3.47219
47400.0000   -3.14754
47440.0000   -3.07965
47480.0000   -2.82430
47520.0000   -2.02608
47560.0000   -1.55790
47600.0000   -3.08512
47640.0000   -2.80932
47680.0000   -2.80597
47720.0000   -1.95595
47760.0000   -2.13698
47800.0000   -2.57169
47840.0000   -3.03614
47880.0000   -2.29874
47920.0000   -2.76147
47960.0000   -3.85466
48000.0000   -4.31736
48040.0000   -3.74592
48080.0000   -3.39105
48120.0000   -3.87810
48160.0000   -3.21009
48200.0000   -2.22314
48240.0000   -2.30759
48280.0000   -3.17839
48320.0000   -2.21634
48360.0000   -2.19087
48400.0000   -3.64181
48440.0000   -2.83686
48480.0000   -2.30621
48520.0000   -2.90900
48560.0000   -2.63597
48600.0000   -2.30482
48640.0000   -2.88585
48680.0000   -3.01405
48720.0000   -4.48189
48760.0000   -3.74401
48800.0000   -3.85034
48840.0000   -3.34818
48880.0000   -3.34866
48920.0000   -2.94720
48960.0000   -2.52585
49000.0000   -3.09513
49040.0000   -2.97449
49080.0000   -2.17414
49120.0000   -1.17797
49160.0000   -1.14808
49200.0000   -1.62464
49240.0000   -3.34445
49280.0000   -3.56479
49320.0000   -2.62466
49360.0000   -3.89996
49400.0000   -3.12907
49440.0000   -2.09661
49480.0000   -3.23205
49520.0000   -2.57901
49560.0000   -1.79042
49600.0000   -2.76130
49640.0000   -2.55166
49680.0000   -2.57991
49720.0000   -2.79661
49760.0000   -2.67683
49800.0000   -2.60131
49840.0000   -3.07389
49880.0000   -3.26318
49920.0000   -2.19912
49960.0000   -1.18463
50000.0000   -1.46370
50040.0000   -2.64324
50080.0000   -1.65002
50120.0000   -2.48203
50160.0000   -2.16299
50200.0000   -0.87069
50240.0000   -2.46125
50280.0000   -1.82742
50320.0000   -2.25375
50360.0000   -2.87248
50400.0000   -2.30691
50440.0000   -1.23438
50480.0000   -1.39935
50520.0000   -2.77838
50560.0000   -3.40152
50600.0000   -3.47625
50640.0000   -2.70363
50680.0000   -3.04857
50720.0000   -2.64826
50760.0000   -3.66536
50800.0000   -2.93711
50840.0000   -2.46076
50880.0000   -2.30997
50920.0000   -2.47496
50960.0000   -1.77549
51000.0000   -2.82023
51040.0000   -2.73841
51080.0000   -2.66260
51120.0000   -3.02121
51160.0000   -2.96065
51200.0000   -2.54534
51240.0000   -2.85776
51280.0000   -2.65944
51320.0000   -2.00713
51360.0000   -2.14796
51400.0000   -2.63513
51440.0000   -2.23061
51480.0000   -2.50904
51520.0000   -1.53785
51560.0000   -3.32707
51600.0000   -1.85014
51640.0000   -1.52320
51680.0000   -2.04766
51720.0000   -1.38905
51760.0000   -2.44569
51800.0000   -1.96547
51840.0000   -2.73168
51880.0000   -2.77191
51920.0000   -1.95672
51960.0000   -2.21746
52000.0000   -2.81389
52040.0000   -2.33855
52080.0000   -1.38669
52120.0000   -2.35286
52160.0000   -2.19238
52200.0000   -2.73601
52240.0000   -2.17343
52280.0000   -2.24695
52320.0000   -2.07604
52360.0000   -1.72818
52400.0000   -2.36307
52440.0000   -2.83275
52480.0000   -2.69520
52520.0000   -3.28881
52560.0000   -2.57936
52600.0000   -2.98228
52640.0000   -3.51639
52680.0000   -3.11937
52720.0000   -3.48031
52760.0000   -2.30864
52800.0000   -2.73051
52840.0000   -2.23980
52880.0000   -3.05089
52920.0000   -3.02009
52960.0000   -2.29049
53000.0000   -2.93145
53040.0000   -2.35466
53080.0000   -2.83796
53120.0000   -2.12299
53160.0000   -2.74271
53200.0000   -2.76844
53240.0000   -2.07413
53280.0000   -2.64505
53320.0000   -2.66832
53360.0000   -3.78175
53400.0000   -2.91917
53440.0000   -3.19433
53480.0000   -2.78773
53520.0000   -2.88996
53560.0000   -2.47662
53600.0000   -3.18616
53640.0000   -3.45625
53680.0000   -3.29473
53720.0000   -2.10779
53760.0000   -1.63695
53800.0000   -2.52082
53840.0000   -2.80475
53880.0000   -2.35517
53920.0000   -2.19133
53960.0000   -2.12501
54000.0000   -2.46981
54040.0000   -1.95062
54080.0000   -2.72351
54120.0000   -2.87584
54160.0000   -2.39814
54200.0000   -3.03259
54240.0000   -2.75035
54280.0000   -2.86132
54320.0000   -2.73903
54360.0000   -2.29593
54400.0000   -2.26528
54440.0000   -3.62344
54480.0000   -2.70247
54520.0000   -2.05719
54560.0000   -2.48000
54600.0000   -2.80493
54640.0000   -2.30465
54680.0000   -2.47891
54720.0000   -2.85791
54760.0000   -2.62096
54800.0000   -1.31622
54840.0000   -2.61146
54880.0000   -2.03019
54920.0000   -2.24815
54960.0000   -1.75675
55000.0000   -3.02476
55040.0000   -2.41695
55080.0000   -3.19866
55120.0000   -2.41885
55160.0000   -3.07875
55200.0000   -3.77570
55240.0000   -3.68215
55280.0000   -3.65480
55320.0000   -4.96067
55360.0000   -4.56030
55400.0000   -4.75273
55440.0000   -4.78695
55480.0000   -3.52818
55520.0000   -2.84466
55560.0000   -2.96159
55600.0000   -3.35253
55640.0000   -3.48843
55680.0000   -2.75477
55720.0000   -3.68396
55760.0000   -3.81172
55800.0000   -3.87228
55840.0000   -2.87618
55880.0000   -2.71651
55920.0000   -3.07631
55960.0000   -3.06175
56000.0000   -4.74065
56040.0000   -3.25641
56080.0000   -3.18849
56120.0000   -3.00376
56160.0000   -4.28932
56200.0000   -4.11586
56240.0000   -2.88106
56280.0000   -3.38316
56320.0000   -3.60807
56360.0000   -3.32055
56400.0000   -3.85837
56440.0000   -2.47053
56480.0000   -2.44274
56520.0000   -2.23445
56560.0000   -2.56598
56600.0000   -2.42065
56640.0000   -1.48243
56680.0000   -2.78521
56720.0000   -3.34801
56760.0000   -4.05481
56800.0000   -3.97142
56840.0000   -2.67422
56880.0000   -3.34309
56920.0000   -2.99962
56960.0000   -3.12535
57000.0000   -3.36282
57040.0000   -3.20226
57080.0000   -4.27070
57120.0000   -3.79993
57160.0000   -3.00611
57200.0000   -3.73549
57240.0000   -3.27889
57280.0000   -3.21326
57320.0000   -3.48683
57360.0000   -3.57615
57400.0000   -3.45984
57440.0000   -2.74205
57480.0000   -4.13594
57520.0000   -3.38065
57560.0000   -4.06050
57600.0000   -4.48931
57640.0000   -5.11464
57680.0000   -5.09028
57720.0000   -3.99123
57760.0000   -5.07901
57800.0000   -5.08054
57840.0000   -4.44782
57880.0000   -4.71046
57920.0000   -3.80560
57960.0000   -3.89866
58000.0000   -5.12955
58040.0000   -4.11260
58080.0000   -4.56704
58120.0000   -4.38846
58160.0000   -6.01602
58200.0000   -5.07480
58240.0000   -5.26357
58280.0000   -4.91420
58320.0000   -5.64285
58360.0000   -6.32060
58400.0000   -4.87843
58440.0000   -3.72859
58480.0000   -3.95171
58520.0000   -3.80876
58560.0000   -2.66170
58600.0000   -3.18379
58640.0000   -3.38951
58680.0000   -4.25430
58720.0000   -3.95601
58760.0000   -3.43113
58800.0000   -2.83604
58840.0000   -4.19446
58880.0000   -4.04205
58920.0000   -4.89503
58960.0000   -4.86493
59000.0000   -4.49595
59040.0000   -4.90921
59080.0000   -6.15220
59120.0000   -4.99906
59160.0000   -4.26814
59200.0000   -4.78293
59240.0000   -5.60807
59280.0000   -3.61185
59320.0000   -4.25274
59360.0000   -5.28002
59400.0000   -6.04498
59440.0000   -5.27877
59480.0000   -4.45028
59520.0000   -4.82293
59560.0000   -4.47991
59600.0000   -4.63871
59640.0000   -4.74036
59680.0000   -4.51129
59720.0000   -4.40897
59760.0000   -4.59989
59800.0000   -4.62200
59840.0000   -4.46279
59880.0000   -4.08140
59920.0000   -3.84857
59960.0000   -4.16149
60000.0000   -4.78383
60040.0000   -3.70885
60080.0000   -4.42490
60120.0000   -3.77925
60160.0000   -3.90930
60200.0000   -4.04267
60240.0000   -5.48165
60280.0000   -4.15874
60320.0000   -4.15813
60360.0000   -4.53656
60400.0000   -4.41299
60440.0000   -5.10436
60480.0000   -2.85673
60520.0000   -3.11650
60560.0000   -4.63089
60600.0000   -5.21684
60640.0000   -5.84191
60680.0000   -5.40739
60720.0000   -5.15821
60760.0000   -4.40087
60800.0000   -5.21065
60840.0000   -4.88867
60880.0000   -4.35037
60920.0000   -4.28470
60960.0000   -4.97813
61000.0000   -3.67857
61040.0000   -4.37104
61080.0000   -3.60928
61120.0000   -3.07120
61160.0000   -4.53252
61200.0000   -4.59597
61240.0000   -4.18339
61280.0000   -5.01254
61320.0000   -4.07152
61360.0000   -5.42747
61400.0000   -4.42552
61440.0000   -4.85899
61480.0000   -4.45070
61520.0000   -3.87539
61560.0000   -5.80522
61600.0000   -5.56483
61640.0000   -4.95123
61680.0000   -5.26127
61720.0000   -4.19332
61760.0000   -3.08802
61800.0000   -4.79987
61840.0000   -4.98001
61880.0000   -4.39227
61920.0000   -4.23452
61960.0000   -3.90946
62000.0000   -5.01768
62040.0000   -4.16970
62080.0000   -4.16218
62120.0000   -3.08417
62160.0000   -4.12636
62200.0000   -4.25677
62240.0000   -4.93646
62280.0000   -5.35666
62320.0000   -5.19627
62360.0000   -4.99654
62400.0000   -5.52068
62440.0000   -5.51518
62480.0000   -3.86195
62520.0000   -3.62191
62560.0000   -3.99408
62600.0000   -3.88185
62640.0000   -4.16847
62680.0000   -5.02946
62720.0000   -5.07709
62760.0000   -3.69985
62800.0000   -4.03348
62840.0000   -4.47869
62880.0000   -3.40036
62920.0000   -4.25838
62960.0000   -4.98558
63000.0000   -4.79389
63040.0000   -4.72173
63080.0000   -4.95366
63120.0000   -3.51059
63160.0000   -3.77576
63200.0000   -4.14620
63240.0000   -4.68421
63280.0000   -4.27668
63320.0000   -4.60267
63360.0000   -5.15906
63400.0000   -4.05523
63440.0000   -3.54515
63480.0000   -4.77130
63520.0000   -2.97760
63560.0000   -3.30483
63600.0000   -3.25546
63640.0000   -4.64739
63680.0000   -3.73186
63720.0000   -4.37234
63760.0000   -3.99792
63800.0000   -4.78676
63840.0000   -4.39644
63880.0000   -3.63146
63920.0000   -3.58934
63960.0000   -2.82808
64000.0000   -2.83173
64040.0000   -3.51417
64080.0000   -4.57695
64120.0000   -3.15238
64160.0000   -2.93726
64200.0000   -2.86712
64240.0000   -3.15853
64280.0000   -3.04323
64320.0000   -2.63052
64360.0000   -4.28061
64400.0000   -4.86341
64440.0000   -4.86646
64480.0000   -3.74697
64520.0000   -3.64038
64560.0000   -3.14497
64600.0000   -4.03163
64640.0000   -3.66468
64680.0000   -3.11796
64720.0000   -3.58202
64760.0000   -2.81579
64800.0000   -3.23836
64840.0000   -3.09933
64880.0000   -3.45087
64920.0000   -2.78726
64960.0000   -2.97755
65000.0000   -3.31922
65040.0000   -4.21250
65080.0000   -4.34895
65120.0000   -4.52727
65160.0000   -4.21227
65200.0000   -4.77614
65240.0000   -3.59801
65280.0000   -5.36676
65320.0000   -4.61693
65360.0000   -4.69008
65400.0000   -3.51530
65440.0000   -4.12357
65480.0000   -4.49967
65520.0000   -3.73109
65560.0000   -3.28038
65600.0000   -2.97340
65640.0000   -3.76903
65680.0000   -2.79919
65720.0000   -2.05770
65760.0000   -3.80872
65800.0000   -3.51800
65840.0000   -2.98336
65880.0000   -4.35932
65920.0000   -3.41024
65960.0000   -4.93808
66000.0000   -3.52748
66040.0000   -4.42025
66080.0000   -4.41876
66120.0000   -4.90968
66160.0000   -3.43294
66200.0000   -3.44598
66240.0000   -4.38058
66280.0000   -3.99252
66320.0000   -3.87536
66360.0000   -3.28769
66400.0000   -3.34591
66440.0000   -2.92185
66480.0000   -2.52756
66520.0000   -1.98414
66560.0000   -3.08050
66600.0000   -3.58548
66640.0000   -4.32746
66680.0000   -3.10646
66720.0000   -2.97005
66760.0000   -4.29935
66800.0000   -3.11613
66840.0000   -3.07649
66880.0000   -1.99988
66920.0000   -2.25570
66960.0000   -2.49928
67000.0000   -1.88165
67040.0000   -3.41797
67080.0000   -2.31380
67120.0000   -2.54495
67160.0000   -2.60009
67200.0000   -3.36709
67240.0000   -4.10405
67280.0000   -2.20922
67320.0000   -3.31111
67360.0000   -3.51599
67400.0000   -2.46789
67440.0000   -2.39499
67480.0000   -2.60327
67520.0000   -3.11565
67560.0000   -3.10729
67600.0000   -3.15787
67640.0000   -3.22021
67680.0000   -3.33071
67720.0000   -2.84946
67760.0000   -3.12774
67800.0000   -4.85586
67840.0000   -4.46422
67880.0000   -4.61159
67920.0000   -3.66569
67960.0000   -4.72178
68000.0000   -4.76873
68040.0000   -3.30113
68080.0000   -3.18762
68120.0000   -3.44179
68160.0000   -3.82346
68200.0000   -4.18988
68240.0000   -4.06213
68280.0000   -4.03581
68320.0000   -4.60413
68360.0000   -3.54974
68400.0000   -3.67285
68440.0000   -4.27937
68480.0000   -4.70933
68520.0000   -4.21072
68560.0000   -5.00957
68600.0000   -4.34502
68640.0000   -4.42551
68680.0000   -4.15814
68720.0000   -4.28085
68760.0000   -4.22983
68800.0000   -4.39222
68840.0000   -4.52349
68880.0000   -4.74997
68920.0000   -4.35088
68960.0000   -3.91087
69000.0000   -4.61126
69040.0000   -4.19629
69080.0000   -4.24359
69120.0000   -5.08264
69160.0000   -5.22633
69200.0000   -3.37757
69240.0000   -3.93241
69280.0000   -4.82940
69320.0000   -4.18062
69360.0000   -5.43830
69400.0000   -4.69782
69440.0000   -3.07250
69480.0000   -3.41812
69520.0000   -3.87785
69560.0000   -3.96775
69600.0000   -3.95785
69640.0000   -3.72300
69680.0000   -2.85693
69720.0000   -3.54482
69760.0000   -3.12594
69800.0000   -2.99671
69840.0000   -3.20963
69880.0000   -2.97544
69920.0000   -2.83704
69960.0000   -3.29428
70000.0000   -3.21861
70040.0000   -2.75004
70080.0000   -4.21294
70120.0000   -4.76569
70160.0000   -4.32493
70200.0000   -3.25812
70240.0000   -3.37504
70280.0000   -3.23021
70320.0000   -3.78013
70360.0000   -3.18931
70400.0000   -4.45063
70440.0000   -3.43608
70480.0000   -3.75742
70520.0000   -2.27764
70560.0000   -2.21644
70600.0000   -0.99456
70640.0000   -2.61199
70680.0000   -2.88534
70720.0000   -2.59707
70760.0000   -2.88793
70800.0000   -2.67434
70840.0000   -1.80959
70880.0000   -3.69785
70920.0000   -3.83573
70960.0000   -3.04055
71000.0000   -3.19005
71040.0000   -3.58940
71080.0000   -4.09869
71120.0000   -3.80097
71160.0000   -3.60563
71200.0000   -3.86901
71240.0000   -2.57275
71280.0000   -3.42086
71320.0000   -3.98210
71360.0000   -3.80363
71400.0000   -3.02332
71440.0000   -3.00418
71480.0000   -3.75498
71520.0000   -2.94994
71560.0000   -3.73295
71600.0000   -3.69674
71640.0000   -4.09923
71680.0000   -4.02347
71720.0000   -3.77251
71760.0000   -5.16754
71800.0000   -5.11360
71840.0000   -4.03112
71880.0000   -3.92713
71920.0000   -3.13585
71960.0000   -4.59965
72000.0000   -4.32171
72040.0000   -4.81674
72080.0000   -4.88649
72120.0000   -4.51504
72160.0000   -3.70165
72200.0000   -3.30552
72240.0000   -3.16318
72280.0000   -4.92199
72320.0000   -4.48103
72360.0000   -4.33713
72400.0000   -3.81109
72440.0000   -3.37887
72480.0000   -2.75606
72520.0000   -2.17238
72560.0000   -2.45942
72600.0000   -2.98847
72640.0000   -3.59914
72680.0000   -2.42858
72720.0000   -3.87161
72760.0000   -4.09469
72800.0000   -4.94879
72840.0000   -3.70027
72880.0000   -4.42658
72920.0000   -4.56148
72960.0000   -3.75613
73000.0000   -4.79672
73040.0000   -4.58175
73080.0000   -5.11726
73120.0000   -4.97793
73160.0000   -4.13328
73200.0000   -4.54618
73240.0000   -5.74761
73280.0000   -4.95058
73320.0000   -4.03932
73360.0000   -3.77898
73400.0000   -3.96855
73440.0000   -4.26683
73480.0000   -4.24340
73520.0000   -4.29019
73560.0000   -3.51203
73600.0000   -4.18863
73640.0000   -4.40718
73680.0000   -3.32880
73720.0000   -4.10797
73760.0000   -5.02398
73800.0000   -4.65608
73840.0000   -5.50947
73880.0000   -4.71865
73920.0000   -3.85190
73960.0000   -5.51706
74000.0000   -4.85940
74040.0000   -4.73024
74080.0000   -4.85003
74120.0000   -5.27432
74160.0000   -4.40751
74200.0000   -3.99387
74240.0000   -4.78526
74280.0000   -4.65480
74320.0000   -4.70934
74360.0000   -4.18708
74400.0000   -3.66224
74440.0000   -4.04573
74480.0000   -4.17789
74520.0000   -4.48656
74560.0000   -3.93431
74600.0000   -2.59011
74640.0000   -4.07715
74680.0000   -3.43571
74720.0000   -4.09842
74760.0000   -2.80672
74800.0000   -4.58588
74840.0000   -5.60069
74880.0000   -4.52626
74920.0000   -5.70157
74960.0000   -4.05119
75000.0000   -4.92994
75040.0000   -4.70938
75080.0000   -4.69473
75120.0000   -4.62341
75160.0000   -4.75778
75200.0000   -4.19585
75240.0000   -5.74232
75280.0000   -4.68768
75320.0000   -6.13790
75360.0000   -6.33146
75400.0000   -5.89846
75440.0000   -5.07780
75480.0000   -4.66835
75520.0000   -5.35302
75560.0000   -6.06454
75600.0000   -4.70753
75640.0000   -5.44970
75680.0000   -5.45891
75720.0000   -4.73638
75760.0000   -3.75750
75800.0000   -4.56216
75840.0000   -3.74906
75880.0000   -4.72963
75920.0000   -4.18982
75960.0000   -4.08791
76000.0000   -5.14071
76040.0000   -4.94533
76080.0000   -5.39087
76120.0000   -5.69043
76160.0000   -4.49204
76200.0000   -3.62913
76240.0000   -4.72934
76280.0000   -5.06813
76320.0000   -3.88652
76360.0000   -3.75043
76400.0000   -4.48803
76440.0000   -3.47469
76480.0000   -4.03437
76520.0000   -3.76974
76560.0000   -3.46004
76600.0000   -3.81516
76640.0000   -3.69205
76680.0000   -3.23582
76720.0000   -2.86422
76760.0000   -3.66541
76800.0000   -3.35969
76840.0000   -3.94584
76880.0000   -2.87319
76920.0000   -3.53669
76960.0000   -3.08006
77000.0000   -2.95345
77040.0000   -3.08077
77080.0000   -3.54206
77120.0000   -3.91341
77160.0000   -4.80434
77200.0000   -3.25813
77240.0000   -2.93165
77280.0000   -3.10023
77320.0000   -3.43257
77360.0000   -3.12366
77400.0000   -2.91309
77440.0000   -3.61241
77480.0000   -3.84720
77520.0000   -3.56642
77560.0000   -3.33530
77600.0000   -2.89019
77640.0000   -2.96673
77680.0000   -2.99038
77720.0000   -3.41880
77760.0000   -4.30712
77800.0000   -5.06603
77840.0000   -4.84970
77880.0000   -3.73290
77920.0000   -3.93419
77960.0000   -4.24239
78000.0000   -3.27382
78040.0000   -3.35504
78080.0000   -3.02798
78120.0000   -4.00036
78160.0000   -2.34723
78200.0000   -3.72611
78240.0000   -2.95030
78280.0000   -2.48751
78320.0000   -3.33835
78360.0000   -2.67979
78400.0000   -2.98766
78440.0000   -3.99822
78480.0000   -4.03117
78520.0000   -4.42596
78560.0000   -4.85805
78600.0000   -4.01997
78640.0000   -3.45513
78680.0000   -3.68812
78720.0000   -4.49136
78760.0000   -3.94672
78800.0000   -4.50960
78840.0000   -3.84936
78880.0000   -4.30066
78920.0000   -5.13811
78960.0000   -4.17344
79000.0000   -4.57258
79040.0000   -5.92416
79080.0000   -4.85854
79120.0000   -4.29340
79160.0000   -4.57326
79200.0000   -4.65626
79240.0000   -4.59291
79280.0000   -4.53305
79320.0000   -4.28835
79360.0000   -5.05327
79400.0000   -3.85840
79440.0000   -3.75106
79480.0000   -3.85025
79520.0000   -4.95724
79560.0000   -4.45540
79600.0000   -4.07156
79640.0000   -4.40434
79680.0000   -3.20510
79720.0000   -3.44657
79760.0000   -3.78057
79800.0000   -3.91739
79840.0000   -4.07867
79880.0000   -3.90023
79920.0000   -2.89607
79960.0000   -2.64850
80000.0000   -2.70855
80040.0000   -2.19308
80080.0000   -3.86628
80120.0000   -3.07408
80160.0000   -3.75025
80200.0000   -3.49351
80240.0000   -3.64074
80280.0000   -3.20487
80320.0000   -3.70044
80360.0000   -2.22766
80400.0000   -2.29583
80440.0000   -3.83478
80480.0000   -3.81030
80520.0000   -4.69516
80560.0000   -3.31042
80600.0000   -3.73080
80640.0000   -3.80838
80680.0000   -3.99599
80720.0000   -4.17789
80760.0000   -4.48571
80800.0000   -4.16668
80840.0000   -3.57849
80880.0000   -4.53643
80920.0000   -4.42063
80960.0000   -4.15253
81000.0000   -4.35696
81040.0000   -4.21974
81080.0000   -5.12617
81120.0000   -4.98699
81160.0000   -4.15250
81200.0000   -3.38055
81240.0000   -3.49904
81280.0000   -4.00363
81320.0000   -4.34358
81360.0000   -4.05667
81400.0000   -3.92424
81440.0000   -4.06633
81480.0000   -4.04856
81520.0000   -3.04566
81560.0000   -4.21087
81600.0000   -4.94313
81640.0000   -3.95045
81680.0000   -4.35869
81720.0000   -4.63193
81760.0000   -4.75974
81800.0000   -2.95990
81840.0000   -3.64000
81880.0000   -3.43047
81920.0000   -3.56907
81960.0000   -2.24026
82000.0000   -1.76092
82040.0000   -1.72238
82080.0000   -2.25088
82120.0000   -2.04737
82160.0000   -2.59485
82200.0000   -2.84099
82240.0000   -4.66438
82280.0000   -4.49306
82320.0000   -5.67167
82360.0000   -4.94711
82400.0000   -4.42300
82440.0000   -5.52657
82480.0000   -6.05927
82520.0000   -4.67559
82560.0000   -4.84003
82600.0000   -5.19035
82640.0000   -3.50486
82680.0000   -5.15942
82720.0000   -4.19308
82760.0000   -4.45420
82800.0000   -5.16871
82840.0000   -4.83690
82880.0000   -5.90394
82920.0000   -6.42923
82960.0000   -4.98382
83000.0000   -5.36438
83040.0000   -4.91901
83080.0000   -5.97918
83120.0000   -5.47824
83160.0000   -5.11478
83200.0000   -4.25635
83240.0000   -4.71443
83280.0000   -4.62012
83320.0000   -3.25882
83360.0000   -3.50881
83400.0000   -2.75903
83440.0000   -2.47990
83480.0000   -1.38967
83520.0000   -2.34268
83560.0000   -1.67994
83600.0000   -1.57057
83640.0000   -2.27805
83680.0000   -1.61215
83720.0000   -2.08809
83760.0000   -4.26777
83800.0000   -4.33883
83840.0000   -3.94711
83880.0000   -3.95510
83920.0000   -3.48220
83960.0000   -3.16814
84000.0000   -3.66270
84040.0000   -4.13703
84080.0000   -5.32936
84120.0000   -4.80401
84160.0000   -3.98586
84200.0000   -4.62610
84240.0000   -5.32322
84280.0000   -5.29730
84320.0000   -3.34535
84360.0000   -4.03128
84400.0000   -4.70241
84440.0000   -4.51903
84480.0000   -5.25113
84520.0000   -3.36100
84560.0000   -3.38972
84600.0000   -4.43402
84640.0000   -3.02833
84680.0000   -3.21258
84720.0000   -4.53486
84760.0000   -4.23629
84800.0000   -3.97973
84840.0000   -2.73006
84880.0000   -2.91693
84920.0000   -3.75803
84960.0000   -3.86580
85000.0000   -4.05237
85040.0000   -4.17025
85080.0000   -3.85371
85120.0000   -4.30666
85160.0000   -4.20420
85200.0000   -3.39049
85240.0000   -3.76701
85280.0000   -2.68827
85320.0000   -3.47220
85360.0000   -4.23291
85400.0000   -5.04137
85440.0000   -4.27690
85480.0000   -4.84956
85520.0000   -5.30632
85560.0000   -4.85164
85600.0000   -5.03737
85640.0000   -5.79640
85680.0000   -5.70898
85720.0000   -5.11245
85760.0000   -5.49295
85800.0000   -5.94180
85840.0000   -5.62808
85880.0000   -5.59482
85920.0000   -5.24659
85960.0000   -4.65705
86000.0000   -4.71924
86040.0000   -4.11600
86080.0000   -4.48966
86120.0000   -5.09410
86160.0000   -4.88243
86200.0000   -5.06473
86240.0000   -4.88555
86280.0000   -3.84405
86320.0000   -4.22701
86360.0000   -4.17247
86400.0000   -3.78081
86440.0000   -3.48759
86480.0000   -5.21017
86520.0000   -4.88693
86560.0000   -3.83949
86600.0000   -3.41416
86640.0000   -4.15880
86680.0000   -4.20268
86720.0000   -3.45492
86760.0000   -2.85937
86800.0000   -3.74627
86840.0000   -3.14793
86880.0000   -3.38348
86920.0000   -4.08778
86960.0000   -3.51642
87000.0000   -3.02070
87040.0000   -3.59368
87080.0000   -2.89799
87120.0000   -3.03663
87160.0000   -3.02277
87200.0000   -2.04611
87240.0000   -4.23094
87280.0000   -3.40057
87320.0000   -3.76147
87360.0000   -2.94992
87400.0000   -3.79148
87440.0000   -4.63544
87480.0000   -4.59493
87520.0000   -5.11264
87560.0000   -4.41906
87600.0000   -4.46133
87640.0000   -4.80346
87680.0000   -4.13499
87720.0000   -3.87705
87760.0000   -4.70677
87800.0000   -5.33844
87840.0000   -3.76306
87880.0000   -3.33019
87920.0000   -4.35160
87960.0000   -3.58022
88000.0000   -3.94007
88040.0000   -4.08351
88080.0000   -3.75754
88120.0000   -3.12121
88160.0000   -3.19978
88200.0000   -3.23869
88240.0000   -3.31915
88280.0000   -3.45350
88320.0000   -3.11240
88360.0000   -2.51603
88400.0000   -2.40561
88440.0000   -2.52642
88480.0000   -2.93954
88520.0000   -3.75835
88560.0000   -3.19946
88600.0000   -3.16930
88640.0000   -3.80712
88680.0000   -3.01418
88720.0000   -2.23838
88760.0000   -3.05795
88800.0000   -3.47282
88840.0000   -4.03203
88880.0000   -4.44029
88920.0000   -3.88228
88960.0000   -4.58441
89000.0000   -4.08467
89040.0000   -2.59717
89080.0000   -1.96633
89120.0000   -0.97355
89160.0000   -2.04680
89200.0000   -2.77127
89240.0000   -2.54042
89280.0000   -2.57876
89320.0000   -2.53736
89360.0000   -3.95208
89400.0000   -4.37094
89440.0000   -4.16222
89480.0000   -4.56529
89520.0000   -3.95047
89560.0000   -4.29446
89600.0000   -5.43514
89640.0000   -4.35093
89680.0000   -5.21581
89720.0000   -3.91788
89760.0000   -3.79032
89800.0000   -3.37562
89840.0000   -2.95927
89880.0000   -4.63933
89920.0000   -3.88165
89960.0000   -4.63144
90000.0000   -2.73528
90040.0000   -3.38581
90080.0000   -3.41275
90120.0000   -3.71279
90160.0000   -3.24044
90200.0000   -2.63824
90240.0000   -2.67355
90280.0000   -3.46020
90320.0000   -3.38865
90360.0000   -3.01967
90400.0000   -2.51135
90440.0000   -1.55170
90480.0000   -2.53226
90520.0000   -3.32245
90560.0000   -2.04813
90600.0000   -3.17628
90640.0000   -3.72884
90680.0000   -4.21678
90720.0000   -4.44174
90760.0000   -4.10874
90800.0000   -3.92798
90840.0000   -2.88822
90880.0000   -3.23844
90920.0000   -4.33518
90960.0000   -3.30950
91000.0000   -4.66595
91040.0000   -4.24755
91080.0000   -4.70316
91120.0000   -4.89136
91160.0000   -5.09086
91200.0000   -5.00924
91240.0000   -6.63860
91280.0000   -5.93490
91320.0000   -4.40893
91360.0000   -4.76428
91400.0000   -4.11935
91440.0000   -4.28932
91480.0000   -4.40204
91520.0000   -3.87549
91560.0000   -4.05117
91600.0000   -3.90127
91640.0000   -3.39421
91680.0000   -2.97182
91720.0000   -3.34235
91760.0000   -2.91091
91800.0000   -1.08499
91840.0000   -2.66084
91880.0000   -2.88464
91920.0000   -3.53656
91960.0000   -1.72781
92000.0000   -2.13502
92040.0000   -2.41582
92080.0000   -2.87539
92120.0000   -4.26088
92160.0000   -3.43691
92200.0000   -4.10182
92240.0000   -4.10467
92280.0000   -4.20900
92320.0000   -3.15917
92360.0000   -4.30998
92400.0000   -4.47899
92440.0000   -4.31312
92480.0000   -3.66262
92520.0000   -3.10485
92560.0000   -4.28859
92600.0000   -4.37006
92640.0000   -3.81279
92680.0000   -4.53799
92720.0000   -4.68233
92760.0000   -3.22275
92800.0000   -1.51254
92840.0000   -3.99717
92880.0000   -4.12612
92920.0000   -3.17900
92960.0000   -4.40702
93000.0000   -5.28534
93040.0000   -5.23401
93080.0000   -5.26571
93120.0000   -5.59785
93160.0000   -3.96661
93200.0000   -5.32113
93240.0000   -4.85027
93280.0000   -3.49641
93320.0000   -3.58585
93360.0000   -4.38422
93400.0000   -5.73021
93440.0000   -5.47260
93480.0000   -4.64110
93520.0000   -3.37050
93560.0000   -5.51967
93600.0000   -4.49332
93640.0000   -4.20774
93680.0000   -3.59273
93720.0000   -4.01142
93760.0000   -2.60036
93800.0000   -3.97522
93840.0000   -3.68892
93880.0000   -3.88905
93920.0000   -2.52233
93960.0000   -2.35445
94000.0000   -2.67769
94040.0000   -2.45124
94080.0000   -3.67766
94120.0000   -3.39351
94160.0000   -4.53236
94200.0000   -4.15582
94240.0000   -2.98086
94280.0000   -5.82863
94320.0000   -4.53105
94360.0000   -4.59834
94400.0000   -2.49663
94440.0000   -3.94153
94480.0000   -5.02874
94520.0000   -4.05805
94560.0000   -2.91685
94600.0000   -3.20114
94640.0000   -5.10162
94680.0000   -5.20320
94720.0000   -4.18834
94760.0000   -5.87218
94800.0000   -4.69847
94840.0000   -4.13007
94880.0000   -5.04481
94920.0000   -5.52753
94960.0000   -4.30978
95000.0000   -4.02223
95040.0000   -4.53060
95080.0000   -5.58861
95120.0000   -4.42504
95160.0000   -4.70468
95200.0000   -4.58872
95240.0000   -3.80220
95280.0000   -4.05953
95320.0000   -4.27438
95360.0000   -5.00556
95400.0000   -4.69444
95440.0000   -4.82475
95480.0000   -4.31604
95520.0000   -4.09717
95560.0000   -3.55887
95600.0000   -4.43486
95640.0000   -3.05236
95680.0000   -4.41253
95720.0000   -5.11410
95760.0000   -4.39310
95800.0000   -4.44937
95840.0000   -4.31803
95880.0000   -4.78498
95920.0000   -3.46762
95960.0000   -3.62774
96000.0000   -3.89381
96040.0000   -3.98989
96080.0000   -4.01757
96120.0000   -4.11500
96160.0000   -3.51935
96200.0000   -3.70306
96240.0000   -4.13422
96280.0000   -3.63004
96320.0000   -3.49416
96360.0000   -4.89460
96400.0000   -4.52407
96440.0000   -4.38999
96480.0000   -3.80930
96520.0000   -4.34972
96560.0000   -4.05249
96600.0000   -2.88881
96640.0000   -1.77368
96680.0000   -1.94514
96720.0000   -3.25412
96760.0000   -2.45476
96800.0000   -2.27070
96840.0000   -2.55143
96880.0000   -2.29245
96920.0000   -4.46375
96960.0000   -4.65695
97000.0000   -5.33285
97040.0000   -4.05170
97080.0000   -4.79471
97120.0000   -3.18286
97160.0000   -3.37976
97200.0000   -3.36751
97240.0000   -2.32013
97280.0000   -1.98542
97320.0000   -2.52972
97360.0000   -2.32156
97400.0000   -3.47917
97440.0000   -3.93185
97480.0000   -3.23476
97520.0000   -5.26039
97560.0000   -3.03915
97600.0000   -4.34239
97640.0000   -3.35590
97680.0000   -3.98593
97720.0000   -4.06417
97760.0000   -2.67339
97800.0000   -2.36695
97840.0000   -3.99616
97880.0000   -4.21503
97920.0000   -5.80694
97960.0000   -3.66892
98000.0000   -4.16313
98040.0000   -3.76025
98080.0000   -4.05826
98120.0000   -4.21396
98160.0000   -5.10560
98200.0000   -4.70143
98240.0000   -4.34669
98280.0000   -4.81430
98320.0000   -5.00812
98360.0000   -5.97016
98400.0000   -6.07001
98440.0000   -4.69724
98480.0000   -5.91201
98520.0000   -5.18134
98560.0000   -5.08316
98600.0000   -4.14964
98640.0000   -3.55049
98680.0000   -3.11462
98720.0000   -3.57125
98760.0000   -4.61925
98800.0000   -4.48525
98840.0000   -4.56316
98880.0000   -4.13592
98920.0000   -4.46695
98960.0000   -4.52069
99000.0000   -3.99752
99040.0000   -4.75110
99080.0000   -5.57409
99120.0000   -4.05606
99160.0000   -3.93922
99200.0000   -4.01562
99240.0000   -3.38042
99280.0000   -3.26454
99320.0000   -3.44462
99360.0000   -4.21598
99400.0000   -4.81596
99440.0000   -2.75707
99480.0000   -1.51372
99520.0000   -2.27242
99560.0000   -1.60423
99600.0000   -2.28961
99640.0000   -3.12709
99680.0000   -2.43115
99720.0000   -1.38065
99760.0000   -1.97666
99800.0000   -3.10148
99840.0000   -3.55744
99880.0000   -3.41154
99920.0000   -3.29950
99960.0000   -2.12453
100000.0000   -2.82051
100040.0000   -3.22244
100080.0000   -2.64459
100120.0000   -4.29571
100160.0000   -2.80221
100200.0000   -3.23744
100240.0000   -4.15023
100280.0000   -4.00432
100320.0000   -3.16578
100360.0000   -4.05962
100400.0000   -3.23601
100440.0000   -4.45658
100480.0000   -4.23179
100520.0000   -4.46940
100560.0000   -3.73778
100600.0000   -3.42862
100640.0000   -2.77121
100680.0000   -2.23590
100720.0000   -3.54336
100760.0000   -1.61286
100800.0000   -2.47895
100840.0000   -1.84514
100880.0000   -2.85707
100920.0000   -2.42063
100960.0000   -2.80384
101000.0000   -3.29562
101040.0000   -4.43005
101080.0000   -4.30882
101120.0000   -3.33731
101160.0000   -3.95774
101200.0000   -3.85063
101240.0000   -4.08346
101280.0000   -3.72256
101320.0000   -2.56645
101360.0000   -3.15732
101400.0000   -4.07600
101440.0000   -4.33182
101480.0000   -3.98392
101520.0000   -3.56915
101560.0000   -3.20161
101600.0000   -2.65945
101640.0000   -3.59808
101680.0000   -3.44281
101720.0000   -3.64345
101760.0000   -2.36658
101800.0000   -3.18592
101840.0000   -2.54053
101880.0000   -4.10280
101920.0000   -3.88993
101960.0000   -3.29456
102000.0000   -2.72940
102040.0000   -1.75629
102080.0000   -2.33486
102120.0000   -2.28699
102160.0000   -1.59445
102200.0000   -1.11066
102240.0000   -1.65740
102280.0000   -0.09881
102320.0000   -2.00212
102360.0000   -1.33525
102400.0000   -0.69760
102440.0000   -1.96555
102480.0000   -1.23119
102520.0000   -2.00708
102560.0000   -0.97609
102600.0000   -0.68586
102640.0000   -1.35076
102680.0000   -1.33067
102720.0000   -3.24992
102760.0000   -2.46966
102800.0000   -2.56630
102840.0000   -4.42536
102880.0000   -3.71007
102920.0000   -2.97290
102960.0000   -2.90075
103000.0000   -2.20766
103040.0000   -2.09185
103080.0000   -3.56757
103120.0000   -3.44571
103160.0000   -3.25174
103200.0000   -3.40683
103240.0000   -3.56556
103280.0000   -3.28686
103320.0000   -3.19997
103360.0000   -3.27764
103400.0000   -3.82228
103440.0000   -3.91240
103480.0000   -4.44400
103520.0000   -2.79405
103560.0000   -2.68802
103600.0000   -2.56121
103640.0000   -2.94403
103680.0000   -3.28858
103720.0000   -2.94092
103760.0000   -2.83971
103800.0000   -2.84467
103840.0000   -2.15838
103880.0000   -2.09752
103920.0000   -3.13337
103960.0000   -3.06750
104000.0000   -3.05363
104040.0000   -2.89834
104080.0000   -2.24766
104120.0000   -2.84866
104160.0000   -3.02016
104200.0000   -3.20582
104240.0000   -2.24504
104280.0000   -2.23761
104320.0000   -2.26362
104360.0000   -2.06739
104400.0000   -2.92656
104440.0000   -2.15214
104480.0000   -1.68733
104520.0000   -2.04922
104560.0000   -2.23520
104600.0000   -2.29958
104640.0000   -2.55751
104680.0000   -1.32389
104720.0000   -2.46512
104760.0000   -3.14581
104800.0000   -3.07172
104840.0000   -3.17866
104880.0000   -3.00279
104920.0000   -2.07850
104960.0000   -2.32143
105000.0000   -1.10725
105040.0000   -2.03510
105080.0000   -2.37623
105120.0000   -2.59290
105160.0000   -2.58987
105200.0000   -2.03505
105240.0000   -1.37587
105280.0000   -0.66193
105320.0000   -1.42462
105360.0000   -2.37012
105400.0000   -1.87730
105440.0000   -2.21402
105480.0000   -2.20084
105520.0000   -1.70579
105560.0000   -2.58471
105600.0000   -2.62566
105640.0000   -2.89663
105680.0000   -2.02418
105720.0000   -2.07109
105760.0000   -2.91486
105800.0000   -2.00077
105840.0000   -2.39657
105880.0000   -2.13822
105920.0000   -2.56904
105960.0000   -1.56433
106000.0000   -1.96784
106040.0000   -4.68972
106080.0000   -2.84344
106120.0000   -2.16385
106160.0000   -1.80276
106200.0000   -2.90469
106240.0000   -1.65400
106280.0000   -3.63296
106320.0000   -2.17510
106360.0000   -2.21537
106400.0000   -3.05761
106440.0000   -1.74408
106480.0000   -2.20588
106520.0000   -2.26942
106560.0000   -2.36109
106600.0000   -2.45243
106640.0000   -2.99857
106680.0000   -2.44622
106720.0000   -2.87086
106760.0000   -2.60428
106800.0000   -2.98569
106840.0000   -2.65564
106880.0000   -2.80524
106920.0000   -2.36621
106960.0000   -2.39669
107000.0000   -2.95450
107040.0000   -3.54397
107080.0000   -3.29175
107120.0000   -2.83112
107160.0000   -1.53768
107200.0000   -1.69707
107240.0000   -1.56624
107280.0000   -1.70253
107320.0000   -1.94426
107360.0000   -1.09128
107400.0000   -3.14061
107440.0000   -1.49982
107480.0000   -2.06851
107520.0000   -1.22693
107560.0000   -1.04643
107600.0000   -1.32554
107640.0000   -2.45882
107680.0000   -1.03347
107720.0000   -1.04997
107760.0000   -0.96742
107800.0000   -1.09990
107840.0000   -0.60228
107880.0000   -1.44380
107920.0000   -1.53348
107960.0000   -2.38397
108000.0000   -2.33514
108040.0000   -2.97362
108080.0000   -1.52972
108120.0000   -1.72417
108160.0000   -0.53569
108200.0000   -0.90996
108240.0000   -1.77218
108280.0000   -0.54103
108320.0000   -0.43116
108360.0000   -0.95756
108400.0000   -2.07396
108440.0000   -1.30970
108480.0000   -1.82560
108520.0000   -0.92695
108560.0000   -1.52489
108600.0000   -2.45365
108640.0000   -2.56448
108680.0000   -2.64803
108720.0000   -2.15327
108760.0000   -2.09139
108800.0000   -2.13916
108840.0000   -1.02900
108880.0000   -1.41735
108920.0000   -1.48249
108960.0000   -2.52216
109000.0000   -1.97819
109040.0000   -1.46480
109080.0000   -1.40765
109120.0000   -3.07654
109160.0000   -1.88164
109200.0000   -2.06508
109240.0000   -1.42683
109280.0000   -2.05577
109320.0000   -0.98980
109360.0000   -1.10775
109400.0000   -2.00778
109440.0000   -2.24426
109480.0000   -2.56099
109520.0000   -2.71254
109560.0000   -2.30257
109600.0000   -3.61551
109640.0000   -1.74469
109680.0000   -2.28085
109720.0000   -2.46996
109760.0000   -2.33018
109800.0000   -1.86299
109840.0000   -2.10120
109880.0000   -2.66387
109920.0000   -1.99002
109960.0000   -2.57220
110000.0000   -1.87954
110040.0000   -2.50571
110080.0000   -1.44107
110120.0000   -1.68582
110160.0000   -1.52218
110200.0000   -0.67317
110240.0000   -0.54698
110280.0000   -1.72035
110320.0000   -1.64304
110360.0000   -2.67040
110400.0000   -2.42380
110440.0000   -0.68581
110480.0000   -0.88064
110520.0000   -1.12901
110560.0000   -0.21642
110600.0000   -0.86057
110640.0000   -0.47594
110680.0000   -1.62107
110720.0000   -0.68220
110760.0000   -0.70448
110800.0000   -0.92737
110840.0000   -0.79080
110880.0000   -1.43630
110920.0000   -2.21080
110960.0000   -1.09844
111000.0000   -1.41244
111040.0000   -0.75305
111080.0000   -0.81788
111120.0000   -1.03817
111160.0000    0.14250
111200.0000   -1.36570
111240.0000   -0.57333
111280.0000   -0.05337
111320.0000    0.56482
111360.0000   -0.11677
111400.0000    0.59348
111440.0000   -0.09444
111480.0000   -0.79440
111520.0000   -1.08212
111560.0000   -0.41442
111600.0000   -0.83642
111640.0000   -0.53046
111680.0000    0.40028
111720.0000   -1.08585
111760.0000    0.93841
111800.0000   -0.43243
111840.0000   -0.66888
111880.0000    0.59730
111920.0000   -0.14637
111960.0000   -1.07240
112000.0000   -0.73166
112040.0000   -1.15878
112080.0000   -0.70475
112120.0000   -0.60900
112160.0000   -1.20317
112200.0000   -2.05963
112240.0000   -1.91286
112280.0000   -2.56011
112320.0000   -2.89290
112360.0000   -2.00006
112400.0000   -1.07603
112440.0000   -0.58533
112480.0000   -1.92627
112520.0000   -2.17971
112560.0000   -0.74815
112600.0000   -0.93384
112640.0000   -2.05741
112680.0000   -1.06098
112720.0000   -1.18076
112760.0000   -1.58006
112800.0000   -1.12914
112840.0000   -0.69550
112880.0000   -0.78020
112920.0000   -1.57349
112960.0000   -1.65803
113000.0000   -0.23685
113040.0000   -1.59297
113080.0000   -1.35466
113120.0000   -1.90744
113160.0000   -1.33382
113200.0000    0.04853
113240.0000   -0.54292
113280.0000   -1.09877
113320.0000   -0.72486
113360.0000   -0.42272
113400.0000   -1.33669
113440.0000   -1.48272
113480.0000   -1.03605
113520.0000   -1.29415
113560.0000   -2.61530
113600.0000   -1.75486
113640.0000   -0.57574
113680.0000   -1.11410
113720.0000   -1.22725
113760.0000   -1.19834
113800.0000   -1.96510
113840.0000   -1.84340
113880.0000   -1.13903
113920.0000   -2.54877
113960.0000   -1.81204
114000.0000   -1.22467
114040.0000   -1.70534
114080.0000   -1.47182
114120.0000   -2.21572
114160.0000   -2.72518
114200.0000   -1.38341
114240.0000   -2.10535
114280.0000   -3.09430
114320.0000   -1.70240
114360.0000   -2.61293
114400.0000   -3.72674
114440.0000   -3.42880
114480.0000   -3.32466
114520.0000   -3.64106
114560.0000   -1.99977
114600.0000   -1.74771
114640.0000   -2.03347
114680.0000   -2.53256
114720.0000   -2.18136
114760.0000   -1.38962
114800.0000   -1.28970
114840.0000   -1.77994
114880.0000   -1.50226
114920.0000   -2.69906
114960.0000   -2.23700
115000.0000   -3.85547
115040.0000   -2.79692
115080.0000   -3.02237
115120.0000   -2.68448
115160.0000   -3.60977
115200.0000   -2.98857
115240.0000   -3.27704
115280.0000   -3.47692
115320.0000   -3.71644
115360.0000   -4.15228
115400.0000   -4.15842
115440.0000   -4.19670
115480.0000   -3.69056
115520.0000   -3.55410
115560.0000   -3.64230
115600.0000   -2.68610
115640.0000   -3.38170
115680.0000   -3.98439
115720.0000   -2.57476
115760.0000   -3.11283
115800.0000   -1.95916
115840.0000   -2.46758
115880.0000   -2.86892
115920.0000   -3.21011
115960.0000   -2.37486
116000.0000   -2.36283
116040.0000   -2.00295
116080.0000   -2.87955
116120.0000   -3.18812
116160.0000   -2.24583
116200.0000   -1.32522
116240.0000   -1.37431
116280.0000   -1.96292
116320.0000   -2.37997
116360.0000   -2.54235
116400.0000   -2.07620
116440.0000   -2.61127
116480.0000   -2.54742
116520.0000   -2.10661
116560.0000   -2.27751
116600.0000   -1.85567
116640.0000   -2.49250
116680.0000   -1.90249
116720.0000   -3.03229
116760.0000   -3.48741
116800.0000   -3.56830
116840.0000   -1.62518
116880.0000   -1.91595
116920.0000   -1.42295
116960.0000   -1.04954
117000.0000   -1.71369
117040.0000   -1.47872
117080.0000   -1.70099
117120.0000   -1.89861
117160.0000   -1.14029
117200.0000   -0.65092
117240.0000   -0.64060
117280.0000   -1.47875
117320.0000   -0.33933
117360.0000   -0.95641
117400.0000   -1.22077
117440.0000   -1.48111
117480.0000    0.17615
117520.0000   -1.03828
117560.0000   -2.86739
117600.0000   -2.20967
117640.0000   -2.02009
117680.0000   -2.69762
117720.0000   -3.96621
117760.0000   -1.97737
117800.0000   -0.44135
117840.0000   -2.33300
117880.0000   -1.39325
117920.0000   -1.63664
117960.0000   -2.11007
118000.0000   -1.86651
118040.0000   -1.40341
118080.0000   -2.47489
118120.0000   -2.65451
118160.0000   -2.28893
118200.0000   -2.13795
118240.0000   -1.50256
118280.0000   -2.79952
118320.0000   -2.90467
118360.0000   -2.47945
118400.0000   -2.44580
118440.0000   -3.09376
118480.0000   -1.78616
118520.0000   -2.26800
118560.0000   -2.26491
118600.0000   -1.08020
118640.0000   -2.43902
118680.0000   -1.09574
118720.0000   -1.20902
118760.0000   -1.21579
118800.0000   -1.29662
118840.0000   -1.36186
118880.0000   -1.76984
118920.0000   -2.21125
118960.0000   -1.83339
119000.0000   -0.34820
119040.0000   -0.72796
119080.0000   -1.01033
119120.0000   -0.68991
119160.0000   -1.94943
119200.0000   -1.25566
119240.0000   -0.39728
119280.0000   -0.64132
119320.0000   -0.29461
119360.0000   -0.20000
119400.0000   -0.32273
119440.0000   -0.16827
119480.0000    0.15488
119520.0000   -1.64206
119560.0000   -1.49168
119600.0000   -1.35631
119640.0000   -0.91939
119680.0000   -1.25730
119720.0000   -1.21890
119760.0000   -1.10436
119800.0000   -1.06038
119840.0000   -1.06758
119880.0000   -0.31956
119920.0000   -1.13100
119960.0000   -1.18171
120000.0000   -0.35944
120040.0000   -0.65216
120080.0000   -0.40740
120120.0000    0.17255
120160.0000    0.18665
120200.0000    1.24656
120240.0000    1.09206
120280.0000    0.07381
120320.0000   -0.33563
120360.0000   -0.89846
120400.0000   -0.60390
120440.0000   -0.62666
120480.0000   -0.28333
120520.0000   -0.27636
120560.0000   -0.16634
120600.0000    0.83632
120640.0000    0.43987
120680.0000    0.80345
120720.0000    1.50687
120760.0000    1.40581
120800.0000    1.03684
120840.0000    1.39982
120880.0000    1.28547
120920.0000    2.19781
120960.0000    1.51162
121000.0000    0.35146
121040.0000    0.39415
121080.0000    0.06482
121120.0000    0.97706
121160.0000    1.43622
121200.0000    1.00990
121240.0000    1.91449
121280.0000    2.01640
121320.0000    2.44438
121360.0000    1.32265
121400.0000    1.26520
121440.0000    2.12035
121480.0000    2.43261
121520.0000    1.83433
121560.0000    2.21880
121600.0000    2.60603
121640.0000    3.33744
121680.0000    3.11544
121720.0000    2.63710
121760.0000    2.09369
121800.0000    1.09790
121840.0000    1.38054
121880.0000    2.20428
121920.0000    1.73775
121960.0000    1.03309
122000.0000    1.81765
122040.0000    1.20613
122080.0000    2.57445
122120.0000    2.92688
122160.0000    2.46296
122200.0000    0.97564
122240.0000    2.32647
122280.0000    2.64354
122320.0000    2.22131
122360.0000    1.80817
122400.0000    1.18143
122440.0000    1.86526
122480.0000    2.52466
122520.0000    2.74595
122560.0000    2.03972
122600.0000    2.05094
122640.0000    3.18136
122680.0000    2.31401
122720.0000    3.17234
122760.0000    2.68666
122800.0000    3.06251
122840.0000    2.63990
122880.0000    3.41501
122920.0000    3.12483
122960.0000    3.57128
123000.0000    3.28069
123040.0000    3.45660
123080.0000    2.53885
123120.0000    3.47988
123160.0000    2.93746
123200.0000    2.87038
123240.0000    3.10538
123280.0000    4.09201
123320.0000    3.06541
123360.0000    3.35604
123400.0000    2.96810
123440.0000    2.23808
123480.0000    2.68321
123520.0000    3.48256
123560.0000    3.50971
123600.0000    3.72887
123640.0000    2.15367
123680.0000    2.45649
123720.0000    2.94454
123760.0000    4.06897
123800.0000    4.09540
123840.0000    3.78031
123880.0000    1.98801
123920.0000    2.68999
123960.0000    2.42283
124000.0000    2.36649
124040.0000    3.22137
124080.0000    3.09887
124120.0000    3.46405
124160.0000    3.55874
124200.0000    1.77202
124240.0000    1.91233
124280.0000    0.71590
124320.0000    1.31176
124360.0000    1.69600
124400.0000    2.83728
124440.0000    3.41497
124480.0000    3.31352
124520.0000    1.64167
124560.0000    2.42690
124600.0000    1.99067
124640.0000    2.12421
124680.0000    2.17807
124720.0000    1.77082
124760.0000    1.45110
124800.0000    2.08845
124840.0000    0.52787
124880.0000    0.80483
124920.0000    1.96341
124960.0000    1.98513
125000.0000    2.26794
125040.0000    2.56593
125080.0000    1.14446
125120.0000    2.05577
125160.0000    3.57097
125200.0000    3.29624
125240.0000    2.65754
125280.0000    2.32690
125320.0000    3.46767
125360.0000    3.45070
125400.0000    2.52583
125440.0000    3.73149
125480.0000    3.13628
125520.0000    2.93301
125560.0000    3.11857
125600.0000    2.81620
125640.0000    2.03699
125680.0000    1.40292
125720.0000    0.86563
125760.0000    0.22586
125800.0000    0.24793
125840.0000    1.05511
125880.0000    1.06384
125920.0000    1.13554
125960.0000    0.68286
126000.0000    0.14225
126040.0000    1.04993
126080.0000    0.99715
126120.0000    0.65352
126160.0000    1.42095
126200.0000    1.31093
126240.0000    1.75334
126280.0000    2.40165
126320.0000    2.03171
126360.0000    1.35186
126400.0000    1.38416
126440.0000    2.06956
126480.0000    1.46568
126520.0000    0.75872
126560.0000    1.39994
126600.0000    0.93572
126640.0000    0.12338
126680.0000    1.15136
126720.0000    1.09625
126760.0000    1.11549
126800.0000    1.07243
126840.0000    1.55362
126880.0000    2.89431
126920.0000    1.98633
126960.0000    1.22046
127000.0000    1.40442
127040.0000    2.15050
127080.0000    0.58802
127120.0000    2.11488
127160.0000    1.18870
127200.0000    0.01465
127240.0000    1.15753
127280.0000    1.42419
127320.0000    1.84882
127360.0000    1.96343
127400.0000    1.94229
127440.0000    2.51880
127480.0000    2.27649
127520.0000    2.46593
127560.0000    1.40352
127600.0000    0.79908
127640.0000    1.99202
127680.0000    2.40152
127720.0000    1.84740
127760.0000    2.52015
127800.0000    1.66318
127840.0000    0.96661
127880.0000    2.04390
127920.0000    1.50121
127960.0000    2.47459
128000.0000    1.58838
128040.0000    1.59592
128080.0000    1.03470
128120.0000    2.03851
128160.0000    2.62331
128200.0000    1.11360
128240.0000    0.69533
128280.0000    0.84060
128320.0000    1.45494
128360.0000    2.77590
128400.0000    2.14319
128440.0000    0.86558
128480.0000    0.81069
128520.0000    0.47839
128560.0000    1.27811
128600.0000    0.71993
128640.0000    1.26804
128680.0000    1.49608
128720.0000    0.88540
128760.0000    1.95290
128800.0000    1.87546
128840.0000    0.89152
128880.0000    1.29512
128920.0000    1.13872
128960.0000    1.06396
129000.0000    1.04579
129040.0000    1.37731
129080.0000    1.24473
129120.0000    1.14537
129160.0000   -0.34840
129200.0000    0.02747
129240.0000   -0.24028
129280.0000   -0.46009
129320.0000    0.82650
129360.0000   -0.76516
129400.0000    0.12104
129440.0000   -0.47263
129480.0000    0.90935
129520.0000   -0.22355
129560.0000    0.20306
129600.0000   -0.51655
129640.0000   -0.72279
129680.0000   -0.88536
129720.0000    0.31923
129760.0000   -0.67769
129800.0000    0.02983
129840.0000   -0.93654
129880.0000   -0.73241
129920.0000   -0.43994
129960.0000   -0.18350
130000.0000    0.12810
130040.0000    0.75493
130080.0000    0.82417
130120.0000    1.40206
130160.0000    0.56524
130200.0000   -0.43182
130240.0000    0.13931
130280.0000    0.04131
130320.0000    1.21157
130360.0000    1.02652
130400.0000    0.78180
130440.0000    1.44716
130480.0000    1.06684
130520.0000    0.78385
130560.0000    1.01292
130600.0000    1.94207
130640.0000    1.23263
130680.0000    0.38010
130720.0000    0.38144
130760.0000   -0.79727
130800.0000    0.00878
130840.0000    0.45767
130880.0000    0.86072
130920.0000    1.14361
130960.0000    1.62633
131000.0000    3.23409
131040.0000    4.46667
131080.0000    3.44405
131120.0000    2.87673
131160.0000    3.44307
131200.0000    3.59064
131240.0000    4.78558
131280.0000    3.61790
131320.0000    2.31033
131360.0000    3.01476
131400.0000    1.25026
131440.0000    1.47534
131480.0000    2.30218
131520.0000    1.85616
131560.0000    1.25284
131600.0000    1.87858
131640.0000    0.77552
131680.0000   -0.03938
131720.0000    0.05890
131760.0000    1.46287
131800.0000    1.80144
131840.0000    2.27952
131880.0000    2.18063
131920.0000    2.16433
131960.0000    1.58287
132000.0000    0.95805
132040.0000    1.28940
132080.0000    1.78092
132120.0000    0.97050
132160.0000    1.02695
132200.0000   -0.84358
132240.0000    0.90879
132280.0000    0.49332
132320.0000    0.52804
132360.0000    0.47995
132400.0000    1.33564
132440.0000    0.00132
132480.0000    0.80839
132520.0000    1.62412
132560.0000    1.04952
132600.0000    0.72205
132640.0000    0.89875
132680.0000    0.94611
132720.0000    2.17795
132760.0000    1.92069
132800.0000    2.09056
132840.0000    1.16735
132880.0000    0.84390
132920.0000    1.27863
132960.0000    0.76091
133000.0000    0.21256
133040.0000    0.49624
133080.0000    1.80557
133120.0000   -0.33239
133160.0000    0.47342
133200.0000    0.75698
133240.0000    1.67995
133280.0000    1.31414
133320.0000    1.64782
133360.0000    1.26750
133400.0000    0.20936
133440.0000    1.65093
133480.0000    0.91565
133520.0000    1.00691
133560.0000    0.29780
133600.0000    1.07945
133640.0000    1.25973
133680.0000    2.28364
133720.0000    2.02985
133760.0000    1.87551
133800.0000    1.62893
133840.0000    0.75865
133880.0000    1.63560
133920.0000    1.27805
133960.0000    1.98347
134000.0000    1.92107
134040.0000    1.63641
134080.0000    2.21510
134120.0000    2.18322
134160.0000    1.38229
134200.0000    1.36262
134240.0000    0.73751
134280.0000    0.38484
134320.0000   -0.39007
134360.0000    2.45082
134400.0000    2.57971
134440.0000    2.03030
134480.0000    2.11084
134520.0000    2.24780
134560.0000    1.10848
134600.0000    2.80816
134640.0000    1.75096
134680.0000    0.61404
134720.0000    1.25339
134760.0000    1.02907
134800.0000   -0.07762
134840.0000    1.18271
134880.0000    2.06286
134920.0000    1.30376
134960.0000    0.49926
135000.0000    0.84938
135040.0000    2.14527
135080.0000    1.43210
135120.0000    1.59721
135160.0000    1.44978
135200.0000    0.38343
135240.0000    1.77073
135280.0000    1.68055
135320.0000    1.99855
135360.0000    1.69273
135400.0000    0.47017
135440.0000    0.01889
135480.0000    1.30907
135520.0000    0.43912
135560.0000    0.07814
135600.0000    1.43386
135640.0000    1.01930
135680.0000    0.87971
135720.0000    1.63530
135760.0000    2.02758
135800.0000    1.10709
135840.0000    0.87520
135880.0000    0.85437
135920.0000    1.81700
135960.0000    1.06957
136000.0000   -0.37810
136040.0000    0.81771
136080.0000    0.64392
136120.0000    1.01109
136160.0000   -0.25876
136200.0000    1.07903
136240.0000    1.87444
136280.0000    2.01767
136320.0000    2.13274
136360.0000    1.38562
136400.0000    3.29564
136440.0000    2.03432
136480.0000    1.68934
136520.0000    0.84643
136560.0000    3.07009
136600.0000    0.82160
136640.0000    1.10339
136680.0000    2.20624
136720.0000    2.78470
136760.0000    4.04676
136800.0000    1.83601
136840.0000    2.89549
136880.0000    1.53181
136920.0000    1.34729
136960.0000    1.20881
137000.0000    1.70284
137040.0000    2.10482
137080.0000    1.72796
137120.0000    2.48121
137160.0000    1.48613
137200.0000    0.98999
137240.0000    0.55767
137280.0000    1.77805
137320.0000    1.67659
137360.0000    1.55012
137400.0000    2.31841
137440.0000    1.18747
137480.0000    0.42122
137520.0000    1.34460
137560.0000    0.86842
137600.0000    0.98426
137640.0000    1.98657
137680.0000    1.77686
137720.0000    1.50200
137760.0000    1.13373
137800.0000    0.44283
137840.0000   -0.16031
137880.0000    1.72669
137920.0000    1.84043
137960.0000    2.20224
138000.0000    2.74546
138040.0000    1.66582
138080.0000    1.90808
138120.0000    1.43630
138160.0000    1.90571
138200.0000    2.03408
138240.0000    0.93972
138280.0000    1.09245
138320.0000    0.21052
138360.0000    0.69032
138400.0000    1.50250
138440.0000    1.83390
138480.0000    2.11617
138520.0000    2.49292
138560.0000    1.89296
138600.0000    2.35680
138640.0000    1.66380
138680.0000    1.04514
138720.0000    0.54320
138760.0000    1.36144
138800.0000    0.18575
138840.0000    0.70526
138880.0000    0.48687
138920.0000    0.77209
138960.0000    2.19118
139000.0000    3.00234
139040.0000    1.82582
139080.0000    1.97543
139120.0000    2.99026
139160.0000    2.53682
139200.0000    3.81594
139240.0000    3.01002
139280.0000    3.64675
139320.0000    2.96706
139360.0000    2.55628
139400.0000    3.66337
139440.0000    2.73264
139480.0000    3.47288
139520.0000    2.38527
139560.0000    2.84123
139600.0000    3.56099
139640.0000    3.75839
139680.0000    3.49867
139720.0000    3.95464
139760.0000    4.39906
139800.0000    5.08962
139840.0000    3.36133
139880.0000    2.27465
139920.0000    2.78870
139960.0000    3.35905
140000.0000    3.96388
140040.0000    3.79219
140080.0000    5.73619
140120.0000    4.63139
140160.0000    4.31374
140200.0000    3.89226
140240.0000    3.30313
140280.0000    4.13416
140320.0000    3.27313
140360.0000    4.43612
140400.0000    3.03931
140440.0000    2.83310
140480.0000    2.97527
140520.0000    2.31741
140560.0000    1.33769
140600.0000    3.31387
140640.0000    2.48367
140680.0000    1.72378
140720.0000    2.92860
140760.0000    2.14205
140800.0000    2.47120
140840.0000    2.74618
140880.0000    2.85619
140920.0000    2.16473
140960.0000    1.68233
141000.0000    2.22348
141040.0000    1.27085
141080.0000    0.85815
141120.0000    1.78738
141160.0000    1.60387
141200.0000    1.65222
141240.0000    2.68524
141280.0000    1.29375
141320.0000    1.90903
141360.0000    2.14874
141400.0000    0.81826
141440.0000    1.63150
141480.0000    0.94805
141520.0000    1.00899
141560.0000    1.60384
141600.0000    1.18557
141640.0000    0.65529
141680.0000    2.02706
141720.0000    2.81430
141760.0000    1.82152
141800.0000    1.81527
141840.0000    2.17863
141880.0000    2.55280
141920.0000    1.67113
141960.0000    0.55306
142000.0000    0.31224
142040.0000    1.63361
142080.0000   -0.11857
142120.0000    0.36428
142160.0000    0.99832
142200.0000    1.60464
142240.0000    2.19554
142280.0000    1.80279
142320.0000    2.08251
142360.0000    1.56099
142400.0000   -0.20893
142440.0000   -0.38941
142480.0000    0.42346
142520.0000    1.15631
142560.0000    1.37677
142600.0000    1.44602
142640.0000    1.62705
142680.0000    1.24603
142720.0000    1.47720
142760.0000    0.36573
142800.0000    0.75411
142840.0000    1.29914
142880.0000    1.70644
142920.0000    2.80707
142960.0000    1.76304
143000.0000    0.78730
143040.0000    1.33228
143080.0000    1.74051
143120.0000    1.57719
143160.0000    0.71392
143200.0000    0.85814
143240.0000    0.91539
143280.0000    1.63030
143320.0000    0.77499
143360.0000    1.02290
143400.0000    0.11699
143440.0000    0.44858
143480.0000    1.68789
143520.0000    1.36532
143560.0000    2.74320
143600.0000    1.48813
143640.0000    2.14049
143680.0000    0.31867
143720.0000    0.70072
143760.0000    0.34485
143800.0000    0.76940
143840.0000    2.00570
143880.0000    0.75512
143920.0000    1.66513
143960.0000    1.47843
144000.0000    1.14367
144040.0000    1.48634
144080.0000    1.75197
144120.0000    1.60161
144160.0000    1.34224
144200.0000    1.95313
144240.0000    1.86676
144280.0000    1.75809
144320.0000    2.70090
144360.0000    2.67345
144400.0000    2.48483
144440.0000    3.02206
144480.0000    2.83893
144520.0000    2.32107
144560.0000    3.52246
144600.0000    3.55007
144640.0000    3.86891
144680.0000    2.34758
144720.0000    2.47136
144760.0000    2.74405
144800.0000    4.05342
144840.0000    3.17765
144880.0000    2.78230
144920.0000    3.24499
144960.0000    2.86365
145000.0000    2.83914
145040.0000    4.07864
145080.0000    2.44362
145120.0000    2.07900
145160.0000    1.48940
145200.0000    1.77976
145240.0000    1.47326
145280.0000    1.71087
145320.0000    2.53255
145360.0000    2.75492
145400.0000    3.04144
145440.0000    2.65640
145480.0000    2.43638
145520.0000    3.50961
145560.0000    3.13992
145600.0000    3.81095
145640.0000    3.13810
145680.0000    3.21396
145720.0000    1.58193
145760.0000    2.24597
145800.0000    3.54509
145840.0000    2.63294
145880.0000    1.92879
145920.0000    2.30019
145960.0000    2.58848
146000.0000    2.24375
146040.0000    3.52945
146080.0000    2.77248
146120.0000    2.27918
146160.0000    1.89150
146200.0000    2.94633
146240.0000    3.14142
146280.0000    3.23360
146320.0000    2.76587
146360.0000    3.27837
146400.0000    2.76386
146440.0000    3.21059
146480.0000    2.95253
146520.0000    3.50722
146560.0000    4.61406
146600.0000    4.06962
146640.0000    3.86172
146680.0000    3.44332
146720.0000    3.82783
146760.0000    3.82749
146800.0000    4.51245
146840.0000    3.16029
146880.0000    3.54878
146920.0000    2.51304
146960.0000    3.69967
147000.0000    3.55163
147040.0000    2.89350
147080.0000    2.92001
147120.0000    2.45724
147160.0000    2.44560
147200.0000    1.99098
147240.0000    2.31431
147280.0000    3.66794
147320.0000    3.59100
147360.0000    2.99987
147400.0000    2.78986
147440.0000    2.39221
147480.0000    1.65026
147520.0000    3.40713
147560.0000    3.13963
147600.0000    2.79324
147640.0000    1.70558
147680.0000    2.84994
147720.0000    1.16854
147760.0000    1.35954
147800.0000    2.23049
147840.0000    3.58285
147880.0000    4.30438
147920.0000    3.04991
147960.0000    2.40921
148000.0000    1.75331
148040.0000    1.39533
148080.0000    1.68535
148120.0000    2.34364
148160.0000    2.09243
148200.0000    1.11994
148240.0000    0.61068
148280.0000    0.97727
148320.0000    0.99922
148360.0000    0.91465
148400.0000    1.25031
148440.0000    1.65211
148480.0000    1.50566
148520.0000    0.76773
148560.0000    0.52995
148600.0000    0.51329
148640.0000    1.33854
148680.0000    0.34688
148720.0000    0.44416
148760.0000    0.91313
148800.0000    0.62390
148840.0000    0.59320
148880.0000    1.87221
148920.0000    1.88445
148960.0000    1.54881
149000.0000    2.29867
149040.0000    1.27781
149080.0000    1.64009
149120.0000    0.10238
149160.0000   -0.18354
149200.0000    0.30792
149240.0000    0.35863
149280.0000    0.04172
149320.0000    0.43288
149360.0000    0.85009
149400.0000    2.25384
149440.0000    0.30259
149480.0000    1.15792
149520.0000    1.41314
149560.0000    1.52067
149600.0000    0.67472
149640.0000    1.43474
149680.0000    1.42631
149720.0000    1.09656
149760.0000    0.34270
149800.0000    0.59913
149840.0000   -0.28421
149880.0000    1.18256
149920.0000   -0.20651
149960.0000   -0.49683
150000.0000   -0.19860
150040.0000    0.78046
150080.0000    0.74354
150120.0000    1.06576
150160.0000    1.53651
150200.0000    0.54651
150240.0000   -0.74666
150280.0000   -0.53655
150320.0000   -0.47404
150360.0000    1.05272
150400.0000    1.45592
150440.0000    0.58284
150480.0000   -0.25575
150520.0000   -0.12780
150560.0000    0.68922
150600.0000    0.86039
150640.0000    0.94343
150680.0000    1.60147
150720.0000    1.29399
150760.0000    0.42859
150800.0000   -0.54773
150840.0000    0.41758
150880.0000    0.78510
150920.0000    1.33938
150960.0000    1.15832
151000.0000    0.07459
151040.0000    1.20624
151080.0000    0.64104
151120.0000   -0.30730
151160.0000    0.58417
151200.0000    0.51724
151240.0000    0.42536
151280.0000    0.58455
151320.0000    1.33647
151360.0000    0.52035
151400.0000    0.93627
151440.0000    0.08978
151480.0000   -0.90230
151520.0000   -0.83791
151560.0000    0.32643
151600.0000    0.45933
151640.0000   -0.59189
151680.0000    0.67484
151720.0000    0.56527
151760.0000    0.67623
151800.0000    1.71448
151840.0000    0.51592
151880.0000    1.54071
151920.0000    0.21499
151960.0000    1.33304
152000.0000    1.35329
152040.0000    0.57693
152080.0000    1.37852
152120.0000    1.27860
152160.0000    0.15659
152200.0000    1.00354
152240.0000    0.51525
152280.0000    0.62754
152320.0000    0.85256
152360.0000   -0.56508
152400.0000    0.43802
152440.0000    0.97113
152480.0000    1.51124
152520.0000    0.17875
152560.0000    0.03628
152600.0000   -0.41437
152640.0000   -0.39218
152680.0000    0.33496
152720.0000   -0.22756
152760.0000    0.81247
152800.0000    1.00514
152840.0000    1.34385
152880.0000    1.39132
152920.0000    2.13160
152960.0000    1.42322
153000.0000    1.56052
153040.0000    1.24293
153080.0000    0.25187
153120.0000    1.58077
153160.0000    2.26867
153200.0000    2.11235
153240.0000    1.18750
153280.0000    2.42620
153320.0000    2.82864
153360.0000    2.74465
153400.0000    2.58913
153440.0000    2.92728
153480.0000    2.38140
153520.0000    2.42877
153560.0000    2.42375
153600.0000    0.79625
153640.0000    2.05209
153680.0000    2.04872
153720.0000    1.45284
153760.0000    0.83395
153800.0000    1.66836
153840.0000    1.89040
153880.0000    2.13905
153920.0000    1.88228
153960.0000    2.54098
154000.0000    2.02329
154040.0000    3.10107
154080.0000    1.98111
154120.0000    2.28983
154160.0000    2.55185
154200.0000    1.74466
154240.0000    2.73465
154280.0000    3.27165
154320.0000    3.09825
154360.0000    3.88182
154400.0000    4.01138
154440.0000    4.25618
154480.0000    3.38978
154520.0000    3.13630
154560.0000    3.50707
154600.0000    3.19124
154640.0000    2.83491
154680.0000    3.33992
154720.0000    3.06233
154760.0000    2.49851
154800.0000    3.95297
154840.0000    3.94718
154880.0000    3.65036
154920.0000    2.93554
154960.0000    1.34604
155000.0000    2.03726
155040.0000    1.27162
155080.0000    0.57962
155120.0000    1.77658
155160.0000    0.72924
155200.0000    1.06251
155240.0000    1.68574
155280.0000    1.85063
155320.0000    2.00935
155360.0000    1.27225
155400.0000    1.74017
155440.0000    1.41976
155480.0000    1.09051
155520.0000   -0.28855
155560.0000    0.40788
155600.0000   -0.34140
155640.0000    0.06214
155680.0000    0.29689
155720.0000    1.63758
155760.0000    1.59317
155800.0000    1.89410
155840.0000    1.22062
155880.0000    1.06910
155920.0000    0.93686
155960.0000    1.26203
156000.0000    1.56749
156040.0000    2.14659
156080.0000    1.25800
156120.0000    2.42362
156160.0000    1.54919
156200.0000    2.27251
156240.0000    2.10818
156280.0000    0.95981
156320.0000    2.23023
156360.0000    1.56983
156400.0000    1.78158
156440.0000    1.54149
156480.0000    0.50861
156520.0000    1.65321
156560.0000    0.23758
156600.0000    1.60196
156640.0000    2.07216
156680.0000    1.52163
156720.0000    1.39321
156760.0000    1.54742
156800.0000    1.33225
156840.0000    2.16223
156880.0000    2.84568
156920.0000    2.04014
156960.0000    0.96825
157000.0000    1.38581
157040.0000    1.36353
157080.0000    0.82617
157120.0000    1.50883
157160.0000    2.34331
157200.0000    2.11850
157240.0000    1.01233
157280.0000    0.96497
157320.0000    1.62780
157360.0000    0.90963
157400.0000    1.01455
157440.0000    2.33466
157480.0000    1.13333
157520.0000    1.79503
157560.0000    1.65544
157600.0000    2.29095
157640.0000    2.14946
157680.0000    1.44342
157720.0000    0.27088
157760.0000    0.31024
157800.0000    1.52013
157840.0000    2.98369
157880.0000    2.25353
157920.0000    2.94860
157960.0000    2.82591
158000.0000    3.63544
158040.0000    1.91454
158080.0000    1.97375
158120.0000    1.05971
158160.0000    0.91953
158200.0000    2.03500
158240.0000    0.38036
158280.0000    0.16206
158320.0000    0.85420
158360.0000    2.24960
158400.0000    2.83375
158440.0000    1.44380
158480.0000    1.94491
158520.0000    1.48146
158560.0000    1.74787
158600.0000    1.97543
158640.0000    2.61083
158680.0000    1.26328
158720.0000    1.65590
158760.0000    1.29071
158800.0000    0.17978
158840.0000    1.50851
158880.0000    1.49600
158920.0000   -0.14119
158960.0000    0.90017
159000.0000    0.75438
159040.0000    1.82325
159080.0000    2.69446
159120.0000    2.90316
159160.0000    1.06718
159200.0000    0.31961
159240.0000    0.51192
159280.0000    2.41600
159320.0000    1.76678
159360.0000    2.42406
159400.0000    3.21153
159440.0000    2.74805
159480.0000    3.01569
159520.0000    2.74911
159560.0000    2.97901
159600.0000    2.44784
159640.0000    2.41127
159680.0000    2.32854
159720.0000    0.78784
159760.0000    1.45953
159800.0000    1.17682
159840.0000    1.80227
159880.0000    1.53969
159920.0000    2.03826
159960.0000    3.06189
160000.0000    2.31886
160040.0000    1.45044
160080.0000    2.26604
160120.0000    2.93436
160160.0000    3.90878
160200.0000    2.87001
160240.0000    2.79625
160280.0000    3.93902
160320.0000    3.58189
160360.0000    2.77488
160400.0000    1.71701
160440.0000    3.51998
160480.0000    4.20582
160520.0000    4.35314
160560.0000    3.80610
160600.0000    3.41357
160640.0000    3.91048
160680.0000    6.57772
160720.0000    4.85310
160760.0000    4.31415
160800.0000    3.76150
160840.0000    3.92203
160880.0000    1.89887
160920.0000    2.67259
160960.0000    2.85220
161000.0000    3.95389
161040.0000    4.20405
161080.0000    5.54337
161120.0000    5.76693
161160.0000    5.78251
161200.0000    5.48183
161240.0000    6.27367
161280.0000    5.86412
161320.0000    6.79270
161360.0000    5.92470
161400.0000    5.65864
161440.0000    5.11588
161480.0000    5.18419
161520.0000    4.11866
161560.0000    5.00629
161600.0000    7.12748
161640.0000    7.53230
161680.0000    7.98224
161720.0000    7.53738
161760.0000    6.46876
161800.0000    5.14231
161840.0000    6.35195
161880.0000    7.07709
161920.0000    6.92712
161960.0000    6.65379
162000.0000    5.96841
162040.0000    5.24177
162080.0000    4.02633
162120.0000    4.25991
162160.0000    3.78355
162200.0000    5.32850
162240.0000    5.30610
162280.0000    5.00328
162320.0000    5.73255
162360.0000    7.76068
162400.0000    8.19832
162440.0000    7.14859
162480.0000    7.11658
162520.0000    7.47757
162560.0000    7.40782
162600.0000    7.76253
162640.0000    7.19216
162680.0000    6.93665
162720.0000    8.02137
162760.0000    6.11986
162800.0000    6.89662
162840.0000    8.15147
162880.0000    7.53111
162920.0000    6.60749
162960.0000    7.43235
163000.0000    7.93762
163040.0000    7.53746
163080.0000    6.41965
163120.0000    8.23076
163160.0000    8.42142
163200.0000    7.99724
163240.0000    6.30447
163280.0000    7.86761
163320.0000    7.68506
163360.0000    6.85792
163400.0000    6.66925
163440.0000    7.31876
163480.0000    6.21622
163520.0000    6.52154
163560.0000    8.09688
163600.0000    8.10792
163640.0000    7.17947
163680.0000    7.20251
163720.0000    5.41042
163760.0000    7.10862
163800.0000    5.55512
163840.0000    6.48169
163880.0000    4.85536
163920.0000    6.88389
163960.0000    6.89532
164000.0000    6.64310
164040.0000    5.68592
164080.0000    6.73208
164120.0000    6.30283
164160.0000    6.42464
164200.0000    7.41788
164240.0000    6.88987
164280.0000    7.33747
164320.0000    8.12566
164360.0000    8.16192
164400.0000    8.20223
164440.0000    8.02659
164480.0000    8.55243
164520.0000    8.30733
164560.0000    8.63342
164600.0000    7.81310
164640.0000    9.57612
164680.0000    9.43587
164720.0000    8.49226
164760.0000    9.00787
164800.0000    9.43883
164840.0000    8.57576
164880.0000    9.30343
164920.0000    9.67386
164960.0000    7.80787
165000.0000    9.42640
165040.0000   10.26225
165080.0000   10.24623
165120.0000    9.11136
165160.0000    8.95251
165200.0000    8.22466
165240.0000    8.41631
165280.0000    8.12693
165320.0000    8.52529
165360.0000    8.86746
165400.0000    7.68382
165440.0000    7.20714
165480.0000    7.50200
165520.0000    7.38133
165560.0000    6.98842
165600.0000    7.22065
165640.0000    6.68920
165680.0000    5.97094
165720.0000    6.66898
165760.0000    6.51914
165800.0000    5.69172
165840.0000    5.65064
165880.0000    5.62379
165920.0000    5.28182
165960.0000    5.89455
166000.0000    5.09925
166040.0000    5.19083
166080.0000    5.02371
166120.0000    4.58313
166160.0000    1.42829
166200.0000    3.61894
166240.0000    2.72833
166280.0000    4.20514
166320.0000    2.68153
166360.0000    2.79761
166400.0000    4.40135
166440.0000    3.71518
166480.0000    3.80966
166520.0000    4.39650
166560.0000    4.73221
166600.0000    4.71477
166640.0000    3.36198
166680.0000    3.62784
166720.0000    4.11274
166760.0000    3.96424
166800.0000    3.81753
166840.0000    3.55437
166880.0000    5.26275
166920.0000    5.40024
166960.0000    5.78658
167000.0000    5.85091
167040.0000    4.85413
167080.0000    5.65371
167120.0000    4.56403
167160.0000    5.43190
167200.0000    5.34384
167240.0000    5.31126
167280.0000    4.86656
167320.0000    6.12411
167360.0000    5.42911
167400.0000    5.49330
167440.0000    4.36795
167480.0000    4.07488
167520.0000    5.67373
167560.0000    5.08623
167600.0000    4.08831
167640.0000    3.08925
167680.0000    4.09585
167720.0000    1.85793
167760.0000    2.43089
167800.0000    2.63567
167840.0000    2.69534
167880.0000    2.93468
167920.0000    5.22272
167960.0000    2.94606
168000.0000    2.49374
168040.0000    2.49374
168080.0000    0.76837
168120.0000    1.87191
168160.0000    2.81122
168200.0000    2.72291
168240.0000    3.09587
168280.0000    3.46342
168320.0000    3.96197
168360.0000    2.45317
168400.0000    1.75477
168440.0000    3.58078
168480.0000    4.11921
168520.0000    4.06788
168560.0000    3.93771
168600.0000    3.71560
168640.0000    4.98585
168680.0000    4.12750
168720.0000    4.19469
168760.0000    4.56414
168800.0000    4.53992
168840.0000    3.78488
168880.0000    4.88290
168920.0000    4.05634
168960.0000    4.40787
169000.0000    5.12617
169040.0000    6.73052
169080.0000    6.11155
169120.0000    6.96309
169160.0000    6.06936
169200.0000    6.68051
169240.0000    5.39412
169280.0000    5.69355
169320.0000    4.93982
169360.0000    4.94992
169400.0000    4.60739
169440.0000    4.91190
169480.0000    4.82299
169520.0000    3.86634
169560.0000    3.36088
169600.0000    5.35881
169640.0000    5.57090
169680.0000    5.35781
169720.0000    5.78611
169760.0000    4.44899
169800.0000    5.74142
169840.0000    5.58473
169880.0000    7.04205
169920.0000    6.17151
169960.0000    5.93463
170000.0000    6.50889
170040.0000    5.72185
170080.0000    6.84549
170120.0000    6.11824
170160.0000    7.22115
170200.0000    7.33543
170240.0000    6.21135
170280.0000    5.86008
170320.0000    4.33837
170360.0000    5.13820
170400.0000    4.59079
170440.0000    4.23437
170480.0000    5.15220
170520.0000    5.23676
170560.0000    4.58691
170600.0000    4.43665
170640.0000    4.51405
170680.0000    6.42713
170720.0000    6.13999
170760.0000    6.77614
170800.0000    6.42243
170840.0000    8.03963
170880.0000    8.70964
170920.0000    9.33860
170960.0000    9.21721
171000.0000    9.41354
171040.0000    8.04152
171080.0000    8.24859
171120.0000    8.66315
171160.0000    8.72541
171200.0000    8.40109
171240.0000    8.66669
171280.0000    6.58513
171320.0000    6.98597
171360.0000    7.69007
171400.0000    7.78691
171440.0000    7.96488
171480.0000    8.14363
171520.0000    9.09899
171560.0000    9.29459
171600.0000    8.48974
171640.0000    7.11636
171680.0000    6.84333
171720.0000    7.47213
171760.0000    7.75654
171800.0000    7.73667
171840.0000    8.96055
171880.0000    7.96687
171920.0000    7.46223
171960.0000    8.27776
172000.0000    8.15559
172040.0000    8.55732
172080.0000    8.02202
172120.0000    9.31952
172160.0000   10.34364
172200.0000    9.32563
172240.0000    8.77941
172280.0000    9.28339
172320.0000    8.64294
172360.0000    9.36419
172400.0000   10.26729
172440.0000    9.21575
172480.0000    9.88413
172520.0000    9.27320
172560.0000   10.01156
172600.0000   10.37643
172640.0000    9.82605
172680.0000    9.36052
172720.0000    9.47998
172760.0000    8.81752
172800.0000    9.11374
172840.0000    9.58540
172880.0000   10.15668
172920.0000    9.38914
172960.0000    9.32035
173000.0000   10.28756
173040.0000    9.38575
173080.0000   10.33355
173120.0000    9.76844
173160.0000    9.71639
173200.0000    9.30247
173240.0000    9.62117
173280.0000    9.90827
173320.0000    8.78593
173360.0000    9.68776
173400.0000    9.35160
173440.0000    7.20633
173480.0000    7.59816
173520.0000    9.37530
173560.0000    9.23855
173600.0000    9.52971
173640.0000    9.38062
173680.0000    8.56764
173720.0000    7.96937
173760.0000    8.32515
173800.0000    8.52152
173840.0000    8.59070
173880.0000    8.17035
173920.0000    7.57579
173960.0000    7.73973
174000.0000    8.99034
174040.0000    8.78044
174080.0000    8.01418
174120.0000    5.78182
174160.0000    6.74914
174200.0000    7.90010
174240.0000    8.47940
174280.0000    8.70472
174320.0000    9.29856
174360.0000    8.37466
174400.0000    7.54514
174440.0000    7.80275
174480.0000    9.10598
174520.0000    7.01164
174560.0000    7.79356
174600.0000    7.78441
174640.0000    9.04618
174680.0000    8.99974
174720.0000    8.18366
174760.0000    9.45988
174800.0000    6.95920
174840.0000    8.91364
174880.0000    7.84012
174920.0000    8.39781
174960.0000    7.18761
175000.0000    6.96246
175040.0000    8.85458
175080.0000    8.30350
175120.0000    7.64097
175160.0000    7.83040
175200.0000    7.51584
175240.0000    6.95433
175280.0000    7.31623
175320.0000    7.71716
175360.0000    7.63037
175400.0000    9.43880
175440.0000    8.54790
175480.0000    8.47596
175520.0000    8.79321
175560.0000    8.40531
175600.0000    7.66675
175640.0000    6.87827
175680.0000    7.68529
175720.0000    7.95042
175760.0000    8.88079
175800.0000    7.50652
175840.0000    8.53605
175880.0000    8.31544
175920.0000    8.99965
175960.0000    7.63863
176000.0000    6.91898
176040.0000    5.80340
176080.0000    5.60741
176120.0000    5.29217
176160.0000    4.13464
176200.0000    5.52524
176240.0000    5.66679
176280.0000    6.29285
176320.0000    5.79073
176360.0000    6.17771
176400.0000    6.36416
176440.0000    5.94859
176480.0000    6.09552
176520.0000    5.43009
176560.0000    5.72513
176600.0000    5.34321
176640.0000    5.75988
176680.0000    5.46707
176720.0000    5.19023
176760.0000    5.84966
176800.0000    5.19293
176840.0000    4.97886
176880.0000    5.02711
176920.0000    5.72263
176960.0000    5.19524
177000.0000    5.03075
177040.0000    5.61706
177080.0000    5.43351
177120.0000    6.44280
177160.0000    5.57816
177200.0000    4.90802
177240.0000    4.66191
177280.0000    4.49406
177320.0000    4.44252
177360.0000    4.98007
177400.0000    4.25978
177440.0000    6.20213
177480.0000    5.41753
177520.0000    5.72622
177560.0000    6.08856
177600.0000    6.29841
177640.0000    5.65656
177680.0000    5.35576
177720.0000    5.25771
177760.0000    4.79081
177800.0000    3.76319
177840.0000    4.57490
177880.0000    3.50039
177920.0000    3.35732
177960.0000    3.23268
178000.0000    2.35153
178040.0000    3.63239
178080.0000    3.63273
178120.0000    3.04638
178160.0000    4.60517
178200.0000    4.26823
178240.0000    3.83501
178280.0000    4.09318
178320.0000    4.85922
178360.0000    5.16588
178400.0000    5.26008
178440.0000    4.52828
178480.0000    3.79195
178520.0000    3.48723
178560.0000    2.98295
178600.0000    3.80962
178640.0000    2.44720
178680.0000    2.47639
178720.0000    2.25102
178760.0000    3.23651
178800.0000    5.35376
178840.0000    3.40461
178880.0000    4.31182
178920.0000    3.78051
178960.0000    4.62965
179000.0000    5.36806
179040.0000    4.86605
179080.0000    3.42623
179120.0000    4.61083
179160.0000    4.12138
179200.0000    3.36030
179240.0000    3.71022
179280.0000    3.70378
179320.0000    3.95190
179360.0000    3.92569
179400.0000    3.87780
179440.0000    3.74197
179480.0000    2.96486
179520.0000    2.90347
179560.0000    3.94898
179600.0000    4.91977
179640.0000    5.27846
179680.0000    4.60171
179720.0000    5.29636
179760.0000    5.05354
179800.0000    4.17473
179840.0000    3.84545
179880.0000    3.45612
179920.0000    4.25587
179960.0000    5.71960
180000.0000    5.39042
180040.0000    6.28160
180080.0000    5.47782
180120.0000    5.49968
180160.0000    5.50272
180200.0000    6.80481
180240.0000    7.36114
180280.0000    7.58641
180320.0000    7.87708
180360.0000    7.03081
180400.0000    6.64864
180440.0000    7.19146
180480.0000    6.89142
180520.0000    5.87379
180560.0000    7.11785
180600.0000    6.22092
180640.0000    5.55201
180680.0000    6.34079
180720.0000    7.20640
180760.0000    7.13800
180800.0000    6.55059
180840.0000    7.25523
180880.0000    7.56780
180920.0000    7.02677
180960.0000    7.35832
181000.0000    6.30697
181040.0000    5.19179
181080.0000    6.97356
181120.0000    6.86152
181160.0000    6.20005
181200.0000    5.86990
181240.0000    5.83513
181280.0000    6.22082
181320.0000    6.60907
181360.0000    6.69375
181400.0000    7.89740
181440.0000    6.41123
181480.0000    6.53402
181520.0000    5.64213
181560.0000    7.06680
181600.0000    6.39880
181640.0000    6.58528
181680.0000    4.71990
181720.0000    4.27723
181760.0000    4.63790
181800.0000    5.26031
181840.0000    4.14796
181880.0000    2.99002
181920.0000    3.79565
181960.0000    5.50127
182000.0000    5.64363
182040.0000    5.59982
182080.0000    4.39566
182120.0000    5.19523
182160.0000    5.04598
182200.0000    4.84480
182240.0000    4.44762
182280.0000    4.27921
182320.0000    3.93971
182360.0000    4.98982
182400.0000    5.60076
182440.0000    6.48136
182480.0000    5.33790
182520.0000    5.45692
182560.0000    2.77701
182600.0000    4.57459
182640.0000    4.14222
182680.0000    4.81370
182720.0000    5.04342
182760.0000    5.46686
182800.0000    6.55254
182840.0000    5.08156
182880.0000    6.23977
182920.0000    6.78140
182960.0000    6.98024
183000.0000    7.40698
183040.0000    6.46274
183080.0000    5.55619
183120.0000    6.41838
183160.0000    6.83571
183200.0000    5.54306
183240.0000    6.22969
183280.0000    5.68979
183320.0000    5.49229
183360.0000    6.87684
183400.0000    6.67290
183440.0000    6.79550
183480.0000    7.01510
183520.0000    7.75486
183560.0000    8.88771
183600.0000    7.04472
183640.0000    7.84143
183680.0000    6.13511
183720.0000    5.70184
183760.0000    5.74147
183800.0000    6.94346
183840.0000    6.28952
183880.0000    6.59730
183920.0000    6.13776
183960.0000    7.70395
184000.0000    6.31180
184040.0000    4.73907
184080.0000    5.48076
184120.0000    6.46369
184160.0000    6.09765
184200.0000    5.27223
184240.0000    4.91032
184280.0000    6.14351
184320.0000    6.71006
184360.0000    7.39231
184400.0000    7.55128
184440.0000    7.93803
184480.0000    7.89918
184520.0000    8.73016
184560.0000    9.07129
184600.0000    8.54379
184640.0000    6.62952
184680.0000    8.04160
184720.0000    8.72729
184760.0000    8.17520
184800.0000    7.21756
184840.0000    6.01772
184880.0000    5.57436
184920.0000    5.38901
184960.0000    3.21374
185000.0000    5.74172
185040.0000    6.51555
185080.0000    4.60320
185120.0000    6.04717
185160.0000    5.19186
185200.0000    5.47367
185240.0000    5.79322
185280.0000    4.66303
185320.0000    3.94412
185360.0000    4.21604
185400.0000    3.95842
185440.0000    5.66107
185480.0000    4.72520
185520.0000    6.72943
185560.0000    6.65046
185600.0000    7.35165
185640.0000    5.95921
185680.0000    5.42084
185720.0000    6.08205
185760.0000    6.66731
185800.0000    5.48873
185840.0000    5.22404
185880.0000    5.59251
185920.0000    4.84379
185960.0000    4.69054
186000.0000    4.99944
186040.0000    5.62142
186080.0000    5.55410
186120.0000    6.04755
186160.0000    4.63028
186200.0000    5.27455
186240.0000    3.74759
186280.0000    4.42404
186320.0000    3.89930
186360.0000    4.43783
186400.0000    3.66958
186440.0000    4.08080
186480.0000    4.60092
186520.0000    5.09727
186560.0000    5.26584
186600.0000    3.95056
186640.0000    3.58858
186680.0000    4.98359
186720.0000    4.05748
186760.0000    4.54228
186800.0000    3.49127
186840.0000    3.95445
186880.0000    2.44650
186920.0000    3.48483
186960.0000    4.73564
187000.0000    2.01010
187040.0000    3.30749
187080.0000    3.86825
187120.0000    3.95634
187160.0000    2.54184
187200.0000    1.71347
187240.0000    2.72081
187280.0000    3.67198
187320.0000    3.98268
187360.0000    3.96006
187400.0000    4.06744
187440.0000    3.56657
187480.0000    4.43654
187520.0000    4.25012
187560.0000    3.83603
187600.0000    3.76876
187640.0000    4.08129
187680.0000    4.96510
187720.0000    5.18037
187760.0000    5.51315
187800.0000    5.11196
187840.0000    5.25096
187880.0000    5.05716
187920.0000    4.77522
187960.0000    4.83537
188000.0000    5.46954
188040.0000    5.59660
188080.0000    5.27610
188120.0000    4.68189
188160.0000    4.05531
188200.0000    5.55771
188240.0000    5.62165
188280.0000    5.01172
188320.0000    5.46438
188360.0000    5.38267
188400.0000    4.97582
188440.0000    3.89090
188480.0000    4.90683
188520.0000    5.10890
188560.0000    3.78263
188600.0000    4.17629
188640.0000    4.52718
188680.0000    5.06427
188720.0000    4.43170
188760.0000    3.14924
188800.0000    4.79109
188840.0000    4.03310
188880.0000    2.98725
188920.0000    3.69982
188960.0000    3.53172
189000.0000    2.79431
189040.0000    3.39489
189080.0000    3.35005
189120.0000    3.14360
189160.0000    3.07224
189200.0000    3.21724
189240.0000    2.62841
189280.0000    3.68827
189320.0000    3.83789
189360.0000    3.90745
189400.0000    3.57744
189440.0000    3.10069
189480.0000    4.61611
189520.0000    3.34783
189560.0000    4.93396
189600.0000    3.69399
189640.0000    3.61998
189680.0000    4.10472
189720.0000    4.93458
189760.0000    4.34504
189800.0000    4.41533
189840.0000    4.30820
189880.0000    4.79664
189920.0000    4.28364
189960.0000    4.81246
190000.0000    3.92327
190040.0000    5.03025
190080.0000    6.60111
190120.0000    6.13435
190160.0000    6.37535
190200.0000    5.23858
190240.0000    5.21331
190280.0000    3.68595
190320.0000    4.47664
190360.0000    2.97601
190400.0000    2.15956
190440.0000    3.55127
190480.0000    1.24579
190520.0000    2.37963
190560.0000    2.70242
190600.0000    1.93106
190640.0000    2.01855
190680.0000    2.67354
190720.0000    2.64156
190760.0000    2.53922
190800.0000    2.62750
190840.0000    1.28412
190880.0000    2.35017
190920.0000    2.56282
190960.0000    0.38029
191000.0000    0.79124
191040.0000    1.79678
191080.0000    2.28897
191120.0000    3.67459
191160.0000    3.01701
191200.0000    2.85905
191240.0000    3.25679
191280.0000    3.13908
191320.0000    3.01518
191360.0000    3.09852
191400.0000    1.62106
191440.0000    2.80897
191480.0000    1.28114
191520.0000    1.59010
191560.0000    2.50930
191600.0000    1.39960
191640.0000    1.48487
191680.0000    2.16780
191720.0000    0.95793
191760.0000    1.37545
191800.0000    0.90051
191840.0000    1.22133
191880.0000    0.47500
191920.0000    1.03440
191960.0000    1.54810
192000.0000    2.39774
192040.0000    1.20165
192080.0000    2.35370
192120.0000    2.31424
192160.0000    0.67564
192200.0000    0.92946
192240.0000    1.82075
192280.0000    1.42667
192320.0000    1.43029
192360.0000    0.87991
192400.0000    1.33520
192440.0000    2.10669
192480.0000    1.67930
192520.0000    1.47439
192560.0000    1.89523
192600.0000    0.91167
192640.0000    0.78739
192680.0000    0.39403
192720.0000    0.72754
192760.0000    0.29762
192800.0000    0.91616
192840.0000    1.45785
192880.0000    1.44925
192920.0000    1.88722
192960.0000    1.73561
193000.0000    1.90368
193040.0000    2.18455
193080.0000    2.51849
193120.0000    2.29931
193160.0000    2.03707
193200.0000    1.76321
193240.0000    3.15542
193280.0000    2.85311
193320.0000    2.65175
193360.0000    2.75470
193400.0000    3.16473
193440.0000    1.91630
193480.0000    2.58304
193520.0000    2.34319
193560.0000    1.85416
193600.0000    1.55695
193640.0000    2.84381
193680.0000    2.69321
193720.0000    3.10777
193760.0000    2.81430
193800.0000    2.25590
193840.0000    2.84687
193880.0000    0.66535
193920.0000    0.41028
193960.0000    1.46255
194000.0000    1.60460
194040.0000    2.30374
194080.0000    1.84320
194120.0000    1.30869
194160.0000    2.49073
194200.0000    1.34044
194240.0000    2.39598
194280.0000    2.67319
194320.0000    1.98595
194360.0000    2.04349
194400.0000    1.74315
194440.0000    1.78021
194480.0000    1.73491
194520.0000    2.00314
194560.0000    1.52626
194600.0000    1.37657
194640.0000    2.04535
194680.0000    2.37002
194720.0000    2.31086
194760.0000    1.71721
194800.0000    2.26103
194840.0000    2.54984
194880.0000    3.66936
194920.0000    2.78274
194960.0000    2.48313
195000.0000    2.39889
195040.0000    3.17662
195080.0000    1.97126
195120.0000    1.07260
195160.0000    1.31047
195200.0000    1.58504
195240.0000    1.32911
195280.0000    1.90192
195320.0000    1.13329
195360.0000    1.95698
195400.0000    2.14499
195440.0000    2.19682
195480.0000    2.00661
195520.0000    1.32778
195560.0000    0.97678
195600.0000    1.31515
195640.0000    2.10828
195680.0000    2.53980
195720.0000    2.52048
195760.0000    2.99560
195800.0000    3.87102
195840.0000    2.94128
195880.0000    1.90428
195920.0000    2.04155
195960.0000    3.11798
196000.0000    1.47860
196040.0000    2.20741
196080.0000    2.10874
196120.0000    2.61584
196160.0000    1.69286
196200.0000    1.39821
196240.0000    1.66812
196280.0000    1.73855
196320.0000    0.82242
196360.0000    1.60180
196400.0000    1.16358
196440.0000    0.50022
196480.0000    0.72043
196520.0000    0.75826
196560.0000   -0.01608
196600.0000    0.49965
196640.0000    0.89222
196680.0000    1.38200
196720.0000    0.94987
196760.0000    0.25420
196800.0000   -0.02660
196840.0000   -0.47837
196880.0000    0.10116
196920.0000    0.37160
196960.0000    0.33538
197000.0000    0.42365
197040.0000    0.52578
197080.0000    0.67918
197120.0000   -0.41381
197160.0000   -0.15100
197200.0000   -0.38211
197240.0000   -0.38535
197280.0000   -0.51767
197320.0000   -0.30199
197360.0000   -0.36036
197400.0000   -0.50173
197440.0000    0.03951
197480.0000   -1.57644
197520.0000   -1.04881
197560.0000   -1.17311
197600.0000   -0.94549
197640.0000   -1.08833
197680.0000   -1.10554
197720.0000   -0.49075
197760.0000   -1.10002
197800.0000   -1.32393
197840.0000   -1.78111
197880.0000   -0.85653
197920.0000   -1.57609
197960.0000   -0.68697
198000.0000   -2.08923
198040.0000   -0.74103
198080.0000   -1.62969
198120.0000   -1.70172
198160.0000   -0.18670
198200.0000   -0.42524
198240.0000   -0.04223
198280.0000   -1.08738
198320.0000   -0.17954
198360.0000   -1.01493
198400.0000   -1.35732
198440.0000   -1.67617
198480.0000   -1.73582
198520.0000   -1.56314
198560.0000   -0.81252
198600.0000   -1.29739
198640.0000   -1.91495
198680.0000   -1.62113
198720.0000   -0.62793
198760.0000   -1.44189
198800.0000   -1.03401
198840.0000   -1.37675
198880.0000   -2.00357
198920.0000   -1.61410
198960.0000   -2.17376
199000.0000   -1.56581
199040.0000   -2.31083
199080.0000   -1.92022
199120.0000   -0.74724
199160.0000   -1.34287
199200.0000   -1.80737
199240.0000   -1.43965
199280.0000   -1.71085
199320.0000   -1.14762
199360.0000   -1.84952
199400.0000   -0.50559
199440.0000   -1.33347
199480.0000   -1.13372
199520.0000   -0.46796
199560.0000   -0.76778
199600.0000   -0.70685
199640.0000   -0.56913
199680.0000   -1.38615
199720.0000   -1.33706
199760.0000   -1.99076
199800.0000   -3.00714
199840.0000   -2.98819
199880.0000   -0.81622
199920.0000   -1.82402
199960.0000   -0.72650
200000.0000   -0.97860
200040.0000   -1.56914
200080.0000   -1.60157
200120.0000   -1.54825
200160.0000   -2.05813
200200.0000   -1.26670
200240.0000   -0.78997
200280.0000   -1.06248
200320.0000   -0.50733
200360.0000   -0.88888
200400.0000   -1.84754
200440.0000   -2.21407
200480.0000   -1.05023
200520.0000   -1.43070
200560.0000   -1.18988
200600.0000   -0.56022
200640.0000   -0.57311
200680.0000   -0.64268
200720.0000   -1.16904
200760.0000   -0.88692
200800.0000   -0.87904
200840.0000   -1.53504
200880.0000   -2.03090
200920.0000   -1.72617
200960.0000   -1.56693
201000.0000   -0.38727
201040.0000   -1.02580
201080.0000    0.19528
201120.0000    0.08086
201160.0000   -0.44550
201200.0000   -1.02596
201240.0000    0.02923
201280.0000   -0.62701
201320.0000   -0.87526
201360.0000   -0.90072
201400.0000   -0.82319
201440.0000   -0.90357
201480.0000   -0.56007
201520.0000    0.00126
201560.0000   -0.69503
201600.0000   -0.31437
201640.0000   -0.08246
201680.0000    0.03766
201720.0000   -0.47924
201760.0000   -0.57039
201800.0000    0.45640
201840.0000    0.73239
201880.0000    1.04220
201920.0000    1.69054
201960.0000    0.69560
202000.0000    1.03833
202040.0000    0.19411
202080.0000   -0.48722
202120.0000    0.42480
202160.0000    0.11451
202200.0000   -0.00046
202240.0000    0.40423
202280.0000    0.69838
202320.0000    1.31404
202360.0000    0.68757
202400.0000    0.17413
202440.0000    0.45815
202480.0000    0.59310
202520.0000    0.77443
202560.0000    0.48285
202600.0000    0.80755
202640.0000    1.14846
202680.0000    1.05147
202720.0000    1.42682
202760.0000    0.48727
202800.0000   -0.44248
202840.0000   -0.72219
202880.0000    0.03749
202920.0000   -0.69229
202960.0000   -0.53597
203000.0000   -1.16022
203040.0000   -1.15642
203080.0000   -0.97616
203120.0000   -1.75331
203160.0000   -0.91986
203200.0000   -0.67651
203240.0000   -1.14538
203280.0000   -1.31768
203320.0000   -0.63252
203360.0000   -0.15113
203400.0000   -0.62493
203440.0000   -0.27116
203480.0000    0.30118
203520.0000    0.10483
203560.0000   -0.22788
203600.0000   -0.30118
203640.0000   -0.25708
203680.0000   -0.38146
203720.0000    0.23839
203760.0000    0.05748
203800.0000   -0.20123
203840.0000   -0.09829
203880.0000    0.11868
203920.0000    0.17711
203960.0000   -0.33130
204000.0000    0.01655
204040.0000   -0.38900
204080.0000   -0.07296
204120.0000   -0.91844
204160.0000   -0.66665
204200.0000   -0.28096
204240.0000    1.23655
204280.0000    0.20560
204320.0000    0.89258
204360.0000    1.39139
204400.0000    0.48332
204440.0000    1.24055
204480.0000    0.29730
204520.0000    0.42525
204560.0000    0.38130
204600.0000    0.79841
204640.0000    1.08845
204680.0000    1.50099
204720.0000    0.94715
204760.0000    1.49295
204800.0000    0.23885
204840.0000    0.85009
204880.0000    0.53703
204920.0000    0.27521
204960.0000    0.78815
205000.0000    0.04729
205040.0000    0.95778
205080.0000    1.45913
205120.0000    0.51045
205160.0000    0.97152
205200.0000    1.60921
205240.0000    1.29888
205280.0000    1.74664
205320.0000    1.58477
205360.0000    1.27574
205400.0000    1.53542
205440.0000    1.28775
205480.0000    0.35817
205520.0000    0.74251
205560.0000    0.01919
205600.0000    0.30014
205640.0000    0.14379
205680.0000    0.76197
205720.0000    0.57763
205760.0000    0.21431
205800.0000    0.88235
205840.0000    1.08496
205880.0000    1.12891
205920.0000    1.44977
205960.0000    1.80080
206000.0000    1.01236
206040.0000    1.32302
206080.0000    1.75169
206120.0000    1.71943
206160.0000    0.65474
206200.0000    0.70145
206240.0000    1.47374
206280.0000    1.37473
206320.0000    1.39942
206360.0000    0.73670
206400.0000    1.27536
206440.0000    0.73960
206480.0000    1.20520
206520.0000    1.10511
206560.0000    1.08694
206600.0000    0.06852
206640.0000   -0.56387
206680.0000    0.50421
206720.0000   -0.24977
206760.0000    0.64635
206800.0000    0.59828
206840.0000    0.13409
206880.0000   -0.76310
206920.0000   -0.92427
206960.0000   -1.84404
207000.0000    0.12784
207040.0000   -0.80188
207080.0000   -0.96753
207120.0000   -0.21164
207160.0000    0.10116
207200.0000    0.22029
207240.0000    0.71844
207280.0000    0.30783
207320.0000    0.25973
207360.0000   -0.52388
207400.0000    0.26734
207440.0000   -0.03086
207480.0000   -0.42206
207520.0000    0.69226
207560.0000    0.13032
207600.0000    0.14396
207640.0000    0.94946
207680.0000    0.24230
207720.0000    0.80146
207760.0000    1.39996
207800.0000    2.08282
207840.0000    2.16426
207880.0000    1.58336
207920.0000    0.94270
207960.0000    1.00563
208000.0000    0.02440
208040.0000    0.40116
208080.0000    0.43051
208120.0000    0.92862
208160.0000    0.45884
208200.0000    0.34130
208240.0000   -0.03398
208280.0000    0.83247
208320.0000    0.61667
208360.0000    1.30756
208400.0000   -0.08183
208440.0000   -0.27669
208480.0000   -0.02126
208520.0000   -0.91095
208560.0000   -1.12156
208600.0000   -0.68061
208640.0000   -0.89852
208680.0000    0.35016
208720.0000    0.36538
208760.0000    0.88763
208800.0000    0.62828
208840.0000    0.60585
208880.0000    0.17872
208920.0000    0.19041
208960.0000    0.29496
209000.0000   -0.31140
209040.0000   -0.39923
209080.0000    1.09546
209120.0000    0.09460
209160 5
209200 5
209240 5
209280 5
209320 5
209360 5
209400 5
209440 5
209480 5
209520 5
209560 5
209600 5
209640 5
209680 5
209720 5
209760 5
209800 5
209840 5
209880 5
209920 5
209960 5
210000 5
210040 5
210080 5
210120 5
210160 5
210200 5
210240 5
210280 5
210320 5
210360 5
210400 5
210440 5
210480 5
210520 5
210560 5
210600 5
210640 5
210680 5
210720 5
210760 5
210800 5
210840 5
210880 5
210920 5
210960 5
211000 5
211040 5
211080 5
211120 5
211160 5
211200 5
211240 5
211280 5
211320 5
211360 5
211400 5
211440 5
211480 5
211520 5
211560 5
211600 5
211640 5
211680 5
211720 5
211760 5
211800 5
211840 5
211880 5
211920 5
211960 5
212000 5
212040 5
212080 5
212120 5
212160 5
212200 5
212240 5
212280 5
212320 5
212360 5
212400 5
212440 5
212480 5
212520 5
212560 5
212600 5
212640 5
212680 5
212720 5
212760 5
212800 5
212840 5
212880 5
212920 5
212960 5
213000 5
213040 5
213080 5
213120 5
213160 5
213200 5
213240 5
213280 5
213320 5
213360 5
213400 5
213440 5
213480 5
213520 5
213560 5
213600 5
213640 5
213680 5
213720 5
213760 5
213800 5
213840 5
213880 5
213920 5
213960 5
214000 5
214040 5
214080 5
214120 5
214160 5
214200 5
214240 5
214280 5
214320 5
214360 5
214400 5
214440 5
214480 5
214520 5
214560 5
214600 5
214640 5
214680 5
214720 5
214760 5
214800 5
214840 5
214880 5
214920 5
214960 5
215000 5
215040 5
215080 5
215120 5
215160 5
215200 5
215240 5
215280 5
215320 5
215360 5
215400 5
215440 5
215480 5
215520 5
215560 5
215600 5
215640 5
215680 5
215720 5
215760 5
215800 5
215840 5
215880 5
215920 5
215960 5
216000 5
216040 5
216080 5
216120 5
216160 5
216200 5
216240 5
216280 5
216320 5
216360 5
216400 5
216440 5
216480 5
216520 5
216560 5
216600 5
216640 5
216680 5
216720 5
216760 5
216800 5
216840 5
216880 5
216920 5
216960 5
217000 5
217040 5
217080 5
217120 5
217160 5
217200 5
217240 5
217280 5
217320 5
217360 5
217400 5
217440 5
217480 5
217520 5
217560 5
217600 5
217640 5
217680 5
217720 5
217760 5
217800 5
217840 5
217880 5
217920 5
217960 5
218000 5
218040 5
218080 5
218120 5
218160 5
218200 5
218240 5
218280 5
218320 5
218360 5
218400 5
218440 5
218480 5
218520 5
218560 5
218600 5
218640 5
218680 5
218720 5
218760 5
218800 5
218840 5
218880 5
218920 5
218960 5
219000 5
219040 5
219080 5
219120 5
219160 5
219200 5
219240 5
219280 5
219320 5
219360 5
219400 5
219440 5
219480 5
219520 5
219560 5
219600 5
219640 5
219680 5
219720 5
219760 5
219800 5
219840 5
219880 5
219920 5
219960 5
220000 5
220040 5
220080 5
220120 5
220160 5
220200 5
220240 5
220280 5
220320 5
220360 5
220400 5
220440 5
220480 5
220520 5
220560 5
220600 5
220640 5
220680 5
220720 5
220760 5
220800 5
220840 5
220880 5
220920 5
220960 5
221000 5
221040 5
221080 5
221120 5
221160 5
221200 5
221240 5
221280 5
221320 5
221360 5
221400 5
221440 5
221480 5
221520 5
221560 5
221600 5
221640 5
221680 5
221720 5
221760 5
221800 5
221840 5
221880 5
221920 5
221960 5
222000 5
222040 5
222080 5
222120 5
222160 5
222200 5
222240 5
222280 5
222320 5
222360 5
222400 5
222440 5
222480 5
222520 5
222560 5
222600 5
222640 5
222680 5
222720 5
222760 5
222800 5
222840 5
222880 5
222920 5
222960 5
223000 5
223040 5
223080 5
223120 5
223160 5
223200 5
223240 5
223280 5
223320 5
223360 5
223400 5
223440 5
223480 5
223520 5
223560 5
223600 5
223640 5
223680 5
223720 5
223760 5
223800 5
223840 5
223880 5
223920 5
223960 5
224000 5
224040 5
224080 5
224120 5
224160 5
224200 5
224240 5
224280 5
224320 5
224360 5
224400 5
224440 5
224480 5
224520 5
224560 5
224600 5
224640 5
224680 5
224720 5
224760 5
224800 5
224840 5
224880 5
224920 5
224960 5
225000 5
225040 5
225080 5
225120 5
225160 5
225200 5
225240 5
225280 5
225320 5
225360 5
225400 5
225440 5
225480 5
225520 5
225560 5
225600 5
225640 5
225680 5
225720 5
225760 5
225800 5
225840 5
225880 5
225920 5
225960 5
226000 5
226040 5
226080 5
226120 5
226160 5
226200 5
226240 5
226280 5
226320 5
226360 5
226400 5
226440 5
226480 5
226520 5
226560 5
226600 5
226640 5
226680 5
226720 5
226760 5
226800 5
226840 5
226880 5
226920 5
226960 5
227000 5
227040 5
227080 5
227120 5
227160 5
227200 5
227240 5
227280 5
227320 5
227360 5
227400 5
227440 5
227480 5
227520 5
227560 5
227600 5
227640 5
227680 5
227720 5
227760 5
227800 5
227840 5
227880 5
227920 5
227960 5
228000 5
228040 5
228080 5
228120 5
228160 5
228200 5
228240 5
228280 5
228320 5
228360 5
228400 5
228440 5
228480 5
228520 5
228560 5
228600 5
228640 5
228680 5
228720 5
228760 5
228800 5
228840 5
228880 5
228920 5
228960 5
229000 5
229040 5
229080 5
229120 5
229160 5
229200 5
229240 5
229280 5
229320 5
229360 5
229400 5
229440 5
229480 5
229520 5
229560 5
229600 5
229640 5
229680 5
229720 5
229760 5
229800 5
229840 5
229880 5
229920 5
229960 5
230000 5
230040 5
230080 5
230120 5
230160 5
230200 5
230240 5
230280 5
230320 5
230360 5
230400 5
230440 5
230480 5
230520 5
230560 5
230600 5
230640 5
230680 5
230720 5
230760 5
230800 5
230840 5
230880 5
230920 5
230960 5
231000 5
231040 5
231080 5
231120 5
231160 5
231200 5
231240 5
231280 5
231320 5
231360 5
231400 5
231440 5
231480 5
231520 5
231560 5
231600 5
231640 5
231680 5
231720 5
231760 5
231800 5
231840 5
231880 5
231920 5
231960 5
232000 5
232040 5
232080 5
232120 5
232160 5
232200 5
232240 5
232280 5
232320 5
232360 5
232400 5
232440 5
232480 5
232520 5
232560 5
232600 5
232640 5
232680 5
232720 5
232760 5
232800 5
232840 5
232880 5
232920 5
232960 5
233000 5
233040 5
233080 5
233120 5
233160 5
233200 5
233240 5
233280 5
233320 5
233360 5
233400 5
233440 5
233480 5
233520 5
233560 5
233600 5
233640 5
233680 5
233720 5
233760 5
233800 5
233840 5
233880 5
233920 5
233960 5
234000 5
234040 5
234080 5
234120 5
234160 5
234200 5
234240 5
234280 5
234320 5
234360 5
234400 5
234440 5
234480 5
234520 5
234560 5
234600 5
234640 5
234680 5
234720 5
234760 5
234800 5
234840 5
234880 5
234920 5
234960 5
235000 5
235040 5
235080 5
235120 5
235160 5
235200 5
235240 5
235280 5
235320 5
235360 5
235400 5
235440 5
235480 5
235520 5
235560 5
235600 5
235640 5
235680 5
235720 5
235760 5
235800 5
235840 5
235880 5
235920 5
235960 5
236000 5
236040 5
236080 5
236120 5
236160 5
236200 5
236240 5
236280 5
236320 5
236360 5
236400 5
236440 5
236480 5
236520 5
236560 5
236600 5
236640 5
236680 5
236720 5
236760 5
236800 5
236840 5
236880 5
236920 5
236960 5
237000 5
237040 5
237080 5
237120 5
237160 5
237200 5
237240 5
237280 5
237320 5
237360 5
237400 5
237440 5
237480 5
237520 5
237560 5
237600 5
237640 5
237680 5
237720 5
237760 5
237800 5
237840 5
237880 5
237920 5
237960 5
238000 5
238040 5
238080 5
238120 5
238160 5
238200 5
238240 5
238280 5
238320 5
238360 5
238400 5
238440 5
238480 5
238520 5
238560 5
238600 5
238640 5
238680 5
238720 5
238760 5
238800 5
238840 5
238880 5
238920 5
238960 5
239000 5
239040 5
239080 5
239120 5
239160 5
239200 5
239240 5
239280 5
239320 5
239360 5
239400 5
239440 5
239480 5
239520 5
239560 5
239600 5
239640 5
239680 5
239720 5
239760 5
239800 5
239840 5
239880 5
239920 5
239960 5
240000 5
240040 5
240080 5
240120 5
240160 5
240200 5
240240 5
240280 5
240320 5
240360 5
240400 5
240440 5
240480 5
240520 5
240560 5
240600 5
240640 5
240680 5
240720 5
240760 5
240800 5
240840 5
240880 5
240920 5
240960 5
241000 5
241040 5
241080 5
241120 5
241160 5
241200 5
241240 5
241280 5
241320 5
241360 5
241400 5
241440 5
241480 5
241520 5
241560 5
241600 5
241640 5
241680 5
241720 5
241760 5
241800 5
241840 5
241880 5
241920 5
241960 5
242000 5
242040 5
242080 5
242120 5
242160 5
242200 5
242240 5
242280 5
242320 5
242360 5
242400 5
242440 5
242480 5
242520 5
242560 5
242600 5
242640 5
242680 5
242720 5
242760 5
242800 5
242840 5
242880 5
242920 5
242960 5
243000 5
243040 5
243080 5
243120 5
243160 5
243200 5
243240 5
243280 5
243320 5
243360 5
243400 5
243440 5
243480 5
243520 5
243560 5
243600 5
243640 5
243680 5
243720 5
243760 5
243800 5
243840 5
243880 5
243920 5
243960 5
244000 5
244040 5
244080 5
244120 5
244160 5
244200 5
244240 5
244280 5
244320 5
244360 5
244400 5
244440 5
244480 5
244520 5
244560 5
244600 5
244640 5
244680 5
244720 5
244760 5
244800 5
244840 5
244880 5
244920 5
244960 5
245000 5
245040 5
245080 5
245120 5
245160 5
245200 5
245240 5
245280 5
245320 5
245360 5
245400 5
245440 5
245480 5
245520 5
245560 5
245600 5
245640 5
245680 5
245720 5
245760 5
245800 5
245840 5
245880 5
245920 5
245960 5
246000 5
246040 5
246080 5
246120 5
246160 5
246200 5
246240 5
246280 5
246320 5
246360 5
246400 5
246440 5
246480 5
246520 5
246560 5
246600 5
246640 5
246680 5
246720 5
246760 5
246800 5
246840 5
246880 5
246920 5
246960 5
247000 5
247040 5
247080 5
247120 5
247160 5
247200 5
247240 5
247280 5
247320 5
247360 5
247400 5
247440 5
247480 5
247520 5
247560 5
247600 5
247640 5
247680 5
247720 5
247760 5
247800 5
247840 5
247880 5
247920 5
247960 5
248000 5
248040 5
248080 5
248120 5
248160 5
248200 5
248240 5
248280 5
248320 5
248360 5
248400 5
248440 5
248480 5
248520 5
248560 5
248600 5
248640 5
248680 5
248720 5
248760 5
248800 5
248840 5
248880 5
248920 5
248960 5
249000 5
249040 5
249080 5
249120 5
249160 5
249200 5
249240 5
249280 5
249320 5
249360 5
249400 5
249440 5
249480 5
249520 5
249560 5
249600 5
249640 5
249680 5
249720 5
249760 5
249800 5
249840 5
249880 5
249920 5
249960 5
250000 5
250040 5
250080 5
250120 5
250160 5
250200 5
250240 5
250280 5
250320 5
250360 5
250400 5
250440 5
250480 5
250520 5
250560 5
250600 5
250640 5
250680 5
250720 5
250760 5
250800 5
250840 5
250880 5
250920 5
250960 5
251000 5
251040 5
251080 5
251120 5
251160 5
251200 5
251240 5
251280 5
251320 5
251360 5
251400 5
251440 5
251480 5
251520 5
251560 5
251600 5
251640 5
251680 5
251720 5
251760 5
251800 5
251840 5
251880 5
251920 5
251960 5
252000 5
252040 5
252080 5
252120 5
252160 5
252200 5
252240 5
252280 5
252320 5
252360 5
252400 5
252440 5
252480 5
252520 5
252560 5
252600 5
252640 5
252680 5
252720 5
252760 5
252800 5
252840 5
252880 5
252920 5
252960 5
253000 5
253040 5
253080 5
253120 5
253160 5
253200 5
253240 5
253280 5
253320 5
253360 5
253400 5
253440 5
253480 5
253520 5
253560 5
253600 5
253640 5
253680 5
253720 5
253760 5
253800 5
253840 5
253880 5
253920 5
253960 5
254000 5
254040 5
254080 5
254120 5
254160 5
254200 5
254240 5
254280 5
254320 5
254360 5
254400 5
254440 5
254480 5
254520 5
254560 5
254600 5
254640 5
254680 5
254720 5
254760 5
254800 5
254840 5
254880 5
254920 5
254960 5
255000 5
255040 5
255080 5
255120 5
255160 5
255200 5
255240 5
255280 5
255320 5
255360 5
255400 5
255440 5
255480 5
255520 5
255560 5
255600 5
255640 5
255680 5
255720 5
255760 5
255800 5
255840 5
255880 5
255920 5
255960 5
256000 5
256040 5
256080 5
256120 5
256160 5
256200 5
256240 5
256280 5
256320 5
256360 5
256400 5
256440 5
256480 5
256520 5
256560 5
256600 5
256640 5
256680 5
256720 5
256760 5
256800 5
256840 5
256880 5
256920 5
256960 5
257000 5
257040 5
257080 5
257120 5
257160 5
257200 5
257240 5
257280 5
257320 5
257360 5
257400 5
257440 5
257480 5
257520 5
257560 5
257600 5
257640 5
257680 5
257720 5
257760 5
257800 5
257840 5
257880 5
257920 5
257960 5
258000 5
258040 5
258080 5
258120 5
258160 5
258200 5
258240 5
258280 5
258320 5
258360 5
258400 5
258440 5
258480 5
258520 5
258560 5
258600 5
258640 5
258680 5
258720 5
258760 5
258800 5
258840 5
258880 5
258920 5
258960 5
259000 5
259040 5
259080 5
259120 5
259160 5
259200 5
259240 5
259280 5
259320 5
259360 5
259400 5
259440 5
259480 5
259520 5
259560 5
259600 5
259640 5
259680 5
259720 5
259760 5
259800 5
259840 5
259880 5
259920 5
259960 5
260000 5
260040 5
260080 5
260120 5
260160 5
260200 5
260240 5
260280 5
260320 5
260360 5
260400 5
260440 5
260480 5
260520 5
260560 5
260600 5
260640 5
260680 5
260720 5
260760 5
260800 5
260840 5
260880 5
260920 5
260960 5
261000 5
261040 5
261080 5
261120 5
261160 5
261200 5
261240 5
261280 5
261320 5
261360 5
261400 5
261440 5
261480 5
261520 5
261560 5
261600 5
261640 5
261680 5
261720 5
261760 5
261800 5
261840 5
261880 5
261920 5
261960 5
262000 5
262040 5
262080 5
262120 5
262160 5
262200 5
262240 5
262280 5
262320 5
262360 5
262400 5
262440 5
262480 5
262520 5
262560 5
262600 5
262640 5
262680 5
262720 5
262760 5
262800 5
262840 5
262880 5
262920 5
262960 5
263000 5
263040 5
263080 5
263120 5
263160 5
263200 5
263240 5
263280 5
263320 5
263360 5
263400 5
263440 5
263480 5
263520 5
263560 5
263600 5
263640 5
263680 5
263720 5
263760 5
263800 5
263840 5
263880 5
263920 5
263960 5
264000 5
264040 5
264080 5
264120 5
264160 5
264200 5
264240 5
264280 5
264320 5
264360 5
264400 5
264440 5
264480 5
264520 5
264560 5
264600 5
264640 5
264680 5
264720 5
264760 5
264800 5
264840 5
264880 5
264920 5
264960 5
265000 5
265040 5
265080 5
265120 5
265160 5
265200 5
265240 5
265280 5
265320 5
265360 5
265400 5
265440 5
265480 5
265520 5
265560 5
265600 5
265640 5
265680 5
265720 5
265760 5
265800 5
265840 5
265880 5
265920 5
265960 5
266000 5
266040 5
266080 5
266120 5
266160 5
266200 5
266240 5
266280 5
266320 5
266360 5
266400 5
266440 5
266480 5
266520 5
266560 5
266600 5
266640 5
266680 5
266720 5
266760 5
266800 5
266840 5
266880 5
266920 5
266960 5
267000 5
267040 5
267080 5
267120 5
267160 5
267200 5
267240 5
267280 5
267320 5
267360 5
267400 5
267440 5
267480 5
267520 5
267560 5
267600 5
267640 5
267680 5
267720 5
267760 5
267800 5
267840 5
267880 5
267920 5
267960 5
268000 5
268040 5
268080 5
268120 5
268160 5
268200 5
268240 5
268280 5
268320 5
268360 5
268400 5
268440 5
268480 5
268520 5
268560 5
268600 5
268640 5
268680 5
268720 5
268760 5
268800 5
268840 5
268880 5
268920 5
268960 5
269000 5
269040 5
269080 5
269120 5
269160 5
269200 5
269240 5
269280 5
269320 5
269360 5
269400 5
269440 5
269480 5
269520 5
269560 5
269600 5
269640 5
269680 5
269720 5
269760 5
269800 5
269840 5
269880 5
269920 5
269960 5
270000 5
270040 5
270080 5
270120 5
270160 5
270200 5
270240 5
270280 5
270320 5
270360 5
270400 5
270440 5
270480 5
270520 5
270560 5
270600 5
270640 5
270680 5
270720 5
270760 5
270800 5
270840 5
270880 5
270920 5
270960 5
271000 5
271040 5
271080 5
271120 5
271160 5
271200 5
271240 5
271280 5
271320 5
271360 5
271400 5
271440 5
271480 5
271520 5
271560 5
271600 5
271640 5
271680 5
271720 5
271760 5
271800 5
271840 5
271880 5
271920 5
271960 5
272000 5
272040 5
272080 5
272120 5
272160 5
272200 5
272240 5
272280 5
272320 5
272360 5
272400 5
272440 5
272480 5
272520 5
272560 5
272600 5
272640 5
272680 5
272720 5
272760 5
272800 5
272840 5
272880 5
272920 5
272960 5
273000 5
273040 5
273080 5
273120 5
273160 5
273200 5
273240 5
273280 5
273320 5
273360 5
273400 5
273440 5
273480 5
273520 5
273560 5
273600 5
273640 5
273680 5
273720 5
273760 5
273800 5
273840 5
273880 5
273920 5
273960 5
274000 5
274040 5
274080 5
274120 5
274160 5
274200 5
274240 5
274280 5
274320 5
274360 5
274400 5
274440 5
274480 5
274520 5
274560 5
274600 5
274640 5
274680 5
274720 5
274760 5
274800 5
274840 5
274880 5
274920 5
274960 5
275000 5
275040 5
275080 5
275120 5
275160 5
275200 5
275240 5
275280 5
275320 5
275360 5
275400 5
275440 5
275480 5
275520 5
275560 5
275600 5
275640 5
275680 5
275720 5
275760 5
275800 5
275840 5
275880 5
275920 5
275960 5
276000 5
276040 5
276080 5
276120 5
276160 5
276200 5
276240 5
276280 5
276320 5
276360 5
276400 5
276440 5
276480 5
276520 5
276560 5
276600 5
276640 5
276680 5
276720 5
276760 5
276800 5
276840 5
276880 5
276920 5
276960 5
277000 5
277040 5
277080 5
277120 5
277160 5
277200 5
277240 5
277280 5
277320 5
277360 5
277400 5
277440 5
277480 5
277520 5
277560 5
277600 5
277640 5
277680 5
277720 5
277760 5
277800 5
277840 5
277880 5
277920 5
277960 5
278000 5
278040 5
278080 5
278120 5
278160 5
278200 5
278240 5
278280 5
278320 5
278360 5
278400 5
278440 5
278480 5
278520 5
278560 5
278600 5
278640 5
278680 5
278720 5
278760 5
278800 5
278840 5
278880 5
278920 5
278960 5
279000 5
279040 5
279080 5
279120 5
279160 5
279200 5
279240 5
279280 5
279320 5
279360 5
279400 5
279440 5
279480 5
279520 5
279560 5
279600 5
279640 5
279680 5
279720 5
279760 5
279800 5
279840 5
279880 5
279920 5
279960 5
280000 5
280040 5
280080 5
280120 5
280160 5
280200 5
280240 5
280280 5
280320 5
280360 5
280400 5
280440 5
280480 5
280520 5
280560 5
280600 5
280640 5
280680 5
280720 5
280760 5
280800 5
280840 5
280880 5
280920 5
280960 5
281000 5
281040 5
281080 5
281120 5
281160 5
281200 5
281240 5
281280 5
281320 5
281360 5
281400 5
281440 5
281480 5
281520 5
281560 5
281600 5
281640 5
281680 5
281720 5
281760 5
281800 5
281840 5
281880 5
281920 5
281960 5
282000 5
282040 5
282080 5
282120 5
282160 5
282200 5
282240 5
282280 5
282320 5
282360 5
282400 5
282440 5
282480 5
282520 5
282560 5
282600 5
282640 5
282680 5
282720 5
282760 5
282800 5
282840 5
282880 5
282920 5
282960 5
283000 5
283040 5
283080 5
283120 5
283160 5
283200 5
283240 5
283280 5
283320 5
283360 5
283400 5
283440 5
283480 5
283520 5
283560 5
283600 5
283640 5
283680 5
283720 5
283760 5
283800 5
283840 5
283880 5
283920 5
283960 5
284000 5
284040 5
284080 5
284120 5
284160 5
284200 5
284240 5
284280 5
284320 5
284360 5
284400 5
284440 5
284480 5
284520 5
284560 5
284600 5
284640 5
284680 5
284720 5
284760 5
284800 5
284840 5
284880 5
284920 5
284960 5
285000 5
285040 5
285080 5
285120 5
285160 5
285200 5
285240 5
285280 5
285320 5
285360 5
285400 5
285440 5
285480 5
285520 5
285560 5
285600 5
285640 5
285680 5
285720 5
285760 5
285800 5
285840 5
285880 5
285920 5
285960 5
286000 5
286040 5
286080 5
286120 5
286160 5
286200 5
286240 5
286280 5
286320 5
286360 5
286400 5
286440 5
286480 5
286520 5
286560 5
286600 5
286640 5
286680 5
286720 5
286760 5
286800 5
286840 5
286880 5
286920 5
286960 5
287000 5
287040 5
287080 5
287120 5
287160 5
287200 5
287240 5
287280 5
287320 5
287360 5
287400 5
287440 5
287480 5
287520 5
287560 5
287600 5
287640 5
287680 5
287720 5
287760 5
287800 5
287840 5
287880 5
287920 5
287960 5
288000 5
288040 5
288080 5
288120 5
288160 5
288200 5
288240 5
288280 5
288320 5
288360 5
288400 5
288440 5
288480 5
288520 5
288560 5
288600 5
288640 5
288680 5
288720 5
288760 5
288800 5
288840 5
288880 5
288920 5
288960 5
289000 5
289040 5
289080 5
289120 5
289160 5
289200 5
289240 5
289280 5
289320 5
289360 5
289400 5
289440 5
289480 5
289520 5
289560 5
289600 5
289640 5
289680 5
289720 5
289760 5
289800 5
289840 5
289880 5
289920 5
289960 5
290000 5
290040 5
290080 5
290120 5
290160 5
290200 5
290240 5
290280 5
290320 5
290360 5
290400 5
290440 5
290480 5
290520 5
290560 5
290600 5
290640 5
290680 5
290720 5
290760 5
290800 5
290840 5
290880 5
290920 5
290960 5
291000 5
291040 5
291080 5
291120 5
291160 5
291200 5
291240 5
291280 5
291320 5
291360 5
291400 5
291440 5
291480 5
291520 5
291560 5
291600 5
291640 5
291680 5
291720 5
291760 5
291800 5
291840 5
291880 5
291920 5
291960 5
292000 5
292040 5
292080 5
292120 5
292160 5
292200 5
292240 5
292280 5
292320 5
292360 5
292400 5
292440 5
292480 5
292520 5
292560 5
292600 5
292640 5
292680 5
292720 5
292760 5
292800 5
292840 5
292880 5
292920 5
292960 5
293000 5
293040 5
293080 5
293120 5
293160 5
293200 5
293240 5
293280 5
293320 5
293360 5
293400 5
293440 5
293480 5
293520 5
293560 5
293600 5
293640 5
293680 5
293720 5
293760 5
293800 5
293840 5
293880 5
293920 5
293960 5
294000 5
294040 5
294080 5
294120 5
294160 5
294200 5
294240 5
294280 5
294320 5
294360 5
294400 5
294440 5
294480 5
294520 5
294560 5
294600 5
294640 5
294680 5
294720 5
294760 5
294800 5
294840 5
294880 5
294920 5
294960 5
295000 5
295040 5
295080 5
295120 5
295160 5
295200 5
295240 5
295280 5
295320 5
295360 5
295400 5
295440 5
295480 5
295520 5
295560 5
295600 5
295640 5
295680 5
295720 5
295760 5
295800 5
295840 5
295880 5
295920 5
295960 5
296000 5
296040 5
296080 5
296120 5
296160 5
296200 5
296240 5
296280 5
296320 5
296360 5
296400 5
296440 5
296480 5
296520 5
296560 5
296600 5
296640 5
296680 5
296720 5
296760 5
296800 5
296840 5
296880 5
296920 5
296960 5
297000 5
297040 5
297080 5
297120 5
297160 5
297200 5
297240 5
297280 5
297320 5
297360 5
297400 5
297440 5
297480 5
297520 5
297560 5
297600 5
297640 5
297680 5
297720 5
297760 5
297800 5
297840 5
297880 5
297920 5
297960 5
298000 5
298040 5
298080 5
298120 5
298160 5
298200 5
298240 5
298280 5
298320 5
298360 5
298400 5
298440 5
298480 5
298520 5
298560 5
298600 5
298640 5
298680 5
298720 5
298760 5
298800 5
298840 5
298880 5
298920 5
298960 5
299000 5
299040 5
299080 5
299120 5
299160 5
299200 5
299240 5
299280 5
299320 5
299360 5
299400 5
299440 5
299480 5
299520 5
299560 5
299600 5
299640 5
299680 5
299720 5
299760 5
299800 5
299840 5
299880 5
299920 5
299960 5
300000 5
300040 5
300080 5
300120 5
300160 5
300200 5
300240 5
300280 5
300320 5
300360 5
300400 5
300440 5
300480 5
300520 5
300560 5
300600 5
300640 5
300680 5
300720 5
300760 5
300800 5
300840 5
300880 5
300920 5
300960 5
301000 5
301040 5
301080 5
301120 5
301160 5
301200 5
301240 5
301280 5
301320 5
301360 5
301400 5
301440 5
301480 5
301520 5
301560 5
301600 5
301640 5
301680 5
301720 5
301760 5
301800 5
301840 5
301880 5
301920 5
301960 5
302000 5
302040 5
302080 5
302120 5
302160 5
302200 5
302240 5
302280 5
302320 5
302360 5
302400 5
302440 5
302480 5
302520 5
302560 5
302600 5
302640 5
302680 5
302720 5
302760 5
302800 5
302840 5
302880 5
302920 5
302960 5
303000 5
303040 5
303080 5
303120 5
303160 5
303200 5
303240 5
303280 5
303320 5
303360 5
303400 5
303440 5
303480 5
303520 5
303560 5
303600 5
303640 5
303680 5
303720 5
303760 5
303800 5
303840 5
303880 5
303920 5
303960 5
304000 5
304040 5
304080 5
304120 5
304160 5
304200 5
304240 5
304280 5
304320 5
304360 5
304400 5
304440 5
304480 5
304520 5
304560 5
304600 5
304640 5
304680 5
304720 5
304760 5
304800 5
304840 5
304880 5
304920 5
304960 5
305000 5
305040 5
305080 5
305120 5
305160 5
305200 5
305240 5
305280 5
305320 5
305360 5
305400 5
305440 5
305480 5
305520 5
305560 5
305600 5
305640 5
305680 5
305720 5
305760 5
305800 5
305840 5
305880 5
305920 5
305960 5
306000 5
306040 5
306080 5
306120 5
306160 5
306200 5
306240 5
306280 5
306320 5
306360 5
306400 5
306440 5
306480 5
306520 5
306560 5
306600 5
306640 5
306680 5
306720 5
306760 5
306800 5
306840 5
306880 5
306920 5
306960 5
307000 5
307040 5
307080 5
307120 5
307160 5
307200 5
307240 5
307280 5
307320 5
307360 5
307400 5
307440 5
307480 5
307520 5
307560 5
307600 5
307640 5
307680 5
307720 5
307760 5
307800 5
307840 5
307880 5
307920 5
307960 5
308000 5
308040 5
308080 5
308120 5
308160 5
308200 5
308240 5
308280 5
308320 5
308360 5
308400 5
308440 5
308480 5
308520 5
308560 5
308600 5
308640 5
308680 5
308720 5
308760 5
308800 5
308840 5
308880 5
308920 5
308960 5
309000 5
309040 5
309080 5
309120 5
309160 5
309200 5
309240 5
309280 5
309320 5
309360 5
309400 5
309440 5
309480 5
309520 5
309560 5
309600 5
309640 5
309680 5
309720 5
309760 5
309800 5
309840 5
309880 5
309920 5
309960 5
310000 5
310040 5
310080 5
310120 5
310160 5
310200 5
310240 5
310280 5
310320 5
310360 5
310400 5
310440 5
310480 5
310520 5
310560 5
310600 5
310640 5
310680 5
310720 5
310760 5
310800 5
310840 5
310880 5
310920 5
310960 5
311000 5
311040 5
311080 5
311120 5
311160 5
311200 5
311240 5
311280 5
311320 5
311360 5
311400 5
311440 5
311480 5
311520 5
311560 5
311600 5
311640 5
311680 5
311720 5
311760 5
311800 5
311840 5
311880 5
311920 5
311960 5
312000 5
312040 5
312080 5
312120 5
312160 5
312200 5
312240 5
312280 5
312320 5
312360 5
312400 5
312440 5
312480 5
312520 5
312560 5
312600 5
312640 5
312680 5
312720 5
312760 5
312800 5
312840 5
312880 5
312920 5
312960 5
313000 5
313040 5
313080 5
313120 5
313160 5
313200 5
313240 5
313280 5
313320 5
313360 5
313400 5
313440 5
313480 5
313520 5
313560 5
313600 5
313640 5
313680 5
313720 5
313760 5
313800 5
313840 5
313880 5
313920 5
313960 5
314000 5
314040 5
314080 5
314120 5
314160 5
314200 5
314240 5
314280 5
314320 5
314360 5
314400 5
314440 5
314480 5
314520 5
314560 5
314600 5
314640 5
314680 5
314720 5
314760 5
314800 5
314840 5
314880 5
314920 5
314960 5
315000 5
315040 5
315080 5
315120 5
315160 5
315200 5
315240 5
315280 5
315320 5
315360 5
315400 5
315440 5
315480 5
315520 5
315560 5
315600 5
315640 5
315680 5
315720 5
315760 5
315800 5
315840 5
315880 5
315920 5
315960 5
316000 5
316040 5
316080 5
316120 5
316160 5
316200 5
316240 5
316280 5
316320 5
316360 5
316400 5
316440 5
316480 5
316520 5
316560 5
316600 5
316640 5
316680 5
316720 5
316760 5
316800 5
316840 5
316880 5
316920 5
316960 5
317000 5
317040 5
317080 5
317120 5
317160 5
317200 5
317240 5
317280 5
317320 5
317360 5
317400 5
317440 5
317480 5
317520 5
317560 5
317600 5
317640 5
317680 5
317720 5
317760 5
317800 5
317840 5
317880 5
317920 5
317960 5
318000 5
318040 5
318080 5
318120 5
318160 5
318200 5
318240 5
318280 5
318320 5
318360 5
318400 5
318440 5
318480 5
318520 5
318560 5
318600 5
318640 5
318680 5
318720 5
318760 5
318800 5
318840 5
318880 5
318920 5
318960 5
319000 5
319040 5
319080 5
319120 5
319160 5
319200 5
319240 5
319280 5
319320 5
319360 5
319400 5
319440 5
319480 5
319520 5
319560 5
319600 5
319640 5
319680 5
319720 5
319760 5
319800 5
319840 5
319880 5
319920 5
319960 5
320000 5
320040 5
320080 5
320120 5
320160 5
320200 5
320240 5
320280 5
320320 5
320360 5
320400 5
320440 5
320480 5
320520 5
320560 5
320600 5
320640 5
320680 5
320720 5
320760 5
320800 5
320840 5
320880 5
320920 5
320960 5
321000 5
321040 5
321080 5
321120 5
321160 5
321200 5
321240 5
321280 5
321320 5
321360 5
321400 5
321440 5
321480 5
321520 5
321560 5
321600 5
321640 5
321680 5
321720 5
321760 5
321800 5
321840 5
321880 5
321920 5
321960 5
322000 5
322040 5
322080 5
322120 5
322160 5
322200 5
322240 5
322280 5
322320 5
322360 5
322400 5
322440 5
322480 5
322520 5
322560 5
322600 5
322640 5
322680 5
322720 5
322760 5
322800 5
322840 5
322880 5
322920 5
322960 5
323000 5
323040 5
323080 5
323120 5
323160 5
323200 5
323240 5
323280 5
323320 5
323360 5
323400 5
323440 5
323480 5
323520 5
323560 5
323600 5
323640 5
323680 5
323720 5
323760 5
323800 5
323840 5
323880 5
323920 5
323960 5
324000 5
324040 5
324080 5
324120 5
324160 5
324200 5
324240 5
324280 5
324320 5
324360 5
324400 5
324440 5
324480 5
324520 5
324560 5
324600 5
324640 5
324680 5
324720 5
324760 5
324800 5
324840 5
324880 5
324920 5
324960 5
325000 5
325040 5
325080 5
325120 5
325160 5
325200 5
325240 5
325280 5
325320 5
325360 5
325400 5
325440 5
325480 5
325520 5
325560 5
325600 5
325640 5
325680 5
325720 5
325760 5
325800 5
325840 5
325880 5
325920 5
325960 5
326000 5
326040 5
326080 5
326120 5
326160 5
326200 5
326240 5
326280 5
326320 5
326360 5
326400 5
326440 5
326480 5
326520 5
326560 5
326600 5
326640 5
326680 5
326720 5
326760 5
326800 5
326840 5
326880 5
326920 5
326960 5
327000 5
327040 5
327080 5
327120 5
327160 5
327200 5
327240 5
327280 5
327320 5
327360 5
327400 5
327440 5
327480 5
327520 5
327560 5
327600 5
327640 5
327680 5
327720 5
327760 5
327800 5
327840 5
327880 5
327920 5
327960 5
328000 5
328040 5
328080 5
328120 5
328160 5
328200 5
328240 5
328280 5
328320 5
328360 5
328400 5
328440 5
328480 5
328520 5
328560 5
328600 5
328640 5
328680 5
328720 5
328760 5
328800 5
328840 5
328880 5
328920 5
328960 5
329000 5
329040 5
329080 5
329120 5
329160 5
329200 5
329240 5
329280 5
329320 5
329360 5
329400 5
329440 5
329480 5
329520 5
329560 5
329600 5
329640 5
329680 5
329720 5
329760 5
329800 5
329840 5
329880 5
329920 5
329960 5
330000 5
330040 5
330080 5
330120 5
330160 5
330200 5
330240 5
330280 5
330320 5
330360 5
330400 5
330440 5
330480 5
330520 5
330560 5
330600 5
330640 5
330680 5
330720 5
330760 5
330800 5
330840 5
330880 5
330920 5
330960 5
331000 5
331040 5
331080 5
331120 5
331160 5
331200 5
331240 5
331280 5
331320 5
331360 5
331400 5
331440 5
331480 5
331520 5
331560 5
331600 5
331640 5
331680 5
331720 5
331760 5
331800 5
331840 5
331880 5
331920 5
331960 5
332000 5
332040 5
332080 5
332120 5
332160 5
332200 5
332240 5
332280 5
332320 5
332360 5
332400 5
332440 5
332480 5
332520 5
332560 5
332600 5
332640 5
332680 5
332720 5
332760 5
332800 5
332840 5
332880 5
332920 5
332960 5
333000 5
333040 5
333080 5
333120 5
333160 5
333200 5
333240 5
333280 5
333320 5
333360 5
333400 5
333440 5
333480 5
333520 5
333560 5
333600 5
333640 5
333680 5
333720 5
333760 5
333800 5
333840 5
333880 5
333920 5
333960 5
334000 5
334040 5
334080 5
334120 5
334160 5
334200 5
334240 5
334280 5
334320 5
334360 5
334400 5
334440 5
334480 5
334520 5
334560 5
334600 5
334640 5
334680 5
334720 5
334760 5
334800 5
334840 5
334880 5
334920 5
334960 5
335000 5
335040 5
335080 5
335120 5
335160 5
335200 5
335240 5
335280 5
335320 5
335360 5
335400 5
335440 5
335480 5
335520 5
335560 5
335600 5
335640 5
335680 5
335720 5
335760 5
335800 5
335840 5
335880 5
335920 5
335960 5
336000 5
336040 5
336080 5
336120 5
336160 5
336200 5
336240 5
336280 5
336320 5
336360 5
336400 5
336440 5
336480 5
336520 5
336560 5
336600 5
336640 5
336680 5
336720 5
336760 5
336800 5
336840 5
336880 5
336920 5
336960 5
337000 5
337040 5
337080 5
337120 5
337160 5
337200 5
337240 5
337280 5
337320 5
337360 5
337400 5
337440 5
337480 5
337520 5
337560 5
337600 5
337640 5
337680 5
337720 5
337760 5
337800 5
337840 5
337880 5
337920 5
337960 5
338000 5
338040 5
338080 5
338120 5
338160 5
338200 5
338240 5
338280 5
338320 5
338360 5
338400 5
338440 5
338480 5
338520 5
338560 5
338600 5
338640 5
338680 5
338720 5
338760 5
338800 5
338840 5
338880 5
338920 5
338960 5
339000 5
339040 5
339080 5
339120 5
339160 5
339200 5
339240 5
339280 5
339320 5
339360 5
339400 5
339440 5
339480 5
339520 5
339560 5
339600 5
339640 5
339680 5
339720 5
339760 5
339800 5
339840 5
339880 5
339920 5
339960 5
340000 5
340040 5
340080 5
340120 5
340160 5
340200 5
340240 5
340280 5
340320 5
340360 5
340400 5
340440 5
340480 5
340520 5
340560 5
340600 5
340640 5
340680 5
340720 5
340760 5
340800 5
340840 5
340880 5
340920 5
340960 5
341000 5
341040 5
341080 5
341120 5
341160 5
341200 5
341240 5
341280 5
341320 5
341360 5
341400 5
341440 5
341480 5
341520 5
341560 5
341600 5
341640 5
341680 5
341720 5
341760 5
341800 5
341840 5
341880 5
341920 5
341960 5
342000 5
342040 5
342080 5
342120 5
342160 5
342200 5
342240 5
342280 5
342320 5
342360 5
342400 5
342440 5
342480 5
342520 5
342560 5
342600 5
342640 5
342680 5
342720 5
342760 5
342800 5
342840 5
342880 5
342920 5
342960 5
343000 5
343040 5
343080 5
343120 5
343160 5
343200 5
343240 5
343280 5
343320 5
343360 5
343400 5
343440 5
343480 5
343520 5
343560 5
343600 5
343640 5
343680 5
343720 5
343760 5
343800 5
343840 5
343880 5
343920 5
343960 5
344000 5
344040 5
344080 5
344120 5
344160 5
344200 5
344240 5
344280 5
344320 5
344360 5
344400 5
344440 5
344480 5
344520 5
344560 5
344600 5
344640 5
344680 5
344720 5
344760 5
344800 5
344840 5
344880 5
344920 5
344960 5
345000 5
345040 5
345080 5
345120 5
345160 5
345200 5
345240 5
345280 5
345320 5
345360 5
345400 5
345440 5
345480 5
345520 5
345560 5
345600 5
345640 5
345680 5
345720 5
345760 5
345800 5
345840 5
345880 5
345920 5
345960 5
346000 5
346040 5
346080 5
346120 5
346160 5
346200 5
346240 5
346280 5
346320 5
346360 5
346400 5
346440 5
346480 5
346520 5
346560 5
346600 5
346640 5
346680 5
346720 5
346760 5
346800 5
346840 5
346880 5
346920 5
346960 5
347000 5
347040 5
347080 5
347120 5
347160 5
347200 5
347240 5
347280 5
347320 5
347360 5
347400 5
347440 5
347480 5
347520 5
347560 5
347600 5
347640 5
347680 5
347720 5
347760 5
347800 5
347840 5
347880 5
347920 5
347960 5
348000 5
348040 5
348080 5
348120 5
348160 5
348200 5
348240 5
348280 5
348320 5
348360 5
348400 5
348440 5
348480 5
348520 5
348560 5
348600 5
348640 5
348680 5
348720 5
348760 5
348800 5
348840 5
348880 5
348920 5
348960 5
349000 5
349040 5
349080 5
349120 5
349160 5
349200 5
349240 5
349280 5
349320 5
349360 5
349400 5
349440 5
349480 5
349520 5
349560 5
349600 5
349640 5
349680 5
349720 5
349760 5
349800 5
349840 5
349880 5
349920 5
349960 5
350000 5
350040 5
350080 5
350120 5
350160 5
350200 5
350240 5
350280 5
350320 5
350360 5
350400 5
350440 5
350480 5
350520 5
350560 5
350600 5
350640 5
350680 5
350720 5
350760 5
350800 5
350840 5
350880 5
350920 5
350960 5
351000 5
351040 5
351080 5
351120 5
351160 5
351200 5
351240 5
351280 5
351320 5
351360 5
351400 5
351440 5
351480 5
351520 5
351560 5
351600 5
351640 5
351680 5
351720 5
351760 5
351800 5
351840 5
351880 5
351920 5
351960 5
352000 5
352040 5
352080 5
352120 5
352160 5
352200 5
352240 5
352280 5
352320 5
352360 5
352400 5
352440 5
352480 5
352520 5
352560 5
352600 5
352640 5
352680 5
352720 5
352760 5
352800 5
352840 5
352880 5
352920 5
352960 5
353000 5
353040 5
353080 5
353120 5
353160 5
353200 5
353240 5
353280 5
353320 5
353360 5
353400 5
353440 5
353480 5
353520 5
353560 5
353600 5
353640 5
353680 5
353720 5
353760 5
353800 5
353840 5
353880 5
353920 5
353960 5
354000 5
354040 5
354080 5
354120 5
354160 5
354200 5
354240 5
354280 5
354320 5
354360 5
354400 5
354440 5
354480 5
354520 5
354560 5
354600 5
354640 5
354680 5
354720 5
354760 5
354800 5
354840 5
354880 5
354920 5
354960 5
355000 5
355040 5
355080 5
355120 5
355160 5
355200 5
355240 5
355280 5
355320 5
355360 5
355400 5
355440 5
355480 5
355520 5
355560 5
355600 5
355640 5
355680 5
355720 5
355760 5
355800 5
355840 5
355880 5
355920 5
355960 5
356000 5
356040 5
356080 5
356120 5
356160 5
356200 5
356240 5
356280 5
356320 5
356360 5
356400 5
356440 5
356480 5
356520 5
356560 5
356600 5
356640 5
356680 5
356720 5
356760 5
356800 5
356840 5
356880 5
356920 5
356960 5
357000 5
357040 5
357080 5
357120 5
357160 5
357200 5
357240 5
357280 5
357320 5
357360 5
357400 5
357440 5
357480 5
357520 5
357560 5
357600 5
357640 5
357680 5
357720 5
357760 5
357800 5
357840 5
357880 5
357920 5
357960 5
358000 5
358040 5
358080 5
358120 5
358160 5
358200 5
358240 5
358280 5
358320 5
358360 5
358400 5
358440 5
358480 5
358520 5
358560 5
358600 5
358640 5
358680 5
358720 5
358760 5
358800 5
358840 5
358880 5
358920 5
358960 5
359000 5
359040 5
359080 5
359120 5
359160 5
359200 5
359240 5
359280 5
359320 5
359360 5
359400 5
359440 5
359480 5
359520 5
359560 5
359600 5
359640 5
359680 5
359720 5
359760 5
359800 5
359840 5
359880 5
359920 5
359960 5
360000 5
360040 5
360080 5
360120 5
360160 5
360200 5
360240 5
360280 5
360320 5
360360 5
360400 5
360440 5
360480 5
360520 5
360560 5
360600 5
360640 5
360680 5
360720 5
360760 5
360800 5
360840 5
360880 5
360920 5
360960 5
361000 5
361040 5
361080 5
361120 5
361160 5
361200 5
361240 5
361280 5
361320 5
361360 5
361400 5
361440 5
361480 5
361520 5
361560 5
361600 5
361640 5
361680 5
361720 5
361760 5
361800 5
361840 5
361880 5
361920 5
361960 5
362000 5
362040 5
362080 5
362120 5
362160 5
362200 5
362240 5
362280 5
362320 5
362360 5
362400 5
362440 5
362480 5
362520 5
362560 5
362600 5
362640 5
362680 5
362720 5
362760 5
362800 5
362840 5
362880 5
362920 5
362960 5
363000 5
363040 5
363080 5
363120 5
363160 5
363200 5
363240 5
363280 5
363320 5
363360 5
363400 5
363440 5
363480 5
363520 5
363560 5
363600 5
363640 5
363680 5
363720 5
363760 5
363800 5
363840 5
363880 5
363920 5
363960 5
364000 5
364040 5
364080 5
364120 5
364160 5
364200 5
364240 5
364280 5
364320 5
364360 5
364400 5
364440 5
364480 5
364520 5
364560 5
364600 5
364640 5
364680 5
364720 5
364760 5
364800 5
364840 5
364880 5
364920 5
364960 5
365000 5
365040 5
365080 5
365120 5
365160 5
365200 5
365240 5
365280 5
365320 5
365360 5
365400 5
365440 5
365480 5
365520 5
365560 5
365600 5
365640 5
365680 5
365720 5
365760 5
365800 5
365840 5
365880 5
365920 5
365960 5
366000 5
366040 5
366080 5
366120 5
366160 5
366200 5
366240 5
366280 5
366320 5
366360 5
366400 5
366440 5
366480 5
366520 5
366560 5
366600 5
366640 5
366680 5
366720 5
366760 5
366800 5
366840 5
366880 5
366920 5
366960 5
367000 5
367040 5
367080 5
367120 5
367160 5
367200 5
367240 5
367280 5
367320 5
367360 5
367400 5
367440 5
367480 5
367520 5
367560 5
367600 5
367640 5
367680 5
367720 5
367760 5
367800 5
367840 5
367880 5
367920 5
367960 5
368000 5
368040 5
368080 5
368120 5
368160 5
368200 5
368240 5
368280 5
368320 5
368360 5
368400 5
368440 5
368480 5
368520 5
368560 5
368600 5
368640 5
368680 5
368720 5
368760 5
368800 5
368840 5
368880 5
368920 5
368960 5
369000 5
369040 5
369080 5
369120 5
369160 5
369200 5
369240 5
369280 5
369320 5
369360 5
369400 5
369440 5
369480 5
369520 5
369560 5
369600 5
369640 5
369680 5
369720 5
369760 5
369800 5
369840 5
369880 5
369920 5
369960 5
370000 5
370040 5
370080 5
370120 5
370160 5
370200 5
370240 5
370280 5
370320 5
370360 5
370400 5
370440 5
370480 5
370520 5
370560 5
370600 5
370640 5
370680 5
370720 5
370760 5
370800 5
370840 5
370880 5
370920 5
370960 5
371000 5
371040 5
371080 5
371120 5
371160 5
371200 5
371240 5
371280 5
371320 5
371360 5
371400 5
371440 5
371480 5
371520 5
371560 5
371600 5
371640 5
371680 5
371720 5
371760 5
371800 5
371840 5
371880 5
371920 5
371960 5
372000 5
372040 5
372080 5
372120 5
372160 5
372200 5
372240 5
372280 5
372320 5
372360 5
372400 5
372440 5
372480 5
372520 5
372560 5
372600 5
372640 5
372680 5
372720 5
372760 5
372800 5
372840 5
372880 5
372920 5
372960 5
373000 5
373040 5
373080 5
373120 5
373160 5
373200 5
373240 5
373280 5
373320 5
373360 5
373400 5
373440 5
373480 5
373520 5
373560 5
373600 5
373640 5
373680 5
373720 5
373760 5
373800 5
373840 5
373880 5
373920 5
373960 5
374000 5
374040 5
374080 5
374120 5
374160 5
374200 5
374240 5
374280 5
374320 5
374360 5
374400 5
374440 5
374480 5
374520 5
374560 5
374600 5
374640 5
374680 5
374720 5
374760 5
374800 5
374840 5
374880 5
374920 5
374960 5
375000 5
375040 5
375080 5
375120 5
375160 5
375200 5
375240 5
375280 5
375320 5
375360 5
375400 5
375440 5
375480 5
375520 5
375560 5
375600 5
375640 5
375680 5
375720 5
375760 5
375800 5
375840 5
375880 5
375920 5
375960 5
376000 5
376040 5
376080 5
376120 5
376160 5
376200 5
376240 5
376280 5
376320 5
376360 5
376400 5
376440 5
376480 5
376520 5
376560 5
376600 5
376640 5
376680 5
376720 5
376760 5
376800 5
376840 5
376880 5
376920 5
376960 5
377000 5
377040 5
377080 5
377120 5
377160 5
377200 5
377240 5
377280 5
377320 5
377360 5
377400 5
377440 5
377480 5
377520 5
377560 5
377600 5
377640 5
377680 5
377720 5
377760 5
377800 5
377840 5
377880 5
377920 5
377960 5
378000 5
378040 5
378080 5
378120 5
378160 5
378200 5
378240 5
378280 5
378320 5
378360 5
378400 5
378440 5
378480 5
378520 5
378560 5
378600 5
378640 5
378680 5
378720 5
378760 5
378800 5
378840 5
378880 5
378920 5
378960 5
379000 5
379040 5
379080 5
379120 5
379160 5
379200 5
379240 5
379280 5
379320 5
379360 5
379400 5
379440 5
379480 5
379520 5
379560 5
379600 5
379640 5
379680 5
379720 5
379760 5
379800 5
379840 5
379880 5
379920 5
379960 5
380000 5
380040 5
380080 5
380120 5
380160 5
380200 5
380240 5
380280 5
380320 5
380360 5
380400 5
380440 5
380480 5
380520 5
380560 5
380600 5
380640 5
380680 5
380720 5
380760 5
380800 5
380840 5
380880 5
380920 5
380960 5
381000 5
381040 5
381080 5
381120 5
381160 5
381200 5
381240 5
381280 5
381320 5
381360 5
381400 5
381440 5
381480 5
381520 5
381560 5
381600 5
381640 5
381680 5
381720 5
381760 5
381800 5
381840 5
381880 5
381920 5
381960 5
382000 5
382040 5
382080 5
382120 5
382160 5
382200 5
382240 5
382280 5
382320 5
382360 5
382400 5
382440 5
382480 5
382520 5
382560 5
382600 5
382640 5
382680 5
382720 5
382760 5
382800 5
382840 5
382880 5
382920 5
382960 5
383000 5
383040 5
383080 5
383120 5
383160 5
383200 5
383240 5
383280 5
383320 5
383360 5
383400 5
383440 5
383480 5
383520 5
383560 5
383600 5
383640 5
383680 5
383720 5
383760 5
383800 5
383840 5
383880 5
383920 5
383960 5
384000 5
384040 5
384080 5
384120 5
384160 5
384200 5
384240 5
384280 5
384320 5
384360 5
384400 5
384440 5
384480 5
384520 5
384560 5
384600 5
384640 5
384680 5
384720 5
384760 5
384800 5
384840 5
384880 5
384920 5
384960 5
385000 5
385040 5
385080 5
385120 5
385160 5
385200 5
385240 5
385280 5
385320 5
385360 5
385400 5
385440 5
385480 5
385520 5
385560 5
385600 5
385640 5
385680 5
385720 5
385760 5
385800 5
385840 5
385880 5
385920 5
385960 5
386000 5
386040 5
386080 5
386120 5
386160 5
386200 5
386240 5
386280 5
386320 5
386360 5
386400 5
386440 5
386480 5
386520 5
386560 5
386600 5
386640 5
386680 5
386720 5
386760 5
386800 5
386840 5
386880 5
386920 5
386960 5
387000 5
387040 5
387080 5
387120 5
387160 5
387200 5
387240 5
387280 5
387320 5
387360 5
387400 5
387440 5
387480 5
387520 5
387560 5
387600 5
387640 5
387680 5
387720 5
387760 5
387800 5
387840 5
387880 5
387920 5
387960 5
388000 5
388040 5
388080 5
388120 5
388160 5
388200 5
388240 5
388280 5
388320 5
388360 5
388400 5
388440 5
388480 5
388520 5
388560 5
388600 5
388640 5
388680 5
388720 5
388760 5
388800 5
388840 5
388880 5
388920 5
388960 5
389000 5
389040 5
389080 5
389120 5
389160 5
389200 5
389240 5
389280 5
389320 5
389360 5
389400 5
389440 5
389480 5
389520 5
389560 5
389600 5
389640 5
389680 5
389720 5
389760 5
389800 5
389840 5
389880 5
389920 5
389960 5
390000 5
390040 5
390080 5
390120 5
390160 5
390200 5
390240 5
390280 5
390320 5
390360 5
390400 5
390440 5
390480 5
390520 5
390560 5
390600 5
390640 5
390680 5
390720 5
390760 5
390800 5
390840 5
390880 5
390920 5
390960 5
391000 5
391040 5
391080 5
391120 5
391160 5
391200 5
391240 5
391280 5
391320 5
391360 5
391400 5
391440 5
391480 5
391520 5
391560 5
391600 5
391640 5
391680 5
391720 5
391760 5
391800 5
391840 5
391880 5
391920 5
391960 5
392000 5
392040 5
392080 5
392120 5
392160 5
392200 5
392240 5
392280 5
392320 5
392360 5
392400 5
392440 5
392480 5
392520 5
392560 5
392600 5
392640 5
392680 5
392720 5
392760 5
392800 5
392840 5
392880 5
392920 5
392960 5
393000 5
393040 5
393080 5
393120 5
393160 5
393200 5
393240 5
393280 5
393320 5
393360 5
393400 5
393440 5
393480 5
393520 5
393560 5
393600 5
393640 5
393680 5
393720 5
393760 5
393800 5
393840 5
393880 5
393920 5
393960 5
394000 5
394040 5
394080 5
394120 5
394160 5
394200 5
394240 5
394280 5
394320 5
394360 5
394400 5
394440 5
394480 5
394520 5
394560 5
394600 5
394640 5
394680 5
394720 5
394760 5
394800 5
394840 5
394880 5
394920 5
394960 5
395000 5
395040 5
395080 5
395120 5
395160 5
395200 5
395240 5
395280 5
395320 5
395360 5
395400 5
395440 5
395480 5
395520 5
395560 5
395600 5
395640 5
395680 5
395720 5
395760 5
395800 5
395840 5
395880 5
395920 5
395960 5
396000 5
396040 5
396080 5
396120 5
396160 5
396200 5
396240 5
396280 5
396320 5
396360 5
396400 5
396440 5
396480 5
396520 5
396560 5
396600 5
396640 5
396680 5
396720 5
396760 5
396800 5
396840 5
396880 5
396920 5
396960 5
397000 5
397040 5
397080 5
397120 5
397160 5
397200 5
397240 5
397280 5
397320 5
397360 5
397400 5
397440 5
397480 5
397520 5
397560 5
397600 5
397640 5
397680 5
397720 5
397760 5
397800 5
397840 5
397880 5
397920 5
397960 5
398000 5
398040 5
398080 5
398120 5
398160 5
398200 5
398240 5
398280 5
398320 5
398360 5
398400 5
398440 5
398480 5
398520 5
398560 5
398600 5
398640 5
398680 5
398720 5
398760 5
398800 5
398840 5
398880 5
398920 5
398960 5
399000 5
399040 5
399080 5
399120 5
399160 5
399200 5
399240 5
399280 5
399320 5
399360 5
399400 5
399440 5
399480 5
399520 5
399560 5
399600 5
399640 5
399680 5
399720 5
399760 5
399800 5
399840 5
399880 5
399920 5
399960 5
400000 5
400040 5
400080 5
400120 5
400160 5
400200 5
400240 5
400280 5
400320 5
400360 5
400400 5
400440 5
400480 5
400520 5
400560 5
400600 5
400640 5
400680 5
400720 5
400760 5
400800 5
400840 5
400880 5
400920 5
400960 5
401000 5
401040 5
401080 5
401120 5
401160 5
401200 5
401240 5
401280 5
401320 5
401360 5
401400 5
401440 5
401480 5
401520 5
401560 5
401600 5
401640 5
401680 5
401720 5
401760 5
401800 5
401840 5
401880 5
401920 5
401960 5
402000 5
402040 5
402080 5
402120 5
402160 5
402200 5
402240 5
402280 5
402320 5
402360 5
402400 5
402440 5
402480 5
402520 5
402560 5
402600 5
402640 5
402680 5
402720 5
402760 5
402800 5
402840 5
402880 5
402920 5
402960 5
403000 5
403040 5
403080 5
403120 5
403160 5
403200 5
403240 5
403280 5
403320 5
403360 5
403400 5
403440 5
403480 5
403520 5
403560 5
403600 5
403640 5
403680 5
403720 5
403760 5
403800 5
403840 5
403880 5
403920 5
403960 5
404000 5
404040 5
404080 5
404120 5
404160 5
404200 5
404240 5
404280 5
404320 5
404360 5
404400 5
404440 5
404480 5
404520 5
404560 5
404600 5
404640 5
404680 5
404720 5
404760 5
404800 5
404840 5
404880 5
404920 5
404960 5
405000 5
405040 5
405080 5
405120 5
405160 5
405200 5
405240 5
405280 5
405320 5
405360 5
405400 5
405440 5
405480 5
405520 5
405560 5
405600 5
405640 5
405680 5
405720 5
405760 5
405800 5
405840 5
405880 5
405920 5
405960 5
406000 5
406040 5
406080 5
406120 5
406160 5
406200 5
406240 5
406280 5
406320 5
406360 5
406400 5
406440 5
406480 5
406520 5
406560 5
406600 5
406640 5
406680 5
406720 5
406760 5
406800 5
406840 5
406880 5
406920 5
406960 5
407000 5
407040 5
407080 5
407120 5
407160 5
407200 5
407240 5
407280 5
407320 5
407360 5
407400 5
407440 5
407480 5
407520 5
407560 5
407600 5
407640 5
407680 5
407720 5
407760 5
407800 5
407840 5
407880 5
407920 5
407960 5
408000 5
408040 5
408080 5
408120 5
408160 5
408200 5
408240 5
408280 5
408320 5
408360 5
408400 5
408440 5
408480 5
408520 5
408560 5
408600 5
408640 5
408680 5
408720 5
408760 5
408800 5
408840 5
408880 5
408920 5
408960 5
409000 5
409040 5
409080 5
409120 5
409160 5
409200 5
409240 5
409280 5
409320 5
409360 5
409400 5
409440 5
409480 5
409520 5
409560 5
409600 5
409640 5
409680 5
409720 5
409760 5
409800 5
409840 5
409880 5
409920 5
409960 5
410000 5
410040 5
410080 5
410120 5
410160 5
410200 5
410240 5
410280 5
410320 5
410360 5
410400 5
410440 5
410480 5
410520 5
410560 5
410600 5
410640 5
410680 5
410720 5
410760 5
410800 5
410840 5
410880 5
410920 5
410960 5
411000 5
411040 5
411080 5
411120 5
411160 5
411200 5
411240 5
411280 5
411320 5
411360 5
411400 5
411440 5
411480 5
411520 5
411560 5
411600 5
411640 5
411680 5
411720 5
411760 5
411800 5
411840 5
411880 5
411920 5
411960 5
412000 5
412040 5
412080 5
412120 5
412160 5
412200 5
412240 5
412280 5
412320 5
412360 5
412400 5
412440 5
412480 5
412520 5
412560 5
412600 5
412640 5
412680 5
412720 5
412760 5
412800 5
412840 5
412880 5
412920 5
412960 5
413000 5
413040 5
413080 5
413120 5
413160 5
413200 5
413240 5
413280 5
413320 5
413360 5
413400 5
413440 5
413480 5
413520 5
413560 5
413600 5
413640 5
413680 5
413720 5
413760 5
413800 5
413840 5
413880 5
413920 5
413960 5
414000 5
414040 5
414080 5
414120 5
414160 5
414200 5
414240 5
414280 5
414320 5
414360 5
414400 5
414440 5
414480 5
414520 5
