# Supplementary material for: Comment on 'Valid molecular dynamics simulations of human hemoglobin require a surprisingly large box size'
Source: eLife. 2019 Jun 20;8:e44718. doi: 10.7554/eLife.44718 (PMC6586461; doi:10.7554/eLife.44718)
Supplement: Figure 3—source data 1. — The zip archive contains a README file describing which source files correspond to the different panels. [file elife-44718-fig3-data1.zip › figure3/panel_A/kovalevsky/medium/9/proj.xvg]

@ autoscale onread none
@ with g0
@ g0 on
@ title "projection on eigenvectors (nm)"
@ xaxis  label "Time (ps)"
@ world xmin 0
@ world xmax 168440
@ world ymin -9.09675
@ world ymax 5.13775
@ view xmin 0.15
@ view xmax 0.85
@ view ymin 0.15
@ view ymax 0.85
@ yaxis  label "vec 1"
@ xaxis tick major 50000
@ xaxis tick minor 25000
@ xaxis ticklabel start type spec
@ xaxis ticklabel start -0
@ yaxis tick major 5
@ yaxis tick minor 2.5
@ yaxis ticklabel start type spec
@ yaxis ticklabel start -5
@ zeroxaxis bar on
@ zeroxaxis bar linestyle 3
    0.0000   -5.10970
   40.0000   -4.99644
   80.0000   -5.48261
  120.0000   -5.77035
  160.0000   -4.95570
  200.0000   -5.64767
  240.0000   -5.12521
  280.0000   -4.76274
  320.0000   -5.16620
  360.0000   -5.46370
  400.0000   -5.27585
  440.0000   -5.04356
  480.0000   -6.55314
  520.0000   -6.80823
  560.0000   -6.62847
  600.0000   -5.57461
  640.0000   -5.47090
  680.0000   -6.25267
  720.0000   -5.25879
  760.0000   -5.12003
  800.0000   -6.01170
  840.0000   -7.10387
  880.0000   -6.04969
  920.0000   -4.96847
  960.0000   -5.26001
 1000.0000   -5.02906
 1040.0000   -5.79150
 1080.0000   -5.94974
 1120.0000   -6.05355
 1160.0000   -5.84729
 1200.0000   -6.49895
 1240.0000   -6.98036
 1280.0000   -6.77804
 1320.0000   -5.69409
 1360.0000   -5.76062
 1400.0000   -5.48628
 1440.0000   -5.80408
 1480.0000   -4.93324
 1520.0000   -5.15781
 1560.0000   -4.56929
 1600.0000   -4.90506
 1640.0000   -5.42033
 1680.0000   -4.52982
 1720.0000   -4.46125
 1760.0000   -4.59016
 1800.0000   -5.51977
 1840.0000   -4.86025
 1880.0000   -4.91659
 1920.0000   -5.27184
 1960.0000   -4.50150
 2000.0000   -5.13296
 2040.0000   -5.22151
 2080.0000   -5.39394
 2120.0000   -4.23028
 2160.0000   -5.97489
 2200.0000   -5.08149
 2240.0000   -5.47324
 2280.0000   -5.75448
 2320.0000   -5.64034
 2360.0000   -5.61449
 2400.0000   -5.71207
 2440.0000   -5.53039
 2480.0000   -7.02775
 2520.0000   -6.96534
 2560.0000   -5.71552
 2600.0000   -5.59170
 2640.0000   -5.80761
 2680.0000   -5.15644
 2720.0000   -5.58301
 2760.0000   -6.09807
 2800.0000   -6.08575
 2840.0000   -6.56916
 2880.0000   -6.59285
 2920.0000   -6.62556
 2960.0000   -6.09672
 3000.0000   -6.02266
 3040.0000   -6.36041
 3080.0000   -7.42804
 3120.0000   -6.34558
 3160.0000   -5.77050
 3200.0000   -6.34712
 3240.0000   -6.15844
 3280.0000   -4.53694
 3320.0000   -4.67254
 3360.0000   -4.68288
 3400.0000   -5.43327
 3440.0000   -5.58553
 3480.0000   -5.44177
 3520.0000   -4.79313
 3560.0000   -5.40925
 3600.0000   -5.10022
 3640.0000   -5.58973
 3680.0000   -6.06870
 3720.0000   -6.15128
 3760.0000   -5.45961
 3800.0000   -5.32083
 3840.0000   -5.40089
 3880.0000   -5.89331
 3920.0000   -5.26316
 3960.0000   -5.63882
 4000.0000   -5.65363
 4040.0000   -6.02232
 4080.0000   -5.33344
 4120.0000   -5.70545
 4160.0000   -5.34101
 4200.0000   -5.81859
 4240.0000   -6.75219
 4280.0000   -6.10246
 4320.0000   -6.58348
 4360.0000   -6.71271
 4400.0000   -5.29296
 4440.0000   -5.80762
 4480.0000   -5.31937
 4520.0000   -6.20879
 4560.0000   -5.22411
 4600.0000   -6.51920
 4640.0000   -6.69837
 4680.0000   -6.37046
 4720.0000   -5.44486
 4760.0000   -5.26565
 4800.0000   -5.95235
 4840.0000   -6.48457
 4880.0000   -6.32175
 4920.0000   -6.02863
 4960.0000   -7.10295
 5000.0000   -5.48500
 5040.0000   -5.66532
 5080.0000   -6.32925
 5120.0000   -5.44233
 5160.0000   -5.55156
 5200.0000   -5.73923
 5240.0000   -6.11292
 5280.0000   -5.68279
 5320.0000   -6.12230
 5360.0000   -7.30789
 5400.0000   -5.79767
 5440.0000   -6.16835
 5480.0000   -6.16275
 5520.0000   -6.38685
 5560.0000   -6.74852
 5600.0000   -5.54637
 5640.0000   -6.10075
 5680.0000   -6.23863
 5720.0000   -6.02944
 5760.0000   -6.43472
 5800.0000   -6.27888
 5840.0000   -5.41196
 5880.0000   -5.70236
 5920.0000   -6.63549
 5960.0000   -6.36035
 6000.0000   -6.84929
 6040.0000   -6.31401
 6080.0000   -6.66556
 6120.0000   -7.03857
 6160.0000   -6.94024
 6200.0000   -6.44357
 6240.0000   -5.66880
 6280.0000   -6.48746
 6320.0000   -6.49766
 6360.0000   -6.67324
 6400.0000   -6.14086
 6440.0000   -6.22106
 6480.0000   -5.79564
 6520.0000   -6.27206
 6560.0000   -6.64099
 6600.0000   -6.97535
 6640.0000   -6.89074
 6680.0000   -6.59823
 6720.0000   -5.79704
 6760.0000   -5.92907
 6800.0000   -5.59864
 6840.0000   -5.99207
 6880.0000   -6.17322
 6920.0000   -5.90032
 6960.0000   -5.82984
 7000.0000   -6.51441
 7040.0000   -6.29770
 7080.0000   -5.10372
 7120.0000   -5.75802
 7160.0000   -5.74655
 7200.0000   -5.00203
 7240.0000   -5.79896
 7280.0000   -6.13261
 7320.0000   -5.42849
 7360.0000   -5.74086
 7400.0000   -4.92277
 7440.0000   -5.61246
 7480.0000   -5.63165
 7520.0000   -5.92020
 7560.0000   -5.79914
 7600.0000   -6.29845
 7640.0000   -5.85883
 7680.0000   -5.77781
 7720.0000   -5.88805
 7760.0000   -6.24532
 7800.0000   -5.94946
 7840.0000   -5.87477
 7880.0000   -6.07421
 7920.0000   -6.20791
 7960.0000   -6.55710
 8000.0000   -5.33699
 8040.0000   -5.09631
 8080.0000   -5.05178
 8120.0000   -6.51982
 8160.0000   -5.78877
 8200.0000   -6.46142
 8240.0000   -5.02996
 8280.0000   -4.76753
 8320.0000   -5.13142
 8360.0000   -4.67708
 8400.0000   -4.57048
 8440.0000   -5.89279
 8480.0000   -5.97417
 8520.0000   -4.93535
 8560.0000   -5.18701
 8600.0000   -5.82341
 8640.0000   -5.83004
 8680.0000   -5.41550
 8720.0000   -5.48916
 8760.0000   -5.74298
 8800.0000   -6.55618
 8840.0000   -5.73491
 8880.0000   -5.59048
 8920.0000   -4.99722
 8960.0000   -5.79018
 9000.0000   -6.22627
 9040.0000   -6.08296
 9080.0000   -6.66953
 9120.0000   -6.42097
 9160.0000   -6.22303
 9200.0000   -6.31314
 9240.0000   -6.35015
 9280.0000   -6.40222
 9320.0000   -7.08612
 9360.0000   -6.18648
 9400.0000   -5.83094
 9440.0000   -6.41552
 9480.0000   -6.52913
 9520.0000   -6.51848
 9560.0000   -6.76753
 9600.0000   -6.23182
 9640.0000   -5.31461
 9680.0000   -6.06813
 9720.0000   -5.09030
 9760.0000   -7.01500
 9800.0000   -6.62582
 9840.0000   -6.12525
 9880.0000   -5.04964
 9920.0000   -6.55395
 9960.0000   -5.68814
10000.0000   -5.19238
10040.0000   -5.92469
10080.0000   -6.00928
10120.0000   -6.43127
10160.0000   -7.27749
10200.0000   -6.36210
10240.0000   -6.00968
10280.0000   -5.86538
10320.0000   -6.34000
10360.0000   -5.60651
10400.0000   -5.69498
10440.0000   -6.36703
10480.0000   -6.15029
10520.0000   -6.46296
10560.0000   -5.91430
10600.0000   -7.33989
10640.0000   -7.10949
10680.0000   -7.28709
10720.0000   -5.74600
10760.0000   -5.74864
10800.0000   -6.69431
10840.0000   -6.46778
10880.0000   -5.37424
10920.0000   -5.48909
10960.0000   -6.73405
11000.0000   -5.83637
11040.0000   -6.09275
11080.0000   -5.92209
11120.0000   -5.10244
11160.0000   -5.40431
11200.0000   -5.65494
11240.0000   -5.36979
11280.0000   -5.40345
11320.0000   -5.74826
11360.0000   -5.10925
11400.0000   -5.14738
11440.0000   -5.03769
11480.0000   -4.90627
11520.0000   -6.37599
11560.0000   -6.16674
11600.0000   -5.13823
11640.0000   -5.76212
11680.0000   -5.64641
11720.0000   -6.22070
11760.0000   -6.20489
11800.0000   -5.67900
11840.0000   -5.41777
11880.0000   -4.66771
11920.0000   -5.08707
11960.0000   -5.36630
12000.0000   -6.17436
12040.0000   -5.46730
12080.0000   -6.07160
12120.0000   -6.16336
12160.0000   -5.56274
12200.0000   -6.64534
12240.0000   -6.78882
12280.0000   -5.53505
12320.0000   -5.73001
12360.0000   -5.65740
12400.0000   -5.59481
12440.0000   -5.55276
12480.0000   -6.04628
12520.0000   -5.21961
12560.0000   -5.47350
12600.0000   -4.74681
12640.0000   -5.84304
12680.0000   -5.82729
12720.0000   -6.09520
12760.0000   -7.07530
12800.0000   -6.69755
12840.0000   -5.56305
12880.0000   -5.80284
12920.0000   -6.43377
12960.0000   -6.02269
13000.0000   -6.82376
13040.0000   -6.19000
13080.0000   -5.34851
13120.0000   -5.50356
13160.0000   -5.35459
13200.0000   -6.24976
13240.0000   -6.16493
13280.0000   -6.71358
13320.0000   -6.73179
13360.0000   -6.02935
13400.0000   -5.38649
13440.0000   -6.57000
13480.0000   -7.10327
13520.0000   -6.62046
13560.0000   -5.90193
13600.0000   -6.22262
13640.0000   -6.89844
13680.0000   -6.97465
13720.0000   -6.73023
13760.0000   -6.63340
13800.0000   -6.59702
13840.0000   -6.08343
13880.0000   -6.07202
13920.0000   -6.12937
13960.0000   -6.59407
14000.0000   -5.76169
14040.0000   -6.49908
14080.0000   -6.42095
14120.0000   -5.88999
14160.0000   -5.45066
14200.0000   -5.43656
14240.0000   -5.17990
14280.0000   -6.56031
14320.0000   -5.93410
14360.0000   -6.68082
14400.0000   -6.52329
14440.0000   -6.55978
14480.0000   -5.79222
14520.0000   -6.60273
14560.0000   -5.67564
14600.0000   -6.43512
14640.0000   -6.38530
14680.0000   -6.98687
14720.0000   -5.79981
14760.0000   -6.37597
14800.0000   -7.00255
14840.0000   -6.77715
14880.0000   -6.69416
14920.0000   -7.06967
14960.0000   -6.18056
15000.0000   -5.96081
15040.0000   -6.92029
15080.0000   -7.45414
15120.0000   -6.59932
15160.0000   -6.94806
15200.0000   -7.25702
15240.0000   -6.18637
15280.0000   -6.66341
15320.0000   -6.35246
15360.0000   -6.29992
15400.0000   -6.72955
15440.0000   -5.79378
15480.0000   -6.18641
15520.0000   -5.58399
15560.0000   -5.72184
15600.0000   -5.84930
15640.0000   -6.14145
15680.0000   -6.61382
15720.0000   -7.03647
15760.0000   -6.13541
15800.0000   -6.06717
15840.0000   -5.59374
15880.0000   -6.27701
15920.0000   -6.81398
15960.0000   -7.37808
16000.0000   -6.19787
16040.0000   -6.21214
16080.0000   -6.61377
16120.0000   -5.68178
16160.0000   -6.27077
16200.0000   -7.05980
16240.0000   -6.71604
16280.0000   -7.01433
16320.0000   -6.78134
16360.0000   -6.80555
16400.0000   -6.00373
16440.0000   -6.17969
16480.0000   -4.91832
16520.0000   -6.61657
16560.0000   -6.22857
16600.0000   -4.84263
16640.0000   -5.99486
16680.0000   -6.17141
16720.0000   -5.48927
16760.0000   -5.20688
16800.0000   -5.01819
16840.0000   -4.86865
16880.0000   -5.50147
16920.0000   -5.46258
16960.0000   -4.90383
17000.0000   -5.23047
17040.0000   -5.35816
17080.0000   -6.01999
17120.0000   -5.77225
17160.0000   -6.11316
17200.0000   -6.33348
17240.0000   -5.57023
17280.0000   -4.37770
17320.0000   -5.60482
17360.0000   -4.56458
17400.0000   -5.25955
17440.0000   -4.90166
17480.0000   -5.91728
17520.0000   -5.66419
17560.0000   -5.20570
17600.0000   -4.98139
17640.0000   -5.93629
17680.0000   -6.21028
17720.0000   -4.60577
17760.0000   -6.22580
17800.0000   -5.91223
17840.0000   -5.72800
17880.0000   -5.85230
17920.0000   -6.26604
17960.0000   -5.92411
18000.0000   -6.23402
18040.0000   -5.75728
18080.0000   -4.63023
18120.0000   -5.33379
18160.0000   -5.57021
18200.0000   -5.51500
18240.0000   -5.35113
18280.0000   -5.34506
18320.0000   -5.51374
18360.0000   -5.32837
18400.0000   -5.53688
18440.0000   -4.52505
18480.0000   -4.65351
18520.0000   -5.40936
18560.0000   -6.17919
18600.0000   -4.43185
18640.0000   -4.51117
18680.0000   -4.87492
18720.0000   -5.85832
18760.0000   -6.57697
18800.0000   -6.22202
18840.0000   -5.03982
18880.0000   -5.85428
18920.0000   -4.61907
18960.0000   -5.62735
19000.0000   -6.42425
19040.0000   -5.76436
19080.0000   -5.09941
19120.0000   -5.86738
19160.0000   -6.05558
19200.0000   -5.32651
19240.0000   -5.62050
19280.0000   -5.53925
19320.0000   -5.65491
19360.0000   -5.75458
19400.0000   -5.48580
19440.0000   -5.53165
19480.0000   -5.67068
19520.0000   -5.30061
19560.0000   -5.42841
19600.0000   -5.63190
19640.0000   -5.83464
19680.0000   -5.15830
19720.0000   -6.20797
19760.0000   -5.81933
19800.0000   -6.41497
19840.0000   -5.72613
19880.0000   -6.54470
19920.0000   -5.36189
19960.0000   -5.81735
20000.0000   -6.16474
20040.0000   -5.87269
20080.0000   -5.67870
20120.0000   -5.20702
20160.0000   -5.50041
20200.0000   -6.45141
20240.0000   -7.00783
20280.0000   -5.97292
20320.0000   -5.45358
20360.0000   -5.57779
20400.0000   -5.86952
20440.0000   -6.26275
20480.0000   -6.02093
20520.0000   -5.95453
20560.0000   -6.02543
20600.0000   -6.68679
20640.0000   -5.56038
20680.0000   -6.17844
20720.0000   -5.13178
20760.0000   -6.25904
20800.0000   -6.19119
20840.0000   -5.92998
20880.0000   -6.45802
20920.0000   -6.11655
20960.0000   -5.48295
21000.0000   -5.72202
21040.0000   -6.25575
21080.0000   -5.13726
21120.0000   -6.03265
21160.0000   -5.25789
21200.0000   -5.00181
21240.0000   -6.04567
21280.0000   -6.99363
21320.0000   -6.00811
21360.0000   -6.56207
21400.0000   -7.38368
21440.0000   -7.12641
21480.0000   -6.62729
21520.0000   -6.79549
21560.0000   -6.59463
21600.0000   -5.57528
21640.0000   -6.73040
21680.0000   -6.68343
21720.0000   -6.50784
21760.0000   -5.58136
21800.0000   -5.77913
21840.0000   -6.41597
21880.0000   -6.03261
21920.0000   -6.58773
21960.0000   -7.16258
22000.0000   -7.26595
22040.0000   -6.58690
22080.0000   -7.31198
22120.0000   -6.77474
22160.0000   -6.94427
22200.0000   -7.00225
22240.0000   -6.36419
22280.0000   -6.95679
22320.0000   -5.71788
22360.0000   -6.05676
22400.0000   -5.56207
22440.0000   -6.18750
22480.0000   -7.04409
22520.0000   -6.72259
22560.0000   -6.37288
22600.0000   -5.67498
22640.0000   -5.97991
22680.0000   -5.79112
22720.0000   -6.00010
22760.0000   -5.74855
22800.0000   -6.43176
22840.0000   -6.28801
22880.0000   -5.22873
22920.0000   -5.75464
22960.0000   -5.88665
23000.0000   -5.13683
23040.0000   -6.10753
23080.0000   -6.31311
23120.0000   -6.25231
23160.0000   -5.99823
23200.0000   -6.03861
23240.0000   -5.37842
23280.0000   -6.14050
23320.0000   -6.11766
23360.0000   -5.77403
23400.0000   -6.69214
23440.0000   -7.41513
23480.0000   -6.31799
23520.0000   -5.75128
23560.0000   -6.10360
23600.0000   -6.90178
23640.0000   -6.77420
23680.0000   -6.58907
23720.0000   -6.58154
23760.0000   -6.39851
23800.0000   -6.72507
23840.0000   -6.49745
23880.0000   -6.85038
23920.0000   -6.66444
23960.0000   -7.14090
24000.0000   -6.33256
24040.0000   -5.70241
24080.0000   -6.58026
24120.0000   -6.31190
24160.0000   -5.99750
24200.0000   -6.66049
24240.0000   -6.31082
24280.0000   -5.88502
24320.0000   -6.02272
24360.0000   -6.08280
24400.0000   -6.48637
24440.0000   -5.26228
24480.0000   -6.28559
24520.0000   -6.45904
24560.0000   -5.96534
24600.0000   -6.04722
24640.0000   -6.21640
24680.0000   -6.76365
24720.0000   -6.87680
24760.0000   -6.64741
24800.0000   -6.35607
24840.0000   -6.01409
24880.0000   -5.77354
24920.0000   -7.25827
24960.0000   -6.82661
25000.0000   -6.82715
25040.0000   -7.32559
25080.0000   -6.80099
25120.0000   -6.06818
25160.0000   -6.26419
25200.0000   -7.57278
25240.0000   -6.43754
25280.0000   -6.59449
25320.0000   -6.65034
25360.0000   -6.83038
25400.0000   -6.53805
25440.0000   -5.87155
25480.0000   -6.33627
25520.0000   -5.99690
25560.0000   -7.23044
25600.0000   -7.81064
25640.0000   -7.17404
25680.0000   -6.67230
25720.0000   -7.04842
25760.0000   -6.44038
25800.0000   -6.38815
25840.0000   -7.47482
25880.0000   -6.52465
25920.0000   -7.21130
25960.0000   -6.33769
26000.0000   -6.75312
26040.0000   -6.69067
26080.0000   -6.12107
26120.0000   -6.86304
26160.0000   -6.78753
26200.0000   -6.55324
26240.0000   -6.17501
26280.0000   -5.61829
26320.0000   -7.06776
26360.0000   -6.68918
26400.0000   -7.12381
26440.0000   -6.58046
26480.0000   -5.94859
26520.0000   -6.39065
26560.0000   -6.97195
26600.0000   -7.78982
26640.0000   -6.81355
26680.0000   -6.71214
26720.0000   -6.59833
26760.0000   -6.03170
26800.0000   -6.38565
26840.0000   -6.62578
26880.0000   -6.50998
26920.0000   -6.19533
26960.0000   -5.43839
27000.0000   -6.53802
27040.0000   -5.58598
27080.0000   -6.03631
27120.0000   -6.42488
27160.0000   -7.18963
27200.0000   -6.27779
27240.0000   -6.44033
27280.0000   -5.94933
27320.0000   -7.02731
27360.0000   -6.39733
27400.0000   -6.00665
27440.0000   -5.59910
27480.0000   -6.38277
27520.0000   -5.91486
27560.0000   -5.01131
27600.0000   -5.56167
27640.0000   -6.25879
27680.0000   -6.32157
27720.0000   -6.44069
27760.0000   -6.37316
27800.0000   -6.81684
27840.0000   -6.97495
27880.0000   -5.68080
27920.0000   -5.74569
27960.0000   -6.52466
28000.0000   -6.94981
28040.0000   -5.92179
28080.0000   -7.05281
28120.0000   -6.48752
28160.0000   -6.32857
28200.0000   -7.16748
28240.0000   -6.36502
28280.0000   -6.59088
28320.0000   -6.62174
28360.0000   -7.47342
28400.0000   -5.95769
28440.0000   -5.95965
28480.0000   -7.27432
28520.0000   -6.84898
28560.0000   -6.62416
28600.0000   -7.16649
28640.0000   -6.36188
28680.0000   -7.01425
28720.0000   -7.34414
28760.0000   -7.91727
28800.0000   -5.46908
28840.0000   -6.96080
28880.0000   -6.90620
28920.0000   -7.08244
28960.0000   -6.10950
29000.0000   -6.63952
29040.0000   -7.06983
29080.0000   -6.92645
29120.0000   -6.70173
29160.0000   -6.64439
29200.0000   -6.63899
29240.0000   -6.49820
29280.0000   -5.67544
29320.0000   -6.33345
29360.0000   -6.04562
29400.0000   -5.79729
29440.0000   -6.32700
29480.0000   -5.75332
29520.0000   -6.49130
29560.0000   -6.09780
29600.0000   -5.45946
29640.0000   -5.86211
29680.0000   -6.26193
29720.0000   -4.90471
29760.0000   -5.49842
29800.0000   -6.65108
29840.0000   -6.56486
29880.0000   -4.77001
29920.0000   -5.54910
29960.0000   -5.35176
30000.0000   -5.08783
30040.0000   -5.49934
30080.0000   -5.95510
30120.0000   -5.89815
30160.0000   -6.45703
30200.0000   -5.57626
30240.0000   -6.32916
30280.0000   -5.57685
30320.0000   -6.06320
30360.0000   -5.75888
30400.0000   -5.10927
30440.0000   -5.28216
30480.0000   -4.69207
30520.0000   -4.80876
30560.0000   -4.03766
30600.0000   -5.00753
30640.0000   -4.41547
30680.0000   -4.04700
30720.0000   -4.91168
30760.0000   -6.53683
30800.0000   -5.94135
30840.0000   -5.25810
30880.0000   -6.04482
30920.0000   -5.04994
30960.0000   -6.14912
31000.0000   -6.40472
31040.0000   -5.93284
31080.0000   -6.13034
31120.0000   -5.60685
31160.0000   -6.37646
31200.0000   -6.31405
31240.0000   -5.58755
31280.0000   -5.80279
31320.0000   -6.44384
31360.0000   -5.79065
31400.0000   -6.75021
31440.0000   -5.58615
31480.0000   -6.22366
31520.0000   -5.82375
31560.0000   -6.63629
31600.0000   -6.57515
31640.0000   -6.27248
31680.0000   -7.04590
31720.0000   -5.70022
31760.0000   -6.67695
31800.0000   -5.71794
31840.0000   -5.92291
31880.0000   -5.54244
31920.0000   -5.41262
31960.0000   -6.18171
32000.0000   -5.56468
32040.0000   -5.13988
32080.0000   -5.69299
32120.0000   -5.39709
32160.0000   -6.10055
32200.0000   -6.39123
32240.0000   -5.45464
32280.0000   -6.04311
32320.0000   -6.02946
32360.0000   -6.03035
32400.0000   -5.31007
32440.0000   -5.86423
32480.0000   -6.26531
32520.0000   -6.55839
32560.0000   -5.40801
32600.0000   -5.85546
32640.0000   -5.76084
32680.0000   -5.47678
32720.0000   -5.16850
32760.0000   -5.60936
32800.0000   -5.48829
32840.0000   -5.82845
32880.0000   -5.57987
32920.0000   -5.64028
32960.0000   -5.12792
33000.0000   -5.58869
33040.0000   -5.41149
33080.0000   -6.13510
33120.0000   -5.53301
33160.0000   -5.87675
33200.0000   -5.86459
33240.0000   -5.92354
33280.0000   -5.55625
33320.0000   -5.65869
33360.0000   -6.16375
33400.0000   -6.32219
33440.0000   -5.07915
33480.0000   -5.84200
33520.0000   -4.84852
33560.0000   -6.12321
33600.0000   -5.48160
33640.0000   -6.27757
33680.0000   -5.71329
33720.0000   -5.43794
33760.0000   -6.11729
33800.0000   -6.17252
33840.0000   -6.48458
33880.0000   -6.23078
33920.0000   -6.61961
33960.0000   -5.51588
34000.0000   -7.32551
34040.0000   -5.70860
34080.0000   -5.54033
34120.0000   -6.39351
34160.0000   -5.06894
34200.0000   -5.03975
34240.0000   -6.51526
34280.0000   -6.39999
34320.0000   -6.01946
34360.0000   -6.16076
34400.0000   -6.15993
34440.0000   -5.72935
34480.0000   -5.52079
34520.0000   -6.32248
34560.0000   -6.15092
34600.0000   -5.10656
34640.0000   -6.48220
34680.0000   -7.00878
34720.0000   -5.33889
34760.0000   -4.14815
34800.0000   -4.56833
34840.0000   -4.04805
34880.0000   -5.44947
34920.0000   -5.44116
34960.0000   -6.17437
35000.0000   -5.98297
35040.0000   -5.76697
35080.0000   -5.69319
35120.0000   -5.41341
35160.0000   -6.17765
35200.0000   -6.21563
35240.0000   -6.95836
35280.0000   -6.50145
35320.0000   -6.27567
35360.0000   -6.71004
35400.0000   -6.61838
35440.0000   -5.90482
35480.0000   -6.83822
35520.0000   -6.84405
35560.0000   -6.52193
35600.0000   -6.18954
35640.0000   -6.58748
35680.0000   -6.22254
35720.0000   -7.04337
35760.0000   -6.52051
35800.0000   -6.28807
35840.0000   -6.25022
35880.0000   -6.24089
35920.0000   -6.62518
35960.0000   -6.42373
36000.0000   -5.82650
36040.0000   -7.36952
36080.0000   -7.00909
36120.0000   -7.31206
36160.0000   -6.72109
36200.0000   -5.99131
36240.0000   -6.17282
36280.0000   -6.56189
36320.0000   -6.53310
36360.0000   -6.39545
36400.0000   -6.40319
36440.0000   -6.36171
36480.0000   -6.11402
36520.0000   -6.61564
36560.0000   -6.15586
36600.0000   -6.39289
36640.0000   -6.75799
36680.0000   -6.63224
36720.0000   -5.96885
36760.0000   -6.26715
36800.0000   -5.60437
36840.0000   -5.05856
36880.0000   -5.76126
36920.0000   -5.71366
36960.0000   -6.58765
37000.0000   -6.95478
37040.0000   -5.98066
37080.0000   -5.30859
37120.0000   -5.55531
37160.0000   -5.10935
37200.0000   -6.42645
37240.0000   -5.99907
37280.0000   -7.18546
37320.0000   -6.23635
37360.0000   -6.97017
37400.0000   -6.98698
37440.0000   -6.54072
37480.0000   -7.06261
37520.0000   -6.85684
37560.0000   -5.96684
37600.0000   -6.14285
37640.0000   -6.69419
37680.0000   -6.89795
37720.0000   -7.01957
37760.0000   -6.37207
37800.0000   -6.38822
37840.0000   -6.19529
37880.0000   -5.33690
37920.0000   -5.95239
37960.0000   -6.03984
38000.0000   -5.58889
38040.0000   -6.57150
38080.0000   -6.08389
38120.0000   -7.02542
38160.0000   -6.21000
38200.0000   -7.24782
38240.0000   -7.19206
38280.0000   -5.67063
38320.0000   -6.27742
38360.0000   -6.60593
38400.0000   -6.64893
38440.0000   -5.83401
38480.0000   -6.55028
38520.0000   -6.50259
38560.0000   -6.21271
38600.0000   -5.72349
38640.0000   -6.31024
38680.0000   -6.62408
38720.0000   -7.02459
38760.0000   -5.96825
38800.0000   -7.18025
38840.0000   -6.65466
38880.0000   -6.33623
38920.0000   -6.49706
38960.0000   -6.95195
39000.0000   -6.53313
39040.0000   -6.68778
39080.0000   -6.28011
39120.0000   -6.84979
39160.0000   -7.92034
39200.0000   -6.67505
39240.0000   -6.54978
39280.0000   -5.61199
39320.0000   -6.18930
39360.0000   -5.99681
39400.0000   -6.63476
39440.0000   -6.59428
39480.0000   -6.46769
39520.0000   -6.21285
39560.0000   -6.29730
39600.0000   -6.67392
39640.0000   -7.40516
39680.0000   -7.02445
39720.0000   -6.45794
39760.0000   -6.10545
39800.0000   -7.48170
39840.0000   -6.39618
39880.0000   -6.83967
39920.0000   -6.56199
39960.0000   -5.72708
40000.0000   -5.72443
40040.0000   -6.36131
40080.0000   -6.33671
40120.0000   -6.37621
40160.0000   -6.72616
40200.0000   -6.95792
40240.0000   -6.58815
40280.0000   -7.32443
40320.0000   -7.09140
40360.0000   -7.08351
40400.0000   -7.12512
40440.0000   -6.82829
40480.0000   -7.29908
40520.0000   -6.40076
40560.0000   -6.02543
40600.0000   -7.02615
40640.0000   -7.06230
40680.0000   -6.09926
40720.0000   -6.82535
40760.0000   -6.25922
40800.0000   -6.86246
40840.0000   -6.63913
40880.0000   -6.42275
40920.0000   -5.75579
40960.0000   -6.27702
41000.0000   -5.53736
41040.0000   -6.92916
41080.0000   -6.43074
41120.0000   -7.08195
41160.0000   -6.07997
41200.0000   -6.01710
41240.0000   -6.70344
41280.0000   -6.48896
41320.0000   -6.63256
41360.0000   -6.19388
41400.0000   -6.45027
41440.0000   -6.39451
41480.0000   -6.11565
41520.0000   -6.84886
41560.0000   -5.66341
41600.0000   -6.36321
41640.0000   -6.60421
41680.0000   -6.35244
41720.0000   -5.52637
41760.0000   -6.21893
41800.0000   -5.66921
41840.0000   -6.18070
41880.0000   -6.46361
41920.0000   -6.04520
41960.0000   -6.85352
42000.0000   -6.19873
42040.0000   -5.64184
42080.0000   -5.29096
42120.0000   -6.42441
42160.0000   -5.33378
42200.0000   -6.15310
42240.0000   -6.61756
42280.0000   -7.44023
42320.0000   -7.47961
42360.0000   -6.01006
42400.0000   -5.75405
42440.0000   -6.08981
42480.0000   -5.26169
42520.0000   -5.50715
42560.0000   -5.22727
42600.0000   -6.87969
42640.0000   -6.38980
42680.0000   -6.09864
42720.0000   -6.45402
42760.0000   -5.52550
42800.0000   -6.52234
42840.0000   -6.81182
42880.0000   -5.90055
42920.0000   -5.95529
42960.0000   -5.87862
43000.0000   -6.72080
43040.0000   -6.65063
43080.0000   -5.13106
43120.0000   -5.81766
43160.0000   -7.10358
43200.0000   -7.24628
43240.0000   -5.85714
43280.0000   -6.34449
43320.0000   -6.22235
43360.0000   -5.88670
43400.0000   -7.70411
43440.0000   -6.31063
43480.0000   -6.66206
43520.0000   -7.70003
43560.0000   -6.82353
43600.0000   -6.32040
43640.0000   -6.50872
43680.0000   -7.27331
43720.0000   -7.82181
43760.0000   -7.41584
43800.0000   -6.94930
43840.0000   -6.75448
43880.0000   -6.06431
43920.0000   -6.65920
43960.0000   -6.07584
44000.0000   -7.44276
44040.0000   -6.67262
44080.0000   -6.58983
44120.0000   -6.24952
44160.0000   -7.26704
44200.0000   -7.14045
44240.0000   -5.88612
44280.0000   -6.50701
44320.0000   -5.87555
44360.0000   -4.82366
44400.0000   -4.81522
44440.0000   -5.30170
44480.0000   -5.93715
44520.0000   -5.88796
44560.0000   -6.62120
44600.0000   -5.62387
44640.0000   -5.36439
44680.0000   -5.42521
44720.0000   -6.73812
44760.0000   -6.53991
44800.0000   -6.49563
44840.0000   -7.07079
44880.0000   -7.86144
44920.0000   -7.21521
44960.0000   -6.09845
45000.0000   -6.14374
45040.0000   -6.13645
45080.0000   -7.21166
45120.0000   -6.68743
45160.0000   -7.27645
45200.0000   -5.97492
45240.0000   -6.49184
45280.0000   -6.42297
45320.0000   -6.11889
45360.0000   -5.90817
45400.0000   -6.51798
45440.0000   -6.41027
45480.0000   -5.65947
45520.0000   -5.84524
45560.0000   -6.15860
45600.0000   -6.16791
45640.0000   -6.35420
45680.0000   -6.34656
45720.0000   -5.73403
45760.0000   -5.75710
45800.0000   -7.04123
45840.0000   -5.52832
45880.0000   -5.88718
45920.0000   -7.34978
45960.0000   -5.86356
46000.0000   -6.62917
46040.0000   -6.74609
46080.0000   -7.36623
46120.0000   -5.37400
46160.0000   -5.72508
46200.0000   -5.83440
46240.0000   -6.38067
46280.0000   -6.15863
46320.0000   -6.10386
46360.0000   -5.16008
46400.0000   -5.26273
46440.0000   -5.57965
46480.0000   -5.00406
46520.0000   -4.66733
46560.0000   -4.82073
46600.0000   -4.64290
46640.0000   -5.37642
46680.0000   -6.08403
46720.0000   -5.80151
46760.0000   -5.41223
46800.0000   -4.97665
46840.0000   -4.64837
46880.0000   -4.10944
46920.0000   -5.78297
46960.0000   -5.03975
47000.0000   -6.21737
47040.0000   -5.51646
47080.0000   -5.32235
47120.0000   -5.42150
47160.0000   -4.64920
47200.0000   -4.72369
47240.0000   -4.79636
47280.0000   -4.81131
47320.0000   -4.44647
47360.0000   -4.66546
47400.0000   -4.42318
47440.0000   -4.58242
47480.0000   -4.86232
47520.0000   -4.20881
47560.0000   -5.28516
47600.0000   -4.45942
47640.0000   -5.24981
47680.0000   -5.66331
47720.0000   -5.78904
47760.0000   -4.63363
47800.0000   -5.49133
47840.0000   -5.47258
47880.0000   -5.93536
47920.0000   -6.34372
47960.0000   -6.45845
48000.0000   -5.18075
48040.0000   -5.63596
48080.0000   -5.56281
48120.0000   -4.63286
48160.0000   -3.62762
48200.0000   -3.93774
48240.0000   -5.56418
48280.0000   -5.34504
48320.0000   -5.15114
48360.0000   -4.49373
48400.0000   -5.59402
48440.0000   -5.37691
48480.0000   -5.32352
48520.0000   -4.31018
48560.0000   -5.77441
48600.0000   -4.44482
48640.0000   -5.52741
48680.0000   -5.36862
48720.0000   -5.86130
48760.0000   -6.11533
48800.0000   -4.87080
48840.0000   -4.74089
48880.0000   -4.28275
48920.0000   -4.29723
48960.0000   -4.63410
49000.0000   -4.98192
49040.0000   -4.37673
49080.0000   -5.13737
49120.0000   -5.31432
49160.0000   -5.44469
49200.0000   -5.00438
49240.0000   -4.09465
49280.0000   -2.56486
49320.0000   -3.63137
49360.0000   -4.18151
49400.0000   -4.22579
49440.0000   -4.74576
49480.0000   -5.32143
49520.0000   -6.13206
49560.0000   -3.79280
49600.0000   -4.45676
49640.0000   -3.53189
49680.0000   -3.58322
49720.0000   -3.22863
49760.0000   -2.37081
49800.0000   -3.62856
49840.0000   -3.57787
49880.0000   -3.04459
49920.0000   -3.52578
49960.0000   -2.61697
50000.0000   -3.33140
50040.0000   -3.40956
50080.0000   -4.85537
50120.0000   -4.50494
50160.0000   -2.97285
50200.0000   -3.84158
50240.0000   -3.55215
50280.0000   -3.25416
50320.0000   -3.72668
50360.0000   -5.08253
50400.0000   -3.28092
50440.0000   -4.03430
50480.0000   -4.52207
50520.0000   -3.95246
50560.0000   -3.43185
50600.0000   -3.51182
50640.0000   -4.97668
50680.0000   -4.12473
50720.0000   -3.99847
50760.0000   -4.08675
50800.0000   -3.70447
50840.0000   -3.94689
50880.0000   -3.37972
50920.0000   -3.53454
50960.0000   -4.85042
51000.0000   -4.19756
51040.0000   -4.56750
51080.0000   -6.07244
51120.0000   -5.14249
51160.0000   -4.59908
51200.0000   -3.90717
51240.0000   -3.58073
51280.0000   -4.55752
51320.0000   -3.71068
51360.0000   -3.52401
51400.0000   -5.09889
51440.0000   -5.08369
51480.0000   -4.23180
51520.0000   -3.82310
51560.0000   -4.49490
51600.0000   -4.87357
51640.0000   -4.34488
51680.0000   -4.93793
51720.0000   -4.69204
51760.0000   -4.70035
51800.0000   -4.88129
51840.0000   -4.32421
51880.0000   -5.09085
51920.0000   -4.37568
51960.0000   -4.58000
52000.0000   -3.66261
52040.0000   -4.64540
52080.0000   -6.10522
52120.0000   -5.37893
52160.0000   -5.00839
52200.0000   -4.24297
52240.0000   -3.84900
52280.0000   -4.68296
52320.0000   -5.64361
52360.0000   -4.99960
52400.0000   -5.77906
52440.0000   -6.54436
52480.0000   -6.57380
52520.0000   -6.20035
52560.0000   -6.28036
52600.0000   -6.49861
52640.0000   -7.02201
52680.0000   -6.86424
52720.0000   -6.21257
52760.0000   -5.29772
52800.0000   -5.84749
52840.0000   -6.77474
52880.0000   -6.40641
52920.0000   -5.67036
52960.0000   -5.57420
53000.0000   -6.50343
53040.0000   -5.80440
53080.0000   -6.21671
53120.0000   -6.36759
53160.0000   -6.91919
53200.0000   -5.97391
53240.0000   -5.48560
53280.0000   -5.66778
53320.0000   -6.13094
53360.0000   -5.88277
53400.0000   -5.68262
53440.0000   -5.41076
53480.0000   -5.84423
53520.0000   -5.39086
53560.0000   -5.60500
53600.0000   -4.63799
53640.0000   -4.70848
53680.0000   -5.17923
53720.0000   -5.36221
53760.0000   -4.84617
53800.0000   -4.42293
53840.0000   -3.99177
53880.0000   -4.74341
53920.0000   -5.19059
53960.0000   -4.93713
54000.0000   -5.04801
54040.0000   -5.51056
54080.0000   -5.09966
54120.0000   -5.81856
54160.0000   -5.76193
54200.0000   -6.21231
54240.0000   -5.44615
54280.0000   -6.04530
54320.0000   -6.20984
54360.0000   -4.93081
54400.0000   -5.54001
54440.0000   -5.80726
54480.0000   -5.79480
54520.0000   -4.93423
54560.0000   -4.98141
54600.0000   -5.98350
54640.0000   -6.04888
54680.0000   -5.48880
54720.0000   -5.49300
54760.0000   -5.74021
54800.0000   -5.62800
54840.0000   -5.57241
54880.0000   -5.20992
54920.0000   -5.11733
54960.0000   -5.41449
55000.0000   -5.10206
55040.0000   -5.38341
55080.0000   -4.50674
55120.0000   -4.24604
55160.0000   -4.19987
55200.0000   -4.72324
55240.0000   -4.04157
55280.0000   -5.60869
55320.0000   -5.51061
55360.0000   -5.01611
55400.0000   -4.41507
55440.0000   -4.99852
55480.0000   -5.38947
55520.0000   -5.14892
55560.0000   -5.55097
55600.0000   -5.37691
55640.0000   -4.75570
55680.0000   -4.48499
55720.0000   -4.86334
55760.0000   -5.41341
55800.0000   -5.25519
55840.0000   -6.45810
55880.0000   -5.57540
55920.0000   -5.87525
55960.0000   -4.76767
56000.0000   -5.72568
56040.0000   -5.37497
56080.0000   -5.80100
56120.0000   -5.48234
56160.0000   -6.04574
56200.0000   -5.11183
56240.0000   -5.84566
56280.0000   -5.41033
56320.0000   -5.66850
56360.0000   -5.83727
56400.0000   -6.36283
56440.0000   -5.88687
56480.0000   -5.72948
56520.0000   -6.42041
56560.0000   -5.61342
56600.0000   -5.65157
56640.0000   -5.02150
56680.0000   -5.32320
56720.0000   -5.31699
56760.0000   -5.33038
56800.0000   -5.95948
56840.0000   -4.51062
56880.0000   -5.46947
56920.0000   -6.13835
56960.0000   -5.54414
57000.0000   -6.35287
57040.0000   -6.72724
57080.0000   -7.14726
57120.0000   -5.77777
57160.0000   -5.46845
57200.0000   -6.84226
57240.0000   -5.42108
57280.0000   -6.20329
57320.0000   -5.45218
57360.0000   -5.95062
57400.0000   -6.26068
57440.0000   -5.95601
57480.0000   -6.72684
57520.0000   -6.34712
57560.0000   -6.28840
57600.0000   -6.43318
57640.0000   -7.00053
57680.0000   -6.38959
57720.0000   -5.49471
57760.0000   -6.36630
57800.0000   -5.85695
57840.0000   -5.31562
57880.0000   -5.86823
57920.0000   -5.84490
57960.0000   -6.37401
58000.0000   -5.13536
58040.0000   -5.18081
58080.0000   -5.92242
58120.0000   -6.24375
58160.0000   -5.32916
58200.0000   -4.62443
58240.0000   -5.65228
58280.0000   -4.93293
58320.0000   -5.51688
58360.0000   -4.87300
58400.0000   -4.97515
58440.0000   -4.70550
58480.0000   -4.18134
58520.0000   -4.54610
58560.0000   -4.17372
58600.0000   -5.03117
58640.0000   -4.57906
58680.0000   -4.99682
58720.0000   -3.90464
58760.0000   -4.15303
58800.0000   -5.40449
58840.0000   -5.19799
58880.0000   -6.34671
58920.0000   -6.66282
58960.0000   -5.13558
59000.0000   -6.24196
59040.0000   -5.30764
59080.0000   -5.00208
59120.0000   -5.40868
59160.0000   -5.62190
59200.0000   -5.78196
59240.0000   -6.45576
59280.0000   -5.04847
59320.0000   -5.75150
59360.0000   -7.03647
59400.0000   -6.12625
59440.0000   -5.57613
59480.0000   -5.86462
59520.0000   -5.46981
59560.0000   -4.98595
59600.0000   -5.58139
59640.0000   -5.56717
59680.0000   -5.93909
59720.0000   -6.15923
59760.0000   -5.94998
59800.0000   -5.95120
59840.0000   -5.51686
59880.0000   -5.20487
59920.0000   -5.33798
59960.0000   -5.26944
60000.0000   -5.97379
60040.0000   -6.68067
60080.0000   -7.24482
60120.0000   -6.90644
60160.0000   -6.41172
60200.0000   -5.70324
60240.0000   -6.36765
60280.0000   -6.02724
60320.0000   -5.34251
60360.0000   -5.65622
60400.0000   -6.17462
60440.0000   -6.04122
60480.0000   -6.82259
60520.0000   -6.87211
60560.0000   -6.76394
60600.0000   -6.40379
60640.0000   -6.69419
60680.0000   -6.22869
60720.0000   -6.66744
60760.0000   -6.63631
60800.0000   -6.24372
60840.0000   -6.04426
60880.0000   -6.58467
60920.0000   -6.33654
60960.0000   -6.18933
61000.0000   -6.11018
61040.0000   -5.45450
61080.0000   -5.11147
61120.0000   -6.17336
61160.0000   -5.82114
61200.0000   -6.40199
61240.0000   -6.03927
61280.0000   -5.91147
61320.0000   -6.07571
61360.0000   -6.02036
61400.0000   -4.85585
61440.0000   -5.40299
61480.0000   -5.86047
61520.0000   -5.60818
61560.0000   -6.19265
61600.0000   -5.32038
61640.0000   -6.15085
61680.0000   -5.73063
61720.0000   -6.84843
61760.0000   -6.50936
61800.0000   -5.97986
61840.0000   -5.97914
61880.0000   -5.21463
61920.0000   -5.46220
61960.0000   -5.17773
62000.0000   -5.48397
62040.0000   -5.60159
62080.0000   -5.46352
62120.0000   -6.59548
62160.0000   -5.81004
62200.0000   -5.09817
62240.0000   -6.28405
62280.0000   -6.14313
62320.0000   -6.60743
62360.0000   -7.13011
62400.0000   -5.68645
62440.0000   -4.74585
62480.0000   -6.04933
62520.0000   -4.50668
62560.0000   -3.88599
62600.0000   -3.26629
62640.0000   -3.57189
62680.0000   -3.80544
62720.0000   -4.72792
62760.0000   -4.51736
62800.0000   -3.70609
62840.0000   -4.44038
62880.0000   -4.85185
62920.0000   -4.11131
62960.0000   -4.67892
63000.0000   -4.52289
63040.0000   -3.62783
63080.0000   -3.84053
63120.0000   -3.14554
63160.0000   -3.92954
63200.0000   -3.27186
63240.0000   -3.99328
63280.0000   -2.98467
63320.0000   -3.51366
63360.0000   -2.92528
63400.0000   -4.42872
63440.0000   -4.14708
63480.0000   -3.56185
63520.0000   -4.76048
63560.0000   -4.92749
63600.0000   -4.18097
63640.0000   -4.05128
63680.0000   -3.91848
63720.0000   -4.00213
63760.0000   -3.50144
63800.0000   -3.92871
63840.0000   -3.64187
63880.0000   -4.28385
63920.0000   -3.34980
63960.0000   -4.15415
64000.0000   -4.62672
64040.0000   -3.29400
64080.0000   -3.74328
64120.0000   -3.51674
64160.0000   -3.96445
64200.0000   -3.07209
64240.0000   -3.17498
64280.0000   -3.58055
64320.0000   -2.62299
64360.0000   -5.10220
64400.0000   -4.31785
64440.0000   -3.51780
64480.0000   -3.57779
64520.0000   -2.89219
64560.0000   -3.29129
64600.0000   -3.56445
64640.0000   -4.54336
64680.0000   -3.14499
64720.0000   -3.35643
64760.0000   -4.35151
64800.0000   -4.24185
64840.0000   -4.81130
64880.0000   -4.48052
64920.0000   -4.50723
64960.0000   -4.43505
65000.0000   -3.83344
65040.0000   -3.69650
65080.0000   -3.94967
65120.0000   -4.06834
65160.0000   -3.51794
65200.0000   -4.07074
65240.0000   -3.99479
65280.0000   -4.80007
65320.0000   -5.09466
65360.0000   -4.34489
65400.0000   -4.67767
65440.0000   -4.24542
65480.0000   -3.61283
65520.0000   -3.72437
65560.0000   -4.31010
65600.0000   -3.78662
65640.0000   -3.22889
65680.0000   -3.99133
65720.0000   -3.23112
65760.0000   -4.09463
65800.0000   -2.94218
65840.0000   -3.79497
65880.0000   -4.17899
65920.0000   -4.47712
65960.0000   -3.49807
66000.0000   -3.32735
66040.0000   -4.08046
66080.0000   -3.44445
66120.0000   -3.43150
66160.0000   -2.57142
66200.0000   -3.55043
66240.0000   -3.36242
66280.0000   -2.76514
66320.0000   -4.01268
66360.0000   -2.97670
66400.0000   -3.79754
66440.0000   -3.08117
66480.0000   -3.40098
66520.0000   -2.62003
66560.0000   -3.20838
66600.0000   -3.86133
66640.0000   -2.53929
66680.0000   -2.88304
66720.0000   -2.23412
66760.0000   -2.51451
66800.0000   -2.88574
66840.0000   -3.63786
66880.0000   -3.36086
66920.0000   -4.01673
66960.0000   -3.43215
67000.0000   -4.02891
67040.0000   -4.78694
67080.0000   -3.48098
67120.0000   -3.12880
67160.0000   -3.80567
67200.0000   -3.70191
67240.0000   -2.99963
67280.0000   -3.83787
67320.0000   -2.81640
67360.0000   -3.41058
67400.0000   -3.62289
67440.0000   -2.50237
67480.0000   -3.82380
67520.0000   -3.06973
67560.0000   -2.89188
67600.0000   -3.54140
67640.0000   -2.65767
67680.0000   -2.21277
67720.0000   -2.15433
67760.0000   -3.38655
67800.0000   -3.43532
67840.0000   -3.25227
67880.0000   -2.86391
67920.0000   -2.30743
67960.0000   -3.80258
68000.0000   -3.81729
68040.0000   -3.62094
68080.0000   -3.15860
68120.0000   -3.35262
68160.0000   -3.50041
68200.0000   -3.27203
68240.0000   -3.37203
68280.0000   -3.50314
68320.0000   -2.52481
68360.0000   -3.51319
68400.0000   -3.28933
68440.0000   -2.29361
68480.0000   -2.95046
68520.0000   -2.36546
68560.0000   -2.07670
68600.0000   -2.52271
68640.0000   -2.28842
68680.0000   -3.49299
68720.0000   -3.52486
68760.0000   -3.11957
68800.0000   -4.18359
68840.0000   -4.24478
68880.0000   -3.92167
68920.0000   -3.64561
68960.0000   -3.94088
69000.0000   -3.75278
69040.0000   -3.87110
69080.0000   -3.25811
69120.0000   -4.58569
69160.0000   -3.47564
69200.0000   -3.81526
69240.0000   -3.59073
69280.0000   -3.60418
69320.0000   -2.80257
69360.0000   -3.57277
69400.0000   -4.57072
69440.0000   -4.40465
69480.0000   -4.69014
69520.0000   -4.15496
69560.0000   -3.10948
69600.0000   -2.97748
69640.0000   -3.06445
69680.0000   -3.51789
69720.0000   -3.17257
69760.0000   -2.83246
69800.0000   -3.42086
69840.0000   -1.89913
69880.0000   -2.01015
69920.0000   -3.52779
69960.0000   -3.84419
70000.0000   -4.22142
70040.0000   -2.93257
70080.0000   -3.35743
70120.0000   -3.87881
70160.0000   -4.64740
70200.0000   -4.47013
70240.0000   -3.66659
70280.0000   -2.70878
70320.0000   -3.80386
70360.0000   -4.42690
70400.0000   -3.64164
70440.0000   -4.15370
70480.0000   -4.02440
70520.0000   -3.32995
70560.0000   -3.79402
70600.0000   -4.51838
70640.0000   -4.37617
70680.0000   -4.96950
70720.0000   -4.18022
70760.0000   -4.29948
70800.0000   -3.43640
70840.0000   -3.70889
70880.0000   -4.23679
70920.0000   -3.37245
70960.0000   -3.66878
71000.0000   -3.02446
71040.0000   -3.68408
71080.0000   -3.22599
71120.0000   -3.18301
71160.0000   -3.83234
71200.0000   -3.78404
71240.0000   -3.98621
71280.0000   -3.28569
71320.0000   -4.18892
71360.0000   -4.24290
71400.0000   -3.82948
71440.0000   -4.08335
71480.0000   -4.79567
71520.0000   -3.52480
71560.0000   -4.22117
71600.0000   -3.32072
71640.0000   -3.52810
71680.0000   -3.77750
71720.0000   -4.36422
71760.0000   -4.51587
71800.0000   -3.71872
71840.0000   -4.43231
71880.0000   -4.05385
71920.0000   -4.32129
71960.0000   -3.89142
72000.0000   -3.56594
72040.0000   -3.42788
72080.0000   -4.20635
72120.0000   -4.37546
72160.0000   -4.90861
72200.0000   -4.84803
72240.0000   -4.44239
72280.0000   -4.76975
72320.0000   -3.58234
72360.0000   -4.73990
72400.0000   -4.50119
72440.0000   -3.81980
72480.0000   -4.22416
72520.0000   -3.19491
72560.0000   -3.32558
72600.0000   -3.57068
72640.0000   -2.81045
72680.0000   -3.14831
72720.0000   -2.99446
72760.0000   -3.97184
72800.0000   -3.13587
72840.0000   -3.97141
72880.0000   -3.99107
72920.0000   -5.64656
72960.0000   -4.65168
73000.0000   -4.32669
73040.0000   -4.65778
73080.0000   -4.05597
73120.0000   -3.71831
73160.0000   -3.96562
73200.0000   -3.55426
73240.0000   -2.79463
73280.0000   -3.72474
73320.0000   -3.32800
73360.0000   -2.86591
73400.0000   -4.12978
73440.0000   -3.49703
73480.0000   -4.29454
73520.0000   -3.24352
73560.0000   -3.62559
73600.0000   -3.86682
73640.0000   -4.27959
73680.0000   -4.47451
73720.0000   -4.27206
73760.0000   -3.84863
73800.0000   -3.56332
73840.0000   -5.14538
73880.0000   -5.18075
73920.0000   -4.59642
73960.0000   -4.54395
74000.0000   -3.57680
74040.0000   -3.72847
74080.0000   -4.81068
74120.0000   -3.77311
74160.0000   -4.08889
74200.0000   -4.06167
74240.0000   -4.05544
74280.0000   -4.86212
74320.0000   -4.31379
74360.0000   -4.56551
74400.0000   -4.51758
74440.0000   -4.81276
74480.0000   -4.31540
74520.0000   -4.05163
74560.0000   -4.12239
74600.0000   -3.74513
74640.0000   -3.98795
74680.0000   -4.42790
74720.0000   -4.41261
74760.0000   -4.70112
74800.0000   -5.09926
74840.0000   -4.23850
74880.0000   -5.07814
74920.0000   -4.53963
74960.0000   -5.36919
75000.0000   -4.58324
75040.0000   -5.17105
75080.0000   -3.59499
75120.0000   -3.27519
75160.0000   -3.25101
75200.0000   -2.84233
75240.0000   -3.78867
75280.0000   -3.54204
75320.0000   -3.57478
75360.0000   -4.23176
75400.0000   -4.35111
75440.0000   -5.04722
75480.0000   -4.71700
75520.0000   -3.75739
75560.0000   -3.82611
75600.0000   -3.93532
75640.0000   -3.54403
75680.0000   -3.26161
75720.0000   -3.38352
75760.0000   -3.39211
75800.0000   -3.77669
75840.0000   -4.27941
75880.0000   -3.96145
75920.0000   -3.50049
75960.0000   -3.83183
76000.0000   -4.15421
76040.0000   -3.97358
76080.0000   -4.60290
76120.0000   -5.09269
76160.0000   -4.96375
76200.0000   -4.48455
76240.0000   -3.76023
76280.0000   -3.33929
76320.0000   -3.36333
76360.0000   -4.80218
76400.0000   -5.36848
76440.0000   -3.74545
76480.0000   -4.69051
76520.0000   -6.11789
76560.0000   -3.91905
76600.0000   -4.64825
76640.0000   -4.04221
76680.0000   -3.57841
76720.0000   -4.61214
76760.0000   -3.80570
76800.0000   -3.69838
76840.0000   -3.30872
76880.0000   -3.29141
76920.0000   -3.70410
76960.0000   -3.88583
77000.0000   -4.11327
77040.0000   -3.51469
77080.0000   -4.08914
77120.0000   -3.84560
77160.0000   -4.03556
77200.0000   -4.49667
77240.0000   -4.25185
77280.0000   -4.56217
77320.0000   -4.07494
77360.0000   -4.09802
77400.0000   -4.28457
77440.0000   -5.24946
77480.0000   -5.40596
77520.0000   -4.80177
77560.0000   -4.46945
77600.0000   -4.98649
77640.0000   -4.30203
77680.0000   -4.73975
77720.0000   -4.87553
77760.0000   -5.12497
77800.0000   -4.66218
77840.0000   -5.22505
77880.0000   -4.31480
77920.0000   -4.62729
77960.0000   -4.72067
78000.0000   -4.62078
78040.0000   -4.60453
78080.0000   -4.38728
78120.0000   -4.67827
78160.0000   -4.61299
78200.0000   -4.77628
78240.0000   -4.23332
78280.0000   -3.83675
78320.0000   -4.76758
78360.0000   -4.45003
78400.0000   -4.33173
78440.0000   -4.56770
78480.0000   -4.45919
78520.0000   -4.99327
78560.0000   -4.24666
78600.0000   -4.13748
78640.0000   -3.87162
78680.0000   -4.45311
78720.0000   -4.12222
78760.0000   -4.85002
78800.0000   -4.06209
78840.0000   -3.81508
78880.0000   -5.32915
78920.0000   -5.22926
78960.0000   -4.65926
79000.0000   -5.04581
79040.0000   -4.86970
79080.0000   -4.39759
79120.0000   -5.39797
79160.0000   -4.04606
79200.0000   -4.97495
79240.0000   -4.69069
79280.0000   -4.24512
79320.0000   -4.57383
79360.0000   -3.87022
79400.0000   -4.05974
79440.0000   -3.46566
79480.0000   -4.08170
79520.0000   -5.08408
79560.0000   -4.15253
79600.0000   -4.57657
79640.0000   -4.97961
79680.0000   -4.11425
79720.0000   -4.03049
79760.0000   -4.26729
79800.0000   -4.37583
79840.0000   -4.16276
79880.0000   -4.70328
79920.0000   -4.43014
79960.0000   -3.70980
80000.0000   -3.95709
80040.0000   -4.28026
80080.0000   -4.43159
80120.0000   -4.46046
80160.0000   -4.68226
80200.0000   -4.40768
80240.0000   -4.16596
80280.0000   -4.74483
80320.0000   -3.65898
80360.0000   -3.90708
80400.0000   -3.41941
80440.0000   -4.58828
80480.0000   -3.90700
80520.0000   -5.34341
80560.0000   -4.31490
80600.0000   -4.62419
80640.0000   -4.56602
80680.0000   -3.88699
80720.0000   -4.99977
80760.0000   -4.14838
80800.0000   -4.37390
80840.0000   -3.84861
80880.0000   -4.47969
80920.0000   -3.01748
80960.0000   -4.10996
81000.0000   -4.08331
81040.0000   -3.87706
81080.0000   -3.72598
81120.0000   -3.80872
81160.0000   -4.29790
81200.0000   -4.23229
81240.0000   -4.52449
81280.0000   -4.50003
81320.0000   -4.03962
81360.0000   -3.63610
81400.0000   -3.90199
81440.0000   -4.47954
81480.0000   -4.82576
81520.0000   -4.59334
81560.0000   -3.86963
81600.0000   -3.04681
81640.0000   -2.99457
81680.0000   -3.37744
81720.0000   -3.50744
81760.0000   -4.19271
81800.0000   -4.21923
81840.0000   -3.63401
81880.0000   -4.60336
81920.0000   -5.35208
81960.0000   -3.99678
82000.0000   -5.37896
82040.0000   -5.05557
82080.0000   -4.63879
82120.0000   -4.51025
82160.0000   -4.77471
82200.0000   -4.62211
82240.0000   -5.24626
82280.0000   -4.80960
82320.0000   -4.32520
82360.0000   -4.93254
82400.0000   -4.44236
82440.0000   -4.64653
82480.0000   -3.78584
82520.0000   -4.48591
82560.0000   -5.85748
82600.0000   -4.82255
82640.0000   -4.67381
82680.0000   -4.61820
82720.0000   -4.39874
82760.0000   -5.08161
82800.0000   -5.14267
82840.0000   -4.76459
82880.0000   -3.83783
82920.0000   -3.94543
82960.0000   -4.93181
83000.0000   -4.55421
83040.0000   -4.45275
83080.0000   -4.03571
83120.0000   -4.18857
83160.0000   -4.34533
83200.0000   -4.62340
83240.0000   -3.23221
83280.0000   -3.56835
83320.0000   -3.87716
83360.0000   -3.43077
83400.0000   -3.07483
83440.0000   -3.42143
83480.0000   -2.54161
83520.0000   -3.46605
83560.0000   -2.21231
83600.0000   -3.14873
83640.0000   -3.30182
83680.0000   -3.96612
83720.0000   -3.29849
83760.0000   -4.17792
83800.0000   -3.55238
83840.0000   -4.13776
83880.0000   -4.09891
83920.0000   -3.61829
83960.0000   -4.55899
84000.0000   -3.55410
84040.0000   -4.30561
84080.0000   -4.09409
84120.0000   -4.33980
84160.0000   -3.82856
84200.0000   -3.38630
84240.0000   -3.42888
84280.0000   -3.77404
84320.0000   -3.92944
84360.0000   -4.33701
84400.0000   -3.94741
84440.0000   -3.24365
84480.0000   -4.16682
84520.0000   -2.63555
84560.0000   -3.22008
84600.0000   -3.27359
84640.0000   -3.44473
84680.0000   -4.19654
84720.0000   -4.94932
84760.0000   -4.85196
84800.0000   -5.60027
84840.0000   -4.85515
84880.0000   -4.49887
84920.0000   -4.61760
84960.0000   -4.11870
85000.0000   -4.27144
85040.0000   -3.66222
85080.0000   -4.14456
85120.0000   -2.69453
85160.0000   -3.97133
85200.0000   -3.82228
85240.0000   -4.16353
85280.0000   -4.29285
85320.0000   -5.43552
85360.0000   -5.11667
85400.0000   -3.87604
85440.0000   -3.06950
85480.0000   -2.33399
85520.0000   -2.83854
85560.0000   -3.35631
85600.0000   -2.86813
85640.0000   -3.25234
85680.0000   -3.96644
85720.0000   -3.04819
85760.0000   -3.59114
85800.0000   -2.89976
85840.0000   -3.53262
85880.0000   -4.49894
85920.0000   -4.58648
85960.0000   -4.19241
86000.0000   -3.37638
86040.0000   -3.61932
86080.0000   -3.20592
86120.0000   -3.01913
86160.0000   -3.15664
86200.0000   -2.93795
86240.0000   -2.46424
86280.0000   -3.56804
86320.0000   -2.82127
86360.0000   -3.21617
86400.0000   -2.92129
86440.0000   -2.25348
86480.0000   -2.80746
86520.0000   -3.78452
86560.0000   -3.69812
86600.0000   -2.98775
86640.0000   -2.86482
86680.0000   -3.88392
86720.0000   -2.70332
86760.0000   -2.56821
86800.0000   -2.68807
86840.0000   -3.81615
86880.0000   -3.78949
86920.0000   -2.48490
86960.0000   -2.89998
87000.0000   -4.12949
87040.0000   -3.29700
87080.0000   -3.14040
87120.0000   -4.31374
87160.0000   -3.75876
87200.0000   -3.74186
87240.0000   -4.07986
87280.0000   -3.24488
87320.0000   -3.53661
87360.0000   -4.13210
87400.0000   -3.40186
87440.0000   -4.01944
87480.0000   -3.31904
87520.0000   -3.36751
87560.0000   -3.43196
87600.0000   -3.77061
87640.0000   -4.11375
87680.0000   -2.98258
87720.0000   -4.25866
87760.0000   -4.60881
87800.0000   -4.23013
87840.0000   -3.96600
87880.0000   -3.56120
87920.0000   -4.03075
87960.0000   -3.53781
88000.0000   -3.29603
88040.0000   -3.49322
88080.0000   -4.28760
88120.0000   -4.58287
88160.0000   -3.10121
88200.0000   -2.69786
88240.0000   -3.01879
88280.0000   -2.77881
88320.0000   -2.49162
88360.0000   -3.86559
88400.0000   -3.46991
88440.0000   -3.21145
88480.0000   -4.41346
88520.0000   -4.12078
88560.0000   -3.03995
88600.0000   -3.83561
88640.0000   -3.55273
88680.0000   -3.86038
88720.0000   -3.02187
88760.0000   -2.91657
88800.0000   -3.76154
88840.0000   -3.59479
88880.0000   -4.81712
88920.0000   -3.95509
88960.0000   -4.36207
89000.0000   -3.27745
89040.0000   -4.69841
89080.0000   -3.68492
89120.0000   -3.13758
89160.0000   -3.64697
89200.0000   -3.57173
89240.0000   -3.37207
89280.0000   -3.67343
89320.0000   -3.13332
89360.0000   -3.08855
89400.0000   -3.48960
89440.0000   -3.42622
89480.0000   -2.62914
89520.0000   -2.83298
89560.0000   -3.02391
89600.0000   -3.06168
89640.0000   -3.02791
89680.0000   -2.53346
89720.0000   -3.07444
89760.0000   -3.09514
89800.0000   -2.64020
89840.0000   -2.41532
89880.0000   -2.48763
89920.0000   -3.04439
89960.0000   -3.92959
90000.0000   -4.75390
90040.0000   -3.89860
90080.0000   -3.92293
90120.0000   -4.39784
90160.0000   -3.25161
90200.0000   -3.45110
90240.0000   -2.74955
90280.0000   -3.53829
90320.0000   -3.65640
90360.0000   -3.08368
90400.0000   -3.33496
90440.0000   -4.13072
90480.0000   -3.87430
90520.0000   -4.61275
90560.0000   -3.30287
90600.0000   -3.52072
90640.0000   -4.12528
90680.0000   -3.69790
90720.0000   -4.28496
90760.0000   -3.73909
90800.0000   -4.10942
90840.0000   -3.39574
90880.0000   -3.50110
90920.0000   -3.65143
90960.0000   -4.36633
91000.0000   -3.74627
91040.0000   -3.64058
91080.0000   -2.66852
91120.0000   -2.18725
91160.0000   -3.20900
91200.0000   -4.36530
91240.0000   -3.49564
91280.0000   -3.22685
91320.0000   -3.10920
91360.0000   -4.75811
91400.0000   -4.16100
91440.0000   -3.65799
91480.0000   -3.46413
91520.0000   -3.51192
91560.0000   -2.78186
91600.0000   -2.25131
91640.0000   -3.54737
91680.0000   -2.30943
91720.0000   -2.97200
91760.0000   -2.95549
91800.0000   -3.06776
91840.0000   -3.60758
91880.0000   -2.68286
91920.0000   -3.32160
91960.0000   -3.81249
92000.0000   -3.05650
92040.0000   -2.71871
92080.0000   -2.74963
92120.0000   -3.58373
92160.0000   -3.90887
92200.0000   -4.57391
92240.0000   -3.97804
92280.0000   -4.24000
92320.0000   -3.14540
92360.0000   -3.98058
92400.0000   -4.14381
92440.0000   -3.17352
92480.0000   -3.20819
92520.0000   -3.36555
92560.0000   -2.66971
92600.0000   -2.41491
92640.0000   -2.85878
92680.0000   -3.47961
92720.0000   -3.28953
92760.0000   -3.88685
92800.0000   -3.33784
92840.0000   -3.56143
92880.0000   -4.41306
92920.0000   -3.72650
92960.0000   -3.92989
93000.0000   -4.38797
93040.0000   -4.64636
93080.0000   -3.13524
93120.0000   -2.96389
93160.0000   -3.79519
93200.0000   -3.34573
93240.0000   -2.93199
93280.0000   -3.64360
93320.0000   -3.09005
93360.0000   -3.68453
93400.0000   -3.07897
93440.0000   -3.38361
93480.0000   -3.20165
93520.0000   -3.62084
93560.0000   -4.62873
93600.0000   -3.81238
93640.0000   -4.31077
93680.0000   -4.09305
93720.0000   -3.88822
93760.0000   -3.62305
93800.0000   -2.81516
93840.0000   -3.66131
93880.0000   -3.27227
93920.0000   -2.47818
93960.0000   -4.15094
94000.0000   -3.29983
94040.0000   -3.13940
94080.0000   -3.87173
94120.0000   -3.48566
94160.0000   -3.47907
94200.0000   -2.98747
94240.0000   -3.23487
94280.0000   -3.83830
94320.0000   -4.25117
94360.0000   -3.54563
94400.0000   -3.95143
94440.0000   -3.88683
94480.0000   -4.08572
94520.0000   -4.13676
94560.0000   -3.21502
94600.0000   -2.72236
94640.0000   -3.52000
94680.0000   -3.56145
94720.0000   -3.21330
94760.0000   -2.77665
94800.0000   -3.33483
94840.0000   -3.62598
94880.0000   -3.48185
94920.0000   -3.89446
94960.0000   -2.57650
95000.0000   -3.33100
95040.0000   -2.72188
95080.0000   -3.38320
95120.0000   -2.69081
95160.0000   -3.36636
95200.0000   -3.10979
95240.0000   -4.05665
95280.0000   -2.57121
95320.0000   -2.68317
95360.0000   -4.20163
95400.0000   -3.31431
95440.0000   -2.55266
95480.0000   -4.00348
95520.0000   -4.66725
95560.0000   -3.82278
95600.0000   -3.17822
95640.0000   -4.21102
95680.0000   -3.69431
95720.0000   -4.46904
95760.0000   -4.62921
95800.0000   -5.48343
95840.0000   -4.34927
95880.0000   -3.98937
95920.0000   -4.19164
95960.0000   -3.94581
96000.0000   -4.27961
96040.0000   -3.62122
96080.0000   -3.50582
96120.0000   -3.54321
96160.0000   -4.64675
96200.0000   -3.78635
96240.0000   -3.67881
96280.0000   -3.51575
96320.0000   -3.72491
96360.0000   -3.46778
96400.0000   -3.18134
96440.0000   -3.86804
96480.0000   -4.00486
96520.0000   -3.25910
96560.0000   -4.33204
96600.0000   -4.01419
96640.0000   -4.30177
96680.0000   -3.46820
96720.0000   -4.08582
96760.0000   -3.54479
96800.0000   -3.15076
96840.0000   -3.00558
96880.0000   -3.43722
96920.0000   -4.10791
96960.0000   -3.96930
97000.0000   -3.44455
97040.0000   -2.92434
97080.0000   -3.78958
97120.0000   -3.45841
97160.0000   -2.60234
97200.0000   -3.30385
97240.0000   -3.16629
97280.0000   -2.58750
97320.0000   -3.00822
97360.0000   -2.88809
97400.0000   -2.35518
97440.0000   -3.20209
97480.0000   -2.66731
97520.0000   -2.45551
97560.0000   -2.84601
97600.0000   -3.11777
97640.0000   -2.87878
97680.0000   -3.81978
97720.0000   -3.20779
97760.0000   -3.02506
97800.0000   -2.56980
97840.0000   -3.29929
97880.0000   -3.25272
97920.0000   -3.07657
97960.0000   -2.17228
98000.0000   -2.54851
98040.0000   -2.59134
98080.0000   -1.78014
98120.0000   -2.61218
98160.0000   -2.22689
98200.0000   -2.15367
98240.0000   -2.76089
98280.0000   -2.86704
98320.0000   -2.82399
98360.0000   -3.09655
98400.0000   -1.82998
98440.0000   -1.41173
98480.0000   -2.55190
98520.0000   -2.30901
98560.0000   -2.32541
98600.0000   -1.97519
98640.0000   -1.98721
98680.0000   -1.67044
98720.0000   -2.51656
98760.0000   -2.46470
98800.0000   -2.43269
98840.0000   -0.97481
98880.0000   -0.45328
98920.0000   -2.49518
98960.0000   -3.53107
99000.0000   -2.45255
99040.0000   -2.78264
99080.0000   -1.59758
99120.0000   -1.96690
99160.0000   -1.62399
99200.0000   -3.01780
99240.0000   -2.21326
99280.0000   -1.87162
99320.0000   -2.77874
99360.0000   -3.22729
99400.0000   -1.80921
99440.0000   -2.47244
99480.0000   -1.98889
99520.0000   -2.68606
99560.0000   -2.59603
99600.0000   -3.09690
99640.0000   -2.30532
99680.0000   -2.61586
99720.0000   -2.91172
99760.0000   -2.19733
99800.0000   -2.13185
99840.0000   -1.54100
99880.0000   -2.56673
99920.0000   -2.44976
99960.0000   -2.36355
100000.0000   -2.02938
100040.0000   -2.13644
100080.0000   -3.75964
100120.0000   -2.68578
100160.0000   -2.65653
100200.0000   -1.82070
100240.0000   -2.66126
100280.0000   -2.26526
100320.0000   -1.91634
100360.0000   -2.62755
100400.0000   -2.82385
100440.0000   -1.19530
100480.0000   -1.94237
100520.0000   -2.24917
100560.0000   -1.33965
100600.0000   -1.41571
100640.0000   -2.12139
100680.0000   -2.56836
100720.0000   -1.65272
100760.0000   -1.83461
100800.0000   -3.14989
100840.0000   -1.78432
100880.0000   -2.41935
100920.0000   -2.68748
100960.0000   -2.42706
101000.0000   -1.94705
101040.0000   -1.59409
101080.0000   -2.40402
101120.0000   -2.47755
101160.0000   -2.94320
101200.0000   -2.93943
101240.0000   -2.02426
101280.0000   -1.95038
101320.0000   -1.73985
101360.0000   -2.32831
101400.0000   -1.95548
101440.0000   -1.91903
101480.0000   -2.79253
101520.0000   -2.55420
101560.0000   -2.82274
101600.0000   -3.06865
101640.0000   -1.82142
101680.0000   -2.10119
101720.0000   -1.55881
101760.0000   -1.96400
101800.0000   -1.99529
101840.0000   -1.66537
101880.0000   -1.68176
101920.0000   -2.09544
101960.0000   -3.02596
102000.0000   -2.35884
102040.0000   -2.17950
102080.0000   -2.13367
102120.0000   -2.16667
102160.0000   -2.60892
102200.0000   -1.69919
102240.0000   -1.86990
102280.0000   -1.41165
102320.0000   -2.39421
102360.0000   -1.70106
102400.0000   -1.42102
102440.0000   -2.19994
102480.0000   -1.90047
102520.0000   -1.32131
102560.0000   -2.25584
102600.0000   -1.31014
102640.0000   -2.29777
102680.0000   -1.53116
102720.0000   -1.03587
102760.0000   -1.76478
102800.0000   -2.27828
102840.0000   -1.44090
102880.0000   -2.49210
102920.0000   -2.37484
102960.0000   -1.88231
103000.0000   -1.81028
103040.0000   -2.38618
103080.0000   -2.08572
103120.0000   -1.13247
103160.0000   -1.81764
103200.0000   -2.61845
103240.0000   -3.08417
103280.0000   -2.78941
103320.0000   -2.77287
103360.0000   -3.18413
103400.0000   -3.08778
103440.0000   -3.17995
103480.0000   -3.05118
103520.0000   -2.52220
103560.0000   -4.62230
103600.0000   -3.72857
103640.0000   -3.07347
103680.0000   -2.89881
103720.0000   -3.19017
103760.0000   -3.80217
103800.0000   -3.17138
103840.0000   -4.21986
103880.0000   -3.80699
103920.0000   -3.40013
103960.0000   -3.05540
104000.0000   -3.28540
104040.0000   -3.77082
104080.0000   -4.35605
104120.0000   -5.31261
104160.0000   -5.73309
104200.0000   -4.99404
104240.0000   -4.54136
104280.0000   -4.49521
104320.0000   -3.73042
104360.0000   -5.30224
104400.0000   -5.76893
104440.0000   -4.89238
104480.0000   -5.27285
104520.0000   -4.46879
104560.0000   -3.83631
104600.0000   -4.00800
104640.0000   -3.36131
104680.0000   -3.69365
104720.0000   -4.26890
104760.0000   -3.22759
104800.0000   -3.60328
104840.0000   -4.02377
104880.0000   -3.68568
104920.0000   -3.53546
104960.0000   -3.55880
105000.0000   -3.67349
105040.0000   -3.03951
105080.0000   -3.60712
105120.0000   -3.89712
105160.0000   -3.90128
105200.0000   -3.97451
105240.0000   -4.53370
105280.0000   -3.99440
105320.0000   -3.78212
105360.0000   -4.30825
105400.0000   -4.83985
105440.0000   -4.94575
105480.0000   -3.93309
105520.0000   -5.16436
105560.0000   -4.59108
105600.0000   -4.33623
105640.0000   -4.29200
105680.0000   -3.77898
105720.0000   -3.26016
105760.0000   -3.39816
105800.0000   -3.28908
105840.0000   -2.89408
105880.0000   -3.32755
105920.0000   -3.16948
105960.0000   -3.12418
106000.0000   -2.85257
106040.0000   -3.09277
106080.0000   -3.85382
106120.0000   -4.15497
106160.0000   -4.81618
106200.0000   -3.90783
106240.0000   -3.45457
106280.0000   -4.54667
106320.0000   -3.82961
106360.0000   -4.62408
106400.0000   -4.64502
106440.0000   -3.85683
106480.0000   -4.60454
106520.0000   -4.44168
106560.0000   -4.34322
106600.0000   -4.28506
106640.0000   -4.59226
106680.0000   -3.43957
106720.0000   -4.02808
106760.0000   -4.13958
106800.0000   -4.21810
106840.0000   -3.63055
106880.0000   -4.57286
106920.0000   -4.82106
106960.0000   -4.33784
107000.0000   -4.83722
107040.0000   -4.15776
107080.0000   -3.84600
107120.0000   -3.35458
107160.0000   -2.64182
107200.0000   -4.04001
107240.0000   -2.28671
107280.0000   -2.82184
107320.0000   -2.45620
107360.0000   -2.58821
107400.0000   -4.23729
107440.0000   -3.93170
107480.0000   -3.29299
107520.0000   -4.20284
107560.0000   -4.33293
107600.0000   -4.18672
107640.0000   -3.84068
107680.0000   -4.32727
107720.0000   -4.42551
107760.0000   -3.78286
107800.0000   -3.59315
107840.0000   -3.59296
107880.0000   -3.93221
107920.0000   -3.20417
107960.0000   -4.11603
108000.0000   -3.39364
108040.0000   -2.84717
108080.0000   -3.66848
108120.0000   -3.34002
108160.0000   -4.28051
108200.0000   -3.36398
108240.0000   -3.28113
108280.0000   -4.23604
108320.0000   -4.08103
108360.0000   -4.00249
108400.0000   -2.89600
108440.0000   -3.82595
108480.0000   -3.31901
108520.0000   -4.33818
108560.0000   -4.08600
108600.0000   -2.83487
108640.0000   -3.63151
108680.0000   -3.44456
108720.0000   -3.62810
108760.0000   -3.41299
108800.0000   -3.08152
108840.0000   -2.87387
108880.0000   -2.93319
108920.0000   -3.84103
108960.0000   -4.18457
109000.0000   -4.46615
109040.0000   -4.18355
109080.0000   -3.23104
109120.0000   -2.85606
109160.0000   -2.92121
109200.0000   -3.92267
109240.0000   -4.20903
109280.0000   -3.70231
109320.0000   -4.03926
109360.0000   -3.72911
109400.0000   -3.16537
109440.0000   -3.45190
109480.0000   -3.88107
109520.0000   -3.68535
109560.0000   -3.71949
109600.0000   -3.99293
109640.0000   -2.64465
109680.0000   -3.44843
109720.0000   -3.63061
109760.0000   -3.50211
109800.0000   -2.91615
109840.0000   -2.13014
109880.0000   -2.82778
109920.0000   -2.91787
109960.0000   -3.57636
110000.0000   -4.39266
110040.0000   -3.19361
110080.0000   -2.89844
110120.0000   -2.67642
110160.0000   -3.51765
110200.0000   -2.55947
110240.0000   -2.73237
110280.0000   -3.25003
110320.0000   -2.61128
110360.0000   -3.52465
110400.0000   -3.01190
110440.0000   -3.03029
110480.0000   -3.26328
110520.0000   -3.17702
110560.0000   -2.66503
110600.0000   -3.49348
110640.0000   -3.48357
110680.0000   -3.80999
110720.0000   -4.00490
110760.0000   -2.74683
110800.0000   -3.20316
110840.0000   -2.43330
110880.0000   -2.12165
110920.0000   -1.44493
110960.0000   -2.17847
111000.0000   -2.06766
111040.0000   -2.90505
111080.0000   -2.92851
111120.0000   -3.55079
111160.0000   -3.61259
111200.0000   -3.59328
111240.0000   -3.05832
111280.0000   -3.76094
111320.0000   -3.42022
111360.0000   -3.06630
111400.0000   -2.47509
111440.0000   -2.94714
111480.0000   -2.47030
111520.0000   -2.63537
111560.0000   -3.51946
111600.0000   -2.71734
111640.0000   -3.24319
111680.0000   -3.19673
111720.0000   -2.99828
111760.0000   -3.58112
111800.0000   -3.92440
111840.0000   -2.88102
111880.0000   -3.01006
111920.0000   -3.37914
111960.0000   -2.71418
112000.0000   -2.93489
112040.0000   -3.12102
112080.0000   -3.19518
112120.0000   -2.60469
112160.0000   -2.42086
112200.0000   -3.23561
112240.0000   -3.09552
112280.0000   -2.97560
112320.0000   -3.27771
112360.0000   -3.41923
112400.0000   -2.30594
112440.0000   -2.54960
112480.0000   -2.33065
112520.0000   -3.34500
112560.0000   -2.78553
112600.0000   -2.43387
112640.0000   -2.36181
112680.0000   -1.67615
112720.0000   -2.67105
112760.0000   -2.24081
112800.0000   -2.24154
112840.0000   -2.02543
112880.0000   -1.98788
112920.0000   -3.36013
112960.0000   -2.84486
113000.0000   -2.74155
113040.0000   -2.89694
113080.0000   -3.79716
113120.0000   -3.29352
113160.0000   -2.63414
113200.0000   -3.17784
113240.0000   -3.59261
113280.0000   -2.74344
113320.0000   -3.49971
113360.0000   -3.55633
113400.0000   -2.38683
113440.0000   -2.30564
113480.0000   -3.53717
113520.0000   -3.14845
113560.0000   -2.24824
113600.0000   -3.27134
113640.0000   -2.61858
113680.0000   -2.67771
113720.0000   -3.21296
113760.0000   -3.18239
113800.0000   -2.84526
113840.0000   -3.58093
113880.0000   -3.01323
113920.0000   -2.72567
113960.0000   -3.05790
114000.0000   -2.25024
114040.0000   -2.25462
114080.0000   -2.82251
114120.0000   -1.67367
114160.0000   -1.96688
114200.0000   -3.38722
114240.0000   -3.30056
114280.0000   -3.38101
114320.0000   -2.45559
114360.0000   -2.56524
114400.0000   -2.12935
114440.0000   -2.61495
114480.0000   -2.39961
114520.0000   -2.14740
114560.0000   -2.10771
114600.0000   -2.27758
114640.0000   -1.95354
114680.0000   -2.54283
114720.0000   -2.89010
114760.0000   -2.79870
114800.0000   -3.52495
114840.0000   -3.89355
114880.0000   -3.03097
114920.0000   -2.69179
114960.0000   -3.16433
115000.0000   -3.24928
115040.0000   -2.77350
115080.0000   -2.74430
115120.0000   -2.99908
115160.0000   -2.01285
115200.0000   -3.68841
115240.0000   -2.99581
115280.0000   -2.64053
115320.0000   -2.29886
115360.0000   -1.18845
115400.0000   -2.23186
115440.0000   -2.50709
115480.0000   -3.50953
115520.0000   -3.35971
115560.0000   -2.74810
115600.0000   -2.99638
115640.0000   -3.31754
115680.0000   -3.48830
115720.0000   -4.24638
115760.0000   -4.02024
115800.0000   -3.05935
115840.0000   -3.12853
115880.0000   -3.07725
115920.0000   -1.82461
115960.0000   -3.15439
116000.0000   -2.89171
116040.0000   -3.73781
116080.0000   -3.57318
116120.0000   -2.84352
116160.0000   -3.57497
116200.0000   -2.51289
116240.0000   -2.43779
116280.0000   -2.23866
116320.0000   -3.52437
116360.0000   -2.38357
116400.0000   -3.01902
116440.0000   -3.46890
116480.0000   -2.83297
116520.0000   -3.17280
116560.0000   -2.74878
116600.0000   -1.94686
116640.0000   -1.72162
116680.0000   -2.25446
116720.0000   -1.90916
116760.0000   -2.30765
116800.0000   -2.13725
116840.0000   -2.01582
116880.0000   -2.66250
116920.0000   -3.54923
116960.0000   -3.55739
117000.0000   -3.47296
117040.0000   -4.53685
117080.0000   -2.37457
117120.0000   -1.76403
117160.0000   -2.07639
117200.0000   -2.02913
117240.0000   -1.80512
117280.0000   -1.86422
117320.0000   -2.43301
117360.0000   -3.85889
117400.0000   -3.76449
117440.0000   -3.11618
117480.0000   -3.06459
117520.0000   -4.35259
117560.0000   -3.13690
117600.0000   -3.03919
117640.0000   -2.52972
117680.0000   -1.58211
117720.0000   -2.28802
117760.0000   -2.22579
117800.0000   -2.85514
117840.0000   -3.49282
117880.0000   -2.99431
117920.0000   -2.63562
117960.0000   -2.10390
118000.0000   -2.58180
118040.0000   -2.83180
118080.0000   -2.39340
118120.0000   -3.11395
118160.0000   -2.58915
118200.0000   -3.63530
118240.0000   -3.52941
118280.0000   -3.37329
118320.0000   -3.82934
118360.0000   -3.90662
118400.0000   -3.71385
118440.0000   -1.96119
118480.0000   -2.02480
118520.0000   -2.51865
118560.0000   -1.94348
118600.0000   -1.67793
118640.0000   -2.65890
118680.0000   -1.60100
118720.0000   -1.28577
118760.0000   -3.28288
118800.0000   -3.35348
118840.0000   -3.19975
118880.0000   -3.17577
118920.0000   -3.54711
118960.0000   -3.78495
119000.0000   -2.35314
119040.0000   -2.36826
119080.0000   -1.46017
119120.0000   -3.35823
119160.0000   -3.81934
119200.0000   -2.83102
119240.0000   -3.22968
119280.0000   -2.80255
119320.0000   -1.77835
119360.0000   -1.63516
119400.0000   -3.21282
119440.0000   -3.23122
119480.0000   -3.47613
119520.0000   -2.80253
119560.0000   -3.11255
119600.0000   -4.06882
119640.0000   -3.86680
119680.0000   -3.54334
119720.0000   -2.59819
119760.0000   -3.99344
119800.0000   -3.79618
119840.0000   -3.19300
119880.0000   -3.48610
119920.0000   -2.79199
119960.0000   -2.54293
120000.0000   -2.75888
120040.0000   -2.20301
120080.0000   -3.89762
120120.0000   -3.37821
120160.0000   -1.22530
120200.0000   -2.24613
120240.0000   -2.81346
120280.0000   -2.33920
120320.0000   -1.88934
120360.0000   -2.53867
120400.0000   -1.82956
120440.0000   -1.90169
120480.0000   -3.55088
120520.0000   -3.90350
120560.0000   -4.15438
120600.0000   -3.09359
120640.0000   -4.00234
120680.0000   -3.44804
120720.0000   -3.98647
120760.0000   -4.25630
120800.0000   -3.33249
120840.0000   -3.53738
120880.0000   -3.46713
120920.0000   -3.95202
120960.0000   -4.05661
121000.0000   -2.98758
121040.0000   -2.51956
121080.0000   -2.48115
121120.0000   -3.48421
121160.0000   -2.79092
121200.0000   -2.39584
121240.0000   -2.55376
121280.0000   -3.72333
121320.0000   -3.50890
121360.0000   -3.43159
121400.0000   -2.82716
121440.0000   -3.57482
121480.0000   -4.06045
121520.0000   -3.63519
121560.0000   -3.23163
121600.0000   -3.15442
121640.0000   -2.86555
121680.0000   -2.14991
121720.0000   -2.98586
121760.0000   -2.36730
121800.0000   -2.90359
121840.0000   -3.33156
121880.0000   -2.71458
121920.0000   -3.22325
121960.0000   -2.83186
122000.0000   -3.62907
122040.0000   -1.44148
122080.0000   -0.69962
122120.0000   -1.95800
122160.0000   -1.44883
122200.0000   -0.69937
122240.0000   -2.60443
122280.0000   -1.69685
122320.0000   -1.41178
122360.0000   -2.24130
122400.0000   -3.04646
122440.0000   -1.98816
122480.0000   -2.69806
122520.0000   -1.80332
122560.0000   -1.50701
122600.0000   -1.42342
122640.0000   -0.30075
122680.0000   -0.75712
122720.0000   -0.69313
122760.0000   -0.20830
122800.0000   -0.82235
122840.0000   -0.09300
122880.0000   -0.68746
122920.0000    0.14363
122960.0000   -0.16750
123000.0000    0.11161
123040.0000   -0.87784
123080.0000    0.01364
123120.0000   -0.62209
123160.0000   -0.66342
123200.0000   -1.24809
123240.0000   -0.80312
123280.0000    0.90408
123320.0000    0.89337
123360.0000   -0.89204
123400.0000    0.65634
123440.0000    0.19099
123480.0000    1.28597
123520.0000    0.98996
123560.0000    0.31483
123600.0000    0.33219
123640.0000    0.71622
123680.0000    1.30008
123720.0000    0.42545
123760.0000    0.26170
123800.0000    0.48108
123840.0000    0.47643
123880.0000    1.04244
123920.0000   -0.04103
123960.0000    1.53641
124000.0000    0.53814
124040.0000    0.10784
124080.0000    0.48217
124120.0000    0.67755
124160.0000    0.47289
124200.0000    0.64223
124240.0000    0.96116
124280.0000    0.87553
124320.0000    1.23351
124360.0000    2.38903
124400.0000    1.92778
124440.0000    2.35360
124480.0000    0.59173
124520.0000    1.18268
124560.0000    1.24263
124600.0000    2.24158
124640.0000    2.56978
124680.0000    2.62538
124720.0000    0.74681
124760.0000    1.29481
124800.0000    1.62255
124840.0000    2.11737
124880.0000    1.50975
124920.0000    1.73876
124960.0000    1.93883
125000.0000    2.40153
125040.0000    1.32433
125080.0000    1.21330
125120.0000    1.50897
125160.0000    1.84119
125200.0000    2.16829
125240.0000    1.67441
125280.0000    2.01687
125320.0000    2.33621
125360.0000    2.74125
125400.0000    2.30809
125440.0000    2.84349
125480.0000    3.60187
125520.0000    3.17898
125560.0000    3.12985
125600.0000    2.74373
125640.0000    1.94831
125680.0000    1.57298
125720.0000    2.19551
125760.0000    1.90130
125800.0000    1.84206
125840.0000    2.22662
125880.0000    1.79631
125920.0000    0.02587
125960.0000    0.18472
126000.0000   -0.00884
126040.0000    0.13575
126080.0000    0.70458
126120.0000    0.48446
126160.0000    1.79225
126200.0000    1.40214
126240.0000    1.04286
126280.0000   -0.91192
126320.0000   -0.20020
126360.0000    1.13507
126400.0000    0.83138
126440.0000    0.47708
126480.0000    0.68698
126520.0000   -0.27886
126560.0000    0.68878
126600.0000    0.13016
126640.0000    0.79845
126680.0000    0.11078
126720.0000    0.64051
126760.0000    1.25429
126800.0000    1.61687
126840.0000    1.56728
126880.0000    1.43291
126920.0000    2.33627
126960.0000    2.30566
127000.0000    0.39219
127040.0000    1.34977
127080.0000    1.21514
127120.0000    1.46268
127160.0000    1.15878
127200.0000    0.91651
127240.0000    1.30483
127280.0000    1.61039
127320.0000    1.39049
127360.0000    1.00245
127400.0000    1.33042
127440.0000    0.93343
127480.0000    1.88574
127520.0000    2.02502
127560.0000    1.80511
127600.0000    1.77498
127640.0000    1.27094
127680.0000    1.00582
127720.0000    1.08547
127760.0000    0.18509
127800.0000    0.48407
127840.0000    1.66582
127880.0000    2.08655
127920.0000    1.77129
127960.0000    1.59113
128000.0000    1.26758
128040.0000    1.24734
128080.0000    1.49920
128120.0000    1.08603
128160.0000    1.27928
128200.0000    0.93373
128240.0000    0.73128
128280.0000    0.74672
128320.0000    1.83464
128360.0000   -0.19779
128400.0000    1.92397
128440.0000    0.30411
128480.0000   -0.45528
128520.0000   -0.38890
128560.0000    1.02167
128600.0000    0.52101
128640.0000    1.15139
128680.0000    0.67748
128720.0000    1.42304
128760.0000    0.18340
128800.0000    0.61576
128840.0000    0.27718
128880.0000    0.27475
128920.0000    1.28168
128960.0000    1.51052
129000.0000    1.23960
129040.0000    1.10779
129080.0000    1.54217
129120.0000    0.77925
129160.0000   -0.11735
129200.0000    1.14298
129240.0000    2.11202
129280.0000    2.01102
129320.0000    1.46048
129360.0000    1.05968
129400.0000    2.42934
129440.0000    0.41440
129480.0000    0.62022
129520.0000    2.20730
129560.0000    0.38990
129600.0000   -0.07719
129640.0000    1.00487
129680.0000    0.47946
129720.0000    0.75254
129760.0000    1.79564
129800.0000    0.73613
129840.0000    0.41345
129880.0000    0.89857
129920.0000    0.86475
129960.0000    1.45406
130000.0000    1.19179
130040.0000    0.96255
130080.0000    1.60821
130120.0000    1.33745
130160.0000    0.80393
130200.0000    0.34274
130240.0000    0.64891
130280.0000    0.03686
130320.0000    0.80846
130360.0000    0.43750
130400.0000   -0.46226
130440.0000   -0.44267
130480.0000   -0.33711
130520.0000   -0.89868
130560.0000    0.29933
130600.0000    0.01538
130640.0000    0.26249
130680.0000    1.23332
130720.0000    1.56176
130760.0000   -0.97225
130800.0000   -0.98716
130840.0000   -0.40477
130880.0000    0.64815
130920.0000   -0.18278
130960.0000    0.39079
131000.0000    0.17610
131040.0000   -0.30431
131080.0000   -0.05104
131120.0000   -1.09486
131160.0000    0.81381
131200.0000    0.74780
131240.0000    0.59901
131280.0000    0.34501
131320.0000    0.26955
131360.0000    1.22460
131400.0000    0.93741
131440.0000    1.20586
131480.0000    0.18432
131520.0000   -0.00600
131560.0000    0.54774
131600.0000    0.04466
131640.0000    0.27742
131680.0000    0.60520
131720.0000    0.09433
131760.0000    0.02880
131800.0000    0.01884
131840.0000   -0.55861
131880.0000   -0.64203
131920.0000   -1.39802
131960.0000   -1.60810
132000.0000   -0.38704
132040.0000   -0.90311
132080.0000    0.01809
132120.0000    0.15663
132160.0000   -0.45122
132200.0000    0.18674
132240.0000   -0.82882
132280.0000   -0.92350
132320.0000   -0.01164
132360.0000    0.35388
132400.0000    0.89929
132440.0000    0.50613
132480.0000    1.09556
132520.0000    0.42002
132560.0000    0.88525
132600.0000    2.08711
132640.0000    1.19280
132680.0000    1.12157
132720.0000    1.82693
132760.0000    1.28436
132800.0000   -0.44768
132840.0000    0.09854
132880.0000   -0.46142
132920.0000   -0.77221
132960.0000   -1.40041
133000.0000   -0.69899
133040.0000   -0.96031
133080.0000   -0.28762
133120.0000   -1.03871
133160.0000   -1.19477
133200.0000   -1.43946
133240.0000   -0.95390
133280.0000   -0.68266
133320.0000   -0.99124
133360.0000    0.04835
133400.0000   -0.62539
133440.0000   -0.28622
133480.0000    0.28662
133520.0000   -0.70741
133560.0000    0.13294
133600.0000    0.19016
133640.0000    1.05420
133680.0000    0.61572
133720.0000    0.55828
133760.0000    0.15276
133800.0000    0.37319
133840.0000   -0.23929
133880.0000    0.53670
133920.0000   -0.31400
133960.0000    1.09192
134000.0000    1.86689
134040.0000    1.13490
134080.0000    0.55865
134120.0000    0.63243
134160.0000   -0.39157
134200.0000   -0.42622
134240.0000    0.42499
134280.0000    0.44571
134320.0000   -0.39641
134360.0000   -0.58599
134400.0000   -0.46810
134440.0000   -0.80542
134480.0000    0.09375
134520.0000    0.35877
134560.0000    0.45246
134600.0000    0.06753
134640.0000    0.55015
134680.0000   -0.41142
134720.0000    0.56764
134760.0000    0.24419
134800.0000   -0.46688
134840.0000   -0.15690
134880.0000    1.12391
134920.0000    0.67947
134960.0000    0.89850
135000.0000    0.28771
135040.0000    0.12639
135080.0000   -0.18079
135120.0000   -0.25517
135160.0000   -0.39723
135200.0000   -0.15109
135240.0000    0.16152
135280.0000   -0.21752
135320.0000    0.54983
135360.0000    0.10078
135400.0000    0.07172
135440.0000   -0.44503
135480.0000    0.57108
135520.0000   -0.34650
135560.0000    0.27511
135600.0000    0.02709
135640.0000   -0.55967
135680.0000   -0.99589
135720.0000   -0.36100
135760.0000    1.21952
135800.0000   -0.20251
135840.0000   -0.27796
135880.0000   -0.54187
135920.0000    0.14152
135960.0000   -0.03652
136000.0000   -0.37580
136040.0000    0.32431
136080.0000   -0.13082
136120.0000   -0.94814
136160.0000   -0.50825
136200.0000    0.40164
136240.0000    0.13993
136280.0000    0.97406
136320.0000    0.34046
136360.0000   -0.86391
136400.0000   -0.34182
136440.0000    0.39065
136480.0000    0.11637
136520.0000    0.48924
136560.0000    0.30327
136600.0000    0.61699
136640.0000    0.69503
136680.0000    1.63054
136720.0000    0.99993
136760.0000    0.65053
136800.0000    1.66699
136840.0000    1.63120
136880.0000    0.80196
136920.0000    1.46230
136960.0000    2.14847
137000.0000    1.20006
137040.0000    2.78585
137080.0000    1.01720
137120.0000    2.18292
137160.0000    0.73912
137200.0000    1.25633
137240.0000    1.24424
137280.0000    1.77848
137320.0000    1.54830
137360.0000    2.03806
137400.0000    2.01433
137440.0000    2.71627
137480.0000    0.82419
137520.0000    0.84023
137560.0000    0.60446
137600.0000    0.83041
137640.0000   -0.67918
137680.0000    0.07629
137720.0000    0.44729
137760.0000    0.04682
137800.0000    0.81551
137840.0000   -0.18393
137880.0000    0.81638
137920.0000    1.79295
137960.0000    0.72253
138000.0000    0.38026
138040.0000    0.81096
138080.0000    0.52505
138120.0000    0.69273
138160.0000    0.36499
138200.0000    1.11702
138240.0000   -0.05544
138280.0000   -0.43049
138320.0000    0.87322
138360.0000    1.46544
138400.0000    1.24130
138440.0000    0.89378
138480.0000    0.84034
138520.0000    0.24954
138560.0000    1.44368
138600.0000   -0.12843
138640.0000   -0.24179
138680.0000    0.93401
138720.0000    0.11810
138760.0000   -0.95774
138800.0000   -0.99175
138840.0000   -0.89396
138880.0000   -0.55113
138920.0000   -1.58856
138960.0000   -0.98165
139000.0000   -0.62714
139040.0000   -1.12766
139080.0000   -1.78450
139120.0000   -1.22624
139160.0000   -0.79528
139200.0000   -0.58271
139240.0000   -1.15180
139280.0000   -0.84354
139320.0000   -1.61275
139360.0000   -0.02715
139400.0000    0.35083
139440.0000   -0.01161
139480.0000   -0.00033
139520.0000    0.75285
139560.0000   -0.25568
139600.0000   -0.15834
139640.0000    0.10466
139680.0000    0.34593
139720.0000    0.30793
139760.0000   -0.02196
139800.0000    0.08438
139840.0000    0.33872
139880.0000   -0.89154
139920.0000    0.15969
139960.0000   -0.62104
140000.0000   -0.59917
140040.0000    0.40576
140080.0000    0.69790
140120.0000    0.69387
140160.0000    1.03994
140200.0000    0.04630
140240.0000   -0.62133
140280.0000    0.17408
140320.0000   -0.13121
140360.0000   -0.74341
140400.0000    0.39873
140440.0000    0.72915
140480.0000   -0.10839
140520.0000    0.97093
140560.0000    0.49237
140600.0000    0.00862
140640.0000    0.94146
140680.0000    0.58646
140720.0000    1.47817
140760.0000    1.20060
140800.0000   -0.18539
140840.0000   -0.21692
140880.0000    0.09138
140920.0000   -0.30657
140960.0000   -0.47525
141000.0000    0.88344
141040.0000    1.29183
141080.0000    0.84007
141120.0000    0.32531
141160.0000    0.51023
141200.0000    0.23781
141240.0000    0.15872
141280.0000    0.93550
141320.0000   -0.02043
141360.0000    0.65930
141400.0000    0.55201
141440.0000    0.46236
141480.0000    0.66499
141520.0000   -0.31704
141560.0000   -0.37114
141600.0000   -0.19864
141640.0000    0.18584
141680.0000    0.36600
141720.0000    1.22517
141760.0000    0.10720
141800.0000   -0.84888
141840.0000    0.26362
141880.0000   -0.00152
141920.0000   -0.86626
141960.0000    0.71946
142000.0000   -0.43229
142040.0000   -0.19882
142080.0000    0.12914
142120.0000    0.74710
142160.0000   -0.58897
142200.0000   -0.11781
142240.0000    0.46083
142280.0000    0.19596
142320.0000    0.42724
142360.0000    0.61328
142400.0000    0.60022
142440.0000   -0.70131
142480.0000    0.28841
142520.0000   -0.08277
142560.0000   -0.07031
142600.0000    1.66577
142640.0000    0.24999
142680.0000    0.37999
142720.0000    0.93870
142760.0000    1.13292
142800.0000    1.97466
142840.0000    1.90245
142880.0000    1.53126
142920.0000    1.36337
142960.0000    1.94524
143000.0000    2.26796
143040.0000    1.48080
143080.0000    1.04050
143120.0000    1.52749
143160.0000    1.11198
143200.0000    0.46606
143240.0000    1.59591
143280.0000    0.75464
143320.0000    1.62400
143360.0000    1.65028
143400.0000    1.07419
143440.0000    0.90568
143480.0000    1.80503
143520.0000    2.05836
143560.0000    2.24787
143600.0000    3.35680
143640.0000    2.63353
143680.0000    2.35679
143720.0000    2.32283
143760.0000    1.74816
143800.0000    1.28904
143840.0000    1.41042
143880.0000    1.40601
143920.0000    1.65660
143960.0000    1.83781
144000.0000    2.92765
144040.0000    3.11966
144080.0000    2.11723
144120.0000    2.68537
144160.0000    3.04452
144200.0000    2.32193
144240.0000    2.98312
144280.0000    3.13786
144320.0000    2.67666
144360.0000    2.96409
144400.0000    3.34293
144440.0000    2.81759
144480.0000    2.41618
144520.0000    2.21333
144560.0000    1.17669
144600.0000    2.05667
144640.0000    1.35616
144680.0000    0.93680
144720.0000    0.92645
144760.0000    1.16389
144800.0000    1.02702
144840.0000    1.04804
144880.0000    1.76656
144920.0000    1.06137
144960.0000    2.78808
145000.0000    1.42645
145040.0000    1.67388
145080.0000    1.61899
145120.0000    1.17146
145160.0000    0.66331
145200.0000    0.48600
145240.0000    1.35090
145280.0000   -0.94215
145320.0000    0.30422
145360.0000    0.48004
145400.0000    1.14179
145440.0000    1.12949
145480.0000    1.13790
145520.0000    0.90810
145560.0000    0.47115
145600.0000   -0.32230
145640.0000    1.23522
145680.0000    1.84106
145720.0000    2.64631
145760.0000    1.33813
145800.0000    1.18764
145840.0000    0.89724
145880.0000    0.94081
145920.0000   -0.07388
145960.0000    0.79401
146000.0000    0.71680
146040.0000    1.04348
146080.0000    1.13953
146120.0000    1.19723
146160.0000    1.22168
146200.0000    1.01109
146240.0000    0.49970
146280.0000    0.70728
146320.0000    1.18174
146360.0000    0.76555
146400.0000   -0.29012
146440.0000    0.27285
146480.0000    1.03368
146520.0000    0.41267
146560.0000    0.11241
146600.0000   -0.62090
146640.0000   -0.78342
146680.0000   -0.10109
146720.0000   -0.18801
146760.0000   -0.13232
146800.0000   -0.05759
146840.0000   -0.58194
146880.0000    0.00855
146920.0000    0.28751
146960.0000   -0.82903
147000.0000    0.41273
147040.0000    0.08233
147080.0000    0.91952
147120.0000    0.75720
147160.0000   -0.21974
147200.0000   -0.83540
147240.0000   -0.20964
147280.0000   -0.76864
147320.0000   -0.66329
147360.0000   -0.24971
147400.0000   -2.03862
147440.0000   -1.04098
147480.0000   -0.86125
147520.0000   -1.40669
147560.0000   -0.62425
147600.0000    0.12028
147640.0000   -0.14397
147680.0000   -0.62577
147720.0000   -0.94846
147760.0000    0.06221
147800.0000   -0.51117
147840.0000    0.59118
147880.0000   -1.24551
147920.0000   -0.02684
147960.0000    0.72957
148000.0000   -0.59327
148040.0000    0.38720
148080.0000    0.22065
148120.0000   -0.23677
148160.0000   -0.78370
148200.0000   -0.45105
148240.0000   -0.50171
148280.0000   -1.45274
148320.0000   -1.75454
148360.0000   -1.05928
148400.0000   -0.16479
148440.0000   -0.78127
148480.0000    0.16370
148520.0000    0.20838
148560.0000    1.03603
148600.0000    0.58753
148640.0000   -0.31535
148680.0000   -0.00241
148720.0000   -0.06626
148760.0000    0.78215
148800.0000    1.96832
148840.0000    0.46677
148880.0000    0.75856
148920.0000    1.77826
148960.0000    2.70314
149000.0000    1.18028
149040.0000    0.56481
149080.0000    0.98346
149120.0000    1.21141
149160.0000    0.98614
149200.0000    0.94829
149240.0000    0.81546
149280.0000    0.23108
149320.0000   -0.38361
149360.0000    1.14012
149400.0000    0.19790
149440.0000    0.07943
149480.0000   -0.33559
149520.0000    0.83031
149560.0000    0.85689
149600.0000   -0.25517
149640.0000   -0.51645
149680.0000   -0.77345
149720.0000    0.76739
149760.0000    0.03682
149800.0000    0.55417
149840.0000    0.47095
149880.0000   -0.07229
149920.0000    1.45581
149960.0000    1.42810
150000.0000   -0.14654
150040.0000    0.35984
150080.0000   -0.23538
150120.0000    1.06081
150160.0000    0.02447
150200.0000    0.68775
150240.0000    0.54666
150280.0000    1.86238
150320.0000    1.82479
150360.0000    1.73404
150400.0000    0.70072
150440.0000    0.96936
150480.0000    0.17242
150520.0000    0.00682
150560.0000    0.87582
150600.0000    0.73595
150640.0000    0.49059
150680.0000    0.53172
150720.0000    0.24207
150760.0000    0.84625
150800.0000   -0.18604
150840.0000   -0.20550
150880.0000    0.43979
150920.0000    0.48511
150960.0000   -0.00634
151000.0000    0.37098
151040.0000    0.11912
151080.0000    1.12187
151120.0000    0.80160
151160.0000    1.40466
151200.0000    0.70530
151240.0000    1.75426
151280.0000    1.41179
151320.0000    1.04171
151360.0000    1.93644
151400.0000    0.78999
151440.0000    1.33728
151480.0000    1.34289
151520.0000    1.09750
151560.0000    1.45344
151600.0000    1.80855
151640.0000    0.77247
151680.0000    2.66599
151720.0000    1.73038
151760.0000    0.72089
151800.0000    2.41752
151840.0000    0.89165
151880.0000    1.07828
151920.0000    0.23262
151960.0000    1.09187
152000.0000    0.42458
152040.0000    0.95380
152080.0000    0.56758
152120.0000    0.64347
152160.0000    1.41587
152200.0000    1.80324
152240.0000    0.56753
152280.0000    0.19923
152320.0000    0.88583
152360.0000    0.66246
152400.0000    1.16913
152440.0000    1.37798
152480.0000    0.45252
152520.0000    0.58719
152560.0000    1.27013
152600.0000    0.13359
152640.0000   -0.12873
152680.0000    0.81332
152720.0000    0.15253
152760.0000    1.48920
152800.0000    0.77373
152840.0000    0.24784
152880.0000    0.76082
152920.0000    0.44446
152960.0000    0.25643
153000.0000    0.65382
153040.0000    1.27241
153080.0000    0.10347
153120.0000    0.19010
153160.0000    0.57549
153200.0000   -0.04120
153240.0000    1.93621
153280.0000    1.55253
153320.0000    2.42967
153360.0000    1.03480
153400.0000    0.44691
153440.0000    0.88635
153480.0000   -0.10638
153520.0000    1.16723
153560.0000    0.50828
153600.0000    2.30310
153640.0000    1.91964
153680.0000    0.51853
153720.0000    1.88323
153760.0000    2.16111
153800.0000    2.37668
153840.0000    0.60927
153880.0000    0.97228
153920.0000    0.54255
153960.0000    0.84730
154000.0000    1.82645
154040.0000    0.98449
154080.0000    0.70555
154120.0000    1.43726
154160.0000    1.18703
154200.0000    0.63482
154240.0000    0.47566
154280.0000    0.32489
154320.0000    0.98919
154360.0000    1.39031
154400.0000    1.51119
154440.0000    0.90343
154480.0000    0.68907
154520.0000    1.26087
154560.0000    1.60153
154600.0000    0.98558
154640.0000    1.07199
154680.0000    1.59245
154720.0000    1.42991
154760.0000    1.07195
154800.0000    1.06187
154840.0000    1.35274
154880.0000    1.55767
154920.0000    0.54867
154960.0000    1.38702
155000.0000    0.51736
155040.0000    1.03180
155080.0000   -0.20688
155120.0000    1.10918
155160.0000    1.62856
155200.0000    1.03937
155240.0000    1.73988
155280.0000    0.92240
155320.0000    1.39256
155360.0000    1.66715
155400.0000    1.31472
155440.0000   -0.46293
155480.0000    0.59577
155520.0000    0.25888
155560.0000    1.81235
155600.0000    1.28464
155640.0000    1.15592
155680.0000    1.00528
155720.0000    1.15129
155760.0000    0.58898
155800.0000    0.75335
155840.0000    0.96045
155880.0000    0.77750
155920.0000    0.53224
155960.0000    0.77787
156000.0000    1.41387
156040.0000    1.35453
156080.0000    1.48695
156120.0000    1.08019
156160.0000    1.99423
156200.0000    2.13564
156240.0000    1.61244
156280.0000    1.63340
156320.0000    1.68573
156360.0000    1.29586
156400.0000    2.14543
156440.0000    1.93040
156480.0000    1.76760
156520.0000    2.08242
156560.0000    1.48925
156600.0000    2.07287
156640.0000    0.91082
156680.0000    1.67024
156720.0000    1.60268
156760.0000    0.74115
156800.0000    1.31813
156840.0000    1.33325
156880.0000    2.22716
156920.0000    1.47591
156960.0000    2.37836
157000.0000    1.05300
157040.0000    2.06424
157080.0000    2.55317
157120.0000    2.06406
157160.0000    2.12109
157200.0000    0.97160
157240.0000    2.17769
157280.0000    1.06945
157320.0000    1.22088
157360.0000    1.93256
157400.0000    0.48421
157440.0000    2.13214
157480.0000    2.56061
157520.0000    2.25379
157560.0000    2.90136
157600.0000    2.55625
157640.0000    1.69535
157680.0000    1.67945
157720.0000    1.45181
157760.0000    1.46973
157800.0000    1.59925
157840.0000    1.65459
157880.0000    2.26615
157920.0000    1.96869
157960.0000    1.91299
158000.0000    1.87486
158040.0000    2.15347
158080.0000    1.48677
158120.0000    1.44208
158160.0000    2.10847
158200.0000    1.69922
158240.0000    1.63598
158280.0000    1.52181
158320.0000    2.30778
158360.0000    2.39506
158400.0000    1.18041
158440.0000    1.24412
158480.0000    1.65901
158520.0000    1.15267
158560.0000    0.04375
158600.0000   -0.28081
158640.0000    1.21291
158680.0000    1.18685
158720.0000    1.60280
158760.0000    1.16801
158800.0000    1.24823
158840.0000    1.55199
158880.0000    0.59632
158920.0000    0.20856
158960.0000    0.72686
159000.0000    0.39485
159040.0000    0.11396
159080.0000    0.19703
159120.0000   -0.18022
159160.0000    0.52293
159200.0000    1.60369
159240.0000    1.54525
159280.0000    0.28746
159320.0000    1.85777
159360.0000    1.41751
159400.0000    0.63202
159440.0000    1.49451
159480.0000    0.36449
159520.0000    0.47602
159560.0000    1.08730
159600.0000    0.45366
159640.0000    0.99342
159680.0000    0.49828
159720.0000    0.73306
159760.0000    0.39592
159800.0000    0.26259
159840.0000    0.19280
159880.0000   -0.05013
159920.0000    0.44696
159960.0000   -0.17794
160000.0000    0.09143
160040.0000   -1.22072
160080.0000    0.54360
160120.0000   -0.23974
160160.0000    0.77398
160200.0000    0.02560
160240.0000    0.22641
160280.0000   -0.31614
160320.0000   -0.00042
160360.0000    1.02563
160400.0000    0.96872
160440.0000    0.92405
160480.0000    1.40059
160520.0000    1.51927
160560.0000    0.95239
160600.0000    0.24996
160640.0000    0.88583
160680.0000    0.14139
160720.0000    0.08331
160760.0000    1.48190
160800.0000   -0.28234
160840.0000    0.97620
160880.0000    1.54629
160920.0000    1.34060
160960.0000    1.25034
161000.0000    1.16925
161040.0000    1.08346
161080.0000    0.89173
161120.0000    0.62477
161160.0000    2.24408
161200.0000    0.79245
161240.0000    0.58817
161280.0000    1.89297
161320.0000    2.61245
161360.0000    1.84070
161400.0000    0.38775
161440.0000    0.99271
161480.0000    1.05068
161520.0000    2.60672
161560.0000    2.83300
161600.0000    1.68917
161640.0000    1.02296
161680.0000    1.32831
161720.0000    1.44242
161760.0000    1.59075
161800.0000    2.11530
161840.0000    0.51172
161880.0000    1.43743
161920.0000    1.22068
161960.0000    2.19637
162000.0000    0.75390
162040.0000    1.29613
162080.0000    1.09028
162120.0000    0.67152
162160.0000    2.17655
162200.0000    2.17683
162240.0000    2.66566
162280.0000    2.46821
162320.0000    1.55878
162360.0000    2.49511
162400.0000    1.58915
162440.0000    1.19582
162480.0000    1.58365
162520.0000    1.36452
162560.0000    1.53011
162600.0000    1.51563
162640.0000    1.88465
162680.0000    1.60662
162720.0000    1.38997
162760.0000    1.02279
162800.0000    1.29587
162840.0000    1.33320
162880.0000    1.13764
162920.0000    1.71550
162960.0000    0.98983
163000.0000    2.23185
163040.0000    1.95357
163080.0000    2.27399
163120.0000    0.47518
163160.0000    0.86444
163200.0000    0.54068
163240.0000    1.60409
163280.0000    2.04091
163320.0000    1.60714
163360.0000    1.71270
163400.0000    0.89268
163440.0000    1.11752
163480.0000    1.45522
163520.0000    1.59880
163560.0000    1.41179
163600.0000    1.91392
163640.0000    1.05436
163680.0000    1.92075
163720.0000    1.74287
163760.0000    1.25095
163800.0000    0.77889
163840.0000    0.79603
163880.0000    0.79974
163920.0000    1.13574
163960.0000    0.65339
164000.0000    2.02493
164040.0000    1.81318
164080.0000    1.26247
164120.0000    1.06566
164160.0000    1.88704
164200.0000    1.79065
164240.0000    0.69017
164280.0000    1.40640
164320.0000    0.53160
164360.0000    1.84690
164400.0000    1.60745
164440.0000    2.56193
164480.0000    1.68882
164520.0000    1.43055
164560.0000    2.76853
164600.0000    1.09130
164640.0000    1.74877
164680.0000    0.87671
164720.0000    1.34668
164760.0000    2.46992
164800.0000    2.31124
164840.0000    2.03956
164880.0000    2.18191
164920.0000    1.54520
164960.0000    0.32881
165000.0000    1.30355
165040.0000    1.88563
165080.0000    1.34570
165120.0000    0.51281
165160.0000    1.95480
165200.0000    1.10657
165240.0000    0.94961
165280.0000    1.48690
165320.0000    1.56006
165360.0000    2.21283
165400.0000    2.73974
165440.0000    2.45141
165480.0000    2.50054
165520.0000    2.61151
165560.0000    3.70815
165600.0000    2.43034
165640.0000    1.19488
165680.0000    2.45800
165720.0000    2.28652
165760.0000    1.90050
165800.0000    1.82144
165840.0000    0.73549
165880.0000    1.34163
165920.0000    1.92605
165960.0000    2.67651
166000.0000    2.96087
166040.0000    3.10902
166080.0000    2.28197
166120.0000    3.22639
166160.0000    3.58166
166200.0000    3.66924
166240.0000    3.84370
166280.0000    3.27251
166320.0000    3.62793
166360.0000    2.32886
166400.0000    2.34434
166440.0000    1.99234
166480.0000    1.59501
166520.0000    2.11769
166560.0000    2.97924
166600.0000    2.89286
166640.0000    3.60186
166680.0000    2.24381
166720.0000    2.26799
166760.0000    3.45558
166800.0000    2.81363
166840.0000    2.11552
166880.0000    2.62294
166920.0000    2.65027
166960.0000    3.04165
167000.0000    2.17225
167040.0000    1.74733
167080.0000    2.63524
167120.0000    2.77898
167160.0000    0.67275
167200.0000    0.98202
167240.0000    1.22080
167280.0000    2.30017
167320.0000    2.04817
167360.0000    2.58782
167400.0000    2.12179
167440.0000    2.27957
167480.0000    2.24456
167520.0000    3.06950
167560.0000    3.48183
167600.0000    2.92596
167640.0000    3.60927
167680.0000    3.33359
167720.0000    3.31748
167760.0000    3.13986
167800.0000    2.91481
167840.0000    2.13461
167880.0000    2.91289
167920.0000    2.51577
167960.0000    2.79153
168000.0000    2.80252
168040.0000    3.68962
168080.0000    3.09653
168120.0000    3.20816
168160.0000    3.25566
168200.0000    2.59972
168240.0000    2.36180
168280.0000    3.25632
168320.0000    2.24625
168360.0000    3.16497
168400.0000    3.37982
168440.0000    3.16665
168480 5
168520 5
168560 5
168600 5
168640 5
168680 5
168720 5
168760 5
168800 5
168840 5
168880 5
168920 5
168960 5
169000 5
169040 5
169080 5
169120 5
169160 5
169200 5
169240 5
169280 5
169320 5
169360 5
169400 5
169440 5
169480 5
169520 5
169560 5
169600 5
169640 5
169680 5
169720 5
169760 5
169800 5
169840 5
169880 5
169920 5
169960 5
170000 5
170040 5
170080 5
170120 5
170160 5
170200 5
170240 5
170280 5
170320 5
170360 5
170400 5
170440 5
170480 5
170520 5
170560 5
170600 5
170640 5
170680 5
170720 5
170760 5
170800 5
170840 5
170880 5
170920 5
170960 5
171000 5
171040 5
171080 5
171120 5
171160 5
171200 5
171240 5
171280 5
171320 5
171360 5
171400 5
171440 5
171480 5
171520 5
171560 5
171600 5
171640 5
171680 5
171720 5
171760 5
171800 5
171840 5
171880 5
171920 5
171960 5
172000 5
172040 5
172080 5
172120 5
172160 5
172200 5
172240 5
172280 5
172320 5
172360 5
172400 5
172440 5
172480 5
172520 5
172560 5
172600 5
172640 5
172680 5
172720 5
172760 5
172800 5
172840 5
172880 5
172920 5
172960 5
173000 5
173040 5
173080 5
173120 5
173160 5
173200 5
173240 5
173280 5
173320 5
173360 5
173400 5
173440 5
173480 5
173520 5
173560 5
173600 5
173640 5
173680 5
173720 5
173760 5
173800 5
173840 5
173880 5
173920 5
173960 5
174000 5
174040 5
174080 5
174120 5
174160 5
174200 5
174240 5
174280 5
174320 5
174360 5
174400 5
174440 5
174480 5
174520 5
174560 5
174600 5
174640 5
174680 5
174720 5
174760 5
174800 5
174840 5
174880 5
174920 5
174960 5
175000 5
175040 5
175080 5
175120 5
175160 5
175200 5
175240 5
175280 5
175320 5
175360 5
175400 5
175440 5
175480 5
175520 5
175560 5
175600 5
175640 5
175680 5
175720 5
175760 5
175800 5
175840 5
175880 5
175920 5
175960 5
176000 5
176040 5
176080 5
176120 5
176160 5
176200 5
176240 5
176280 5
176320 5
176360 5
176400 5
176440 5
176480 5
176520 5
176560 5
176600 5
176640 5
176680 5
176720 5
176760 5
176800 5
176840 5
176880 5
176920 5
176960 5
177000 5
177040 5
177080 5
177120 5
177160 5
177200 5
177240 5
177280 5
177320 5
177360 5
177400 5
177440 5
177480 5
177520 5
177560 5
177600 5
177640 5
177680 5
177720 5
177760 5
177800 5
177840 5
177880 5
177920 5
177960 5
178000 5
178040 5
178080 5
178120 5
178160 5
178200 5
178240 5
178280 5
178320 5
178360 5
178400 5
178440 5
178480 5
178520 5
178560 5
178600 5
178640 5
178680 5
178720 5
178760 5
178800 5
178840 5
178880 5
178920 5
178960 5
179000 5
179040 5
179080 5
179120 5
179160 5
179200 5
179240 5
179280 5
179320 5
179360 5
179400 5
179440 5
179480 5
179520 5
179560 5
179600 5
179640 5
179680 5
179720 5
179760 5
179800 5
179840 5
179880 5
179920 5
179960 5
180000 5
180040 5
180080 5
180120 5
180160 5
180200 5
180240 5
180280 5
180320 5
180360 5
180400 5
180440 5
180480 5
180520 5
180560 5
180600 5
180640 5
180680 5
180720 5
180760 5
180800 5
180840 5
180880 5
180920 5
180960 5
181000 5
181040 5
181080 5
181120 5
181160 5
181200 5
181240 5
181280 5
181320 5
181360 5
181400 5
181440 5
181480 5
181520 5
181560 5
181600 5
181640 5
181680 5
181720 5
181760 5
181800 5
181840 5
181880 5
181920 5
181960 5
182000 5
182040 5
182080 5
182120 5
182160 5
182200 5
182240 5
182280 5
182320 5
182360 5
182400 5
182440 5
182480 5
182520 5
182560 5
182600 5
182640 5
182680 5
182720 5
182760 5
182800 5
182840 5
182880 5
182920 5
182960 5
183000 5
183040 5
183080 5
183120 5
183160 5
183200 5
183240 5
183280 5
183320 5
183360 5
183400 5
183440 5
183480 5
183520 5
183560 5
183600 5
183640 5
183680 5
183720 5
183760 5
183800 5
183840 5
183880 5
183920 5
183960 5
184000 5
184040 5
184080 5
184120 5
184160 5
184200 5
184240 5
184280 5
184320 5
184360 5
184400 5
184440 5
184480 5
184520 5
184560 5
184600 5
184640 5
184680 5
184720 5
184760 5
184800 5
184840 5
184880 5
184920 5
184960 5
185000 5
185040 5
185080 5
185120 5
185160 5
185200 5
185240 5
185280 5
185320 5
185360 5
185400 5
185440 5
185480 5
185520 5
185560 5
185600 5
185640 5
185680 5
185720 5
185760 5
185800 5
185840 5
185880 5
185920 5
185960 5
186000 5
186040 5
186080 5
186120 5
186160 5
186200 5
186240 5
186280 5
186320 5
186360 5
186400 5
186440 5
186480 5
186520 5
186560 5
186600 5
186640 5
186680 5
186720 5
186760 5
186800 5
186840 5
186880 5
186920 5
186960 5
187000 5
187040 5
187080 5
187120 5
187160 5
187200 5
187240 5
187280 5
187320 5
187360 5
187400 5
187440 5
187480 5
187520 5
187560 5
187600 5
187640 5
187680 5
187720 5
187760 5
187800 5
187840 5
187880 5
187920 5
187960 5
188000 5
188040 5
188080 5
188120 5
188160 5
188200 5
188240 5
188280 5
188320 5
188360 5
188400 5
188440 5
188480 5
188520 5
188560 5
188600 5
188640 5
188680 5
188720 5
188760 5
188800 5
188840 5
188880 5
188920 5
188960 5
189000 5
189040 5
189080 5
189120 5
189160 5
189200 5
189240 5
189280 5
189320 5
189360 5
189400 5
189440 5
189480 5
189520 5
189560 5
189600 5
189640 5
189680 5
189720 5
189760 5
189800 5
189840 5
189880 5
189920 5
189960 5
190000 5
190040 5
190080 5
190120 5
190160 5
190200 5
190240 5
190280 5
190320 5
190360 5
190400 5
190440 5
190480 5
190520 5
190560 5
190600 5
190640 5
190680 5
190720 5
190760 5
190800 5
190840 5
190880 5
190920 5
190960 5
191000 5
191040 5
191080 5
191120 5
191160 5
191200 5
191240 5
191280 5
191320 5
191360 5
191400 5
191440 5
191480 5
191520 5
191560 5
191600 5
191640 5
191680 5
191720 5
191760 5
191800 5
191840 5
191880 5
191920 5
191960 5
192000 5
192040 5
192080 5
192120 5
192160 5
192200 5
192240 5
192280 5
192320 5
192360 5
192400 5
192440 5
192480 5
192520 5
192560 5
192600 5
192640 5
192680 5
192720 5
192760 5
192800 5
192840 5
192880 5
192920 5
192960 5
193000 5
193040 5
193080 5
193120 5
193160 5
193200 5
193240 5
193280 5
193320 5
193360 5
193400 5
193440 5
193480 5
193520 5
193560 5
193600 5
193640 5
193680 5
193720 5
193760 5
193800 5
193840 5
193880 5
193920 5
193960 5
194000 5
194040 5
194080 5
194120 5
194160 5
194200 5
194240 5
194280 5
194320 5
194360 5
194400 5
194440 5
194480 5
194520 5
194560 5
194600 5
194640 5
194680 5
194720 5
194760 5
194800 5
194840 5
194880 5
194920 5
194960 5
195000 5
195040 5
195080 5
195120 5
195160 5
195200 5
195240 5
195280 5
195320 5
195360 5
195400 5
195440 5
195480 5
195520 5
195560 5
195600 5
195640 5
195680 5
195720 5
195760 5
195800 5
195840 5
195880 5
195920 5
195960 5
196000 5
196040 5
196080 5
196120 5
196160 5
196200 5
196240 5
196280 5
196320 5
196360 5
196400 5
196440 5
196480 5
196520 5
196560 5
196600 5
196640 5
196680 5
196720 5
196760 5
196800 5
196840 5
196880 5
196920 5
196960 5
197000 5
197040 5
197080 5
197120 5
197160 5
197200 5
197240 5
197280 5
197320 5
197360 5
197400 5
197440 5
197480 5
197520 5
197560 5
197600 5
197640 5
197680 5
197720 5
197760 5
197800 5
197840 5
197880 5
197920 5
197960 5
198000 5
198040 5
198080 5
198120 5
198160 5
198200 5
198240 5
198280 5
198320 5
198360 5
198400 5
198440 5
198480 5
198520 5
198560 5
198600 5
198640 5
198680 5
198720 5
198760 5
198800 5
198840 5
198880 5
198920 5
198960 5
199000 5
199040 5
199080 5
199120 5
199160 5
199200 5
199240 5
199280 5
199320 5
199360 5
199400 5
199440 5
199480 5
199520 5
199560 5
199600 5
199640 5
199680 5
199720 5
199760 5
199800 5
199840 5
199880 5
199920 5
199960 5
200000 5
200040 5
200080 5
200120 5
200160 5
200200 5
200240 5
200280 5
200320 5
200360 5
200400 5
200440 5
200480 5
200520 5
200560 5
200600 5
200640 5
200680 5
200720 5
200760 5
200800 5
200840 5
200880 5
200920 5
200960 5
201000 5
201040 5
201080 5
201120 5
201160 5
201200 5
201240 5
201280 5
201320 5
201360 5
201400 5
201440 5
201480 5
201520 5
201560 5
201600 5
201640 5
201680 5
201720 5
201760 5
201800 5
201840 5
201880 5
201920 5
201960 5
202000 5
202040 5
202080 5
202120 5
202160 5
202200 5
202240 5
202280 5
202320 5
202360 5
202400 5
202440 5
202480 5
202520 5
202560 5
202600 5
202640 5
202680 5
202720 5
202760 5
202800 5
202840 5
202880 5
202920 5
202960 5
203000 5
203040 5
203080 5
203120 5
203160 5
203200 5
203240 5
203280 5
203320 5
203360 5
203400 5
203440 5
203480 5
203520 5
203560 5
203600 5
203640 5
203680 5
203720 5
203760 5
203800 5
203840 5
203880 5
203920 5
203960 5
204000 5
204040 5
204080 5
204120 5
204160 5
204200 5
204240 5
204280 5
204320 5
204360 5
204400 5
204440 5
204480 5
204520 5
204560 5
204600 5
204640 5
204680 5
204720 5
204760 5
204800 5
204840 5
204880 5
204920 5
204960 5
205000 5
205040 5
205080 5
205120 5
205160 5
205200 5
205240 5
205280 5
205320 5
205360 5
205400 5
205440 5
205480 5
205520 5
205560 5
205600 5
205640 5
205680 5
205720 5
205760 5
205800 5
205840 5
205880 5
205920 5
205960 5
206000 5
206040 5
206080 5
206120 5
206160 5
206200 5
206240 5
206280 5
206320 5
206360 5
206400 5
206440 5
206480 5
206520 5
206560 5
206600 5
206640 5
206680 5
206720 5
206760 5
206800 5
206840 5
206880 5
206920 5
206960 5
207000 5
207040 5
207080 5
207120 5
207160 5
207200 5
207240 5
207280 5
207320 5
207360 5
207400 5
207440 5
207480 5
207520 5
207560 5
207600 5
207640 5
207680 5
207720 5
207760 5
207800 5
207840 5
207880 5
207920 5
207960 5
208000 5
208040 5
208080 5
208120 5
208160 5
208200 5
208240 5
208280 5
208320 5
208360 5
208400 5
208440 5
208480 5
208520 5
208560 5
208600 5
208640 5
208680 5
208720 5
208760 5
208800 5
208840 5
208880 5
208920 5
208960 5
209000 5
209040 5
209080 5
209120 5
209160 5
209200 5
209240 5
209280 5
209320 5
209360 5
209400 5
209440 5
209480 5
209520 5
209560 5
209600 5
209640 5
209680 5
209720 5
209760 5
209800 5
209840 5
209880 5
209920 5
209960 5
210000 5
210040 5
210080 5
210120 5
210160 5
210200 5
210240 5
210280 5
210320 5
210360 5
210400 5
210440 5
210480 5
210520 5
210560 5
210600 5
210640 5
210680 5
210720 5
210760 5
210800 5
210840 5
210880 5
210920 5
210960 5
211000 5
211040 5
211080 5
211120 5
211160 5
211200 5
211240 5
211280 5
211320 5
211360 5
211400 5
211440 5
211480 5
211520 5
211560 5
211600 5
211640 5
211680 5
211720 5
211760 5
211800 5
211840 5
211880 5
211920 5
211960 5
212000 5
212040 5
212080 5
212120 5
212160 5
212200 5
212240 5
212280 5
212320 5
212360 5
212400 5
212440 5
212480 5
212520 5
212560 5
212600 5
212640 5
212680 5
212720 5
212760 5
212800 5
212840 5
212880 5
212920 5
212960 5
213000 5
213040 5
213080 5
213120 5
213160 5
213200 5
213240 5
213280 5
213320 5
213360 5
213400 5
213440 5
213480 5
213520 5
213560 5
213600 5
213640 5
213680 5
213720 5
213760 5
213800 5
213840 5
213880 5
213920 5
213960 5
214000 5
214040 5
214080 5
214120 5
214160 5
214200 5
214240 5
214280 5
214320 5
214360 5
214400 5
214440 5
214480 5
214520 5
214560 5
214600 5
214640 5
214680 5
214720 5
214760 5
214800 5
214840 5
214880 5
214920 5
214960 5
215000 5
215040 5
215080 5
215120 5
215160 5
215200 5
215240 5
215280 5
215320 5
215360 5
215400 5
215440 5
215480 5
215520 5
215560 5
215600 5
215640 5
215680 5
215720 5
215760 5
215800 5
215840 5
215880 5
215920 5
215960 5
216000 5
216040 5
216080 5
216120 5
216160 5
216200 5
216240 5
216280 5
216320 5
216360 5
216400 5
216440 5
216480 5
216520 5
216560 5
216600 5
216640 5
216680 5
216720 5
216760 5
216800 5
216840 5
216880 5
216920 5
216960 5
217000 5
217040 5
217080 5
217120 5
217160 5
217200 5
217240 5
217280 5
217320 5
217360 5
217400 5
217440 5
217480 5
217520 5
217560 5
217600 5
217640 5
217680 5
217720 5
217760 5
217800 5
217840 5
217880 5
217920 5
217960 5
218000 5
218040 5
218080 5
218120 5
218160 5
218200 5
218240 5
218280 5
218320 5
218360 5
218400 5
218440 5
218480 5
218520 5
218560 5
218600 5
218640 5
218680 5
218720 5
218760 5
218800 5
218840 5
218880 5
218920 5
218960 5
219000 5
219040 5
219080 5
219120 5
219160 5
219200 5
219240 5
219280 5
219320 5
219360 5
219400 5
219440 5
219480 5
219520 5
219560 5
219600 5
219640 5
219680 5
219720 5
219760 5
219800 5
219840 5
219880 5
219920 5
219960 5
220000 5
220040 5
220080 5
220120 5
220160 5
220200 5
220240 5
220280 5
220320 5
220360 5
220400 5
220440 5
220480 5
220520 5
220560 5
220600 5
220640 5
220680 5
220720 5
220760 5
220800 5
220840 5
220880 5
220920 5
220960 5
221000 5
221040 5
221080 5
221120 5
221160 5
221200 5
221240 5
221280 5
221320 5
221360 5
221400 5
221440 5
221480 5
221520 5
221560 5
221600 5
221640 5
221680 5
221720 5
221760 5
221800 5
221840 5
221880 5
221920 5
221960 5
222000 5
222040 5
222080 5
222120 5
222160 5
222200 5
222240 5
222280 5
222320 5
222360 5
222400 5
222440 5
222480 5
222520 5
222560 5
222600 5
222640 5
222680 5
222720 5
222760 5
222800 5
222840 5
222880 5
222920 5
222960 5
223000 5
223040 5
223080 5
223120 5
223160 5
223200 5
223240 5
223280 5
223320 5
223360 5
223400 5
223440 5
223480 5
223520 5
223560 5
223600 5
223640 5
223680 5
223720 5
223760 5
223800 5
223840 5
223880 5
223920 5
223960 5
224000 5
224040 5
224080 5
224120 5
224160 5
224200 5
224240 5
224280 5
224320 5
224360 5
224400 5
224440 5
224480 5
224520 5
224560 5
224600 5
224640 5
224680 5
224720 5
224760 5
224800 5
224840 5
224880 5
224920 5
224960 5
225000 5
225040 5
225080 5
225120 5
225160 5
225200 5
225240 5
225280 5
225320 5
225360 5
225400 5
225440 5
225480 5
225520 5
225560 5
225600 5
225640 5
225680 5
225720 5
225760 5
225800 5
225840 5
225880 5
225920 5
225960 5
226000 5
226040 5
226080 5
226120 5
226160 5
226200 5
226240 5
226280 5
226320 5
226360 5
226400 5
226440 5
226480 5
226520 5
226560 5
226600 5
226640 5
226680 5
226720 5
226760 5
226800 5
226840 5
226880 5
226920 5
226960 5
227000 5
227040 5
227080 5
227120 5
227160 5
227200 5
227240 5
227280 5
227320 5
227360 5
227400 5
227440 5
227480 5
227520 5
227560 5
227600 5
227640 5
227680 5
227720 5
227760 5
227800 5
227840 5
227880 5
227920 5
227960 5
228000 5
228040 5
228080 5
228120 5
228160 5
228200 5
228240 5
228280 5
228320 5
228360 5
228400 5
228440 5
228480 5
228520 5
228560 5
228600 5
228640 5
228680 5
228720 5
228760 5
228800 5
228840 5
228880 5
228920 5
228960 5
229000 5
229040 5
229080 5
229120 5
229160 5
229200 5
229240 5
229280 5
229320 5
229360 5
229400 5
229440 5
229480 5
229520 5
229560 5
229600 5
229640 5
229680 5
229720 5
229760 5
229800 5
229840 5
229880 5
229920 5
229960 5
230000 5
230040 5
230080 5
230120 5
230160 5
230200 5
230240 5
230280 5
230320 5
230360 5
230400 5
230440 5
230480 5
230520 5
230560 5
230600 5
230640 5
230680 5
230720 5
230760 5
230800 5
230840 5
230880 5
230920 5
230960 5
231000 5
231040 5
231080 5
231120 5
231160 5
231200 5
231240 5
231280 5
231320 5
231360 5
231400 5
231440 5
231480 5
231520 5
231560 5
231600 5
231640 5
231680 5
231720 5
231760 5
231800 5
231840 5
231880 5
231920 5
231960 5
232000 5
232040 5
232080 5
232120 5
232160 5
232200 5
232240 5
232280 5
232320 5
232360 5
232400 5
232440 5
232480 5
232520 5
232560 5
232600 5
232640 5
232680 5
232720 5
232760 5
232800 5
232840 5
232880 5
232920 5
232960 5
233000 5
233040 5
233080 5
233120 5
233160 5
233200 5
233240 5
233280 5
233320 5
233360 5
233400 5
233440 5
233480 5
233520 5
233560 5
233600 5
233640 5
233680 5
233720 5
233760 5
233800 5
233840 5
233880 5
233920 5
233960 5
234000 5
234040 5
234080 5
234120 5
234160 5
234200 5
234240 5
234280 5
234320 5
234360 5
234400 5
234440 5
234480 5
234520 5
234560 5
234600 5
234640 5
234680 5
234720 5
234760 5
234800 5
234840 5
234880 5
234920 5
234960 5
235000 5
235040 5
235080 5
235120 5
235160 5
235200 5
235240 5
235280 5
235320 5
235360 5
235400 5
235440 5
235480 5
235520 5
235560 5
235600 5
235640 5
235680 5
235720 5
235760 5
235800 5
235840 5
235880 5
235920 5
235960 5
236000 5
236040 5
236080 5
236120 5
236160 5
236200 5
236240 5
236280 5
236320 5
236360 5
236400 5
236440 5
236480 5
236520 5
236560 5
236600 5
236640 5
236680 5
236720 5
236760 5
236800 5
236840 5
236880 5
236920 5
236960 5
237000 5
237040 5
237080 5
237120 5
237160 5
237200 5
237240 5
237280 5
237320 5
237360 5
237400 5
237440 5
237480 5
237520 5
237560 5
237600 5
237640 5
237680 5
237720 5
237760 5
237800 5
237840 5
237880 5
237920 5
237960 5
238000 5
238040 5
238080 5
238120 5
238160 5
238200 5
238240 5
238280 5
238320 5
238360 5
238400 5
238440 5
238480 5
238520 5
238560 5
238600 5
238640 5
238680 5
238720 5
238760 5
238800 5
238840 5
238880 5
238920 5
238960 5
239000 5
239040 5
239080 5
239120 5
239160 5
239200 5
239240 5
239280 5
239320 5
239360 5
239400 5
239440 5
239480 5
239520 5
239560 5
239600 5
239640 5
239680 5
239720 5
239760 5
239800 5
239840 5
239880 5
239920 5
239960 5
240000 5
240040 5
240080 5
240120 5
240160 5
240200 5
240240 5
240280 5
240320 5
240360 5
240400 5
240440 5
240480 5
240520 5
240560 5
240600 5
240640 5
240680 5
240720 5
240760 5
240800 5
240840 5
240880 5
240920 5
240960 5
241000 5
241040 5
241080 5
241120 5
241160 5
241200 5
241240 5
241280 5
241320 5
241360 5
241400 5
241440 5
241480 5
241520 5
241560 5
241600 5
241640 5
241680 5
241720 5
241760 5
241800 5
241840 5
241880 5
241920 5
241960 5
242000 5
242040 5
242080 5
242120 5
242160 5
242200 5
242240 5
242280 5
242320 5
242360 5
242400 5
242440 5
242480 5
242520 5
242560 5
242600 5
242640 5
242680 5
242720 5
242760 5
242800 5
242840 5
242880 5
242920 5
242960 5
243000 5
243040 5
243080 5
243120 5
243160 5
243200 5
243240 5
243280 5
243320 5
243360 5
243400 5
243440 5
243480 5
243520 5
243560 5
243600 5
243640 5
243680 5
243720 5
243760 5
243800 5
243840 5
243880 5
243920 5
243960 5
244000 5
244040 5
244080 5
244120 5
244160 5
244200 5
244240 5
244280 5
244320 5
244360 5
244400 5
244440 5
244480 5
244520 5
244560 5
244600 5
244640 5
244680 5
244720 5
244760 5
244800 5
244840 5
244880 5
244920 5
244960 5
245000 5
245040 5
245080 5
245120 5
245160 5
245200 5
245240 5
245280 5
245320 5
245360 5
245400 5
245440 5
245480 5
245520 5
245560 5
245600 5
245640 5
245680 5
245720 5
245760 5
245800 5
245840 5
245880 5
245920 5
245960 5
246000 5
246040 5
246080 5
246120 5
246160 5
246200 5
246240 5
246280 5
246320 5
246360 5
246400 5
246440 5
246480 5
246520 5
246560 5
246600 5
246640 5
246680 5
246720 5
246760 5
246800 5
246840 5
246880 5
246920 5
246960 5
247000 5
247040 5
247080 5
247120 5
247160 5
247200 5
247240 5
247280 5
247320 5
247360 5
247400 5
247440 5
247480 5
247520 5
247560 5
247600 5
247640 5
247680 5
247720 5
247760 5
247800 5
247840 5
247880 5
247920 5
247960 5
248000 5
248040 5
248080 5
248120 5
248160 5
248200 5
248240 5
248280 5
248320 5
248360 5
248400 5
248440 5
248480 5
248520 5
248560 5
248600 5
248640 5
248680 5
248720 5
248760 5
248800 5
248840 5
248880 5
248920 5
248960 5
249000 5
249040 5
249080 5
249120 5
249160 5
249200 5
249240 5
249280 5
249320 5
249360 5
249400 5
249440 5
249480 5
249520 5
249560 5
249600 5
249640 5
249680 5
249720 5
249760 5
249800 5
249840 5
249880 5
249920 5
249960 5
250000 5
250040 5
250080 5
250120 5
250160 5
250200 5
250240 5
250280 5
250320 5
250360 5
250400 5
250440 5
250480 5
250520 5
250560 5
250600 5
250640 5
250680 5
250720 5
250760 5
250800 5
250840 5
250880 5
250920 5
250960 5
251000 5
251040 5
251080 5
251120 5
251160 5
251200 5
251240 5
251280 5
251320 5
251360 5
251400 5
251440 5
251480 5
251520 5
251560 5
251600 5
251640 5
251680 5
251720 5
251760 5
251800 5
251840 5
251880 5
251920 5
251960 5
252000 5
252040 5
252080 5
252120 5
252160 5
252200 5
252240 5
252280 5
252320 5
252360 5
252400 5
252440 5
252480 5
252520 5
252560 5
252600 5
252640 5
252680 5
252720 5
252760 5
252800 5
252840 5
252880 5
252920 5
252960 5
253000 5
253040 5
253080 5
253120 5
253160 5
253200 5
253240 5
253280 5
253320 5
253360 5
253400 5
253440 5
253480 5
253520 5
253560 5
253600 5
253640 5
253680 5
253720 5
253760 5
253800 5
253840 5
253880 5
253920 5
253960 5
254000 5
254040 5
254080 5
254120 5
254160 5
254200 5
254240 5
254280 5
254320 5
254360 5
254400 5
254440 5
254480 5
254520 5
254560 5
254600 5
254640 5
254680 5
254720 5
254760 5
254800 5
254840 5
254880 5
254920 5
254960 5
255000 5
255040 5
255080 5
255120 5
255160 5
255200 5
255240 5
255280 5
255320 5
255360 5
255400 5
255440 5
255480 5
255520 5
255560 5
255600 5
255640 5
255680 5
255720 5
255760 5
255800 5
255840 5
255880 5
255920 5
255960 5
256000 5
256040 5
256080 5
256120 5
256160 5
256200 5
256240 5
256280 5
256320 5
256360 5
256400 5
256440 5
256480 5
256520 5
256560 5
256600 5
256640 5
256680 5
256720 5
256760 5
256800 5
256840 5
256880 5
256920 5
256960 5
257000 5
257040 5
257080 5
257120 5
257160 5
257200 5
257240 5
257280 5
257320 5
257360 5
257400 5
257440 5
257480 5
257520 5
257560 5
257600 5
257640 5
257680 5
257720 5
257760 5
257800 5
257840 5
257880 5
257920 5
257960 5
258000 5
258040 5
258080 5
258120 5
258160 5
258200 5
258240 5
258280 5
258320 5
258360 5
258400 5
258440 5
258480 5
258520 5
258560 5
258600 5
258640 5
258680 5
258720 5
258760 5
258800 5
258840 5
258880 5
258920 5
258960 5
259000 5
259040 5
259080 5
259120 5
259160 5
259200 5
259240 5
259280 5
259320 5
259360 5
259400 5
259440 5
259480 5
259520 5
259560 5
259600 5
259640 5
259680 5
259720 5
259760 5
259800 5
259840 5
259880 5
259920 5
259960 5
260000 5
260040 5
260080 5
260120 5
260160 5
260200 5
260240 5
260280 5
260320 5
260360 5
260400 5
260440 5
260480 5
260520 5
260560 5
260600 5
260640 5
260680 5
260720 5
260760 5
260800 5
260840 5
260880 5
260920 5
260960 5
261000 5
261040 5
261080 5
261120 5
261160 5
261200 5
261240 5
261280 5
261320 5
261360 5
261400 5
261440 5
261480 5
261520 5
261560 5
261600 5
261640 5
261680 5
261720 5
261760 5
261800 5
261840 5
261880 5
261920 5
261960 5
262000 5
262040 5
262080 5
262120 5
262160 5
262200 5
262240 5
262280 5
262320 5
262360 5
262400 5
262440 5
262480 5
262520 5
262560 5
262600 5
262640 5
262680 5
262720 5
262760 5
262800 5
262840 5
262880 5
262920 5
262960 5
263000 5
263040 5
263080 5
263120 5
263160 5
263200 5
263240 5
263280 5
263320 5
263360 5
263400 5
263440 5
263480 5
263520 5
263560 5
263600 5
263640 5
263680 5
263720 5
263760 5
263800 5
263840 5
263880 5
263920 5
263960 5
264000 5
264040 5
264080 5
264120 5
264160 5
264200 5
264240 5
264280 5
264320 5
264360 5
264400 5
264440 5
264480 5
264520 5
264560 5
264600 5
264640 5
264680 5
264720 5
264760 5
264800 5
264840 5
264880 5
264920 5
264960 5
265000 5
265040 5
265080 5
265120 5
265160 5
265200 5
265240 5
265280 5
265320 5
265360 5
265400 5
265440 5
265480 5
265520 5
265560 5
265600 5
265640 5
265680 5
265720 5
265760 5
265800 5
265840 5
265880 5
265920 5
265960 5
266000 5
266040 5
266080 5
266120 5
266160 5
266200 5
266240 5
266280 5
266320 5
266360 5
266400 5
266440 5
266480 5
266520 5
266560 5
266600 5
266640 5
266680 5
266720 5
266760 5
266800 5
266840 5
266880 5
266920 5
266960 5
267000 5
267040 5
267080 5
267120 5
267160 5
267200 5
267240 5
267280 5
267320 5
267360 5
267400 5
267440 5
267480 5
267520 5
267560 5
267600 5
267640 5
267680 5
267720 5
267760 5
267800 5
267840 5
267880 5
267920 5
267960 5
268000 5
268040 5
268080 5
268120 5
268160 5
268200 5
268240 5
268280 5
268320 5
268360 5
268400 5
268440 5
268480 5
268520 5
268560 5
268600 5
268640 5
268680 5
268720 5
268760 5
268800 5
268840 5
268880 5
268920 5
268960 5
269000 5
269040 5
269080 5
269120 5
269160 5
269200 5
269240 5
269280 5
269320 5
269360 5
269400 5
269440 5
269480 5
269520 5
269560 5
269600 5
269640 5
269680 5
269720 5
269760 5
269800 5
269840 5
269880 5
269920 5
269960 5
270000 5
270040 5
270080 5
270120 5
270160 5
270200 5
270240 5
270280 5
270320 5
270360 5
270400 5
270440 5
270480 5
270520 5
270560 5
270600 5
270640 5
270680 5
270720 5
270760 5
270800 5
270840 5
270880 5
270920 5
270960 5
271000 5
271040 5
271080 5
271120 5
271160 5
271200 5
271240 5
271280 5
271320 5
271360 5
271400 5
271440 5
271480 5
271520 5
271560 5
271600 5
271640 5
271680 5
271720 5
271760 5
271800 5
271840 5
271880 5
271920 5
271960 5
272000 5
272040 5
272080 5
272120 5
272160 5
272200 5
272240 5
272280 5
272320 5
272360 5
272400 5
272440 5
272480 5
272520 5
272560 5
272600 5
272640 5
272680 5
272720 5
272760 5
272800 5
272840 5
272880 5
272920 5
272960 5
273000 5
273040 5
273080 5
273120 5
273160 5
273200 5
273240 5
273280 5
273320 5
273360 5
273400 5
273440 5
273480 5
273520 5
273560 5
273600 5
273640 5
273680 5
273720 5
273760 5
273800 5
273840 5
273880 5
273920 5
273960 5
274000 5
274040 5
274080 5
274120 5
274160 5
274200 5
274240 5
274280 5
274320 5
274360 5
274400 5
274440 5
274480 5
274520 5
274560 5
274600 5
274640 5
274680 5
274720 5
274760 5
274800 5
274840 5
274880 5
274920 5
274960 5
275000 5
275040 5
275080 5
275120 5
275160 5
275200 5
275240 5
275280 5
275320 5
275360 5
275400 5
275440 5
275480 5
275520 5
275560 5
275600 5
275640 5
275680 5
275720 5
275760 5
275800 5
275840 5
275880 5
275920 5
275960 5
276000 5
276040 5
276080 5
276120 5
276160 5
276200 5
276240 5
276280 5
276320 5
276360 5
276400 5
276440 5
276480 5
276520 5
276560 5
276600 5
276640 5
276680 5
276720 5
276760 5
276800 5
276840 5
276880 5
276920 5
276960 5
277000 5
277040 5
277080 5
277120 5
277160 5
277200 5
277240 5
277280 5
277320 5
277360 5
277400 5
277440 5
277480 5
277520 5
277560 5
277600 5
277640 5
277680 5
277720 5
277760 5
277800 5
277840 5
277880 5
277920 5
277960 5
278000 5
278040 5
278080 5
278120 5
278160 5
278200 5
278240 5
278280 5
278320 5
278360 5
278400 5
278440 5
278480 5
278520 5
278560 5
278600 5
278640 5
278680 5
278720 5
278760 5
278800 5
278840 5
278880 5
278920 5
278960 5
279000 5
279040 5
279080 5
279120 5
279160 5
279200 5
279240 5
279280 5
279320 5
279360 5
279400 5
279440 5
279480 5
279520 5
279560 5
279600 5
279640 5
279680 5
279720 5
279760 5
279800 5
279840 5
279880 5
279920 5
279960 5
280000 5
280040 5
280080 5
280120 5
280160 5
280200 5
280240 5
280280 5
280320 5
280360 5
280400 5
280440 5
280480 5
280520 5
280560 5
280600 5
280640 5
280680 5
280720 5
280760 5
280800 5
280840 5
280880 5
280920 5
280960 5
281000 5
281040 5
281080 5
281120 5
281160 5
281200 5
281240 5
281280 5
281320 5
281360 5
281400 5
281440 5
281480 5
281520 5
281560 5
281600 5
281640 5
281680 5
281720 5
281760 5
281800 5
281840 5
281880 5
281920 5
281960 5
282000 5
282040 5
282080 5
282120 5
282160 5
282200 5
282240 5
282280 5
282320 5
282360 5
282400 5
282440 5
282480 5
282520 5
282560 5
282600 5
282640 5
282680 5
282720 5
282760 5
282800 5
282840 5
282880 5
282920 5
282960 5
283000 5
283040 5
283080 5
283120 5
283160 5
283200 5
283240 5
283280 5
283320 5
283360 5
283400 5
283440 5
283480 5
283520 5
283560 5
283600 5
283640 5
283680 5
283720 5
283760 5
283800 5
283840 5
283880 5
283920 5
283960 5
284000 5
284040 5
284080 5
284120 5
284160 5
284200 5
284240 5
284280 5
284320 5
284360 5
284400 5
284440 5
284480 5
284520 5
284560 5
284600 5
284640 5
284680 5
284720 5
284760 5
284800 5
284840 5
284880 5
284920 5
284960 5
285000 5
285040 5
285080 5
285120 5
285160 5
285200 5
285240 5
285280 5
285320 5
285360 5
285400 5
285440 5
285480 5
285520 5
285560 5
285600 5
285640 5
285680 5
285720 5
285760 5
285800 5
285840 5
285880 5
285920 5
285960 5
286000 5
286040 5
286080 5
286120 5
286160 5
286200 5
286240 5
286280 5
286320 5
286360 5
286400 5
286440 5
286480 5
286520 5
286560 5
286600 5
286640 5
286680 5
286720 5
286760 5
286800 5
286840 5
286880 5
286920 5
286960 5
287000 5
287040 5
287080 5
287120 5
287160 5
287200 5
287240 5
287280 5
287320 5
287360 5
287400 5
287440 5
287480 5
287520 5
287560 5
287600 5
287640 5
287680 5
287720 5
287760 5
287800 5
287840 5
287880 5
287920 5
287960 5
288000 5
288040 5
288080 5
288120 5
288160 5
288200 5
288240 5
288280 5
288320 5
288360 5
288400 5
288440 5
288480 5
288520 5
288560 5
288600 5
288640 5
288680 5
288720 5
288760 5
288800 5
288840 5
288880 5
288920 5
288960 5
289000 5
289040 5
289080 5
289120 5
289160 5
289200 5
289240 5
289280 5
289320 5
289360 5
289400 5
289440 5
289480 5
289520 5
289560 5
289600 5
289640 5
289680 5
289720 5
289760 5
289800 5
289840 5
289880 5
289920 5
289960 5
290000 5
290040 5
290080 5
290120 5
290160 5
290200 5
290240 5
290280 5
290320 5
290360 5
290400 5
290440 5
290480 5
290520 5
290560 5
290600 5
290640 5
290680 5
290720 5
290760 5
290800 5
290840 5
290880 5
290920 5
290960 5
291000 5
291040 5
291080 5
291120 5
291160 5
291200 5
291240 5
291280 5
291320 5
291360 5
291400 5
291440 5
291480 5
291520 5
291560 5
291600 5
291640 5
291680 5
291720 5
291760 5
291800 5
291840 5
291880 5
291920 5
291960 5
292000 5
292040 5
292080 5
292120 5
292160 5
292200 5
292240 5
292280 5
292320 5
292360 5
292400 5
292440 5
292480 5
292520 5
292560 5
292600 5
292640 5
292680 5
292720 5
292760 5
292800 5
292840 5
292880 5
292920 5
292960 5
293000 5
293040 5
293080 5
293120 5
293160 5
293200 5
293240 5
293280 5
293320 5
293360 5
293400 5
293440 5
293480 5
293520 5
293560 5
293600 5
293640 5
293680 5
293720 5
293760 5
293800 5
293840 5
293880 5
293920 5
293960 5
294000 5
294040 5
294080 5
294120 5
294160 5
294200 5
294240 5
294280 5
294320 5
294360 5
294400 5
294440 5
294480 5
294520 5
294560 5
294600 5
294640 5
294680 5
294720 5
294760 5
294800 5
294840 5
294880 5
294920 5
294960 5
295000 5
295040 5
295080 5
295120 5
295160 5
295200 5
295240 5
295280 5
295320 5
295360 5
295400 5
295440 5
295480 5
295520 5
295560 5
295600 5
295640 5
295680 5
295720 5
295760 5
295800 5
295840 5
295880 5
295920 5
295960 5
296000 5
296040 5
296080 5
296120 5
296160 5
296200 5
296240 5
296280 5
296320 5
296360 5
296400 5
296440 5
296480 5
296520 5
296560 5
296600 5
296640 5
296680 5
296720 5
296760 5
296800 5
296840 5
296880 5
296920 5
296960 5
297000 5
297040 5
297080 5
297120 5
297160 5
297200 5
297240 5
297280 5
297320 5
297360 5
297400 5
297440 5
297480 5
297520 5
297560 5
297600 5
297640 5
297680 5
297720 5
297760 5
297800 5
297840 5
297880 5
297920 5
297960 5
298000 5
298040 5
298080 5
298120 5
298160 5
298200 5
298240 5
298280 5
298320 5
298360 5
298400 5
298440 5
298480 5
298520 5
298560 5
298600 5
298640 5
298680 5
298720 5
298760 5
298800 5
298840 5
298880 5
298920 5
298960 5
299000 5
299040 5
299080 5
299120 5
299160 5
299200 5
299240 5
299280 5
299320 5
299360 5
299400 5
299440 5
299480 5
299520 5
299560 5
299600 5
299640 5
299680 5
299720 5
299760 5
299800 5
299840 5
299880 5
299920 5
299960 5
300000 5
300040 5
300080 5
300120 5
300160 5
300200 5
300240 5
300280 5
300320 5
300360 5
300400 5
300440 5
300480 5
300520 5
300560 5
300600 5
300640 5
300680 5
300720 5
300760 5
300800 5
300840 5
300880 5
300920 5
300960 5
301000 5
301040 5
301080 5
301120 5
301160 5
301200 5
301240 5
301280 5
301320 5
301360 5
301400 5
301440 5
301480 5
301520 5
301560 5
301600 5
301640 5
301680 5
301720 5
301760 5
301800 5
301840 5
301880 5
301920 5
301960 5
302000 5
302040 5
302080 5
302120 5
302160 5
302200 5
302240 5
302280 5
302320 5
302360 5
302400 5
302440 5
302480 5
302520 5
302560 5
302600 5
302640 5
302680 5
302720 5
302760 5
302800 5
302840 5
302880 5
302920 5
302960 5
303000 5
303040 5
303080 5
303120 5
303160 5
303200 5
303240 5
303280 5
303320 5
303360 5
303400 5
303440 5
303480 5
303520 5
303560 5
303600 5
303640 5
303680 5
303720 5
303760 5
303800 5
303840 5
303880 5
303920 5
303960 5
304000 5
304040 5
304080 5
304120 5
304160 5
304200 5
304240 5
304280 5
304320 5
304360 5
304400 5
304440 5
304480 5
304520 5
304560 5
304600 5
304640 5
304680 5
304720 5
304760 5
304800 5
304840 5
304880 5
304920 5
304960 5
305000 5
305040 5
305080 5
305120 5
305160 5
305200 5
305240 5
305280 5
305320 5
305360 5
305400 5
305440 5
305480 5
305520 5
305560 5
305600 5
305640 5
305680 5
305720 5
305760 5
305800 5
305840 5
305880 5
305920 5
305960 5
306000 5
306040 5
306080 5
306120 5
306160 5
306200 5
306240 5
306280 5
306320 5
306360 5
306400 5
306440 5
306480 5
306520 5
306560 5
306600 5
306640 5
306680 5
306720 5
306760 5
306800 5
306840 5
306880 5
306920 5
306960 5
307000 5
307040 5
307080 5
307120 5
307160 5
307200 5
307240 5
307280 5
307320 5
307360 5
307400 5
307440 5
307480 5
307520 5
307560 5
307600 5
307640 5
307680 5
307720 5
307760 5
307800 5
307840 5
307880 5
307920 5
307960 5
308000 5
308040 5
308080 5
308120 5
308160 5
308200 5
308240 5
308280 5
308320 5
308360 5
308400 5
308440 5
308480 5
308520 5
308560 5
308600 5
308640 5
308680 5
308720 5
308760 5
308800 5
308840 5
308880 5
308920 5
308960 5
309000 5
309040 5
309080 5
309120 5
309160 5
309200 5
309240 5
309280 5
309320 5
309360 5
309400 5
309440 5
309480 5
309520 5
309560 5
309600 5
309640 5
309680 5
309720 5
309760 5
309800 5
309840 5
309880 5
309920 5
309960 5
310000 5
310040 5
310080 5
310120 5
310160 5
310200 5
310240 5
310280 5
310320 5
310360 5
310400 5
310440 5
310480 5
310520 5
310560 5
310600 5
310640 5
310680 5
310720 5
310760 5
310800 5
310840 5
310880 5
310920 5
310960 5
311000 5
311040 5
311080 5
311120 5
311160 5
311200 5
311240 5
311280 5
311320 5
311360 5
311400 5
311440 5
311480 5
311520 5
311560 5
311600 5
311640 5
311680 5
311720 5
311760 5
311800 5
311840 5
311880 5
311920 5
311960 5
312000 5
312040 5
312080 5
312120 5
312160 5
312200 5
312240 5
312280 5
312320 5
312360 5
312400 5
312440 5
312480 5
312520 5
312560 5
312600 5
312640 5
312680 5
312720 5
312760 5
312800 5
312840 5
312880 5
312920 5
312960 5
313000 5
313040 5
313080 5
313120 5
313160 5
313200 5
313240 5
313280 5
313320 5
313360 5
313400 5
313440 5
313480 5
313520 5
313560 5
313600 5
313640 5
313680 5
313720 5
313760 5
313800 5
313840 5
313880 5
313920 5
313960 5
314000 5
314040 5
314080 5
314120 5
314160 5
314200 5
314240 5
314280 5
314320 5
314360 5
314400 5
314440 5
314480 5
314520 5
314560 5
314600 5
314640 5
314680 5
314720 5
314760 5
314800 5
314840 5
314880 5
314920 5
314960 5
315000 5
315040 5
315080 5
315120 5
315160 5
315200 5
315240 5
315280 5
315320 5
315360 5
315400 5
315440 5
315480 5
315520 5
315560 5
315600 5
315640 5
315680 5
315720 5
315760 5
315800 5
315840 5
315880 5
315920 5
315960 5
316000 5
316040 5
316080 5
316120 5
316160 5
316200 5
316240 5
316280 5
316320 5
316360 5
316400 5
316440 5
316480 5
316520 5
316560 5
316600 5
316640 5
316680 5
316720 5
316760 5
316800 5
316840 5
316880 5
316920 5
316960 5
317000 5
317040 5
317080 5
317120 5
317160 5
317200 5
317240 5
317280 5
317320 5
317360 5
317400 5
317440 5
317480 5
317520 5
317560 5
317600 5
317640 5
317680 5
317720 5
317760 5
317800 5
317840 5
317880 5
317920 5
317960 5
318000 5
318040 5
318080 5
318120 5
318160 5
318200 5
318240 5
318280 5
318320 5
318360 5
318400 5
318440 5
318480 5
318520 5
318560 5
318600 5
318640 5
318680 5
318720 5
318760 5
318800 5
318840 5
318880 5
318920 5
318960 5
319000 5
319040 5
319080 5
319120 5
319160 5
319200 5
319240 5
319280 5
319320 5
319360 5
319400 5
319440 5
319480 5
319520 5
319560 5
319600 5
319640 5
319680 5
319720 5
319760 5
319800 5
319840 5
319880 5
319920 5
319960 5
320000 5
320040 5
320080 5
320120 5
320160 5
320200 5
320240 5
320280 5
320320 5
320360 5
320400 5
320440 5
320480 5
320520 5
320560 5
320600 5
320640 5
320680 5
320720 5
320760 5
320800 5
320840 5
320880 5
320920 5
320960 5
321000 5
321040 5
321080 5
321120 5
321160 5
321200 5
321240 5
321280 5
321320 5
321360 5
321400 5
321440 5
321480 5
321520 5
321560 5
321600 5
321640 5
321680 5
321720 5
321760 5
321800 5
321840 5
321880 5
321920 5
321960 5
322000 5
322040 5
322080 5
322120 5
322160 5
322200 5
322240 5
322280 5
322320 5
322360 5
322400 5
322440 5
322480 5
322520 5
322560 5
322600 5
322640 5
322680 5
322720 5
322760 5
322800 5
322840 5
322880 5
322920 5
322960 5
323000 5
323040 5
323080 5
323120 5
323160 5
323200 5
323240 5
323280 5
323320 5
323360 5
323400 5
323440 5
323480 5
323520 5
323560 5
323600 5
323640 5
323680 5
323720 5
323760 5
323800 5
323840 5
323880 5
323920 5
323960 5
324000 5
324040 5
324080 5
324120 5
324160 5
324200 5
324240 5
324280 5
324320 5
324360 5
324400 5
324440 5
324480 5
324520 5
324560 5
324600 5
324640 5
324680 5
324720 5
324760 5
324800 5
324840 5
324880 5
324920 5
324960 5
325000 5
325040 5
325080 5
325120 5
325160 5
325200 5
325240 5
325280 5
325320 5
325360 5
325400 5
325440 5
325480 5
325520 5
325560 5
325600 5
325640 5
325680 5
325720 5
325760 5
325800 5
325840 5
325880 5
325920 5
325960 5
326000 5
326040 5
326080 5
326120 5
326160 5
326200 5
326240 5
326280 5
326320 5
326360 5
326400 5
326440 5
326480 5
326520 5
326560 5
326600 5
326640 5
326680 5
326720 5
326760 5
326800 5
326840 5
326880 5
326920 5
326960 5
327000 5
327040 5
327080 5
327120 5
327160 5
327200 5
327240 5
327280 5
327320 5
327360 5
327400 5
327440 5
327480 5
327520 5
327560 5
327600 5
327640 5
327680 5
327720 5
327760 5
327800 5
327840 5
327880 5
327920 5
327960 5
328000 5
328040 5
328080 5
328120 5
328160 5
328200 5
328240 5
328280 5
328320 5
328360 5
328400 5
328440 5
328480 5
328520 5
328560 5
328600 5
328640 5
328680 5
328720 5
328760 5
328800 5
328840 5
328880 5
328920 5
328960 5
329000 5
329040 5
329080 5
329120 5
329160 5
329200 5
329240 5
329280 5
329320 5
329360 5
329400 5
329440 5
329480 5
329520 5
329560 5
329600 5
329640 5
329680 5
329720 5
329760 5
329800 5
329840 5
329880 5
329920 5
329960 5
330000 5
330040 5
330080 5
330120 5
330160 5
330200 5
330240 5
330280 5
330320 5
330360 5
330400 5
330440 5
330480 5
330520 5
330560 5
330600 5
330640 5
330680 5
330720 5
330760 5
330800 5
330840 5
330880 5
330920 5
330960 5
331000 5
331040 5
331080 5
331120 5
331160 5
331200 5
331240 5
331280 5
331320 5
331360 5
331400 5
331440 5
331480 5
331520 5
331560 5
331600 5
331640 5
331680 5
331720 5
331760 5
331800 5
331840 5
331880 5
331920 5
331960 5
332000 5
332040 5
332080 5
332120 5
332160 5
332200 5
332240 5
332280 5
332320 5
332360 5
332400 5
332440 5
332480 5
332520 5
332560 5
332600 5
332640 5
332680 5
332720 5
332760 5
332800 5
332840 5
332880 5
332920 5
332960 5
333000 5
333040 5
333080 5
333120 5
333160 5
333200 5
333240 5
333280 5
333320 5
333360 5
333400 5
333440 5
333480 5
333520 5
333560 5
333600 5
333640 5
333680 5
333720 5
333760 5
333800 5
333840 5
333880 5
333920 5
333960 5
334000 5
334040 5
334080 5
334120 5
334160 5
334200 5
334240 5
334280 5
334320 5
334360 5
334400 5
334440 5
334480 5
334520 5
334560 5
334600 5
334640 5
334680 5
334720 5
334760 5
334800 5
334840 5
334880 5
334920 5
334960 5
335000 5
335040 5
335080 5
335120 5
335160 5
335200 5
335240 5
335280 5
335320 5
335360 5
335400 5
335440 5
335480 5
335520 5
335560 5
335600 5
335640 5
335680 5
335720 5
335760 5
335800 5
335840 5
335880 5
335920 5
335960 5
336000 5
336040 5
336080 5
336120 5
336160 5
336200 5
336240 5
336280 5
336320 5
336360 5
336400 5
336440 5
336480 5
336520 5
336560 5
336600 5
336640 5
336680 5
336720 5
336760 5
336800 5
336840 5
336880 5
336920 5
336960 5
337000 5
337040 5
337080 5
337120 5
337160 5
337200 5
337240 5
337280 5
337320 5
337360 5
337400 5
337440 5
337480 5
337520 5
337560 5
337600 5
337640 5
337680 5
337720 5
337760 5
337800 5
337840 5
337880 5
337920 5
337960 5
338000 5
338040 5
338080 5
338120 5
338160 5
338200 5
338240 5
338280 5
338320 5
338360 5
338400 5
338440 5
338480 5
338520 5
338560 5
338600 5
338640 5
338680 5
338720 5
338760 5
338800 5
338840 5
338880 5
338920 5
338960 5
339000 5
339040 5
339080 5
339120 5
339160 5
339200 5
339240 5
339280 5
339320 5
339360 5
339400 5
339440 5
339480 5
339520 5
339560 5
339600 5
339640 5
339680 5
339720 5
339760 5
339800 5
339840 5
339880 5
339920 5
339960 5
340000 5
340040 5
340080 5
340120 5
340160 5
340200 5
340240 5
340280 5
340320 5
340360 5
340400 5
340440 5
340480 5
340520 5
340560 5
340600 5
340640 5
340680 5
340720 5
340760 5
340800 5
340840 5
340880 5
340920 5
340960 5
341000 5
341040 5
341080 5
341120 5
341160 5
341200 5
341240 5
341280 5
341320 5
341360 5
341400 5
341440 5
341480 5
341520 5
341560 5
341600 5
341640 5
341680 5
341720 5
341760 5
341800 5
341840 5
341880 5
341920 5
341960 5
342000 5
342040 5
342080 5
342120 5
342160 5
342200 5
342240 5
342280 5
342320 5
342360 5
342400 5
342440 5
342480 5
342520 5
342560 5
342600 5
342640 5
342680 5
342720 5
342760 5
342800 5
342840 5
342880 5
342920 5
342960 5
343000 5
343040 5
343080 5
343120 5
343160 5
343200 5
343240 5
343280 5
343320 5
343360 5
343400 5
343440 5
343480 5
343520 5
343560 5
343600 5
343640 5
343680 5
343720 5
343760 5
343800 5
343840 5
343880 5
343920 5
343960 5
344000 5
344040 5
344080 5
344120 5
344160 5
344200 5
344240 5
344280 5
344320 5
344360 5
344400 5
344440 5
344480 5
344520 5
344560 5
344600 5
344640 5
344680 5
344720 5
344760 5
344800 5
344840 5
344880 5
344920 5
344960 5
345000 5
345040 5
345080 5
345120 5
345160 5
345200 5
345240 5
345280 5
345320 5
345360 5
345400 5
345440 5
345480 5
345520 5
345560 5
345600 5
345640 5
345680 5
345720 5
345760 5
345800 5
345840 5
345880 5
345920 5
345960 5
346000 5
346040 5
346080 5
346120 5
346160 5
346200 5
346240 5
346280 5
346320 5
346360 5
346400 5
346440 5
346480 5
346520 5
346560 5
346600 5
346640 5
346680 5
346720 5
346760 5
346800 5
346840 5
346880 5
346920 5
346960 5
347000 5
347040 5
347080 5
347120 5
347160 5
347200 5
347240 5
347280 5
347320 5
347360 5
347400 5
347440 5
347480 5
347520 5
347560 5
347600 5
347640 5
347680 5
347720 5
347760 5
347800 5
347840 5
347880 5
347920 5
347960 5
348000 5
348040 5
348080 5
348120 5
348160 5
348200 5
348240 5
348280 5
348320 5
348360 5
348400 5
348440 5
348480 5
348520 5
348560 5
348600 5
348640 5
348680 5
348720 5
348760 5
348800 5
348840 5
348880 5
348920 5
348960 5
349000 5
349040 5
349080 5
349120 5
349160 5
349200 5
349240 5
349280 5
349320 5
349360 5
349400 5
349440 5
349480 5
349520 5
349560 5
349600 5
349640 5
349680 5
349720 5
349760 5
349800 5
349840 5
349880 5
349920 5
349960 5
350000 5
350040 5
350080 5
350120 5
350160 5
350200 5
350240 5
350280 5
350320 5
350360 5
350400 5
350440 5
350480 5
350520 5
350560 5
350600 5
350640 5
350680 5
350720 5
350760 5
350800 5
350840 5
350880 5
350920 5
350960 5
351000 5
351040 5
351080 5
351120 5
351160 5
351200 5
351240 5
351280 5
351320 5
351360 5
351400 5
351440 5
351480 5
351520 5
351560 5
351600 5
351640 5
351680 5
351720 5
351760 5
351800 5
351840 5
351880 5
351920 5
351960 5
352000 5
352040 5
352080 5
352120 5
352160 5
352200 5
352240 5
352280 5
352320 5
352360 5
352400 5
352440 5
352480 5
352520 5
352560 5
352600 5
352640 5
352680 5
352720 5
352760 5
352800 5
352840 5
352880 5
352920 5
352960 5
353000 5
353040 5
353080 5
353120 5
353160 5
353200 5
353240 5
353280 5
353320 5
353360 5
353400 5
353440 5
353480 5
353520 5
353560 5
353600 5
353640 5
353680 5
353720 5
353760 5
353800 5
353840 5
353880 5
353920 5
353960 5
354000 5
354040 5
354080 5
354120 5
354160 5
354200 5
354240 5
354280 5
354320 5
354360 5
354400 5
354440 5
354480 5
354520 5
354560 5
354600 5
354640 5
354680 5
354720 5
354760 5
354800 5
354840 5
354880 5
354920 5
354960 5
355000 5
355040 5
355080 5
355120 5
355160 5
355200 5
355240 5
355280 5
355320 5
355360 5
355400 5
355440 5
355480 5
355520 5
355560 5
355600 5
355640 5
355680 5
355720 5
355760 5
355800 5
355840 5
355880 5
355920 5
355960 5
356000 5
356040 5
356080 5
356120 5
356160 5
356200 5
356240 5
356280 5
356320 5
356360 5
356400 5
356440 5
356480 5
356520 5
356560 5
356600 5
356640 5
356680 5
356720 5
356760 5
356800 5
356840 5
356880 5
356920 5
356960 5
357000 5
357040 5
357080 5
357120 5
357160 5
357200 5
357240 5
357280 5
357320 5
357360 5
357400 5
357440 5
357480 5
357520 5
357560 5
357600 5
357640 5
357680 5
357720 5
357760 5
357800 5
357840 5
357880 5
357920 5
357960 5
358000 5
358040 5
358080 5
358120 5
358160 5
358200 5
358240 5
358280 5
358320 5
358360 5
358400 5
358440 5
358480 5
358520 5
358560 5
358600 5
358640 5
358680 5
358720 5
358760 5
358800 5
358840 5
358880 5
358920 5
358960 5
359000 5
359040 5
359080 5
359120 5
359160 5
359200 5
359240 5
359280 5
359320 5
359360 5
359400 5
359440 5
359480 5
359520 5
359560 5
359600 5
359640 5
359680 5
359720 5
359760 5
359800 5
359840 5
359880 5
359920 5
359960 5
360000 5
360040 5
360080 5
360120 5
360160 5
360200 5
360240 5
360280 5
360320 5
360360 5
360400 5
360440 5
360480 5
360520 5
360560 5
360600 5
360640 5
360680 5
360720 5
360760 5
360800 5
360840 5
360880 5
360920 5
360960 5
361000 5
361040 5
361080 5
361120 5
361160 5
361200 5
361240 5
361280 5
361320 5
361360 5
361400 5
361440 5
361480 5
361520 5
361560 5
361600 5
361640 5
361680 5
361720 5
361760 5
361800 5
361840 5
361880 5
361920 5
361960 5
362000 5
362040 5
362080 5
362120 5
362160 5
362200 5
362240 5
362280 5
362320 5
362360 5
362400 5
362440 5
362480 5
362520 5
362560 5
362600 5
362640 5
362680 5
362720 5
362760 5
362800 5
362840 5
362880 5
362920 5
362960 5
363000 5
363040 5
363080 5
363120 5
363160 5
363200 5
363240 5
363280 5
363320 5
363360 5
363400 5
363440 5
363480 5
363520 5
363560 5
363600 5
363640 5
363680 5
363720 5
363760 5
363800 5
363840 5
363880 5
363920 5
363960 5
364000 5
364040 5
364080 5
364120 5
364160 5
364200 5
364240 5
364280 5
364320 5
364360 5
364400 5
364440 5
364480 5
364520 5
364560 5
364600 5
364640 5
364680 5
364720 5
364760 5
364800 5
364840 5
364880 5
364920 5
364960 5
365000 5
365040 5
365080 5
365120 5
365160 5
365200 5
365240 5
365280 5
365320 5
365360 5
365400 5
365440 5
365480 5
365520 5
365560 5
365600 5
365640 5
365680 5
365720 5
365760 5
365800 5
365840 5
365880 5
365920 5
365960 5
366000 5
366040 5
366080 5
366120 5
366160 5
366200 5
366240 5
366280 5
366320 5
366360 5
366400 5
366440 5
366480 5
366520 5
366560 5
366600 5
366640 5
366680 5
366720 5
366760 5
366800 5
366840 5
366880 5
366920 5
366960 5
367000 5
367040 5
367080 5
367120 5
367160 5
367200 5
367240 5
367280 5
367320 5
367360 5
367400 5
367440 5
367480 5
367520 5
367560 5
367600 5
367640 5
367680 5
367720 5
367760 5
367800 5
367840 5
367880 5
367920 5
367960 5
368000 5
368040 5
368080 5
368120 5
368160 5
368200 5
368240 5
368280 5
368320 5
368360 5
368400 5
368440 5
368480 5
368520 5
368560 5
368600 5
368640 5
368680 5
368720 5
368760 5
368800 5
368840 5
368880 5
368920 5
368960 5
369000 5
369040 5
369080 5
369120 5
369160 5
369200 5
369240 5
369280 5
369320 5
369360 5
369400 5
369440 5
369480 5
369520 5
369560 5
369600 5
369640 5
369680 5
369720 5
369760 5
369800 5
369840 5
369880 5
369920 5
369960 5
370000 5
370040 5
370080 5
370120 5
370160 5
370200 5
370240 5
370280 5
370320 5
370360 5
370400 5
370440 5
370480 5
370520 5
370560 5
370600 5
370640 5
370680 5
370720 5
370760 5
370800 5
370840 5
370880 5
370920 5
370960 5
371000 5
371040 5
371080 5
371120 5
371160 5
371200 5
371240 5
371280 5
371320 5
371360 5
371400 5
371440 5
371480 5
371520 5
371560 5
371600 5
371640 5
371680 5
371720 5
371760 5
371800 5
371840 5
371880 5
371920 5
371960 5
372000 5
372040 5
372080 5
372120 5
372160 5
372200 5
372240 5
372280 5
372320 5
372360 5
372400 5
372440 5
372480 5
372520 5
372560 5
372600 5
372640 5
372680 5
372720 5
372760 5
372800 5
372840 5
372880 5
372920 5
372960 5
373000 5
373040 5
373080 5
373120 5
373160 5
373200 5
373240 5
373280 5
373320 5
373360 5
373400 5
373440 5
373480 5
373520 5
373560 5
373600 5
373640 5
373680 5
373720 5
373760 5
373800 5
373840 5
373880 5
373920 5
373960 5
374000 5
374040 5
374080 5
374120 5
374160 5
374200 5
374240 5
374280 5
374320 5
374360 5
374400 5
374440 5
374480 5
374520 5
374560 5
374600 5
374640 5
374680 5
374720 5
374760 5
374800 5
374840 5
374880 5
374920 5
374960 5
375000 5
375040 5
375080 5
375120 5
375160 5
375200 5
375240 5
375280 5
375320 5
375360 5
375400 5
375440 5
375480 5
375520 5
375560 5
375600 5
375640 5
375680 5
375720 5
375760 5
375800 5
375840 5
375880 5
375920 5
375960 5
376000 5
376040 5
376080 5
376120 5
376160 5
376200 5
376240 5
376280 5
376320 5
376360 5
376400 5
376440 5
376480 5
376520 5
376560 5
376600 5
376640 5
376680 5
376720 5
376760 5
376800 5
376840 5
376880 5
376920 5
376960 5
377000 5
377040 5
377080 5
377120 5
377160 5
377200 5
377240 5
377280 5
377320 5
377360 5
377400 5
377440 5
377480 5
377520 5
377560 5
377600 5
377640 5
377680 5
377720 5
377760 5
377800 5
377840 5
377880 5
377920 5
377960 5
378000 5
378040 5
378080 5
378120 5
378160 5
378200 5
378240 5
378280 5
378320 5
378360 5
378400 5
378440 5
378480 5
378520 5
378560 5
378600 5
378640 5
378680 5
378720 5
378760 5
378800 5
378840 5
378880 5
378920 5
378960 5
379000 5
379040 5
379080 5
379120 5
379160 5
379200 5
379240 5
379280 5
379320 5
379360 5
379400 5
379440 5
379480 5
379520 5
379560 5
379600 5
379640 5
379680 5
379720 5
379760 5
379800 5
379840 5
379880 5
379920 5
379960 5
380000 5
380040 5
380080 5
380120 5
380160 5
380200 5
380240 5
380280 5
380320 5
380360 5
380400 5
380440 5
380480 5
380520 5
380560 5
380600 5
380640 5
380680 5
380720 5
380760 5
380800 5
380840 5
380880 5
380920 5
380960 5
381000 5
381040 5
381080 5
381120 5
381160 5
381200 5
381240 5
381280 5
381320 5
381360 5
381400 5
381440 5
381480 5
381520 5
381560 5
381600 5
381640 5
381680 5
381720 5
381760 5
381800 5
381840 5
381880 5
381920 5
381960 5
382000 5
382040 5
382080 5
382120 5
382160 5
382200 5
382240 5
382280 5
382320 5
382360 5
382400 5
382440 5
382480 5
382520 5
382560 5
382600 5
382640 5
382680 5
382720 5
382760 5
382800 5
382840 5
382880 5
382920 5
382960 5
383000 5
383040 5
383080 5
383120 5
383160 5
383200 5
383240 5
383280 5
383320 5
383360 5
383400 5
383440 5
383480 5
383520 5
383560 5
383600 5
383640 5
383680 5
383720 5
383760 5
383800 5
383840 5
383880 5
383920 5
383960 5
384000 5
384040 5
384080 5
384120 5
384160 5
384200 5
384240 5
384280 5
384320 5
384360 5
384400 5
384440 5
384480 5
384520 5
384560 5
384600 5
384640 5
384680 5
384720 5
384760 5
384800 5
384840 5
384880 5
384920 5
384960 5
385000 5
385040 5
385080 5
385120 5
385160 5
385200 5
385240 5
385280 5
385320 5
385360 5
385400 5
385440 5
385480 5
385520 5
385560 5
385600 5
385640 5
385680 5
385720 5
385760 5
385800 5
385840 5
385880 5
385920 5
385960 5
386000 5
386040 5
386080 5
386120 5
386160 5
386200 5
386240 5
386280 5
386320 5
386360 5
386400 5
386440 5
386480 5
386520 5
386560 5
386600 5
386640 5
386680 5
386720 5
386760 5
386800 5
386840 5
386880 5
386920 5
386960 5
387000 5
387040 5
387080 5
387120 5
387160 5
387200 5
387240 5
387280 5
387320 5
387360 5
387400 5
387440 5
387480 5
387520 5
387560 5
387600 5
387640 5
387680 5
387720 5
387760 5
387800 5
387840 5
387880 5
387920 5
387960 5
388000 5
388040 5
388080 5
388120 5
388160 5
388200 5
388240 5
388280 5
388320 5
388360 5
388400 5
388440 5
388480 5
388520 5
388560 5
388600 5
388640 5
388680 5
388720 5
388760 5
388800 5
388840 5
388880 5
388920 5
388960 5
389000 5
389040 5
389080 5
389120 5
389160 5
389200 5
389240 5
389280 5
389320 5
389360 5
389400 5
389440 5
389480 5
389520 5
389560 5
389600 5
389640 5
389680 5
389720 5
389760 5
389800 5
389840 5
389880 5
389920 5
389960 5
390000 5
390040 5
390080 5
390120 5
390160 5
390200 5
390240 5
390280 5
390320 5
390360 5
390400 5
390440 5
390480 5
390520 5
390560 5
390600 5
390640 5
390680 5
390720 5
390760 5
390800 5
390840 5
390880 5
390920 5
390960 5
391000 5
391040 5
391080 5
391120 5
391160 5
391200 5
391240 5
391280 5
391320 5
391360 5
391400 5
391440 5
391480 5
391520 5
391560 5
391600 5
391640 5
391680 5
391720 5
391760 5
391800 5
391840 5
391880 5
391920 5
391960 5
392000 5
392040 5
392080 5
392120 5
392160 5
392200 5
392240 5
392280 5
392320 5
392360 5
392400 5
392440 5
392480 5
392520 5
392560 5
392600 5
392640 5
392680 5
392720 5
392760 5
392800 5
392840 5
392880 5
392920 5
392960 5
393000 5
393040 5
393080 5
393120 5
393160 5
393200 5
393240 5
393280 5
393320 5
393360 5
393400 5
393440 5
393480 5
393520 5
393560 5
393600 5
393640 5
393680 5
393720 5
393760 5
393800 5
393840 5
393880 5
393920 5
393960 5
394000 5
394040 5
394080 5
394120 5
394160 5
394200 5
394240 5
394280 5
394320 5
394360 5
394400 5
394440 5
394480 5
394520 5
394560 5
394600 5
394640 5
394680 5
394720 5
394760 5
394800 5
394840 5
394880 5
394920 5
394960 5
395000 5
395040 5
395080 5
395120 5
395160 5
395200 5
395240 5
395280 5
395320 5
395360 5
395400 5
395440 5
395480 5
395520 5
395560 5
395600 5
395640 5
395680 5
395720 5
395760 5
395800 5
395840 5
395880 5
395920 5
395960 5
396000 5
396040 5
396080 5
396120 5
396160 5
396200 5
396240 5
396280 5
396320 5
396360 5
396400 5
396440 5
396480 5
396520 5
396560 5
396600 5
396640 5
396680 5
396720 5
396760 5
396800 5
396840 5
396880 5
396920 5
396960 5
397000 5
397040 5
397080 5
397120 5
397160 5
397200 5
397240 5
397280 5
397320 5
397360 5
397400 5
397440 5
397480 5
397520 5
397560 5
397600 5
397640 5
397680 5
397720 5
397760 5
397800 5
397840 5
397880 5
397920 5
397960 5
398000 5
398040 5
398080 5
398120 5
398160 5
398200 5
398240 5
398280 5
398320 5
398360 5
398400 5
398440 5
398480 5
398520 5
398560 5
398600 5
398640 5
398680 5
398720 5
398760 5
398800 5
398840 5
398880 5
398920 5
398960 5
399000 5
399040 5
399080 5
399120 5
399160 5
399200 5
399240 5
399280 5
399320 5
399360 5
399400 5
399440 5
399480 5
399520 5
399560 5
399600 5
399640 5
399680 5
399720 5
399760 5
399800 5
399840 5
399880 5
399920 5
399960 5
400000 5
400040 5
400080 5
400120 5
400160 5
400200 5
400240 5
400280 5
400320 5
400360 5
400400 5
400440 5
400480 5
400520 5
400560 5
400600 5
400640 5
400680 5
400720 5
400760 5
400800 5
400840 5
400880 5
400920 5
400960 5
401000 5
401040 5
401080 5
401120 5
401160 5
401200 5
401240 5
401280 5
401320 5
401360 5
401400 5
401440 5
401480 5
401520 5
401560 5
401600 5
401640 5
401680 5
401720 5
401760 5
401800 5
401840 5
401880 5
401920 5
401960 5
402000 5
402040 5
402080 5
402120 5
402160 5
402200 5
402240 5
402280 5
402320 5
402360 5
402400 5
402440 5
402480 5
402520 5
402560 5
402600 5
402640 5
402680 5
402720 5
402760 5
402800 5
402840 5
402880 5
402920 5
402960 5
403000 5
403040 5
403080 5
403120 5
403160 5
403200 5
403240 5
403280 5
403320 5
403360 5
403400 5
403440 5
403480 5
403520 5
403560 5
403600 5
403640 5
403680 5
403720 5
403760 5
403800 5
403840 5
403880 5
403920 5
403960 5
404000 5
404040 5
404080 5
404120 5
404160 5
404200 5
404240 5
404280 5
404320 5
404360 5
404400 5
404440 5
404480 5
404520 5
404560 5
404600 5
404640 5
404680 5
404720 5
404760 5
404800 5
404840 5
404880 5
404920 5
404960 5
405000 5
405040 5
405080 5
405120 5
405160 5
405200 5
405240 5
405280 5
405320 5
405360 5
405400 5
405440 5
405480 5
405520 5
405560 5
405600 5
405640 5
405680 5
405720 5
405760 5
405800 5
405840 5
405880 5
405920 5
405960 5
406000 5
406040 5
406080 5
406120 5
406160 5
406200 5
406240 5
406280 5
406320 5
406360 5
406400 5
406440 5
406480 5
406520 5
406560 5
406600 5
406640 5
406680 5
406720 5
406760 5
406800 5
406840 5
406880 5
406920 5
406960 5
407000 5
407040 5
407080 5
407120 5
407160 5
407200 5
407240 5
407280 5
407320 5
407360 5
407400 5
407440 5
407480 5
407520 5
407560 5
407600 5
407640 5
407680 5
407720 5
407760 5
407800 5
407840 5
407880 5
407920 5
407960 5
408000 5
408040 5
408080 5
408120 5
408160 5
408200 5
408240 5
408280 5
408320 5
408360 5
408400 5
408440 5
408480 5
408520 5
408560 5
408600 5
408640 5
408680 5
408720 5
408760 5
408800 5
408840 5
408880 5
408920 5
408960 5
409000 5
409040 5
409080 5
409120 5
409160 5
409200 5
409240 5
409280 5
409320 5
409360 5
409400 5
409440 5
409480 5
409520 5
409560 5
409600 5
409640 5
409680 5
409720 5
409760 5
409800 5
409840 5
409880 5
409920 5
409960 5
410000 5
410040 5
410080 5
410120 5
410160 5
410200 5
410240 5
410280 5
410320 5
410360 5
410400 5
410440 5
410480 5
410520 5
410560 5
410600 5
410640 5
410680 5
410720 5
410760 5
410800 5
410840 5
410880 5
410920 5
410960 5
411000 5
411040 5
411080 5
411120 5
411160 5
411200 5
411240 5
411280 5
411320 5
411360 5
411400 5
411440 5
411480 5
411520 5
411560 5
411600 5
411640 5
411680 5
411720 5
411760 5
411800 5
411840 5
411880 5
411920 5
411960 5
412000 5
412040 5
412080 5
412120 5
412160 5
412200 5
412240 5
412280 5
412320 5
412360 5
412400 5
412440 5
412480 5
412520 5
412560 5
412600 5
412640 5
412680 5
412720 5
412760 5
412800 5
412840 5
412880 5
412920 5
412960 5
413000 5
413040 5
413080 5
413120 5
413160 5
413200 5
413240 5
413280 5
413320 5
413360 5
413400 5
413440 5
413480 5
413520 5
413560 5
413600 5
413640 5
413680 5
413720 5
413760 5
413800 5
413840 5
413880 5
413920 5
413960 5
414000 5
414040 5
414080 5
414120 5
414160 5
414200 5
414240 5
414280 5
414320 5
414360 5
414400 5
414440 5
414480 5
414520 5
