# Supplementary material for: Comment on 'Valid molecular dynamics simulations of human hemoglobin require a surprisingly large box size'
Source: eLife. 2019 Jun 20;8:e44718. doi: 10.7554/eLife.44718 (PMC6586461; doi:10.7554/eLife.44718)
Supplement: Figure 3—source data 1. — The zip archive contains a README file describing which source files correspond to the different panels. [file elife-44718-fig3-data1.zip › figure3/panel_A/kovalevsky/medium/8/proj.xvg]

@ autoscale onread none
@ with g0
@ g0 on
@ title "projection on eigenvectors (nm)"
@ xaxis  label "Time (ps)"
@ world xmin 0
@ world xmax 207440
@ world ymin -9.91258
@ world ymax 10.9603
@ view xmin 0.15
@ view xmax 0.85
@ view ymin 0.15
@ view ymax 0.85
@ yaxis  label "vec 1"
@ xaxis tick major 50000
@ xaxis tick minor 25000
@ xaxis ticklabel start type spec
@ xaxis ticklabel start -0
@ yaxis tick major 10
@ yaxis tick minor 5
@ yaxis ticklabel start type spec
@ yaxis ticklabel start -0
@ zeroxaxis bar on
@ zeroxaxis bar linestyle 3
    0.0000   -5.10970
   40.0000   -5.82064
   80.0000   -5.39430
  120.0000   -5.46226
  160.0000   -6.15238
  200.0000   -5.92787
  240.0000   -5.85892
  280.0000   -5.18067
  320.0000   -6.54540
  360.0000   -6.11503
  400.0000   -6.18111
  440.0000   -5.73542
  480.0000   -6.92336
  520.0000   -6.04518
  560.0000   -6.29704
  600.0000   -6.41089
  640.0000   -6.67340
  680.0000   -6.74219
  720.0000   -6.25137
  760.0000   -6.09176
  800.0000   -6.62191
  840.0000   -6.25441
  880.0000   -6.03575
  920.0000   -6.29645
  960.0000   -6.57058
 1000.0000   -6.70570
 1040.0000   -6.61897
 1080.0000   -7.35770
 1120.0000   -6.60799
 1160.0000   -6.44814
 1200.0000   -6.40170
 1240.0000   -7.31501
 1280.0000   -7.16214
 1320.0000   -7.10656
 1360.0000   -6.67032
 1400.0000   -6.88230
 1440.0000   -7.46586
 1480.0000   -6.59265
 1520.0000   -5.86306
 1560.0000   -6.59974
 1600.0000   -6.79408
 1640.0000   -6.69907
 1680.0000   -6.24852
 1720.0000   -6.49826
 1760.0000   -6.77598
 1800.0000   -6.28909
 1840.0000   -5.94436
 1880.0000   -6.37923
 1920.0000   -6.20891
 1960.0000   -7.20886
 2000.0000   -6.76813
 2040.0000   -8.18755
 2080.0000   -7.33025
 2120.0000   -7.57518
 2160.0000   -7.37854
 2200.0000   -7.31125
 2240.0000   -6.93417
 2280.0000   -6.55574
 2320.0000   -6.52984
 2360.0000   -7.81598
 2400.0000   -6.63740
 2440.0000   -6.50558
 2480.0000   -6.66962
 2520.0000   -6.46085
 2560.0000   -6.43835
 2600.0000   -6.82983
 2640.0000   -7.30752
 2680.0000   -7.22984
 2720.0000   -7.53358
 2760.0000   -6.86769
 2800.0000   -7.02230
 2840.0000   -6.94913
 2880.0000   -6.67990
 2920.0000   -6.43807
 2960.0000   -6.88428
 3000.0000   -6.49258
 3040.0000   -6.64048
 3080.0000   -6.80000
 3120.0000   -7.03370
 3160.0000   -7.22665
 3200.0000   -6.63590
 3240.0000   -6.30177
 3280.0000   -6.43907
 3320.0000   -6.76483
 3360.0000   -7.15827
 3400.0000   -6.63279
 3440.0000   -6.98547
 3480.0000   -7.41458
 3520.0000   -6.88650
 3560.0000   -6.23313
 3600.0000   -6.01301
 3640.0000   -6.57392
 3680.0000   -6.71237
 3720.0000   -7.31645
 3760.0000   -6.91976
 3800.0000   -6.41070
 3840.0000   -7.50150
 3880.0000   -6.36991
 3920.0000   -7.60076
 3960.0000   -7.11676
 4000.0000   -5.65716
 4040.0000   -6.41331
 4080.0000   -6.53070
 4120.0000   -6.64798
 4160.0000   -5.36355
 4200.0000   -6.08737
 4240.0000   -6.23810
 4280.0000   -6.15461
 4320.0000   -6.46744
 4360.0000   -6.97524
 4400.0000   -5.65629
 4440.0000   -5.59623
 4480.0000   -5.94543
 4520.0000   -5.58181
 4560.0000   -6.17491
 4600.0000   -5.55353
 4640.0000   -6.24133
 4680.0000   -5.50781
 4720.0000   -5.98814
 4760.0000   -6.29076
 4800.0000   -6.84237
 4840.0000   -6.77551
 4880.0000   -7.05750
 4920.0000   -6.78002
 4960.0000   -6.60020
 5000.0000   -6.37098
 5040.0000   -6.27977
 5080.0000   -6.53921
 5120.0000   -6.48598
 5160.0000   -5.58612
 5200.0000   -6.40489
 5240.0000   -6.35770
 5280.0000   -7.18658
 5320.0000   -6.85025
 5360.0000   -6.07230
 5400.0000   -6.70731
 5440.0000   -6.35062
 5480.0000   -7.04753
 5520.0000   -6.53762
 5560.0000   -5.46128
 5600.0000   -5.80295
 5640.0000   -6.50056
 5680.0000   -6.64038
 5720.0000   -6.41108
 5760.0000   -6.54787
 5800.0000   -7.07760
 5840.0000   -6.16244
 5880.0000   -6.83811
 5920.0000   -6.54514
 5960.0000   -7.47529
 6000.0000   -6.93975
 6040.0000   -6.39827
 6080.0000   -7.08089
 6120.0000   -6.91156
 6160.0000   -7.36144
 6200.0000   -6.96002
 6240.0000   -6.88668
 6280.0000   -6.93501
 6320.0000   -6.38407
 6360.0000   -7.04549
 6400.0000   -7.03274
 6440.0000   -6.57885
 6480.0000   -6.48006
 6520.0000   -6.88267
 6560.0000   -5.83139
 6600.0000   -6.67471
 6640.0000   -6.83105
 6680.0000   -6.78272
 6720.0000   -6.07453
 6760.0000   -5.24430
 6800.0000   -7.14154
 6840.0000   -6.11218
 6880.0000   -6.09562
 6920.0000   -5.70601
 6960.0000   -6.83925
 7000.0000   -6.19014
 7040.0000   -6.47205
 7080.0000   -5.96528
 7120.0000   -6.36786
 7160.0000   -6.18311
 7200.0000   -6.95412
 7240.0000   -5.67121
 7280.0000   -4.82710
 7320.0000   -6.18054
 7360.0000   -6.50726
 7400.0000   -6.06507
 7440.0000   -5.13590
 7480.0000   -4.63476
 7520.0000   -4.14317
 7560.0000   -5.43188
 7600.0000   -5.32945
 7640.0000   -5.36319
 7680.0000   -5.25788
 7720.0000   -5.90781
 7760.0000   -6.21315
 7800.0000   -5.27159
 7840.0000   -6.18384
 7880.0000   -5.82291
 7920.0000   -5.50166
 7960.0000   -6.16717
 8000.0000   -5.80379
 8040.0000   -5.53088
 8080.0000   -5.06052
 8120.0000   -5.46688
 8160.0000   -4.96971
 8200.0000   -6.42619
 8240.0000   -6.31879
 8280.0000   -5.17616
 8320.0000   -6.06026
 8360.0000   -5.81225
 8400.0000   -5.86724
 8440.0000   -5.30097
 8480.0000   -5.71242
 8520.0000   -5.89611
 8560.0000   -5.91202
 8600.0000   -5.83551
 8640.0000   -6.87561
 8680.0000   -5.96113
 8720.0000   -6.47207
 8760.0000   -5.60439
 8800.0000   -5.64705
 8840.0000   -5.49180
 8880.0000   -5.96288
 8920.0000   -5.68654
 8960.0000   -5.24541
 9000.0000   -4.97084
 9040.0000   -6.06896
 9080.0000   -5.33288
 9120.0000   -4.57522
 9160.0000   -5.00838
 9200.0000   -5.63940
 9240.0000   -5.30124
 9280.0000   -5.63138
 9320.0000   -5.40391
 9360.0000   -6.24903
 9400.0000   -5.37840
 9440.0000   -5.52590
 9480.0000   -5.98221
 9520.0000   -5.73829
 9560.0000   -5.62774
 9600.0000   -5.23985
 9640.0000   -4.93513
 9680.0000   -5.38490
 9720.0000   -4.88688
 9760.0000   -5.58141
 9800.0000   -6.10066
 9840.0000   -5.18569
 9880.0000   -5.45859
 9920.0000   -5.87523
 9960.0000   -5.41124
10000.0000   -5.04553
10040.0000   -5.86325
10080.0000   -5.15928
10120.0000   -5.05226
10160.0000   -5.25694
10200.0000   -5.44417
10240.0000   -4.83096
10280.0000   -4.88744
10320.0000   -5.44166
10360.0000   -4.64611
10400.0000   -5.57436
10440.0000   -5.78093
10480.0000   -5.59667
10520.0000   -5.99723
10560.0000   -4.87303
10600.0000   -5.22666
10640.0000   -5.98225
10680.0000   -5.64243
10720.0000   -5.57063
10760.0000   -5.71862
10800.0000   -4.85321
10840.0000   -6.17886
10880.0000   -5.65012
10920.0000   -6.64699
10960.0000   -6.25404
11000.0000   -5.77454
11040.0000   -5.35356
11080.0000   -4.93691
11120.0000   -5.41839
11160.0000   -4.75152
11200.0000   -4.28677
11240.0000   -5.15671
11280.0000   -4.97894
11320.0000   -4.86636
11360.0000   -5.30712
11400.0000   -4.10058
11440.0000   -4.43147
11480.0000   -4.84491
11520.0000   -4.46114
11560.0000   -4.09351
11600.0000   -5.44149
11640.0000   -5.46918
11680.0000   -5.34389
11720.0000   -4.76554
11760.0000   -5.31553
11800.0000   -4.93847
11840.0000   -5.54928
11880.0000   -5.61836
11920.0000   -5.23184
11960.0000   -5.23355
12000.0000   -5.61261
12040.0000   -5.15793
12080.0000   -6.11870
12120.0000   -5.85301
12160.0000   -5.24706
12200.0000   -4.76791
12240.0000   -5.25878
12280.0000   -5.29095
12320.0000   -5.04305
12360.0000   -5.28062
12400.0000   -5.32856
12440.0000   -5.86507
12480.0000   -5.27925
12520.0000   -4.96235
12560.0000   -4.96366
12600.0000   -5.08758
12640.0000   -5.22542
12680.0000   -5.18061
12720.0000   -4.93576
12760.0000   -5.20142
12800.0000   -5.24588
12840.0000   -4.93117
12880.0000   -4.61773
12920.0000   -5.30664
12960.0000   -6.25097
13000.0000   -5.60159
13040.0000   -5.68954
13080.0000   -6.20849
13120.0000   -6.14578
13160.0000   -5.68640
13200.0000   -5.97973
13240.0000   -5.35525
13280.0000   -5.20934
13320.0000   -5.59333
13360.0000   -6.32809
13400.0000   -5.08644
13440.0000   -5.57796
13480.0000   -5.78390
13520.0000   -4.98656
13560.0000   -5.24373
13600.0000   -5.35728
13640.0000   -5.93776
13680.0000   -5.75619
13720.0000   -6.42279
13760.0000   -6.72262
13800.0000   -5.44443
13840.0000   -6.51971
13880.0000   -5.44406
13920.0000   -7.30443
13960.0000   -6.13081
14000.0000   -5.31570
14040.0000   -5.52311
14080.0000   -6.51160
14120.0000   -5.46714
14160.0000   -5.87818
14200.0000   -5.67993
14240.0000   -4.58370
14280.0000   -5.59814
14320.0000   -5.35651
14360.0000   -5.82908
14400.0000   -6.76360
14440.0000   -6.56067
14480.0000   -7.43690
14520.0000   -6.49267
14560.0000   -6.26443
14600.0000   -5.50200
14640.0000   -4.69403
14680.0000   -5.54779
14720.0000   -4.84928
14760.0000   -5.21309
14800.0000   -4.53680
14840.0000   -5.93134
14880.0000   -5.18231
14920.0000   -5.56686
14960.0000   -5.85686
15000.0000   -5.77490
15040.0000   -5.91953
15080.0000   -6.31887
15120.0000   -6.02907
15160.0000   -5.54858
15200.0000   -5.49085
15240.0000   -5.76671
15280.0000   -5.97166
15320.0000   -5.63674
15360.0000   -5.71446
15400.0000   -5.90005
15440.0000   -6.30625
15480.0000   -5.65812
15520.0000   -5.32172
15560.0000   -5.49736
15600.0000   -5.34085
15640.0000   -5.63983
15680.0000   -5.18647
15720.0000   -6.49614
15760.0000   -5.49277
15800.0000   -5.50265
15840.0000   -5.94569
15880.0000   -5.03447
15920.0000   -6.24061
15960.0000   -5.45178
16000.0000   -4.66666
16040.0000   -4.47540
16080.0000   -5.88921
16120.0000   -5.51064
16160.0000   -4.36204
16200.0000   -5.97929
16240.0000   -5.01667
16280.0000   -6.06706
16320.0000   -4.25675
16360.0000   -4.79964
16400.0000   -4.98720
16440.0000   -5.21498
16480.0000   -5.34103
16520.0000   -5.35244
16560.0000   -4.83889
16600.0000   -4.89953
16640.0000   -5.32282
16680.0000   -5.32134
16720.0000   -6.40328
16760.0000   -5.54031
16800.0000   -5.59602
16840.0000   -5.12513
16880.0000   -5.18512
16920.0000   -5.00433
16960.0000   -5.05108
17000.0000   -5.03436
17040.0000   -4.89217
17080.0000   -4.23632
17120.0000   -4.81522
17160.0000   -4.88824
17200.0000   -5.50440
17240.0000   -4.37741
17280.0000   -5.28399
17320.0000   -5.33008
17360.0000   -5.96938
17400.0000   -4.87653
17440.0000   -4.69182
17480.0000   -4.43041
17520.0000   -5.41092
17560.0000   -4.76003
17600.0000   -5.66547
17640.0000   -4.74391
17680.0000   -4.90847
17720.0000   -5.50747
17760.0000   -5.09417
17800.0000   -5.35050
17840.0000   -4.97798
17880.0000   -5.12493
17920.0000   -5.96205
17960.0000   -5.93445
18000.0000   -5.28628
18040.0000   -5.49261
18080.0000   -6.20574
18120.0000   -5.44986
18160.0000   -5.99707
18200.0000   -5.58678
18240.0000   -5.52253
18280.0000   -5.09636
18320.0000   -4.47804
18360.0000   -4.40825
18400.0000   -4.63149
18440.0000   -4.87229
18480.0000   -5.19744
18520.0000   -5.56180
18560.0000   -4.97589
18600.0000   -4.94590
18640.0000   -4.81917
18680.0000   -5.20685
18720.0000   -5.14997
18760.0000   -4.09516
18800.0000   -3.73022
18840.0000   -4.88782
18880.0000   -4.46612
18920.0000   -5.06904
18960.0000   -4.85026
19000.0000   -5.08523
19040.0000   -4.68848
19080.0000   -4.72639
19120.0000   -4.93188
19160.0000   -4.95662
19200.0000   -5.37055
19240.0000   -2.93209
19280.0000   -3.19107
19320.0000   -3.76748
19360.0000   -3.29037
19400.0000   -3.11235
19440.0000   -3.97380
19480.0000   -5.80405
19520.0000   -4.13556
19560.0000   -3.66193
19600.0000   -4.11557
19640.0000   -2.96948
19680.0000   -2.89789
19720.0000   -3.33146
19760.0000   -3.28345
19800.0000   -3.06099
19840.0000   -4.21858
19880.0000   -3.37855
19920.0000   -3.17883
19960.0000   -2.67113
20000.0000   -3.44486
20040.0000   -3.70618
20080.0000   -2.91403
20120.0000   -2.57367
20160.0000   -1.40533
20200.0000   -1.72096
20240.0000   -2.81412
20280.0000   -3.55865
20320.0000   -3.30450
20360.0000   -3.54018
20400.0000   -3.15898
20440.0000   -1.84047
20480.0000   -2.96258
20520.0000   -2.91586
20560.0000   -3.43559
20600.0000   -3.54970
20640.0000   -3.95505
20680.0000   -2.56625
20720.0000   -4.17537
20760.0000   -4.21310
20800.0000   -3.62031
20840.0000   -4.31924
20880.0000   -4.74857
20920.0000   -3.21699
20960.0000   -4.40049
21000.0000   -4.09867
21040.0000   -3.39623
21080.0000   -3.54654
21120.0000   -4.51932
21160.0000   -4.46463
21200.0000   -4.44492
21240.0000   -5.01121
21280.0000   -3.77777
21320.0000   -3.41083
21360.0000   -3.65081
21400.0000   -4.10281
21440.0000   -3.56456
21480.0000   -2.84699
21520.0000   -3.77952
21560.0000   -4.54912
21600.0000   -2.44924
21640.0000   -3.24295
21680.0000   -3.29360
21720.0000   -4.05213
21760.0000   -4.83185
21800.0000   -3.72137
21840.0000   -3.85948
21880.0000   -3.70230
21920.0000   -3.69758
21960.0000   -4.29228
22000.0000   -3.93193
22040.0000   -3.87898
22080.0000   -4.97798
22120.0000   -5.23134
22160.0000   -4.93239
22200.0000   -4.51738
22240.0000   -5.99492
22280.0000   -6.37205
22320.0000   -6.40906
22360.0000   -4.82945
22400.0000   -5.19884
22440.0000   -5.31340
22480.0000   -4.48427
22520.0000   -3.62032
22560.0000   -3.21172
22600.0000   -4.60677
22640.0000   -4.19385
22680.0000   -4.51786
22720.0000   -4.99302
22760.0000   -5.09288
22800.0000   -4.19255
22840.0000   -4.72932
22880.0000   -4.63613
22920.0000   -5.71813
22960.0000   -4.89434
23000.0000   -5.51034
23040.0000   -5.55009
23080.0000   -5.09712
23120.0000   -4.68169
23160.0000   -5.26783
23200.0000   -5.40243
23240.0000   -5.35396
23280.0000   -5.83107
23320.0000   -5.23534
23360.0000   -5.20396
23400.0000   -5.87295
23440.0000   -4.88397
23480.0000   -5.08394
23520.0000   -5.21350
23560.0000   -5.39156
23600.0000   -5.71270
23640.0000   -5.47669
23680.0000   -5.96140
23720.0000   -5.43934
23760.0000   -5.31215
23800.0000   -5.26617
23840.0000   -6.17115
23880.0000   -5.30195
23920.0000   -4.84028
23960.0000   -5.48382
24000.0000   -5.00981
24040.0000   -5.22800
24080.0000   -5.58522
24120.0000   -5.64414
24160.0000   -5.07408
24200.0000   -4.51733
24240.0000   -5.35174
24280.0000   -6.06998
24320.0000   -5.38207
24360.0000   -5.84934
24400.0000   -5.38870
24440.0000   -6.28738
24480.0000   -5.47228
24520.0000   -5.58849
24560.0000   -4.85949
24600.0000   -5.55335
24640.0000   -4.49602
24680.0000   -4.89464
24720.0000   -4.31527
24760.0000   -5.70590
24800.0000   -5.16465
24840.0000   -5.39566
24880.0000   -4.90411
24920.0000   -4.82097
24960.0000   -5.58499
25000.0000   -5.87425
25040.0000   -4.94587
25080.0000   -4.24182
25120.0000   -4.60922
25160.0000   -3.95166
25200.0000   -4.19704
25240.0000   -3.73688
25280.0000   -4.70721
25320.0000   -5.67720
25360.0000   -6.03499
25400.0000   -5.65204
25440.0000   -5.64338
25480.0000   -5.41176
25520.0000   -5.46208
25560.0000   -4.89576
25600.0000   -5.83945
25640.0000   -5.98391
25680.0000   -5.46520
25720.0000   -5.44379
25760.0000   -5.96158
25800.0000   -5.56057
25840.0000   -6.46348
25880.0000   -5.61432
25920.0000   -5.81561
25960.0000   -5.43000
26000.0000   -5.59534
26040.0000   -6.18579
26080.0000   -6.23416
26120.0000   -6.01515
26160.0000   -5.43763
26200.0000   -5.48510
26240.0000   -4.87766
26280.0000   -5.07142
26320.0000   -5.07138
26360.0000   -4.79731
26400.0000   -5.95996
26440.0000   -5.34847
26480.0000   -5.32622
26520.0000   -5.06906
26560.0000   -5.65573
26600.0000   -5.22204
26640.0000   -5.57117
26680.0000   -5.57386
26720.0000   -5.17556
26760.0000   -5.64723
26800.0000   -6.04143
26840.0000   -6.09975
26880.0000   -5.13542
26920.0000   -5.42926
26960.0000   -5.56746
27000.0000   -5.72653
27040.0000   -5.32350
27080.0000   -5.86166
27120.0000   -5.18655
27160.0000   -5.51648
27200.0000   -4.79249
27240.0000   -4.73093
27280.0000   -5.63071
27320.0000   -5.39517
27360.0000   -5.29908
27400.0000   -4.35277
27440.0000   -4.89493
27480.0000   -4.65264
27520.0000   -4.26433
27560.0000   -4.94719
27600.0000   -4.44852
27640.0000   -4.88332
27680.0000   -4.83698
27720.0000   -5.33352
27760.0000   -4.63595
27800.0000   -4.78796
27840.0000   -3.82966
27880.0000   -4.83402
27920.0000   -4.22752
27960.0000   -4.82035
28000.0000   -3.77288
28040.0000   -4.02401
28080.0000   -3.96831
28120.0000   -4.77231
28160.0000   -5.78600
28200.0000   -5.50170
28240.0000   -4.89080
28280.0000   -5.98116
28320.0000   -4.95254
28360.0000   -5.62016
28400.0000   -4.51888
28440.0000   -4.85684
28480.0000   -4.70457
28520.0000   -4.90281
28560.0000   -5.10970
28600.0000   -5.05032
28640.0000   -5.83733
28680.0000   -4.72252
28720.0000   -5.23147
28760.0000   -4.89457
28800.0000   -5.32034
28840.0000   -5.09484
28880.0000   -5.10666
28920.0000   -4.28320
28960.0000   -4.32792
29000.0000   -5.72640
29040.0000   -4.70485
29080.0000   -5.27604
29120.0000   -4.56970
29160.0000   -4.50769
29200.0000   -5.24345
29240.0000   -4.72248
29280.0000   -5.06400
29320.0000   -5.21524
29360.0000   -6.07788
29400.0000   -6.09690
29440.0000   -5.53457
29480.0000   -5.37224
29520.0000   -5.78375
29560.0000   -4.50975
29600.0000   -4.51356
29640.0000   -4.69416
29680.0000   -4.84407
29720.0000   -5.17328
29760.0000   -6.04203
29800.0000   -5.22077
29840.0000   -5.64877
29880.0000   -5.38854
29920.0000   -5.51381
29960.0000   -4.68050
30000.0000   -4.56300
30040.0000   -5.59909
30080.0000   -5.72688
30120.0000   -6.03231
30160.0000   -4.96685
30200.0000   -6.18352
30240.0000   -6.24258
30280.0000   -5.23544
30320.0000   -5.42884
30360.0000   -5.18216
30400.0000   -4.81622
30440.0000   -4.70649
30480.0000   -4.84977
30520.0000   -4.32889
30560.0000   -4.22640
30600.0000   -5.35861
30640.0000   -4.31121
30680.0000   -3.83872
30720.0000   -4.38966
30760.0000   -4.83016
30800.0000   -5.21023
30840.0000   -5.08119
30880.0000   -5.27213
30920.0000   -5.31858
30960.0000   -4.51345
31000.0000   -4.73947
31040.0000   -5.25168
31080.0000   -5.11829
31120.0000   -5.34336
31160.0000   -5.07583
31200.0000   -4.87074
31240.0000   -4.48325
31280.0000   -5.13624
31320.0000   -5.15229
31360.0000   -6.09044
31400.0000   -6.07929
31440.0000   -6.32354
31480.0000   -6.94695
31520.0000   -6.49554
31560.0000   -5.51945
31600.0000   -5.04411
31640.0000   -4.94174
31680.0000   -5.10602
31720.0000   -4.90423
31760.0000   -5.92869
31800.0000   -4.33923
31840.0000   -5.14417
31880.0000   -5.61974
31920.0000   -6.97188
31960.0000   -5.97104
32000.0000   -5.92621
32040.0000   -5.66970
32080.0000   -5.03944
32120.0000   -4.80325
32160.0000   -4.17864
32200.0000   -4.47929
32240.0000   -4.14741
32280.0000   -5.61520
32320.0000   -4.95010
32360.0000   -4.53024
32400.0000   -4.73659
32440.0000   -4.18912
32480.0000   -5.03987
32520.0000   -4.90904
32560.0000   -4.52915
32600.0000   -5.45341
32640.0000   -4.87914
32680.0000   -4.60665
32720.0000   -4.67399
32760.0000   -4.86524
32800.0000   -4.88495
32840.0000   -3.97777
32880.0000   -4.78108
32920.0000   -4.91323
32960.0000   -4.78634
33000.0000   -4.64339
33040.0000   -5.05438
33080.0000   -4.43160
33120.0000   -4.65777
33160.0000   -4.25073
33200.0000   -3.83247
33240.0000   -4.12767
33280.0000   -4.60453
33320.0000   -4.70666
33360.0000   -4.00994
33400.0000   -4.42235
33440.0000   -5.16150
33480.0000   -4.74569
33520.0000   -5.35339
33560.0000   -5.32071
33600.0000   -5.15246
33640.0000   -4.68692
33680.0000   -4.90216
33720.0000   -5.64403
33760.0000   -5.56456
33800.0000   -5.00661
33840.0000   -5.16234
33880.0000   -5.50594
33920.0000   -4.69473
33960.0000   -5.09421
34000.0000   -4.72695
34040.0000   -4.72011
34080.0000   -4.78500
34120.0000   -5.20374
34160.0000   -4.91031
34200.0000   -4.34465
34240.0000   -4.47020
34280.0000   -5.08002
34320.0000   -4.51355
34360.0000   -4.07062
34400.0000   -3.35895
34440.0000   -3.86536
34480.0000   -4.43710
34520.0000   -4.46255
34560.0000   -3.96503
34600.0000   -4.35987
34640.0000   -4.05655
34680.0000   -4.15345
34720.0000   -4.48304
34760.0000   -4.48936
34800.0000   -4.81956
34840.0000   -5.63563
34880.0000   -4.88158
34920.0000   -4.87910
34960.0000   -4.81353
35000.0000   -5.02091
35040.0000   -4.61246
35080.0000   -5.25459
35120.0000   -4.82666
35160.0000   -5.39016
35200.0000   -5.89635
35240.0000   -5.73503
35280.0000   -5.73039
35320.0000   -6.44971
35360.0000   -5.94770
35400.0000   -5.70204
35440.0000   -6.67545
35480.0000   -6.86613
35520.0000   -6.16372
35560.0000   -5.67433
35600.0000   -5.59527
35640.0000   -4.87958
35680.0000   -5.71547
35720.0000   -6.06648
35760.0000   -5.33730
35800.0000   -4.30134
35840.0000   -4.58852
35880.0000   -5.42491
35920.0000   -5.10993
35960.0000   -6.57992
36000.0000   -5.57956
36040.0000   -5.26009
36080.0000   -5.36158
36120.0000   -5.18114
36160.0000   -5.48363
36200.0000   -4.66065
36240.0000   -5.67435
36280.0000   -5.46182
36320.0000   -5.73592
36360.0000   -4.79361
36400.0000   -5.07164
36440.0000   -4.70332
36480.0000   -4.73204
36520.0000   -5.23179
36560.0000   -4.30645
36600.0000   -4.44071
36640.0000   -5.51299
36680.0000   -3.99116
36720.0000   -4.56230
36760.0000   -4.77834
36800.0000   -4.72301
36840.0000   -4.10904
36880.0000   -4.95137
36920.0000   -4.47608
36960.0000   -5.60765
37000.0000   -5.55505
37040.0000   -5.30643
37080.0000   -5.24216
37120.0000   -5.27547
37160.0000   -4.94943
37200.0000   -4.69161
37240.0000   -4.71266
37280.0000   -4.28950
37320.0000   -4.25688
37360.0000   -4.88989
37400.0000   -4.89488
37440.0000   -4.58637
37480.0000   -5.34659
37520.0000   -5.54559
37560.0000   -5.87744
37600.0000   -5.13112
37640.0000   -5.27686
37680.0000   -5.97308
37720.0000   -4.91937
37760.0000   -5.41366
37800.0000   -5.27809
37840.0000   -5.77188
37880.0000   -6.71382
37920.0000   -5.16756
37960.0000   -5.49548
38000.0000   -5.28608
38040.0000   -5.77013
38080.0000   -5.12830
38120.0000   -5.86629
38160.0000   -5.94117
38200.0000   -6.03241
38240.0000   -5.71884
38280.0000   -6.13404
38320.0000   -6.08681
38360.0000   -6.04191
38400.0000   -5.77958
38440.0000   -5.23919
38480.0000   -4.68756
38520.0000   -5.47054
38560.0000   -4.68217
38600.0000   -5.15482
38640.0000   -6.22187
38680.0000   -5.60224
38720.0000   -5.33191
38760.0000   -6.78816
38800.0000   -6.76031
38840.0000   -5.40054
38880.0000   -5.13795
38920.0000   -5.01106
38960.0000   -4.97403
39000.0000   -4.91918
39040.0000   -4.66100
39080.0000   -5.23066
39120.0000   -5.10895
39160.0000   -4.86331
39200.0000   -4.53084
39240.0000   -4.40658
39280.0000   -4.44298
39320.0000   -4.39353
39360.0000   -5.05438
39400.0000   -4.18993
39440.0000   -3.77226
39480.0000   -4.35658
39520.0000   -4.98100
39560.0000   -4.30176
39600.0000   -4.90881
39640.0000   -4.81474
39680.0000   -5.69018
39720.0000   -4.98162
39760.0000   -5.09910
39800.0000   -4.78974
39840.0000   -4.98091
39880.0000   -4.72692
39920.0000   -4.70758
39960.0000   -4.65424
40000.0000   -5.03491
40040.0000   -4.55024
40080.0000   -4.83031
40120.0000   -5.38578
40160.0000   -4.92824
40200.0000   -5.26744
40240.0000   -4.69087
40280.0000   -4.89726
40320.0000   -5.60503
40360.0000   -5.21871
40400.0000   -5.16774
40440.0000   -4.60712
40480.0000   -4.80396
40520.0000   -5.09492
40560.0000   -5.36021
40600.0000   -5.47694
40640.0000   -4.94738
40680.0000   -4.64570
40720.0000   -4.85855
40760.0000   -4.41662
40800.0000   -4.48109
40840.0000   -5.50830
40880.0000   -4.72424
40920.0000   -5.34194
40960.0000   -4.75768
41000.0000   -5.18593
41040.0000   -5.41040
41080.0000   -4.59208
41120.0000   -4.46540
41160.0000   -5.40360
41200.0000   -4.95746
41240.0000   -4.81393
41280.0000   -3.97582
41320.0000   -4.54645
41360.0000   -5.59748
41400.0000   -5.64640
41440.0000   -4.88524
41480.0000   -5.00262
41520.0000   -5.22775
41560.0000   -4.26775
41600.0000   -4.86053
41640.0000   -5.27533
41680.0000   -6.14036
41720.0000   -5.16452
41760.0000   -5.18579
41800.0000   -5.29974
41840.0000   -5.75353
41880.0000   -4.07623
41920.0000   -4.56304
41960.0000   -4.70799
42000.0000   -4.34480
42040.0000   -4.61190
42080.0000   -4.64491
42120.0000   -3.61665
42160.0000   -4.24226
42200.0000   -4.38574
42240.0000   -5.05705
42280.0000   -4.71657
42320.0000   -3.34530
42360.0000   -4.25983
42400.0000   -3.48291
42440.0000   -4.27579
42480.0000   -4.25583
42520.0000   -4.63841
42560.0000   -4.39717
42600.0000   -4.30646
42640.0000   -4.87020
42680.0000   -5.16225
42720.0000   -5.17356
42760.0000   -4.72959
42800.0000   -4.51374
42840.0000   -4.78662
42880.0000   -5.05020
42920.0000   -4.67462
42960.0000   -5.49290
43000.0000   -5.78632
43040.0000   -4.08798
43080.0000   -4.50290
43120.0000   -5.10159
43160.0000   -4.36963
43200.0000   -4.64194
43240.0000   -4.42000
43280.0000   -4.71811
43320.0000   -5.71912
43360.0000   -4.87306
43400.0000   -5.75604
43440.0000   -4.99870
43480.0000   -5.14017
43520.0000   -5.49716
43560.0000   -5.17570
43600.0000   -5.38694
43640.0000   -5.06906
43680.0000   -5.56045
43720.0000   -5.39510
43760.0000   -4.81737
43800.0000   -4.31305
43840.0000   -5.87930
43880.0000   -5.20679
43920.0000   -4.90993
43960.0000   -5.25526
44000.0000   -5.47724
44040.0000   -6.08247
44080.0000   -5.47015
44120.0000   -5.62534
44160.0000   -5.36256
44200.0000   -5.10442
44240.0000   -5.40298
44280.0000   -4.93815
44320.0000   -5.51817
44360.0000   -4.72668
44400.0000   -5.78631
44440.0000   -5.04290
44480.0000   -5.44858
44520.0000   -5.72793
44560.0000   -5.85369
44600.0000   -5.24691
44640.0000   -5.68861
44680.0000   -6.36350
44720.0000   -6.15916
44760.0000   -5.89456
44800.0000   -4.97444
44840.0000   -4.61890
44880.0000   -5.60885
44920.0000   -5.34062
44960.0000   -5.80544
45000.0000   -5.55433
45040.0000   -5.48960
45080.0000   -5.10837
45120.0000   -5.54041
45160.0000   -5.13559
45200.0000   -5.11407
45240.0000   -4.69926
45280.0000   -5.02311
45320.0000   -5.12588
45360.0000   -5.52553
45400.0000   -4.83964
45440.0000   -4.38587
45480.0000   -5.34400
45520.0000   -4.80857
45560.0000   -5.35732
45600.0000   -3.95644
45640.0000   -4.34972
45680.0000   -4.89770
45720.0000   -5.26992
45760.0000   -5.72375
45800.0000   -6.13312
45840.0000   -6.15827
45880.0000   -5.68632
45920.0000   -4.57902
45960.0000   -4.95914
46000.0000   -5.28093
46040.0000   -5.10480
46080.0000   -5.72423
46120.0000   -6.11683
46160.0000   -4.97079
46200.0000   -6.40655
46240.0000   -6.47666
46280.0000   -4.58422
46320.0000   -6.30168
46360.0000   -6.29314
46400.0000   -6.14457
46440.0000   -5.51244
46480.0000   -5.28663
46520.0000   -5.07706
46560.0000   -5.51284
46600.0000   -4.61646
46640.0000   -4.59689
46680.0000   -5.37062
46720.0000   -4.75514
46760.0000   -4.16565
46800.0000   -5.76051
46840.0000   -4.55022
46880.0000   -5.09277
46920.0000   -5.77685
46960.0000   -6.22821
47000.0000   -5.70745
47040.0000   -5.65398
47080.0000   -4.58086
47120.0000   -5.61358
47160.0000   -5.50228
47200.0000   -5.51565
47240.0000   -5.60456
47280.0000   -5.87032
47320.0000   -5.74493
47360.0000   -6.97321
47400.0000   -6.01888
47440.0000   -5.79510
47480.0000   -5.96291
47520.0000   -5.80991
47560.0000   -6.09043
47600.0000   -5.83385
47640.0000   -5.41734
47680.0000   -6.72282
47720.0000   -5.09402
47760.0000   -6.07190
47800.0000   -5.62496
47840.0000   -6.51056
47880.0000   -6.45863
47920.0000   -7.11045
47960.0000   -6.85783
48000.0000   -6.41004
48040.0000   -7.05121
48080.0000   -6.42804
48120.0000   -5.72476
48160.0000   -5.20734
48200.0000   -6.17022
48240.0000   -6.42190
48280.0000   -6.49353
48320.0000   -6.03039
48360.0000   -5.49606
48400.0000   -5.89646
48440.0000   -6.31422
48480.0000   -5.17691
48520.0000   -5.39102
48560.0000   -5.87864
48600.0000   -6.18471
48640.0000   -5.69382
48680.0000   -6.92888
48720.0000   -5.95045
48760.0000   -6.13566
48800.0000   -5.95798
48840.0000   -5.83909
48880.0000   -5.60112
48920.0000   -5.17107
48960.0000   -6.48624
49000.0000   -6.18501
49040.0000   -5.61672
49080.0000   -5.30421
49120.0000   -5.34059
49160.0000   -5.14065
49200.0000   -4.80413
49240.0000   -4.43256
49280.0000   -4.88151
49320.0000   -5.16138
49360.0000   -5.66191
49400.0000   -6.16816
49440.0000   -5.44539
49480.0000   -6.09025
49520.0000   -6.17353
49560.0000   -5.52991
49600.0000   -5.63517
49640.0000   -5.73182
49680.0000   -5.14502
49720.0000   -5.16021
49760.0000   -6.07614
49800.0000   -6.30798
49840.0000   -6.13172
49880.0000   -7.03203
49920.0000   -7.02697
49960.0000   -6.21348
50000.0000   -6.20063
50040.0000   -5.35439
50080.0000   -5.58162
50120.0000   -6.01359
50160.0000   -6.83912
50200.0000   -5.37180
50240.0000   -5.89435
50280.0000   -6.26397
50320.0000   -5.99289
50360.0000   -5.82683
50400.0000   -6.16322
50440.0000   -6.29670
50480.0000   -5.11530
50520.0000   -5.60261
50560.0000   -5.38449
50600.0000   -5.53701
50640.0000   -6.77420
50680.0000   -6.18820
50720.0000   -6.03349
50760.0000   -6.08485
50800.0000   -5.43018
50840.0000   -6.23812
50880.0000   -6.36227
50920.0000   -6.81993
50960.0000   -6.74722
51000.0000   -5.44503
51040.0000   -5.92780
51080.0000   -5.09597
51120.0000   -5.61334
51160.0000   -5.29218
51200.0000   -5.70911
51240.0000   -5.85478
51280.0000   -6.01525
51320.0000   -5.92499
51360.0000   -6.28443
51400.0000   -5.47935
51440.0000   -5.45929
51480.0000   -4.79864
51520.0000   -5.25276
51560.0000   -5.34197
51600.0000   -5.53698
51640.0000   -5.76786
51680.0000   -5.92630
51720.0000   -5.50620
51760.0000   -6.58454
51800.0000   -5.62728
51840.0000   -6.75799
51880.0000   -6.10434
51920.0000   -6.31444
51960.0000   -5.44578
52000.0000   -4.89021
52040.0000   -6.01921
52080.0000   -5.14727
52120.0000   -5.08496
52160.0000   -4.09860
52200.0000   -5.30680
52240.0000   -5.67972
52280.0000   -4.87742
52320.0000   -5.29182
52360.0000   -5.83761
52400.0000   -5.97545
52440.0000   -5.83726
52480.0000   -6.03586
52520.0000   -5.90601
52560.0000   -6.24833
52600.0000   -6.18239
52640.0000   -6.46889
52680.0000   -6.48556
52720.0000   -6.24406
52760.0000   -6.93641
52800.0000   -7.15813
52840.0000   -7.07248
52880.0000   -5.72196
52920.0000   -6.54537
52960.0000   -7.36104
53000.0000   -7.51791
53040.0000   -7.11721
53080.0000   -6.10094
53120.0000   -6.94728
53160.0000   -6.48674
53200.0000   -5.80277
53240.0000   -5.95706
53280.0000   -6.25239
53320.0000   -4.93287
53360.0000   -4.93144
53400.0000   -4.73800
53440.0000   -5.49375
53480.0000   -5.83193
53520.0000   -5.34603
53560.0000   -5.94469
53600.0000   -6.28267
53640.0000   -5.86136
53680.0000   -5.13598
53720.0000   -4.95198
53760.0000   -5.87657
53800.0000   -6.09862
53840.0000   -5.98112
53880.0000   -6.91097
53920.0000   -5.63779
53960.0000   -6.02642
54000.0000   -6.15550
54040.0000   -6.03331
54080.0000   -5.85258
54120.0000   -5.52174
54160.0000   -6.52101
54200.0000   -6.39673
54240.0000   -6.63225
54280.0000   -5.03762
54320.0000   -6.08170
54360.0000   -5.30833
54400.0000   -5.81476
54440.0000   -6.29124
54480.0000   -5.98582
54520.0000   -5.30390
54560.0000   -5.64158
54600.0000   -6.23203
54640.0000   -5.47884
54680.0000   -5.31942
54720.0000   -5.42365
54760.0000   -5.47118
54800.0000   -5.75151
54840.0000   -4.66489
54880.0000   -3.87114
54920.0000   -5.50144
54960.0000   -5.09696
55000.0000   -5.38476
55040.0000   -4.95761
55080.0000   -5.30301
55120.0000   -5.43731
55160.0000   -6.59526
55200.0000   -5.16066
55240.0000   -5.42265
55280.0000   -4.93403
55320.0000   -4.91477
55360.0000   -5.97939
55400.0000   -5.53977
55440.0000   -5.34659
55480.0000   -4.81674
55520.0000   -5.55978
55560.0000   -5.44411
55600.0000   -6.15475
55640.0000   -6.23158
55680.0000   -5.60679
55720.0000   -6.32062
55760.0000   -4.95618
55800.0000   -5.75560
55840.0000   -5.28154
55880.0000   -5.38281
55920.0000   -5.59312
55960.0000   -5.76662
56000.0000   -5.50904
56040.0000   -6.07831
56080.0000   -6.10444
56120.0000   -6.71869
56160.0000   -6.33565
56200.0000   -6.97238
56240.0000   -6.10291
56280.0000   -5.15278
56320.0000   -5.00197
56360.0000   -5.81871
56400.0000   -5.27527
56440.0000   -6.13811
56480.0000   -5.84508
56520.0000   -6.93407
56560.0000   -5.89224
56600.0000   -6.10932
56640.0000   -6.48668
56680.0000   -5.92529
56720.0000   -5.83230
56760.0000   -4.88798
56800.0000   -5.20074
56840.0000   -6.06560
56880.0000   -5.70258
56920.0000   -5.73979
56960.0000   -5.84374
57000.0000   -6.66929
57040.0000   -5.20694
57080.0000   -5.15327
57120.0000   -5.91766
57160.0000   -7.45237
57200.0000   -6.98102
57240.0000   -7.49414
57280.0000   -6.86087
57320.0000   -6.48201
57360.0000   -5.96626
57400.0000   -5.56205
57440.0000   -5.77418
57480.0000   -4.97414
57520.0000   -5.82180
57560.0000   -6.12834
57600.0000   -5.94055
57640.0000   -5.23866
57680.0000   -5.67195
57720.0000   -6.24649
57760.0000   -6.36195
57800.0000   -6.20260
57840.0000   -6.38928
57880.0000   -6.42520
57920.0000   -6.39760
57960.0000   -6.04343
58000.0000   -6.13138
58040.0000   -6.57255
58080.0000   -6.71840
58120.0000   -6.68385
58160.0000   -6.98834
58200.0000   -6.55542
58240.0000   -6.73571
58280.0000   -6.83820
58320.0000   -6.60226
58360.0000   -6.69940
58400.0000   -6.77437
58440.0000   -6.49546
58480.0000   -6.05107
58520.0000   -6.07300
58560.0000   -5.98241
58600.0000   -5.89690
58640.0000   -7.24885
58680.0000   -5.66510
58720.0000   -5.46348
58760.0000   -5.74733
58800.0000   -6.35046
58840.0000   -5.89670
58880.0000   -6.31803
58920.0000   -6.24062
58960.0000   -5.74869
59000.0000   -6.21917
59040.0000   -6.46430
59080.0000   -5.46063
59120.0000   -6.36907
59160.0000   -5.69511
59200.0000   -6.01625
59240.0000   -5.48027
59280.0000   -5.62679
59320.0000   -5.12548
59360.0000   -5.45897
59400.0000   -4.97343
59440.0000   -5.62499
59480.0000   -5.03708
59520.0000   -4.33769
59560.0000   -4.54651
59600.0000   -5.07729
59640.0000   -4.73402
59680.0000   -4.98342
59720.0000   -4.81055
59760.0000   -5.00789
59800.0000   -5.96853
59840.0000   -6.03366
59880.0000   -5.04303
59920.0000   -4.88633
59960.0000   -4.51163
60000.0000   -5.17631
60040.0000   -6.20619
60080.0000   -6.35283
60120.0000   -5.79604
60160.0000   -5.85012
60200.0000   -4.86495
60240.0000   -5.38418
60280.0000   -4.83640
60320.0000   -4.03649
60360.0000   -5.01125
60400.0000   -4.97891
60440.0000   -5.10710
60480.0000   -5.16240
60520.0000   -5.74541
60560.0000   -5.33797
60600.0000   -4.98224
60640.0000   -5.00295
60680.0000   -4.91919
60720.0000   -4.81243
60760.0000   -5.64739
60800.0000   -5.58778
60840.0000   -5.66349
60880.0000   -6.09362
60920.0000   -5.25736
60960.0000   -5.91140
61000.0000   -6.56976
61040.0000   -5.85333
61080.0000   -6.31707
61120.0000   -6.28092
61160.0000   -6.05211
61200.0000   -5.02900
61240.0000   -5.95930
61280.0000   -5.46287
61320.0000   -7.24271
61360.0000   -6.74989
61400.0000   -6.11410
61440.0000   -6.54819
61480.0000   -6.75284
61520.0000   -6.22790
61560.0000   -6.25444
61600.0000   -5.60249
61640.0000   -5.92524
61680.0000   -5.22979
61720.0000   -6.15746
61760.0000   -5.55604
61800.0000   -5.13332
61840.0000   -5.96373
61880.0000   -5.09773
61920.0000   -6.00584
61960.0000   -5.26833
62000.0000   -5.76748
62040.0000   -5.91573
62080.0000   -6.07588
62120.0000   -5.87213
62160.0000   -5.37916
62200.0000   -5.03865
62240.0000   -6.00285
62280.0000   -5.39307
62320.0000   -6.58618
62360.0000   -5.90952
62400.0000   -5.69780
62440.0000   -6.06530
62480.0000   -5.40292
62520.0000   -6.44631
62560.0000   -5.86052
62600.0000   -5.27694
62640.0000   -6.42789
62680.0000   -6.14325
62720.0000   -6.39615
62760.0000   -6.24724
62800.0000   -6.22317
62840.0000   -5.71831
62880.0000   -5.98539
62920.0000   -6.69009
62960.0000   -8.06876
63000.0000   -6.67703
63040.0000   -6.07381
63080.0000   -5.95011
63120.0000   -5.53628
63160.0000   -5.43955
63200.0000   -5.44313
63240.0000   -5.54448
63280.0000   -6.13657
63320.0000   -6.92999
63360.0000   -5.30015
63400.0000   -6.09421
63440.0000   -6.18457
63480.0000   -6.28301
63520.0000   -6.00656
63560.0000   -5.90812
63600.0000   -6.21340
63640.0000   -6.50034
63680.0000   -5.97504
63720.0000   -6.27539
63760.0000   -5.64355
63800.0000   -5.50258
63840.0000   -6.02973
63880.0000   -6.24710
63920.0000   -5.65127
63960.0000   -6.09996
64000.0000   -5.92793
64040.0000   -5.59908
64080.0000   -5.87151
64120.0000   -6.18358
64160.0000   -6.48977
64200.0000   -5.50244
64240.0000   -5.95338
64280.0000   -5.68200
64320.0000   -4.70662
64360.0000   -5.64807
64400.0000   -5.13832
64440.0000   -5.61272
64480.0000   -6.26024
64520.0000   -5.60310
64560.0000   -6.41353
64600.0000   -6.31376
64640.0000   -6.29727
64680.0000   -5.64641
64720.0000   -5.44326
64760.0000   -5.70058
64800.0000   -5.75808
64840.0000   -6.21780
64880.0000   -6.41570
64920.0000   -5.62741
64960.0000   -5.78653
65000.0000   -5.52836
65040.0000   -6.05787
65080.0000   -5.06107
65120.0000   -5.76989
65160.0000   -5.54414
65200.0000   -4.76470
65240.0000   -4.93498
65280.0000   -7.42624
65320.0000   -6.92857
65360.0000   -5.77929
65400.0000   -5.24088
65440.0000   -5.44558
65480.0000   -5.43565
65520.0000   -6.17293
65560.0000   -5.60316
65600.0000   -6.51507
65640.0000   -5.92768
65680.0000   -5.12382
65720.0000   -5.40584
65760.0000   -6.37533
65800.0000   -5.81728
65840.0000   -5.11925
65880.0000   -4.73869
65920.0000   -5.65406
65960.0000   -5.32943
66000.0000   -5.62990
66040.0000   -4.88954
66080.0000   -6.24924
66120.0000   -5.18656
66160.0000   -5.75151
66200.0000   -5.12814
66240.0000   -4.77621
66280.0000   -4.25295
66320.0000   -5.42023
66360.0000   -6.38626
66400.0000   -5.04558
66440.0000   -5.78194
66480.0000   -5.37328
66520.0000   -5.11653
66560.0000   -6.40667
66600.0000   -5.67871
66640.0000   -6.51395
66680.0000   -5.97942
66720.0000   -6.19611
66760.0000   -5.72751
66800.0000   -6.07280
66840.0000   -4.93985
66880.0000   -5.33961
66920.0000   -4.99590
66960.0000   -4.61637
67000.0000   -5.29934
67040.0000   -4.85968
67080.0000   -5.19505
67120.0000   -5.61188
67160.0000   -5.04820
67200.0000   -5.11091
67240.0000   -5.34977
67280.0000   -5.10492
67320.0000   -5.03980
67360.0000   -4.86698
67400.0000   -4.29715
67440.0000   -4.29170
67480.0000   -5.37887
67520.0000   -5.76530
67560.0000   -5.02038
67600.0000   -4.63609
67640.0000   -4.87736
67680.0000   -4.83137
67720.0000   -4.54060
67760.0000   -5.18402
67800.0000   -5.36588
67840.0000   -5.76090
67880.0000   -5.14385
67920.0000   -6.14071
67960.0000   -5.88891
68000.0000   -5.92335
68040.0000   -6.12236
68080.0000   -6.06853
68120.0000   -5.49294
68160.0000   -5.55354
68200.0000   -5.57676
68240.0000   -5.38766
68280.0000   -5.29731
68320.0000   -6.42929
68360.0000   -5.33320
68400.0000   -6.15080
68440.0000   -5.71347
68480.0000   -6.36457
68520.0000   -6.06461
68560.0000   -5.10341
68600.0000   -5.33978
68640.0000   -5.88990
68680.0000   -5.84895
68720.0000   -5.82814
68760.0000   -6.60028
68800.0000   -6.64418
68840.0000   -5.81251
68880.0000   -5.98990
68920.0000   -6.08962
68960.0000   -6.35692
69000.0000   -6.49910
69040.0000   -6.42202
69080.0000   -5.95560
69120.0000   -5.41983
69160.0000   -5.49432
69200.0000   -6.56736
69240.0000   -5.67764
69280.0000   -5.92692
69320.0000   -5.78085
69360.0000   -5.08466
69400.0000   -5.58607
69440.0000   -5.81672
69480.0000   -5.46414
69520.0000   -5.78383
69560.0000   -6.58167
69600.0000   -6.17486
69640.0000   -6.47323
69680.0000   -5.94007
69720.0000   -6.65288
69760.0000   -5.85056
69800.0000   -5.88101
69840.0000   -5.84318
69880.0000   -6.24103
69920.0000   -6.51660
69960.0000   -6.37826
70000.0000   -6.04267
70040.0000   -6.38146
70080.0000   -5.32217
70120.0000   -5.30412
70160.0000   -4.92845
70200.0000   -5.37558
70240.0000   -5.57900
70280.0000   -6.05852
70320.0000   -5.89384
70360.0000   -5.66636
70400.0000   -5.55071
70440.0000   -5.89688
70480.0000   -6.41768
70520.0000   -5.79720
70560.0000   -5.67797
70600.0000   -6.27475
70640.0000   -7.04561
70680.0000   -5.71733
70720.0000   -5.97055
70760.0000   -6.19036
70800.0000   -6.86663
70840.0000   -4.88800
70880.0000   -5.21064
70920.0000   -6.07783
70960.0000   -6.72799
71000.0000   -5.48655
71040.0000   -5.12005
71080.0000   -5.96103
71120.0000   -6.26190
71160.0000   -5.62161
71200.0000   -5.90396
71240.0000   -6.09500
71280.0000   -6.46948
71320.0000   -5.98199
71360.0000   -5.31622
71400.0000   -5.89360
71440.0000   -5.59744
71480.0000   -5.33834
71520.0000   -5.96590
71560.0000   -6.43839
71600.0000   -6.17663
71640.0000   -6.31622
71680.0000   -5.26380
71720.0000   -5.45375
71760.0000   -5.37478
71800.0000   -5.06485
71840.0000   -4.64045
71880.0000   -4.68097
71920.0000   -4.91408
71960.0000   -5.19948
72000.0000   -5.28962
72040.0000   -5.24813
72080.0000   -5.74439
72120.0000   -6.00337
72160.0000   -5.81369
72200.0000   -6.34527
72240.0000   -6.13906
72280.0000   -5.39502
72320.0000   -5.54844
72360.0000   -6.05899
72400.0000   -5.84817
72440.0000   -5.63023
72480.0000   -5.97239
72520.0000   -6.21402
72560.0000   -5.74329
72600.0000   -6.41692
72640.0000   -5.31427
72680.0000   -5.13650
72720.0000   -5.68055
72760.0000   -5.43787
72800.0000   -4.74290
72840.0000   -5.30182
72880.0000   -4.87554
72920.0000   -5.57968
72960.0000   -5.22450
73000.0000   -7.14108
73040.0000   -6.42702
73080.0000   -5.44348
73120.0000   -5.79873
73160.0000   -6.69564
73200.0000   -6.38774
73240.0000   -5.55866
73280.0000   -5.28547
73320.0000   -5.17814
73360.0000   -5.25258
73400.0000   -5.10057
73440.0000   -4.32744
73480.0000   -5.37595
73520.0000   -5.77128
73560.0000   -5.41452
73600.0000   -4.65153
73640.0000   -4.78211
73680.0000   -5.08763
73720.0000   -5.03965
73760.0000   -5.16993
73800.0000   -5.20671
73840.0000   -4.86835
73880.0000   -5.51835
73920.0000   -5.56012
73960.0000   -5.63582
74000.0000   -5.09359
74040.0000   -5.66410
74080.0000   -5.30556
74120.0000   -4.23055
74160.0000   -4.96534
74200.0000   -5.72240
74240.0000   -4.48464
74280.0000   -5.32556
74320.0000   -4.75432
74360.0000   -5.59901
74400.0000   -4.87281
74440.0000   -4.54823
74480.0000   -4.39185
74520.0000   -4.22802
74560.0000   -4.48839
74600.0000   -4.55943
74640.0000   -5.21559
74680.0000   -5.18074
74720.0000   -4.59672
74760.0000   -5.05666
74800.0000   -5.76047
74840.0000   -5.85715
74880.0000   -5.96507
74920.0000   -5.41027
74960.0000   -5.17995
75000.0000   -5.38266
75040.0000   -5.74664
75080.0000   -5.38445
75120.0000   -5.27664
75160.0000   -5.08513
75200.0000   -5.15570
75240.0000   -5.34516
75280.0000   -5.35177
75320.0000   -5.69020
75360.0000   -6.04599
75400.0000   -4.40331
75440.0000   -5.82373
75480.0000   -6.24589
75520.0000   -5.42886
75560.0000   -5.93234
75600.0000   -6.64928
75640.0000   -6.50403
75680.0000   -5.79890
75720.0000   -6.15129
75760.0000   -6.41732
75800.0000   -4.87123
75840.0000   -5.59062
75880.0000   -5.16669
75920.0000   -5.67296
75960.0000   -5.49760
76000.0000   -4.96190
76040.0000   -5.38882
76080.0000   -5.39471
76120.0000   -5.44649
76160.0000   -6.42401
76200.0000   -6.36861
76240.0000   -4.83849
76280.0000   -5.08590
76320.0000   -4.67728
76360.0000   -5.14076
76400.0000   -5.17545
76440.0000   -4.95370
76480.0000   -5.78711
76520.0000   -5.54038
76560.0000   -6.81246
76600.0000   -6.15468
76640.0000   -5.66875
76680.0000   -5.67731
76720.0000   -4.71757
76760.0000   -5.25893
76800.0000   -5.41285
76840.0000   -6.39211
76880.0000   -5.31582
76920.0000   -5.38334
76960.0000   -5.53142
77000.0000   -5.54844
77040.0000   -5.99540
77080.0000   -7.28034
77120.0000   -5.52043
77160.0000   -6.01620
77200.0000   -5.60883
77240.0000   -6.28514
77280.0000   -6.26189
77320.0000   -5.42928
77360.0000   -6.19729
77400.0000   -6.69564
77440.0000   -6.52853
77480.0000   -5.69554
77520.0000   -5.02348
77560.0000   -5.26968
77600.0000   -5.57474
77640.0000   -6.54554
77680.0000   -5.72896
77720.0000   -6.76025
77760.0000   -6.43472
77800.0000   -5.83434
77840.0000   -5.41282
77880.0000   -6.34886
77920.0000   -6.32623
77960.0000   -6.14320
78000.0000   -6.18663
78040.0000   -5.62252
78080.0000   -5.52405
78120.0000   -6.30056
78160.0000   -6.95248
78200.0000   -6.20937
78240.0000   -5.41079
78280.0000   -5.76232
78320.0000   -5.36755
78360.0000   -6.53888
78400.0000   -5.62744
78440.0000   -5.73789
78480.0000   -5.61524
78520.0000   -5.80992
78560.0000   -6.67199
78600.0000   -5.92039
78640.0000   -6.84059
78680.0000   -6.41636
78720.0000   -5.92558
78760.0000   -6.27217
78800.0000   -6.19583
78840.0000   -6.90812
78880.0000   -5.21172
78920.0000   -5.90628
78960.0000   -5.80214
79000.0000   -5.43791
79040.0000   -5.78420
79080.0000   -5.73456
79120.0000   -4.93312
79160.0000   -5.01844
79200.0000   -4.66262
79240.0000   -5.04911
79280.0000   -4.64195
79320.0000   -5.20151
79360.0000   -4.60262
79400.0000   -5.40751
79440.0000   -4.99029
79480.0000   -5.83487
79520.0000   -5.44091
79560.0000   -4.86789
79600.0000   -5.05934
79640.0000   -5.68981
79680.0000   -5.15493
79720.0000   -4.94144
79760.0000   -5.39854
79800.0000   -6.48132
79840.0000   -5.28273
79880.0000   -5.95754
79920.0000   -5.75795
79960.0000   -5.93307
80000.0000   -5.28190
80040.0000   -5.75862
80080.0000   -5.58543
80120.0000   -6.31674
80160.0000   -6.63655
80200.0000   -5.74552
80240.0000   -6.24439
80280.0000   -6.40698
80320.0000   -6.45866
80360.0000   -6.97558
80400.0000   -7.40962
80440.0000   -6.84185
80480.0000   -5.90553
80520.0000   -5.86902
80560.0000   -5.53314
80600.0000   -6.74434
80640.0000   -6.78046
80680.0000   -5.78078
80720.0000   -5.49902
80760.0000   -4.46226
80800.0000   -5.02782
80840.0000   -5.13939
80880.0000   -5.89227
80920.0000   -5.59757
80960.0000   -5.91250
81000.0000   -5.82764
81040.0000   -6.06733
81080.0000   -6.00304
81120.0000   -5.88259
81160.0000   -5.89474
81200.0000   -5.97042
81240.0000   -6.09530
81280.0000   -5.83385
81320.0000   -6.29389
81360.0000   -5.92249
81400.0000   -5.44588
81440.0000   -5.78216
81480.0000   -6.30414
81520.0000   -5.56701
81560.0000   -5.97858
81600.0000   -6.13011
81640.0000   -6.45709
81680.0000   -7.53334
81720.0000   -7.11220
81760.0000   -6.43388
81800.0000   -5.36568
81840.0000   -5.71319
81880.0000   -5.80589
81920.0000   -6.06577
81960.0000   -6.81582
82000.0000   -6.52812
82040.0000   -5.75730
82080.0000   -5.30150
82120.0000   -6.59771
82160.0000   -6.10014
82200.0000   -6.22588
82240.0000   -6.03104
82280.0000   -6.46092
82320.0000   -6.10845
82360.0000   -5.54170
82400.0000   -5.59893
82440.0000   -6.01345
82480.0000   -6.49846
82520.0000   -6.87990
82560.0000   -6.45659
82600.0000   -5.85963
82640.0000   -6.40387
82680.0000   -6.08855
82720.0000   -6.73132
82760.0000   -5.38848
82800.0000   -6.07315
82840.0000   -6.44067
82880.0000   -4.60635
82920.0000   -6.18044
82960.0000   -6.16998
83000.0000   -5.50787
83040.0000   -4.82562
83080.0000   -4.90040
83120.0000   -5.24261
83160.0000   -4.63394
83200.0000   -6.70777
83240.0000   -5.52343
83280.0000   -6.16061
83320.0000   -6.38538
83360.0000   -5.76726
83400.0000   -6.35374
83440.0000   -6.02247
83480.0000   -5.79206
83520.0000   -5.59345
83560.0000   -5.82042
83600.0000   -6.01323
83640.0000   -5.93038
83680.0000   -5.84043
83720.0000   -5.25019
83760.0000   -5.59823
83800.0000   -6.17487
83840.0000   -5.35319
83880.0000   -5.13639
83920.0000   -5.02437
83960.0000   -5.13226
84000.0000   -5.04158
84040.0000   -5.51673
84080.0000   -6.61144
84120.0000   -5.46060
84160.0000   -6.22874
84200.0000   -6.58149
84240.0000   -5.24660
84280.0000   -4.90466
84320.0000   -5.04047
84360.0000   -4.61142
84400.0000   -5.58732
84440.0000   -5.33905
84480.0000   -5.39547
84520.0000   -6.40326
84560.0000   -6.61418
84600.0000   -6.61149
84640.0000   -6.47220
84680.0000   -6.18554
84720.0000   -5.65936
84760.0000   -6.52461
84800.0000   -5.54604
84840.0000   -5.66170
84880.0000   -6.45302
84920.0000   -6.35550
84960.0000   -6.30906
85000.0000   -6.17654
85040.0000   -7.02708
85080.0000   -6.09437
85120.0000   -5.45256
85160.0000   -5.62384
85200.0000   -4.72043
85240.0000   -5.53223
85280.0000   -5.83067
85320.0000   -6.09989
85360.0000   -5.87105
85400.0000   -5.72287
85440.0000   -4.82752
85480.0000   -6.52630
85520.0000   -6.15507
85560.0000   -5.91872
85600.0000   -5.73276
85640.0000   -5.62545
85680.0000   -5.40603
85720.0000   -6.08245
85760.0000   -4.70153
85800.0000   -5.38637
85840.0000   -5.23570
85880.0000   -4.92806
85920.0000   -4.62354
85960.0000   -5.10237
86000.0000   -5.61640
86040.0000   -4.99930
86080.0000   -5.12331
86120.0000   -5.76910
86160.0000   -4.91254
86200.0000   -5.10722
86240.0000   -5.53057
86280.0000   -5.19478
86320.0000   -6.30414
86360.0000   -5.21540
86400.0000   -5.76868
86440.0000   -5.57095
86480.0000   -5.74582
86520.0000   -5.92233
86560.0000   -6.07858
86600.0000   -5.48295
86640.0000   -5.74888
86680.0000   -5.49821
86720.0000   -5.04866
86760.0000   -6.13445
86800.0000   -5.09794
86840.0000   -6.45635
86880.0000   -5.43898
86920.0000   -5.25204
86960.0000   -5.36871
87000.0000   -5.20125
87040.0000   -5.75322
87080.0000   -6.10431
87120.0000   -5.15170
87160.0000   -5.34377
87200.0000   -5.28081
87240.0000   -6.19675
87280.0000   -5.85418
87320.0000   -5.64230
87360.0000   -5.44874
87400.0000   -5.37521
87440.0000   -4.34574
87480.0000   -6.16397
87520.0000   -4.82125
87560.0000   -5.02766
87600.0000   -4.90504
87640.0000   -6.16171
87680.0000   -5.94400
87720.0000   -5.35767
87760.0000   -6.35671
87800.0000   -7.13208
87840.0000   -6.50289
87880.0000   -6.00942
87920.0000   -5.76597
87960.0000   -4.56535
88000.0000   -5.67571
88040.0000   -5.86744
88080.0000   -5.35653
88120.0000   -5.69884
88160.0000   -6.18067
88200.0000   -5.41827
88240.0000   -5.49375
88280.0000   -5.23010
88320.0000   -6.69332
88360.0000   -6.15435
88400.0000   -5.21096
88440.0000   -5.74828
88480.0000   -6.16051
88520.0000   -4.83547
88560.0000   -5.19949
88600.0000   -4.80622
88640.0000   -4.77092
88680.0000   -5.68502
88720.0000   -5.83134
88760.0000   -5.45738
88800.0000   -5.79278
88840.0000   -5.60244
88880.0000   -5.70400
88920.0000   -6.02413
88960.0000   -5.50396
89000.0000   -5.30527
89040.0000   -5.22851
89080.0000   -5.86948
89120.0000   -5.99880
89160.0000   -5.86156
89200.0000   -5.88596
89240.0000   -5.75760
89280.0000   -5.92388
89320.0000   -6.17035
89360.0000   -6.01952
89400.0000   -4.85873
89440.0000   -5.42467
89480.0000   -4.74375
89520.0000   -5.02558
89560.0000   -5.53161
89600.0000   -4.57584
89640.0000   -4.98716
89680.0000   -4.11869
89720.0000   -5.67860
89760.0000   -5.82388
89800.0000   -6.15070
89840.0000   -4.23701
89880.0000   -4.50197
89920.0000   -4.14522
89960.0000   -4.92668
90000.0000   -4.90506
90040.0000   -4.84278
90080.0000   -4.64106
90120.0000   -4.32514
90160.0000   -3.96961
90200.0000   -4.91936
90240.0000   -4.46502
90280.0000   -4.70041
90320.0000   -4.31068
90360.0000   -4.45608
90400.0000   -4.82627
90440.0000   -4.89180
90480.0000   -5.70019
90520.0000   -5.48146
90560.0000   -3.99894
90600.0000   -5.29100
90640.0000   -4.92759
90680.0000   -4.34422
90720.0000   -4.32717
90760.0000   -4.53413
90800.0000   -4.85816
90840.0000   -4.85323
90880.0000   -4.03311
90920.0000   -3.91182
90960.0000   -4.88536
91000.0000   -5.13368
91040.0000   -5.30890
91080.0000   -4.71336
91120.0000   -5.40799
91160.0000   -5.82904
91200.0000   -5.02108
91240.0000   -5.35505
91280.0000   -5.28916
91320.0000   -5.10044
91360.0000   -4.45554
91400.0000   -4.25732
91440.0000   -4.74558
91480.0000   -4.46231
91520.0000   -4.22366
91560.0000   -4.79971
91600.0000   -5.11575
91640.0000   -4.24926
91680.0000   -5.14599
91720.0000   -4.82382
91760.0000   -4.82275
91800.0000   -5.41511
91840.0000   -5.02245
91880.0000   -4.81554
91920.0000   -5.45462
91960.0000   -5.22452
92000.0000   -5.86133
92040.0000   -4.90851
92080.0000   -5.16427
92120.0000   -5.40156
92160.0000   -4.99875
92200.0000   -4.72597
92240.0000   -4.78703
92280.0000   -5.50144
92320.0000   -5.04674
92360.0000   -4.99796
92400.0000   -5.08373
92440.0000   -4.48699
92480.0000   -5.44080
92520.0000   -5.33246
92560.0000   -5.41035
92600.0000   -5.29965
92640.0000   -5.50988
92680.0000   -5.41699
92720.0000   -6.18847
92760.0000   -5.75146
92800.0000   -5.73925
92840.0000   -5.49202
92880.0000   -5.79316
92920.0000   -5.88730
92960.0000   -6.52289
93000.0000   -5.46171
93040.0000   -5.89402
93080.0000   -5.97449
93120.0000   -5.87991
93160.0000   -4.72701
93200.0000   -6.38375
93240.0000   -5.24507
93280.0000   -6.27177
93320.0000   -6.27839
93360.0000   -6.36285
93400.0000   -6.11027
93440.0000   -5.35766
93480.0000   -5.84270
93520.0000   -6.14221
93560.0000   -6.32621
93600.0000   -3.59344
93640.0000   -4.49718
93680.0000   -5.64472
93720.0000   -5.92023
93760.0000   -5.63477
93800.0000   -6.26517
93840.0000   -6.04202
93880.0000   -6.60110
93920.0000   -5.01349
93960.0000   -5.35799
94000.0000   -5.82737
94040.0000   -5.04940
94080.0000   -5.06355
94120.0000   -5.00517
94160.0000   -5.33038
94200.0000   -5.84123
94240.0000   -5.82569
94280.0000   -5.58638
94320.0000   -6.37775
94360.0000   -5.62681
94400.0000   -7.06914
94440.0000   -6.53516
94480.0000   -5.87844
94520.0000   -5.85544
94560.0000   -6.19661
94600.0000   -6.36798
94640.0000   -5.98160
94680.0000   -6.20636
94720.0000   -6.78531
94760.0000   -7.28332
94800.0000   -6.44210
94840.0000   -6.30513
94880.0000   -5.19277
94920.0000   -5.76941
94960.0000   -6.00352
95000.0000   -6.53273
95040.0000   -6.11449
95080.0000   -5.84399
95120.0000   -6.76496
95160.0000   -5.87182
95200.0000   -6.98556
95240.0000   -7.00620
95280.0000   -5.78848
95320.0000   -6.43365
95360.0000   -5.42887
95400.0000   -5.88867
95440.0000   -4.70736
95480.0000   -5.88313
95520.0000   -5.80095
95560.0000   -5.19404
95600.0000   -5.26042
95640.0000   -6.13166
95680.0000   -5.96560
95720.0000   -5.36526
95760.0000   -6.00417
95800.0000   -6.11110
95840.0000   -5.46716
95880.0000   -4.82604
95920.0000   -5.68523
95960.0000   -5.98438
96000.0000   -6.17328
96040.0000   -5.25815
96080.0000   -6.43372
96120.0000   -5.47854
96160.0000   -4.41714
96200.0000   -5.24304
96240.0000   -5.87387
96280.0000   -5.68043
96320.0000   -4.97276
96360.0000   -5.45915
96400.0000   -5.21721
96440.0000   -5.50137
96480.0000   -5.89691
96520.0000   -5.81035
96560.0000   -5.57054
96600.0000   -5.92331
96640.0000   -6.09445
96680.0000   -5.72326
96720.0000   -5.81224
96760.0000   -5.99369
96800.0000   -5.92046
96840.0000   -5.51386
96880.0000   -7.32913
96920.0000   -6.41191
96960.0000   -6.18899
97000.0000   -5.76536
97040.0000   -5.66078
97080.0000   -5.48176
97120.0000   -5.18023
97160.0000   -5.15943
97200.0000   -5.84577
97240.0000   -5.34251
97280.0000   -6.11641
97320.0000   -6.02423
97360.0000   -6.56078
97400.0000   -5.69020
97440.0000   -4.84437
97480.0000   -5.81021
97520.0000   -5.94812
97560.0000   -5.21018
97600.0000   -5.39998
97640.0000   -5.96391
97680.0000   -4.55350
97720.0000   -5.87023
97760.0000   -5.50252
97800.0000   -5.06815
97840.0000   -6.01939
97880.0000   -6.34183
97920.0000   -6.29882
97960.0000   -4.90252
98000.0000   -5.64891
98040.0000   -4.38746
98080.0000   -4.80391
98120.0000   -4.52062
98160.0000   -5.39590
98200.0000   -4.40012
98240.0000   -5.45988
98280.0000   -4.97049
98320.0000   -4.75896
98360.0000   -4.91328
98400.0000   -5.99244
98440.0000   -5.69420
98480.0000   -4.75462
98520.0000   -6.02639
98560.0000   -5.69089
98600.0000   -5.56820
98640.0000   -5.67838
98680.0000   -4.57367
98720.0000   -5.04532
98760.0000   -4.88722
98800.0000   -5.05823
98840.0000   -4.74396
98880.0000   -4.67344
98920.0000   -5.18054
98960.0000   -5.65877
99000.0000   -5.57894
99040.0000   -5.74573
99080.0000   -5.34573
99120.0000   -5.32499
99160.0000   -5.74678
99200.0000   -5.60872
99240.0000   -5.67644
99280.0000   -6.22135
99320.0000   -6.12494
99360.0000   -6.74121
99400.0000   -6.65072
99440.0000   -5.26692
99480.0000   -7.01959
99520.0000   -6.09261
99560.0000   -6.39265
99600.0000   -5.09680
99640.0000   -5.47427
99680.0000   -6.14487
99720.0000   -4.93151
99760.0000   -5.72817
99800.0000   -5.82176
99840.0000   -5.58640
99880.0000   -6.56086
99920.0000   -6.17923
99960.0000   -5.92493
100000.0000   -5.73189
100040.0000   -5.79819
100080.0000   -5.74947
100120.0000   -5.11542
100160.0000   -5.65777
100200.0000   -5.42061
100240.0000   -6.50028
100280.0000   -6.08734
100320.0000   -6.33576
100360.0000   -5.22288
100400.0000   -5.76475
100440.0000   -6.03093
100480.0000   -5.99388
100520.0000   -5.95278
100560.0000   -6.36852
100600.0000   -5.60041
100640.0000   -6.16877
100680.0000   -5.92704
100720.0000   -6.02897
100760.0000   -6.01719
100800.0000   -5.69427
100840.0000   -5.20727
100880.0000   -5.68197
100920.0000   -5.00991
100960.0000   -6.05025
101000.0000   -6.46084
101040.0000   -6.50807
101080.0000   -6.77195
101120.0000   -7.00692
101160.0000   -6.45936
101200.0000   -5.91964
101240.0000   -6.13968
101280.0000   -6.24690
101320.0000   -5.39870
101360.0000   -5.83907
101400.0000   -5.61461
101440.0000   -6.08290
101480.0000   -6.19064
101520.0000   -6.72893
101560.0000   -5.90854
101600.0000   -6.32064
101640.0000   -5.29453
101680.0000   -5.61087
101720.0000   -5.15591
101760.0000   -6.51217
101800.0000   -6.79904
101840.0000   -5.65803
101880.0000   -6.15493
101920.0000   -5.89661
101960.0000   -5.99469
102000.0000   -5.84985
102040.0000   -6.45073
102080.0000   -5.90162
102120.0000   -5.61440
102160.0000   -5.54437
102200.0000   -5.39382
102240.0000   -4.73296
102280.0000   -5.25683
102320.0000   -5.10001
102360.0000   -4.49650
102400.0000   -5.70192
102440.0000   -5.97024
102480.0000   -5.23581
102520.0000   -4.76207
102560.0000   -5.96287
102600.0000   -4.87712
102640.0000   -5.15884
102680.0000   -6.24379
102720.0000   -6.17021
102760.0000   -6.55843
102800.0000   -5.73502
102840.0000   -5.45909
102880.0000   -5.87079
102920.0000   -5.31471
102960.0000   -6.33164
103000.0000   -5.24083
103040.0000   -6.67170
103080.0000   -5.30394
103120.0000   -4.34295
103160.0000   -5.91172
103200.0000   -4.94333
103240.0000   -6.17230
103280.0000   -5.85332
103320.0000   -6.68932
103360.0000   -5.60431
103400.0000   -5.46855
103440.0000   -5.72909
103480.0000   -6.38347
103520.0000   -5.67070
103560.0000   -6.63771
103600.0000   -6.59408
103640.0000   -5.81661
103680.0000   -5.40196
103720.0000   -5.13101
103760.0000   -6.19574
103800.0000   -5.99519
103840.0000   -5.04145
103880.0000   -6.00409
103920.0000   -6.74786
103960.0000   -6.05761
104000.0000   -6.25167
104040.0000   -5.06049
104080.0000   -6.07206
104120.0000   -5.47367
104160.0000   -6.45368
104200.0000   -6.30649
104240.0000   -6.00358
104280.0000   -4.12250
104320.0000   -4.83417
104360.0000   -6.00983
104400.0000   -5.03746
104440.0000   -4.93364
104480.0000   -4.60902
104520.0000   -5.27154
104560.0000   -5.64702
104600.0000   -6.31930
104640.0000   -5.15447
104680.0000   -6.34679
104720.0000   -5.84011
104760.0000   -5.08908
104800.0000   -4.85467
104840.0000   -5.69073
104880.0000   -4.38153
104920.0000   -5.07454
104960.0000   -5.09783
105000.0000   -5.05143
105040.0000   -5.13254
105080.0000   -4.62506
105120.0000   -5.42784
105160.0000   -5.60679
105200.0000   -5.55861
105240.0000   -5.31264
105280.0000   -6.22892
105320.0000   -4.56632
105360.0000   -5.45675
105400.0000   -5.75114
105440.0000   -5.69853
105480.0000   -5.76558
105520.0000   -5.38002
105560.0000   -5.49890
105600.0000   -4.36336
105640.0000   -5.64346
105680.0000   -4.95286
105720.0000   -6.42541
105760.0000   -5.32758
105800.0000   -5.53777
105840.0000   -4.91714
105880.0000   -5.70431
105920.0000   -5.76839
105960.0000   -5.95128
106000.0000   -6.83575
106040.0000   -6.53920
106080.0000   -5.95846
106120.0000   -4.87765
106160.0000   -6.18718
106200.0000   -6.14990
106240.0000   -5.90935
106280.0000   -4.91077
106320.0000   -5.38783
106360.0000   -5.88665
106400.0000   -5.48978
106440.0000   -5.70787
106480.0000   -5.32593
106520.0000   -6.79328
106560.0000   -5.98336
106600.0000   -6.11942
106640.0000   -7.01636
106680.0000   -5.55138
106720.0000   -6.01783
106760.0000   -6.35780
106800.0000   -5.86638
106840.0000   -5.13672
106880.0000   -5.63744
106920.0000   -5.77215
106960.0000   -5.81541
107000.0000   -5.60234
107040.0000   -6.74012
107080.0000   -5.86055
107120.0000   -6.11038
107160.0000   -6.38977
107200.0000   -6.64232
107240.0000   -6.28088
107280.0000   -5.14286
107320.0000   -4.72862
107360.0000   -5.56311
107400.0000   -4.76696
107440.0000   -5.22719
107480.0000   -6.16681
107520.0000   -5.93167
107560.0000   -5.86335
107600.0000   -5.92118
107640.0000   -5.32845
107680.0000   -6.53798
107720.0000   -5.99492
107760.0000   -6.26701
107800.0000   -6.08227
107840.0000   -5.81848
107880.0000   -5.53316
107920.0000   -6.09880
107960.0000   -5.43659
108000.0000   -6.21271
108040.0000   -5.28387
108080.0000   -6.28694
108120.0000   -6.45597
108160.0000   -7.42446
108200.0000   -6.81544
108240.0000   -5.82842
108280.0000   -7.24363
108320.0000   -6.52860
108360.0000   -6.38394
108400.0000   -5.54344
108440.0000   -4.90496
108480.0000   -4.86714
108520.0000   -5.71676
108560.0000   -5.07372
108600.0000   -5.54363
108640.0000   -5.38906
108680.0000   -5.05818
108720.0000   -4.47101
108760.0000   -3.80644
108800.0000   -4.36581
108840.0000   -4.08660
108880.0000   -3.72977
108920.0000   -2.97879
108960.0000   -3.63581
109000.0000   -4.15551
109040.0000   -3.98781
109080.0000   -4.21517
109120.0000   -3.79508
109160.0000   -4.09901
109200.0000   -2.63996
109240.0000   -3.48845
109280.0000   -4.22825
109320.0000   -3.34512
109360.0000   -2.95104
109400.0000   -3.64507
109440.0000   -3.19610
109480.0000   -3.57913
109520.0000   -1.91302
109560.0000   -1.02229
109600.0000   -1.33387
109640.0000   -0.97516
109680.0000   -2.97499
109720.0000   -3.59960
109760.0000   -3.15112
109800.0000   -1.75165
109840.0000   -1.25748
109880.0000   -0.32353
109920.0000   -1.01729
109960.0000   -0.84641
110000.0000   -0.95307
110040.0000   -1.23475
110080.0000   -1.28616
110120.0000   -0.97397
110160.0000   -1.60010
110200.0000   -2.44634
110240.0000   -1.97683
110280.0000   -2.27006
110320.0000   -1.99648
110360.0000   -2.62025
110400.0000   -2.39421
110440.0000   -2.23395
110480.0000   -3.51451
110520.0000   -2.83751
110560.0000   -1.41525
110600.0000   -3.09604
110640.0000   -3.49657
110680.0000   -2.05517
110720.0000   -3.64544
110760.0000   -2.50563
110800.0000   -2.54713
110840.0000   -3.48814
110880.0000   -4.17231
110920.0000   -4.01061
110960.0000   -4.04856
111000.0000   -4.61487
111040.0000   -4.63649
111080.0000   -6.02689
111120.0000   -6.08689
111160.0000   -6.66270
111200.0000   -5.78964
111240.0000   -5.98890
111280.0000   -4.98462
111320.0000   -5.37454
111360.0000   -4.55128
111400.0000   -5.43153
111440.0000   -4.34093
111480.0000   -5.05942
111520.0000   -4.33273
111560.0000   -3.51037
111600.0000   -3.70130
111640.0000   -4.83992
111680.0000   -4.42731
111720.0000   -4.96628
111760.0000   -5.58536
111800.0000   -5.33347
111840.0000   -4.76374
111880.0000   -5.53277
111920.0000   -5.79658
111960.0000   -5.78774
112000.0000   -4.74593
112040.0000   -5.35033
112080.0000   -5.86636
112120.0000   -5.04928
112160.0000   -5.51472
112200.0000   -5.23776
112240.0000   -5.46965
112280.0000   -5.35818
112320.0000   -3.97470
112360.0000   -5.59593
112400.0000   -5.71163
112440.0000   -5.70226
112480.0000   -6.93914
112520.0000   -5.35567
112560.0000   -5.53876
112600.0000   -5.35904
112640.0000   -5.76020
112680.0000   -5.06356
112720.0000   -4.57179
112760.0000   -4.63902
112800.0000   -5.79806
112840.0000   -5.30611
112880.0000   -5.46180
112920.0000   -5.51136
112960.0000   -5.51586
113000.0000   -5.24093
113040.0000   -6.24164
113080.0000   -6.13820
113120.0000   -4.56152
113160.0000   -5.60895
113200.0000   -6.90368
113240.0000   -5.47399
113280.0000   -6.97443
113320.0000   -5.95044
113360.0000   -5.36487
113400.0000   -5.62305
113440.0000   -5.72140
113480.0000   -5.47622
113520.0000   -5.80866
113560.0000   -5.60260
113600.0000   -5.31052
113640.0000   -5.76384
113680.0000   -6.24300
113720.0000   -5.18465
113760.0000   -7.21588
113800.0000   -7.02871
113840.0000   -6.18993
113880.0000   -6.18167
113920.0000   -6.29752
113960.0000   -5.87070
114000.0000   -5.84348
114040.0000   -5.96935
114080.0000   -6.44275
114120.0000   -7.21622
114160.0000   -5.73174
114200.0000   -6.31044
114240.0000   -6.22883
114280.0000   -6.62622
114320.0000   -6.82417
114360.0000   -6.57515
114400.0000   -6.22364
114440.0000   -6.47211
114480.0000   -7.35987
114520.0000   -5.45951
114560.0000   -6.19305
114600.0000   -6.64691
114640.0000   -6.46960
114680.0000   -5.62299
114720.0000   -5.51229
114760.0000   -5.29127
114800.0000   -5.40939
114840.0000   -5.31242
114880.0000   -4.84087
114920.0000   -5.93619
114960.0000   -6.69615
115000.0000   -5.61500
115040.0000   -6.60406
115080.0000   -6.80961
115120.0000   -5.64882
115160.0000   -6.03334
115200.0000   -6.78870
115240.0000   -5.50296
115280.0000   -5.74726
115320.0000   -5.08177
115360.0000   -6.36093
115400.0000   -5.65226
115440.0000   -5.66908
115480.0000   -6.69004
115520.0000   -5.51056
115560.0000   -5.49889
115600.0000   -5.24989
115640.0000   -5.75379
115680.0000   -5.05072
115720.0000   -5.43318
115760.0000   -4.90252
115800.0000   -5.76916
115840.0000   -5.68103
115880.0000   -5.10483
115920.0000   -5.60821
115960.0000   -5.13963
116000.0000   -6.41479
116040.0000   -5.65114
116080.0000   -5.11001
116120.0000   -5.09187
116160.0000   -4.95343
116200.0000   -5.76146
116240.0000   -4.75639
116280.0000   -6.01442
116320.0000   -5.25568
116360.0000   -5.95653
116400.0000   -4.61044
116440.0000   -4.67124
116480.0000   -5.73149
116520.0000   -5.78809
116560.0000   -5.66425
116600.0000   -6.47009
116640.0000   -5.79897
116680.0000   -5.99940
116720.0000   -4.76799
116760.0000   -5.42651
116800.0000   -5.36988
116840.0000   -4.96292
116880.0000   -5.33001
116920.0000   -4.17989
116960.0000   -5.07322
117000.0000   -5.24079
117040.0000   -6.07990
117080.0000   -5.82689
117120.0000   -6.25633
117160.0000   -7.22079
117200.0000   -6.65244
117240.0000   -5.07375
117280.0000   -6.42988
117320.0000   -6.18085
117360.0000   -5.02031
117400.0000   -6.00262
117440.0000   -5.93428
117480.0000   -4.38786
117520.0000   -5.55788
117560.0000   -6.13751
117600.0000   -6.82459
117640.0000   -6.19804
117680.0000   -5.27629
117720.0000   -5.21896
117760.0000   -5.76867
117800.0000   -5.21188
117840.0000   -6.31656
117880.0000   -5.35752
117920.0000   -5.54148
117960.0000   -4.90573
118000.0000   -5.55903
118040.0000   -5.17917
118080.0000   -5.12600
118120.0000   -5.32261
118160.0000   -5.58997
118200.0000   -4.50234
118240.0000   -5.13378
118280.0000   -6.42117
118320.0000   -5.96234
118360.0000   -5.98135
118400.0000   -6.14263
118440.0000   -6.35233
118480.0000   -5.60574
118520.0000   -6.13819
118560.0000   -5.98435
118600.0000   -6.62322
118640.0000   -6.98017
118680.0000   -7.18023
118720.0000   -6.02394
118760.0000   -6.97901
118800.0000   -5.85872
118840.0000   -5.71809
118880.0000   -5.73466
118920.0000   -3.86153
118960.0000   -4.61272
119000.0000   -4.70465
119040.0000   -5.49969
119080.0000   -5.13436
119120.0000   -5.93344
119160.0000   -5.90544
119200.0000   -4.90187
119240.0000   -4.86636
119280.0000   -5.44434
119320.0000   -5.37203
119360.0000   -5.65012
119400.0000   -5.19066
119440.0000   -4.06633
119480.0000   -3.66039
119520.0000   -4.16839
119560.0000   -4.83081
119600.0000   -5.41719
119640.0000   -4.28463
119680.0000   -5.05560
119720.0000   -4.48880
119760.0000   -4.81708
119800.0000   -5.42504
119840.0000   -5.02400
119880.0000   -4.39441
119920.0000   -3.36263
119960.0000   -4.89353
120000.0000   -5.04390
120040.0000   -4.23406
120080.0000   -5.08859
120120.0000   -4.75558
120160.0000   -5.04919
120200.0000   -4.59086
120240.0000   -3.98414
120280.0000   -3.21160
120320.0000   -3.98715
120360.0000   -3.58511
120400.0000   -2.96177
120440.0000   -4.04899
120480.0000   -3.13075
120520.0000   -4.62914
120560.0000   -4.83350
120600.0000   -4.17486
120640.0000   -4.27243
120680.0000   -4.21232
120720.0000   -4.61088
120760.0000   -4.30213
120800.0000   -3.97338
120840.0000   -4.29667
120880.0000   -4.10972
120920.0000   -4.40760
120960.0000   -3.59314
121000.0000   -3.99028
121040.0000   -3.67898
121080.0000   -2.85534
121120.0000   -4.42607
121160.0000   -3.64597
121200.0000   -3.35409
121240.0000   -3.00145
121280.0000   -3.74054
121320.0000   -3.81967
121360.0000   -4.15759
121400.0000   -3.49928
121440.0000   -3.71681
121480.0000   -3.95593
121520.0000   -2.52110
121560.0000   -4.79239
121600.0000   -3.97280
121640.0000   -4.23008
121680.0000   -4.23536
121720.0000   -3.38858
121760.0000   -3.49446
121800.0000   -4.69746
121840.0000   -4.51400
121880.0000   -4.58115
121920.0000   -4.00074
121960.0000   -4.51902
122000.0000   -4.51266
122040.0000   -4.35325
122080.0000   -4.66057
122120.0000   -4.97018
122160.0000   -4.62078
122200.0000   -4.36750
122240.0000   -4.38969
122280.0000   -4.14082
122320.0000   -3.36064
122360.0000   -3.86238
122400.0000   -4.89528
122440.0000   -3.69483
122480.0000   -3.38509
122520.0000   -4.21336
122560.0000   -3.39833
122600.0000   -3.88103
122640.0000   -3.90831
122680.0000   -4.11522
122720.0000   -2.70785
122760.0000   -1.59732
122800.0000   -1.97199
122840.0000   -1.50374
122880.0000   -2.35275
122920.0000   -1.82744
122960.0000   -2.63622
123000.0000   -2.85547
123040.0000   -2.91606
123080.0000   -3.90657
123120.0000   -2.53322
123160.0000   -3.48591
123200.0000   -3.68378
123240.0000   -3.28850
123280.0000   -3.35492
123320.0000   -2.55961
123360.0000   -2.86935
123400.0000   -1.87786
123440.0000   -2.32039
123480.0000   -3.12420
123520.0000   -3.16914
123560.0000   -1.67192
123600.0000   -2.42035
123640.0000   -2.58329
123680.0000   -3.11688
123720.0000   -3.04251
123760.0000   -3.06786
123800.0000   -2.57859
123840.0000   -3.27895
123880.0000   -3.19727
123920.0000   -2.54715
123960.0000   -2.37291
124000.0000   -2.70145
124040.0000   -2.84771
124080.0000   -3.43826
124120.0000   -4.23403
124160.0000   -3.62089
124200.0000   -4.88855
124240.0000   -4.88534
124280.0000   -4.25390
124320.0000   -4.71621
124360.0000   -4.32096
124400.0000   -5.52919
124440.0000   -5.45158
124480.0000   -4.16609
124520.0000   -4.15152
124560.0000   -3.68523
124600.0000   -3.43953
124640.0000   -3.38201
124680.0000   -4.33481
124720.0000   -3.69195
124760.0000   -3.37241
124800.0000   -3.50704
124840.0000   -2.75204
124880.0000   -2.55526
124920.0000   -1.80766
124960.0000   -2.52707
125000.0000   -2.65570
125040.0000   -3.07727
125080.0000   -3.05632
125120.0000   -4.09320
125160.0000   -4.14742
125200.0000   -4.16857
125240.0000   -3.63227
125280.0000   -4.15366
125320.0000   -3.71361
125360.0000   -4.30966
125400.0000   -3.77604
125440.0000   -4.38352
125480.0000   -4.18240
125520.0000   -3.89798
125560.0000   -4.98779
125600.0000   -4.20448
125640.0000   -4.77914
125680.0000   -4.73205
125720.0000   -3.89599
125760.0000   -2.93841
125800.0000   -3.02197
125840.0000   -2.95778
125880.0000   -4.64341
125920.0000   -3.66882
125960.0000   -4.02503
126000.0000   -4.76470
126040.0000   -4.59210
126080.0000   -4.29543
126120.0000   -3.91495
126160.0000   -4.96429
126200.0000   -4.42433
126240.0000   -5.53393
126280.0000   -5.45357
126320.0000   -4.75136
126360.0000   -4.54156
126400.0000   -4.04034
126440.0000   -4.46342
126480.0000   -3.98817
126520.0000   -4.51728
126560.0000   -4.83593
126600.0000   -4.39079
126640.0000   -5.16890
126680.0000   -3.87167
126720.0000   -4.83825
126760.0000   -5.51118
126800.0000   -3.80871
126840.0000   -4.12213
126880.0000   -4.24616
126920.0000   -5.71550
126960.0000   -4.15886
127000.0000   -3.80293
127040.0000   -4.90631
127080.0000   -4.05115
127120.0000   -5.21117
127160.0000   -4.57574
127200.0000   -4.51888
127240.0000   -4.18940
127280.0000   -5.80040
127320.0000   -4.06704
127360.0000   -4.55242
127400.0000   -3.86979
127440.0000   -4.45059
127480.0000   -3.42739
127520.0000   -3.51446
127560.0000   -3.94927
127600.0000   -4.46544
127640.0000   -4.83236
127680.0000   -4.19247
127720.0000   -4.21676
127760.0000   -3.23599
127800.0000   -3.02783
127840.0000   -3.92113
127880.0000   -4.70501
127920.0000   -4.56962
127960.0000   -3.79202
128000.0000   -3.71529
128040.0000   -4.60805
128080.0000   -4.55814
128120.0000   -4.94634
128160.0000   -4.97540
128200.0000   -4.14080
128240.0000   -4.00707
128280.0000   -3.23918
128320.0000   -2.67645
128360.0000   -3.07230
128400.0000   -3.82092
128440.0000   -3.82875
128480.0000   -3.04006
128520.0000   -4.34446
128560.0000   -3.72683
128600.0000   -4.56638
128640.0000   -4.90691
128680.0000   -4.09278
128720.0000   -3.27956
128760.0000   -3.73333
128800.0000   -3.10877
128840.0000   -3.43221
128880.0000   -4.39547
128920.0000   -3.33816
128960.0000   -5.26818
129000.0000   -4.44933
129040.0000   -3.94300
129080.0000   -3.68579
129120.0000   -4.65755
129160.0000   -3.03334
129200.0000   -4.34371
129240.0000   -3.53930
129280.0000   -4.34321
129320.0000   -3.99104
129360.0000   -3.60505
129400.0000   -4.38950
129440.0000   -5.78329
129480.0000   -5.24234
129520.0000   -4.31026
129560.0000   -5.31798
129600.0000   -4.20140
129640.0000   -4.28820
129680.0000   -4.50401
129720.0000   -4.35604
129760.0000   -4.54566
129800.0000   -4.96431
129840.0000   -4.82314
129880.0000   -4.90639
129920.0000   -5.50197
129960.0000   -4.99604
130000.0000   -4.61453
130040.0000   -5.09942
130080.0000   -4.59764
130120.0000   -4.66144
130160.0000   -4.56703
130200.0000   -4.00391
130240.0000   -4.92652
130280.0000   -4.63544
130320.0000   -4.97558
130360.0000   -4.11372
130400.0000   -3.60528
130440.0000   -3.95358
130480.0000   -3.92532
130520.0000   -3.87178
130560.0000   -4.01462
130600.0000   -4.83660
130640.0000   -4.57534
130680.0000   -4.59878
130720.0000   -4.92358
130760.0000   -4.57700
130800.0000   -3.99865
130840.0000   -4.11494
130880.0000   -3.73884
130920.0000   -3.62854
130960.0000   -3.95459
131000.0000   -4.33698
131040.0000   -3.10713
131080.0000   -4.94664
131120.0000   -4.54819
131160.0000   -3.73688
131200.0000   -4.63817
131240.0000   -3.70124
131280.0000   -3.49163
131320.0000   -4.09984
131360.0000   -3.69185
131400.0000   -3.86129
131440.0000   -4.32727
131480.0000   -3.84549
131520.0000   -4.15875
131560.0000   -3.52802
131600.0000   -4.24032
131640.0000   -5.17930
131680.0000   -3.68078
131720.0000   -4.02190
131760.0000   -4.96718
131800.0000   -4.17060
131840.0000   -4.91923
131880.0000   -3.36981
131920.0000   -3.61772
131960.0000   -4.05670
132000.0000   -4.56438
132040.0000   -4.07008
132080.0000   -4.01754
132120.0000   -4.51734
132160.0000   -3.55242
132200.0000   -4.91305
132240.0000   -3.83934
132280.0000   -4.18123
132320.0000   -5.21196
132360.0000   -5.29444
132400.0000   -5.01141
132440.0000   -3.90392
132480.0000   -5.41124
132520.0000   -4.82674
132560.0000   -3.58322
132600.0000   -4.82233
132640.0000   -4.38307
132680.0000   -4.27651
132720.0000   -3.46588
132760.0000   -4.50386
132800.0000   -4.44425
132840.0000   -4.32840
132880.0000   -3.62778
132920.0000   -4.26507
132960.0000   -4.71127
133000.0000   -4.18312
133040.0000   -4.42896
133080.0000   -5.71488
133120.0000   -3.94283
133160.0000   -2.59554
133200.0000   -2.84846
133240.0000   -3.98234
133280.0000   -4.07838
133320.0000   -4.26252
133360.0000   -4.07689
133400.0000   -4.62517
133440.0000   -4.56916
133480.0000   -3.91659
133520.0000   -3.08484
133560.0000   -3.18661
133600.0000   -2.67574
133640.0000   -1.34528
133680.0000   -2.58048
133720.0000   -2.28661
133760.0000   -1.62582
133800.0000   -1.22598
133840.0000   -1.08407
133880.0000   -1.44947
133920.0000   -1.06950
133960.0000   -2.19482
134000.0000   -2.60077
134040.0000   -1.11237
134080.0000   -1.67689
134120.0000   -2.59821
134160.0000   -2.74908
134200.0000   -1.60154
134240.0000   -2.66708
134280.0000   -1.91032
134320.0000   -1.57910
134360.0000   -2.09926
134400.0000   -2.07835
134440.0000   -1.33456
134480.0000   -1.27780
134520.0000   -1.35532
134560.0000   -1.22727
134600.0000   -1.16598
134640.0000   -2.40191
134680.0000   -1.36189
134720.0000   -2.54227
134760.0000   -1.89688
134800.0000   -1.79677
134840.0000   -2.05088
134880.0000   -1.24957
134920.0000   -3.01357
134960.0000   -3.32348
135000.0000   -0.62002
135040.0000   -1.67017
135080.0000   -1.78171
135120.0000   -1.92175
135160.0000   -1.35539
135200.0000   -0.89527
135240.0000   -0.19660
135280.0000   -1.53595
135320.0000   -1.42322
135360.0000   -0.24393
135400.0000   -2.10134
135440.0000   -0.85268
135480.0000   -1.27946
135520.0000   -1.63846
135560.0000   -0.92905
135600.0000   -2.42731
135640.0000   -1.34862
135680.0000   -1.30538
135720.0000   -1.54311
135760.0000   -2.17663
135800.0000   -1.03209
135840.0000   -2.10298
135880.0000   -1.66631
135920.0000   -1.59562
135960.0000   -2.03601
136000.0000   -1.70176
136040.0000   -2.54603
136080.0000   -3.40926
136120.0000   -2.99954
136160.0000   -3.72637
136200.0000   -2.63378
136240.0000   -2.21927
136280.0000   -1.64964
136320.0000   -1.83595
136360.0000   -1.64616
136400.0000   -1.07281
136440.0000   -1.97865
136480.0000   -2.26638
136520.0000   -1.07027
136560.0000   -2.62385
136600.0000   -2.37025
136640.0000   -3.18367
136680.0000   -2.28680
136720.0000   -3.19717
136760.0000   -2.87139
136800.0000   -2.23764
136840.0000   -1.79776
136880.0000   -2.94149
136920.0000   -1.20573
136960.0000   -2.30322
137000.0000   -1.49544
137040.0000   -1.28444
137080.0000   -0.25403
137120.0000   -0.85001
137160.0000   -1.86062
137200.0000    0.31700
137240.0000    0.62994
137280.0000   -0.70200
137320.0000   -0.34158
137360.0000   -0.53653
137400.0000   -0.02841
137440.0000   -0.03118
137480.0000   -0.33189
137520.0000    1.91535
137560.0000    1.38743
137600.0000    0.63497
137640.0000    0.85606
137680.0000    1.63791
137720.0000    1.52166
137760.0000    2.34607
137800.0000    1.87347
137840.0000    1.29407
137880.0000    1.73036
137920.0000    2.60720
137960.0000    2.77855
138000.0000    2.44400
138040.0000    2.83051
138080.0000    2.99504
138120.0000    2.42587
138160.0000    3.54839
138200.0000    1.53869
138240.0000    0.91722
138280.0000    1.41643
138320.0000    1.33820
138360.0000    1.26455
138400.0000    2.43662
138440.0000    2.14457
138480.0000    1.59379
138520.0000    1.34171
138560.0000    1.14200
138600.0000   -0.11062
138640.0000    0.88085
138680.0000    0.78967
138720.0000    0.75052
138760.0000    1.51988
138800.0000    1.26488
138840.0000    1.83825
138880.0000    1.12304
138920.0000    0.78139
138960.0000    0.76986
139000.0000    0.55383
139040.0000    0.84217
139080.0000    0.87097
139120.0000    1.93579
139160.0000    2.00828
139200.0000    3.14551
139240.0000    1.90329
139280.0000    1.67998
139320.0000    2.70880
139360.0000    1.73424
139400.0000    1.98243
139440.0000    1.42125
139480.0000    1.55715
139520.0000    2.67898
139560.0000    2.89079
139600.0000    1.53515
139640.0000    3.09441
139680.0000    1.79161
139720.0000    2.87826
139760.0000    1.46950
139800.0000    1.47932
139840.0000    2.12139
139880.0000    1.67307
139920.0000    1.08913
139960.0000    2.17941
140000.0000    1.19478
140040.0000    0.85816
140080.0000    1.20803
140120.0000    2.36323
140160.0000    2.98597
140200.0000    3.44009
140240.0000    3.84687
140280.0000    3.05850
140320.0000    3.32367
140360.0000    3.41526
140400.0000    3.41417
140440.0000    3.25546
140480.0000    3.98547
140520.0000    2.87082
140560.0000    3.74251
140600.0000    3.28225
140640.0000    2.95166
140680.0000    3.95619
140720.0000    2.77667
140760.0000    2.19791
140800.0000    2.96682
140840.0000    2.67390
140880.0000    2.30613
140920.0000    1.87684
140960.0000    2.56308
141000.0000    2.70078
141040.0000    1.97403
141080.0000    0.93239
141120.0000    1.79419
141160.0000    2.33648
141200.0000    1.78683
141240.0000    2.61814
141280.0000    2.29259
141320.0000    2.55893
141360.0000    1.49750
141400.0000    2.86439
141440.0000    1.84627
141480.0000    2.14835
141520.0000    2.61329
141560.0000    2.82624
141600.0000    2.20959
141640.0000    1.87799
141680.0000    2.17491
141720.0000    1.92919
141760.0000    1.49056
141800.0000    1.58011
141840.0000    1.89854
141880.0000    0.41265
141920.0000    1.14371
141960.0000    1.04592
142000.0000    1.63259
142040.0000    1.72799
142080.0000    0.51791
142120.0000    1.59377
142160.0000    1.52571
142200.0000    1.13122
142240.0000    0.97416
142280.0000    2.16222
142320.0000    1.53074
142360.0000    1.49455
142400.0000    1.25766
142440.0000    1.79693
142480.0000    2.08326
142520.0000    2.36063
142560.0000    1.99491
142600.0000    2.39411
142640.0000    3.43469
142680.0000    2.30602
142720.0000    2.49317
142760.0000    2.16870
142800.0000    2.19406
142840.0000    2.81312
142880.0000    2.76147
142920.0000    2.94018
142960.0000    2.30068
143000.0000    1.73729
143040.0000    1.87886
143080.0000    1.81402
143120.0000    1.75266
143160.0000    2.19316
143200.0000    1.47447
143240.0000    1.31961
143280.0000    1.67060
143320.0000    1.97440
143360.0000    2.16079
143400.0000    2.32415
143440.0000    2.17393
143480.0000    2.36930
143520.0000    2.95923
143560.0000    1.31734
143600.0000    1.14946
143640.0000    2.54191
143680.0000    0.93200
143720.0000    1.13825
143760.0000    0.54379
143800.0000    1.41498
143840.0000    0.87756
143880.0000    1.13377
143920.0000    1.73817
143960.0000    1.70966
144000.0000    1.60399
144040.0000    1.85410
144080.0000    2.46321
144120.0000    2.31128
144160.0000    2.82726
144200.0000    2.27824
144240.0000    1.18670
144280.0000    2.02416
144320.0000    2.55217
144360.0000    1.58678
144400.0000    2.19393
144440.0000    0.90442
144480.0000    3.16568
144520.0000    2.48723
144560.0000    1.88986
144600.0000    2.00833
144640.0000    3.08644
144680.0000    2.81466
144720.0000    3.49305
144760.0000    3.26477
144800.0000    3.93565
144840.0000    3.29808
144880.0000    3.64677
144920.0000    2.32892
144960.0000    1.93707
145000.0000    2.44549
145040.0000    3.42885
145080.0000    3.56029
145120.0000    3.32722
145160.0000    3.42463
145200.0000    4.72614
145240.0000    4.83662
145280.0000    4.87311
145320.0000    3.97437
145360.0000    3.10508
145400.0000    2.48414
145440.0000    2.21640
145480.0000    2.29646
145520.0000    2.99115
145560.0000    2.16970
145600.0000    3.29051
145640.0000    2.47649
145680.0000    3.35407
145720.0000    2.41532
145760.0000    2.16264
145800.0000    2.53081
145840.0000    2.19921
145880.0000    2.12895
145920.0000    2.65575
145960.0000    2.84894
146000.0000    2.48815
146040.0000    1.66288
146080.0000    1.75773
146120.0000    1.56332
146160.0000    3.15018
146200.0000    1.99471
146240.0000    2.24411
146280.0000    0.88382
146320.0000    1.34640
146360.0000    1.97857
146400.0000    1.78166
146440.0000    2.50729
146480.0000    2.79562
146520.0000    2.63457
146560.0000    1.98587
146600.0000    1.28563
146640.0000    2.44242
146680.0000    2.32148
146720.0000    2.63432
146760.0000    2.60359
146800.0000    2.09541
146840.0000    1.19228
146880.0000    2.10568
146920.0000    1.74201
146960.0000    1.17513
147000.0000    2.82786
147040.0000    2.44676
147080.0000    2.20547
147120.0000    2.23631
147160.0000    2.08501
147200.0000    1.33530
147240.0000    1.79707
147280.0000    1.87272
147320.0000    1.88968
147360.0000    3.24013
147400.0000    3.85227
147440.0000    4.98323
147480.0000    4.46459
147520.0000    3.27634
147560.0000    2.76418
147600.0000    3.30455
147640.0000    2.89182
147680.0000    2.71504
147720.0000    2.43784
147760.0000    2.86107
147800.0000    2.35888
147840.0000    1.09339
147880.0000    0.86255
147920.0000    1.92899
147960.0000    1.55562
148000.0000    2.53468
148040.0000    2.31275
148080.0000    1.99195
148120.0000    1.94444
148160.0000    1.69715
148200.0000    1.59122
148240.0000    3.14364
148280.0000    2.27738
148320.0000    2.19072
148360.0000    1.56930
148400.0000    1.08474
148440.0000    1.84268
148480.0000    2.19545
148520.0000    1.12259
148560.0000    1.74087
148600.0000    1.66003
148640.0000    1.82841
148680.0000    2.01873
148720.0000    2.42313
148760.0000    1.73269
148800.0000    1.35660
148840.0000    2.80360
148880.0000    2.17671
148920.0000    2.86864
148960.0000    3.24778
149000.0000    2.45412
149040.0000    3.56227
149080.0000    2.53821
149120.0000    3.16097
149160.0000    3.29496
149200.0000    2.81985
149240.0000    1.60029
149280.0000    1.68099
149320.0000    2.05283
149360.0000    0.91703
149400.0000    1.62823
149440.0000    2.16512
149480.0000    1.66618
149520.0000    2.80123
149560.0000    2.52042
149600.0000    2.57510
149640.0000    2.31062
149680.0000    1.43443
149720.0000    1.23818
149760.0000    2.95110
149800.0000    2.14207
149840.0000    2.88815
149880.0000    3.46064
149920.0000    3.88608
149960.0000    2.99622
150000.0000    2.39327
150040.0000    2.11860
150080.0000    2.39186
150120.0000    1.73799
150160.0000    0.17565
150200.0000    0.49097
150240.0000    0.53660
150280.0000    0.12086
150320.0000    0.64229
150360.0000    1.52304
150400.0000    1.05615
150440.0000    0.25493
150480.0000   -0.01504
150520.0000   -0.72929
150560.0000    0.35201
150600.0000    0.14012
150640.0000   -0.12915
150680.0000    0.49949
150720.0000    0.29063
150760.0000   -0.34582
150800.0000    1.56042
150840.0000    1.37441
150880.0000   -0.38990
150920.0000    1.38202
150960.0000    1.16370
151000.0000    2.69151
151040.0000    0.55486
151080.0000   -0.76825
151120.0000   -0.00824
151160.0000    0.63731
151200.0000    1.29098
151240.0000    2.60198
151280.0000    1.44515
151320.0000    0.92468
151360.0000    0.36400
151400.0000    0.56285
151440.0000    1.85014
151480.0000    1.83414
151520.0000    1.55839
151560.0000    1.47145
151600.0000    1.27999
151640.0000    0.52927
151680.0000    1.00812
151720.0000    0.32899
151760.0000   -0.22065
151800.0000    1.32222
151840.0000    0.72643
151880.0000    0.63296
151920.0000    1.74848
151960.0000    2.86085
152000.0000    2.83621
152040.0000    1.13773
152080.0000    2.31522
152120.0000    0.96261
152160.0000    2.72072
152200.0000    2.56261
152240.0000    2.97260
152280.0000    2.57419
152320.0000    2.64750
152360.0000    3.87403
152400.0000    2.77840
152440.0000    3.47507
152480.0000    3.23978
152520.0000    3.52709
152560.0000    2.77485
152600.0000    1.86983
152640.0000    1.71994
152680.0000    2.01469
152720.0000    2.64141
152760.0000    2.85014
152800.0000    2.79389
152840.0000    3.30849
152880.0000    1.66879
152920.0000    1.46628
152960.0000    2.34703
153000.0000    2.73141
153040.0000    2.09779
153080.0000    1.91637
153120.0000    2.29705
153160.0000    2.26651
153200.0000    2.13344
153240.0000    3.00681
153280.0000    4.05499
153320.0000    3.17316
153360.0000    2.87740
153400.0000    3.18667
153440.0000    2.44376
153480.0000    1.55684
153520.0000    2.67840
153560.0000    3.33578
153600.0000    3.41263
153640.0000    3.35434
153680.0000    3.53695
153720.0000    3.23074
153760.0000    2.84205
153800.0000    2.05173
153840.0000    2.92263
153880.0000    2.92152
153920.0000    1.92827
153960.0000    2.02925
154000.0000    0.54856
154040.0000    2.84352
154080.0000    3.06379
154120.0000    3.75237
154160.0000    4.83906
154200.0000    4.74348
154240.0000    4.26155
154280.0000    2.77468
154320.0000    2.94490
154360.0000    3.64439
154400.0000    3.43606
154440.0000    4.26778
154480.0000    2.81512
154520.0000    2.77399
154560.0000    2.57684
154600.0000    2.07215
154640.0000    2.17271
154680.0000    2.87916
154720.0000    2.66855
154760.0000    1.97121
154800.0000    2.65380
154840.0000    2.50626
154880.0000    1.96274
154920.0000    1.63595
154960.0000    2.44616
155000.0000    3.04241
155040.0000    2.66948
155080.0000    2.73205
155120.0000    2.43554
155160.0000    2.06050
155200.0000    1.97005
155240.0000    1.89592
155280.0000    2.36590
155320.0000    2.13852
155360.0000    2.40055
155400.0000    3.29844
155440.0000    1.91879
155480.0000    1.74860
155520.0000    2.17566
155560.0000    1.74215
155600.0000    3.01659
155640.0000    4.15426
155680.0000    3.38079
155720.0000    2.64175
155760.0000    2.80776
155800.0000    2.32057
155840.0000    2.74016
155880.0000    3.03420
155920.0000    2.80980
155960.0000    2.84781
156000.0000    3.20760
156040.0000    2.02528
156080.0000    1.57869
156120.0000    1.11823
156160.0000    1.27633
156200.0000    1.01714
156240.0000    1.50321
156280.0000    1.82812
156320.0000    3.37238
156360.0000    2.80853
156400.0000    2.96196
156440.0000    3.40132
156480.0000    2.97017
156520.0000    2.78720
156560.0000    2.66182
156600.0000    3.13654
156640.0000    1.58483
156680.0000    2.31999
156720.0000    3.01951
156760.0000    2.96881
156800.0000    2.85387
156840.0000    2.54900
156880.0000    2.59503
156920.0000    3.03097
156960.0000    3.90477
157000.0000    3.06780
157040.0000    2.39173
157080.0000    1.99891
157120.0000    2.23392
157160.0000    1.99002
157200.0000    1.67840
157240.0000    3.09247
157280.0000    3.07396
157320.0000    3.02248
157360.0000    3.50188
157400.0000    2.27099
157440.0000    3.18187
157480.0000    3.77332
157520.0000    2.92005
157560.0000    2.48449
157600.0000    2.59762
157640.0000    2.18834
157680.0000    2.21326
157720.0000    2.19670
157760.0000    2.93337
157800.0000    3.05847
157840.0000    2.79485
157880.0000    2.81017
157920.0000    2.94886
157960.0000    2.31571
158000.0000    2.92031
158040.0000    2.78386
158080.0000    3.05718
158120.0000    2.96800
158160.0000    2.71433
158200.0000    2.63658
158240.0000    2.85704
158280.0000    1.88766
158320.0000    2.10863
158360.0000    0.75598
158400.0000    2.00843
158440.0000    0.25644
158480.0000    1.25546
158520.0000    0.59847
158560.0000    0.61159
158600.0000    0.94232
158640.0000    0.97542
158680.0000    1.64499
158720.0000    1.17603
158760.0000    1.03163
158800.0000    1.87897
158840.0000    0.24768
158880.0000    0.83877
158920.0000    0.89504
158960.0000    0.19716
159000.0000    0.61321
159040.0000    0.77733
159080.0000    0.09147
159120.0000    0.50639
159160.0000    0.79043
159200.0000    0.29300
159240.0000    1.25043
159280.0000    0.77495
159320.0000    1.49964
159360.0000    1.36267
159400.0000    2.04486
159440.0000    0.56719
159480.0000    0.81528
159520.0000    1.28450
159560.0000    1.34886
159600.0000    0.73456
159640.0000    1.43719
159680.0000    0.29617
159720.0000    1.88488
159760.0000    1.23019
159800.0000    0.93155
159840.0000    1.05962
159880.0000    1.17808
159920.0000    1.01206
159960.0000    0.96244
160000.0000    0.80792
160040.0000    1.10895
160080.0000    0.82809
160120.0000    0.65675
160160.0000    0.91505
160200.0000    1.09645
160240.0000    1.48662
160280.0000    0.90643
160320.0000    0.86146
160360.0000    2.14792
160400.0000    1.46947
160440.0000    0.85603
160480.0000    1.23886
160520.0000    0.71306
160560.0000    1.98069
160600.0000    0.90940
160640.0000    1.45351
160680.0000    0.77730
160720.0000    0.83154
160760.0000    1.13426
160800.0000    1.47896
160840.0000    1.43993
160880.0000    0.88624
160920.0000    1.01723
160960.0000    1.86474
161000.0000    0.42412
161040.0000    1.24441
161080.0000    1.94535
161120.0000    2.37122
161160.0000    2.78589
161200.0000    2.15642
161240.0000    2.19825
161280.0000    2.14539
161320.0000    2.35326
161360.0000    2.49602
161400.0000    1.47546
161440.0000    2.24087
161480.0000    2.00250
161520.0000    2.16414
161560.0000    0.99831
161600.0000    1.40844
161640.0000    1.99322
161680.0000    2.42200
161720.0000    1.18664
161760.0000    2.05269
161800.0000    1.97381
161840.0000    1.43951
161880.0000    2.05625
161920.0000    1.69336
161960.0000    1.91693
162000.0000    1.16692
162040.0000    1.46812
162080.0000    1.89328
162120.0000    1.90824
162160.0000    1.83984
162200.0000    1.80779
162240.0000    0.90168
162280.0000    1.36376
162320.0000    2.24657
162360.0000    1.67582
162400.0000    1.77310
162440.0000    1.74146
162480.0000    1.17638
162520.0000    1.43409
162560.0000    2.75412
162600.0000    2.21102
162640.0000    1.69852
162680.0000    2.05512
162720.0000    1.92655
162760.0000    1.27718
162800.0000    1.85584
162840.0000    1.94289
162880.0000    1.38421
162920.0000    1.99485
162960.0000    1.78054
163000.0000    1.80560
163040.0000    2.04757
163080.0000    2.53253
163120.0000    2.41201
163160.0000    2.56942
163200.0000    1.78647
163240.0000    1.66936
163280.0000    1.93386
163320.0000    1.77910
163360.0000    2.11097
163400.0000    2.09016
163440.0000    2.52948
163480.0000    2.56431
163520.0000    2.71801
163560.0000    3.37478
163600.0000    2.75324
163640.0000    2.92884
163680.0000    3.27149
163720.0000    2.60614
163760.0000    3.05565
163800.0000    2.52610
163840.0000    2.70967
163880.0000    3.00675
163920.0000    3.50604
163960.0000    3.63968
164000.0000    3.41997
164040.0000    3.13902
164080.0000    2.65018
164120.0000    2.33776
164160.0000    2.26234
164200.0000    2.53729
164240.0000    2.61362
164280.0000    2.61007
164320.0000    1.35339
164360.0000    0.94722
164400.0000    1.13321
164440.0000    1.22711
164480.0000    1.87308
164520.0000    1.96829
164560.0000    1.39990
164600.0000    1.58624
164640.0000    1.90798
164680.0000    2.17938
164720.0000    2.89974
164760.0000    2.42338
164800.0000    2.61876
164840.0000    3.15945
164880.0000    1.91341
164920.0000    2.04076
164960.0000    1.89940
165000.0000    2.26361
165040.0000    1.94165
165080.0000    2.80050
165120.0000    2.19080
165160.0000    1.97224
165200.0000    1.64604
165240.0000    2.48068
165280.0000    2.40431
165320.0000    2.08756
165360.0000    1.78067
165400.0000    1.32997
165440.0000    1.43249
165480.0000    1.62239
165520.0000    1.55136
165560.0000    1.58731
165600.0000    2.93859
165640.0000    2.69725
165680.0000    2.47101
165720.0000    1.56680
165760.0000    1.25484
165800.0000    2.90572
165840.0000    2.13542
165880.0000    2.46620
165920.0000    2.30978
165960.0000    1.29717
166000.0000    0.66525
166040.0000    0.92166
166080.0000    1.85371
166120.0000    1.41981
166160.0000    2.16318
166200.0000    0.79109
166240.0000    2.41461
166280.0000    1.91210
166320.0000    2.36515
166360.0000    2.19675
166400.0000    1.76533
166440.0000    1.82442
166480.0000    2.40028
166520.0000    1.26501
166560.0000    0.98837
166600.0000    1.57845
166640.0000    1.74131
166680.0000    1.73125
166720.0000    1.83896
166760.0000    1.19695
166800.0000    1.13451
166840.0000    1.23829
166880.0000    1.16167
166920.0000    1.10754
166960.0000    1.53624
167000.0000    1.69893
167040.0000    1.65126
167080.0000    1.12325
167120.0000    2.36910
167160.0000    2.20750
167200.0000    1.31441
167240.0000    1.31693
167280.0000    2.24646
167320.0000    1.16323
167360.0000    2.36569
167400.0000    1.26202
167440.0000    2.30846
167480.0000    2.14730
167520.0000    2.41296
167560.0000    2.32544
167600.0000    2.59598
167640.0000    2.42098
167680.0000    1.56906
167720.0000    1.10512
167760.0000    2.11743
167800.0000    2.12482
167840.0000    1.06999
167880.0000    1.53764
167920.0000    1.57757
167960.0000    1.53578
168000.0000    2.04054
168040.0000    2.33363
168080.0000    2.32082
168120.0000    2.39281
168160.0000    2.98062
168200.0000    2.52430
168240.0000    4.35457
168280.0000    2.66885
168320.0000    1.33259
168360.0000    3.33052
168400.0000    2.09555
168440.0000    2.86853
168480.0000    2.16663
168520.0000    2.60202
168560.0000    2.42607
168600.0000    1.31838
168640.0000    1.79085
168680.0000    1.62764
168720.0000    1.69384
168760.0000    2.56290
168800.0000    2.55440
168840.0000    2.07377
168880.0000    2.17166
168920.0000    2.54390
168960.0000    2.59747
169000.0000    3.04673
169040.0000    1.85696
169080.0000    1.46897
169120.0000    1.94348
169160.0000    2.36375
169200.0000    3.81487
169240.0000    3.73058
169280.0000    2.52391
169320.0000    2.16055
169360.0000    1.55780
169400.0000    3.24102
169440.0000    1.77641
169480.0000    1.10299
169520.0000    1.16178
169560.0000    1.67382
169600.0000    1.75426
169640.0000    1.32141
169680.0000    2.03279
169720.0000    1.07761
169760.0000    1.01285
169800.0000    0.91644
169840.0000    1.95925
169880.0000    3.34747
169920.0000    2.86229
169960.0000    2.08838
170000.0000    2.97232
170040.0000    2.52491
170080.0000    1.90565
170120.0000    2.52028
170160.0000    2.72336
170200.0000    1.83803
170240.0000    1.42224
170280.0000    2.55021
170320.0000    2.67489
170360.0000    2.11569
170400.0000    0.83157
170440.0000    3.09473
170480.0000    2.58259
170520.0000    2.18732
170560.0000    2.68902
170600.0000    3.56702
170640.0000    3.42843
170680.0000    2.58916
170720.0000    2.79781
170760.0000    3.10320
170800.0000    3.19577
170840.0000    3.17280
170880.0000    3.32234
170920.0000    2.52570
170960.0000    3.84670
171000.0000    4.13513
171040.0000    2.78353
171080.0000    3.06266
171120.0000    3.08921
171160.0000    3.70736
171200.0000    3.36451
171240.0000    2.97449
171280.0000    3.37795
171320.0000    3.22404
171360.0000    2.49831
171400.0000    3.15014
171440.0000    4.81391
171480.0000    4.41662
171520.0000    4.17830
171560.0000    3.82201
171600.0000    3.66092
171640.0000    4.48036
171680.0000    3.93318
171720.0000    4.57715
171760.0000    2.54784
171800.0000    3.72107
171840.0000    3.50870
171880.0000    2.74177
171920.0000    2.81684
171960.0000    2.83691
172000.0000    2.43344
172040.0000    2.50579
172080.0000    3.19113
172120.0000    2.91405
172160.0000    2.31690
172200.0000    4.09157
172240.0000    3.64286
172280.0000    2.42551
172320.0000    2.51789
172360.0000    2.92614
172400.0000    2.58119
172440.0000    3.38455
172480.0000    3.85095
172520.0000    3.09957
172560.0000    3.70136
172600.0000    3.56481
172640.0000    3.82012
172680.0000    3.72285
172720.0000    2.94428
172760.0000    2.81612
172800.0000    2.59997
172840.0000    3.88493
172880.0000    2.20783
172920.0000    3.19820
172960.0000    4.08127
173000.0000    3.21605
173040.0000    3.19946
173080.0000    4.06939
173120.0000    3.84961
173160.0000    4.03418
173200.0000    6.06853
173240.0000    5.46139
173280.0000    4.36461
173320.0000    4.93508
173360.0000    5.72823
173400.0000    5.20628
173440.0000    5.26520
173480.0000    4.88189
173520.0000    5.41456
173560.0000    4.91530
173600.0000    4.74942
173640.0000    4.12780
173680.0000    4.83925
173720.0000    4.05700
173760.0000    3.46810
173800.0000    2.75890
173840.0000    5.68996
173880.0000    4.24177
173920.0000    4.78786
173960.0000    4.95417
174000.0000    4.91960
174040.0000    3.78802
174080.0000    5.22864
174120.0000    5.20765
174160.0000    4.63064
174200.0000    4.60928
174240.0000    4.33742
174280.0000    4.37398
174320.0000    3.91588
174360.0000    3.97645
174400.0000    4.18217
174440.0000    3.81164
174480.0000    4.02708
174520.0000    4.05530
174560.0000    5.07347
174600.0000    3.40188
174640.0000    3.88989
174680.0000    4.10868
174720.0000    5.55588
174760.0000    4.56937
174800.0000    4.94423
174840.0000    4.20134
174880.0000    3.76867
174920.0000    3.14096
174960.0000    4.07291
175000.0000    6.42676
175040.0000    6.46214
175080.0000    3.49036
175120.0000    3.43827
175160.0000    3.53407
175200.0000    3.03786
175240.0000    4.57616
175280.0000    4.25479
175320.0000    4.21580
175360.0000    4.17735
175400.0000    4.15235
175440.0000    4.47647
175480.0000    4.98282
175520.0000    4.05581
175560.0000    4.70401
175600.0000    4.27011
175640.0000    3.45678
175680.0000    3.85331
175720.0000    5.25490
175760.0000    4.09585
175800.0000    3.99193
175840.0000    2.83536
175880.0000    4.39586
175920.0000    4.54919
175960.0000    6.66073
176000.0000    4.48566
176040.0000    4.38819
176080.0000    4.19523
176120.0000    4.68651
176160.0000    5.05248
176200.0000    5.33509
176240.0000    4.98460
176280.0000    4.85248
176320.0000    4.51565
176360.0000    3.86739
176400.0000    3.79804
176440.0000    2.74045
176480.0000    4.57046
176520.0000    3.10751
176560.0000    3.87984
176600.0000    3.24739
176640.0000    3.29246
176680.0000    2.72264
176720.0000    3.70355
176760.0000    3.62680
176800.0000    4.09000
176840.0000    3.14264
176880.0000    3.90628
176920.0000    3.16156
176960.0000    3.11552
177000.0000    3.28292
177040.0000    3.43575
177080.0000    3.71873
177120.0000    3.06944
177160.0000    2.79881
177200.0000    4.52938
177240.0000    3.74265
177280.0000    3.83463
177320.0000    3.62599
177360.0000    3.52373
177400.0000    4.37773
177440.0000    3.40609
177480.0000    5.25001
177520.0000    4.67102
177560.0000    5.34459
177600.0000    4.16244
177640.0000    5.24030
177680.0000    5.12290
177720.0000    5.38606
177760.0000    5.73833
177800.0000    5.24387
177840.0000    5.62007
177880.0000    3.50479
177920.0000    4.33411
177960.0000    3.27115
178000.0000    2.84993
178040.0000    4.56558
178080.0000    2.66744
178120.0000    2.61066
178160.0000    4.21441
178200.0000    3.67211
178240.0000    3.41549
178280.0000    3.19737
178320.0000    3.89326
178360.0000    4.05480
178400.0000    4.31259
178440.0000    5.23728
178480.0000    4.67385
178520.0000    3.61791
178560.0000    3.67820
178600.0000    3.10560
178640.0000    4.09601
178680.0000    2.94636
178720.0000    3.13665
178760.0000    3.22695
178800.0000    3.48207
178840.0000    3.33523
178880.0000    4.29872
178920.0000    3.78444
178960.0000    2.96239
179000.0000    3.38057
179040.0000    2.85858
179080.0000    4.69621
179120.0000    3.98322
179160.0000    4.39716
179200.0000    4.48337
179240.0000    4.93580
179280.0000    4.53694
179320.0000    5.17392
179360.0000    3.64190
179400.0000    4.63370
179440.0000    4.49846
179480.0000    3.76795
179520.0000    3.64549
179560.0000    3.63300
179600.0000    2.73909
179640.0000    3.42538
179680.0000    3.09090
179720.0000    3.93059
179760.0000    3.82484
179800.0000    3.64248
179840.0000    4.13547
179880.0000    5.33713
179920.0000    5.14384
179960.0000    5.89482
180000.0000    6.44001
180040.0000    5.78863
180080.0000    5.92606
180120.0000    4.76756
180160.0000    5.33961
180200.0000    3.53181
180240.0000    3.00166
180280.0000    3.17590
180320.0000    3.16769
180360.0000    4.09206
180400.0000    3.58183
180440.0000    3.84188
180480.0000    3.38760
180520.0000    5.05670
180560.0000    4.27568
180600.0000    3.90897
180640.0000    4.73710
180680.0000    4.31646
180720.0000    4.22433
180760.0000    4.57242
180800.0000    5.30490
180840.0000    5.59585
180880.0000    5.50405
180920.0000    5.23312
180960.0000    6.07359
181000.0000    5.15806
181040.0000    5.77182
181080.0000    5.53039
181120.0000    5.04423
181160.0000    4.53599
181200.0000    4.78870
181240.0000    4.81006
181280.0000    4.63239
181320.0000    4.27297
181360.0000    4.52989
181400.0000    3.72731
181440.0000    3.47670
181480.0000    4.63715
181520.0000    3.97779
181560.0000    4.44273
181600.0000    4.42741
181640.0000    4.99142
181680.0000    5.36471
181720.0000    5.99615
181760.0000    7.31944
181800.0000    6.66620
181840.0000    6.77772
181880.0000    6.24373
181920.0000    6.34640
181960.0000    6.99696
182000.0000    7.89137
182040.0000    8.41736
182080.0000    6.40704
182120.0000    7.57940
182160.0000    7.48188
182200.0000    8.39745
182240.0000    7.86194
182280.0000    8.68863
182320.0000    8.70205
182360.0000    9.06276
182400.0000    9.04226
182440.0000    8.06337
182480.0000    8.85387
182520.0000    8.00186
182560.0000    8.40301
182600.0000    8.10953
182640.0000    8.19019
182680.0000    8.07278
182720.0000    5.69637
182760.0000    6.05990
182800.0000    5.91741
182840.0000    5.39134
182880.0000    5.68761
182920.0000    5.11964
182960.0000    5.24243
183000.0000    5.62126
183040.0000    5.78890
183080.0000    6.44532
183120.0000    6.30895
183160.0000    6.74176
183200.0000    5.22261
183240.0000    6.14282
183280.0000    4.60790
183320.0000    3.97244
183360.0000    4.82520
183400.0000    6.61901
183440.0000    5.87319
183480.0000    6.12211
183520.0000    5.64680
183560.0000    6.38615
183600.0000    5.46035
183640.0000    6.21330
183680.0000    5.75975
183720.0000    6.41872
183760.0000    6.76476
183800.0000    6.23920
183840.0000    6.38333
183880.0000    7.29207
183920.0000    7.95076
183960.0000    7.51943
184000.0000    6.75117
184040.0000    8.14365
184080.0000    7.10747
184120.0000    7.23169
184160.0000    6.28707
184200.0000    6.81409
184240.0000    7.13821
184280.0000    6.59511
184320.0000    6.60266
184360.0000    7.21597
184400.0000    6.93641
184440.0000    6.57937
184480.0000    5.81177
184520.0000    6.21281
184560.0000    6.70981
184600.0000    6.86005
184640.0000    5.83196
184680.0000    6.62374
184720.0000    5.84152
184760.0000    5.97812
184800.0000    5.98301
184840.0000    5.91347
184880.0000    7.12171
184920.0000    6.34118
184960.0000    5.06889
185000.0000    5.42265
185040.0000    6.18708
185080.0000    5.24723
185120.0000    5.97714
185160.0000    4.65298
185200.0000    5.37130
185240.0000    4.70612
185280.0000    4.53905
185320.0000    4.97680
185360.0000    5.12367
185400.0000    4.96607
185440.0000    5.31876
185480.0000    5.50427
185520.0000    5.50584
185560.0000    5.65532
185600.0000    7.05439
185640.0000    6.80877
185680.0000    5.95330
185720.0000    6.67807
185760.0000    5.73317
185800.0000    6.18008
185840.0000    6.65614
185880.0000    5.83848
185920.0000    5.87716
185960.0000    5.05729
186000.0000    6.14330
186040.0000    5.90219
186080.0000    6.34124
186120.0000    5.25076
186160.0000    5.90878
186200.0000    4.27520
186240.0000    4.85303
186280.0000    4.67113
186320.0000    3.79972
186360.0000    4.81266
186400.0000    4.70472
186440.0000    4.02492
186480.0000    4.06517
186520.0000    4.26583
186560.0000    3.70849
186600.0000    5.11098
186640.0000    4.57557
186680.0000    5.04631
186720.0000    3.54995
186760.0000    4.14722
186800.0000    5.40343
186840.0000    4.20043
186880.0000    5.04691
186920.0000    5.35847
186960.0000    6.22346
187000.0000    5.53915
187040.0000    5.94313
187080.0000    5.60804
187120.0000    5.58713
187160.0000    5.62704
187200.0000    5.62666
187240.0000    6.50421
187280.0000    5.68756
187320.0000    5.75318
187360.0000    4.80810
187400.0000    5.60452
187440.0000    5.74232
187480.0000    4.83011
187520.0000    6.71965
187560.0000    5.26027
187600.0000    6.55951
187640.0000    5.70539
187680.0000    6.13242
187720.0000    6.15778
187760.0000    6.08014
187800.0000    6.07538
187840.0000    5.57822
187880.0000    5.59337
187920.0000    6.17204
187960.0000    5.44613
188000.0000    5.27626
188040.0000    4.89700
188080.0000    5.13939
188120.0000    5.39899
188160.0000    5.05999
188200.0000    5.83342
188240.0000    5.39690
188280.0000    5.50728
188320.0000    5.37683
188360.0000    4.43708
188400.0000    5.43617
188440.0000    4.57315
188480.0000    4.77150
188520.0000    5.18969
188560.0000    4.58174
188600.0000    5.45621
188640.0000    5.30983
188680.0000    4.31804
188720.0000    5.37510
188760.0000    4.84216
188800.0000    5.60041
188840.0000    5.34645
188880.0000    5.70312
188920.0000    4.32593
188960.0000    4.91281
189000.0000    4.35106
189040.0000    4.57887
189080.0000    5.42007
189120.0000    5.57466
189160.0000    5.63808
189200.0000    5.11883
189240.0000    5.64045
189280.0000    5.91440
189320.0000    5.60436
189360.0000    4.78542
189400.0000    4.79736
189440.0000    4.69296
189480.0000    5.58076
189520.0000    5.23749
189560.0000    4.71663
189600.0000    4.72167
189640.0000    5.07686
189680.0000    5.04895
189720.0000    4.96436
189760.0000    3.98202
189800.0000    4.92569
189840.0000    6.13645
189880.0000    5.61308
189920.0000    5.63480
189960.0000    4.96244
190000.0000    6.05064
190040.0000    4.24115
190080.0000    4.74388
190120.0000    5.35139
190160.0000    4.09930
190200.0000    4.68071
190240.0000    5.21227
190280.0000    4.25764
190320.0000    4.63425
190360.0000    5.37206
190400.0000    5.37751
190440.0000    5.07861
190480.0000    4.96509
190520.0000    5.09822
190560.0000    5.06748
190600.0000    5.69140
190640.0000    5.06394
190680.0000    5.60458
190720.0000    5.34094
190760.0000    4.94393
190800.0000    4.91629
190840.0000    5.61756
190880.0000    4.65272
190920.0000    4.59736
190960.0000    4.93370
191000.0000    5.10310
191040.0000    4.92502
191080.0000    4.68157
191120.0000    4.70243
191160.0000    4.97122
191200.0000    4.44831
191240.0000    5.68125
191280.0000    4.93680
191320.0000    4.34591
191360.0000    4.67017
191400.0000    4.43815
191440.0000    4.76203
191480.0000    4.53107
191520.0000    5.52140
191560.0000    5.77295
191600.0000    4.76448
191640.0000    4.20614
191680.0000    4.42336
191720.0000    4.72682
191760.0000    4.31059
191800.0000    4.48076
191840.0000    4.59163
191880.0000    4.65762
191920.0000    4.74861
191960.0000    5.24485
192000.0000    5.32421
192040.0000    5.48031
192080.0000    5.36740
192120.0000    5.37765
192160.0000    3.98830
192200.0000    4.99485
192240.0000    4.59535
192280.0000    3.88553
192320.0000    5.12965
192360.0000    4.74851
192400.0000    4.48660
192440.0000    4.63250
192480.0000    4.27589
192520.0000    4.15383
192560.0000    3.47640
192600.0000    3.34054
192640.0000    3.82470
192680.0000    2.07753
192720.0000    3.50961
192760.0000    4.74255
192800.0000    4.74255
192840.0000    4.33015
192880.0000    3.61504
192920.0000    4.07066
192960.0000    3.78611
193000.0000    3.18303
193040.0000    3.84210
193080.0000    4.59606
193120.0000    4.03382
193160.0000    4.40378
193200.0000    3.87116
193240.0000    4.97304
193280.0000    4.42937
193320.0000    3.99765
193360.0000    3.95532
193400.0000    3.67886
193440.0000    3.39875
193480.0000    3.43083
193520.0000    2.96085
193560.0000    2.98089
193600.0000    3.20816
193640.0000    2.63544
193680.0000    3.50174
193720.0000    3.83579
193760.0000    3.80966
193800.0000    2.85996
193840.0000    2.83761
193880.0000    3.96245
193920.0000    3.64225
193960.0000    4.03491
194000.0000    4.60874
194040.0000    4.75415
194080.0000    4.28211
194120.0000    4.88724
194160.0000    4.94582
194200.0000    3.48321
194240.0000    4.22404
194280.0000    3.63323
194320.0000    4.27935
194360.0000    3.81797
194400.0000    2.76643
194440.0000    3.66129
194480.0000    3.59571
194520.0000    4.27181
194560.0000    5.13839
194600.0000    5.36602
194640.0000    4.10624
194680.0000    3.59476
194720.0000    4.14455
194760.0000    4.23749
194800.0000    4.22935
194840.0000    4.15374
194880.0000    3.51233
194920.0000    3.48373
194960.0000    3.33407
195000.0000    4.27030
195040.0000    4.78341
195080.0000    4.48015
195120.0000    4.02406
195160.0000    4.39234
195200.0000    5.11649
195240.0000    3.88802
195280.0000    4.68747
195320.0000    3.74213
195360.0000    3.78353
195400.0000    2.83665
195440.0000    3.65651
195480.0000    3.48455
195520.0000    3.35873
195560.0000    4.68305
195600.0000    4.91613
195640.0000    5.25485
195680.0000    4.60746
195720.0000    4.59190
195760.0000    4.47519
195800.0000    4.59970
195840.0000    4.30289
195880.0000    3.29862
195920.0000    2.76442
195960.0000    2.99774
196000.0000    4.17060
196040.0000    4.25805
196080.0000    3.88472
196120.0000    4.03123
196160.0000    4.20530
196200.0000    3.39616
196240.0000    3.30537
196280.0000    4.41754
196320.0000    4.56505
196360.0000    3.34023
196400.0000    3.16928
196440.0000    3.65178
196480.0000    3.95792
196520.0000    5.13175
196560.0000    5.07785
196600.0000    4.70508
196640.0000    5.74439
196680.0000    4.74292
196720.0000    3.72754
196760.0000    3.89699
196800.0000    3.46546
196840.0000    4.70584
196880.0000    4.40205
196920.0000    4.54437
196960.0000    4.01865
197000.0000    4.51327
197040.0000    4.03242
197080.0000    2.95490
197120.0000    3.76715
197160.0000    4.52197
197200.0000    4.45872
197240.0000    4.99648
197280.0000    6.40464
197320.0000    5.68564
197360.0000    6.02463
197400.0000    5.67533
197440.0000    4.70662
197480.0000    5.51957
197520.0000    5.99239
197560.0000    5.28047
197600.0000    4.63991
197640.0000    5.33205
197680.0000    4.24061
197720.0000    4.04605
197760.0000    3.19909
197800.0000    3.36464
197840.0000    5.09024
197880.0000    4.11706
197920.0000    3.59394
197960.0000    4.04333
198000.0000    4.11823
198040.0000    4.28155
198080.0000    4.56825
198120.0000    4.42553
198160.0000    4.82609
198200.0000    3.47844
198240.0000    4.00904
198280.0000    4.98689
198320.0000    4.78899
198360.0000    5.10522
198400.0000    6.59395
198440.0000    4.79874
198480.0000    4.68086
198520.0000    3.66395
198560.0000    3.78161
198600.0000    6.10460
198640.0000    5.77348
198680.0000    5.48933
198720.0000    6.80689
198760.0000    4.93129
198800.0000    4.76834
198840.0000    4.77131
198880.0000    4.85775
198920.0000    4.39387
198960.0000    3.33533
199000.0000    3.13536
199040.0000    3.59066
199080.0000    3.30752
199120.0000    4.52766
199160.0000    3.87024
199200.0000    3.62756
199240.0000    2.88961
199280.0000    4.36425
199320.0000    4.37751
199360.0000    3.80639
199400.0000    4.95815
199440.0000    4.49502
199480.0000    5.38344
199520.0000    5.27919
199560.0000    3.91412
199600.0000    4.71064
199640.0000    4.15336
199680.0000    4.24643
199720.0000    3.22116
199760.0000    3.57782
199800.0000    4.80679
199840.0000    4.16245
199880.0000    3.04595
199920.0000    4.05977
199960.0000    3.89077
200000.0000    3.68066
200040.0000    3.87382
200080.0000    3.60900
200120.0000    4.29632
200160.0000    4.41360
200200.0000    4.66548
200240.0000    3.61953
200280.0000    3.78365
200320.0000    3.20475
200360.0000    2.51953
200400.0000    3.67454
200440.0000    3.55241
200480.0000    3.40066
200520.0000    3.38504
200560.0000    4.41775
200600.0000    4.30543
200640.0000    4.37515
200680.0000    4.45205
200720.0000    4.71244
200760.0000    5.38840
200800.0000    4.19100
200840.0000    4.62197
200880.0000    4.92022
200920.0000    4.23499
200960.0000    3.53950
201000.0000    4.33160
201040.0000    4.68589
201080.0000    4.21541
201120.0000    4.87683
201160.0000    5.65266
201200.0000    5.16897
201240.0000    4.92696
201280.0000    4.80797
201320.0000    4.71742
201360.0000    4.22713
201400.0000    5.24617
201440.0000    5.76382
201480.0000    4.25539
201520.0000    4.14690
201560.0000    4.58995
201600.0000    4.44601
201640.0000    4.37319
201680.0000    4.91350
201720.0000    5.02573
201760.0000    4.61863
201800.0000    4.19084
201840.0000    4.97383
201880.0000    5.71183
201920.0000    5.90606
201960.0000    5.25667
202000.0000    5.64861
202040.0000    4.13917
202080.0000    4.72497
202120.0000    4.63979
202160.0000    5.67869
202200.0000    5.15613
202240.0000    5.19309
202280.0000    5.60309
202320.0000    6.36233
202360.0000    5.53376
202400.0000    4.78198
202440.0000    3.32897
202480.0000    3.20419
202520.0000    3.50651
202560.0000    3.07405
202600.0000    3.21662
202640.0000    3.47634
202680.0000    3.92404
202720.0000    3.90353
202760.0000    4.41621
202800.0000    3.35228
202840.0000    3.77736
202880.0000    3.85011
202920.0000    4.48912
202960.0000    2.90545
203000.0000    2.89495
203040.0000    3.98935
203080.0000    3.32823
203120.0000    4.60575
203160.0000    4.35038
203200.0000    4.22117
203240.0000    3.86216
203280.0000    3.14263
203320.0000    3.46471
203360.0000    2.51421
203400.0000    3.45721
203440.0000    4.22826
203480.0000    3.59895
203520.0000    3.23229
203560.0000    2.89561
203600.0000    3.29566
203640.0000    3.13078
203680.0000    2.93673
203720.0000    3.05535
203760.0000    2.66246
203800.0000    2.86392
203840.0000    3.87466
203880.0000    3.66892
203920.0000    3.53101
203960.0000    3.65426
204000.0000    3.03726
204040.0000    4.13094
204080.0000    3.64429
204120.0000    3.68870
204160.0000    3.41122
204200.0000    3.72596
204240.0000    3.17160
204280.0000    4.03341
204320.0000    3.32902
204360.0000    3.68685
204400.0000    4.15975
204440.0000    3.99706
204480.0000    3.31070
204520.0000    3.18909
204560.0000    3.95912
204600.0000    4.29124
204640.0000    4.14891
204680.0000    3.30615
204720.0000    3.79786
204760.0000    2.92634
204800.0000    2.81227
204840.0000    3.81286
204880.0000    3.49273
204920.0000    3.62393
204960.0000    4.18544
205000.0000    3.38626
205040.0000    3.68553
205080.0000    3.81036
205120.0000    3.48022
205160.0000    2.92687
205200.0000    3.48525
205240.0000    3.30023
205280.0000    4.40540
205320.0000    4.04991
205360.0000    2.41691
205400.0000    3.54747
205440.0000    3.25037
205480.0000    4.75284
205520.0000    4.43322
205560.0000    4.14405
205600.0000    3.96741
205640.0000    3.76307
205680.0000    3.65579
205720.0000    2.43037
205760.0000    2.44015
205800.0000    3.80563
205840.0000    2.59542
205880.0000    4.03442
205920.0000    3.36382
205960.0000    4.18736
206000.0000    2.98052
206040.0000    3.84587
206080.0000    3.48497
206120.0000    3.87981
206160.0000    4.02938
206200.0000    3.45675
206240.0000    3.62294
206280.0000    3.51079
206320.0000    3.69177
206360.0000    3.93161
206400.0000    3.93036
206440.0000    3.50386
206480.0000    3.98923
206520.0000    4.08007
206560.0000    3.91522
206600.0000    4.29182
206640.0000    3.61946
206680.0000    3.84106
206720.0000    3.96735
206760.0000    2.70074
206800.0000    3.08494
206840.0000    3.99781
206880.0000    3.26563
206920.0000    4.38366
206960.0000    4.49338
207000.0000    4.08378
207040.0000    3.92381
207080.0000    3.30102
207120.0000    2.73367
207160.0000    2.61192
207200.0000    2.21643
207240.0000    3.16968
207280.0000    2.69395
207320.0000    2.61187
207360.0000    2.41325
207400.0000    2.31426
207440.0000    1.92334
207480 5
207520 5
207560 5
207600 5
207640 5
207680 5
207720 5
207760 5
207800 5
207840 5
207880 5
207920 5
207960 5
208000 5
208040 5
208080 5
208120 5
208160 5
208200 5
208240 5
208280 5
208320 5
208360 5
208400 5
208440 5
208480 5
208520 5
208560 5
208600 5
208640 5
208680 5
208720 5
208760 5
208800 5
208840 5
208880 5
208920 5
208960 5
209000 5
209040 5
209080 5
209120 5
209160 5
209200 5
209240 5
209280 5
209320 5
209360 5
209400 5
209440 5
209480 5
209520 5
209560 5
209600 5
209640 5
209680 5
209720 5
209760 5
209800 5
209840 5
209880 5
209920 5
209960 5
210000 5
210040 5
210080 5
210120 5
210160 5
210200 5
210240 5
210280 5
210320 5
210360 5
210400 5
210440 5
210480 5
210520 5
210560 5
210600 5
210640 5
210680 5
210720 5
210760 5
210800 5
210840 5
210880 5
210920 5
210960 5
211000 5
211040 5
211080 5
211120 5
211160 5
211200 5
211240 5
211280 5
211320 5
211360 5
211400 5
211440 5
211480 5
211520 5
211560 5
211600 5
211640 5
211680 5
211720 5
211760 5
211800 5
211840 5
211880 5
211920 5
211960 5
212000 5
212040 5
212080 5
212120 5
212160 5
212200 5
212240 5
212280 5
212320 5
212360 5
212400 5
212440 5
212480 5
212520 5
212560 5
212600 5
212640 5
212680 5
212720 5
212760 5
212800 5
212840 5
212880 5
212920 5
212960 5
213000 5
213040 5
213080 5
213120 5
213160 5
213200 5
213240 5
213280 5
213320 5
213360 5
213400 5
213440 5
213480 5
213520 5
213560 5
213600 5
213640 5
213680 5
213720 5
213760 5
213800 5
213840 5
213880 5
213920 5
213960 5
214000 5
214040 5
214080 5
214120 5
214160 5
214200 5
214240 5
214280 5
214320 5
214360 5
214400 5
214440 5
214480 5
214520 5
214560 5
214600 5
214640 5
214680 5
214720 5
214760 5
214800 5
214840 5
214880 5
214920 5
214960 5
215000 5
215040 5
215080 5
215120 5
215160 5
215200 5
215240 5
215280 5
215320 5
215360 5
215400 5
215440 5
215480 5
215520 5
215560 5
215600 5
215640 5
215680 5
215720 5
215760 5
215800 5
215840 5
215880 5
215920 5
215960 5
216000 5
216040 5
216080 5
216120 5
216160 5
216200 5
216240 5
216280 5
216320 5
216360 5
216400 5
216440 5
216480 5
216520 5
216560 5
216600 5
216640 5
216680 5
216720 5
216760 5
216800 5
216840 5
216880 5
216920 5
216960 5
217000 5
217040 5
217080 5
217120 5
217160 5
217200 5
217240 5
217280 5
217320 5
217360 5
217400 5
217440 5
217480 5
217520 5
217560 5
217600 5
217640 5
217680 5
217720 5
217760 5
217800 5
217840 5
217880 5
217920 5
217960 5
218000 5
218040 5
218080 5
218120 5
218160 5
218200 5
218240 5
218280 5
218320 5
218360 5
218400 5
218440 5
218480 5
218520 5
218560 5
218600 5
218640 5
218680 5
218720 5
218760 5
218800 5
218840 5
218880 5
218920 5
218960 5
219000 5
219040 5
219080 5
219120 5
219160 5
219200 5
219240 5
219280 5
219320 5
219360 5
219400 5
219440 5
219480 5
219520 5
219560 5
219600 5
219640 5
219680 5
219720 5
219760 5
219800 5
219840 5
219880 5
219920 5
219960 5
220000 5
220040 5
220080 5
220120 5
220160 5
220200 5
220240 5
220280 5
220320 5
220360 5
220400 5
220440 5
220480 5
220520 5
220560 5
220600 5
220640 5
220680 5
220720 5
220760 5
220800 5
220840 5
220880 5
220920 5
220960 5
221000 5
221040 5
221080 5
221120 5
221160 5
221200 5
221240 5
221280 5
221320 5
221360 5
221400 5
221440 5
221480 5
221520 5
221560 5
221600 5
221640 5
221680 5
221720 5
221760 5
221800 5
221840 5
221880 5
221920 5
221960 5
222000 5
222040 5
222080 5
222120 5
222160 5
222200 5
222240 5
222280 5
222320 5
222360 5
222400 5
222440 5
222480 5
222520 5
222560 5
222600 5
222640 5
222680 5
222720 5
222760 5
222800 5
222840 5
222880 5
222920 5
222960 5
223000 5
223040 5
223080 5
223120 5
223160 5
223200 5
223240 5
223280 5
223320 5
223360 5
223400 5
223440 5
223480 5
223520 5
223560 5
223600 5
223640 5
223680 5
223720 5
223760 5
223800 5
223840 5
223880 5
223920 5
223960 5
224000 5
224040 5
224080 5
224120 5
224160 5
224200 5
224240 5
224280 5
224320 5
224360 5
224400 5
224440 5
224480 5
224520 5
224560 5
224600 5
224640 5
224680 5
224720 5
224760 5
224800 5
224840 5
224880 5
224920 5
224960 5
225000 5
225040 5
225080 5
225120 5
225160 5
225200 5
225240 5
225280 5
225320 5
225360 5
225400 5
225440 5
225480 5
225520 5
225560 5
225600 5
225640 5
225680 5
225720 5
225760 5
225800 5
225840 5
225880 5
225920 5
225960 5
226000 5
226040 5
226080 5
226120 5
226160 5
226200 5
226240 5
226280 5
226320 5
226360 5
226400 5
226440 5
226480 5
226520 5
226560 5
226600 5
226640 5
226680 5
226720 5
226760 5
226800 5
226840 5
226880 5
226920 5
226960 5
227000 5
227040 5
227080 5
227120 5
227160 5
227200 5
227240 5
227280 5
227320 5
227360 5
227400 5
227440 5
227480 5
227520 5
227560 5
227600 5
227640 5
227680 5
227720 5
227760 5
227800 5
227840 5
227880 5
227920 5
227960 5
228000 5
228040 5
228080 5
228120 5
228160 5
228200 5
228240 5
228280 5
228320 5
228360 5
228400 5
228440 5
228480 5
228520 5
228560 5
228600 5
228640 5
228680 5
228720 5
228760 5
228800 5
228840 5
228880 5
228920 5
228960 5
229000 5
229040 5
229080 5
229120 5
229160 5
229200 5
229240 5
229280 5
229320 5
229360 5
229400 5
229440 5
229480 5
229520 5
229560 5
229600 5
229640 5
229680 5
229720 5
229760 5
229800 5
229840 5
229880 5
229920 5
229960 5
230000 5
230040 5
230080 5
230120 5
230160 5
230200 5
230240 5
230280 5
230320 5
230360 5
230400 5
230440 5
230480 5
230520 5
230560 5
230600 5
230640 5
230680 5
230720 5
230760 5
230800 5
230840 5
230880 5
230920 5
230960 5
231000 5
231040 5
231080 5
231120 5
231160 5
231200 5
231240 5
231280 5
231320 5
231360 5
231400 5
231440 5
231480 5
231520 5
231560 5
231600 5
231640 5
231680 5
231720 5
231760 5
231800 5
231840 5
231880 5
231920 5
231960 5
232000 5
232040 5
232080 5
232120 5
232160 5
232200 5
232240 5
232280 5
232320 5
232360 5
232400 5
232440 5
232480 5
232520 5
232560 5
232600 5
232640 5
232680 5
232720 5
232760 5
232800 5
232840 5
232880 5
232920 5
232960 5
233000 5
233040 5
233080 5
233120 5
233160 5
233200 5
233240 5
233280 5
233320 5
233360 5
233400 5
233440 5
233480 5
233520 5
233560 5
233600 5
233640 5
233680 5
233720 5
233760 5
233800 5
233840 5
233880 5
233920 5
233960 5
234000 5
234040 5
234080 5
234120 5
234160 5
234200 5
234240 5
234280 5
234320 5
234360 5
234400 5
234440 5
234480 5
234520 5
234560 5
234600 5
234640 5
234680 5
234720 5
234760 5
234800 5
234840 5
234880 5
234920 5
234960 5
235000 5
235040 5
235080 5
235120 5
235160 5
235200 5
235240 5
235280 5
235320 5
235360 5
235400 5
235440 5
235480 5
235520 5
235560 5
235600 5
235640 5
235680 5
235720 5
235760 5
235800 5
235840 5
235880 5
235920 5
235960 5
236000 5
236040 5
236080 5
236120 5
236160 5
236200 5
236240 5
236280 5
236320 5
236360 5
236400 5
236440 5
236480 5
236520 5
236560 5
236600 5
236640 5
236680 5
236720 5
236760 5
236800 5
236840 5
236880 5
236920 5
236960 5
237000 5
237040 5
237080 5
237120 5
237160 5
237200 5
237240 5
237280 5
237320 5
237360 5
237400 5
237440 5
237480 5
237520 5
237560 5
237600 5
237640 5
237680 5
237720 5
237760 5
237800 5
237840 5
237880 5
237920 5
237960 5
238000 5
238040 5
238080 5
238120 5
238160 5
238200 5
238240 5
238280 5
238320 5
238360 5
238400 5
238440 5
238480 5
238520 5
238560 5
238600 5
238640 5
238680 5
238720 5
238760 5
238800 5
238840 5
238880 5
238920 5
238960 5
239000 5
239040 5
239080 5
239120 5
239160 5
239200 5
239240 5
239280 5
239320 5
239360 5
239400 5
239440 5
239480 5
239520 5
239560 5
239600 5
239640 5
239680 5
239720 5
239760 5
239800 5
239840 5
239880 5
239920 5
239960 5
240000 5
240040 5
240080 5
240120 5
240160 5
240200 5
240240 5
240280 5
240320 5
240360 5
240400 5
240440 5
240480 5
240520 5
240560 5
240600 5
240640 5
240680 5
240720 5
240760 5
240800 5
240840 5
240880 5
240920 5
240960 5
241000 5
241040 5
241080 5
241120 5
241160 5
241200 5
241240 5
241280 5
241320 5
241360 5
241400 5
241440 5
241480 5
241520 5
241560 5
241600 5
241640 5
241680 5
241720 5
241760 5
241800 5
241840 5
241880 5
241920 5
241960 5
242000 5
242040 5
242080 5
242120 5
242160 5
242200 5
242240 5
242280 5
242320 5
242360 5
242400 5
242440 5
242480 5
242520 5
242560 5
242600 5
242640 5
242680 5
242720 5
242760 5
242800 5
242840 5
242880 5
242920 5
242960 5
243000 5
243040 5
243080 5
243120 5
243160 5
243200 5
243240 5
243280 5
243320 5
243360 5
243400 5
243440 5
243480 5
243520 5
243560 5
243600 5
243640 5
243680 5
243720 5
243760 5
243800 5
243840 5
243880 5
243920 5
243960 5
244000 5
244040 5
244080 5
244120 5
244160 5
244200 5
244240 5
244280 5
244320 5
244360 5
244400 5
244440 5
244480 5
244520 5
244560 5
244600 5
244640 5
244680 5
244720 5
244760 5
244800 5
244840 5
244880 5
244920 5
244960 5
245000 5
245040 5
245080 5
245120 5
245160 5
245200 5
245240 5
245280 5
245320 5
245360 5
245400 5
245440 5
245480 5
245520 5
245560 5
245600 5
245640 5
245680 5
245720 5
245760 5
245800 5
245840 5
245880 5
245920 5
245960 5
246000 5
246040 5
246080 5
246120 5
246160 5
246200 5
246240 5
246280 5
246320 5
246360 5
246400 5
246440 5
246480 5
246520 5
246560 5
246600 5
246640 5
246680 5
246720 5
246760 5
246800 5
246840 5
246880 5
246920 5
246960 5
247000 5
247040 5
247080 5
247120 5
247160 5
247200 5
247240 5
247280 5
247320 5
247360 5
247400 5
247440 5
247480 5
247520 5
247560 5
247600 5
247640 5
247680 5
247720 5
247760 5
247800 5
247840 5
247880 5
247920 5
247960 5
248000 5
248040 5
248080 5
248120 5
248160 5
248200 5
248240 5
248280 5
248320 5
248360 5
248400 5
248440 5
248480 5
248520 5
248560 5
248600 5
248640 5
248680 5
248720 5
248760 5
248800 5
248840 5
248880 5
248920 5
248960 5
249000 5
249040 5
249080 5
249120 5
249160 5
249200 5
249240 5
249280 5
249320 5
249360 5
249400 5
249440 5
249480 5
249520 5
249560 5
249600 5
249640 5
249680 5
249720 5
249760 5
249800 5
249840 5
249880 5
249920 5
249960 5
250000 5
250040 5
250080 5
250120 5
250160 5
250200 5
250240 5
250280 5
250320 5
250360 5
250400 5
250440 5
250480 5
250520 5
250560 5
250600 5
250640 5
250680 5
250720 5
250760 5
250800 5
250840 5
250880 5
250920 5
250960 5
251000 5
251040 5
251080 5
251120 5
251160 5
251200 5
251240 5
251280 5
251320 5
251360 5
251400 5
251440 5
251480 5
251520 5
251560 5
251600 5
251640 5
251680 5
251720 5
251760 5
251800 5
251840 5
251880 5
251920 5
251960 5
252000 5
252040 5
252080 5
252120 5
252160 5
252200 5
252240 5
252280 5
252320 5
252360 5
252400 5
252440 5
252480 5
252520 5
252560 5
252600 5
252640 5
252680 5
252720 5
252760 5
252800 5
252840 5
252880 5
252920 5
252960 5
253000 5
253040 5
253080 5
253120 5
253160 5
253200 5
253240 5
253280 5
253320 5
253360 5
253400 5
253440 5
253480 5
253520 5
253560 5
253600 5
253640 5
253680 5
253720 5
253760 5
253800 5
253840 5
253880 5
253920 5
253960 5
254000 5
254040 5
254080 5
254120 5
254160 5
254200 5
254240 5
254280 5
254320 5
254360 5
254400 5
254440 5
254480 5
254520 5
254560 5
254600 5
254640 5
254680 5
254720 5
254760 5
254800 5
254840 5
254880 5
254920 5
254960 5
255000 5
255040 5
255080 5
255120 5
255160 5
255200 5
255240 5
255280 5
255320 5
255360 5
255400 5
255440 5
255480 5
255520 5
255560 5
255600 5
255640 5
255680 5
255720 5
255760 5
255800 5
255840 5
255880 5
255920 5
255960 5
256000 5
256040 5
256080 5
256120 5
256160 5
256200 5
256240 5
256280 5
256320 5
256360 5
256400 5
256440 5
256480 5
256520 5
256560 5
256600 5
256640 5
256680 5
256720 5
256760 5
256800 5
256840 5
256880 5
256920 5
256960 5
257000 5
257040 5
257080 5
257120 5
257160 5
257200 5
257240 5
257280 5
257320 5
257360 5
257400 5
257440 5
257480 5
257520 5
257560 5
257600 5
257640 5
257680 5
257720 5
257760 5
257800 5
257840 5
257880 5
257920 5
257960 5
258000 5
258040 5
258080 5
258120 5
258160 5
258200 5
258240 5
258280 5
258320 5
258360 5
258400 5
258440 5
258480 5
258520 5
258560 5
258600 5
258640 5
258680 5
258720 5
258760 5
258800 5
258840 5
258880 5
258920 5
258960 5
259000 5
259040 5
259080 5
259120 5
259160 5
259200 5
259240 5
259280 5
259320 5
259360 5
259400 5
259440 5
259480 5
259520 5
259560 5
259600 5
259640 5
259680 5
259720 5
259760 5
259800 5
259840 5
259880 5
259920 5
259960 5
260000 5
260040 5
260080 5
260120 5
260160 5
260200 5
260240 5
260280 5
260320 5
260360 5
260400 5
260440 5
260480 5
260520 5
260560 5
260600 5
260640 5
260680 5
260720 5
260760 5
260800 5
260840 5
260880 5
260920 5
260960 5
261000 5
261040 5
261080 5
261120 5
261160 5
261200 5
261240 5
261280 5
261320 5
261360 5
261400 5
261440 5
261480 5
261520 5
261560 5
261600 5
261640 5
261680 5
261720 5
261760 5
261800 5
261840 5
261880 5
261920 5
261960 5
262000 5
262040 5
262080 5
262120 5
262160 5
262200 5
262240 5
262280 5
262320 5
262360 5
262400 5
262440 5
262480 5
262520 5
262560 5
262600 5
262640 5
262680 5
262720 5
262760 5
262800 5
262840 5
262880 5
262920 5
262960 5
263000 5
263040 5
263080 5
263120 5
263160 5
263200 5
263240 5
263280 5
263320 5
263360 5
263400 5
263440 5
263480 5
263520 5
263560 5
263600 5
263640 5
263680 5
263720 5
263760 5
263800 5
263840 5
263880 5
263920 5
263960 5
264000 5
264040 5
264080 5
264120 5
264160 5
264200 5
264240 5
264280 5
264320 5
264360 5
264400 5
264440 5
264480 5
264520 5
264560 5
264600 5
264640 5
264680 5
264720 5
264760 5
264800 5
264840 5
264880 5
264920 5
264960 5
265000 5
265040 5
265080 5
265120 5
265160 5
265200 5
265240 5
265280 5
265320 5
265360 5
265400 5
265440 5
265480 5
265520 5
265560 5
265600 5
265640 5
265680 5
265720 5
265760 5
265800 5
265840 5
265880 5
265920 5
265960 5
266000 5
266040 5
266080 5
266120 5
266160 5
266200 5
266240 5
266280 5
266320 5
266360 5
266400 5
266440 5
266480 5
266520 5
266560 5
266600 5
266640 5
266680 5
266720 5
266760 5
266800 5
266840 5
266880 5
266920 5
266960 5
267000 5
267040 5
267080 5
267120 5
267160 5
267200 5
267240 5
267280 5
267320 5
267360 5
267400 5
267440 5
267480 5
267520 5
267560 5
267600 5
267640 5
267680 5
267720 5
267760 5
267800 5
267840 5
267880 5
267920 5
267960 5
268000 5
268040 5
268080 5
268120 5
268160 5
268200 5
268240 5
268280 5
268320 5
268360 5
268400 5
268440 5
268480 5
268520 5
268560 5
268600 5
268640 5
268680 5
268720 5
268760 5
268800 5
268840 5
268880 5
268920 5
268960 5
269000 5
269040 5
269080 5
269120 5
269160 5
269200 5
269240 5
269280 5
269320 5
269360 5
269400 5
269440 5
269480 5
269520 5
269560 5
269600 5
269640 5
269680 5
269720 5
269760 5
269800 5
269840 5
269880 5
269920 5
269960 5
270000 5
270040 5
270080 5
270120 5
270160 5
270200 5
270240 5
270280 5
270320 5
270360 5
270400 5
270440 5
270480 5
270520 5
270560 5
270600 5
270640 5
270680 5
270720 5
270760 5
270800 5
270840 5
270880 5
270920 5
270960 5
271000 5
271040 5
271080 5
271120 5
271160 5
271200 5
271240 5
271280 5
271320 5
271360 5
271400 5
271440 5
271480 5
271520 5
271560 5
271600 5
271640 5
271680 5
271720 5
271760 5
271800 5
271840 5
271880 5
271920 5
271960 5
272000 5
272040 5
272080 5
272120 5
272160 5
272200 5
272240 5
272280 5
272320 5
272360 5
272400 5
272440 5
272480 5
272520 5
272560 5
272600 5
272640 5
272680 5
272720 5
272760 5
272800 5
272840 5
272880 5
272920 5
272960 5
273000 5
273040 5
273080 5
273120 5
273160 5
273200 5
273240 5
273280 5
273320 5
273360 5
273400 5
273440 5
273480 5
273520 5
273560 5
273600 5
273640 5
273680 5
273720 5
273760 5
273800 5
273840 5
273880 5
273920 5
273960 5
274000 5
274040 5
274080 5
274120 5
274160 5
274200 5
274240 5
274280 5
274320 5
274360 5
274400 5
274440 5
274480 5
274520 5
274560 5
274600 5
274640 5
274680 5
274720 5
274760 5
274800 5
274840 5
274880 5
274920 5
274960 5
275000 5
275040 5
275080 5
275120 5
275160 5
275200 5
275240 5
275280 5
275320 5
275360 5
275400 5
275440 5
275480 5
275520 5
275560 5
275600 5
275640 5
275680 5
275720 5
275760 5
275800 5
275840 5
275880 5
275920 5
275960 5
276000 5
276040 5
276080 5
276120 5
276160 5
276200 5
276240 5
276280 5
276320 5
276360 5
276400 5
276440 5
276480 5
276520 5
276560 5
276600 5
276640 5
276680 5
276720 5
276760 5
276800 5
276840 5
276880 5
276920 5
276960 5
277000 5
277040 5
277080 5
277120 5
277160 5
277200 5
277240 5
277280 5
277320 5
277360 5
277400 5
277440 5
277480 5
277520 5
277560 5
277600 5
277640 5
277680 5
277720 5
277760 5
277800 5
277840 5
277880 5
277920 5
277960 5
278000 5
278040 5
278080 5
278120 5
278160 5
278200 5
278240 5
278280 5
278320 5
278360 5
278400 5
278440 5
278480 5
278520 5
278560 5
278600 5
278640 5
278680 5
278720 5
278760 5
278800 5
278840 5
278880 5
278920 5
278960 5
279000 5
279040 5
279080 5
279120 5
279160 5
279200 5
279240 5
279280 5
279320 5
279360 5
279400 5
279440 5
279480 5
279520 5
279560 5
279600 5
279640 5
279680 5
279720 5
279760 5
279800 5
279840 5
279880 5
279920 5
279960 5
280000 5
280040 5
280080 5
280120 5
280160 5
280200 5
280240 5
280280 5
280320 5
280360 5
280400 5
280440 5
280480 5
280520 5
280560 5
280600 5
280640 5
280680 5
280720 5
280760 5
280800 5
280840 5
280880 5
280920 5
280960 5
281000 5
281040 5
281080 5
281120 5
281160 5
281200 5
281240 5
281280 5
281320 5
281360 5
281400 5
281440 5
281480 5
281520 5
281560 5
281600 5
281640 5
281680 5
281720 5
281760 5
281800 5
281840 5
281880 5
281920 5
281960 5
282000 5
282040 5
282080 5
282120 5
282160 5
282200 5
282240 5
282280 5
282320 5
282360 5
282400 5
282440 5
282480 5
282520 5
282560 5
282600 5
282640 5
282680 5
282720 5
282760 5
282800 5
282840 5
282880 5
282920 5
282960 5
283000 5
283040 5
283080 5
283120 5
283160 5
283200 5
283240 5
283280 5
283320 5
283360 5
283400 5
283440 5
283480 5
283520 5
283560 5
283600 5
283640 5
283680 5
283720 5
283760 5
283800 5
283840 5
283880 5
283920 5
283960 5
284000 5
284040 5
284080 5
284120 5
284160 5
284200 5
284240 5
284280 5
284320 5
284360 5
284400 5
284440 5
284480 5
284520 5
284560 5
284600 5
284640 5
284680 5
284720 5
284760 5
284800 5
284840 5
284880 5
284920 5
284960 5
285000 5
285040 5
285080 5
285120 5
285160 5
285200 5
285240 5
285280 5
285320 5
285360 5
285400 5
285440 5
285480 5
285520 5
285560 5
285600 5
285640 5
285680 5
285720 5
285760 5
285800 5
285840 5
285880 5
285920 5
285960 5
286000 5
286040 5
286080 5
286120 5
286160 5
286200 5
286240 5
286280 5
286320 5
286360 5
286400 5
286440 5
286480 5
286520 5
286560 5
286600 5
286640 5
286680 5
286720 5
286760 5
286800 5
286840 5
286880 5
286920 5
286960 5
287000 5
287040 5
287080 5
287120 5
287160 5
287200 5
287240 5
287280 5
287320 5
287360 5
287400 5
287440 5
287480 5
287520 5
287560 5
287600 5
287640 5
287680 5
287720 5
287760 5
287800 5
287840 5
287880 5
287920 5
287960 5
288000 5
288040 5
288080 5
288120 5
288160 5
288200 5
288240 5
288280 5
288320 5
288360 5
288400 5
288440 5
288480 5
288520 5
288560 5
288600 5
288640 5
288680 5
288720 5
288760 5
288800 5
288840 5
288880 5
288920 5
288960 5
289000 5
289040 5
289080 5
289120 5
289160 5
289200 5
289240 5
289280 5
289320 5
289360 5
289400 5
289440 5
289480 5
289520 5
289560 5
289600 5
289640 5
289680 5
289720 5
289760 5
289800 5
289840 5
289880 5
289920 5
289960 5
290000 5
290040 5
290080 5
290120 5
290160 5
290200 5
290240 5
290280 5
290320 5
290360 5
290400 5
290440 5
290480 5
290520 5
290560 5
290600 5
290640 5
290680 5
290720 5
290760 5
290800 5
290840 5
290880 5
290920 5
290960 5
291000 5
291040 5
291080 5
291120 5
291160 5
291200 5
291240 5
291280 5
291320 5
291360 5
291400 5
291440 5
291480 5
291520 5
291560 5
291600 5
291640 5
291680 5
291720 5
291760 5
291800 5
291840 5
291880 5
291920 5
291960 5
292000 5
292040 5
292080 5
292120 5
292160 5
292200 5
292240 5
292280 5
292320 5
292360 5
292400 5
292440 5
292480 5
292520 5
292560 5
292600 5
292640 5
292680 5
292720 5
292760 5
292800 5
292840 5
292880 5
292920 5
292960 5
293000 5
293040 5
293080 5
293120 5
293160 5
293200 5
293240 5
293280 5
293320 5
293360 5
293400 5
293440 5
293480 5
293520 5
293560 5
293600 5
293640 5
293680 5
293720 5
293760 5
293800 5
293840 5
293880 5
293920 5
293960 5
294000 5
294040 5
294080 5
294120 5
294160 5
294200 5
294240 5
294280 5
294320 5
294360 5
294400 5
294440 5
294480 5
294520 5
294560 5
294600 5
294640 5
294680 5
294720 5
294760 5
294800 5
294840 5
294880 5
294920 5
294960 5
295000 5
295040 5
295080 5
295120 5
295160 5
295200 5
295240 5
295280 5
295320 5
295360 5
295400 5
295440 5
295480 5
295520 5
295560 5
295600 5
295640 5
295680 5
295720 5
295760 5
295800 5
295840 5
295880 5
295920 5
295960 5
296000 5
296040 5
296080 5
296120 5
296160 5
296200 5
296240 5
296280 5
296320 5
296360 5
296400 5
296440 5
296480 5
296520 5
296560 5
296600 5
296640 5
296680 5
296720 5
296760 5
296800 5
296840 5
296880 5
296920 5
296960 5
297000 5
297040 5
297080 5
297120 5
297160 5
297200 5
297240 5
297280 5
297320 5
297360 5
297400 5
297440 5
297480 5
297520 5
297560 5
297600 5
297640 5
297680 5
297720 5
297760 5
297800 5
297840 5
297880 5
297920 5
297960 5
298000 5
298040 5
298080 5
298120 5
298160 5
298200 5
298240 5
298280 5
298320 5
298360 5
298400 5
298440 5
298480 5
298520 5
298560 5
298600 5
298640 5
298680 5
298720 5
298760 5
298800 5
298840 5
298880 5
298920 5
298960 5
299000 5
299040 5
299080 5
299120 5
299160 5
299200 5
299240 5
299280 5
299320 5
299360 5
299400 5
299440 5
299480 5
299520 5
299560 5
299600 5
299640 5
299680 5
299720 5
299760 5
299800 5
299840 5
299880 5
299920 5
299960 5
300000 5
300040 5
300080 5
300120 5
300160 5
300200 5
300240 5
300280 5
300320 5
300360 5
300400 5
300440 5
300480 5
300520 5
300560 5
300600 5
300640 5
300680 5
300720 5
300760 5
300800 5
300840 5
300880 5
300920 5
300960 5
301000 5
301040 5
301080 5
301120 5
301160 5
301200 5
301240 5
301280 5
301320 5
301360 5
301400 5
301440 5
301480 5
301520 5
301560 5
301600 5
301640 5
301680 5
301720 5
301760 5
301800 5
301840 5
301880 5
301920 5
301960 5
302000 5
302040 5
302080 5
302120 5
302160 5
302200 5
302240 5
302280 5
302320 5
302360 5
302400 5
302440 5
302480 5
302520 5
302560 5
302600 5
302640 5
302680 5
302720 5
302760 5
302800 5
302840 5
302880 5
302920 5
302960 5
303000 5
303040 5
303080 5
303120 5
303160 5
303200 5
303240 5
303280 5
303320 5
303360 5
303400 5
303440 5
303480 5
303520 5
303560 5
303600 5
303640 5
303680 5
303720 5
303760 5
303800 5
303840 5
303880 5
303920 5
303960 5
304000 5
304040 5
304080 5
304120 5
304160 5
304200 5
304240 5
304280 5
304320 5
304360 5
304400 5
304440 5
304480 5
304520 5
304560 5
304600 5
304640 5
304680 5
304720 5
304760 5
304800 5
304840 5
304880 5
304920 5
304960 5
305000 5
305040 5
305080 5
305120 5
305160 5
305200 5
305240 5
305280 5
305320 5
305360 5
305400 5
305440 5
305480 5
305520 5
305560 5
305600 5
305640 5
305680 5
305720 5
305760 5
305800 5
305840 5
305880 5
305920 5
305960 5
306000 5
306040 5
306080 5
306120 5
306160 5
306200 5
306240 5
306280 5
306320 5
306360 5
306400 5
306440 5
306480 5
306520 5
306560 5
306600 5
306640 5
306680 5
306720 5
306760 5
306800 5
306840 5
306880 5
306920 5
306960 5
307000 5
307040 5
307080 5
307120 5
307160 5
307200 5
307240 5
307280 5
307320 5
307360 5
307400 5
307440 5
307480 5
307520 5
307560 5
307600 5
307640 5
307680 5
307720 5
307760 5
307800 5
307840 5
307880 5
307920 5
307960 5
308000 5
308040 5
308080 5
308120 5
308160 5
308200 5
308240 5
308280 5
308320 5
308360 5
308400 5
308440 5
308480 5
308520 5
308560 5
308600 5
308640 5
308680 5
308720 5
308760 5
308800 5
308840 5
308880 5
308920 5
308960 5
309000 5
309040 5
309080 5
309120 5
309160 5
309200 5
309240 5
309280 5
309320 5
309360 5
309400 5
309440 5
309480 5
309520 5
309560 5
309600 5
309640 5
309680 5
309720 5
309760 5
309800 5
309840 5
309880 5
309920 5
309960 5
310000 5
310040 5
310080 5
310120 5
310160 5
310200 5
310240 5
310280 5
310320 5
310360 5
310400 5
310440 5
310480 5
310520 5
310560 5
310600 5
310640 5
310680 5
310720 5
310760 5
310800 5
310840 5
310880 5
310920 5
310960 5
311000 5
311040 5
311080 5
311120 5
311160 5
311200 5
311240 5
311280 5
311320 5
311360 5
311400 5
311440 5
311480 5
311520 5
311560 5
311600 5
311640 5
311680 5
311720 5
311760 5
311800 5
311840 5
311880 5
311920 5
311960 5
312000 5
312040 5
312080 5
312120 5
312160 5
312200 5
312240 5
312280 5
312320 5
312360 5
312400 5
312440 5
312480 5
312520 5
312560 5
312600 5
312640 5
312680 5
312720 5
312760 5
312800 5
312840 5
312880 5
312920 5
312960 5
313000 5
313040 5
313080 5
313120 5
313160 5
313200 5
313240 5
313280 5
313320 5
313360 5
313400 5
313440 5
313480 5
313520 5
313560 5
313600 5
313640 5
313680 5
313720 5
313760 5
313800 5
313840 5
313880 5
313920 5
313960 5
314000 5
314040 5
314080 5
314120 5
314160 5
314200 5
314240 5
314280 5
314320 5
314360 5
314400 5
314440 5
314480 5
314520 5
314560 5
314600 5
314640 5
314680 5
314720 5
314760 5
314800 5
314840 5
314880 5
314920 5
314960 5
315000 5
315040 5
315080 5
315120 5
315160 5
315200 5
315240 5
315280 5
315320 5
315360 5
315400 5
315440 5
315480 5
315520 5
315560 5
315600 5
315640 5
315680 5
315720 5
315760 5
315800 5
315840 5
315880 5
315920 5
315960 5
316000 5
316040 5
316080 5
316120 5
316160 5
316200 5
316240 5
316280 5
316320 5
316360 5
316400 5
316440 5
316480 5
316520 5
316560 5
316600 5
316640 5
316680 5
316720 5
316760 5
316800 5
316840 5
316880 5
316920 5
316960 5
317000 5
317040 5
317080 5
317120 5
317160 5
317200 5
317240 5
317280 5
317320 5
317360 5
317400 5
317440 5
317480 5
317520 5
317560 5
317600 5
317640 5
317680 5
317720 5
317760 5
317800 5
317840 5
317880 5
317920 5
317960 5
318000 5
318040 5
318080 5
318120 5
318160 5
318200 5
318240 5
318280 5
318320 5
318360 5
318400 5
318440 5
318480 5
318520 5
318560 5
318600 5
318640 5
318680 5
318720 5
318760 5
318800 5
318840 5
318880 5
318920 5
318960 5
319000 5
319040 5
319080 5
319120 5
319160 5
319200 5
319240 5
319280 5
319320 5
319360 5
319400 5
319440 5
319480 5
319520 5
319560 5
319600 5
319640 5
319680 5
319720 5
319760 5
319800 5
319840 5
319880 5
319920 5
319960 5
320000 5
320040 5
320080 5
320120 5
320160 5
320200 5
320240 5
320280 5
320320 5
320360 5
320400 5
320440 5
320480 5
320520 5
320560 5
320600 5
320640 5
320680 5
320720 5
320760 5
320800 5
320840 5
320880 5
320920 5
320960 5
321000 5
321040 5
321080 5
321120 5
321160 5
321200 5
321240 5
321280 5
321320 5
321360 5
321400 5
321440 5
321480 5
321520 5
321560 5
321600 5
321640 5
321680 5
321720 5
321760 5
321800 5
321840 5
321880 5
321920 5
321960 5
322000 5
322040 5
322080 5
322120 5
322160 5
322200 5
322240 5
322280 5
322320 5
322360 5
322400 5
322440 5
322480 5
322520 5
322560 5
322600 5
322640 5
322680 5
322720 5
322760 5
322800 5
322840 5
322880 5
322920 5
322960 5
323000 5
323040 5
323080 5
323120 5
323160 5
323200 5
323240 5
323280 5
323320 5
323360 5
323400 5
323440 5
323480 5
323520 5
323560 5
323600 5
323640 5
323680 5
323720 5
323760 5
323800 5
323840 5
323880 5
323920 5
323960 5
324000 5
324040 5
324080 5
324120 5
324160 5
324200 5
324240 5
324280 5
324320 5
324360 5
324400 5
324440 5
324480 5
324520 5
324560 5
324600 5
324640 5
324680 5
324720 5
324760 5
324800 5
324840 5
324880 5
324920 5
324960 5
325000 5
325040 5
325080 5
325120 5
325160 5
325200 5
325240 5
325280 5
325320 5
325360 5
325400 5
325440 5
325480 5
325520 5
325560 5
325600 5
325640 5
325680 5
325720 5
325760 5
325800 5
325840 5
325880 5
325920 5
325960 5
326000 5
326040 5
326080 5
326120 5
326160 5
326200 5
326240 5
326280 5
326320 5
326360 5
326400 5
326440 5
326480 5
326520 5
326560 5
326600 5
326640 5
326680 5
326720 5
326760 5
326800 5
326840 5
326880 5
326920 5
326960 5
327000 5
327040 5
327080 5
327120 5
327160 5
327200 5
327240 5
327280 5
327320 5
327360 5
327400 5
327440 5
327480 5
327520 5
327560 5
327600 5
327640 5
327680 5
327720 5
327760 5
327800 5
327840 5
327880 5
327920 5
327960 5
328000 5
328040 5
328080 5
328120 5
328160 5
328200 5
328240 5
328280 5
328320 5
328360 5
328400 5
328440 5
328480 5
328520 5
328560 5
328600 5
328640 5
328680 5
328720 5
328760 5
328800 5
328840 5
328880 5
328920 5
328960 5
329000 5
329040 5
329080 5
329120 5
329160 5
329200 5
329240 5
329280 5
329320 5
329360 5
329400 5
329440 5
329480 5
329520 5
329560 5
329600 5
329640 5
329680 5
329720 5
329760 5
329800 5
329840 5
329880 5
329920 5
329960 5
330000 5
330040 5
330080 5
330120 5
330160 5
330200 5
330240 5
330280 5
330320 5
330360 5
330400 5
330440 5
330480 5
330520 5
330560 5
330600 5
330640 5
330680 5
330720 5
330760 5
330800 5
330840 5
330880 5
330920 5
330960 5
331000 5
331040 5
331080 5
331120 5
331160 5
331200 5
331240 5
331280 5
331320 5
331360 5
331400 5
331440 5
331480 5
331520 5
331560 5
331600 5
331640 5
331680 5
331720 5
331760 5
331800 5
331840 5
331880 5
331920 5
331960 5
332000 5
332040 5
332080 5
332120 5
332160 5
332200 5
332240 5
332280 5
332320 5
332360 5
332400 5
332440 5
332480 5
332520 5
332560 5
332600 5
332640 5
332680 5
332720 5
332760 5
332800 5
332840 5
332880 5
332920 5
332960 5
333000 5
333040 5
333080 5
333120 5
333160 5
333200 5
333240 5
333280 5
333320 5
333360 5
333400 5
333440 5
333480 5
333520 5
333560 5
333600 5
333640 5
333680 5
333720 5
333760 5
333800 5
333840 5
333880 5
333920 5
333960 5
334000 5
334040 5
334080 5
334120 5
334160 5
334200 5
334240 5
334280 5
334320 5
334360 5
334400 5
334440 5
334480 5
334520 5
334560 5
334600 5
334640 5
334680 5
334720 5
334760 5
334800 5
334840 5
334880 5
334920 5
334960 5
335000 5
335040 5
335080 5
335120 5
335160 5
335200 5
335240 5
335280 5
335320 5
335360 5
335400 5
335440 5
335480 5
335520 5
335560 5
335600 5
335640 5
335680 5
335720 5
335760 5
335800 5
335840 5
335880 5
335920 5
335960 5
336000 5
336040 5
336080 5
336120 5
336160 5
336200 5
336240 5
336280 5
336320 5
336360 5
336400 5
336440 5
336480 5
336520 5
336560 5
336600 5
336640 5
336680 5
336720 5
336760 5
336800 5
336840 5
336880 5
336920 5
336960 5
337000 5
337040 5
337080 5
337120 5
337160 5
337200 5
337240 5
337280 5
337320 5
337360 5
337400 5
337440 5
337480 5
337520 5
337560 5
337600 5
337640 5
337680 5
337720 5
337760 5
337800 5
337840 5
337880 5
337920 5
337960 5
338000 5
338040 5
338080 5
338120 5
338160 5
338200 5
338240 5
338280 5
338320 5
338360 5
338400 5
338440 5
338480 5
338520 5
338560 5
338600 5
338640 5
338680 5
338720 5
338760 5
338800 5
338840 5
338880 5
338920 5
338960 5
339000 5
339040 5
339080 5
339120 5
339160 5
339200 5
339240 5
339280 5
339320 5
339360 5
339400 5
339440 5
339480 5
339520 5
339560 5
339600 5
339640 5
339680 5
339720 5
339760 5
339800 5
339840 5
339880 5
339920 5
339960 5
340000 5
340040 5
340080 5
340120 5
340160 5
340200 5
340240 5
340280 5
340320 5
340360 5
340400 5
340440 5
340480 5
340520 5
340560 5
340600 5
340640 5
340680 5
340720 5
340760 5
340800 5
340840 5
340880 5
340920 5
340960 5
341000 5
341040 5
341080 5
341120 5
341160 5
341200 5
341240 5
341280 5
341320 5
341360 5
341400 5
341440 5
341480 5
341520 5
341560 5
341600 5
341640 5
341680 5
341720 5
341760 5
341800 5
341840 5
341880 5
341920 5
341960 5
342000 5
342040 5
342080 5
342120 5
342160 5
342200 5
342240 5
342280 5
342320 5
342360 5
342400 5
342440 5
342480 5
342520 5
342560 5
342600 5
342640 5
342680 5
342720 5
342760 5
342800 5
342840 5
342880 5
342920 5
342960 5
343000 5
343040 5
343080 5
343120 5
343160 5
343200 5
343240 5
343280 5
343320 5
343360 5
343400 5
343440 5
343480 5
343520 5
343560 5
343600 5
343640 5
343680 5
343720 5
343760 5
343800 5
343840 5
343880 5
343920 5
343960 5
344000 5
344040 5
344080 5
344120 5
344160 5
344200 5
344240 5
344280 5
344320 5
344360 5
344400 5
344440 5
344480 5
344520 5
344560 5
344600 5
344640 5
344680 5
344720 5
344760 5
344800 5
344840 5
344880 5
344920 5
344960 5
345000 5
345040 5
345080 5
345120 5
345160 5
345200 5
345240 5
345280 5
345320 5
345360 5
345400 5
345440 5
345480 5
345520 5
345560 5
345600 5
345640 5
345680 5
345720 5
345760 5
345800 5
345840 5
345880 5
345920 5
345960 5
346000 5
346040 5
346080 5
346120 5
346160 5
346200 5
346240 5
346280 5
346320 5
346360 5
346400 5
346440 5
346480 5
346520 5
346560 5
346600 5
346640 5
346680 5
346720 5
346760 5
346800 5
346840 5
346880 5
346920 5
346960 5
347000 5
347040 5
347080 5
347120 5
347160 5
347200 5
347240 5
347280 5
347320 5
347360 5
347400 5
347440 5
347480 5
347520 5
347560 5
347600 5
347640 5
347680 5
347720 5
347760 5
347800 5
347840 5
347880 5
347920 5
347960 5
348000 5
348040 5
348080 5
348120 5
348160 5
348200 5
348240 5
348280 5
348320 5
348360 5
348400 5
348440 5
348480 5
348520 5
348560 5
348600 5
348640 5
348680 5
348720 5
348760 5
348800 5
348840 5
348880 5
348920 5
348960 5
349000 5
349040 5
349080 5
349120 5
349160 5
349200 5
349240 5
349280 5
349320 5
349360 5
349400 5
349440 5
349480 5
349520 5
349560 5
349600 5
349640 5
349680 5
349720 5
349760 5
349800 5
349840 5
349880 5
349920 5
349960 5
350000 5
350040 5
350080 5
350120 5
350160 5
350200 5
350240 5
350280 5
350320 5
350360 5
350400 5
350440 5
350480 5
350520 5
350560 5
350600 5
350640 5
350680 5
350720 5
350760 5
350800 5
350840 5
350880 5
350920 5
350960 5
351000 5
351040 5
351080 5
351120 5
351160 5
351200 5
351240 5
351280 5
351320 5
351360 5
351400 5
351440 5
351480 5
351520 5
351560 5
351600 5
351640 5
351680 5
351720 5
351760 5
351800 5
351840 5
351880 5
351920 5
351960 5
352000 5
352040 5
352080 5
352120 5
352160 5
352200 5
352240 5
352280 5
352320 5
352360 5
352400 5
352440 5
352480 5
352520 5
352560 5
352600 5
352640 5
352680 5
352720 5
352760 5
352800 5
352840 5
352880 5
352920 5
352960 5
353000 5
353040 5
353080 5
353120 5
353160 5
353200 5
353240 5
353280 5
353320 5
353360 5
353400 5
353440 5
353480 5
353520 5
353560 5
353600 5
353640 5
353680 5
353720 5
353760 5
353800 5
353840 5
353880 5
353920 5
353960 5
354000 5
354040 5
354080 5
354120 5
354160 5
354200 5
354240 5
354280 5
354320 5
354360 5
354400 5
354440 5
354480 5
354520 5
354560 5
354600 5
354640 5
354680 5
354720 5
354760 5
354800 5
354840 5
354880 5
354920 5
354960 5
355000 5
355040 5
355080 5
355120 5
355160 5
355200 5
355240 5
355280 5
355320 5
355360 5
355400 5
355440 5
355480 5
355520 5
355560 5
355600 5
355640 5
355680 5
355720 5
355760 5
355800 5
355840 5
355880 5
355920 5
355960 5
356000 5
356040 5
356080 5
356120 5
356160 5
356200 5
356240 5
356280 5
356320 5
356360 5
356400 5
356440 5
356480 5
356520 5
356560 5
356600 5
356640 5
356680 5
356720 5
356760 5
356800 5
356840 5
356880 5
356920 5
356960 5
357000 5
357040 5
357080 5
357120 5
357160 5
357200 5
357240 5
357280 5
357320 5
357360 5
357400 5
357440 5
357480 5
357520 5
357560 5
357600 5
357640 5
357680 5
357720 5
357760 5
357800 5
357840 5
357880 5
357920 5
357960 5
358000 5
358040 5
358080 5
358120 5
358160 5
358200 5
358240 5
358280 5
358320 5
358360 5
358400 5
358440 5
358480 5
358520 5
358560 5
358600 5
358640 5
358680 5
358720 5
358760 5
358800 5
358840 5
358880 5
358920 5
358960 5
359000 5
359040 5
359080 5
359120 5
359160 5
359200 5
359240 5
359280 5
359320 5
359360 5
359400 5
359440 5
359480 5
359520 5
359560 5
359600 5
359640 5
359680 5
359720 5
359760 5
359800 5
359840 5
359880 5
359920 5
359960 5
360000 5
360040 5
360080 5
360120 5
360160 5
360200 5
360240 5
360280 5
360320 5
360360 5
360400 5
360440 5
360480 5
360520 5
360560 5
360600 5
360640 5
360680 5
360720 5
360760 5
360800 5
360840 5
360880 5
360920 5
360960 5
361000 5
361040 5
361080 5
361120 5
361160 5
361200 5
361240 5
361280 5
361320 5
361360 5
361400 5
361440 5
361480 5
361520 5
361560 5
361600 5
361640 5
361680 5
361720 5
361760 5
361800 5
361840 5
361880 5
361920 5
361960 5
362000 5
362040 5
362080 5
362120 5
362160 5
362200 5
362240 5
362280 5
362320 5
362360 5
362400 5
362440 5
362480 5
362520 5
362560 5
362600 5
362640 5
362680 5
362720 5
362760 5
362800 5
362840 5
362880 5
362920 5
362960 5
363000 5
363040 5
363080 5
363120 5
363160 5
363200 5
363240 5
363280 5
363320 5
363360 5
363400 5
363440 5
363480 5
363520 5
363560 5
363600 5
363640 5
363680 5
363720 5
363760 5
363800 5
363840 5
363880 5
363920 5
363960 5
364000 5
364040 5
364080 5
364120 5
364160 5
364200 5
364240 5
364280 5
364320 5
364360 5
364400 5
364440 5
364480 5
364520 5
364560 5
364600 5
364640 5
364680 5
364720 5
364760 5
364800 5
364840 5
364880 5
364920 5
364960 5
365000 5
365040 5
365080 5
365120 5
365160 5
365200 5
365240 5
365280 5
365320 5
365360 5
365400 5
365440 5
365480 5
365520 5
365560 5
365600 5
365640 5
365680 5
365720 5
365760 5
365800 5
365840 5
365880 5
365920 5
365960 5
366000 5
366040 5
366080 5
366120 5
366160 5
366200 5
366240 5
366280 5
366320 5
366360 5
366400 5
366440 5
366480 5
366520 5
366560 5
366600 5
366640 5
366680 5
366720 5
366760 5
366800 5
366840 5
366880 5
366920 5
366960 5
367000 5
367040 5
367080 5
367120 5
367160 5
367200 5
367240 5
367280 5
367320 5
367360 5
367400 5
367440 5
367480 5
367520 5
367560 5
367600 5
367640 5
367680 5
367720 5
367760 5
367800 5
367840 5
367880 5
367920 5
367960 5
368000 5
368040 5
368080 5
368120 5
368160 5
368200 5
368240 5
368280 5
368320 5
368360 5
368400 5
368440 5
368480 5
368520 5
368560 5
368600 5
368640 5
368680 5
368720 5
368760 5
368800 5
368840 5
368880 5
368920 5
368960 5
369000 5
369040 5
369080 5
369120 5
369160 5
369200 5
369240 5
369280 5
369320 5
369360 5
369400 5
369440 5
369480 5
369520 5
369560 5
369600 5
369640 5
369680 5
369720 5
369760 5
369800 5
369840 5
369880 5
369920 5
369960 5
370000 5
370040 5
370080 5
370120 5
370160 5
370200 5
370240 5
370280 5
370320 5
370360 5
370400 5
370440 5
370480 5
370520 5
370560 5
370600 5
370640 5
370680 5
370720 5
370760 5
370800 5
370840 5
370880 5
370920 5
370960 5
371000 5
371040 5
371080 5
371120 5
371160 5
371200 5
371240 5
371280 5
371320 5
371360 5
371400 5
371440 5
371480 5
371520 5
371560 5
371600 5
371640 5
371680 5
371720 5
371760 5
371800 5
371840 5
371880 5
371920 5
371960 5
372000 5
372040 5
372080 5
372120 5
372160 5
372200 5
372240 5
372280 5
372320 5
372360 5
372400 5
372440 5
372480 5
372520 5
372560 5
372600 5
372640 5
372680 5
372720 5
372760 5
372800 5
372840 5
372880 5
372920 5
372960 5
373000 5
373040 5
373080 5
373120 5
373160 5
373200 5
373240 5
373280 5
373320 5
373360 5
373400 5
373440 5
373480 5
373520 5
373560 5
373600 5
373640 5
373680 5
373720 5
373760 5
373800 5
373840 5
373880 5
373920 5
373960 5
374000 5
374040 5
374080 5
374120 5
374160 5
374200 5
374240 5
374280 5
374320 5
374360 5
374400 5
374440 5
374480 5
374520 5
374560 5
374600 5
374640 5
374680 5
374720 5
374760 5
374800 5
374840 5
374880 5
374920 5
374960 5
375000 5
375040 5
375080 5
375120 5
375160 5
375200 5
375240 5
375280 5
375320 5
375360 5
375400 5
375440 5
375480 5
375520 5
375560 5
375600 5
375640 5
375680 5
375720 5
375760 5
375800 5
375840 5
375880 5
375920 5
375960 5
376000 5
376040 5
376080 5
376120 5
376160 5
376200 5
376240 5
376280 5
376320 5
376360 5
376400 5
376440 5
376480 5
376520 5
376560 5
376600 5
376640 5
376680 5
376720 5
376760 5
376800 5
376840 5
376880 5
376920 5
376960 5
377000 5
377040 5
377080 5
377120 5
377160 5
377200 5
377240 5
377280 5
377320 5
377360 5
377400 5
377440 5
377480 5
377520 5
377560 5
377600 5
377640 5
377680 5
377720 5
377760 5
377800 5
377840 5
377880 5
377920 5
377960 5
378000 5
378040 5
378080 5
378120 5
378160 5
378200 5
378240 5
378280 5
378320 5
378360 5
378400 5
378440 5
378480 5
378520 5
378560 5
378600 5
378640 5
378680 5
378720 5
378760 5
378800 5
378840 5
378880 5
378920 5
378960 5
379000 5
379040 5
379080 5
379120 5
379160 5
379200 5
379240 5
379280 5
379320 5
379360 5
379400 5
379440 5
379480 5
379520 5
379560 5
379600 5
379640 5
379680 5
379720 5
379760 5
379800 5
379840 5
379880 5
379920 5
379960 5
380000 5
380040 5
380080 5
380120 5
380160 5
380200 5
380240 5
380280 5
380320 5
380360 5
380400 5
380440 5
380480 5
380520 5
380560 5
380600 5
380640 5
380680 5
380720 5
380760 5
380800 5
380840 5
380880 5
380920 5
380960 5
381000 5
381040 5
381080 5
381120 5
381160 5
381200 5
381240 5
381280 5
381320 5
381360 5
381400 5
381440 5
381480 5
381520 5
381560 5
381600 5
381640 5
381680 5
381720 5
381760 5
381800 5
381840 5
381880 5
381920 5
381960 5
382000 5
382040 5
382080 5
382120 5
382160 5
382200 5
382240 5
382280 5
382320 5
382360 5
382400 5
382440 5
382480 5
382520 5
382560 5
382600 5
382640 5
382680 5
382720 5
382760 5
382800 5
382840 5
382880 5
382920 5
382960 5
383000 5
383040 5
383080 5
383120 5
383160 5
383200 5
383240 5
383280 5
383320 5
383360 5
383400 5
383440 5
383480 5
383520 5
383560 5
383600 5
383640 5
383680 5
383720 5
383760 5
383800 5
383840 5
383880 5
383920 5
383960 5
384000 5
384040 5
384080 5
384120 5
384160 5
384200 5
384240 5
384280 5
384320 5
384360 5
384400 5
384440 5
384480 5
384520 5
384560 5
384600 5
384640 5
384680 5
384720 5
384760 5
384800 5
384840 5
384880 5
384920 5
384960 5
385000 5
385040 5
385080 5
385120 5
385160 5
385200 5
385240 5
385280 5
385320 5
385360 5
385400 5
385440 5
385480 5
385520 5
385560 5
385600 5
385640 5
385680 5
385720 5
385760 5
385800 5
385840 5
385880 5
385920 5
385960 5
386000 5
386040 5
386080 5
386120 5
386160 5
386200 5
386240 5
386280 5
386320 5
386360 5
386400 5
386440 5
386480 5
386520 5
386560 5
386600 5
386640 5
386680 5
386720 5
386760 5
386800 5
386840 5
386880 5
386920 5
386960 5
387000 5
387040 5
387080 5
387120 5
387160 5
387200 5
387240 5
387280 5
387320 5
387360 5
387400 5
387440 5
387480 5
387520 5
387560 5
387600 5
387640 5
387680 5
387720 5
387760 5
387800 5
387840 5
387880 5
387920 5
387960 5
388000 5
388040 5
388080 5
388120 5
388160 5
388200 5
388240 5
388280 5
388320 5
388360 5
388400 5
388440 5
388480 5
388520 5
388560 5
388600 5
388640 5
388680 5
388720 5
388760 5
388800 5
388840 5
388880 5
388920 5
388960 5
389000 5
389040 5
389080 5
389120 5
389160 5
389200 5
389240 5
389280 5
389320 5
389360 5
389400 5
389440 5
389480 5
389520 5
389560 5
389600 5
389640 5
389680 5
389720 5
389760 5
389800 5
389840 5
389880 5
389920 5
389960 5
390000 5
390040 5
390080 5
390120 5
390160 5
390200 5
390240 5
390280 5
390320 5
390360 5
390400 5
390440 5
390480 5
390520 5
390560 5
390600 5
390640 5
390680 5
390720 5
390760 5
390800 5
390840 5
390880 5
390920 5
390960 5
391000 5
391040 5
391080 5
391120 5
391160 5
391200 5
391240 5
391280 5
391320 5
391360 5
391400 5
391440 5
391480 5
391520 5
391560 5
391600 5
391640 5
391680 5
391720 5
391760 5
391800 5
391840 5
391880 5
391920 5
391960 5
392000 5
392040 5
392080 5
392120 5
392160 5
392200 5
392240 5
392280 5
392320 5
392360 5
392400 5
392440 5
392480 5
392520 5
392560 5
392600 5
392640 5
392680 5
392720 5
392760 5
392800 5
392840 5
392880 5
392920 5
392960 5
393000 5
393040 5
393080 5
393120 5
393160 5
393200 5
393240 5
393280 5
393320 5
393360 5
393400 5
393440 5
393480 5
393520 5
393560 5
393600 5
393640 5
393680 5
393720 5
393760 5
393800 5
393840 5
393880 5
393920 5
393960 5
394000 5
394040 5
394080 5
394120 5
394160 5
394200 5
394240 5
394280 5
394320 5
394360 5
394400 5
394440 5
394480 5
394520 5
394560 5
394600 5
394640 5
394680 5
394720 5
394760 5
394800 5
394840 5
394880 5
394920 5
394960 5
395000 5
395040 5
395080 5
395120 5
395160 5
395200 5
395240 5
395280 5
395320 5
395360 5
395400 5
395440 5
395480 5
395520 5
395560 5
395600 5
395640 5
395680 5
395720 5
395760 5
395800 5
395840 5
395880 5
395920 5
395960 5
396000 5
396040 5
396080 5
396120 5
396160 5
396200 5
396240 5
396280 5
396320 5
396360 5
396400 5
396440 5
396480 5
396520 5
396560 5
396600 5
396640 5
396680 5
396720 5
396760 5
396800 5
396840 5
396880 5
396920 5
396960 5
397000 5
397040 5
397080 5
397120 5
397160 5
397200 5
397240 5
397280 5
397320 5
397360 5
397400 5
397440 5
397480 5
397520 5
397560 5
397600 5
397640 5
397680 5
397720 5
397760 5
397800 5
397840 5
397880 5
397920 5
397960 5
398000 5
398040 5
398080 5
398120 5
398160 5
398200 5
398240 5
398280 5
398320 5
398360 5
398400 5
398440 5
398480 5
398520 5
398560 5
398600 5
398640 5
398680 5
398720 5
398760 5
398800 5
398840 5
398880 5
398920 5
398960 5
399000 5
399040 5
399080 5
399120 5
399160 5
399200 5
399240 5
399280 5
399320 5
399360 5
399400 5
399440 5
399480 5
399520 5
399560 5
399600 5
399640 5
399680 5
399720 5
399760 5
399800 5
399840 5
399880 5
399920 5
399960 5
400000 5
400040 5
400080 5
400120 5
400160 5
400200 5
400240 5
400280 5
400320 5
400360 5
400400 5
400440 5
400480 5
400520 5
400560 5
400600 5
400640 5
400680 5
400720 5
400760 5
400800 5
400840 5
400880 5
400920 5
400960 5
401000 5
401040 5
401080 5
401120 5
401160 5
401200 5
401240 5
401280 5
401320 5
401360 5
401400 5
401440 5
401480 5
401520 5
401560 5
401600 5
401640 5
401680 5
401720 5
401760 5
401800 5
401840 5
401880 5
401920 5
401960 5
402000 5
402040 5
402080 5
402120 5
402160 5
402200 5
402240 5
402280 5
402320 5
402360 5
402400 5
402440 5
402480 5
402520 5
402560 5
402600 5
402640 5
402680 5
402720 5
402760 5
402800 5
402840 5
402880 5
402920 5
402960 5
403000 5
403040 5
403080 5
403120 5
403160 5
403200 5
403240 5
403280 5
403320 5
403360 5
403400 5
403440 5
403480 5
403520 5
403560 5
403600 5
403640 5
403680 5
403720 5
403760 5
403800 5
403840 5
403880 5
403920 5
403960 5
404000 5
404040 5
404080 5
404120 5
404160 5
404200 5
404240 5
404280 5
404320 5
404360 5
404400 5
404440 5
404480 5
404520 5
404560 5
404600 5
404640 5
404680 5
404720 5
404760 5
404800 5
404840 5
404880 5
404920 5
404960 5
405000 5
405040 5
405080 5
405120 5
405160 5
405200 5
405240 5
405280 5
405320 5
405360 5
405400 5
405440 5
405480 5
405520 5
405560 5
405600 5
405640 5
405680 5
405720 5
405760 5
405800 5
405840 5
405880 5
405920 5
405960 5
406000 5
406040 5
406080 5
406120 5
406160 5
406200 5
406240 5
406280 5
406320 5
406360 5
406400 5
406440 5
406480 5
406520 5
406560 5
406600 5
406640 5
406680 5
406720 5
406760 5
406800 5
406840 5
406880 5
406920 5
406960 5
407000 5
407040 5
407080 5
407120 5
407160 5
407200 5
407240 5
407280 5
407320 5
407360 5
407400 5
407440 5
407480 5
407520 5
407560 5
407600 5
407640 5
407680 5
407720 5
407760 5
407800 5
407840 5
407880 5
407920 5
407960 5
408000 5
408040 5
408080 5
408120 5
408160 5
408200 5
408240 5
408280 5
408320 5
408360 5
408400 5
408440 5
408480 5
408520 5
408560 5
408600 5
408640 5
408680 5
408720 5
408760 5
408800 5
408840 5
408880 5
408920 5
408960 5
409000 5
409040 5
409080 5
409120 5
409160 5
409200 5
409240 5
409280 5
409320 5
409360 5
409400 5
409440 5
409480 5
409520 5
409560 5
409600 5
409640 5
409680 5
409720 5
409760 5
409800 5
409840 5
409880 5
409920 5
409960 5
410000 5
410040 5
410080 5
410120 5
410160 5
410200 5
410240 5
410280 5
410320 5
410360 5
410400 5
410440 5
410480 5
410520 5
410560 5
410600 5
410640 5
410680 5
410720 5
410760 5
410800 5
410840 5
410880 5
410920 5
410960 5
411000 5
411040 5
411080 5
411120 5
411160 5
411200 5
411240 5
411280 5
411320 5
411360 5
411400 5
411440 5
411480 5
411520 5
411560 5
411600 5
411640 5
411680 5
411720 5
411760 5
411800 5
411840 5
411880 5
411920 5
411960 5
412000 5
412040 5
412080 5
412120 5
412160 5
412200 5
412240 5
412280 5
412320 5
412360 5
412400 5
412440 5
412480 5
412520 5
412560 5
412600 5
412640 5
412680 5
412720 5
412760 5
412800 5
412840 5
412880 5
412920 5
412960 5
413000 5
413040 5
413080 5
413120 5
413160 5
413200 5
413240 5
413280 5
413320 5
413360 5
413400 5
413440 5
413480 5
413520 5
413560 5
413600 5
413640 5
413680 5
413720 5
413760 5
413800 5
413840 5
413880 5
413920 5
413960 5
414000 5
414040 5
414080 5
414120 5
414160 5
414200 5
414240 5
414280 5
414320 5
414360 5
414400 5
414440 5
414480 5
414520 5
