# Supplementary material for: Comment on 'Valid molecular dynamics simulations of human hemoglobin require a surprisingly large box size'
Source: eLife. 2019 Jun 20;8:e44718. doi: 10.7554/eLife.44718 (PMC6586461; doi:10.7554/eLife.44718)
Supplement: Figure 3—source data 1. — The zip archive contains a README file describing which source files correspond to the different panels. [file elife-44718-fig3-data1.zip › figure3/panel_A/kovalevsky/medium/3/proj.xvg]

@ autoscale onread none
@ with g0
@ g0 on
@ title "projection on eigenvectors (nm)"
@ xaxis  label "Time (ps)"
@ world xmin 0
@ world xmax 399240
@ world ymin -9.32828
@ world ymax 1.9006
@ view xmin 0.15
@ view xmax 0.85
@ view ymin 0.15
@ view ymax 0.85
@ yaxis  label "vec 1"
@ xaxis tick major 100000
@ xaxis tick minor 50000
@ xaxis ticklabel start type spec
@ xaxis ticklabel start -0
@ yaxis tick major 5
@ yaxis tick minor 2.5
@ yaxis ticklabel start type spec
@ yaxis ticklabel start -5
@ zeroxaxis bar on
@ zeroxaxis bar linestyle 3
    0.0000   -5.10970
   40.0000   -4.13487
   80.0000   -5.90846
  120.0000   -5.02080
  160.0000   -4.94814
  200.0000   -5.90262
  240.0000   -5.41601
  280.0000   -4.36064
  320.0000   -3.87043
  360.0000   -5.22156
  400.0000   -4.31175
  440.0000   -5.21474
  480.0000   -4.89277
  520.0000   -3.75091
  560.0000   -4.08127
  600.0000   -4.31127
  640.0000   -4.78958
  680.0000   -4.97760
  720.0000   -4.09924
  760.0000   -5.18227
  800.0000   -5.25957
  840.0000   -5.74388
  880.0000   -5.03270
  920.0000   -4.88739
  960.0000   -4.73193
 1000.0000   -5.24275
 1040.0000   -5.08050
 1080.0000   -4.99989
 1120.0000   -5.10352
 1160.0000   -5.28273
 1200.0000   -4.92373
 1240.0000   -4.46981
 1280.0000   -4.43708
 1320.0000   -5.36701
 1360.0000   -5.87958
 1400.0000   -5.32360
 1440.0000   -5.19246
 1480.0000   -5.49353
 1520.0000   -6.02741
 1560.0000   -5.81762
 1600.0000   -6.05772
 1640.0000   -5.89233
 1680.0000   -5.32636
 1720.0000   -6.28413
 1760.0000   -6.13652
 1800.0000   -5.97179
 1840.0000   -5.10915
 1880.0000   -5.98109
 1920.0000   -5.11157
 1960.0000   -5.73608
 2000.0000   -4.40479
 2040.0000   -5.12837
 2080.0000   -5.36092
 2120.0000   -5.80837
 2160.0000   -6.78718
 2200.0000   -5.19649
 2240.0000   -5.24001
 2280.0000   -5.88373
 2320.0000   -5.20686
 2360.0000   -4.87321
 2400.0000   -4.89908
 2440.0000   -5.48167
 2480.0000   -5.56364
 2520.0000   -6.16882
 2560.0000   -4.50957
 2600.0000   -5.98447
 2640.0000   -5.76354
 2680.0000   -4.85198
 2720.0000   -4.97662
 2760.0000   -4.99035
 2800.0000   -4.83178
 2840.0000   -5.10585
 2880.0000   -5.28597
 2920.0000   -5.36723
 2960.0000   -6.48607
 3000.0000   -5.48378
 3040.0000   -5.39870
 3080.0000   -5.88529
 3120.0000   -5.96814
 3160.0000   -5.29217
 3200.0000   -6.08972
 3240.0000   -4.54354
 3280.0000   -5.75632
 3320.0000   -5.41427
 3360.0000   -5.38460
 3400.0000   -5.33044
 3440.0000   -5.49805
 3480.0000   -6.06747
 3520.0000   -5.03535
 3560.0000   -5.97062
 3600.0000   -6.10275
 3640.0000   -5.65230
 3680.0000   -5.53149
 3720.0000   -6.19813
 3760.0000   -6.27604
 3800.0000   -5.40654
 3840.0000   -5.89385
 3880.0000   -6.35302
 3920.0000   -7.15333
 3960.0000   -5.14616
 4000.0000   -6.90034
 4040.0000   -5.68006
 4080.0000   -6.50921
 4120.0000   -6.66633
 4160.0000   -6.22976
 4200.0000   -5.68353
 4240.0000   -6.36629
 4280.0000   -6.38072
 4320.0000   -6.68945
 4360.0000   -6.62243
 4400.0000   -6.33057
 4440.0000   -6.77532
 4480.0000   -6.14457
 4520.0000   -6.82945
 4560.0000   -6.18474
 4600.0000   -6.73846
 4640.0000   -7.21746
 4680.0000   -5.92031
 4720.0000   -6.28286
 4760.0000   -5.93645
 4800.0000   -6.96897
 4840.0000   -5.87982
 4880.0000   -5.63782
 4920.0000   -5.95056
 4960.0000   -7.36158
 5000.0000   -6.70430
 5040.0000   -6.88687
 5080.0000   -6.43862
 5120.0000   -5.35064
 5160.0000   -5.51607
 5200.0000   -5.87803
 5240.0000   -5.70148
 5280.0000   -6.09624
 5320.0000   -5.69066
 5360.0000   -6.97823
 5400.0000   -6.13776
 5440.0000   -6.16322
 5480.0000   -5.76597
 5520.0000   -5.27712
 5560.0000   -5.82178
 5600.0000   -5.99848
 5640.0000   -5.80491
 5680.0000   -7.24576
 5720.0000   -6.70689
 5760.0000   -6.97982
 5800.0000   -6.28922
 5840.0000   -7.04581
 5880.0000   -6.59923
 5920.0000   -6.85591
 5960.0000   -6.07837
 6000.0000   -5.41187
 6040.0000   -5.72261
 6080.0000   -5.72500
 6120.0000   -6.81881
 6160.0000   -6.66660
 6200.0000   -5.12725
 6240.0000   -5.73645
 6280.0000   -4.83383
 6320.0000   -5.57813
 6360.0000   -6.48922
 6400.0000   -6.26887
 6440.0000   -6.05992
 6480.0000   -6.72859
 6520.0000   -6.44926
 6560.0000   -7.42020
 6600.0000   -6.14175
 6640.0000   -6.87261
 6680.0000   -6.39113
 6720.0000   -5.52226
 6760.0000   -5.61967
 6800.0000   -6.45437
 6840.0000   -5.74485
 6880.0000   -5.35837
 6920.0000   -5.81292
 6960.0000   -5.55913
 7000.0000   -5.58084
 7040.0000   -5.70771
 7080.0000   -5.52041
 7120.0000   -5.72945
 7160.0000   -5.72003
 7200.0000   -6.16007
 7240.0000   -5.98817
 7280.0000   -5.49412
 7320.0000   -5.52136
 7360.0000   -4.95096
 7400.0000   -5.66504
 7440.0000   -4.98599
 7480.0000   -5.59554
 7520.0000   -5.23074
 7560.0000   -5.55515
 7600.0000   -5.50303
 7640.0000   -4.66155
 7680.0000   -5.15791
 7720.0000   -5.38949
 7760.0000   -5.68133
 7800.0000   -5.71571
 7840.0000   -6.16792
 7880.0000   -5.96397
 7920.0000   -6.36707
 7960.0000   -5.66958
 8000.0000   -6.66829
 8040.0000   -5.56545
 8080.0000   -5.95503
 8120.0000   -5.70230
 8160.0000   -5.68095
 8200.0000   -5.55544
 8240.0000   -5.49736
 8280.0000   -5.03955
 8320.0000   -6.10915
 8360.0000   -5.64097
 8400.0000   -4.76981
 8440.0000   -6.00070
 8480.0000   -5.96347
 8520.0000   -5.74258
 8560.0000   -6.08817
 8600.0000   -5.27149
 8640.0000   -6.23734
 8680.0000   -5.33293
 8720.0000   -5.48001
 8760.0000   -4.88768
 8800.0000   -4.82337
 8840.0000   -5.10788
 8880.0000   -6.65472
 8920.0000   -6.91021
 8960.0000   -6.28719
 9000.0000   -5.86534
 9040.0000   -6.27769
 9080.0000   -5.91399
 9120.0000   -6.23085
 9160.0000   -7.00399
 9200.0000   -6.51081
 9240.0000   -5.93541
 9280.0000   -6.24819
 9320.0000   -5.74633
 9360.0000   -5.63117
 9400.0000   -6.34139
 9440.0000   -6.36830
 9480.0000   -5.91056
 9520.0000   -4.76645
 9560.0000   -6.60424
 9600.0000   -4.72885
 9640.0000   -5.60014
 9680.0000   -5.36483
 9720.0000   -5.33096
 9760.0000   -5.47674
 9800.0000   -5.59914
 9840.0000   -6.05250
 9880.0000   -5.04296
 9920.0000   -5.62623
 9960.0000   -5.75169
10000.0000   -5.46836
10040.0000   -6.33989
10080.0000   -5.97877
10120.0000   -6.04502
10160.0000   -6.00426
10200.0000   -4.79905
10240.0000   -6.45288
10280.0000   -4.72253
10320.0000   -5.58211
10360.0000   -5.73318
10400.0000   -5.61688
10440.0000   -5.67319
10480.0000   -5.71054
10520.0000   -5.94304
10560.0000   -5.38745
10600.0000   -5.96055
10640.0000   -5.01971
10680.0000   -6.29765
10720.0000   -6.24044
10760.0000   -6.03235
10800.0000   -6.56557
10840.0000   -5.89891
10880.0000   -5.91768
10920.0000   -4.76740
10960.0000   -4.94570
11000.0000   -6.22366
11040.0000   -5.25120
11080.0000   -5.68231
11120.0000   -5.88379
11160.0000   -6.07290
11200.0000   -5.04326
11240.0000   -5.23526
11280.0000   -6.42801
11320.0000   -5.82981
11360.0000   -5.84245
11400.0000   -6.04094
11440.0000   -5.15181
11480.0000   -5.89203
11520.0000   -5.72152
11560.0000   -5.43832
11600.0000   -4.20477
11640.0000   -5.41401
11680.0000   -5.66410
11720.0000   -5.76728
11760.0000   -4.90678
11800.0000   -6.95493
11840.0000   -5.82538
11880.0000   -5.66727
11920.0000   -5.45016
11960.0000   -5.44273
12000.0000   -5.68080
12040.0000   -6.01339
12080.0000   -5.47615
12120.0000   -5.68235
12160.0000   -6.22678
12200.0000   -6.19632
12240.0000   -5.33845
12280.0000   -4.91264
12320.0000   -4.67832
12360.0000   -5.66087
12400.0000   -5.38841
12440.0000   -5.31897
12480.0000   -5.11402
12520.0000   -5.34885
12560.0000   -5.02809
12600.0000   -5.19354
12640.0000   -5.54788
12680.0000   -6.18462
12720.0000   -5.11492
12760.0000   -5.55204
12800.0000   -6.17112
12840.0000   -5.85107
12880.0000   -5.35407
12920.0000   -6.11358
12960.0000   -4.99005
13000.0000   -5.89997
13040.0000   -5.58416
13080.0000   -5.98589
13120.0000   -6.38469
13160.0000   -5.88642
13200.0000   -5.49350
13240.0000   -6.06454
13280.0000   -5.11757
13320.0000   -5.08949
13360.0000   -5.46784
13400.0000   -5.64174
13440.0000   -5.15640
13480.0000   -5.58321
13520.0000   -6.63414
13560.0000   -6.83356
13600.0000   -6.56626
13640.0000   -5.04673
13680.0000   -5.01775
13720.0000   -5.15578
13760.0000   -5.19112
13800.0000   -5.40946
13840.0000   -5.48770
13880.0000   -4.80429
13920.0000   -5.63900
13960.0000   -4.93191
14000.0000   -4.61903
14040.0000   -5.00596
14080.0000   -6.30321
14120.0000   -6.55036
14160.0000   -5.35848
14200.0000   -6.24714
14240.0000   -5.77758
14280.0000   -6.02190
14320.0000   -6.66092
14360.0000   -5.67337
14400.0000   -6.69233
14440.0000   -6.34931
14480.0000   -5.36607
14520.0000   -6.30868
14560.0000   -6.08901
14600.0000   -6.67873
14640.0000   -6.37494
14680.0000   -6.36416
14720.0000   -6.95309
14760.0000   -6.83715
14800.0000   -6.05937
14840.0000   -6.98201
14880.0000   -6.36052
14920.0000   -5.59524
14960.0000   -6.49895
15000.0000   -7.11274
15040.0000   -5.05297
15080.0000   -5.72437
15120.0000   -6.56114
15160.0000   -6.25967
15200.0000   -5.14951
15240.0000   -5.25454
15280.0000   -6.22309
15320.0000   -6.06556
15360.0000   -6.24991
15400.0000   -5.87454
15440.0000   -5.34500
15480.0000   -5.15721
15520.0000   -5.35694
15560.0000   -5.69680
15600.0000   -6.53993
15640.0000   -5.43491
15680.0000   -5.80128
15720.0000   -4.76899
15760.0000   -5.48754
15800.0000   -4.97292
15840.0000   -4.96764
15880.0000   -5.74148
15920.0000   -5.29601
15960.0000   -5.51880
16000.0000   -5.85360
16040.0000   -5.66144
16080.0000   -5.54098
16120.0000   -5.88968
16160.0000   -5.56001
16200.0000   -5.40033
16240.0000   -5.03702
16280.0000   -5.46328
16320.0000   -6.02421
16360.0000   -4.51699
16400.0000   -4.82685
16440.0000   -5.02907
16480.0000   -6.16670
16520.0000   -5.20714
16560.0000   -5.52655
16600.0000   -6.08998
16640.0000   -6.03313
16680.0000   -6.01043
16720.0000   -6.10353
16760.0000   -6.31005
16800.0000   -6.36466
16840.0000   -6.05356
16880.0000   -5.98821
16920.0000   -5.81279
16960.0000   -6.01820
17000.0000   -6.40692
17040.0000   -6.32246
17080.0000   -6.82948
17120.0000   -6.09134
17160.0000   -6.51302
17200.0000   -6.44338
17240.0000   -5.87285
17280.0000   -6.04616
17320.0000   -6.67936
17360.0000   -6.78239
17400.0000   -7.58581
17440.0000   -6.45790
17480.0000   -6.19704
17520.0000   -6.12374
17560.0000   -5.58687
17600.0000   -6.57309
17640.0000   -5.83441
17680.0000   -6.32304
17720.0000   -7.02848
17760.0000   -6.69188
17800.0000   -6.05392
17840.0000   -6.33987
17880.0000   -6.82663
17920.0000   -6.79982
17960.0000   -6.16409
18000.0000   -5.93760
18040.0000   -6.28969
18080.0000   -6.87031
18120.0000   -6.00551
18160.0000   -5.44278
18200.0000   -5.13207
18240.0000   -5.83518
18280.0000   -5.91475
18320.0000   -6.42473
18360.0000   -6.41031
18400.0000   -6.43942
18440.0000   -6.51748
18480.0000   -6.26709
18520.0000   -6.26673
18560.0000   -6.59537
18600.0000   -6.17814
18640.0000   -6.31004
18680.0000   -6.36465
18720.0000   -6.31330
18760.0000   -7.04041
18800.0000   -5.97185
18840.0000   -5.86137
18880.0000   -6.41503
18920.0000   -7.72660
18960.0000   -6.89047
19000.0000   -6.41569
19040.0000   -6.17297
19080.0000   -7.02909
19120.0000   -7.09567
19160.0000   -7.25354
19200.0000   -5.67963
19240.0000   -7.27561
19280.0000   -6.60899
19320.0000   -8.26298
19360.0000   -7.37595
19400.0000   -7.77523
19440.0000   -7.26714
19480.0000   -6.70348
19520.0000   -6.92167
19560.0000   -7.56397
19600.0000   -6.61100
19640.0000   -6.22047
19680.0000   -6.57717
19720.0000   -5.32507
19760.0000   -7.39545
19800.0000   -7.30140
19840.0000   -6.77093
19880.0000   -6.87931
19920.0000   -6.42094
19960.0000   -6.05314
20000.0000   -6.38769
20040.0000   -5.29623
20080.0000   -5.89021
20120.0000   -4.79832
20160.0000   -6.13596
20200.0000   -6.04147
20240.0000   -5.73114
20280.0000   -5.82071
20320.0000   -6.35695
20360.0000   -6.66651
20400.0000   -6.44759
20440.0000   -6.53185
20480.0000   -5.65142
20520.0000   -5.81168
20560.0000   -5.99351
20600.0000   -5.25367
20640.0000   -4.80110
20680.0000   -5.82309
20720.0000   -4.88674
20760.0000   -5.43399
20800.0000   -5.43735
20840.0000   -4.46116
20880.0000   -4.75155
20920.0000   -4.96697
20960.0000   -5.12754
21000.0000   -4.67400
21040.0000   -5.56508
21080.0000   -5.21053
21120.0000   -6.01006
21160.0000   -5.96661
21200.0000   -6.03127
21240.0000   -6.34563
21280.0000   -5.04450
21320.0000   -5.42598
21360.0000   -4.79916
21400.0000   -5.18181
21440.0000   -6.06245
21480.0000   -5.40827
21520.0000   -6.59798
21560.0000   -6.27472
21600.0000   -5.26678
21640.0000   -4.72908
21680.0000   -5.35677
21720.0000   -5.83393
21760.0000   -5.38780
21800.0000   -5.63649
21840.0000   -6.02895
21880.0000   -5.17933
21920.0000   -5.74382
21960.0000   -6.27381
22000.0000   -5.17453
22040.0000   -6.31180
22080.0000   -5.54379
22120.0000   -4.96868
22160.0000   -4.42904
22200.0000   -5.97219
22240.0000   -5.60316
22280.0000   -6.03237
22320.0000   -4.64973
22360.0000   -4.22382
22400.0000   -5.52641
22440.0000   -5.68477
22480.0000   -5.61594
22520.0000   -4.65571
22560.0000   -5.05792
22600.0000   -4.88697
22640.0000   -4.77120
22680.0000   -5.40043
22720.0000   -5.44421
22760.0000   -5.03347
22800.0000   -5.92689
22840.0000   -5.07828
22880.0000   -4.69765
22920.0000   -5.11558
22960.0000   -6.19522
23000.0000   -6.97255
23040.0000   -6.71195
23080.0000   -6.90098
23120.0000   -7.33689
23160.0000   -7.05279
23200.0000   -6.55863
23240.0000   -6.50125
23280.0000   -7.22290
23320.0000   -6.55515
23360.0000   -6.62024
23400.0000   -5.85547
23440.0000   -7.60051
23480.0000   -7.54602
23520.0000   -8.00366
23560.0000   -6.67389
23600.0000   -5.69892
23640.0000   -4.89239
23680.0000   -5.73855
23720.0000   -6.79613
23760.0000   -6.09423
23800.0000   -6.28084
23840.0000   -6.53843
23880.0000   -5.59171
23920.0000   -6.20373
23960.0000   -6.37895
24000.0000   -6.28576
24040.0000   -7.05315
24080.0000   -6.69659
24120.0000   -6.40971
24160.0000   -6.17401
24200.0000   -6.56815
24240.0000   -6.20883
24280.0000   -7.40160
24320.0000   -6.44035
24360.0000   -6.82647
24400.0000   -6.59499
24440.0000   -6.54035
24480.0000   -5.90178
24520.0000   -5.79569
24560.0000   -6.86768
24600.0000   -5.40806
24640.0000   -6.63228
24680.0000   -6.79964
24720.0000   -5.68865
24760.0000   -5.32352
24800.0000   -5.80323
24840.0000   -5.92244
24880.0000   -5.94987
24920.0000   -6.00829
24960.0000   -5.46170
25000.0000   -6.13845
25040.0000   -6.67619
25080.0000   -6.37536
25120.0000   -7.08651
25160.0000   -7.23149
25200.0000   -7.05662
25240.0000   -7.22171
25280.0000   -7.56593
25320.0000   -6.22276
25360.0000   -7.00321
25400.0000   -6.83179
25440.0000   -6.80676
25480.0000   -6.54466
25520.0000   -7.51338
25560.0000   -6.65750
25600.0000   -7.80688
25640.0000   -5.89530
25680.0000   -6.27167
25720.0000   -6.49614
25760.0000   -6.39552
25800.0000   -6.56308
25840.0000   -7.09728
25880.0000   -6.61062
25920.0000   -6.86110
25960.0000   -6.82332
26000.0000   -6.68179
26040.0000   -7.07784
26080.0000   -6.66739
26120.0000   -6.36974
26160.0000   -6.16772
26200.0000   -6.77762
26240.0000   -5.92846
26280.0000   -7.09408
26320.0000   -6.46162
26360.0000   -6.79759
26400.0000   -5.86305
26440.0000   -6.20750
26480.0000   -5.82892
26520.0000   -5.20610
26560.0000   -6.26885
26600.0000   -6.54275
26640.0000   -7.10435
26680.0000   -6.17507
26720.0000   -6.30169
26760.0000   -6.64564
26800.0000   -6.32851
26840.0000   -6.01327
26880.0000   -5.52521
26920.0000   -6.12544
26960.0000   -6.81038
27000.0000   -6.66611
27040.0000   -5.74610
27080.0000   -6.34482
27120.0000   -5.83175
27160.0000   -6.38722
27200.0000   -6.71439
27240.0000   -5.58061
27280.0000   -5.30619
27320.0000   -5.38700
27360.0000   -5.16769
27400.0000   -7.35693
27440.0000   -6.06090
27480.0000   -5.85685
27520.0000   -5.60744
27560.0000   -6.22274
27600.0000   -6.38085
27640.0000   -6.71185
27680.0000   -5.94574
27720.0000   -7.26176
27760.0000   -6.66310
27800.0000   -6.65265
27840.0000   -6.65025
27880.0000   -5.91655
27920.0000   -6.24884
27960.0000   -7.36627
28000.0000   -7.88734
28040.0000   -7.94218
28080.0000   -7.31036
28120.0000   -7.23417
28160.0000   -6.30114
28200.0000   -6.22339
28240.0000   -6.08383
28280.0000   -6.15308
28320.0000   -6.61510
28360.0000   -5.97778
28400.0000   -6.54921
28440.0000   -6.17798
28480.0000   -6.73561
28520.0000   -5.94143
28560.0000   -6.88546
28600.0000   -7.24921
28640.0000   -7.04990
28680.0000   -5.53793
28720.0000   -6.38846
28760.0000   -6.82197
28800.0000   -7.36477
28840.0000   -7.20511
28880.0000   -7.93303
28920.0000   -6.53895
28960.0000   -6.47108
29000.0000   -6.34591
29040.0000   -6.85227
29080.0000   -6.16358
29120.0000   -7.71787
29160.0000   -7.05139
29200.0000   -6.80772
29240.0000   -7.13277
29280.0000   -7.62870
29320.0000   -7.19235
29360.0000   -7.68666
29400.0000   -7.06795
29440.0000   -7.98481
29480.0000   -7.91636
29520.0000   -8.18654
29560.0000   -6.77713
29600.0000   -8.04450
29640.0000   -6.50259
29680.0000   -6.22328
29720.0000   -6.69752
29760.0000   -7.44324
29800.0000   -6.51986
29840.0000   -6.79909
29880.0000   -6.28731
29920.0000   -7.10135
29960.0000   -7.10414
30000.0000   -7.47259
30040.0000   -6.87827
30080.0000   -6.64497
30120.0000   -7.53835
30160.0000   -7.35644
30200.0000   -6.91108
30240.0000   -7.12545
30280.0000   -5.98694
30320.0000   -6.93205
30360.0000   -6.52422
30400.0000   -6.52595
30440.0000   -6.57748
30480.0000   -6.79042
30520.0000   -6.82012
30560.0000   -7.24805
30600.0000   -6.01792
30640.0000   -7.08220
30680.0000   -6.89663
30720.0000   -6.87751
30760.0000   -6.63565
30800.0000   -7.77095
30840.0000   -6.53788
30880.0000   -5.84636
30920.0000   -7.28488
30960.0000   -7.16502
31000.0000   -7.06397
31040.0000   -6.66219
31080.0000   -6.84698
31120.0000   -6.62379
31160.0000   -7.32578
31200.0000   -7.16058
31240.0000   -6.48477
31280.0000   -6.83916
31320.0000   -7.23051
31360.0000   -6.43976
31400.0000   -5.80364
31440.0000   -6.69658
31480.0000   -7.28545
31520.0000   -6.92987
31560.0000   -6.88520
31600.0000   -7.46817
31640.0000   -7.21139
31680.0000   -7.06262
31720.0000   -7.21473
31760.0000   -6.10610
31800.0000   -6.97310
31840.0000   -6.95782
31880.0000   -6.89725
31920.0000   -7.40607
31960.0000   -6.31984
32000.0000   -6.29958
32040.0000   -6.09874
32080.0000   -6.73182
32120.0000   -7.47381
32160.0000   -6.47845
32200.0000   -6.45136
32240.0000   -6.38468
32280.0000   -6.79629
32320.0000   -6.40282
32360.0000   -7.16860
32400.0000   -6.74667
32440.0000   -6.63606
32480.0000   -6.43005
32520.0000   -5.54959
32560.0000   -5.89360
32600.0000   -6.40639
32640.0000   -6.09295
32680.0000   -6.78650
32720.0000   -6.91497
32760.0000   -6.66624
32800.0000   -6.13527
32840.0000   -6.63742
32880.0000   -5.85614
32920.0000   -6.08406
32960.0000   -5.94674
33000.0000   -7.24492
33040.0000   -6.37003
33080.0000   -6.94777
33120.0000   -6.71528
33160.0000   -6.51512
33200.0000   -6.22049
33240.0000   -5.73667
33280.0000   -5.99458
33320.0000   -5.55204
33360.0000   -6.51363
33400.0000   -6.64094
33440.0000   -6.84145
33480.0000   -7.16787
33520.0000   -5.35996
33560.0000   -5.49786
33600.0000   -6.10825
33640.0000   -5.59106
33680.0000   -5.84219
33720.0000   -6.58391
33760.0000   -6.57628
33800.0000   -6.37287
33840.0000   -6.72856
33880.0000   -7.19640
33920.0000   -7.10832
33960.0000   -6.45840
34000.0000   -6.02348
34040.0000   -5.96622
34080.0000   -6.72709
34120.0000   -6.49636
34160.0000   -6.81911
34200.0000   -6.00508
34240.0000   -6.58240
34280.0000   -7.01504
34320.0000   -8.21331
34360.0000   -7.16753
34400.0000   -6.62110
34440.0000   -7.51591
34480.0000   -7.57078
34520.0000   -7.48455
34560.0000   -6.67495
34600.0000   -7.00059
34640.0000   -7.60184
34680.0000   -7.25297
34720.0000   -6.68262
34760.0000   -6.78626
34800.0000   -5.92428
34840.0000   -6.13770
34880.0000   -7.59697
34920.0000   -7.10932
34960.0000   -7.92890
35000.0000   -7.56228
35040.0000   -8.08630
35080.0000   -7.36037
35120.0000   -7.15035
35160.0000   -6.69239
35200.0000   -6.45940
35240.0000   -6.57105
35280.0000   -7.17152
35320.0000   -6.33724
35360.0000   -6.66410
35400.0000   -6.55778
35440.0000   -5.80965
35480.0000   -6.01723
35520.0000   -5.75083
35560.0000   -6.49981
35600.0000   -6.21458
35640.0000   -6.85450
35680.0000   -6.75190
35720.0000   -6.90473
35760.0000   -6.64050
35800.0000   -6.30116
35840.0000   -7.46518
35880.0000   -7.78105
35920.0000   -6.20917
35960.0000   -7.04474
36000.0000   -6.63024
36040.0000   -7.51176
36080.0000   -6.53092
36120.0000   -5.95445
36160.0000   -6.60042
36200.0000   -6.04340
36240.0000   -6.55861
36280.0000   -6.32737
36320.0000   -6.55759
36360.0000   -7.21837
36400.0000   -6.88308
36440.0000   -7.33747
36480.0000   -6.76636
36520.0000   -6.84458
36560.0000   -6.93600
36600.0000   -7.00887
36640.0000   -6.68508
36680.0000   -6.27734
36720.0000   -6.02280
36760.0000   -6.16355
36800.0000   -7.04611
36840.0000   -7.10594
36880.0000   -6.19797
36920.0000   -5.53464
36960.0000   -5.20803
37000.0000   -5.87629
37040.0000   -5.87699
37080.0000   -6.52955
37120.0000   -5.63601
37160.0000   -5.58447
37200.0000   -5.98444
37240.0000   -5.03599
37280.0000   -5.84789
37320.0000   -5.82189
37360.0000   -5.37492
37400.0000   -6.18286
37440.0000   -7.27389
37480.0000   -7.15310
37520.0000   -7.14316
37560.0000   -7.51703
37600.0000   -7.86222
37640.0000   -7.59881
37680.0000   -7.68052
37720.0000   -7.17602
37760.0000   -7.39363
37800.0000   -7.20544
37840.0000   -6.33034
37880.0000   -6.06542
37920.0000   -6.88820
37960.0000   -6.67789
38000.0000   -6.51667
38040.0000   -6.61956
38080.0000   -6.66369
38120.0000   -7.08103
38160.0000   -7.43068
38200.0000   -5.95502
38240.0000   -6.66936
38280.0000   -7.40214
38320.0000   -6.91047
38360.0000   -6.26778
38400.0000   -7.26183
38440.0000   -6.77525
38480.0000   -6.99822
38520.0000   -6.20494
38560.0000   -5.90304
38600.0000   -5.55974
38640.0000   -6.10460
38680.0000   -6.05991
38720.0000   -6.28349
38760.0000   -5.32487
38800.0000   -6.12324
38840.0000   -6.82041
38880.0000   -6.42297
38920.0000   -6.64636
38960.0000   -6.97390
39000.0000   -6.28814
39040.0000   -7.53432
39080.0000   -5.75256
39120.0000   -6.51256
39160.0000   -5.86430
39200.0000   -5.83528
39240.0000   -5.90298
39280.0000   -6.22942
39320.0000   -6.04239
39360.0000   -6.74214
39400.0000   -6.48672
39440.0000   -6.41718
39480.0000   -7.30297
39520.0000   -6.66106
39560.0000   -6.10132
39600.0000   -5.69709
39640.0000   -5.55994
39680.0000   -5.21942
39720.0000   -4.98532
39760.0000   -6.28531
39800.0000   -5.92325
39840.0000   -5.99921
39880.0000   -6.49154
39920.0000   -6.01761
39960.0000   -5.41651
40000.0000   -6.05189
40040.0000   -6.16637
40080.0000   -5.80049
40120.0000   -6.61386
40160.0000   -5.75965
40200.0000   -6.55663
40240.0000   -6.07078
40280.0000   -5.81340
40320.0000   -5.51278
40360.0000   -5.65590
40400.0000   -6.29312
40440.0000   -5.76122
40480.0000   -6.43943
40520.0000   -7.16238
40560.0000   -6.49028
40600.0000   -5.92558
40640.0000   -6.84940
40680.0000   -6.56353
40720.0000   -6.65389
40760.0000   -6.71594
40800.0000   -6.28654
40840.0000   -6.07192
40880.0000   -6.38625
40920.0000   -5.93311
40960.0000   -6.08693
41000.0000   -6.87760
41040.0000   -6.50905
41080.0000   -6.25985
41120.0000   -5.71344
41160.0000   -6.07407
41200.0000   -6.02234
41240.0000   -6.83471
41280.0000   -5.55603
41320.0000   -6.66853
41360.0000   -5.98567
41400.0000   -6.04377
41440.0000   -6.17773
41480.0000   -6.83969
41520.0000   -5.71973
41560.0000   -6.82423
41600.0000   -6.79688
41640.0000   -7.86778
41680.0000   -6.54820
41720.0000   -6.78587
41760.0000   -6.96578
41800.0000   -6.53089
41840.0000   -5.47840
41880.0000   -6.56694
41920.0000   -6.91901
41960.0000   -5.66572
42000.0000   -5.97932
42040.0000   -6.04867
42080.0000   -6.42663
42120.0000   -4.60567
42160.0000   -6.08048
42200.0000   -6.00605
42240.0000   -6.69280
42280.0000   -6.81547
42320.0000   -6.66572
42360.0000   -6.53269
42400.0000   -5.56662
42440.0000   -5.80851
42480.0000   -6.27312
42520.0000   -6.56615
42560.0000   -5.85331
42600.0000   -5.99451
42640.0000   -6.26603
42680.0000   -5.61100
42720.0000   -5.46335
42760.0000   -6.04150
42800.0000   -6.71606
42840.0000   -6.43588
42880.0000   -6.18350
42920.0000   -6.63185
42960.0000   -5.42258
43000.0000   -5.01456
43040.0000   -5.92667
43080.0000   -5.18724
43120.0000   -5.06751
43160.0000   -5.02798
43200.0000   -5.38329
43240.0000   -5.61776
43280.0000   -5.31197
43320.0000   -5.12601
43360.0000   -5.99126
43400.0000   -6.49493
43440.0000   -6.69492
43480.0000   -6.25599
43520.0000   -6.33600
43560.0000   -5.48326
43600.0000   -5.85121
43640.0000   -5.98151
43680.0000   -4.73937
43720.0000   -6.16636
43760.0000   -5.56917
43800.0000   -5.51142
43840.0000   -5.66692
43880.0000   -5.87685
43920.0000   -6.65389
43960.0000   -6.33292
44000.0000   -6.31389
44040.0000   -5.54851
44080.0000   -6.09160
44120.0000   -6.14171
44160.0000   -6.45911
44200.0000   -6.33543
44240.0000   -6.63096
44280.0000   -6.46346
44320.0000   -6.08529
44360.0000   -6.57736
44400.0000   -6.32212
44440.0000   -7.05577
44480.0000   -5.91908
44520.0000   -6.43120
44560.0000   -6.12478
44600.0000   -6.32229
44640.0000   -6.39474
44680.0000   -6.89689
44720.0000   -5.84885
44760.0000   -5.00151
44800.0000   -5.56405
44840.0000   -5.29299
44880.0000   -5.85239
44920.0000   -6.16188
44960.0000   -5.56181
45000.0000   -6.55095
45040.0000   -5.76174
45080.0000   -6.16014
45120.0000   -6.34308
45160.0000   -6.71556
45200.0000   -6.93699
45240.0000   -6.11834
45280.0000   -6.38085
45320.0000   -6.16487
45360.0000   -6.64010
45400.0000   -5.28663
45440.0000   -6.47918
45480.0000   -5.71365
45520.0000   -6.95025
45560.0000   -6.69895
45600.0000   -7.10317
45640.0000   -7.14608
45680.0000   -7.11179
45720.0000   -7.35004
45760.0000   -6.13652
45800.0000   -6.07157
45840.0000   -5.98976
45880.0000   -5.99694
45920.0000   -5.99692
45960.0000   -6.42703
46000.0000   -6.67370
46040.0000   -7.01238
46080.0000   -6.76975
46120.0000   -7.42069
46160.0000   -6.41169
46200.0000   -6.39477
46240.0000   -5.44276
46280.0000   -6.18944
46320.0000   -5.71708
46360.0000   -4.81787
46400.0000   -5.42268
46440.0000   -5.85280
46480.0000   -5.79326
46520.0000   -5.44862
46560.0000   -4.78980
46600.0000   -5.27193
46640.0000   -5.61646
46680.0000   -5.80637
46720.0000   -5.87780
46760.0000   -6.14118
46800.0000   -6.37662
46840.0000   -5.78126
46880.0000   -5.28795
46920.0000   -6.31973
46960.0000   -5.89822
47000.0000   -5.37463
47040.0000   -6.27887
47080.0000   -5.77426
47120.0000   -5.90735
47160.0000   -7.01120
47200.0000   -5.01100
47240.0000   -6.34111
47280.0000   -5.90226
47320.0000   -4.94371
47360.0000   -5.88462
47400.0000   -6.04314
47440.0000   -5.94016
47480.0000   -6.27486
47520.0000   -6.29374
47560.0000   -7.40689
47600.0000   -6.41879
47640.0000   -6.27421
47680.0000   -5.98249
47720.0000   -6.13777
47760.0000   -6.07471
47800.0000   -4.93158
47840.0000   -5.36311
47880.0000   -5.54860
47920.0000   -4.78345
47960.0000   -5.76352
48000.0000   -6.56309
48040.0000   -5.64861
48080.0000   -5.49632
48120.0000   -5.43898
48160.0000   -5.57758
48200.0000   -4.90520
48240.0000   -4.93464
48280.0000   -5.43869
48320.0000   -5.62549
48360.0000   -5.83351
48400.0000   -5.95867
48440.0000   -5.31911
48480.0000   -5.02341
48520.0000   -5.45708
48560.0000   -4.62160
48600.0000   -4.41132
48640.0000   -4.65714
48680.0000   -4.24482
48720.0000   -4.15737
48760.0000   -5.36793
48800.0000   -5.61908
48840.0000   -5.84735
48880.0000   -5.39305
48920.0000   -5.10247
48960.0000   -4.24120
49000.0000   -4.57172
49040.0000   -4.62794
49080.0000   -4.69188
49120.0000   -5.91466
49160.0000   -5.06583
49200.0000   -4.67211
49240.0000   -5.52488
49280.0000   -4.21352
49320.0000   -5.08903
49360.0000   -5.38301
49400.0000   -5.25320
49440.0000   -5.35183
49480.0000   -5.34520
49520.0000   -6.52730
49560.0000   -5.74921
49600.0000   -5.14472
49640.0000   -4.77787
49680.0000   -5.65123
49720.0000   -5.88584
49760.0000   -5.59130
49800.0000   -4.81574
49840.0000   -5.76345
49880.0000   -6.42166
49920.0000   -5.34653
49960.0000   -5.52407
50000.0000   -5.91975
50040.0000   -5.64166
50080.0000   -5.50131
50120.0000   -6.03287
50160.0000   -5.16693
50200.0000   -6.27327
50240.0000   -5.99911
50280.0000   -5.74005
50320.0000   -5.37836
50360.0000   -5.49755
50400.0000   -5.98327
50440.0000   -5.24848
50480.0000   -5.63388
50520.0000   -5.72780
50560.0000   -5.82355
50600.0000   -5.80150
50640.0000   -5.74796
50680.0000   -5.35250
50720.0000   -6.51232
50760.0000   -6.34157
50800.0000   -6.27541
50840.0000   -4.95561
50880.0000   -5.18589
50920.0000   -5.07090
50960.0000   -5.72230
51000.0000   -6.39242
51040.0000   -6.21624
51080.0000   -5.95517
51120.0000   -6.16130
51160.0000   -6.38585
51200.0000   -5.69187
51240.0000   -5.13041
51280.0000   -5.43124
51320.0000   -6.11378
51360.0000   -6.31646
51400.0000   -4.77223
51440.0000   -5.76882
51480.0000   -5.68218
51520.0000   -5.97790
51560.0000   -5.92912
51600.0000   -5.49971
51640.0000   -6.46696
51680.0000   -5.20731
51720.0000   -5.54691
51760.0000   -6.03955
51800.0000   -6.30803
51840.0000   -5.78519
51880.0000   -6.43128
51920.0000   -6.68041
51960.0000   -5.86344
52000.0000   -6.06282
52040.0000   -6.29990
52080.0000   -6.45581
52120.0000   -6.10679
52160.0000   -5.89782
52200.0000   -6.35478
52240.0000   -6.49001
52280.0000   -5.84001
52320.0000   -6.54810
52360.0000   -6.57561
52400.0000   -6.64026
52440.0000   -6.54344
52480.0000   -5.97374
52520.0000   -7.15861
52560.0000   -6.31512
52600.0000   -6.64542
52640.0000   -5.93947
52680.0000   -6.68422
52720.0000   -7.21140
52760.0000   -5.93138
52800.0000   -6.32712
52840.0000   -6.60799
52880.0000   -6.56531
52920.0000   -6.35439
52960.0000   -5.32926
53000.0000   -5.87998
53040.0000   -5.75750
53080.0000   -5.91400
53120.0000   -5.75263
53160.0000   -5.72174
53200.0000   -5.43517
53240.0000   -5.97059
53280.0000   -5.02488
53320.0000   -6.00363
53360.0000   -6.44408
53400.0000   -6.05654
53440.0000   -6.60675
53480.0000   -6.09451
53520.0000   -5.95132
53560.0000   -5.82492
53600.0000   -6.31524
53640.0000   -6.94647
53680.0000   -6.72514
53720.0000   -6.23788
53760.0000   -6.54507
53800.0000   -6.68436
53840.0000   -6.77078
53880.0000   -7.13007
53920.0000   -7.28419
53960.0000   -6.23799
54000.0000   -6.63975
54040.0000   -6.30020
54080.0000   -5.97193
54120.0000   -6.78555
54160.0000   -6.03447
54200.0000   -5.74922
54240.0000   -6.70679
54280.0000   -6.14007
54320.0000   -6.58967
54360.0000   -6.64307
54400.0000   -6.27250
54440.0000   -5.76351
54480.0000   -6.10604
54520.0000   -6.18831
54560.0000   -5.14327
54600.0000   -6.01198
54640.0000   -6.09577
54680.0000   -6.66688
54720.0000   -5.74914
54760.0000   -7.04752
54800.0000   -6.43316
54840.0000   -6.70350
54880.0000   -5.47215
54920.0000   -5.72188
54960.0000   -6.02800
55000.0000   -6.61494
55040.0000   -6.02477
55080.0000   -5.91739
55120.0000   -6.02907
55160.0000   -5.99834
55200.0000   -6.55944
55240.0000   -6.59261
55280.0000   -5.47853
55320.0000   -5.73327
55360.0000   -6.42275
55400.0000   -5.35724
55440.0000   -5.49404
55480.0000   -5.55329
55520.0000   -6.41056
55560.0000   -6.11212
55600.0000   -6.30124
55640.0000   -5.97087
55680.0000   -5.97319
55720.0000   -5.45281
55760.0000   -5.78274
55800.0000   -6.40300
55840.0000   -5.84847
55880.0000   -5.71636
55920.0000   -6.06825
55960.0000   -6.43693
56000.0000   -5.98715
56040.0000   -6.35634
56080.0000   -7.58317
56120.0000   -6.49674
56160.0000   -7.22844
56200.0000   -7.23651
56240.0000   -6.36667
56280.0000   -7.15834
56320.0000   -6.63918
56360.0000   -6.42525
56400.0000   -6.90778
56440.0000   -7.17087
56480.0000   -6.05962
56520.0000   -6.05531
56560.0000   -7.15477
56600.0000   -5.47813
56640.0000   -6.16174
56680.0000   -5.96235
56720.0000   -6.36311
56760.0000   -5.95029
56800.0000   -6.02121
56840.0000   -6.55319
56880.0000   -5.50969
56920.0000   -6.85226
56960.0000   -7.71433
57000.0000   -6.05624
57040.0000   -7.74990
57080.0000   -7.05655
57120.0000   -6.41596
57160.0000   -6.84712
57200.0000   -6.63780
57240.0000   -6.40720
57280.0000   -6.34421
57320.0000   -6.01862
57360.0000   -5.89853
57400.0000   -5.79017
57440.0000   -6.61492
57480.0000   -6.58138
57520.0000   -7.02872
57560.0000   -6.87771
57600.0000   -5.27083
57640.0000   -6.96739
57680.0000   -7.29438
57720.0000   -5.78581
57760.0000   -5.89304
57800.0000   -6.28481
57840.0000   -6.42006
57880.0000   -5.71092
57920.0000   -6.35771
57960.0000   -6.67703
58000.0000   -7.85236
58040.0000   -6.99993
58080.0000   -6.94438
58120.0000   -7.91807
58160.0000   -6.28039
58200.0000   -7.28292
58240.0000   -6.66900
58280.0000   -6.35719
58320.0000   -6.87316
58360.0000   -5.70770
58400.0000   -5.36435
58440.0000   -7.23317
58480.0000   -6.69509
58520.0000   -6.60857
58560.0000   -7.73482
58600.0000   -6.10377
58640.0000   -6.08740
58680.0000   -6.67525
58720.0000   -6.79026
58760.0000   -6.36504
58800.0000   -5.47187
58840.0000   -6.41279
58880.0000   -6.12400
58920.0000   -6.39778
58960.0000   -6.44780
59000.0000   -6.82422
59040.0000   -7.12364
59080.0000   -5.37586
59120.0000   -5.93785
59160.0000   -6.61455
59200.0000   -6.37989
59240.0000   -6.18099
59280.0000   -5.40062
59320.0000   -5.96597
59360.0000   -4.95152
59400.0000   -5.80400
59440.0000   -5.52614
59480.0000   -4.90948
59520.0000   -5.05511
59560.0000   -5.67936
59600.0000   -5.29449
59640.0000   -5.05010
59680.0000   -4.95973
59720.0000   -5.10571
59760.0000   -6.01977
59800.0000   -5.97961
59840.0000   -5.90063
59880.0000   -5.03387
59920.0000   -4.61578
59960.0000   -4.54788
60000.0000   -6.16318
60040.0000   -5.39564
60080.0000   -4.35730
60120.0000   -5.76689
60160.0000   -4.97311
60200.0000   -4.28060
60240.0000   -5.03418
60280.0000   -5.23353
60320.0000   -5.14043
60360.0000   -5.35492
60400.0000   -5.31185
60440.0000   -5.50215
60480.0000   -5.52694
60520.0000   -5.37229
60560.0000   -5.03725
60600.0000   -5.39426
60640.0000   -5.11978
60680.0000   -5.67008
60720.0000   -6.30354
60760.0000   -5.73471
60800.0000   -5.40399
60840.0000   -6.69107
60880.0000   -5.96801
60920.0000   -5.71345
60960.0000   -5.91722
61000.0000   -5.82679
61040.0000   -4.69270
61080.0000   -6.54808
61120.0000   -6.45971
61160.0000   -5.70853
61200.0000   -5.84106
61240.0000   -5.13754
61280.0000   -5.45100
61320.0000   -5.56812
61360.0000   -6.24525
61400.0000   -6.18877
61440.0000   -5.77414
61480.0000   -5.76665
61520.0000   -6.75891
61560.0000   -6.97339
61600.0000   -5.37421
61640.0000   -5.17634
61680.0000   -6.85709
61720.0000   -5.67104
61760.0000   -6.18086
61800.0000   -5.24774
61840.0000   -4.44075
61880.0000   -5.23996
61920.0000   -4.37553
61960.0000   -4.07674
62000.0000   -4.46471
62040.0000   -4.69168
62080.0000   -5.24419
62120.0000   -5.76680
62160.0000   -6.03350
62200.0000   -6.10218
62240.0000   -6.06103
62280.0000   -7.04738
62320.0000   -6.21476
62360.0000   -6.02815
62400.0000   -5.92663
62440.0000   -5.76085
62480.0000   -6.55052
62520.0000   -6.10464
62560.0000   -5.30326
62600.0000   -5.35088
62640.0000   -4.93289
62680.0000   -6.14297
62720.0000   -4.40248
62760.0000   -6.50108
62800.0000   -5.41491
62840.0000   -6.06720
62880.0000   -5.76084
62920.0000   -5.94916
62960.0000   -5.50096
63000.0000   -5.86946
63040.0000   -5.43226
63080.0000   -5.51190
63120.0000   -5.32619
63160.0000   -5.86109
63200.0000   -5.33003
63240.0000   -6.01870
63280.0000   -4.88010
63320.0000   -5.70117
63360.0000   -6.18752
63400.0000   -5.98570
63440.0000   -6.92060
63480.0000   -5.92081
63520.0000   -5.83897
63560.0000   -5.92231
63600.0000   -6.57398
63640.0000   -6.86320
63680.0000   -6.94877
63720.0000   -6.30899
63760.0000   -6.45085
63800.0000   -6.42217
63840.0000   -6.76796
63880.0000   -5.85871
63920.0000   -6.28081
63960.0000   -6.34985
64000.0000   -6.08673
64040.0000   -5.80586
64080.0000   -6.00195
64120.0000   -5.89829
64160.0000   -5.61153
64200.0000   -5.55910
64240.0000   -5.72283
64280.0000   -6.55882
64320.0000   -7.54166
64360.0000   -6.96459
64400.0000   -5.91624
64440.0000   -6.43812
64480.0000   -6.51973
64520.0000   -7.55494
64560.0000   -7.15345
64600.0000   -6.96958
64640.0000   -6.04582
64680.0000   -6.92341
64720.0000   -6.68074
64760.0000   -7.02586
64800.0000   -6.64430
64840.0000   -7.42423
64880.0000   -6.67831
64920.0000   -6.21154
64960.0000   -6.10417
65000.0000   -7.46612
65040.0000   -6.73265
65080.0000   -7.85303
65120.0000   -6.60948
65160.0000   -5.75759
65200.0000   -5.23692
65240.0000   -5.67309
65280.0000   -5.98423
65320.0000   -5.35335
65360.0000   -5.02468
65400.0000   -5.31968
65440.0000   -5.73431
65480.0000   -6.32403
65520.0000   -5.54081
65560.0000   -5.63437
65600.0000   -5.29817
65640.0000   -7.37768
65680.0000   -6.36574
65720.0000   -5.63147
65760.0000   -7.11398
65800.0000   -7.00301
65840.0000   -6.27994
65880.0000   -6.62761
65920.0000   -6.45009
65960.0000   -6.49800
66000.0000   -6.33746
66040.0000   -6.59012
66080.0000   -6.65269
66120.0000   -5.28515
66160.0000   -5.75356
66200.0000   -4.83461
66240.0000   -5.40688
66280.0000   -5.76318
66320.0000   -6.30891
66360.0000   -5.38864
66400.0000   -5.67314
66440.0000   -5.24858
66480.0000   -6.08780
66520.0000   -5.57643
66560.0000   -4.05175
66600.0000   -4.92818
66640.0000   -5.26421
66680.0000   -4.70695
66720.0000   -5.71624
66760.0000   -4.84331
66800.0000   -5.00672
66840.0000   -4.81119
66880.0000   -6.66432
66920.0000   -5.27770
66960.0000   -6.19294
67000.0000   -5.83682
67040.0000   -5.45228
67080.0000   -5.05992
67120.0000   -4.93554
67160.0000   -4.65584
67200.0000   -5.19269
67240.0000   -5.40369
67280.0000   -6.51555
67320.0000   -5.91664
67360.0000   -5.68887
67400.0000   -5.05541
67440.0000   -5.68473
67480.0000   -5.30200
67520.0000   -4.93035
67560.0000   -5.46055
67600.0000   -5.54950
67640.0000   -5.32562
67680.0000   -4.99142
67720.0000   -5.06226
67760.0000   -5.25327
67800.0000   -4.82157
67840.0000   -4.40283
67880.0000   -4.17784
67920.0000   -5.33948
67960.0000   -5.90808
68000.0000   -5.95704
68040.0000   -5.21919
68080.0000   -5.82148
68120.0000   -4.81213
68160.0000   -5.22840
68200.0000   -6.08070
68240.0000   -5.93507
68280.0000   -4.92422
68320.0000   -4.88432
68360.0000   -6.26180
68400.0000   -5.85489
68440.0000   -5.56735
68480.0000   -5.28667
68520.0000   -6.80629
68560.0000   -5.89943
68600.0000   -5.01817
68640.0000   -5.51103
68680.0000   -5.82151
68720.0000   -6.60327
68760.0000   -4.92360
68800.0000   -4.00136
68840.0000   -5.51118
68880.0000   -5.48086
68920.0000   -5.49094
68960.0000   -4.21743
69000.0000   -5.22137
69040.0000   -5.34426
69080.0000   -5.31525
69120.0000   -6.04870
69160.0000   -5.36574
69200.0000   -5.39711
69240.0000   -5.56724
69280.0000   -5.46112
69320.0000   -5.91898
69360.0000   -5.46600
69400.0000   -5.94669
69440.0000   -5.78720
69480.0000   -5.42058
69520.0000   -4.75943
69560.0000   -5.42716
69600.0000   -5.11677
69640.0000   -6.68748
69680.0000   -5.85706
69720.0000   -6.71444
69760.0000   -6.25465
69800.0000   -6.22126
69840.0000   -6.02205
69880.0000   -5.99071
69920.0000   -5.70269
69960.0000   -5.81826
70000.0000   -6.73448
70040.0000   -6.41943
70080.0000   -5.69232
70120.0000   -5.93936
70160.0000   -6.05509
70200.0000   -5.92481
70240.0000   -6.39315
70280.0000   -5.79224
70320.0000   -6.92316
70360.0000   -6.42850
70400.0000   -6.66132
70440.0000   -6.94298
70480.0000   -6.19606
70520.0000   -6.58589
70560.0000   -5.69821
70600.0000   -6.04981
70640.0000   -5.93624
70680.0000   -5.57068
70720.0000   -6.53963
70760.0000   -6.96543
70800.0000   -7.16240
70840.0000   -6.60171
70880.0000   -7.31184
70920.0000   -5.54310
70960.0000   -5.98526
71000.0000   -5.32722
71040.0000   -6.45492
71080.0000   -6.14517
71120.0000   -6.46043
71160.0000   -5.07076
71200.0000   -6.03177
71240.0000   -5.61899
71280.0000   -4.14696
71320.0000   -5.20015
71360.0000   -4.91947
71400.0000   -5.68523
71440.0000   -5.09381
71480.0000   -5.79961
71520.0000   -5.17382
71560.0000   -5.97408
71600.0000   -6.31399
71640.0000   -7.40329
71680.0000   -6.21244
71720.0000   -6.02928
71760.0000   -6.27323
71800.0000   -4.94413
71840.0000   -5.48433
71880.0000   -5.17791
71920.0000   -4.79712
71960.0000   -6.25332
72000.0000   -4.86234
72040.0000   -5.12027
72080.0000   -5.30575
72120.0000   -4.38168
72160.0000   -5.75906
72200.0000   -6.02586
72240.0000   -6.41065
72280.0000   -6.61609
72320.0000   -6.42855
72360.0000   -5.19611
72400.0000   -4.77255
72440.0000   -5.65966
72480.0000   -5.36648
72520.0000   -6.14033
72560.0000   -4.68139
72600.0000   -4.47578
72640.0000   -6.12590
72680.0000   -5.97097
72720.0000   -6.65829
72760.0000   -5.51514
72800.0000   -6.19532
72840.0000   -6.20176
72880.0000   -6.54772
72920.0000   -5.70165
72960.0000   -4.69548
73000.0000   -5.56503
73040.0000   -5.59324
73080.0000   -5.67317
73120.0000   -5.99462
73160.0000   -6.50706
73200.0000   -5.81200
73240.0000   -5.60258
73280.0000   -6.76905
73320.0000   -5.55314
73360.0000   -6.52879
73400.0000   -5.62560
73440.0000   -4.94043
73480.0000   -5.75170
73520.0000   -5.51292
73560.0000   -6.21924
73600.0000   -5.63711
73640.0000   -5.62404
73680.0000   -6.27771
73720.0000   -6.42964
73760.0000   -6.82692
73800.0000   -7.18518
73840.0000   -6.21369
73880.0000   -4.93157
73920.0000   -5.46471
73960.0000   -5.31091
74000.0000   -4.88433
74040.0000   -4.45930
74080.0000   -4.78756
74120.0000   -5.30551
74160.0000   -5.42064
74200.0000   -4.30770
74240.0000   -5.08495
74280.0000   -4.47317
74320.0000   -4.52980
74360.0000   -5.15007
74400.0000   -5.37955
74440.0000   -5.08639
74480.0000   -5.36585
74520.0000   -5.79635
74560.0000   -5.70206
74600.0000   -4.93433
74640.0000   -5.40088
74680.0000   -5.90392
74720.0000   -4.93447
74760.0000   -5.35724
74800.0000   -6.44288
74840.0000   -4.91907
74880.0000   -5.65716
74920.0000   -5.25217
74960.0000   -4.92811
75000.0000   -5.58706
75040.0000   -5.49476
75080.0000   -5.38183
75120.0000   -5.87843
75160.0000   -6.73682
75200.0000   -6.11508
75240.0000   -4.97376
75280.0000   -5.41370
75320.0000   -5.13130
75360.0000   -5.66573
75400.0000   -5.43645
75440.0000   -5.74993
75480.0000   -4.53621
75520.0000   -5.37901
75560.0000   -5.12651
75600.0000   -5.98953
75640.0000   -4.83815
75680.0000   -4.01303
75720.0000   -4.93136
75760.0000   -4.68158
75800.0000   -5.52967
75840.0000   -5.60549
75880.0000   -4.92129
75920.0000   -4.53369
75960.0000   -4.35718
76000.0000   -5.49111
76040.0000   -4.91638
76080.0000   -5.64267
76120.0000   -5.14878
76160.0000   -5.37871
76200.0000   -5.43095
76240.0000   -6.42109
76280.0000   -5.30710
76320.0000   -5.93182
76360.0000   -5.65858
76400.0000   -5.96181
76440.0000   -6.23976
76480.0000   -6.58168
76520.0000   -6.25593
76560.0000   -6.25493
76600.0000   -6.21641
76640.0000   -5.72696
76680.0000   -6.02963
76720.0000   -4.53532
76760.0000   -4.93427
76800.0000   -5.19266
76840.0000   -5.68472
76880.0000   -5.82803
76920.0000   -5.54181
76960.0000   -5.48752
77000.0000   -5.95514
77040.0000   -6.17900
77080.0000   -6.08334
77120.0000   -5.39263
77160.0000   -4.91924
77200.0000   -5.90639
77240.0000   -6.26274
77280.0000   -7.66459
77320.0000   -6.19444
77360.0000   -7.25242
77400.0000   -6.94882
77440.0000   -6.62035
77480.0000   -6.02302
77520.0000   -6.61864
77560.0000   -6.40014
77600.0000   -6.35493
77640.0000   -6.32931
77680.0000   -7.25460
77720.0000   -6.29458
77760.0000   -6.44360
77800.0000   -6.77035
77840.0000   -6.56788
77880.0000   -6.38309
77920.0000   -6.05548
77960.0000   -5.78839
78000.0000   -6.47185
78040.0000   -5.71119
78080.0000   -6.70099
78120.0000   -5.57125
78160.0000   -6.14601
78200.0000   -5.96054
78240.0000   -5.52472
78280.0000   -5.15572
78320.0000   -5.63980
78360.0000   -5.66124
78400.0000   -5.12011
78440.0000   -4.46732
78480.0000   -3.96460
78520.0000   -4.23435
78560.0000   -4.94120
78600.0000   -4.53850
78640.0000   -4.31998
78680.0000   -4.55164
78720.0000   -4.59459
78760.0000   -4.30092
78800.0000   -4.71889
78840.0000   -4.56441
78880.0000   -4.18474
78920.0000   -4.73009
78960.0000   -5.40922
79000.0000   -5.61449
79040.0000   -5.35738
79080.0000   -5.19222
79120.0000   -4.45551
79160.0000   -4.99328
79200.0000   -5.58430
79240.0000   -5.80160
79280.0000   -4.61252
79320.0000   -5.35821
79360.0000   -5.45174
79400.0000   -5.35201
79440.0000   -5.59778
79480.0000   -5.40871
79520.0000   -5.93608
79560.0000   -5.50752
79600.0000   -5.31511
79640.0000   -5.77995
79680.0000   -5.59749
79720.0000   -4.58421
79760.0000   -5.01001
79800.0000   -4.64052
79840.0000   -4.47420
79880.0000   -4.33618
79920.0000   -4.81928
79960.0000   -4.56748
80000.0000   -4.52164
80040.0000   -4.97006
80080.0000   -5.44186
80120.0000   -5.19083
80160.0000   -6.14355
80200.0000   -6.26440
80240.0000   -6.63122
80280.0000   -5.62430
80320.0000   -5.41961
80360.0000   -6.42116
80400.0000   -5.47577
80440.0000   -6.66560
80480.0000   -5.69477
80520.0000   -5.86934
80560.0000   -6.11605
80600.0000   -4.88462
80640.0000   -6.12668
80680.0000   -5.70763
80720.0000   -6.00553
80760.0000   -6.57560
80800.0000   -4.84434
80840.0000   -5.79894
80880.0000   -5.63479
80920.0000   -6.06869
80960.0000   -6.17729
81000.0000   -6.34383
81040.0000   -5.62340
81080.0000   -6.31804
81120.0000   -6.02011
81160.0000   -6.41000
81200.0000   -6.05855
81240.0000   -6.55300
81280.0000   -6.14686
81320.0000   -6.35420
81360.0000   -5.69273
81400.0000   -6.26044
81440.0000   -5.78987
81480.0000   -6.49929
81520.0000   -5.52291
81560.0000   -6.28626
81600.0000   -6.28320
81640.0000   -5.92165
81680.0000   -5.89087
81720.0000   -5.57980
81760.0000   -5.61858
81800.0000   -5.48677
81840.0000   -6.75224
81880.0000   -6.42144
81920.0000   -6.45083
81960.0000   -5.92921
82000.0000   -4.98255
82040.0000   -4.79162
82080.0000   -5.06287
82120.0000   -5.26574
82160.0000   -6.03001
82200.0000   -6.00137
82240.0000   -5.67156
82280.0000   -6.95228
82320.0000   -5.91693
82360.0000   -5.61131
82400.0000   -5.86283
82440.0000   -5.04022
82480.0000   -6.88196
82520.0000   -6.24009
82560.0000   -5.31152
82600.0000   -6.78818
82640.0000   -5.70786
82680.0000   -7.29329
82720.0000   -6.55314
82760.0000   -7.20450
82800.0000   -5.87481
82840.0000   -5.48315
82880.0000   -5.91389
82920.0000   -6.14135
82960.0000   -5.02906
83000.0000   -4.81271
83040.0000   -6.05701
83080.0000   -4.58674
83120.0000   -5.04267
83160.0000   -5.91476
83200.0000   -4.41827
83240.0000   -5.64648
83280.0000   -5.68544
83320.0000   -5.39848
83360.0000   -5.15169
83400.0000   -5.58597
83440.0000   -6.08750
83480.0000   -5.35172
83520.0000   -6.28043
83560.0000   -6.10629
83600.0000   -6.00797
83640.0000   -5.99863
83680.0000   -6.44585
83720.0000   -6.70253
83760.0000   -5.79324
83800.0000   -5.89283
83840.0000   -5.74832
83880.0000   -6.16339
83920.0000   -6.59329
83960.0000   -6.42573
84000.0000   -6.20526
84040.0000   -6.30471
84080.0000   -6.30534
84120.0000   -6.11487
84160.0000   -5.62036
84200.0000   -6.21967
84240.0000   -5.43649
84280.0000   -4.67519
84320.0000   -4.27432
84360.0000   -3.88038
84400.0000   -4.28444
84440.0000   -4.82093
84480.0000   -4.56760
84520.0000   -4.99184
84560.0000   -5.95854
84600.0000   -4.51670
84640.0000   -5.28252
84680.0000   -5.50157
84720.0000   -4.82648
84760.0000   -5.61342
84800.0000   -5.58712
84840.0000   -5.74072
84880.0000   -5.98793
84920.0000   -5.97701
84960.0000   -6.58956
85000.0000   -5.11473
85040.0000   -6.24375
85080.0000   -6.75448
85120.0000   -6.01932
85160.0000   -6.04018
85200.0000   -5.89269
85240.0000   -5.28353
85280.0000   -5.31495
85320.0000   -5.31144
85360.0000   -5.81563
85400.0000   -4.61899
85440.0000   -5.54718
85480.0000   -5.14046
85520.0000   -5.28221
85560.0000   -5.93153
85600.0000   -6.67721
85640.0000   -6.06446
85680.0000   -6.33126
85720.0000   -6.26977
85760.0000   -4.62444
85800.0000   -5.29586
85840.0000   -5.38236
85880.0000   -6.04472
85920.0000   -5.75586
85960.0000   -6.36437
86000.0000   -5.52106
86040.0000   -5.83408
86080.0000   -5.82987
86120.0000   -5.02257
86160.0000   -5.22253
86200.0000   -5.28993
86240.0000   -5.78740
86280.0000   -5.36139
86320.0000   -5.20757
86360.0000   -4.71692
86400.0000   -5.85095
86440.0000   -5.53769
86480.0000   -5.25923
86520.0000   -5.96635
86560.0000   -5.72244
86600.0000   -6.52342
86640.0000   -6.51441
86680.0000   -5.84401
86720.0000   -4.20577
86760.0000   -5.54442
86800.0000   -5.53823
86840.0000   -5.17115
86880.0000   -4.35087
86920.0000   -4.00761
86960.0000   -4.65495
87000.0000   -4.34656
87040.0000   -4.61906
87080.0000   -5.66776
87120.0000   -5.86839
87160.0000   -5.12454
87200.0000   -6.07505
87240.0000   -6.03672
87280.0000   -6.46764
87320.0000   -6.75681
87360.0000   -6.05490
87400.0000   -6.56271
87440.0000   -6.21791
87480.0000   -6.20380
87520.0000   -6.89208
87560.0000   -5.38444
87600.0000   -5.47939
87640.0000   -5.48550
87680.0000   -4.56975
87720.0000   -4.13496
87760.0000   -5.43580
87800.0000   -4.61639
87840.0000   -5.54876
87880.0000   -5.63392
87920.0000   -4.88021
87960.0000   -4.61771
88000.0000   -4.51508
88040.0000   -4.25981
88080.0000   -4.09480
88120.0000   -4.28841
88160.0000   -4.22350
88200.0000   -4.00682
88240.0000   -4.54301
88280.0000   -5.90709
88320.0000   -6.13621
88360.0000   -5.83778
88400.0000   -6.16489
88440.0000   -5.76885
88480.0000   -5.63275
88520.0000   -5.92127
88560.0000   -7.15119
88600.0000   -7.36591
88640.0000   -5.76102
88680.0000   -6.49705
88720.0000   -6.14080
88760.0000   -6.72966
88800.0000   -6.24914
88840.0000   -6.66416
88880.0000   -6.31814
88920.0000   -6.36841
88960.0000   -6.25065
89000.0000   -5.69024
89040.0000   -5.65929
89080.0000   -6.75899
89120.0000   -6.16068
89160.0000   -6.88226
89200.0000   -6.97773
89240.0000   -6.27378
89280.0000   -6.05747
89320.0000   -6.26049
89360.0000   -6.29737
89400.0000   -5.88654
89440.0000   -6.71147
89480.0000   -6.29998
89520.0000   -7.20865
89560.0000   -6.06263
89600.0000   -5.23923
89640.0000   -4.78412
89680.0000   -5.53517
89720.0000   -5.68638
89760.0000   -6.39652
89800.0000   -5.66566
89840.0000   -6.55700
89880.0000   -6.63614
89920.0000   -6.84112
89960.0000   -7.01080
90000.0000   -5.96402
90040.0000   -5.94024
90080.0000   -7.11505
90120.0000   -6.78547
90160.0000   -6.46177
90200.0000   -6.13145
90240.0000   -4.55561
90280.0000   -4.77030
90320.0000   -5.29780
90360.0000   -4.80521
90400.0000   -5.74316
90440.0000   -6.33378
90480.0000   -6.44588
90520.0000   -5.00937
90560.0000   -6.05340
90600.0000   -5.41916
90640.0000   -6.99743
90680.0000   -6.10691
90720.0000   -5.48251
90760.0000   -5.67660
90800.0000   -5.24217
90840.0000   -4.54200
90880.0000   -5.13365
90920.0000   -5.81611
90960.0000   -6.05217
91000.0000   -5.63462
91040.0000   -5.16536
91080.0000   -4.80567
91120.0000   -4.25114
91160.0000   -4.24436
91200.0000   -5.75763
91240.0000   -5.11314
91280.0000   -5.61915
91320.0000   -6.05757
91360.0000   -5.89258
91400.0000   -5.47184
91440.0000   -4.83690
91480.0000   -5.35293
91520.0000   -5.70247
91560.0000   -5.09853
91600.0000   -6.46486
91640.0000   -6.13293
91680.0000   -6.27388
91720.0000   -6.25053
91760.0000   -6.48809
91800.0000   -5.93073
91840.0000   -5.93385
91880.0000   -5.80706
91920.0000   -6.40217
91960.0000   -5.46270
92000.0000   -5.08149
92040.0000   -5.66842
92080.0000   -5.94942
92120.0000   -5.67467
92160.0000   -5.01343
92200.0000   -4.83478
92240.0000   -5.10915
92280.0000   -5.14868
92320.0000   -5.17043
92360.0000   -5.58178
92400.0000   -4.94991
92440.0000   -5.22394
92480.0000   -4.66693
92520.0000   -4.55276
92560.0000   -4.58073
92600.0000   -4.97646
92640.0000   -5.18989
92680.0000   -4.62319
92720.0000   -4.89622
92760.0000   -4.70984
92800.0000   -6.06055
92840.0000   -4.92228
92880.0000   -5.06351
92920.0000   -5.28210
92960.0000   -5.05495
93000.0000   -6.10231
93040.0000   -6.26925
93080.0000   -6.04462
93120.0000   -6.35286
93160.0000   -5.82708
93200.0000   -5.40305
93240.0000   -5.73338
93280.0000   -5.73004
93320.0000   -6.43256
93360.0000   -5.63293
93400.0000   -5.37345
93440.0000   -5.20025
93480.0000   -6.18859
93520.0000   -6.13251
93560.0000   -5.36112
93600.0000   -4.66743
93640.0000   -4.80368
93680.0000   -4.98793
93720.0000   -5.04356
93760.0000   -4.94623
93800.0000   -4.71255
93840.0000   -5.89793
93880.0000   -6.28956
93920.0000   -5.41358
93960.0000   -5.54888
94000.0000   -4.96586
94040.0000   -6.27451
94080.0000   -6.75307
94120.0000   -5.49501
94160.0000   -5.87836
94200.0000   -6.40289
94240.0000   -6.08666
94280.0000   -6.25333
94320.0000   -6.57407
94360.0000   -7.14963
94400.0000   -7.16644
94440.0000   -6.30785
94480.0000   -6.71514
94520.0000   -6.84525
94560.0000   -6.05319
94600.0000   -5.95998
94640.0000   -5.75920
94680.0000   -5.63451
94720.0000   -5.91470
94760.0000   -6.99953
94800.0000   -6.24288
94840.0000   -7.27687
94880.0000   -5.83075
94920.0000   -6.05688
94960.0000   -5.61410
95000.0000   -7.47448
95040.0000   -7.22253
95080.0000   -6.53893
95120.0000   -6.60198
95160.0000   -6.40262
95200.0000   -6.40729
95240.0000   -5.99733
95280.0000   -6.29749
95320.0000   -6.56642
95360.0000   -6.22469
95400.0000   -5.86645
95440.0000   -5.44841
95480.0000   -5.91282
95520.0000   -6.22315
95560.0000   -6.44715
95600.0000   -6.33644
95640.0000   -7.04704
95680.0000   -6.98380
95720.0000   -6.53885
95760.0000   -7.32026
95800.0000   -6.42874
95840.0000   -6.52084
95880.0000   -6.09245
95920.0000   -7.64155
95960.0000   -6.03655
96000.0000   -6.58370
96040.0000   -6.29283
96080.0000   -5.73044
96120.0000   -5.96695
96160.0000   -5.79978
96200.0000   -6.86537
96240.0000   -6.02177
96280.0000   -5.64786
96320.0000   -4.91825
96360.0000   -5.00102
96400.0000   -5.11856
96440.0000   -5.53613
96480.0000   -4.97440
96520.0000   -5.73282
96560.0000   -5.91541
96600.0000   -6.21014
96640.0000   -6.38816
96680.0000   -5.80798
96720.0000   -6.33642
96760.0000   -5.71069
96800.0000   -5.27955
96840.0000   -6.26459
96880.0000   -5.98513
96920.0000   -5.41708
96960.0000   -5.54778
97000.0000   -5.65955
97040.0000   -5.26309
97080.0000   -5.05607
97120.0000   -5.29752
97160.0000   -5.71761
97200.0000   -4.82087
97240.0000   -6.25004
97280.0000   -6.50958
97320.0000   -6.78052
97360.0000   -6.15090
97400.0000   -5.49180
97440.0000   -5.14217
97480.0000   -5.64392
97520.0000   -6.25933
97560.0000   -6.11901
97600.0000   -6.08463
97640.0000   -5.64314
97680.0000   -5.15992
97720.0000   -5.18125
97760.0000   -5.13763
97800.0000   -5.48310
97840.0000   -6.45964
97880.0000   -6.47566
97920.0000   -7.10013
97960.0000   -7.32197
98000.0000   -7.42113
98040.0000   -6.89922
98080.0000   -7.21525
98120.0000   -6.65765
98160.0000   -6.71207
98200.0000   -6.60677
98240.0000   -7.34735
98280.0000   -6.50599
98320.0000   -6.86337
98360.0000   -5.93329
98400.0000   -5.54021
98440.0000   -6.43503
98480.0000   -5.87696
98520.0000   -5.27487
98560.0000   -6.05096
98600.0000   -5.69211
98640.0000   -5.62519
98680.0000   -6.19908
98720.0000   -5.51291
98760.0000   -4.94182
98800.0000   -5.66620
98840.0000   -6.55935
98880.0000   -6.86488
98920.0000   -6.88764
98960.0000   -6.55339
99000.0000   -6.17061
99040.0000   -7.07360
99080.0000   -6.61525
99120.0000   -6.83589
99160.0000   -6.88498
99200.0000   -7.08978
99240.0000   -6.14159
99280.0000   -5.39149
99320.0000   -5.17638
99360.0000   -5.67011
99400.0000   -6.23846
99440.0000   -5.46685
99480.0000   -5.55382
99520.0000   -5.66131
99560.0000   -5.56205
99600.0000   -6.85079
99640.0000   -6.50888
99680.0000   -6.71191
99720.0000   -6.12806
99760.0000   -5.70226
99800.0000   -6.93982
99840.0000   -6.22325
99880.0000   -5.95084
99920.0000   -6.08792
99960.0000   -5.73260
100000.0000   -6.85899
100040.0000   -6.64708
100080.0000   -6.41746
100120.0000   -6.28654
100160.0000   -6.80147
100200.0000   -5.53371
100240.0000   -7.14564
100280.0000   -6.85519
100320.0000   -7.04729
100360.0000   -6.65097
100400.0000   -5.94624
100440.0000   -5.35314
100480.0000   -6.55209
100520.0000   -5.83986
100560.0000   -5.56716
100600.0000   -6.21021
100640.0000   -6.47827
100680.0000   -4.97704
100720.0000   -6.45069
100760.0000   -6.58526
100800.0000   -5.93207
100840.0000   -6.10937
100880.0000   -5.40130
100920.0000   -5.46652
100960.0000   -5.92768
101000.0000   -5.76417
101040.0000   -6.12193
101080.0000   -5.24260
101120.0000   -5.91071
101160.0000   -5.04357
101200.0000   -5.71566
101240.0000   -6.15497
101280.0000   -5.82007
101320.0000   -4.77776
101360.0000   -4.97975
101400.0000   -5.52291
101440.0000   -6.46792
101480.0000   -6.41261
101520.0000   -6.15494
101560.0000   -5.59100
101600.0000   -6.26788
101640.0000   -6.41220
101680.0000   -5.61011
101720.0000   -6.09115
101760.0000   -6.63610
101800.0000   -6.56657
101840.0000   -5.65441
101880.0000   -6.65354
101920.0000   -6.60015
101960.0000   -6.77929
102000.0000   -6.76571
102040.0000   -6.84566
102080.0000   -6.59194
102120.0000   -6.69297
102160.0000   -6.69355
102200.0000   -5.53267
102240.0000   -6.34162
102280.0000   -5.82551
102320.0000   -6.99835
102360.0000   -6.36681
102400.0000   -6.49552
102440.0000   -6.63882
102480.0000   -6.70754
102520.0000   -7.40078
102560.0000   -7.43362
102600.0000   -6.61389
102640.0000   -6.72492
102680.0000   -7.20020
102720.0000   -5.90235
102760.0000   -6.05207
102800.0000   -5.34001
102840.0000   -6.22748
102880.0000   -4.91689
102920.0000   -5.30761
102960.0000   -6.33280
103000.0000   -6.09852
103040.0000   -6.21273
103080.0000   -5.78376
103120.0000   -5.43907
103160.0000   -5.10465
103200.0000   -5.71361
103240.0000   -5.92417
103280.0000   -5.65377
103320.0000   -5.84740
103360.0000   -6.99779
103400.0000   -5.96547
103440.0000   -4.92682
103480.0000   -5.02621
103520.0000   -6.17714
103560.0000   -6.13878
103600.0000   -6.04693
103640.0000   -5.62136
103680.0000   -5.82847
103720.0000   -5.67572
103760.0000   -6.62398
103800.0000   -6.13497
103840.0000   -5.81873
103880.0000   -6.17314
103920.0000   -6.53446
103960.0000   -5.67674
104000.0000   -6.25813
104040.0000   -6.62404
104080.0000   -6.29490
104120.0000   -5.83433
104160.0000   -5.69638
104200.0000   -5.75421
104240.0000   -5.84071
104280.0000   -5.31450
104320.0000   -5.37485
104360.0000   -4.89809
104400.0000   -5.45852
104440.0000   -5.53980
104480.0000   -5.23279
104520.0000   -5.43684
104560.0000   -6.36676
104600.0000   -6.37016
104640.0000   -6.26185
104680.0000   -6.88495
104720.0000   -5.54233
104760.0000   -5.20740
104800.0000   -5.07824
104840.0000   -5.75119
104880.0000   -6.50879
104920.0000   -6.25224
104960.0000   -6.15103
105000.0000   -4.73529
105040.0000   -6.00881
105080.0000   -5.73552
105120.0000   -6.48745
105160.0000   -6.29490
105200.0000   -5.35989
105240.0000   -5.85658
105280.0000   -6.02929
105320.0000   -5.38035
105360.0000   -5.35618
105400.0000   -5.30440
105440.0000   -6.06620
105480.0000   -5.33199
105520.0000   -6.45918
105560.0000   -6.87053
105600.0000   -7.15560
105640.0000   -7.27851
105680.0000   -6.59695
105720.0000   -6.50521
105760.0000   -6.79150
105800.0000   -6.42259
105840.0000   -6.15910
105880.0000   -6.52858
105920.0000   -6.11471
105960.0000   -6.18854
106000.0000   -6.23843
106040.0000   -5.76884
106080.0000   -6.21692
106120.0000   -6.85585
106160.0000   -5.62805
106200.0000   -5.55043
106240.0000   -6.70683
106280.0000   -6.72090
106320.0000   -6.54990
106360.0000   -5.55257
106400.0000   -5.77347
106440.0000   -6.34014
106480.0000   -6.14442
106520.0000   -5.84384
106560.0000   -6.43494
106600.0000   -6.52948
106640.0000   -6.56789
106680.0000   -6.99837
106720.0000   -6.40623
106760.0000   -7.00635
106800.0000   -6.58342
106840.0000   -6.26480
106880.0000   -6.33015
106920.0000   -6.91429
106960.0000   -6.40950
107000.0000   -6.63357
107040.0000   -6.54333
107080.0000   -5.96840
107120.0000   -6.33884
107160.0000   -5.65273
107200.0000   -5.90638
107240.0000   -6.34166
107280.0000   -5.50180
107320.0000   -5.73170
107360.0000   -5.42669
107400.0000   -5.40393
107440.0000   -5.58562
107480.0000   -5.95755
107520.0000   -6.57779
107560.0000   -5.64819
107600.0000   -6.87926
107640.0000   -6.77204
107680.0000   -7.39255
107720.0000   -7.22772
107760.0000   -7.00867
107800.0000   -7.03853
107840.0000   -7.14010
107880.0000   -6.07713
107920.0000   -6.59894
107960.0000   -5.72120
108000.0000   -5.87948
108040.0000   -5.71909
108080.0000   -5.51908
108120.0000   -5.84366
108160.0000   -5.93946
108200.0000   -5.39691
108240.0000   -5.40708
108280.0000   -5.45630
108320.0000   -5.48691
108360.0000   -5.80888
108400.0000   -5.41652
108440.0000   -5.87813
108480.0000   -6.12705
108520.0000   -5.67670
108560.0000   -6.36629
108600.0000   -7.16485
108640.0000   -6.45959
108680.0000   -6.59752
108720.0000   -6.40543
108760.0000   -5.96467
108800.0000   -6.00306
108840.0000   -5.65177
108880.0000   -6.11425
108920.0000   -5.96001
108960.0000   -5.80323
109000.0000   -6.26587
109040.0000   -5.77635
109080.0000   -5.72520
109120.0000   -6.36827
109160.0000   -4.73939
109200.0000   -6.57177
109240.0000   -5.93014
109280.0000   -5.10216
109320.0000   -5.71522
109360.0000   -5.54825
109400.0000   -6.70215
109440.0000   -6.52908
109480.0000   -5.57650
109520.0000   -5.57979
109560.0000   -7.28502
109600.0000   -6.23966
109640.0000   -6.47109
109680.0000   -5.88815
109720.0000   -7.65240
109760.0000   -5.85966
109800.0000   -6.84675
109840.0000   -6.75923
109880.0000   -6.20262
109920.0000   -5.78967
109960.0000   -6.88885
110000.0000   -6.27511
110040.0000   -6.25155
110080.0000   -6.24114
110120.0000   -6.09639
110160.0000   -6.62814
110200.0000   -6.53493
110240.0000   -6.25859
110280.0000   -6.73601
110320.0000   -6.05425
110360.0000   -5.46547
110400.0000   -6.48028
110440.0000   -7.70927
110480.0000   -6.06198
110520.0000   -6.00548
110560.0000   -5.74453
110600.0000   -5.59302
110640.0000   -5.48936
110680.0000   -6.05895
110720.0000   -5.12919
110760.0000   -6.46972
110800.0000   -7.31117
110840.0000   -6.01445
110880.0000   -6.08551
110920.0000   -7.57163
110960.0000   -7.15584
111000.0000   -7.09802
111040.0000   -7.02898
111080.0000   -6.27746
111120.0000   -6.39902
111160.0000   -6.13293
111200.0000   -6.65173
111240.0000   -6.29827
111280.0000   -6.21742
111320.0000   -6.88644
111360.0000   -6.31040
111400.0000   -5.66154
111440.0000   -6.58241
111480.0000   -5.75463
111520.0000   -6.31849
111560.0000   -6.80435
111600.0000   -5.86484
111640.0000   -6.04663
111680.0000   -5.85548
111720.0000   -5.81947
111760.0000   -6.10408
111800.0000   -6.11123
111840.0000   -6.63317
111880.0000   -6.01414
111920.0000   -6.32699
111960.0000   -7.38407
112000.0000   -7.34634
112040.0000   -6.96833
112080.0000   -7.27898
112120.0000   -7.60635
112160.0000   -6.48206
112200.0000   -6.09892
112240.0000   -7.23348
112280.0000   -8.10796
112320.0000   -7.24865
112360.0000   -6.36235
112400.0000   -6.64421
112440.0000   -6.45702
112480.0000   -6.92942
112520.0000   -6.61551
112560.0000   -7.11797
112600.0000   -7.39140
112640.0000   -7.12588
112680.0000   -7.47943
112720.0000   -7.10011
112760.0000   -7.41998
112800.0000   -6.91340
112840.0000   -6.96473
112880.0000   -6.41229
112920.0000   -6.13981
112960.0000   -7.10173
113000.0000   -6.73055
113040.0000   -7.49168
113080.0000   -6.39883
113120.0000   -7.00798
113160.0000   -7.13997
113200.0000   -6.64005
113240.0000   -6.27789
113280.0000   -6.35570
113320.0000   -7.47716
113360.0000   -7.11652
113400.0000   -6.86210
113440.0000   -6.83266
113480.0000   -6.80439
113520.0000   -6.53730
113560.0000   -6.06313
113600.0000   -5.76587
113640.0000   -5.14154
113680.0000   -6.95090
113720.0000   -7.76094
113760.0000   -6.51860
113800.0000   -6.91945
113840.0000   -5.51816
113880.0000   -6.31447
113920.0000   -6.58662
113960.0000   -5.84464
114000.0000   -7.04518
114040.0000   -6.58994
114080.0000   -6.50459
114120.0000   -7.15918
114160.0000   -6.12630
114200.0000   -5.52785
114240.0000   -5.48712
114280.0000   -6.01421
114320.0000   -6.57978
114360.0000   -6.32547
114400.0000   -6.32268
114440.0000   -6.52337
114480.0000   -6.28962
114520.0000   -6.79231
114560.0000   -6.40054
114600.0000   -6.26195
114640.0000   -5.54231
114680.0000   -6.04128
114720.0000   -6.05424
114760.0000   -6.41053
114800.0000   -5.90734
114840.0000   -5.97077
114880.0000   -6.05671
114920.0000   -6.69699
114960.0000   -6.06146
115000.0000   -6.40660
115040.0000   -7.64740
115080.0000   -7.26381
115120.0000   -7.03006
115160.0000   -7.72182
115200.0000   -8.40027
115240.0000   -7.25153
115280.0000   -6.88492
115320.0000   -6.14048
115360.0000   -7.33274
115400.0000   -7.79551
115440.0000   -7.31462
115480.0000   -6.67224
115520.0000   -7.06142
115560.0000   -6.55235
115600.0000   -6.95251
115640.0000   -7.51208
115680.0000   -7.96075
115720.0000   -7.74371
115760.0000   -6.63850
115800.0000   -6.87278
115840.0000   -6.80092
115880.0000   -5.78257
115920.0000   -6.36079
115960.0000   -6.79440
116000.0000   -5.63283
116040.0000   -6.48727
116080.0000   -6.62367
116120.0000   -6.46687
116160.0000   -5.95425
116200.0000   -6.54872
116240.0000   -5.82591
116280.0000   -6.14296
116320.0000   -5.91759
116360.0000   -5.41372
116400.0000   -5.64545
116440.0000   -5.53378
116480.0000   -5.19527
116520.0000   -6.17489
116560.0000   -6.65692
116600.0000   -6.77881
116640.0000   -7.47844
116680.0000   -7.48040
116720.0000   -7.64310
116760.0000   -6.11977
116800.0000   -6.68047
116840.0000   -6.62599
116880.0000   -6.91389
116920.0000   -7.08703
116960.0000   -7.67426
117000.0000   -6.96898
117040.0000   -7.44877
117080.0000   -7.42020
117120.0000   -6.96102
117160.0000   -7.87145
117200.0000   -6.86432
117240.0000   -7.40379
117280.0000   -5.98088
117320.0000   -7.62904
117360.0000   -6.38051
117400.0000   -7.61416
117440.0000   -6.18813
117480.0000   -6.59381
117520.0000   -7.79309
117560.0000   -8.04529
117600.0000   -6.99149
117640.0000   -7.30113
117680.0000   -7.60640
117720.0000   -7.62526
117760.0000   -6.93925
117800.0000   -7.04206
117840.0000   -7.90166
117880.0000   -7.34321
117920.0000   -7.92490
117960.0000   -6.47382
118000.0000   -6.57471
118040.0000   -6.54528
118080.0000   -7.07613
118120.0000   -6.08985
118160.0000   -6.90888
118200.0000   -5.84834
118240.0000   -6.43170
118280.0000   -5.52081
118320.0000   -7.29022
118360.0000   -6.90239
118400.0000   -6.79407
118440.0000   -6.52126
118480.0000   -7.14341
118520.0000   -7.13618
118560.0000   -7.00839
118600.0000   -7.27356
118640.0000   -6.78391
118680.0000   -6.60067
118720.0000   -5.44523
118760.0000   -5.52456
118800.0000   -5.48023
118840.0000   -5.72661
118880.0000   -5.89685
118920.0000   -6.03384
118960.0000   -5.54792
119000.0000   -6.27564
119040.0000   -5.02547
119080.0000   -6.00706
119120.0000   -5.88436
119160.0000   -5.03598
119200.0000   -5.48675
119240.0000   -5.27775
119280.0000   -5.89342
119320.0000   -5.67022
119360.0000   -6.29042
119400.0000   -5.47420
119440.0000   -5.94740
119480.0000   -5.14034
119520.0000   -5.69382
119560.0000   -4.92734
119600.0000   -5.54590
119640.0000   -6.02533
119680.0000   -5.94003
119720.0000   -6.08264
119760.0000   -5.56363
119800.0000   -5.11748
119840.0000   -6.25039
119880.0000   -6.02645
119920.0000   -6.59729
119960.0000   -5.39646
120000.0000   -6.65658
120040.0000   -6.43055
120080.0000   -5.48378
120120.0000   -5.08611
120160.0000   -5.88769
120200.0000   -5.67671
120240.0000   -6.00055
120280.0000   -6.80142
120320.0000   -6.97754
120360.0000   -6.27516
120400.0000   -6.43993
120440.0000   -6.42406
120480.0000   -6.54899
120520.0000   -7.27677
120560.0000   -6.13701
120600.0000   -6.88327
120640.0000   -6.65164
120680.0000   -6.14406
120720.0000   -6.66506
120760.0000   -5.82757
120800.0000   -7.72272
120840.0000   -7.14114
120880.0000   -8.02115
120920.0000   -7.66636
120960.0000   -7.88717
121000.0000   -7.25588
121040.0000   -7.59025
121080.0000   -7.02792
121120.0000   -7.09144
121160.0000   -7.93339
121200.0000   -8.08658
121240.0000   -6.76667
121280.0000   -6.35407
121320.0000   -6.81012
121360.0000   -6.61373
121400.0000   -6.51722
121440.0000   -6.53403
121480.0000   -6.35202
121520.0000   -6.69560
121560.0000   -6.53773
121600.0000   -6.79087
121640.0000   -6.49909
121680.0000   -7.04224
121720.0000   -7.35918
121760.0000   -6.23389
121800.0000   -6.08879
121840.0000   -6.67963
121880.0000   -7.20731
121920.0000   -6.60633
121960.0000   -7.08886
122000.0000   -6.62268
122040.0000   -7.19109
122080.0000   -6.27539
122120.0000   -7.03743
122160.0000   -7.26159
122200.0000   -7.51170
122240.0000   -7.02499
122280.0000   -6.98096
122320.0000   -6.38163
122360.0000   -6.21980
122400.0000   -6.32635
122440.0000   -5.56118
122480.0000   -6.37930
122520.0000   -5.90858
122560.0000   -6.68788
122600.0000   -6.31665
122640.0000   -6.49218
122680.0000   -6.34319
122720.0000   -6.90528
122760.0000   -7.20650
122800.0000   -6.97233
122840.0000   -6.83922
122880.0000   -7.58179
122920.0000   -7.52022
122960.0000   -7.11949
123000.0000   -6.25177
123040.0000   -7.20771
123080.0000   -6.19011
123120.0000   -6.01076
123160.0000   -6.13291
123200.0000   -6.10489
123240.0000   -6.50878
123280.0000   -6.63647
123320.0000   -5.78145
123360.0000   -5.87734
123400.0000   -6.22754
123440.0000   -7.13966
123480.0000   -5.97007
123520.0000   -6.49072
123560.0000   -7.16371
123600.0000   -6.54564
123640.0000   -6.35394
123680.0000   -6.74877
123720.0000   -6.93377
123760.0000   -6.26126
123800.0000   -6.06116
123840.0000   -6.21952
123880.0000   -6.51277
123920.0000   -5.71630
123960.0000   -6.80099
124000.0000   -6.76914
124040.0000   -6.78987
124080.0000   -5.47533
124120.0000   -5.35942
124160.0000   -6.92024
124200.0000   -5.91131
124240.0000   -5.83736
124280.0000   -6.01250
124320.0000   -7.16194
124360.0000   -6.43768
124400.0000   -6.59291
124440.0000   -6.17047
124480.0000   -6.61469
124520.0000   -6.00884
124560.0000   -6.27240
124600.0000   -6.00586
124640.0000   -5.92233
124680.0000   -5.77120
124720.0000   -6.51235
124760.0000   -6.02591
124800.0000   -6.20540
124840.0000   -5.56160
124880.0000   -5.73146
124920.0000   -5.92329
124960.0000   -6.92925
125000.0000   -6.34827
125040.0000   -6.71494
125080.0000   -7.48909
125120.0000   -5.34429
125160.0000   -5.75741
125200.0000   -5.71750
125240.0000   -6.30890
125280.0000   -5.96385
125320.0000   -6.13005
125360.0000   -4.92926
125400.0000   -6.03873
125440.0000   -6.28277
125480.0000   -6.79771
125520.0000   -7.47435
125560.0000   -6.53419
125600.0000   -6.84645
125640.0000   -6.75436
125680.0000   -6.27355
125720.0000   -6.70804
125760.0000   -5.75216
125800.0000   -5.84076
125840.0000   -5.25068
125880.0000   -5.44725
125920.0000   -5.93151
125960.0000   -6.47174
126000.0000   -6.00082
126040.0000   -6.51646
126080.0000   -6.30560
126120.0000   -7.05399
126160.0000   -6.52162
126200.0000   -5.91631
126240.0000   -6.00585
126280.0000   -5.89234
126320.0000   -5.41504
126360.0000   -5.92986
126400.0000   -5.69111
126440.0000   -6.32199
126480.0000   -5.47145
126520.0000   -5.98872
126560.0000   -6.99625
126600.0000   -6.55850
126640.0000   -6.29256
126680.0000   -6.39389
126720.0000   -7.30118
126760.0000   -6.57530
126800.0000   -5.60355
126840.0000   -7.00826
126880.0000   -7.07319
126920.0000   -6.02353
126960.0000   -5.69791
127000.0000   -6.03325
127040.0000   -5.01540
127080.0000   -6.00942
127120.0000   -5.05847
127160.0000   -6.04314
127200.0000   -6.27682
127240.0000   -5.07465
127280.0000   -6.29425
127320.0000   -6.41915
127360.0000   -5.84476
127400.0000   -6.33194
127440.0000   -6.71733
127480.0000   -6.35766
127520.0000   -5.73633
127560.0000   -6.41342
127600.0000   -5.74369
127640.0000   -6.44478
127680.0000   -6.68941
127720.0000   -5.79227
127760.0000   -6.09058
127800.0000   -6.23333
127840.0000   -5.79069
127880.0000   -5.74924
127920.0000   -6.66324
127960.0000   -6.40220
128000.0000   -6.80518
128040.0000   -5.94632
128080.0000   -5.97942
128120.0000   -5.62772
128160.0000   -5.66121
128200.0000   -5.50012
128240.0000   -5.46433
128280.0000   -5.83554
128320.0000   -6.45079
128360.0000   -6.73981
128400.0000   -6.46892
128440.0000   -6.04548
128480.0000   -6.79251
128520.0000   -6.02070
128560.0000   -6.27769
128600.0000   -5.69430
128640.0000   -5.96274
128680.0000   -6.69637
128720.0000   -5.90376
128760.0000   -6.36418
128800.0000   -5.33065
128840.0000   -4.87160
128880.0000   -5.59495
128920.0000   -6.48526
128960.0000   -5.98990
129000.0000   -5.86334
129040.0000   -5.66267
129080.0000   -6.31515
129120.0000   -5.16084
129160.0000   -5.46267
129200.0000   -5.71948
129240.0000   -6.28931
129280.0000   -5.97326
129320.0000   -4.91758
129360.0000   -6.23835
129400.0000   -5.66982
129440.0000   -5.56677
129480.0000   -5.23039
129520.0000   -5.71614
129560.0000   -5.70611
129600.0000   -5.29915
129640.0000   -5.83665
129680.0000   -6.05090
129720.0000   -5.68206
129760.0000   -5.83314
129800.0000   -5.53928
129840.0000   -5.65093
129880.0000   -6.02314
129920.0000   -5.47580
129960.0000   -6.01445
130000.0000   -6.44833
130040.0000   -5.76916
130080.0000   -5.91388
130120.0000   -5.22978
130160.0000   -6.15335
130200.0000   -6.71024
130240.0000   -5.97934
130280.0000   -5.53830
130320.0000   -5.72043
130360.0000   -6.47435
130400.0000   -5.62517
130440.0000   -6.34433
130480.0000   -4.61480
130520.0000   -4.80958
130560.0000   -5.71352
130600.0000   -5.03028
130640.0000   -4.53495
130680.0000   -4.52580
130720.0000   -4.89108
130760.0000   -6.18222
130800.0000   -5.45218
130840.0000   -6.57449
130880.0000   -6.71387
130920.0000   -5.41777
130960.0000   -5.98365
131000.0000   -6.73671
131040.0000   -6.43652
131080.0000   -5.20683
131120.0000   -5.54208
131160.0000   -6.07177
131200.0000   -6.43634
131240.0000   -6.15149
131280.0000   -6.80196
131320.0000   -6.92278
131360.0000   -6.83354
131400.0000   -6.78183
131440.0000   -6.86105
131480.0000   -5.93595
131520.0000   -6.44589
131560.0000   -5.80096
131600.0000   -6.52972
131640.0000   -6.37442
131680.0000   -5.30891
131720.0000   -6.18979
131760.0000   -6.38085
131800.0000   -6.11610
131840.0000   -6.26245
131880.0000   -6.45155
131920.0000   -5.89281
131960.0000   -5.83422
132000.0000   -6.49721
132040.0000   -6.26539
132080.0000   -7.19458
132120.0000   -6.41742
132160.0000   -6.54064
132200.0000   -5.72757
132240.0000   -6.24451
132280.0000   -6.35511
132320.0000   -5.82561
132360.0000   -6.60147
132400.0000   -6.64127
132440.0000   -7.23410
132480.0000   -5.80722
132520.0000   -5.89593
132560.0000   -6.89818
132600.0000   -6.55061
132640.0000   -6.32561
132680.0000   -5.27172
132720.0000   -6.33434
132760.0000   -6.43781
132800.0000   -6.12197
132840.0000   -5.27281
132880.0000   -4.62398
132920.0000   -5.18313
132960.0000   -5.69677
133000.0000   -6.50222
133040.0000   -6.00659
133080.0000   -7.89953
133120.0000   -6.90313
133160.0000   -7.25919
133200.0000   -6.25109
133240.0000   -6.51823
133280.0000   -6.18662
133320.0000   -5.63416
133360.0000   -5.54795
133400.0000   -5.67830
133440.0000   -5.42271
133480.0000   -5.78628
133520.0000   -5.07704
133560.0000   -4.76439
133600.0000   -5.74437
133640.0000   -4.48712
133680.0000   -4.32717
133720.0000   -4.94839
133760.0000   -4.92074
133800.0000   -4.92027
133840.0000   -5.35805
133880.0000   -4.70190
133920.0000   -5.83392
133960.0000   -5.22847
134000.0000   -5.53854
134040.0000   -6.12896
134080.0000   -5.75433
134120.0000   -5.81142
134160.0000   -5.76016
134200.0000   -4.26643
134240.0000   -4.58065
134280.0000   -4.69070
134320.0000   -5.63697
134360.0000   -4.74473
134400.0000   -5.20858
134440.0000   -6.20578
134480.0000   -5.74574
134520.0000   -5.99459
134560.0000   -6.42194
134600.0000   -6.36559
134640.0000   -6.15695
134680.0000   -5.22802
134720.0000   -6.00628
134760.0000   -5.53780
134800.0000   -5.54481
134840.0000   -5.98275
134880.0000   -6.18665
134920.0000   -5.49318
134960.0000   -5.67376
135000.0000   -5.48780
135040.0000   -5.27917
135080.0000   -5.10011
135120.0000   -5.97318
135160.0000   -5.16456
135200.0000   -5.19335
135240.0000   -6.18222
135280.0000   -7.14953
135320.0000   -6.25711
135360.0000   -5.17318
135400.0000   -5.82631
135440.0000   -5.96715
135480.0000   -5.85126
135520.0000   -5.82917
135560.0000   -6.02023
135600.0000   -5.76395
135640.0000   -5.54370
135680.0000   -5.76861
135720.0000   -5.74743
135760.0000   -6.33815
135800.0000   -4.83858
135840.0000   -5.91564
135880.0000   -5.73384
135920.0000   -5.33961
135960.0000   -6.00078
136000.0000   -4.98204
136040.0000   -6.46543
136080.0000   -6.59954
136120.0000   -7.13171
136160.0000   -6.30187
136200.0000   -6.39120
136240.0000   -6.46405
136280.0000   -5.96978
136320.0000   -7.17040
136360.0000   -6.89254
136400.0000   -7.26302
136440.0000   -6.79649
136480.0000   -6.28148
136520.0000   -7.39708
136560.0000   -6.59548
136600.0000   -5.47663
136640.0000   -5.48575
136680.0000   -6.60281
136720.0000   -6.18733
136760.0000   -6.47305
136800.0000   -5.72053
136840.0000   -6.37677
136880.0000   -5.98030
136920.0000   -6.00297
136960.0000   -4.90863
137000.0000   -6.42417
137040.0000   -5.92187
137080.0000   -5.15329
137120.0000   -5.32924
137160.0000   -6.33486
137200.0000   -6.01234
137240.0000   -6.68191
137280.0000   -5.97312
137320.0000   -5.74744
137360.0000   -6.03978
137400.0000   -5.66260
137440.0000   -6.41871
137480.0000   -5.87804
137520.0000   -7.69538
137560.0000   -5.53771
137600.0000   -6.17779
137640.0000   -6.26346
137680.0000   -6.09060
137720.0000   -6.21008
137760.0000   -6.97768
137800.0000   -6.26860
137840.0000   -6.31633
137880.0000   -6.29728
137920.0000   -7.23110
137960.0000   -5.95881
138000.0000   -5.99213
138040.0000   -6.20650
138080.0000   -5.54708
138120.0000   -5.33544
138160.0000   -5.44672
138200.0000   -5.78656
138240.0000   -6.63108
138280.0000   -6.07109
138320.0000   -5.93859
138360.0000   -6.52435
138400.0000   -6.16909
138440.0000   -6.17740
138480.0000   -6.13826
138520.0000   -6.81559
138560.0000   -5.75215
138600.0000   -5.96684
138640.0000   -5.68746
138680.0000   -5.85013
138720.0000   -5.53456
138760.0000   -5.73255
138800.0000   -6.43615
138840.0000   -5.73518
138880.0000   -6.36358
138920.0000   -6.55940
138960.0000   -6.46155
139000.0000   -6.65169
139040.0000   -6.51009
139080.0000   -5.70341
139120.0000   -6.06207
139160.0000   -5.71879
139200.0000   -6.67242
139240.0000   -6.58564
139280.0000   -5.05790
139320.0000   -6.58884
139360.0000   -6.33677
139400.0000   -7.73263
139440.0000   -6.93878
139480.0000   -7.27504
139520.0000   -6.86843
139560.0000   -5.74058
139600.0000   -6.87839
139640.0000   -6.60052
139680.0000   -6.36587
139720.0000   -6.52459
139760.0000   -6.56963
139800.0000   -6.21532
139840.0000   -6.15137
139880.0000   -6.06398
139920.0000   -5.71790
139960.0000   -5.08835
140000.0000   -6.54548
140040.0000   -7.27937
140080.0000   -6.74520
140120.0000   -6.55142
140160.0000   -6.45200
140200.0000   -5.22103
140240.0000   -5.44972
140280.0000   -6.56401
140320.0000   -6.71919
140360.0000   -6.94080
140400.0000   -6.69152
140440.0000   -6.58387
140480.0000   -6.68423
140520.0000   -6.06560
140560.0000   -6.68703
140600.0000   -6.90267
140640.0000   -5.88205
140680.0000   -5.74521
140720.0000   -5.94996
140760.0000   -7.30724
140800.0000   -5.99545
140840.0000   -6.32745
140880.0000   -7.81619
140920.0000   -7.09111
140960.0000   -6.71038
141000.0000   -6.87987
141040.0000   -6.61497
141080.0000   -6.41433
141120.0000   -6.49129
141160.0000   -6.26506
141200.0000   -6.17877
141240.0000   -6.69052
141280.0000   -6.34416
141320.0000   -7.18344
141360.0000   -6.22878
141400.0000   -6.52492
141440.0000   -6.29698
141480.0000   -6.18677
141520.0000   -4.91019
141560.0000   -5.85162
141600.0000   -6.52191
141640.0000   -6.74731
141680.0000   -5.59800
141720.0000   -5.93943
141760.0000   -4.23202
141800.0000   -5.62623
141840.0000   -5.45258
141880.0000   -5.99447
141920.0000   -5.57964
141960.0000   -5.85731
142000.0000   -6.30928
142040.0000   -6.92739
142080.0000   -6.40687
142120.0000   -6.17558
142160.0000   -7.24847
142200.0000   -7.18530
142240.0000   -7.07914
142280.0000   -8.21091
142320.0000   -6.83242
142360.0000   -6.12236
142400.0000   -5.38605
142440.0000   -4.52031
142480.0000   -5.44349
142520.0000   -5.03962
142560.0000   -5.57734
142600.0000   -5.77197
142640.0000   -5.73933
142680.0000   -5.27346
142720.0000   -5.89796
142760.0000   -6.05426
142800.0000   -6.34562
142840.0000   -6.55944
142880.0000   -6.13915
142920.0000   -5.66271
142960.0000   -6.86831
143000.0000   -6.63202
143040.0000   -6.78347
143080.0000   -5.81502
143120.0000   -5.90518
143160.0000   -6.28288
143200.0000   -6.67097
143240.0000   -5.66549
143280.0000   -6.18656
143320.0000   -6.28589
143360.0000   -5.80628
143400.0000   -5.22007
143440.0000   -5.31167
143480.0000   -5.91989
143520.0000   -5.95980
143560.0000   -5.93743
143600.0000   -7.24577
143640.0000   -6.92289
143680.0000   -6.02964
143720.0000   -5.43212
143760.0000   -5.80999
143800.0000   -5.52038
143840.0000   -5.71876
143880.0000   -5.53862
143920.0000   -5.85410
143960.0000   -6.06028
144000.0000   -6.39196
144040.0000   -5.65883
144080.0000   -5.26200
144120.0000   -6.11236
144160.0000   -5.89809
144200.0000   -5.46540
144240.0000   -6.11342
144280.0000   -5.75538
144320.0000   -4.95802
144360.0000   -4.32283
144400.0000   -5.63304
144440.0000   -4.52642
144480.0000   -5.63300
144520.0000   -6.07259
144560.0000   -5.58916
144600.0000   -5.69456
144640.0000   -5.63483
144680.0000   -5.83872
144720.0000   -5.93757
144760.0000   -5.89643
144800.0000   -6.15542
144840.0000   -6.38940
144880.0000   -6.51808
144920.0000   -5.89568
144960.0000   -6.85163
145000.0000   -6.52916
145040.0000   -6.71567
145080.0000   -6.15680
145120.0000   -6.47010
145160.0000   -7.18393
145200.0000   -6.53060
145240.0000   -6.40732
145280.0000   -5.63450
145320.0000   -6.65214
145360.0000   -5.98220
145400.0000   -7.15486
145440.0000   -5.74376
145480.0000   -6.11312
145520.0000   -6.18471
145560.0000   -5.39375
145600.0000   -5.52317
145640.0000   -5.16213
145680.0000   -6.08100
145720.0000   -6.82917
145760.0000   -6.36645
145800.0000   -6.69924
145840.0000   -6.89256
145880.0000   -6.61317
145920.0000   -5.34332
145960.0000   -6.45219
146000.0000   -5.86528
146040.0000   -5.77195
146080.0000   -6.01921
146120.0000   -6.41162
146160.0000   -6.50663
146200.0000   -6.86501
146240.0000   -6.10876
146280.0000   -5.72556
146320.0000   -6.76307
146360.0000   -7.54535
146400.0000   -6.60788
146440.0000   -6.47531
146480.0000   -6.67893
146520.0000   -6.07370
146560.0000   -5.90262
146600.0000   -5.48462
146640.0000   -6.53578
146680.0000   -6.40069
146720.0000   -5.68394
146760.0000   -6.05122
146800.0000   -5.92820
146840.0000   -6.09891
146880.0000   -5.72512
146920.0000   -4.96923
146960.0000   -4.88977
147000.0000   -5.14545
147040.0000   -5.88460
147080.0000   -5.57538
147120.0000   -5.80696
147160.0000   -5.38417
147200.0000   -5.37884
147240.0000   -5.81035
147280.0000   -5.99816
147320.0000   -4.70846
147360.0000   -5.12984
147400.0000   -5.10180
147440.0000   -6.18621
147480.0000   -6.93082
147520.0000   -6.10775
147560.0000   -6.23044
147600.0000   -5.84483
147640.0000   -5.55470
147680.0000   -6.08525
147720.0000   -5.34921
147760.0000   -5.52310
147800.0000   -5.55251
147840.0000   -5.69650
147880.0000   -4.48702
147920.0000   -5.26620
147960.0000   -6.05421
148000.0000   -6.93143
148040.0000   -6.44349
148080.0000   -6.23491
148120.0000   -6.75515
148160.0000   -5.78934
148200.0000   -6.08295
148240.0000   -5.91597
148280.0000   -5.76006
148320.0000   -5.77488
148360.0000   -5.31944
148400.0000   -6.01735
148440.0000   -6.43376
148480.0000   -6.61028
148520.0000   -5.04003
148560.0000   -5.21401
148600.0000   -5.82514
148640.0000   -5.75091
148680.0000   -5.48812
148720.0000   -5.24162
148760.0000   -6.04427
148800.0000   -5.58465
148840.0000   -4.55010
148880.0000   -6.45648
148920.0000   -5.69313
148960.0000   -5.61648
149000.0000   -5.88917
149040.0000   -6.28225
149080.0000   -5.94326
149120.0000   -6.48879
149160.0000   -5.35301
149200.0000   -5.64831
149240.0000   -5.82209
149280.0000   -5.37324
149320.0000   -4.58753
149360.0000   -5.14113
149400.0000   -5.34654
149440.0000   -6.73523
149480.0000   -6.25513
149520.0000   -5.54453
149560.0000   -5.76522
149600.0000   -5.84760
149640.0000   -6.37590
149680.0000   -5.89808
149720.0000   -6.41688
149760.0000   -6.66142
149800.0000   -5.59339
149840.0000   -6.20782
149880.0000   -6.35426
149920.0000   -4.99403
149960.0000   -4.97220
150000.0000   -6.45830
150040.0000   -5.45913
150080.0000   -6.25718
150120.0000   -6.35896
150160.0000   -6.27932
150200.0000   -6.24224
150240.0000   -5.94476
150280.0000   -5.89570
150320.0000   -5.79040
150360.0000   -5.98650
150400.0000   -6.45512
150440.0000   -6.52824
150480.0000   -6.03507
150520.0000   -5.46841
150560.0000   -6.50541
150600.0000   -6.73412
150640.0000   -7.16210
150680.0000   -6.33871
150720.0000   -6.38512
150760.0000   -5.39727
150800.0000   -6.24490
150840.0000   -5.68721
150880.0000   -5.22902
150920.0000   -4.79330
150960.0000   -5.49917
151000.0000   -5.52243
151040.0000   -6.26802
151080.0000   -6.70645
151120.0000   -6.05641
151160.0000   -5.94915
151200.0000   -6.52127
151240.0000   -6.12462
151280.0000   -5.92213
151320.0000   -5.97417
151360.0000   -5.39618
151400.0000   -6.00950
151440.0000   -6.16439
151480.0000   -5.57171
151520.0000   -6.33419
151560.0000   -6.92994
151600.0000   -5.27197
151640.0000   -6.69639
151680.0000   -5.39274
151720.0000   -5.86348
151760.0000   -6.25034
151800.0000   -6.62780
151840.0000   -6.42681
151880.0000   -6.54005
151920.0000   -6.43129
151960.0000   -6.38675
152000.0000   -6.35784
152040.0000   -6.58595
152080.0000   -5.89767
152120.0000   -5.79537
152160.0000   -5.89820
152200.0000   -5.60521
152240.0000   -6.30750
152280.0000   -6.49165
152320.0000   -7.14281
152360.0000   -6.32501
152400.0000   -6.21376
152440.0000   -5.96240
152480.0000   -5.98217
152520.0000   -6.20864
152560.0000   -5.75883
152600.0000   -5.71670
152640.0000   -6.30376
152680.0000   -6.23653
152720.0000   -5.58893
152760.0000   -6.38567
152800.0000   -6.58056
152840.0000   -6.07346
152880.0000   -6.34599
152920.0000   -5.96106
152960.0000   -6.03413
153000.0000   -5.69866
153040.0000   -6.11803
153080.0000   -5.79496
153120.0000   -5.56705
153160.0000   -6.67009
153200.0000   -6.80799
153240.0000   -6.42036
153280.0000   -6.33708
153320.0000   -5.93054
153360.0000   -6.25014
153400.0000   -5.62195
153440.0000   -5.82821
153480.0000   -5.95307
153520.0000   -6.72593
153560.0000   -7.05484
153600.0000   -6.49164
153640.0000   -6.68907
153680.0000   -6.25714
153720.0000   -7.11660
153760.0000   -7.11288
153800.0000   -7.70660
153840.0000   -6.61825
153880.0000   -5.81975
153920.0000   -6.67080
153960.0000   -6.60934
154000.0000   -6.45493
154040.0000   -6.68997
154080.0000   -6.23060
154120.0000   -5.98903
154160.0000   -5.98700
154200.0000   -5.83094
154240.0000   -5.71382
154280.0000   -6.05653
154320.0000   -6.51551
154360.0000   -6.29929
154400.0000   -6.64087
154440.0000   -6.95829
154480.0000   -5.79017
154520.0000   -6.78872
154560.0000   -5.70452
154600.0000   -6.39562
154640.0000   -5.90606
154680.0000   -5.28012
154720.0000   -5.09344
154760.0000   -5.32041
154800.0000   -6.78083
154840.0000   -5.90678
154880.0000   -5.54941
154920.0000   -5.46829
154960.0000   -4.91800
155000.0000   -5.39223
155040.0000   -5.83259
155080.0000   -5.64201
155120.0000   -5.97349
155160.0000   -6.63189
155200.0000   -6.31623
155240.0000   -5.41797
155280.0000   -5.70909
155320.0000   -5.08482
155360.0000   -5.46270
155400.0000   -5.88388
155440.0000   -5.07347
155480.0000   -5.45205
155520.0000   -5.31775
155560.0000   -5.71751
155600.0000   -6.13622
155640.0000   -5.46227
155680.0000   -6.65286
155720.0000   -6.78305
155760.0000   -6.39123
155800.0000   -5.65262
155840.0000   -6.07815
155880.0000   -6.49487
155920.0000   -5.96897
155960.0000   -6.56873
156000.0000   -6.27218
156040.0000   -6.94651
156080.0000   -5.99821
156120.0000   -7.27743
156160.0000   -6.02257
156200.0000   -6.11739
156240.0000   -7.11546
156280.0000   -6.71962
156320.0000   -7.03401
156360.0000   -5.95313
156400.0000   -7.48408
156440.0000   -6.15513
156480.0000   -6.92037
156520.0000   -6.87885
156560.0000   -6.11365
156600.0000   -6.11658
156640.0000   -6.40638
156680.0000   -5.67661
156720.0000   -4.97812
156760.0000   -5.41726
156800.0000   -5.18794
156840.0000   -5.42113
156880.0000   -6.04916
156920.0000   -5.52675
156960.0000   -6.41562
157000.0000   -6.43704
157040.0000   -6.55756
157080.0000   -5.92334
157120.0000   -6.02260
157160.0000   -6.00404
157200.0000   -5.37351
157240.0000   -5.37508
157280.0000   -7.16658
157320.0000   -6.52123
157360.0000   -6.23199
157400.0000   -5.93028
157440.0000   -5.41347
157480.0000   -5.61989
157520.0000   -6.98402
157560.0000   -6.22413
157600.0000   -5.88429
157640.0000   -6.57963
157680.0000   -6.42954
157720.0000   -5.56884
157760.0000   -5.91132
157800.0000   -6.35436
157840.0000   -5.61282
157880.0000   -5.35219
157920.0000   -5.48993
157960.0000   -6.02253
158000.0000   -5.23900
158040.0000   -6.71367
158080.0000   -6.51646
158120.0000   -6.06437
158160.0000   -6.47570
158200.0000   -6.14446
158240.0000   -5.92642
158280.0000   -6.23360
158320.0000   -5.45476
158360.0000   -6.49218
158400.0000   -5.92559
158440.0000   -6.72107
158480.0000   -5.96875
158520.0000   -6.31149
158560.0000   -5.80069
158600.0000   -5.87293
158640.0000   -6.10768
158680.0000   -6.43532
158720.0000   -7.00904
158760.0000   -5.63280
158800.0000   -6.72416
158840.0000   -6.49610
158880.0000   -6.13550
158920.0000   -6.83925
158960.0000   -6.57300
159000.0000   -6.30202
159040.0000   -6.67725
159080.0000   -6.27388
159120.0000   -5.61501
159160.0000   -5.97950
159200.0000   -6.42188
159240.0000   -5.69861
159280.0000   -6.14055
159320.0000   -5.79714
159360.0000   -5.38779
159400.0000   -5.79137
159440.0000   -5.14681
159480.0000   -6.48056
159520.0000   -5.38710
159560.0000   -6.69815
159600.0000   -5.72640
159640.0000   -6.31847
159680.0000   -5.46504
159720.0000   -5.47883
159760.0000   -5.60924
159800.0000   -4.62303
159840.0000   -6.06027
159880.0000   -6.69168
159920.0000   -6.58179
159960.0000   -6.56619
160000.0000   -6.71120
160040.0000   -6.10367
160080.0000   -6.25150
160120.0000   -6.73966
160160.0000   -6.11076
160200.0000   -6.22778
160240.0000   -5.17879
160280.0000   -5.46624
160320.0000   -5.69192
160360.0000   -6.16508
160400.0000   -6.04941
160440.0000   -6.23879
160480.0000   -6.52692
160520.0000   -6.66810
160560.0000   -6.91536
160600.0000   -7.11644
160640.0000   -5.88273
160680.0000   -6.09889
160720.0000   -6.91754
160760.0000   -6.20383
160800.0000   -6.44077
160840.0000   -6.23568
160880.0000   -5.81721
160920.0000   -6.52592
160960.0000   -5.82875
161000.0000   -6.19057
161040.0000   -5.26676
161080.0000   -5.34903
161120.0000   -6.38125
161160.0000   -7.09929
161200.0000   -6.84009
161240.0000   -6.56632
161280.0000   -6.98166
161320.0000   -6.83348
161360.0000   -6.28071
161400.0000   -6.79351
161440.0000   -6.42090
161480.0000   -6.13603
161520.0000   -5.88893
161560.0000   -5.34561
161600.0000   -5.69876
161640.0000   -6.04155
161680.0000   -6.05251
161720.0000   -6.64006
161760.0000   -6.26851
161800.0000   -5.97968
161840.0000   -5.68927
161880.0000   -5.62421
161920.0000   -5.16000
161960.0000   -5.32570
162000.0000   -6.05627
162040.0000   -5.96985
162080.0000   -5.11618
162120.0000   -5.17095
162160.0000   -6.24661
162200.0000   -6.25160
162240.0000   -5.74792
162280.0000   -5.68566
162320.0000   -5.52214
162360.0000   -6.66473
162400.0000   -5.94406
162440.0000   -6.05974
162480.0000   -6.66162
162520.0000   -6.07687
162560.0000   -5.92979
162600.0000   -5.13801
162640.0000   -5.29767
162680.0000   -5.61020
162720.0000   -6.64148
162760.0000   -6.46622
162800.0000   -7.39662
162840.0000   -5.38158
162880.0000   -5.90693
162920.0000   -5.67891
162960.0000   -6.01439
163000.0000   -5.48489
163040.0000   -5.87729
163080.0000   -5.33757
163120.0000   -6.12744
163160.0000   -5.69603
163200.0000   -5.54283
163240.0000   -5.66641
163280.0000   -6.17124
163320.0000   -4.99719
163360.0000   -4.62288
163400.0000   -5.67503
163440.0000   -4.88106
163480.0000   -5.45714
163520.0000   -5.91717
163560.0000   -4.82063
163600.0000   -5.71867
163640.0000   -6.41533
163680.0000   -4.73271
163720.0000   -5.25973
163760.0000   -5.66608
163800.0000   -6.35724
163840.0000   -5.77474
163880.0000   -5.65660
163920.0000   -5.51375
163960.0000   -5.95923
164000.0000   -6.32597
164040.0000   -6.00819
164080.0000   -6.04284
164120.0000   -4.85018
164160.0000   -5.68262
164200.0000   -6.66171
164240.0000   -5.72590
164280.0000   -6.20260
164320.0000   -5.99050
164360.0000   -6.26651
164400.0000   -6.38379
164440.0000   -6.03949
164480.0000   -6.24489
164520.0000   -6.34510
164560.0000   -5.27699
164600.0000   -5.48487
164640.0000   -5.11747
164680.0000   -5.48049
164720.0000   -5.48393
164760.0000   -5.63782
164800.0000   -6.40399
164840.0000   -6.32058
164880.0000   -6.04116
164920.0000   -5.86775
164960.0000   -5.51231
165000.0000   -6.41992
165040.0000   -6.32845
165080.0000   -6.27377
165120.0000   -6.41221
165160.0000   -6.73465
165200.0000   -5.75241
165240.0000   -5.43830
165280.0000   -6.50153
165320.0000   -6.43723
165360.0000   -5.60428
165400.0000   -6.53349
165440.0000   -5.83784
165480.0000   -6.16466
165520.0000   -6.50642
165560.0000   -5.76381
165600.0000   -5.62917
165640.0000   -6.52117
165680.0000   -6.69452
165720.0000   -7.14535
165760.0000   -5.83778
165800.0000   -6.34971
165840.0000   -7.41629
165880.0000   -6.07337
165920.0000   -5.93190
165960.0000   -5.78310
166000.0000   -6.45939
166040.0000   -6.63864
166080.0000   -5.79247
166120.0000   -7.18563
166160.0000   -5.99393
166200.0000   -6.78350
166240.0000   -6.62527
166280.0000   -5.94098
166320.0000   -6.55276
166360.0000   -5.97456
166400.0000   -6.47853
166440.0000   -5.36413
166480.0000   -6.39279
166520.0000   -5.39502
166560.0000   -6.07762
166600.0000   -6.05117
166640.0000   -6.26852
166680.0000   -6.51950
166720.0000   -7.24289
166760.0000   -6.96773
166800.0000   -6.27236
166840.0000   -6.06197
166880.0000   -6.19273
166920.0000   -5.64105
166960.0000   -6.15607
167000.0000   -6.75677
167040.0000   -6.61304
167080.0000   -6.11905
167120.0000   -5.85568
167160.0000   -6.66947
167200.0000   -6.36845
167240.0000   -6.51754
167280.0000   -6.46920
167320.0000   -6.04613
167360.0000   -6.11808
167400.0000   -6.62805
167440.0000   -6.20401
167480.0000   -6.29138
167520.0000   -5.75699
167560.0000   -5.33420
167600.0000   -5.91849
167640.0000   -6.77370
167680.0000   -6.07151
167720.0000   -5.90357
167760.0000   -4.95368
167800.0000   -5.68352
167840.0000   -5.39697
167880.0000   -5.90528
167920.0000   -5.98625
167960.0000   -5.78144
168000.0000   -5.70154
168040.0000   -6.25303
168080.0000   -6.14687
168120.0000   -6.10737
168160.0000   -4.92404
168200.0000   -5.40610
168240.0000   -6.04151
168280.0000   -5.84890
168320.0000   -6.54688
168360.0000   -6.34353
168400.0000   -5.42204
168440.0000   -5.27945
168480.0000   -5.89950
168520.0000   -4.98604
168560.0000   -5.70551
168600.0000   -6.00332
168640.0000   -5.28320
168680.0000   -6.03270
168720.0000   -6.01570
168760.0000   -5.13562
168800.0000   -5.60276
168840.0000   -5.58879
168880.0000   -6.22940
168920.0000   -5.96776
168960.0000   -5.70615
169000.0000   -6.14373
169040.0000   -5.77592
169080.0000   -6.35927
169120.0000   -5.71380
169160.0000   -5.27399
169200.0000   -6.64549
169240.0000   -6.97276
169280.0000   -7.05499
169320.0000   -6.74165
169360.0000   -6.36261
169400.0000   -6.46311
169440.0000   -5.88705
169480.0000   -5.27953
169520.0000   -6.00235
169560.0000   -6.81015
169600.0000   -5.74259
169640.0000   -5.19879
169680.0000   -5.34776
169720.0000   -6.61598
169760.0000   -5.67203
169800.0000   -6.60719
169840.0000   -6.03830
169880.0000   -6.13682
169920.0000   -5.47718
169960.0000   -5.80084
170000.0000   -5.83641
170040.0000   -5.34423
170080.0000   -4.78196
170120.0000   -5.17419
170160.0000   -5.34915
170200.0000   -6.01534
170240.0000   -6.13838
170280.0000   -5.35115
170320.0000   -4.89988
170360.0000   -5.08183
170400.0000   -5.58887
170440.0000   -4.61792
170480.0000   -5.86470
170520.0000   -5.11433
170560.0000   -5.53298
170600.0000   -5.58992
170640.0000   -5.35850
170680.0000   -6.48330
170720.0000   -6.56676
170760.0000   -5.18024
170800.0000   -5.51077
170840.0000   -5.21815
170880.0000   -5.43940
170920.0000   -6.47056
170960.0000   -6.22727
171000.0000   -6.14225
171040.0000   -6.05367
171080.0000   -5.35300
171120.0000   -5.41249
171160.0000   -4.79062
171200.0000   -5.27529
171240.0000   -4.63296
171280.0000   -4.60186
171320.0000   -5.47131
171360.0000   -5.19862
171400.0000   -5.22417
171440.0000   -6.13680
171480.0000   -5.56232
171520.0000   -6.08442
171560.0000   -5.82157
171600.0000   -5.08059
171640.0000   -6.03707
171680.0000   -6.03795
171720.0000   -5.76594
171760.0000   -5.92680
171800.0000   -5.69462
171840.0000   -4.74422
171880.0000   -4.90167
171920.0000   -4.48815
171960.0000   -4.99136
172000.0000   -5.75077
172040.0000   -5.99967
172080.0000   -5.59593
172120.0000   -4.76332
172160.0000   -5.03175
172200.0000   -4.88519
172240.0000   -5.29706
172280.0000   -5.54282
172320.0000   -4.99379
172360.0000   -5.09998
172400.0000   -5.35186
172440.0000   -5.98497
172480.0000   -5.85223
172520.0000   -5.60353
172560.0000   -6.34047
172600.0000   -5.39853
172640.0000   -5.62460
172680.0000   -5.88892
172720.0000   -4.99543
172760.0000   -5.72591
172800.0000   -6.50706
172840.0000   -6.41499
172880.0000   -6.39728
172920.0000   -6.96516
172960.0000   -6.18495
173000.0000   -6.81983
173040.0000   -5.40396
173080.0000   -5.34607
173120.0000   -5.59761
173160.0000   -4.89601
173200.0000   -5.32911
173240.0000   -4.69175
173280.0000   -6.75663
173320.0000   -6.15203
173360.0000   -6.85663
173400.0000   -6.40760
173440.0000   -5.91325
173480.0000   -5.13404
173520.0000   -5.74179
173560.0000   -5.47296
173600.0000   -6.57275
173640.0000   -5.53895
173680.0000   -4.77359
173720.0000   -5.01459
173760.0000   -6.09476
173800.0000   -6.13597
173840.0000   -5.86638
173880.0000   -6.34076
173920.0000   -6.45537
173960.0000   -6.16946
174000.0000   -5.29095
174040.0000   -5.93450
174080.0000   -6.43766
174120.0000   -6.18096
174160.0000   -6.61609
174200.0000   -7.09068
174240.0000   -5.27289
174280.0000   -5.38573
174320.0000   -6.05509
174360.0000   -7.44103
174400.0000   -6.44958
174440.0000   -6.52966
174480.0000   -6.55772
174520.0000   -5.10360
174560.0000   -5.81616
174600.0000   -6.35828
174640.0000   -5.49995
174680.0000   -5.32061
174720.0000   -6.75663
174760.0000   -5.77562
174800.0000   -6.57168
174840.0000   -6.85786
174880.0000   -6.75922
174920.0000   -6.45181
174960.0000   -5.78179
175000.0000   -5.52097
175040.0000   -6.42846
175080.0000   -5.97013
175120.0000   -6.17825
175160.0000   -6.74351
175200.0000   -5.74217
175240.0000   -6.30650
175280.0000   -6.52200
175320.0000   -6.03186
175360.0000   -5.88705
175400.0000   -6.21196
175440.0000   -5.41140
175480.0000   -5.58330
175520.0000   -5.92904
175560.0000   -6.12206
175600.0000   -5.82172
175640.0000   -5.12621
175680.0000   -5.92256
175720.0000   -5.59075
175760.0000   -5.14108
175800.0000   -5.77344
175840.0000   -5.52482
175880.0000   -5.95709
175920.0000   -5.22108
175960.0000   -4.39146
176000.0000   -5.30129
176040.0000   -5.05488
176080.0000   -4.98955
176120.0000   -4.97356
176160.0000   -5.30704
176200.0000   -5.85043
176240.0000   -5.87656
176280.0000   -5.30522
176320.0000   -5.52622
176360.0000   -5.44940
176400.0000   -4.04703
176440.0000   -5.47934
176480.0000   -5.44046
176520.0000   -4.16492
176560.0000   -4.83484
176600.0000   -6.05858
176640.0000   -4.39752
176680.0000   -4.22869
176720.0000   -5.00942
176760.0000   -5.23554
176800.0000   -6.27598
176840.0000   -5.58207
176880.0000   -5.62925
176920.0000   -5.19996
176960.0000   -5.10932
177000.0000   -5.87468
177040.0000   -6.35531
177080.0000   -6.35158
177120.0000   -6.42780
177160.0000   -6.73873
177200.0000   -6.78262
177240.0000   -6.59564
177280.0000   -6.31923
177320.0000   -5.91312
177360.0000   -5.77018
177400.0000   -6.67981
177440.0000   -5.88591
177480.0000   -5.85586
177520.0000   -6.02165
177560.0000   -5.93130
177600.0000   -5.74048
177640.0000   -6.48840
177680.0000   -5.65080
177720.0000   -5.31900
177760.0000   -5.23827
177800.0000   -5.25187
177840.0000   -5.43959
177880.0000   -5.70599
177920.0000   -5.07561
177960.0000   -5.39025
178000.0000   -5.83474
178040.0000   -6.83716
178080.0000   -7.06255
178120.0000   -6.73874
178160.0000   -5.73350
178200.0000   -5.96587
178240.0000   -6.04823
178280.0000   -6.44604
178320.0000   -6.14330
178360.0000   -5.19913
178400.0000   -6.06659
178440.0000   -6.31372
178480.0000   -6.54235
178520.0000   -5.48812
178560.0000   -6.28084
178600.0000   -6.06309
178640.0000   -6.92132
178680.0000   -5.97126
178720.0000   -5.46731
178760.0000   -5.59608
178800.0000   -5.75385
178840.0000   -5.82990
178880.0000   -4.83625
178920.0000   -6.28178
178960.0000   -6.20586
179000.0000   -5.02152
179040.0000   -5.17082
179080.0000   -5.69482
179120.0000   -6.70329
179160.0000   -6.97282
179200.0000   -5.98094
179240.0000   -5.40197
179280.0000   -5.97183
179320.0000   -5.62376
179360.0000   -5.52750
179400.0000   -5.94808
179440.0000   -5.87704
179480.0000   -6.69433
179520.0000   -6.34148
179560.0000   -6.42802
179600.0000   -6.70008
179640.0000   -6.34724
179680.0000   -6.69033
179720.0000   -6.58860
179760.0000   -7.00567
179800.0000   -6.06425
179840.0000   -5.74474
179880.0000   -5.03919
179920.0000   -5.34569
179960.0000   -5.27747
180000.0000   -5.95881
180040.0000   -5.57808
180080.0000   -6.24637
180120.0000   -5.39348
180160.0000   -4.68901
180200.0000   -5.98543
180240.0000   -6.18960
180280.0000   -5.36802
180320.0000   -5.11216
180360.0000   -5.58448
180400.0000   -5.63871
180440.0000   -5.45927
180480.0000   -5.61142
180520.0000   -5.27671
180560.0000   -5.63106
180600.0000   -5.29493
180640.0000   -5.67022
180680.0000   -5.17690
180720.0000   -5.86859
180760.0000   -6.98816
180800.0000   -6.21789
180840.0000   -5.24834
180880.0000   -6.03643
180920.0000   -5.11280
180960.0000   -5.49039
181000.0000   -4.65015
181040.0000   -4.79878
181080.0000   -4.96963
181120.0000   -5.30310
181160.0000   -6.41704
181200.0000   -5.12999
181240.0000   -5.66020
181280.0000   -5.63100
181320.0000   -5.84585
181360.0000   -6.00273
181400.0000   -4.92134
181440.0000   -5.60932
181480.0000   -6.00863
181520.0000   -6.01721
181560.0000   -6.15435
181600.0000   -6.12573
181640.0000   -5.98654
181680.0000   -5.78321
181720.0000   -6.02329
181760.0000   -5.81687
181800.0000   -5.64945
181840.0000   -4.50144
181880.0000   -4.83594
181920.0000   -5.01013
181960.0000   -5.58370
182000.0000   -5.85084
182040.0000   -5.98108
182080.0000   -5.19952
182120.0000   -5.66762
182160.0000   -6.62819
182200.0000   -6.31881
182240.0000   -6.39306
182280.0000   -6.09054
182320.0000   -5.72884
182360.0000   -6.69166
182400.0000   -6.62453
182440.0000   -6.52900
182480.0000   -5.67011
182520.0000   -6.22629
182560.0000   -5.68567
182600.0000   -5.50943
182640.0000   -5.02673
182680.0000   -5.42739
182720.0000   -6.08963
182760.0000   -5.86534
182800.0000   -6.19811
182840.0000   -6.41374
182880.0000   -6.66905
182920.0000   -6.09161
182960.0000   -5.68649
183000.0000   -6.07605
183040.0000   -5.47331
183080.0000   -6.26599
183120.0000   -5.69707
183160.0000   -5.39560
183200.0000   -5.08845
183240.0000   -5.46199
183280.0000   -5.00347
183320.0000   -4.70160
183360.0000   -5.22091
183400.0000   -6.16394
183440.0000   -5.60217
183480.0000   -5.42193
183520.0000   -5.47842
183560.0000   -6.52938
183600.0000   -5.88908
183640.0000   -5.68699
183680.0000   -6.29820
183720.0000   -6.04561
183760.0000   -5.33202
183800.0000   -6.80775
183840.0000   -7.18203
183880.0000   -5.72138
183920.0000   -6.02796
183960.0000   -6.60526
184000.0000   -6.77003
184040.0000   -7.07645
184080.0000   -6.68712
184120.0000   -5.89643
184160.0000   -5.85053
184200.0000   -5.40329
184240.0000   -5.39282
184280.0000   -5.41136
184320.0000   -5.47971
184360.0000   -5.59875
184400.0000   -5.55760
184440.0000   -5.16032
184480.0000   -5.85000
184520.0000   -5.67949
184560.0000   -5.66571
184600.0000   -6.61057
184640.0000   -5.21826
184680.0000   -5.62775
184720.0000   -6.27248
184760.0000   -5.29722
184800.0000   -6.24997
184840.0000   -6.56171
184880.0000   -5.76521
184920.0000   -6.19455
184960.0000   -5.84121
185000.0000   -6.30136
185040.0000   -5.92390
185080.0000   -4.56545
185120.0000   -6.72893
185160.0000   -4.70064
185200.0000   -5.56654
185240.0000   -5.29960
185280.0000   -5.35653
185320.0000   -4.97905
185360.0000   -5.19146
185400.0000   -4.60874
185440.0000   -5.79785
185480.0000   -5.05510
185520.0000   -6.20136
185560.0000   -4.86318
185600.0000   -5.40589
185640.0000   -6.21022
185680.0000   -4.94404
185720.0000   -5.28321
185760.0000   -5.75227
185800.0000   -5.59194
185840.0000   -6.24429
185880.0000   -5.28329
185920.0000   -6.10860
185960.0000   -6.22761
186000.0000   -7.16274
186040.0000   -5.84342
186080.0000   -6.56389
186120.0000   -6.54133
186160.0000   -6.46422
186200.0000   -6.73828
186240.0000   -7.05597
186280.0000   -6.80277
186320.0000   -7.62757
186360.0000   -6.21022
186400.0000   -7.18717
186440.0000   -7.78813
186480.0000   -7.42559
186520.0000   -6.88209
186560.0000   -7.24624
186600.0000   -7.38526
186640.0000   -7.05308
186680.0000   -7.40772
186720.0000   -6.04318
186760.0000   -5.48754
186800.0000   -6.10143
186840.0000   -5.73752
186880.0000   -6.18036
186920.0000   -6.41081
186960.0000   -5.77145
187000.0000   -6.46390
187040.0000   -5.74935
187080.0000   -5.92908
187120.0000   -6.52492
187160.0000   -6.84088
187200.0000   -6.64728
187240.0000   -6.91187
187280.0000   -6.54421
187320.0000   -6.11227
187360.0000   -6.63792
187400.0000   -7.81998
187440.0000   -7.22159
187480.0000   -7.38255
187520.0000   -7.19473
187560.0000   -6.89282
187600.0000   -6.22381
187640.0000   -7.39086
187680.0000   -5.91187
187720.0000   -5.57393
187760.0000   -5.29394
187800.0000   -5.41639
187840.0000   -5.65078
187880.0000   -6.73433
187920.0000   -5.39110
187960.0000   -6.09502
188000.0000   -5.60327
188040.0000   -5.54125
188080.0000   -6.27370
188120.0000   -5.25083
188160.0000   -5.60833
188200.0000   -6.40000
188240.0000   -5.98399
188280.0000   -6.21403
188320.0000   -6.15645
188360.0000   -5.71409
188400.0000   -5.74888
188440.0000   -6.04878
188480.0000   -5.73362
188520.0000   -5.74465
188560.0000   -5.82192
188600.0000   -6.00131
188640.0000   -6.40010
188680.0000   -5.68960
188720.0000   -6.29392
188760.0000   -6.08289
188800.0000   -6.02508
188840.0000   -6.02089
188880.0000   -5.44570
188920.0000   -6.57885
188960.0000   -6.79295
189000.0000   -6.24125
189040.0000   -5.95366
189080.0000   -6.04212
189120.0000   -6.18333
189160.0000   -6.58867
189200.0000   -6.06305
189240.0000   -5.94114
189280.0000   -5.06071
189320.0000   -5.13550
189360.0000   -6.29403
189400.0000   -5.90688
189440.0000   -6.96396
189480.0000   -5.94964
189520.0000   -6.48126
189560.0000   -6.07352
189600.0000   -5.68946
189640.0000   -6.33946
189680.0000   -6.43482
189720.0000   -6.10635
189760.0000   -5.90544
189800.0000   -5.70244
189840.0000   -6.02853
189880.0000   -6.49237
189920.0000   -5.74795
189960.0000   -4.24367
190000.0000   -4.86264
190040.0000   -5.46919
190080.0000   -4.86485
190120.0000   -5.87996
190160.0000   -5.05125
190200.0000   -5.38036
190240.0000   -5.40720
190280.0000   -5.56328
190320.0000   -6.01095
190360.0000   -5.95570
190400.0000   -6.29250
190440.0000   -6.17490
190480.0000   -4.90363
190520.0000   -5.61202
190560.0000   -5.52580
190600.0000   -6.73510
190640.0000   -6.61960
190680.0000   -5.95344
190720.0000   -6.50085
190760.0000   -6.86442
190800.0000   -6.75492
190840.0000   -6.42064
190880.0000   -5.68359
190920.0000   -5.85273
190960.0000   -5.85605
191000.0000   -6.32194
191040.0000   -6.06533
191080.0000   -5.62801
191120.0000   -5.58678
191160.0000   -6.09867
191200.0000   -5.39705
191240.0000   -6.44438
191280.0000   -6.18156
191320.0000   -5.21392
191360.0000   -6.03299
191400.0000   -6.40056
191440.0000   -6.37143
191480.0000   -5.60427
191520.0000   -6.23327
191560.0000   -7.10890
191600.0000   -5.60325
191640.0000   -5.79801
191680.0000   -6.08721
191720.0000   -6.22294
191760.0000   -6.53324
191800.0000   -6.50127
191840.0000   -5.55053
191880.0000   -5.53753
191920.0000   -5.93399
191960.0000   -6.02730
192000.0000   -7.00653
192040.0000   -6.14851
192080.0000   -6.08042
192120.0000   -6.67426
192160.0000   -6.45854
192200.0000   -5.82814
192240.0000   -5.37459
192280.0000   -6.34681
192320.0000   -5.89778
192360.0000   -5.90000
192400.0000   -5.82049
192440.0000   -5.70731
192480.0000   -6.16327
192520.0000   -5.93232
192560.0000   -5.79212
192600.0000   -6.23543
192640.0000   -6.32020
192680.0000   -7.04171
192720.0000   -6.89956
192760.0000   -6.95914
192800.0000   -6.29011
192840.0000   -7.50562
192880.0000   -6.42820
192920.0000   -7.13799
192960.0000   -6.71831
193000.0000   -6.52979
193040.0000   -6.09422
193080.0000   -6.88628
193120.0000   -6.19433
193160.0000   -5.90075
193200.0000   -7.23270
193240.0000   -6.62095
193280.0000   -6.20331
193320.0000   -5.76063
193360.0000   -6.55474
193400.0000   -6.17444
193440.0000   -5.75995
193480.0000   -6.17932
193520.0000   -6.09032
193560.0000   -6.75477
193600.0000   -6.46900
193640.0000   -5.40804
193680.0000   -5.54724
193720.0000   -5.67607
193760.0000   -5.23253
193800.0000   -7.06060
193840.0000   -7.18766
193880.0000   -6.56117
193920.0000   -6.30420
193960.0000   -6.09002
194000.0000   -6.08167
194040.0000   -5.27451
194080.0000   -6.70656
194120.0000   -6.76118
194160.0000   -6.01169
194200.0000   -6.05562
194240.0000   -6.34641
194280.0000   -5.64945
194320.0000   -6.68483
194360.0000   -6.22105
194400.0000   -5.95579
194440.0000   -5.38917
194480.0000   -5.40189
194520.0000   -5.57940
194560.0000   -5.48075
194600.0000   -6.81285
194640.0000   -5.87995
194680.0000   -5.88487
194720.0000   -6.17294
194760.0000   -6.25792
194800.0000   -5.90247
194840.0000   -5.23973
194880.0000   -6.06014
194920.0000   -6.34597
194960.0000   -5.87772
195000.0000   -6.11309
195040.0000   -6.16644
195080.0000   -5.94595
195120.0000   -5.40536
195160.0000   -4.79792
195200.0000   -4.64285
195240.0000   -4.67806
195280.0000   -5.39503
195320.0000   -6.12280
195360.0000   -6.32994
195400.0000   -5.62105
195440.0000   -6.33415
195480.0000   -5.32400
195520.0000   -5.24368
195560.0000   -5.15688
195600.0000   -5.49333
195640.0000   -4.35897
195680.0000   -4.57977
195720.0000   -5.76539
195760.0000   -5.76881
195800.0000   -4.65002
195840.0000   -5.32715
195880.0000   -5.56666
195920.0000   -5.24622
195960.0000   -5.17131
196000.0000   -6.19305
196040.0000   -5.86868
196080.0000   -6.80351
196120.0000   -5.66247
196160.0000   -6.17790
196200.0000   -5.90947
196240.0000   -6.04964
196280.0000   -6.40953
196320.0000   -5.46153
196360.0000   -5.67175
196400.0000   -5.74313
196440.0000   -6.04718
196480.0000   -5.55988
196520.0000   -7.02716
196560.0000   -6.58522
196600.0000   -5.70078
196640.0000   -6.67464
196680.0000   -6.17585
196720.0000   -6.50900
196760.0000   -5.72596
196800.0000   -7.11378
196840.0000   -6.38220
196880.0000   -6.36312
196920.0000   -6.59962
196960.0000   -5.66649
197000.0000   -5.70731
197040.0000   -7.10063
197080.0000   -6.09852
197120.0000   -6.29960
197160.0000   -7.11417
197200.0000   -6.11139
197240.0000   -6.54325
197280.0000   -5.87926
197320.0000   -5.93349
197360.0000   -7.29552
197400.0000   -6.34959
197440.0000   -7.14143
197480.0000   -5.57309
197520.0000   -5.26875
197560.0000   -5.58907
197600.0000   -5.38757
197640.0000   -5.57332
197680.0000   -6.49829
197720.0000   -7.56095
197760.0000   -6.81309
197800.0000   -6.37243
197840.0000   -6.45233
197880.0000   -6.49344
197920.0000   -6.24712
197960.0000   -5.23103
198000.0000   -6.54045
198040.0000   -5.51703
198080.0000   -5.73131
198120.0000   -5.54011
198160.0000   -6.62812
198200.0000   -6.05716
198240.0000   -6.22121
198280.0000   -6.97472
198320.0000   -6.92529
198360.0000   -6.14645
198400.0000   -6.57372
198440.0000   -7.05612
198480.0000   -6.09772
198520.0000   -6.51110
198560.0000   -5.98251
198600.0000   -6.98319
198640.0000   -6.67888
198680.0000   -6.71228
198720.0000   -6.90522
198760.0000   -6.39198
198800.0000   -6.16633
198840.0000   -5.84687
198880.0000   -5.47955
198920.0000   -7.06642
198960.0000   -6.13800
199000.0000   -5.69095
199040.0000   -5.81242
199080.0000   -5.19393
199120.0000   -6.85743
199160.0000   -6.18087
199200.0000   -6.48532
199240.0000   -6.08831
199280.0000   -5.80085
199320.0000   -6.06784
199360.0000   -6.13707
199400.0000   -6.48780
199440.0000   -5.85509
199480.0000   -5.04944
199520.0000   -5.98224
199560.0000   -6.19892
199600.0000   -6.27818
199640.0000   -6.47807
199680.0000   -6.02806
199720.0000   -5.49106
199760.0000   -5.27160
199800.0000   -6.94885
199840.0000   -6.14607
199880.0000   -6.11233
199920.0000   -5.49737
199960.0000   -5.36887
200000.0000   -5.54963
200040.0000   -5.83939
200080.0000   -6.44733
200120.0000   -7.71978
200160.0000   -7.51367
200200.0000   -6.64868
200240.0000   -5.82837
200280.0000   -6.69502
200320.0000   -6.06801
200360.0000   -5.42688
200400.0000   -6.13474
200440.0000   -6.35492
200480.0000   -6.54378
200520.0000   -6.26595
200560.0000   -5.84293
200600.0000   -6.11130
200640.0000   -4.84769
200680.0000   -5.03475
200720.0000   -5.59942
200760.0000   -6.02510
200800.0000   -5.40166
200840.0000   -6.67425
200880.0000   -6.45965
200920.0000   -6.24413
200960.0000   -6.07468
201000.0000   -6.24263
201040.0000   -6.65720
201080.0000   -6.18232
201120.0000   -6.85479
201160.0000   -6.34410
201200.0000   -5.93367
201240.0000   -6.30605
201280.0000   -7.21649
201320.0000   -6.82219
201360.0000   -5.93671
201400.0000   -6.00404
201440.0000   -6.91999
201480.0000   -6.56119
201520.0000   -5.77940
201560.0000   -5.77816
201600.0000   -6.31784
201640.0000   -6.26708
201680.0000   -5.76624
201720.0000   -5.98724
201760.0000   -4.81159
201800.0000   -5.68066
201840.0000   -6.11082
201880.0000   -5.53330
201920.0000   -5.02095
201960.0000   -4.63002
202000.0000   -5.02342
202040.0000   -5.32984
202080.0000   -4.82223
202120.0000   -5.03805
202160.0000   -6.73769
202200.0000   -6.05088
202240.0000   -6.36458
202280.0000   -5.57343
202320.0000   -5.63607
202360.0000   -6.16594
202400.0000   -5.46848
202440.0000   -5.58932
202480.0000   -4.82704
202520.0000   -5.02405
202560.0000   -5.61458
202600.0000   -5.88680
202640.0000   -5.79317
202680.0000   -5.61720
202720.0000   -6.15107
202760.0000   -5.24779
202800.0000   -5.91794
202840.0000   -5.74428
202880.0000   -5.37838
202920.0000   -6.12558
202960.0000   -6.44602
203000.0000   -5.41237
203040.0000   -5.02730
203080.0000   -5.62144
203120.0000   -6.14572
203160.0000   -5.64997
203200.0000   -4.60089
203240.0000   -5.36505
203280.0000   -5.52312
203320.0000   -5.87024
203360.0000   -6.01208
203400.0000   -5.44760
203440.0000   -5.58313
203480.0000   -5.54484
203520.0000   -5.05739
203560.0000   -4.64675
203600.0000   -5.44701
203640.0000   -5.90182
203680.0000   -5.61818
203720.0000   -5.06815
203760.0000   -5.19994
203800.0000   -6.43507
203840.0000   -5.93266
203880.0000   -5.60604
203920.0000   -5.89578
203960.0000   -5.99352
204000.0000   -5.94657
204040.0000   -6.45766
204080.0000   -6.42578
204120.0000   -5.48505
204160.0000   -6.36120
204200.0000   -5.75896
204240.0000   -6.00704
204280.0000   -5.24494
204320.0000   -5.34300
204360.0000   -5.33517
204400.0000   -6.44562
204440.0000   -5.84685
204480.0000   -5.87693
204520.0000   -5.74018
204560.0000   -5.64779
204600.0000   -5.34205
204640.0000   -6.07020
204680.0000   -4.99045
204720.0000   -5.03846
204760.0000   -5.53786
204800.0000   -5.02286
204840.0000   -4.28901
204880.0000   -4.23832
204920.0000   -5.09834
204960.0000   -3.85342
205000.0000   -4.55190
205040.0000   -4.42256
205080.0000   -4.24775
205120.0000   -4.33687
205160.0000   -4.98667
205200.0000   -5.13289
205240.0000   -5.47127
205280.0000   -5.22922
205320.0000   -6.40249
205360.0000   -6.57228
205400.0000   -4.31933
205440.0000   -5.41451
205480.0000   -6.07972
205520.0000   -5.48338
205560.0000   -5.59906
205600.0000   -5.29270
205640.0000   -5.81583
205680.0000   -5.55163
205720.0000   -5.92124
205760.0000   -5.78944
205800.0000   -6.46028
205840.0000   -5.74811
205880.0000   -5.34715
205920.0000   -4.89297
205960.0000   -5.25066
206000.0000   -5.39831
206040.0000   -4.03338
206080.0000   -4.11085
206120.0000   -6.41885
206160.0000   -4.55712
206200.0000   -5.52073
206240.0000   -6.05521
206280.0000   -5.32582
206320.0000   -5.74157
206360.0000   -5.65775
206400.0000   -4.91058
206440.0000   -5.40710
206480.0000   -5.88397
206520.0000   -6.39578
206560.0000   -5.90327
206600.0000   -5.59972
206640.0000   -5.57207
206680.0000   -5.73917
206720.0000   -5.67505
206760.0000   -4.50801
206800.0000   -6.00117
206840.0000   -6.37941
206880.0000   -7.09995
206920.0000   -5.50738
206960.0000   -6.00860
207000.0000   -6.55875
207040.0000   -5.67779
207080.0000   -5.52547
207120.0000   -6.28184
207160.0000   -6.04010
207200.0000   -7.30153
207240.0000   -6.06154
207280.0000   -6.01945
207320.0000   -6.70406
207360.0000   -6.62868
207400.0000   -6.80476
207440.0000   -7.14117
207480.0000   -7.82334
207520.0000   -7.93228
207560.0000   -6.88178
207600.0000   -6.31128
207640.0000   -6.14446
207680.0000   -6.68775
207720.0000   -6.31150
207760.0000   -7.72415
207800.0000   -6.47468
207840.0000   -6.24705
207880.0000   -6.50060
207920.0000   -5.41747
207960.0000   -6.06487
208000.0000   -7.43618
208040.0000   -6.24682
208080.0000   -6.25639
208120.0000   -6.31754
208160.0000   -6.61181
208200.0000   -6.14109
208240.0000   -5.64761
208280.0000   -5.74507
208320.0000   -6.14036
208360.0000   -6.38966
208400.0000   -5.60024
208440.0000   -6.12991
208480.0000   -5.56872
208520.0000   -6.01981
208560.0000   -5.82434
208600.0000   -5.56806
208640.0000   -5.91036
208680.0000   -6.67548
208720.0000   -6.21941
208760.0000   -7.30599
208800.0000   -6.40170
208840.0000   -6.21211
208880.0000   -5.81334
208920.0000   -6.19604
208960.0000   -5.34795
209000.0000   -5.26228
209040.0000   -6.09062
209080.0000   -5.16213
209120.0000   -4.97402
209160.0000   -6.65997
209200.0000   -5.54139
209240.0000   -6.18421
209280.0000   -5.09760
209320.0000   -5.95122
209360.0000   -6.44725
209400.0000   -5.96749
209440.0000   -5.52425
209480.0000   -5.38391
209520.0000   -4.59560
209560.0000   -5.73882
209600.0000   -5.76332
209640.0000   -5.81519
209680.0000   -6.17890
209720.0000   -5.28948
209760.0000   -6.09920
209800.0000   -5.02438
209840.0000   -4.57362
209880.0000   -6.08676
209920.0000   -4.92087
209960.0000   -5.97442
210000.0000   -5.80501
210040.0000   -4.90842
210080.0000   -5.39178
210120.0000   -5.16821
210160.0000   -5.67053
210200.0000   -6.23976
210240.0000   -5.92360
210280.0000   -5.13456
210320.0000   -5.30501
210360.0000   -5.23774
210400.0000   -6.05923
210440.0000   -4.79872
210480.0000   -5.76388
210520.0000   -5.66337
210560.0000   -6.09406
210600.0000   -5.76635
210640.0000   -6.01028
210680.0000   -5.97262
210720.0000   -5.82634
210760.0000   -5.09866
210800.0000   -5.68229
210840.0000   -6.99821
210880.0000   -6.81912
210920.0000   -7.00966
210960.0000   -7.21661
211000.0000   -6.66507
211040.0000   -7.03931
211080.0000   -5.95716
211120.0000   -6.15382
211160.0000   -6.28534
211200.0000   -6.33262
211240.0000   -6.06481
211280.0000   -6.40052
211320.0000   -5.85482
211360.0000   -5.69228
211400.0000   -6.50262
211440.0000   -4.84893
211480.0000   -5.76339
211520.0000   -5.86581
211560.0000   -6.18079
211600.0000   -5.92384
211640.0000   -5.32860
211680.0000   -5.44909
211720.0000   -5.96003
211760.0000   -5.33406
211800.0000   -5.14457
211840.0000   -5.14379
211880.0000   -5.76538
211920.0000   -5.60685
211960.0000   -4.49895
212000.0000   -5.17705
212040.0000   -5.13231
212080.0000   -4.12701
212120.0000   -4.71211
212160.0000   -5.31918
212200.0000   -5.33157
212240.0000   -4.91483
212280.0000   -6.34542
212320.0000   -5.40994
212360.0000   -5.58496
212400.0000   -5.96965
212440.0000   -4.97556
212480.0000   -5.48178
212520.0000   -4.88056
212560.0000   -5.61546
212600.0000   -4.76455
212640.0000   -4.90036
212680.0000   -6.46962
212720.0000   -4.52307
212760.0000   -5.06517
212800.0000   -5.46513
212840.0000   -5.49169
212880.0000   -6.47732
212920.0000   -5.42626
212960.0000   -5.29301
213000.0000   -4.83006
213040.0000   -5.49536
213080.0000   -5.15086
213120.0000   -4.93852
213160.0000   -6.33373
213200.0000   -5.53089
213240.0000   -5.32639
213280.0000   -5.63850
213320.0000   -4.72790
213360.0000   -5.53966
213400.0000   -6.59679
213440.0000   -5.94203
213480.0000   -5.45160
213520.0000   -4.90222
213560.0000   -4.84155
213600.0000   -5.96555
213640.0000   -4.53022
213680.0000   -4.32033
213720.0000   -4.43930
213760.0000   -3.98941
213800.0000   -5.27960
213840.0000   -4.83441
213880.0000   -4.48045
213920.0000   -4.56563
213960.0000   -5.28923
214000.0000   -4.26542
214040.0000   -5.03084
214080.0000   -4.88537
214120.0000   -5.01616
214160.0000   -5.60837
214200.0000   -5.18295
214240.0000   -5.19823
214280.0000   -4.49934
214320.0000   -4.63293
214360.0000   -5.17047
214400.0000   -4.06205
214440.0000   -4.69289
214480.0000   -5.82992
214520.0000   -5.34729
214560.0000   -4.59649
214600.0000   -5.82103
214640.0000   -4.88038
214680.0000   -5.51240
214720.0000   -5.69762
214760.0000   -6.51647
214800.0000   -6.03556
214840.0000   -5.43350
214880.0000   -5.77042
214920.0000   -5.67274
214960.0000   -4.78439
215000.0000   -5.46555
215040.0000   -6.38887
215080.0000   -6.31118
215120.0000   -6.63491
215160.0000   -6.43246
215200.0000   -6.90362
215240.0000   -6.63127
215280.0000   -6.76966
215320.0000   -5.11196
215360.0000   -5.46082
215400.0000   -6.08253
215440.0000   -7.00954
215480.0000   -5.55788
215520.0000   -5.44699
215560.0000   -5.24607
215600.0000   -6.15521
215640.0000   -6.52310
215680.0000   -5.28203
215720.0000   -5.42864
215760.0000   -4.88592
215800.0000   -5.09415
215840.0000   -6.03881
215880.0000   -5.69072
215920.0000   -5.82391
215960.0000   -5.46961
216000.0000   -5.47043
216040.0000   -4.74650
216080.0000   -4.98353
216120.0000   -5.02798
216160.0000   -6.11543
216200.0000   -5.47539
216240.0000   -6.01985
216280.0000   -5.30137
216320.0000   -4.46854
216360.0000   -5.09804
216400.0000   -4.82919
216440.0000   -6.46637
216480.0000   -5.29198
216520.0000   -5.76052
216560.0000   -5.28522
216600.0000   -4.03861
216640.0000   -4.83582
216680.0000   -5.60444
216720.0000   -6.13546
216760.0000   -5.94845
216800.0000   -5.89453
216840.0000   -6.01660
216880.0000   -5.33687
216920.0000   -6.37114
216960.0000   -4.45533
217000.0000   -5.97123
217040.0000   -5.37285
217080.0000   -5.95701
217120.0000   -5.45252
217160.0000   -5.54829
217200.0000   -5.66040
217240.0000   -5.36633
217280.0000   -4.53001
217320.0000   -5.12287
217360.0000   -4.84753
217400.0000   -5.36014
217440.0000   -6.06568
217480.0000   -6.15907
217520.0000   -5.64454
217560.0000   -6.43343
217600.0000   -6.19760
217640.0000   -7.05497
217680.0000   -6.78154
217720.0000   -6.50861
217760.0000   -5.30173
217800.0000   -6.67076
217840.0000   -6.13788
217880.0000   -5.94745
217920.0000   -6.12310
217960.0000   -5.90077
218000.0000   -5.82637
218040.0000   -5.62722
218080.0000   -4.93828
218120.0000   -4.97616
218160.0000   -5.05873
218200.0000   -5.92326
218240.0000   -6.58666
218280.0000   -6.08334
218320.0000   -6.78288
218360.0000   -5.65275
218400.0000   -5.64951
218440.0000   -5.86850
218480.0000   -5.82092
218520.0000   -6.61274
218560.0000   -5.98058
218600.0000   -6.06994
218640.0000   -6.23476
218680.0000   -6.11241
218720.0000   -5.97653
218760.0000   -6.09381
218800.0000   -6.11912
218840.0000   -7.24003
218880.0000   -5.59876
218920.0000   -5.72461
218960.0000   -6.37642
219000.0000   -7.03423
219040.0000   -6.67893
219080.0000   -6.79272
219120.0000   -6.04082
219160.0000   -5.67347
219200.0000   -5.86787
219240.0000   -6.92803
219280.0000   -6.24094
219320.0000   -6.52682
219360.0000   -6.20274
219400.0000   -7.48534
219440.0000   -5.60848
219480.0000   -5.90460
219520.0000   -6.43866
219560.0000   -6.82904
219600.0000   -5.11652
219640.0000   -5.77988
219680.0000   -6.29838
219720.0000   -5.56367
219760.0000   -5.32978
219800.0000   -4.14165
219840.0000   -6.27680
219880.0000   -4.69743
219920.0000   -5.80304
219960.0000   -5.75855
220000.0000   -5.42721
220040.0000   -6.04561
220080.0000   -6.31964
220120.0000   -7.86048
220160.0000   -7.46333
220200.0000   -6.63567
220240.0000   -5.97956
220280.0000   -6.26918
220320.0000   -6.89866
220360.0000   -5.88873
220400.0000   -6.35360
220440.0000   -5.82753
220480.0000   -6.34853
220520.0000   -6.47602
220560.0000   -5.84711
220600.0000   -5.77376
220640.0000   -5.63136
220680.0000   -5.94410
220720.0000   -5.28030
220760.0000   -6.49467
220800.0000   -6.74331
220840.0000   -6.10401
220880.0000   -6.43787
220920.0000   -6.60055
220960.0000   -6.41772
221000.0000   -5.63626
221040.0000   -6.03125
221080.0000   -6.77294
221120.0000   -5.47878
221160.0000   -5.32617
221200.0000   -5.70191
221240.0000   -5.82821
221280.0000   -6.84507
221320.0000   -5.63859
221360.0000   -5.97418
221400.0000   -6.47863
221440.0000   -6.32367
221480.0000   -6.25355
221520.0000   -5.51374
221560.0000   -6.11989
221600.0000   -6.00729
221640.0000   -6.28932
221680.0000   -6.37667
221720.0000   -5.98715
221760.0000   -4.63770
221800.0000   -6.74126
221840.0000   -5.91975
221880.0000   -5.73258
221920.0000   -6.04363
221960.0000   -5.78474
222000.0000   -6.02046
222040.0000   -5.70890
222080.0000   -6.30342
222120.0000   -5.77326
222160.0000   -5.72744
222200.0000   -5.55550
222240.0000   -6.33972
222280.0000   -6.11075
222320.0000   -5.14431
222360.0000   -6.15913
222400.0000   -6.49357
222440.0000   -5.87531
222480.0000   -5.99061
222520.0000   -5.67984
222560.0000   -7.14072
222600.0000   -6.15650
222640.0000   -6.68363
222680.0000   -5.88626
222720.0000   -7.14598
222760.0000   -6.68312
222800.0000   -6.34514
222840.0000   -6.39319
222880.0000   -5.75574
222920.0000   -6.06028
222960.0000   -5.11855
223000.0000   -5.31372
223040.0000   -6.04335
223080.0000   -6.68177
223120.0000   -6.63813
223160.0000   -7.46278
223200.0000   -6.63865
223240.0000   -6.12057
223280.0000   -6.52644
223320.0000   -6.54289
223360.0000   -6.08818
223400.0000   -5.54549
223440.0000   -5.20195
223480.0000   -4.57270
223520.0000   -6.43769
223560.0000   -5.53425
223600.0000   -5.75576
223640.0000   -5.02020
223680.0000   -5.47452
223720.0000   -4.00918
223760.0000   -6.12321
223800.0000   -6.03816
223840.0000   -6.64797
223880.0000   -6.73108
223920.0000   -6.70922
223960.0000   -5.39585
224000.0000   -6.71961
224040.0000   -6.49636
224080.0000   -6.64199
224120.0000   -5.47881
224160.0000   -6.49990
224200.0000   -5.20391
224240.0000   -6.06508
224280.0000   -5.82036
224320.0000   -5.55929
224360.0000   -5.93305
224400.0000   -5.35046
224440.0000   -4.95607
224480.0000   -5.47678
224520.0000   -5.54929
224560.0000   -5.58318
224600.0000   -4.76466
224640.0000   -4.79997
224680.0000   -5.73449
224720.0000   -6.01699
224760.0000   -4.75002
224800.0000   -5.28166
224840.0000   -5.87418
224880.0000   -5.90753
224920.0000   -5.79058
224960.0000   -5.86284
225000.0000   -5.79130
225040.0000   -5.10827
225080.0000   -7.47887
225120.0000   -6.63463
225160.0000   -6.46948
225200.0000   -5.18963
225240.0000   -4.85571
225280.0000   -5.30735
225320.0000   -5.58608
225360.0000   -5.70737
225400.0000   -5.47331
225440.0000   -6.44518
225480.0000   -5.68173
225520.0000   -5.79536
225560.0000   -5.88946
225600.0000   -5.18740
225640.0000   -5.36645
225680.0000   -6.36189
225720.0000   -5.52283
225760.0000   -6.40580
225800.0000   -6.00419
225840.0000   -6.34265
225880.0000   -6.02994
225920.0000   -5.28248
225960.0000   -5.60889
226000.0000   -6.38314
226040.0000   -6.06135
226080.0000   -6.55803
226120.0000   -6.05632
226160.0000   -5.46867
226200.0000   -6.53465
226240.0000   -5.84999
226280.0000   -4.87485
226320.0000   -6.39223
226360.0000   -6.35419
226400.0000   -5.89232
226440.0000   -4.82197
226480.0000   -5.72232
226520.0000   -5.81402
226560.0000   -5.93620
226600.0000   -5.22852
226640.0000   -6.21833
226680.0000   -5.37294
226720.0000   -5.83123
226760.0000   -5.89437
226800.0000   -4.97206
226840.0000   -5.42546
226880.0000   -5.21380
226920.0000   -3.61079
226960.0000   -4.31409
227000.0000   -5.52782
227040.0000   -6.30912
227080.0000   -6.19540
227120.0000   -6.14580
227160.0000   -5.58145
227200.0000   -5.24828
227240.0000   -4.61362
227280.0000   -6.26128
227320.0000   -5.73050
227360.0000   -5.46575
227400.0000   -4.92745
227440.0000   -5.51163
227480.0000   -6.65307
227520.0000   -5.94759
227560.0000   -5.55307
227600.0000   -5.77808
227640.0000   -6.25002
227680.0000   -5.39477
227720.0000   -5.95805
227760.0000   -6.02355
227800.0000   -4.87676
227840.0000   -5.00694
227880.0000   -6.10652
227920.0000   -5.63114
227960.0000   -6.21789
228000.0000   -6.66266
228040.0000   -4.68015
228080.0000   -5.07465
228120.0000   -4.86369
228160.0000   -4.44353
228200.0000   -4.85585
228240.0000   -5.76239
228280.0000   -5.80878
228320.0000   -3.97648
228360.0000   -5.17358
228400.0000   -5.91476
228440.0000   -6.37560
228480.0000   -6.00565
228520.0000   -5.39332
228560.0000   -5.31133
228600.0000   -5.65735
228640.0000   -5.61583
228680.0000   -6.15974
228720.0000   -5.05878
228760.0000   -5.50539
228800.0000   -5.08154
228840.0000   -4.79914
228880.0000   -5.33736
228920.0000   -5.76784
228960.0000   -5.27358
229000.0000   -5.47477
229040.0000   -5.29180
229080.0000   -5.26928
229120.0000   -6.41929
229160.0000   -5.71238
229200.0000   -5.36941
229240.0000   -5.67908
229280.0000   -5.48563
229320.0000   -5.59314
229360.0000   -4.82557
229400.0000   -5.43090
229440.0000   -5.17968
229480.0000   -5.43970
229520.0000   -5.23796
229560.0000   -4.92095
229600.0000   -5.62139
229640.0000   -5.52200
229680.0000   -5.12903
229720.0000   -5.65644
229760.0000   -5.78555
229800.0000   -5.60759
229840.0000   -5.56299
229880.0000   -4.79107
229920.0000   -5.94362
229960.0000   -5.04264
230000.0000   -5.75011
230040.0000   -5.43665
230080.0000   -5.52292
230120.0000   -4.93274
230160.0000   -5.33624
230200.0000   -5.80731
230240.0000   -5.52407
230280.0000   -4.79132
230320.0000   -5.65506
230360.0000   -5.39479
230400.0000   -5.25248
230440.0000   -5.02384
230480.0000   -4.45063
230520.0000   -4.49957
230560.0000   -5.33696
230600.0000   -5.10640
230640.0000   -4.73426
230680.0000   -3.92508
230720.0000   -4.98274
230760.0000   -5.72102
230800.0000   -4.33726
230840.0000   -5.12023
230880.0000   -4.92718
230920.0000   -4.75110
230960.0000   -4.61486
231000.0000   -4.23066
231040.0000   -5.05391
231080.0000   -4.35275
231120.0000   -5.14743
231160.0000   -3.90257
231200.0000   -4.13430
231240.0000   -4.27153
231280.0000   -4.78307
231320.0000   -5.19104
231360.0000   -4.85468
231400.0000   -4.26233
231440.0000   -3.84653
231480.0000   -3.32525
231520.0000   -4.52301
231560.0000   -4.87569
231600.0000   -3.97766
231640.0000   -4.61713
231680.0000   -4.53026
231720.0000   -4.24942
231760.0000   -4.79739
231800.0000   -3.73728
231840.0000   -3.51593
231880.0000   -3.58050
231920.0000   -4.12382
231960.0000   -4.99349
232000.0000   -5.16676
232040.0000   -5.57910
232080.0000   -4.88822
232120.0000   -4.19020
232160.0000   -3.57310
232200.0000   -4.66327
232240.0000   -4.81767
232280.0000   -5.20474
232320.0000   -4.44089
232360.0000   -4.46631
232400.0000   -4.99953
232440.0000   -3.67027
232480.0000   -4.46577
232520.0000   -5.23315
232560.0000   -4.93609
232600.0000   -4.10324
232640.0000   -4.05518
232680.0000   -4.76898
232720.0000   -5.53378
232760.0000   -5.11240
232800.0000   -5.79896
232840.0000   -6.03411
232880.0000   -5.65650
232920.0000   -5.38951
232960.0000   -4.39721
233000.0000   -4.60898
233040.0000   -4.59062
233080.0000   -4.36841
233120.0000   -4.76297
233160.0000   -4.80993
233200.0000   -4.91462
233240.0000   -3.71803
233280.0000   -5.63684
233320.0000   -5.33240
233360.0000   -4.86737
233400.0000   -5.68395
233440.0000   -5.10768
233480.0000   -5.63426
233520.0000   -5.98179
233560.0000   -5.75441
233600.0000   -6.38962
233640.0000   -5.69288
233680.0000   -5.81422
233720.0000   -6.37521
233760.0000   -6.69936
233800.0000   -6.60722
233840.0000   -6.85099
233880.0000   -5.83133
233920.0000   -5.58207
233960.0000   -5.94263
234000.0000   -4.94475
234040.0000   -4.67381
234080.0000   -5.14854
234120.0000   -4.70972
234160.0000   -4.74413
234200.0000   -5.17598
234240.0000   -5.02473
234280.0000   -4.69813
234320.0000   -4.94320
234360.0000   -5.90593
234400.0000   -5.57885
234440.0000   -5.21475
234480.0000   -5.33585
234520.0000   -4.72508
234560.0000   -5.56465
234600.0000   -5.06792
234640.0000   -5.16074
234680.0000   -6.37791
234720.0000   -5.12560
234760.0000   -5.33246
234800.0000   -4.72023
234840.0000   -5.16569
234880.0000   -4.61751
234920.0000   -5.20939
234960.0000   -5.19647
235000.0000   -6.01254
235040.0000   -5.03797
235080.0000   -4.89177
235120.0000   -4.97779
235160.0000   -5.11516
235200.0000   -4.73842
235240.0000   -4.23244
235280.0000   -4.92045
235320.0000   -4.79688
235360.0000   -4.75356
235400.0000   -5.24573
235440.0000   -5.03514
235480.0000   -5.77553
235520.0000   -5.03028
235560.0000   -4.73924
235600.0000   -5.14742
235640.0000   -5.94744
235680.0000   -5.88202
235720.0000   -6.01790
235760.0000   -6.09196
235800.0000   -5.78212
235840.0000   -4.97745
235880.0000   -6.47460
235920.0000   -4.73863
235960.0000   -5.85362
236000.0000   -6.02758
236040.0000   -5.56601
236080.0000   -4.68962
236120.0000   -5.15488
236160.0000   -5.00074
236200.0000   -5.38166
236240.0000   -5.10323
236280.0000   -4.30218
236320.0000   -6.40646
236360.0000   -5.61006
236400.0000   -5.66212
236440.0000   -4.80060
236480.0000   -4.46080
236520.0000   -6.02381
236560.0000   -5.77361
236600.0000   -4.91257
236640.0000   -5.35746
236680.0000   -4.90385
236720.0000   -4.89165
236760.0000   -5.31134
236800.0000   -5.41230
236840.0000   -6.20672
236880.0000   -6.18755
236920.0000   -6.51567
236960.0000   -6.78560
237000.0000   -5.54029
237040.0000   -6.89554
237080.0000   -6.58094
237120.0000   -6.35598
237160.0000   -6.50320
237200.0000   -7.09695
237240.0000   -6.86056
237280.0000   -6.45767
237320.0000   -6.90929
237360.0000   -6.47085
237400.0000   -5.24371
237440.0000   -5.87838
237480.0000   -5.69071
237520.0000   -4.83525
237560.0000   -5.30909
237600.0000   -5.03807
237640.0000   -5.29019
237680.0000   -5.30955
237720.0000   -5.32919
237760.0000   -5.19051
237800.0000   -4.81553
237840.0000   -4.11934
237880.0000   -3.81996
237920.0000   -5.44114
237960.0000   -5.61919
238000.0000   -5.56784
238040.0000   -6.03725
238080.0000   -5.85189
238120.0000   -6.31525
238160.0000   -5.80424
238200.0000   -5.53592
238240.0000   -5.56228
238280.0000   -5.43235
238320.0000   -5.99816
238360.0000   -6.35436
238400.0000   -5.96992
238440.0000   -5.11060
238480.0000   -4.91854
238520.0000   -6.21541
238560.0000   -5.57019
238600.0000   -5.13661
238640.0000   -5.16844
238680.0000   -5.77697
238720.0000   -5.78134
238760.0000   -5.74513
238800.0000   -5.84458
238840.0000   -6.05629
238880.0000   -6.07101
238920.0000   -5.91960
238960.0000   -6.46070
239000.0000   -6.03291
239040.0000   -6.63936
239080.0000   -5.96497
239120.0000   -6.26003
239160.0000   -5.37966
239200.0000   -6.05383
239240.0000   -5.60995
239280.0000   -6.80024
239320.0000   -4.85022
239360.0000   -5.73806
239400.0000   -5.92980
239440.0000   -5.81119
239480.0000   -5.94017
239520.0000   -6.31474
239560.0000   -4.85738
239600.0000   -4.79004
239640.0000   -5.06527
239680.0000   -5.13617
239720.0000   -6.09013
239760.0000   -5.83048
239800.0000   -5.38094
239840.0000   -5.25476
239880.0000   -3.79838
239920.0000   -4.80089
239960.0000   -4.83686
240000.0000   -4.61665
240040.0000   -4.31116
240080.0000   -4.44982
240120.0000   -5.70151
240160.0000   -5.14236
240200.0000   -5.01925
240240.0000   -5.51807
240280.0000   -5.12652
240320.0000   -5.27612
240360.0000   -6.03426
240400.0000   -4.88418
240440.0000   -5.17011
240480.0000   -4.47264
240520.0000   -3.85882
240560.0000   -4.14199
240600.0000   -4.33655
240640.0000   -4.93253
240680.0000   -4.47895
240720.0000   -4.41786
240760.0000   -4.60007
240800.0000   -4.58527
240840.0000   -5.20450
240880.0000   -4.55993
240920.0000   -4.73359
240960.0000   -5.98726
241000.0000   -5.53328
241040.0000   -5.07519
241080.0000   -4.94915
241120.0000   -5.16266
241160.0000   -5.43439
241200.0000   -4.91258
241240.0000   -5.83164
241280.0000   -5.24793
241320.0000   -5.57616
241360.0000   -5.72769
241400.0000   -5.48702
241440.0000   -5.38406
241480.0000   -5.26432
241520.0000   -5.77998
241560.0000   -5.94155
241600.0000   -5.34062
241640.0000   -5.67779
241680.0000   -5.82380
241720.0000   -5.26633
241760.0000   -5.64874
241800.0000   -6.06149
241840.0000   -5.49302
241880.0000   -5.45145
241920.0000   -5.32520
241960.0000   -5.45336
242000.0000   -5.54676
242040.0000   -6.48633
242080.0000   -5.38441
242120.0000   -5.52861
242160.0000   -5.48975
242200.0000   -5.97269
242240.0000   -6.10553
242280.0000   -5.68051
242320.0000   -5.79335
242360.0000   -6.28164
242400.0000   -5.45214
242440.0000   -6.01626
242480.0000   -5.52987
242520.0000   -4.13533
242560.0000   -5.59841
242600.0000   -5.67517
242640.0000   -4.82206
242680.0000   -5.69216
242720.0000   -5.28257
242760.0000   -5.81532
242800.0000   -6.40255
242840.0000   -5.99839
242880.0000   -4.82280
242920.0000   -5.06189
242960.0000   -5.04236
243000.0000   -5.00429
243040.0000   -4.79653
243080.0000   -5.13391
243120.0000   -4.28457
243160.0000   -4.29626
243200.0000   -5.31178
243240.0000   -4.91829
243280.0000   -5.55649
243320.0000   -4.85069
243360.0000   -4.47083
243400.0000   -4.29081
243440.0000   -4.39655
243480.0000   -4.92345
243520.0000   -5.21524
243560.0000   -4.31121
243600.0000   -4.24122
243640.0000   -5.74256
243680.0000   -5.64647
243720.0000   -5.29644
243760.0000   -5.04426
243800.0000   -5.08179
243840.0000   -5.67784
243880.0000   -5.11874
243920.0000   -4.83562
243960.0000   -4.70243
244000.0000   -5.15559
244040.0000   -5.37923
244080.0000   -5.06453
244120.0000   -5.38849
244160.0000   -5.01299
244200.0000   -5.48436
244240.0000   -5.58862
244280.0000   -4.73333
244320.0000   -5.65710
244360.0000   -5.66662
244400.0000   -5.26083
244440.0000   -5.19881
244480.0000   -5.88753
244520.0000   -5.72206
244560.0000   -5.33481
244600.0000   -5.03304
244640.0000   -5.51301
244680.0000   -4.76717
244720.0000   -5.71134
244760.0000   -6.05620
244800.0000   -5.11531
244840.0000   -6.08107
244880.0000   -5.80103
244920.0000   -6.06739
244960.0000   -4.85426
245000.0000   -5.25327
245040.0000   -5.31665
245080.0000   -5.20026
245120.0000   -4.95263
245160.0000   -4.66646
245200.0000   -4.15792
245240.0000   -4.64469
245280.0000   -5.36269
245320.0000   -5.42050
245360.0000   -5.73526
245400.0000   -5.49959
245440.0000   -5.69165
245480.0000   -6.03633
245520.0000   -5.31254
245560.0000   -5.13655
245600.0000   -4.72482
245640.0000   -4.91193
245680.0000   -4.84999
245720.0000   -4.27285
245760.0000   -4.29301
245800.0000   -5.23808
245840.0000   -4.75351
245880.0000   -5.55460
245920.0000   -5.51023
245960.0000   -6.26812
246000.0000   -5.64981
246040.0000   -5.11182
246080.0000   -4.94009
246120.0000   -4.48091
246160.0000   -5.33147
246200.0000   -5.16791
246240.0000   -5.65606
246280.0000   -5.65226
246320.0000   -4.26903
246360.0000   -5.00558
246400.0000   -5.40068
246440.0000   -5.36572
246480.0000   -5.42876
246520.0000   -5.76642
246560.0000   -5.13538
246600.0000   -4.97230
246640.0000   -4.28151
246680.0000   -4.84030
246720.0000   -5.17126
246760.0000   -5.31335
246800.0000   -5.14892
246840.0000   -5.94276
246880.0000   -4.25874
246920.0000   -3.92316
246960.0000   -5.38541
247000.0000   -5.75493
247040.0000   -5.28225
247080.0000   -4.80387
247120.0000   -5.12694
247160.0000   -6.20080
247200.0000   -5.20823
247240.0000   -5.75333
247280.0000   -5.32571
247320.0000   -5.70669
247360.0000   -6.77571
247400.0000   -6.16652
247440.0000   -5.98320
247480.0000   -6.39460
247520.0000   -5.08219
247560.0000   -6.04111
247600.0000   -5.96516
247640.0000   -5.68805
247680.0000   -5.42500
247720.0000   -4.91784
247760.0000   -5.56871
247800.0000   -6.32943
247840.0000   -6.32833
247880.0000   -5.48320
247920.0000   -5.75374
247960.0000   -5.60581
248000.0000   -4.83566
248040.0000   -5.41306
248080.0000   -5.73497
248120.0000   -4.48436
248160.0000   -4.76459
248200.0000   -5.35193
248240.0000   -5.21946
248280.0000   -5.19770
248320.0000   -5.77273
248360.0000   -5.85684
248400.0000   -6.63842
248440.0000   -6.03397
248480.0000   -5.58521
248520.0000   -5.63689
248560.0000   -5.01708
248600.0000   -5.27568
248640.0000   -6.03470
248680.0000   -5.98061
248720.0000   -6.36108
248760.0000   -6.34588
248800.0000   -5.74183
248840.0000   -6.05966
248880.0000   -6.65512
248920.0000   -6.37631
248960.0000   -6.49266
249000.0000   -6.95329
249040.0000   -5.66673
249080.0000   -5.75301
249120.0000   -6.24904
249160.0000   -5.50907
249200.0000   -5.34679
249240.0000   -6.54521
249280.0000   -6.78084
249320.0000   -6.60622
249360.0000   -6.32643
249400.0000   -5.94459
249440.0000   -5.84749
249480.0000   -6.62327
249520.0000   -5.50123
249560.0000   -5.51721
249600.0000   -6.11145
249640.0000   -6.57414
249680.0000   -6.38513
249720.0000   -5.83303
249760.0000   -5.97619
249800.0000   -6.30639
249840.0000   -5.65317
249880.0000   -5.92858
249920.0000   -4.68011
249960.0000   -5.18211
250000.0000   -5.29939
250040.0000   -5.37274
250080.0000   -4.70266
250120.0000   -4.86619
250160.0000   -5.21007
250200.0000   -5.24596
250240.0000   -5.36586
250280.0000   -5.83547
250320.0000   -4.97923
250360.0000   -5.30216
250400.0000   -5.75781
250440.0000   -6.37777
250480.0000   -5.89998
250520.0000   -6.40820
250560.0000   -5.58179
250600.0000   -6.31030
250640.0000   -6.30938
250680.0000   -6.20982
250720.0000   -6.46800
250760.0000   -5.96894
250800.0000   -5.25413
250840.0000   -6.61334
250880.0000   -6.15853
250920.0000   -6.48339
250960.0000   -5.73149
251000.0000   -5.49185
251040.0000   -4.37115
251080.0000   -5.59510
251120.0000   -5.68867
251160.0000   -5.38869
251200.0000   -5.28904
251240.0000   -4.83641
251280.0000   -5.49095
251320.0000   -6.22090
251360.0000   -5.73623
251400.0000   -5.50791
251440.0000   -5.92259
251480.0000   -5.58621
251520.0000   -5.52244
251560.0000   -5.97011
251600.0000   -6.45468
251640.0000   -5.37189
251680.0000   -5.48654
251720.0000   -6.69025
251760.0000   -5.28745
251800.0000   -6.71725
251840.0000   -4.97761
251880.0000   -5.74952
251920.0000   -6.06811
251960.0000   -6.34473
252000.0000   -6.70800
252040.0000   -6.39640
252080.0000   -4.99815
252120.0000   -5.31179
252160.0000   -5.21134
252200.0000   -5.56147
252240.0000   -5.59259
252280.0000   -5.32948
252320.0000   -5.90152
252360.0000   -5.63727
252400.0000   -5.82808
252440.0000   -5.26835
252480.0000   -5.79458
252520.0000   -5.35036
252560.0000   -6.22408
252600.0000   -5.09181
252640.0000   -5.80917
252680.0000   -5.62224
252720.0000   -5.07446
252760.0000   -5.83753
252800.0000   -5.72747
252840.0000   -5.05421
252880.0000   -4.73099
252920.0000   -5.22236
252960.0000   -5.89506
253000.0000   -5.73994
253040.0000   -5.26607
253080.0000   -6.04801
253120.0000   -5.22194
253160.0000   -4.77273
253200.0000   -5.01088
253240.0000   -5.47090
253280.0000   -5.97375
253320.0000   -6.29500
253360.0000   -6.16522
253400.0000   -6.41481
253440.0000   -6.41078
253480.0000   -5.55155
253520.0000   -4.73823
253560.0000   -5.61105
253600.0000   -5.25814
253640.0000   -4.89278
253680.0000   -4.76903
253720.0000   -4.77087
253760.0000   -5.62018
253800.0000   -5.49704
253840.0000   -5.59943
253880.0000   -6.13033
253920.0000   -5.52311
253960.0000   -5.73893
254000.0000   -6.13115
254040.0000   -5.88064
254080.0000   -5.83413
254120.0000   -6.07407
254160.0000   -6.41939
254200.0000   -5.62073
254240.0000   -5.78586
254280.0000   -5.65720
254320.0000   -5.53373
254360.0000   -5.60244
254400.0000   -5.65374
254440.0000   -7.48347
254480.0000   -6.41095
254520.0000   -5.94696
254560.0000   -6.03254
254600.0000   -6.54458
254640.0000   -4.65696
254680.0000   -5.20624
254720.0000   -4.88447
254760.0000   -5.79037
254800.0000   -5.38598
254840.0000   -4.75100
254880.0000   -4.65295
254920.0000   -5.00019
254960.0000   -5.25925
255000.0000   -5.62099
255040.0000   -5.98208
255080.0000   -5.01882
255120.0000   -5.66327
255160.0000   -5.10590
255200.0000   -5.42253
255240.0000   -6.66277
255280.0000   -5.59220
255320.0000   -4.91242
255360.0000   -5.36820
255400.0000   -5.41419
255440.0000   -5.18703
255480.0000   -5.80014
255520.0000   -5.64814
255560.0000   -4.95207
255600.0000   -5.04111
255640.0000   -5.12327
255680.0000   -5.86284
255720.0000   -5.45099
255760.0000   -5.89132
255800.0000   -5.56725
255840.0000   -5.12998
255880.0000   -4.61048
255920.0000   -5.31541
255960.0000   -4.31044
256000.0000   -4.07260
256040.0000   -4.79882
256080.0000   -4.11861
256120.0000   -3.79795
256160.0000   -4.33977
256200.0000   -4.19052
256240.0000   -4.82407
256280.0000   -4.92915
256320.0000   -5.27425
256360.0000   -5.76990
256400.0000   -5.71136
256440.0000   -4.91557
256480.0000   -4.68783
256520.0000   -5.15103
256560.0000   -5.93084
256600.0000   -5.08362
256640.0000   -6.13840
256680.0000   -6.46360
256720.0000   -6.43746
256760.0000   -4.76670
256800.0000   -5.35767
256840.0000   -5.47731
256880.0000   -5.22223
256920.0000   -5.87267
256960.0000   -5.41129
257000.0000   -5.59152
257040.0000   -6.63806
257080.0000   -6.72857
257120.0000   -5.45204
257160.0000   -4.90721
257200.0000   -5.03153
257240.0000   -4.71711
257280.0000   -6.21238
257320.0000   -5.70880
257360.0000   -5.15485
257400.0000   -6.11648
257440.0000   -6.70986
257480.0000   -6.24967
257520.0000   -6.00811
257560.0000   -6.18043
257600.0000   -5.85438
257640.0000   -5.97962
257680.0000   -5.19743
257720.0000   -5.50239
257760.0000   -5.20050
257800.0000   -5.82845
257840.0000   -5.94909
257880.0000   -5.03640
257920.0000   -6.06257
257960.0000   -5.65059
258000.0000   -6.80500
258040.0000   -5.80080
258080.0000   -6.10006
258120.0000   -5.79118
258160.0000   -6.36491
258200.0000   -6.28911
258240.0000   -5.55439
258280.0000   -6.47225
258320.0000   -5.91486
258360.0000   -6.04010
258400.0000   -5.94534
258440.0000   -5.85635
258480.0000   -5.85185
258520.0000   -5.34505
258560.0000   -4.78844
258600.0000   -5.63608
258640.0000   -4.52233
258680.0000   -5.33187
258720.0000   -5.17981
258760.0000   -5.93862
258800.0000   -5.06676
258840.0000   -5.73231
258880.0000   -4.94311
258920.0000   -6.30899
258960.0000   -5.62849
259000.0000   -5.29060
259040.0000   -5.32070
259080.0000   -4.64305
259120.0000   -4.05099
259160.0000   -4.78405
259200.0000   -5.45316
259240.0000   -5.51760
259280.0000   -5.83253
259320.0000   -5.03481
259360.0000   -4.97536
259400.0000   -5.66166
259440.0000   -5.06547
259480.0000   -4.93480
259520.0000   -5.36990
259560.0000   -5.43744
259600.0000   -5.01116
259640.0000   -5.30850
259680.0000   -6.00362
259720.0000   -4.71137
259760.0000   -5.29198
259800.0000   -4.96870
259840.0000   -5.73676
259880.0000   -5.79942
259920.0000   -4.96774
259960.0000   -5.10094
260000.0000   -4.37309
260040.0000   -4.23637
260080.0000   -4.39732
260120.0000   -4.71042
260160.0000   -4.80272
260200.0000   -5.29291
260240.0000   -4.28937
260280.0000   -4.63050
260320.0000   -5.54130
260360.0000   -5.57281
260400.0000   -5.01255
260440.0000   -6.11825
260480.0000   -5.51729
260520.0000   -5.40501
260560.0000   -5.60888
260600.0000   -5.01860
260640.0000   -5.92137
260680.0000   -5.47702
260720.0000   -5.93303
260760.0000   -5.70307
260800.0000   -5.51177
260840.0000   -5.98937
260880.0000   -4.63986
260920.0000   -3.94003
260960.0000   -5.17711
261000.0000   -5.23586
261040.0000   -4.80020
261080.0000   -4.71317
261120.0000   -5.71632
261160.0000   -5.64429
261200.0000   -5.51398
261240.0000   -5.22755
261280.0000   -5.51072
261320.0000   -5.41358
261360.0000   -5.15414
261400.0000   -4.78654
261440.0000   -4.69521
261480.0000   -4.53274
261520.0000   -5.73235
261560.0000   -5.96924
261600.0000   -5.98693
261640.0000   -6.11897
261680.0000   -4.95257
261720.0000   -4.71820
261760.0000   -5.25419
261800.0000   -5.22954
261840.0000   -4.65973
261880.0000   -5.95083
261920.0000   -5.81867
261960.0000   -4.85883
262000.0000   -4.29062
262040.0000   -5.47541
262080.0000   -5.49875
262120.0000   -5.35146
262160.0000   -5.12110
262200.0000   -4.99245
262240.0000   -5.24071
262280.0000   -5.85187
262320.0000   -5.33630
262360.0000   -4.52345
262400.0000   -4.81416
262440.0000   -5.40295
262480.0000   -5.40284
262520.0000   -5.87814
262560.0000   -5.41906
262600.0000   -5.86980
262640.0000   -5.72078
262680.0000   -5.76324
262720.0000   -6.48476
262760.0000   -6.86722
262800.0000   -5.96046
262840.0000   -6.20462
262880.0000   -5.59983
262920.0000   -6.48154
262960.0000   -6.16663
263000.0000   -6.26044
263040.0000   -5.87959
263080.0000   -6.37269
263120.0000   -6.52172
263160.0000   -5.96169
263200.0000   -6.16692
263240.0000   -6.00670
263280.0000   -5.35732
263320.0000   -5.15244
263360.0000   -5.85578
263400.0000   -6.29967
263440.0000   -5.78545
263480.0000   -5.89990
263520.0000   -5.56789
263560.0000   -6.30115
263600.0000   -6.11685
263640.0000   -5.22107
263680.0000   -6.57314
263720.0000   -5.83357
263760.0000   -5.71423
263800.0000   -5.44908
263840.0000   -5.34563
263880.0000   -5.04495
263920.0000   -5.29775
263960.0000   -5.22260
264000.0000   -5.70786
264040.0000   -5.56975
264080.0000   -5.79712
264120.0000   -5.28928
264160.0000   -4.84463
264200.0000   -5.89289
264240.0000   -6.01321
264280.0000   -6.06197
264320.0000   -5.54921
264360.0000   -5.47834
264400.0000   -6.16565
264440.0000   -5.95665
264480.0000   -5.98603
264520.0000   -4.43576
264560.0000   -5.62315
264600.0000   -5.83032
264640.0000   -4.92725
264680.0000   -5.85488
264720.0000   -5.89932
264760.0000   -5.30342
264800.0000   -6.39658
264840.0000   -6.71936
264880.0000   -6.20257
264920.0000   -6.07358
264960.0000   -6.13341
265000.0000   -6.73220
265040.0000   -6.00771
265080.0000   -4.84550
265120.0000   -4.37038
265160.0000   -4.21871
265200.0000   -4.75811
265240.0000   -5.16456
265280.0000   -4.86314
265320.0000   -4.73373
265360.0000   -5.70616
265400.0000   -5.12635
265440.0000   -5.23561
265480.0000   -5.33094
265520.0000   -6.24371
265560.0000   -6.15804
265600.0000   -5.69872
265640.0000   -4.95648
265680.0000   -5.24102
265720.0000   -4.70899
265760.0000   -6.21408
265800.0000   -5.91674
265840.0000   -5.56015
265880.0000   -5.51065
265920.0000   -5.14991
265960.0000   -5.29018
266000.0000   -5.12562
266040.0000   -5.80093
266080.0000   -5.81012
266120.0000   -5.52623
266160.0000   -5.00609
266200.0000   -6.33144
266240.0000   -6.59202
266280.0000   -6.16319
266320.0000   -5.87559
266360.0000   -5.17521
266400.0000   -5.80463
266440.0000   -5.23730
266480.0000   -5.29302
266520.0000   -5.29911
266560.0000   -5.17025
266600.0000   -4.83494
266640.0000   -5.34471
266680.0000   -6.40332
266720.0000   -6.26991
266760.0000   -6.20868
266800.0000   -5.96028
266840.0000   -6.10291
266880.0000   -6.32992
266920.0000   -5.85805
266960.0000   -6.99583
267000.0000   -6.42334
267040.0000   -6.02064
267080.0000   -6.36128
267120.0000   -6.40618
267160.0000   -5.08750
267200.0000   -5.43292
267240.0000   -6.00926
267280.0000   -6.17179
267320.0000   -6.12115
267360.0000   -6.30908
267400.0000   -6.08469
267440.0000   -6.48156
267480.0000   -6.41055
267520.0000   -6.32774
267560.0000   -6.07355
267600.0000   -6.12728
267640.0000   -5.48387
267680.0000   -5.76841
267720.0000   -5.84202
267760.0000   -5.48958
267800.0000   -6.12500
267840.0000   -6.25233
267880.0000   -5.84728
267920.0000   -6.06504
267960.0000   -5.62776
268000.0000   -4.97261
268040.0000   -6.19538
268080.0000   -5.61073
268120.0000   -5.70423
268160.0000   -5.81907
268200.0000   -5.43815
268240.0000   -5.71717
268280.0000   -5.59189
268320.0000   -5.78981
268360.0000   -5.33447
268400.0000   -5.78262
268440.0000   -6.63125
268480.0000   -7.57871
268520.0000   -5.58355
268560.0000   -5.63463
268600.0000   -5.61432
268640.0000   -5.80168
268680.0000   -4.50530
268720.0000   -5.55746
268760.0000   -6.07140
268800.0000   -6.21810
268840.0000   -5.72979
268880.0000   -5.84593
268920.0000   -5.42415
268960.0000   -5.48346
269000.0000   -5.85053
269040.0000   -6.03911
269080.0000   -6.16240
269120.0000   -4.78474
269160.0000   -4.70739
269200.0000   -6.10107
269240.0000   -5.51052
269280.0000   -5.47360
269320.0000   -5.97822
269360.0000   -5.01469
269400.0000   -5.43995
269440.0000   -4.87035
269480.0000   -5.11647
269520.0000   -5.55212
269560.0000   -5.04244
269600.0000   -4.86811
269640.0000   -4.92172
269680.0000   -5.18755
269720.0000   -6.36903
269760.0000   -5.33298
269800.0000   -4.52279
269840.0000   -5.29215
269880.0000   -6.28287
269920.0000   -6.46481
269960.0000   -5.59537
270000.0000   -5.22408
270040.0000   -4.33345
270080.0000   -5.24719
270120.0000   -5.84203
270160.0000   -5.15196
270200.0000   -6.67111
270240.0000   -5.66770
270280.0000   -5.79430
270320.0000   -5.80456
270360.0000   -5.84339
270400.0000   -5.67701
270440.0000   -5.13194
270480.0000   -6.01382
270520.0000   -5.48264
270560.0000   -5.73943
270600.0000   -6.00603
270640.0000   -5.95063
270680.0000   -5.14450
270720.0000   -5.15720
270760.0000   -5.54936
270800.0000   -4.78035
270840.0000   -4.76009
270880.0000   -3.62497
270920.0000   -4.33057
270960.0000   -5.12185
271000.0000   -5.35322
271040.0000   -5.83892
271080.0000   -5.95780
271120.0000   -5.53056
271160.0000   -5.40768
271200.0000   -5.25849
271240.0000   -5.81797
271280.0000   -5.57319
271320.0000   -6.30836
271360.0000   -5.35437
271400.0000   -6.65482
271440.0000   -5.91918
271480.0000   -6.51102
271520.0000   -6.94208
271560.0000   -6.51239
271600.0000   -6.27047
271640.0000   -6.08570
271680.0000   -5.83574
271720.0000   -5.12006
271760.0000   -5.14138
271800.0000   -5.85479
271840.0000   -7.06853
271880.0000   -5.54557
271920.0000   -5.98148
271960.0000   -5.81536
272000.0000   -6.65480
272040.0000   -5.93757
272080.0000   -5.66752
272120.0000   -6.23968
272160.0000   -6.20854
272200.0000   -5.97914
272240.0000   -5.89010
272280.0000   -5.68738
272320.0000   -6.73107
272360.0000   -5.89204
272400.0000   -4.93773
272440.0000   -5.74805
272480.0000   -3.91636
272520.0000   -5.13223
272560.0000   -5.15163
272600.0000   -5.89817
272640.0000   -6.70702
272680.0000   -4.96942
272720.0000   -5.14133
272760.0000   -4.95883
272800.0000   -5.92444
272840.0000   -5.67938
272880.0000   -5.13611
272920.0000   -5.27907
272960.0000   -5.96042
273000.0000   -5.99877
273040.0000   -5.59628
273080.0000   -5.81562
273120.0000   -6.04118
273160.0000   -6.25079
273200.0000   -5.68053
273240.0000   -5.03818
273280.0000   -4.73117
273320.0000   -5.01745
273360.0000   -6.35119
273400.0000   -5.39743
273440.0000   -5.27969
273480.0000   -4.79277
273520.0000   -4.28747
273560.0000   -5.24351
273600.0000   -5.15543
273640.0000   -4.38376
273680.0000   -4.74832
273720.0000   -4.55283
273760.0000   -4.40440
273800.0000   -5.06485
273840.0000   -5.40612
273880.0000   -6.03687
273920.0000   -5.16627
273960.0000   -5.18700
274000.0000   -5.92434
274040.0000   -6.24212
274080.0000   -5.50113
274120.0000   -5.64891
274160.0000   -4.86710
274200.0000   -4.95226
274240.0000   -4.81734
274280.0000   -5.69948
274320.0000   -6.13949
274360.0000   -4.69983
274400.0000   -5.28205
274440.0000   -4.91089
274480.0000   -5.14106
274520.0000   -5.29879
274560.0000   -5.50926
274600.0000   -5.23325
274640.0000   -5.49279
274680.0000   -5.87681
274720.0000   -5.40750
274760.0000   -4.84701
274800.0000   -5.60299
274840.0000   -5.34827
274880.0000   -6.04863
274920.0000   -5.33514
274960.0000   -5.93254
275000.0000   -5.98111
275040.0000   -6.28993
275080.0000   -6.16281
275120.0000   -5.35643
275160.0000   -6.19549
275200.0000   -5.33017
275240.0000   -5.22613
275280.0000   -4.57236
275320.0000   -3.79781
275360.0000   -3.81786
275400.0000   -3.92705
275440.0000   -4.76394
275480.0000   -4.34213
275520.0000   -4.71901
275560.0000   -4.67480
275600.0000   -4.83659
275640.0000   -4.87503
275680.0000   -5.31288
275720.0000   -5.88205
275760.0000   -4.73679
275800.0000   -4.97791
275840.0000   -4.82483
275880.0000   -3.29170
275920.0000   -5.20823
275960.0000   -5.60933
276000.0000   -4.19724
276040.0000   -4.70595
276080.0000   -4.34069
276120.0000   -4.63926
276160.0000   -4.20016
276200.0000   -3.66654
276240.0000   -5.10810
276280.0000   -5.57112
276320.0000   -6.02859
276360.0000   -5.20817
276400.0000   -5.32461
276440.0000   -4.63111
276480.0000   -6.17150
276520.0000   -5.60608
276560.0000   -5.88250
276600.0000   -5.42878
276640.0000   -5.55281
276680.0000   -5.99789
276720.0000   -5.14445
276760.0000   -5.95540
276800.0000   -5.87587
276840.0000   -5.93562
276880.0000   -5.99484
276920.0000   -5.69576
276960.0000   -5.08208
277000.0000   -5.55251
277040.0000   -5.49941
277080.0000   -5.01957
277120.0000   -5.56427
277160.0000   -6.42552
277200.0000   -6.22736
277240.0000   -5.08799
277280.0000   -5.28110
277320.0000   -5.93809
277360.0000   -5.93416
277400.0000   -6.01819
277440.0000   -5.37012
277480.0000   -6.20047
277520.0000   -5.37677
277560.0000   -6.00592
277600.0000   -5.99039
277640.0000   -5.95544
277680.0000   -5.79593
277720.0000   -4.68106
277760.0000   -5.35810
277800.0000   -5.46923
277840.0000   -5.16228
277880.0000   -5.02708
277920.0000   -5.23952
277960.0000   -5.16015
278000.0000   -6.10829
278040.0000   -5.00381
278080.0000   -6.48052
278120.0000   -5.75735
278160.0000   -5.57778
278200.0000   -5.69326
278240.0000   -4.96622
278280.0000   -4.90019
278320.0000   -4.81305
278360.0000   -5.69120
278400.0000   -5.41205
278440.0000   -5.14913
278480.0000   -6.04299
278520.0000   -6.74961
278560.0000   -5.53517
278600.0000   -5.01087
278640.0000   -5.59972
278680.0000   -5.82429
278720.0000   -6.18926
278760.0000   -5.09416
278800.0000   -6.27891
278840.0000   -5.92736
278880.0000   -5.25586
278920.0000   -6.98723
278960.0000   -6.83055
279000.0000   -6.69189
279040.0000   -6.07660
279080.0000   -6.86215
279120.0000   -6.58859
279160.0000   -6.11255
279200.0000   -6.28655
279240.0000   -6.67689
279280.0000   -6.11887
279320.0000   -5.75230
279360.0000   -5.91960
279400.0000   -5.93973
279440.0000   -6.56963
279480.0000   -6.13380
279520.0000   -6.43169
279560.0000   -6.30353
279600.0000   -6.33320
279640.0000   -6.56117
279680.0000   -6.68625
279720.0000   -5.76775
279760.0000   -5.20913
279800.0000   -6.26474
279840.0000   -6.52997
279880.0000   -6.34170
279920.0000   -6.25226
279960.0000   -5.99194
280000.0000   -5.24101
280040.0000   -4.58428
280080.0000   -5.70460
280120.0000   -5.30577
280160.0000   -5.05046
280200.0000   -5.08438
280240.0000   -5.12045
280280.0000   -5.24522
280320.0000   -6.22145
280360.0000   -5.71919
280400.0000   -5.92505
280440.0000   -5.89993
280480.0000   -5.63331
280520.0000   -6.85769
280560.0000   -5.85386
280600.0000   -5.13237
280640.0000   -6.27137
280680.0000   -5.39121
280720.0000   -4.57126
280760.0000   -5.80669
280800.0000   -5.74131
280840.0000   -6.09753
280880.0000   -5.20886
280920.0000   -5.24397
280960.0000   -4.38369
281000.0000   -5.10641
281040.0000   -4.49470
281080.0000   -5.78980
281120.0000   -5.71747
281160.0000   -5.38226
281200.0000   -5.73726
281240.0000   -5.77684
281280.0000   -5.55583
281320.0000   -7.07865
281360.0000   -5.34646
281400.0000   -5.63857
281440.0000   -5.70932
281480.0000   -5.47775
281520.0000   -5.61107
281560.0000   -6.01277
281600.0000   -5.46234
281640.0000   -4.91479
281680.0000   -4.86813
281720.0000   -5.25689
281760.0000   -4.65055
281800.0000   -5.73460
281840.0000   -5.77150
281880.0000   -4.85339
281920.0000   -5.88588
281960.0000   -5.82915
282000.0000   -6.00988
282040.0000   -5.49721
282080.0000   -5.34100
282120.0000   -5.91417
282160.0000   -5.17908
282200.0000   -5.89126
282240.0000   -5.70290
282280.0000   -5.52110
282320.0000   -5.46571
282360.0000   -5.85047
282400.0000   -4.80722
282440.0000   -4.75101
282480.0000   -4.53831
282520.0000   -6.00252
282560.0000   -4.30103
282600.0000   -5.82838
282640.0000   -5.42630
282680.0000   -5.33946
282720.0000   -6.02612
282760.0000   -5.67504
282800.0000   -5.38455
282840.0000   -5.59870
282880.0000   -5.19802
282920.0000   -5.25361
282960.0000   -5.93843
283000.0000   -6.09330
283040.0000   -6.16477
283080.0000   -5.64190
283120.0000   -5.45136
283160.0000   -5.61258
283200.0000   -6.46486
283240.0000   -6.63054
283280.0000   -6.30842
283320.0000   -6.25600
283360.0000   -6.23765
283400.0000   -6.16281
283440.0000   -5.87921
283480.0000   -6.47795
283520.0000   -6.31103
283560.0000   -6.11965
283600.0000   -5.71539
283640.0000   -6.32099
283680.0000   -5.05351
283720.0000   -6.53618
283760.0000   -5.29320
283800.0000   -5.88121
283840.0000   -5.68067
283880.0000   -5.95435
283920.0000   -5.49102
283960.0000   -4.69781
284000.0000   -6.79988
284040.0000   -6.48672
284080.0000   -6.02246
284120.0000   -5.93976
284160.0000   -5.71294
284200.0000   -5.63714
284240.0000   -5.41733
284280.0000   -4.99017
284320.0000   -5.05449
284360.0000   -5.54938
284400.0000   -4.92354
284440.0000   -5.31242
284480.0000   -5.22405
284520.0000   -5.35983
284560.0000   -5.04878
284600.0000   -4.99524
284640.0000   -5.58793
284680.0000   -4.33677
284720.0000   -5.02791
284760.0000   -5.76599
284800.0000   -5.54884
284840.0000   -6.10787
284880.0000   -6.06062
284920.0000   -6.00604
284960.0000   -5.42785
285000.0000   -5.67415
285040.0000   -5.85527
285080.0000   -5.25111
285120.0000   -5.49762
285160.0000   -5.43249
285200.0000   -4.89435
285240.0000   -5.85551
285280.0000   -4.84397
285320.0000   -4.99538
285360.0000   -4.75172
285400.0000   -5.48112
285440.0000   -4.93973
285480.0000   -5.09691
285520.0000   -4.82070
285560.0000   -3.92985
285600.0000   -3.80704
285640.0000   -4.63622
285680.0000   -5.02200
285720.0000   -3.86278
285760.0000   -4.23801
285800.0000   -4.54974
285840.0000   -4.43955
285880.0000   -4.20255
285920.0000   -4.88648
285960.0000   -4.63370
286000.0000   -4.43422
286040.0000   -4.17631
286080.0000   -4.71378
286120.0000   -5.13088
286160.0000   -5.62264
286200.0000   -5.22226
286240.0000   -4.93029
286280.0000   -4.51516
286320.0000   -5.42265
286360.0000   -5.04760
286400.0000   -4.53838
286440.0000   -5.33393
286480.0000   -5.01372
286520.0000   -4.05537
286560.0000   -3.75246
286600.0000   -5.05430
286640.0000   -5.39422
286680.0000   -5.32593
286720.0000   -5.11272
286760.0000   -4.96452
286800.0000   -5.50056
286840.0000   -5.87209
286880.0000   -5.53445
286920.0000   -6.47009
286960.0000   -6.18216
287000.0000   -5.63296
287040.0000   -5.52410
287080.0000   -4.97891
287120.0000   -4.23077
287160.0000   -4.31196
287200.0000   -5.23294
287240.0000   -5.33862
287280.0000   -5.04141
287320.0000   -4.93859
287360.0000   -3.69460
287400.0000   -4.53350
287440.0000   -4.85873
287480.0000   -4.84048
287520.0000   -5.92023
287560.0000   -6.23803
287600.0000   -5.34078
287640.0000   -6.34971
287680.0000   -5.30605
287720.0000   -5.50398
287760.0000   -6.60462
287800.0000   -5.65487
287840.0000   -5.35584
287880.0000   -4.73555
287920.0000   -5.67312
287960.0000   -5.91796
288000.0000   -5.54134
288040.0000   -5.87251
288080.0000   -4.85237
288120.0000   -4.86213
288160.0000   -4.50271
288200.0000   -5.27097
288240.0000   -5.75465
288280.0000   -4.27249
288320.0000   -5.19167
288360.0000   -5.95134
288400.0000   -5.41712
288440.0000   -5.69459
288480.0000   -4.64799
288520.0000   -5.46630
288560.0000   -5.48881
288600.0000   -6.04837
288640.0000   -5.58773
288680.0000   -5.76256
288720.0000   -5.72126
288760.0000   -5.56654
288800.0000   -4.66690
288840.0000   -4.56247
288880.0000   -4.16548
288920.0000   -4.34444
288960.0000   -4.79833
289000.0000   -5.13369
289040.0000   -4.64466
289080.0000   -4.62866
289120.0000   -5.62690
289160.0000   -6.24211
289200.0000   -5.49947
289240.0000   -5.16756
289280.0000   -5.41858
289320.0000   -5.13068
289360.0000   -4.76037
289400.0000   -4.84713
289440.0000   -4.95395
289480.0000   -5.43152
289520.0000   -4.96667
289560.0000   -5.54293
289600.0000   -5.25238
289640.0000   -5.23550
289680.0000   -5.36526
289720.0000   -5.33105
289760.0000   -5.53148
289800.0000   -4.85065
289840.0000   -4.46747
289880.0000   -4.72924
289920.0000   -3.81595
289960.0000   -4.30761
290000.0000   -4.60518
290040.0000   -4.65578
290080.0000   -4.26485
290120.0000   -4.73246
290160.0000   -5.40002
290200.0000   -5.69914
290240.0000   -4.78752
290280.0000   -4.63273
290320.0000   -5.65728
290360.0000   -5.83518
290400.0000   -6.31375
290440.0000   -5.14062
290480.0000   -5.53644
290520.0000   -5.46829
290560.0000   -5.47495
290600.0000   -5.88754
290640.0000   -6.03061
290680.0000   -4.88728
290720.0000   -4.76885
290760.0000   -5.58056
290800.0000   -5.56183
290840.0000   -6.00125
290880.0000   -5.72387
290920.0000   -5.83924
290960.0000   -5.53734
291000.0000   -5.04326
291040.0000   -5.08291
291080.0000   -5.53243
291120.0000   -4.78933
291160.0000   -5.53723
291200.0000   -5.83414
291240.0000   -5.38859
291280.0000   -4.93171
291320.0000   -4.09242
291360.0000   -4.16856
291400.0000   -5.39243
291440.0000   -4.61798
291480.0000   -4.83168
291520.0000   -3.41688
291560.0000   -3.36680
291600.0000   -4.39034
291640.0000   -4.11577
291680.0000   -4.77538
291720.0000   -4.67772
291760.0000   -5.71292
291800.0000   -5.21259
291840.0000   -4.62104
291880.0000   -5.07866
291920.0000   -5.85156
291960.0000   -4.23358
292000.0000   -4.62579
292040.0000   -5.09950
292080.0000   -4.74950
292120.0000   -3.89579
292160.0000   -5.12121
292200.0000   -5.31935
292240.0000   -4.31064
292280.0000   -4.64814
292320.0000   -3.82743
292360.0000   -5.21685
292400.0000   -4.70126
292440.0000   -4.46093
292480.0000   -4.35365
292520.0000   -3.77737
292560.0000   -5.64659
292600.0000   -5.83219
292640.0000   -4.96439
292680.0000   -5.80545
292720.0000   -5.65948
292760.0000   -4.94104
292800.0000   -4.99448
292840.0000   -4.72757
292880.0000   -5.03577
292920.0000   -5.00086
292960.0000   -6.00275
293000.0000   -5.13150
293040.0000   -5.38210
293080.0000   -4.79219
293120.0000   -5.75402
293160.0000   -4.90333
293200.0000   -4.11737
293240.0000   -4.35658
293280.0000   -4.87315
293320.0000   -4.74986
293360.0000   -3.69976
293400.0000   -3.43728
293440.0000   -3.41867
293480.0000   -3.86851
293520.0000   -4.40398
293560.0000   -3.86833
293600.0000   -3.34862
293640.0000   -4.01935
293680.0000   -4.01300
293720.0000   -3.71010
293760.0000   -3.90283
293800.0000   -2.70467
293840.0000   -4.33530
293880.0000   -3.60441
293920.0000   -3.69904
293960.0000   -3.78717
294000.0000   -4.66454
294040.0000   -4.83506
294080.0000   -5.36222
294120.0000   -5.20814
294160.0000   -5.90924
294200.0000   -5.16710
294240.0000   -4.66947
294280.0000   -5.09198
294320.0000   -4.44791
294360.0000   -4.95328
294400.0000   -5.11907
294440.0000   -6.35682
294480.0000   -5.18275
294520.0000   -3.89147
294560.0000   -5.75546
294600.0000   -5.92310
294640.0000   -4.71782
294680.0000   -5.16551
294720.0000   -5.11036
294760.0000   -4.32118
294800.0000   -5.27239
294840.0000   -5.35038
294880.0000   -5.42066
294920.0000   -4.04115
294960.0000   -5.01979
295000.0000   -4.21091
295040.0000   -5.44455
295080.0000   -4.23692
295120.0000   -3.88865
295160.0000   -4.04777
295200.0000   -4.81943
295240.0000   -4.45887
295280.0000   -3.89593
295320.0000   -3.95936
295360.0000   -3.93842
295400.0000   -5.07071
295440.0000   -3.67523
295480.0000   -4.09568
295520.0000   -4.07252
295560.0000   -3.90984
295600.0000   -4.50865
295640.0000   -4.29881
295680.0000   -4.85795
295720.0000   -5.09548
295760.0000   -4.45561
295800.0000   -4.94433
295840.0000   -4.81251
295880.0000   -5.41990
295920.0000   -3.62702
295960.0000   -4.21051
296000.0000   -4.23949
296040.0000   -3.78779
296080.0000   -4.22747
296120.0000   -4.74275
296160.0000   -5.30154
296200.0000   -4.50790
296240.0000   -4.91992
296280.0000   -4.92637
296320.0000   -5.35046
296360.0000   -4.97216
296400.0000   -5.40025
296440.0000   -5.43306
296480.0000   -4.32357
296520.0000   -4.87723
296560.0000   -5.57005
296600.0000   -5.06592
296640.0000   -4.08640
296680.0000   -4.61993
296720.0000   -4.94045
296760.0000   -4.72277
296800.0000   -4.83496
296840.0000   -5.03077
296880.0000   -4.86965
296920.0000   -4.35417
296960.0000   -4.64969
297000.0000   -5.31813
297040.0000   -4.23145
297080.0000   -4.43644
297120.0000   -4.27864
297160.0000   -5.38462
297200.0000   -5.27960
297240.0000   -4.68704
297280.0000   -5.05842
297320.0000   -5.37464
297360.0000   -5.08237
297400.0000   -4.61302
297440.0000   -4.03044
297480.0000   -5.03593
297520.0000   -5.45302
297560.0000   -4.42425
297600.0000   -4.88017
297640.0000   -4.97307
297680.0000   -4.04443
297720.0000   -4.53855
297760.0000   -4.16267
297800.0000   -4.08329
297840.0000   -4.33076
297880.0000   -3.17236
297920.0000   -3.51467
297960.0000   -4.21185
298000.0000   -4.85172
298040.0000   -3.53245
298080.0000   -3.66887
298120.0000   -4.01922
298160.0000   -5.10819
298200.0000   -4.49329
298240.0000   -3.82216
298280.0000   -4.45674
298320.0000   -4.15407
298360.0000   -4.53467
298400.0000   -4.08431
298440.0000   -4.19550
298480.0000   -4.80863
298520.0000   -3.99721
298560.0000   -4.03295
298600.0000   -3.98226
298640.0000   -4.92052
298680.0000   -4.10480
298720.0000   -4.51117
298760.0000   -4.66003
298800.0000   -4.50714
298840.0000   -4.72845
298880.0000   -4.66431
298920.0000   -4.49312
298960.0000   -4.65240
299000.0000   -5.06378
299040.0000   -4.30642
299080.0000   -5.02707
299120.0000   -3.28142
299160.0000   -4.13167
299200.0000   -4.03315
299240.0000   -3.92003
299280.0000   -4.55502
299320.0000   -4.05966
299360.0000   -4.56875
299400.0000   -4.27636
299440.0000   -3.59410
299480.0000   -3.29546
299520.0000   -4.80492
299560.0000   -4.58280
299600.0000   -4.85710
299640.0000   -3.95392
299680.0000   -3.38491
299720.0000   -4.48004
299760.0000   -4.82584
299800.0000   -5.36835
299840.0000   -5.90639
299880.0000   -4.76092
299920.0000   -4.37812
299960.0000   -4.47365
300000.0000   -5.06256
300040.0000   -5.35771
300080.0000   -4.56214
300120.0000   -5.33729
300160.0000   -4.49929
300200.0000   -3.76886
300240.0000   -5.17720
300280.0000   -3.83476
300320.0000   -4.65913
300360.0000   -4.52750
300400.0000   -3.63412
300440.0000   -4.21811
300480.0000   -3.51573
300520.0000   -4.59728
300560.0000   -4.54783
300600.0000   -5.04542
300640.0000   -4.07536
300680.0000   -4.24788
300720.0000   -4.58709
300760.0000   -5.49504
300800.0000   -4.95806
300840.0000   -5.08745
300880.0000   -5.01892
300920.0000   -4.07395
300960.0000   -4.94551
301000.0000   -4.55507
301040.0000   -4.03893
301080.0000   -4.91419
301120.0000   -5.82181
301160.0000   -5.56134
301200.0000   -5.27789
301240.0000   -4.43362
301280.0000   -3.82221
301320.0000   -5.05556
301360.0000   -4.75797
301400.0000   -4.86281
301440.0000   -5.02397
301480.0000   -5.16716
301520.0000   -4.93060
301560.0000   -5.75039
301600.0000   -4.95960
301640.0000   -4.53184
301680.0000   -3.74006
301720.0000   -4.75930
301760.0000   -4.58959
301800.0000   -5.12545
301840.0000   -5.58950
301880.0000   -5.51864
301920.0000   -5.28862
301960.0000   -5.84315
302000.0000   -5.11981
302040.0000   -5.41252
302080.0000   -5.21255
302120.0000   -4.99572
302160.0000   -5.91569
302200.0000   -5.38818
302240.0000   -4.99018
302280.0000   -5.32429
302320.0000   -5.52147
302360.0000   -4.92228
302400.0000   -5.33244
302440.0000   -4.62062
302480.0000   -4.64764
302520.0000   -4.64220
302560.0000   -3.65976
302600.0000   -4.39928
302640.0000   -4.43850
302680.0000   -4.16660
302720.0000   -5.01926
302760.0000   -5.06817
302800.0000   -4.23100
302840.0000   -4.00596
302880.0000   -4.44753
302920.0000   -3.25766
302960.0000   -4.23090
303000.0000   -4.73518
303040.0000   -4.24689
303080.0000   -3.99106
303120.0000   -4.41345
303160.0000   -3.58599
303200.0000   -4.76387
303240.0000   -5.14642
303280.0000   -5.67269
303320.0000   -4.78360
303360.0000   -4.62456
303400.0000   -3.61507
303440.0000   -3.89321
303480.0000   -3.96976
303520.0000   -3.66630
303560.0000   -3.56095
303600.0000   -4.04485
303640.0000   -4.77320
303680.0000   -3.78382
303720.0000   -4.50601
303760.0000   -4.19484
303800.0000   -3.61331
303840.0000   -4.92803
303880.0000   -4.85700
303920.0000   -4.49654
303960.0000   -4.02109
304000.0000   -4.62241
304040.0000   -4.77504
304080.0000   -4.42902
304120.0000   -4.13073
304160.0000   -4.04208
304200.0000   -4.95117
304240.0000   -5.20067
304280.0000   -4.16928
304320.0000   -4.50510
304360.0000   -4.66409
304400.0000   -3.67943
304440.0000   -4.06370
304480.0000   -3.94589
304520.0000   -4.55411
304560.0000   -5.17546
304600.0000   -3.95797
304640.0000   -4.74163
304680.0000   -4.51159
304720.0000   -4.64077
304760.0000   -4.22910
304800.0000   -4.10235
304840.0000   -3.89984
304880.0000   -4.24838
304920.0000   -3.98630
304960.0000   -4.72473
305000.0000   -4.45937
305040.0000   -4.12214
305080.0000   -3.92161
305120.0000   -4.91375
305160.0000   -4.92872
305200.0000   -5.07181
305240.0000   -4.61437
305280.0000   -4.82186
305320.0000   -5.65922
305360.0000   -5.07030
305400.0000   -6.44873
305440.0000   -4.86915
305480.0000   -4.77199
305520.0000   -3.64365
305560.0000   -3.96803
305600.0000   -3.76095
305640.0000   -4.43965
305680.0000   -4.60009
305720.0000   -5.40884
305760.0000   -5.43649
305800.0000   -5.62466
305840.0000   -5.95608
305880.0000   -6.13388
305920.0000   -6.28255
305960.0000   -5.39045
306000.0000   -6.34894
306040.0000   -6.79536
306080.0000   -6.29619
306120.0000   -5.80305
306160.0000   -5.87022
306200.0000   -6.19203
306240.0000   -4.56610
306280.0000   -5.16389
306320.0000   -4.38396
306360.0000   -3.86052
306400.0000   -4.14894
306440.0000   -4.47923
306480.0000   -5.18865
306520.0000   -4.47352
306560.0000   -3.70233
306600.0000   -4.74471
306640.0000   -5.50128
306680.0000   -4.66761
306720.0000   -4.99792
306760.0000   -4.77551
306800.0000   -4.04749
306840.0000   -4.26604
306880.0000   -4.38575
306920.0000   -4.64155
306960.0000   -3.59941
307000.0000   -3.38936
307040.0000   -4.70587
307080.0000   -3.95737
307120.0000   -3.54395
307160.0000   -3.77192
307200.0000   -4.51432
307240.0000   -3.05111
307280.0000   -3.58083
307320.0000   -2.71152
307360.0000   -4.06089
307400.0000   -2.86351
307440.0000   -3.67893
307480.0000   -2.97031
307520.0000   -3.15519
307560.0000   -2.21664
307600.0000   -3.26929
307640.0000   -3.28363
307680.0000   -2.83701
307720.0000   -2.96437
307760.0000   -2.51201
307800.0000   -1.86670
307840.0000   -3.29451
307880.0000   -3.71227
307920.0000   -2.55961
307960.0000   -2.09640
308000.0000   -2.48558
308040.0000   -2.28803
308080.0000   -1.45604
308120.0000   -2.94418
308160.0000   -2.73796
308200.0000   -3.17849
308240.0000   -3.88323
308280.0000   -2.79787
308320.0000   -2.71164
308360.0000   -2.15611
308400.0000   -2.25122
308440.0000   -1.82083
308480.0000   -2.57628
308520.0000   -1.37304
308560.0000   -2.48998
308600.0000   -1.67106
308640.0000   -2.06072
308680.0000   -1.97347
308720.0000   -2.83628
308760.0000   -2.56915
308800.0000   -1.49262
308840.0000   -2.43718
308880.0000   -2.62518
308920.0000   -2.23820
308960.0000   -2.23342
309000.0000   -2.14842
309040.0000   -2.02876
309080.0000   -2.79913
309120.0000   -2.21682
309160.0000   -2.26656
309200.0000   -2.22043
309240.0000   -3.67700
309280.0000   -2.71706
309320.0000   -2.82723
309360.0000   -2.17235
309400.0000   -2.65484
309440.0000   -2.29765
309480.0000   -1.40907
309520.0000   -1.92069
309560.0000   -1.95101
309600.0000   -2.41425
309640.0000   -2.30490
309680.0000   -2.46885
309720.0000   -1.52280
309760.0000   -1.92984
309800.0000   -1.85746
309840.0000   -2.52982
309880.0000   -2.47334
309920.0000   -1.60860
309960.0000   -1.43726
310000.0000   -1.46672
310040.0000   -2.97621
310080.0000   -3.02925
310120.0000   -1.01139
310160.0000   -1.66789
310200.0000   -1.16854
310240.0000   -1.28600
310280.0000   -2.59896
310320.0000   -1.61635
310360.0000   -1.69434
310400.0000   -2.04395
310440.0000   -2.51402
310480.0000   -2.64435
310520.0000   -1.48205
310560.0000   -1.97662
310600.0000   -2.55161
310640.0000   -2.76423
310680.0000   -2.46535
310720.0000   -2.93172
310760.0000   -2.38767
310800.0000   -1.88931
310840.0000   -2.68646
310880.0000   -2.00181
310920.0000   -1.26487
310960.0000   -2.27108
311000.0000   -2.76430
311040.0000   -2.30710
311080.0000   -1.49958
311120.0000   -2.32601
311160.0000   -1.72446
311200.0000   -0.79770
311240.0000   -1.27086
311280.0000   -2.08243
311320.0000   -1.81422
311360.0000   -2.09261
311400.0000   -1.96743
311440.0000   -0.77976
311480.0000   -1.83168
311520.0000   -1.39216
311560.0000   -0.88491
311600.0000   -1.87562
311640.0000   -2.11096
311680.0000   -1.65628
311720.0000   -1.95783
311760.0000   -1.28823
311800.0000   -2.22556
311840.0000   -2.22332
311880.0000   -3.01605
311920.0000   -1.59897
311960.0000   -1.70275
312000.0000   -1.96509
312040.0000   -1.56507
312080.0000   -1.14549
312120.0000   -1.43971
312160.0000   -1.68632
312200.0000   -1.74339
312240.0000   -1.88351
312280.0000   -1.95249
312320.0000   -2.85590
312360.0000   -1.91877
312400.0000   -1.99288
312440.0000   -2.78778
312480.0000   -2.98863
312520.0000   -2.79249
312560.0000   -1.94813
312600.0000   -1.13251
312640.0000   -1.60778
312680.0000   -1.91061
312720.0000   -1.41128
312760.0000   -1.93809
312800.0000   -2.34277
312840.0000   -1.70190
312880.0000   -2.64063
312920.0000   -1.83993
312960.0000   -1.37955
313000.0000   -1.25122
313040.0000   -1.52488
313080.0000   -1.95179
313120.0000   -1.68163
313160.0000   -2.12670
313200.0000   -3.23939
313240.0000   -2.32872
313280.0000   -2.22367
313320.0000   -1.75670
313360.0000   -1.99094
313400.0000   -2.46769
313440.0000   -3.33400
313480.0000   -3.12245
313520.0000   -2.26731
313560.0000   -2.32215
313600.0000   -2.74174
313640.0000   -1.69892
313680.0000   -1.87160
313720.0000   -2.75292
313760.0000   -3.02326
313800.0000   -1.31749
313840.0000   -1.61261
313880.0000   -2.72513
313920.0000   -2.19786
313960.0000   -1.98148
314000.0000   -1.90230
314040.0000   -2.00540
314080.0000   -1.61387
314120.0000   -2.01806
314160.0000   -2.10440
314200.0000   -1.44561
314240.0000   -1.93078
314280.0000   -1.65186
314320.0000   -2.28316
314360.0000   -1.95986
314400.0000   -1.98945
314440.0000   -2.22038
314480.0000   -1.76492
314520.0000   -1.24936
314560.0000   -2.43389
314600.0000   -1.92595
314640.0000   -1.20182
314680.0000   -2.20610
314720.0000   -2.55147
314760.0000   -2.85990
314800.0000   -2.37347
314840.0000   -2.19917
314880.0000   -2.73014
314920.0000   -2.72513
314960.0000   -2.27355
315000.0000   -2.15967
315040.0000   -4.08108
315080.0000   -3.36985
315120.0000   -2.46088
315160.0000   -2.69247
315200.0000   -1.98366
315240.0000   -2.64115
315280.0000   -3.72484
315320.0000   -3.10797
315360.0000   -3.35686
315400.0000   -2.61176
315440.0000   -3.52749
315480.0000   -2.92839
315520.0000   -3.35358
315560.0000   -2.87952
315600.0000   -3.21455
315640.0000   -3.17073
315680.0000   -3.02012
315720.0000   -2.41085
315760.0000   -2.98468
315800.0000   -1.75433
315840.0000   -1.70943
315880.0000   -2.66973
315920.0000   -2.60536
315960.0000   -2.62833
316000.0000   -0.81933
316040.0000   -1.11236
316080.0000   -1.30815
316120.0000   -1.59914
316160.0000   -2.06033
316200.0000   -2.11816
316240.0000   -1.11310
316280.0000   -2.16517
316320.0000   -1.48630
316360.0000   -1.39442
316400.0000   -1.73142
316440.0000   -2.87421
316480.0000   -2.01774
316520.0000   -3.75238
316560.0000   -2.84698
316600.0000   -2.96853
316640.0000   -3.12608
316680.0000   -2.17490
316720.0000   -2.62950
316760.0000   -2.33624
316800.0000   -2.99241
316840.0000   -1.31919
316880.0000   -2.75030
316920.0000   -2.18755
316960.0000   -2.01065
317000.0000   -2.02561
317040.0000   -2.33504
317080.0000   -1.95180
317120.0000   -2.62790
317160.0000   -1.98083
317200.0000   -2.45956
317240.0000   -3.03456
317280.0000   -2.81088
317320.0000   -2.71291
317360.0000   -3.33675
317400.0000   -2.45036
317440.0000   -2.04892
317480.0000   -1.54802
317520.0000   -2.43744
317560.0000   -1.85074
317600.0000   -1.49538
317640.0000   -2.50623
317680.0000   -1.68295
317720.0000   -1.98499
317760.0000   -2.52335
317800.0000   -1.84327
317840.0000   -1.44977
317880.0000   -2.21405
317920.0000   -2.32842
317960.0000   -2.68311
318000.0000   -2.41136
318040.0000   -2.28488
318080.0000   -1.93872
318120.0000   -2.08264
318160.0000   -1.84677
318200.0000   -0.87033
318240.0000   -1.16440
318280.0000   -1.46988
318320.0000   -1.69276
318360.0000   -2.27845
318400.0000   -1.70960
318440.0000   -2.66123
318480.0000   -1.73047
318520.0000   -1.25211
318560.0000   -0.90631
318600.0000   -1.32980
318640.0000   -0.81383
318680.0000   -1.26052
318720.0000   -1.96096
318760.0000   -2.03335
318800.0000   -1.83273
318840.0000   -1.11756
318880.0000   -1.94014
318920.0000   -1.58223
318960.0000   -1.59592
319000.0000   -1.86145
319040.0000   -1.85134
319080.0000   -1.48020
319120.0000   -2.22680
319160.0000   -1.14650
319200.0000   -2.14919
319240.0000   -2.25063
319280.0000   -3.02398
319320.0000   -2.20289
319360.0000   -1.57993
319400.0000   -1.94343
319440.0000   -1.49432
319480.0000   -1.49299
319520.0000   -1.17448
319560.0000   -1.91690
319600.0000   -1.29046
319640.0000   -2.55998
319680.0000   -2.08080
319720.0000   -1.77179
319760.0000   -1.30340
319800.0000   -1.10521
319840.0000   -0.85823
319880.0000   -2.76431
319920.0000   -2.38634
319960.0000   -1.74536
320000.0000   -2.22358
320040.0000   -2.13793
320080.0000   -1.76097
320120.0000   -2.37053
320160.0000   -1.90763
320200.0000   -1.77940
320240.0000   -1.38309
320280.0000   -0.60354
320320.0000   -0.66506
320360.0000   -1.26824
320400.0000   -2.20054
320440.0000   -1.33677
320480.0000   -1.68336
320520.0000   -1.96716
320560.0000   -2.08039
320600.0000   -2.34955
320640.0000   -2.71698
320680.0000   -2.36685
320720.0000   -3.18352
320760.0000   -3.74444
320800.0000   -3.41576
320840.0000   -3.51813
320880.0000   -2.38238
320920.0000   -2.94436
320960.0000   -2.89594
321000.0000   -2.39509
321040.0000   -2.39591
321080.0000   -2.33034
321120.0000   -2.44278
321160.0000   -2.49431
321200.0000   -2.76108
321240.0000   -1.80871
321280.0000   -1.67173
321320.0000   -1.53468
321360.0000   -0.76644
321400.0000   -1.40134
321440.0000   -2.00839
321480.0000   -1.49700
321520.0000   -2.19374
321560.0000   -0.57617
321600.0000   -0.37497
321640.0000   -0.32180
321680.0000   -0.62109
321720.0000   -0.48719
321760.0000   -0.60140
321800.0000   -0.49042
321840.0000   -0.60250
321880.0000   -0.48473
321920.0000   -1.49626
321960.0000   -0.41574
322000.0000   -1.48111
322040.0000   -0.82659
322080.0000   -1.25238
322120.0000   -1.24284
322160.0000   -0.37202
322200.0000   -0.74574
322240.0000   -0.34063
322280.0000   -0.19006
322320.0000   -0.73007
322360.0000   -1.37522
322400.0000   -1.51855
322440.0000   -0.81989
322480.0000   -0.81459
322520.0000   -0.82700
322560.0000   -1.06251
322600.0000   -1.62910
322640.0000   -1.86621
322680.0000   -0.75282
322720.0000   -1.32283
322760.0000   -1.22947
322800.0000   -0.65587
322840.0000   -0.04335
322880.0000   -0.46501
322920.0000   -0.89174
322960.0000   -0.59592
323000.0000   -0.43774
323040.0000   -0.68592
323080.0000   -0.59857
323120.0000   -0.62968
323160.0000   -1.50473
323200.0000   -0.94387
323240.0000   -1.11001
323280.0000   -1.15115
323320.0000   -2.34316
323360.0000   -1.40834
323400.0000   -1.28044
323440.0000   -0.95043
323480.0000   -1.48911
323520.0000   -1.12381
323560.0000   -1.71424
323600.0000   -0.98401
323640.0000   -2.06222
323680.0000   -1.97842
323720.0000   -0.69105
323760.0000   -1.73773
323800.0000   -1.58933
323840.0000   -1.18431
323880.0000   -1.23289
323920.0000   -0.63953
323960.0000   -1.58478
324000.0000   -0.88320
324040.0000   -1.37232
324080.0000   -1.04804
324120.0000   -0.67174
324160.0000   -0.98909
324200.0000   -2.11940
324240.0000   -1.20439
324280.0000   -1.66747
324320.0000   -0.97498
324360.0000   -0.98953
324400.0000   -1.56931
324440.0000   -1.31560
324480.0000   -1.54489
324520.0000   -0.40465
324560.0000   -1.10810
324600.0000   -0.59215
324640.0000   -0.13668
324680.0000   -0.98803
324720.0000   -0.46096
324760.0000    0.10636
324800.0000    0.07034
324840.0000   -1.32500
324880.0000   -0.09969
324920.0000   -1.16320
324960.0000   -0.14504
325000.0000    0.64064
325040.0000    0.58452
325080.0000    0.21525
325120.0000   -1.15609
325160.0000   -1.16723
325200.0000   -0.21134
325240.0000   -0.30901
325280.0000   -0.74900
325320.0000   -0.85622
325360.0000   -1.39681
325400.0000   -0.33955
325440.0000   -0.23809
325480.0000   -0.46967
325520.0000   -0.53672
325560.0000   -0.26235
325600.0000   -0.86223
325640.0000   -0.06026
325680.0000   -1.34024
325720.0000   -0.95099
325760.0000   -0.70514
325800.0000   -1.22206
325840.0000   -1.28767
325880.0000   -0.71579
325920.0000   -1.81860
325960.0000   -0.82354
326000.0000   -0.21617
326040.0000   -1.11919
326080.0000   -1.47318
326120.0000   -1.24872
326160.0000   -0.39872
326200.0000   -0.22452
326240.0000   -0.91766
326280.0000    0.14774
326320.0000    0.47585
326360.0000   -0.41935
326400.0000   -0.04830
326440.0000    0.19724
326480.0000    0.02783
326520.0000    0.87749
326560.0000    0.87980
326600.0000   -0.07430
326640.0000    0.31254
326680.0000    0.22435
326720.0000    0.33671
326760.0000   -0.80271
326800.0000   -0.29002
326840.0000    0.50630
326880.0000    0.56906
326920.0000    0.00072
326960.0000   -0.86092
327000.0000   -0.85941
327040.0000   -0.41365
327080.0000   -0.20113
327120.0000    0.39417
327160.0000   -1.19751
327200.0000   -0.71322
327240.0000   -0.80063
327280.0000   -1.63861
327320.0000    0.30604
327360.0000   -0.21843
327400.0000   -0.92950
327440.0000   -0.83650
327480.0000   -0.00626
327520.0000   -1.16564
327560.0000   -0.59992
327600.0000   -0.88218
327640.0000   -0.60184
327680.0000   -1.29566
327720.0000   -0.66856
327760.0000   -1.00745
327800.0000   -1.32113
327840.0000   -1.07849
327880.0000   -1.95292
327920.0000   -0.72894
327960.0000   -1.10684
328000.0000   -0.49770
328040.0000   -1.69207
328080.0000   -1.15458
328120.0000   -1.52321
328160.0000   -1.22831
328200.0000   -1.41963
328240.0000   -0.68199
328280.0000   -0.87791
328320.0000   -0.94498
328360.0000   -1.29580
328400.0000   -0.69904
328440.0000   -0.25215
328480.0000   -0.77952
328520.0000   -0.92865
328560.0000   -0.38973
328600.0000   -1.01000
328640.0000    0.21668
328680.0000    0.07015
328720.0000    0.39413
328760.0000   -0.47509
328800.0000    0.09532
328840.0000    0.74767
328880.0000    0.18221
328920.0000   -0.75342
328960.0000   -0.16309
329000.0000   -0.50252
329040.0000   -1.02416
329080.0000   -0.40187
329120.0000   -2.17630
329160.0000   -2.49580
329200.0000   -1.50783
329240.0000   -1.73542
329280.0000   -1.79041
329320.0000   -0.48765
329360.0000   -1.17999
329400.0000   -1.12610
329440.0000    0.08909
329480.0000   -0.06633
329520.0000   -0.50094
329560.0000   -0.86842
329600.0000   -0.97966
329640.0000   -0.88682
329680.0000   -1.84653
329720.0000   -1.68623
329760.0000   -1.31738
329800.0000   -1.48456
329840.0000   -1.86749
329880.0000   -1.68564
329920.0000   -1.58121
329960.0000   -0.83387
330000.0000   -1.20710
330040.0000   -1.06068
330080.0000   -0.81406
330120.0000   -0.31859
330160.0000   -0.40748
330200.0000   -1.44201
330240.0000   -1.59008
330280.0000   -1.55117
330320.0000   -0.37979
330360.0000   -0.99753
330400.0000   -1.35095
330440.0000   -1.38470
330480.0000   -2.28284
330520.0000   -2.10828
330560.0000   -3.15274
330600.0000   -3.59638
330640.0000   -3.26530
330680.0000   -2.66796
330720.0000   -3.15301
330760.0000   -3.39211
330800.0000   -2.65882
330840.0000   -2.84940
330880.0000   -2.74991
330920.0000   -3.44904
330960.0000   -4.11019
331000.0000   -4.02943
331040.0000   -3.54602
331080.0000   -3.38731
331120.0000   -3.48154
331160.0000   -3.59241
331200.0000   -3.23685
331240.0000   -3.10326
331280.0000   -2.18938
331320.0000   -3.32930
331360.0000   -2.83197
331400.0000   -2.48969
331440.0000   -2.92457
331480.0000   -1.99239
331520.0000   -2.24935
331560.0000   -2.55890
331600.0000   -3.02945
331640.0000   -3.18892
331680.0000   -2.41057
331720.0000   -2.38308
331760.0000   -2.39037
331800.0000   -1.91105
331840.0000   -2.23228
331880.0000   -2.38347
331920.0000   -2.15197
331960.0000   -2.37869
332000.0000   -2.05045
332040.0000   -2.35213
332080.0000   -2.01057
332120.0000   -2.61006
332160.0000   -2.82055
332200.0000   -1.68549
332240.0000   -2.04718
332280.0000   -2.58186
332320.0000   -1.86497
332360.0000   -1.52613
332400.0000   -1.42224
332440.0000   -0.85920
332480.0000   -1.84429
332520.0000   -1.24045
332560.0000   -1.37110
332600.0000   -1.79258
332640.0000   -0.96681
332680.0000   -1.31975
332720.0000   -2.32579
332760.0000   -1.83407
332800.0000   -2.00491
332840.0000   -2.69823
332880.0000   -2.48329
332920.0000   -2.97226
332960.0000   -3.18162
333000.0000   -1.87436
333040.0000   -2.44408
333080.0000   -1.91914
333120.0000   -1.90196
333160.0000   -2.04329
333200.0000   -2.03946
333240.0000   -1.42672
333280.0000   -1.74451
333320.0000   -1.84395
333360.0000   -1.79431
333400.0000   -2.40618
333440.0000   -2.04308
333480.0000   -2.02274
333520.0000   -2.63154
333560.0000   -1.90023
333600.0000   -2.66495
333640.0000   -3.27359
333680.0000   -2.36608
333720.0000   -2.62080
333760.0000   -1.94822
333800.0000   -1.78143
333840.0000   -2.00071
333880.0000   -2.03438
333920.0000   -2.43721
333960.0000   -1.55510
334000.0000   -2.92528
334040.0000   -2.36073
334080.0000   -2.16761
334120.0000   -2.42969
334160.0000   -2.02996
334200.0000   -1.73013
334240.0000   -2.03103
334280.0000   -1.63714
334320.0000   -2.22311
334360.0000   -2.19794
334400.0000   -1.64550
334440.0000   -0.75164
334480.0000   -0.71831
334520.0000   -1.04238
334560.0000   -0.90094
334600.0000   -0.87551
334640.0000   -2.04504
334680.0000   -1.38067
334720.0000   -1.15923
334760.0000   -1.56943
334800.0000   -1.77428
334840.0000   -0.84467
334880.0000   -0.67599
334920.0000   -1.10939
334960.0000   -1.99368
335000.0000   -1.13874
335040.0000   -2.21626
335080.0000   -2.20492
335120.0000   -2.71794
335160.0000   -0.73676
335200.0000   -0.88010
335240.0000   -1.28616
335280.0000   -1.41582
335320.0000   -2.07940
335360.0000   -2.97323
335400.0000   -2.83449
335440.0000   -2.05605
335480.0000   -1.94159
335520.0000   -2.01484
335560.0000   -1.80749
335600.0000   -2.51079
335640.0000   -2.17127
335680.0000   -2.79088
335720.0000   -2.51493
335760.0000   -2.08738
335800.0000   -2.79571
335840.0000   -3.00143
335880.0000   -2.76472
335920.0000   -1.64717
335960.0000   -3.06063
336000.0000   -3.80044
336040.0000   -2.95967
336080.0000   -2.99709
336120.0000   -3.83470
336160.0000   -2.93678
336200.0000   -2.85979
336240.0000   -1.86579
336280.0000   -2.44414
336320.0000   -1.83911
336360.0000   -2.29299
336400.0000   -2.77996
336440.0000   -2.75821
336480.0000   -2.90306
336520.0000   -2.75356
336560.0000   -2.72572
336600.0000   -1.81004
336640.0000   -2.51798
336680.0000   -3.27454
336720.0000   -2.84692
336760.0000   -3.65910
336800.0000   -2.96628
336840.0000   -2.71537
336880.0000   -2.82990
336920.0000   -2.13957
336960.0000   -3.78643
337000.0000   -3.08221
337040.0000   -3.00256
337080.0000   -2.40625
337120.0000   -2.69683
337160.0000   -2.38564
337200.0000   -2.71232
337240.0000   -3.03696
337280.0000   -2.89618
337320.0000   -3.14167
337360.0000   -2.43225
337400.0000   -2.66876
337440.0000   -1.45409
337480.0000   -2.92945
337520.0000   -3.04678
337560.0000   -2.41796
337600.0000   -3.14868
337640.0000   -2.65208
337680.0000   -2.40074
337720.0000   -3.40105
337760.0000   -3.46962
337800.0000   -3.27363
337840.0000   -2.53857
337880.0000   -2.82000
337920.0000   -3.20778
337960.0000   -3.43038
338000.0000   -0.87268
338040.0000   -2.44014
338080.0000   -3.15061
338120.0000   -3.78230
338160.0000   -2.35889
338200.0000   -2.30452
338240.0000   -2.68436
338280.0000   -3.38210
338320.0000   -3.16181
338360.0000   -3.21286
338400.0000   -2.61828
338440.0000   -3.36495
338480.0000   -3.07256
338520.0000   -3.56668
338560.0000   -3.05334
338600.0000   -2.94131
338640.0000   -2.05151
338680.0000   -2.41865
338720.0000   -3.63285
338760.0000   -3.64061
338800.0000   -3.25205
338840.0000   -2.72051
338880.0000   -2.29833
338920.0000   -2.26791
338960.0000   -2.15419
339000.0000   -2.86957
339040.0000   -2.30671
339080.0000   -2.59135
339120.0000   -3.21033
339160.0000   -2.51337
339200.0000   -3.55722
339240.0000   -3.47312
339280.0000   -3.64901
339320.0000   -4.17268
339360.0000   -4.43694
339400.0000   -2.73377
339440.0000   -3.22614
339480.0000   -3.91272
339520.0000   -3.49844
339560.0000   -3.40541
339600.0000   -2.78736
339640.0000   -2.53519
339680.0000   -2.93486
339720.0000   -3.27666
339760.0000   -3.02236
339800.0000   -3.04113
339840.0000   -3.39661
339880.0000   -2.76709
339920.0000   -2.57186
339960.0000   -2.54112
340000.0000   -2.44588
340040.0000   -2.00644
340080.0000   -1.66165
340120.0000   -1.89961
340160.0000   -2.51974
340200.0000   -1.39505
340240.0000   -1.21418
340280.0000   -2.06990
340320.0000   -1.79323
340360.0000   -2.17370
340400.0000   -2.02515
340440.0000   -2.13202
340480.0000   -1.76869
340520.0000   -1.84073
340560.0000   -2.49236
340600.0000   -2.01480
340640.0000   -2.50049
340680.0000   -2.02605
340720.0000   -1.78470
340760.0000   -2.47098
340800.0000   -1.97410
340840.0000   -1.28070
340880.0000   -0.64576
340920.0000   -1.23037
340960.0000   -1.88379
341000.0000   -2.03680
341040.0000   -1.45469
341080.0000   -1.46866
341120.0000   -1.09095
341160.0000   -1.86259
341200.0000   -1.64848
341240.0000   -2.05416
341280.0000   -2.49610
341320.0000   -1.62988
341360.0000   -2.61925
341400.0000   -1.76916
341440.0000   -1.61279
341480.0000   -1.29312
341520.0000   -1.79528
341560.0000   -2.02782
341600.0000   -1.99801
341640.0000   -1.77546
341680.0000   -1.65380
341720.0000   -2.57669
341760.0000   -2.82137
341800.0000   -1.51747
341840.0000   -1.48986
341880.0000   -0.85042
341920.0000   -2.56464
341960.0000   -2.70752
342000.0000   -1.79447
342040.0000   -1.81915
342080.0000   -2.23045
342120.0000   -2.77942
342160.0000   -2.66049
342200.0000   -2.68453
342240.0000   -2.61561
342280.0000   -3.71183
342320.0000   -3.27032
342360.0000   -1.77789
342400.0000   -2.62785
342440.0000   -2.05737
342480.0000   -2.12590
342520.0000   -1.38633
342560.0000   -1.33499
342600.0000   -2.13119
342640.0000   -1.76270
342680.0000   -2.62325
342720.0000   -2.11477
342760.0000   -1.61448
342800.0000   -1.97399
342840.0000   -2.52757
342880.0000   -1.68565
342920.0000   -2.19767
342960.0000   -2.65813
343000.0000   -2.36238
343040.0000   -2.44286
343080.0000   -2.33177
343120.0000   -2.85968
343160.0000   -1.26512
343200.0000   -2.05598
343240.0000   -2.14430
343280.0000   -2.26575
343320.0000   -2.21121
343360.0000   -1.54430
343400.0000   -1.45812
343440.0000   -1.11209
343480.0000   -1.75350
343520.0000   -2.09764
343560.0000   -2.37202
343600.0000   -2.01704
343640.0000   -1.62352
343680.0000   -2.38142
343720.0000   -2.29536
343760.0000   -1.92724
343800.0000   -2.19492
343840.0000   -2.57296
343880.0000   -3.00178
343920.0000   -2.55315
343960.0000   -2.60357
344000.0000   -3.07459
344040.0000   -2.87527
344080.0000   -3.01886
344120.0000   -2.58519
344160.0000   -2.34888
344200.0000   -2.39515
344240.0000   -3.05166
344280.0000   -3.16866
344320.0000   -1.88128
344360.0000   -2.51378
344400.0000   -2.60981
344440.0000   -1.99161
344480.0000   -2.61260
344520.0000   -2.76451
344560.0000   -3.01990
344600.0000   -2.58461
344640.0000   -2.99187
344680.0000   -2.62104
344720.0000   -2.61117
344760.0000   -2.34016
344800.0000   -2.24594
344840.0000   -3.11231
344880.0000   -2.62919
344920.0000   -1.65266
344960.0000   -2.77974
345000.0000   -1.67743
345040.0000   -2.24183
345080.0000   -1.94778
345120.0000   -1.77192
345160.0000   -1.12861
345200.0000   -1.08403
345240.0000   -2.10149
345280.0000   -2.58553
345320.0000   -1.77225
345360.0000   -1.94732
345400.0000   -3.05419
345440.0000   -1.82528
345480.0000   -2.16415
345520.0000   -2.90275
345560.0000   -3.00621
345600.0000   -2.94510
345640.0000   -2.43235
345680.0000   -2.42268
345720.0000   -2.19999
345760.0000   -2.07420
345800.0000   -2.89778
345840.0000   -2.81689
345880.0000   -2.24718
345920.0000   -2.29009
345960.0000   -2.27128
346000.0000   -2.00491
346040.0000   -1.88335
346080.0000   -2.70084
346120.0000   -1.68532
346160.0000   -1.84148
346200.0000   -1.97750
346240.0000   -2.54013
346280.0000   -1.40284
346320.0000   -2.80250
346360.0000   -2.83272
346400.0000   -2.45325
346440.0000   -2.90810
346480.0000   -1.81039
346520.0000   -1.93946
346560.0000   -1.31244
346600.0000   -2.03457
346640.0000   -2.46668
346680.0000   -1.94931
346720.0000   -2.30363
346760.0000   -3.91215
346800.0000   -3.17115
346840.0000   -4.73546
346880.0000   -3.56414
346920.0000   -4.59460
346960.0000   -3.26854
347000.0000   -3.45975
347040.0000   -3.05794
347080.0000   -3.10631
347120.0000   -2.99382
347160.0000   -3.29230
347200.0000   -3.15039
347240.0000   -3.83108
347280.0000   -4.38572
347320.0000   -3.05025
347360.0000   -3.59527
347400.0000   -2.87079
347440.0000   -2.41906
347480.0000   -2.95150
347520.0000   -2.24971
347560.0000   -1.23585
347600.0000   -3.03503
347640.0000   -3.02650
347680.0000   -2.48226
347720.0000   -2.82304
347760.0000   -3.11566
347800.0000   -2.46323
347840.0000   -2.99928
347880.0000   -2.50450
347920.0000   -3.11740
347960.0000   -3.40780
348000.0000   -3.27362
348040.0000   -3.00387
348080.0000   -3.25465
348120.0000   -1.74917
348160.0000   -3.59190
348200.0000   -2.47725
348240.0000   -2.19077
348280.0000   -2.23184
348320.0000   -1.57779
348360.0000   -1.14260
348400.0000   -2.57065
348440.0000   -2.86199
348480.0000   -2.66603
348520.0000   -3.03468
348560.0000   -2.84157
348600.0000   -2.48571
348640.0000   -2.75107
348680.0000   -2.57770
348720.0000   -2.67997
348760.0000   -3.13929
348800.0000   -3.10303
348840.0000   -3.77190
348880.0000   -2.34011
348920.0000   -2.14270
348960.0000   -2.18288
349000.0000   -2.54994
349040.0000   -2.01014
349080.0000   -0.99281
349120.0000   -2.19623
349160.0000   -2.21173
349200.0000   -2.10746
349240.0000   -2.99862
349280.0000   -2.70806
349320.0000   -2.31075
349360.0000   -2.85569
349400.0000   -3.02286
349440.0000   -2.65091
349480.0000   -2.06239
349520.0000   -1.74075
349560.0000   -2.97170
349600.0000   -2.98705
349640.0000   -3.06373
349680.0000   -3.52930
349720.0000   -3.30326
349760.0000   -2.55959
349800.0000   -2.50444
349840.0000   -2.77331
349880.0000   -2.85554
349920.0000   -2.39737
349960.0000   -3.55625
350000.0000   -3.55283
350040.0000   -3.34792
350080.0000   -4.09648
350120.0000   -3.70968
350160.0000   -3.19309
350200.0000   -3.13668
350240.0000   -3.41027
350280.0000   -2.33844
350320.0000   -2.70286
350360.0000   -3.43606
350400.0000   -3.52300
350440.0000   -2.69907
350480.0000   -2.77152
350520.0000   -3.31344
350560.0000   -2.44554
350600.0000   -2.63647
350640.0000   -1.14891
350680.0000   -2.49350
350720.0000   -3.19601
350760.0000   -3.30149
350800.0000   -3.49857
350840.0000   -2.55859
350880.0000   -2.87157
350920.0000   -2.45153
350960.0000   -1.98318
351000.0000   -1.81475
351040.0000   -2.47555
351080.0000   -2.55024
351120.0000   -2.38862
351160.0000   -1.97137
351200.0000   -2.12700
351240.0000   -2.62368
351280.0000   -3.33640
351320.0000   -2.43009
351360.0000   -1.74277
351400.0000   -0.99340
351440.0000   -0.58238
351480.0000   -1.44517
351520.0000   -1.06264
351560.0000   -2.28371
351600.0000   -2.57295
351640.0000   -2.63871
351680.0000   -2.35293
351720.0000   -1.83813
351760.0000   -2.16040
351800.0000   -2.18907
351840.0000   -1.56915
351880.0000   -1.53424
351920.0000   -1.46577
351960.0000   -1.46415
352000.0000   -1.40501
352040.0000   -1.64454
352080.0000   -2.78049
352120.0000   -2.28870
352160.0000   -1.64445
352200.0000   -1.55176
352240.0000   -1.85066
352280.0000   -1.22679
352320.0000   -1.20234
352360.0000   -1.90434
352400.0000   -1.80341
352440.0000   -2.27590
352480.0000   -2.28576
352520.0000   -2.73265
352560.0000   -2.18161
352600.0000   -2.19345
352640.0000   -3.15106
352680.0000   -3.22376
352720.0000   -2.76341
352760.0000   -4.03696
352800.0000   -3.12566
352840.0000   -2.57583
352880.0000   -3.46769
352920.0000   -3.68281
352960.0000   -3.29561
353000.0000   -2.52533
353040.0000   -3.16284
353080.0000   -3.83603
353120.0000   -3.08637
353160.0000   -2.76077
353200.0000   -2.82690
353240.0000   -1.39974
353280.0000   -2.49070
353320.0000   -2.90667
353360.0000   -2.57042
353400.0000   -2.86242
353440.0000   -2.56543
353480.0000   -3.98093
353520.0000   -3.54042
353560.0000   -3.33598
353600.0000   -4.03911
353640.0000   -3.36330
353680.0000   -3.60536
353720.0000   -3.94732
353760.0000   -3.72397
353800.0000   -3.23693
353840.0000   -2.99029
353880.0000   -3.04915
353920.0000   -3.07226
353960.0000   -3.17050
354000.0000   -3.01980
354040.0000   -1.76674
354080.0000   -1.07074
354120.0000   -2.26970
354160.0000   -1.92835
354200.0000   -2.33696
354240.0000   -2.58294
354280.0000   -2.95068
354320.0000   -3.00955
354360.0000   -3.87942
354400.0000   -3.07806
354440.0000   -2.55808
354480.0000   -3.04261
354520.0000   -2.08978
354560.0000   -1.86676
354600.0000   -1.49468
354640.0000   -1.30367
354680.0000   -1.53521
354720.0000   -1.98171
354760.0000   -1.84072
354800.0000   -2.01616
354840.0000   -2.40603
354880.0000   -1.20968
354920.0000   -1.78481
354960.0000   -1.91363
355000.0000   -3.02833
355040.0000   -2.48917
355080.0000   -2.34511
355120.0000   -1.99599
355160.0000   -1.49740
355200.0000   -1.62985
355240.0000   -2.07102
355280.0000   -1.69791
355320.0000   -0.86267
355360.0000   -1.75462
355400.0000   -1.35660
355440.0000   -2.28192
355480.0000   -1.62223
355520.0000   -1.45601
355560.0000   -2.60916
355600.0000   -1.71607
355640.0000   -1.42613
355680.0000   -1.27491
355720.0000   -2.47338
355760.0000   -1.84807
355800.0000   -1.10963
355840.0000   -1.49964
355880.0000   -2.68166
355920.0000   -1.15678
355960.0000   -0.99686
356000.0000   -0.88392
356040.0000   -1.11719
356080.0000   -1.70782
356120.0000   -1.65280
356160.0000   -1.94048
356200.0000   -0.77315
356240.0000   -1.09701
356280.0000   -1.10607
356320.0000   -1.79702
356360.0000   -1.83531
356400.0000   -1.15595
356440.0000   -1.18941
356480.0000   -1.46921
356520.0000   -1.53881
356560.0000   -2.35616
356600.0000   -2.11493
356640.0000   -1.56568
356680.0000   -1.31407
356720.0000   -1.02145
356760.0000   -2.20182
356800.0000   -2.65566
356840.0000   -2.25877
356880.0000   -1.82707
356920.0000   -1.50588
356960.0000   -0.81297
357000.0000   -0.93266
357040.0000   -0.96677
357080.0000   -2.11934
357120.0000   -1.53709
357160.0000   -1.83420
357200.0000   -2.24181
357240.0000   -2.09849
357280.0000   -1.15900
357320.0000   -0.55260
357360.0000   -1.01470
357400.0000   -1.10120
357440.0000   -1.58271
357480.0000   -2.03625
357520.0000   -1.31504
357560.0000   -1.61299
357600.0000   -2.03950
357640.0000   -2.53259
357680.0000   -1.52011
357720.0000   -2.65570
357760.0000   -2.17882
357800.0000   -1.45750
357840.0000   -2.68052
357880.0000   -2.19293
357920.0000   -1.13005
357960.0000   -1.26909
358000.0000   -1.74124
358040.0000   -1.44603
358080.0000   -1.80111
358120.0000   -0.86930
358160.0000   -1.63208
358200.0000   -2.82127
358240.0000   -2.12574
358280.0000   -2.07607
358320.0000   -2.71541
358360.0000   -3.03485
358400.0000   -3.18081
358440.0000   -3.19303
358480.0000   -3.17922
358520.0000   -1.74735
358560.0000   -1.56266
358600.0000   -2.03838
358640.0000   -2.48995
358680.0000   -1.84368
358720.0000   -3.37564
358760.0000   -3.14448
358800.0000   -3.44296
358840.0000   -2.58818
358880.0000   -1.73904
358920.0000   -1.62893
358960.0000   -2.37203
359000.0000   -2.09456
359040.0000   -2.11124
359080.0000   -1.65986
359120.0000   -3.03392
359160.0000   -2.25402
359200.0000   -2.17393
359240.0000   -2.72162
359280.0000   -1.99754
359320.0000   -1.37484
359360.0000   -1.84210
359400.0000   -2.99960
359440.0000   -2.91862
359480.0000   -2.16747
359520.0000   -1.86842
359560.0000   -1.98389
359600.0000   -1.39964
359640.0000   -1.12771
359680.0000   -2.08755
359720.0000   -2.41267
359760.0000   -1.80518
359800.0000   -1.95026
359840.0000   -2.06846
359880.0000   -1.59018
359920.0000   -2.66820
359960.0000   -2.47813
360000.0000   -2.68286
360040.0000   -2.95402
360080.0000   -3.48954
360120.0000   -3.60637
360160.0000   -2.84468
360200.0000   -3.24006
360240.0000   -3.63377
360280.0000   -3.05300
360320.0000   -2.66744
360360.0000   -3.07494
360400.0000   -3.00224
360440.0000   -3.57071
360480.0000   -3.61720
360520.0000   -2.66468
360560.0000   -2.33561
360600.0000   -3.21842
360640.0000   -3.21163
360680.0000   -2.17231
360720.0000   -1.22702
360760.0000   -1.85253
360800.0000   -2.87445
360840.0000   -2.93825
360880.0000   -2.74360
360920.0000   -3.10417
360960.0000   -2.46048
361000.0000   -2.58758
361040.0000   -1.96396
361080.0000   -2.25121
361120.0000   -3.05808
361160.0000   -4.04076
361200.0000   -3.57357
361240.0000   -3.09838
361280.0000   -2.82444
361320.0000   -2.54575
361360.0000   -2.02996
361400.0000   -2.00649
361440.0000   -2.57927
361480.0000   -2.08576
361520.0000   -2.09100
361560.0000   -1.62539
361600.0000   -2.41391
361640.0000   -3.76365
361680.0000   -2.95773
361720.0000   -3.44537
361760.0000   -2.82051
361800.0000   -3.12158
361840.0000   -2.77366
361880.0000   -2.68858
361920.0000   -2.35820
361960.0000   -2.85892
362000.0000   -2.47269
362040.0000   -1.72700
362080.0000   -1.89442
362120.0000   -2.64652
362160.0000   -2.93486
362200.0000   -3.52366
362240.0000   -2.65920
362280.0000   -2.26853
362320.0000   -2.41679
362360.0000   -1.97873
362400.0000   -2.79611
362440.0000   -2.49598
362480.0000   -2.14223
362520.0000   -2.47840
362560.0000   -2.91270
362600.0000   -2.87005
362640.0000   -2.81594
362680.0000   -3.15997
362720.0000   -2.20809
362760.0000   -2.98640
362800.0000   -2.02644
362840.0000   -2.30692
362880.0000   -2.18522
362920.0000   -2.62558
362960.0000   -2.87769
363000.0000   -1.77229
363040.0000   -1.85959
363080.0000   -1.22943
363120.0000   -2.20870
363160.0000   -1.95691
363200.0000   -1.15095
363240.0000   -2.11458
363280.0000   -3.02663
363320.0000   -2.29087
363360.0000   -2.26394
363400.0000   -2.49822
363440.0000   -2.94749
363480.0000   -2.72644
363520.0000   -2.25723
363560.0000   -2.62036
363600.0000   -2.82270
363640.0000   -2.54861
363680.0000   -2.13755
363720.0000   -2.28994
363760.0000   -2.69691
363800.0000   -2.84106
363840.0000   -2.96964
363880.0000   -2.98782
363920.0000   -3.70192
363960.0000   -2.56606
364000.0000   -2.99595
364040.0000   -2.75539
364080.0000   -1.94522
364120.0000   -1.68574
364160.0000   -1.40702
364200.0000   -1.44350
364240.0000   -1.25449
364280.0000   -1.94574
364320.0000   -2.25048
364360.0000   -2.24587
364400.0000   -2.41543
364440.0000   -2.43847
364480.0000   -2.54010
364520.0000   -3.01248
364560.0000   -3.28218
364600.0000   -2.93866
364640.0000   -2.37140
364680.0000   -2.71582
364720.0000   -2.86067
364760.0000   -3.56595
364800.0000   -2.45577
364840.0000   -3.44182
364880.0000   -2.69218
364920.0000   -2.09316
364960.0000   -2.92833
365000.0000   -3.48501
365040.0000   -3.00581
365080.0000   -3.06960
365120.0000   -2.80458
365160.0000   -2.25539
365200.0000   -2.91402
365240.0000   -2.83173
365280.0000   -2.76999
365320.0000   -3.79350
365360.0000   -4.53765
365400.0000   -3.35139
365440.0000   -2.80153
365480.0000   -2.73036
365520.0000   -4.09639
365560.0000   -2.46729
365600.0000   -2.50636
365640.0000   -2.17776
365680.0000   -2.81285
365720.0000   -2.49273
365760.0000   -2.27750
365800.0000   -1.68685
365840.0000   -1.68014
365880.0000   -2.61093
365920.0000   -2.35161
365960.0000   -2.23527
366000.0000   -1.82938
366040.0000   -1.78294
366080.0000   -1.96884
366120.0000   -1.84538
366160.0000   -1.60647
366200.0000   -2.05089
366240.0000   -2.63946
366280.0000   -2.02694
366320.0000   -2.90879
366360.0000   -2.23244
366400.0000   -2.53650
366440.0000   -2.78152
366480.0000   -2.32053
366520.0000   -2.77475
366560.0000   -3.42699
366600.0000   -3.18472
366640.0000   -4.50567
366680.0000   -4.07663
366720.0000   -2.66721
366760.0000   -2.81755
366800.0000   -4.44586
366840.0000   -3.63791
366880.0000   -3.22803
366920.0000   -2.88691
366960.0000   -4.04798
367000.0000   -2.95898
367040.0000   -3.73376
367080.0000   -2.85400
367120.0000   -3.25847
367160.0000   -2.57521
367200.0000   -2.08676
367240.0000   -1.60649
367280.0000   -2.47052
367320.0000   -3.06829
367360.0000   -2.81642
367400.0000   -2.37359
367440.0000   -2.60161
367480.0000   -2.10617
367520.0000   -2.18913
367560.0000   -3.05739
367600.0000   -2.58769
367640.0000   -2.91807
367680.0000   -2.20804
367720.0000   -3.33949
367760.0000   -2.91118
367800.0000   -2.47102
367840.0000   -2.22003
367880.0000   -2.45879
367920.0000   -2.14282
367960.0000   -3.49020
368000.0000   -2.32773
368040.0000   -1.22915
368080.0000   -1.66363
368120.0000   -2.57070
368160.0000   -0.82050
368200.0000   -1.89033
368240.0000   -2.69027
368280.0000   -2.60926
368320.0000   -1.66302
368360.0000   -2.18379
368400.0000   -1.93799
368440.0000   -2.14267
368480.0000   -1.85239
368520.0000   -2.14283
368560.0000   -2.78692
368600.0000   -2.53394
368640.0000   -2.31703
368680.0000   -3.66276
368720.0000   -2.56504
368760.0000   -2.16603
368800.0000   -2.51081
368840.0000   -2.95609
368880.0000   -2.07438
368920.0000   -1.88139
368960.0000   -2.08845
369000.0000   -1.80288
369040.0000   -2.75899
369080.0000   -1.30852
369120.0000   -1.03685
369160.0000   -2.13937
369200.0000   -2.64594
369240.0000   -2.80562
369280.0000   -2.19881
369320.0000   -3.71918
369360.0000   -2.80756
369400.0000   -3.38730
369440.0000   -2.37045
369480.0000   -2.06156
369520.0000   -2.06507
369560.0000   -1.53248
369600.0000   -2.24727
369640.0000   -3.01677
369680.0000   -2.02870
369720.0000   -3.47163
369760.0000   -2.56758
369800.0000   -2.75831
369840.0000   -2.95256
369880.0000   -1.54288
369920.0000   -1.80427
369960.0000   -2.48923
370000.0000   -1.98926
370040.0000   -1.73531
370080.0000   -1.39002
370120.0000   -1.96797
370160.0000   -2.41657
370200.0000   -1.98158
370240.0000   -2.05661
370280.0000   -1.98474
370320.0000   -1.93290
370360.0000   -3.15729
370400.0000   -1.89602
370440.0000   -2.51875
370480.0000   -2.00796
370520.0000   -2.35999
370560.0000   -2.68463
370600.0000   -2.67734
370640.0000   -1.23225
370680.0000   -1.84703
370720.0000   -2.00119
370760.0000   -1.13279
370800.0000   -1.30820
370840.0000   -2.41921
370880.0000   -2.08645
370920.0000   -1.59202
370960.0000   -2.62663
371000.0000   -2.35039
371040.0000   -1.83928
371080.0000   -1.44426
371120.0000   -1.64993
371160.0000   -2.27237
371200.0000   -1.35056
371240.0000   -1.17381
371280.0000   -2.00380
371320.0000   -1.42352
371360.0000   -2.02138
371400.0000   -2.70825
371440.0000   -1.56178
371480.0000   -1.78158
371520.0000   -2.06242
371560.0000   -2.29853
371600.0000   -2.42522
371640.0000   -1.43875
371680.0000   -2.50735
371720.0000   -2.47482
371760.0000   -1.53846
371800.0000   -2.78172
371840.0000   -0.97135
371880.0000   -2.03353
371920.0000   -2.59031
371960.0000   -2.35613
372000.0000   -1.86868
372040.0000   -1.86168
372080.0000   -1.76396
372120.0000   -1.92017
372160.0000   -2.45433
372200.0000   -1.90750
372240.0000   -1.37476
372280.0000   -3.20037
372320.0000   -2.37660
372360.0000   -2.55417
372400.0000   -2.82963
372440.0000   -2.07141
372480.0000   -2.16230
372520.0000   -2.77689
372560.0000   -1.56820
372600.0000   -1.19384
372640.0000   -2.05521
372680.0000   -2.72290
372720.0000   -2.51315
372760.0000   -1.88933
372800.0000   -2.34304
372840.0000   -2.08369
372880.0000   -2.26513
372920.0000   -1.68929
372960.0000   -1.96985
373000.0000   -2.10573
373040.0000   -2.66441
373080.0000   -2.46924
373120.0000   -2.13929
373160.0000   -2.84313
373200.0000   -3.14492
373240.0000   -1.65632
373280.0000   -1.50404
373320.0000   -2.47631
373360.0000   -2.67814
373400.0000   -3.85499
373440.0000   -2.13881
373480.0000   -2.37694
373520.0000   -2.82958
373560.0000   -3.66296
373600.0000   -2.76925
373640.0000   -2.40477
373680.0000   -2.95815
373720.0000   -2.98494
373760.0000   -2.30473
373800.0000   -2.94547
373840.0000   -3.57995
373880.0000   -2.49038
373920.0000   -2.07728
373960.0000   -2.59880
374000.0000   -3.08706
374040.0000   -2.71832
374080.0000   -2.79481
374120.0000   -2.86568
374160.0000   -2.11172
374200.0000   -2.82650
374240.0000   -2.31603
374280.0000   -2.05565
374320.0000   -2.60829
374360.0000   -1.63588
374400.0000   -1.37371
374440.0000   -1.78284
374480.0000   -1.79558
374520.0000   -1.84180
374560.0000   -1.52861
374600.0000   -1.88840
374640.0000   -1.60622
374680.0000   -1.29210
374720.0000   -1.17371
374760.0000   -2.12565
374800.0000   -2.06210
374840.0000   -1.91389
374880.0000   -1.50582
374920.0000   -2.32331
374960.0000   -1.73391
375000.0000   -2.46321
375040.0000   -2.08924
375080.0000   -2.11996
375120.0000   -1.78962
375160.0000   -1.40633
375200.0000   -0.78537
375240.0000   -1.18672
375280.0000   -1.11327
375320.0000   -1.45492
375360.0000   -1.50810
375400.0000   -2.00351
375440.0000   -1.37776
375480.0000   -2.06241
375520.0000   -2.76390
375560.0000   -2.04342
375600.0000   -2.68985
375640.0000   -2.01549
375680.0000   -1.66215
375720.0000   -2.28963
375760.0000   -2.82795
375800.0000   -2.47025
375840.0000   -1.84492
375880.0000   -2.81029
375920.0000   -2.90707
375960.0000   -1.08383
376000.0000   -3.77203
376040.0000   -3.58205
376080.0000   -2.84384
376120.0000   -2.66203
376160.0000   -2.23425
376200.0000   -1.83669
376240.0000   -2.70292
376280.0000   -2.12344
376320.0000   -2.09204
376360.0000   -2.23784
376400.0000   -1.60193
376440.0000   -1.31307
376480.0000   -0.93074
376520.0000   -0.72478
376560.0000   -1.35685
376600.0000   -1.83255
376640.0000   -1.63059
376680.0000   -2.07761
376720.0000   -1.65298
376760.0000   -1.35527
376800.0000   -1.98792
376840.0000   -2.36840
376880.0000   -1.49381
376920.0000   -1.67308
376960.0000   -2.02530
377000.0000   -2.91571
377040.0000   -1.76011
377080.0000   -2.09995
377120.0000   -2.36801
377160.0000   -2.11933
377200.0000   -3.14013
377240.0000   -1.93491
377280.0000   -2.11128
377320.0000   -1.93525
377360.0000   -2.22844
377400.0000   -1.77687
377440.0000   -2.35774
377480.0000   -1.71112
377520.0000   -1.29124
377560.0000   -1.25949
377600.0000   -0.83369
377640.0000   -1.03367
377680.0000   -0.05459
377720.0000   -0.59087
377760.0000   -0.82328
377800.0000   -0.71014
377840.0000   -1.69608
377880.0000   -2.32485
377920.0000   -1.51843
377960.0000   -1.23562
378000.0000   -1.29811
378040.0000   -2.75055
378080.0000   -2.55493
378120.0000   -1.51298
378160.0000   -1.03177
378200.0000   -2.13867
378240.0000   -1.18082
378280.0000   -1.05358
378320.0000   -0.61744
378360.0000   -0.58945
378400.0000   -0.26208
378440.0000   -0.24819
378480.0000   -0.66709
378520.0000   -0.91956
378560.0000   -0.98294
378600.0000   -0.78506
378640.0000   -1.03745
378680.0000   -0.41296
378720.0000   -0.76090
378760.0000   -1.18128
378800.0000   -1.37200
378840.0000   -1.81838
378880.0000   -1.62105
378920.0000   -1.78756
378960.0000   -1.10353
379000.0000   -0.19208
379040.0000   -0.85161
379080.0000   -2.24338
379120.0000   -1.64278
379160.0000   -1.16086
379200.0000   -0.81094
379240.0000   -1.56996
379280.0000   -1.45997
379320.0000   -1.81713
379360.0000   -2.53398
379400.0000   -2.56674
379440.0000   -2.34007
379480.0000   -2.19909
379520.0000   -2.54329
379560.0000   -2.45658
379600.0000   -2.30438
379640.0000   -1.34433
379680.0000   -0.88799
379720.0000   -0.82984
379760.0000   -2.04103
379800.0000   -1.93245
379840.0000   -1.99297
379880.0000   -2.28240
379920.0000   -1.99843
379960.0000   -1.87142
380000.0000   -1.50585
380040.0000   -2.31622
380080.0000   -1.53915
380120.0000   -0.67988
380160.0000   -1.01224
380200.0000   -1.78914
380240.0000   -2.13560
380280.0000   -1.81808
380320.0000   -1.89521
380360.0000   -1.65624
380400.0000   -1.14391
380440.0000   -1.91598
380480.0000   -2.24840
380520.0000   -1.40076
380560.0000   -1.49498
380600.0000   -1.06967
380640.0000   -1.92140
380680.0000   -2.42126
380720.0000   -2.43794
380760.0000   -2.64940
380800.0000   -2.45568
380840.0000   -2.49583
380880.0000   -1.99196
380920.0000   -1.55581
380960.0000   -2.65297
381000.0000   -2.35375
381040.0000   -2.78009
381080.0000   -2.92186
381120.0000   -3.09599
381160.0000   -2.85202
381200.0000   -3.15396
381240.0000   -2.78113
381280.0000   -2.73531
381320.0000   -2.71882
381360.0000   -2.41523
381400.0000   -2.92086
381440.0000   -2.81344
381480.0000   -1.72528
381520.0000   -2.64368
381560.0000   -2.48258
381600.0000   -2.42578
381640.0000   -1.91335
381680.0000   -2.17311
381720.0000   -2.48857
381760.0000   -2.68450
381800.0000   -2.29050
381840.0000   -2.72395
381880.0000   -2.87249
381920.0000   -3.26130
381960.0000   -2.73337
382000.0000   -2.50317
382040.0000   -3.26029
382080.0000   -2.82482
382120.0000   -2.97740
382160.0000   -2.70021
382200.0000   -1.58649
382240.0000   -2.89880
382280.0000   -1.79185
382320.0000   -1.92579
382360.0000   -1.96774
382400.0000   -1.80085
382440.0000   -2.52422
382480.0000   -1.68706
382520.0000   -1.28618
382560.0000   -3.06647
382600.0000   -2.73328
382640.0000   -2.78071
382680.0000   -2.39281
382720.0000   -1.93638
382760.0000   -1.34043
382800.0000   -1.78927
382840.0000   -1.56656
382880.0000   -1.56333
382920.0000   -2.29114
382960.0000   -2.95518
383000.0000   -3.26183
383040.0000   -2.45586
383080.0000   -2.81881
383120.0000   -2.72149
383160.0000   -2.02338
383200.0000   -1.82229
383240.0000   -2.23232
383280.0000   -1.93507
383320.0000   -2.67284
383360.0000   -1.74751
383400.0000   -2.10839
383440.0000   -2.15120
383480.0000   -1.92977
383520.0000   -2.32391
383560.0000   -3.25508
383600.0000   -1.95841
383640.0000   -1.51654
383680.0000   -1.49216
383720.0000   -0.70551
383760.0000   -1.27123
383800.0000   -2.40780
383840.0000   -2.55544
383880.0000   -1.52598
383920.0000   -2.50946
383960.0000   -2.84472
384000.0000   -3.30526
384040.0000   -2.80628
384080.0000   -2.86161
384120.0000   -1.15188
384160.0000   -1.54031
384200.0000   -1.52426
384240.0000   -2.02169
384280.0000   -2.29664
384320.0000   -2.92789
384360.0000   -2.90561
384400.0000   -3.31301
384440.0000   -1.77672
384480.0000   -2.91756
384520.0000   -2.88961
384560.0000   -2.84788
384600.0000   -3.02407
384640.0000   -3.03085
384680.0000   -3.37859
384720.0000   -3.02200
384760.0000   -2.84052
384800.0000   -2.12101
384840.0000   -3.04268
384880.0000   -2.57380
384920.0000   -3.01941
384960.0000   -2.55339
385000.0000   -3.15469
385040.0000   -3.06102
385080.0000   -2.64066
385120.0000   -2.66762
385160.0000   -1.95194
385200.0000   -2.15415
385240.0000   -2.18710
385280.0000   -2.39140
385320.0000   -2.93062
385360.0000   -3.36716
385400.0000   -2.30410
385440.0000   -1.89453
385480.0000   -1.76739
385520.0000   -2.33701
385560.0000   -2.80782
385600.0000   -2.45687
385640.0000   -3.12412
385680.0000   -2.74931
385720.0000   -1.49784
385760.0000   -1.84785
385800.0000   -2.25350
385840.0000   -1.82854
385880.0000   -2.34545
385920.0000   -2.67839
385960.0000   -2.53720
386000.0000   -1.75209
386040.0000   -2.52694
386080.0000   -1.92473
386120.0000   -1.74842
386160.0000   -2.05362
386200.0000   -1.40183
386240.0000   -1.39595
386280.0000   -1.35114
386320.0000   -1.83785
386360.0000   -1.46882
386400.0000   -1.19708
386440.0000   -1.89208
386480.0000   -1.51070
386520.0000   -2.29457
386560.0000   -2.07379
386600.0000   -1.79243
386640.0000   -1.63222
386680.0000   -2.19342
386720.0000   -3.18791
386760.0000   -2.81829
386800.0000   -2.61453
386840.0000   -1.92136
386880.0000   -2.00905
386920.0000   -1.66954
386960.0000   -1.69089
387000.0000   -1.77420
387040.0000   -2.35132
387080.0000   -1.81982
387120.0000   -2.30929
387160.0000   -2.31227
387200.0000   -2.86647
387240.0000   -1.51179
387280.0000   -1.68480
387320.0000   -1.91754
387360.0000   -2.34249
387400.0000   -2.26798
387440.0000   -1.06737
387480.0000   -2.70838
387520.0000   -1.79085
387560.0000   -2.04284
387600.0000   -1.59331
387640.0000   -1.10974
387680.0000   -2.08475
387720.0000   -2.00353
387760.0000   -1.27613
387800.0000   -1.55933
387840.0000   -1.83642
387880.0000   -3.01051
387920.0000   -2.98598
387960.0000   -2.07142
388000.0000   -2.54790
388040.0000   -2.12581
388080.0000   -1.32995
388120.0000   -2.03061
388160.0000   -1.58689
388200.0000   -2.06570
388240.0000   -1.96083
388280.0000   -1.36724
388320.0000   -1.90525
388360.0000   -2.59035
388400.0000   -2.45701
388440.0000   -2.09416
388480.0000   -1.94421
388520.0000   -2.46907
388560.0000   -1.67184
388600.0000   -2.26273
388640.0000   -2.92541
388680.0000   -1.84131
388720.0000   -1.68380
388760.0000   -3.26347
388800.0000   -2.52938
388840.0000   -2.35583
388880.0000   -2.96252
388920.0000   -2.70396
388960.0000   -2.37805
389000.0000   -2.25155
389040.0000   -3.15094
389080.0000   -2.72117
389120.0000   -2.56049
389160.0000   -2.53773
389200.0000   -3.75779
389240.0000   -2.91016
389280.0000   -2.03356
389320.0000   -2.78281
389360.0000   -3.38796
389400.0000   -3.32282
389440.0000   -1.84443
389480.0000   -2.86141
389520.0000   -2.09784
389560.0000   -2.07004
389600.0000   -1.82719
389640.0000   -2.38265
389680.0000   -2.16744
389720.0000   -2.15626
389760.0000   -2.09971
389800.0000   -2.58906
389840.0000   -2.64133
389880.0000   -2.67635
389920.0000   -2.83255
389960.0000   -2.72530
390000.0000   -2.45563
390040.0000   -3.08482
390080.0000   -2.35992
390120.0000   -3.75494
390160.0000   -3.18764
390200.0000   -2.68569
390240.0000   -3.11932
390280.0000   -2.94658
390320.0000   -2.40406
390360.0000   -3.00723
390400.0000   -2.92815
390440.0000   -3.21072
390480.0000   -2.79037
390520.0000   -3.24603
390560.0000   -2.88324
390600.0000   -2.98389
390640.0000   -3.63142
390680.0000   -3.20757
390720.0000   -1.98299
390760.0000   -2.38254
390800.0000   -2.34415
390840.0000   -3.38809
390880.0000   -3.91563
390920.0000   -3.73459
390960.0000   -3.48639
391000.0000   -3.97825
391040.0000   -4.04197
391080.0000   -3.65135
391120.0000   -3.11781
391160.0000   -2.29277
391200.0000   -2.86335
391240.0000   -3.71561
391280.0000   -3.16602
391320.0000   -3.65736
391360.0000   -3.70247
391400.0000   -4.19350
391440.0000   -4.01595
391480.0000   -4.23335
391520.0000   -3.04462
391560.0000   -2.66083
391600.0000   -3.07889
391640.0000   -3.48433
391680.0000   -2.80925
391720.0000   -1.86182
391760.0000   -2.61237
391800.0000   -3.11159
391840.0000   -3.14890
391880.0000   -2.60459
391920.0000   -3.65759
391960.0000   -2.33632
392000.0000   -1.88192
392040.0000   -1.64219
392080.0000   -1.08408
392120.0000   -1.15369
392160.0000   -3.06838
392200.0000   -2.63998
392240.0000   -2.00533
392280.0000   -2.84036
392320.0000   -2.89682
392360.0000   -2.32690
392400.0000   -2.68889
392440.0000   -2.40383
392480.0000   -2.16474
392520.0000   -2.64358
392560.0000   -0.90601
392600.0000   -0.89643
392640.0000   -2.00087
392680.0000   -2.81429
392720.0000   -0.97579
392760.0000   -1.21514
392800.0000   -1.06559
392840.0000   -1.14656
392880.0000   -1.59302
392920.0000   -1.64976
392960.0000   -1.36418
393000.0000   -1.42405
393040.0000   -1.61064
393080.0000   -1.62362
393120.0000   -1.20746
393160.0000   -1.09690
393200.0000   -1.06491
393240.0000   -0.64925
393280.0000   -0.47367
393320.0000   -0.81415
393360.0000   -0.78485
393400.0000   -1.48711
393440.0000   -1.21902
393480.0000   -1.58709
393520.0000   -0.31670
393560.0000   -1.33596
393600.0000   -1.15075
393640.0000   -1.66182
393680.0000   -1.20043
393720.0000   -1.24666
393760.0000   -0.69676
393800.0000   -0.28354
393840.0000   -1.00705
393880.0000    0.00763
393920.0000   -0.22917
393960.0000   -1.24488
394000.0000   -0.55144
394040.0000   -0.26332
394080.0000   -1.41434
394120.0000   -0.28507
394160.0000    0.16966
394200.0000   -0.70086
394240.0000   -1.18622
394280.0000   -1.19027
394320.0000    0.07440
394360.0000    0.29705
394400.0000   -1.24771
394440.0000   -1.69913
394480.0000   -1.00482
394520.0000   -0.49719
394560.0000   -0.10658
394600.0000   -0.36612
394640.0000   -1.49971
394680.0000   -1.59175
394720.0000   -2.25210
394760.0000   -1.07099
394800.0000   -1.63198
394840.0000   -0.42221
394880.0000   -0.88784
394920.0000   -1.10728
394960.0000   -1.41942
395000.0000   -1.22214
395040.0000   -1.51677
395080.0000   -1.68264
395120.0000   -1.35906
395160.0000   -1.39351
395200.0000   -1.13631
395240.0000   -1.20161
395280.0000   -1.68801
395320.0000   -1.61607
395360.0000   -1.09889
395400.0000   -1.37087
395440.0000   -2.57391
395480.0000   -1.61612
395520.0000   -0.90178
395560.0000   -1.09426
395600.0000   -0.45598
395640.0000   -0.69453
395680.0000   -1.03421
395720.0000   -0.05706
395760.0000   -0.82443
395800.0000   -1.41250
395840.0000   -0.35740
395880.0000   -1.15793
395920.0000   -1.08578
395960.0000   -0.71125
396000.0000   -0.15147
396040.0000   -2.70518
396080.0000   -1.04587
396120.0000   -2.40759
396160.0000   -2.65287
396200.0000   -2.11130
396240.0000   -2.11645
396280.0000   -1.80321
396320.0000   -2.02971
396360.0000   -1.67021
396400.0000   -1.91501
396440.0000   -2.26601
396480.0000   -2.17087
396520.0000   -1.85053
396560.0000   -1.86363
396600.0000   -2.82849
396640.0000   -2.34846
396680.0000   -2.59854
396720.0000   -2.24256
396760.0000   -1.14801
396800.0000   -1.35611
396840.0000   -1.47972
396880.0000   -1.23099
396920.0000   -1.24858
396960.0000   -1.90978
397000.0000   -1.52751
397040.0000   -1.95147
397080.0000   -1.29694
397120.0000   -1.60927
397160.0000   -1.00143
397200.0000   -2.37854
397240.0000   -3.30809
397280.0000   -2.06984
397320.0000   -2.28576
397360.0000   -2.66901
397400.0000   -1.19136
397440.0000   -1.84897
397480.0000   -0.52038
397520.0000   -0.69010
397560.0000   -0.44134
397600.0000   -1.14676
397640.0000   -2.07863
397680.0000   -1.42301
397720.0000   -1.35343
397760.0000   -0.76535
397800.0000   -1.28048
397840.0000   -1.30740
397880.0000   -0.96733
397920.0000   -0.90770
397960.0000    0.24528
398000.0000   -0.80372
398040.0000   -1.40116
398080.0000    0.21983
398120.0000   -1.02463
398160.0000   -1.16297
398200.0000   -1.40199
398240.0000   -1.52147
398280.0000   -1.06438
398320.0000   -0.69225
398360.0000   -1.50467
398400.0000   -2.19006
398440.0000   -1.83717
398480.0000   -2.17112
398520.0000   -1.71427
398560.0000   -0.94562
398600.0000   -2.10237
398640.0000   -1.92807
398680.0000   -1.49705
398720.0000   -1.28567
398760.0000   -1.95067
398800.0000   -1.70520
398840.0000   -1.49073
398880.0000   -1.84231
398920.0000   -3.20343
398960.0000   -2.16758
399000.0000   -2.21179
399040.0000   -1.88666
399080.0000   -1.09738
399120.0000   -1.14800
399160.0000   -0.94339
399200.0000   -0.71755
399240.0000   -1.49244
&
