# Supplementary material for: Comment on 'Valid molecular dynamics simulations of human hemoglobin require a surprisingly large box size'
Source: eLife. 2019 Jun 20;8:e44718. doi: 10.7554/eLife.44718 (PMC6586461; doi:10.7554/eLife.44718)
Supplement: Figure 3—source data 1. — The zip archive contains a README file describing which source files correspond to the different panels. [file elife-44718-fig3-data1.zip › figure3/panel_A/kovalevsky/medium/4/proj.xvg]

@ autoscale onread none
@ with g0
@ g0 on
@ title "projection on eigenvectors (nm)"
@ xaxis  label "Time (ps)"
@ world xmin 0
@ world xmax 102200
@ world ymin -10.1155
@ world ymax 3.81573
@ view xmin 0.15
@ view xmax 0.85
@ view ymin 0.15
@ view ymax 0.85
@ yaxis  label "vec 1"
@ xaxis tick major 25000
@ xaxis tick minor 12500
@ xaxis ticklabel start type spec
@ xaxis ticklabel start -0
@ yaxis tick major 5
@ yaxis tick minor 2.5
@ yaxis ticklabel start type spec
@ yaxis ticklabel start -10
@ zeroxaxis bar on
@ zeroxaxis bar linestyle 3
    0.0000   -5.10970
   40.0000   -5.16607
   80.0000   -5.46248
  120.0000   -5.78497
  160.0000   -6.26111
  200.0000   -5.41536
  240.0000   -6.71380
  280.0000   -5.34296
  320.0000   -5.28466
  360.0000   -4.44881
  400.0000   -5.35586
  440.0000   -4.74397
  480.0000   -5.37743
  520.0000   -5.74110
  560.0000   -5.45903
  600.0000   -5.57971
  640.0000   -5.49646
  680.0000   -5.00325
  720.0000   -5.06094
  760.0000   -5.60097
  800.0000   -4.83148
  840.0000   -5.49716
  880.0000   -4.60225
  920.0000   -5.04572
  960.0000   -5.49022
 1000.0000   -6.04903
 1040.0000   -4.80329
 1080.0000   -5.90509
 1120.0000   -5.62927
 1160.0000   -4.45769
 1200.0000   -5.71728
 1240.0000   -4.86168
 1280.0000   -5.72392
 1320.0000   -4.95333
 1360.0000   -4.68086
 1400.0000   -5.34392
 1440.0000   -5.46996
 1480.0000   -4.62880
 1520.0000   -5.28492
 1560.0000   -5.64963
 1600.0000   -5.04983
 1640.0000   -5.18025
 1680.0000   -5.29023
 1720.0000   -5.23491
 1760.0000   -6.25457
 1800.0000   -5.75388
 1840.0000   -5.89675
 1880.0000   -5.79575
 1920.0000   -5.44616
 1960.0000   -5.50838
 2000.0000   -5.32499
 2040.0000   -5.07481
 2080.0000   -5.66086
 2120.0000   -5.29970
 2160.0000   -5.99386
 2200.0000   -5.74039
 2240.0000   -5.10377
 2280.0000   -5.08565
 2320.0000   -5.54022
 2360.0000   -5.91345
 2400.0000   -5.41292
 2440.0000   -5.07720
 2480.0000   -4.92045
 2520.0000   -5.08731
 2560.0000   -5.21577
 2600.0000   -5.36046
 2640.0000   -5.75345
 2680.0000   -6.36998
 2720.0000   -6.52534
 2760.0000   -5.06639
 2800.0000   -6.69938
 2840.0000   -6.01179
 2880.0000   -5.50848
 2920.0000   -6.17942
 2960.0000   -6.13703
 3000.0000   -6.38043
 3040.0000   -6.52489
 3080.0000   -5.98209
 3120.0000   -5.54584
 3160.0000   -5.81986
 3200.0000   -5.65926
 3240.0000   -5.89947
 3280.0000   -5.51484
 3320.0000   -5.69105
 3360.0000   -6.05242
 3400.0000   -5.19735
 3440.0000   -6.50844
 3480.0000   -6.67343
 3520.0000   -5.46936
 3560.0000   -4.86408
 3600.0000   -5.37601
 3640.0000   -5.29703
 3680.0000   -5.65283
 3720.0000   -6.17080
 3760.0000   -6.39651
 3800.0000   -7.10574
 3840.0000   -7.10867
 3880.0000   -5.70822
 3920.0000   -7.60731
 3960.0000   -7.96855
 4000.0000   -7.37209
 4040.0000   -7.26035
 4080.0000   -7.37888
 4120.0000   -7.64977
 4160.0000   -7.50448
 4200.0000   -6.92752
 4240.0000   -7.90271
 4280.0000   -7.27983
 4320.0000   -7.17583
 4360.0000   -7.71755
 4400.0000   -7.96935
 4440.0000   -6.63786
 4480.0000   -8.90436
 4520.0000   -8.50607
 4560.0000   -7.63452
 4600.0000   -8.38586
 4640.0000   -7.06682
 4680.0000   -7.35292
 4720.0000   -7.30221
 4760.0000   -7.02975
 4800.0000   -6.84253
 4840.0000   -6.96129
 4880.0000   -7.16744
 4920.0000   -7.90699
 4960.0000   -7.16918
 5000.0000   -7.58784
 5040.0000   -7.42885
 5080.0000   -6.70301
 5120.0000   -7.35193
 5160.0000   -7.22151
 5200.0000   -7.17306
 5240.0000   -7.22425
 5280.0000   -7.18443
 5320.0000   -7.03062
 5360.0000   -7.10069
 5400.0000   -7.81317
 5440.0000   -7.45906
 5480.0000   -7.95564
 5520.0000   -7.47793
 5560.0000   -7.86698
 5600.0000   -7.26361
 5640.0000   -6.73574
 5680.0000   -7.59586
 5720.0000   -7.95506
 5760.0000   -7.19565
 5800.0000   -7.25578
 5840.0000   -7.43049
 5880.0000   -7.65776
 5920.0000   -7.07209
 5960.0000   -7.05447
 6000.0000   -6.84692
 6040.0000   -7.48984
 6080.0000   -7.46300
 6120.0000   -8.50265
 6160.0000   -8.56400
 6200.0000   -7.80583
 6240.0000   -7.22215
 6280.0000   -7.24956
 6320.0000   -6.90235
 6360.0000   -6.98643
 6400.0000   -7.46102
 6440.0000   -7.96101
 6480.0000   -7.26373
 6520.0000   -7.83721
 6560.0000   -7.70846
 6600.0000   -6.72793
 6640.0000   -7.84888
 6680.0000   -7.68171
 6720.0000   -7.95065
 6760.0000   -8.50205
 6800.0000   -7.88369
 6840.0000   -7.75670
 6880.0000   -8.13165
 6920.0000   -7.45883
 6960.0000   -7.72063
 7000.0000   -7.51958
 7040.0000   -8.20439
 7080.0000   -8.48212
 7120.0000   -8.53352
 7160.0000   -7.72506
 7200.0000   -7.81091
 7240.0000   -8.40396
 7280.0000   -8.43204
 7320.0000   -8.67649
 7360.0000   -7.65970
 7400.0000   -7.93718
 7440.0000   -7.49983
 7480.0000   -8.11180
 7520.0000   -8.57059
 7560.0000   -8.96420
 7600.0000   -8.08733
 7640.0000   -7.82192
 7680.0000   -7.02977
 7720.0000   -7.27178
 7760.0000   -7.57314
 7800.0000   -7.52603
 7840.0000   -7.66604
 7880.0000   -6.94242
 7920.0000   -7.01619
 7960.0000   -7.61867
 8000.0000   -7.50781
 8040.0000   -7.99218
 8080.0000   -7.17881
 8120.0000   -6.34507
 8160.0000   -7.79483
 8200.0000   -7.48502
 8240.0000   -7.67739
 8280.0000   -6.91531
 8320.0000   -5.89797
 8360.0000   -7.11125
 8400.0000   -7.24057
 8440.0000   -7.50490
 8480.0000   -6.64144
 8520.0000   -7.56800
 8560.0000   -7.84366
 8600.0000   -7.22127
 8640.0000   -7.33939
 8680.0000   -7.75906
 8720.0000   -7.45208
 8760.0000   -7.72849
 8800.0000   -7.88878
 8840.0000   -7.71253
 8880.0000   -8.35807
 8920.0000   -8.18035
 8960.0000   -7.28492
 9000.0000   -7.81400
 9040.0000   -6.90992
 9080.0000   -6.61087
 9120.0000   -7.13240
 9160.0000   -7.25356
 9200.0000   -8.29457
 9240.0000   -8.05383
 9280.0000   -7.21015
 9320.0000   -7.59049
 9360.0000   -7.91277
 9400.0000   -7.05548
 9440.0000   -7.62854
 9480.0000   -7.96456
 9520.0000   -8.20190
 9560.0000   -7.76608
 9600.0000   -8.12167
 9640.0000   -7.78218
 9680.0000   -7.72249
 9720.0000   -7.99004
 9760.0000   -8.49493
 9800.0000   -6.54291
 9840.0000   -7.95884
 9880.0000   -8.01050
 9920.0000   -8.19665
 9960.0000   -8.47161
10000.0000   -7.95758
10040.0000   -7.48315
10080.0000   -7.66528
10120.0000   -7.94575
10160.0000   -8.06833
10200.0000   -8.34746
10240.0000   -7.42740
10280.0000   -6.85090
10320.0000   -6.93924
10360.0000   -7.67426
10400.0000   -8.02865
10440.0000   -8.07133
10480.0000   -8.17909
10520.0000   -7.64569
10560.0000   -8.35864
10600.0000   -7.68087
10640.0000   -7.62031
10680.0000   -8.19007
10720.0000   -7.36548
10760.0000   -7.36243
10800.0000   -7.79264
10840.0000   -7.71410
10880.0000   -7.08576
10920.0000   -5.94203
10960.0000   -5.76207
11000.0000   -6.57584
11040.0000   -7.19589
11080.0000   -7.31579
11120.0000   -6.52948
11160.0000   -6.64152
11200.0000   -7.44835
11240.0000   -6.48905
11280.0000   -6.71313
11320.0000   -7.26509
11360.0000   -7.54146
11400.0000   -7.61567
11440.0000   -6.95017
11480.0000   -6.29990
11520.0000   -6.49709
11560.0000   -7.08138
11600.0000   -7.54209
11640.0000   -6.55769
11680.0000   -6.52087
11720.0000   -7.87784
11760.0000   -6.99870
11800.0000   -7.96090
11840.0000   -8.27993
11880.0000   -7.09516
11920.0000   -6.89858
11960.0000   -7.16888
12000.0000   -7.17976
12040.0000   -6.75375
12080.0000   -7.93530
12120.0000   -6.83946
12160.0000   -7.17431
12200.0000   -7.24184
12240.0000   -6.59782
12280.0000   -6.90211
12320.0000   -7.12866
12360.0000   -7.36199
12400.0000   -7.29567
12440.0000   -6.76839
12480.0000   -6.74142
12520.0000   -7.36161
12560.0000   -7.36087
12600.0000   -7.50733
12640.0000   -6.62906
12680.0000   -6.35192
12720.0000   -6.40414
12760.0000   -6.50216
12800.0000   -6.51692
12840.0000   -6.51086
12880.0000   -6.56408
12920.0000   -6.55054
12960.0000   -6.76477
13000.0000   -6.38613
13040.0000   -6.78149
13080.0000   -6.21078
13120.0000   -7.32084
13160.0000   -6.79587
13200.0000   -6.26133
13240.0000   -6.66621
13280.0000   -6.30482
13320.0000   -6.61275
13360.0000   -6.59521
13400.0000   -6.00839
13440.0000   -5.69784
13480.0000   -6.70880
13520.0000   -7.25882
13560.0000   -6.80452
13600.0000   -6.46741
13640.0000   -7.39460
13680.0000   -7.34999
13720.0000   -7.29283
13760.0000   -7.85875
13800.0000   -6.40785
13840.0000   -6.41801
13880.0000   -6.54050
13920.0000   -5.81985
13960.0000   -7.20444
14000.0000   -6.55059
14040.0000   -6.24488
14080.0000   -6.99869
14120.0000   -6.68029
14160.0000   -6.71062
14200.0000   -6.40084
14240.0000   -7.00391
14280.0000   -6.72385
14320.0000   -4.76052
14360.0000   -6.21658
14400.0000   -4.99778
14440.0000   -5.42298
14480.0000   -5.75607
14520.0000   -5.91506
14560.0000   -5.71821
14600.0000   -6.58501
14640.0000   -6.75797
14680.0000   -7.36770
14720.0000   -7.08047
14760.0000   -7.29812
14800.0000   -5.80810
14840.0000   -6.04803
14880.0000   -5.60769
14920.0000   -6.02110
14960.0000   -6.56893
15000.0000   -6.12727
15040.0000   -5.64431
15080.0000   -6.66139
15120.0000   -6.50420
15160.0000   -5.43901
15200.0000   -6.52420
15240.0000   -6.08431
15280.0000   -5.93460
15320.0000   -6.52446
15360.0000   -5.79383
15400.0000   -6.48135
15440.0000   -5.69226
15480.0000   -6.13158
15520.0000   -6.16094
15560.0000   -5.93307
15600.0000   -6.24132
15640.0000   -6.54385
15680.0000   -5.66498
15720.0000   -6.22392
15760.0000   -6.29032
15800.0000   -6.29735
15840.0000   -6.73843
15880.0000   -6.44588
15920.0000   -6.47576
15960.0000   -5.72544
16000.0000   -7.71730
16040.0000   -7.20524
16080.0000   -7.14772
16120.0000   -8.50250
16160.0000   -7.41513
16200.0000   -7.20913
16240.0000   -7.25610
16280.0000   -6.80682
16320.0000   -7.42195
16360.0000   -6.90903
16400.0000   -6.81567
16440.0000   -6.50102
16480.0000   -6.58100
16520.0000   -6.58537
16560.0000   -6.14050
16600.0000   -5.95070
16640.0000   -6.10020
16680.0000   -5.86880
16720.0000   -6.33883
16760.0000   -5.79284
16800.0000   -6.32969
16840.0000   -5.68346
16880.0000   -7.28336
16920.0000   -6.72789
16960.0000   -6.97679
17000.0000   -6.08004
17040.0000   -6.28398
17080.0000   -7.06789
17120.0000   -6.14082
17160.0000   -7.11092
17200.0000   -5.51733
17240.0000   -6.32033
17280.0000   -6.41428
17320.0000   -6.85732
17360.0000   -6.26354
17400.0000   -6.56234
17440.0000   -6.35526
17480.0000   -7.19532
17520.0000   -6.73924
17560.0000   -6.10584
17600.0000   -6.59338
17640.0000   -6.30445
17680.0000   -7.49525
17720.0000   -7.06631
17760.0000   -6.30605
17800.0000   -6.64792
17840.0000   -6.28757
17880.0000   -6.44664
17920.0000   -7.01622
17960.0000   -7.07786
18000.0000   -6.10377
18040.0000   -6.77178
18080.0000   -7.00206
18120.0000   -7.16110
18160.0000   -7.21108
18200.0000   -7.57192
18240.0000   -7.08331
18280.0000   -6.18294
18320.0000   -7.35899
18360.0000   -6.24155
18400.0000   -5.54254
18440.0000   -6.83933
18480.0000   -6.47830
18520.0000   -5.89423
18560.0000   -5.73164
18600.0000   -4.77043
18640.0000   -6.10491
18680.0000   -6.20360
18720.0000   -6.71431
18760.0000   -6.85605
18800.0000   -6.95305
18840.0000   -5.54353
18880.0000   -5.66600
18920.0000   -6.43276
18960.0000   -6.21192
19000.0000   -5.71205
19040.0000   -5.30486
19080.0000   -6.05049
19120.0000   -6.24553
19160.0000   -6.68144
19200.0000   -6.04670
19240.0000   -6.48868
19280.0000   -4.77952
19320.0000   -5.07689
19360.0000   -6.25704
19400.0000   -5.62287
19440.0000   -5.30229
19480.0000   -5.66135
19520.0000   -5.96806
19560.0000   -5.16785
19600.0000   -5.89520
19640.0000   -5.91487
19680.0000   -6.03034
19720.0000   -6.16180
19760.0000   -6.24680
19800.0000   -6.72546
19840.0000   -5.80727
19880.0000   -5.96826
19920.0000   -6.34786
19960.0000   -6.32057
20000.0000   -7.09563
20040.0000   -6.94585
20080.0000   -5.98537
20120.0000   -5.83604
20160.0000   -5.47547
20200.0000   -6.13936
20240.0000   -5.17786
20280.0000   -6.61411
20320.0000   -6.83206
20360.0000   -7.47501
20400.0000   -6.59544
20440.0000   -6.44796
20480.0000   -6.10662
20520.0000   -5.90285
20560.0000   -6.05933
20600.0000   -5.13517
20640.0000   -5.81820
20680.0000   -4.42475
20720.0000   -4.95308
20760.0000   -5.75229
20800.0000   -6.32964
20840.0000   -6.17914
20880.0000   -6.46042
20920.0000   -5.28975
20960.0000   -5.89697
21000.0000   -5.83500
21040.0000   -5.90590
21080.0000   -5.86063
21120.0000   -5.53641
21160.0000   -6.11535
21200.0000   -6.62710
21240.0000   -6.80356
21280.0000   -6.31994
21320.0000   -6.77241
21360.0000   -6.27724
21400.0000   -5.71245
21440.0000   -6.99849
21480.0000   -6.55129
21520.0000   -6.89298
21560.0000   -6.24313
21600.0000   -6.89264
21640.0000   -6.35785
21680.0000   -6.52334
21720.0000   -6.73264
21760.0000   -6.15932
21800.0000   -7.48256
21840.0000   -7.04615
21880.0000   -6.54101
21920.0000   -6.78376
21960.0000   -6.22033
22000.0000   -7.07279
22040.0000   -6.69839
22080.0000   -6.69789
22120.0000   -6.99294
22160.0000   -6.91373
22200.0000   -6.52735
22240.0000   -6.82772
22280.0000   -6.65157
22320.0000   -6.10815
22360.0000   -6.56487
22400.0000   -7.51037
22440.0000   -7.20196
22480.0000   -6.92479
22520.0000   -6.79126
22560.0000   -6.98627
22600.0000   -6.01500
22640.0000   -6.51506
22680.0000   -7.26583
22720.0000   -6.64624
22760.0000   -8.11680
22800.0000   -6.48223
22840.0000   -6.71947
22880.0000   -6.37304
22920.0000   -5.95290
22960.0000   -6.30450
23000.0000   -6.76201
23040.0000   -5.93334
23080.0000   -6.77918
23120.0000   -6.39865
23160.0000   -6.09330
23200.0000   -6.13642
23240.0000   -5.58212
23280.0000   -5.73451
23320.0000   -6.24980
23360.0000   -6.86238
23400.0000   -6.45935
23440.0000   -5.49905
23480.0000   -7.71895
23520.0000   -7.40152
23560.0000   -7.61565
23600.0000   -7.21384
23640.0000   -6.73390
23680.0000   -6.02311
23720.0000   -5.93345
23760.0000   -6.90469
23800.0000   -6.56659
23840.0000   -5.93452
23880.0000   -5.36685
23920.0000   -6.44000
23960.0000   -5.92635
24000.0000   -6.78803
24040.0000   -7.32281
24080.0000   -7.72271
24120.0000   -6.48573
24160.0000   -7.31788
24200.0000   -6.74516
24240.0000   -6.88526
24280.0000   -6.39806
24320.0000   -6.56256
24360.0000   -6.57099
24400.0000   -6.99239
24440.0000   -6.78147
24480.0000   -7.03239
24520.0000   -7.07927
24560.0000   -6.82580
24600.0000   -6.75727
24640.0000   -7.56341
24680.0000   -7.06020
24720.0000   -6.86722
24760.0000   -6.57732
24800.0000   -7.86826
24840.0000   -8.22836
24880.0000   -8.01535
24920.0000   -7.62249
24960.0000   -6.57930
25000.0000   -7.31608
25040.0000   -6.74729
25080.0000   -7.87829
25120.0000   -7.07792
25160.0000   -7.41144
25200.0000   -7.56099
25240.0000   -7.22728
25280.0000   -7.50490
25320.0000   -7.11167
25360.0000   -6.30427
25400.0000   -5.42910
25440.0000   -6.43862
25480.0000   -6.93340
25520.0000   -7.47507
25560.0000   -6.75889
25600.0000   -7.40175
25640.0000   -7.49851
25680.0000   -7.74776
25720.0000   -7.46165
25760.0000   -7.34393
25800.0000   -6.69461
25840.0000   -6.49338
25880.0000   -6.85596
25920.0000   -7.49208
25960.0000   -7.19794
26000.0000   -6.73577
26040.0000   -6.67935
26080.0000   -6.56972
26120.0000   -6.22847
26160.0000   -6.34705
26200.0000   -6.46937
26240.0000   -6.94507
26280.0000   -7.67634
26320.0000   -7.08975
26360.0000   -6.79164
26400.0000   -7.93607
26440.0000   -6.84701
26480.0000   -6.81205
26520.0000   -7.02860
26560.0000   -7.53283
26600.0000   -6.89881
26640.0000   -6.60386
26680.0000   -7.36530
26720.0000   -6.63302
26760.0000   -6.64794
26800.0000   -6.97626
26840.0000   -7.46129
26880.0000   -7.43197
26920.0000   -7.93278
26960.0000   -6.96528
27000.0000   -7.00610
27040.0000   -6.67701
27080.0000   -6.72229
27120.0000   -7.51476
27160.0000   -7.87378
27200.0000   -7.43803
27240.0000   -6.97386
27280.0000   -6.39871
27320.0000   -7.10495
27360.0000   -6.52095
27400.0000   -7.01681
27440.0000   -5.87095
27480.0000   -5.87938
27520.0000   -6.62854
27560.0000   -6.43854
27600.0000   -8.24245
27640.0000   -6.86646
27680.0000   -6.29373
27720.0000   -7.16329
27760.0000   -7.43474
27800.0000   -6.81141
27840.0000   -7.23611
27880.0000   -7.42361
27920.0000   -8.16656
27960.0000   -7.41638
28000.0000   -7.49135
28040.0000   -7.32848
28080.0000   -7.51247
28120.0000   -7.16595
28160.0000   -6.57090
28200.0000   -5.85728
28240.0000   -6.99186
28280.0000   -7.55972
28320.0000   -8.01050
28360.0000   -7.52616
28400.0000   -6.36409
28440.0000   -7.05868
28480.0000   -6.34949
28520.0000   -7.15755
28560.0000   -6.83254
28600.0000   -5.82268
28640.0000   -7.25236
28680.0000   -6.05886
28720.0000   -6.61612
28760.0000   -6.80753
28800.0000   -6.81805
28840.0000   -6.80483
28880.0000   -6.98209
28920.0000   -6.64279
28960.0000   -6.94476
29000.0000   -5.93218
29040.0000   -6.30473
29080.0000   -6.14908
29120.0000   -6.81977
29160.0000   -5.59706
29200.0000   -5.96752
29240.0000   -6.02396
29280.0000   -7.03052
29320.0000   -6.11847
29360.0000   -6.12250
29400.0000   -5.54627
29440.0000   -7.00987
29480.0000   -6.83040
29520.0000   -7.13914
29560.0000   -6.79553
29600.0000   -7.06920
29640.0000   -6.43217
29680.0000   -7.01193
29720.0000   -6.17078
29760.0000   -5.85385
29800.0000   -6.09281
29840.0000   -7.14368
29880.0000   -6.20321
29920.0000   -7.23314
29960.0000   -6.17446
30000.0000   -6.35294
30040.0000   -5.12825
30080.0000   -5.70138
30120.0000   -6.77088
30160.0000   -6.55963
30200.0000   -6.21408
30240.0000   -6.48008
30280.0000   -5.82512
30320.0000   -6.74464
30360.0000   -5.54738
30400.0000   -6.58923
30440.0000   -6.28102
30480.0000   -4.96928
30520.0000   -6.83485
30560.0000   -6.11669
30600.0000   -6.76631
30640.0000   -5.17455
30680.0000   -6.60304
30720.0000   -6.44415
30760.0000   -7.06743
30800.0000   -6.96130
30840.0000   -6.66799
30880.0000   -6.72100
30920.0000   -7.07111
30960.0000   -6.90788
31000.0000   -6.89806
31040.0000   -7.37200
31080.0000   -7.33708
31120.0000   -7.48541
31160.0000   -5.94182
31200.0000   -6.39757
31240.0000   -6.21266
31280.0000   -7.11655
31320.0000   -6.37129
31360.0000   -6.51983
31400.0000   -5.26464
31440.0000   -6.29067
31480.0000   -5.76670
31520.0000   -6.39360
31560.0000   -6.29142
31600.0000   -7.33599
31640.0000   -7.24671
31680.0000   -6.97180
31720.0000   -5.74838
31760.0000   -6.43083
31800.0000   -7.06745
31840.0000   -6.01442
31880.0000   -5.96532
31920.0000   -6.40895
31960.0000   -5.91152
32000.0000   -5.48822
32040.0000   -6.59847
32080.0000   -6.77126
32120.0000   -6.49697
32160.0000   -6.12810
32200.0000   -6.03047
32240.0000   -6.35571
32280.0000   -5.80530
32320.0000   -6.61126
32360.0000   -6.15829
32400.0000   -5.47649
32440.0000   -5.68267
32480.0000   -5.77303
32520.0000   -7.10916
32560.0000   -6.23160
32600.0000   -6.38942
32640.0000   -6.58224
32680.0000   -6.34292
32720.0000   -5.31794
32760.0000   -6.06596
32800.0000   -6.91741
32840.0000   -6.02969
32880.0000   -6.55192
32920.0000   -6.23549
32960.0000   -6.31973
33000.0000   -6.20580
33040.0000   -6.49309
33080.0000   -6.56629
33120.0000   -6.27152
33160.0000   -6.31145
33200.0000   -6.13105
33240.0000   -5.70142
33280.0000   -5.41946
33320.0000   -5.99844
33360.0000   -6.21724
33400.0000   -6.10003
33440.0000   -6.35899
33480.0000   -5.83037
33520.0000   -5.90249
33560.0000   -6.37990
33600.0000   -6.85582
33640.0000   -6.44338
33680.0000   -6.90415
33720.0000   -6.65879
33760.0000   -6.80100
33800.0000   -6.56951
33840.0000   -7.30874
33880.0000   -6.04494
33920.0000   -6.11944
33960.0000   -5.29022
34000.0000   -6.19656
34040.0000   -5.28667
34080.0000   -6.67150
34120.0000   -7.00493
34160.0000   -6.20430
34200.0000   -6.38886
34240.0000   -6.14813
34280.0000   -5.90856
34320.0000   -6.21814
34360.0000   -5.93191
34400.0000   -7.39271
34440.0000   -7.04850
34480.0000   -5.49328
34520.0000   -6.46540
34560.0000   -6.60065
34600.0000   -7.22570
34640.0000   -6.89317
34680.0000   -6.73190
34720.0000   -6.89389
34760.0000   -6.38505
34800.0000   -6.83039
34840.0000   -7.30011
34880.0000   -6.24822
34920.0000   -6.34189
34960.0000   -7.30139
35000.0000   -6.76431
35040.0000   -6.34499
35080.0000   -6.11034
35120.0000   -6.95012
35160.0000   -6.24941
35200.0000   -6.03122
35240.0000   -6.37829
35280.0000   -6.53103
35320.0000   -5.80056
35360.0000   -4.99925
35400.0000   -5.11685
35440.0000   -5.11638
35480.0000   -4.90928
35520.0000   -5.27076
35560.0000   -5.31923
35600.0000   -4.73553
35640.0000   -4.97979
35680.0000   -5.55113
35720.0000   -6.92316
35760.0000   -5.95662
35800.0000   -6.40362
35840.0000   -6.02269
35880.0000   -5.47004
35920.0000   -5.10515
35960.0000   -5.70466
36000.0000   -6.22268
36040.0000   -7.65605
36080.0000   -7.42885
36120.0000   -5.73254
36160.0000   -5.79237
36200.0000   -5.71994
36240.0000   -6.57848
36280.0000   -5.87574
36320.0000   -6.55385
36360.0000   -5.66305
36400.0000   -6.88998
36440.0000   -6.36772
36480.0000   -5.66336
36520.0000   -5.82683
36560.0000   -5.38437
36600.0000   -6.70376
36640.0000   -6.23814
36680.0000   -6.76826
36720.0000   -5.99188
36760.0000   -5.65312
36800.0000   -6.14436
36840.0000   -5.69278
36880.0000   -5.36894
36920.0000   -6.25710
36960.0000   -6.16243
37000.0000   -6.48361
37040.0000   -6.02630
37080.0000   -5.97520
37120.0000   -6.27979
37160.0000   -6.55941
37200.0000   -5.18541
37240.0000   -6.06131
37280.0000   -6.06431
37320.0000   -6.35907
37360.0000   -6.66909
37400.0000   -6.39105
37440.0000   -7.46695
37480.0000   -6.06917
37520.0000   -5.20853
37560.0000   -5.25714
37600.0000   -5.05255
37640.0000   -5.60132
37680.0000   -6.63757
37720.0000   -6.41167
37760.0000   -5.64962
37800.0000   -5.57255
37840.0000   -6.57243
37880.0000   -6.32204
37920.0000   -5.99995
37960.0000   -6.61820
38000.0000   -7.17148
38040.0000   -6.74671
38080.0000   -6.19833
38120.0000   -6.53123
38160.0000   -6.57650
38200.0000   -6.81813
38240.0000   -5.99268
38280.0000   -6.52143
38320.0000   -5.97003
38360.0000   -5.80622
38400.0000   -6.00519
38440.0000   -6.08031
38480.0000   -6.33220
38520.0000   -5.79057
38560.0000   -6.03856
38600.0000   -6.37213
38640.0000   -5.30338
38680.0000   -6.38775
38720.0000   -5.67044
38760.0000   -6.53115
38800.0000   -6.10500
38840.0000   -6.18470
38880.0000   -6.16793
38920.0000   -5.75776
38960.0000   -5.80212
39000.0000   -5.81880
39040.0000   -6.58650
39080.0000   -7.07620
39120.0000   -6.34925
39160.0000   -6.55790
39200.0000   -6.76002
39240.0000   -6.59592
39280.0000   -6.43074
39320.0000   -6.93702
39360.0000   -5.76015
39400.0000   -6.78925
39440.0000   -5.49041
39480.0000   -6.24758
39520.0000   -6.55915
39560.0000   -5.92274
39600.0000   -6.45026
39640.0000   -5.90402
39680.0000   -6.31702
39720.0000   -5.05414
39760.0000   -4.14923
39800.0000   -4.74093
39840.0000   -4.47227
39880.0000   -4.73386
39920.0000   -5.54996
39960.0000   -5.47525
40000.0000   -5.71154
40040.0000   -5.21193
40080.0000   -5.87615
40120.0000   -7.27542
40160.0000   -6.47682
40200.0000   -6.61537
40240.0000   -5.74210
40280.0000   -5.53179
40320.0000   -5.82528
40360.0000   -5.16543
40400.0000   -6.66033
40440.0000   -5.78273
40480.0000   -6.37672
40520.0000   -6.82696
40560.0000   -5.98980
40600.0000   -6.37175
40640.0000   -5.99451
40680.0000   -5.68591
40720.0000   -5.92548
40760.0000   -4.36331
40800.0000   -4.86278
40840.0000   -5.29670
40880.0000   -5.05927
40920.0000   -5.36909
40960.0000   -5.94330
41000.0000   -5.34342
41040.0000   -5.51305
41080.0000   -4.85119
41120.0000   -5.27560
41160.0000   -5.68499
41200.0000   -5.14431
41240.0000   -5.79776
41280.0000   -4.76855
41320.0000   -5.05133
41360.0000   -5.27835
41400.0000   -6.03036
41440.0000   -5.35417
41480.0000   -6.36275
41520.0000   -4.61894
41560.0000   -4.57725
41600.0000   -4.39934
41640.0000   -5.20215
41680.0000   -5.44251
41720.0000   -4.79261
41760.0000   -4.30918
41800.0000   -3.73309
41840.0000   -3.96010
41880.0000   -4.53192
41920.0000   -4.66385
41960.0000   -4.41978
42000.0000   -4.50423
42040.0000   -4.98273
42080.0000   -4.59489
42120.0000   -4.29948
42160.0000   -5.13913
42200.0000   -5.22339
42240.0000   -4.26939
42280.0000   -4.79048
42320.0000   -4.99656
42360.0000   -4.60160
42400.0000   -5.47488
42440.0000   -4.72156
42480.0000   -3.94625
42520.0000   -4.00881
42560.0000   -5.77796
42600.0000   -6.06336
42640.0000   -5.76500
42680.0000   -5.56217
42720.0000   -5.76370
42760.0000   -4.94062
42800.0000   -5.02087
42840.0000   -4.62948
42880.0000   -4.91555
42920.0000   -5.29925
42960.0000   -5.88088
43000.0000   -5.61790
43040.0000   -5.89236
43080.0000   -5.37005
43120.0000   -3.88683
43160.0000   -5.97126
43200.0000   -5.36718
43240.0000   -5.52735
43280.0000   -4.77067
43320.0000   -5.47897
43360.0000   -4.58151
43400.0000   -5.97464
43440.0000   -5.57086
43480.0000   -6.04828
43520.0000   -4.92761
43560.0000   -4.72234
43600.0000   -6.37508
43640.0000   -5.23033
43680.0000   -6.37402
43720.0000   -6.29019
43760.0000   -6.59780
43800.0000   -5.71946
43840.0000   -5.91515
43880.0000   -5.53102
43920.0000   -6.38257
43960.0000   -4.68400
44000.0000   -4.99838
44040.0000   -4.27933
44080.0000   -6.19129
44120.0000   -6.04324
44160.0000   -6.80889
44200.0000   -5.69053
44240.0000   -5.52248
44280.0000   -5.84157
44320.0000   -5.68940
44360.0000   -5.78518
44400.0000   -5.63166
44440.0000   -6.01415
44480.0000   -5.26253
44520.0000   -5.40104
44560.0000   -7.04371
44600.0000   -6.13051
44640.0000   -5.41655
44680.0000   -6.00292
44720.0000   -6.01135
44760.0000   -6.68134
44800.0000   -5.84377
44840.0000   -5.74693
44880.0000   -5.76994
44920.0000   -5.38236
44960.0000   -6.19884
45000.0000   -5.90244
45040.0000   -5.58826
45080.0000   -5.71736
45120.0000   -5.40489
45160.0000   -5.74891
45200.0000   -4.82494
45240.0000   -5.33233
45280.0000   -4.71144
45320.0000   -5.79831
45360.0000   -4.98781
45400.0000   -5.74712
45440.0000   -5.27178
45480.0000   -4.89199
45520.0000   -6.25359
45560.0000   -5.72478
45600.0000   -5.31990
45640.0000   -4.84618
45680.0000   -4.26428
45720.0000   -5.15464
45760.0000   -5.01474
45800.0000   -4.68563
45840.0000   -6.16384
45880.0000   -4.75152
45920.0000   -5.15466
45960.0000   -5.57623
46000.0000   -4.93508
46040.0000   -5.18730
46080.0000   -4.76300
46120.0000   -4.68245
46160.0000   -4.52708
46200.0000   -5.21593
46240.0000   -4.38034
46280.0000   -4.96375
46320.0000   -5.55857
46360.0000   -5.80636
46400.0000   -5.97647
46440.0000   -5.65898
46480.0000   -5.51977
46520.0000   -5.50628
46560.0000   -6.20224
46600.0000   -6.30436
46640.0000   -5.56163
46680.0000   -6.11594
46720.0000   -6.27522
46760.0000   -6.19038
46800.0000   -6.19473
46840.0000   -5.93982
46880.0000   -7.48073
46920.0000   -6.25386
46960.0000   -5.01468
47000.0000   -6.68529
47040.0000   -6.19030
47080.0000   -6.44390
47120.0000   -6.48760
47160.0000   -5.90739
47200.0000   -5.74856
47240.0000   -5.27066
47280.0000   -6.49918
47320.0000   -6.06937
47360.0000   -6.10339
47400.0000   -5.28588
47440.0000   -4.65828
47480.0000   -4.81147
47520.0000   -4.80265
47560.0000   -5.20499
47600.0000   -4.48063
47640.0000   -4.94468
47680.0000   -4.64013
47720.0000   -4.96293
47760.0000   -4.79185
47800.0000   -5.57140
47840.0000   -5.56043
47880.0000   -5.62830
47920.0000   -5.65769
47960.0000   -6.62361
48000.0000   -5.72708
48040.0000   -4.89807
48080.0000   -5.92496
48120.0000   -5.61136
48160.0000   -6.27834
48200.0000   -5.77427
48240.0000   -7.63587
48280.0000   -6.60091
48320.0000   -6.93991
48360.0000   -5.41159
48400.0000   -6.14175
48440.0000   -6.87793
48480.0000   -7.01194
48520.0000   -5.84660
48560.0000   -5.52387
48600.0000   -6.39635
48640.0000   -5.83322
48680.0000   -7.14912
48720.0000   -6.06403
48760.0000   -7.49874
48800.0000   -6.87909
48840.0000   -6.81724
48880.0000   -6.72576
48920.0000   -6.27896
48960.0000   -5.48310
49000.0000   -5.90988
49040.0000   -5.54589
49080.0000   -5.99091
49120.0000   -5.07487
49160.0000   -6.42903
49200.0000   -6.24470
49240.0000   -6.57064
49280.0000   -5.15695
49320.0000   -6.45744
49360.0000   -6.22675
49400.0000   -6.48662
49440.0000   -6.15556
49480.0000   -5.62284
49520.0000   -5.63709
49560.0000   -7.28307
49600.0000   -6.09634
49640.0000   -5.78407
49680.0000   -5.75248
49720.0000   -5.89767
49760.0000   -5.44020
49800.0000   -5.68449
49840.0000   -5.63741
49880.0000   -6.20452
49920.0000   -5.19575
49960.0000   -5.66089
50000.0000   -5.31184
50040.0000   -4.28632
50080.0000   -4.25674
50120.0000   -4.71472
50160.0000   -5.49268
50200.0000   -5.89687
50240.0000   -5.78084
50280.0000   -5.23038
50320.0000   -4.63605
50360.0000   -4.21130
50400.0000   -4.20833
50440.0000   -5.77767
50480.0000   -5.41574
50520.0000   -5.01853
50560.0000   -4.54770
50600.0000   -5.33538
50640.0000   -4.44915
50680.0000   -4.96541
50720.0000   -5.39638
50760.0000   -5.29010
50800.0000   -5.22183
50840.0000   -4.78149
50880.0000   -5.53564
50920.0000   -5.80934
50960.0000   -5.45749
51000.0000   -4.82247
51040.0000   -5.20942
51080.0000   -4.39599
51120.0000   -4.39145
51160.0000   -4.50544
51200.0000   -4.11487
51240.0000   -3.91076
51280.0000   -4.01204
51320.0000   -4.66483
51360.0000   -4.93900
51400.0000   -3.87997
51440.0000   -4.49003
51480.0000   -4.89533
51520.0000   -5.29506
51560.0000   -4.93785
51600.0000   -4.98191
51640.0000   -4.85372
51680.0000   -5.43130
51720.0000   -4.95422
51760.0000   -4.47527
51800.0000   -4.49398
51840.0000   -5.85959
51880.0000   -4.53411
51920.0000   -4.30545
51960.0000   -3.36463
52000.0000   -3.35305
52040.0000   -4.84905
52080.0000   -4.22318
52120.0000   -4.38419
52160.0000   -3.39114
52200.0000   -3.55703
52240.0000   -3.02759
52280.0000   -3.56749
52320.0000   -2.87610
52360.0000   -3.02750
52400.0000   -2.62638
52440.0000   -3.17935
52480.0000   -4.10526
52520.0000   -3.42386
52560.0000   -3.07895
52600.0000   -3.05649
52640.0000   -2.53008
52680.0000   -3.20160
52720.0000   -1.85332
52760.0000   -2.32564
52800.0000   -2.11647
52840.0000   -2.82138
52880.0000   -3.38055
52920.0000   -3.27278
52960.0000   -3.24493
53000.0000   -3.72669
53040.0000   -3.07133
53080.0000   -3.79851
53120.0000   -3.41543
53160.0000   -2.84915
53200.0000   -3.18632
53240.0000   -2.48535
53280.0000   -3.13352
53320.0000   -2.25397
53360.0000   -2.42712
53400.0000   -3.02035
53440.0000   -2.61446
53480.0000   -1.92303
53520.0000   -2.22087
53560.0000   -2.48860
53600.0000   -1.81072
53640.0000   -2.53587
53680.0000   -2.84667
53720.0000   -3.77681
53760.0000   -2.22397
53800.0000   -2.50911
53840.0000   -2.83353
53880.0000   -2.77813
53920.0000   -2.33948
53960.0000   -3.10244
54000.0000   -2.44378
54040.0000   -3.03245
54080.0000   -2.91819
54120.0000   -2.63861
54160.0000   -2.83506
54200.0000   -3.50832
54240.0000   -3.16447
54280.0000   -3.02481
54320.0000   -2.82927
54360.0000   -3.09323
54400.0000   -2.72666
54440.0000   -3.29442
54480.0000   -2.48769
54520.0000   -2.02708
54560.0000   -3.30048
54600.0000   -2.23276
54640.0000   -2.47697
54680.0000   -3.01704
54720.0000   -3.39472
54760.0000   -2.02149
54800.0000   -3.58415
54840.0000   -2.17809
54880.0000   -2.45152
54920.0000   -2.94349
54960.0000   -2.34631
55000.0000   -3.65683
55040.0000   -2.72130
55080.0000   -2.64297
55120.0000   -2.85446
55160.0000   -2.00165
55200.0000   -1.35384
55240.0000   -1.63956
55280.0000   -1.06960
55320.0000   -1.01680
55360.0000   -1.84981
55400.0000   -1.85478
55440.0000   -1.54477
55480.0000   -1.73908
55520.0000   -1.60065
55560.0000   -2.72974
55600.0000   -2.20926
55640.0000   -1.81245
55680.0000   -2.81319
55720.0000   -2.75335
55760.0000   -2.25863
55800.0000   -2.49601
55840.0000   -2.51840
55880.0000   -1.94181
55920.0000   -2.28176
55960.0000   -2.62313
56000.0000   -2.64443
56040.0000   -2.73101
56080.0000   -3.09841
56120.0000   -2.51627
56160.0000   -2.10528
56200.0000   -1.44809
56240.0000   -1.86031
56280.0000   -1.95343
56320.0000   -2.06669
56360.0000   -2.10844
56400.0000   -2.30771
56440.0000   -2.72409
56480.0000   -2.03852
56520.0000   -1.72183
56560.0000   -2.08439
56600.0000   -1.67387
56640.0000   -1.75201
56680.0000   -2.64117
56720.0000   -1.91343
56760.0000   -1.87534
56800.0000   -1.73835
56840.0000   -2.62716
56880.0000   -3.07764
56920.0000   -2.86380
56960.0000   -2.37376
57000.0000   -2.75191
57040.0000   -2.47367
57080.0000   -2.28901
57120.0000   -2.35595
57160.0000   -1.58938
57200.0000   -1.71607
57240.0000   -1.91620
57280.0000   -1.42355
57320.0000   -1.41525
57360.0000   -0.56882
57400.0000   -0.88224
57440.0000   -1.59929
57480.0000   -2.31080
57520.0000   -1.35030
57560.0000   -1.41978
57600.0000   -1.24443
57640.0000   -1.36186
57680.0000   -1.80615
57720.0000   -2.36243
57760.0000   -1.96558
57800.0000   -3.39023
57840.0000   -2.67183
57880.0000   -2.02720
57920.0000   -2.91623
57960.0000   -3.69176
58000.0000   -2.90586
58040.0000   -2.76334
58080.0000   -2.71920
58120.0000   -2.30197
58160.0000   -2.52956
58200.0000   -2.56185
58240.0000   -2.98682
58280.0000   -1.83370
58320.0000   -2.30778
58360.0000   -3.85531
58400.0000   -2.32740
58440.0000   -2.65328
58480.0000   -2.77764
58520.0000   -2.13244
58560.0000   -1.66039
58600.0000   -3.21192
58640.0000   -2.77477
58680.0000   -2.91739
58720.0000   -3.00728
58760.0000   -2.84561
58800.0000   -2.88040
58840.0000   -2.83359
58880.0000   -2.56732
58920.0000   -2.46172
58960.0000   -2.67929
59000.0000   -2.31363
59040.0000   -2.47433
59080.0000   -2.30731
59120.0000   -2.23595
59160.0000   -2.13742
59200.0000   -2.08738
59240.0000   -2.42129
59280.0000   -2.86978
59320.0000   -2.60283
59360.0000   -3.32351
59400.0000   -2.73176
59440.0000   -3.27024
59480.0000   -2.84513
59520.0000   -2.14520
59560.0000   -2.74517
59600.0000   -3.07023
59640.0000   -2.10513
59680.0000   -2.32963
59720.0000   -2.16683
59760.0000   -1.12181
59800.0000   -2.08786
59840.0000   -1.97044
59880.0000   -2.93804
59920.0000   -2.40852
59960.0000   -1.95679
60000.0000   -2.47745
60040.0000   -1.75418
60080.0000   -1.34781
60120.0000   -2.20086
60160.0000   -2.75947
60200.0000   -2.59675
60240.0000   -2.63436
60280.0000   -3.05830
60320.0000   -2.43265
60360.0000   -3.42923
60400.0000   -3.30436
60440.0000   -2.65598
60480.0000   -2.25387
60520.0000   -2.39885
60560.0000   -2.53254
60600.0000   -2.60628
60640.0000   -2.41568
60680.0000   -2.80269
60720.0000   -1.54235
60760.0000   -2.87569
60800.0000   -3.20805
60840.0000   -2.43056
60880.0000   -2.39242
60920.0000   -3.96712
60960.0000   -3.36556
61000.0000   -2.70892
61040.0000   -2.87727
61080.0000   -2.84838
61120.0000   -3.07489
61160.0000   -2.80947
61200.0000   -3.45975
61240.0000   -2.99943
61280.0000   -2.40123
61320.0000   -3.91748
61360.0000   -3.62968
61400.0000   -2.72105
61440.0000   -3.48263
61480.0000   -3.26626
61520.0000   -2.99708
61560.0000   -3.18263
61600.0000   -2.85814
61640.0000   -3.11682
61680.0000   -3.89350
61720.0000   -3.89284
61760.0000   -4.54350
61800.0000   -3.74139
61840.0000   -2.16011
61880.0000   -3.25362
61920.0000   -2.49842
61960.0000   -2.55353
62000.0000   -2.77413
62040.0000   -3.01497
62080.0000   -2.32267
62120.0000   -1.99839
62160.0000   -2.47061
62200.0000   -3.04121
62240.0000   -2.48049
62280.0000   -2.12276
62320.0000   -2.07862
62360.0000   -2.04958
62400.0000   -2.20762
62440.0000   -2.61043
62480.0000   -2.19071
62520.0000   -2.06140
62560.0000   -1.52527
62600.0000   -2.05730
62640.0000   -2.26954
62680.0000   -2.31488
62720.0000   -2.74728
62760.0000   -2.15181
62800.0000   -2.48847
62840.0000   -2.44488
62880.0000   -2.47627
62920.0000   -1.96720
62960.0000   -2.04764
63000.0000   -2.84502
63040.0000   -2.80178
63080.0000   -2.59137
63120.0000   -1.52303
63160.0000   -2.85810
63200.0000   -2.59391
63240.0000   -2.81332
63280.0000   -1.71259
63320.0000   -2.85896
63360.0000   -1.89009
63400.0000   -2.29495
63440.0000   -2.50890
63480.0000   -1.90259
63520.0000   -2.50229
63560.0000   -2.37764
63600.0000   -3.31731
63640.0000   -1.72961
63680.0000   -2.57010
63720.0000   -2.80309
63760.0000   -2.75013
63800.0000   -2.48715
63840.0000   -1.85731
63880.0000   -2.21273
63920.0000   -2.80002
63960.0000   -2.94205
64000.0000   -2.52248
64040.0000   -3.06083
64080.0000   -2.96645
64120.0000   -2.97972
64160.0000   -3.01271
64200.0000   -3.26256
64240.0000   -3.02864
64280.0000   -3.71388
64320.0000   -3.49768
64360.0000   -3.89102
64400.0000   -3.25450
64440.0000   -3.08201
64480.0000   -3.90687
64520.0000   -3.16508
64560.0000   -2.75035
64600.0000   -2.14974
64640.0000   -2.27256
64680.0000   -2.25848
64720.0000   -2.29372
64760.0000   -1.81280
64800.0000   -1.63895
64840.0000   -2.43073
64880.0000   -2.17267
64920.0000   -2.48974
64960.0000   -3.49357
65000.0000   -3.26221
65040.0000   -3.00495
65080.0000   -3.44371
65120.0000   -4.23497
65160.0000   -3.49279
65200.0000   -3.58977
65240.0000   -2.52811
65280.0000   -2.02553
65320.0000   -1.56092
65360.0000   -2.82112
65400.0000   -2.87656
65440.0000   -2.96593
65480.0000   -3.10013
65520.0000   -2.96839
65560.0000   -2.72731
65600.0000   -2.17284
65640.0000   -3.10027
65680.0000   -2.07789
65720.0000   -1.77753
65760.0000   -2.39727
65800.0000   -2.46466
65840.0000   -2.15388
65880.0000   -2.79225
65920.0000   -2.15011
65960.0000   -2.43700
66000.0000   -2.75843
66040.0000   -2.82573
66080.0000   -1.72676
66120.0000   -1.32830
66160.0000   -2.06113
66200.0000   -1.93512
66240.0000   -1.22879
66280.0000   -0.58359
66320.0000   -1.11013
66360.0000   -1.91681
66400.0000   -1.40092
66440.0000   -1.77957
66480.0000   -2.67838
66520.0000   -3.16100
66560.0000   -3.64637
66600.0000   -3.40939
66640.0000   -4.16811
66680.0000   -3.92054
66720.0000   -3.07207
66760.0000   -1.98544
66800.0000   -2.22281
66840.0000   -1.99152
66880.0000   -1.66924
66920.0000   -2.20612
66960.0000   -2.70379
67000.0000   -2.12980
67040.0000   -2.66398
67080.0000   -2.90307
67120.0000   -3.43426
67160.0000   -2.22626
67200.0000   -3.34088
67240.0000   -2.24543
67280.0000   -3.53971
67320.0000   -2.86332
67360.0000   -2.12175
67400.0000   -2.83664
67440.0000   -2.69953
67480.0000   -2.62813
67520.0000   -3.31824
67560.0000   -3.25277
67600.0000   -2.44699
67640.0000   -2.80446
67680.0000   -1.75741
67720.0000   -2.63856
67760.0000   -1.62518
67800.0000   -2.18103
67840.0000   -2.33066
67880.0000   -2.76628
67920.0000   -1.65680
67960.0000   -1.93238
68000.0000   -2.23002
68040.0000   -2.30357
68080.0000   -2.64319
68120.0000   -2.13935
68160.0000   -2.20024
68200.0000   -1.67828
68240.0000   -3.28707
68280.0000   -2.80391
68320.0000   -3.36482
68360.0000   -2.72794
68400.0000   -1.83736
68440.0000   -2.46192
68480.0000   -2.51050
68520.0000   -2.33114
68560.0000   -2.86572
68600.0000   -2.12365
68640.0000   -2.32006
68680.0000   -2.68054
68720.0000   -2.22247
68760.0000   -2.14658
68800.0000   -2.70702
68840.0000   -2.81294
68880.0000   -2.60644
68920.0000   -3.12737
68960.0000   -2.48504
69000.0000   -2.74236
69040.0000   -2.77372
69080.0000   -2.68043
69120.0000   -1.63029
69160.0000   -2.18205
69200.0000   -1.65997
69240.0000   -1.85602
69280.0000   -1.23672
69320.0000   -0.78152
69360.0000   -0.24153
69400.0000    0.23764
69440.0000   -0.59517
69480.0000   -0.32747
69520.0000   -1.89933
69560.0000   -0.02179
69600.0000   -0.47520
69640.0000   -0.64641
69680.0000   -0.57172
69720.0000   -0.57575
69760.0000   -0.50611
69800.0000   -1.03031
69840.0000    0.03220
69880.0000   -0.61172
69920.0000    0.01140
69960.0000   -0.63430
70000.0000   -0.37424
70040.0000   -0.58777
70080.0000   -0.49366
70120.0000   -0.75400
70160.0000   -0.55876
70200.0000   -0.81351
70240.0000    0.80362
70280.0000    0.26127
70320.0000   -0.55254
70360.0000   -0.09388
70400.0000   -0.24219
70440.0000   -0.22060
70480.0000   -0.31391
70520.0000   -0.58862
70560.0000   -1.10110
70600.0000   -0.14512
70640.0000   -0.33242
70680.0000   -0.44041
70720.0000   -1.00646
70760.0000   -0.55209
70800.0000   -0.35756
70840.0000   -0.13147
70880.0000   -0.44011
70920.0000    0.08554
70960.0000    0.58551
71000.0000    0.41997
71040.0000   -0.54932
71080.0000   -0.35265
71120.0000    0.38304
71160.0000    0.82061
71200.0000    1.31468
71240.0000    0.67532
71280.0000    0.91442
71320.0000    0.22361
71360.0000    0.49624
71400.0000    0.46109
71440.0000   -0.21412
71480.0000    0.12697
71520.0000   -0.41147
71560.0000   -0.31414
71600.0000   -0.35066
71640.0000    0.74050
71680.0000   -0.83723
71720.0000    0.00802
71760.0000   -0.27136
71800.0000    0.19433
71840.0000    0.74121
71880.0000   -0.35761
71920.0000    0.29860
71960.0000   -0.30458
72000.0000    0.02742
72040.0000    0.70040
72080.0000    0.04278
72120.0000   -0.00296
72160.0000    1.29014
72200.0000    0.94302
72240.0000    0.87185
72280.0000    0.13396
72320.0000    1.23841
72360.0000    1.07196
72400.0000    0.69382
72440.0000    0.31017
72480.0000    0.85420
72520.0000    0.93660
72560.0000    0.91277
72600.0000    0.16558
72640.0000   -0.17794
72680.0000    0.21192
72720.0000    0.45429
72760.0000    1.10519
72800.0000    0.40490
72840.0000    0.60374
72880.0000   -0.19661
72920.0000    0.72028
72960.0000    1.44495
73000.0000    0.86247
73040.0000    1.68722
73080.0000    0.70491
73120.0000    0.33892
73160.0000    0.95107
73200.0000    1.43844
73240.0000    1.36991
73280.0000    1.27852
73320.0000    0.26816
73360.0000    1.32187
73400.0000    1.48260
73440.0000    0.22332
73480.0000    0.60648
73520.0000    1.43560
73560.0000    0.99757
73600.0000    1.82086
73640.0000    1.56224
73680.0000    2.14875
73720.0000    1.24168
73760.0000    1.62505
73800.0000    2.18871
73840.0000    2.54925
73880.0000    1.67721
73920.0000    0.91992
73960.0000    0.84161
74000.0000    0.02863
74040.0000   -0.01165
74080.0000    0.00372
74120.0000    0.03834
74160.0000    0.69126
74200.0000    0.09634
74240.0000    0.49149
74280.0000    0.62506
74320.0000    1.25276
74360.0000    1.18548
74400.0000    0.60249
74440.0000    1.28794
74480.0000    0.90651
74520.0000    0.90752
74560.0000    0.53192
74600.0000    1.08122
74640.0000    1.30893
74680.0000    1.56627
74720.0000    1.08435
74760.0000    0.38002
74800.0000    0.42580
74840.0000    0.99819
74880.0000    1.14397
74920.0000    1.82812
74960.0000    1.20376
75000.0000    1.07379
75040.0000    0.62970
75080.0000    1.42845
75120.0000    1.72040
75160.0000    1.15251
75200.0000    1.44776
75240.0000    1.32695
75280.0000    0.53822
75320.0000    0.95825
75360.0000    0.31509
75400.0000    0.06364
75440.0000    0.38251
75480.0000    0.63316
75520.0000   -0.16338
75560.0000    0.77148
75600.0000    0.27844
75640.0000    0.16505
75680.0000    0.10444
75720.0000    0.30205
75760.0000   -0.01279
75800.0000    0.55761
75840.0000    1.03019
75880.0000    1.00091
75920.0000    1.14132
75960.0000    1.11599
76000.0000    0.55962
76040.0000    1.01893
76080.0000   -0.68900
76120.0000   -0.16268
76160.0000   -0.08461
76200.0000    1.08231
76240.0000    0.42062
76280.0000    0.18454
76320.0000    0.56665
76360.0000    0.76498
76400.0000    1.47812
76440.0000    0.91054
76480.0000    0.78139
76520.0000    1.15885
76560.0000    1.01475
76600.0000    1.29373
76640.0000    0.77459
76680.0000    1.11158
76720.0000    0.77937
76760.0000    1.15748
76800.0000    0.94861
76840.0000    0.47916
76880.0000    1.04837
76920.0000    0.60866
76960.0000    1.00130
77000.0000    0.62535
77040.0000    1.07472
77080.0000    0.35752
77120.0000    1.11468
77160.0000    0.22583
77200.0000    0.67057
77240.0000    0.65401
77280.0000    1.07219
77320.0000    0.50469
77360.0000    0.42294
77400.0000   -0.08821
77440.0000    0.54824
77480.0000    0.64800
77520.0000    0.83646
77560.0000    0.70571
77600.0000    0.81842
77640.0000    1.33437
77680.0000    0.27578
77720.0000    0.36108
77760.0000    1.20958
77800.0000    0.90372
77840.0000    1.54179
77880.0000    1.28884
77920.0000    1.51961
77960.0000    0.99187
78000.0000    0.31983
78040.0000    1.20793
78080.0000    0.46635
78120.0000    1.12117
78160.0000    1.43011
78200.0000    1.63483
78240.0000    1.15820
78280.0000    0.84792
78320.0000    1.40884
78360.0000    1.33153
78400.0000    1.16043
78440.0000    1.09114
78480.0000    1.61037
78520.0000    2.01615
78560.0000    1.46674
78600.0000    1.59540
78640.0000    0.67296
78680.0000    0.78601
78720.0000    1.45038
78760.0000    0.77004
78800.0000    0.41856
78840.0000    0.52441
78880.0000    1.26600
78920.0000    0.47975
78960.0000   -0.02739
79000.0000    0.80423
79040.0000    0.79303
79080.0000    1.03131
79120.0000    0.02879
79160.0000    1.34419
79200.0000   -0.21056
79240.0000    1.35530
79280.0000    1.03744
79320.0000    1.29208
79360.0000    0.70772
79400.0000    0.76779
79440.0000    0.26434
79480.0000    0.46219
79520.0000    0.18996
79560.0000    0.83793
79600.0000    1.22346
79640.0000    0.63268
79680.0000    0.05686
79720.0000    0.21896
79760.0000   -0.33608
79800.0000   -0.63129
79840.0000    0.17669
79880.0000    0.09725
79920.0000    0.21084
79960.0000   -0.04038
80000.0000    0.33056
80040.0000    0.33532
80080.0000    0.00165
80120.0000    0.24201
80160.0000    0.48215
80200.0000    1.07786
80240.0000    0.61596
80280.0000    0.98830
80320.0000    0.56926
80360.0000    0.93228
80400.0000    0.45990
80440.0000    0.73316
80480.0000    1.24981
80520.0000    0.66068
80560.0000    0.83169
80600.0000    0.80347
80640.0000    0.54577
80680.0000    0.83391
80720.0000    0.52154
80760.0000    1.07769
80800.0000    1.62645
80840.0000    1.21611
80880.0000    1.10626
80920.0000    1.40982
80960.0000    0.88671
81000.0000    1.03579
81040.0000    0.96037
81080.0000    1.01345
81120.0000    1.19782
81160.0000    0.78007
81200.0000    0.49770
81240.0000    0.02640
81280.0000    0.78424
81320.0000    0.36498
81360.0000    0.84047
81400.0000    0.93103
81440.0000    0.68041
81480.0000    1.44588
81520.0000    1.39770
81560.0000    0.98997
81600.0000    1.13370
81640.0000    0.42920
81680.0000    0.70114
81720.0000    0.77250
81760.0000    0.66883
81800.0000    0.75146
81840.0000    0.41820
81880.0000    0.62841
81920.0000    0.72386
81960.0000    0.93484
82000.0000    0.91648
82040.0000    0.46457
82080.0000    0.22091
82120.0000    0.43996
82160.0000    0.71690
82200.0000    0.44186
82240.0000    0.69058
82280.0000    0.67943
82320.0000    0.73017
82360.0000    0.04359
82400.0000    0.74371
82440.0000    0.70159
82480.0000    1.07657
82520.0000    0.64337
82560.0000    0.44124
82600.0000    0.47623
82640.0000    0.24619
82680.0000    0.62011
82720.0000    0.16221
82760.0000    0.14757
82800.0000    0.76046
82840.0000   -0.03696
82880.0000    0.34127
82920.0000    0.03203
82960.0000   -0.19601
83000.0000   -0.05986
83040.0000   -0.41522
83080.0000   -0.72953
83120.0000    0.40911
83160.0000   -0.12912
83200.0000   -0.19408
83240.0000    0.16481
83280.0000    0.02298
83320.0000    0.03046
83360.0000   -0.13366
83400.0000    0.70258
83440.0000    0.72685
83480.0000    0.70676
83520.0000    1.23590
83560.0000    0.11345
83600.0000    0.52944
83640.0000    0.29248
83680.0000    0.09529
83720.0000    0.84345
83760.0000    0.86477
83800.0000    0.86325
83840.0000   -0.08308
83880.0000    1.01239
83920.0000    0.44823
83960.0000    1.08463
84000.0000    0.67012
84040.0000    0.40523
84080.0000    0.17616
84120.0000    0.52882
84160.0000    0.10838
84200.0000    0.77553
84240.0000    0.97517
84280.0000    0.28211
84320.0000    0.89990
84360.0000    0.96154
84400.0000    1.46346
84440.0000    0.21267
84480.0000    1.06656
84520.0000    0.54847
84560.0000    0.42578
84600.0000    0.37348
84640.0000    0.83086
84680.0000    1.35150
84720.0000    0.49083
84760.0000    1.05917
84800.0000    1.51333
84840.0000    1.19165
84880.0000    1.14941
84920.0000    1.53654
84960.0000    1.17815
85000.0000    1.65497
85040.0000    1.84974
85080.0000    0.94631
85120.0000    1.20422
85160.0000    1.24708
85200.0000    1.81322
85240.0000    1.21861
85280.0000    0.60578
85320.0000    0.52927
85360.0000    1.30726
85400.0000    0.99441
85440.0000    1.06824
85480.0000    1.06605
85520.0000    0.56520
85560.0000    0.57987
85600.0000    1.28136
85640.0000    0.59028
85680.0000    1.01854
85720.0000    0.77547
85760.0000    0.42029
85800.0000    0.28281
85840.0000    0.25447
85880.0000    0.75125
85920.0000    1.37306
85960.0000    0.85938
86000.0000    0.89840
86040.0000    0.60642
86080.0000    0.69529
86120.0000    1.06703
86160.0000    0.60022
86200.0000    0.66200
86240.0000    0.59118
86280.0000    0.42344
86320.0000    0.41426
86360.0000    1.38058
86400.0000    0.81179
86440.0000    1.32351
86480.0000    0.53713
86520.0000    0.88969
86560.0000    0.36529
86600.0000    0.93708
86640.0000    0.69133
86680.0000    0.85342
86720.0000    0.08862
86760.0000    0.66182
86800.0000    0.45068
86840.0000    0.89994
86880.0000    0.53414
86920.0000    0.55247
86960.0000    0.76186
87000.0000    1.50903
87040.0000    1.19679
87080.0000    0.52215
87120.0000    0.30925
87160.0000    0.63088
87200.0000    1.10938
87240.0000    1.02800
87280.0000    0.26343
87320.0000    0.25694
87360.0000    0.93009
87400.0000    0.49515
87440.0000    0.79075
87480.0000    0.93118
87520.0000    0.78224
87560.0000    0.96832
87600.0000    1.59425
87640.0000    1.07324
87680.0000    1.12650
87720.0000    0.88996
87760.0000    1.03507
87800.0000    1.13600
87840.0000    1.05153
87880.0000    0.90485
87920.0000    0.28186
87960.0000    0.44223
88000.0000    0.46335
88040.0000    0.89531
88080.0000    1.45598
88120.0000    0.62075
88160.0000    1.63802
88200.0000    1.22484
88240.0000    0.90771
88280.0000    1.41160
88320.0000    1.45573
88360.0000    1.06488
88400.0000    1.07191
88440.0000    1.51303
88480.0000    1.44120
88520.0000    1.40107
88560.0000    1.57161
88600.0000    1.66715
88640.0000    1.04163
88680.0000    1.35133
88720.0000    1.55511
88760.0000    1.35632
88800.0000    1.44705
88840.0000    0.57953
88880.0000    0.64327
88920.0000    1.03204
88960.0000    1.02390
89000.0000    0.29721
89040.0000    0.83831
89080.0000    1.33877
89120.0000    1.06306
89160.0000    1.73608
89200.0000    1.15044
89240.0000    0.37231
89280.0000    1.03201
89320.0000    1.29318
89360.0000    1.25933
89400.0000    1.30854
89440.0000    0.47039
89480.0000    0.70438
89520.0000    1.09567
89560.0000    0.90126
89600.0000    0.54763
89640.0000    1.42611
89680.0000    1.08575
89720.0000    1.29038
89760.0000    1.02958
89800.0000    1.24051
89840.0000    2.03045
89880.0000    1.71877
89920.0000    0.79312
89960.0000    1.49146
90000.0000    1.01474
90040.0000    0.83143
90080.0000    1.39063
90120.0000    1.15076
90160.0000    0.44332
90200.0000    0.98447
90240.0000    0.62003
90280.0000    0.35887
90320.0000    0.19869
90360.0000    0.86377
90400.0000    1.52435
90440.0000    1.27374
90480.0000    0.76004
90520.0000    1.90181
90560.0000    2.28637
90600.0000    1.39811
90640.0000    1.30610
90680.0000    1.08156
90720.0000    1.68060
90760.0000    1.68501
90800.0000    1.55015
90840.0000    1.35265
90880.0000    1.09269
90920.0000    0.96922
90960.0000    1.28178
91000.0000    1.47879
91040.0000    0.91687
91080.0000    1.79996
91120.0000    1.36020
91160.0000    0.89317
91200.0000    1.68721
91240.0000    1.29367
91280.0000    0.82251
91320.0000    1.29796
91360.0000    0.58799
91400.0000    1.17073
91440.0000    0.60033
91480.0000    1.04430
91520.0000    1.22738
91560.0000    0.81544
91600.0000    0.98725
91640.0000   -0.10857
91680.0000    0.42318
91720.0000    0.63960
91760.0000    0.54220
91800.0000    0.28736
91840.0000    0.05694
91880.0000    0.82245
91920.0000    0.11090
91960.0000    1.25568
92000.0000    1.37336
92040.0000    1.05185
92080.0000    1.07936
92120.0000    1.23397
92160.0000    1.35251
92200.0000    0.56201
92240.0000    0.40313
92280.0000    0.97587
92320.0000    0.69178
92360.0000    1.06415
92400.0000    0.84485
92440.0000    0.91670
92480.0000    0.93316
92520.0000    1.65913
92560.0000    1.19257
92600.0000    1.22107
92640.0000    0.50816
92680.0000    0.72388
92720.0000    0.91254
92760.0000    0.69324
92800.0000    0.08116
92840.0000   -0.32116
92880.0000    0.37663
92920.0000    0.22482
92960.0000    0.61457
93000.0000    0.98770
93040.0000    0.60524
93080.0000    0.65857
93120.0000    0.74260
93160.0000    0.85006
93200.0000    0.63535
93240.0000   -0.30515
93280.0000    0.62133
93320.0000    1.11065
93360.0000    0.23271
93400.0000    0.21221
93440.0000    0.89597
93480.0000    1.03047
93520.0000    0.53882
93560.0000   -0.08923
93600.0000    0.91181
93640.0000    1.28258
93680.0000    0.57727
93720.0000    0.93888
93760.0000    1.08741
93800.0000    0.68895
93840.0000    0.81664
93880.0000    0.63457
93920.0000    0.15527
93960.0000    0.14836
94000.0000    0.78749
94040.0000    0.35350
94080.0000    1.43828
94120.0000    1.03820
94160.0000    0.76934
94200.0000    0.95649
94240.0000    0.92901
94280.0000    0.45717
94320.0000    0.80683
94360.0000    0.20897
94400.0000    0.79926
94440.0000    0.56922
94480.0000    1.08289
94520.0000    0.60542
94560.0000    0.59479
94600.0000    1.40294
94640.0000    0.18293
94680.0000    1.01983
94720.0000    0.52975
94760.0000    1.11482
94800.0000    0.70758
94840.0000    0.76892
94880.0000    0.57425
94920.0000    0.78772
94960.0000    0.76585
95000.0000    0.53871
95040.0000    0.47446
95080.0000    0.97111
95120.0000    0.68833
95160.0000    1.28097
95200.0000    0.68114
95240.0000    0.57383
95280.0000    0.43105
95320.0000    1.10334
95360.0000    0.76685
95400.0000    0.82120
95440.0000    0.29714
95480.0000    0.67459
95520.0000    0.73911
95560.0000    0.40914
95600.0000    0.66087
95640.0000    0.95402
95680.0000    0.71473
95720.0000    0.79272
95760.0000    0.25833
95800.0000    0.56359
95840.0000    1.24567
95880.0000    0.74195
95920.0000    0.83774
95960.0000    0.94436
96000.0000    0.01840
96040.0000    0.91394
96080.0000    0.76007
96120.0000    0.93361
96160.0000   -0.04492
96200.0000    0.66520
96240.0000    0.78600
96280.0000    1.34767
96320.0000    0.12149
96360.0000    0.41680
96400.0000    0.68725
96440.0000    0.52637
96480.0000    0.94240
96520.0000    0.73817
96560.0000    0.33193
96600.0000    0.08157
96640.0000    0.16002
96680.0000    0.79410
96720.0000    0.84481
96760.0000    0.75791
96800.0000    1.18445
96840.0000    0.49282
96880.0000    1.06900
96920.0000    1.28508
96960.0000    0.67139
97000.0000    1.25340
97040.0000    0.73357
97080.0000    0.12474
97120.0000    1.01835
97160.0000    0.67311
97200.0000    0.85981
97240.0000    1.10346
97280.0000    0.45798
97320.0000    1.06075
97360.0000    1.02557
97400.0000    0.76538
97440.0000    0.97983
97480.0000    0.68437
97520.0000    0.89617
97560.0000    1.01264
97600.0000    1.51649
97640.0000    0.90499
97680.0000    1.06389
97720.0000    1.71316
97760.0000    1.06202
97800.0000    0.12448
97840.0000    0.87805
97880.0000    2.20160
97920.0000    1.83423
97960.0000    1.44536
98000.0000    1.11342
98040.0000    0.77916
98080.0000    1.06098
98120.0000    0.91278
98160.0000    1.00239
98200.0000    1.43691
98240.0000    1.41021
98280.0000    1.24577
98320.0000    0.50050
98360.0000    1.40723
98400.0000    1.18005
98440.0000    1.21786
98480.0000    0.45463
98520.0000    1.55515
98560.0000    1.06384
98600.0000    1.43614
98640.0000    1.50973
98680.0000    1.42875
98720.0000    1.26426
98760.0000    1.76105
98800.0000    1.62798
98840.0000    0.90684
98880.0000    0.96006
98920.0000    0.66034
98960.0000    1.53441
99000.0000    0.96261
99040.0000    1.63840
99080.0000    1.37523
99120.0000    0.88280
99160.0000    0.89262
99200.0000    1.76622
99240.0000    1.19387
99280.0000    1.88684
99320.0000    2.18248
99360.0000    1.33360
99400.0000    1.27035
99440.0000    0.46071
99480.0000    0.58671
99520.0000    1.48114
99560.0000    1.26592
99600.0000    1.54233
99640.0000    1.31725
99680.0000    1.45753
99720.0000    1.19787
99760.0000    1.05036
99800.0000    1.73982
99840.0000    1.25664
99880.0000    1.00373
99920.0000    1.16547
99960.0000    0.50497
100000.0000    0.96917
100040.0000    0.96384
100080.0000    0.59060
100120.0000    0.79914
100160.0000    0.74127
100200.0000    0.36489
100240.0000    1.31135
100280.0000    0.72434
100320.0000    1.17296
100360.0000    1.05539
100400.0000    1.35093
100440.0000    1.86376
100480.0000    2.20939
100520.0000    1.82490
100560.0000    2.08168
100600.0000    1.83163
100640.0000    2.24849
100680.0000    1.51078
100720.0000    1.45185
100760.0000    1.55221
100800.0000    1.97135
100840.0000    0.96932
100880.0000    1.31026
100920.0000    0.68506
100960.0000    0.99524
101000.0000    1.13424
101040.0000    2.03003
101080.0000    1.07623
101120.0000    1.41381
101160.0000    1.30116
101200.0000    0.65523
101240.0000    0.41917
101280.0000    0.50003
101320.0000    0.35208
101360.0000    0.30629
101400.0000    1.27424
101440.0000    0.42198
101480.0000    0.93915
101520.0000   -0.08014
101560.0000    0.65335
101600.0000    0.86030
101640.0000    0.31336
101680.0000    0.06597
101720.0000   -0.09875
101760.0000    0.10672
101800.0000   -0.34720
101840.0000   -0.10018
101880.0000    1.56322
101920.0000    1.22658
101960.0000    0.34032
102000.0000    0.94529
102040.0000    0.76645
102080.0000    0.60625
102120.0000    0.99816
102160.0000    0.19201
102200.0000    0.15167
102240 5
102280 5
102320 5
102360 5
102400 5
102440 5
102480 5
102520 5
102560 5
102600 5
102640 5
102680 5
102720 5
102760 5
102800 5
102840 5
102880 5
102920 5
102960 5
103000 5
103040 5
103080 5
103120 5
103160 5
103200 5
103240 5
103280 5
103320 5
103360 5
103400 5
103440 5
103480 5
103520 5
103560 5
103600 5
103640 5
103680 5
103720 5
103760 5
103800 5
103840 5
103880 5
103920 5
103960 5
104000 5
104040 5
104080 5
104120 5
104160 5
104200 5
104240 5
104280 5
104320 5
104360 5
104400 5
104440 5
104480 5
104520 5
104560 5
104600 5
104640 5
104680 5
104720 5
104760 5
104800 5
104840 5
104880 5
104920 5
104960 5
105000 5
105040 5
105080 5
105120 5
105160 5
105200 5
105240 5
105280 5
105320 5
105360 5
105400 5
105440 5
105480 5
105520 5
105560 5
105600 5
105640 5
105680 5
105720 5
105760 5
105800 5
105840 5
105880 5
105920 5
105960 5
106000 5
106040 5
106080 5
106120 5
106160 5
106200 5
106240 5
106280 5
106320 5
106360 5
106400 5
106440 5
106480 5
106520 5
106560 5
106600 5
106640 5
106680 5
106720 5
106760 5
106800 5
106840 5
106880 5
106920 5
106960 5
107000 5
107040 5
107080 5
107120 5
107160 5
107200 5
107240 5
107280 5
107320 5
107360 5
107400 5
107440 5
107480 5
107520 5
107560 5
107600 5
107640 5
107680 5
107720 5
107760 5
107800 5
107840 5
107880 5
107920 5
107960 5
108000 5
108040 5
108080 5
108120 5
108160 5
108200 5
108240 5
108280 5
108320 5
108360 5
108400 5
108440 5
108480 5
108520 5
108560 5
108600 5
108640 5
108680 5
108720 5
108760 5
108800 5
108840 5
108880 5
108920 5
108960 5
109000 5
109040 5
109080 5
109120 5
109160 5
109200 5
109240 5
109280 5
109320 5
109360 5
109400 5
109440 5
109480 5
109520 5
109560 5
109600 5
109640 5
109680 5
109720 5
109760 5
109800 5
109840 5
109880 5
109920 5
109960 5
110000 5
110040 5
110080 5
110120 5
110160 5
110200 5
110240 5
110280 5
110320 5
110360 5
110400 5
110440 5
110480 5
110520 5
110560 5
110600 5
110640 5
110680 5
110720 5
110760 5
110800 5
110840 5
110880 5
110920 5
110960 5
111000 5
111040 5
111080 5
111120 5
111160 5
111200 5
111240 5
111280 5
111320 5
111360 5
111400 5
111440 5
111480 5
111520 5
111560 5
111600 5
111640 5
111680 5
111720 5
111760 5
111800 5
111840 5
111880 5
111920 5
111960 5
112000 5
112040 5
112080 5
112120 5
112160 5
112200 5
112240 5
112280 5
112320 5
112360 5
112400 5
112440 5
112480 5
112520 5
112560 5
112600 5
112640 5
112680 5
112720 5
112760 5
112800 5
112840 5
112880 5
112920 5
112960 5
113000 5
113040 5
113080 5
113120 5
113160 5
113200 5
113240 5
113280 5
113320 5
113360 5
113400 5
113440 5
113480 5
113520 5
113560 5
113600 5
113640 5
113680 5
113720 5
113760 5
113800 5
113840 5
113880 5
113920 5
113960 5
114000 5
114040 5
114080 5
114120 5
114160 5
114200 5
114240 5
114280 5
114320 5
114360 5
114400 5
114440 5
114480 5
114520 5
114560 5
114600 5
114640 5
114680 5
114720 5
114760 5
114800 5
114840 5
114880 5
114920 5
114960 5
115000 5
115040 5
115080 5
115120 5
115160 5
115200 5
115240 5
115280 5
115320 5
115360 5
115400 5
115440 5
115480 5
115520 5
115560 5
115600 5
115640 5
115680 5
115720 5
115760 5
115800 5
115840 5
115880 5
115920 5
115960 5
116000 5
116040 5
116080 5
116120 5
116160 5
116200 5
116240 5
116280 5
116320 5
116360 5
116400 5
116440 5
116480 5
116520 5
116560 5
116600 5
116640 5
116680 5
116720 5
116760 5
116800 5
116840 5
116880 5
116920 5
116960 5
117000 5
117040 5
117080 5
117120 5
117160 5
117200 5
117240 5
117280 5
117320 5
117360 5
117400 5
117440 5
117480 5
117520 5
117560 5
117600 5
117640 5
117680 5
117720 5
117760 5
117800 5
117840 5
117880 5
117920 5
117960 5
118000 5
118040 5
118080 5
118120 5
118160 5
118200 5
118240 5
118280 5
118320 5
118360 5
118400 5
118440 5
118480 5
118520 5
118560 5
118600 5
118640 5
118680 5
118720 5
118760 5
118800 5
118840 5
118880 5
118920 5
118960 5
119000 5
119040 5
119080 5
119120 5
119160 5
119200 5
119240 5
119280 5
119320 5
119360 5
119400 5
119440 5
119480 5
119520 5
119560 5
119600 5
119640 5
119680 5
119720 5
119760 5
119800 5
119840 5
119880 5
119920 5
119960 5
120000 5
120040 5
120080 5
120120 5
120160 5
120200 5
120240 5
120280 5
120320 5
120360 5
120400 5
120440 5
120480 5
120520 5
120560 5
120600 5
120640 5
120680 5
120720 5
120760 5
120800 5
120840 5
120880 5
120920 5
120960 5
121000 5
121040 5
121080 5
121120 5
121160 5
121200 5
121240 5
121280 5
121320 5
121360 5
121400 5
121440 5
121480 5
121520 5
121560 5
121600 5
121640 5
121680 5
121720 5
121760 5
121800 5
121840 5
121880 5
121920 5
121960 5
122000 5
122040 5
122080 5
122120 5
122160 5
122200 5
122240 5
122280 5
122320 5
122360 5
122400 5
122440 5
122480 5
122520 5
122560 5
122600 5
122640 5
122680 5
122720 5
122760 5
122800 5
122840 5
122880 5
122920 5
122960 5
123000 5
123040 5
123080 5
123120 5
123160 5
123200 5
123240 5
123280 5
123320 5
123360 5
123400 5
123440 5
123480 5
123520 5
123560 5
123600 5
123640 5
123680 5
123720 5
123760 5
123800 5
123840 5
123880 5
123920 5
123960 5
124000 5
124040 5
124080 5
124120 5
124160 5
124200 5
124240 5
124280 5
124320 5
124360 5
124400 5
124440 5
124480 5
124520 5
124560 5
124600 5
124640 5
124680 5
124720 5
124760 5
124800 5
124840 5
124880 5
124920 5
124960 5
125000 5
125040 5
125080 5
125120 5
125160 5
125200 5
125240 5
125280 5
125320 5
125360 5
125400 5
125440 5
125480 5
125520 5
125560 5
125600 5
125640 5
125680 5
125720 5
125760 5
125800 5
125840 5
125880 5
125920 5
125960 5
126000 5
126040 5
126080 5
126120 5
126160 5
126200 5
126240 5
126280 5
126320 5
126360 5
126400 5
126440 5
126480 5
126520 5
126560 5
126600 5
126640 5
126680 5
126720 5
126760 5
126800 5
126840 5
126880 5
126920 5
126960 5
127000 5
127040 5
127080 5
127120 5
127160 5
127200 5
127240 5
127280 5
127320 5
127360 5
127400 5
127440 5
127480 5
127520 5
127560 5
127600 5
127640 5
127680 5
127720 5
127760 5
127800 5
127840 5
127880 5
127920 5
127960 5
128000 5
128040 5
128080 5
128120 5
128160 5
128200 5
128240 5
128280 5
128320 5
128360 5
128400 5
128440 5
128480 5
128520 5
128560 5
128600 5
128640 5
128680 5
128720 5
128760 5
128800 5
128840 5
128880 5
128920 5
128960 5
129000 5
129040 5
129080 5
129120 5
129160 5
129200 5
129240 5
129280 5
129320 5
129360 5
129400 5
129440 5
129480 5
129520 5
129560 5
129600 5
129640 5
129680 5
129720 5
129760 5
129800 5
129840 5
129880 5
129920 5
129960 5
130000 5
130040 5
130080 5
130120 5
130160 5
130200 5
130240 5
130280 5
130320 5
130360 5
130400 5
130440 5
130480 5
130520 5
130560 5
130600 5
130640 5
130680 5
130720 5
130760 5
130800 5
130840 5
130880 5
130920 5
130960 5
131000 5
131040 5
131080 5
131120 5
131160 5
131200 5
131240 5
131280 5
131320 5
131360 5
131400 5
131440 5
131480 5
131520 5
131560 5
131600 5
131640 5
131680 5
131720 5
131760 5
131800 5
131840 5
131880 5
131920 5
131960 5
132000 5
132040 5
132080 5
132120 5
132160 5
132200 5
132240 5
132280 5
132320 5
132360 5
132400 5
132440 5
132480 5
132520 5
132560 5
132600 5
132640 5
132680 5
132720 5
132760 5
132800 5
132840 5
132880 5
132920 5
132960 5
133000 5
133040 5
133080 5
133120 5
133160 5
133200 5
133240 5
133280 5
133320 5
133360 5
133400 5
133440 5
133480 5
133520 5
133560 5
133600 5
133640 5
133680 5
133720 5
133760 5
133800 5
133840 5
133880 5
133920 5
133960 5
134000 5
134040 5
134080 5
134120 5
134160 5
134200 5
134240 5
134280 5
134320 5
134360 5
134400 5
134440 5
134480 5
134520 5
134560 5
134600 5
134640 5
134680 5
134720 5
134760 5
134800 5
134840 5
134880 5
134920 5
134960 5
135000 5
135040 5
135080 5
135120 5
135160 5
135200 5
135240 5
135280 5
135320 5
135360 5
135400 5
135440 5
135480 5
135520 5
135560 5
135600 5
135640 5
135680 5
135720 5
135760 5
135800 5
135840 5
135880 5
135920 5
135960 5
136000 5
136040 5
136080 5
136120 5
136160 5
136200 5
136240 5
136280 5
136320 5
136360 5
136400 5
136440 5
136480 5
136520 5
136560 5
136600 5
136640 5
136680 5
136720 5
136760 5
136800 5
136840 5
136880 5
136920 5
136960 5
137000 5
137040 5
137080 5
137120 5
137160 5
137200 5
137240 5
137280 5
137320 5
137360 5
137400 5
137440 5
137480 5
137520 5
137560 5
137600 5
137640 5
137680 5
137720 5
137760 5
137800 5
137840 5
137880 5
137920 5
137960 5
138000 5
138040 5
138080 5
138120 5
138160 5
138200 5
138240 5
138280 5
138320 5
138360 5
138400 5
138440 5
138480 5
138520 5
138560 5
138600 5
138640 5
138680 5
138720 5
138760 5
138800 5
138840 5
138880 5
138920 5
138960 5
139000 5
139040 5
139080 5
139120 5
139160 5
139200 5
139240 5
139280 5
139320 5
139360 5
139400 5
139440 5
139480 5
139520 5
139560 5
139600 5
139640 5
139680 5
139720 5
139760 5
139800 5
139840 5
139880 5
139920 5
139960 5
140000 5
140040 5
140080 5
140120 5
140160 5
140200 5
140240 5
140280 5
140320 5
140360 5
140400 5
140440 5
140480 5
140520 5
140560 5
140600 5
140640 5
140680 5
140720 5
140760 5
140800 5
140840 5
140880 5
140920 5
140960 5
141000 5
141040 5
141080 5
141120 5
141160 5
141200 5
141240 5
141280 5
141320 5
141360 5
141400 5
141440 5
141480 5
141520 5
141560 5
141600 5
141640 5
141680 5
141720 5
141760 5
141800 5
141840 5
141880 5
141920 5
141960 5
142000 5
142040 5
142080 5
142120 5
142160 5
142200 5
142240 5
142280 5
142320 5
142360 5
142400 5
142440 5
142480 5
142520 5
142560 5
142600 5
142640 5
142680 5
142720 5
142760 5
142800 5
142840 5
142880 5
142920 5
142960 5
143000 5
143040 5
143080 5
143120 5
143160 5
143200 5
143240 5
143280 5
143320 5
143360 5
143400 5
143440 5
143480 5
143520 5
143560 5
143600 5
143640 5
143680 5
143720 5
143760 5
143800 5
143840 5
143880 5
143920 5
143960 5
144000 5
144040 5
144080 5
144120 5
144160 5
144200 5
144240 5
144280 5
144320 5
144360 5
144400 5
144440 5
144480 5
144520 5
144560 5
144600 5
144640 5
144680 5
144720 5
144760 5
144800 5
144840 5
144880 5
144920 5
144960 5
145000 5
145040 5
145080 5
145120 5
145160 5
145200 5
145240 5
145280 5
145320 5
145360 5
145400 5
145440 5
145480 5
145520 5
145560 5
145600 5
145640 5
145680 5
145720 5
145760 5
145800 5
145840 5
145880 5
145920 5
145960 5
146000 5
146040 5
146080 5
146120 5
146160 5
146200 5
146240 5
146280 5
146320 5
146360 5
146400 5
146440 5
146480 5
146520 5
146560 5
146600 5
146640 5
146680 5
146720 5
146760 5
146800 5
146840 5
146880 5
146920 5
146960 5
147000 5
147040 5
147080 5
147120 5
147160 5
147200 5
147240 5
147280 5
147320 5
147360 5
147400 5
147440 5
147480 5
147520 5
147560 5
147600 5
147640 5
147680 5
147720 5
147760 5
147800 5
147840 5
147880 5
147920 5
147960 5
148000 5
148040 5
148080 5
148120 5
148160 5
148200 5
148240 5
148280 5
148320 5
148360 5
148400 5
148440 5
148480 5
148520 5
148560 5
148600 5
148640 5
148680 5
148720 5
148760 5
148800 5
148840 5
148880 5
148920 5
148960 5
149000 5
149040 5
149080 5
149120 5
149160 5
149200 5
149240 5
149280 5
149320 5
149360 5
149400 5
149440 5
149480 5
149520 5
149560 5
149600 5
149640 5
149680 5
149720 5
149760 5
149800 5
149840 5
149880 5
149920 5
149960 5
150000 5
150040 5
150080 5
150120 5
150160 5
150200 5
150240 5
150280 5
150320 5
150360 5
150400 5
150440 5
150480 5
150520 5
150560 5
150600 5
150640 5
150680 5
150720 5
150760 5
150800 5
150840 5
150880 5
150920 5
150960 5
151000 5
151040 5
151080 5
151120 5
151160 5
151200 5
151240 5
151280 5
151320 5
151360 5
151400 5
151440 5
151480 5
151520 5
151560 5
151600 5
151640 5
151680 5
151720 5
151760 5
151800 5
151840 5
151880 5
151920 5
151960 5
152000 5
152040 5
152080 5
152120 5
152160 5
152200 5
152240 5
152280 5
152320 5
152360 5
152400 5
152440 5
152480 5
152520 5
152560 5
152600 5
152640 5
152680 5
152720 5
152760 5
152800 5
152840 5
152880 5
152920 5
152960 5
153000 5
153040 5
153080 5
153120 5
153160 5
153200 5
153240 5
153280 5
153320 5
153360 5
153400 5
153440 5
153480 5
153520 5
153560 5
153600 5
153640 5
153680 5
153720 5
153760 5
153800 5
153840 5
153880 5
153920 5
153960 5
154000 5
154040 5
154080 5
154120 5
154160 5
154200 5
154240 5
154280 5
154320 5
154360 5
154400 5
154440 5
154480 5
154520 5
154560 5
154600 5
154640 5
154680 5
154720 5
154760 5
154800 5
154840 5
154880 5
154920 5
154960 5
155000 5
155040 5
155080 5
155120 5
155160 5
155200 5
155240 5
155280 5
155320 5
155360 5
155400 5
155440 5
155480 5
155520 5
155560 5
155600 5
155640 5
155680 5
155720 5
155760 5
155800 5
155840 5
155880 5
155920 5
155960 5
156000 5
156040 5
156080 5
156120 5
156160 5
156200 5
156240 5
156280 5
156320 5
156360 5
156400 5
156440 5
156480 5
156520 5
156560 5
156600 5
156640 5
156680 5
156720 5
156760 5
156800 5
156840 5
156880 5
156920 5
156960 5
157000 5
157040 5
157080 5
157120 5
157160 5
157200 5
157240 5
157280 5
157320 5
157360 5
157400 5
157440 5
157480 5
157520 5
157560 5
157600 5
157640 5
157680 5
157720 5
157760 5
157800 5
157840 5
157880 5
157920 5
157960 5
158000 5
158040 5
158080 5
158120 5
158160 5
158200 5
158240 5
158280 5
158320 5
158360 5
158400 5
158440 5
158480 5
158520 5
158560 5
158600 5
158640 5
158680 5
158720 5
158760 5
158800 5
158840 5
158880 5
158920 5
158960 5
159000 5
159040 5
159080 5
159120 5
159160 5
159200 5
159240 5
159280 5
159320 5
159360 5
159400 5
159440 5
159480 5
159520 5
159560 5
159600 5
159640 5
159680 5
159720 5
159760 5
159800 5
159840 5
159880 5
159920 5
159960 5
160000 5
160040 5
160080 5
160120 5
160160 5
160200 5
160240 5
160280 5
160320 5
160360 5
160400 5
160440 5
160480 5
160520 5
160560 5
160600 5
160640 5
160680 5
160720 5
160760 5
160800 5
160840 5
160880 5
160920 5
160960 5
161000 5
161040 5
161080 5
161120 5
161160 5
161200 5
161240 5
161280 5
161320 5
161360 5
161400 5
161440 5
161480 5
161520 5
161560 5
161600 5
161640 5
161680 5
161720 5
161760 5
161800 5
161840 5
161880 5
161920 5
161960 5
162000 5
162040 5
162080 5
162120 5
162160 5
162200 5
162240 5
162280 5
162320 5
162360 5
162400 5
162440 5
162480 5
162520 5
162560 5
162600 5
162640 5
162680 5
162720 5
162760 5
162800 5
162840 5
162880 5
162920 5
162960 5
163000 5
163040 5
163080 5
163120 5
163160 5
163200 5
163240 5
163280 5
163320 5
163360 5
163400 5
163440 5
163480 5
163520 5
163560 5
163600 5
163640 5
163680 5
163720 5
163760 5
163800 5
163840 5
163880 5
163920 5
163960 5
164000 5
164040 5
164080 5
164120 5
164160 5
164200 5
164240 5
164280 5
164320 5
164360 5
164400 5
164440 5
164480 5
164520 5
164560 5
164600 5
164640 5
164680 5
164720 5
164760 5
164800 5
164840 5
164880 5
164920 5
164960 5
165000 5
165040 5
165080 5
165120 5
165160 5
165200 5
165240 5
165280 5
165320 5
165360 5
165400 5
165440 5
165480 5
165520 5
165560 5
165600 5
165640 5
165680 5
165720 5
165760 5
165800 5
165840 5
165880 5
165920 5
165960 5
166000 5
166040 5
166080 5
166120 5
166160 5
166200 5
166240 5
166280 5
166320 5
166360 5
166400 5
166440 5
166480 5
166520 5
166560 5
166600 5
166640 5
166680 5
166720 5
166760 5
166800 5
166840 5
166880 5
166920 5
166960 5
167000 5
167040 5
167080 5
167120 5
167160 5
167200 5
167240 5
167280 5
167320 5
167360 5
167400 5
167440 5
167480 5
167520 5
167560 5
167600 5
167640 5
167680 5
167720 5
167760 5
167800 5
167840 5
167880 5
167920 5
167960 5
168000 5
168040 5
168080 5
168120 5
168160 5
168200 5
168240 5
168280 5
168320 5
168360 5
168400 5
168440 5
168480 5
168520 5
168560 5
168600 5
168640 5
168680 5
168720 5
168760 5
168800 5
168840 5
168880 5
168920 5
168960 5
169000 5
169040 5
169080 5
169120 5
169160 5
169200 5
169240 5
169280 5
169320 5
169360 5
169400 5
169440 5
169480 5
169520 5
169560 5
169600 5
169640 5
169680 5
169720 5
169760 5
169800 5
169840 5
169880 5
169920 5
169960 5
170000 5
170040 5
170080 5
170120 5
170160 5
170200 5
170240 5
170280 5
170320 5
170360 5
170400 5
170440 5
170480 5
170520 5
170560 5
170600 5
170640 5
170680 5
170720 5
170760 5
170800 5
170840 5
170880 5
170920 5
170960 5
171000 5
171040 5
171080 5
171120 5
171160 5
171200 5
171240 5
171280 5
171320 5
171360 5
171400 5
171440 5
171480 5
171520 5
171560 5
171600 5
171640 5
171680 5
171720 5
171760 5
171800 5
171840 5
171880 5
171920 5
171960 5
172000 5
172040 5
172080 5
172120 5
172160 5
172200 5
172240 5
172280 5
172320 5
172360 5
172400 5
172440 5
172480 5
172520 5
172560 5
172600 5
172640 5
172680 5
172720 5
172760 5
172800 5
172840 5
172880 5
172920 5
172960 5
173000 5
173040 5
173080 5
173120 5
173160 5
173200 5
173240 5
173280 5
173320 5
173360 5
173400 5
173440 5
173480 5
173520 5
173560 5
173600 5
173640 5
173680 5
173720 5
173760 5
173800 5
173840 5
173880 5
173920 5
173960 5
174000 5
174040 5
174080 5
174120 5
174160 5
174200 5
174240 5
174280 5
174320 5
174360 5
174400 5
174440 5
174480 5
174520 5
174560 5
174600 5
174640 5
174680 5
174720 5
174760 5
174800 5
174840 5
174880 5
174920 5
174960 5
175000 5
175040 5
175080 5
175120 5
175160 5
175200 5
175240 5
175280 5
175320 5
175360 5
175400 5
175440 5
175480 5
175520 5
175560 5
175600 5
175640 5
175680 5
175720 5
175760 5
175800 5
175840 5
175880 5
175920 5
175960 5
176000 5
176040 5
176080 5
176120 5
176160 5
176200 5
176240 5
176280 5
176320 5
176360 5
176400 5
176440 5
176480 5
176520 5
176560 5
176600 5
176640 5
176680 5
176720 5
176760 5
176800 5
176840 5
176880 5
176920 5
176960 5
177000 5
177040 5
177080 5
177120 5
177160 5
177200 5
177240 5
177280 5
177320 5
177360 5
177400 5
177440 5
177480 5
177520 5
177560 5
177600 5
177640 5
177680 5
177720 5
177760 5
177800 5
177840 5
177880 5
177920 5
177960 5
178000 5
178040 5
178080 5
178120 5
178160 5
178200 5
178240 5
178280 5
178320 5
178360 5
178400 5
178440 5
178480 5
178520 5
178560 5
178600 5
178640 5
178680 5
178720 5
178760 5
178800 5
178840 5
178880 5
178920 5
178960 5
179000 5
179040 5
179080 5
179120 5
179160 5
179200 5
179240 5
179280 5
179320 5
179360 5
179400 5
179440 5
179480 5
179520 5
179560 5
179600 5
179640 5
179680 5
179720 5
179760 5
179800 5
179840 5
179880 5
179920 5
179960 5
180000 5
180040 5
180080 5
180120 5
180160 5
180200 5
180240 5
180280 5
180320 5
180360 5
180400 5
180440 5
180480 5
180520 5
180560 5
180600 5
180640 5
180680 5
180720 5
180760 5
180800 5
180840 5
180880 5
180920 5
180960 5
181000 5
181040 5
181080 5
181120 5
181160 5
181200 5
181240 5
181280 5
181320 5
181360 5
181400 5
181440 5
181480 5
181520 5
181560 5
181600 5
181640 5
181680 5
181720 5
181760 5
181800 5
181840 5
181880 5
181920 5
181960 5
182000 5
182040 5
182080 5
182120 5
182160 5
182200 5
182240 5
182280 5
182320 5
182360 5
182400 5
182440 5
182480 5
182520 5
182560 5
182600 5
182640 5
182680 5
182720 5
182760 5
182800 5
182840 5
182880 5
182920 5
182960 5
183000 5
183040 5
183080 5
183120 5
183160 5
183200 5
183240 5
183280 5
183320 5
183360 5
183400 5
183440 5
183480 5
183520 5
183560 5
183600 5
183640 5
183680 5
183720 5
183760 5
183800 5
183840 5
183880 5
183920 5
183960 5
184000 5
184040 5
184080 5
184120 5
184160 5
184200 5
184240 5
184280 5
184320 5
184360 5
184400 5
184440 5
184480 5
184520 5
184560 5
184600 5
184640 5
184680 5
184720 5
184760 5
184800 5
184840 5
184880 5
184920 5
184960 5
185000 5
185040 5
185080 5
185120 5
185160 5
185200 5
185240 5
185280 5
185320 5
185360 5
185400 5
185440 5
185480 5
185520 5
185560 5
185600 5
185640 5
185680 5
185720 5
185760 5
185800 5
185840 5
185880 5
185920 5
185960 5
186000 5
186040 5
186080 5
186120 5
186160 5
186200 5
186240 5
186280 5
186320 5
186360 5
186400 5
186440 5
186480 5
186520 5
186560 5
186600 5
186640 5
186680 5
186720 5
186760 5
186800 5
186840 5
186880 5
186920 5
186960 5
187000 5
187040 5
187080 5
187120 5
187160 5
187200 5
187240 5
187280 5
187320 5
187360 5
187400 5
187440 5
187480 5
187520 5
187560 5
187600 5
187640 5
187680 5
187720 5
187760 5
187800 5
187840 5
187880 5
187920 5
187960 5
188000 5
188040 5
188080 5
188120 5
188160 5
188200 5
188240 5
188280 5
188320 5
188360 5
188400 5
188440 5
188480 5
188520 5
188560 5
188600 5
188640 5
188680 5
188720 5
188760 5
188800 5
188840 5
188880 5
188920 5
188960 5
189000 5
189040 5
189080 5
189120 5
189160 5
189200 5
189240 5
189280 5
189320 5
189360 5
189400 5
189440 5
189480 5
189520 5
189560 5
189600 5
189640 5
189680 5
189720 5
189760 5
189800 5
189840 5
189880 5
189920 5
189960 5
190000 5
190040 5
190080 5
190120 5
190160 5
190200 5
190240 5
190280 5
190320 5
190360 5
190400 5
190440 5
190480 5
190520 5
190560 5
190600 5
190640 5
190680 5
190720 5
190760 5
190800 5
190840 5
190880 5
190920 5
190960 5
191000 5
191040 5
191080 5
191120 5
191160 5
191200 5
191240 5
191280 5
191320 5
191360 5
191400 5
191440 5
191480 5
191520 5
191560 5
191600 5
191640 5
191680 5
191720 5
191760 5
191800 5
191840 5
191880 5
191920 5
191960 5
192000 5
192040 5
192080 5
192120 5
192160 5
192200 5
192240 5
192280 5
192320 5
192360 5
192400 5
192440 5
192480 5
192520 5
192560 5
192600 5
192640 5
192680 5
192720 5
192760 5
192800 5
192840 5
192880 5
192920 5
192960 5
193000 5
193040 5
193080 5
193120 5
193160 5
193200 5
193240 5
193280 5
193320 5
193360 5
193400 5
193440 5
193480 5
193520 5
193560 5
193600 5
193640 5
193680 5
193720 5
193760 5
193800 5
193840 5
193880 5
193920 5
193960 5
194000 5
194040 5
194080 5
194120 5
194160 5
194200 5
194240 5
194280 5
194320 5
194360 5
194400 5
194440 5
194480 5
194520 5
194560 5
194600 5
194640 5
194680 5
194720 5
194760 5
194800 5
194840 5
194880 5
194920 5
194960 5
195000 5
195040 5
195080 5
195120 5
195160 5
195200 5
195240 5
195280 5
195320 5
195360 5
195400 5
195440 5
195480 5
195520 5
195560 5
195600 5
195640 5
195680 5
195720 5
195760 5
195800 5
195840 5
195880 5
195920 5
195960 5
196000 5
196040 5
196080 5
196120 5
196160 5
196200 5
196240 5
196280 5
196320 5
196360 5
196400 5
196440 5
196480 5
196520 5
196560 5
196600 5
196640 5
196680 5
196720 5
196760 5
196800 5
196840 5
196880 5
196920 5
196960 5
197000 5
197040 5
197080 5
197120 5
197160 5
197200 5
197240 5
197280 5
197320 5
197360 5
197400 5
197440 5
197480 5
197520 5
197560 5
197600 5
197640 5
197680 5
197720 5
197760 5
197800 5
197840 5
197880 5
197920 5
197960 5
198000 5
198040 5
198080 5
198120 5
198160 5
198200 5
198240 5
198280 5
198320 5
198360 5
198400 5
198440 5
198480 5
198520 5
198560 5
198600 5
198640 5
198680 5
198720 5
198760 5
198800 5
198840 5
198880 5
198920 5
198960 5
199000 5
199040 5
199080 5
199120 5
199160 5
199200 5
199240 5
199280 5
199320 5
199360 5
199400 5
199440 5
199480 5
199520 5
199560 5
199600 5
199640 5
199680 5
199720 5
199760 5
199800 5
199840 5
199880 5
199920 5
199960 5
200000 5
200040 5
200080 5
200120 5
200160 5
200200 5
200240 5
200280 5
200320 5
200360 5
200400 5
200440 5
200480 5
200520 5
200560 5
200600 5
200640 5
200680 5
200720 5
200760 5
200800 5
200840 5
200880 5
200920 5
200960 5
201000 5
201040 5
201080 5
201120 5
201160 5
201200 5
201240 5
201280 5
201320 5
201360 5
201400 5
201440 5
201480 5
201520 5
201560 5
201600 5
201640 5
201680 5
201720 5
201760 5
201800 5
201840 5
201880 5
201920 5
201960 5
202000 5
202040 5
202080 5
202120 5
202160 5
202200 5
202240 5
202280 5
202320 5
202360 5
202400 5
202440 5
202480 5
202520 5
202560 5
202600 5
202640 5
202680 5
202720 5
202760 5
202800 5
202840 5
202880 5
202920 5
202960 5
203000 5
203040 5
203080 5
203120 5
203160 5
203200 5
203240 5
203280 5
203320 5
203360 5
203400 5
203440 5
203480 5
203520 5
203560 5
203600 5
203640 5
203680 5
203720 5
203760 5
203800 5
203840 5
203880 5
203920 5
203960 5
204000 5
204040 5
204080 5
204120 5
204160 5
204200 5
204240 5
204280 5
204320 5
204360 5
204400 5
204440 5
204480 5
204520 5
204560 5
204600 5
204640 5
204680 5
204720 5
204760 5
204800 5
204840 5
204880 5
204920 5
204960 5
205000 5
205040 5
205080 5
205120 5
205160 5
205200 5
205240 5
205280 5
205320 5
205360 5
205400 5
205440 5
205480 5
205520 5
205560 5
205600 5
205640 5
205680 5
205720 5
205760 5
205800 5
205840 5
205880 5
205920 5
205960 5
206000 5
206040 5
206080 5
206120 5
206160 5
206200 5
206240 5
206280 5
206320 5
206360 5
206400 5
206440 5
206480 5
206520 5
206560 5
206600 5
206640 5
206680 5
206720 5
206760 5
206800 5
206840 5
206880 5
206920 5
206960 5
207000 5
207040 5
207080 5
207120 5
207160 5
207200 5
207240 5
207280 5
207320 5
207360 5
207400 5
207440 5
207480 5
207520 5
207560 5
207600 5
207640 5
207680 5
207720 5
207760 5
207800 5
207840 5
207880 5
207920 5
207960 5
208000 5
208040 5
208080 5
208120 5
208160 5
208200 5
208240 5
208280 5
208320 5
208360 5
208400 5
208440 5
208480 5
208520 5
208560 5
208600 5
208640 5
208680 5
208720 5
208760 5
208800 5
208840 5
208880 5
208920 5
208960 5
209000 5
209040 5
209080 5
209120 5
209160 5
209200 5
209240 5
209280 5
209320 5
209360 5
209400 5
209440 5
209480 5
209520 5
209560 5
209600 5
209640 5
209680 5
209720 5
209760 5
209800 5
209840 5
209880 5
209920 5
209960 5
210000 5
210040 5
210080 5
210120 5
210160 5
210200 5
210240 5
210280 5
210320 5
210360 5
210400 5
210440 5
210480 5
210520 5
210560 5
210600 5
210640 5
210680 5
210720 5
210760 5
210800 5
210840 5
210880 5
210920 5
210960 5
211000 5
211040 5
211080 5
211120 5
211160 5
211200 5
211240 5
211280 5
211320 5
211360 5
211400 5
211440 5
211480 5
211520 5
211560 5
211600 5
211640 5
211680 5
211720 5
211760 5
211800 5
211840 5
211880 5
211920 5
211960 5
212000 5
212040 5
212080 5
212120 5
212160 5
212200 5
212240 5
212280 5
212320 5
212360 5
212400 5
212440 5
212480 5
212520 5
212560 5
212600 5
212640 5
212680 5
212720 5
212760 5
212800 5
212840 5
212880 5
212920 5
212960 5
213000 5
213040 5
213080 5
213120 5
213160 5
213200 5
213240 5
213280 5
213320 5
213360 5
213400 5
213440 5
213480 5
213520 5
213560 5
213600 5
213640 5
213680 5
213720 5
213760 5
213800 5
213840 5
213880 5
213920 5
213960 5
214000 5
214040 5
214080 5
214120 5
214160 5
214200 5
214240 5
214280 5
214320 5
214360 5
214400 5
214440 5
214480 5
214520 5
214560 5
214600 5
214640 5
214680 5
214720 5
214760 5
214800 5
214840 5
214880 5
214920 5
214960 5
215000 5
215040 5
215080 5
215120 5
215160 5
215200 5
215240 5
215280 5
215320 5
215360 5
215400 5
215440 5
215480 5
215520 5
215560 5
215600 5
215640 5
215680 5
215720 5
215760 5
215800 5
215840 5
215880 5
215920 5
215960 5
216000 5
216040 5
216080 5
216120 5
216160 5
216200 5
216240 5
216280 5
216320 5
216360 5
216400 5
216440 5
216480 5
216520 5
216560 5
216600 5
216640 5
216680 5
216720 5
216760 5
216800 5
216840 5
216880 5
216920 5
216960 5
217000 5
217040 5
217080 5
217120 5
217160 5
217200 5
217240 5
217280 5
217320 5
217360 5
217400 5
217440 5
217480 5
217520 5
217560 5
217600 5
217640 5
217680 5
217720 5
217760 5
217800 5
217840 5
217880 5
217920 5
217960 5
218000 5
218040 5
218080 5
218120 5
218160 5
218200 5
218240 5
218280 5
218320 5
218360 5
218400 5
218440 5
218480 5
218520 5
218560 5
218600 5
218640 5
218680 5
218720 5
218760 5
218800 5
218840 5
218880 5
218920 5
218960 5
219000 5
219040 5
219080 5
219120 5
219160 5
219200 5
219240 5
219280 5
219320 5
219360 5
219400 5
219440 5
219480 5
219520 5
219560 5
219600 5
219640 5
219680 5
219720 5
219760 5
219800 5
219840 5
219880 5
219920 5
219960 5
220000 5
220040 5
220080 5
220120 5
220160 5
220200 5
220240 5
220280 5
220320 5
220360 5
220400 5
220440 5
220480 5
220520 5
220560 5
220600 5
220640 5
220680 5
220720 5
220760 5
220800 5
220840 5
220880 5
220920 5
220960 5
221000 5
221040 5
221080 5
221120 5
221160 5
221200 5
221240 5
221280 5
221320 5
221360 5
221400 5
221440 5
221480 5
221520 5
221560 5
221600 5
221640 5
221680 5
221720 5
221760 5
221800 5
221840 5
221880 5
221920 5
221960 5
222000 5
222040 5
222080 5
222120 5
222160 5
222200 5
222240 5
222280 5
222320 5
222360 5
222400 5
222440 5
222480 5
222520 5
222560 5
222600 5
222640 5
222680 5
222720 5
222760 5
222800 5
222840 5
222880 5
222920 5
222960 5
223000 5
223040 5
223080 5
223120 5
223160 5
223200 5
223240 5
223280 5
223320 5
223360 5
223400 5
223440 5
223480 5
223520 5
223560 5
223600 5
223640 5
223680 5
223720 5
223760 5
223800 5
223840 5
223880 5
223920 5
223960 5
224000 5
224040 5
224080 5
224120 5
224160 5
224200 5
224240 5
224280 5
224320 5
224360 5
224400 5
224440 5
224480 5
224520 5
224560 5
224600 5
224640 5
224680 5
224720 5
224760 5
224800 5
224840 5
224880 5
224920 5
224960 5
225000 5
225040 5
225080 5
225120 5
225160 5
225200 5
225240 5
225280 5
225320 5
225360 5
225400 5
225440 5
225480 5
225520 5
225560 5
225600 5
225640 5
225680 5
225720 5
225760 5
225800 5
225840 5
225880 5
225920 5
225960 5
226000 5
226040 5
226080 5
226120 5
226160 5
226200 5
226240 5
226280 5
226320 5
226360 5
226400 5
226440 5
226480 5
226520 5
226560 5
226600 5
226640 5
226680 5
226720 5
226760 5
226800 5
226840 5
226880 5
226920 5
226960 5
227000 5
227040 5
227080 5
227120 5
227160 5
227200 5
227240 5
227280 5
227320 5
227360 5
227400 5
227440 5
227480 5
227520 5
227560 5
227600 5
227640 5
227680 5
227720 5
227760 5
227800 5
227840 5
227880 5
227920 5
227960 5
228000 5
228040 5
228080 5
228120 5
228160 5
228200 5
228240 5
228280 5
228320 5
228360 5
228400 5
228440 5
228480 5
228520 5
228560 5
228600 5
228640 5
228680 5
228720 5
228760 5
228800 5
228840 5
228880 5
228920 5
228960 5
229000 5
229040 5
229080 5
229120 5
229160 5
229200 5
229240 5
229280 5
229320 5
229360 5
229400 5
229440 5
229480 5
229520 5
229560 5
229600 5
229640 5
229680 5
229720 5
229760 5
229800 5
229840 5
229880 5
229920 5
229960 5
230000 5
230040 5
230080 5
230120 5
230160 5
230200 5
230240 5
230280 5
230320 5
230360 5
230400 5
230440 5
230480 5
230520 5
230560 5
230600 5
230640 5
230680 5
230720 5
230760 5
230800 5
230840 5
230880 5
230920 5
230960 5
231000 5
231040 5
231080 5
231120 5
231160 5
231200 5
231240 5
231280 5
231320 5
231360 5
231400 5
231440 5
231480 5
231520 5
231560 5
231600 5
231640 5
231680 5
231720 5
231760 5
231800 5
231840 5
231880 5
231920 5
231960 5
232000 5
232040 5
232080 5
232120 5
232160 5
232200 5
232240 5
232280 5
232320 5
232360 5
232400 5
232440 5
232480 5
232520 5
232560 5
232600 5
232640 5
232680 5
232720 5
232760 5
232800 5
232840 5
232880 5
232920 5
232960 5
233000 5
233040 5
233080 5
233120 5
233160 5
233200 5
233240 5
233280 5
233320 5
233360 5
233400 5
233440 5
233480 5
233520 5
233560 5
233600 5
233640 5
233680 5
233720 5
233760 5
233800 5
233840 5
233880 5
233920 5
233960 5
234000 5
234040 5
234080 5
234120 5
234160 5
234200 5
234240 5
234280 5
234320 5
234360 5
234400 5
234440 5
234480 5
234520 5
234560 5
234600 5
234640 5
234680 5
234720 5
234760 5
234800 5
234840 5
234880 5
234920 5
234960 5
235000 5
235040 5
235080 5
235120 5
235160 5
235200 5
235240 5
235280 5
235320 5
235360 5
235400 5
235440 5
235480 5
235520 5
235560 5
235600 5
235640 5
235680 5
235720 5
235760 5
235800 5
235840 5
235880 5
235920 5
235960 5
236000 5
236040 5
236080 5
236120 5
236160 5
236200 5
236240 5
236280 5
236320 5
236360 5
236400 5
236440 5
236480 5
236520 5
236560 5
236600 5
236640 5
236680 5
236720 5
236760 5
236800 5
236840 5
236880 5
236920 5
236960 5
237000 5
237040 5
237080 5
237120 5
237160 5
237200 5
237240 5
237280 5
237320 5
237360 5
237400 5
237440 5
237480 5
237520 5
237560 5
237600 5
237640 5
237680 5
237720 5
237760 5
237800 5
237840 5
237880 5
237920 5
237960 5
238000 5
238040 5
238080 5
238120 5
238160 5
238200 5
238240 5
238280 5
238320 5
238360 5
238400 5
238440 5
238480 5
238520 5
238560 5
238600 5
238640 5
238680 5
238720 5
238760 5
238800 5
238840 5
238880 5
238920 5
238960 5
239000 5
239040 5
239080 5
239120 5
239160 5
239200 5
239240 5
239280 5
239320 5
239360 5
239400 5
239440 5
239480 5
239520 5
239560 5
239600 5
239640 5
239680 5
239720 5
239760 5
239800 5
239840 5
239880 5
239920 5
239960 5
240000 5
240040 5
240080 5
240120 5
240160 5
240200 5
240240 5
240280 5
240320 5
240360 5
240400 5
240440 5
240480 5
240520 5
240560 5
240600 5
240640 5
240680 5
240720 5
240760 5
240800 5
240840 5
240880 5
240920 5
240960 5
241000 5
241040 5
241080 5
241120 5
241160 5
241200 5
241240 5
241280 5
241320 5
241360 5
241400 5
241440 5
241480 5
241520 5
241560 5
241600 5
241640 5
241680 5
241720 5
241760 5
241800 5
241840 5
241880 5
241920 5
241960 5
242000 5
242040 5
242080 5
242120 5
242160 5
242200 5
242240 5
242280 5
242320 5
242360 5
242400 5
242440 5
242480 5
242520 5
242560 5
242600 5
242640 5
242680 5
242720 5
242760 5
242800 5
242840 5
242880 5
242920 5
242960 5
243000 5
243040 5
243080 5
243120 5
243160 5
243200 5
243240 5
243280 5
243320 5
243360 5
243400 5
243440 5
243480 5
243520 5
243560 5
243600 5
243640 5
243680 5
243720 5
243760 5
243800 5
243840 5
243880 5
243920 5
243960 5
244000 5
244040 5
244080 5
244120 5
244160 5
244200 5
244240 5
244280 5
244320 5
244360 5
244400 5
244440 5
244480 5
244520 5
244560 5
244600 5
244640 5
244680 5
244720 5
244760 5
244800 5
244840 5
244880 5
244920 5
244960 5
245000 5
245040 5
245080 5
245120 5
245160 5
245200 5
245240 5
245280 5
245320 5
245360 5
245400 5
245440 5
245480 5
245520 5
245560 5
245600 5
245640 5
245680 5
245720 5
245760 5
245800 5
245840 5
245880 5
245920 5
245960 5
246000 5
246040 5
246080 5
246120 5
246160 5
246200 5
246240 5
246280 5
246320 5
246360 5
246400 5
246440 5
246480 5
246520 5
246560 5
246600 5
246640 5
246680 5
246720 5
246760 5
246800 5
246840 5
246880 5
246920 5
246960 5
247000 5
247040 5
247080 5
247120 5
247160 5
247200 5
247240 5
247280 5
247320 5
247360 5
247400 5
247440 5
247480 5
247520 5
247560 5
247600 5
247640 5
247680 5
247720 5
247760 5
247800 5
247840 5
247880 5
247920 5
247960 5
248000 5
248040 5
248080 5
248120 5
248160 5
248200 5
248240 5
248280 5
248320 5
248360 5
248400 5
248440 5
248480 5
248520 5
248560 5
248600 5
248640 5
248680 5
248720 5
248760 5
248800 5
248840 5
248880 5
248920 5
248960 5
249000 5
249040 5
249080 5
249120 5
249160 5
249200 5
249240 5
249280 5
249320 5
249360 5
249400 5
249440 5
249480 5
249520 5
249560 5
249600 5
249640 5
249680 5
249720 5
249760 5
249800 5
249840 5
249880 5
249920 5
249960 5
250000 5
250040 5
250080 5
250120 5
250160 5
250200 5
250240 5
250280 5
250320 5
250360 5
250400 5
250440 5
250480 5
250520 5
250560 5
250600 5
250640 5
250680 5
250720 5
250760 5
250800 5
250840 5
250880 5
250920 5
250960 5
251000 5
251040 5
251080 5
251120 5
251160 5
251200 5
251240 5
251280 5
251320 5
251360 5
251400 5
251440 5
251480 5
251520 5
251560 5
251600 5
251640 5
251680 5
251720 5
251760 5
251800 5
251840 5
251880 5
251920 5
251960 5
252000 5
252040 5
252080 5
252120 5
252160 5
252200 5
252240 5
252280 5
252320 5
252360 5
252400 5
252440 5
252480 5
252520 5
252560 5
252600 5
252640 5
252680 5
252720 5
252760 5
252800 5
252840 5
252880 5
252920 5
252960 5
253000 5
253040 5
253080 5
253120 5
253160 5
253200 5
253240 5
253280 5
253320 5
253360 5
253400 5
253440 5
253480 5
253520 5
253560 5
253600 5
253640 5
253680 5
253720 5
253760 5
253800 5
253840 5
253880 5
253920 5
253960 5
254000 5
254040 5
254080 5
254120 5
254160 5
254200 5
254240 5
254280 5
254320 5
254360 5
254400 5
254440 5
254480 5
254520 5
254560 5
254600 5
254640 5
254680 5
254720 5
254760 5
254800 5
254840 5
254880 5
254920 5
254960 5
255000 5
255040 5
255080 5
255120 5
255160 5
255200 5
255240 5
255280 5
255320 5
255360 5
255400 5
255440 5
255480 5
255520 5
255560 5
255600 5
255640 5
255680 5
255720 5
255760 5
255800 5
255840 5
255880 5
255920 5
255960 5
256000 5
256040 5
256080 5
256120 5
256160 5
256200 5
256240 5
256280 5
256320 5
256360 5
256400 5
256440 5
256480 5
256520 5
256560 5
256600 5
256640 5
256680 5
256720 5
256760 5
256800 5
256840 5
256880 5
256920 5
256960 5
257000 5
257040 5
257080 5
257120 5
257160 5
257200 5
257240 5
257280 5
257320 5
257360 5
257400 5
257440 5
257480 5
257520 5
257560 5
257600 5
257640 5
257680 5
257720 5
257760 5
257800 5
257840 5
257880 5
257920 5
257960 5
258000 5
258040 5
258080 5
258120 5
258160 5
258200 5
258240 5
258280 5
258320 5
258360 5
258400 5
258440 5
258480 5
258520 5
258560 5
258600 5
258640 5
258680 5
258720 5
258760 5
258800 5
258840 5
258880 5
258920 5
258960 5
259000 5
259040 5
259080 5
259120 5
259160 5
259200 5
259240 5
259280 5
259320 5
259360 5
259400 5
259440 5
259480 5
259520 5
259560 5
259600 5
259640 5
259680 5
259720 5
259760 5
259800 5
259840 5
259880 5
259920 5
259960 5
260000 5
260040 5
260080 5
260120 5
260160 5
260200 5
260240 5
260280 5
260320 5
260360 5
260400 5
260440 5
260480 5
260520 5
260560 5
260600 5
260640 5
260680 5
260720 5
260760 5
260800 5
260840 5
260880 5
260920 5
260960 5
261000 5
261040 5
261080 5
261120 5
261160 5
261200 5
261240 5
261280 5
261320 5
261360 5
261400 5
261440 5
261480 5
261520 5
261560 5
261600 5
261640 5
261680 5
261720 5
261760 5
261800 5
261840 5
261880 5
261920 5
261960 5
262000 5
262040 5
262080 5
262120 5
262160 5
262200 5
262240 5
262280 5
262320 5
262360 5
262400 5
262440 5
262480 5
262520 5
262560 5
262600 5
262640 5
262680 5
262720 5
262760 5
262800 5
262840 5
262880 5
262920 5
262960 5
263000 5
263040 5
263080 5
263120 5
263160 5
263200 5
263240 5
263280 5
263320 5
263360 5
263400 5
263440 5
263480 5
263520 5
263560 5
263600 5
263640 5
263680 5
263720 5
263760 5
263800 5
263840 5
263880 5
263920 5
263960 5
264000 5
264040 5
264080 5
264120 5
264160 5
264200 5
264240 5
264280 5
264320 5
264360 5
264400 5
264440 5
264480 5
264520 5
264560 5
264600 5
264640 5
264680 5
264720 5
264760 5
264800 5
264840 5
264880 5
264920 5
264960 5
265000 5
265040 5
265080 5
265120 5
265160 5
265200 5
265240 5
265280 5
265320 5
265360 5
265400 5
265440 5
265480 5
265520 5
265560 5
265600 5
265640 5
265680 5
265720 5
265760 5
265800 5
265840 5
265880 5
265920 5
265960 5
266000 5
266040 5
266080 5
266120 5
266160 5
266200 5
266240 5
266280 5
266320 5
266360 5
266400 5
266440 5
266480 5
266520 5
266560 5
266600 5
266640 5
266680 5
266720 5
266760 5
266800 5
266840 5
266880 5
266920 5
266960 5
267000 5
267040 5
267080 5
267120 5
267160 5
267200 5
267240 5
267280 5
267320 5
267360 5
267400 5
267440 5
267480 5
267520 5
267560 5
267600 5
267640 5
267680 5
267720 5
267760 5
267800 5
267840 5
267880 5
267920 5
267960 5
268000 5
268040 5
268080 5
268120 5
268160 5
268200 5
268240 5
268280 5
268320 5
268360 5
268400 5
268440 5
268480 5
268520 5
268560 5
268600 5
268640 5
268680 5
268720 5
268760 5
268800 5
268840 5
268880 5
268920 5
268960 5
269000 5
269040 5
269080 5
269120 5
269160 5
269200 5
269240 5
269280 5
269320 5
269360 5
269400 5
269440 5
269480 5
269520 5
269560 5
269600 5
269640 5
269680 5
269720 5
269760 5
269800 5
269840 5
269880 5
269920 5
269960 5
270000 5
270040 5
270080 5
270120 5
270160 5
270200 5
270240 5
270280 5
270320 5
270360 5
270400 5
270440 5
270480 5
270520 5
270560 5
270600 5
270640 5
270680 5
270720 5
270760 5
270800 5
270840 5
270880 5
270920 5
270960 5
271000 5
271040 5
271080 5
271120 5
271160 5
271200 5
271240 5
271280 5
271320 5
271360 5
271400 5
271440 5
271480 5
271520 5
271560 5
271600 5
271640 5
271680 5
271720 5
271760 5
271800 5
271840 5
271880 5
271920 5
271960 5
272000 5
272040 5
272080 5
272120 5
272160 5
272200 5
272240 5
272280 5
272320 5
272360 5
272400 5
272440 5
272480 5
272520 5
272560 5
272600 5
272640 5
272680 5
272720 5
272760 5
272800 5
272840 5
272880 5
272920 5
272960 5
273000 5
273040 5
273080 5
273120 5
273160 5
273200 5
273240 5
273280 5
273320 5
273360 5
273400 5
273440 5
273480 5
273520 5
273560 5
273600 5
273640 5
273680 5
273720 5
273760 5
273800 5
273840 5
273880 5
273920 5
273960 5
274000 5
274040 5
274080 5
274120 5
274160 5
274200 5
274240 5
274280 5
274320 5
274360 5
274400 5
274440 5
274480 5
274520 5
274560 5
274600 5
274640 5
274680 5
274720 5
274760 5
274800 5
274840 5
274880 5
274920 5
274960 5
275000 5
275040 5
275080 5
275120 5
275160 5
275200 5
275240 5
275280 5
275320 5
275360 5
275400 5
275440 5
275480 5
275520 5
275560 5
275600 5
275640 5
275680 5
275720 5
275760 5
275800 5
275840 5
275880 5
275920 5
275960 5
276000 5
276040 5
276080 5
276120 5
276160 5
276200 5
276240 5
276280 5
276320 5
276360 5
276400 5
276440 5
276480 5
276520 5
276560 5
276600 5
276640 5
276680 5
276720 5
276760 5
276800 5
276840 5
276880 5
276920 5
276960 5
277000 5
277040 5
277080 5
277120 5
277160 5
277200 5
277240 5
277280 5
277320 5
277360 5
277400 5
277440 5
277480 5
277520 5
277560 5
277600 5
277640 5
277680 5
277720 5
277760 5
277800 5
277840 5
277880 5
277920 5
277960 5
278000 5
278040 5
278080 5
278120 5
278160 5
278200 5
278240 5
278280 5
278320 5
278360 5
278400 5
278440 5
278480 5
278520 5
278560 5
278600 5
278640 5
278680 5
278720 5
278760 5
278800 5
278840 5
278880 5
278920 5
278960 5
279000 5
279040 5
279080 5
279120 5
279160 5
279200 5
279240 5
279280 5
279320 5
279360 5
279400 5
279440 5
279480 5
279520 5
279560 5
279600 5
279640 5
279680 5
279720 5
279760 5
279800 5
279840 5
279880 5
279920 5
279960 5
280000 5
280040 5
280080 5
280120 5
280160 5
280200 5
280240 5
280280 5
280320 5
280360 5
280400 5
280440 5
280480 5
280520 5
280560 5
280600 5
280640 5
280680 5
280720 5
280760 5
280800 5
280840 5
280880 5
280920 5
280960 5
281000 5
281040 5
281080 5
281120 5
281160 5
281200 5
281240 5
281280 5
281320 5
281360 5
281400 5
281440 5
281480 5
281520 5
281560 5
281600 5
281640 5
281680 5
281720 5
281760 5
281800 5
281840 5
281880 5
281920 5
281960 5
282000 5
282040 5
282080 5
282120 5
282160 5
282200 5
282240 5
282280 5
282320 5
282360 5
282400 5
282440 5
282480 5
282520 5
282560 5
282600 5
282640 5
282680 5
282720 5
282760 5
282800 5
282840 5
282880 5
282920 5
282960 5
283000 5
283040 5
283080 5
283120 5
283160 5
283200 5
283240 5
283280 5
283320 5
283360 5
283400 5
283440 5
283480 5
283520 5
283560 5
283600 5
283640 5
283680 5
283720 5
283760 5
283800 5
283840 5
283880 5
283920 5
283960 5
284000 5
284040 5
284080 5
284120 5
284160 5
284200 5
284240 5
284280 5
284320 5
284360 5
284400 5
284440 5
284480 5
284520 5
284560 5
284600 5
284640 5
284680 5
284720 5
284760 5
284800 5
284840 5
284880 5
284920 5
284960 5
285000 5
285040 5
285080 5
285120 5
285160 5
285200 5
285240 5
285280 5
285320 5
285360 5
285400 5
285440 5
285480 5
285520 5
285560 5
285600 5
285640 5
285680 5
285720 5
285760 5
285800 5
285840 5
285880 5
285920 5
285960 5
286000 5
286040 5
286080 5
286120 5
286160 5
286200 5
286240 5
286280 5
286320 5
286360 5
286400 5
286440 5
286480 5
286520 5
286560 5
286600 5
286640 5
286680 5
286720 5
286760 5
286800 5
286840 5
286880 5
286920 5
286960 5
287000 5
287040 5
287080 5
287120 5
287160 5
287200 5
287240 5
287280 5
287320 5
287360 5
287400 5
287440 5
287480 5
287520 5
287560 5
287600 5
287640 5
287680 5
287720 5
287760 5
287800 5
287840 5
287880 5
287920 5
287960 5
288000 5
288040 5
288080 5
288120 5
288160 5
288200 5
288240 5
288280 5
288320 5
288360 5
288400 5
288440 5
288480 5
288520 5
288560 5
288600 5
288640 5
288680 5
288720 5
288760 5
288800 5
288840 5
288880 5
288920 5
288960 5
289000 5
289040 5
289080 5
289120 5
289160 5
289200 5
289240 5
289280 5
289320 5
289360 5
289400 5
289440 5
289480 5
289520 5
289560 5
289600 5
289640 5
289680 5
289720 5
289760 5
289800 5
289840 5
289880 5
289920 5
289960 5
290000 5
290040 5
290080 5
290120 5
290160 5
290200 5
290240 5
290280 5
290320 5
290360 5
290400 5
290440 5
290480 5
290520 5
290560 5
290600 5
290640 5
290680 5
290720 5
290760 5
290800 5
290840 5
290880 5
290920 5
290960 5
291000 5
291040 5
291080 5
291120 5
291160 5
291200 5
291240 5
291280 5
291320 5
291360 5
291400 5
291440 5
291480 5
291520 5
291560 5
291600 5
291640 5
291680 5
291720 5
291760 5
291800 5
291840 5
291880 5
291920 5
291960 5
292000 5
292040 5
292080 5
292120 5
292160 5
292200 5
292240 5
292280 5
292320 5
292360 5
292400 5
292440 5
292480 5
292520 5
292560 5
292600 5
292640 5
292680 5
292720 5
292760 5
292800 5
292840 5
292880 5
292920 5
292960 5
293000 5
293040 5
293080 5
293120 5
293160 5
293200 5
293240 5
293280 5
293320 5
293360 5
293400 5
293440 5
293480 5
293520 5
293560 5
293600 5
293640 5
293680 5
293720 5
293760 5
293800 5
293840 5
293880 5
293920 5
293960 5
294000 5
294040 5
294080 5
294120 5
294160 5
294200 5
294240 5
294280 5
294320 5
294360 5
294400 5
294440 5
294480 5
294520 5
294560 5
294600 5
294640 5
294680 5
294720 5
294760 5
294800 5
294840 5
294880 5
294920 5
294960 5
295000 5
295040 5
295080 5
295120 5
295160 5
295200 5
295240 5
295280 5
295320 5
295360 5
295400 5
295440 5
295480 5
295520 5
295560 5
295600 5
295640 5
295680 5
295720 5
295760 5
295800 5
295840 5
295880 5
295920 5
295960 5
296000 5
296040 5
296080 5
296120 5
296160 5
296200 5
296240 5
296280 5
296320 5
296360 5
296400 5
296440 5
296480 5
296520 5
296560 5
296600 5
296640 5
296680 5
296720 5
296760 5
296800 5
296840 5
296880 5
296920 5
296960 5
297000 5
297040 5
297080 5
297120 5
297160 5
297200 5
297240 5
297280 5
297320 5
297360 5
297400 5
297440 5
297480 5
297520 5
297560 5
297600 5
297640 5
297680 5
297720 5
297760 5
297800 5
297840 5
297880 5
297920 5
297960 5
298000 5
298040 5
298080 5
298120 5
298160 5
298200 5
298240 5
298280 5
298320 5
298360 5
298400 5
298440 5
298480 5
298520 5
298560 5
298600 5
298640 5
298680 5
298720 5
298760 5
298800 5
298840 5
298880 5
298920 5
298960 5
299000 5
299040 5
299080 5
299120 5
299160 5
299200 5
299240 5
299280 5
299320 5
299360 5
299400 5
299440 5
299480 5
299520 5
299560 5
299600 5
299640 5
299680 5
299720 5
299760 5
299800 5
299840 5
299880 5
299920 5
299960 5
300000 5
300040 5
300080 5
300120 5
300160 5
300200 5
300240 5
300280 5
300320 5
300360 5
300400 5
300440 5
300480 5
300520 5
300560 5
300600 5
300640 5
300680 5
300720 5
300760 5
300800 5
300840 5
300880 5
300920 5
300960 5
301000 5
301040 5
301080 5
301120 5
301160 5
301200 5
301240 5
301280 5
301320 5
301360 5
301400 5
301440 5
301480 5
301520 5
301560 5
301600 5
301640 5
301680 5
301720 5
301760 5
301800 5
301840 5
301880 5
301920 5
301960 5
302000 5
302040 5
302080 5
302120 5
302160 5
302200 5
302240 5
302280 5
302320 5
302360 5
302400 5
302440 5
302480 5
302520 5
302560 5
302600 5
302640 5
302680 5
302720 5
302760 5
302800 5
302840 5
302880 5
302920 5
302960 5
303000 5
303040 5
303080 5
303120 5
303160 5
303200 5
303240 5
303280 5
303320 5
303360 5
303400 5
303440 5
303480 5
303520 5
303560 5
303600 5
303640 5
303680 5
303720 5
303760 5
303800 5
303840 5
303880 5
303920 5
303960 5
304000 5
304040 5
304080 5
304120 5
304160 5
304200 5
304240 5
304280 5
304320 5
304360 5
304400 5
304440 5
304480 5
304520 5
304560 5
304600 5
304640 5
304680 5
304720 5
304760 5
304800 5
304840 5
304880 5
304920 5
304960 5
305000 5
305040 5
305080 5
305120 5
305160 5
305200 5
305240 5
305280 5
305320 5
305360 5
305400 5
305440 5
305480 5
305520 5
305560 5
305600 5
305640 5
305680 5
305720 5
305760 5
305800 5
305840 5
305880 5
305920 5
305960 5
306000 5
306040 5
306080 5
306120 5
306160 5
306200 5
306240 5
306280 5
306320 5
306360 5
306400 5
306440 5
306480 5
306520 5
306560 5
306600 5
306640 5
306680 5
306720 5
306760 5
306800 5
306840 5
306880 5
306920 5
306960 5
307000 5
307040 5
307080 5
307120 5
307160 5
307200 5
307240 5
307280 5
307320 5
307360 5
307400 5
307440 5
307480 5
307520 5
307560 5
307600 5
307640 5
307680 5
307720 5
307760 5
307800 5
307840 5
307880 5
307920 5
307960 5
308000 5
308040 5
308080 5
308120 5
308160 5
308200 5
308240 5
308280 5
308320 5
308360 5
308400 5
308440 5
308480 5
308520 5
308560 5
308600 5
308640 5
308680 5
308720 5
308760 5
308800 5
308840 5
308880 5
308920 5
308960 5
309000 5
309040 5
309080 5
309120 5
309160 5
309200 5
309240 5
309280 5
309320 5
309360 5
309400 5
309440 5
309480 5
309520 5
309560 5
309600 5
309640 5
309680 5
309720 5
309760 5
309800 5
309840 5
309880 5
309920 5
309960 5
310000 5
310040 5
310080 5
310120 5
310160 5
310200 5
310240 5
310280 5
310320 5
310360 5
310400 5
310440 5
310480 5
310520 5
310560 5
310600 5
310640 5
310680 5
310720 5
310760 5
310800 5
310840 5
310880 5
310920 5
310960 5
311000 5
311040 5
311080 5
311120 5
311160 5
311200 5
311240 5
311280 5
311320 5
311360 5
311400 5
311440 5
311480 5
311520 5
311560 5
311600 5
311640 5
311680 5
311720 5
311760 5
311800 5
311840 5
311880 5
311920 5
311960 5
312000 5
312040 5
312080 5
312120 5
312160 5
312200 5
312240 5
312280 5
312320 5
312360 5
312400 5
312440 5
312480 5
312520 5
312560 5
312600 5
312640 5
312680 5
312720 5
312760 5
312800 5
312840 5
312880 5
312920 5
312960 5
313000 5
313040 5
313080 5
313120 5
313160 5
313200 5
313240 5
313280 5
313320 5
313360 5
313400 5
313440 5
313480 5
313520 5
313560 5
313600 5
313640 5
313680 5
313720 5
313760 5
313800 5
313840 5
313880 5
313920 5
313960 5
314000 5
314040 5
314080 5
314120 5
314160 5
314200 5
314240 5
314280 5
314320 5
314360 5
314400 5
314440 5
314480 5
314520 5
314560 5
314600 5
314640 5
314680 5
314720 5
314760 5
314800 5
314840 5
314880 5
314920 5
314960 5
315000 5
315040 5
315080 5
315120 5
315160 5
315200 5
315240 5
315280 5
315320 5
315360 5
315400 5
315440 5
315480 5
315520 5
315560 5
315600 5
315640 5
315680 5
315720 5
315760 5
315800 5
315840 5
315880 5
315920 5
315960 5
316000 5
316040 5
316080 5
316120 5
316160 5
316200 5
316240 5
316280 5
316320 5
316360 5
316400 5
316440 5
316480 5
316520 5
316560 5
316600 5
316640 5
316680 5
316720 5
316760 5
316800 5
316840 5
316880 5
316920 5
316960 5
317000 5
317040 5
317080 5
317120 5
317160 5
317200 5
317240 5
317280 5
317320 5
317360 5
317400 5
317440 5
317480 5
317520 5
317560 5
317600 5
317640 5
317680 5
317720 5
317760 5
317800 5
317840 5
317880 5
317920 5
317960 5
318000 5
318040 5
318080 5
318120 5
318160 5
318200 5
318240 5
318280 5
318320 5
318360 5
318400 5
318440 5
318480 5
318520 5
318560 5
318600 5
318640 5
318680 5
318720 5
318760 5
318800 5
318840 5
318880 5
318920 5
318960 5
319000 5
319040 5
319080 5
319120 5
319160 5
319200 5
319240 5
319280 5
319320 5
319360 5
319400 5
319440 5
319480 5
319520 5
319560 5
319600 5
319640 5
319680 5
319720 5
319760 5
319800 5
319840 5
319880 5
319920 5
319960 5
320000 5
320040 5
320080 5
320120 5
320160 5
320200 5
320240 5
320280 5
320320 5
320360 5
320400 5
320440 5
320480 5
320520 5
320560 5
320600 5
320640 5
320680 5
320720 5
320760 5
320800 5
320840 5
320880 5
320920 5
320960 5
321000 5
321040 5
321080 5
321120 5
321160 5
321200 5
321240 5
321280 5
321320 5
321360 5
321400 5
321440 5
321480 5
321520 5
321560 5
321600 5
321640 5
321680 5
321720 5
321760 5
321800 5
321840 5
321880 5
321920 5
321960 5
322000 5
322040 5
322080 5
322120 5
322160 5
322200 5
322240 5
322280 5
322320 5
322360 5
322400 5
322440 5
322480 5
322520 5
322560 5
322600 5
322640 5
322680 5
322720 5
322760 5
322800 5
322840 5
322880 5
322920 5
322960 5
323000 5
323040 5
323080 5
323120 5
323160 5
323200 5
323240 5
323280 5
323320 5
323360 5
323400 5
323440 5
323480 5
323520 5
323560 5
323600 5
323640 5
323680 5
323720 5
323760 5
323800 5
323840 5
323880 5
323920 5
323960 5
324000 5
324040 5
324080 5
324120 5
324160 5
324200 5
324240 5
324280 5
324320 5
324360 5
324400 5
324440 5
324480 5
324520 5
324560 5
324600 5
324640 5
324680 5
324720 5
324760 5
324800 5
324840 5
324880 5
324920 5
324960 5
325000 5
325040 5
325080 5
325120 5
325160 5
325200 5
325240 5
325280 5
325320 5
325360 5
325400 5
325440 5
325480 5
325520 5
325560 5
325600 5
325640 5
325680 5
325720 5
325760 5
325800 5
325840 5
325880 5
325920 5
325960 5
326000 5
326040 5
326080 5
326120 5
326160 5
326200 5
326240 5
326280 5
326320 5
326360 5
326400 5
326440 5
326480 5
326520 5
326560 5
326600 5
326640 5
326680 5
326720 5
326760 5
326800 5
326840 5
326880 5
326920 5
326960 5
327000 5
327040 5
327080 5
327120 5
327160 5
327200 5
327240 5
327280 5
327320 5
327360 5
327400 5
327440 5
327480 5
327520 5
327560 5
327600 5
327640 5
327680 5
327720 5
327760 5
327800 5
327840 5
327880 5
327920 5
327960 5
328000 5
328040 5
328080 5
328120 5
328160 5
328200 5
328240 5
328280 5
328320 5
328360 5
328400 5
328440 5
328480 5
328520 5
328560 5
328600 5
328640 5
328680 5
328720 5
328760 5
328800 5
328840 5
328880 5
328920 5
328960 5
329000 5
329040 5
329080 5
329120 5
329160 5
329200 5
329240 5
329280 5
329320 5
329360 5
329400 5
329440 5
329480 5
329520 5
329560 5
329600 5
329640 5
329680 5
329720 5
329760 5
329800 5
329840 5
329880 5
329920 5
329960 5
330000 5
330040 5
330080 5
330120 5
330160 5
330200 5
330240 5
330280 5
330320 5
330360 5
330400 5
330440 5
330480 5
330520 5
330560 5
330600 5
330640 5
330680 5
330720 5
330760 5
330800 5
330840 5
330880 5
330920 5
330960 5
331000 5
331040 5
331080 5
331120 5
331160 5
331200 5
331240 5
331280 5
331320 5
331360 5
331400 5
331440 5
331480 5
331520 5
331560 5
331600 5
331640 5
331680 5
331720 5
331760 5
331800 5
331840 5
331880 5
331920 5
331960 5
332000 5
332040 5
332080 5
332120 5
332160 5
332200 5
332240 5
332280 5
332320 5
332360 5
332400 5
332440 5
332480 5
332520 5
332560 5
332600 5
332640 5
332680 5
332720 5
332760 5
332800 5
332840 5
332880 5
332920 5
332960 5
333000 5
333040 5
333080 5
333120 5
333160 5
333200 5
333240 5
333280 5
333320 5
333360 5
333400 5
333440 5
333480 5
333520 5
333560 5
333600 5
333640 5
333680 5
333720 5
333760 5
333800 5
333840 5
333880 5
333920 5
333960 5
334000 5
334040 5
334080 5
334120 5
334160 5
334200 5
334240 5
334280 5
334320 5
334360 5
334400 5
334440 5
334480 5
334520 5
334560 5
334600 5
334640 5
334680 5
334720 5
334760 5
334800 5
334840 5
334880 5
334920 5
334960 5
335000 5
335040 5
335080 5
335120 5
335160 5
335200 5
335240 5
335280 5
335320 5
335360 5
335400 5
335440 5
335480 5
335520 5
335560 5
335600 5
335640 5
335680 5
335720 5
335760 5
335800 5
335840 5
335880 5
335920 5
335960 5
336000 5
336040 5
336080 5
336120 5
336160 5
336200 5
336240 5
336280 5
336320 5
336360 5
336400 5
336440 5
336480 5
336520 5
336560 5
336600 5
336640 5
336680 5
336720 5
336760 5
336800 5
336840 5
336880 5
336920 5
336960 5
337000 5
337040 5
337080 5
337120 5
337160 5
337200 5
337240 5
337280 5
337320 5
337360 5
337400 5
337440 5
337480 5
337520 5
337560 5
337600 5
337640 5
337680 5
337720 5
337760 5
337800 5
337840 5
337880 5
337920 5
337960 5
338000 5
338040 5
338080 5
338120 5
338160 5
338200 5
338240 5
338280 5
338320 5
338360 5
338400 5
338440 5
338480 5
338520 5
338560 5
338600 5
338640 5
338680 5
338720 5
338760 5
338800 5
338840 5
338880 5
338920 5
338960 5
339000 5
339040 5
339080 5
339120 5
339160 5
339200 5
339240 5
339280 5
339320 5
339360 5
339400 5
339440 5
339480 5
339520 5
339560 5
339600 5
339640 5
339680 5
339720 5
339760 5
339800 5
339840 5
339880 5
339920 5
339960 5
340000 5
340040 5
340080 5
340120 5
340160 5
340200 5
340240 5
340280 5
340320 5
340360 5
340400 5
340440 5
340480 5
340520 5
340560 5
340600 5
340640 5
340680 5
340720 5
340760 5
340800 5
340840 5
340880 5
340920 5
340960 5
341000 5
341040 5
341080 5
341120 5
341160 5
341200 5
341240 5
341280 5
341320 5
341360 5
341400 5
341440 5
341480 5
341520 5
341560 5
341600 5
341640 5
341680 5
341720 5
341760 5
341800 5
341840 5
341880 5
341920 5
341960 5
342000 5
342040 5
342080 5
342120 5
342160 5
342200 5
342240 5
342280 5
342320 5
342360 5
342400 5
342440 5
342480 5
342520 5
342560 5
342600 5
342640 5
342680 5
342720 5
342760 5
342800 5
342840 5
342880 5
342920 5
342960 5
343000 5
343040 5
343080 5
343120 5
343160 5
343200 5
343240 5
343280 5
343320 5
343360 5
343400 5
343440 5
343480 5
343520 5
343560 5
343600 5
343640 5
343680 5
343720 5
343760 5
343800 5
343840 5
343880 5
343920 5
343960 5
344000 5
344040 5
344080 5
344120 5
344160 5
344200 5
344240 5
344280 5
344320 5
344360 5
344400 5
344440 5
344480 5
344520 5
344560 5
344600 5
344640 5
344680 5
344720 5
344760 5
344800 5
344840 5
344880 5
344920 5
344960 5
345000 5
345040 5
345080 5
345120 5
345160 5
345200 5
345240 5
345280 5
345320 5
345360 5
345400 5
345440 5
345480 5
345520 5
345560 5
345600 5
345640 5
345680 5
345720 5
345760 5
345800 5
345840 5
345880 5
345920 5
345960 5
346000 5
346040 5
346080 5
346120 5
346160 5
346200 5
346240 5
346280 5
346320 5
346360 5
346400 5
346440 5
346480 5
346520 5
346560 5
346600 5
346640 5
346680 5
346720 5
346760 5
346800 5
346840 5
346880 5
346920 5
346960 5
347000 5
347040 5
347080 5
347120 5
347160 5
347200 5
347240 5
347280 5
347320 5
347360 5
347400 5
347440 5
347480 5
347520 5
347560 5
347600 5
347640 5
347680 5
347720 5
347760 5
347800 5
347840 5
347880 5
347920 5
347960 5
348000 5
348040 5
348080 5
348120 5
348160 5
348200 5
348240 5
348280 5
348320 5
348360 5
348400 5
348440 5
348480 5
348520 5
348560 5
348600 5
348640 5
348680 5
348720 5
348760 5
348800 5
348840 5
348880 5
348920 5
348960 5
349000 5
349040 5
349080 5
349120 5
349160 5
349200 5
349240 5
349280 5
349320 5
349360 5
349400 5
349440 5
349480 5
349520 5
349560 5
349600 5
349640 5
349680 5
349720 5
349760 5
349800 5
349840 5
349880 5
349920 5
349960 5
350000 5
350040 5
350080 5
350120 5
350160 5
350200 5
350240 5
350280 5
350320 5
350360 5
350400 5
350440 5
350480 5
350520 5
350560 5
350600 5
350640 5
350680 5
350720 5
350760 5
350800 5
350840 5
350880 5
350920 5
350960 5
351000 5
351040 5
351080 5
351120 5
351160 5
351200 5
351240 5
351280 5
351320 5
351360 5
351400 5
351440 5
351480 5
351520 5
351560 5
351600 5
351640 5
351680 5
351720 5
351760 5
351800 5
351840 5
351880 5
351920 5
351960 5
352000 5
352040 5
352080 5
352120 5
352160 5
352200 5
352240 5
352280 5
352320 5
352360 5
352400 5
352440 5
352480 5
352520 5
352560 5
352600 5
352640 5
352680 5
352720 5
352760 5
352800 5
352840 5
352880 5
352920 5
352960 5
353000 5
353040 5
353080 5
353120 5
353160 5
353200 5
353240 5
353280 5
353320 5
353360 5
353400 5
353440 5
353480 5
353520 5
353560 5
353600 5
353640 5
353680 5
353720 5
353760 5
353800 5
353840 5
353880 5
353920 5
353960 5
354000 5
354040 5
354080 5
354120 5
354160 5
354200 5
354240 5
354280 5
354320 5
354360 5
354400 5
354440 5
354480 5
354520 5
354560 5
354600 5
354640 5
354680 5
354720 5
354760 5
354800 5
354840 5
354880 5
354920 5
354960 5
355000 5
355040 5
355080 5
355120 5
355160 5
355200 5
355240 5
355280 5
355320 5
355360 5
355400 5
355440 5
355480 5
355520 5
355560 5
355600 5
355640 5
355680 5
355720 5
355760 5
355800 5
355840 5
355880 5
355920 5
355960 5
356000 5
356040 5
356080 5
356120 5
356160 5
356200 5
356240 5
356280 5
356320 5
356360 5
356400 5
356440 5
356480 5
356520 5
356560 5
356600 5
356640 5
356680 5
356720 5
356760 5
356800 5
356840 5
356880 5
356920 5
356960 5
357000 5
357040 5
357080 5
357120 5
357160 5
357200 5
357240 5
357280 5
357320 5
357360 5
357400 5
357440 5
357480 5
357520 5
357560 5
357600 5
357640 5
357680 5
357720 5
357760 5
357800 5
357840 5
357880 5
357920 5
357960 5
358000 5
358040 5
358080 5
358120 5
358160 5
358200 5
358240 5
358280 5
358320 5
358360 5
358400 5
358440 5
358480 5
358520 5
358560 5
358600 5
358640 5
358680 5
358720 5
358760 5
358800 5
358840 5
358880 5
358920 5
358960 5
359000 5
359040 5
359080 5
359120 5
359160 5
359200 5
359240 5
359280 5
359320 5
359360 5
359400 5
359440 5
359480 5
359520 5
359560 5
359600 5
359640 5
359680 5
359720 5
359760 5
359800 5
359840 5
359880 5
359920 5
359960 5
360000 5
360040 5
360080 5
360120 5
360160 5
360200 5
360240 5
360280 5
360320 5
360360 5
360400 5
360440 5
360480 5
360520 5
360560 5
360600 5
360640 5
360680 5
360720 5
360760 5
360800 5
360840 5
360880 5
360920 5
360960 5
361000 5
361040 5
361080 5
361120 5
361160 5
361200 5
361240 5
361280 5
361320 5
361360 5
361400 5
361440 5
361480 5
361520 5
361560 5
361600 5
361640 5
361680 5
361720 5
361760 5
361800 5
361840 5
361880 5
361920 5
361960 5
362000 5
362040 5
362080 5
362120 5
362160 5
362200 5
362240 5
362280 5
362320 5
362360 5
362400 5
362440 5
362480 5
362520 5
362560 5
362600 5
362640 5
362680 5
362720 5
362760 5
362800 5
362840 5
362880 5
362920 5
362960 5
363000 5
363040 5
363080 5
363120 5
363160 5
363200 5
363240 5
363280 5
363320 5
363360 5
363400 5
363440 5
363480 5
363520 5
363560 5
363600 5
363640 5
363680 5
363720 5
363760 5
363800 5
363840 5
363880 5
363920 5
363960 5
364000 5
364040 5
364080 5
364120 5
364160 5
364200 5
364240 5
364280 5
364320 5
364360 5
364400 5
364440 5
364480 5
364520 5
364560 5
364600 5
364640 5
364680 5
364720 5
364760 5
364800 5
364840 5
364880 5
364920 5
364960 5
365000 5
365040 5
365080 5
365120 5
365160 5
365200 5
365240 5
365280 5
365320 5
365360 5
365400 5
365440 5
365480 5
365520 5
365560 5
365600 5
365640 5
365680 5
365720 5
365760 5
365800 5
365840 5
365880 5
365920 5
365960 5
366000 5
366040 5
366080 5
366120 5
366160 5
366200 5
366240 5
366280 5
366320 5
366360 5
366400 5
366440 5
366480 5
366520 5
366560 5
366600 5
366640 5
366680 5
366720 5
366760 5
366800 5
366840 5
366880 5
366920 5
366960 5
367000 5
367040 5
367080 5
367120 5
367160 5
367200 5
367240 5
367280 5
367320 5
367360 5
367400 5
367440 5
367480 5
367520 5
367560 5
367600 5
367640 5
367680 5
367720 5
367760 5
367800 5
367840 5
367880 5
367920 5
367960 5
368000 5
368040 5
368080 5
368120 5
368160 5
368200 5
368240 5
368280 5
368320 5
368360 5
368400 5
368440 5
368480 5
368520 5
368560 5
368600 5
368640 5
368680 5
368720 5
368760 5
368800 5
368840 5
368880 5
368920 5
368960 5
369000 5
369040 5
369080 5
369120 5
369160 5
369200 5
369240 5
369280 5
369320 5
369360 5
369400 5
369440 5
369480 5
369520 5
369560 5
369600 5
369640 5
369680 5
369720 5
369760 5
369800 5
369840 5
369880 5
369920 5
369960 5
370000 5
370040 5
370080 5
370120 5
370160 5
370200 5
370240 5
370280 5
370320 5
370360 5
370400 5
370440 5
370480 5
370520 5
370560 5
370600 5
370640 5
370680 5
370720 5
370760 5
370800 5
370840 5
370880 5
370920 5
370960 5
371000 5
371040 5
371080 5
371120 5
371160 5
371200 5
371240 5
371280 5
371320 5
371360 5
371400 5
371440 5
371480 5
371520 5
371560 5
371600 5
371640 5
371680 5
371720 5
371760 5
371800 5
371840 5
371880 5
371920 5
371960 5
372000 5
372040 5
372080 5
372120 5
372160 5
372200 5
372240 5
372280 5
372320 5
372360 5
372400 5
372440 5
372480 5
372520 5
372560 5
372600 5
372640 5
372680 5
372720 5
372760 5
372800 5
372840 5
372880 5
372920 5
372960 5
373000 5
373040 5
373080 5
373120 5
373160 5
373200 5
373240 5
373280 5
373320 5
373360 5
373400 5
373440 5
373480 5
373520 5
373560 5
373600 5
373640 5
373680 5
373720 5
373760 5
373800 5
373840 5
373880 5
373920 5
373960 5
374000 5
374040 5
374080 5
374120 5
374160 5
374200 5
374240 5
374280 5
374320 5
374360 5
374400 5
374440 5
374480 5
374520 5
374560 5
374600 5
374640 5
374680 5
374720 5
374760 5
374800 5
374840 5
374880 5
374920 5
374960 5
375000 5
375040 5
375080 5
375120 5
375160 5
375200 5
375240 5
375280 5
375320 5
375360 5
375400 5
375440 5
375480 5
375520 5
375560 5
375600 5
375640 5
375680 5
375720 5
375760 5
375800 5
375840 5
375880 5
375920 5
375960 5
376000 5
376040 5
376080 5
376120 5
376160 5
376200 5
376240 5
376280 5
376320 5
376360 5
376400 5
376440 5
376480 5
376520 5
376560 5
376600 5
376640 5
376680 5
376720 5
376760 5
376800 5
376840 5
376880 5
376920 5
376960 5
377000 5
377040 5
377080 5
377120 5
377160 5
377200 5
377240 5
377280 5
377320 5
377360 5
377400 5
377440 5
377480 5
377520 5
377560 5
377600 5
377640 5
377680 5
377720 5
377760 5
377800 5
377840 5
377880 5
377920 5
377960 5
378000 5
378040 5
378080 5
378120 5
378160 5
378200 5
378240 5
378280 5
378320 5
378360 5
378400 5
378440 5
378480 5
378520 5
378560 5
378600 5
378640 5
378680 5
378720 5
378760 5
378800 5
378840 5
378880 5
378920 5
378960 5
379000 5
379040 5
379080 5
379120 5
379160 5
379200 5
379240 5
379280 5
379320 5
379360 5
379400 5
379440 5
379480 5
379520 5
379560 5
379600 5
379640 5
379680 5
379720 5
379760 5
379800 5
379840 5
379880 5
379920 5
379960 5
380000 5
380040 5
380080 5
380120 5
380160 5
380200 5
380240 5
380280 5
380320 5
380360 5
380400 5
380440 5
380480 5
380520 5
380560 5
380600 5
380640 5
380680 5
380720 5
380760 5
380800 5
380840 5
380880 5
380920 5
380960 5
381000 5
381040 5
381080 5
381120 5
381160 5
381200 5
381240 5
381280 5
381320 5
381360 5
381400 5
381440 5
381480 5
381520 5
381560 5
381600 5
381640 5
381680 5
381720 5
381760 5
381800 5
381840 5
381880 5
381920 5
381960 5
382000 5
382040 5
382080 5
382120 5
382160 5
382200 5
382240 5
382280 5
382320 5
382360 5
382400 5
382440 5
382480 5
382520 5
382560 5
382600 5
382640 5
382680 5
382720 5
382760 5
382800 5
382840 5
382880 5
382920 5
382960 5
383000 5
383040 5
383080 5
383120 5
383160 5
383200 5
383240 5
383280 5
383320 5
383360 5
383400 5
383440 5
383480 5
383520 5
383560 5
383600 5
383640 5
383680 5
383720 5
383760 5
383800 5
383840 5
383880 5
383920 5
383960 5
384000 5
384040 5
384080 5
384120 5
384160 5
384200 5
384240 5
384280 5
384320 5
384360 5
384400 5
384440 5
384480 5
384520 5
384560 5
384600 5
384640 5
384680 5
384720 5
384760 5
384800 5
384840 5
384880 5
384920 5
384960 5
385000 5
385040 5
385080 5
385120 5
385160 5
385200 5
385240 5
385280 5
385320 5
385360 5
385400 5
385440 5
385480 5
385520 5
385560 5
385600 5
385640 5
385680 5
385720 5
385760 5
385800 5
385840 5
385880 5
385920 5
385960 5
386000 5
386040 5
386080 5
386120 5
386160 5
386200 5
386240 5
386280 5
386320 5
386360 5
386400 5
386440 5
386480 5
386520 5
386560 5
386600 5
386640 5
386680 5
386720 5
386760 5
386800 5
386840 5
386880 5
386920 5
386960 5
387000 5
387040 5
387080 5
387120 5
387160 5
387200 5
387240 5
387280 5
387320 5
387360 5
387400 5
387440 5
387480 5
387520 5
387560 5
387600 5
387640 5
387680 5
387720 5
387760 5
387800 5
387840 5
387880 5
387920 5
387960 5
388000 5
388040 5
388080 5
388120 5
388160 5
388200 5
388240 5
388280 5
388320 5
388360 5
388400 5
388440 5
388480 5
388520 5
388560 5
388600 5
388640 5
388680 5
388720 5
388760 5
388800 5
388840 5
388880 5
388920 5
388960 5
389000 5
389040 5
389080 5
389120 5
389160 5
389200 5
389240 5
389280 5
389320 5
389360 5
389400 5
389440 5
389480 5
389520 5
389560 5
389600 5
389640 5
389680 5
389720 5
389760 5
389800 5
389840 5
389880 5
389920 5
389960 5
390000 5
390040 5
390080 5
390120 5
390160 5
390200 5
390240 5
390280 5
390320 5
390360 5
390400 5
390440 5
390480 5
390520 5
390560 5
390600 5
390640 5
390680 5
390720 5
390760 5
390800 5
390840 5
390880 5
390920 5
390960 5
391000 5
391040 5
391080 5
391120 5
391160 5
391200 5
391240 5
391280 5
391320 5
391360 5
391400 5
391440 5
391480 5
391520 5
391560 5
391600 5
391640 5
391680 5
391720 5
391760 5
391800 5
391840 5
391880 5
391920 5
391960 5
392000 5
392040 5
392080 5
392120 5
392160 5
392200 5
392240 5
392280 5
392320 5
392360 5
392400 5
392440 5
392480 5
392520 5
392560 5
392600 5
392640 5
392680 5
392720 5
392760 5
392800 5
392840 5
392880 5
392920 5
392960 5
393000 5
393040 5
393080 5
393120 5
393160 5
393200 5
393240 5
393280 5
393320 5
393360 5
393400 5
393440 5
393480 5
393520 5
393560 5
393600 5
393640 5
393680 5
393720 5
393760 5
393800 5
393840 5
393880 5
393920 5
393960 5
394000 5
394040 5
394080 5
394120 5
394160 5
394200 5
394240 5
394280 5
394320 5
394360 5
394400 5
394440 5
394480 5
394520 5
394560 5
394600 5
394640 5
394680 5
394720 5
394760 5
394800 5
394840 5
394880 5
394920 5
394960 5
395000 5
395040 5
395080 5
395120 5
395160 5
395200 5
395240 5
395280 5
395320 5
395360 5
395400 5
395440 5
395480 5
395520 5
395560 5
395600 5
395640 5
395680 5
395720 5
395760 5
395800 5
395840 5
395880 5
395920 5
395960 5
396000 5
396040 5
396080 5
396120 5
396160 5
396200 5
396240 5
396280 5
396320 5
396360 5
396400 5
396440 5
396480 5
396520 5
396560 5
396600 5
396640 5
396680 5
396720 5
396760 5
396800 5
396840 5
396880 5
396920 5
396960 5
397000 5
397040 5
397080 5
397120 5
397160 5
397200 5
397240 5
397280 5
397320 5
397360 5
397400 5
397440 5
397480 5
397520 5
397560 5
397600 5
397640 5
397680 5
397720 5
397760 5
397800 5
397840 5
397880 5
397920 5
397960 5
398000 5
398040 5
398080 5
398120 5
398160 5
398200 5
398240 5
398280 5
398320 5
398360 5
398400 5
398440 5
398480 5
398520 5
398560 5
398600 5
398640 5
398680 5
398720 5
398760 5
398800 5
398840 5
398880 5
398920 5
398960 5
399000 5
399040 5
399080 5
399120 5
399160 5
399200 5
399240 5
399280 5
399320 5
399360 5
399400 5
399440 5
399480 5
399520 5
399560 5
399600 5
399640 5
399680 5
399720 5
399760 5
399800 5
399840 5
399880 5
399920 5
399960 5
400000 5
400040 5
400080 5
400120 5
400160 5
400200 5
400240 5
400280 5
400320 5
400360 5
400400 5
400440 5
400480 5
400520 5
400560 5
400600 5
400640 5
400680 5
400720 5
400760 5
400800 5
400840 5
400880 5
400920 5
400960 5
401000 5
401040 5
401080 5
401120 5
401160 5
401200 5
401240 5
401280 5
401320 5
401360 5
401400 5
401440 5
401480 5
401520 5
401560 5
401600 5
401640 5
401680 5
401720 5
401760 5
401800 5
401840 5
401880 5
401920 5
401960 5
402000 5
402040 5
402080 5
402120 5
402160 5
402200 5
402240 5
402280 5
402320 5
402360 5
402400 5
402440 5
402480 5
402520 5
402560 5
402600 5
402640 5
402680 5
402720 5
402760 5
402800 5
402840 5
402880 5
402920 5
402960 5
403000 5
403040 5
403080 5
403120 5
403160 5
403200 5
403240 5
403280 5
403320 5
403360 5
403400 5
403440 5
403480 5
403520 5
403560 5
403600 5
403640 5
403680 5
403720 5
403760 5
403800 5
403840 5
403880 5
403920 5
403960 5
404000 5
404040 5
404080 5
404120 5
404160 5
404200 5
404240 5
404280 5
404320 5
404360 5
404400 5
404440 5
404480 5
404520 5
404560 5
404600 5
404640 5
404680 5
404720 5
404760 5
404800 5
404840 5
404880 5
404920 5
404960 5
405000 5
405040 5
405080 5
405120 5
405160 5
405200 5
405240 5
405280 5
405320 5
405360 5
405400 5
405440 5
405480 5
405520 5
405560 5
405600 5
405640 5
405680 5
405720 5
405760 5
405800 5
405840 5
405880 5
405920 5
405960 5
406000 5
406040 5
406080 5
406120 5
406160 5
406200 5
406240 5
406280 5
406320 5
406360 5
406400 5
406440 5
406480 5
406520 5
406560 5
406600 5
406640 5
406680 5
406720 5
406760 5
406800 5
406840 5
406880 5
406920 5
406960 5
407000 5
407040 5
407080 5
407120 5
407160 5
407200 5
407240 5
407280 5
407320 5
407360 5
407400 5
407440 5
407480 5
407520 5
407560 5
407600 5
407640 5
407680 5
407720 5
407760 5
407800 5
407840 5
407880 5
407920 5
407960 5
408000 5
408040 5
408080 5
408120 5
408160 5
408200 5
408240 5
408280 5
408320 5
408360 5
408400 5
408440 5
408480 5
408520 5
408560 5
408600 5
408640 5
408680 5
408720 5
408760 5
408800 5
408840 5
408880 5
408920 5
408960 5
409000 5
409040 5
409080 5
409120 5
409160 5
409200 5
409240 5
409280 5
409320 5
409360 5
409400 5
409440 5
409480 5
409520 5
409560 5
409600 5
409640 5
409680 5
409720 5
409760 5
409800 5
409840 5
409880 5
409920 5
409960 5
410000 5
410040 5
410080 5
410120 5
410160 5
410200 5
410240 5
410280 5
410320 5
410360 5
410400 5
410440 5
410480 5
410520 5
410560 5
410600 5
410640 5
410680 5
410720 5
410760 5
410800 5
410840 5
410880 5
410920 5
410960 5
411000 5
411040 5
411080 5
411120 5
411160 5
411200 5
411240 5
411280 5
411320 5
411360 5
411400 5
411440 5
411480 5
411520 5
411560 5
411600 5
411640 5
411680 5
411720 5
411760 5
411800 5
411840 5
411880 5
411920 5
411960 5
412000 5
412040 5
412080 5
412120 5
412160 5
412200 5
412240 5
412280 5
412320 5
412360 5
412400 5
412440 5
412480 5
412520 5
412560 5
412600 5
412640 5
412680 5
412720 5
412760 5
412800 5
412840 5
412880 5
412920 5
412960 5
413000 5
413040 5
413080 5
413120 5
413160 5
413200 5
413240 5
413280 5
413320 5
413360 5
413400 5
413440 5
413480 5
413520 5
413560 5
413600 5
413640 5
413680 5
413720 5
413760 5
413800 5
413840 5
413880 5
413920 5
413960 5
414000 5
414040 5
414080 5
414120 5
414160 5
414200 5
414240 5
414280 5
414320 5
414360 5
414400 5
414440 5
414480 5
414520 5
