# Supplementary material for: Comment on 'Valid molecular dynamics simulations of human hemoglobin require a surprisingly large box size'
Source: eLife. 2019 Jun 20;8:e44718. doi: 10.7554/eLife.44718 (PMC6586461; doi:10.7554/eLife.44718)
Supplement: Figure 3—source data 1. — The zip archive contains a README file describing which source files correspond to the different panels. [file elife-44718-fig3-data1.zip › figure3/panel_A/kovalevsky/medium/1/proj.xvg]

@ autoscale onread none
@ with g0
@ g0 on
@ title "projection on eigenvectors (nm)"
@ xaxis  label "Time (ps)"
@ world xmin 0
@ world xmax 205920
@ world ymin -10.3915
@ world ymax 12.6269
@ view xmin 0.15
@ view xmax 0.85
@ view ymin 0.15
@ view ymax 0.85
@ yaxis  label "vec 1"
@ xaxis tick major 50000
@ xaxis tick minor 25000
@ xaxis ticklabel start type spec
@ xaxis ticklabel start -0
@ yaxis tick major 10
@ yaxis tick minor 5
@ yaxis ticklabel start type spec
@ yaxis ticklabel start -10
@ zeroxaxis bar on
@ zeroxaxis bar linestyle 3
    0.0000   -5.10970
   40.0000   -5.21150
   80.0000   -5.25740
  120.0000   -6.14601
  160.0000   -4.28258
  200.0000   -4.93796
  240.0000   -5.24256
  280.0000   -5.68977
  320.0000   -6.93419
  360.0000   -6.53826
  400.0000   -6.09936
  440.0000   -5.06409
  480.0000   -6.62761
  520.0000   -7.12040
  560.0000   -7.03545
  600.0000   -6.70864
  640.0000   -6.63156
  680.0000   -6.69350
  720.0000   -6.26189
  760.0000   -7.09079
  800.0000   -6.71233
  840.0000   -6.64062
  880.0000   -4.78566
  920.0000   -5.69562
  960.0000   -6.61559
 1000.0000   -6.62131
 1040.0000   -6.84874
 1080.0000   -6.81867
 1120.0000   -7.21193
 1160.0000   -6.17825
 1200.0000   -5.62658
 1240.0000   -6.58502
 1280.0000   -7.48585
 1320.0000   -7.91282
 1360.0000   -7.50076
 1400.0000   -7.49446
 1440.0000   -6.67163
 1480.0000   -7.44384
 1520.0000   -6.62570
 1560.0000   -7.07789
 1600.0000   -7.72181
 1640.0000   -7.61100
 1680.0000   -6.73961
 1720.0000   -6.96833
 1760.0000   -6.86686
 1800.0000   -7.74092
 1840.0000   -7.22289
 1880.0000   -7.40219
 1920.0000   -7.11470
 1960.0000   -8.17079
 2000.0000   -7.05815
 2040.0000   -8.10882
 2080.0000   -7.06558
 2120.0000   -6.60250
 2160.0000   -6.63083
 2200.0000   -6.51729
 2240.0000   -6.54247
 2280.0000   -7.38366
 2320.0000   -6.94959
 2360.0000   -6.83791
 2400.0000   -8.48915
 2440.0000   -7.76879
 2480.0000   -6.89168
 2520.0000   -7.76996
 2560.0000   -7.76784
 2600.0000   -8.19309
 2640.0000   -6.89935
 2680.0000   -7.05830
 2720.0000   -7.55557
 2760.0000   -7.31031
 2800.0000   -7.82482
 2840.0000   -6.56261
 2880.0000   -6.26254
 2920.0000   -7.06705
 2960.0000   -6.13689
 3000.0000   -6.94348
 3040.0000   -6.22924
 3080.0000   -7.10699
 3120.0000   -6.69272
 3160.0000   -6.79439
 3200.0000   -6.60765
 3240.0000   -7.72633
 3280.0000   -6.92595
 3320.0000   -6.44340
 3360.0000   -6.68130
 3400.0000   -6.74015
 3440.0000   -6.68479
 3480.0000   -7.20163
 3520.0000   -7.11339
 3560.0000   -6.67887
 3600.0000   -6.47321
 3640.0000   -5.93903
 3680.0000   -6.15133
 3720.0000   -7.49639
 3760.0000   -7.29879
 3800.0000   -6.36428
 3840.0000   -5.70346
 3880.0000   -6.84444
 3920.0000   -6.82736
 3960.0000   -6.25348
 4000.0000   -5.90297
 4040.0000   -7.10302
 4080.0000   -5.29438
 4120.0000   -5.79914
 4160.0000   -5.92186
 4200.0000   -6.64972
 4240.0000   -5.64613
 4280.0000   -7.49785
 4320.0000   -7.75071
 4360.0000   -7.13629
 4400.0000   -6.13399
 4440.0000   -6.62453
 4480.0000   -6.54415
 4520.0000   -6.53406
 4560.0000   -6.34808
 4600.0000   -6.10612
 4640.0000   -6.55774
 4680.0000   -6.32077
 4720.0000   -5.97804
 4760.0000   -6.51983
 4800.0000   -6.96342
 4840.0000   -5.70006
 4880.0000   -7.41817
 4920.0000   -6.38334
 4960.0000   -6.79970
 5000.0000   -6.43413
 5040.0000   -6.83513
 5080.0000   -5.97024
 5120.0000   -6.88204
 5160.0000   -7.20230
 5200.0000   -6.92046
 5240.0000   -5.54016
 5280.0000   -6.45151
 5320.0000   -7.02483
 5360.0000   -6.70384
 5400.0000   -7.05650
 5440.0000   -7.09541
 5480.0000   -6.65244
 5520.0000   -6.61190
 5560.0000   -6.78931
 5600.0000   -7.03782
 5640.0000   -6.36934
 5680.0000   -7.26039
 5720.0000   -7.26942
 5760.0000   -6.10469
 5800.0000   -6.83747
 5840.0000   -7.01568
 5880.0000   -7.02759
 5920.0000   -6.38520
 5960.0000   -6.68461
 6000.0000   -6.61802
 6040.0000   -6.65215
 6080.0000   -5.19596
 6120.0000   -6.05568
 6160.0000   -7.01688
 6200.0000   -6.20300
 6240.0000   -7.54875
 6280.0000   -6.45144
 6320.0000   -5.90836
 6360.0000   -6.15851
 6400.0000   -6.98911
 6440.0000   -6.98360
 6480.0000   -6.03323
 6520.0000   -7.41153
 6560.0000   -6.67914
 6600.0000   -6.23879
 6640.0000   -6.12068
 6680.0000   -6.61705
 6720.0000   -6.34715
 6760.0000   -6.69560
 6800.0000   -6.35889
 6840.0000   -7.05426
 6880.0000   -6.89408
 6920.0000   -7.65933
 6960.0000   -6.38978
 7000.0000   -6.08016
 7040.0000   -6.87060
 7080.0000   -7.24979
 7120.0000   -6.46331
 7160.0000   -6.20406
 7200.0000   -6.78446
 7240.0000   -7.06239
 7280.0000   -6.58734
 7320.0000   -6.24103
 7360.0000   -7.48023
 7400.0000   -5.94857
 7440.0000   -5.51402
 7480.0000   -5.97333
 7520.0000   -5.61989
 7560.0000   -6.62942
 7600.0000   -6.16996
 7640.0000   -5.88793
 7680.0000   -6.39083
 7720.0000   -5.97561
 7760.0000   -5.70663
 7800.0000   -6.26565
 7840.0000   -7.11298
 7880.0000   -6.06623
 7920.0000   -6.05619
 7960.0000   -6.98261
 8000.0000   -6.80874
 8040.0000   -6.32630
 8080.0000   -5.92397
 8120.0000   -5.37147
 8160.0000   -5.60984
 8200.0000   -6.32429
 8240.0000   -5.68525
 8280.0000   -5.98699
 8320.0000   -6.33752
 8360.0000   -7.13574
 8400.0000   -5.99461
 8440.0000   -6.36484
 8480.0000   -5.71966
 8520.0000   -5.04515
 8560.0000   -5.87997
 8600.0000   -5.56815
 8640.0000   -5.00401
 8680.0000   -5.39040
 8720.0000   -5.63250
 8760.0000   -6.45565
 8800.0000   -5.90218
 8840.0000   -5.41347
 8880.0000   -5.57736
 8920.0000   -5.88998
 8960.0000   -6.31144
 9000.0000   -6.33429
 9040.0000   -5.07931
 9080.0000   -5.24224
 9120.0000   -6.58769
 9160.0000   -6.38370
 9200.0000   -6.88623
 9240.0000   -7.01695
 9280.0000   -6.77484
 9320.0000   -5.52018
 9360.0000   -6.90737
 9400.0000   -7.17823
 9440.0000   -6.85702
 9480.0000   -6.21057
 9520.0000   -6.79453
 9560.0000   -6.81246
 9600.0000   -5.90775
 9640.0000   -5.80254
 9680.0000   -6.65511
 9720.0000   -5.40396
 9760.0000   -4.30102
 9800.0000   -5.62321
 9840.0000   -5.87365
 9880.0000   -5.95876
 9920.0000   -5.80724
 9960.0000   -6.14936
10000.0000   -6.34838
10040.0000   -6.15350
10080.0000   -6.80430
10120.0000   -6.78957
10160.0000   -7.01026
10200.0000   -6.46489
10240.0000   -6.07572
10280.0000   -5.52696
10320.0000   -5.33848
10360.0000   -6.25218
10400.0000   -5.12413
10440.0000   -6.35178
10480.0000   -5.54223
10520.0000   -4.93265
10560.0000   -6.11538
10600.0000   -6.10847
10640.0000   -5.00680
10680.0000   -5.51348
10720.0000   -5.38098
10760.0000   -4.54594
10800.0000   -5.37774
10840.0000   -4.74061
10880.0000   -6.44906
10920.0000   -6.20392
10960.0000   -5.70028
11000.0000   -5.63330
11040.0000   -5.76824
11080.0000   -5.49417
11120.0000   -5.24457
11160.0000   -5.74356
11200.0000   -5.52928
11240.0000   -5.79470
11280.0000   -5.56036
11320.0000   -5.05189
11360.0000   -4.55856
11400.0000   -5.27842
11440.0000   -4.97134
11480.0000   -4.71183
11520.0000   -3.74031
11560.0000   -4.25756
11600.0000   -5.42948
11640.0000   -4.84290
11680.0000   -4.32797
11720.0000   -4.77096
11760.0000   -4.72358
11800.0000   -4.92834
11840.0000   -4.86760
11880.0000   -5.03107
11920.0000   -5.63317
11960.0000   -4.75729
12000.0000   -4.40502
12040.0000   -4.10518
12080.0000   -4.06124
12120.0000   -3.15239
12160.0000   -4.93447
12200.0000   -3.83893
12240.0000   -5.17481
12280.0000   -3.84201
12320.0000   -3.43915
12360.0000   -4.09395
12400.0000   -4.62802
12440.0000   -4.01592
12480.0000   -4.25524
12520.0000   -5.13253
12560.0000   -4.85309
12600.0000   -4.57823
12640.0000   -3.82113
12680.0000   -2.95213
12720.0000   -3.30924
12760.0000   -4.55552
12800.0000   -3.93540
12840.0000   -5.10589
12880.0000   -5.99850
12920.0000   -5.03506
12960.0000   -4.92626
13000.0000   -5.66764
13040.0000   -5.14421
13080.0000   -4.71930
13120.0000   -4.97892
13160.0000   -3.10511
13200.0000   -3.05163
13240.0000   -3.98347
13280.0000   -2.84427
13320.0000   -3.08318
13360.0000   -3.78180
13400.0000   -3.58116
13440.0000   -3.41891
13480.0000   -3.54602
13520.0000   -2.41099
13560.0000   -2.20498
13600.0000   -2.61393
13640.0000   -2.29247
13680.0000   -2.64807
13720.0000   -3.86577
13760.0000   -3.38487
13800.0000   -2.87073
13840.0000   -4.01668
13880.0000   -3.93516
13920.0000   -3.37050
13960.0000   -3.11805
14000.0000   -3.73414
14040.0000   -3.77877
14080.0000   -3.57744
14120.0000   -3.95478
14160.0000   -3.49738
14200.0000   -3.20904
14240.0000   -3.80380
14280.0000   -3.49550
14320.0000   -3.07127
14360.0000   -3.36133
14400.0000   -3.17209
14440.0000   -2.99357
14480.0000   -3.80806
14520.0000   -3.41328
14560.0000   -3.20358
14600.0000   -2.67961
14640.0000   -4.14914
14680.0000   -4.18078
14720.0000   -3.73003
14760.0000   -3.13423
14800.0000   -3.32925
14840.0000   -3.90375
14880.0000   -3.16583
14920.0000   -4.66071
14960.0000   -4.45672
15000.0000   -3.24133
15040.0000   -4.33977
15080.0000   -4.59952
15120.0000   -3.23118
15160.0000   -4.29474
15200.0000   -4.01710
15240.0000   -3.30749
15280.0000   -4.10489
15320.0000   -4.26747
15360.0000   -3.76047
15400.0000   -3.31315
15440.0000   -4.27283
15480.0000   -4.55099
15520.0000   -4.76326
15560.0000   -3.54601
15600.0000   -3.24173
15640.0000   -2.61488
15680.0000   -3.54735
15720.0000   -3.68318
15760.0000   -4.05084
15800.0000   -3.70468
15840.0000   -4.35722
15880.0000   -3.22218
15920.0000   -2.93096
15960.0000   -3.45216
16000.0000   -3.31991
16040.0000   -3.32477
16080.0000   -4.12766
16120.0000   -4.61909
16160.0000   -4.93227
16200.0000   -4.65042
16240.0000   -3.48863
16280.0000   -3.46516
16320.0000   -3.70619
16360.0000   -3.63001
16400.0000   -3.77704
16440.0000   -4.79493
16480.0000   -3.99945
16520.0000   -4.02540
16560.0000   -4.46222
16600.0000   -3.71673
16640.0000   -2.86327
16680.0000   -2.84528
16720.0000   -3.49993
16760.0000   -2.34852
16800.0000   -3.60178
16840.0000   -2.29720
16880.0000   -3.17207
16920.0000   -2.50763
16960.0000   -2.75691
17000.0000   -2.71885
17040.0000   -3.75986
17080.0000   -3.51774
17120.0000   -3.86753
17160.0000   -3.82987
17200.0000   -3.32284
17240.0000   -3.21674
17280.0000   -2.74997
17320.0000   -3.06654
17360.0000   -3.04776
17400.0000   -3.58108
17440.0000   -2.02860
17480.0000   -2.80467
17520.0000   -2.51910
17560.0000   -2.69955
17600.0000   -3.41086
17640.0000   -3.18883
17680.0000   -2.44367
17720.0000   -2.51289
17760.0000   -2.59321
17800.0000   -3.66181
17840.0000   -3.29247
17880.0000   -2.61703
17920.0000   -2.70515
17960.0000   -1.78884
18000.0000   -2.71060
18040.0000   -1.88735
18080.0000   -1.71576
18120.0000   -1.70974
18160.0000   -1.86786
18200.0000   -2.21984
18240.0000   -1.67087
18280.0000   -2.88366
18320.0000   -2.39930
18360.0000   -2.97168
18400.0000   -2.71282
18440.0000   -2.95893
18480.0000   -2.85732
18520.0000   -2.25091
18560.0000   -3.28803
18600.0000   -3.26099
18640.0000   -3.54755
18680.0000   -2.50509
18720.0000   -2.57867
18760.0000   -1.40471
18800.0000   -2.71789
18840.0000   -2.09731
18880.0000   -3.16171
18920.0000   -2.27653
18960.0000   -2.38606
19000.0000   -3.21509
19040.0000   -2.85385
19080.0000   -2.89791
19120.0000   -4.03115
19160.0000   -2.87895
19200.0000   -2.76200
19240.0000   -2.30777
19280.0000   -2.95379
19320.0000   -3.21815
19360.0000   -2.84828
19400.0000   -3.41331
19440.0000   -4.36346
19480.0000   -4.17463
19520.0000   -4.35400
19560.0000   -4.14680
19600.0000   -4.12610
19640.0000   -3.14322
19680.0000   -3.22029
19720.0000   -2.76820
19760.0000   -2.77559
19800.0000   -3.77401
19840.0000   -3.48623
19880.0000   -3.21268
19920.0000   -4.26384
19960.0000   -3.80638
20000.0000   -4.57589
20040.0000   -3.16853
20080.0000   -3.74560
20120.0000   -3.65945
20160.0000   -2.93009
20200.0000   -3.71506
20240.0000   -3.02303
20280.0000   -3.49871
20320.0000   -3.22748
20360.0000   -4.00717
20400.0000   -3.55037
20440.0000   -2.66001
20480.0000   -2.81650
20520.0000   -4.05901
20560.0000   -3.04512
20600.0000   -3.62322
20640.0000   -4.10540
20680.0000   -3.05486
20720.0000   -2.50628
20760.0000   -3.78643
20800.0000   -2.85366
20840.0000   -2.50369
20880.0000   -1.58520
20920.0000   -2.28302
20960.0000   -2.84298
21000.0000   -3.21130
21040.0000   -3.26415
21080.0000   -2.77297
21120.0000   -3.64281
21160.0000   -3.74688
21200.0000   -3.07430
21240.0000   -3.22160
21280.0000   -4.90694
21320.0000   -4.52096
21360.0000   -4.39777
21400.0000   -3.40283
21440.0000   -3.67403
21480.0000   -3.81202
21520.0000   -3.33108
21560.0000   -4.03779
21600.0000   -3.90962
21640.0000   -3.23712
21680.0000   -3.94419
21720.0000   -3.65201
21760.0000   -3.53943
21800.0000   -2.87886
21840.0000   -3.67208
21880.0000   -3.92362
21920.0000   -4.54086
21960.0000   -4.80745
22000.0000   -4.47374
22040.0000   -4.08005
22080.0000   -3.53023
22120.0000   -3.79531
22160.0000   -3.61745
22200.0000   -3.22974
22240.0000   -3.57828
22280.0000   -2.95657
22320.0000   -3.09467
22360.0000   -3.66238
22400.0000   -3.34443
22440.0000   -2.53085
22480.0000   -2.59216
22520.0000   -2.82023
22560.0000   -4.88353
22600.0000   -3.49557
22640.0000   -3.15906
22680.0000   -3.92758
22720.0000   -3.43628
22760.0000   -2.77732
22800.0000   -3.10320
22840.0000   -2.98323
22880.0000   -5.17595
22920.0000   -3.69193
22960.0000   -3.54064
23000.0000   -3.98949
23040.0000   -4.16540
23080.0000   -3.54182
23120.0000   -2.95147
23160.0000   -3.22019
23200.0000   -2.14870
23240.0000   -1.26123
23280.0000   -1.63581
23320.0000   -1.46701
23360.0000   -2.19906
23400.0000   -2.48974
23440.0000   -3.57780
23480.0000   -2.72269
23520.0000   -3.19455
23560.0000   -2.32328
23600.0000   -2.98218
23640.0000   -3.34510
23680.0000   -3.37963
23720.0000   -3.37400
23760.0000   -3.46826
23800.0000   -1.96732
23840.0000   -2.80750
23880.0000   -4.77483
23920.0000   -3.56508
23960.0000   -3.69371
24000.0000   -3.67592
24040.0000   -4.30222
24080.0000   -4.60035
24120.0000   -3.43824
24160.0000   -3.10405
24200.0000   -3.49802
24240.0000   -3.36298
24280.0000   -3.72341
24320.0000   -3.16665
24360.0000   -3.65309
24400.0000   -3.93142
24440.0000   -3.93876
24480.0000   -3.58420
24520.0000   -2.77118
24560.0000   -2.64327
24600.0000   -2.36467
24640.0000   -1.96947
24680.0000   -2.88109
24720.0000   -3.08685
24760.0000   -2.54472
24800.0000   -1.93153
24840.0000   -1.73630
24880.0000   -1.70605
24920.0000   -1.26768
24960.0000   -0.62321
25000.0000   -1.29771
25040.0000   -1.86818
25080.0000   -2.02653
25120.0000   -1.76502
25160.0000   -1.85010
25200.0000   -1.82636
25240.0000   -0.89858
25280.0000   -0.26000
25320.0000   -0.84819
25360.0000   -1.50722
25400.0000   -2.07482
25440.0000   -1.83110
25480.0000   -1.49811
25520.0000   -1.71252
25560.0000   -2.74964
25600.0000   -2.41703
25640.0000   -2.14354
25680.0000   -3.11400
25720.0000   -1.50935
25760.0000   -2.01067
25800.0000   -1.09146
25840.0000   -1.38548
25880.0000   -1.91063
25920.0000   -2.33403
25960.0000   -1.99091
26000.0000   -2.54592
26040.0000   -2.80259
26080.0000   -2.17762
26120.0000   -2.05154
26160.0000   -2.33563
26200.0000   -1.35201
26240.0000   -0.91067
26280.0000   -0.87245
26320.0000   -0.85962
26360.0000   -1.69215
26400.0000   -0.99058
26440.0000   -1.70611
26480.0000   -2.49548
26520.0000   -1.57810
26560.0000   -2.69440
26600.0000   -2.90967
26640.0000   -2.78156
26680.0000   -2.42504
26720.0000   -2.49915
26760.0000   -2.34833
26800.0000   -3.49159
26840.0000   -3.57051
26880.0000   -1.40289
26920.0000   -2.12778
26960.0000   -1.84526
27000.0000   -3.13174
27040.0000   -2.11133
27080.0000   -0.89739
27120.0000   -2.46805
27160.0000   -2.66898
27200.0000   -1.59074
27240.0000   -2.08390
27280.0000   -1.50817
27320.0000   -2.77526
27360.0000   -3.59525
27400.0000   -3.68024
27440.0000   -2.14931
27480.0000   -2.77746
27520.0000   -2.81507
27560.0000   -2.55728
27600.0000   -2.45458
27640.0000   -2.80610
27680.0000   -2.70942
27720.0000   -2.84055
27760.0000   -2.52498
27800.0000   -3.43863
27840.0000   -3.10722
27880.0000   -2.91984
27920.0000   -2.64105
27960.0000   -3.10706
28000.0000   -2.90326
28040.0000   -3.45029
28080.0000   -4.17916
28120.0000   -3.90438
28160.0000   -3.24915
28200.0000   -3.66145
28240.0000   -3.89031
28280.0000   -3.27685
28320.0000   -3.02672
28360.0000   -2.92108
28400.0000   -3.26537
28440.0000   -4.05074
28480.0000   -4.32627
28520.0000   -3.55294
28560.0000   -4.33817
28600.0000   -3.59760
28640.0000   -3.68441
28680.0000   -4.00854
28720.0000   -4.96579
28760.0000   -4.56950
28800.0000   -3.89895
28840.0000   -3.84332
28880.0000   -4.14121
28920.0000   -2.99322
28960.0000   -4.64760
29000.0000   -3.67264
29040.0000   -3.58222
29080.0000   -3.98944
29120.0000   -3.93703
29160.0000   -2.14629
29200.0000   -3.99705
29240.0000   -3.77454
29280.0000   -2.12521
29320.0000   -3.08175
29360.0000   -3.95175
29400.0000   -3.43434
29440.0000   -3.10964
29480.0000   -2.60135
29520.0000   -3.55606
29560.0000   -2.99759
29600.0000   -3.73298
29640.0000   -2.94871
29680.0000   -3.57872
29720.0000   -2.89455
29760.0000   -2.84435
29800.0000   -2.87267
29840.0000   -2.57329
29880.0000   -1.37551
29920.0000   -3.00687
29960.0000   -2.84119
30000.0000   -2.46666
30040.0000   -2.96405
30080.0000   -1.07446
30120.0000   -1.01412
30160.0000   -2.30616
30200.0000   -3.28738
30240.0000   -2.04099
30280.0000   -2.93971
30320.0000   -2.03970
30360.0000   -2.79444
30400.0000   -1.99542
30440.0000   -2.43930
30480.0000   -2.30716
30520.0000   -1.83605
30560.0000   -2.04081
30600.0000   -1.86294
30640.0000   -1.89633
30680.0000   -2.54614
30720.0000   -2.56037
30760.0000   -2.66482
30800.0000   -3.01548
30840.0000   -2.73541
30880.0000   -2.20287
30920.0000   -2.02327
30960.0000   -2.20685
31000.0000   -1.40511
31040.0000   -1.87574
31080.0000   -1.69060
31120.0000   -1.98682
31160.0000   -2.05639
31200.0000   -1.59077
31240.0000   -2.18822
31280.0000   -1.89206
31320.0000   -2.79121
31360.0000   -1.48100
31400.0000   -1.58961
31440.0000   -1.78332
31480.0000   -2.08301
31520.0000   -2.48420
31560.0000   -2.10900
31600.0000   -2.18454
31640.0000   -1.94810
31680.0000   -1.35199
31720.0000   -1.22517
31760.0000   -1.29824
31800.0000   -1.20413
31840.0000   -2.36466
31880.0000   -2.06355
31920.0000   -2.24723
31960.0000   -1.38506
32000.0000   -2.36812
32040.0000   -0.88092
32080.0000   -1.33199
32120.0000   -1.77935
32160.0000   -2.04854
32200.0000   -2.48242
32240.0000   -3.03317
32280.0000   -2.22406
32320.0000   -1.60327
32360.0000   -1.54922
32400.0000   -1.15939
32440.0000   -2.10948
32480.0000   -1.87270
32520.0000   -2.86554
32560.0000   -2.38022
32600.0000   -1.74082
32640.0000   -1.50559
32680.0000   -1.71167
32720.0000   -1.96403
32760.0000   -1.79845
32800.0000   -1.95730
32840.0000   -1.70917
32880.0000   -2.27871
32920.0000   -3.45650
32960.0000   -2.65052
33000.0000   -2.70008
33040.0000   -2.05193
33080.0000   -3.45308
33120.0000   -3.88598
33160.0000   -2.65669
33200.0000   -1.92849
33240.0000   -3.08488
33280.0000   -2.42112
33320.0000   -2.77242
33360.0000   -2.93181
33400.0000   -2.60782
33440.0000   -2.89747
33480.0000   -2.62646
33520.0000   -2.85165
33560.0000   -2.41681
33600.0000   -2.01272
33640.0000   -1.86026
33680.0000   -1.34782
33720.0000   -2.49347
33760.0000   -1.81532
33800.0000   -1.75030
33840.0000   -2.68107
33880.0000   -2.28185
33920.0000   -2.47883
33960.0000   -2.10718
34000.0000   -2.21466
34040.0000   -1.48093
34080.0000   -2.33971
34120.0000   -2.27098
34160.0000   -2.21978
34200.0000   -1.47068
34240.0000   -2.15359
34280.0000   -1.89555
34320.0000   -1.27691
34360.0000   -2.08408
34400.0000   -1.88246
34440.0000   -2.10604
34480.0000   -2.44323
34520.0000   -2.71175
34560.0000   -3.03827
34600.0000   -2.86053
34640.0000   -2.34934
34680.0000   -2.60010
34720.0000   -2.02370
34760.0000   -2.47251
34800.0000   -2.73890
34840.0000   -1.92510
34880.0000   -2.12466
34920.0000   -2.14335
34960.0000   -1.98806
35000.0000   -1.91981
35040.0000   -1.91453
35080.0000   -2.55197
35120.0000   -3.28959
35160.0000   -2.28762
35200.0000   -2.33647
35240.0000   -1.95469
35280.0000   -2.32419
35320.0000   -2.18211
35360.0000   -1.76473
35400.0000   -2.84655
35440.0000   -2.65703
35480.0000   -2.32453
35520.0000   -2.83562
35560.0000   -2.74241
35600.0000   -2.46377
35640.0000   -2.54599
35680.0000   -2.89465
35720.0000   -1.96114
35760.0000   -1.92593
35800.0000   -1.60272
35840.0000   -1.28049
35880.0000   -1.66567
35920.0000   -1.23824
35960.0000   -1.58954
36000.0000   -1.81993
36040.0000   -1.57630
36080.0000   -2.50250
36120.0000   -1.37792
36160.0000   -2.53364
36200.0000   -2.48965
36240.0000   -2.05585
36280.0000   -2.12832
36320.0000   -1.26421
36360.0000   -2.20046
36400.0000   -1.62081
36440.0000   -2.09426
36480.0000   -1.74180
36520.0000   -1.88364
36560.0000   -2.45582
36600.0000   -2.10631
36640.0000   -1.38101
36680.0000   -1.53694
36720.0000   -1.08673
36760.0000   -2.21985
36800.0000   -1.58127
36840.0000   -1.75053
36880.0000   -2.60882
36920.0000   -1.17418
36960.0000   -1.70186
37000.0000   -1.28111
37040.0000   -2.14438
37080.0000   -3.07482
37120.0000   -2.09110
37160.0000   -2.57146
37200.0000   -2.18203
37240.0000   -2.04428
37280.0000   -1.75108
37320.0000   -2.38188
37360.0000   -2.24726
37400.0000   -2.80307
37440.0000   -2.35351
37480.0000   -2.46383
37520.0000   -2.42391
37560.0000   -2.77660
37600.0000   -1.98374
37640.0000   -1.89965
37680.0000   -1.93510
37720.0000   -1.60504
37760.0000   -2.43696
37800.0000   -2.77386
37840.0000   -2.58201
37880.0000   -2.70437
37920.0000   -2.34744
37960.0000   -2.60127
38000.0000   -3.09995
38040.0000   -3.30255
38080.0000   -2.51378
38120.0000   -2.23592
38160.0000   -2.84472
38200.0000   -1.62368
38240.0000   -2.10268
38280.0000   -1.33623
38320.0000   -2.62657
38360.0000   -2.11554
38400.0000   -1.98693
38440.0000   -2.81096
38480.0000   -2.16449
38520.0000   -2.80119
38560.0000   -2.72338
38600.0000   -2.51777
38640.0000   -2.09938
38680.0000   -1.83048
38720.0000   -2.34674
38760.0000   -2.62483
38800.0000   -1.77125
38840.0000   -1.46909
38880.0000   -1.52440
38920.0000   -2.42864
38960.0000   -1.47876
39000.0000   -1.64709
39040.0000   -1.48392
39080.0000   -1.68040
39120.0000   -1.87637
39160.0000   -2.14888
39200.0000   -2.20645
39240.0000   -1.87214
39280.0000   -1.91043
39320.0000   -1.68098
39360.0000   -1.83390
39400.0000   -1.47220
39440.0000   -2.08217
39480.0000   -1.48772
39520.0000   -1.95831
39560.0000   -1.68385
39600.0000   -2.13980
39640.0000   -2.35887
39680.0000   -2.29872
39720.0000   -2.98312
39760.0000   -2.93640
39800.0000   -1.37637
39840.0000   -1.61660
39880.0000   -2.62959
39920.0000   -1.53085
39960.0000   -1.81897
40000.0000   -2.62065
40040.0000   -2.39034
40080.0000   -3.15563
40120.0000   -3.11414
40160.0000   -2.86057
40200.0000   -2.06497
40240.0000   -2.16361
40280.0000   -2.35279
40320.0000   -2.36413
40360.0000   -2.47438
40400.0000   -2.64783
40440.0000   -2.69502
40480.0000   -2.44417
40520.0000   -2.08940
40560.0000   -2.97049
40600.0000   -4.03595
40640.0000   -3.27527
40680.0000   -2.55770
40720.0000   -2.43371
40760.0000   -2.98099
40800.0000   -2.38588
40840.0000   -3.07119
40880.0000   -2.83440
40920.0000   -2.70211
40960.0000   -3.39072
41000.0000   -3.16681
41040.0000   -4.57215
41080.0000   -3.51236
41120.0000   -3.61540
41160.0000   -2.29888
41200.0000   -2.90387
41240.0000   -2.87725
41280.0000   -3.70296
41320.0000   -3.34519
41360.0000   -3.36399
41400.0000   -3.84030
41440.0000   -3.40820
41480.0000   -3.12710
41520.0000   -3.23076
41560.0000   -2.12350
41600.0000   -3.23131
41640.0000   -2.94220
41680.0000   -2.48640
41720.0000   -3.09422
41760.0000   -3.24523
41800.0000   -2.97294
41840.0000   -2.81331
41880.0000   -2.94035
41920.0000   -2.31370
41960.0000   -3.05164
42000.0000   -3.32805
42040.0000   -3.03830
42080.0000   -2.80513
42120.0000   -2.83629
42160.0000   -3.02831
42200.0000   -2.65052
42240.0000   -3.08836
42280.0000   -2.98868
42320.0000   -2.55503
42360.0000   -2.97716
42400.0000   -1.49224
42440.0000   -2.64240
42480.0000   -3.00556
42520.0000   -2.43934
42560.0000   -2.92794
42600.0000   -2.96279
42640.0000   -2.16034
42680.0000   -2.17188
42720.0000   -1.68157
42760.0000   -2.68552
42800.0000   -2.65212
42840.0000   -2.97594
42880.0000   -3.36062
42920.0000   -2.87122
42960.0000   -2.90413
43000.0000   -2.89639
43040.0000   -2.87694
43080.0000   -3.58507
43120.0000   -3.83051
43160.0000   -2.85653
43200.0000   -1.32863
43240.0000   -1.85610
43280.0000   -3.36876
43320.0000   -2.52642
43360.0000   -3.46162
43400.0000   -3.18644
43440.0000   -3.21520
43480.0000   -3.71949
43520.0000   -2.79442
43560.0000   -4.03569
43600.0000   -2.91702
43640.0000   -2.85867
43680.0000   -3.84410
43720.0000   -4.27037
43760.0000   -3.96599
43800.0000   -4.79595
43840.0000   -2.70534
43880.0000   -3.11779
43920.0000   -3.29066
43960.0000   -3.19398
44000.0000   -2.77184
44040.0000   -2.29785
44080.0000   -2.78699
44120.0000   -3.29318
44160.0000   -1.98519
44200.0000   -3.67917
44240.0000   -3.48898
44280.0000   -2.88735
44320.0000   -3.13147
44360.0000   -2.62985
44400.0000   -3.16106
44440.0000   -4.12348
44480.0000   -3.32077
44520.0000   -3.47342
44560.0000   -3.44176
44600.0000   -3.86779
44640.0000   -2.81427
44680.0000   -4.11473
44720.0000   -3.34162
44760.0000   -3.31238
44800.0000   -3.35040
44840.0000   -3.32441
44880.0000   -3.87761
44920.0000   -2.45277
44960.0000   -2.78870
45000.0000   -3.93039
45040.0000   -3.57161
45080.0000   -3.11991
45120.0000   -4.29902
45160.0000   -2.99545
45200.0000   -3.35306
45240.0000   -2.82638
45280.0000   -3.15434
45320.0000   -2.62456
45360.0000   -2.46903
45400.0000   -3.73696
45440.0000   -2.50413
45480.0000   -2.61743
45520.0000   -2.39942
45560.0000   -2.22699
45600.0000   -2.78380
45640.0000   -2.57542
45680.0000   -2.44824
45720.0000   -2.89980
45760.0000   -2.94039
45800.0000   -2.69778
45840.0000   -3.29061
45880.0000   -2.69921
45920.0000   -2.94101
45960.0000   -2.91121
46000.0000   -1.79330
46040.0000   -2.36102
46080.0000   -2.37886
46120.0000   -3.84226
46160.0000   -2.92840
46200.0000   -3.01705
46240.0000   -3.31071
46280.0000   -3.46998
46320.0000   -3.08246
46360.0000   -3.51221
46400.0000   -3.45813
46440.0000   -2.86535
46480.0000   -3.76889
46520.0000   -2.52507
46560.0000   -2.38128
46600.0000   -3.03637
46640.0000   -3.34298
46680.0000   -4.20950
46720.0000   -4.77400
46760.0000   -2.91169
46800.0000   -2.88674
46840.0000   -2.08379
46880.0000   -2.25091
46920.0000   -2.76863
46960.0000   -2.72973
47000.0000   -2.58794
47040.0000   -2.62692
47080.0000   -1.96254
47120.0000   -2.31752
47160.0000   -2.52507
47200.0000   -2.02623
47240.0000   -2.80078
47280.0000   -2.98289
47320.0000   -1.30354
47360.0000   -1.69289
47400.0000   -2.15277
47440.0000   -2.03054
47480.0000   -2.52992
47520.0000   -1.53495
47560.0000   -1.60254
47600.0000   -2.49230
47640.0000   -3.13679
47680.0000   -3.61554
47720.0000   -3.01721
47760.0000   -1.50926
47800.0000   -2.24833
47840.0000   -2.10880
47880.0000   -2.69923
47920.0000   -2.58043
47960.0000   -2.50975
48000.0000   -2.87587
48040.0000   -2.30425
48080.0000   -2.82662
48120.0000   -2.91885
48160.0000   -1.49990
48200.0000   -2.37187
48240.0000   -2.34232
48280.0000   -2.53882
48320.0000   -2.32199
48360.0000   -2.74450
48400.0000   -2.79746
48440.0000   -2.96073
48480.0000   -1.70849
48520.0000   -2.54028
48560.0000   -2.82481
48600.0000   -3.05735
48640.0000   -3.33302
48680.0000   -3.54523
48720.0000   -3.05990
48760.0000   -2.84365
48800.0000   -2.70752
48840.0000   -2.71013
48880.0000   -3.69070
48920.0000   -3.41080
48960.0000   -2.44211
49000.0000   -2.20116
49040.0000   -2.82390
49080.0000   -2.69195
49120.0000   -3.50968
49160.0000   -4.00406
49200.0000   -3.00958
49240.0000   -3.04297
49280.0000   -3.36377
49320.0000   -2.80340
49360.0000   -2.53376
49400.0000   -2.52385
49440.0000   -1.86883
49480.0000   -2.78512
49520.0000   -3.65085
49560.0000   -3.08027
49600.0000   -2.79676
49640.0000   -4.10279
49680.0000   -3.20501
49720.0000   -3.37062
49760.0000   -3.16891
49800.0000   -3.68951
49840.0000   -3.67684
49880.0000   -3.29502
49920.0000   -2.78502
49960.0000   -3.63441
50000.0000   -3.39495
50040.0000   -2.15391
50080.0000   -2.43478
50120.0000   -2.83181
50160.0000   -3.12047
50200.0000   -3.53066
50240.0000   -3.90173
50280.0000   -3.00422
50320.0000   -2.97505
50360.0000   -2.64627
50400.0000   -3.17790
50440.0000   -2.47056
50480.0000   -3.73336
50520.0000   -2.92172
50560.0000   -3.43171
50600.0000   -3.11290
50640.0000   -2.69975
50680.0000   -2.77646
50720.0000   -2.39754
50760.0000   -2.36666
50800.0000   -2.31067
50840.0000   -3.16939
50880.0000   -2.83450
50920.0000   -3.12436
50960.0000   -2.26904
51000.0000   -2.30853
51040.0000   -2.47992
51080.0000   -2.75847
51120.0000   -3.23645
51160.0000   -3.18455
51200.0000   -3.55467
51240.0000   -2.35358
51280.0000   -4.08015
51320.0000   -2.80757
51360.0000   -2.67759
51400.0000   -2.91038
51440.0000   -3.06343
51480.0000   -3.50989
51520.0000   -2.95387
51560.0000   -2.87787
51600.0000   -3.70135
51640.0000   -3.46082
51680.0000   -3.18696
51720.0000   -3.82534
51760.0000   -4.03808
51800.0000   -3.18440
51840.0000   -3.20598
51880.0000   -2.96704
51920.0000   -3.41062
51960.0000   -3.41040
52000.0000   -3.68484
52040.0000   -2.52168
52080.0000   -3.25562
52120.0000   -3.46347
52160.0000   -3.25748
52200.0000   -4.27757
52240.0000   -3.60374
52280.0000   -3.53356
52320.0000   -4.19122
52360.0000   -3.47073
52400.0000   -2.85984
52440.0000   -3.12148
52480.0000   -3.30336
52520.0000   -3.08377
52560.0000   -2.55704
52600.0000   -2.01831
52640.0000   -2.05479
52680.0000   -2.43076
52720.0000   -3.45936
52760.0000   -3.13704
52800.0000   -3.24546
52840.0000   -3.26219
52880.0000   -3.31332
52920.0000   -2.49453
52960.0000   -3.36215
53000.0000   -2.33333
53040.0000   -2.62786
53080.0000   -2.22171
53120.0000   -3.05087
53160.0000   -2.10822
53200.0000   -2.45533
53240.0000   -2.63269
53280.0000   -3.83143
53320.0000   -3.07547
53360.0000   -2.65371
53400.0000   -2.95679
53440.0000   -3.50965
53480.0000   -3.28916
53520.0000   -3.35595
53560.0000   -3.12712
53600.0000   -3.35081
53640.0000   -2.89835
53680.0000   -3.41079
53720.0000   -3.36262
53760.0000   -3.10975
53800.0000   -3.55548
53840.0000   -2.91017
53880.0000   -2.62752
53920.0000   -3.45118
53960.0000   -3.42891
54000.0000   -3.35292
54040.0000   -3.23422
54080.0000   -3.49320
54120.0000   -3.75150
54160.0000   -3.41731
54200.0000   -2.56317
54240.0000   -2.20341
54280.0000   -2.91278
54320.0000   -1.54987
54360.0000   -2.95015
54400.0000   -2.44434
54440.0000   -3.03324
54480.0000   -3.08127
54520.0000   -2.33993
54560.0000   -2.77292
54600.0000   -2.62600
54640.0000   -3.03717
54680.0000   -2.28972
54720.0000   -3.19082
54760.0000   -3.14361
54800.0000   -2.60719
54840.0000   -2.64102
54880.0000   -3.45034
54920.0000   -3.77158
54960.0000   -3.13955
55000.0000   -3.37824
55040.0000   -2.17327
55080.0000   -3.21975
55120.0000   -1.72178
55160.0000   -2.71877
55200.0000   -2.72433
55240.0000   -2.23847
55280.0000   -2.36150
55320.0000   -2.78189
55360.0000   -2.34902
55400.0000   -2.95560
55440.0000   -2.41844
55480.0000   -2.54414
55520.0000   -2.25390
55560.0000   -2.64269
55600.0000   -3.54744
55640.0000   -3.26490
55680.0000   -3.15103
55720.0000   -2.29002
55760.0000   -2.77375
55800.0000   -2.82134
55840.0000   -3.22447
55880.0000   -2.94833
55920.0000   -4.05681
55960.0000   -3.86394
56000.0000   -3.42645
56040.0000   -3.37794
56080.0000   -2.68819
56120.0000   -3.88704
56160.0000   -2.93026
56200.0000   -3.90010
56240.0000   -2.52316
56280.0000   -2.44457
56320.0000   -3.44664
56360.0000   -2.78582
56400.0000   -2.44359
56440.0000   -3.18561
56480.0000   -3.51871
56520.0000   -3.51051
56560.0000   -3.70655
56600.0000   -3.31578
56640.0000   -2.78207
56680.0000   -2.48390
56720.0000   -2.17352
56760.0000   -2.41897
56800.0000   -3.21491
56840.0000   -3.25038
56880.0000   -2.40853
56920.0000   -2.32034
56960.0000   -2.54576
57000.0000   -2.73581
57040.0000   -1.98583
57080.0000   -2.37165
57120.0000   -2.13782
57160.0000   -2.37019
57200.0000   -2.27659
57240.0000   -3.08393
57280.0000   -3.15016
57320.0000   -2.38326
57360.0000   -3.83669
57400.0000   -2.90689
57440.0000   -2.48738
57480.0000   -2.33659
57520.0000   -2.03017
57560.0000   -2.56952
57600.0000   -2.53902
57640.0000   -2.39920
57680.0000   -2.61625
57720.0000   -2.70881
57760.0000   -3.15254
57800.0000   -2.98845
57840.0000   -2.91566
57880.0000   -3.92176
57920.0000   -3.03797
57960.0000   -2.85122
58000.0000   -2.52931
58040.0000   -2.86616
58080.0000   -3.06880
58120.0000   -2.77838
58160.0000   -2.24665
58200.0000   -2.13624
58240.0000   -3.38149
58280.0000   -3.02936
58320.0000   -3.34366
58360.0000   -3.69048
58400.0000   -3.49392
58440.0000   -2.89949
58480.0000   -3.44248
58520.0000   -3.75943
58560.0000   -4.05438
58600.0000   -3.14053
58640.0000   -2.89956
58680.0000   -3.87488
58720.0000   -3.60072
58760.0000   -4.12131
58800.0000   -4.52860
58840.0000   -3.52036
58880.0000   -2.46901
58920.0000   -4.27463
58960.0000   -3.39837
59000.0000   -3.47915
59040.0000   -4.32310
59080.0000   -3.63470
59120.0000   -3.96137
59160.0000   -3.50408
59200.0000   -3.17995
59240.0000   -3.35895
59280.0000   -3.37541
59320.0000   -2.83866
59360.0000   -2.62825
59400.0000   -1.82035
59440.0000   -2.09646
59480.0000   -2.21722
59520.0000   -1.54969
59560.0000   -1.94185
59600.0000   -2.50040
59640.0000   -2.44908
59680.0000   -2.79227
59720.0000   -2.54687
59760.0000   -2.96024
59800.0000   -3.12977
59840.0000   -2.90548
59880.0000   -3.16263
59920.0000   -2.81014
59960.0000   -1.66571
60000.0000   -2.72912
60040.0000   -2.12372
60080.0000   -1.72220
60120.0000   -2.46956
60160.0000   -2.23930
60200.0000   -1.98961
60240.0000   -1.81233
60280.0000   -0.33973
60320.0000   -1.22598
60360.0000   -2.39740
60400.0000   -2.32176
60440.0000   -2.36266
60480.0000   -3.19604
60520.0000   -2.03340
60560.0000   -2.07750
60600.0000   -1.38516
60640.0000   -2.79973
60680.0000   -3.12925
60720.0000   -2.93711
60760.0000   -2.46659
60800.0000   -2.95005
60840.0000   -2.56941
60880.0000   -2.52117
60920.0000   -2.60313
60960.0000   -2.41386
61000.0000   -2.34732
61040.0000   -2.11342
61080.0000   -2.35354
61120.0000   -2.42461
61160.0000   -3.33595
61200.0000   -3.06226
61240.0000   -3.39385
61280.0000   -2.99885
61320.0000   -3.61373
61360.0000   -3.92430
61400.0000   -2.55313
61440.0000   -3.38524
61480.0000   -2.91704
61520.0000   -2.56735
61560.0000   -2.50037
61600.0000   -3.25635
61640.0000   -2.67367
61680.0000   -2.64199
61720.0000   -2.84724
61760.0000   -2.80413
61800.0000   -2.67545
61840.0000   -2.59972
61880.0000   -2.65928
61920.0000   -2.35108
61960.0000   -2.24245
62000.0000   -2.64919
62040.0000   -2.60956
62080.0000   -2.39649
62120.0000   -1.69698
62160.0000   -2.10490
62200.0000   -3.61844
62240.0000   -2.36875
62280.0000   -2.10871
62320.0000   -1.53451
62360.0000   -2.58228
62400.0000   -2.80129
62440.0000   -2.21653
62480.0000   -2.04285
62520.0000   -2.42657
62560.0000   -2.56973
62600.0000   -1.92400
62640.0000   -1.96035
62680.0000   -1.76591
62720.0000   -1.52384
62760.0000   -2.73373
62800.0000   -2.22762
62840.0000   -2.62900
62880.0000   -1.72388
62920.0000   -2.94821
62960.0000   -3.34311
63000.0000   -3.11257
63040.0000   -2.61827
63080.0000   -3.54657
63120.0000   -4.54174
63160.0000   -3.02582
63200.0000   -3.16768
63240.0000   -3.11244
63280.0000   -2.36266
63320.0000   -1.91070
63360.0000   -2.07875
63400.0000   -2.04751
63440.0000   -2.22490
63480.0000   -2.91555
63520.0000   -2.32447
63560.0000   -2.49321
63600.0000   -1.65725
63640.0000   -1.86484
63680.0000   -2.83898
63720.0000   -2.20473
63760.0000   -2.08567
63800.0000   -2.74916
63840.0000   -2.29217
63880.0000   -3.26550
63920.0000   -3.34925
63960.0000   -2.96875
64000.0000   -2.62375
64040.0000   -2.36588
64080.0000   -3.12086
64120.0000   -4.05878
64160.0000   -2.70655
64200.0000   -3.14958
64240.0000   -2.93879
64280.0000   -3.49191
64320.0000   -2.50148
64360.0000   -2.94134
64400.0000   -2.59361
64440.0000   -3.51757
64480.0000   -3.14560
64520.0000   -3.15720
64560.0000   -2.76657
64600.0000   -3.15400
64640.0000   -3.33504
64680.0000   -3.32136
64720.0000   -2.77167
64760.0000   -3.89111
64800.0000   -2.98952
64840.0000   -3.33705
64880.0000   -3.82182
64920.0000   -3.41202
64960.0000   -2.72430
65000.0000   -2.08525
65040.0000   -3.45304
65080.0000   -2.74686
65120.0000   -2.90033
65160.0000   -1.95753
65200.0000   -1.97116
65240.0000   -2.29365
65280.0000   -2.16641
65320.0000   -2.70274
65360.0000   -3.56766
65400.0000   -3.18628
65440.0000   -3.17854
65480.0000   -2.71658
65520.0000   -2.39612
65560.0000   -2.62515
65600.0000   -2.83158
65640.0000   -2.12943
65680.0000   -2.66930
65720.0000   -3.01586
65760.0000   -2.76615
65800.0000   -2.74349
65840.0000   -2.54605
65880.0000   -2.40498
65920.0000   -3.14234
65960.0000   -2.85350
66000.0000   -2.83926
66040.0000   -2.26007
66080.0000   -2.83224
66120.0000   -2.51064
66160.0000   -2.65407
66200.0000   -2.74258
66240.0000   -2.56259
66280.0000   -2.68207
66320.0000   -2.30116
66360.0000   -2.35671
66400.0000   -2.16108
66440.0000   -2.64757
66480.0000   -2.58404
66520.0000   -2.30489
66560.0000   -2.17192
66600.0000   -2.10563
66640.0000   -2.97297
66680.0000   -2.67409
66720.0000   -1.98253
66760.0000   -1.51502
66800.0000   -2.32632
66840.0000   -1.71260
66880.0000   -2.02745
66920.0000   -1.69676
66960.0000   -2.20389
67000.0000   -2.06690
67040.0000   -1.42429
67080.0000   -1.16376
67120.0000   -1.17919
67160.0000   -1.26699
67200.0000   -1.75161
67240.0000   -2.85922
67280.0000   -1.58907
67320.0000   -2.24354
67360.0000   -1.65852
67400.0000   -1.99584
67440.0000   -2.02963
67480.0000   -2.46473
67520.0000   -1.97107
67560.0000   -1.92871
67600.0000   -1.79715
67640.0000   -1.85912
67680.0000   -2.07762
67720.0000   -2.04818
67760.0000   -1.64368
67800.0000   -1.99299
67840.0000   -2.02344
67880.0000   -2.70519
67920.0000   -2.89628
67960.0000   -3.38132
68000.0000   -3.19196
68040.0000   -3.04895
68080.0000   -3.26952
68120.0000   -3.07792
68160.0000   -2.91205
68200.0000   -3.75958
68240.0000   -2.69596
68280.0000   -2.98054
68320.0000   -2.39550
68360.0000   -2.41824
68400.0000   -2.16133
68440.0000   -1.06616
68480.0000   -2.62723
68520.0000   -2.38187
68560.0000   -2.25371
68600.0000   -2.47913
68640.0000   -2.62596
68680.0000   -2.88421
68720.0000   -3.52141
68760.0000   -2.19477
68800.0000   -2.94692
68840.0000   -2.88997
68880.0000   -3.28260
68920.0000   -3.75624
68960.0000   -2.23846
69000.0000   -2.56046
69040.0000   -2.69929
69080.0000   -3.09348
69120.0000   -2.84753
69160.0000   -1.42301
69200.0000   -1.54616
69240.0000   -1.31243
69280.0000   -0.30363
69320.0000   -0.48179
69360.0000   -1.04668
69400.0000   -2.81727
69440.0000   -2.97527
69480.0000   -2.05313
69520.0000   -0.98026
69560.0000   -1.74182
69600.0000   -1.20305
69640.0000   -1.46750
69680.0000   -1.77200
69720.0000   -1.34657
69760.0000   -2.13317
69800.0000   -1.82841
69840.0000   -2.63956
69880.0000   -2.62081
69920.0000   -1.72535
69960.0000   -2.78420
70000.0000   -2.17287
70040.0000   -2.08267
70080.0000   -2.77035
70120.0000   -2.16707
70160.0000   -3.42132
70200.0000   -2.99374
70240.0000   -1.91998
70280.0000   -2.05452
70320.0000   -1.59639
70360.0000   -1.55043
70400.0000   -1.11284
70440.0000   -2.09188
70480.0000   -0.55941
70520.0000   -1.26622
70560.0000   -1.69815
70600.0000   -3.12998
70640.0000   -2.63936
70680.0000   -2.29695
70720.0000   -1.64455
70760.0000   -1.70059
70800.0000   -1.64348
70840.0000   -2.15496
70880.0000   -1.83921
70920.0000   -3.04041
70960.0000   -2.34707
71000.0000   -2.35544
71040.0000   -3.09718
71080.0000   -2.28850
71120.0000   -3.00861
71160.0000   -2.76577
71200.0000   -3.84103
71240.0000   -2.64212
71280.0000   -3.30356
71320.0000   -2.17388
71360.0000   -2.61059
71400.0000   -3.58145
71440.0000   -2.63219
71480.0000   -2.49796
71520.0000   -3.55648
71560.0000   -3.43963
71600.0000   -4.27945
71640.0000   -3.95010
71680.0000   -3.64035
71720.0000   -4.37781
71760.0000   -3.82509
71800.0000   -4.23199
71840.0000   -3.81608
71880.0000   -3.58235
71920.0000   -3.48426
71960.0000   -3.06005
72000.0000   -3.29909
72040.0000   -3.04089
72080.0000   -3.74912
72120.0000   -3.82842
72160.0000   -3.07552
72200.0000   -2.80954
72240.0000   -3.21848
72280.0000   -2.57122
72320.0000   -2.49707
72360.0000   -2.99086
72400.0000   -3.59861
72440.0000   -1.94914
72480.0000   -3.08098
72520.0000   -2.76714
72560.0000   -2.54824
72600.0000   -2.03199
72640.0000   -1.86626
72680.0000   -2.19481
72720.0000   -3.00721
72760.0000   -1.86601
72800.0000   -3.20504
72840.0000   -1.26546
72880.0000   -2.84833
72920.0000   -2.66746
72960.0000   -2.17683
73000.0000   -2.32226
73040.0000   -2.05115
73080.0000   -2.04629
73120.0000   -2.21689
73160.0000   -2.09225
73200.0000   -2.05018
73240.0000   -2.46245
73280.0000   -2.37697
73320.0000   -2.02943
73360.0000   -2.55167
73400.0000   -3.02004
73440.0000   -2.72270
73480.0000   -2.39006
73520.0000   -2.79272
73560.0000   -2.40608
73600.0000   -2.29925
73640.0000   -2.29584
73680.0000   -2.42844
73720.0000   -2.40838
73760.0000   -1.75309
73800.0000   -1.50376
73840.0000   -2.66380
73880.0000   -2.44516
73920.0000   -2.02101
73960.0000   -2.24056
74000.0000   -1.87040
74040.0000   -2.40357
74080.0000   -3.20583
74120.0000   -2.76873
74160.0000   -2.76679
74200.0000   -2.55842
74240.0000   -2.16909
74280.0000   -1.70380
74320.0000   -3.11446
74360.0000   -3.77023
74400.0000   -3.12194
74440.0000   -2.93480
74480.0000   -1.73339
74520.0000   -2.16872
74560.0000   -1.52791
74600.0000   -2.88630
74640.0000   -1.53049
74680.0000   -1.19472
74720.0000   -0.86846
74760.0000   -1.92124
74800.0000   -1.90401
74840.0000   -1.45073
74880.0000   -1.78053
74920.0000   -2.68971
74960.0000   -2.51251
75000.0000   -1.78174
75040.0000   -1.75225
75080.0000   -2.42822
75120.0000   -2.07806
75160.0000   -2.21739
75200.0000   -2.51803
75240.0000   -2.48295
75280.0000   -2.47137
75320.0000   -1.74744
75360.0000   -1.55019
75400.0000   -1.80037
75440.0000   -1.08069
75480.0000   -1.21340
75520.0000   -2.12890
75560.0000   -2.31276
75600.0000   -2.78325
75640.0000   -1.66102
75680.0000   -3.30996
75720.0000   -1.38064
75760.0000   -1.84348
75800.0000   -2.08444
75840.0000   -2.28828
75880.0000   -2.48463
75920.0000   -1.87680
75960.0000   -2.58684
76000.0000   -2.80362
76040.0000   -2.84993
76080.0000   -1.76744
76120.0000   -3.13396
76160.0000   -2.54439
76200.0000   -2.04473
76240.0000   -1.53298
76280.0000   -2.69775
76320.0000   -3.55731
76360.0000   -3.09018
76400.0000   -3.73710
76440.0000   -4.07735
76480.0000   -3.70285
76520.0000   -2.92789
76560.0000   -2.81360
76600.0000   -2.28412
76640.0000   -2.52466
76680.0000   -3.39479
76720.0000   -3.10806
76760.0000   -2.71319
76800.0000   -3.06564
76840.0000   -2.45193
76880.0000   -3.17879
76920.0000   -3.10383
76960.0000   -2.84325
77000.0000   -2.30966
77040.0000   -2.36684
77080.0000   -1.30724
77120.0000   -1.94920
77160.0000   -1.21046
77200.0000   -2.71945
77240.0000   -1.52890
77280.0000   -1.93041
77320.0000   -2.92123
77360.0000   -2.60268
77400.0000   -2.67307
77440.0000   -2.75646
77480.0000   -2.32264
77520.0000   -2.64049
77560.0000   -2.32155
77600.0000   -1.92103
77640.0000   -1.61718
77680.0000   -1.74201
77720.0000   -2.16585
77760.0000   -2.14119
77800.0000   -1.42074
77840.0000   -1.89740
77880.0000   -0.38300
77920.0000   -0.93119
77960.0000   -1.72951
78000.0000   -1.90101
78040.0000   -1.76169
78080.0000   -2.13913
78120.0000   -1.75364
78160.0000   -2.13004
78200.0000   -1.51822
78240.0000   -2.46940
78280.0000   -2.41809
78320.0000   -2.25951
78360.0000   -1.29414
78400.0000   -1.90710
78440.0000   -2.29311
78480.0000   -2.21438
78520.0000   -2.32713
78560.0000   -2.33104
78600.0000   -2.63094
78640.0000   -2.30190
78680.0000   -2.09731
78720.0000   -2.13757
78760.0000   -2.41772
78800.0000   -2.41165
78840.0000   -2.19570
78880.0000   -1.22362
78920.0000   -3.05627
78960.0000   -2.46100
79000.0000   -1.85478
79040.0000   -1.70299
79080.0000   -2.27567
79120.0000   -1.64250
79160.0000   -2.70261
79200.0000   -2.35463
79240.0000   -2.69567
79280.0000   -3.30376
79320.0000   -3.02329
79360.0000   -3.25806
79400.0000   -2.21842
79440.0000   -2.68452
79480.0000   -3.22785
79520.0000   -2.58820
79560.0000   -3.75466
79600.0000   -3.26034
79640.0000   -3.11518
79680.0000   -4.09788
79720.0000   -1.91798
79760.0000   -2.05235
79800.0000   -3.10184
79840.0000   -3.07125
79880.0000   -3.19632
79920.0000   -4.02863
79960.0000   -3.41518
80000.0000   -2.54436
80040.0000   -3.13338
80080.0000   -3.40553
80120.0000   -3.29950
80160.0000   -3.11066
80200.0000   -2.95579
80240.0000   -3.70066
80280.0000   -3.57886
80320.0000   -3.71303
80360.0000   -2.77716
80400.0000   -4.29888
80440.0000   -4.72741
80480.0000   -4.14829
80520.0000   -4.67445
80560.0000   -4.16551
80600.0000   -3.67063
80640.0000   -3.49886
80680.0000   -4.11645
80720.0000   -4.73894
80760.0000   -5.38054
80800.0000   -4.15635
80840.0000   -3.53488
80880.0000   -3.86584
80920.0000   -4.62400
80960.0000   -3.64679
81000.0000   -4.02876
81040.0000   -2.90692
81080.0000   -3.17029
81120.0000   -3.29618
81160.0000   -2.58967
81200.0000   -2.66763
81240.0000   -3.77435
81280.0000   -3.53946
81320.0000   -3.78545
81360.0000   -3.72308
81400.0000   -3.80271
81440.0000   -2.78544
81480.0000   -2.57338
81520.0000   -3.39269
81560.0000   -3.70296
81600.0000   -3.82223
81640.0000   -3.82253
81680.0000   -3.84297
81720.0000   -4.43401
81760.0000   -4.10115
81800.0000   -5.08953
81840.0000   -4.16932
81880.0000   -3.72596
81920.0000   -3.90557
81960.0000   -3.55502
82000.0000   -2.67955
82040.0000   -3.86376
82080.0000   -3.47635
82120.0000   -4.30609
82160.0000   -3.70341
82200.0000   -3.23541
82240.0000   -3.16875
82280.0000   -2.51126
82320.0000   -4.24370
82360.0000   -2.02485
82400.0000   -2.98762
82440.0000   -3.50830
82480.0000   -4.27265
82520.0000   -3.16311
82560.0000   -3.65425
82600.0000   -3.74125
82640.0000   -2.75208
82680.0000   -3.32184
82720.0000   -2.84554
82760.0000   -2.60574
82800.0000   -2.50615
82840.0000   -2.53216
82880.0000   -2.43707
82920.0000   -3.62562
82960.0000   -3.17882
83000.0000   -3.62142
83040.0000   -2.50733
83080.0000   -2.79465
83120.0000   -2.88689
83160.0000   -2.46035
83200.0000   -2.95916
83240.0000   -2.35772
83280.0000   -2.54093
83320.0000   -2.79290
83360.0000   -1.87417
83400.0000   -2.27218
83440.0000   -2.60168
83480.0000   -2.62334
83520.0000   -3.39998
83560.0000   -2.78367
83600.0000   -2.15985
83640.0000   -2.72840
83680.0000   -3.70951
83720.0000   -3.80099
83760.0000   -3.66564
83800.0000   -3.27598
83840.0000   -1.97652
83880.0000   -3.58791
83920.0000   -3.30010
83960.0000   -3.38018
84000.0000   -2.39997
84040.0000   -3.58579
84080.0000   -2.57969
84120.0000   -3.46314
84160.0000   -3.62366
84200.0000   -3.20601
84240.0000   -3.11890
84280.0000   -3.28867
84320.0000   -3.76963
84360.0000   -2.67452
84400.0000   -2.34488
84440.0000   -3.70532
84480.0000   -3.12661
84520.0000   -2.64200
84560.0000   -2.78398
84600.0000   -2.78517
84640.0000   -2.88470
84680.0000   -3.44884
84720.0000   -2.99485
84760.0000   -2.83927
84800.0000   -2.45685
84840.0000   -3.22471
84880.0000   -2.99529
84920.0000   -3.89297
84960.0000   -3.05166
85000.0000   -3.25044
85040.0000   -3.08746
85080.0000   -2.95991
85120.0000   -2.91595
85160.0000   -3.51133
85200.0000   -4.35065
85240.0000   -4.78076
85280.0000   -4.33179
85320.0000   -4.56416
85360.0000   -4.62925
85400.0000   -4.90927
85440.0000   -4.47813
85480.0000   -4.79426
85520.0000   -4.09441
85560.0000   -4.52942
85600.0000   -3.41487
85640.0000   -3.92049
85680.0000   -3.70241
85720.0000   -3.76279
85760.0000   -4.67864
85800.0000   -4.18071
85840.0000   -4.63119
85880.0000   -4.39975
85920.0000   -4.29671
85960.0000   -4.00739
86000.0000   -4.27355
86040.0000   -4.21307
86080.0000   -4.22314
86120.0000   -4.94497
86160.0000   -4.03180
86200.0000   -3.74896
86240.0000   -3.78905
86280.0000   -3.45695
86320.0000   -3.21033
86360.0000   -3.44235
86400.0000   -3.91731
86440.0000   -3.77534
86480.0000   -3.06293
86520.0000   -3.02030
86560.0000   -4.58459
86600.0000   -3.64212
86640.0000   -4.29155
86680.0000   -4.60728
86720.0000   -4.47894
86760.0000   -3.70158
86800.0000   -3.95346
86840.0000   -3.64282
86880.0000   -3.07828
86920.0000   -3.34958
86960.0000   -3.04096
87000.0000   -3.71131
87040.0000   -3.57728
87080.0000   -3.22914
87120.0000   -2.97579
87160.0000   -3.54737
87200.0000   -3.87684
87240.0000   -3.97222
87280.0000   -3.53699
87320.0000   -3.69352
87360.0000   -3.31864
87400.0000   -2.69228
87440.0000   -2.77943
87480.0000   -3.78733
87520.0000   -2.86085
87560.0000   -3.11447
87600.0000   -3.36910
87640.0000   -3.23424
87680.0000   -2.19254
87720.0000   -2.89135
87760.0000   -3.42912
87800.0000   -2.96326
87840.0000   -3.25913
87880.0000   -3.18654
87920.0000   -2.54703
87960.0000   -3.50868
88000.0000   -3.47512
88040.0000   -3.36882
88080.0000   -2.30134
88120.0000   -3.07949
88160.0000   -3.34776
88200.0000   -2.45161
88240.0000   -3.04255
88280.0000   -2.37167
88320.0000   -2.06141
88360.0000   -2.13969
88400.0000   -1.87502
88440.0000   -1.84735
88480.0000   -2.63465
88520.0000   -2.07996
88560.0000   -3.11797
88600.0000   -2.49188
88640.0000   -2.80863
88680.0000   -2.92892
88720.0000   -2.72418
88760.0000   -2.75731
88800.0000   -2.61391
88840.0000   -2.19168
88880.0000   -2.44612
88920.0000   -3.02315
88960.0000   -4.06438
89000.0000   -3.01868
89040.0000   -3.92304
89080.0000   -2.73854
89120.0000   -3.93644
89160.0000   -3.35492
89200.0000   -3.42928
89240.0000   -3.24981
89280.0000   -2.82208
89320.0000   -2.67849
89360.0000   -2.25087
89400.0000   -2.30023
89440.0000   -2.87364
89480.0000   -3.34690
89520.0000   -2.27495
89560.0000   -2.38768
89600.0000   -3.04890
89640.0000   -3.42302
89680.0000   -2.76678
89720.0000   -3.38482
89760.0000   -3.28515
89800.0000   -3.37112
89840.0000   -2.68214
89880.0000   -3.16486
89920.0000   -2.52706
89960.0000   -2.16132
90000.0000   -2.54317
90040.0000   -3.27267
90080.0000   -3.36492
90120.0000   -2.50831
90160.0000   -2.72322
90200.0000   -2.90477
90240.0000   -2.85870
90280.0000   -2.85190
90320.0000   -2.15173
90360.0000   -1.96515
90400.0000   -2.10274
90440.0000   -2.46904
90480.0000   -3.00717
90520.0000   -3.60116
90560.0000   -2.77379
90600.0000   -2.51945
90640.0000   -2.79679
90680.0000   -3.27182
90720.0000   -3.52360
90760.0000   -3.66779
90800.0000   -4.01610
90840.0000   -4.28521
90880.0000   -4.10330
90920.0000   -3.41040
90960.0000   -3.84400
91000.0000   -3.93903
91040.0000   -3.66464
91080.0000   -3.14705
91120.0000   -3.51261
91160.0000   -3.35062
91200.0000   -4.35135
91240.0000   -4.07057
91280.0000   -3.83662
91320.0000   -3.13086
91360.0000   -3.50676
91400.0000   -2.87549
91440.0000   -3.62235
91480.0000   -3.78986
91520.0000   -4.52401
91560.0000   -4.16980
91600.0000   -3.67327
91640.0000   -3.18115
91680.0000   -3.33541
91720.0000   -3.15248
91760.0000   -3.50713
91800.0000   -2.53221
91840.0000   -3.24304
91880.0000   -3.09776
91920.0000   -3.05868
91960.0000   -2.67494
92000.0000   -2.54667
92040.0000   -2.78022
92080.0000   -3.54856
92120.0000   -2.99556
92160.0000   -3.32957
92200.0000   -3.04757
92240.0000   -2.93636
92280.0000   -2.59074
92320.0000   -3.15327
92360.0000   -2.82580
92400.0000   -3.49168
92440.0000   -2.90122
92480.0000   -3.77094
92520.0000   -3.69711
92560.0000   -3.98471
92600.0000   -2.33204
92640.0000   -4.07954
92680.0000   -4.05891
92720.0000   -4.15579
92760.0000   -3.41569
92800.0000   -4.36439
92840.0000   -3.82523
92880.0000   -3.12433
92920.0000   -3.60530
92960.0000   -3.64785
93000.0000   -4.03077
93040.0000   -3.08016
93080.0000   -3.39017
93120.0000   -3.36260
93160.0000   -3.55968
93200.0000   -3.27158
93240.0000   -3.48393
93280.0000   -2.85777
93320.0000   -2.87477
93360.0000   -3.12882
93400.0000   -3.50628
93440.0000   -3.29939
93480.0000   -3.45658
93520.0000   -2.90772
93560.0000   -2.93062
93600.0000   -3.15031
93640.0000   -3.03139
93680.0000   -2.38854
93720.0000   -2.28490
93760.0000   -3.37417
93800.0000   -3.08973
93840.0000   -3.24988
93880.0000   -3.42479
93920.0000   -3.15054
93960.0000   -2.73539
94000.0000   -2.88823
94040.0000   -2.65679
94080.0000   -3.40429
94120.0000   -3.76652
94160.0000   -3.43488
94200.0000   -3.39363
94240.0000   -3.26246
94280.0000   -3.37286
94320.0000   -3.75521
94360.0000   -2.77814
94400.0000   -2.08336
94440.0000   -2.98195
94480.0000   -2.29718
94520.0000   -2.44593
94560.0000   -2.36896
94600.0000   -2.86824
94640.0000   -3.19844
94680.0000   -2.43860
94720.0000   -2.76964
94760.0000   -3.24150
94800.0000   -2.10857
94840.0000   -3.04947
94880.0000   -2.87317
94920.0000   -2.08247
94960.0000   -2.79904
95000.0000   -3.22634
95040.0000   -2.36556
95080.0000   -2.40361
95120.0000   -2.83006
95160.0000   -3.37702
95200.0000   -2.04141
95240.0000   -3.96504
95280.0000   -2.92661
95320.0000   -3.37063
95360.0000   -2.98596
95400.0000   -2.71908
95440.0000   -2.23630
95480.0000   -2.64816
95520.0000   -2.48409
95560.0000   -2.49135
95600.0000   -2.81658
95640.0000   -2.91762
95680.0000   -2.95723
95720.0000   -2.69993
95760.0000   -2.67500
95800.0000   -1.21956
95840.0000   -1.56420
95880.0000   -2.74331
95920.0000   -2.48931
95960.0000   -2.01323
96000.0000   -1.87324
96040.0000   -2.24650
96080.0000   -2.80622
96120.0000   -3.60688
96160.0000   -3.18515
96200.0000   -2.21333
96240.0000   -4.44113
96280.0000   -3.95648
96320.0000   -3.82292
96360.0000   -2.93949
96400.0000   -3.48949
96440.0000   -3.49471
96480.0000   -3.69665
96520.0000   -4.25553
96560.0000   -2.69233
96600.0000   -3.85498
96640.0000   -3.57008
96680.0000   -2.45240
96720.0000   -3.05247
96760.0000   -3.00465
96800.0000   -3.39191
96840.0000   -4.10884
96880.0000   -3.62872
96920.0000   -2.73257
96960.0000   -4.20321
97000.0000   -3.22170
97040.0000   -3.11361
97080.0000   -3.12526
97120.0000   -2.60347
97160.0000   -2.46448
97200.0000   -2.68537
97240.0000   -3.25349
97280.0000   -2.07796
97320.0000   -1.63953
97360.0000   -2.95946
97400.0000   -2.57897
97440.0000   -3.25068
97480.0000   -3.50883
97520.0000   -3.90190
97560.0000   -3.65967
97600.0000   -3.63112
97640.0000   -3.30445
97680.0000   -3.63933
97720.0000   -2.70387
97760.0000   -3.05401
97800.0000   -3.47775
97840.0000   -3.14896
97880.0000   -2.29750
97920.0000   -2.09000
97960.0000   -3.52227
98000.0000   -3.62960
98040.0000   -2.23465
98080.0000   -2.49887
98120.0000   -2.65267
98160.0000   -2.98080
98200.0000   -2.49242
98240.0000   -3.68564
98280.0000   -2.79331
98320.0000   -4.14334
98360.0000   -3.41444
98400.0000   -3.41566
98440.0000   -3.78647
98480.0000   -3.14142
98520.0000   -3.26410
98560.0000   -3.50339
98600.0000   -2.95395
98640.0000   -3.26987
98680.0000   -3.51234
98720.0000   -3.20186
98760.0000   -2.70158
98800.0000   -4.15435
98840.0000   -3.68352
98880.0000   -4.04684
98920.0000   -3.51568
98960.0000   -4.62661
99000.0000   -4.64991
99040.0000   -3.90360
99080.0000   -3.01842
99120.0000   -3.31940
99160.0000   -2.73629
99200.0000   -3.20714
99240.0000   -1.82299
99280.0000   -3.00585
99320.0000   -2.13552
99360.0000   -1.15812
99400.0000   -1.79944
99440.0000   -1.60866
99480.0000   -1.65107
99520.0000   -0.90549
99560.0000   -1.88476
99600.0000   -1.85351
99640.0000   -2.20218
99680.0000   -2.06183
99720.0000   -2.23238
99760.0000   -1.90888
99800.0000   -2.28230
99840.0000   -1.65103
99880.0000   -2.13070
99920.0000   -3.08122
99960.0000   -2.99124
100000.0000   -2.97034
100040.0000   -3.19878
100080.0000   -3.21418
100120.0000   -3.27318
100160.0000   -3.01859
100200.0000   -1.79941
100240.0000   -2.60587
100280.0000   -2.49065
100320.0000   -3.12672
100360.0000   -2.18225
100400.0000   -2.52495
100440.0000   -3.32590
100480.0000   -4.08623
100520.0000   -3.61176
100560.0000   -2.00508
100600.0000   -2.43876
100640.0000   -2.74818
100680.0000   -2.95127
100720.0000   -1.87814
100760.0000   -2.15518
100800.0000   -2.66252
100840.0000   -2.73408
100880.0000   -2.03167
100920.0000   -2.78268
100960.0000   -3.42664
101000.0000   -3.23124
101040.0000   -2.90000
101080.0000   -2.91931
101120.0000   -2.65161
101160.0000   -2.35690
101200.0000   -2.99874
101240.0000   -3.48912
101280.0000   -3.03820
101320.0000   -2.69270
101360.0000   -1.84069
101400.0000   -2.17667
101440.0000   -2.95223
101480.0000   -2.26989
101520.0000   -1.72927
101560.0000   -1.77329
101600.0000   -1.60719
101640.0000   -2.07386
101680.0000   -1.64888
101720.0000   -2.93243
101760.0000   -2.75537
101800.0000   -2.27580
101840.0000   -2.25274
101880.0000   -3.51345
101920.0000   -3.36126
101960.0000   -2.98027
102000.0000   -4.14113
102040.0000   -4.07638
102080.0000   -3.74196
102120.0000   -3.67751
102160.0000   -3.01475
102200.0000   -2.32532
102240.0000   -3.56201
102280.0000   -2.55565
102320.0000   -3.02146
102360.0000   -2.33827
102400.0000   -3.17314
102440.0000   -3.81242
102480.0000   -3.33012
102520.0000   -3.60988
102560.0000   -3.42025
102600.0000   -3.34623
102640.0000   -3.21766
102680.0000   -2.64558
102720.0000   -2.52007
102760.0000   -2.07130
102800.0000   -2.10408
102840.0000   -1.66203
102880.0000   -2.96875
102920.0000   -1.86202
102960.0000   -1.78218
103000.0000   -3.00324
103040.0000   -3.03721
103080.0000   -2.26879
103120.0000   -3.06661
103160.0000   -2.97063
103200.0000   -3.14852
103240.0000   -2.62438
103280.0000   -2.31328
103320.0000   -2.92494
103360.0000   -2.54385
103400.0000   -2.26588
103440.0000   -2.84904
103480.0000   -3.12041
103520.0000   -4.08780
103560.0000   -3.72187
103600.0000   -4.89936
103640.0000   -3.98275
103680.0000   -3.21010
103720.0000   -2.87793
103760.0000   -3.47300
103800.0000   -4.25293
103840.0000   -3.14619
103880.0000   -4.04281
103920.0000   -3.73789
103960.0000   -3.77410
104000.0000   -4.10613
104040.0000   -3.69712
104080.0000   -4.10621
104120.0000   -4.17899
104160.0000   -3.27391
104200.0000   -3.22130
104240.0000   -3.94854
104280.0000   -3.60272
104320.0000   -2.44906
104360.0000   -3.78079
104400.0000   -3.14390
104440.0000   -3.74686
104480.0000   -2.38482
104520.0000   -2.39102
104560.0000   -2.28610
104600.0000   -3.26941
104640.0000   -3.90716
104680.0000   -3.84766
104720.0000   -3.38729
104760.0000   -3.98859
104800.0000   -4.62202
104840.0000   -5.18057
104880.0000   -3.97577
104920.0000   -4.57034
104960.0000   -3.96449
105000.0000   -3.91222
105040.0000   -3.73581
105080.0000   -3.37652
105120.0000   -4.38455
105160.0000   -4.24937
105200.0000   -4.58401
105240.0000   -4.26506
105280.0000   -4.05188
105320.0000   -4.59676
105360.0000   -3.78565
105400.0000   -4.20799
105440.0000   -4.20134
105480.0000   -4.78696
105520.0000   -4.83337
105560.0000   -5.28857
105600.0000   -5.06579
105640.0000   -4.86159
105680.0000   -5.57599
105720.0000   -5.81302
105760.0000   -5.01498
105800.0000   -4.14666
105840.0000   -2.01352
105880.0000   -2.71193
105920.0000   -3.37248
105960.0000   -3.78313
106000.0000   -4.61555
106040.0000   -4.37942
106080.0000   -3.95410
106120.0000   -4.15037
106160.0000   -4.76068
106200.0000   -4.51136
106240.0000   -3.52757
106280.0000   -3.60650
106320.0000   -3.82273
106360.0000   -5.13850
106400.0000   -4.85932
106440.0000   -4.54003
106480.0000   -5.00809
106520.0000   -4.08349
106560.0000   -3.09883
106600.0000   -4.66892
106640.0000   -3.89944
106680.0000   -4.34949
106720.0000   -4.70828
106760.0000   -4.85877
106800.0000   -4.58178
106840.0000   -4.17917
106880.0000   -3.90655
106920.0000   -3.66924
106960.0000   -3.56765
107000.0000   -4.79085
107040.0000   -4.28152
107080.0000   -4.73826
107120.0000   -4.57592
107160.0000   -4.79980
107200.0000   -4.05338
107240.0000   -4.22301
107280.0000   -3.86700
107320.0000   -4.36576
107360.0000   -4.53965
107400.0000   -4.62072
107440.0000   -3.83208
107480.0000   -4.99223
107520.0000   -4.53753
107560.0000   -4.21509
107600.0000   -4.84450
107640.0000   -5.56267
107680.0000   -5.25073
107720.0000   -3.77918
107760.0000   -5.23217
107800.0000   -4.72189
107840.0000   -4.77592
107880.0000   -4.99491
107920.0000   -4.04920
107960.0000   -4.54200
108000.0000   -4.19938
108040.0000   -3.75367
108080.0000   -4.96676
108120.0000   -3.91138
108160.0000   -3.37859
108200.0000   -3.61810
108240.0000   -3.13397
108280.0000   -2.87318
108320.0000   -2.65086
108360.0000   -3.73034
108400.0000   -2.65983
108440.0000   -3.10639
108480.0000   -2.99229
108520.0000   -3.56188
108560.0000   -3.86231
108600.0000   -3.39597
108640.0000   -3.66559
108680.0000   -4.24175
108720.0000   -3.23617
108760.0000   -3.99705
108800.0000   -4.14465
108840.0000   -4.02219
108880.0000   -5.13853
108920.0000   -4.09693
108960.0000   -4.17915
109000.0000   -3.77922
109040.0000   -3.65948
109080.0000   -2.85528
109120.0000   -3.17977
109160.0000   -3.86884
109200.0000   -3.71759
109240.0000   -4.14192
109280.0000   -3.58090
109320.0000   -3.85265
109360.0000   -3.71438
109400.0000   -4.55544
109440.0000   -4.91131
109480.0000   -3.82583
109520.0000   -3.49145
109560.0000   -2.93609
109600.0000   -3.32489
109640.0000   -2.95634
109680.0000   -2.78122
109720.0000   -2.56395
109760.0000   -3.38554
109800.0000   -2.71978
109840.0000   -2.78451
109880.0000   -2.82539
109920.0000   -3.07732
109960.0000   -1.74523
110000.0000   -2.32477
110040.0000   -1.80734
110080.0000   -2.53881
110120.0000   -1.86761
110160.0000   -2.61722
110200.0000   -2.21705
110240.0000   -3.65204
110280.0000   -2.91640
110320.0000   -2.79253
110360.0000   -3.69531
110400.0000   -3.87494
110440.0000   -4.07563
110480.0000   -4.77249
110520.0000   -5.21560
110560.0000   -4.44693
110600.0000   -4.64994
110640.0000   -4.68524
110680.0000   -3.81093
110720.0000   -3.88314
110760.0000   -4.24204
110800.0000   -4.67721
110840.0000   -4.37369
110880.0000   -4.05065
110920.0000   -4.21462
110960.0000   -4.75628
111000.0000   -4.47603
111040.0000   -3.95915
111080.0000   -5.24633
111120.0000   -4.14317
111160.0000   -4.46734
111200.0000   -4.57603
111240.0000   -3.83634
111280.0000   -3.96352
111320.0000   -5.02968
111360.0000   -4.65890
111400.0000   -5.97570
111440.0000   -5.41596
111480.0000   -5.28528
111520.0000   -4.54226
111560.0000   -4.01915
111600.0000   -3.82988
111640.0000   -5.22195
111680.0000   -4.26809
111720.0000   -3.41997
111760.0000   -3.86602
111800.0000   -3.33435
111840.0000   -2.97261
111880.0000   -3.85992
111920.0000   -2.90174
111960.0000   -2.05721
112000.0000   -3.30102
112040.0000   -3.32726
112080.0000   -3.33646
112120.0000   -3.58900
112160.0000   -3.11259
112200.0000   -2.88879
112240.0000   -2.58108
112280.0000   -2.51968
112320.0000   -3.39064
112360.0000   -2.78871
112400.0000   -3.26547
112440.0000   -1.69201
112480.0000   -2.22685
112520.0000   -2.41639
112560.0000   -2.58785
112600.0000   -3.91946
112640.0000   -2.84121
112680.0000   -2.24241
112720.0000   -3.52180
112760.0000   -3.21210
112800.0000   -3.62323
112840.0000   -3.43795
112880.0000   -3.24174
112920.0000   -3.61529
112960.0000   -3.78427
113000.0000   -2.71347
113040.0000   -3.72735
113080.0000   -3.28671
113120.0000   -3.38650
113160.0000   -4.17086
113200.0000   -4.49746
113240.0000   -4.70555
113280.0000   -4.66793
113320.0000   -3.82004
113360.0000   -3.56028
113400.0000   -3.66202
113440.0000   -3.97802
113480.0000   -3.30668
113520.0000   -3.93983
113560.0000   -3.56180
113600.0000   -3.67953
113640.0000   -3.43859
113680.0000   -4.10705
113720.0000   -2.82359
113760.0000   -3.88074
113800.0000   -4.61346
113840.0000   -4.21678
113880.0000   -4.85324
113920.0000   -4.76345
113960.0000   -4.15747
114000.0000   -4.74793
114040.0000   -5.27248
114080.0000   -5.07597
114120.0000   -4.28396
114160.0000   -4.34756
114200.0000   -4.56751
114240.0000   -5.18747
114280.0000   -3.82026
114320.0000   -4.02944
114360.0000   -4.52776
114400.0000   -4.08552
114440.0000   -3.88952
114480.0000   -3.11613
114520.0000   -4.46552
114560.0000   -4.90018
114600.0000   -5.23376
114640.0000   -4.81082
114680.0000   -5.15381
114720.0000   -5.27610
114760.0000   -4.92688
114800.0000   -5.13332
114840.0000   -5.51308
114880.0000   -4.12893
114920.0000   -4.34813
114960.0000   -4.45678
115000.0000   -5.06264
115040.0000   -5.07140
115080.0000   -4.39349
115120.0000   -4.90720
115160.0000   -4.48624
115200.0000   -4.10437
115240.0000   -4.79617
115280.0000   -5.74097
115320.0000   -3.54973
115360.0000   -4.45320
115400.0000   -4.29268
115440.0000   -3.55943
115480.0000   -4.32298
115520.0000   -4.46124
115560.0000   -4.77675
115600.0000   -4.45381
115640.0000   -3.99377
115680.0000   -4.90621
115720.0000   -4.59793
115760.0000   -4.90584
115800.0000   -4.38031
115840.0000   -4.17120
115880.0000   -4.53476
115920.0000   -3.96744
115960.0000   -4.70098
116000.0000   -3.69234
116040.0000   -4.20878
116080.0000   -4.11653
116120.0000   -3.34551
116160.0000   -4.11595
116200.0000   -4.03596
116240.0000   -3.76810
116280.0000   -4.79446
116320.0000   -4.65508
116360.0000   -3.97209
116400.0000   -4.06262
116440.0000   -4.59874
116480.0000   -4.53919
116520.0000   -3.73357
116560.0000   -4.23954
116600.0000   -4.59891
116640.0000   -5.27575
116680.0000   -3.84458
116720.0000   -3.58774
116760.0000   -3.19653
116800.0000   -3.84575
116840.0000   -3.44806
116880.0000   -3.79806
116920.0000   -4.36203
116960.0000   -4.83935
117000.0000   -4.42269
117040.0000   -3.90409
117080.0000   -4.55157
117120.0000   -4.52784
117160.0000   -3.75826
117200.0000   -4.63924
117240.0000   -3.92443
117280.0000   -3.90641
117320.0000   -4.97786
117360.0000   -4.81911
117400.0000   -4.93947
117440.0000   -3.40410
117480.0000   -3.75676
117520.0000   -4.54968
117560.0000   -4.33824
117600.0000   -4.09760
117640.0000   -4.64924
117680.0000   -4.26293
117720.0000   -5.04681
117760.0000   -4.51164
117800.0000   -4.79579
117840.0000   -4.25197
117880.0000   -4.04446
117920.0000   -3.61014
117960.0000   -2.82914
118000.0000   -3.94395
118040.0000   -3.99608
118080.0000   -2.38603
118120.0000   -2.78554
118160.0000   -3.89159
118200.0000   -3.32494
118240.0000   -4.04479
118280.0000   -4.86215
118320.0000   -3.84245
118360.0000   -4.44816
118400.0000   -5.15491
118440.0000   -4.80169
118480.0000   -4.69718
118520.0000   -5.33965
118560.0000   -4.79908
118600.0000   -5.25431
118640.0000   -4.87647
118680.0000   -5.06809
118720.0000   -4.48341
118760.0000   -3.91140
118800.0000   -5.07205
118840.0000   -4.31298
118880.0000   -3.91016
118920.0000   -3.10946
118960.0000   -3.59736
119000.0000   -3.40261
119040.0000   -3.56931
119080.0000   -3.78602
119120.0000   -4.75596
119160.0000   -4.76893
119200.0000   -4.62352
119240.0000   -4.38974
119280.0000   -4.26313
119320.0000   -3.76003
119360.0000   -4.48911
119400.0000   -4.06269
119440.0000   -4.33099
119480.0000   -4.22378
119520.0000   -3.75704
119560.0000   -4.94203
119600.0000   -4.12679
119640.0000   -4.22526
119680.0000   -3.60919
119720.0000   -3.97487
119760.0000   -4.14604
119800.0000   -3.60545
119840.0000   -3.09473
119880.0000   -4.21423
119920.0000   -3.98044
119960.0000   -4.12095
120000.0000   -4.93214
120040.0000   -5.69901
120080.0000   -4.72597
120120.0000   -4.89618
120160.0000   -3.69095
120200.0000   -3.83257
120240.0000   -4.68317
120280.0000   -4.88440
120320.0000   -4.92454
120360.0000   -3.62211
120400.0000   -3.86691
120440.0000   -3.81447
120480.0000   -3.25077
120520.0000   -2.66928
120560.0000   -3.18984
120600.0000   -3.39707
120640.0000   -3.44015
120680.0000   -3.48895
120720.0000   -3.04752
120760.0000   -4.60559
120800.0000   -3.64703
120840.0000   -3.77131
120880.0000   -4.33740
120920.0000   -3.37677
120960.0000   -3.02150
121000.0000   -4.23216
121040.0000   -3.48573
121080.0000   -3.97126
121120.0000   -4.39737
121160.0000   -3.65985
121200.0000   -3.37784
121240.0000   -2.84624
121280.0000   -3.04774
121320.0000   -2.97793
121360.0000   -3.38955
121400.0000   -3.15917
121440.0000   -3.81964
121480.0000   -3.65785
121520.0000   -4.39522
121560.0000   -4.43224
121600.0000   -3.41545
121640.0000   -3.15415
121680.0000   -3.60227
121720.0000   -3.66922
121760.0000   -4.08184
121800.0000   -4.12340
121840.0000   -4.05965
121880.0000   -3.51334
121920.0000   -4.04561
121960.0000   -4.69187
122000.0000   -3.71334
122040.0000   -4.17517
122080.0000   -3.90162
122120.0000   -3.55147
122160.0000   -3.30790
122200.0000   -3.80561
122240.0000   -4.50611
122280.0000   -3.67314
122320.0000   -4.60998
122360.0000   -4.56403
122400.0000   -4.60866
122440.0000   -4.22578
122480.0000   -4.17726
122520.0000   -4.22672
122560.0000   -4.20954
122600.0000   -3.69176
122640.0000   -4.37596
122680.0000   -4.99003
122720.0000   -4.26652
122760.0000   -4.09381
122800.0000   -4.53699
122840.0000   -4.02495
122880.0000   -3.33904
122920.0000   -3.54085
122960.0000   -3.46160
123000.0000   -3.32563
123040.0000   -4.07424
123080.0000   -3.37015
123120.0000   -3.49474
123160.0000   -3.44583
123200.0000   -3.53840
123240.0000   -3.29685
123280.0000   -2.86240
123320.0000   -3.48875
123360.0000   -3.64173
123400.0000   -4.18234
123440.0000   -3.11980
123480.0000   -3.92737
123520.0000   -4.11122
123560.0000   -4.44262
123600.0000   -3.75109
123640.0000   -3.63805
123680.0000   -4.45906
123720.0000   -4.41319
123760.0000   -4.20564
123800.0000   -3.56092
123840.0000   -3.66587
123880.0000   -3.96046
123920.0000   -4.13290
123960.0000   -3.46476
124000.0000   -3.21937
124040.0000   -2.93889
124080.0000   -2.96143
124120.0000   -3.12714
124160.0000   -3.90381
124200.0000   -2.85161
124240.0000   -3.03307
124280.0000   -3.44880
124320.0000   -3.60029
124360.0000   -3.93401
124400.0000   -3.80358
124440.0000   -2.37141
124480.0000   -2.55364
124520.0000   -3.60768
124560.0000   -3.39025
124600.0000   -2.84494
124640.0000   -3.35635
124680.0000   -3.21225
124720.0000   -2.43253
124760.0000   -3.45373
124800.0000   -2.46021
124840.0000   -2.60570
124880.0000   -2.14670
124920.0000   -3.58067
124960.0000   -3.95235
125000.0000   -3.59707
125040.0000   -3.75921
125080.0000   -3.11270
125120.0000   -2.52518
125160.0000   -3.21853
125200.0000   -3.14170
125240.0000   -3.86052
125280.0000   -2.99173
125320.0000   -2.31426
125360.0000   -4.09512
125400.0000   -3.44376
125440.0000   -2.97976
125480.0000   -3.91665
125520.0000   -3.54681
125560.0000   -2.99738
125600.0000   -2.73397
125640.0000   -2.71124
125680.0000   -2.13185
125720.0000   -3.74440
125760.0000   -2.55858
125800.0000   -2.21049
125840.0000   -2.84230
125880.0000   -3.36388
125920.0000   -2.88200
125960.0000   -2.02224
126000.0000   -2.39471
126040.0000   -2.65372
126080.0000   -2.09081
126120.0000   -1.88020
126160.0000   -2.09784
126200.0000   -3.08809
126240.0000   -3.28801
126280.0000   -3.46697
126320.0000   -4.26037
126360.0000   -3.35801
126400.0000   -3.89282
126440.0000   -3.95886
126480.0000   -2.93723
126520.0000   -3.14908
126560.0000   -4.08497
126600.0000   -3.24817
126640.0000   -3.38125
126680.0000   -2.85477
126720.0000   -3.23758
126760.0000   -2.42798
126800.0000   -1.96237
126840.0000   -1.97056
126880.0000   -2.24968
126920.0000   -2.88148
126960.0000   -1.88080
127000.0000   -2.64980
127040.0000   -1.98328
127080.0000   -2.61744
127120.0000   -1.61403
127160.0000   -1.52441
127200.0000   -1.01365
127240.0000    0.43314
127280.0000   -1.17086
127320.0000   -1.26462
127360.0000   -1.29092
127400.0000   -0.62979
127440.0000   -2.16747
127480.0000   -2.28342
127520.0000   -2.85135
127560.0000   -2.48866
127600.0000   -2.72793
127640.0000   -2.66599
127680.0000   -1.97206
127720.0000   -2.72120
127760.0000   -2.77224
127800.0000   -2.40030
127840.0000   -3.27087
127880.0000   -2.15866
127920.0000   -2.22332
127960.0000   -1.88424
128000.0000   -1.36001
128040.0000   -1.83651
128080.0000   -2.43031
128120.0000   -1.54302
128160.0000   -1.33042
128200.0000   -1.60287
128240.0000   -2.33961
128280.0000   -2.62406
128320.0000   -1.66664
128360.0000   -1.57803
128400.0000   -2.04490
128440.0000   -2.40659
128480.0000   -1.95675
128520.0000   -1.00303
128560.0000   -2.93156
128600.0000   -1.74809
128640.0000   -2.14230
128680.0000   -1.46178
128720.0000   -1.44854
128760.0000   -2.26607
128800.0000   -2.40908
128840.0000   -1.83945
128880.0000   -1.49683
128920.0000   -1.35743
128960.0000   -1.76134
129000.0000   -2.63713
129040.0000   -2.65306
129080.0000   -1.96267
129120.0000   -2.19500
129160.0000   -2.11548
129200.0000   -2.31540
129240.0000   -1.72029
129280.0000   -2.17256
129320.0000   -2.50367
129360.0000   -1.00806
129400.0000   -0.48255
129440.0000   -0.75579
129480.0000   -1.28852
129520.0000   -1.06444
129560.0000   -0.23778
129600.0000   -0.65527
129640.0000   -1.29193
129680.0000   -1.21185
129720.0000   -1.81481
129760.0000    0.03055
129800.0000   -0.07852
129840.0000   -0.51197
129880.0000   -0.45665
129920.0000   -0.95705
129960.0000   -0.62858
130000.0000   -0.60950
130040.0000   -0.36425
130080.0000   -0.87538
130120.0000   -0.43644
130160.0000   -0.37218
130200.0000   -1.25152
130240.0000   -0.83836
130280.0000   -0.85651
130320.0000   -0.31247
130360.0000   -1.05098
130400.0000   -0.77221
130440.0000   -1.12893
130480.0000   -1.34160
130520.0000   -0.42063
130560.0000   -1.02516
130600.0000   -1.20740
130640.0000   -1.29414
130680.0000   -1.23487
130720.0000   -1.59019
130760.0000   -0.99362
130800.0000   -1.13085
130840.0000   -0.90411
130880.0000   -0.09369
130920.0000   -1.28588
130960.0000   -0.76554
131000.0000   -0.64454
131040.0000   -1.02900
131080.0000   -0.87748
131120.0000   -1.29107
131160.0000   -1.07805
131200.0000   -1.74753
131240.0000   -1.27623
131280.0000   -1.45075
131320.0000   -0.67093
131360.0000   -1.47346
131400.0000   -1.31291
131440.0000   -1.65728
131480.0000   -0.73231
131520.0000   -0.64463
131560.0000   -0.67479
131600.0000   -0.77534
131640.0000   -1.77788
131680.0000   -1.44877
131720.0000   -0.22564
131760.0000   -0.78072
131800.0000   -0.30045
131840.0000   -1.43829
131880.0000   -1.75603
131920.0000   -0.71545
131960.0000   -1.46462
132000.0000   -1.76118
132040.0000   -2.23360
132080.0000   -2.12629
132120.0000   -1.19791
132160.0000   -2.89984
132200.0000   -2.28726
132240.0000   -1.45623
132280.0000   -1.69389
132320.0000   -1.43267
132360.0000   -2.03080
132400.0000   -2.22644
132440.0000   -1.91344
132480.0000   -1.97923
132520.0000   -1.60857
132560.0000   -2.51204
132600.0000   -2.38795
132640.0000   -2.42415
132680.0000   -2.39393
132720.0000   -1.13105
132760.0000   -2.12380
132800.0000   -1.01801
132840.0000   -1.99995
132880.0000   -0.98195
132920.0000   -2.10812
132960.0000   -1.93774
133000.0000   -2.61332
133040.0000   -2.00195
133080.0000   -2.84964
133120.0000   -2.08257
133160.0000   -2.25597
133200.0000   -1.14628
133240.0000   -2.59582
133280.0000   -2.15048
133320.0000   -2.34712
133360.0000   -2.56807
133400.0000   -2.12100
133440.0000   -1.53394
133480.0000   -1.92012
133520.0000   -1.91639
133560.0000   -0.76785
133600.0000   -2.41691
133640.0000   -2.95063
133680.0000   -2.69379
133720.0000   -1.08902
133760.0000   -1.12902
133800.0000   -1.57347
133840.0000   -3.05726
133880.0000   -3.19469
133920.0000   -2.63486
133960.0000   -2.23678
134000.0000   -1.73326
134040.0000   -2.23115
134080.0000   -1.85608
134120.0000   -1.56906
134160.0000   -1.63139
134200.0000   -1.49052
134240.0000   -0.75213
134280.0000   -2.11536
134320.0000   -0.53038
134360.0000   -1.38957
134400.0000   -1.58889
134440.0000   -1.65342
134480.0000   -3.19652
134520.0000   -3.51524
134560.0000   -2.29279
134600.0000   -2.57132
134640.0000   -3.78662
134680.0000   -2.74743
134720.0000   -2.22626
134760.0000   -2.91793
134800.0000   -1.70857
134840.0000   -2.96935
134880.0000   -2.07054
134920.0000   -2.09560
134960.0000   -1.35506
135000.0000   -0.86468
135040.0000   -1.81763
135080.0000   -1.78346
135120.0000   -3.19478
135160.0000   -3.46003
135200.0000   -2.37344
135240.0000   -1.69210
135280.0000   -1.38646
135320.0000   -3.16784
135360.0000   -2.32111
135400.0000   -2.37637
135440.0000   -3.31892
135480.0000   -3.51362
135520.0000   -4.03738
135560.0000   -3.31854
135600.0000   -2.25218
135640.0000   -2.12474
135680.0000   -1.70814
135720.0000   -1.09818
135760.0000   -1.42175
135800.0000   -2.14195
135840.0000   -1.57647
135880.0000   -0.67507
135920.0000   -1.00241
135960.0000   -1.14351
136000.0000   -0.84197
136040.0000   -0.58233
136080.0000   -1.10491
136120.0000   -0.99511
136160.0000   -0.00864
136200.0000   -0.69595
136240.0000   -0.73086
136280.0000   -0.55436
136320.0000   -1.46226
136360.0000   -2.26503
136400.0000   -1.39780
136440.0000   -0.78422
136480.0000   -1.64674
136520.0000   -2.32545
136560.0000   -2.63155
136600.0000   -2.43300
136640.0000   -2.16597
136680.0000   -1.50052
136720.0000   -2.31091
136760.0000   -2.38714
136800.0000   -2.82747
136840.0000   -3.07102
136880.0000   -2.77928
136920.0000   -2.01444
136960.0000   -2.48219
137000.0000   -1.62030
137040.0000   -0.50455
137080.0000   -0.90511
137120.0000   -2.95642
137160.0000   -2.49798
137200.0000   -1.81842
137240.0000   -1.95656
137280.0000   -2.13177
137320.0000   -2.35748
137360.0000   -2.14643
137400.0000   -2.03417
137440.0000   -1.33138
137480.0000   -1.61495
137520.0000   -0.52982
137560.0000   -1.40586
137600.0000   -0.06666
137640.0000   -1.73065
137680.0000    0.17023
137720.0000   -1.17222
137760.0000   -0.73517
137800.0000   -1.66809
137840.0000   -0.78686
137880.0000   -0.59728
137920.0000   -1.24277
137960.0000   -0.38973
138000.0000   -1.33988
138040.0000   -1.19499
138080.0000   -0.70581
138120.0000   -0.21401
138160.0000   -0.73758
138200.0000   -0.94106
138240.0000    0.18784
138280.0000   -1.17259
138320.0000   -1.63244
138360.0000   -1.17298
138400.0000   -0.83402
138440.0000   -0.78101
138480.0000    0.58018
138520.0000    0.30496
138560.0000   -0.10272
138600.0000   -0.33253
138640.0000   -0.39637
138680.0000   -0.29285
138720.0000    0.01213
138760.0000   -0.38129
138800.0000    0.42249
138840.0000    0.60692
138880.0000   -0.21891
138920.0000    0.05507
138960.0000    0.40080
139000.0000    0.13543
139040.0000   -0.06953
139080.0000   -0.59216
139120.0000   -0.12760
139160.0000   -0.66545
139200.0000   -1.49898
139240.0000   -2.28489
139280.0000   -1.25952
139320.0000   -1.32317
139360.0000   -1.68173
139400.0000   -1.59334
139440.0000   -0.76874
139480.0000   -0.37110
139520.0000   -0.26019
139560.0000   -0.44613
139600.0000    0.49004
139640.0000   -0.47665
139680.0000   -0.21703
139720.0000    0.07103
139760.0000    0.16167
139800.0000    0.60127
139840.0000    0.50103
139880.0000    0.87332
139920.0000    0.34435
139960.0000    0.08978
140000.0000    0.48397
140040.0000    0.89441
140080.0000    0.24611
140120.0000    0.58352
140160.0000    0.77400
140200.0000    1.23182
140240.0000    0.15487
140280.0000    0.61373
140320.0000    0.48334
140360.0000    0.12899
140400.0000    0.85643
140440.0000    0.92746
140480.0000    0.91197
140520.0000    1.27996
140560.0000    0.62363
140600.0000    0.21392
140640.0000    0.35893
140680.0000    1.30905
140720.0000    0.10647
140760.0000    0.53668
140800.0000    0.39789
140840.0000    0.48849
140880.0000    0.65884
140920.0000    0.28153
140960.0000    0.89742
141000.0000    0.92352
141040.0000    0.30218
141080.0000    0.21193
141120.0000    1.11424
141160.0000    0.57844
141200.0000    0.32029
141240.0000    0.38240
141280.0000    0.82664
141320.0000    0.35378
141360.0000    0.68414
141400.0000   -0.12439
141440.0000    1.14083
141480.0000    0.59534
141520.0000    1.24835
141560.0000    0.61059
141600.0000    1.20659
141640.0000    0.18244
141680.0000    0.37236
141720.0000    0.97429
141760.0000    0.50691
141800.0000    1.78220
141840.0000    1.12120
141880.0000    0.74018
141920.0000    0.07190
141960.0000   -0.82515
142000.0000   -0.76894
142040.0000   -0.57423
142080.0000    0.49833
142120.0000    0.60347
142160.0000   -0.22497
142200.0000   -0.26778
142240.0000   -0.33881
142280.0000   -0.28572
142320.0000   -1.04796
142360.0000    0.13867
142400.0000   -1.12387
142440.0000   -1.14317
142480.0000   -0.62296
142520.0000   -0.55344
142560.0000   -0.08221
142600.0000   -0.17798
142640.0000   -0.97287
142680.0000   -1.60647
142720.0000   -0.61812
142760.0000   -0.46351
142800.0000   -1.06770
142840.0000   -1.56735
142880.0000   -0.91076
142920.0000   -1.11964
142960.0000   -0.65093
143000.0000   -1.63735
143040.0000   -1.37302
143080.0000   -1.14885
143120.0000   -1.68163
143160.0000   -0.24562
143200.0000   -0.18694
143240.0000   -0.61575
143280.0000    0.12686
143320.0000   -0.45255
143360.0000   -0.92815
143400.0000    0.22728
143440.0000    0.03909
143480.0000   -0.16125
143520.0000   -0.21486
143560.0000   -0.12286
143600.0000   -0.26665
143640.0000   -0.05848
143680.0000   -0.08818
143720.0000   -0.01908
143760.0000   -0.60572
143800.0000   -0.51580
143840.0000   -0.27214
143880.0000   -0.43442
143920.0000   -0.38938
143960.0000   -0.57140
144000.0000   -1.65540
144040.0000   -0.64461
144080.0000   -0.44199
144120.0000   -0.61431
144160.0000   -0.45828
144200.0000   -0.34173
144240.0000   -0.71849
144280.0000   -0.47846
144320.0000    0.00165
144360.0000   -1.21675
144400.0000   -0.10511
144440.0000   -0.65741
144480.0000   -0.64147
144520.0000    1.30066
144560.0000   -0.23498
144600.0000    0.75098
144640.0000    0.08415
144680.0000   -0.07860
144720.0000   -0.44288
144760.0000   -1.21418
144800.0000   -0.22020
144840.0000   -0.59980
144880.0000   -0.99840
144920.0000   -0.31247
144960.0000   -1.11305
145000.0000   -0.30063
145040.0000   -0.45584
145080.0000    0.41484
145120.0000    0.27797
145160.0000   -0.42394
145200.0000   -0.80309
145240.0000   -1.00846
145280.0000   -0.19643
145320.0000   -0.18460
145360.0000   -0.04151
145400.0000   -1.13011
145440.0000   -0.40180
145480.0000   -0.61673
145520.0000   -0.96735
145560.0000   -0.88922
145600.0000   -1.49419
145640.0000   -1.23418
145680.0000   -0.66961
145720.0000    0.20123
145760.0000   -0.60992
145800.0000   -0.33833
145840.0000    0.27774
145880.0000   -0.63592
145920.0000   -0.60082
145960.0000    0.35558
146000.0000   -0.00349
146040.0000   -0.08578
146080.0000   -0.40604
146120.0000   -0.26505
146160.0000   -0.70623
146200.0000    0.01365
146240.0000    0.50751
146280.0000    0.13459
146320.0000   -0.32251
146360.0000   -0.65576
146400.0000   -0.11529
146440.0000    0.49204
146480.0000    0.66746
146520.0000    0.40201
146560.0000    0.17042
146600.0000    0.50335
146640.0000   -1.85733
146680.0000   -1.86034
146720.0000   -1.02996
146760.0000   -1.40027
146800.0000   -0.86182
146840.0000   -2.00268
146880.0000   -0.73892
146920.0000    0.10840
146960.0000   -1.03092
147000.0000   -0.37210
147040.0000   -0.36524
147080.0000   -0.92755
147120.0000   -0.84478
147160.0000   -1.95340
147200.0000   -2.12403
147240.0000   -1.02888
147280.0000   -0.90550
147320.0000   -0.66666
147360.0000   -1.29246
147400.0000   -0.09440
147440.0000    0.08462
147480.0000    0.59555
147520.0000   -0.02768
147560.0000   -0.41178
147600.0000    0.10945
147640.0000    0.13222
147680.0000    0.12698
147720.0000   -0.37347
147760.0000   -0.54055
147800.0000   -0.88521
147840.0000   -0.60029
147880.0000   -1.55094
147920.0000   -0.78073
147960.0000   -0.26810
148000.0000    0.08918
148040.0000   -0.78037
148080.0000   -0.50834
148120.0000   -1.94332
148160.0000   -1.36545
148200.0000   -0.82402
148240.0000   -0.90008
148280.0000   -1.41057
148320.0000   -1.46434
148360.0000   -0.72929
148400.0000   -0.39557
148440.0000   -1.32096
148480.0000   -1.37247
148520.0000   -0.97641
148560.0000   -0.93310
148600.0000   -0.50477
148640.0000   -0.82377
148680.0000   -1.28975
148720.0000   -1.19052
148760.0000   -0.70961
148800.0000   -0.50631
148840.0000   -1.00777
148880.0000   -0.77327
148920.0000   -0.29922
148960.0000   -1.27275
149000.0000   -0.45149
149040.0000   -0.64900
149080.0000   -0.37167
149120.0000   -0.57947
149160.0000    0.17316
149200.0000   -0.59229
149240.0000    0.09795
149280.0000   -0.76564
149320.0000   -0.23013
149360.0000   -0.22232
149400.0000    0.08895
149440.0000   -0.83308
149480.0000    0.33150
149520.0000    0.02899
149560.0000   -0.55490
149600.0000   -0.59462
149640.0000    0.06444
149680.0000   -0.03134
149720.0000   -0.60978
149760.0000   -0.42917
149800.0000   -0.41833
149840.0000   -0.99882
149880.0000   -0.50877
149920.0000   -0.00236
149960.0000    0.35616
150000.0000   -0.29289
150040.0000   -0.31156
150080.0000   -0.84936
150120.0000   -1.41524
150160.0000    0.02538
150200.0000   -0.95275
150240.0000   -0.39059
150280.0000   -1.29582
150320.0000   -0.44016
150360.0000   -1.00070
150400.0000   -1.75056
150440.0000   -1.46543
150480.0000   -1.48370
150520.0000   -1.72238
150560.0000   -1.70991
150600.0000   -0.39335
150640.0000   -0.28812
150680.0000   -0.71303
150720.0000   -0.46354
150760.0000   -1.05181
150800.0000   -0.29725
150840.0000   -1.01505
150880.0000   -1.75344
150920.0000   -1.63579
150960.0000   -1.11204
151000.0000   -1.54816
151040.0000   -0.47974
151080.0000   -0.78782
151120.0000   -0.69465
151160.0000   -1.31840
151200.0000   -1.53275
151240.0000   -0.83587
151280.0000   -0.40068
151320.0000   -0.25271
151360.0000   -0.73737
151400.0000   -0.44221
151440.0000    0.70983
151480.0000   -0.28857
151520.0000   -1.20754
151560.0000   -0.47440
151600.0000   -0.31983
151640.0000   -0.50047
151680.0000   -0.05973
151720.0000   -0.99962
151760.0000   -0.33665
151800.0000   -0.49271
151840.0000    0.85368
151880.0000   -1.02552
151920.0000   -0.41729
151960.0000   -1.25066
152000.0000   -1.06835
152040.0000   -0.82569
152080.0000   -0.76505
152120.0000   -0.02640
152160.0000   -0.50783
152200.0000   -0.22047
152240.0000   -0.06977
152280.0000    0.45442
152320.0000   -0.54169
152360.0000   -0.49704
152400.0000   -0.29505
152440.0000    0.58631
152480.0000   -1.06111
152520.0000   -0.32699
152560.0000   -0.62782
152600.0000   -0.08386
152640.0000    0.25220
152680.0000   -0.20242
152720.0000    0.33040
152760.0000   -1.57080
152800.0000   -1.08934
152840.0000   -0.21867
152880.0000   -0.69630
152920.0000   -0.29504
152960.0000   -0.44728
153000.0000   -1.24213
153040.0000   -1.56442
153080.0000   -1.26564
153120.0000   -0.89350
153160.0000   -1.86566
153200.0000   -2.28809
153240.0000   -1.04341
153280.0000   -1.31360
153320.0000   -1.18674
153360.0000   -1.33054
153400.0000   -1.42574
153440.0000   -0.26202
153480.0000   -0.68462
153520.0000   -0.02993
153560.0000   -0.76655
153600.0000   -1.31245
153640.0000   -0.73532
153680.0000   -0.95988
153720.0000   -0.44904
153760.0000   -0.55179
153800.0000   -0.43696
153840.0000   -0.27729
153880.0000   -0.98972
153920.0000   -1.33480
153960.0000   -0.80941
154000.0000   -2.02337
154040.0000   -1.56607
154080.0000   -0.57858
154120.0000   -1.81749
154160.0000   -1.29807
154200.0000   -0.66305
154240.0000   -0.90588
154280.0000   -1.80518
154320.0000   -1.12544
154360.0000   -0.69741
154400.0000   -0.69186
154440.0000   -0.20182
154480.0000   -0.95467
154520.0000   -2.21330
154560.0000   -0.97316
154600.0000   -1.62575
154640.0000   -1.62895
154680.0000   -2.03129
154720.0000   -1.23362
154760.0000   -0.51534
154800.0000   -0.83050
154840.0000   -1.81944
154880.0000   -1.32337
154920.0000   -0.18415
154960.0000   -0.88572
155000.0000   -0.26789
155040.0000   -0.48843
155080.0000   -0.48261
155120.0000   -0.69474
155160.0000   -0.41490
155200.0000   -0.43110
155240.0000   -0.14154
155280.0000   -0.67182
155320.0000    0.23860
155360.0000   -0.17420
155400.0000   -0.29435
155440.0000    0.29512
155480.0000   -0.70776
155520.0000   -0.11640
155560.0000   -0.58047
155600.0000   -0.71487
155640.0000   -1.10278
155680.0000   -0.36544
155720.0000   -2.03731
155760.0000   -1.35354
155800.0000    0.01224
155840.0000    0.39508
155880.0000    0.46132
155920.0000    0.05127
155960.0000    1.30100
156000.0000    0.59982
156040.0000    1.07774
156080.0000    0.56380
156120.0000    0.75657
156160.0000    0.90369
156200.0000    0.47893
156240.0000    0.78197
156280.0000    1.43179
156320.0000    1.10597
156360.0000    1.78363
156400.0000    0.68603
156440.0000    0.44497
156480.0000    2.11389
156520.0000    1.70966
156560.0000    2.41200
156600.0000    2.33018
156640.0000    3.44220
156680.0000    3.20581
156720.0000    2.33714
156760.0000    0.96637
156800.0000    1.86880
156840.0000    1.78509
156880.0000    0.96539
156920.0000    1.25743
156960.0000    2.37018
157000.0000    3.79679
157040.0000    2.79287
157080.0000    3.89784
157120.0000    3.33560
157160.0000    1.92076
157200.0000    3.18109
157240.0000    3.10436
157280.0000    4.44447
157320.0000    3.90048
157360.0000    5.22516
157400.0000    4.24462
157440.0000    4.59700
157480.0000    5.56419
157520.0000    5.80224
157560.0000    4.55910
157600.0000    3.80992
157640.0000    4.40677
157680.0000    4.59542
157720.0000    5.75345
157760.0000    4.74520
157800.0000    3.18180
157840.0000    4.16710
157880.0000    4.67918
157920.0000    5.57700
157960.0000    4.79800
158000.0000    2.56834
158040.0000    3.84437
158080.0000    4.19282
158120.0000    3.33930
158160.0000    3.59482
158200.0000    3.51417
158240.0000    4.08297
158280.0000    3.50251
158320.0000    1.68372
158360.0000    4.05815
158400.0000    3.66289
158440.0000    3.07423
158480.0000    3.52657
158520.0000    2.98341
158560.0000    3.17346
158600.0000    3.90488
158640.0000    4.08316
158680.0000    2.91304
158720.0000    4.74364
158760.0000    4.71942
158800.0000    5.14680
158840.0000    3.45113
158880.0000    2.15718
158920.0000    1.35442
158960.0000    2.15086
159000.0000    1.11902
159040.0000    1.99791
159080.0000    1.63281
159120.0000    1.09577
159160.0000    0.99447
159200.0000    1.22024
159240.0000    1.90799
159280.0000    1.64818
159320.0000    1.73025
159360.0000    2.29371
159400.0000    0.93886
159440.0000    0.55780
159480.0000    1.05091
159520.0000    3.20313
159560.0000    2.21982
159600.0000    2.24031
159640.0000    2.28844
159680.0000    3.10225
159720.0000    1.85869
159760.0000    3.09898
159800.0000    1.67889
159840.0000    2.80271
159880.0000    2.59956
159920.0000    3.21511
159960.0000    2.93648
160000.0000    1.25694
160040.0000    1.69574
160080.0000    1.98837
160120.0000    1.83466
160160.0000    1.41051
160200.0000    2.06009
160240.0000    1.94701
160280.0000    1.76858
160320.0000    1.96100
160360.0000    3.34562
160400.0000    2.16657
160440.0000    3.06786
160480.0000    2.91090
160520.0000    2.09253
160560.0000    1.11775
160600.0000    2.02480
160640.0000    1.52004
160680.0000    3.95896
160720.0000    2.85836
160760.0000    3.32966
160800.0000    2.86303
160840.0000    3.53758
160880.0000    3.62803
160920.0000    3.76963
160960.0000    3.65632
161000.0000    3.17386
161040.0000    3.78635
161080.0000    4.29264
161120.0000    2.68052
161160.0000    2.02788
161200.0000    3.42518
161240.0000    2.34703
161280.0000    1.95677
161320.0000    2.08788
161360.0000    2.13102
161400.0000    1.50126
161440.0000    0.95737
161480.0000    2.51885
161520.0000    2.79682
161560.0000    3.02969
161600.0000    3.64812
161640.0000    3.18193
161680.0000    1.82220
161720.0000    1.97220
161760.0000    2.42562
161800.0000    2.02196
161840.0000    2.60011
161880.0000    1.90797
161920.0000    1.71911
161960.0000    1.09829
162000.0000    1.71229
162040.0000    1.93478
162080.0000    2.16312
162120.0000    2.39854
162160.0000    2.03273
162200.0000    1.97089
162240.0000    1.98708
162280.0000    2.80189
162320.0000    1.46164
162360.0000    2.73879
162400.0000    2.59461
162440.0000    2.71842
162480.0000    3.70606
162520.0000    2.91291
162560.0000    2.43595
162600.0000    1.85638
162640.0000    2.77670
162680.0000    3.67202
162720.0000    3.16148
162760.0000    2.73107
162800.0000    3.07038
162840.0000    2.41354
162880.0000    2.12105
162920.0000    4.02890
162960.0000    4.09650
163000.0000    3.70045
163040.0000    2.63703
163080.0000    3.29790
163120.0000    4.67681
163160.0000    3.56713
163200.0000    2.53362
163240.0000    2.47903
163280.0000    1.98239
163320.0000    3.13923
163360.0000    1.70142
163400.0000    2.69059
163440.0000    3.90951
163480.0000    2.41162
163520.0000    2.40263
163560.0000    1.85769
163600.0000    3.31641
163640.0000    2.07375
163680.0000    2.54494
163720.0000    4.14745
163760.0000    3.59612
163800.0000    3.50427
163840.0000    5.13336
163880.0000    4.85491
163920.0000    3.74315
163960.0000    4.10405
164000.0000    3.62773
164040.0000    3.59077
164080.0000    4.74325
164120.0000    4.05353
164160.0000    2.92716
164200.0000    4.00713
164240.0000    5.21053
164280.0000    5.01767
164320.0000    4.29575
164360.0000    3.11599
164400.0000    4.76189
164440.0000    4.48158
164480.0000    3.99797
164520.0000    4.24756
164560.0000    4.53911
164600.0000    5.64810
164640.0000    4.70010
164680.0000    6.69685
164720.0000    7.49373
164760.0000    6.51162
164800.0000    7.48368
164840.0000    7.60768
164880.0000    7.12845
164920.0000    5.78052
164960.0000    4.94449
165000.0000    5.48996
165040.0000    5.38854
165080.0000    6.34144
165120.0000    5.47816
165160.0000    5.55587
165200.0000    4.38893
165240.0000    4.29991
165280.0000    4.64315
165320.0000    4.52466
165360.0000    6.67299
165400.0000    5.92477
165440.0000    6.59217
165480.0000    7.25440
165520.0000    5.60984
165560.0000    6.00059
165600.0000    5.78627
165640.0000    7.35394
165680.0000    4.84215
165720.0000    6.12721
165760.0000    5.87433
165800.0000    6.06308
165840.0000    6.52385
165880.0000    5.01341
165920.0000    6.35675
165960.0000    6.58569
166000.0000    5.85411
166040.0000    7.05439
166080.0000    7.98847
166120.0000    5.66149
166160.0000    4.77440
166200.0000    4.56245
166240.0000    4.52309
166280.0000    4.23040
166320.0000    4.79599
166360.0000    4.20497
166400.0000    6.46625
166440.0000    5.81268
166480.0000    3.70551
166520.0000    4.26197
166560.0000    4.61304
166600.0000    4.21960
166640.0000    5.41364
166680.0000    6.24836
166720.0000    4.22682
166760.0000    5.84484
166800.0000    4.76952
166840.0000    5.12496
166880.0000    5.18591
166920.0000    4.89325
166960.0000    4.02855
167000.0000    4.38003
167040.0000    4.95219
167080.0000    4.96356
167120.0000    6.42732
167160.0000    6.42961
167200.0000    5.56097
167240.0000    4.75180
167280.0000    3.05154
167320.0000    4.72770
167360.0000    5.64441
167400.0000    5.66256
167440.0000    4.05839
167480.0000    4.48282
167520.0000    4.92859
167560.0000    5.25440
167600.0000    5.59531
167640.0000    5.93480
167680.0000    4.81893
167720.0000    4.55081
167760.0000    4.88166
167800.0000    4.50585
167840.0000    4.11489
167880.0000    4.85413
167920.0000    6.12323
167960.0000    6.59940
168000.0000    7.09892
168040.0000    7.30799
168080.0000    7.40603
168120.0000    6.29227
168160.0000    5.81660
168200.0000    6.48001
168240.0000    6.80926
168280.0000    8.03995
168320.0000    9.00589
168360.0000   10.03365
168400.0000    9.91384
168440.0000   10.53435
168480.0000    9.79822
168520.0000   10.38645
168560.0000   10.18542
168600.0000    8.80115
168640.0000    8.45987
168680.0000    9.76794
168720.0000    9.82333
168760.0000    8.25769
168800.0000    8.76469
168840.0000   10.02011
168880.0000    9.48241
168920.0000   10.05791
168960.0000    9.75421
169000.0000    8.58168
169040.0000    8.75379
169080.0000    9.03932
169120.0000    9.87788
169160.0000    8.25489
169200.0000    6.70875
169240.0000    7.21485
169280.0000    8.38438
169320.0000    8.63970
169360.0000    7.55363
169400.0000    7.35119
169440.0000    6.22706
169480.0000    7.42651
169520.0000    6.12092
169560.0000    5.81536
169600.0000    5.60643
169640.0000    6.07830
169680.0000    6.33411
169720.0000    7.00475
169760.0000    6.00665
169800.0000    7.81120
169840.0000    7.44243
169880.0000    6.57310
169920.0000    6.47396
169960.0000    6.03347
170000.0000    5.98847
170040.0000    6.77640
170080.0000    5.26554
170120.0000    5.22208
170160.0000    6.08665
170200.0000    6.49279
170240.0000    4.65614
170280.0000    6.13942
170320.0000    6.05044
170360.0000    7.02407
170400.0000    5.24193
170440.0000    5.46613
170480.0000    6.09982
170520.0000    5.95497
170560.0000    5.84847
170600.0000    6.67868
170640.0000    6.31475
170680.0000    6.79377
170720.0000    6.91997
170760.0000    6.32763
170800.0000    6.07766
170840.0000    5.71015
170880.0000    6.37032
170920.0000    7.18282
170960.0000    7.15814
171000.0000    6.39235
171040.0000    8.59088
171080.0000    8.00465
171120.0000    7.42957
171160.0000    7.96554
171200.0000    7.87334
171240.0000    7.33496
171280.0000    7.54938
171320.0000    7.61340
171360.0000    8.09923
171400.0000    7.20665
171440.0000    6.50251
171480.0000    6.19141
171520.0000    5.61464
171560.0000    5.68568
171600.0000    6.19747
171640.0000    6.49077
171680.0000    4.86427
171720.0000    6.06979
171760.0000    5.83211
171800.0000    5.79725
171840.0000    5.14964
171880.0000    5.72971
171920.0000    5.20169
171960.0000    6.47616
172000.0000    6.24879
172040.0000    6.41382
172080.0000    5.26418
172120.0000    4.91723
172160.0000    4.54538
172200.0000    4.61240
172240.0000    5.80777
172280.0000    4.73607
172320.0000    4.84496
172360.0000    4.99583
172400.0000    6.89196
172440.0000    6.80813
172480.0000    6.36741
172520.0000    6.19867
172560.0000    5.83774
172600.0000    5.32007
172640.0000    5.13869
172680.0000    3.85800
172720.0000    3.87361
172760.0000    6.25526
172800.0000    5.90991
172840.0000    6.13971
172880.0000    5.38236
172920.0000    5.65235
172960.0000    5.91625
173000.0000    7.73217
173040.0000    6.97840
173080.0000    7.08475
173120.0000    7.26095
173160.0000    7.19669
173200.0000    8.07493
173240.0000    7.82006
173280.0000    6.61427
173320.0000    6.91382
173360.0000    7.32155
173400.0000    7.59510
173440.0000    6.75782
173480.0000    6.01273
173520.0000    7.46286
173560.0000    6.22433
173600.0000    6.04914
173640.0000    7.07569
173680.0000    7.18754
173720.0000    7.80841
173760.0000    7.87350
173800.0000    7.86955
173840.0000    5.69158
173880.0000    5.58211
173920.0000    5.10708
173960.0000    5.70692
174000.0000    5.53875
174040.0000    5.80792
174080.0000    4.71672
174120.0000    5.02434
174160.0000    4.94420
174200.0000    5.26744
174240.0000    4.62897
174280.0000    4.47176
174320.0000    6.04675
174360.0000    5.88744
174400.0000    4.53059
174440.0000    2.81531
174480.0000    3.64551
174520.0000    4.46562
174560.0000    4.13751
174600.0000    4.04089
174640.0000    3.33339
174680.0000    3.88098
174720.0000    2.82602
174760.0000    2.32741
174800.0000    4.53413
174840.0000    4.39200
174880.0000    3.78017
174920.0000    5.11407
174960.0000    4.62643
175000.0000    5.54211
175040.0000    4.87784
175080.0000    5.35251
175120.0000    4.43743
175160.0000    5.98727
175200.0000    7.43280
175240.0000    7.46145
175280.0000    6.79509
175320.0000    5.17482
175360.0000    6.23984
175400.0000    7.41245
175440.0000    7.17949
175480.0000    6.94921
175520.0000    8.36801
175560.0000    9.34851
175600.0000    8.65315
175640.0000    7.01193
175680.0000    7.24239
175720.0000    7.51388
175760.0000    7.56369
175800.0000    8.41039
175840.0000    8.57078
175880.0000    7.91665
175920.0000    7.41965
175960.0000    6.82721
176000.0000    8.09888
176040.0000    8.81217
176080.0000    8.25669
176120.0000    6.52766
176160.0000    7.00020
176200.0000    5.97206
176240.0000    5.75781
176280.0000    6.73629
176320.0000    7.30657
176360.0000    7.70420
176400.0000    5.99674
176440.0000    8.03820
176480.0000    8.41936
176520.0000    8.76576
176560.0000    8.32009
176600.0000    6.83973
176640.0000    8.19759
176680.0000    6.60743
176720.0000    7.15176
176760.0000    7.36320
176800.0000    7.96822
176840.0000    7.63461
176880.0000    7.43004
176920.0000    8.23924
176960.0000    6.95825
177000.0000    7.09763
177040.0000    6.76929
177080.0000    5.03463
177120.0000    6.12528
177160.0000    4.62130
177200.0000    3.79852
177240.0000    3.90662
177280.0000    5.76644
177320.0000    5.89523
177360.0000    4.70205
177400.0000    4.62089
177440.0000    5.54009
177480.0000    5.69643
177520.0000    5.81293
177560.0000    5.93479
177600.0000    6.82038
177640.0000    6.66511
177680.0000    6.38229
177720.0000    5.50195
177760.0000    6.21676
177800.0000    5.63632
177840.0000    5.82591
177880.0000    7.18636
177920.0000    7.36645
177960.0000    6.44903
178000.0000    6.01846
178040.0000    7.67538
178080.0000    8.08995
178120.0000    7.76905
178160.0000    8.44773
178200.0000    7.40265
178240.0000    5.94313
178280.0000    4.26250
178320.0000    4.77225
178360.0000    5.41963
178400.0000    5.06597
178440.0000    6.70185
178480.0000    6.55739
178520.0000    6.22963
178560.0000    4.27935
178600.0000    5.25042
178640.0000    5.88945
178680.0000    7.24991
178720.0000    7.93514
178760.0000    6.96908
178800.0000    6.20930
178840.0000    5.54510
178880.0000    7.66095
178920.0000    7.65830
178960.0000    7.44097
179000.0000    7.14133
179040.0000    7.32178
179080.0000    6.60497
179120.0000    7.03364
179160.0000    6.83063
179200.0000    7.57331
179240.0000    8.78239
179280.0000    8.54133
179320.0000    9.28623
179360.0000    9.76049
179400.0000    7.74965
179440.0000    6.32457
179480.0000    8.81170
179520.0000    7.54278
179560.0000    7.51113
179600.0000    7.78238
179640.0000    6.53702
179680.0000    7.99850
179720.0000    7.81877
179760.0000    7.91568
179800.0000    8.15377
179840.0000    7.86073
179880.0000    7.39581
179920.0000    7.87583
179960.0000    6.79588
180000.0000    8.42938
180040.0000    7.46355
180080.0000    6.08137
180120.0000    6.92268
180160.0000    6.25962
180200.0000    5.51985
180240.0000    4.72641
180280.0000    4.84974
180320.0000    4.06245
180360.0000    4.22713
180400.0000    6.41421
180440.0000    6.00618
180480.0000    6.33007
180520.0000    6.25720
180560.0000    6.31579
180600.0000    6.75891
180640.0000    6.72574
180680.0000    5.41427
180720.0000    4.43341
180760.0000    5.91148
180800.0000    6.09217
180840.0000    5.50304
180880.0000    4.40949
180920.0000    5.16798
180960.0000    4.65825
181000.0000    4.53079
181040.0000    4.41468
181080.0000    4.95643
181120.0000    5.99422
181160.0000    6.67293
181200.0000    5.98879
181240.0000    6.59414
181280.0000    5.89216
181320.0000    5.68295
181360.0000    5.22357
181400.0000    5.27399
181440.0000    5.69997
181480.0000    5.11535
181520.0000    4.00195
181560.0000    4.27462
181600.0000    5.08803
181640.0000    4.98964
181680.0000    6.46038
181720.0000    5.24082
181760.0000    6.60957
181800.0000    6.95778
181840.0000    4.46005
181880.0000    4.35193
181920.0000    5.75462
181960.0000    4.53067
182000.0000    5.10455
182040.0000    5.19506
182080.0000    5.83312
182120.0000    5.89961
182160.0000    5.96633
182200.0000    6.09495
182240.0000    5.46066
182280.0000    4.29608
182320.0000    4.34221
182360.0000    4.82260
182400.0000    6.74399
182440.0000    5.77130
182480.0000    5.70775
182520.0000    5.41469
182560.0000    5.20705
182600.0000    5.18408
182640.0000    4.76353
182680.0000    4.28295
182720.0000    4.82567
182760.0000    4.30977
182800.0000    4.75902
182840.0000    5.37235
182880.0000    5.58717
182920.0000    4.26893
182960.0000    4.85889
183000.0000    5.14410
183040.0000    4.71026
183080.0000    5.92346
183120.0000    5.48973
183160.0000    5.96338
183200.0000    6.91056
183240.0000    5.63653
183280.0000    5.86643
183320.0000    5.10579
183360.0000    5.61848
183400.0000    5.35629
183440.0000    5.33740
183480.0000    4.91896
183520.0000    3.68650
183560.0000    4.06732
183600.0000    4.87374
183640.0000    6.03942
183680.0000    6.25415
183720.0000    6.47850
183760.0000    6.44727
183800.0000    6.74219
183840.0000    6.08096
183880.0000    6.16434
183920.0000    5.39996
183960.0000    5.34899
184000.0000    4.94329
184040.0000    5.88143
184080.0000    4.75657
184120.0000    5.77694
184160.0000    5.04252
184200.0000    4.72220
184240.0000    4.16350
184280.0000    4.53926
184320.0000    4.73613
184360.0000    5.16899
184400.0000    5.25108
184440.0000    4.42070
184480.0000    3.98450
184520.0000    5.49760
184560.0000    6.74631
184600.0000    5.99878
184640.0000    7.98699
184680.0000    7.96939
184720.0000    7.82889
184760.0000    6.18339
184800.0000    5.79647
184840.0000    5.38482
184880.0000    6.73048
184920.0000    6.46648
184960.0000    7.18551
185000.0000    6.64855
185040.0000    7.85835
185080.0000    7.39186
185120.0000    7.60580
185160.0000    6.29652
185200.0000    6.79615
185240.0000    5.66704
185280.0000    6.92417
185320.0000    6.86882
185360.0000    7.28504
185400.0000    8.41222
185440.0000    7.37167
185480.0000    7.53598
185520.0000    7.81785
185560.0000    8.19337
185600.0000    7.85069
185640.0000    9.41635
185680.0000    8.95141
185720.0000    8.62779
185760.0000    8.59154
185800.0000    7.29466
185840.0000    7.11624
185880.0000    6.47377
185920.0000    5.61081
185960.0000    6.02281
186000.0000    7.52218
186040.0000    6.70489
186080.0000    7.32891
186120.0000    7.53410
186160.0000    4.94964
186200.0000    4.92062
186240.0000    5.92669
186280.0000    5.50701
186320.0000    6.16593
186360.0000    5.52118
186400.0000    5.26594
186440.0000    5.34578
186480.0000    6.51206
186520.0000    5.52552
186560.0000    5.95042
186600.0000    6.32667
186640.0000    7.01263
186680.0000    7.80738
186720.0000    8.42505
186760.0000    6.84485
186800.0000    6.47939
186840.0000    6.91666
186880.0000    7.16904
186920.0000    6.48859
186960.0000    6.14540
187000.0000    6.03986
187040.0000    6.91863
187080.0000    5.29966
187120.0000    5.07961
187160.0000    6.30249
187200.0000    6.84010
187240.0000    7.03034
187280.0000    6.06097
187320.0000    5.95826
187360.0000    7.75441
187400.0000    6.91522
187440.0000    6.74198
187480.0000    5.45061
187520.0000    5.81307
187560.0000    6.32202
187600.0000    4.95306
187640.0000    5.94449
187680.0000    6.07501
187720.0000    5.75197
187760.0000    5.82580
187800.0000    5.76139
187840.0000    5.94516
187880.0000    5.99670
187920.0000    6.12844
187960.0000    6.09047
188000.0000    4.95659
188040.0000    4.94905
188080.0000    5.31185
188120.0000    5.62445
188160.0000    5.10161
188200.0000    4.69608
188240.0000    6.08186
188280.0000    5.43092
188320.0000    5.23511
188360.0000    5.70707
188400.0000    5.31021
188440.0000    6.17796
188480.0000    5.79366
188520.0000    5.69794
188560.0000    5.21169
188600.0000    6.40851
188640.0000    6.53908
188680.0000    6.81152
188720.0000    6.25591
188760.0000    6.31294
188800.0000    5.20160
188840.0000    5.12036
188880.0000    5.22383
188920.0000    6.68307
188960.0000    5.64473
189000.0000    6.94625
189040.0000    6.83094
189080.0000    6.69072
189120.0000    5.84632
189160.0000    5.31768
189200.0000    5.35457
189240.0000    5.67484
189280.0000    4.78921
189320.0000    4.68317
189360.0000    5.27969
189400.0000    5.38341
189440.0000    4.39691
189480.0000    5.83427
189520.0000    5.89445
189560.0000    4.89985
189600.0000    4.01715
189640.0000    3.60097
189680.0000    3.73610
189720.0000    4.53671
189760.0000    4.82360
189800.0000    4.90546
189840.0000    4.91216
189880.0000    4.43618
189920.0000    5.25978
189960.0000    4.61896
190000.0000    3.87222
190040.0000    3.40431
190080.0000    4.07504
190120.0000    3.76178
190160.0000    4.06894
190200.0000    3.35759
190240.0000    3.99770
190280.0000    2.76639
190320.0000    4.24112
190360.0000    3.15060
190400.0000    3.91558
190440.0000    3.53155
190480.0000    4.52172
190520.0000    4.34263
190560.0000    4.47290
190600.0000    3.20251
190640.0000    3.68515
190680.0000    3.76806
190720.0000    4.31342
190760.0000    4.20311
190800.0000    4.20210
190840.0000    3.45783
190880.0000    3.43990
190920.0000    3.69543
190960.0000    1.90290
191000.0000    2.54677
191040.0000    3.65206
191080.0000    4.04367
191120.0000    4.35233
191160.0000    3.98087
191200.0000    4.44735
191240.0000    3.92343
191280.0000    3.63688
191320.0000    3.87295
191360.0000    4.06933
191400.0000    3.96292
191440.0000    5.03217
191480.0000    4.30603
191520.0000    3.89126
191560.0000    3.47461
191600.0000    4.38689
191640.0000    4.16625
191680.0000    5.63354
191720.0000    4.81848
191760.0000    5.28248
191800.0000    5.30489
191840.0000    3.54968
191880.0000    4.64498
191920.0000    5.21499
191960.0000    4.54595
192000.0000    4.99457
192040.0000    4.49783
192080.0000    5.07979
192120.0000    4.12614
192160.0000    3.18287
192200.0000    4.85551
192240.0000    5.51592
192280.0000    7.24978
192320.0000    7.11146
192360.0000    6.82521
192400.0000    6.58035
192440.0000    6.73233
192480.0000    6.73528
192520.0000    5.19869
192560.0000    5.38827
192600.0000    5.67382
192640.0000    5.49528
192680.0000    5.07781
192720.0000    4.11669
192760.0000    3.60857
192800.0000    4.11430
192840.0000    5.21012
192880.0000    5.15395
192920.0000    5.91151
192960.0000    5.42107
193000.0000    6.50046
193040.0000    6.10007
193080.0000    5.26028
193120.0000    4.94557
193160.0000    5.12415
193200.0000    5.88985
193240.0000    5.62833
193280.0000    6.24542
193320.0000    5.53792
193360.0000    5.85501
193400.0000    6.85853
193440.0000    6.29005
193480.0000    4.83891
193520.0000    5.26139
193560.0000    4.95413
193600.0000    3.74439
193640.0000    5.97275
193680.0000    5.84648
193720.0000    4.92045
193760.0000    6.26256
193800.0000    5.86825
193840.0000    5.38936
193880.0000    4.40387
193920.0000    4.68097
193960.0000    4.64219
194000.0000    3.75650
194040.0000    5.05103
194080.0000    5.29023
194120.0000    6.44664
194160.0000    6.85847
194200.0000    5.81075
194240.0000    5.08895
194280.0000    6.43348
194320.0000    5.36527
194360.0000    6.12216
194400.0000    6.16409
194440.0000    6.56906
194480.0000    5.75860
194520.0000    6.98865
194560.0000    7.26512
194600.0000    6.73885
194640.0000    6.61804
194680.0000    6.33167
194720.0000    5.88232
194760.0000    7.06453
194800.0000    7.81826
194840.0000    7.06532
194880.0000    6.80947
194920.0000    6.96189
194960.0000    6.30657
195000.0000    7.39881
195040.0000    6.10516
195080.0000    6.67708
195120.0000    7.24224
195160.0000    5.65304
195200.0000    5.48444
195240.0000    5.76716
195280.0000    4.65019
195320.0000    6.13115
195360.0000    6.97067
195400.0000    6.03451
195440.0000    5.95105
195480.0000    5.74726
195520.0000    5.17038
195560.0000    6.56928
195600.0000    6.65943
195640.0000    5.19436
195680.0000    6.06519
195720.0000    5.66556
195760.0000    5.03885
195800.0000    4.99680
195840.0000    3.65120
195880.0000    4.37496
195920.0000    4.73975
195960.0000    5.09648
196000.0000    4.33338
196040.0000    4.46522
196080.0000    5.55851
196120.0000    5.53594
196160.0000    4.60059
196200.0000    6.43630
196240.0000    6.34084
196280.0000    5.59507
196320.0000    5.90289
196360.0000    6.90881
196400.0000    6.14398
196440.0000    5.51276
196480.0000    4.38172
196520.0000    5.83337
196560.0000    5.86303
196600.0000    6.14579
196640.0000    5.82500
196680.0000    5.61932
196720.0000    4.76699
196760.0000    4.96772
196800.0000    4.58144
196840.0000    5.83575
196880.0000    4.61173
196920.0000    4.18529
196960.0000    4.95147
197000.0000    5.39647
197040.0000    3.73251
197080.0000    4.29148
197120.0000    4.62431
197160.0000    4.88895
197200.0000    5.09995
197240.0000    3.80575
197280.0000    3.71235
197320.0000    3.94738
197360.0000    4.86720
197400.0000    4.90577
197440.0000    3.11396
197480.0000    3.89413
197520.0000    3.83390
197560.0000    4.05838
197600.0000    4.51834
197640.0000    5.52388
197680.0000    6.26193
197720.0000    5.19826
197760.0000    4.60892
197800.0000    4.63868
197840.0000    6.09292
197880.0000    6.40496
197920.0000    5.33109
197960.0000    5.81411
198000.0000    5.22665
198040.0000    4.04584
198080.0000    5.06285
198120.0000    3.49733
198160.0000    3.53076
198200.0000    4.32459
198240.0000    3.86651
198280.0000    3.50982
198320.0000    3.28097
198360.0000    4.82226
198400.0000    4.91534
198440.0000    3.99239
198480.0000    4.52666
198520.0000    5.35884
198560.0000    3.87235
198600.0000    4.76319
198640.0000    4.67646
198680.0000    4.90788
198720.0000    5.21361
198760.0000    5.07576
198800.0000    4.43403
198840.0000    4.71621
198880.0000    3.57432
198920.0000    4.08565
198960.0000    5.38233
199000.0000    5.44305
199040.0000    4.97702
199080.0000    4.96048
199120.0000    5.12205
199160.0000    4.76093
199200.0000    6.01153
199240.0000    5.34498
199280.0000    5.62810
199320.0000    6.19187
199360.0000    5.11486
199400.0000    4.00399
199440.0000    2.82666
199480.0000    4.12697
199520.0000    3.81438
199560.0000    5.15656
199600.0000    4.26961
199640.0000    4.60518
199680.0000    4.63768
199720.0000    5.35353
199760.0000    4.77506
199800.0000    5.52921
199840.0000    4.99472
199880.0000    5.07205
199920.0000    4.84364
199960.0000    5.43848
200000.0000    5.65403
200040.0000    4.91070
200080.0000    5.01983
200120.0000    4.58971
200160.0000    4.87046
200200.0000    4.47272
200240.0000    4.54454
200280.0000    4.67066
200320.0000    5.16995
200360.0000    5.74404
200400.0000    4.43206
200440.0000    6.07815
200480.0000    6.26591
200520.0000    5.45281
200560.0000    6.20344
200600.0000    4.88847
200640.0000    6.20978
200680.0000    5.32346
200720.0000    5.45645
200760.0000    5.43154
200800.0000    5.17611
200840.0000    4.77045
200880.0000    5.19390
200920.0000    4.64358
200960.0000    4.69457
201000.0000    5.53077
201040.0000    5.09221
201080.0000    4.90351
201120.0000    6.17482
201160.0000    5.62280
201200.0000    5.61418
201240.0000    5.77687
201280.0000    6.70500
201320.0000    6.74075
201360.0000    6.55683
201400.0000    6.07549
201440.0000    5.88248
201480.0000    6.26937
201520.0000    6.55810
201560.0000    6.02347
201600.0000    5.61608
201640.0000    5.76018
201680.0000    6.29285
201720.0000    5.57322
201760.0000    6.25295
201800.0000    6.40407
201840.0000    7.08948
201880.0000    6.54805
201920.0000    6.01689
201960.0000    6.87427
202000.0000    7.41493
202040.0000    7.41740
202080.0000    6.17201
202120.0000    6.65978
202160.0000    6.41400
202200.0000    7.57133
202240.0000    6.58207
202280.0000    5.86330
202320.0000    6.03013
202360.0000    6.43591
202400.0000    5.99210
202440.0000    4.91148
202480.0000    5.91010
202520.0000    4.34963
202560.0000    5.07655
202600.0000    5.29035
202640.0000    4.91181
202680.0000    5.27209
202720.0000    4.44049
202760.0000    4.58342
202800.0000    4.92772
202840.0000    4.92859
202880.0000    5.20754
202920.0000    6.24465
202960.0000    6.16252
203000.0000    5.26032
203040.0000    4.92108
203080.0000    3.48432
203120.0000    3.80116
203160.0000    5.00793
203200.0000    6.30321
203240.0000    5.42941
203280.0000    6.45208
203320.0000    7.59100
203360.0000    7.21777
203400.0000    5.31655
203440.0000    5.40683
203480.0000    4.95133
203520.0000    4.79273
203560.0000    5.08976
203600.0000    3.88425
203640.0000    5.26271
203680.0000    6.21461
203720.0000    6.03502
203760.0000    5.40743
203800.0000    5.18618
203840.0000    5.10407
203880.0000    5.76823
203920.0000    6.38211
203960.0000    5.99428
204000.0000    5.59107
204040.0000    5.19579
204080.0000    4.93255
204120.0000    5.20505
204160.0000    4.78159
204200.0000    4.50204
204240.0000    6.02030
204280.0000    4.83373
204320.0000    4.87619
204360.0000    4.60961
204400.0000    4.71634
204440.0000    4.54257
204480.0000    3.94392
204520.0000    3.78040
204560.0000    4.19405
204600.0000    3.55993
204640.0000    3.64531
204680.0000    3.01949
204720.0000    3.35369
204760.0000    3.93420
204800.0000    4.24332
204840.0000    5.06193
204880.0000    4.91760
204920.0000    3.75105
204960.0000    2.98019
205000.0000    3.66318
205040.0000    3.74832
205080.0000    5.09625
205120.0000    5.42837
205160.0000    4.96909
205200.0000    6.03487
205240.0000    4.88629
205280.0000    6.06559
205320.0000    5.46041
205360.0000    5.18999
205400.0000    4.78020
205440.0000    4.95077
205480.0000    4.32241
205520.0000    4.71869
205560.0000    3.97767
205600.0000    3.63185
205640.0000    4.15743
205680.0000    2.91746
205720.0000    4.26200
205760.0000    3.64634
205800.0000    3.25838
205840.0000    3.06209
205880.0000    2.57984
205920.0000    2.64044
205960 5
206000 5
206040 5
206080 5
206120 5
206160 5
206200 5
206240 5
206280 5
206320 5
206360 5
206400 5
206440 5
206480 5
206520 5
206560 5
206600 5
206640 5
206680 5
206720 5
206760 5
206800 5
206840 5
206880 5
206920 5
206960 5
207000 5
207040 5
207080 5
207120 5
207160 5
207200 5
207240 5
207280 5
207320 5
207360 5
207400 5
207440 5
207480 5
207520 5
207560 5
207600 5
207640 5
207680 5
207720 5
207760 5
207800 5
207840 5
207880 5
207920 5
207960 5
208000 5
208040 5
208080 5
208120 5
208160 5
208200 5
208240 5
208280 5
208320 5
208360 5
208400 5
208440 5
208480 5
208520 5
208560 5
208600 5
208640 5
208680 5
208720 5
208760 5
208800 5
208840 5
208880 5
208920 5
208960 5
209000 5
209040 5
209080 5
209120 5
209160 5
209200 5
209240 5
209280 5
209320 5
209360 5
209400 5
209440 5
209480 5
209520 5
209560 5
209600 5
209640 5
209680 5
209720 5
209760 5
209800 5
209840 5
209880 5
209920 5
209960 5
210000 5
210040 5
210080 5
210120 5
210160 5
210200 5
210240 5
210280 5
210320 5
210360 5
210400 5
210440 5
210480 5
210520 5
210560 5
210600 5
210640 5
210680 5
210720 5
210760 5
210800 5
210840 5
210880 5
210920 5
210960 5
211000 5
211040 5
211080 5
211120 5
211160 5
211200 5
211240 5
211280 5
211320 5
211360 5
211400 5
211440 5
211480 5
211520 5
211560 5
211600 5
211640 5
211680 5
211720 5
211760 5
211800 5
211840 5
211880 5
211920 5
211960 5
212000 5
212040 5
212080 5
212120 5
212160 5
212200 5
212240 5
212280 5
212320 5
212360 5
212400 5
212440 5
212480 5
212520 5
212560 5
212600 5
212640 5
212680 5
212720 5
212760 5
212800 5
212840 5
212880 5
212920 5
212960 5
213000 5
213040 5
213080 5
213120 5
213160 5
213200 5
213240 5
213280 5
213320 5
213360 5
213400 5
213440 5
213480 5
213520 5
213560 5
213600 5
213640 5
213680 5
213720 5
213760 5
213800 5
213840 5
213880 5
213920 5
213960 5
214000 5
214040 5
214080 5
214120 5
214160 5
214200 5
214240 5
214280 5
214320 5
214360 5
214400 5
214440 5
214480 5
214520 5
214560 5
214600 5
214640 5
214680 5
214720 5
214760 5
214800 5
214840 5
214880 5
214920 5
214960 5
215000 5
215040 5
215080 5
215120 5
215160 5
215200 5
215240 5
215280 5
215320 5
215360 5
215400 5
215440 5
215480 5
215520 5
215560 5
215600 5
215640 5
215680 5
215720 5
215760 5
215800 5
215840 5
215880 5
215920 5
215960 5
216000 5
216040 5
216080 5
216120 5
216160 5
216200 5
216240 5
216280 5
216320 5
216360 5
216400 5
216440 5
216480 5
216520 5
216560 5
216600 5
216640 5
216680 5
216720 5
216760 5
216800 5
216840 5
216880 5
216920 5
216960 5
217000 5
217040 5
217080 5
217120 5
217160 5
217200 5
217240 5
217280 5
217320 5
217360 5
217400 5
217440 5
217480 5
217520 5
217560 5
217600 5
217640 5
217680 5
217720 5
217760 5
217800 5
217840 5
217880 5
217920 5
217960 5
218000 5
218040 5
218080 5
218120 5
218160 5
218200 5
218240 5
218280 5
218320 5
218360 5
218400 5
218440 5
218480 5
218520 5
218560 5
218600 5
218640 5
218680 5
218720 5
218760 5
218800 5
218840 5
218880 5
218920 5
218960 5
219000 5
219040 5
219080 5
219120 5
219160 5
219200 5
219240 5
219280 5
219320 5
219360 5
219400 5
219440 5
219480 5
219520 5
219560 5
219600 5
219640 5
219680 5
219720 5
219760 5
219800 5
219840 5
219880 5
219920 5
219960 5
220000 5
220040 5
220080 5
220120 5
220160 5
220200 5
220240 5
220280 5
220320 5
220360 5
220400 5
220440 5
220480 5
220520 5
220560 5
220600 5
220640 5
220680 5
220720 5
220760 5
220800 5
220840 5
220880 5
220920 5
220960 5
221000 5
221040 5
221080 5
221120 5
221160 5
221200 5
221240 5
221280 5
221320 5
221360 5
221400 5
221440 5
221480 5
221520 5
221560 5
221600 5
221640 5
221680 5
221720 5
221760 5
221800 5
221840 5
221880 5
221920 5
221960 5
222000 5
222040 5
222080 5
222120 5
222160 5
222200 5
222240 5
222280 5
222320 5
222360 5
222400 5
222440 5
222480 5
222520 5
222560 5
222600 5
222640 5
222680 5
222720 5
222760 5
222800 5
222840 5
222880 5
222920 5
222960 5
223000 5
223040 5
223080 5
223120 5
223160 5
223200 5
223240 5
223280 5
223320 5
223360 5
223400 5
223440 5
223480 5
223520 5
223560 5
223600 5
223640 5
223680 5
223720 5
223760 5
223800 5
223840 5
223880 5
223920 5
223960 5
224000 5
224040 5
224080 5
224120 5
224160 5
224200 5
224240 5
224280 5
224320 5
224360 5
224400 5
224440 5
224480 5
224520 5
224560 5
224600 5
224640 5
224680 5
224720 5
224760 5
224800 5
224840 5
224880 5
224920 5
224960 5
225000 5
225040 5
225080 5
225120 5
225160 5
225200 5
225240 5
225280 5
225320 5
225360 5
225400 5
225440 5
225480 5
225520 5
225560 5
225600 5
225640 5
225680 5
225720 5
225760 5
225800 5
225840 5
225880 5
225920 5
225960 5
226000 5
226040 5
226080 5
226120 5
226160 5
226200 5
226240 5
226280 5
226320 5
226360 5
226400 5
226440 5
226480 5
226520 5
226560 5
226600 5
226640 5
226680 5
226720 5
226760 5
226800 5
226840 5
226880 5
226920 5
226960 5
227000 5
227040 5
227080 5
227120 5
227160 5
227200 5
227240 5
227280 5
227320 5
227360 5
227400 5
227440 5
227480 5
227520 5
227560 5
227600 5
227640 5
227680 5
227720 5
227760 5
227800 5
227840 5
227880 5
227920 5
227960 5
228000 5
228040 5
228080 5
228120 5
228160 5
228200 5
228240 5
228280 5
228320 5
228360 5
228400 5
228440 5
228480 5
228520 5
228560 5
228600 5
228640 5
228680 5
228720 5
228760 5
228800 5
228840 5
228880 5
228920 5
228960 5
229000 5
229040 5
229080 5
229120 5
229160 5
229200 5
229240 5
229280 5
229320 5
229360 5
229400 5
229440 5
229480 5
229520 5
229560 5
229600 5
229640 5
229680 5
229720 5
229760 5
229800 5
229840 5
229880 5
229920 5
229960 5
230000 5
230040 5
230080 5
230120 5
230160 5
230200 5
230240 5
230280 5
230320 5
230360 5
230400 5
230440 5
230480 5
230520 5
230560 5
230600 5
230640 5
230680 5
230720 5
230760 5
230800 5
230840 5
230880 5
230920 5
230960 5
231000 5
231040 5
231080 5
231120 5
231160 5
231200 5
231240 5
231280 5
231320 5
231360 5
231400 5
231440 5
231480 5
231520 5
231560 5
231600 5
231640 5
231680 5
231720 5
231760 5
231800 5
231840 5
231880 5
231920 5
231960 5
232000 5
232040 5
232080 5
232120 5
232160 5
232200 5
232240 5
232280 5
232320 5
232360 5
232400 5
232440 5
232480 5
232520 5
232560 5
232600 5
232640 5
232680 5
232720 5
232760 5
232800 5
232840 5
232880 5
232920 5
232960 5
233000 5
233040 5
233080 5
233120 5
233160 5
233200 5
233240 5
233280 5
233320 5
233360 5
233400 5
233440 5
233480 5
233520 5
233560 5
233600 5
233640 5
233680 5
233720 5
233760 5
233800 5
233840 5
233880 5
233920 5
233960 5
234000 5
234040 5
234080 5
234120 5
234160 5
234200 5
234240 5
234280 5
234320 5
234360 5
234400 5
234440 5
234480 5
234520 5
234560 5
234600 5
234640 5
234680 5
234720 5
234760 5
234800 5
234840 5
234880 5
234920 5
234960 5
235000 5
235040 5
235080 5
235120 5
235160 5
235200 5
235240 5
235280 5
235320 5
235360 5
235400 5
235440 5
235480 5
235520 5
235560 5
235600 5
235640 5
235680 5
235720 5
235760 5
235800 5
235840 5
235880 5
235920 5
235960 5
236000 5
236040 5
236080 5
236120 5
236160 5
236200 5
236240 5
236280 5
236320 5
236360 5
236400 5
236440 5
236480 5
236520 5
236560 5
236600 5
236640 5
236680 5
236720 5
236760 5
236800 5
236840 5
236880 5
236920 5
236960 5
237000 5
237040 5
237080 5
237120 5
237160 5
237200 5
237240 5
237280 5
237320 5
237360 5
237400 5
237440 5
237480 5
237520 5
237560 5
237600 5
237640 5
237680 5
237720 5
237760 5
237800 5
237840 5
237880 5
237920 5
237960 5
238000 5
238040 5
238080 5
238120 5
238160 5
238200 5
238240 5
238280 5
238320 5
238360 5
238400 5
238440 5
238480 5
238520 5
238560 5
238600 5
238640 5
238680 5
238720 5
238760 5
238800 5
238840 5
238880 5
238920 5
238960 5
239000 5
239040 5
239080 5
239120 5
239160 5
239200 5
239240 5
239280 5
239320 5
239360 5
239400 5
239440 5
239480 5
239520 5
239560 5
239600 5
239640 5
239680 5
239720 5
239760 5
239800 5
239840 5
239880 5
239920 5
239960 5
240000 5
240040 5
240080 5
240120 5
240160 5
240200 5
240240 5
240280 5
240320 5
240360 5
240400 5
240440 5
240480 5
240520 5
240560 5
240600 5
240640 5
240680 5
240720 5
240760 5
240800 5
240840 5
240880 5
240920 5
240960 5
241000 5
241040 5
241080 5
241120 5
241160 5
241200 5
241240 5
241280 5
241320 5
241360 5
241400 5
241440 5
241480 5
241520 5
241560 5
241600 5
241640 5
241680 5
241720 5
241760 5
241800 5
241840 5
241880 5
241920 5
241960 5
242000 5
242040 5
242080 5
242120 5
242160 5
242200 5
242240 5
242280 5
242320 5
242360 5
242400 5
242440 5
242480 5
242520 5
242560 5
242600 5
242640 5
242680 5
242720 5
242760 5
242800 5
242840 5
242880 5
242920 5
242960 5
243000 5
243040 5
243080 5
243120 5
243160 5
243200 5
243240 5
243280 5
243320 5
243360 5
243400 5
243440 5
243480 5
243520 5
243560 5
243600 5
243640 5
243680 5
243720 5
243760 5
243800 5
243840 5
243880 5
243920 5
243960 5
244000 5
244040 5
244080 5
244120 5
244160 5
244200 5
244240 5
244280 5
244320 5
244360 5
244400 5
244440 5
244480 5
244520 5
244560 5
244600 5
244640 5
244680 5
244720 5
244760 5
244800 5
244840 5
244880 5
244920 5
244960 5
245000 5
245040 5
245080 5
245120 5
245160 5
245200 5
245240 5
245280 5
245320 5
245360 5
245400 5
245440 5
245480 5
245520 5
245560 5
245600 5
245640 5
245680 5
245720 5
245760 5
245800 5
245840 5
245880 5
245920 5
245960 5
246000 5
246040 5
246080 5
246120 5
246160 5
246200 5
246240 5
246280 5
246320 5
246360 5
246400 5
246440 5
246480 5
246520 5
246560 5
246600 5
246640 5
246680 5
246720 5
246760 5
246800 5
246840 5
246880 5
246920 5
246960 5
247000 5
247040 5
247080 5
247120 5
247160 5
247200 5
247240 5
247280 5
247320 5
247360 5
247400 5
247440 5
247480 5
247520 5
247560 5
247600 5
247640 5
247680 5
247720 5
247760 5
247800 5
247840 5
247880 5
247920 5
247960 5
248000 5
248040 5
248080 5
248120 5
248160 5
248200 5
248240 5
248280 5
248320 5
248360 5
248400 5
248440 5
248480 5
248520 5
248560 5
248600 5
248640 5
248680 5
248720 5
248760 5
248800 5
248840 5
248880 5
248920 5
248960 5
249000 5
249040 5
249080 5
249120 5
249160 5
249200 5
249240 5
249280 5
249320 5
249360 5
249400 5
249440 5
249480 5
249520 5
249560 5
249600 5
249640 5
249680 5
249720 5
249760 5
249800 5
249840 5
249880 5
249920 5
249960 5
250000 5
250040 5
250080 5
250120 5
250160 5
250200 5
250240 5
250280 5
250320 5
250360 5
250400 5
250440 5
250480 5
250520 5
250560 5
250600 5
250640 5
250680 5
250720 5
250760 5
250800 5
250840 5
250880 5
250920 5
250960 5
251000 5
251040 5
251080 5
251120 5
251160 5
251200 5
251240 5
251280 5
251320 5
251360 5
251400 5
251440 5
251480 5
251520 5
251560 5
251600 5
251640 5
251680 5
251720 5
251760 5
251800 5
251840 5
251880 5
251920 5
251960 5
252000 5
252040 5
252080 5
252120 5
252160 5
252200 5
252240 5
252280 5
252320 5
252360 5
252400 5
252440 5
252480 5
252520 5
252560 5
252600 5
252640 5
252680 5
252720 5
252760 5
252800 5
252840 5
252880 5
252920 5
252960 5
253000 5
253040 5
253080 5
253120 5
253160 5
253200 5
253240 5
253280 5
253320 5
253360 5
253400 5
253440 5
253480 5
253520 5
253560 5
253600 5
253640 5
253680 5
253720 5
253760 5
253800 5
253840 5
253880 5
253920 5
253960 5
254000 5
254040 5
254080 5
254120 5
254160 5
254200 5
254240 5
254280 5
254320 5
254360 5
254400 5
254440 5
254480 5
254520 5
254560 5
254600 5
254640 5
254680 5
254720 5
254760 5
254800 5
254840 5
254880 5
254920 5
254960 5
255000 5
255040 5
255080 5
255120 5
255160 5
255200 5
255240 5
255280 5
255320 5
255360 5
255400 5
255440 5
255480 5
255520 5
255560 5
255600 5
255640 5
255680 5
255720 5
255760 5
255800 5
255840 5
255880 5
255920 5
255960 5
256000 5
256040 5
256080 5
256120 5
256160 5
256200 5
256240 5
256280 5
256320 5
256360 5
256400 5
256440 5
256480 5
256520 5
256560 5
256600 5
256640 5
256680 5
256720 5
256760 5
256800 5
256840 5
256880 5
256920 5
256960 5
257000 5
257040 5
257080 5
257120 5
257160 5
257200 5
257240 5
257280 5
257320 5
257360 5
257400 5
257440 5
257480 5
257520 5
257560 5
257600 5
257640 5
257680 5
257720 5
257760 5
257800 5
257840 5
257880 5
257920 5
257960 5
258000 5
258040 5
258080 5
258120 5
258160 5
258200 5
258240 5
258280 5
258320 5
258360 5
258400 5
258440 5
258480 5
258520 5
258560 5
258600 5
258640 5
258680 5
258720 5
258760 5
258800 5
258840 5
258880 5
258920 5
258960 5
259000 5
259040 5
259080 5
259120 5
259160 5
259200 5
259240 5
259280 5
259320 5
259360 5
259400 5
259440 5
259480 5
259520 5
259560 5
259600 5
259640 5
259680 5
259720 5
259760 5
259800 5
259840 5
259880 5
259920 5
259960 5
260000 5
260040 5
260080 5
260120 5
260160 5
260200 5
260240 5
260280 5
260320 5
260360 5
260400 5
260440 5
260480 5
260520 5
260560 5
260600 5
260640 5
260680 5
260720 5
260760 5
260800 5
260840 5
260880 5
260920 5
260960 5
261000 5
261040 5
261080 5
261120 5
261160 5
261200 5
261240 5
261280 5
261320 5
261360 5
261400 5
261440 5
261480 5
261520 5
261560 5
261600 5
261640 5
261680 5
261720 5
261760 5
261800 5
261840 5
261880 5
261920 5
261960 5
262000 5
262040 5
262080 5
262120 5
262160 5
262200 5
262240 5
262280 5
262320 5
262360 5
262400 5
262440 5
262480 5
262520 5
262560 5
262600 5
262640 5
262680 5
262720 5
262760 5
262800 5
262840 5
262880 5
262920 5
262960 5
263000 5
263040 5
263080 5
263120 5
263160 5
263200 5
263240 5
263280 5
263320 5
263360 5
263400 5
263440 5
263480 5
263520 5
263560 5
263600 5
263640 5
263680 5
263720 5
263760 5
263800 5
263840 5
263880 5
263920 5
263960 5
264000 5
264040 5
264080 5
264120 5
264160 5
264200 5
264240 5
264280 5
264320 5
264360 5
264400 5
264440 5
264480 5
264520 5
264560 5
264600 5
264640 5
264680 5
264720 5
264760 5
264800 5
264840 5
264880 5
264920 5
264960 5
265000 5
265040 5
265080 5
265120 5
265160 5
265200 5
265240 5
265280 5
265320 5
265360 5
265400 5
265440 5
265480 5
265520 5
265560 5
265600 5
265640 5
265680 5
265720 5
265760 5
265800 5
265840 5
265880 5
265920 5
265960 5
266000 5
266040 5
266080 5
266120 5
266160 5
266200 5
266240 5
266280 5
266320 5
266360 5
266400 5
266440 5
266480 5
266520 5
266560 5
266600 5
266640 5
266680 5
266720 5
266760 5
266800 5
266840 5
266880 5
266920 5
266960 5
267000 5
267040 5
267080 5
267120 5
267160 5
267200 5
267240 5
267280 5
267320 5
267360 5
267400 5
267440 5
267480 5
267520 5
267560 5
267600 5
267640 5
267680 5
267720 5
267760 5
267800 5
267840 5
267880 5
267920 5
267960 5
268000 5
268040 5
268080 5
268120 5
268160 5
268200 5
268240 5
268280 5
268320 5
268360 5
268400 5
268440 5
268480 5
268520 5
268560 5
268600 5
268640 5
268680 5
268720 5
268760 5
268800 5
268840 5
268880 5
268920 5
268960 5
269000 5
269040 5
269080 5
269120 5
269160 5
269200 5
269240 5
269280 5
269320 5
269360 5
269400 5
269440 5
269480 5
269520 5
269560 5
269600 5
269640 5
269680 5
269720 5
269760 5
269800 5
269840 5
269880 5
269920 5
269960 5
270000 5
270040 5
270080 5
270120 5
270160 5
270200 5
270240 5
270280 5
270320 5
270360 5
270400 5
270440 5
270480 5
270520 5
270560 5
270600 5
270640 5
270680 5
270720 5
270760 5
270800 5
270840 5
270880 5
270920 5
270960 5
271000 5
271040 5
271080 5
271120 5
271160 5
271200 5
271240 5
271280 5
271320 5
271360 5
271400 5
271440 5
271480 5
271520 5
271560 5
271600 5
271640 5
271680 5
271720 5
271760 5
271800 5
271840 5
271880 5
271920 5
271960 5
272000 5
272040 5
272080 5
272120 5
272160 5
272200 5
272240 5
272280 5
272320 5
272360 5
272400 5
272440 5
272480 5
272520 5
272560 5
272600 5
272640 5
272680 5
272720 5
272760 5
272800 5
272840 5
272880 5
272920 5
272960 5
273000 5
273040 5
273080 5
273120 5
273160 5
273200 5
273240 5
273280 5
273320 5
273360 5
273400 5
273440 5
273480 5
273520 5
273560 5
273600 5
273640 5
273680 5
273720 5
273760 5
273800 5
273840 5
273880 5
273920 5
273960 5
274000 5
274040 5
274080 5
274120 5
274160 5
274200 5
274240 5
274280 5
274320 5
274360 5
274400 5
274440 5
274480 5
274520 5
274560 5
274600 5
274640 5
274680 5
274720 5
274760 5
274800 5
274840 5
274880 5
274920 5
274960 5
275000 5
275040 5
275080 5
275120 5
275160 5
275200 5
275240 5
275280 5
275320 5
275360 5
275400 5
275440 5
275480 5
275520 5
275560 5
275600 5
275640 5
275680 5
275720 5
275760 5
275800 5
275840 5
275880 5
275920 5
275960 5
276000 5
276040 5
276080 5
276120 5
276160 5
276200 5
276240 5
276280 5
276320 5
276360 5
276400 5
276440 5
276480 5
276520 5
276560 5
276600 5
276640 5
276680 5
276720 5
276760 5
276800 5
276840 5
276880 5
276920 5
276960 5
277000 5
277040 5
277080 5
277120 5
277160 5
277200 5
277240 5
277280 5
277320 5
277360 5
277400 5
277440 5
277480 5
277520 5
277560 5
277600 5
277640 5
277680 5
277720 5
277760 5
277800 5
277840 5
277880 5
277920 5
277960 5
278000 5
278040 5
278080 5
278120 5
278160 5
278200 5
278240 5
278280 5
278320 5
278360 5
278400 5
278440 5
278480 5
278520 5
278560 5
278600 5
278640 5
278680 5
278720 5
278760 5
278800 5
278840 5
278880 5
278920 5
278960 5
279000 5
279040 5
279080 5
279120 5
279160 5
279200 5
279240 5
279280 5
279320 5
279360 5
279400 5
279440 5
279480 5
279520 5
279560 5
279600 5
279640 5
279680 5
279720 5
279760 5
279800 5
279840 5
279880 5
279920 5
279960 5
280000 5
280040 5
280080 5
280120 5
280160 5
280200 5
280240 5
280280 5
280320 5
280360 5
280400 5
280440 5
280480 5
280520 5
280560 5
280600 5
280640 5
280680 5
280720 5
280760 5
280800 5
280840 5
280880 5
280920 5
280960 5
281000 5
281040 5
281080 5
281120 5
281160 5
281200 5
281240 5
281280 5
281320 5
281360 5
281400 5
281440 5
281480 5
281520 5
281560 5
281600 5
281640 5
281680 5
281720 5
281760 5
281800 5
281840 5
281880 5
281920 5
281960 5
282000 5
282040 5
282080 5
282120 5
282160 5
282200 5
282240 5
282280 5
282320 5
282360 5
282400 5
282440 5
282480 5
282520 5
282560 5
282600 5
282640 5
282680 5
282720 5
282760 5
282800 5
282840 5
282880 5
282920 5
282960 5
283000 5
283040 5
283080 5
283120 5
283160 5
283200 5
283240 5
283280 5
283320 5
283360 5
283400 5
283440 5
283480 5
283520 5
283560 5
283600 5
283640 5
283680 5
283720 5
283760 5
283800 5
283840 5
283880 5
283920 5
283960 5
284000 5
284040 5
284080 5
284120 5
284160 5
284200 5
284240 5
284280 5
284320 5
284360 5
284400 5
284440 5
284480 5
284520 5
284560 5
284600 5
284640 5
284680 5
284720 5
284760 5
284800 5
284840 5
284880 5
284920 5
284960 5
285000 5
285040 5
285080 5
285120 5
285160 5
285200 5
285240 5
285280 5
285320 5
285360 5
285400 5
285440 5
285480 5
285520 5
285560 5
285600 5
285640 5
285680 5
285720 5
285760 5
285800 5
285840 5
285880 5
285920 5
285960 5
286000 5
286040 5
286080 5
286120 5
286160 5
286200 5
286240 5
286280 5
286320 5
286360 5
286400 5
286440 5
286480 5
286520 5
286560 5
286600 5
286640 5
286680 5
286720 5
286760 5
286800 5
286840 5
286880 5
286920 5
286960 5
287000 5
287040 5
287080 5
287120 5
287160 5
287200 5
287240 5
287280 5
287320 5
287360 5
287400 5
287440 5
287480 5
287520 5
287560 5
287600 5
287640 5
287680 5
287720 5
287760 5
287800 5
287840 5
287880 5
287920 5
287960 5
288000 5
288040 5
288080 5
288120 5
288160 5
288200 5
288240 5
288280 5
288320 5
288360 5
288400 5
288440 5
288480 5
288520 5
288560 5
288600 5
288640 5
288680 5
288720 5
288760 5
288800 5
288840 5
288880 5
288920 5
288960 5
289000 5
289040 5
289080 5
289120 5
289160 5
289200 5
289240 5
289280 5
289320 5
289360 5
289400 5
289440 5
289480 5
289520 5
289560 5
289600 5
289640 5
289680 5
289720 5
289760 5
289800 5
289840 5
289880 5
289920 5
289960 5
290000 5
290040 5
290080 5
290120 5
290160 5
290200 5
290240 5
290280 5
290320 5
290360 5
290400 5
290440 5
290480 5
290520 5
290560 5
290600 5
290640 5
290680 5
290720 5
290760 5
290800 5
290840 5
290880 5
290920 5
290960 5
291000 5
291040 5
291080 5
291120 5
291160 5
291200 5
291240 5
291280 5
291320 5
291360 5
291400 5
291440 5
291480 5
291520 5
291560 5
291600 5
291640 5
291680 5
291720 5
291760 5
291800 5
291840 5
291880 5
291920 5
291960 5
292000 5
292040 5
292080 5
292120 5
292160 5
292200 5
292240 5
292280 5
292320 5
292360 5
292400 5
292440 5
292480 5
292520 5
292560 5
292600 5
292640 5
292680 5
292720 5
292760 5
292800 5
292840 5
292880 5
292920 5
292960 5
293000 5
293040 5
293080 5
293120 5
293160 5
293200 5
293240 5
293280 5
293320 5
293360 5
293400 5
293440 5
293480 5
293520 5
293560 5
293600 5
293640 5
293680 5
293720 5
293760 5
293800 5
293840 5
293880 5
293920 5
293960 5
294000 5
294040 5
294080 5
294120 5
294160 5
294200 5
294240 5
294280 5
294320 5
294360 5
294400 5
294440 5
294480 5
294520 5
294560 5
294600 5
294640 5
294680 5
294720 5
294760 5
294800 5
294840 5
294880 5
294920 5
294960 5
295000 5
295040 5
295080 5
295120 5
295160 5
295200 5
295240 5
295280 5
295320 5
295360 5
295400 5
295440 5
295480 5
295520 5
295560 5
295600 5
295640 5
295680 5
295720 5
295760 5
295800 5
295840 5
295880 5
295920 5
295960 5
296000 5
296040 5
296080 5
296120 5
296160 5
296200 5
296240 5
296280 5
296320 5
296360 5
296400 5
296440 5
296480 5
296520 5
296560 5
296600 5
296640 5
296680 5
296720 5
296760 5
296800 5
296840 5
296880 5
296920 5
296960 5
297000 5
297040 5
297080 5
297120 5
297160 5
297200 5
297240 5
297280 5
297320 5
297360 5
297400 5
297440 5
297480 5
297520 5
297560 5
297600 5
297640 5
297680 5
297720 5
297760 5
297800 5
297840 5
297880 5
297920 5
297960 5
298000 5
298040 5
298080 5
298120 5
298160 5
298200 5
298240 5
298280 5
298320 5
298360 5
298400 5
298440 5
298480 5
298520 5
298560 5
298600 5
298640 5
298680 5
298720 5
298760 5
298800 5
298840 5
298880 5
298920 5
298960 5
299000 5
299040 5
299080 5
299120 5
299160 5
299200 5
299240 5
299280 5
299320 5
299360 5
299400 5
299440 5
299480 5
299520 5
299560 5
299600 5
299640 5
299680 5
299720 5
299760 5
299800 5
299840 5
299880 5
299920 5
299960 5
300000 5
300040 5
300080 5
300120 5
300160 5
300200 5
300240 5
300280 5
300320 5
300360 5
300400 5
300440 5
300480 5
300520 5
300560 5
300600 5
300640 5
300680 5
300720 5
300760 5
300800 5
300840 5
300880 5
300920 5
300960 5
301000 5
301040 5
301080 5
301120 5
301160 5
301200 5
301240 5
301280 5
301320 5
301360 5
301400 5
301440 5
301480 5
301520 5
301560 5
301600 5
301640 5
301680 5
301720 5
301760 5
301800 5
301840 5
301880 5
301920 5
301960 5
302000 5
302040 5
302080 5
302120 5
302160 5
302200 5
302240 5
302280 5
302320 5
302360 5
302400 5
302440 5
302480 5
302520 5
302560 5
302600 5
302640 5
302680 5
302720 5
302760 5
302800 5
302840 5
302880 5
302920 5
302960 5
303000 5
303040 5
303080 5
303120 5
303160 5
303200 5
303240 5
303280 5
303320 5
303360 5
303400 5
303440 5
303480 5
303520 5
303560 5
303600 5
303640 5
303680 5
303720 5
303760 5
303800 5
303840 5
303880 5
303920 5
303960 5
304000 5
304040 5
304080 5
304120 5
304160 5
304200 5
304240 5
304280 5
304320 5
304360 5
304400 5
304440 5
304480 5
304520 5
304560 5
304600 5
304640 5
304680 5
304720 5
304760 5
304800 5
304840 5
304880 5
304920 5
304960 5
305000 5
305040 5
305080 5
305120 5
305160 5
305200 5
305240 5
305280 5
305320 5
305360 5
305400 5
305440 5
305480 5
305520 5
305560 5
305600 5
305640 5
305680 5
305720 5
305760 5
305800 5
305840 5
305880 5
305920 5
305960 5
306000 5
306040 5
306080 5
306120 5
306160 5
306200 5
306240 5
306280 5
306320 5
306360 5
306400 5
306440 5
306480 5
306520 5
306560 5
306600 5
306640 5
306680 5
306720 5
306760 5
306800 5
306840 5
306880 5
306920 5
306960 5
307000 5
307040 5
307080 5
307120 5
307160 5
307200 5
307240 5
307280 5
307320 5
307360 5
307400 5
307440 5
307480 5
307520 5
307560 5
307600 5
307640 5
307680 5
307720 5
307760 5
307800 5
307840 5
307880 5
307920 5
307960 5
308000 5
308040 5
308080 5
308120 5
308160 5
308200 5
308240 5
308280 5
308320 5
308360 5
308400 5
308440 5
308480 5
308520 5
308560 5
308600 5
308640 5
308680 5
308720 5
308760 5
308800 5
308840 5
308880 5
308920 5
308960 5
309000 5
309040 5
309080 5
309120 5
309160 5
309200 5
309240 5
309280 5
309320 5
309360 5
309400 5
309440 5
309480 5
309520 5
309560 5
309600 5
309640 5
309680 5
309720 5
309760 5
309800 5
309840 5
309880 5
309920 5
309960 5
310000 5
310040 5
310080 5
310120 5
310160 5
310200 5
310240 5
310280 5
310320 5
310360 5
310400 5
310440 5
310480 5
310520 5
310560 5
310600 5
310640 5
310680 5
310720 5
310760 5
310800 5
310840 5
310880 5
310920 5
310960 5
311000 5
311040 5
311080 5
311120 5
311160 5
311200 5
311240 5
311280 5
311320 5
311360 5
311400 5
311440 5
311480 5
311520 5
311560 5
311600 5
311640 5
311680 5
311720 5
311760 5
311800 5
311840 5
311880 5
311920 5
311960 5
312000 5
312040 5
312080 5
312120 5
312160 5
312200 5
312240 5
312280 5
312320 5
312360 5
312400 5
312440 5
312480 5
312520 5
312560 5
312600 5
312640 5
312680 5
312720 5
312760 5
312800 5
312840 5
312880 5
312920 5
312960 5
313000 5
313040 5
313080 5
313120 5
313160 5
313200 5
313240 5
313280 5
313320 5
313360 5
313400 5
313440 5
313480 5
313520 5
313560 5
313600 5
313640 5
313680 5
313720 5
313760 5
313800 5
313840 5
313880 5
313920 5
313960 5
314000 5
314040 5
314080 5
314120 5
314160 5
314200 5
314240 5
314280 5
314320 5
314360 5
314400 5
314440 5
314480 5
314520 5
314560 5
314600 5
314640 5
314680 5
314720 5
314760 5
314800 5
314840 5
314880 5
314920 5
314960 5
315000 5
315040 5
315080 5
315120 5
315160 5
315200 5
315240 5
315280 5
315320 5
315360 5
315400 5
315440 5
315480 5
315520 5
315560 5
315600 5
315640 5
315680 5
315720 5
315760 5
315800 5
315840 5
315880 5
315920 5
315960 5
316000 5
316040 5
316080 5
316120 5
316160 5
316200 5
316240 5
316280 5
316320 5
316360 5
316400 5
316440 5
316480 5
316520 5
316560 5
316600 5
316640 5
316680 5
316720 5
316760 5
316800 5
316840 5
316880 5
316920 5
316960 5
317000 5
317040 5
317080 5
317120 5
317160 5
317200 5
317240 5
317280 5
317320 5
317360 5
317400 5
317440 5
317480 5
317520 5
317560 5
317600 5
317640 5
317680 5
317720 5
317760 5
317800 5
317840 5
317880 5
317920 5
317960 5
318000 5
318040 5
318080 5
318120 5
318160 5
318200 5
318240 5
318280 5
318320 5
318360 5
318400 5
318440 5
318480 5
318520 5
318560 5
318600 5
318640 5
318680 5
318720 5
318760 5
318800 5
318840 5
318880 5
318920 5
318960 5
319000 5
319040 5
319080 5
319120 5
319160 5
319200 5
319240 5
319280 5
319320 5
319360 5
319400 5
319440 5
319480 5
319520 5
319560 5
319600 5
319640 5
319680 5
319720 5
319760 5
319800 5
319840 5
319880 5
319920 5
319960 5
320000 5
320040 5
320080 5
320120 5
320160 5
320200 5
320240 5
320280 5
320320 5
320360 5
320400 5
320440 5
320480 5
320520 5
320560 5
320600 5
320640 5
320680 5
320720 5
320760 5
320800 5
320840 5
320880 5
320920 5
320960 5
321000 5
321040 5
321080 5
321120 5
321160 5
321200 5
321240 5
321280 5
321320 5
321360 5
321400 5
321440 5
321480 5
321520 5
321560 5
321600 5
321640 5
321680 5
321720 5
321760 5
321800 5
321840 5
321880 5
321920 5
321960 5
322000 5
322040 5
322080 5
322120 5
322160 5
322200 5
322240 5
322280 5
322320 5
322360 5
322400 5
322440 5
322480 5
322520 5
322560 5
322600 5
322640 5
322680 5
322720 5
322760 5
322800 5
322840 5
322880 5
322920 5
322960 5
323000 5
323040 5
323080 5
323120 5
323160 5
323200 5
323240 5
323280 5
323320 5
323360 5
323400 5
323440 5
323480 5
323520 5
323560 5
323600 5
323640 5
323680 5
323720 5
323760 5
323800 5
323840 5
323880 5
323920 5
323960 5
324000 5
324040 5
324080 5
324120 5
324160 5
324200 5
324240 5
324280 5
324320 5
324360 5
324400 5
324440 5
324480 5
324520 5
324560 5
324600 5
324640 5
324680 5
324720 5
324760 5
324800 5
324840 5
324880 5
324920 5
324960 5
325000 5
325040 5
325080 5
325120 5
325160 5
325200 5
325240 5
325280 5
325320 5
325360 5
325400 5
325440 5
325480 5
325520 5
325560 5
325600 5
325640 5
325680 5
325720 5
325760 5
325800 5
325840 5
325880 5
325920 5
325960 5
326000 5
326040 5
326080 5
326120 5
326160 5
326200 5
326240 5
326280 5
326320 5
326360 5
326400 5
326440 5
326480 5
326520 5
326560 5
326600 5
326640 5
326680 5
326720 5
326760 5
326800 5
326840 5
326880 5
326920 5
326960 5
327000 5
327040 5
327080 5
327120 5
327160 5
327200 5
327240 5
327280 5
327320 5
327360 5
327400 5
327440 5
327480 5
327520 5
327560 5
327600 5
327640 5
327680 5
327720 5
327760 5
327800 5
327840 5
327880 5
327920 5
327960 5
328000 5
328040 5
328080 5
328120 5
328160 5
328200 5
328240 5
328280 5
328320 5
328360 5
328400 5
328440 5
328480 5
328520 5
328560 5
328600 5
328640 5
328680 5
328720 5
328760 5
328800 5
328840 5
328880 5
328920 5
328960 5
329000 5
329040 5
329080 5
329120 5
329160 5
329200 5
329240 5
329280 5
329320 5
329360 5
329400 5
329440 5
329480 5
329520 5
329560 5
329600 5
329640 5
329680 5
329720 5
329760 5
329800 5
329840 5
329880 5
329920 5
329960 5
330000 5
330040 5
330080 5
330120 5
330160 5
330200 5
330240 5
330280 5
330320 5
330360 5
330400 5
330440 5
330480 5
330520 5
330560 5
330600 5
330640 5
330680 5
330720 5
330760 5
330800 5
330840 5
330880 5
330920 5
330960 5
331000 5
331040 5
331080 5
331120 5
331160 5
331200 5
331240 5
331280 5
331320 5
331360 5
331400 5
331440 5
331480 5
331520 5
331560 5
331600 5
331640 5
331680 5
331720 5
331760 5
331800 5
331840 5
331880 5
331920 5
331960 5
332000 5
332040 5
332080 5
332120 5
332160 5
332200 5
332240 5
332280 5
332320 5
332360 5
332400 5
332440 5
332480 5
332520 5
332560 5
332600 5
332640 5
332680 5
332720 5
332760 5
332800 5
332840 5
332880 5
332920 5
332960 5
333000 5
333040 5
333080 5
333120 5
333160 5
333200 5
333240 5
333280 5
333320 5
333360 5
333400 5
333440 5
333480 5
333520 5
333560 5
333600 5
333640 5
333680 5
333720 5
333760 5
333800 5
333840 5
333880 5
333920 5
333960 5
334000 5
334040 5
334080 5
334120 5
334160 5
334200 5
334240 5
334280 5
334320 5
334360 5
334400 5
334440 5
334480 5
334520 5
334560 5
334600 5
334640 5
334680 5
334720 5
334760 5
334800 5
334840 5
334880 5
334920 5
334960 5
335000 5
335040 5
335080 5
335120 5
335160 5
335200 5
335240 5
335280 5
335320 5
335360 5
335400 5
335440 5
335480 5
335520 5
335560 5
335600 5
335640 5
335680 5
335720 5
335760 5
335800 5
335840 5
335880 5
335920 5
335960 5
336000 5
336040 5
336080 5
336120 5
336160 5
336200 5
336240 5
336280 5
336320 5
336360 5
336400 5
336440 5
336480 5
336520 5
336560 5
336600 5
336640 5
336680 5
336720 5
336760 5
336800 5
336840 5
336880 5
336920 5
336960 5
337000 5
337040 5
337080 5
337120 5
337160 5
337200 5
337240 5
337280 5
337320 5
337360 5
337400 5
337440 5
337480 5
337520 5
337560 5
337600 5
337640 5
337680 5
337720 5
337760 5
337800 5
337840 5
337880 5
337920 5
337960 5
338000 5
338040 5
338080 5
338120 5
338160 5
338200 5
338240 5
338280 5
338320 5
338360 5
338400 5
338440 5
338480 5
338520 5
338560 5
338600 5
338640 5
338680 5
338720 5
338760 5
338800 5
338840 5
338880 5
338920 5
338960 5
339000 5
339040 5
339080 5
339120 5
339160 5
339200 5
339240 5
339280 5
339320 5
339360 5
339400 5
339440 5
339480 5
339520 5
339560 5
339600 5
339640 5
339680 5
339720 5
339760 5
339800 5
339840 5
339880 5
339920 5
339960 5
340000 5
340040 5
340080 5
340120 5
340160 5
340200 5
340240 5
340280 5
340320 5
340360 5
340400 5
340440 5
340480 5
340520 5
340560 5
340600 5
340640 5
340680 5
340720 5
340760 5
340800 5
340840 5
340880 5
340920 5
340960 5
341000 5
341040 5
341080 5
341120 5
341160 5
341200 5
341240 5
341280 5
341320 5
341360 5
341400 5
341440 5
341480 5
341520 5
341560 5
341600 5
341640 5
341680 5
341720 5
341760 5
341800 5
341840 5
341880 5
341920 5
341960 5
342000 5
342040 5
342080 5
342120 5
342160 5
342200 5
342240 5
342280 5
342320 5
342360 5
342400 5
342440 5
342480 5
342520 5
342560 5
342600 5
342640 5
342680 5
342720 5
342760 5
342800 5
342840 5
342880 5
342920 5
342960 5
343000 5
343040 5
343080 5
343120 5
343160 5
343200 5
343240 5
343280 5
343320 5
343360 5
343400 5
343440 5
343480 5
343520 5
343560 5
343600 5
343640 5
343680 5
343720 5
343760 5
343800 5
343840 5
343880 5
343920 5
343960 5
344000 5
344040 5
344080 5
344120 5
344160 5
344200 5
344240 5
344280 5
344320 5
344360 5
344400 5
344440 5
344480 5
344520 5
344560 5
344600 5
344640 5
344680 5
344720 5
344760 5
344800 5
344840 5
344880 5
344920 5
344960 5
345000 5
345040 5
345080 5
345120 5
345160 5
345200 5
345240 5
345280 5
345320 5
345360 5
345400 5
345440 5
345480 5
345520 5
345560 5
345600 5
345640 5
345680 5
345720 5
345760 5
345800 5
345840 5
345880 5
345920 5
345960 5
346000 5
346040 5
346080 5
346120 5
346160 5
346200 5
346240 5
346280 5
346320 5
346360 5
346400 5
346440 5
346480 5
346520 5
346560 5
346600 5
346640 5
346680 5
346720 5
346760 5
346800 5
346840 5
346880 5
346920 5
346960 5
347000 5
347040 5
347080 5
347120 5
347160 5
347200 5
347240 5
347280 5
347320 5
347360 5
347400 5
347440 5
347480 5
347520 5
347560 5
347600 5
347640 5
347680 5
347720 5
347760 5
347800 5
347840 5
347880 5
347920 5
347960 5
348000 5
348040 5
348080 5
348120 5
348160 5
348200 5
348240 5
348280 5
348320 5
348360 5
348400 5
348440 5
348480 5
348520 5
348560 5
348600 5
348640 5
348680 5
348720 5
348760 5
348800 5
348840 5
348880 5
348920 5
348960 5
349000 5
349040 5
349080 5
349120 5
349160 5
349200 5
349240 5
349280 5
349320 5
349360 5
349400 5
349440 5
349480 5
349520 5
349560 5
349600 5
349640 5
349680 5
349720 5
349760 5
349800 5
349840 5
349880 5
349920 5
349960 5
350000 5
350040 5
350080 5
350120 5
350160 5
350200 5
350240 5
350280 5
350320 5
350360 5
350400 5
350440 5
350480 5
350520 5
350560 5
350600 5
350640 5
350680 5
350720 5
350760 5
350800 5
350840 5
350880 5
350920 5
350960 5
351000 5
351040 5
351080 5
351120 5
351160 5
351200 5
351240 5
351280 5
351320 5
351360 5
351400 5
351440 5
351480 5
351520 5
351560 5
351600 5
351640 5
351680 5
351720 5
351760 5
351800 5
351840 5
351880 5
351920 5
351960 5
352000 5
352040 5
352080 5
352120 5
352160 5
352200 5
352240 5
352280 5
352320 5
352360 5
352400 5
352440 5
352480 5
352520 5
352560 5
352600 5
352640 5
352680 5
352720 5
352760 5
352800 5
352840 5
352880 5
352920 5
352960 5
353000 5
353040 5
353080 5
353120 5
353160 5
353200 5
353240 5
353280 5
353320 5
353360 5
353400 5
353440 5
353480 5
353520 5
353560 5
353600 5
353640 5
353680 5
353720 5
353760 5
353800 5
353840 5
353880 5
353920 5
353960 5
354000 5
354040 5
354080 5
354120 5
354160 5
354200 5
354240 5
354280 5
354320 5
354360 5
354400 5
354440 5
354480 5
354520 5
354560 5
354600 5
354640 5
354680 5
354720 5
354760 5
354800 5
354840 5
354880 5
354920 5
354960 5
355000 5
355040 5
355080 5
355120 5
355160 5
355200 5
355240 5
355280 5
355320 5
355360 5
355400 5
355440 5
355480 5
355520 5
355560 5
355600 5
355640 5
355680 5
355720 5
355760 5
355800 5
355840 5
355880 5
355920 5
355960 5
356000 5
356040 5
356080 5
356120 5
356160 5
356200 5
356240 5
356280 5
356320 5
356360 5
356400 5
356440 5
356480 5
356520 5
356560 5
356600 5
356640 5
356680 5
356720 5
356760 5
356800 5
356840 5
356880 5
356920 5
356960 5
357000 5
357040 5
357080 5
357120 5
357160 5
357200 5
357240 5
357280 5
357320 5
357360 5
357400 5
357440 5
357480 5
357520 5
357560 5
357600 5
357640 5
357680 5
357720 5
357760 5
357800 5
357840 5
357880 5
357920 5
357960 5
358000 5
358040 5
358080 5
358120 5
358160 5
358200 5
358240 5
358280 5
358320 5
358360 5
358400 5
358440 5
358480 5
358520 5
358560 5
358600 5
358640 5
358680 5
358720 5
358760 5
358800 5
358840 5
358880 5
358920 5
358960 5
359000 5
359040 5
359080 5
359120 5
359160 5
359200 5
359240 5
359280 5
359320 5
359360 5
359400 5
359440 5
359480 5
359520 5
359560 5
359600 5
359640 5
359680 5
359720 5
359760 5
359800 5
359840 5
359880 5
359920 5
359960 5
360000 5
360040 5
360080 5
360120 5
360160 5
360200 5
360240 5
360280 5
360320 5
360360 5
360400 5
360440 5
360480 5
360520 5
360560 5
360600 5
360640 5
360680 5
360720 5
360760 5
360800 5
360840 5
360880 5
360920 5
360960 5
361000 5
361040 5
361080 5
361120 5
361160 5
361200 5
361240 5
361280 5
361320 5
361360 5
361400 5
361440 5
361480 5
361520 5
361560 5
361600 5
361640 5
361680 5
361720 5
361760 5
361800 5
361840 5
361880 5
361920 5
361960 5
362000 5
362040 5
362080 5
362120 5
362160 5
362200 5
362240 5
362280 5
362320 5
362360 5
362400 5
362440 5
362480 5
362520 5
362560 5
362600 5
362640 5
362680 5
362720 5
362760 5
362800 5
362840 5
362880 5
362920 5
362960 5
363000 5
363040 5
363080 5
363120 5
363160 5
363200 5
363240 5
363280 5
363320 5
363360 5
363400 5
363440 5
363480 5
363520 5
363560 5
363600 5
363640 5
363680 5
363720 5
363760 5
363800 5
363840 5
363880 5
363920 5
363960 5
364000 5
364040 5
364080 5
364120 5
364160 5
364200 5
364240 5
364280 5
364320 5
364360 5
364400 5
364440 5
364480 5
364520 5
364560 5
364600 5
364640 5
364680 5
364720 5
364760 5
364800 5
364840 5
364880 5
364920 5
364960 5
365000 5
365040 5
365080 5
365120 5
365160 5
365200 5
365240 5
365280 5
365320 5
365360 5
365400 5
365440 5
365480 5
365520 5
365560 5
365600 5
365640 5
365680 5
365720 5
365760 5
365800 5
365840 5
365880 5
365920 5
365960 5
366000 5
366040 5
366080 5
366120 5
366160 5
366200 5
366240 5
366280 5
366320 5
366360 5
366400 5
366440 5
366480 5
366520 5
366560 5
366600 5
366640 5
366680 5
366720 5
366760 5
366800 5
366840 5
366880 5
366920 5
366960 5
367000 5
367040 5
367080 5
367120 5
367160 5
367200 5
367240 5
367280 5
367320 5
367360 5
367400 5
367440 5
367480 5
367520 5
367560 5
367600 5
367640 5
367680 5
367720 5
367760 5
367800 5
367840 5
367880 5
367920 5
367960 5
368000 5
368040 5
368080 5
368120 5
368160 5
368200 5
368240 5
368280 5
368320 5
368360 5
368400 5
368440 5
368480 5
368520 5
368560 5
368600 5
368640 5
368680 5
368720 5
368760 5
368800 5
368840 5
368880 5
368920 5
368960 5
369000 5
369040 5
369080 5
369120 5
369160 5
369200 5
369240 5
369280 5
369320 5
369360 5
369400 5
369440 5
369480 5
369520 5
369560 5
369600 5
369640 5
369680 5
369720 5
369760 5
369800 5
369840 5
369880 5
369920 5
369960 5
370000 5
370040 5
370080 5
370120 5
370160 5
370200 5
370240 5
370280 5
370320 5
370360 5
370400 5
370440 5
370480 5
370520 5
370560 5
370600 5
370640 5
370680 5
370720 5
370760 5
370800 5
370840 5
370880 5
370920 5
370960 5
371000 5
371040 5
371080 5
371120 5
371160 5
371200 5
371240 5
371280 5
371320 5
371360 5
371400 5
371440 5
371480 5
371520 5
371560 5
371600 5
371640 5
371680 5
371720 5
371760 5
371800 5
371840 5
371880 5
371920 5
371960 5
372000 5
372040 5
372080 5
372120 5
372160 5
372200 5
372240 5
372280 5
372320 5
372360 5
372400 5
372440 5
372480 5
372520 5
372560 5
372600 5
372640 5
372680 5
372720 5
372760 5
372800 5
372840 5
372880 5
372920 5
372960 5
373000 5
373040 5
373080 5
373120 5
373160 5
373200 5
373240 5
373280 5
373320 5
373360 5
373400 5
373440 5
373480 5
373520 5
373560 5
373600 5
373640 5
373680 5
373720 5
373760 5
373800 5
373840 5
373880 5
373920 5
373960 5
374000 5
374040 5
374080 5
374120 5
374160 5
374200 5
374240 5
374280 5
374320 5
374360 5
374400 5
374440 5
374480 5
374520 5
374560 5
374600 5
374640 5
374680 5
374720 5
374760 5
374800 5
374840 5
374880 5
374920 5
374960 5
375000 5
375040 5
375080 5
375120 5
375160 5
375200 5
375240 5
375280 5
375320 5
375360 5
375400 5
375440 5
375480 5
375520 5
375560 5
375600 5
375640 5
375680 5
375720 5
375760 5
375800 5
375840 5
375880 5
375920 5
375960 5
376000 5
376040 5
376080 5
376120 5
376160 5
376200 5
376240 5
376280 5
376320 5
376360 5
376400 5
376440 5
376480 5
376520 5
376560 5
376600 5
376640 5
376680 5
376720 5
376760 5
376800 5
376840 5
376880 5
376920 5
376960 5
377000 5
377040 5
377080 5
377120 5
377160 5
377200 5
377240 5
377280 5
377320 5
377360 5
377400 5
377440 5
377480 5
377520 5
377560 5
377600 5
377640 5
377680 5
377720 5
377760 5
377800 5
377840 5
377880 5
377920 5
377960 5
378000 5
378040 5
378080 5
378120 5
378160 5
378200 5
378240 5
378280 5
378320 5
378360 5
378400 5
378440 5
378480 5
378520 5
378560 5
378600 5
378640 5
378680 5
378720 5
378760 5
378800 5
378840 5
378880 5
378920 5
378960 5
379000 5
379040 5
379080 5
379120 5
379160 5
379200 5
379240 5
379280 5
379320 5
379360 5
379400 5
379440 5
379480 5
379520 5
379560 5
379600 5
379640 5
379680 5
379720 5
379760 5
379800 5
379840 5
379880 5
379920 5
379960 5
380000 5
380040 5
380080 5
380120 5
380160 5
380200 5
380240 5
380280 5
380320 5
380360 5
380400 5
380440 5
380480 5
380520 5
380560 5
380600 5
380640 5
380680 5
380720 5
380760 5
380800 5
380840 5
380880 5
380920 5
380960 5
381000 5
381040 5
381080 5
381120 5
381160 5
381200 5
381240 5
381280 5
381320 5
381360 5
381400 5
381440 5
381480 5
381520 5
381560 5
381600 5
381640 5
381680 5
381720 5
381760 5
381800 5
381840 5
381880 5
381920 5
381960 5
382000 5
382040 5
382080 5
382120 5
382160 5
382200 5
382240 5
382280 5
382320 5
382360 5
382400 5
382440 5
382480 5
382520 5
382560 5
382600 5
382640 5
382680 5
382720 5
382760 5
382800 5
382840 5
382880 5
382920 5
382960 5
383000 5
383040 5
383080 5
383120 5
383160 5
383200 5
383240 5
383280 5
383320 5
383360 5
383400 5
383440 5
383480 5
383520 5
383560 5
383600 5
383640 5
383680 5
383720 5
383760 5
383800 5
383840 5
383880 5
383920 5
383960 5
384000 5
384040 5
384080 5
384120 5
384160 5
384200 5
384240 5
384280 5
384320 5
384360 5
384400 5
384440 5
384480 5
384520 5
384560 5
384600 5
384640 5
384680 5
384720 5
384760 5
384800 5
384840 5
384880 5
384920 5
384960 5
385000 5
385040 5
385080 5
385120 5
385160 5
385200 5
385240 5
385280 5
385320 5
385360 5
385400 5
385440 5
385480 5
385520 5
385560 5
385600 5
385640 5
385680 5
385720 5
385760 5
385800 5
385840 5
385880 5
385920 5
385960 5
386000 5
386040 5
386080 5
386120 5
386160 5
386200 5
386240 5
386280 5
386320 5
386360 5
386400 5
386440 5
386480 5
386520 5
386560 5
386600 5
386640 5
386680 5
386720 5
386760 5
386800 5
386840 5
386880 5
386920 5
386960 5
387000 5
387040 5
387080 5
387120 5
387160 5
387200 5
387240 5
387280 5
387320 5
387360 5
387400 5
387440 5
387480 5
387520 5
387560 5
387600 5
387640 5
387680 5
387720 5
387760 5
387800 5
387840 5
387880 5
387920 5
387960 5
388000 5
388040 5
388080 5
388120 5
388160 5
388200 5
388240 5
388280 5
388320 5
388360 5
388400 5
388440 5
388480 5
388520 5
388560 5
388600 5
388640 5
388680 5
388720 5
388760 5
388800 5
388840 5
388880 5
388920 5
388960 5
389000 5
389040 5
389080 5
389120 5
389160 5
389200 5
389240 5
389280 5
389320 5
389360 5
389400 5
389440 5
389480 5
389520 5
389560 5
389600 5
389640 5
389680 5
389720 5
389760 5
389800 5
389840 5
389880 5
389920 5
389960 5
390000 5
390040 5
390080 5
390120 5
390160 5
390200 5
390240 5
390280 5
390320 5
390360 5
390400 5
390440 5
390480 5
390520 5
390560 5
390600 5
390640 5
390680 5
390720 5
390760 5
390800 5
390840 5
390880 5
390920 5
390960 5
391000 5
391040 5
391080 5
391120 5
391160 5
391200 5
391240 5
391280 5
391320 5
391360 5
391400 5
391440 5
391480 5
391520 5
391560 5
391600 5
391640 5
391680 5
391720 5
391760 5
391800 5
391840 5
391880 5
391920 5
391960 5
392000 5
392040 5
392080 5
392120 5
392160 5
392200 5
392240 5
392280 5
392320 5
392360 5
392400 5
392440 5
392480 5
392520 5
392560 5
392600 5
392640 5
392680 5
392720 5
392760 5
392800 5
392840 5
392880 5
392920 5
392960 5
393000 5
393040 5
393080 5
393120 5
393160 5
393200 5
393240 5
393280 5
393320 5
393360 5
393400 5
393440 5
393480 5
393520 5
393560 5
393600 5
393640 5
393680 5
393720 5
393760 5
393800 5
393840 5
393880 5
393920 5
393960 5
394000 5
394040 5
394080 5
394120 5
394160 5
394200 5
394240 5
394280 5
394320 5
394360 5
394400 5
394440 5
394480 5
394520 5
394560 5
394600 5
394640 5
394680 5
394720 5
394760 5
394800 5
394840 5
394880 5
394920 5
394960 5
395000 5
395040 5
395080 5
395120 5
395160 5
395200 5
395240 5
395280 5
395320 5
395360 5
395400 5
395440 5
395480 5
395520 5
395560 5
395600 5
395640 5
395680 5
395720 5
395760 5
395800 5
395840 5
395880 5
395920 5
395960 5
396000 5
396040 5
396080 5
396120 5
396160 5
396200 5
396240 5
396280 5
396320 5
396360 5
396400 5
396440 5
396480 5
396520 5
396560 5
396600 5
396640 5
396680 5
396720 5
396760 5
396800 5
396840 5
396880 5
396920 5
396960 5
397000 5
397040 5
397080 5
397120 5
397160 5
397200 5
397240 5
397280 5
397320 5
397360 5
397400 5
397440 5
397480 5
397520 5
397560 5
397600 5
397640 5
397680 5
397720 5
397760 5
397800 5
397840 5
397880 5
397920 5
397960 5
398000 5
398040 5
398080 5
398120 5
398160 5
398200 5
398240 5
398280 5
398320 5
398360 5
398400 5
398440 5
398480 5
398520 5
398560 5
398600 5
398640 5
398680 5
398720 5
398760 5
398800 5
398840 5
398880 5
398920 5
398960 5
399000 5
399040 5
399080 5
399120 5
399160 5
399200 5
399240 5
399280 5
399320 5
399360 5
399400 5
399440 5
399480 5
399520 5
399560 5
399600 5
399640 5
399680 5
399720 5
399760 5
399800 5
399840 5
399880 5
399920 5
399960 5
400000 5
400040 5
400080 5
400120 5
400160 5
400200 5
400240 5
400280 5
400320 5
400360 5
400400 5
400440 5
400480 5
400520 5
400560 5
400600 5
400640 5
400680 5
400720 5
400760 5
400800 5
400840 5
400880 5
400920 5
400960 5
401000 5
401040 5
401080 5
401120 5
401160 5
401200 5
401240 5
401280 5
401320 5
401360 5
401400 5
401440 5
401480 5
401520 5
401560 5
401600 5
401640 5
401680 5
401720 5
401760 5
401800 5
401840 5
401880 5
401920 5
401960 5
402000 5
402040 5
402080 5
402120 5
402160 5
402200 5
402240 5
402280 5
402320 5
402360 5
402400 5
402440 5
402480 5
402520 5
402560 5
402600 5
402640 5
402680 5
402720 5
402760 5
402800 5
402840 5
402880 5
402920 5
402960 5
403000 5
403040 5
403080 5
403120 5
403160 5
403200 5
403240 5
403280 5
403320 5
403360 5
403400 5
403440 5
403480 5
403520 5
403560 5
403600 5
403640 5
403680 5
403720 5
403760 5
403800 5
403840 5
403880 5
403920 5
403960 5
404000 5
404040 5
404080 5
404120 5
404160 5
404200 5
404240 5
404280 5
404320 5
404360 5
404400 5
404440 5
404480 5
404520 5
404560 5
404600 5
404640 5
404680 5
404720 5
404760 5
404800 5
404840 5
404880 5
404920 5
404960 5
405000 5
405040 5
405080 5
405120 5
405160 5
405200 5
405240 5
405280 5
405320 5
405360 5
405400 5
405440 5
405480 5
405520 5
405560 5
405600 5
405640 5
405680 5
405720 5
405760 5
405800 5
405840 5
405880 5
405920 5
405960 5
406000 5
406040 5
406080 5
406120 5
406160 5
406200 5
406240 5
406280 5
406320 5
406360 5
406400 5
406440 5
406480 5
406520 5
406560 5
406600 5
406640 5
406680 5
406720 5
406760 5
406800 5
406840 5
406880 5
406920 5
406960 5
407000 5
407040 5
407080 5
407120 5
407160 5
407200 5
407240 5
407280 5
407320 5
407360 5
407400 5
407440 5
407480 5
407520 5
407560 5
407600 5
407640 5
407680 5
407720 5
407760 5
407800 5
407840 5
407880 5
407920 5
407960 5
408000 5
408040 5
408080 5
408120 5
408160 5
408200 5
408240 5
408280 5
408320 5
408360 5
408400 5
408440 5
408480 5
408520 5
408560 5
408600 5
408640 5
408680 5
408720 5
408760 5
408800 5
408840 5
408880 5
408920 5
408960 5
409000 5
409040 5
409080 5
409120 5
409160 5
409200 5
409240 5
409280 5
409320 5
409360 5
409400 5
409440 5
409480 5
409520 5
409560 5
409600 5
409640 5
409680 5
409720 5
409760 5
409800 5
409840 5
409880 5
409920 5
409960 5
410000 5
410040 5
410080 5
410120 5
410160 5
410200 5
410240 5
410280 5
410320 5
410360 5
410400 5
410440 5
410480 5
410520 5
410560 5
410600 5
410640 5
410680 5
410720 5
410760 5
410800 5
410840 5
410880 5
410920 5
410960 5
411000 5
411040 5
411080 5
411120 5
411160 5
411200 5
411240 5
411280 5
411320 5
411360 5
411400 5
411440 5
411480 5
411520 5
411560 5
411600 5
411640 5
411680 5
411720 5
411760 5
411800 5
411840 5
411880 5
411920 5
411960 5
412000 5
412040 5
412080 5
412120 5
412160 5
412200 5
412240 5
412280 5
412320 5
412360 5
412400 5
412440 5
412480 5
412520 5
412560 5
412600 5
412640 5
412680 5
412720 5
412760 5
412800 5
412840 5
412880 5
412920 5
412960 5
413000 5
413040 5
413080 5
413120 5
413160 5
413200 5
413240 5
413280 5
413320 5
413360 5
413400 5
413440 5
413480 5
413520 5
413560 5
413600 5
413640 5
413680 5
413720 5
413760 5
413800 5
413840 5
413880 5
413920 5
413960 5
414000 5
414040 5
414080 5
414120 5
414160 5
414200 5
414240 5
414280 5
414320 5
414360 5
414400 5
414440 5
414480 5
414520 5
