# Supplementary material for: Comment on 'Valid molecular dynamics simulations of human hemoglobin require a surprisingly large box size'
Source: eLife. 2019 Jun 20;8:e44718. doi: 10.7554/eLife.44718 (PMC6586461; doi:10.7554/eLife.44718)
Supplement: Figure 3—source data 1. — The zip archive contains a README file describing which source files correspond to the different panels. [file elife-44718-fig3-data1.zip › figure3/panel_A/kovalevsky/medium/6/proj.xvg]

@ autoscale onread none
@ with g0
@ g0 on
@ title "projection on eigenvectors (nm)"
@ xaxis  label "Time (ps)"
@ world xmin 0
@ world xmax 207480
@ world ymin -9.50046
@ world ymax 5.25073
@ view xmin 0.15
@ view xmax 0.85
@ view ymin 0.15
@ view ymax 0.85
@ yaxis  label "vec 1"
@ xaxis tick major 50000
@ xaxis tick minor 25000
@ xaxis ticklabel start type spec
@ xaxis ticklabel start -0
@ yaxis tick major 5
@ yaxis tick minor 2.5
@ yaxis ticklabel start type spec
@ yaxis ticklabel start -5
@ zeroxaxis bar on
@ zeroxaxis bar linestyle 3
    0.0000   -5.10970
   40.0000   -4.98703
   80.0000   -5.34683
  120.0000   -4.57165
  160.0000   -3.90954
  200.0000   -5.44085
  240.0000   -4.09568
  280.0000   -4.63861
  320.0000   -5.18031
  360.0000   -5.69075
  400.0000   -6.49384
  440.0000   -6.44656
  480.0000   -5.49090
  520.0000   -5.13621
  560.0000   -6.28180
  600.0000   -5.52085
  640.0000   -5.92281
  680.0000   -5.27411
  720.0000   -5.90707
  760.0000   -5.05717
  800.0000   -5.51889
  840.0000   -5.19246
  880.0000   -5.17004
  920.0000   -4.78753
  960.0000   -4.37178
 1000.0000   -4.34450
 1040.0000   -4.94182
 1080.0000   -5.55868
 1120.0000   -5.49168
 1160.0000   -5.01068
 1200.0000   -4.80776
 1240.0000   -5.01179
 1280.0000   -6.17595
 1320.0000   -6.01282
 1360.0000   -5.81216
 1400.0000   -5.64945
 1440.0000   -5.81031
 1480.0000   -6.08831
 1520.0000   -6.33287
 1560.0000   -5.75271
 1600.0000   -6.48995
 1640.0000   -6.30824
 1680.0000   -5.39266
 1720.0000   -5.51341
 1760.0000   -6.20386
 1800.0000   -5.90500
 1840.0000   -6.15379
 1880.0000   -6.44036
 1920.0000   -6.15036
 1960.0000   -5.88274
 2000.0000   -5.60588
 2040.0000   -5.95351
 2080.0000   -5.04069
 2120.0000   -6.56530
 2160.0000   -6.09828
 2200.0000   -6.74344
 2240.0000   -6.21636
 2280.0000   -6.84545
 2320.0000   -6.45911
 2360.0000   -7.12231
 2400.0000   -6.71336
 2440.0000   -6.18311
 2480.0000   -5.57651
 2520.0000   -6.23926
 2560.0000   -6.37568
 2600.0000   -6.71069
 2640.0000   -6.38102
 2680.0000   -6.57292
 2720.0000   -6.62960
 2760.0000   -6.94593
 2800.0000   -7.12886
 2840.0000   -5.66169
 2880.0000   -6.94326
 2920.0000   -6.94894
 2960.0000   -7.02224
 3000.0000   -6.56812
 3040.0000   -7.16416
 3080.0000   -7.09482
 3120.0000   -7.83520
 3160.0000   -6.44291
 3200.0000   -7.07732
 3240.0000   -7.42784
 3280.0000   -7.12141
 3320.0000   -7.11448
 3360.0000   -6.26323
 3400.0000   -6.99092
 3440.0000   -6.96270
 3480.0000   -6.57870
 3520.0000   -7.59129
 3560.0000   -6.70773
 3600.0000   -6.43390
 3640.0000   -6.08934
 3680.0000   -6.37092
 3720.0000   -6.65822
 3760.0000   -7.59796
 3800.0000   -6.77828
 3840.0000   -6.55720
 3880.0000   -6.09795
 3920.0000   -6.08237
 3960.0000   -5.82358
 4000.0000   -6.28423
 4040.0000   -5.09747
 4080.0000   -6.42351
 4120.0000   -5.32497
 4160.0000   -5.65503
 4200.0000   -6.23326
 4240.0000   -7.18898
 4280.0000   -6.68141
 4320.0000   -6.11213
 4360.0000   -6.61590
 4400.0000   -6.91988
 4440.0000   -6.48692
 4480.0000   -6.81111
 4520.0000   -6.05950
 4560.0000   -5.01034
 4600.0000   -5.30679
 4640.0000   -5.48067
 4680.0000   -5.68477
 4720.0000   -5.51197
 4760.0000   -5.77848
 4800.0000   -6.19087
 4840.0000   -5.76653
 4880.0000   -5.70654
 4920.0000   -6.70142
 4960.0000   -6.38972
 5000.0000   -5.97771
 5040.0000   -6.09547
 5080.0000   -5.83306
 5120.0000   -5.64218
 5160.0000   -5.84917
 5200.0000   -4.97998
 5240.0000   -5.70294
 5280.0000   -5.24898
 5320.0000   -5.72360
 5360.0000   -5.75526
 5400.0000   -5.32236
 5440.0000   -5.55655
 5480.0000   -6.68880
 5520.0000   -5.45434
 5560.0000   -5.57586
 5600.0000   -6.26757
 5640.0000   -6.12416
 5680.0000   -6.90510
 5720.0000   -5.88415
 5760.0000   -5.35017
 5800.0000   -5.26092
 5840.0000   -6.17558
 5880.0000   -5.79943
 5920.0000   -5.28627
 5960.0000   -6.52349
 6000.0000   -6.22868
 6040.0000   -5.47605
 6080.0000   -5.19799
 6120.0000   -5.40148
 6160.0000   -6.49552
 6200.0000   -5.99950
 6240.0000   -6.52699
 6280.0000   -4.83752
 6320.0000   -5.83942
 6360.0000   -5.92689
 6400.0000   -6.32255
 6440.0000   -5.72087
 6480.0000   -4.93706
 6520.0000   -6.26844
 6560.0000   -5.25136
 6600.0000   -6.11134
 6640.0000   -6.08201
 6680.0000   -6.77692
 6720.0000   -6.97838
 6760.0000   -6.74852
 6800.0000   -6.99662
 6840.0000   -6.43989
 6880.0000   -6.29385
 6920.0000   -6.57938
 6960.0000   -7.20916
 7000.0000   -6.66348
 7040.0000   -7.39384
 7080.0000   -6.98981
 7120.0000   -5.89669
 7160.0000   -5.50184
 7200.0000   -5.49225
 7240.0000   -6.50585
 7280.0000   -5.58562
 7320.0000   -6.36577
 7360.0000   -6.27194
 7400.0000   -6.61216
 7440.0000   -5.63697
 7480.0000   -6.60200
 7520.0000   -6.45326
 7560.0000   -6.49744
 7600.0000   -5.06738
 7640.0000   -5.92684
 7680.0000   -5.57190
 7720.0000   -5.50588
 7760.0000   -5.39349
 7800.0000   -5.02266
 7840.0000   -6.23657
 7880.0000   -5.46773
 7920.0000   -5.99489
 7960.0000   -5.81434
 8000.0000   -5.46159
 8040.0000   -5.93408
 8080.0000   -6.28616
 8120.0000   -6.64291
 8160.0000   -6.02236
 8200.0000   -5.86872
 8240.0000   -6.17416
 8280.0000   -6.17643
 8320.0000   -5.41913
 8360.0000   -6.25478
 8400.0000   -6.35877
 8440.0000   -5.54845
 8480.0000   -5.92972
 8520.0000   -6.07147
 8560.0000   -6.79723
 8600.0000   -6.62034
 8640.0000   -6.84361
 8680.0000   -6.82255
 8720.0000   -5.76733
 8760.0000   -5.60597
 8800.0000   -5.64726
 8840.0000   -4.65399
 8880.0000   -4.22820
 8920.0000   -3.75920
 8960.0000   -4.43014
 9000.0000   -3.89101
 9040.0000   -3.45522
 9080.0000   -4.34604
 9120.0000   -3.13403
 9160.0000   -4.26390
 9200.0000   -4.40712
 9240.0000   -5.50714
 9280.0000   -4.68966
 9320.0000   -4.77913
 9360.0000   -4.59690
 9400.0000   -4.81306
 9440.0000   -6.06674
 9480.0000   -4.98694
 9520.0000   -5.57016
 9560.0000   -5.10613
 9600.0000   -5.77420
 9640.0000   -5.60318
 9680.0000   -6.21298
 9720.0000   -5.09227
 9760.0000   -5.20683
 9800.0000   -5.44605
 9840.0000   -4.79000
 9880.0000   -4.66794
 9920.0000   -4.77062
 9960.0000   -4.52445
10000.0000   -5.43197
10040.0000   -6.02557
10080.0000   -5.44623
10120.0000   -6.20588
10160.0000   -5.25169
10200.0000   -4.62630
10240.0000   -6.47909
10280.0000   -5.69723
10320.0000   -5.91764
10360.0000   -6.46812
10400.0000   -6.33490
10440.0000   -6.14062
10480.0000   -5.67664
10520.0000   -5.00279
10560.0000   -5.95727
10600.0000   -4.86337
10640.0000   -4.98838
10680.0000   -5.71549
10720.0000   -5.74507
10760.0000   -6.06553
10800.0000   -6.45862
10840.0000   -5.33925
10880.0000   -5.80788
10920.0000   -6.52347
10960.0000   -6.27284
11000.0000   -5.75942
11040.0000   -5.99632
11080.0000   -7.39640
11120.0000   -6.38016
11160.0000   -6.48586
11200.0000   -6.78869
11240.0000   -7.01926
11280.0000   -5.95520
11320.0000   -6.41885
11360.0000   -6.60020
11400.0000   -6.84854
11440.0000   -7.57646
11480.0000   -6.49744
11520.0000   -6.18253
11560.0000   -5.76900
11600.0000   -6.23323
11640.0000   -6.56867
11680.0000   -6.23430
11720.0000   -6.77127
11760.0000   -5.79508
11800.0000   -6.31614
11840.0000   -6.80259
11880.0000   -6.05971
11920.0000   -6.65278
11960.0000   -6.62067
12000.0000   -6.51073
12040.0000   -5.83884
12080.0000   -6.11833
12120.0000   -6.36358
12160.0000   -5.88860
12200.0000   -6.58699
12240.0000   -6.80249
12280.0000   -6.19805
12320.0000   -6.36425
12360.0000   -6.45311
12400.0000   -6.97034
12440.0000   -6.22073
12480.0000   -5.64550
12520.0000   -6.37025
12560.0000   -7.31386
12600.0000   -6.04300
12640.0000   -7.14624
12680.0000   -6.99404
12720.0000   -6.21102
12760.0000   -6.36518
12800.0000   -6.58698
12840.0000   -7.25372
12880.0000   -6.88836
12920.0000   -5.64071
12960.0000   -6.48495
13000.0000   -6.67239
13040.0000   -6.30921
13080.0000   -5.58356
13120.0000   -5.60057
13160.0000   -6.07971
13200.0000   -6.07735
13240.0000   -5.36988
13280.0000   -6.05397
13320.0000   -6.53146
13360.0000   -5.56813
13400.0000   -5.97487
13440.0000   -5.61938
13480.0000   -5.36605
13520.0000   -5.10183
13560.0000   -6.06273
13600.0000   -5.50992
13640.0000   -7.00081
13680.0000   -6.99102
13720.0000   -6.46435
13760.0000   -6.41367
13800.0000   -6.37214
13840.0000   -7.50486
13880.0000   -6.95048
13920.0000   -7.30286
13960.0000   -5.84980
14000.0000   -6.92691
14040.0000   -6.07841
14080.0000   -5.86228
14120.0000   -6.39997
14160.0000   -6.99206
14200.0000   -6.14368
14240.0000   -5.99906
14280.0000   -5.98684
14320.0000   -7.22304
14360.0000   -6.43709
14400.0000   -6.27029
14440.0000   -6.18103
14480.0000   -6.00455
14520.0000   -5.93556
14560.0000   -6.61738
14600.0000   -5.95557
14640.0000   -5.85599
14680.0000   -6.46695
14720.0000   -6.14919
14760.0000   -6.11057
14800.0000   -6.35627
14840.0000   -6.20383
14880.0000   -5.52022
14920.0000   -6.03966
14960.0000   -7.09177
15000.0000   -6.39351
15040.0000   -6.08916
15080.0000   -6.25743
15120.0000   -5.35916
15160.0000   -5.89780
15200.0000   -5.94361
15240.0000   -5.73037
15280.0000   -5.66013
15320.0000   -5.91488
15360.0000   -5.99838
15400.0000   -6.25690
15440.0000   -5.42304
15480.0000   -5.39042
15520.0000   -5.53295
15560.0000   -5.23732
15600.0000   -5.42161
15640.0000   -5.52924
15680.0000   -6.26529
15720.0000   -5.76532
15760.0000   -4.89946
15800.0000   -5.92659
15840.0000   -5.66416
15880.0000   -6.60654
15920.0000   -5.59282
15960.0000   -6.19773
16000.0000   -5.96094
16040.0000   -5.96757
16080.0000   -6.10715
16120.0000   -5.64807
16160.0000   -6.50467
16200.0000   -6.26704
16240.0000   -5.91019
16280.0000   -5.74014
16320.0000   -6.36676
16360.0000   -6.27147
16400.0000   -7.21802
16440.0000   -6.97018
16480.0000   -5.95633
16520.0000   -6.24254
16560.0000   -5.33044
16600.0000   -6.14713
16640.0000   -5.57770
16680.0000   -5.67992
16720.0000   -5.37460
16760.0000   -5.08072
16800.0000   -5.10893
16840.0000   -5.93684
16880.0000   -5.93835
16920.0000   -7.82065
16960.0000   -6.86225
17000.0000   -6.10247
17040.0000   -5.82606
17080.0000   -6.00072
17120.0000   -5.37189
17160.0000   -5.84331
17200.0000   -6.28800
17240.0000   -5.50657
17280.0000   -5.51562
17320.0000   -5.51607
17360.0000   -7.04978
17400.0000   -6.21498
17440.0000   -6.03115
17480.0000   -5.07462
17520.0000   -5.00546
17560.0000   -5.25858
17600.0000   -5.53078
17640.0000   -5.25693
17680.0000   -5.02728
17720.0000   -5.13985
17760.0000   -4.46070
17800.0000   -4.66941
17840.0000   -4.15439
17880.0000   -5.31244
17920.0000   -4.87753
17960.0000   -4.03943
18000.0000   -4.92552
18040.0000   -5.31660
18080.0000   -4.48163
18120.0000   -4.86165
18160.0000   -5.35878
18200.0000   -5.45663
18240.0000   -5.35044
18280.0000   -5.19157
18320.0000   -6.51916
18360.0000   -4.90151
18400.0000   -4.81731
18440.0000   -4.45160
18480.0000   -5.58126
18520.0000   -5.81011
18560.0000   -5.70444
18600.0000   -5.03986
18640.0000   -5.08924
18680.0000   -6.01171
18720.0000   -5.35327
18760.0000   -5.95086
18800.0000   -5.79847
18840.0000   -5.18212
18880.0000   -5.29425
18920.0000   -5.70906
18960.0000   -5.19531
19000.0000   -5.42286
19040.0000   -6.07723
19080.0000   -6.21922
19120.0000   -4.96822
19160.0000   -5.24371
19200.0000   -5.02460
19240.0000   -5.78259
19280.0000   -5.51918
19320.0000   -5.16705
19360.0000   -4.86443
19400.0000   -5.20433
19440.0000   -5.00189
19480.0000   -5.39583
19520.0000   -5.22153
19560.0000   -5.38802
19600.0000   -4.14999
19640.0000   -5.09739
19680.0000   -4.96925
19720.0000   -5.25872
19760.0000   -5.61367
19800.0000   -5.37014
19840.0000   -5.46023
19880.0000   -6.47177
19920.0000   -4.94900
19960.0000   -4.89320
20000.0000   -5.76155
20040.0000   -5.31065
20080.0000   -5.59525
20120.0000   -5.45859
20160.0000   -6.29130
20200.0000   -6.30941
20240.0000   -6.81739
20280.0000   -6.64200
20320.0000   -6.25902
20360.0000   -7.24237
20400.0000   -6.91623
20440.0000   -6.59510
20480.0000   -5.57471
20520.0000   -6.43115
20560.0000   -6.21415
20600.0000   -6.48949
20640.0000   -6.23551
20680.0000   -6.38039
20720.0000   -5.90429
20760.0000   -5.56042
20800.0000   -5.54627
20840.0000   -6.81311
20880.0000   -6.27745
20920.0000   -6.05873
20960.0000   -5.47813
21000.0000   -5.24227
21040.0000   -5.66390
21080.0000   -5.96003
21120.0000   -6.06233
21160.0000   -5.82497
21200.0000   -6.80486
21240.0000   -6.86740
21280.0000   -6.55022
21320.0000   -6.66137
21360.0000   -6.65871
21400.0000   -6.54575
21440.0000   -7.08119
21480.0000   -6.54168
21520.0000   -6.74357
21560.0000   -6.34882
21600.0000   -7.20830
21640.0000   -6.37636
21680.0000   -6.39486
21720.0000   -6.26712
21760.0000   -7.03053
21800.0000   -5.97690
21840.0000   -5.89336
21880.0000   -5.92413
21920.0000   -6.09940
21960.0000   -6.41154
22000.0000   -6.23985
22040.0000   -5.44490
22080.0000   -6.34611
22120.0000   -5.38185
22160.0000   -4.13040
22200.0000   -5.00299
22240.0000   -4.98652
22280.0000   -5.56601
22320.0000   -5.47921
22360.0000   -5.62115
22400.0000   -4.80137
22440.0000   -5.42074
22480.0000   -5.54228
22520.0000   -6.15798
22560.0000   -5.69232
22600.0000   -5.18748
22640.0000   -5.99274
22680.0000   -6.11559
22720.0000   -6.66260
22760.0000   -5.93763
22800.0000   -6.93985
22840.0000   -6.03966
22880.0000   -6.38387
22920.0000   -5.55838
22960.0000   -6.58327
23000.0000   -7.05408
23040.0000   -6.63183
23080.0000   -6.03885
23120.0000   -5.22641
23160.0000   -6.28874
23200.0000   -5.75267
23240.0000   -6.56025
23280.0000   -6.48710
23320.0000   -4.77574
23360.0000   -5.71868
23400.0000   -6.07847
23440.0000   -6.47275
23480.0000   -6.64750
23520.0000   -6.06317
23560.0000   -6.46333
23600.0000   -5.62328
23640.0000   -6.81900
23680.0000   -6.46051
23720.0000   -5.91242
23760.0000   -5.89036
23800.0000   -6.09275
23840.0000   -5.74869
23880.0000   -5.79596
23920.0000   -6.85125
23960.0000   -5.42401
24000.0000   -6.61877
24040.0000   -6.08252
24080.0000   -6.71225
24120.0000   -7.03050
24160.0000   -5.75833
24200.0000   -7.16637
24240.0000   -5.61586
24280.0000   -6.14544
24320.0000   -6.30383
24360.0000   -6.06430
24400.0000   -6.68942
24440.0000   -6.67907
24480.0000   -6.47270
24520.0000   -4.74908
24560.0000   -5.58868
24600.0000   -6.58530
24640.0000   -5.42535
24680.0000   -5.66126
24720.0000   -6.81024
24760.0000   -5.61069
24800.0000   -5.63640
24840.0000   -5.33012
24880.0000   -5.18920
24920.0000   -5.24490
24960.0000   -5.20302
25000.0000   -6.27960
25040.0000   -5.87026
25080.0000   -5.94988
25120.0000   -5.11278
25160.0000   -5.70707
25200.0000   -4.96578
25240.0000   -6.02382
25280.0000   -5.40065
25320.0000   -6.02946
25360.0000   -5.81951
25400.0000   -5.88201
25440.0000   -5.40935
25480.0000   -5.13474
25520.0000   -5.28173
25560.0000   -5.31452
25600.0000   -4.88520
25640.0000   -5.66859
25680.0000   -6.03578
25720.0000   -6.33777
25760.0000   -6.38379
25800.0000   -6.63671
25840.0000   -7.52670
25880.0000   -7.45460
25920.0000   -6.95266
25960.0000   -6.56922
26000.0000   -8.28135
26040.0000   -6.40106
26080.0000   -6.12119
26120.0000   -6.99913
26160.0000   -7.40022
26200.0000   -7.43559
26240.0000   -6.14559
26280.0000   -7.75209
26320.0000   -8.21383
26360.0000   -7.94950
26400.0000   -6.29187
26440.0000   -7.04902
26480.0000   -7.66196
26520.0000   -7.10513
26560.0000   -7.15494
26600.0000   -7.13285
26640.0000   -6.70489
26680.0000   -7.11509
26720.0000   -7.62039
26760.0000   -8.21146
26800.0000   -7.04803
26840.0000   -5.60264
26880.0000   -6.63358
26920.0000   -7.34839
26960.0000   -6.81064
27000.0000   -6.56201
27040.0000   -6.45184
27080.0000   -6.73428
27120.0000   -6.26655
27160.0000   -6.59188
27200.0000   -6.39950
27240.0000   -5.86126
27280.0000   -6.38423
27320.0000   -5.75390
27360.0000   -5.74105
27400.0000   -6.49185
27440.0000   -5.80751
27480.0000   -6.03676
27520.0000   -6.33567
27560.0000   -5.87694
27600.0000   -6.09514
27640.0000   -6.40620
27680.0000   -5.86236
27720.0000   -6.89445
27760.0000   -6.76218
27800.0000   -5.50833
27840.0000   -5.22305
27880.0000   -6.71725
27920.0000   -5.89269
27960.0000   -5.94330
28000.0000   -5.54057
28040.0000   -5.69187
28080.0000   -5.35423
28120.0000   -6.22244
28160.0000   -6.17762
28200.0000   -6.05279
28240.0000   -6.91699
28280.0000   -6.73662
28320.0000   -5.94634
28360.0000   -6.27931
28400.0000   -4.99286
28440.0000   -6.00954
28480.0000   -6.76220
28520.0000   -5.92630
28560.0000   -5.75638
28600.0000   -5.03962
28640.0000   -5.24630
28680.0000   -6.27004
28720.0000   -6.34409
28760.0000   -6.03149
28800.0000   -5.69392
28840.0000   -5.82448
28880.0000   -6.10853
28920.0000   -6.36262
28960.0000   -5.15941
29000.0000   -5.08288
29040.0000   -5.83689
29080.0000   -5.11221
29120.0000   -4.76181
29160.0000   -5.99195
29200.0000   -5.85249
29240.0000   -5.00221
29280.0000   -5.44788
29320.0000   -5.13302
29360.0000   -5.23523
29400.0000   -4.81914
29440.0000   -5.19190
29480.0000   -5.51348
29520.0000   -6.16669
29560.0000   -6.30071
29600.0000   -6.21661
29640.0000   -7.05543
29680.0000   -6.43548
29720.0000   -7.05547
29760.0000   -6.25729
29800.0000   -6.52307
29840.0000   -6.38218
29880.0000   -6.65554
29920.0000   -6.65760
29960.0000   -6.21667
30000.0000   -6.81723
30040.0000   -6.68427
30080.0000   -6.56052
30120.0000   -6.93461
30160.0000   -6.82895
30200.0000   -7.18440
30240.0000   -5.97288
30280.0000   -6.30182
30320.0000   -6.31442
30360.0000   -6.10312
30400.0000   -6.22902
30440.0000   -6.73422
30480.0000   -5.64669
30520.0000   -4.66636
30560.0000   -4.76081
30600.0000   -5.44682
30640.0000   -5.38959
30680.0000   -5.02846
30720.0000   -5.74096
30760.0000   -6.80769
30800.0000   -5.75614
30840.0000   -5.85175
30880.0000   -6.83517
30920.0000   -6.14042
30960.0000   -6.25909
31000.0000   -6.79420
31040.0000   -5.80318
31080.0000   -6.95351
31120.0000   -6.19100
31160.0000   -6.48316
31200.0000   -7.07458
31240.0000   -7.17497
31280.0000   -6.57883
31320.0000   -6.78784
31360.0000   -6.98123
31400.0000   -6.36110
31440.0000   -6.12630
31480.0000   -6.89444
31520.0000   -7.28396
31560.0000   -5.74740
31600.0000   -6.30955
31640.0000   -5.47280
31680.0000   -6.38791
31720.0000   -6.21915
31760.0000   -6.48820
31800.0000   -6.48876
31840.0000   -6.04103
31880.0000   -5.47448
31920.0000   -5.58000
31960.0000   -6.49517
32000.0000   -5.91043
32040.0000   -5.38622
32080.0000   -6.77471
32120.0000   -5.81766
32160.0000   -6.08583
32200.0000   -5.86538
32240.0000   -6.05506
32280.0000   -5.55838
32320.0000   -6.48656
32360.0000   -6.10033
32400.0000   -5.62429
32440.0000   -6.30300
32480.0000   -5.92220
32520.0000   -5.83458
32560.0000   -5.41582
32600.0000   -4.87228
32640.0000   -6.13940
32680.0000   -5.89136
32720.0000   -6.18953
32760.0000   -6.59050
32800.0000   -6.24743
32840.0000   -5.82543
32880.0000   -6.63607
32920.0000   -6.53384
32960.0000   -6.64201
33000.0000   -7.57202
33040.0000   -7.92987
33080.0000   -6.36919
33120.0000   -6.56469
33160.0000   -5.82505
33200.0000   -6.41207
33240.0000   -6.46654
33280.0000   -6.08001
33320.0000   -6.70394
33360.0000   -6.07119
33400.0000   -6.16592
33440.0000   -6.89310
33480.0000   -5.89358
33520.0000   -6.64636
33560.0000   -5.48001
33600.0000   -6.05757
33640.0000   -6.59094
33680.0000   -5.54816
33720.0000   -6.61304
33760.0000   -5.76204
33800.0000   -6.52644
33840.0000   -6.23373
33880.0000   -5.78265
33920.0000   -6.28316
33960.0000   -6.05459
34000.0000   -6.14640
34040.0000   -5.63182
34080.0000   -5.81555
34120.0000   -6.11819
34160.0000   -6.08091
34200.0000   -5.90746
34240.0000   -6.47450
34280.0000   -6.28645
34320.0000   -4.95171
34360.0000   -5.01520
34400.0000   -5.88517
34440.0000   -6.03844
34480.0000   -4.78351
34520.0000   -5.88249
34560.0000   -6.70391
34600.0000   -6.60400
34640.0000   -5.28248
34680.0000   -4.74221
34720.0000   -5.17963
34760.0000   -5.26915
34800.0000   -5.81486
34840.0000   -5.64447
34880.0000   -6.70225
34920.0000   -5.43301
34960.0000   -6.00129
35000.0000   -4.60979
35040.0000   -5.83159
35080.0000   -5.78420
35120.0000   -6.38789
35160.0000   -6.03389
35200.0000   -6.01797
35240.0000   -5.73470
35280.0000   -5.53710
35320.0000   -5.49511
35360.0000   -5.65114
35400.0000   -5.37754
35440.0000   -6.16662
35480.0000   -6.14770
35520.0000   -5.47312
35560.0000   -4.78922
35600.0000   -4.88327
35640.0000   -4.74432
35680.0000   -4.65921
35720.0000   -5.86807
35760.0000   -5.47387
35800.0000   -5.07642
35840.0000   -6.22629
35880.0000   -5.12528
35920.0000   -6.03676
35960.0000   -5.75242
36000.0000   -5.26262
36040.0000   -6.57589
36080.0000   -7.18090
36120.0000   -6.92070
36160.0000   -8.10987
36200.0000   -8.14735
36240.0000   -7.32587
36280.0000   -6.82449
36320.0000   -6.96854
36360.0000   -7.30522
36400.0000   -5.79730
36440.0000   -6.59379
36480.0000   -6.33921
36520.0000   -6.75607
36560.0000   -6.28110
36600.0000   -7.11227
36640.0000   -6.95967
36680.0000   -6.47736
36720.0000   -6.71952
36760.0000   -6.30237
36800.0000   -6.62740
36840.0000   -6.45919
36880.0000   -6.01838
36920.0000   -6.04016
36960.0000   -6.69221
37000.0000   -6.58336
37040.0000   -6.84116
37080.0000   -6.46982
37120.0000   -6.46136
37160.0000   -5.69772
37200.0000   -6.26782
37240.0000   -6.02223
37280.0000   -7.15166
37320.0000   -6.47743
37360.0000   -6.81918
37400.0000   -6.97452
37440.0000   -6.94688
37480.0000   -6.00960
37520.0000   -6.59095
37560.0000   -5.90021
37600.0000   -6.47698
37640.0000   -6.39151
37680.0000   -6.14020
37720.0000   -5.99892
37760.0000   -6.26344
37800.0000   -6.35690
37840.0000   -6.86060
37880.0000   -5.62159
37920.0000   -5.98365
37960.0000   -5.97428
38000.0000   -5.66736
38040.0000   -5.69437
38080.0000   -5.20337
38120.0000   -5.98575
38160.0000   -5.43150
38200.0000   -5.80979
38240.0000   -6.78028
38280.0000   -5.70492
38320.0000   -6.69913
38360.0000   -5.27382
38400.0000   -4.63323
38440.0000   -4.12801
38480.0000   -5.28739
38520.0000   -5.06773
38560.0000   -6.30293
38600.0000   -4.47724
38640.0000   -5.00383
38680.0000   -5.47644
38720.0000   -5.32184
38760.0000   -5.23580
38800.0000   -6.44154
38840.0000   -5.28205
38880.0000   -5.91143
38920.0000   -5.54704
38960.0000   -6.38420
39000.0000   -6.03452
39040.0000   -5.13145
39080.0000   -5.34479
39120.0000   -5.35250
39160.0000   -4.88467
39200.0000   -5.72986
39240.0000   -6.86430
39280.0000   -5.70656
39320.0000   -5.90355
39360.0000   -6.51391
39400.0000   -4.69342
39440.0000   -5.34312
39480.0000   -5.68836
39520.0000   -5.42576
39560.0000   -6.54103
39600.0000   -5.44649
39640.0000   -5.74234
39680.0000   -5.60212
39720.0000   -7.00723
39760.0000   -6.54259
39800.0000   -5.27698
39840.0000   -5.41648
39880.0000   -6.54953
39920.0000   -6.48001
39960.0000   -6.95254
40000.0000   -6.30269
40040.0000   -5.81746
40080.0000   -6.39802
40120.0000   -6.33002
40160.0000   -5.95992
40200.0000   -6.16393
40240.0000   -7.07624
40280.0000   -6.74586
40320.0000   -5.78365
40360.0000   -6.00366
40400.0000   -5.46183
40440.0000   -5.28263
40480.0000   -5.40077
40520.0000   -5.75286
40560.0000   -5.57092
40600.0000   -5.94082
40640.0000   -5.24918
40680.0000   -5.26630
40720.0000   -5.97644
40760.0000   -6.55044
40800.0000   -5.43748
40840.0000   -5.27235
40880.0000   -5.82710
40920.0000   -5.40423
40960.0000   -6.20792
41000.0000   -5.84986
41040.0000   -5.71174
41080.0000   -5.93782
41120.0000   -5.47140
41160.0000   -5.68001
41200.0000   -5.87775
41240.0000   -6.03780
41280.0000   -5.52439
41320.0000   -5.50153
41360.0000   -4.17490
41400.0000   -5.76329
41440.0000   -5.37564
41480.0000   -5.05560
41520.0000   -5.44326
41560.0000   -6.01319
41600.0000   -5.41037
41640.0000   -5.19525
41680.0000   -5.97866
41720.0000   -6.04136
41760.0000   -6.39318
41800.0000   -6.88474
41840.0000   -4.79189
41880.0000   -6.05078
41920.0000   -5.32375
41960.0000   -6.35014
42000.0000   -5.98345
42040.0000   -5.75504
42080.0000   -6.64592
42120.0000   -5.38635
42160.0000   -5.40260
42200.0000   -5.82122
42240.0000   -5.97805
42280.0000   -5.75545
42320.0000   -5.74951
42360.0000   -5.74343
42400.0000   -5.41544
42440.0000   -6.04431
42480.0000   -5.83813
42520.0000   -5.79888
42560.0000   -6.14634
42600.0000   -5.46433
42640.0000   -5.53559
42680.0000   -5.39351
42720.0000   -5.18709
42760.0000   -5.32417
42800.0000   -5.40307
42840.0000   -5.90519
42880.0000   -5.77000
42920.0000   -6.07135
42960.0000   -5.63201
43000.0000   -7.46983
43040.0000   -7.30456
43080.0000   -6.25462
43120.0000   -5.48583
43160.0000   -4.59717
43200.0000   -6.03156
43240.0000   -5.92700
43280.0000   -4.69026
43320.0000   -5.64376
43360.0000   -5.37925
43400.0000   -5.04815
43440.0000   -5.53156
43480.0000   -5.13281
43520.0000   -5.52484
43560.0000   -4.88532
43600.0000   -4.38525
43640.0000   -4.69079
43680.0000   -6.22577
43720.0000   -4.73232
43760.0000   -4.98615
43800.0000   -5.64592
43840.0000   -5.79361
43880.0000   -5.92050
43920.0000   -5.60523
43960.0000   -6.01351
44000.0000   -5.89655
44040.0000   -5.89244
44080.0000   -5.20032
44120.0000   -5.22941
44160.0000   -4.82055
44200.0000   -4.95957
44240.0000   -5.41373
44280.0000   -5.57615
44320.0000   -5.71163
44360.0000   -5.44507
44400.0000   -4.77358
44440.0000   -5.51265
44480.0000   -4.52290
44520.0000   -4.89019
44560.0000   -5.30125
44600.0000   -5.60183
44640.0000   -5.75580
44680.0000   -6.60774
44720.0000   -6.30182
44760.0000   -6.07387
44800.0000   -6.19677
44840.0000   -5.90408
44880.0000   -4.56071
44920.0000   -4.71952
44960.0000   -5.68468
45000.0000   -5.55352
45040.0000   -5.32437
45080.0000   -5.30802
45120.0000   -5.49326
45160.0000   -6.37511
45200.0000   -5.73888
45240.0000   -6.12460
45280.0000   -6.88167
45320.0000   -6.02252
45360.0000   -5.05236
45400.0000   -6.17458
45440.0000   -5.39068
45480.0000   -5.30967
45520.0000   -5.31628
45560.0000   -6.09445
45600.0000   -5.52391
45640.0000   -4.66849
45680.0000   -4.67181
45720.0000   -5.49034
45760.0000   -6.48506
45800.0000   -6.68029
45840.0000   -5.55975
45880.0000   -6.36092
45920.0000   -5.95390
45960.0000   -6.14380
46000.0000   -6.43452
46040.0000   -6.80323
46080.0000   -6.79958
46120.0000   -6.58665
46160.0000   -6.34279
46200.0000   -5.53298
46240.0000   -5.59572
46280.0000   -6.15954
46320.0000   -6.93457
46360.0000   -6.95209
46400.0000   -6.25113
46440.0000   -5.96510
46480.0000   -6.14561
46520.0000   -7.02062
46560.0000   -6.27563
46600.0000   -7.41951
46640.0000   -6.41269
46680.0000   -6.12030
46720.0000   -6.05134
46760.0000   -5.33774
46800.0000   -5.53614
46840.0000   -5.79808
46880.0000   -5.49510
46920.0000   -5.69926
46960.0000   -5.47005
47000.0000   -5.77432
47040.0000   -5.75766
47080.0000   -6.14277
47120.0000   -6.20081
47160.0000   -5.76038
47200.0000   -5.42534
47240.0000   -5.36989
47280.0000   -5.79664
47320.0000   -5.71203
47360.0000   -5.84694
47400.0000   -6.07227
47440.0000   -5.90702
47480.0000   -6.74061
47520.0000   -5.92809
47560.0000   -6.26854
47600.0000   -5.72831
47640.0000   -6.27639
47680.0000   -5.93138
47720.0000   -5.28404
47760.0000   -5.51208
47800.0000   -5.93578
47840.0000   -4.86191
47880.0000   -5.15419
47920.0000   -4.65913
47960.0000   -4.75278
48000.0000   -4.26227
48040.0000   -5.72737
48080.0000   -6.38191
48120.0000   -5.73811
48160.0000   -5.60513
48200.0000   -6.24190
48240.0000   -5.56578
48280.0000   -6.01086
48320.0000   -4.94044
48360.0000   -5.30177
48400.0000   -6.01278
48440.0000   -5.39080
48480.0000   -5.02851
48520.0000   -5.38699
48560.0000   -5.10871
48600.0000   -4.90919
48640.0000   -5.02640
48680.0000   -5.07252
48720.0000   -4.36394
48760.0000   -5.29906
48800.0000   -4.55460
48840.0000   -4.64431
48880.0000   -4.15718
48920.0000   -5.89222
48960.0000   -3.88856
49000.0000   -5.65861
49040.0000   -6.58522
49080.0000   -5.95572
49120.0000   -5.60852
49160.0000   -6.36131
49200.0000   -5.49322
49240.0000   -5.28793
49280.0000   -5.13801
49320.0000   -5.70591
49360.0000   -6.31404
49400.0000   -6.29641
49440.0000   -7.04076
49480.0000   -6.12348
49520.0000   -6.36580
49560.0000   -6.78128
49600.0000   -6.42455
49640.0000   -6.15692
49680.0000   -6.46825
49720.0000   -7.16682
49760.0000   -5.76372
49800.0000   -6.33943
49840.0000   -7.05090
49880.0000   -7.09872
49920.0000   -6.70218
49960.0000   -5.93943
50000.0000   -6.37104
50040.0000   -7.27257
50080.0000   -7.76726
50120.0000   -6.78297
50160.0000   -6.69874
50200.0000   -7.01032
50240.0000   -7.31357
50280.0000   -6.54686
50320.0000   -7.26683
50360.0000   -6.40705
50400.0000   -6.01710
50440.0000   -5.85686
50480.0000   -5.78755
50520.0000   -5.57747
50560.0000   -5.58358
50600.0000   -6.83006
50640.0000   -6.28796
50680.0000   -5.62254
50720.0000   -5.94412
50760.0000   -6.48127
50800.0000   -6.03374
50840.0000   -6.76866
50880.0000   -6.20778
50920.0000   -5.73403
50960.0000   -6.94447
51000.0000   -6.63858
51040.0000   -6.60388
51080.0000   -6.37681
51120.0000   -6.11695
51160.0000   -6.44647
51200.0000   -5.44036
51240.0000   -6.72992
51280.0000   -5.56368
51320.0000   -6.34813
51360.0000   -5.92207
51400.0000   -5.00134
51440.0000   -6.43883
51480.0000   -6.36692
51520.0000   -5.41920
51560.0000   -5.07316
51600.0000   -5.32494
51640.0000   -6.53548
51680.0000   -5.70963
51720.0000   -6.92692
51760.0000   -6.38297
51800.0000   -5.72633
51840.0000   -6.28705
51880.0000   -6.38901
51920.0000   -6.11366
51960.0000   -5.69464
52000.0000   -5.71962
52040.0000   -6.88619
52080.0000   -5.07924
52120.0000   -5.53931
52160.0000   -5.22471
52200.0000   -5.74582
52240.0000   -5.53516
52280.0000   -6.67373
52320.0000   -6.45396
52360.0000   -6.56166
52400.0000   -5.76043
52440.0000   -4.90610
52480.0000   -5.37916
52520.0000   -4.99783
52560.0000   -5.24928
52600.0000   -4.61679
52640.0000   -5.33171
52680.0000   -4.72438
52720.0000   -4.74321
52760.0000   -4.98273
52800.0000   -5.02324
52840.0000   -4.93775
52880.0000   -5.24366
52920.0000   -5.69276
52960.0000   -5.88974
53000.0000   -5.33568
53040.0000   -4.88958
53080.0000   -6.06368
53120.0000   -4.66205
53160.0000   -5.72496
53200.0000   -6.13214
53240.0000   -5.76310
53280.0000   -4.91511
53320.0000   -4.80339
53360.0000   -5.37798
53400.0000   -5.61346
53440.0000   -5.22837
53480.0000   -6.01366
53520.0000   -6.15302
53560.0000   -5.23363
53600.0000   -6.35745
53640.0000   -5.99698
53680.0000   -5.27329
53720.0000   -5.84343
53760.0000   -5.68215
53800.0000   -5.38770
53840.0000   -5.09539
53880.0000   -6.25790
53920.0000   -6.64014
53960.0000   -6.11464
54000.0000   -6.74800
54040.0000   -6.81352
54080.0000   -5.72636
54120.0000   -6.00622
54160.0000   -6.26948
54200.0000   -5.57018
54240.0000   -5.80593
54280.0000   -5.52922
54320.0000   -5.39992
54360.0000   -5.09871
54400.0000   -5.96877
54440.0000   -6.33232
54480.0000   -5.37794
54520.0000   -6.06244
54560.0000   -5.72890
54600.0000   -4.37389
54640.0000   -4.58355
54680.0000   -5.15578
54720.0000   -4.31822
54760.0000   -3.88878
54800.0000   -3.97734
54840.0000   -4.16681
54880.0000   -5.14606
54920.0000   -4.38337
54960.0000   -4.82950
55000.0000   -3.94632
55040.0000   -4.83792
55080.0000   -4.54970
55120.0000   -4.57108
55160.0000   -4.76090
55200.0000   -5.22798
55240.0000   -4.38723
55280.0000   -4.46271
55320.0000   -4.92678
55360.0000   -4.31557
55400.0000   -4.79895
55440.0000   -4.57308
55480.0000   -4.79933
55520.0000   -4.96788
55560.0000   -5.01181
55600.0000   -4.84897
55640.0000   -5.58565
55680.0000   -5.45785
55720.0000   -6.56258
55760.0000   -5.26444
55800.0000   -5.96615
55840.0000   -6.21506
55880.0000   -5.23017
55920.0000   -4.97826
55960.0000   -5.61474
56000.0000   -6.48779
56040.0000   -6.39520
56080.0000   -6.15359
56120.0000   -5.61206
56160.0000   -5.68624
56200.0000   -5.34440
56240.0000   -4.97669
56280.0000   -5.11926
56320.0000   -4.68759
56360.0000   -5.72637
56400.0000   -5.00393
56440.0000   -5.03556
56480.0000   -5.19314
56520.0000   -5.61877
56560.0000   -6.27936
56600.0000   -6.17975
56640.0000   -5.97692
56680.0000   -5.89655
56720.0000   -5.34622
56760.0000   -5.89836
56800.0000   -6.07539
56840.0000   -4.75739
56880.0000   -5.74959
56920.0000   -5.40641
56960.0000   -5.02855
57000.0000   -4.17624
57040.0000   -4.84833
57080.0000   -4.63942
57120.0000   -4.76430
57160.0000   -4.79089
57200.0000   -5.67089
57240.0000   -5.28506
57280.0000   -5.01685
57320.0000   -4.08161
57360.0000   -4.83452
57400.0000   -5.53960
57440.0000   -5.38142
57480.0000   -5.03603
57520.0000   -4.35444
57560.0000   -4.69718
57600.0000   -4.23376
57640.0000   -5.50723
57680.0000   -5.58651
57720.0000   -5.32235
57760.0000   -4.95318
57800.0000   -5.92664
57840.0000   -5.68837
57880.0000   -5.81710
57920.0000   -5.83472
57960.0000   -5.43413
58000.0000   -5.43205
58040.0000   -4.95969
58080.0000   -5.54513
58120.0000   -4.51813
58160.0000   -5.68793
58200.0000   -4.40584
58240.0000   -4.93214
58280.0000   -5.59951
58320.0000   -5.37870
58360.0000   -4.02896
58400.0000   -4.72788
58440.0000   -4.74433
58480.0000   -5.57998
58520.0000   -4.73910
58560.0000   -5.97967
58600.0000   -6.00296
58640.0000   -5.75370
58680.0000   -4.12026
58720.0000   -5.30526
58760.0000   -5.19848
58800.0000   -6.21427
58840.0000   -5.47128
58880.0000   -6.20669
58920.0000   -4.67612
58960.0000   -5.11775
59000.0000   -5.49135
59040.0000   -5.48175
59080.0000   -6.89111
59120.0000   -5.84780
59160.0000   -4.78509
59200.0000   -5.73044
59240.0000   -5.97414
59280.0000   -6.01090
59320.0000   -6.01905
59360.0000   -5.78423
59400.0000   -5.26889
59440.0000   -5.20362
59480.0000   -5.60160
59520.0000   -4.13478
59560.0000   -5.50560
59600.0000   -5.92499
59640.0000   -6.61632
59680.0000   -5.95144
59720.0000   -5.97803
59760.0000   -5.23529
59800.0000   -5.14513
59840.0000   -5.00253
59880.0000   -5.30422
59920.0000   -5.27013
59960.0000   -5.24546
60000.0000   -6.27506
60040.0000   -7.17719
60080.0000   -5.71931
60120.0000   -6.08379
60160.0000   -6.65772
60200.0000   -5.48078
60240.0000   -6.41661
60280.0000   -6.12863
60320.0000   -5.64722
60360.0000   -4.59009
60400.0000   -5.35542
60440.0000   -5.62219
60480.0000   -5.54013
60520.0000   -5.82719
60560.0000   -5.13948
60600.0000   -5.35120
60640.0000   -4.27289
60680.0000   -4.78053
60720.0000   -4.76451
60760.0000   -3.22528
60800.0000   -3.76840
60840.0000   -4.04619
60880.0000   -3.60297
60920.0000   -4.27531
60960.0000   -4.68373
61000.0000   -4.84200
61040.0000   -4.76475
61080.0000   -4.69433
61120.0000   -5.25516
61160.0000   -4.51157
61200.0000   -4.98427
61240.0000   -4.98409
61280.0000   -4.89561
61320.0000   -4.06501
61360.0000   -3.63393
61400.0000   -3.62728
61440.0000   -4.58874
61480.0000   -4.39731
61520.0000   -3.61694
61560.0000   -3.98483
61600.0000   -3.48039
61640.0000   -3.91362
61680.0000   -4.52568
61720.0000   -5.15679
61760.0000   -5.49251
61800.0000   -6.13642
61840.0000   -5.56630
61880.0000   -5.69493
61920.0000   -5.31659
61960.0000   -5.88796
62000.0000   -5.46571
62040.0000   -6.68914
62080.0000   -5.05497
62120.0000   -6.82791
62160.0000   -5.58405
62200.0000   -5.64589
62240.0000   -6.15899
62280.0000   -5.74915
62320.0000   -5.52170
62360.0000   -5.02159
62400.0000   -5.58821
62440.0000   -5.32811
62480.0000   -4.23633
62520.0000   -5.51870
62560.0000   -4.58992
62600.0000   -5.45227
62640.0000   -5.34587
62680.0000   -4.30492
62720.0000   -5.45052
62760.0000   -5.01314
62800.0000   -4.31172
62840.0000   -5.12439
62880.0000   -4.97997
62920.0000   -5.83046
62960.0000   -5.08992
63000.0000   -5.58094
63040.0000   -5.93062
63080.0000   -4.90185
63120.0000   -5.87972
63160.0000   -6.24045
63200.0000   -4.62074
63240.0000   -5.17128
63280.0000   -4.41173
63320.0000   -4.20636
63360.0000   -3.99707
63400.0000   -5.55824
63440.0000   -5.45404
63480.0000   -5.06124
63520.0000   -4.94656
63560.0000   -5.38678
63600.0000   -4.96201
63640.0000   -5.56351
63680.0000   -5.63127
63720.0000   -5.57562
63760.0000   -5.75169
63800.0000   -6.26140
63840.0000   -5.37891
63880.0000   -4.69950
63920.0000   -4.67008
63960.0000   -5.33134
64000.0000   -4.69121
64040.0000   -5.09162
64080.0000   -3.98200
64120.0000   -4.96455
64160.0000   -4.89410
64200.0000   -4.96655
64240.0000   -5.36737
64280.0000   -5.13190
64320.0000   -4.69787
64360.0000   -6.34642
64400.0000   -6.09602
64440.0000   -6.63490
64480.0000   -5.71219
64520.0000   -5.61571
64560.0000   -5.34541
64600.0000   -6.52671
64640.0000   -6.70395
64680.0000   -7.00707
64720.0000   -5.33228
64760.0000   -5.44383
64800.0000   -6.01315
64840.0000   -6.01980
64880.0000   -6.46940
64920.0000   -5.65632
64960.0000   -5.05211
65000.0000   -5.64008
65040.0000   -6.65728
65080.0000   -6.49039
65120.0000   -6.13852
65160.0000   -5.87694
65200.0000   -5.92566
65240.0000   -5.91916
65280.0000   -6.25728
65320.0000   -5.62289
65360.0000   -6.44746
65400.0000   -5.54052
65440.0000   -6.46898
65480.0000   -6.37342
65520.0000   -5.67548
65560.0000   -6.60515
65600.0000   -7.43048
65640.0000   -6.19163
65680.0000   -6.35030
65720.0000   -6.94213
65760.0000   -5.53702
65800.0000   -5.58876
65840.0000   -5.12318
65880.0000   -6.13817
65920.0000   -6.18844
65960.0000   -7.12476
66000.0000   -5.69284
66040.0000   -5.74551
66080.0000   -6.86541
66120.0000   -5.09148
66160.0000   -5.79465
66200.0000   -5.93356
66240.0000   -5.67733
66280.0000   -6.30373
66320.0000   -7.11640
66360.0000   -5.92263
66400.0000   -5.78119
66440.0000   -5.77157
66480.0000   -6.46472
66520.0000   -5.80940
66560.0000   -5.34110
66600.0000   -5.40771
66640.0000   -5.29272
66680.0000   -5.38998
66720.0000   -5.64317
66760.0000   -5.09799
66800.0000   -5.50247
66840.0000   -5.18116
66880.0000   -5.35611
66920.0000   -5.46649
66960.0000   -5.75583
67000.0000   -5.05788
67040.0000   -4.84273
67080.0000   -5.66770
67120.0000   -5.25418
67160.0000   -5.69584
67200.0000   -6.02244
67240.0000   -5.68650
67280.0000   -5.84510
67320.0000   -5.81714
67360.0000   -5.32245
67400.0000   -5.87990
67440.0000   -5.98051
67480.0000   -5.59257
67520.0000   -6.19349
67560.0000   -5.89708
67600.0000   -5.23695
67640.0000   -6.29306
67680.0000   -5.21662
67720.0000   -4.90741
67760.0000   -4.54017
67800.0000   -5.65901
67840.0000   -5.54662
67880.0000   -4.80384
67920.0000   -5.00309
67960.0000   -6.17550
68000.0000   -5.83399
68040.0000   -5.28805
68080.0000   -5.72427
68120.0000   -5.18869
68160.0000   -6.01647
68200.0000   -6.15690
68240.0000   -4.55706
68280.0000   -5.19609
68320.0000   -4.94122
68360.0000   -4.65928
68400.0000   -5.28744
68440.0000   -5.74943
68480.0000   -5.53288
68520.0000   -5.47814
68560.0000   -5.83450
68600.0000   -5.82881
68640.0000   -4.87256
68680.0000   -5.28856
68720.0000   -5.01895
68760.0000   -3.73821
68800.0000   -4.98750
68840.0000   -4.82650
68880.0000   -4.14651
68920.0000   -4.84171
68960.0000   -6.11545
69000.0000   -5.59433
69040.0000   -5.83460
69080.0000   -5.66122
69120.0000   -4.69639
69160.0000   -5.58513
69200.0000   -5.06990
69240.0000   -4.78883
69280.0000   -6.26444
69320.0000   -5.27802
69360.0000   -5.70435
69400.0000   -5.94224
69440.0000   -5.93083
69480.0000   -5.74290
69520.0000   -6.22569
69560.0000   -6.62665
69600.0000   -6.15927
69640.0000   -6.44000
69680.0000   -5.63727
69720.0000   -5.59418
69760.0000   -5.32108
69800.0000   -6.25345
69840.0000   -6.06219
69880.0000   -6.20993
69920.0000   -6.01245
69960.0000   -5.04641
70000.0000   -5.01805
70040.0000   -6.06495
70080.0000   -6.36051
70120.0000   -6.36424
70160.0000   -5.27776
70200.0000   -4.70526
70240.0000   -4.74393
70280.0000   -5.94216
70320.0000   -4.86933
70360.0000   -5.61044
70400.0000   -6.48248
70440.0000   -5.56605
70480.0000   -6.19204
70520.0000   -5.63903
70560.0000   -5.77477
70600.0000   -5.03896
70640.0000   -5.71012
70680.0000   -5.99002
70720.0000   -4.98258
70760.0000   -5.45550
70800.0000   -5.25473
70840.0000   -5.54197
70880.0000   -5.03369
70920.0000   -5.38089
70960.0000   -5.86060
71000.0000   -5.34629
71040.0000   -5.97542
71080.0000   -5.26839
71120.0000   -5.75042
71160.0000   -5.83337
71200.0000   -5.72280
71240.0000   -5.82657
71280.0000   -5.27482
71320.0000   -5.15648
71360.0000   -5.23317
71400.0000   -5.73780
71440.0000   -6.45081
71480.0000   -4.99646
71520.0000   -6.17797
71560.0000   -5.62720
71600.0000   -6.97431
71640.0000   -4.49696
71680.0000   -5.84370
71720.0000   -6.06583
71760.0000   -5.60881
71800.0000   -5.58569
71840.0000   -5.56461
71880.0000   -5.15519
71920.0000   -4.32757
71960.0000   -4.77577
72000.0000   -4.02317
72040.0000   -5.41292
72080.0000   -4.89969
72120.0000   -4.80974
72160.0000   -4.85258
72200.0000   -6.18434
72240.0000   -5.70378
72280.0000   -6.31669
72320.0000   -5.19927
72360.0000   -5.80994
72400.0000   -5.25333
72440.0000   -4.97910
72480.0000   -5.19062
72520.0000   -5.30367
72560.0000   -5.12238
72600.0000   -4.30030
72640.0000   -5.66574
72680.0000   -5.54946
72720.0000   -5.03512
72760.0000   -5.30973
72800.0000   -6.18570
72840.0000   -4.74398
72880.0000   -5.72218
72920.0000   -4.66893
72960.0000   -4.47356
73000.0000   -5.32248
73040.0000   -5.38480
73080.0000   -4.62113
73120.0000   -5.36380
73160.0000   -5.42505
73200.0000   -6.29823
73240.0000   -4.48219
73280.0000   -4.57634
73320.0000   -5.52753
73360.0000   -5.51981
73400.0000   -5.42907
73440.0000   -4.93318
73480.0000   -4.94433
73520.0000   -4.49187
73560.0000   -4.46007
73600.0000   -4.33041
73640.0000   -5.67382
73680.0000   -4.85133
73720.0000   -5.45755
73760.0000   -4.81079
73800.0000   -5.22208
73840.0000   -5.48546
73880.0000   -4.41570
73920.0000   -4.73735
73960.0000   -4.37664
74000.0000   -4.76175
74040.0000   -4.68375
74080.0000   -5.40422
74120.0000   -5.94153
74160.0000   -5.89746
74200.0000   -5.71851
74240.0000   -5.16299
74280.0000   -5.08466
74320.0000   -4.94182
74360.0000   -3.82858
74400.0000   -4.18484
74440.0000   -5.53694
74480.0000   -4.22481
74520.0000   -4.09757
74560.0000   -4.39112
74600.0000   -5.00965
74640.0000   -5.71235
74680.0000   -5.12309
74720.0000   -5.10996
74760.0000   -5.42609
74800.0000   -5.33308
74840.0000   -6.78469
74880.0000   -5.04778
74920.0000   -6.06595
74960.0000   -4.95938
75000.0000   -4.41136
75040.0000   -4.59565
75080.0000   -5.30642
75120.0000   -5.07600
75160.0000   -4.10889
75200.0000   -3.89104
75240.0000   -4.22288
75280.0000   -5.43983
75320.0000   -4.79882
75360.0000   -5.32530
75400.0000   -5.95526
75440.0000   -6.23617
75480.0000   -5.51469
75520.0000   -4.79613
75560.0000   -5.79577
75600.0000   -5.36181
75640.0000   -5.65670
75680.0000   -4.72589
75720.0000   -5.90641
75760.0000   -4.88666
75800.0000   -5.66033
75840.0000   -6.06201
75880.0000   -6.39423
75920.0000   -6.47324
75960.0000   -6.15372
76000.0000   -5.69705
76040.0000   -6.07662
76080.0000   -5.85025
76120.0000   -5.25739
76160.0000   -5.71448
76200.0000   -5.28629
76240.0000   -5.58045
76280.0000   -5.27830
76320.0000   -6.08050
76360.0000   -5.20905
76400.0000   -5.97444
76440.0000   -6.26326
76480.0000   -5.83618
76520.0000   -5.59346
76560.0000   -5.40668
76600.0000   -5.09274
76640.0000   -5.63401
76680.0000   -5.14757
76720.0000   -6.46009
76760.0000   -5.87877
76800.0000   -5.65927
76840.0000   -5.91931
76880.0000   -5.33928
76920.0000   -6.36722
76960.0000   -5.70989
77000.0000   -4.43539
77040.0000   -5.40603
77080.0000   -4.97850
77120.0000   -5.07336
77160.0000   -6.41451
77200.0000   -6.02251
77240.0000   -6.51237
77280.0000   -6.08199
77320.0000   -5.45975
77360.0000   -5.21947
77400.0000   -6.03838
77440.0000   -5.80404
77480.0000   -5.92192
77520.0000   -6.35354
77560.0000   -6.56200
77600.0000   -5.85941
77640.0000   -5.18942
77680.0000   -5.46013
77720.0000   -5.32603
77760.0000   -6.31843
77800.0000   -6.17363
77840.0000   -6.08251
77880.0000   -6.62829
77920.0000   -4.99851
77960.0000   -5.68917
78000.0000   -6.18403
78040.0000   -5.29302
78080.0000   -5.37370
78120.0000   -4.54310
78160.0000   -5.16763
78200.0000   -5.29219
78240.0000   -5.96751
78280.0000   -4.95075
78320.0000   -5.20852
78360.0000   -5.65148
78400.0000   -4.97708
78440.0000   -6.66557
78480.0000   -5.66258
78520.0000   -5.91645
78560.0000   -6.32951
78600.0000   -6.63631
78640.0000   -5.41159
78680.0000   -6.24067
78720.0000   -5.67166
78760.0000   -5.56026
78800.0000   -4.86387
78840.0000   -5.19243
78880.0000   -4.89094
78920.0000   -5.20218
78960.0000   -5.37107
79000.0000   -4.52071
79040.0000   -5.81128
79080.0000   -5.16337
79120.0000   -5.34759
79160.0000   -5.08398
79200.0000   -5.42961
79240.0000   -5.97398
79280.0000   -5.36670
79320.0000   -5.21039
79360.0000   -6.30586
79400.0000   -5.31278
79440.0000   -5.68236
79480.0000   -6.25250
79520.0000   -6.38184
79560.0000   -5.63276
79600.0000   -5.73625
79640.0000   -4.54064
79680.0000   -4.63103
79720.0000   -4.39221
79760.0000   -3.77937
79800.0000   -4.72027
79840.0000   -4.05358
79880.0000   -4.86557
79920.0000   -5.84989
79960.0000   -5.12428
80000.0000   -6.22892
80040.0000   -5.49850
80080.0000   -5.33222
80120.0000   -5.37282
80160.0000   -5.81768
80200.0000   -5.37861
80240.0000   -5.70110
80280.0000   -4.96875
80320.0000   -4.89018
80360.0000   -5.34634
80400.0000   -4.78429
80440.0000   -5.31510
80480.0000   -5.47757
80520.0000   -5.20224
80560.0000   -5.92137
80600.0000   -4.91300
80640.0000   -5.66647
80680.0000   -6.05961
80720.0000   -6.26969
80760.0000   -7.36870
80800.0000   -5.58989
80840.0000   -6.30768
80880.0000   -5.75261
80920.0000   -6.31627
80960.0000   -6.30698
81000.0000   -5.92782
81040.0000   -6.18393
81080.0000   -5.11598
81120.0000   -5.94649
81160.0000   -5.42500
81200.0000   -5.23140
81240.0000   -5.57968
81280.0000   -5.41566
81320.0000   -5.69571
81360.0000   -5.87654
81400.0000   -6.09287
81440.0000   -5.80675
81480.0000   -5.09875
81520.0000   -6.28790
81560.0000   -5.55599
81600.0000   -5.63309
81640.0000   -5.68089
81680.0000   -5.05468
81720.0000   -5.30841
81760.0000   -5.14958
81800.0000   -5.35329
81840.0000   -4.99923
81880.0000   -5.57589
81920.0000   -5.41471
81960.0000   -5.35044
82000.0000   -6.50701
82040.0000   -6.13292
82080.0000   -6.47480
82120.0000   -5.60571
82160.0000   -6.12804
82200.0000   -6.08655
82240.0000   -6.02249
82280.0000   -5.11013
82320.0000   -5.49655
82360.0000   -5.94026
82400.0000   -5.80312
82440.0000   -6.30473
82480.0000   -6.36903
82520.0000   -6.42236
82560.0000   -5.88672
82600.0000   -4.83082
82640.0000   -6.17482
82680.0000   -6.48601
82720.0000   -5.47769
82760.0000   -6.55357
82800.0000   -5.17626
82840.0000   -5.78612
82880.0000   -6.04395
82920.0000   -6.44156
82960.0000   -5.36184
83000.0000   -6.03253
83040.0000   -6.23840
83080.0000   -5.99671
83120.0000   -5.68560
83160.0000   -6.10140
83200.0000   -6.21928
83240.0000   -5.60909
83280.0000   -5.75776
83320.0000   -6.12138
83360.0000   -5.72331
83400.0000   -5.98439
83440.0000   -5.52457
83480.0000   -6.48218
83520.0000   -6.11340
83560.0000   -5.61572
83600.0000   -5.25188
83640.0000   -4.90296
83680.0000   -5.84009
83720.0000   -5.59993
83760.0000   -5.52469
83800.0000   -5.41724
83840.0000   -5.98722
83880.0000   -5.01474
83920.0000   -5.39159
83960.0000   -4.59049
84000.0000   -4.90927
84040.0000   -4.54274
84080.0000   -4.38479
84120.0000   -5.13460
84160.0000   -4.97526
84200.0000   -5.13757
84240.0000   -4.84923
84280.0000   -4.70178
84320.0000   -5.34651
84360.0000   -4.85739
84400.0000   -4.67934
84440.0000   -5.55160
84480.0000   -5.19562
84520.0000   -5.54346
84560.0000   -5.24659
84600.0000   -4.88358
84640.0000   -5.05026
84680.0000   -5.62793
84720.0000   -5.43820
84760.0000   -4.97727
84800.0000   -6.22606
84840.0000   -5.64035
84880.0000   -6.01768
84920.0000   -6.00669
84960.0000   -5.68627
85000.0000   -6.24547
85040.0000   -5.14014
85080.0000   -4.98061
85120.0000   -5.80133
85160.0000   -5.72261
85200.0000   -4.65827
85240.0000   -4.44387
85280.0000   -4.84463
85320.0000   -5.01649
85360.0000   -5.07398
85400.0000   -4.53426
85440.0000   -4.02662
85480.0000   -4.89790
85520.0000   -4.80874
85560.0000   -4.34501
85600.0000   -5.30827
85640.0000   -5.32539
85680.0000   -5.22109
85720.0000   -4.27428
85760.0000   -4.68189
85800.0000   -3.10044
85840.0000   -3.48083
85880.0000   -4.59480
85920.0000   -4.76778
85960.0000   -4.59230
86000.0000   -5.51376
86040.0000   -4.91554
86080.0000   -4.90358
86120.0000   -4.89983
86160.0000   -5.12848
86200.0000   -5.00118
86240.0000   -4.67440
86280.0000   -4.60346
86320.0000   -4.53049
86360.0000   -4.68646
86400.0000   -4.72191
86440.0000   -4.45364
86480.0000   -5.29618
86520.0000   -5.90083
86560.0000   -4.16282
86600.0000   -4.92518
86640.0000   -4.70328
86680.0000   -5.65800
86720.0000   -4.47522
86760.0000   -4.50832
86800.0000   -5.82362
86840.0000   -5.71098
86880.0000   -5.36671
86920.0000   -4.19676
86960.0000   -5.44451
87000.0000   -5.38553
87040.0000   -4.37991
87080.0000   -4.84092
87120.0000   -3.44025
87160.0000   -3.84208
87200.0000   -4.17116
87240.0000   -3.74126
87280.0000   -4.10463
87320.0000   -4.32307
87360.0000   -4.92234
87400.0000   -4.51348
87440.0000   -5.55366
87480.0000   -5.08598
87520.0000   -5.58713
87560.0000   -4.92311
87600.0000   -5.54680
87640.0000   -4.45670
87680.0000   -4.82263
87720.0000   -5.48665
87760.0000   -5.34054
87800.0000   -4.74582
87840.0000   -5.17956
87880.0000   -5.02269
87920.0000   -4.07832
87960.0000   -4.41534
88000.0000   -6.12265
88040.0000   -5.40492
88080.0000   -4.75643
88120.0000   -4.41051
88160.0000   -5.22689
88200.0000   -5.78217
88240.0000   -6.09361
88280.0000   -6.18343
88320.0000   -6.45486
88360.0000   -5.25121
88400.0000   -6.11973
88440.0000   -6.80459
88480.0000   -5.77535
88520.0000   -6.24593
88560.0000   -6.21611
88600.0000   -5.40526
88640.0000   -5.19219
88680.0000   -5.12524
88720.0000   -4.83602
88760.0000   -5.55366
88800.0000   -5.87517
88840.0000   -5.14086
88880.0000   -5.22721
88920.0000   -4.68410
88960.0000   -5.08812
89000.0000   -5.46363
89040.0000   -5.33676
89080.0000   -5.64417
89120.0000   -5.30692
89160.0000   -4.73114
89200.0000   -4.32379
89240.0000   -4.30379
89280.0000   -4.72248
89320.0000   -5.76371
89360.0000   -5.17763
89400.0000   -6.49662
89440.0000   -5.59120
89480.0000   -5.39204
89520.0000   -4.50862
89560.0000   -5.03968
89600.0000   -6.59001
89640.0000   -5.50257
89680.0000   -5.52311
89720.0000   -5.59586
89760.0000   -6.03047
89800.0000   -5.93831
89840.0000   -5.92811
89880.0000   -6.41287
89920.0000   -6.26345
89960.0000   -5.76132
90000.0000   -6.08946
90040.0000   -5.98638
90080.0000   -5.86685
90120.0000   -6.36127
90160.0000   -6.38320
90200.0000   -5.83213
90240.0000   -4.15757
90280.0000   -3.58390
90320.0000   -3.98369
90360.0000   -5.25696
90400.0000   -5.83218
90440.0000   -5.14822
90480.0000   -6.48765
90520.0000   -5.03034
90560.0000   -5.44955
90600.0000   -6.27119
90640.0000   -5.27121
90680.0000   -5.74529
90720.0000   -4.77339
90760.0000   -4.84225
90800.0000   -5.93828
90840.0000   -5.42074
90880.0000   -5.48070
90920.0000   -4.64747
90960.0000   -4.89262
91000.0000   -5.80459
91040.0000   -4.41371
91080.0000   -5.03766
91120.0000   -5.72332
91160.0000   -4.52145
91200.0000   -4.02464
91240.0000   -4.36065
91280.0000   -4.91369
91320.0000   -4.58422
91360.0000   -5.05921
91400.0000   -5.14204
91440.0000   -4.38187
91480.0000   -4.98432
91520.0000   -4.09606
91560.0000   -4.55543
91600.0000   -4.53162
91640.0000   -4.59323
91680.0000   -4.33159
91720.0000   -3.95404
91760.0000   -4.55626
91800.0000   -4.50440
91840.0000   -4.29601
91880.0000   -3.28594
91920.0000   -5.67511
91960.0000   -4.17794
92000.0000   -3.91374
92040.0000   -3.68550
92080.0000   -4.30703
92120.0000   -3.96975
92160.0000   -5.07976
92200.0000   -5.50882
92240.0000   -5.19411
92280.0000   -4.31349
92320.0000   -4.91311
92360.0000   -4.52259
92400.0000   -4.27149
92440.0000   -4.72241
92480.0000   -4.82865
92520.0000   -5.10757
92560.0000   -4.73337
92600.0000   -4.77605
92640.0000   -4.91700
92680.0000   -4.38024
92720.0000   -5.48810
92760.0000   -5.02818
92800.0000   -4.86868
92840.0000   -5.69845
92880.0000   -4.75197
92920.0000   -4.07357
92960.0000   -3.82150
93000.0000   -4.07823
93040.0000   -3.98593
93080.0000   -4.69729
93120.0000   -3.81037
93160.0000   -4.80999
93200.0000   -4.32946
93240.0000   -4.42517
93280.0000   -3.78612
93320.0000   -3.42532
93360.0000   -4.15641
93400.0000   -4.14523
93440.0000   -4.09695
93480.0000   -4.22787
93520.0000   -3.81115
93560.0000   -4.48715
93600.0000   -3.48435
93640.0000   -4.93195
93680.0000   -5.08997
93720.0000   -5.12630
93760.0000   -4.21223
93800.0000   -4.56006
93840.0000   -5.06024
93880.0000   -5.39591
93920.0000   -4.09670
93960.0000   -5.30432
94000.0000   -6.07106
94040.0000   -4.03042
94080.0000   -4.56367
94120.0000   -4.26668
94160.0000   -3.71785
94200.0000   -4.78807
94240.0000   -4.38536
94280.0000   -3.81017
94320.0000   -4.78670
94360.0000   -4.71712
94400.0000   -4.34729
94440.0000   -3.86584
94480.0000   -3.83188
94520.0000   -4.50334
94560.0000   -4.68547
94600.0000   -4.01233
94640.0000   -4.70402
94680.0000   -4.31627
94720.0000   -5.24529
94760.0000   -4.38022
94800.0000   -5.03394
94840.0000   -3.56889
94880.0000   -5.28816
94920.0000   -4.63507
94960.0000   -4.52753
95000.0000   -3.71665
95040.0000   -4.06301
95080.0000   -4.59321
95120.0000   -4.51768
95160.0000   -5.03718
95200.0000   -5.08444
95240.0000   -5.27089
95280.0000   -4.82342
95320.0000   -4.94005
95360.0000   -4.72258
95400.0000   -5.11943
95440.0000   -3.74198
95480.0000   -4.36830
95520.0000   -3.81813
95560.0000   -4.40858
95600.0000   -5.01041
95640.0000   -4.03540
95680.0000   -4.28591
95720.0000   -4.50797
95760.0000   -4.25393
95800.0000   -4.40747
95840.0000   -4.13291
95880.0000   -4.20710
95920.0000   -4.47950
95960.0000   -4.09100
96000.0000   -3.75117
96040.0000   -5.09960
96080.0000   -3.78931
96120.0000   -5.37068
96160.0000   -4.75615
96200.0000   -4.11905
96240.0000   -4.43461
96280.0000   -4.36956
96320.0000   -5.50888
96360.0000   -4.88649
96400.0000   -5.09996
96440.0000   -3.95387
96480.0000   -3.52975
96520.0000   -4.49557
96560.0000   -4.24888
96600.0000   -3.94240
96640.0000   -4.20334
96680.0000   -3.95534
96720.0000   -4.82858
96760.0000   -5.11607
96800.0000   -5.26822
96840.0000   -3.28133
96880.0000   -3.42921
96920.0000   -3.92460
96960.0000   -3.89307
97000.0000   -3.38192
97040.0000   -4.90000
97080.0000   -5.17675
97120.0000   -5.03380
97160.0000   -5.21172
97200.0000   -5.34371
97240.0000   -5.01647
97280.0000   -4.73669
97320.0000   -4.71753
97360.0000   -4.50511
97400.0000   -4.57459
97440.0000   -4.51547
97480.0000   -4.81481
97520.0000   -4.02569
97560.0000   -4.38561
97600.0000   -4.23011
97640.0000   -4.30636
97680.0000   -4.33121
97720.0000   -4.68983
97760.0000   -4.04193
97800.0000   -5.16813
97840.0000   -3.96056
97880.0000   -3.90300
97920.0000   -4.38414
97960.0000   -4.69731
98000.0000   -3.71414
98040.0000   -4.20671
98080.0000   -3.69876
98120.0000   -3.56151
98160.0000   -3.95746
98200.0000   -4.27849
98240.0000   -4.28063
98280.0000   -4.38007
98320.0000   -4.24808
98360.0000   -4.68949
98400.0000   -4.20474
98440.0000   -4.44319
98480.0000   -4.12658
98520.0000   -4.00148
98560.0000   -4.91229
98600.0000   -5.03258
98640.0000   -4.83394
98680.0000   -4.66010
98720.0000   -4.36459
98760.0000   -4.06329
98800.0000   -5.05671
98840.0000   -4.42085
98880.0000   -5.66989
98920.0000   -5.16003
98960.0000   -4.59840
99000.0000   -5.39285
99040.0000   -5.71115
99080.0000   -5.25865
99120.0000   -5.17246
99160.0000   -5.53885
99200.0000   -4.57107
99240.0000   -5.18906
99280.0000   -4.45127
99320.0000   -4.07251
99360.0000   -4.88705
99400.0000   -4.76700
99440.0000   -4.78366
99480.0000   -5.60206
99520.0000   -5.61365
99560.0000   -6.20290
99600.0000   -5.21885
99640.0000   -5.35644
99680.0000   -5.56171
99720.0000   -5.52136
99760.0000   -4.93514
99800.0000   -4.74722
99840.0000   -5.21399
99880.0000   -5.16015
99920.0000   -4.89001
99960.0000   -4.74379
100000.0000   -4.42917
100040.0000   -4.26338
100080.0000   -4.54491
100120.0000   -5.29862
100160.0000   -5.04064
100200.0000   -4.47244
100240.0000   -5.13010
100280.0000   -5.08243
100320.0000   -4.78668
100360.0000   -4.80812
100400.0000   -4.73134
100440.0000   -4.80620
100480.0000   -5.09994
100520.0000   -4.11002
100560.0000   -4.61243
100600.0000   -4.49444
100640.0000   -4.08958
100680.0000   -3.98056
100720.0000   -4.59808
100760.0000   -4.47240
100800.0000   -3.66404
100840.0000   -4.56503
100880.0000   -4.62807
100920.0000   -4.91479
100960.0000   -4.03839
101000.0000   -5.53800
101040.0000   -3.58177
101080.0000   -4.56520
101120.0000   -4.25005
101160.0000   -4.04557
101200.0000   -4.63780
101240.0000   -3.76136
101280.0000   -4.47818
101320.0000   -4.70620
101360.0000   -4.70361
101400.0000   -4.73818
101440.0000   -4.09150
101480.0000   -4.70368
101520.0000   -4.07135
101560.0000   -6.03636
101600.0000   -4.73889
101640.0000   -5.13675
101680.0000   -4.81141
101720.0000   -4.45131
101760.0000   -5.47914
101800.0000   -5.26433
101840.0000   -5.29283
101880.0000   -4.42649
101920.0000   -4.14649
101960.0000   -5.38112
102000.0000   -5.55755
102040.0000   -4.86461
102080.0000   -4.21668
102120.0000   -4.18601
102160.0000   -4.33156
102200.0000   -4.79353
102240.0000   -4.12716
102280.0000   -4.25027
102320.0000   -5.12638
102360.0000   -4.47072
102400.0000   -5.79026
102440.0000   -5.70149
102480.0000   -4.59501
102520.0000   -4.50490
102560.0000   -5.17139
102600.0000   -5.34454
102640.0000   -4.73910
102680.0000   -5.62517
102720.0000   -5.46068
102760.0000   -4.35783
102800.0000   -6.50671
102840.0000   -5.83612
102880.0000   -4.11872
102920.0000   -4.23752
102960.0000   -5.00122
103000.0000   -4.99343
103040.0000   -4.72874
103080.0000   -5.30965
103120.0000   -4.30729
103160.0000   -3.95044
103200.0000   -4.89738
103240.0000   -5.08127
103280.0000   -3.84407
103320.0000   -4.80294
103360.0000   -4.53256
103400.0000   -5.36481
103440.0000   -4.43870
103480.0000   -4.71719
103520.0000   -4.92820
103560.0000   -5.34134
103600.0000   -4.56287
103640.0000   -4.65627
103680.0000   -4.89070
103720.0000   -5.58925
103760.0000   -4.65905
103800.0000   -4.32711
103840.0000   -5.08013
103880.0000   -4.34124
103920.0000   -5.25315
103960.0000   -5.15452
104000.0000   -5.08592
104040.0000   -4.16558
104080.0000   -4.35197
104120.0000   -3.94774
104160.0000   -4.71949
104200.0000   -4.96326
104240.0000   -3.89451
104280.0000   -2.80116
104320.0000   -3.36552
104360.0000   -4.16421
104400.0000   -3.37758
104440.0000   -3.64433
104480.0000   -4.64133
104520.0000   -2.88849
104560.0000   -4.86143
104600.0000   -5.31871
104640.0000   -4.11201
104680.0000   -5.28436
104720.0000   -4.44662
104760.0000   -5.12031
104800.0000   -4.62298
104840.0000   -4.13865
104880.0000   -5.04517
104920.0000   -4.71909
104960.0000   -5.17638
105000.0000   -5.20780
105040.0000   -4.47223
105080.0000   -4.76884
105120.0000   -5.33418
105160.0000   -4.78168
105200.0000   -5.15664
105240.0000   -4.94881
105280.0000   -5.41278
105320.0000   -5.91732
105360.0000   -4.53279
105400.0000   -4.68690
105440.0000   -4.38515
105480.0000   -4.73184
105520.0000   -4.87743
105560.0000   -4.24568
105600.0000   -5.06742
105640.0000   -5.02603
105680.0000   -4.91104
105720.0000   -4.53229
105760.0000   -4.48053
105800.0000   -5.29470
105840.0000   -5.23593
105880.0000   -5.03937
105920.0000   -4.86244
105960.0000   -5.25294
106000.0000   -3.87121
106040.0000   -3.90077
106080.0000   -3.46272
106120.0000   -3.32731
106160.0000   -3.37557
106200.0000   -3.76248
106240.0000   -3.69906
106280.0000   -3.58048
106320.0000   -4.37675
106360.0000   -4.28427
106400.0000   -3.79531
106440.0000   -4.45881
106480.0000   -4.29191
106520.0000   -3.83705
106560.0000   -4.49799
106600.0000   -4.66123
106640.0000   -4.95591
106680.0000   -5.03810
106720.0000   -5.26746
106760.0000   -5.44996
106800.0000   -5.20441
106840.0000   -4.94746
106880.0000   -4.88259
106920.0000   -4.71964
106960.0000   -3.85351
107000.0000   -4.40213
107040.0000   -3.08797
107080.0000   -3.76116
107120.0000   -4.23294
107160.0000   -4.22255
107200.0000   -4.93222
107240.0000   -4.65519
107280.0000   -4.68313
107320.0000   -5.56512
107360.0000   -4.96913
107400.0000   -5.08286
107440.0000   -4.41930
107480.0000   -4.94963
107520.0000   -4.52679
107560.0000   -4.88577
107600.0000   -4.41779
107640.0000   -4.58993
107680.0000   -4.57946
107720.0000   -3.97084
107760.0000   -3.25601
107800.0000   -4.48383
107840.0000   -4.60518
107880.0000   -4.45279
107920.0000   -4.36930
107960.0000   -4.22441
108000.0000   -4.34162
108040.0000   -4.17949
108080.0000   -3.95218
108120.0000   -4.02447
108160.0000   -4.70788
108200.0000   -5.01805
108240.0000   -5.66283
108280.0000   -5.00978
108320.0000   -4.75038
108360.0000   -5.19821
108400.0000   -4.69916
108440.0000   -5.46097
108480.0000   -4.57020
108520.0000   -4.47892
108560.0000   -5.35075
108600.0000   -5.56470
108640.0000   -5.53914
108680.0000   -4.57669
108720.0000   -3.40759
108760.0000   -4.36752
108800.0000   -4.83755
108840.0000   -5.87445
108880.0000   -4.41674
108920.0000   -5.07257
108960.0000   -4.83469
109000.0000   -4.59793
109040.0000   -4.60489
109080.0000   -4.29975
109120.0000   -4.08254
109160.0000   -4.38717
109200.0000   -4.28443
109240.0000   -5.11267
109280.0000   -4.97486
109320.0000   -4.53293
109360.0000   -5.59923
109400.0000   -4.78910
109440.0000   -4.99098
109480.0000   -4.70790
109520.0000   -4.77972
109560.0000   -4.04503
109600.0000   -5.02162
109640.0000   -5.44893
109680.0000   -4.87760
109720.0000   -4.26510
109760.0000   -4.27141
109800.0000   -4.52732
109840.0000   -3.58275
109880.0000   -4.56216
109920.0000   -4.52570
109960.0000   -4.86998
110000.0000   -3.41728
110040.0000   -5.04415
110080.0000   -4.41790
110120.0000   -4.26165
110160.0000   -4.92315
110200.0000   -4.99651
110240.0000   -5.25257
110280.0000   -4.72399
110320.0000   -4.04656
110360.0000   -4.55206
110400.0000   -5.00414
110440.0000   -4.54522
110480.0000   -5.87385
110520.0000   -5.28152
110560.0000   -6.81605
110600.0000   -5.55160
110640.0000   -5.28327
110680.0000   -4.74714
110720.0000   -4.28950
110760.0000   -4.63985
110800.0000   -4.96886
110840.0000   -5.14079
110880.0000   -4.33670
110920.0000   -4.45604
110960.0000   -4.44409
111000.0000   -5.15150
111040.0000   -5.25295
111080.0000   -5.32745
111120.0000   -4.82048
111160.0000   -4.52315
111200.0000   -3.89918
111240.0000   -5.48374
111280.0000   -4.24559
111320.0000   -4.27787
111360.0000   -4.69569
111400.0000   -4.32187
111440.0000   -4.92908
111480.0000   -5.52941
111520.0000   -5.07952
111560.0000   -5.55371
111600.0000   -5.24974
111640.0000   -5.25433
111680.0000   -4.58436
111720.0000   -5.25031
111760.0000   -4.99227
111800.0000   -4.10061
111840.0000   -4.20896
111880.0000   -4.77984
111920.0000   -4.13848
111960.0000   -4.87204
112000.0000   -4.74197
112040.0000   -4.78990
112080.0000   -4.27910
112120.0000   -5.30625
112160.0000   -4.46970
112200.0000   -5.11207
112240.0000   -4.80762
112280.0000   -5.44956
112320.0000   -5.40238
112360.0000   -5.61142
112400.0000   -5.50897
112440.0000   -5.47151
112480.0000   -5.24514
112520.0000   -3.79333
112560.0000   -5.20747
112600.0000   -5.56855
112640.0000   -4.23571
112680.0000   -4.59109
112720.0000   -4.32669
112760.0000   -4.86697
112800.0000   -4.62088
112840.0000   -5.74429
112880.0000   -4.21768
112920.0000   -4.50664
112960.0000   -5.23121
113000.0000   -5.11719
113040.0000   -5.80145
113080.0000   -5.62445
113120.0000   -5.74408
113160.0000   -5.25876
113200.0000   -6.07187
113240.0000   -5.76045
113280.0000   -5.08471
113320.0000   -5.62268
113360.0000   -5.15315
113400.0000   -5.69619
113440.0000   -5.49847
113480.0000   -5.86592
113520.0000   -5.66503
113560.0000   -6.09521
113600.0000   -5.04892
113640.0000   -4.44413
113680.0000   -5.24324
113720.0000   -5.24455
113760.0000   -5.26757
113800.0000   -5.67788
113840.0000   -6.06928
113880.0000   -4.97576
113920.0000   -4.88591
113960.0000   -4.44978
114000.0000   -4.91373
114040.0000   -5.41006
114080.0000   -5.02513
114120.0000   -5.38128
114160.0000   -4.51621
114200.0000   -5.07388
114240.0000   -4.67718
114280.0000   -4.84077
114320.0000   -4.29687
114360.0000   -6.42302
114400.0000   -5.55187
114440.0000   -5.62619
114480.0000   -5.09856
114520.0000   -3.95785
114560.0000   -4.88757
114600.0000   -4.45896
114640.0000   -5.05276
114680.0000   -4.52909
114720.0000   -4.27117
114760.0000   -4.59127
114800.0000   -5.14449
114840.0000   -4.96689
114880.0000   -5.04806
114920.0000   -5.25865
114960.0000   -3.94679
115000.0000   -4.83010
115040.0000   -4.06311
115080.0000   -4.59811
115120.0000   -4.00071
115160.0000   -5.01087
115200.0000   -4.54991
115240.0000   -3.78994
115280.0000   -4.73839
115320.0000   -4.83348
115360.0000   -5.14162
115400.0000   -5.25588
115440.0000   -5.40228
115480.0000   -3.99913
115520.0000   -4.28027
115560.0000   -5.43253
115600.0000   -5.85328
115640.0000   -5.01755
115680.0000   -4.53864
115720.0000   -4.61871
115760.0000   -5.16053
115800.0000   -4.98684
115840.0000   -5.37777
115880.0000   -5.35736
115920.0000   -5.87747
115960.0000   -5.61886
116000.0000   -5.53397
116040.0000   -5.02267
116080.0000   -4.48636
116120.0000   -5.70444
116160.0000   -4.51956
116200.0000   -4.89843
116240.0000   -5.36574
116280.0000   -5.58345
116320.0000   -4.97033
116360.0000   -5.69526
116400.0000   -5.45770
116440.0000   -4.80950
116480.0000   -4.44438
116520.0000   -5.67758
116560.0000   -4.63830
116600.0000   -4.93251
116640.0000   -5.14832
116680.0000   -4.46776
116720.0000   -4.28943
116760.0000   -4.95931
116800.0000   -3.94160
116840.0000   -4.75838
116880.0000   -4.45335
116920.0000   -3.93586
116960.0000   -4.12360
117000.0000   -4.55452
117040.0000   -3.44559
117080.0000   -5.02068
117120.0000   -4.82243
117160.0000   -5.45282
117200.0000   -4.92017
117240.0000   -5.01253
117280.0000   -5.15393
117320.0000   -4.56443
117360.0000   -5.81897
117400.0000   -4.61762
117440.0000   -4.98400
117480.0000   -4.65038
117520.0000   -4.60759
117560.0000   -5.44150
117600.0000   -5.34095
117640.0000   -4.06081
117680.0000   -5.35813
117720.0000   -5.95931
117760.0000   -5.57093
117800.0000   -5.82308
117840.0000   -5.64955
117880.0000   -5.44144
117920.0000   -5.23720
117960.0000   -4.77318
118000.0000   -4.83652
118040.0000   -4.88934
118080.0000   -4.75362
118120.0000   -5.19290
118160.0000   -4.93184
118200.0000   -5.00274
118240.0000   -4.98690
118280.0000   -5.31266
118320.0000   -4.54711
118360.0000   -4.90553
118400.0000   -4.86499
118440.0000   -5.28015
118480.0000   -4.93709
118520.0000   -5.33077
118560.0000   -6.08932
118600.0000   -5.42278
118640.0000   -5.70877
118680.0000   -5.95915
118720.0000   -5.06791
118760.0000   -4.55732
118800.0000   -5.16196
118840.0000   -5.05128
118880.0000   -5.44853
118920.0000   -5.09744
118960.0000   -5.32247
119000.0000   -5.62547
119040.0000   -4.95185
119080.0000   -4.88647
119120.0000   -4.84931
119160.0000   -5.54419
119200.0000   -5.66218
119240.0000   -5.09722
119280.0000   -6.09888
119320.0000   -5.80638
119360.0000   -5.64058
119400.0000   -6.60489
119440.0000   -5.27614
119480.0000   -5.30330
119520.0000   -4.65918
119560.0000   -5.48028
119600.0000   -4.89668
119640.0000   -5.00379
119680.0000   -5.69158
119720.0000   -4.99333
119760.0000   -5.98641
119800.0000   -5.25260
119840.0000   -5.98646
119880.0000   -6.50252
119920.0000   -6.00593
119960.0000   -5.37280
120000.0000   -5.32162
120040.0000   -5.16239
120080.0000   -5.32927
120120.0000   -5.92179
120160.0000   -6.36170
120200.0000   -5.80671
120240.0000   -6.23066
120280.0000   -4.79686
120320.0000   -6.23841
120360.0000   -5.44522
120400.0000   -5.37328
120440.0000   -5.24572
120480.0000   -6.65831
120520.0000   -6.40306
120560.0000   -5.75095
120600.0000   -5.95818
120640.0000   -5.82626
120680.0000   -5.83583
120720.0000   -5.45025
120760.0000   -6.20710
120800.0000   -5.87494
120840.0000   -5.39979
120880.0000   -4.90696
120920.0000   -4.57098
120960.0000   -6.29131
121000.0000   -4.91647
121040.0000   -5.54233
121080.0000   -5.95898
121120.0000   -6.18863
121160.0000   -6.20022
121200.0000   -5.98368
121240.0000   -5.47815
121280.0000   -6.33169
121320.0000   -5.83972
121360.0000   -4.99039
121400.0000   -5.50638
121440.0000   -5.68844
121480.0000   -5.56889
121520.0000   -5.66324
121560.0000   -4.67748
121600.0000   -5.09102
121640.0000   -5.36223
121680.0000   -4.27645
121720.0000   -5.34507
121760.0000   -4.39672
121800.0000   -4.92988
121840.0000   -4.69498
121880.0000   -4.34211
121920.0000   -4.15994
121960.0000   -5.40811
122000.0000   -5.56457
122040.0000   -4.63409
122080.0000   -4.67187
122120.0000   -4.83708
122160.0000   -4.14967
122200.0000   -4.76118
122240.0000   -4.45177
122280.0000   -4.06209
122320.0000   -4.64945
122360.0000   -4.77404
122400.0000   -5.10170
122440.0000   -2.88943
122480.0000   -4.35384
122520.0000   -3.87834
122560.0000   -2.14435
122600.0000   -3.32611
122640.0000   -2.70751
122680.0000   -2.74308
122720.0000   -1.84712
122760.0000   -1.57725
122800.0000   -0.68403
122840.0000   -1.57353
122880.0000   -1.07218
122920.0000   -1.28278
122960.0000   -1.15503
123000.0000   -1.52121
123040.0000   -2.22279
123080.0000   -1.69059
123120.0000   -1.44190
123160.0000   -2.04356
123200.0000   -2.51105
123240.0000   -3.22703
123280.0000   -3.04084
123320.0000   -2.70580
123360.0000   -2.19487
123400.0000   -2.41415
123440.0000   -2.12151
123480.0000   -1.03758
123520.0000   -2.26836
123560.0000   -2.67417
123600.0000   -2.63785
123640.0000   -2.34643
123680.0000   -3.59191
123720.0000   -4.01454
123760.0000   -4.11679
123800.0000   -3.27772
123840.0000   -4.14706
123880.0000   -4.01904
123920.0000   -3.92498
123960.0000   -3.35338
124000.0000   -3.09531
124040.0000   -3.54521
124080.0000   -3.45058
124120.0000   -3.50064
124160.0000   -2.92141
124200.0000   -1.65223
124240.0000   -1.70645
124280.0000   -1.67888
124320.0000   -1.73190
124360.0000   -1.83424
124400.0000   -0.90795
124440.0000   -2.51241
124480.0000    0.04237
124520.0000    0.13835
124560.0000   -0.25860
124600.0000   -1.13567
124640.0000   -2.77378
124680.0000   -2.80026
124720.0000   -2.41826
124760.0000    0.09986
124800.0000   -2.53055
124840.0000   -2.02087
124880.0000   -2.32604
124920.0000   -1.90233
124960.0000   -2.49091
125000.0000   -3.29043
125040.0000   -3.76938
125080.0000   -2.85564
125120.0000   -3.70246
125160.0000   -2.95646
125200.0000   -2.70635
125240.0000   -3.75023
125280.0000   -2.94029
125320.0000   -2.51374
125360.0000   -3.12898
125400.0000   -2.78283
125440.0000   -2.18313
125480.0000   -2.52085
125520.0000   -2.16546
125560.0000   -4.36400
125600.0000   -3.64023
125640.0000   -3.65981
125680.0000   -3.36006
125720.0000   -3.40939
125760.0000   -3.76160
125800.0000   -2.84392
125840.0000   -3.68777
125880.0000   -4.08129
125920.0000   -1.62255
125960.0000   -2.28779
126000.0000   -1.80313
126040.0000   -2.61930
126080.0000   -3.53923
126120.0000   -3.87939
126160.0000   -3.74789
126200.0000   -2.99063
126240.0000   -2.25428
126280.0000   -2.94220
126320.0000   -3.15647
126360.0000   -3.32430
126400.0000   -4.15887
126440.0000   -4.65697
126480.0000   -4.84941
126520.0000   -3.81614
126560.0000   -3.42429
126600.0000   -2.27073
126640.0000   -3.28503
126680.0000   -3.51400
126720.0000   -3.78778
126760.0000   -2.90882
126800.0000   -2.94478
126840.0000   -3.89644
126880.0000   -2.76818
126920.0000   -3.51613
126960.0000   -3.31178
127000.0000   -3.27229
127040.0000   -1.54092
127080.0000   -2.32289
127120.0000   -2.10498
127160.0000   -2.04153
127200.0000   -2.30305
127240.0000   -1.94682
127280.0000   -3.79365
127320.0000   -3.12789
127360.0000   -3.43696
127400.0000   -3.05112
127440.0000   -2.08946
127480.0000   -2.64492
127520.0000   -2.59237
127560.0000   -2.70510
127600.0000   -2.52167
127640.0000   -2.06799
127680.0000   -1.27168
127720.0000   -0.65358
127760.0000   -0.00848
127800.0000    0.30803
127840.0000    1.30348
127880.0000   -0.21905
127920.0000   -0.35903
127960.0000    0.31375
128000.0000    1.43957
128040.0000    1.70887
128080.0000    0.60176
128120.0000    1.03037
128160.0000   -0.13367
128200.0000    0.32384
128240.0000   -0.94740
128280.0000   -0.63625
128320.0000    0.50309
128360.0000   -0.31528
128400.0000    0.12476
128440.0000    1.30588
128480.0000    0.78632
128520.0000    0.28479
128560.0000    1.27082
128600.0000    1.15471
128640.0000    0.61438
128680.0000    0.91328
128720.0000   -0.15289
128760.0000   -0.79090
128800.0000   -1.85397
128840.0000   -1.06204
128880.0000   -1.53201
128920.0000   -0.83555
128960.0000   -1.67776
129000.0000   -0.93329
129040.0000    0.06787
129080.0000    0.91551
129120.0000    0.20584
129160.0000   -0.56460
129200.0000   -0.58637
129240.0000   -0.13351
129280.0000   -1.45299
129320.0000   -0.90779
129360.0000   -0.81467
129400.0000   -0.36617
129440.0000   -0.89584
129480.0000   -0.23795
129520.0000    0.19732
129560.0000   -1.23303
129600.0000   -0.82424
129640.0000   -2.39726
129680.0000   -1.50562
129720.0000   -1.49972
129760.0000   -0.34332
129800.0000   -2.80619
129840.0000   -2.65171
129880.0000   -1.78545
129920.0000   -1.95856
129960.0000   -1.42158
130000.0000   -0.96330
130040.0000   -0.40440
130080.0000   -0.76234
130120.0000   -1.92018
130160.0000   -1.99005
130200.0000   -1.61751
130240.0000   -0.83909
130280.0000   -0.85838
130320.0000   -2.15930
130360.0000   -0.88623
130400.0000   -1.29034
130440.0000   -1.19505
130480.0000   -0.98136
130520.0000   -0.15503
130560.0000   -1.71030
130600.0000   -0.91639
130640.0000    0.17633
130680.0000   -0.04457
130720.0000    0.08918
130760.0000   -1.07269
130800.0000   -1.96525
130840.0000   -1.06908
130880.0000   -1.18728
130920.0000   -1.20655
130960.0000   -2.06971
131000.0000   -2.15404
131040.0000   -1.76695
131080.0000   -2.57951
131120.0000   -2.52238
131160.0000   -2.43753
131200.0000   -2.83569
131240.0000   -1.83660
131280.0000   -1.16680
131320.0000   -3.22284
131360.0000   -1.44601
131400.0000   -2.40986
131440.0000   -0.98060
131480.0000   -2.51827
131520.0000   -2.06097
131560.0000   -0.80415
131600.0000    0.00112
131640.0000   -1.53710
131680.0000   -1.84936
131720.0000   -1.58072
131760.0000   -2.90956
131800.0000   -1.78473
131840.0000   -1.91059
131880.0000   -1.47224
131920.0000   -2.15042
131960.0000   -1.30679
132000.0000   -1.95269
132040.0000   -1.46431
132080.0000   -0.63226
132120.0000   -1.14373
132160.0000   -0.63366
132200.0000    0.35154
132240.0000   -0.18918
132280.0000   -0.05288
132320.0000   -1.01884
132360.0000   -0.32122
132400.0000   -0.62234
132440.0000   -0.07012
132480.0000   -0.19104
132520.0000   -0.17513
132560.0000   -0.45663
132600.0000   -1.40470
132640.0000   -0.47047
132680.0000   -0.77291
132720.0000   -1.39126
132760.0000   -0.66389
132800.0000   -2.02192
132840.0000   -1.54356
132880.0000   -0.85858
132920.0000   -2.38518
132960.0000   -2.74209
133000.0000   -2.71007
133040.0000   -1.82186
133080.0000   -1.95647
133120.0000   -1.48189
133160.0000   -0.66577
133200.0000   -0.37844
133240.0000   -1.05234
133280.0000   -0.01992
133320.0000   -1.09396
133360.0000   -0.96283
133400.0000   -1.45216
133440.0000   -1.29337
133480.0000   -2.22074
133520.0000   -1.82363
133560.0000   -2.03304
133600.0000   -1.13800
133640.0000   -2.01424
133680.0000   -0.61086
133720.0000   -0.14475
133760.0000   -0.57769
133800.0000   -1.48701
133840.0000   -1.71962
133880.0000   -2.06515
133920.0000   -3.09677
133960.0000   -1.24710
134000.0000   -2.41333
134040.0000   -1.18417
134080.0000   -2.08216
134120.0000   -2.31403
134160.0000   -2.21449
134200.0000   -0.73760
134240.0000   -1.04281
134280.0000   -0.35523
134320.0000   -0.44010
134360.0000   -0.73585
134400.0000   -0.39169
134440.0000   -0.88864
134480.0000   -2.02577
134520.0000   -1.71639
134560.0000   -1.81670
134600.0000   -1.87157
134640.0000   -2.59170
134680.0000   -2.63154
134720.0000   -1.04741
134760.0000   -2.16237
134800.0000   -2.56266
134840.0000   -2.35839
134880.0000   -1.79740
134920.0000   -2.01700
134960.0000   -1.49638
135000.0000   -2.16393
135040.0000   -1.77251
135080.0000   -1.25791
135120.0000   -1.36344
135160.0000   -1.26199
135200.0000    0.52329
135240.0000   -1.06926
135280.0000   -2.76265
135320.0000   -1.56911
135360.0000   -1.25295
135400.0000   -1.75719
135440.0000   -0.73148
135480.0000   -1.72057
135520.0000   -2.11904
135560.0000   -2.69595
135600.0000   -2.89273
135640.0000   -3.62277
135680.0000   -2.61159
135720.0000   -2.68741
135760.0000   -2.95678
135800.0000   -2.67141
135840.0000   -2.85403
135880.0000   -1.49647
135920.0000   -1.55835
135960.0000   -2.22249
136000.0000   -2.41230
136040.0000   -1.12145
136080.0000   -1.68224
136120.0000   -1.59193
136160.0000   -2.15068
136200.0000   -2.84911
136240.0000   -2.68924
136280.0000   -2.76881
136320.0000   -2.49547
136360.0000   -2.11140
136400.0000   -2.30810
136440.0000   -2.66363
136480.0000   -1.96511
136520.0000   -1.62165
136560.0000   -2.73874
136600.0000   -1.93853
136640.0000   -2.70376
136680.0000   -2.07918
136720.0000   -2.74650
136760.0000   -2.07416
136800.0000   -2.11715
136840.0000   -1.23294
136880.0000   -1.65550
136920.0000   -2.65046
136960.0000   -1.93460
137000.0000   -0.90983
137040.0000   -0.30226
137080.0000   -0.15267
137120.0000   -1.08576
137160.0000   -0.38100
137200.0000   -0.73219
137240.0000    0.05321
137280.0000   -0.01667
137320.0000   -0.05514
137360.0000   -0.66996
137400.0000    0.29582
137440.0000    0.92728
137480.0000   -0.97096
137520.0000   -1.08149
137560.0000    0.49593
137600.0000   -0.88429
137640.0000    1.00182
137680.0000    0.95939
137720.0000    1.21727
137760.0000    1.80830
137800.0000    0.73732
137840.0000    0.40440
137880.0000    2.08498
137920.0000    1.49798
137960.0000    1.18281
138000.0000    0.82596
138040.0000    1.13609
138080.0000    1.16353
138120.0000    0.50743
138160.0000    0.18782
138200.0000   -0.00048
138240.0000    0.46489
138280.0000    0.40315
138320.0000    1.16441
138360.0000    0.76899
138400.0000   -0.35985
138440.0000    0.45808
138480.0000    0.70778
138520.0000    0.71644
138560.0000    1.07222
138600.0000    0.98018
138640.0000    1.44044
138680.0000    1.30269
138720.0000    1.50699
138760.0000    1.10662
138800.0000    1.77488
138840.0000    0.61903
138880.0000    0.78318
138920.0000    0.04694
138960.0000    0.08235
139000.0000    0.35911
139040.0000   -0.40733
139080.0000   -0.44213
139120.0000    0.79184
139160.0000    1.03279
139200.0000    1.09619
139240.0000    1.23619
139280.0000    0.90551
139320.0000    0.84114
139360.0000    0.09099
139400.0000   -0.45982
139440.0000   -1.24545
139480.0000   -0.33922
139520.0000   -1.36601
139560.0000   -0.28322
139600.0000    1.35400
139640.0000   -0.44788
139680.0000   -0.28874
139720.0000   -0.96161
139760.0000    0.18524
139800.0000   -1.68510
139840.0000   -0.61977
139880.0000    0.15306
139920.0000   -0.11010
139960.0000    0.87042
140000.0000   -1.03008
140040.0000    0.57639
140080.0000   -0.37129
140120.0000    0.58663
140160.0000   -0.64903
140200.0000   -0.27610
140240.0000   -0.05006
140280.0000    1.16821
140320.0000   -0.43848
140360.0000    0.22955
140400.0000    0.38336
140440.0000   -0.01394
140480.0000    0.09833
140520.0000    0.66678
140560.0000    1.79442
140600.0000    0.79863
140640.0000   -0.44212
140680.0000    0.18938
140720.0000    0.00466
140760.0000   -1.21841
140800.0000   -0.20372
140840.0000   -1.29505
140880.0000   -0.60295
140920.0000    0.69355
140960.0000   -0.20132
141000.0000    0.22772
141040.0000    0.23250
141080.0000    0.09424
141120.0000    0.63755
141160.0000    2.47504
141200.0000    1.60767
141240.0000    1.78959
141280.0000    2.33020
141320.0000    0.28040
141360.0000    0.99205
141400.0000    0.88306
141440.0000    0.04191
141480.0000   -0.08374
141520.0000   -0.68038
141560.0000    0.62171
141600.0000    0.28278
141640.0000   -0.16109
141680.0000    0.48939
141720.0000   -0.13656
141760.0000   -0.41654
141800.0000   -0.22968
141840.0000   -0.17074
141880.0000   -0.48449
141920.0000   -0.80086
141960.0000   -0.20484
142000.0000   -0.23156
142040.0000   -0.91952
142080.0000   -0.86170
142120.0000   -1.42879
142160.0000   -1.94673
142200.0000   -2.15782
142240.0000   -2.17862
142280.0000   -2.07515
142320.0000   -2.48222
142360.0000   -3.06437
142400.0000   -2.41827
142440.0000   -1.61376
142480.0000   -2.57578
142520.0000   -1.89671
142560.0000   -3.51632
142600.0000   -2.42334
142640.0000   -2.91385
142680.0000   -2.44383
142720.0000   -3.20219
142760.0000   -3.39336
142800.0000   -3.12071
142840.0000   -4.60422
142880.0000   -3.76506
142920.0000   -4.06699
142960.0000   -2.70296
143000.0000   -2.43807
143040.0000   -3.26104
143080.0000   -1.29129
143120.0000   -1.92731
143160.0000   -1.53714
143200.0000   -0.70449
143240.0000   -1.28609
143280.0000   -2.95026
143320.0000   -1.35909
143360.0000   -2.36359
143400.0000   -1.63787
143440.0000   -0.67519
143480.0000   -1.67534
143520.0000    0.48972
143560.0000    1.09805
143600.0000    0.60253
143640.0000   -0.20676
143680.0000    0.03734
143720.0000    0.81273
143760.0000   -1.15100
143800.0000   -0.26934
143840.0000   -0.20993
143880.0000   -0.46497
143920.0000   -0.06031
143960.0000   -0.38004
144000.0000    0.23361
144040.0000   -1.22901
144080.0000    0.38045
144120.0000    0.19827
144160.0000    0.79227
144200.0000   -0.60676
144240.0000   -0.58403
144280.0000    0.60120
144320.0000    0.89889
144360.0000    1.48845
144400.0000    0.59041
144440.0000    1.42492
144480.0000    0.19201
144520.0000   -0.34104
144560.0000   -0.26400
144600.0000   -1.03873
144640.0000    0.06730
144680.0000   -0.43236
144720.0000   -1.64698
144760.0000   -2.23142
144800.0000   -0.61132
144840.0000   -0.72460
144880.0000   -0.78019
144920.0000    0.17124
144960.0000    0.11770
145000.0000   -0.06540
145040.0000    1.01588
145080.0000    1.20672
145120.0000    1.23205
145160.0000    0.69037
145200.0000    0.78856
145240.0000    1.10427
145280.0000    0.93811
145320.0000    1.57384
145360.0000    2.06155
145400.0000    2.08956
145440.0000    2.00583
145480.0000    1.81046
145520.0000    2.20076
145560.0000    1.98831
145600.0000    2.42496
145640.0000    1.57750
145680.0000    1.56549
145720.0000    2.55272
145760.0000    2.19169
145800.0000    2.78325
145840.0000    1.62284
145880.0000    2.48299
145920.0000    1.56301
145960.0000    2.29289
146000.0000    1.29402
146040.0000    1.82381
146080.0000    1.44856
146120.0000    1.37005
146160.0000    1.33713
146200.0000    1.87842
146240.0000    1.06376
146280.0000    0.11980
146320.0000    0.82036
146360.0000   -0.39541
146400.0000    0.05840
146440.0000   -1.39002
146480.0000   -2.23864
146520.0000   -0.58084
146560.0000    0.08689
146600.0000    0.68151
146640.0000    0.23931
146680.0000   -0.65496
146720.0000    0.49509
146760.0000    1.43821
146800.0000    0.76409
146840.0000    0.23726
146880.0000    2.07237
146920.0000    2.69079
146960.0000    3.90972
147000.0000    2.15862
147040.0000    3.40008
147080.0000    3.06312
147120.0000    2.35100
147160.0000    1.15336
147200.0000    0.81780
147240.0000    0.95733
147280.0000    0.17194
147320.0000   -0.52699
147360.0000   -0.07657
147400.0000    0.90650
147440.0000   -0.16916
147480.0000    1.37348
147520.0000    0.87644
147560.0000    1.40668
147600.0000    0.05608
147640.0000   -0.05734
147680.0000   -0.25358
147720.0000    0.09617
147760.0000    1.31194
147800.0000   -0.15005
147840.0000    0.34205
147880.0000    1.07691
147920.0000    1.03592
147960.0000   -0.49886
148000.0000   -0.35425
148040.0000   -1.25951
148080.0000   -0.81016
148120.0000    0.33030
148160.0000    0.66760
148200.0000    0.00798
148240.0000    0.78879
148280.0000   -0.56223
148320.0000   -0.28462
148360.0000   -0.60126
148400.0000   -0.48082
148440.0000   -0.16833
148480.0000   -0.56374
148520.0000   -0.65607
148560.0000   -0.58007
148600.0000    0.75117
148640.0000    0.37162
148680.0000   -0.01532
148720.0000    0.29088
148760.0000    0.14734
148800.0000    0.36098
148840.0000    0.04613
148880.0000    0.58267
148920.0000   -0.03709
148960.0000    1.14041
149000.0000    1.24129
149040.0000    0.79878
149080.0000    0.86601
149120.0000   -0.13414
149160.0000   -0.43719
149200.0000   -0.03220
149240.0000    1.15892
149280.0000   -0.02316
149320.0000    0.97454
149360.0000    1.09043
149400.0000    0.52171
149440.0000   -0.09220
149480.0000    0.23831
149520.0000    0.75010
149560.0000    0.14949
149600.0000    0.27032
149640.0000    0.58575
149680.0000    1.25051
149720.0000    0.37118
149760.0000    0.19694
149800.0000    0.38382
149840.0000    0.43423
149880.0000    0.60394
149920.0000    0.45214
149960.0000   -0.55632
150000.0000    0.00231
150040.0000    0.50404
150080.0000    1.08666
150120.0000    0.75441
150160.0000    0.71283
150200.0000    1.40692
150240.0000    0.89292
150280.0000    0.84005
150320.0000   -0.63969
150360.0000   -0.37961
150400.0000    0.18943
150440.0000    0.06368
150480.0000   -0.69387
150520.0000   -0.04834
150560.0000   -0.14836
150600.0000    0.31909
150640.0000   -0.96755
150680.0000    0.38163
150720.0000   -0.07702
150760.0000   -0.86164
150800.0000   -0.98813
150840.0000   -1.51197
150880.0000   -2.02569
150920.0000   -1.48950
150960.0000   -1.30236
151000.0000   -0.46381
151040.0000   -0.32090
151080.0000    0.70515
151120.0000    0.09240
151160.0000    0.31104
151200.0000    0.09661
151240.0000   -0.40906
151280.0000   -0.63656
151320.0000   -0.35045
151360.0000    0.42303
151400.0000    0.50822
151440.0000    0.09894
151480.0000   -0.23436
151520.0000   -0.39808
151560.0000   -0.26429
151600.0000    0.10267
151640.0000   -0.02742
151680.0000    0.97473
151720.0000    1.41120
151760.0000    0.93243
151800.0000    1.98518
151840.0000    0.10215
151880.0000    0.94928
151920.0000    0.13701
151960.0000   -0.08586
152000.0000    1.03889
152040.0000   -0.26141
152080.0000    1.51107
152120.0000    1.25960
152160.0000    1.58291
152200.0000    1.12557
152240.0000    1.31084
152280.0000    0.73088
152320.0000    0.88801
152360.0000    1.14956
152400.0000    2.18852
152440.0000    2.56211
152480.0000    1.51387
152520.0000    0.77815
152560.0000    1.69204
152600.0000    1.31479
152640.0000    1.41199
152680.0000    1.14530
152720.0000    0.41636
152760.0000    0.65641
152800.0000    0.33395
152840.0000    0.02894
152880.0000    0.30340
152920.0000   -0.37516
152960.0000   -0.01303
153000.0000   -0.05011
153040.0000   -0.12994
153080.0000    0.71946
153120.0000    1.42266
153160.0000    0.76532
153200.0000    0.72012
153240.0000    0.62705
153280.0000    1.07935
153320.0000    1.38638
153360.0000    0.66559
153400.0000    2.06921
153440.0000    0.53335
153480.0000    0.56700
153520.0000    1.52461
153560.0000    1.05417
153600.0000    1.06494
153640.0000    0.87387
153680.0000    1.03742
153720.0000    1.15934
153760.0000    1.36833
153800.0000    0.51187
153840.0000    0.96720
153880.0000    0.81039
153920.0000    1.08079
153960.0000    0.03845
154000.0000    0.74959
154040.0000    0.64794
154080.0000    0.40316
154120.0000    0.67527
154160.0000    0.70429
154200.0000    2.10393
154240.0000    0.69960
154280.0000    0.54409
154320.0000    1.07424
154360.0000    1.58184
154400.0000    1.55907
154440.0000    0.22080
154480.0000    0.07797
154520.0000    0.44945
154560.0000    0.82259
154600.0000    1.16661
154640.0000    1.35958
154680.0000    1.19690
154720.0000    1.22714
154760.0000    0.95937
154800.0000    1.17026
154840.0000    1.85635
154880.0000    1.07679
154920.0000    1.04772
154960.0000    1.01505
155000.0000   -0.23993
155040.0000    0.22931
155080.0000    0.55184
155120.0000    0.16225
155160.0000    0.73402
155200.0000    0.57526
155240.0000    0.27118
155280.0000    0.42332
155320.0000    0.13946
155360.0000    2.26427
155400.0000    0.85906
155440.0000    1.69900
155480.0000    0.50804
155520.0000    0.51486
155560.0000    1.87132
155600.0000    1.77915
155640.0000    1.97104
155680.0000    2.08351
155720.0000    2.92675
155760.0000    1.87905
155800.0000    1.34166
155840.0000    1.81201
155880.0000    1.72482
155920.0000    0.88368
155960.0000    0.64309
156000.0000    0.70514
156040.0000    0.78007
156080.0000    0.62728
156120.0000    0.38646
156160.0000    0.71988
156200.0000    1.08594
156240.0000    0.96248
156280.0000    1.20098
156320.0000    2.35076
156360.0000    1.43166
156400.0000    1.55957
156440.0000    0.95837
156480.0000    1.06845
156520.0000    1.14605
156560.0000    1.32463
156600.0000    0.61512
156640.0000    1.08172
156680.0000    0.39799
156720.0000    1.01599
156760.0000    1.65959
156800.0000   -0.42908
156840.0000    0.32419
156880.0000    0.87850
156920.0000   -0.61220
156960.0000   -0.33995
157000.0000   -0.54389
157040.0000    1.21451
157080.0000    0.82056
157120.0000    0.72876
157160.0000    0.48142
157200.0000    0.94608
157240.0000    1.14541
157280.0000    0.83361
157320.0000    0.36841
157360.0000    0.86059
157400.0000    0.79166
157440.0000    0.59883
157480.0000    0.44838
157520.0000    0.74001
157560.0000    0.84621
157600.0000    0.52136
157640.0000    0.29538
157680.0000    0.53235
157720.0000   -0.15883
157760.0000    0.54006
157800.0000    0.78963
157840.0000    1.62658
157880.0000   -0.02635
157920.0000   -0.28076
157960.0000   -1.35932
158000.0000   -0.15233
158040.0000   -0.61756
158080.0000   -0.83804
158120.0000   -0.97655
158160.0000   -1.47890
158200.0000   -0.93996
158240.0000   -1.30016
158280.0000   -0.96161
158320.0000   -1.44822
158360.0000    0.85869
158400.0000    0.42364
158440.0000    0.13276
158480.0000    0.02855
158520.0000   -0.18512
158560.0000   -0.45052
158600.0000   -1.41068
158640.0000   -0.16819
158680.0000   -0.00487
158720.0000   -0.88686
158760.0000   -0.83014
158800.0000   -1.24089
158840.0000   -0.95255
158880.0000   -0.19208
158920.0000   -1.61449
158960.0000   -1.78515
159000.0000   -1.95783
159040.0000   -1.87073
159080.0000   -1.08258
159120.0000   -1.03253
159160.0000   -1.32132
159200.0000   -2.43936
159240.0000   -1.00607
159280.0000   -1.44261
159320.0000   -0.97424
159360.0000   -2.39486
159400.0000   -2.52347
159440.0000   -1.45114
159480.0000   -1.09557
159520.0000   -2.69003
159560.0000   -1.69822
159600.0000   -2.13750
159640.0000   -1.43420
159680.0000   -1.48149
159720.0000   -1.53495
159760.0000   -0.59902
159800.0000   -0.16592
159840.0000   -2.13488
159880.0000   -1.69284
159920.0000   -1.61103
159960.0000   -0.96572
160000.0000   -2.04177
160040.0000   -1.32064
160080.0000   -1.29638
160120.0000    0.56378
160160.0000   -0.93057
160200.0000   -1.16254
160240.0000   -2.19528
160280.0000   -1.94465
160320.0000   -1.07452
160360.0000   -0.25465
160400.0000   -0.29044
160440.0000   -0.33402
160480.0000    0.40085
160520.0000   -0.90078
160560.0000    0.80601
160600.0000   -0.32719
160640.0000   -0.81160
160680.0000   -0.46375
160720.0000    0.79485
160760.0000   -0.03210
160800.0000   -0.19429
160840.0000   -0.71134
160880.0000   -0.08132
160920.0000   -0.80873
160960.0000   -0.13335
161000.0000    0.03704
161040.0000    0.45045
161080.0000   -0.04277
161120.0000   -0.40988
161160.0000   -0.56620
161200.0000   -0.91180
161240.0000   -0.84862
161280.0000   -0.79237
161320.0000   -0.72683
161360.0000   -0.30402
161400.0000   -0.65498
161440.0000   -0.73254
161480.0000   -0.68350
161520.0000   -0.97373
161560.0000   -0.83071
161600.0000   -0.95824
161640.0000   -0.71075
161680.0000   -0.18950
161720.0000   -0.03689
161760.0000    0.48244
161800.0000    0.33266
161840.0000   -0.12745
161880.0000   -0.58951
161920.0000   -0.09286
161960.0000   -0.90191
162000.0000   -0.77144
162040.0000   -0.43574
162080.0000   -0.44856
162120.0000   -0.77653
162160.0000   -0.86823
162200.0000   -0.44867
162240.0000   -0.94757
162280.0000   -0.18717
162320.0000   -2.10351
162360.0000   -1.47408
162400.0000   -0.84488
162440.0000   -0.98051
162480.0000   -0.34929
162520.0000   -0.97198
162560.0000   -0.34101
162600.0000   -0.31854
162640.0000   -0.56901
162680.0000   -1.92848
162720.0000   -0.02670
162760.0000   -0.09679
162800.0000   -0.94115
162840.0000   -1.52630
162880.0000   -0.80471
162920.0000   -0.77844
162960.0000   -1.97139
163000.0000   -1.65552
163040.0000   -1.30239
163080.0000   -1.50192
163120.0000   -3.06116
163160.0000   -0.87699
163200.0000   -1.82937
163240.0000   -1.52866
163280.0000   -1.24097
163320.0000   -2.28368
163360.0000   -1.48056
163400.0000   -1.96107
163440.0000   -1.39769
163480.0000   -1.07401
163520.0000    0.10171
163560.0000   -1.24118
163600.0000   -0.76187
163640.0000   -0.70048
163680.0000   -0.53220
163720.0000   -1.65401
163760.0000   -1.22536
163800.0000   -0.92500
163840.0000   -1.02025
163880.0000   -0.63521
163920.0000   -0.07720
163960.0000   -1.11640
164000.0000   -0.40138
164040.0000    0.84145
164080.0000    0.52664
164120.0000   -0.18666
164160.0000   -0.30290
164200.0000    0.37078
164240.0000    0.93012
164280.0000   -0.25967
164320.0000    0.09817
164360.0000    0.23073
164400.0000    1.10681
164440.0000    0.96975
164480.0000    0.83663
164520.0000    0.23899
164560.0000    0.32092
164600.0000    0.30680
164640.0000    1.03501
164680.0000    0.24179
164720.0000    0.43618
164760.0000    0.43169
164800.0000    0.29269
164840.0000   -0.20333
164880.0000   -0.79498
164920.0000   -0.34693
164960.0000   -0.01931
165000.0000   -0.19075
165040.0000   -1.31595
165080.0000   -1.17432
165120.0000   -0.94182
165160.0000   -1.96093
165200.0000   -0.86502
165240.0000   -0.95763
165280.0000   -1.16683
165320.0000   -0.85522
165360.0000   -0.87033
165400.0000   -2.13699
165440.0000   -0.62997
165480.0000   -1.23100
165520.0000   -1.04464
165560.0000   -0.49237
165600.0000   -0.37831
165640.0000   -1.23443
165680.0000   -1.48949
165720.0000   -1.10465
165760.0000   -1.81938
165800.0000   -1.40477
165840.0000   -0.56553
165880.0000   -1.36385
165920.0000   -0.47217
165960.0000   -1.80900
166000.0000   -1.21717
166040.0000   -0.43520
166080.0000   -0.41006
166120.0000   -1.06980
166160.0000   -1.85099
166200.0000   -0.32865
166240.0000    0.01157
166280.0000   -1.23534
166320.0000   -1.41307
166360.0000   -1.38061
166400.0000   -1.55678
166440.0000   -0.19721
166480.0000   -1.13170
166520.0000   -1.01500
166560.0000   -0.23103
166600.0000   -0.97882
166640.0000   -0.58861
166680.0000   -0.82972
166720.0000   -0.05784
166760.0000   -0.20873
166800.0000   -1.54395
166840.0000    0.20769
166880.0000   -0.42134
166920.0000   -1.08391
166960.0000   -0.64785
167000.0000   -0.72324
167040.0000   -0.74488
167080.0000   -0.57154
167120.0000   -0.55733
167160.0000   -0.49742
167200.0000   -0.43055
167240.0000   -0.63699
167280.0000   -0.82813
167320.0000   -1.37100
167360.0000   -0.85199
167400.0000   -0.22936
167440.0000   -0.30934
167480.0000   -1.05263
167520.0000   -0.76537
167560.0000   -0.54626
167600.0000   -0.96751
167640.0000   -1.28468
167680.0000   -0.84183
167720.0000   -1.31778
167760.0000   -0.39486
167800.0000    0.11861
167840.0000   -0.02823
167880.0000   -0.17310
167920.0000   -1.53013
167960.0000   -1.38994
168000.0000   -1.47530
168040.0000   -2.22372
168080.0000   -2.02900
168120.0000   -1.40226
168160.0000   -2.17166
168200.0000   -1.68889
168240.0000   -1.95217
168280.0000   -1.19096
168320.0000   -1.82965
168360.0000   -1.17963
168400.0000   -1.20134
168440.0000   -2.42870
168480.0000   -1.53914
168520.0000   -1.13378
168560.0000   -0.90696
168600.0000   -1.17179
168640.0000   -2.01713
168680.0000   -0.96867
168720.0000    0.26206
168760.0000   -1.28828
168800.0000   -1.64352
168840.0000   -0.66352
168880.0000   -0.94152
168920.0000   -0.87116
168960.0000   -0.41101
169000.0000   -0.74301
169040.0000   -0.69455
169080.0000   -0.17891
169120.0000   -0.95546
169160.0000   -1.03311
169200.0000   -1.67359
169240.0000   -0.67885
169280.0000   -1.52710
169320.0000   -0.45633
169360.0000   -1.13833
169400.0000   -0.97032
169440.0000   -0.76104
169480.0000   -1.16394
169520.0000   -0.50469
169560.0000   -1.49467
169600.0000   -1.58899
169640.0000   -0.96422
169680.0000   -1.62822
169720.0000   -0.72073
169760.0000   -0.97669
169800.0000   -0.82209
169840.0000   -0.41073
169880.0000   -0.53563
169920.0000   -1.11625
169960.0000   -0.85648
170000.0000   -1.14281
170040.0000   -1.30059
170080.0000   -1.20866
170120.0000   -0.87164
170160.0000   -0.38002
170200.0000   -0.60313
170240.0000   -1.16961
170280.0000   -0.69222
170320.0000   -0.85399
170360.0000   -1.56110
170400.0000   -1.41454
170440.0000   -1.44946
170480.0000   -0.85904
170520.0000   -0.83489
170560.0000   -0.84914
170600.0000   -0.78506
170640.0000   -1.47026
170680.0000   -0.96406
170720.0000   -0.77476
170760.0000   -1.12367
170800.0000   -1.57707
170840.0000   -1.32057
170880.0000   -1.29389
170920.0000   -1.65853
170960.0000   -0.53106
171000.0000   -1.22158
171040.0000   -0.31064
171080.0000   -1.25121
171120.0000   -1.44804
171160.0000   -0.87241
171200.0000   -0.69522
171240.0000   -1.23364
171280.0000   -0.19118
171320.0000   -0.99521
171360.0000   -0.50867
171400.0000   -1.14231
171440.0000   -0.79672
171480.0000   -0.66747
171520.0000   -0.46691
171560.0000   -0.87174
171600.0000   -1.22947
171640.0000   -0.86245
171680.0000   -1.10739
171720.0000   -1.15360
171760.0000   -1.15222
171800.0000   -1.08365
171840.0000   -0.95093
171880.0000   -1.41075
171920.0000   -1.31410
171960.0000   -1.26525
172000.0000   -1.24755
172040.0000   -1.89107
172080.0000   -1.72495
172120.0000   -1.11880
172160.0000   -1.57438
172200.0000   -1.35446
172240.0000   -1.62165
172280.0000   -1.57775
172320.0000   -0.63779
172360.0000   -0.98647
172400.0000   -1.01086
172440.0000   -0.93008
172480.0000   -1.54936
172520.0000   -1.90494
172560.0000   -1.62319
172600.0000   -0.88098
172640.0000   -0.32727
172680.0000   -1.13435
172720.0000   -1.30207
172760.0000   -1.18527
172800.0000   -0.49113
172840.0000   -0.04898
172880.0000   -0.42554
172920.0000   -0.34519
172960.0000   -0.75349
173000.0000   -0.20421
173040.0000    0.12596
173080.0000   -0.16234
173120.0000   -0.37257
173160.0000   -0.41159
173200.0000    0.07555
173240.0000    0.39457
173280.0000   -1.32730
173320.0000    0.14914
173360.0000   -0.18072
173400.0000   -0.29742
173440.0000   -0.68875
173480.0000   -0.97215
173520.0000   -1.07025
173560.0000   -0.30708
173600.0000   -0.37315
173640.0000   -0.55905
173680.0000   -0.40681
173720.0000   -0.99878
173760.0000   -0.55821
173800.0000   -0.20287
173840.0000   -0.54864
173880.0000   -0.74189
173920.0000   -0.64105
173960.0000   -1.07680
174000.0000   -1.92002
174040.0000   -1.29752
174080.0000   -0.96163
174120.0000   -1.93621
174160.0000   -1.63013
174200.0000   -0.92448
174240.0000   -0.07512
174280.0000   -0.96446
174320.0000   -1.57587
174360.0000   -1.15140
174400.0000   -1.66240
174440.0000   -2.24584
174480.0000   -1.69740
174520.0000   -1.87790
174560.0000   -1.06672
174600.0000   -1.46678
174640.0000   -1.32860
174680.0000   -1.04615
174720.0000   -1.34849
174760.0000   -1.58460
174800.0000   -1.35702
174840.0000   -1.62508
174880.0000   -1.19069
174920.0000   -0.60953
174960.0000   -1.59485
175000.0000   -1.56632
175040.0000   -0.55064
175080.0000   -1.63702
175120.0000   -1.25893
175160.0000   -1.06767
175200.0000   -1.09152
175240.0000   -1.65685
175280.0000   -0.72139
175320.0000   -1.62705
175360.0000   -1.32674
175400.0000   -1.16797
175440.0000   -1.45932
175480.0000   -2.16345
175520.0000   -0.92204
175560.0000   -2.28599
175600.0000   -1.56520
175640.0000   -0.79567
175680.0000   -1.26933
175720.0000   -1.35879
175760.0000   -0.71288
175800.0000   -1.35265
175840.0000   -1.81924
175880.0000   -2.42948
175920.0000   -1.28264
175960.0000   -1.44266
176000.0000   -2.45311
176040.0000   -2.61878
176080.0000   -2.28266
176120.0000   -0.93170
176160.0000   -1.42392
176200.0000   -1.17786
176240.0000   -1.49192
176280.0000   -0.82312
176320.0000   -0.57937
176360.0000   -0.73095
176400.0000   -0.54309
176440.0000   -1.11497
176480.0000   -0.55107
176520.0000   -1.03113
176560.0000   -1.04246
176600.0000   -1.59283
176640.0000   -0.70312
176680.0000   -0.70112
176720.0000   -0.86378
176760.0000   -0.33771
176800.0000   -0.74311
176840.0000   -1.41387
176880.0000   -0.50431
176920.0000   -1.01422
176960.0000   -0.95361
177000.0000   -0.35606
177040.0000   -0.14120
177080.0000   -0.81316
177120.0000   -0.73251
177160.0000   -1.44228
177200.0000   -0.97384
177240.0000   -0.45224
177280.0000   -0.71399
177320.0000    0.01879
177360.0000   -0.41798
177400.0000   -0.27582
177440.0000   -0.41392
177480.0000   -0.99110
177520.0000   -0.55425
177560.0000   -0.07588
177600.0000   -1.06370
177640.0000   -0.57588
177680.0000   -0.63662
177720.0000   -0.89489
177760.0000   -1.10436
177800.0000   -0.50838
177840.0000   -0.32187
177880.0000   -0.78965
177920.0000   -0.55208
177960.0000   -0.57411
178000.0000   -0.41572
178040.0000   -0.20741
178080.0000   -0.86392
178120.0000   -0.07097
178160.0000   -0.32568
178200.0000   -0.44397
178240.0000   -0.31802
178280.0000    0.57678
178320.0000   -0.83042
178360.0000    0.40595
178400.0000    0.12269
178440.0000   -0.23896
178480.0000   -0.71819
178520.0000    0.00833
178560.0000    0.01913
178600.0000   -0.66286
178640.0000   -0.14179
178680.0000   -0.66248
178720.0000   -0.20680
178760.0000   -0.88086
178800.0000   -0.81645
178840.0000   -0.49451
178880.0000   -1.57805
178920.0000   -1.42942
178960.0000   -1.00076
179000.0000   -0.90552
179040.0000   -0.45500
179080.0000   -0.72357
179120.0000   -0.61341
179160.0000   -1.27782
179200.0000   -0.72519
179240.0000   -0.19861
179280.0000   -0.30005
179320.0000   -0.11913
179360.0000    0.40478
179400.0000    0.24467
179440.0000    0.06903
179480.0000   -0.27375
179520.0000   -0.19813
179560.0000   -0.32913
179600.0000   -0.36776
179640.0000   -0.46069
179680.0000   -0.14305
179720.0000   -0.20594
179760.0000   -0.63008
179800.0000   -0.79552
179840.0000   -0.55452
179880.0000   -0.54226
179920.0000   -0.14464
179960.0000   -1.31192
180000.0000   -0.22532
180040.0000   -0.41314
180080.0000   -0.87467
180120.0000   -1.60969
180160.0000   -2.37543
180200.0000   -1.74702
180240.0000   -1.04329
180280.0000   -0.16634
180320.0000   -0.84109
180360.0000   -1.72396
180400.0000   -0.90823
180440.0000   -0.02994
180480.0000    0.24729
180520.0000    0.65314
180560.0000   -0.80180
180600.0000   -1.03675
180640.0000    0.81831
180680.0000   -0.30695
180720.0000    0.10171
180760.0000   -0.72381
180800.0000    0.02925
180840.0000    0.43999
180880.0000   -0.84038
180920.0000   -0.97032
180960.0000   -0.65681
181000.0000   -0.74174
181040.0000   -0.06633
181080.0000   -0.30785
181120.0000   -1.47532
181160.0000   -1.09499
181200.0000   -0.94122
181240.0000   -1.46303
181280.0000   -1.19133
181320.0000   -1.30501
181360.0000   -0.90557
181400.0000   -0.32730
181440.0000    0.06286
181480.0000   -1.61254
181520.0000   -1.84643
181560.0000   -1.15120
181600.0000   -1.40018
181640.0000   -1.41793
181680.0000   -0.80019
181720.0000   -0.79900
181760.0000   -0.60602
181800.0000   -0.34478
181840.0000   -0.51540
181880.0000   -0.73768
181920.0000   -0.75670
181960.0000   -0.88811
182000.0000   -0.44686
182040.0000    0.11087
182080.0000   -0.56798
182120.0000   -0.60637
182160.0000   -1.66838
182200.0000   -0.00292
182240.0000   -1.24174
182280.0000   -0.60498
182320.0000    1.00604
182360.0000    0.27552
182400.0000   -0.21537
182440.0000    0.15342
182480.0000    0.03600
182520.0000   -0.84827
182560.0000    0.08579
182600.0000    0.49549
182640.0000    0.34568
182680.0000    0.81721
182720.0000    0.13143
182760.0000   -0.36367
182800.0000   -0.47046
182840.0000   -0.34346
182880.0000   -0.77276
182920.0000    0.45719
182960.0000    0.74857
183000.0000   -0.04535
183040.0000   -0.52885
183080.0000   -0.00059
183120.0000   -0.27415
183160.0000    0.49935
183200.0000   -0.24140
183240.0000   -0.25310
183280.0000   -0.66474
183320.0000   -1.18657
183360.0000   -1.49774
183400.0000   -0.86780
183440.0000   -0.42258
183480.0000   -1.26970
183520.0000   -0.43111
183560.0000   -0.56827
183600.0000   -1.12777
183640.0000   -0.25186
183680.0000   -0.02182
183720.0000   -0.27439
183760.0000    0.18637
183800.0000   -0.11675
183840.0000    0.61228
183880.0000   -0.21577
183920.0000    0.29867
183960.0000    0.57014
184000.0000   -0.19312
184040.0000   -0.06695
184080.0000    0.15599
184120.0000   -0.24031
184160.0000    0.62332
184200.0000    0.29263
184240.0000    0.05651
184280.0000   -0.09459
184320.0000    0.13563
184360.0000   -0.45301
184400.0000    0.42345
184440.0000    0.10660
184480.0000   -0.24768
184520.0000   -0.83532
184560.0000   -0.40483
184600.0000   -0.77765
184640.0000   -0.63514
184680.0000   -0.53303
184720.0000   -0.54926
184760.0000   -0.70035
184800.0000   -1.18766
184840.0000   -1.02188
184880.0000   -1.64818
184920.0000   -2.02192
184960.0000   -1.59775
185000.0000   -0.56787
185040.0000   -0.60696
185080.0000   -0.72083
185120.0000   -1.01973
185160.0000   -0.39937
185200.0000   -0.56969
185240.0000   -0.33679
185280.0000   -0.66089
185320.0000   -0.30642
185360.0000   -0.96423
185400.0000   -0.55459
185440.0000   -1.37292
185480.0000   -0.84706
185520.0000   -0.58953
185560.0000   -1.12052
185600.0000   -0.67128
185640.0000   -1.38160
185680.0000   -0.71013
185720.0000   -1.59707
185760.0000   -0.43522
185800.0000   -1.13275
185840.0000   -1.31660
185880.0000   -1.37219
185920.0000   -0.26780
185960.0000   -1.22815
186000.0000   -1.29204
186040.0000   -1.60836
186080.0000   -0.38998
186120.0000    0.19953
186160.0000   -0.19050
186200.0000   -0.51047
186240.0000   -0.86836
186280.0000    0.14685
186320.0000    0.56237
186360.0000   -0.65084
186400.0000   -0.34161
186440.0000   -1.03276
186480.0000   -0.96927
186520.0000   -0.61600
186560.0000   -1.37236
186600.0000   -0.87267
186640.0000   -0.96643
186680.0000   -0.76192
186720.0000   -0.85490
186760.0000   -1.41228
186800.0000   -0.38409
186840.0000   -0.77272
186880.0000   -0.41278
186920.0000   -0.26298
186960.0000   -0.14976
187000.0000   -0.89416
187040.0000   -1.12943
187080.0000   -0.82790
187120.0000   -1.06050
187160.0000   -1.71205
187200.0000   -0.66382
187240.0000   -1.49528
187280.0000   -1.59699
187320.0000   -1.01021
187360.0000   -1.35967
187400.0000   -0.90386
187440.0000   -0.83559
187480.0000   -0.21342
187520.0000   -1.14501
187560.0000   -0.76634
187600.0000   -0.97204
187640.0000   -0.97714
187680.0000   -0.78120
187720.0000   -0.51878
187760.0000   -0.73413
187800.0000   -0.00765
187840.0000    0.14959
187880.0000   -0.53326
187920.0000   -0.09938
187960.0000   -0.30500
188000.0000   -0.01033
188040.0000    0.44504
188080.0000    0.30116
188120.0000   -0.75972
188160.0000   -0.36804
188200.0000   -0.36629
188240.0000   -0.62013
188280.0000   -0.11420
188320.0000   -0.22938
188360.0000   -0.89041
188400.0000   -1.35510
188440.0000   -0.53210
188480.0000   -1.55604
188520.0000   -1.29508
188560.0000   -1.81310
188600.0000   -1.01633
188640.0000   -0.89572
188680.0000   -1.23004
188720.0000   -1.22168
188760.0000    0.08353
188800.0000   -0.54676
188840.0000   -0.30323
188880.0000   -0.53106
188920.0000   -0.49536
188960.0000   -0.18665
189000.0000    0.25805
189040.0000   -0.47578
189080.0000   -0.05635
189120.0000    0.13463
189160.0000   -0.55174
189200.0000   -0.90114
189240.0000   -0.30692
189280.0000   -0.31778
189320.0000   -1.13205
189360.0000   -0.88544
189400.0000   -0.14370
189440.0000   -0.00245
189480.0000   -0.58004
189520.0000   -0.98141
189560.0000   -0.82062
189600.0000   -0.33726
189640.0000   -1.11393
189680.0000   -1.28119
189720.0000   -0.03731
189760.0000   -0.71292
189800.0000   -0.37262
189840.0000   -0.08946
189880.0000   -1.63661
189920.0000   -0.86061
189960.0000   -0.86393
190000.0000   -0.26409
190040.0000   -0.86345
190080.0000   -0.70274
190120.0000   -0.94997
190160.0000   -1.19575
190200.0000   -1.15476
190240.0000   -0.76437
190280.0000   -0.31407
190320.0000   -0.31293
190360.0000   -0.98300
190400.0000   -0.35228
190440.0000    0.16959
190480.0000   -0.14985
190520.0000   -0.63940
190560.0000   -1.07801
190600.0000   -0.49871
190640.0000    0.20151
190680.0000    0.24768
190720.0000    0.24740
190760.0000   -1.09642
190800.0000   -0.59251
190840.0000   -0.31647
190880.0000   -0.33470
190920.0000    0.42657
190960.0000   -0.18273
191000.0000    0.29160
191040.0000    0.72205
191080.0000    0.57815
191120.0000    0.88554
191160.0000   -0.09418
191200.0000    0.60358
191240.0000   -0.56047
191280.0000    0.44044
191320.0000   -0.02501
191360.0000    0.46520
191400.0000   -0.20109
191440.0000    0.54063
191480.0000    0.06537
191520.0000    0.18114
191560.0000    0.30958
191600.0000    0.64230
191640.0000    0.36592
191680.0000    0.12999
191720.0000   -0.76414
191760.0000   -0.17905
191800.0000    0.10618
191840.0000    0.50715
191880.0000   -0.59028
191920.0000    1.08028
191960.0000    1.01990
192000.0000    0.94875
192040.0000    0.87030
192080.0000   -0.19720
192120.0000   -0.30435
192160.0000   -0.12791
192200.0000    0.04065
192240.0000   -0.78151
192280.0000   -2.04201
192320.0000   -1.33114
192360.0000   -0.40632
192400.0000   -0.77571
192440.0000   -0.83184
192480.0000   -0.63859
192520.0000   -0.61940
192560.0000   -0.06097
192600.0000   -0.10962
192640.0000    0.57308
192680.0000   -0.14129
192720.0000    0.23655
192760.0000    0.30529
192800.0000    0.42462
192840.0000    0.24531
192880.0000    0.89029
192920.0000    1.27091
192960.0000    1.31417
193000.0000    0.14065
193040.0000    0.06790
193080.0000    0.31617
193120.0000   -0.96596
193160.0000   -0.98342
193200.0000    0.03517
193240.0000    0.10864
193280.0000    0.22071
193320.0000   -0.80397
193360.0000   -0.04572
193400.0000   -0.35935
193440.0000   -1.36525
193480.0000   -1.09867
193520.0000   -0.79541
193560.0000   -0.22645
193600.0000    0.29299
193640.0000   -0.59428
193680.0000   -0.42605
193720.0000   -0.87423
193760.0000   -0.37924
193800.0000    0.55384
193840.0000    0.34764
193880.0000   -0.01228
193920.0000   -0.03651
193960.0000   -0.81916
194000.0000   -0.89709
194040.0000    0.01208
194080.0000   -0.01194
194120.0000    0.80324
194160.0000    0.19779
194200.0000    1.12491
194240.0000    1.07742
194280.0000    0.25515
194320.0000    0.25900
194360.0000    0.25568
194400.0000   -0.00529
194440.0000   -0.05646
194480.0000   -0.32075
194520.0000    0.19944
194560.0000   -0.25197
194600.0000   -0.29380
194640.0000    0.19120
194680.0000   -0.85632
194720.0000   -1.11266
194760.0000   -0.57794
194800.0000   -0.96314
194840.0000   -1.47963
194880.0000   -0.30389
194920.0000   -0.60774
194960.0000   -1.05735
195000.0000   -0.56510
195040.0000   -1.06174
195080.0000   -1.35899
195120.0000   -0.98627
195160.0000   -0.73270
195200.0000   -1.10619
195240.0000   -0.24578
195280.0000    0.12627
195320.0000    0.05836
195360.0000   -0.78726
195400.0000   -1.38620
195440.0000   -1.01044
195480.0000   -0.71482
195520.0000   -1.08430
195560.0000   -1.01308
195600.0000   -1.18715
195640.0000   -1.54083
195680.0000   -0.88422
195720.0000   -0.75629
195760.0000   -0.63571
195800.0000   -0.42773
195840.0000   -0.66623
195880.0000   -0.69360
195920.0000   -0.51075
195960.0000    0.80898
196000.0000    0.89317
196040.0000    0.52120
196080.0000    1.68828
196120.0000    1.52506
196160.0000    1.25395
196200.0000    1.10510
196240.0000    2.21155
196280.0000    1.58173
196320.0000    0.78874
196360.0000   -0.29452
196400.0000    0.21016
196440.0000   -0.89118
196480.0000    0.80478
196520.0000    0.17375
196560.0000   -0.04554
196600.0000   -0.52072
196640.0000    1.12553
196680.0000    1.61466
196720.0000    1.55482
196760.0000    1.60372
196800.0000    0.51257
196840.0000    1.93519
196880.0000    1.74880
196920.0000    0.99443
196960.0000    1.20161
197000.0000    1.44992
197040.0000    1.02066
197080.0000    1.93470
197120.0000    1.26420
197160.0000    1.75507
197200.0000    1.11803
197240.0000    1.60167
197280.0000    1.22227
197320.0000    0.90294
197360.0000    1.42339
197400.0000    0.57995
197440.0000   -0.48716
197480.0000    0.30354
197520.0000    0.04636
197560.0000    0.04577
197600.0000    1.01701
197640.0000    0.17646
197680.0000    0.53731
197720.0000    1.11093
197760.0000    0.15463
197800.0000    0.30838
197840.0000    0.65892
197880.0000    0.54343
197920.0000    1.68537
197960.0000    0.34176
198000.0000    0.14117
198040.0000    0.21347
198080.0000    0.11056
198120.0000    0.29389
198160.0000   -0.20490
198200.0000    0.38448
198240.0000   -0.01155
198280.0000    0.54446
198320.0000    0.33043
198360.0000   -0.14535
198400.0000    0.09243
198440.0000   -0.30759
198480.0000   -1.31744
198520.0000   -0.15907
198560.0000   -1.03652
198600.0000   -0.59630
198640.0000   -0.04994
198680.0000   -0.77870
198720.0000   -0.14856
198760.0000   -0.58752
198800.0000   -0.83310
198840.0000   -0.88204
198880.0000    0.38473
198920.0000   -0.73596
198960.0000   -0.69653
199000.0000   -0.78040
199040.0000    0.13251
199080.0000   -0.37915
199120.0000    0.54446
199160.0000    0.29649
199200.0000    0.16553
199240.0000   -0.50424
199280.0000   -1.16614
199320.0000   -1.18004
199360.0000   -0.46458
199400.0000   -0.49953
199440.0000   -0.24484
199480.0000    0.46774
199520.0000    0.02435
199560.0000    0.01327
199600.0000   -0.53365
199640.0000   -0.09118
199680.0000    0.66008
199720.0000   -0.07005
199760.0000    0.19721
199800.0000    0.29856
199840.0000   -0.10900
199880.0000    0.04157
199920.0000   -1.17059
199960.0000    0.11178
200000.0000   -0.67402
200040.0000   -0.95526
200080.0000   -0.97495
200120.0000   -0.88384
200160.0000    0.00326
200200.0000   -0.28321
200240.0000    0.24326
200280.0000   -0.63925
200320.0000   -0.49220
200360.0000   -0.97138
200400.0000   -0.41073
200440.0000    0.74923
200480.0000   -0.35766
200520.0000   -0.84063
200560.0000    0.04332
200600.0000    0.42827
200640.0000   -0.95250
200680.0000   -0.61837
200720.0000   -0.57576
200760.0000   -0.49161
200800.0000    0.24698
200840.0000   -0.44214
200880.0000   -0.36726
200920.0000   -0.79109
200960.0000   -1.23870
201000.0000   -0.51170
201040.0000   -1.15970
201080.0000   -0.46667
201120.0000   -0.01283
201160.0000   -0.13322
201200.0000    0.57913
201240.0000    1.06067
201280.0000    0.76180
201320.0000    0.53556
201360.0000    0.75909
201400.0000    0.33389
201440.0000    0.27989
201480.0000    0.18116
201520.0000   -0.08932
201560.0000   -0.75552
201600.0000    0.17921
201640.0000    0.65930
201680.0000    0.19075
201720.0000   -0.19067
201760.0000    0.41107
201800.0000   -0.40140
201840.0000   -0.00029
201880.0000   -0.74585
201920.0000   -0.55327
201960.0000   -1.49479
202000.0000   -0.19329
202040.0000   -0.46850
202080.0000   -0.37936
202120.0000    0.29795
202160.0000    0.02584
202200.0000   -0.33733
202240.0000   -0.70256
202280.0000   -0.84789
202320.0000   -0.26865
202360.0000   -0.27696
202400.0000   -0.22365
202440.0000    0.36521
202480.0000    0.97627
202520.0000    0.10057
202560.0000   -0.14109
202600.0000    0.01007
202640.0000   -0.21871
202680.0000   -0.42221
202720.0000   -0.05268
202760.0000    0.12006
202800.0000   -0.00198
202840.0000    0.15775
202880.0000    0.01056
202920.0000   -0.37357
202960.0000   -0.58332
203000.0000   -0.46999
203040.0000   -0.13684
203080.0000   -1.46200
203120.0000   -0.56006
203160.0000   -1.09079
203200.0000   -0.97972
203240.0000   -0.82422
203280.0000   -0.77369
203320.0000   -1.15610
203360.0000   -0.60749
203400.0000   -0.36251
203440.0000   -0.26307
203480.0000   -0.05589
203520.0000   -0.44441
203560.0000    0.02319
203600.0000   -0.28315
203640.0000   -0.41449
203680.0000    0.57655
203720.0000   -0.03886
203760.0000   -0.34289
203800.0000   -0.46053
203840.0000   -0.65670
203880.0000   -0.25333
203920.0000   -0.19406
203960.0000   -0.58861
204000.0000   -1.06222
204040.0000   -0.47470
204080.0000   -0.03880
204120.0000   -1.21644
204160.0000   -0.81628
204200.0000   -1.02810
204240.0000   -1.08285
204280.0000   -0.05667
204320.0000    0.28130
204360.0000    0.42571
204400.0000    0.32885
204440.0000   -0.02631
204480.0000   -0.49018
204520.0000   -1.03170
204560.0000   -1.31621
204600.0000   -1.52784
204640.0000   -0.96223
204680.0000   -1.39542
204720.0000   -1.02825
204760.0000   -1.13629
204800.0000   -0.62694
204840.0000   -0.50155
204880.0000   -0.95670
204920.0000   -1.53217
204960.0000   -1.81794
205000.0000   -2.04820
205040.0000   -1.34977
205080.0000   -1.21239
205120.0000   -1.60651
205160.0000   -1.50784
205200.0000   -1.17126
205240.0000   -1.07346
205280.0000   -0.11260
205320.0000   -0.49655
205360.0000   -0.29173
205400.0000    0.35265
205440.0000    0.26817
205480.0000    0.69307
205520.0000   -1.47804
205560.0000   -1.28966
205600.0000   -0.71202
205640.0000    0.64339
205680.0000    0.08055
205720.0000   -0.49780
205760.0000   -0.12570
205800.0000   -0.30422
205840.0000   -0.57113
205880.0000   -0.36371
205920.0000   -0.77882
205960.0000   -0.46775
206000.0000   -1.05241
206040.0000   -3.09001
206080.0000   -2.06510
206120.0000   -1.55182
206160.0000   -2.24000
206200.0000   -1.59842
206240.0000   -1.36643
206280.0000   -2.01294
206320.0000   -1.99604
206360.0000   -0.78136
206400.0000   -2.30282
206440.0000   -0.77895
206480.0000   -2.01903
206520.0000   -1.26264
206560.0000   -1.08030
206600.0000   -0.72182
206640.0000   -1.90118
206680.0000   -1.15170
206720.0000   -0.94528
206760.0000   -0.64651
206800.0000   -1.33593
206840.0000   -1.00432
206880.0000   -1.55140
206920.0000   -1.50475
206960.0000   -1.41268
207000.0000   -0.87252
207040.0000   -1.06291
207080.0000   -0.76873
207120.0000   -1.49335
207160.0000   -1.47335
207200.0000   -1.02755
207240.0000   -1.74051
207280.0000   -1.42478
207320.0000   -2.41510
207360.0000   -1.79158
207400.0000   -1.95673
207440.0000   -1.41917
207480.0000   -1.61813
207520 5
207560 5
207600 5
207640 5
207680 5
207720 5
207760 5
207800 5
207840 5
207880 5
207920 5
207960 5
208000 5
208040 5
208080 5
208120 5
208160 5
208200 5
208240 5
208280 5
208320 5
208360 5
208400 5
208440 5
208480 5
208520 5
208560 5
208600 5
208640 5
208680 5
208720 5
208760 5
208800 5
208840 5
208880 5
208920 5
208960 5
209000 5
209040 5
209080 5
209120 5
209160 5
209200 5
209240 5
209280 5
209320 5
209360 5
209400 5
209440 5
209480 5
209520 5
209560 5
209600 5
209640 5
209680 5
209720 5
209760 5
209800 5
209840 5
209880 5
209920 5
209960 5
210000 5
210040 5
210080 5
210120 5
210160 5
210200 5
210240 5
210280 5
210320 5
210360 5
210400 5
210440 5
210480 5
210520 5
210560 5
210600 5
210640 5
210680 5
210720 5
210760 5
210800 5
210840 5
210880 5
210920 5
210960 5
211000 5
211040 5
211080 5
211120 5
211160 5
211200 5
211240 5
211280 5
211320 5
211360 5
211400 5
211440 5
211480 5
211520 5
211560 5
211600 5
211640 5
211680 5
211720 5
211760 5
211800 5
211840 5
211880 5
211920 5
211960 5
212000 5
212040 5
212080 5
212120 5
212160 5
212200 5
212240 5
212280 5
212320 5
212360 5
212400 5
212440 5
212480 5
212520 5
212560 5
212600 5
212640 5
212680 5
212720 5
212760 5
212800 5
212840 5
212880 5
212920 5
212960 5
213000 5
213040 5
213080 5
213120 5
213160 5
213200 5
213240 5
213280 5
213320 5
213360 5
213400 5
213440 5
213480 5
213520 5
213560 5
213600 5
213640 5
213680 5
213720 5
213760 5
213800 5
213840 5
213880 5
213920 5
213960 5
214000 5
214040 5
214080 5
214120 5
214160 5
214200 5
214240 5
214280 5
214320 5
214360 5
214400 5
214440 5
214480 5
214520 5
214560 5
214600 5
214640 5
214680 5
214720 5
214760 5
214800 5
214840 5
214880 5
214920 5
214960 5
215000 5
215040 5
215080 5
215120 5
215160 5
215200 5
215240 5
215280 5
215320 5
215360 5
215400 5
215440 5
215480 5
215520 5
215560 5
215600 5
215640 5
215680 5
215720 5
215760 5
215800 5
215840 5
215880 5
215920 5
215960 5
216000 5
216040 5
216080 5
216120 5
216160 5
216200 5
216240 5
216280 5
216320 5
216360 5
216400 5
216440 5
216480 5
216520 5
216560 5
216600 5
216640 5
216680 5
216720 5
216760 5
216800 5
216840 5
216880 5
216920 5
216960 5
217000 5
217040 5
217080 5
217120 5
217160 5
217200 5
217240 5
217280 5
217320 5
217360 5
217400 5
217440 5
217480 5
217520 5
217560 5
217600 5
217640 5
217680 5
217720 5
217760 5
217800 5
217840 5
217880 5
217920 5
217960 5
218000 5
218040 5
218080 5
218120 5
218160 5
218200 5
218240 5
218280 5
218320 5
218360 5
218400 5
218440 5
218480 5
218520 5
218560 5
218600 5
218640 5
218680 5
218720 5
218760 5
218800 5
218840 5
218880 5
218920 5
218960 5
219000 5
219040 5
219080 5
219120 5
219160 5
219200 5
219240 5
219280 5
219320 5
219360 5
219400 5
219440 5
219480 5
219520 5
219560 5
219600 5
219640 5
219680 5
219720 5
219760 5
219800 5
219840 5
219880 5
219920 5
219960 5
220000 5
220040 5
220080 5
220120 5
220160 5
220200 5
220240 5
220280 5
220320 5
220360 5
220400 5
220440 5
220480 5
220520 5
220560 5
220600 5
220640 5
220680 5
220720 5
220760 5
220800 5
220840 5
220880 5
220920 5
220960 5
221000 5
221040 5
221080 5
221120 5
221160 5
221200 5
221240 5
221280 5
221320 5
221360 5
221400 5
221440 5
221480 5
221520 5
221560 5
221600 5
221640 5
221680 5
221720 5
221760 5
221800 5
221840 5
221880 5
221920 5
221960 5
222000 5
222040 5
222080 5
222120 5
222160 5
222200 5
222240 5
222280 5
222320 5
222360 5
222400 5
222440 5
222480 5
222520 5
222560 5
222600 5
222640 5
222680 5
222720 5
222760 5
222800 5
222840 5
222880 5
222920 5
222960 5
223000 5
223040 5
223080 5
223120 5
223160 5
223200 5
223240 5
223280 5
223320 5
223360 5
223400 5
223440 5
223480 5
223520 5
223560 5
223600 5
223640 5
223680 5
223720 5
223760 5
223800 5
223840 5
223880 5
223920 5
223960 5
224000 5
224040 5
224080 5
224120 5
224160 5
224200 5
224240 5
224280 5
224320 5
224360 5
224400 5
224440 5
224480 5
224520 5
224560 5
224600 5
224640 5
224680 5
224720 5
224760 5
224800 5
224840 5
224880 5
224920 5
224960 5
225000 5
225040 5
225080 5
225120 5
225160 5
225200 5
225240 5
225280 5
225320 5
225360 5
225400 5
225440 5
225480 5
225520 5
225560 5
225600 5
225640 5
225680 5
225720 5
225760 5
225800 5
225840 5
225880 5
225920 5
225960 5
226000 5
226040 5
226080 5
226120 5
226160 5
226200 5
226240 5
226280 5
226320 5
226360 5
226400 5
226440 5
226480 5
226520 5
226560 5
226600 5
226640 5
226680 5
226720 5
226760 5
226800 5
226840 5
226880 5
226920 5
226960 5
227000 5
227040 5
227080 5
227120 5
227160 5
227200 5
227240 5
227280 5
227320 5
227360 5
227400 5
227440 5
227480 5
227520 5
227560 5
227600 5
227640 5
227680 5
227720 5
227760 5
227800 5
227840 5
227880 5
227920 5
227960 5
228000 5
228040 5
228080 5
228120 5
228160 5
228200 5
228240 5
228280 5
228320 5
228360 5
228400 5
228440 5
228480 5
228520 5
228560 5
228600 5
228640 5
228680 5
228720 5
228760 5
228800 5
228840 5
228880 5
228920 5
228960 5
229000 5
229040 5
229080 5
229120 5
229160 5
229200 5
229240 5
229280 5
229320 5
229360 5
229400 5
229440 5
229480 5
229520 5
229560 5
229600 5
229640 5
229680 5
229720 5
229760 5
229800 5
229840 5
229880 5
229920 5
229960 5
230000 5
230040 5
230080 5
230120 5
230160 5
230200 5
230240 5
230280 5
230320 5
230360 5
230400 5
230440 5
230480 5
230520 5
230560 5
230600 5
230640 5
230680 5
230720 5
230760 5
230800 5
230840 5
230880 5
230920 5
230960 5
231000 5
231040 5
231080 5
231120 5
231160 5
231200 5
231240 5
231280 5
231320 5
231360 5
231400 5
231440 5
231480 5
231520 5
231560 5
231600 5
231640 5
231680 5
231720 5
231760 5
231800 5
231840 5
231880 5
231920 5
231960 5
232000 5
232040 5
232080 5
232120 5
232160 5
232200 5
232240 5
232280 5
232320 5
232360 5
232400 5
232440 5
232480 5
232520 5
232560 5
232600 5
232640 5
232680 5
232720 5
232760 5
232800 5
232840 5
232880 5
232920 5
232960 5
233000 5
233040 5
233080 5
233120 5
233160 5
233200 5
233240 5
233280 5
233320 5
233360 5
233400 5
233440 5
233480 5
233520 5
233560 5
233600 5
233640 5
233680 5
233720 5
233760 5
233800 5
233840 5
233880 5
233920 5
233960 5
234000 5
234040 5
234080 5
234120 5
234160 5
234200 5
234240 5
234280 5
234320 5
234360 5
234400 5
234440 5
234480 5
234520 5
234560 5
234600 5
234640 5
234680 5
234720 5
234760 5
234800 5
234840 5
234880 5
234920 5
234960 5
235000 5
235040 5
235080 5
235120 5
235160 5
235200 5
235240 5
235280 5
235320 5
235360 5
235400 5
235440 5
235480 5
235520 5
235560 5
235600 5
235640 5
235680 5
235720 5
235760 5
235800 5
235840 5
235880 5
235920 5
235960 5
236000 5
236040 5
236080 5
236120 5
236160 5
236200 5
236240 5
236280 5
236320 5
236360 5
236400 5
236440 5
236480 5
236520 5
236560 5
236600 5
236640 5
236680 5
236720 5
236760 5
236800 5
236840 5
236880 5
236920 5
236960 5
237000 5
237040 5
237080 5
237120 5
237160 5
237200 5
237240 5
237280 5
237320 5
237360 5
237400 5
237440 5
237480 5
237520 5
237560 5
237600 5
237640 5
237680 5
237720 5
237760 5
237800 5
237840 5
237880 5
237920 5
237960 5
238000 5
238040 5
238080 5
238120 5
238160 5
238200 5
238240 5
238280 5
238320 5
238360 5
238400 5
238440 5
238480 5
238520 5
238560 5
238600 5
238640 5
238680 5
238720 5
238760 5
238800 5
238840 5
238880 5
238920 5
238960 5
239000 5
239040 5
239080 5
239120 5
239160 5
239200 5
239240 5
239280 5
239320 5
239360 5
239400 5
239440 5
239480 5
239520 5
239560 5
239600 5
239640 5
239680 5
239720 5
239760 5
239800 5
239840 5
239880 5
239920 5
239960 5
240000 5
240040 5
240080 5
240120 5
240160 5
240200 5
240240 5
240280 5
240320 5
240360 5
240400 5
240440 5
240480 5
240520 5
240560 5
240600 5
240640 5
240680 5
240720 5
240760 5
240800 5
240840 5
240880 5
240920 5
240960 5
241000 5
241040 5
241080 5
241120 5
241160 5
241200 5
241240 5
241280 5
241320 5
241360 5
241400 5
241440 5
241480 5
241520 5
241560 5
241600 5
241640 5
241680 5
241720 5
241760 5
241800 5
241840 5
241880 5
241920 5
241960 5
242000 5
242040 5
242080 5
242120 5
242160 5
242200 5
242240 5
242280 5
242320 5
242360 5
242400 5
242440 5
242480 5
242520 5
242560 5
242600 5
242640 5
242680 5
242720 5
242760 5
242800 5
242840 5
242880 5
242920 5
242960 5
243000 5
243040 5
243080 5
243120 5
243160 5
243200 5
243240 5
243280 5
243320 5
243360 5
243400 5
243440 5
243480 5
243520 5
243560 5
243600 5
243640 5
243680 5
243720 5
243760 5
243800 5
243840 5
243880 5
243920 5
243960 5
244000 5
244040 5
244080 5
244120 5
244160 5
244200 5
244240 5
244280 5
244320 5
244360 5
244400 5
244440 5
244480 5
244520 5
244560 5
244600 5
244640 5
244680 5
244720 5
244760 5
244800 5
244840 5
244880 5
244920 5
244960 5
245000 5
245040 5
245080 5
245120 5
245160 5
245200 5
245240 5
245280 5
245320 5
245360 5
245400 5
245440 5
245480 5
245520 5
245560 5
245600 5
245640 5
245680 5
245720 5
245760 5
245800 5
245840 5
245880 5
245920 5
245960 5
246000 5
246040 5
246080 5
246120 5
246160 5
246200 5
246240 5
246280 5
246320 5
246360 5
246400 5
246440 5
246480 5
246520 5
246560 5
246600 5
246640 5
246680 5
246720 5
246760 5
246800 5
246840 5
246880 5
246920 5
246960 5
247000 5
247040 5
247080 5
247120 5
247160 5
247200 5
247240 5
247280 5
247320 5
247360 5
247400 5
247440 5
247480 5
247520 5
247560 5
247600 5
247640 5
247680 5
247720 5
247760 5
247800 5
247840 5
247880 5
247920 5
247960 5
248000 5
248040 5
248080 5
248120 5
248160 5
248200 5
248240 5
248280 5
248320 5
248360 5
248400 5
248440 5
248480 5
248520 5
248560 5
248600 5
248640 5
248680 5
248720 5
248760 5
248800 5
248840 5
248880 5
248920 5
248960 5
249000 5
249040 5
249080 5
249120 5
249160 5
249200 5
249240 5
249280 5
249320 5
249360 5
249400 5
249440 5
249480 5
249520 5
249560 5
249600 5
249640 5
249680 5
249720 5
249760 5
249800 5
249840 5
249880 5
249920 5
249960 5
250000 5
250040 5
250080 5
250120 5
250160 5
250200 5
250240 5
250280 5
250320 5
250360 5
250400 5
250440 5
250480 5
250520 5
250560 5
250600 5
250640 5
250680 5
250720 5
250760 5
250800 5
250840 5
250880 5
250920 5
250960 5
251000 5
251040 5
251080 5
251120 5
251160 5
251200 5
251240 5
251280 5
251320 5
251360 5
251400 5
251440 5
251480 5
251520 5
251560 5
251600 5
251640 5
251680 5
251720 5
251760 5
251800 5
251840 5
251880 5
251920 5
251960 5
252000 5
252040 5
252080 5
252120 5
252160 5
252200 5
252240 5
252280 5
252320 5
252360 5
252400 5
252440 5
252480 5
252520 5
252560 5
252600 5
252640 5
252680 5
252720 5
252760 5
252800 5
252840 5
252880 5
252920 5
252960 5
253000 5
253040 5
253080 5
253120 5
253160 5
253200 5
253240 5
253280 5
253320 5
253360 5
253400 5
253440 5
253480 5
253520 5
253560 5
253600 5
253640 5
253680 5
253720 5
253760 5
253800 5
253840 5
253880 5
253920 5
253960 5
254000 5
254040 5
254080 5
254120 5
254160 5
254200 5
254240 5
254280 5
254320 5
254360 5
254400 5
254440 5
254480 5
254520 5
254560 5
254600 5
254640 5
254680 5
254720 5
254760 5
254800 5
254840 5
254880 5
254920 5
254960 5
255000 5
255040 5
255080 5
255120 5
255160 5
255200 5
255240 5
255280 5
255320 5
255360 5
255400 5
255440 5
255480 5
255520 5
255560 5
255600 5
255640 5
255680 5
255720 5
255760 5
255800 5
255840 5
255880 5
255920 5
255960 5
256000 5
256040 5
256080 5
256120 5
256160 5
256200 5
256240 5
256280 5
256320 5
256360 5
256400 5
256440 5
256480 5
256520 5
256560 5
256600 5
256640 5
256680 5
256720 5
256760 5
256800 5
256840 5
256880 5
256920 5
256960 5
257000 5
257040 5
257080 5
257120 5
257160 5
257200 5
257240 5
257280 5
257320 5
257360 5
257400 5
257440 5
257480 5
257520 5
257560 5
257600 5
257640 5
257680 5
257720 5
257760 5
257800 5
257840 5
257880 5
257920 5
257960 5
258000 5
258040 5
258080 5
258120 5
258160 5
258200 5
258240 5
258280 5
258320 5
258360 5
258400 5
258440 5
258480 5
258520 5
258560 5
258600 5
258640 5
258680 5
258720 5
258760 5
258800 5
258840 5
258880 5
258920 5
258960 5
259000 5
259040 5
259080 5
259120 5
259160 5
259200 5
259240 5
259280 5
259320 5
259360 5
259400 5
259440 5
259480 5
259520 5
259560 5
259600 5
259640 5
259680 5
259720 5
259760 5
259800 5
259840 5
259880 5
259920 5
259960 5
260000 5
260040 5
260080 5
260120 5
260160 5
260200 5
260240 5
260280 5
260320 5
260360 5
260400 5
260440 5
260480 5
260520 5
260560 5
260600 5
260640 5
260680 5
260720 5
260760 5
260800 5
260840 5
260880 5
260920 5
260960 5
261000 5
261040 5
261080 5
261120 5
261160 5
261200 5
261240 5
261280 5
261320 5
261360 5
261400 5
261440 5
261480 5
261520 5
261560 5
261600 5
261640 5
261680 5
261720 5
261760 5
261800 5
261840 5
261880 5
261920 5
261960 5
262000 5
262040 5
262080 5
262120 5
262160 5
262200 5
262240 5
262280 5
262320 5
262360 5
262400 5
262440 5
262480 5
262520 5
262560 5
262600 5
262640 5
262680 5
262720 5
262760 5
262800 5
262840 5
262880 5
262920 5
262960 5
263000 5
263040 5
263080 5
263120 5
263160 5
263200 5
263240 5
263280 5
263320 5
263360 5
263400 5
263440 5
263480 5
263520 5
263560 5
263600 5
263640 5
263680 5
263720 5
263760 5
263800 5
263840 5
263880 5
263920 5
263960 5
264000 5
264040 5
264080 5
264120 5
264160 5
264200 5
264240 5
264280 5
264320 5
264360 5
264400 5
264440 5
264480 5
264520 5
264560 5
264600 5
264640 5
264680 5
264720 5
264760 5
264800 5
264840 5
264880 5
264920 5
264960 5
265000 5
265040 5
265080 5
265120 5
265160 5
265200 5
265240 5
265280 5
265320 5
265360 5
265400 5
265440 5
265480 5
265520 5
265560 5
265600 5
265640 5
265680 5
265720 5
265760 5
265800 5
265840 5
265880 5
265920 5
265960 5
266000 5
266040 5
266080 5
266120 5
266160 5
266200 5
266240 5
266280 5
266320 5
266360 5
266400 5
266440 5
266480 5
266520 5
266560 5
266600 5
266640 5
266680 5
266720 5
266760 5
266800 5
266840 5
266880 5
266920 5
266960 5
267000 5
267040 5
267080 5
267120 5
267160 5
267200 5
267240 5
267280 5
267320 5
267360 5
267400 5
267440 5
267480 5
267520 5
267560 5
267600 5
267640 5
267680 5
267720 5
267760 5
267800 5
267840 5
267880 5
267920 5
267960 5
268000 5
268040 5
268080 5
268120 5
268160 5
268200 5
268240 5
268280 5
268320 5
268360 5
268400 5
268440 5
268480 5
268520 5
268560 5
268600 5
268640 5
268680 5
268720 5
268760 5
268800 5
268840 5
268880 5
268920 5
268960 5
269000 5
269040 5
269080 5
269120 5
269160 5
269200 5
269240 5
269280 5
269320 5
269360 5
269400 5
269440 5
269480 5
269520 5
269560 5
269600 5
269640 5
269680 5
269720 5
269760 5
269800 5
269840 5
269880 5
269920 5
269960 5
270000 5
270040 5
270080 5
270120 5
270160 5
270200 5
270240 5
270280 5
270320 5
270360 5
270400 5
270440 5
270480 5
270520 5
270560 5
270600 5
270640 5
270680 5
270720 5
270760 5
270800 5
270840 5
270880 5
270920 5
270960 5
271000 5
271040 5
271080 5
271120 5
271160 5
271200 5
271240 5
271280 5
271320 5
271360 5
271400 5
271440 5
271480 5
271520 5
271560 5
271600 5
271640 5
271680 5
271720 5
271760 5
271800 5
271840 5
271880 5
271920 5
271960 5
272000 5
272040 5
272080 5
272120 5
272160 5
272200 5
272240 5
272280 5
272320 5
272360 5
272400 5
272440 5
272480 5
272520 5
272560 5
272600 5
272640 5
272680 5
272720 5
272760 5
272800 5
272840 5
272880 5
272920 5
272960 5
273000 5
273040 5
273080 5
273120 5
273160 5
273200 5
273240 5
273280 5
273320 5
273360 5
273400 5
273440 5
273480 5
273520 5
273560 5
273600 5
273640 5
273680 5
273720 5
273760 5
273800 5
273840 5
273880 5
273920 5
273960 5
274000 5
274040 5
274080 5
274120 5
274160 5
274200 5
274240 5
274280 5
274320 5
274360 5
274400 5
274440 5
274480 5
274520 5
274560 5
274600 5
274640 5
274680 5
274720 5
274760 5
274800 5
274840 5
274880 5
274920 5
274960 5
275000 5
275040 5
275080 5
275120 5
275160 5
275200 5
275240 5
275280 5
275320 5
275360 5
275400 5
275440 5
275480 5
275520 5
275560 5
275600 5
275640 5
275680 5
275720 5
275760 5
275800 5
275840 5
275880 5
275920 5
275960 5
276000 5
276040 5
276080 5
276120 5
276160 5
276200 5
276240 5
276280 5
276320 5
276360 5
276400 5
276440 5
276480 5
276520 5
276560 5
276600 5
276640 5
276680 5
276720 5
276760 5
276800 5
276840 5
276880 5
276920 5
276960 5
277000 5
277040 5
277080 5
277120 5
277160 5
277200 5
277240 5
277280 5
277320 5
277360 5
277400 5
277440 5
277480 5
277520 5
277560 5
277600 5
277640 5
277680 5
277720 5
277760 5
277800 5
277840 5
277880 5
277920 5
277960 5
278000 5
278040 5
278080 5
278120 5
278160 5
278200 5
278240 5
278280 5
278320 5
278360 5
278400 5
278440 5
278480 5
278520 5
278560 5
278600 5
278640 5
278680 5
278720 5
278760 5
278800 5
278840 5
278880 5
278920 5
278960 5
279000 5
279040 5
279080 5
279120 5
279160 5
279200 5
279240 5
279280 5
279320 5
279360 5
279400 5
279440 5
279480 5
279520 5
279560 5
279600 5
279640 5
279680 5
279720 5
279760 5
279800 5
279840 5
279880 5
279920 5
279960 5
280000 5
280040 5
280080 5
280120 5
280160 5
280200 5
280240 5
280280 5
280320 5
280360 5
280400 5
280440 5
280480 5
280520 5
280560 5
280600 5
280640 5
280680 5
280720 5
280760 5
280800 5
280840 5
280880 5
280920 5
280960 5
281000 5
281040 5
281080 5
281120 5
281160 5
281200 5
281240 5
281280 5
281320 5
281360 5
281400 5
281440 5
281480 5
281520 5
281560 5
281600 5
281640 5
281680 5
281720 5
281760 5
281800 5
281840 5
281880 5
281920 5
281960 5
282000 5
282040 5
282080 5
282120 5
282160 5
282200 5
282240 5
282280 5
282320 5
282360 5
282400 5
282440 5
282480 5
282520 5
282560 5
282600 5
282640 5
282680 5
282720 5
282760 5
282800 5
282840 5
282880 5
282920 5
282960 5
283000 5
283040 5
283080 5
283120 5
283160 5
283200 5
283240 5
283280 5
283320 5
283360 5
283400 5
283440 5
283480 5
283520 5
283560 5
283600 5
283640 5
283680 5
283720 5
283760 5
283800 5
283840 5
283880 5
283920 5
283960 5
284000 5
284040 5
284080 5
284120 5
284160 5
284200 5
284240 5
284280 5
284320 5
284360 5
284400 5
284440 5
284480 5
284520 5
284560 5
284600 5
284640 5
284680 5
284720 5
284760 5
284800 5
284840 5
284880 5
284920 5
284960 5
285000 5
285040 5
285080 5
285120 5
285160 5
285200 5
285240 5
285280 5
285320 5
285360 5
285400 5
285440 5
285480 5
285520 5
285560 5
285600 5
285640 5
285680 5
285720 5
285760 5
285800 5
285840 5
285880 5
285920 5
285960 5
286000 5
286040 5
286080 5
286120 5
286160 5
286200 5
286240 5
286280 5
286320 5
286360 5
286400 5
286440 5
286480 5
286520 5
286560 5
286600 5
286640 5
286680 5
286720 5
286760 5
286800 5
286840 5
286880 5
286920 5
286960 5
287000 5
287040 5
287080 5
287120 5
287160 5
287200 5
287240 5
287280 5
287320 5
287360 5
287400 5
287440 5
287480 5
287520 5
287560 5
287600 5
287640 5
287680 5
287720 5
287760 5
287800 5
287840 5
287880 5
287920 5
287960 5
288000 5
288040 5
288080 5
288120 5
288160 5
288200 5
288240 5
288280 5
288320 5
288360 5
288400 5
288440 5
288480 5
288520 5
288560 5
288600 5
288640 5
288680 5
288720 5
288760 5
288800 5
288840 5
288880 5
288920 5
288960 5
289000 5
289040 5
289080 5
289120 5
289160 5
289200 5
289240 5
289280 5
289320 5
289360 5
289400 5
289440 5
289480 5
289520 5
289560 5
289600 5
289640 5
289680 5
289720 5
289760 5
289800 5
289840 5
289880 5
289920 5
289960 5
290000 5
290040 5
290080 5
290120 5
290160 5
290200 5
290240 5
290280 5
290320 5
290360 5
290400 5
290440 5
290480 5
290520 5
290560 5
290600 5
290640 5
290680 5
290720 5
290760 5
290800 5
290840 5
290880 5
290920 5
290960 5
291000 5
291040 5
291080 5
291120 5
291160 5
291200 5
291240 5
291280 5
291320 5
291360 5
291400 5
291440 5
291480 5
291520 5
291560 5
291600 5
291640 5
291680 5
291720 5
291760 5
291800 5
291840 5
291880 5
291920 5
291960 5
292000 5
292040 5
292080 5
292120 5
292160 5
292200 5
292240 5
292280 5
292320 5
292360 5
292400 5
292440 5
292480 5
292520 5
292560 5
292600 5
292640 5
292680 5
292720 5
292760 5
292800 5
292840 5
292880 5
292920 5
292960 5
293000 5
293040 5
293080 5
293120 5
293160 5
293200 5
293240 5
293280 5
293320 5
293360 5
293400 5
293440 5
293480 5
293520 5
293560 5
293600 5
293640 5
293680 5
293720 5
293760 5
293800 5
293840 5
293880 5
293920 5
293960 5
294000 5
294040 5
294080 5
294120 5
294160 5
294200 5
294240 5
294280 5
294320 5
294360 5
294400 5
294440 5
294480 5
294520 5
294560 5
294600 5
294640 5
294680 5
294720 5
294760 5
294800 5
294840 5
294880 5
294920 5
294960 5
295000 5
295040 5
295080 5
295120 5
295160 5
295200 5
295240 5
295280 5
295320 5
295360 5
295400 5
295440 5
295480 5
295520 5
295560 5
295600 5
295640 5
295680 5
295720 5
295760 5
295800 5
295840 5
295880 5
295920 5
295960 5
296000 5
296040 5
296080 5
296120 5
296160 5
296200 5
296240 5
296280 5
296320 5
296360 5
296400 5
296440 5
296480 5
296520 5
296560 5
296600 5
296640 5
296680 5
296720 5
296760 5
296800 5
296840 5
296880 5
296920 5
296960 5
297000 5
297040 5
297080 5
297120 5
297160 5
297200 5
297240 5
297280 5
297320 5
297360 5
297400 5
297440 5
297480 5
297520 5
297560 5
297600 5
297640 5
297680 5
297720 5
297760 5
297800 5
297840 5
297880 5
297920 5
297960 5
298000 5
298040 5
298080 5
298120 5
298160 5
298200 5
298240 5
298280 5
298320 5
298360 5
298400 5
298440 5
298480 5
298520 5
298560 5
298600 5
298640 5
298680 5
298720 5
298760 5
298800 5
298840 5
298880 5
298920 5
298960 5
299000 5
299040 5
299080 5
299120 5
299160 5
299200 5
299240 5
299280 5
299320 5
299360 5
299400 5
299440 5
299480 5
299520 5
299560 5
299600 5
299640 5
299680 5
299720 5
299760 5
299800 5
299840 5
299880 5
299920 5
299960 5
300000 5
300040 5
300080 5
300120 5
300160 5
300200 5
300240 5
300280 5
300320 5
300360 5
300400 5
300440 5
300480 5
300520 5
300560 5
300600 5
300640 5
300680 5
300720 5
300760 5
300800 5
300840 5
300880 5
300920 5
300960 5
301000 5
301040 5
301080 5
301120 5
301160 5
301200 5
301240 5
301280 5
301320 5
301360 5
301400 5
301440 5
301480 5
301520 5
301560 5
301600 5
301640 5
301680 5
301720 5
301760 5
301800 5
301840 5
301880 5
301920 5
301960 5
302000 5
302040 5
302080 5
302120 5
302160 5
302200 5
302240 5
302280 5
302320 5
302360 5
302400 5
302440 5
302480 5
302520 5
302560 5
302600 5
302640 5
302680 5
302720 5
302760 5
302800 5
302840 5
302880 5
302920 5
302960 5
303000 5
303040 5
303080 5
303120 5
303160 5
303200 5
303240 5
303280 5
303320 5
303360 5
303400 5
303440 5
303480 5
303520 5
303560 5
303600 5
303640 5
303680 5
303720 5
303760 5
303800 5
303840 5
303880 5
303920 5
303960 5
304000 5
304040 5
304080 5
304120 5
304160 5
304200 5
304240 5
304280 5
304320 5
304360 5
304400 5
304440 5
304480 5
304520 5
304560 5
304600 5
304640 5
304680 5
304720 5
304760 5
304800 5
304840 5
304880 5
304920 5
304960 5
305000 5
305040 5
305080 5
305120 5
305160 5
305200 5
305240 5
305280 5
305320 5
305360 5
305400 5
305440 5
305480 5
305520 5
305560 5
305600 5
305640 5
305680 5
305720 5
305760 5
305800 5
305840 5
305880 5
305920 5
305960 5
306000 5
306040 5
306080 5
306120 5
306160 5
306200 5
306240 5
306280 5
306320 5
306360 5
306400 5
306440 5
306480 5
306520 5
306560 5
306600 5
306640 5
306680 5
306720 5
306760 5
306800 5
306840 5
306880 5
306920 5
306960 5
307000 5
307040 5
307080 5
307120 5
307160 5
307200 5
307240 5
307280 5
307320 5
307360 5
307400 5
307440 5
307480 5
307520 5
307560 5
307600 5
307640 5
307680 5
307720 5
307760 5
307800 5
307840 5
307880 5
307920 5
307960 5
308000 5
308040 5
308080 5
308120 5
308160 5
308200 5
308240 5
308280 5
308320 5
308360 5
308400 5
308440 5
308480 5
308520 5
308560 5
308600 5
308640 5
308680 5
308720 5
308760 5
308800 5
308840 5
308880 5
308920 5
308960 5
309000 5
309040 5
309080 5
309120 5
309160 5
309200 5
309240 5
309280 5
309320 5
309360 5
309400 5
309440 5
309480 5
309520 5
309560 5
309600 5
309640 5
309680 5
309720 5
309760 5
309800 5
309840 5
309880 5
309920 5
309960 5
310000 5
310040 5
310080 5
310120 5
310160 5
310200 5
310240 5
310280 5
310320 5
310360 5
310400 5
310440 5
310480 5
310520 5
310560 5
310600 5
310640 5
310680 5
310720 5
310760 5
310800 5
310840 5
310880 5
310920 5
310960 5
311000 5
311040 5
311080 5
311120 5
311160 5
311200 5
311240 5
311280 5
311320 5
311360 5
311400 5
311440 5
311480 5
311520 5
311560 5
311600 5
311640 5
311680 5
311720 5
311760 5
311800 5
311840 5
311880 5
311920 5
311960 5
312000 5
312040 5
312080 5
312120 5
312160 5
312200 5
312240 5
312280 5
312320 5
312360 5
312400 5
312440 5
312480 5
312520 5
312560 5
312600 5
312640 5
312680 5
312720 5
312760 5
312800 5
312840 5
312880 5
312920 5
312960 5
313000 5
313040 5
313080 5
313120 5
313160 5
313200 5
313240 5
313280 5
313320 5
313360 5
313400 5
313440 5
313480 5
313520 5
313560 5
313600 5
313640 5
313680 5
313720 5
313760 5
313800 5
313840 5
313880 5
313920 5
313960 5
314000 5
314040 5
314080 5
314120 5
314160 5
314200 5
314240 5
314280 5
314320 5
314360 5
314400 5
314440 5
314480 5
314520 5
314560 5
314600 5
314640 5
314680 5
314720 5
314760 5
314800 5
314840 5
314880 5
314920 5
314960 5
315000 5
315040 5
315080 5
315120 5
315160 5
315200 5
315240 5
315280 5
315320 5
315360 5
315400 5
315440 5
315480 5
315520 5
315560 5
315600 5
315640 5
315680 5
315720 5
315760 5
315800 5
315840 5
315880 5
315920 5
315960 5
316000 5
316040 5
316080 5
316120 5
316160 5
316200 5
316240 5
316280 5
316320 5
316360 5
316400 5
316440 5
316480 5
316520 5
316560 5
316600 5
316640 5
316680 5
316720 5
316760 5
316800 5
316840 5
316880 5
316920 5
316960 5
317000 5
317040 5
317080 5
317120 5
317160 5
317200 5
317240 5
317280 5
317320 5
317360 5
317400 5
317440 5
317480 5
317520 5
317560 5
317600 5
317640 5
317680 5
317720 5
317760 5
317800 5
317840 5
317880 5
317920 5
317960 5
318000 5
318040 5
318080 5
318120 5
318160 5
318200 5
318240 5
318280 5
318320 5
318360 5
318400 5
318440 5
318480 5
318520 5
318560 5
318600 5
318640 5
318680 5
318720 5
318760 5
318800 5
318840 5
318880 5
318920 5
318960 5
319000 5
319040 5
319080 5
319120 5
319160 5
319200 5
319240 5
319280 5
319320 5
319360 5
319400 5
319440 5
319480 5
319520 5
319560 5
319600 5
319640 5
319680 5
319720 5
319760 5
319800 5
319840 5
319880 5
319920 5
319960 5
320000 5
320040 5
320080 5
320120 5
320160 5
320200 5
320240 5
320280 5
320320 5
320360 5
320400 5
320440 5
320480 5
320520 5
320560 5
320600 5
320640 5
320680 5
320720 5
320760 5
320800 5
320840 5
320880 5
320920 5
320960 5
321000 5
321040 5
321080 5
321120 5
321160 5
321200 5
321240 5
321280 5
321320 5
321360 5
321400 5
321440 5
321480 5
321520 5
321560 5
321600 5
321640 5
321680 5
321720 5
321760 5
321800 5
321840 5
321880 5
321920 5
321960 5
322000 5
322040 5
322080 5
322120 5
322160 5
322200 5
322240 5
322280 5
322320 5
322360 5
322400 5
322440 5
322480 5
322520 5
322560 5
322600 5
322640 5
322680 5
322720 5
322760 5
322800 5
322840 5
322880 5
322920 5
322960 5
323000 5
323040 5
323080 5
323120 5
323160 5
323200 5
323240 5
323280 5
323320 5
323360 5
323400 5
323440 5
323480 5
323520 5
323560 5
323600 5
323640 5
323680 5
323720 5
323760 5
323800 5
323840 5
323880 5
323920 5
323960 5
324000 5
324040 5
324080 5
324120 5
324160 5
324200 5
324240 5
324280 5
324320 5
324360 5
324400 5
324440 5
324480 5
324520 5
324560 5
324600 5
324640 5
324680 5
324720 5
324760 5
324800 5
324840 5
324880 5
324920 5
324960 5
325000 5
325040 5
325080 5
325120 5
325160 5
325200 5
325240 5
325280 5
325320 5
325360 5
325400 5
325440 5
325480 5
325520 5
325560 5
325600 5
325640 5
325680 5
325720 5
325760 5
325800 5
325840 5
325880 5
325920 5
325960 5
326000 5
326040 5
326080 5
326120 5
326160 5
326200 5
326240 5
326280 5
326320 5
326360 5
326400 5
326440 5
326480 5
326520 5
326560 5
326600 5
326640 5
326680 5
326720 5
326760 5
326800 5
326840 5
326880 5
326920 5
326960 5
327000 5
327040 5
327080 5
327120 5
327160 5
327200 5
327240 5
327280 5
327320 5
327360 5
327400 5
327440 5
327480 5
327520 5
327560 5
327600 5
327640 5
327680 5
327720 5
327760 5
327800 5
327840 5
327880 5
327920 5
327960 5
328000 5
328040 5
328080 5
328120 5
328160 5
328200 5
328240 5
328280 5
328320 5
328360 5
328400 5
328440 5
328480 5
328520 5
328560 5
328600 5
328640 5
328680 5
328720 5
328760 5
328800 5
328840 5
328880 5
328920 5
328960 5
329000 5
329040 5
329080 5
329120 5
329160 5
329200 5
329240 5
329280 5
329320 5
329360 5
329400 5
329440 5
329480 5
329520 5
329560 5
329600 5
329640 5
329680 5
329720 5
329760 5
329800 5
329840 5
329880 5
329920 5
329960 5
330000 5
330040 5
330080 5
330120 5
330160 5
330200 5
330240 5
330280 5
330320 5
330360 5
330400 5
330440 5
330480 5
330520 5
330560 5
330600 5
330640 5
330680 5
330720 5
330760 5
330800 5
330840 5
330880 5
330920 5
330960 5
331000 5
331040 5
331080 5
331120 5
331160 5
331200 5
331240 5
331280 5
331320 5
331360 5
331400 5
331440 5
331480 5
331520 5
331560 5
331600 5
331640 5
331680 5
331720 5
331760 5
331800 5
331840 5
331880 5
331920 5
331960 5
332000 5
332040 5
332080 5
332120 5
332160 5
332200 5
332240 5
332280 5
332320 5
332360 5
332400 5
332440 5
332480 5
332520 5
332560 5
332600 5
332640 5
332680 5
332720 5
332760 5
332800 5
332840 5
332880 5
332920 5
332960 5
333000 5
333040 5
333080 5
333120 5
333160 5
333200 5
333240 5
333280 5
333320 5
333360 5
333400 5
333440 5
333480 5
333520 5
333560 5
333600 5
333640 5
333680 5
333720 5
333760 5
333800 5
333840 5
333880 5
333920 5
333960 5
334000 5
334040 5
334080 5
334120 5
334160 5
334200 5
334240 5
334280 5
334320 5
334360 5
334400 5
334440 5
334480 5
334520 5
334560 5
334600 5
334640 5
334680 5
334720 5
334760 5
334800 5
334840 5
334880 5
334920 5
334960 5
335000 5
335040 5
335080 5
335120 5
335160 5
335200 5
335240 5
335280 5
335320 5
335360 5
335400 5
335440 5
335480 5
335520 5
335560 5
335600 5
335640 5
335680 5
335720 5
335760 5
335800 5
335840 5
335880 5
335920 5
335960 5
336000 5
336040 5
336080 5
336120 5
336160 5
336200 5
336240 5
336280 5
336320 5
336360 5
336400 5
336440 5
336480 5
336520 5
336560 5
336600 5
336640 5
336680 5
336720 5
336760 5
336800 5
336840 5
336880 5
336920 5
336960 5
337000 5
337040 5
337080 5
337120 5
337160 5
337200 5
337240 5
337280 5
337320 5
337360 5
337400 5
337440 5
337480 5
337520 5
337560 5
337600 5
337640 5
337680 5
337720 5
337760 5
337800 5
337840 5
337880 5
337920 5
337960 5
338000 5
338040 5
338080 5
338120 5
338160 5
338200 5
338240 5
338280 5
338320 5
338360 5
338400 5
338440 5
338480 5
338520 5
338560 5
338600 5
338640 5
338680 5
338720 5
338760 5
338800 5
338840 5
338880 5
338920 5
338960 5
339000 5
339040 5
339080 5
339120 5
339160 5
339200 5
339240 5
339280 5
339320 5
339360 5
339400 5
339440 5
339480 5
339520 5
339560 5
339600 5
339640 5
339680 5
339720 5
339760 5
339800 5
339840 5
339880 5
339920 5
339960 5
340000 5
340040 5
340080 5
340120 5
340160 5
340200 5
340240 5
340280 5
340320 5
340360 5
340400 5
340440 5
340480 5
340520 5
340560 5
340600 5
340640 5
340680 5
340720 5
340760 5
340800 5
340840 5
340880 5
340920 5
340960 5
341000 5
341040 5
341080 5
341120 5
341160 5
341200 5
341240 5
341280 5
341320 5
341360 5
341400 5
341440 5
341480 5
341520 5
341560 5
341600 5
341640 5
341680 5
341720 5
341760 5
341800 5
341840 5
341880 5
341920 5
341960 5
342000 5
342040 5
342080 5
342120 5
342160 5
342200 5
342240 5
342280 5
342320 5
342360 5
342400 5
342440 5
342480 5
342520 5
342560 5
342600 5
342640 5
342680 5
342720 5
342760 5
342800 5
342840 5
342880 5
342920 5
342960 5
343000 5
343040 5
343080 5
343120 5
343160 5
343200 5
343240 5
343280 5
343320 5
343360 5
343400 5
343440 5
343480 5
343520 5
343560 5
343600 5
343640 5
343680 5
343720 5
343760 5
343800 5
343840 5
343880 5
343920 5
343960 5
344000 5
344040 5
344080 5
344120 5
344160 5
344200 5
344240 5
344280 5
344320 5
344360 5
344400 5
344440 5
344480 5
344520 5
344560 5
344600 5
344640 5
344680 5
344720 5
344760 5
344800 5
344840 5
344880 5
344920 5
344960 5
345000 5
345040 5
345080 5
345120 5
345160 5
345200 5
345240 5
345280 5
345320 5
345360 5
345400 5
345440 5
345480 5
345520 5
345560 5
345600 5
345640 5
345680 5
345720 5
345760 5
345800 5
345840 5
345880 5
345920 5
345960 5
346000 5
346040 5
346080 5
346120 5
346160 5
346200 5
346240 5
346280 5
346320 5
346360 5
346400 5
346440 5
346480 5
346520 5
346560 5
346600 5
346640 5
346680 5
346720 5
346760 5
346800 5
346840 5
346880 5
346920 5
346960 5
347000 5
347040 5
347080 5
347120 5
347160 5
347200 5
347240 5
347280 5
347320 5
347360 5
347400 5
347440 5
347480 5
347520 5
347560 5
347600 5
347640 5
347680 5
347720 5
347760 5
347800 5
347840 5
347880 5
347920 5
347960 5
348000 5
348040 5
348080 5
348120 5
348160 5
348200 5
348240 5
348280 5
348320 5
348360 5
348400 5
348440 5
348480 5
348520 5
348560 5
348600 5
348640 5
348680 5
348720 5
348760 5
348800 5
348840 5
348880 5
348920 5
348960 5
349000 5
349040 5
349080 5
349120 5
349160 5
349200 5
349240 5
349280 5
349320 5
349360 5
349400 5
349440 5
349480 5
349520 5
349560 5
349600 5
349640 5
349680 5
349720 5
349760 5
349800 5
349840 5
349880 5
349920 5
349960 5
350000 5
350040 5
350080 5
350120 5
350160 5
350200 5
350240 5
350280 5
350320 5
350360 5
350400 5
350440 5
350480 5
350520 5
350560 5
350600 5
350640 5
350680 5
350720 5
350760 5
350800 5
350840 5
350880 5
350920 5
350960 5
351000 5
351040 5
351080 5
351120 5
351160 5
351200 5
351240 5
351280 5
351320 5
351360 5
351400 5
351440 5
351480 5
351520 5
351560 5
351600 5
351640 5
351680 5
351720 5
351760 5
351800 5
351840 5
351880 5
351920 5
351960 5
352000 5
352040 5
352080 5
352120 5
352160 5
352200 5
352240 5
352280 5
352320 5
352360 5
352400 5
352440 5
352480 5
352520 5
352560 5
352600 5
352640 5
352680 5
352720 5
352760 5
352800 5
352840 5
352880 5
352920 5
352960 5
353000 5
353040 5
353080 5
353120 5
353160 5
353200 5
353240 5
353280 5
353320 5
353360 5
353400 5
353440 5
353480 5
353520 5
353560 5
353600 5
353640 5
353680 5
353720 5
353760 5
353800 5
353840 5
353880 5
353920 5
353960 5
354000 5
354040 5
354080 5
354120 5
354160 5
354200 5
354240 5
354280 5
354320 5
354360 5
354400 5
354440 5
354480 5
354520 5
354560 5
354600 5
354640 5
354680 5
354720 5
354760 5
354800 5
354840 5
354880 5
354920 5
354960 5
355000 5
355040 5
355080 5
355120 5
355160 5
355200 5
355240 5
355280 5
355320 5
355360 5
355400 5
355440 5
355480 5
355520 5
355560 5
355600 5
355640 5
355680 5
355720 5
355760 5
355800 5
355840 5
355880 5
355920 5
355960 5
356000 5
356040 5
356080 5
356120 5
356160 5
356200 5
356240 5
356280 5
356320 5
356360 5
356400 5
356440 5
356480 5
356520 5
356560 5
356600 5
356640 5
356680 5
356720 5
356760 5
356800 5
356840 5
356880 5
356920 5
356960 5
357000 5
357040 5
357080 5
357120 5
357160 5
357200 5
357240 5
357280 5
357320 5
357360 5
357400 5
357440 5
357480 5
357520 5
357560 5
357600 5
357640 5
357680 5
357720 5
357760 5
357800 5
357840 5
357880 5
357920 5
357960 5
358000 5
358040 5
358080 5
358120 5
358160 5
358200 5
358240 5
358280 5
358320 5
358360 5
358400 5
358440 5
358480 5
358520 5
358560 5
358600 5
358640 5
358680 5
358720 5
358760 5
358800 5
358840 5
358880 5
358920 5
358960 5
359000 5
359040 5
359080 5
359120 5
359160 5
359200 5
359240 5
359280 5
359320 5
359360 5
359400 5
359440 5
359480 5
359520 5
359560 5
359600 5
359640 5
359680 5
359720 5
359760 5
359800 5
359840 5
359880 5
359920 5
359960 5
360000 5
360040 5
360080 5
360120 5
360160 5
360200 5
360240 5
360280 5
360320 5
360360 5
360400 5
360440 5
360480 5
360520 5
360560 5
360600 5
360640 5
360680 5
360720 5
360760 5
360800 5
360840 5
360880 5
360920 5
360960 5
361000 5
361040 5
361080 5
361120 5
361160 5
361200 5
361240 5
361280 5
361320 5
361360 5
361400 5
361440 5
361480 5
361520 5
361560 5
361600 5
361640 5
361680 5
361720 5
361760 5
361800 5
361840 5
361880 5
361920 5
361960 5
362000 5
362040 5
362080 5
362120 5
362160 5
362200 5
362240 5
362280 5
362320 5
362360 5
362400 5
362440 5
362480 5
362520 5
362560 5
362600 5
362640 5
362680 5
362720 5
362760 5
362800 5
362840 5
362880 5
362920 5
362960 5
363000 5
363040 5
363080 5
363120 5
363160 5
363200 5
363240 5
363280 5
363320 5
363360 5
363400 5
363440 5
363480 5
363520 5
363560 5
363600 5
363640 5
363680 5
363720 5
363760 5
363800 5
363840 5
363880 5
363920 5
363960 5
364000 5
364040 5
364080 5
364120 5
364160 5
364200 5
364240 5
364280 5
364320 5
364360 5
364400 5
364440 5
364480 5
364520 5
364560 5
364600 5
364640 5
364680 5
364720 5
364760 5
364800 5
364840 5
364880 5
364920 5
364960 5
365000 5
365040 5
365080 5
365120 5
365160 5
365200 5
365240 5
365280 5
365320 5
365360 5
365400 5
365440 5
365480 5
365520 5
365560 5
365600 5
365640 5
365680 5
365720 5
365760 5
365800 5
365840 5
365880 5
365920 5
365960 5
366000 5
366040 5
366080 5
366120 5
366160 5
366200 5
366240 5
366280 5
366320 5
366360 5
366400 5
366440 5
366480 5
366520 5
366560 5
366600 5
366640 5
366680 5
366720 5
366760 5
366800 5
366840 5
366880 5
366920 5
366960 5
367000 5
367040 5
367080 5
367120 5
367160 5
367200 5
367240 5
367280 5
367320 5
367360 5
367400 5
367440 5
367480 5
367520 5
367560 5
367600 5
367640 5
367680 5
367720 5
367760 5
367800 5
367840 5
367880 5
367920 5
367960 5
368000 5
368040 5
368080 5
368120 5
368160 5
368200 5
368240 5
368280 5
368320 5
368360 5
368400 5
368440 5
368480 5
368520 5
368560 5
368600 5
368640 5
368680 5
368720 5
368760 5
368800 5
368840 5
368880 5
368920 5
368960 5
369000 5
369040 5
369080 5
369120 5
369160 5
369200 5
369240 5
369280 5
369320 5
369360 5
369400 5
369440 5
369480 5
369520 5
369560 5
369600 5
369640 5
369680 5
369720 5
369760 5
369800 5
369840 5
369880 5
369920 5
369960 5
370000 5
370040 5
370080 5
370120 5
370160 5
370200 5
370240 5
370280 5
370320 5
370360 5
370400 5
370440 5
370480 5
370520 5
370560 5
370600 5
370640 5
370680 5
370720 5
370760 5
370800 5
370840 5
370880 5
370920 5
370960 5
371000 5
371040 5
371080 5
371120 5
371160 5
371200 5
371240 5
371280 5
371320 5
371360 5
371400 5
371440 5
371480 5
371520 5
371560 5
371600 5
371640 5
371680 5
371720 5
371760 5
371800 5
371840 5
371880 5
371920 5
371960 5
372000 5
372040 5
372080 5
372120 5
372160 5
372200 5
372240 5
372280 5
372320 5
372360 5
372400 5
372440 5
372480 5
372520 5
372560 5
372600 5
372640 5
372680 5
372720 5
372760 5
372800 5
372840 5
372880 5
372920 5
372960 5
373000 5
373040 5
373080 5
373120 5
373160 5
373200 5
373240 5
373280 5
373320 5
373360 5
373400 5
373440 5
373480 5
373520 5
373560 5
373600 5
373640 5
373680 5
373720 5
373760 5
373800 5
373840 5
373880 5
373920 5
373960 5
374000 5
374040 5
374080 5
374120 5
374160 5
374200 5
374240 5
374280 5
374320 5
374360 5
374400 5
374440 5
374480 5
374520 5
374560 5
374600 5
374640 5
374680 5
374720 5
374760 5
374800 5
374840 5
374880 5
374920 5
374960 5
375000 5
375040 5
375080 5
375120 5
375160 5
375200 5
375240 5
375280 5
375320 5
375360 5
375400 5
375440 5
375480 5
375520 5
375560 5
375600 5
375640 5
375680 5
375720 5
375760 5
375800 5
375840 5
375880 5
375920 5
375960 5
376000 5
376040 5
376080 5
376120 5
376160 5
376200 5
376240 5
376280 5
376320 5
376360 5
376400 5
376440 5
376480 5
376520 5
376560 5
376600 5
376640 5
376680 5
376720 5
376760 5
376800 5
376840 5
376880 5
376920 5
376960 5
377000 5
377040 5
377080 5
377120 5
377160 5
377200 5
377240 5
377280 5
377320 5
377360 5
377400 5
377440 5
377480 5
377520 5
377560 5
377600 5
377640 5
377680 5
377720 5
377760 5
377800 5
377840 5
377880 5
377920 5
377960 5
378000 5
378040 5
378080 5
378120 5
378160 5
378200 5
378240 5
378280 5
378320 5
378360 5
378400 5
378440 5
378480 5
378520 5
378560 5
378600 5
378640 5
378680 5
378720 5
378760 5
378800 5
378840 5
378880 5
378920 5
378960 5
379000 5
379040 5
379080 5
379120 5
379160 5
379200 5
379240 5
379280 5
379320 5
379360 5
379400 5
379440 5
379480 5
379520 5
379560 5
379600 5
379640 5
379680 5
379720 5
379760 5
379800 5
379840 5
379880 5
379920 5
379960 5
380000 5
380040 5
380080 5
380120 5
380160 5
380200 5
380240 5
380280 5
380320 5
380360 5
380400 5
380440 5
380480 5
380520 5
380560 5
380600 5
380640 5
380680 5
380720 5
380760 5
380800 5
380840 5
380880 5
380920 5
380960 5
381000 5
381040 5
381080 5
381120 5
381160 5
381200 5
381240 5
381280 5
381320 5
381360 5
381400 5
381440 5
381480 5
381520 5
381560 5
381600 5
381640 5
381680 5
381720 5
381760 5
381800 5
381840 5
381880 5
381920 5
381960 5
382000 5
382040 5
382080 5
382120 5
382160 5
382200 5
382240 5
382280 5
382320 5
382360 5
382400 5
382440 5
382480 5
382520 5
382560 5
382600 5
382640 5
382680 5
382720 5
382760 5
382800 5
382840 5
382880 5
382920 5
382960 5
383000 5
383040 5
383080 5
383120 5
383160 5
383200 5
383240 5
383280 5
383320 5
383360 5
383400 5
383440 5
383480 5
383520 5
383560 5
383600 5
383640 5
383680 5
383720 5
383760 5
383800 5
383840 5
383880 5
383920 5
383960 5
384000 5
384040 5
384080 5
384120 5
384160 5
384200 5
384240 5
384280 5
384320 5
384360 5
384400 5
384440 5
384480 5
384520 5
384560 5
384600 5
384640 5
384680 5
384720 5
384760 5
384800 5
384840 5
384880 5
384920 5
384960 5
385000 5
385040 5
385080 5
385120 5
385160 5
385200 5
385240 5
385280 5
385320 5
385360 5
385400 5
385440 5
385480 5
385520 5
385560 5
385600 5
385640 5
385680 5
385720 5
385760 5
385800 5
385840 5
385880 5
385920 5
385960 5
386000 5
386040 5
386080 5
386120 5
386160 5
386200 5
386240 5
386280 5
386320 5
386360 5
386400 5
386440 5
386480 5
386520 5
386560 5
386600 5
386640 5
386680 5
386720 5
386760 5
386800 5
386840 5
386880 5
386920 5
386960 5
387000 5
387040 5
387080 5
387120 5
387160 5
387200 5
387240 5
387280 5
387320 5
387360 5
387400 5
387440 5
387480 5
387520 5
387560 5
387600 5
387640 5
387680 5
387720 5
387760 5
387800 5
387840 5
387880 5
387920 5
387960 5
388000 5
388040 5
388080 5
388120 5
388160 5
388200 5
388240 5
388280 5
388320 5
388360 5
388400 5
388440 5
388480 5
388520 5
388560 5
388600 5
388640 5
388680 5
388720 5
388760 5
388800 5
388840 5
388880 5
388920 5
388960 5
389000 5
389040 5
389080 5
389120 5
389160 5
389200 5
389240 5
389280 5
389320 5
389360 5
389400 5
389440 5
389480 5
389520 5
389560 5
389600 5
389640 5
389680 5
389720 5
389760 5
389800 5
389840 5
389880 5
389920 5
389960 5
390000 5
390040 5
390080 5
390120 5
390160 5
390200 5
390240 5
390280 5
390320 5
390360 5
390400 5
390440 5
390480 5
390520 5
390560 5
390600 5
390640 5
390680 5
390720 5
390760 5
390800 5
390840 5
390880 5
390920 5
390960 5
391000 5
391040 5
391080 5
391120 5
391160 5
391200 5
391240 5
391280 5
391320 5
391360 5
391400 5
391440 5
391480 5
391520 5
391560 5
391600 5
391640 5
391680 5
391720 5
391760 5
391800 5
391840 5
391880 5
391920 5
391960 5
392000 5
392040 5
392080 5
392120 5
392160 5
392200 5
392240 5
392280 5
392320 5
392360 5
392400 5
392440 5
392480 5
392520 5
392560 5
392600 5
392640 5
392680 5
392720 5
392760 5
392800 5
392840 5
392880 5
392920 5
392960 5
393000 5
393040 5
393080 5
393120 5
393160 5
393200 5
393240 5
393280 5
393320 5
393360 5
393400 5
393440 5
393480 5
393520 5
393560 5
393600 5
393640 5
393680 5
393720 5
393760 5
393800 5
393840 5
393880 5
393920 5
393960 5
394000 5
394040 5
394080 5
394120 5
394160 5
394200 5
394240 5
394280 5
394320 5
394360 5
394400 5
394440 5
394480 5
394520 5
394560 5
394600 5
394640 5
394680 5
394720 5
394760 5
394800 5
394840 5
394880 5
394920 5
394960 5
395000 5
395040 5
395080 5
395120 5
395160 5
395200 5
395240 5
395280 5
395320 5
395360 5
395400 5
395440 5
395480 5
395520 5
395560 5
395600 5
395640 5
395680 5
395720 5
395760 5
395800 5
395840 5
395880 5
395920 5
395960 5
396000 5
396040 5
396080 5
396120 5
396160 5
396200 5
396240 5
396280 5
396320 5
396360 5
396400 5
396440 5
396480 5
396520 5
396560 5
396600 5
396640 5
396680 5
396720 5
396760 5
396800 5
396840 5
396880 5
396920 5
396960 5
397000 5
397040 5
397080 5
397120 5
397160 5
397200 5
397240 5
397280 5
397320 5
397360 5
397400 5
397440 5
397480 5
397520 5
397560 5
397600 5
397640 5
397680 5
397720 5
397760 5
397800 5
397840 5
397880 5
397920 5
397960 5
398000 5
398040 5
398080 5
398120 5
398160 5
398200 5
398240 5
398280 5
398320 5
398360 5
398400 5
398440 5
398480 5
398520 5
398560 5
398600 5
398640 5
398680 5
398720 5
398760 5
398800 5
398840 5
398880 5
398920 5
398960 5
399000 5
399040 5
399080 5
399120 5
399160 5
399200 5
399240 5
399280 5
399320 5
399360 5
399400 5
399440 5
399480 5
399520 5
399560 5
399600 5
399640 5
399680 5
399720 5
399760 5
399800 5
399840 5
399880 5
399920 5
399960 5
400000 5
400040 5
400080 5
400120 5
400160 5
400200 5
400240 5
400280 5
400320 5
400360 5
400400 5
400440 5
400480 5
400520 5
400560 5
400600 5
400640 5
400680 5
400720 5
400760 5
400800 5
400840 5
400880 5
400920 5
400960 5
401000 5
401040 5
401080 5
401120 5
401160 5
401200 5
401240 5
401280 5
401320 5
401360 5
401400 5
401440 5
401480 5
401520 5
401560 5
401600 5
401640 5
401680 5
401720 5
401760 5
401800 5
401840 5
401880 5
401920 5
401960 5
402000 5
402040 5
402080 5
402120 5
402160 5
402200 5
402240 5
402280 5
402320 5
402360 5
402400 5
402440 5
402480 5
402520 5
402560 5
402600 5
402640 5
402680 5
402720 5
402760 5
402800 5
402840 5
402880 5
402920 5
402960 5
403000 5
403040 5
403080 5
403120 5
403160 5
403200 5
403240 5
403280 5
403320 5
403360 5
403400 5
403440 5
403480 5
403520 5
403560 5
403600 5
403640 5
403680 5
403720 5
403760 5
403800 5
403840 5
403880 5
403920 5
403960 5
404000 5
404040 5
404080 5
404120 5
404160 5
404200 5
404240 5
404280 5
404320 5
404360 5
404400 5
404440 5
404480 5
404520 5
404560 5
404600 5
404640 5
404680 5
404720 5
404760 5
404800 5
404840 5
404880 5
404920 5
404960 5
405000 5
405040 5
405080 5
405120 5
405160 5
405200 5
405240 5
405280 5
405320 5
405360 5
405400 5
405440 5
405480 5
405520 5
405560 5
405600 5
405640 5
405680 5
405720 5
405760 5
405800 5
405840 5
405880 5
405920 5
405960 5
406000 5
406040 5
406080 5
406120 5
406160 5
406200 5
406240 5
406280 5
406320 5
406360 5
406400 5
406440 5
406480 5
406520 5
406560 5
406600 5
406640 5
406680 5
406720 5
406760 5
406800 5
406840 5
406880 5
406920 5
406960 5
407000 5
407040 5
407080 5
407120 5
407160 5
407200 5
407240 5
407280 5
407320 5
407360 5
407400 5
407440 5
407480 5
407520 5
407560 5
407600 5
407640 5
407680 5
407720 5
407760 5
407800 5
407840 5
407880 5
407920 5
407960 5
408000 5
408040 5
408080 5
408120 5
408160 5
408200 5
408240 5
408280 5
408320 5
408360 5
408400 5
408440 5
408480 5
408520 5
408560 5
408600 5
408640 5
408680 5
408720 5
408760 5
408800 5
408840 5
408880 5
408920 5
408960 5
409000 5
409040 5
409080 5
409120 5
409160 5
409200 5
409240 5
409280 5
409320 5
409360 5
409400 5
409440 5
409480 5
409520 5
409560 5
409600 5
409640 5
409680 5
409720 5
409760 5
409800 5
409840 5
409880 5
409920 5
409960 5
410000 5
410040 5
410080 5
410120 5
410160 5
410200 5
410240 5
410280 5
410320 5
410360 5
410400 5
410440 5
410480 5
410520 5
410560 5
410600 5
410640 5
410680 5
410720 5
410760 5
410800 5
410840 5
410880 5
410920 5
410960 5
411000 5
411040 5
411080 5
411120 5
411160 5
411200 5
411240 5
411280 5
411320 5
411360 5
411400 5
411440 5
411480 5
411520 5
411560 5
411600 5
411640 5
411680 5
411720 5
411760 5
411800 5
411840 5
411880 5
411920 5
411960 5
412000 5
412040 5
412080 5
412120 5
412160 5
412200 5
412240 5
412280 5
412320 5
412360 5
412400 5
412440 5
412480 5
412520 5
412560 5
412600 5
412640 5
412680 5
412720 5
412760 5
412800 5
412840 5
412880 5
412920 5
412960 5
413000 5
413040 5
413080 5
413120 5
413160 5
413200 5
413240 5
413280 5
413320 5
413360 5
413400 5
413440 5
413480 5
413520 5
413560 5
413600 5
413640 5
413680 5
413720 5
413760 5
413800 5
413840 5
413880 5
413920 5
413960 5
414000 5
414040 5
414080 5
414120 5
414160 5
414200 5
414240 5
414280 5
414320 5
414360 5
414400 5
414440 5
414480 5
414520 5
