# Supplementary material for: Comment on 'Valid molecular dynamics simulations of human hemoglobin require a surprisingly large box size'
Source: eLife. 2019 Jun 20;8:e44718. doi: 10.7554/eLife.44718 (PMC6586461; doi:10.7554/eLife.44718)
Supplement: Figure 3—source data 1. — The zip archive contains a README file describing which source files correspond to the different panels. [file elife-44718-fig3-data1.zip › figure3/panel_A/kovalevsky/medium/0/proj.xvg]

@ autoscale onread none
@ with g0
@ g0 on
@ title "projection on eigenvectors (nm)"
@ xaxis  label "Time (ps)"
@ world xmin 0
@ world xmax 105520
@ world ymin -9.74222
@ world ymax 5.73568
@ view xmin 0.15
@ view xmax 0.85
@ view ymin 0.15
@ view ymax 0.85
@ yaxis  label "vec 1"
@ xaxis tick major 25000
@ xaxis tick minor 12500
@ xaxis ticklabel start type spec
@ xaxis ticklabel start -0
@ yaxis tick major 5
@ yaxis tick minor 2.5
@ yaxis ticklabel start type spec
@ yaxis ticklabel start -5
@ zeroxaxis bar on
@ zeroxaxis bar linestyle 3
    0.0000   -5.10970
   40.0000   -5.36040
   80.0000   -4.87681
  120.0000   -5.63358
  160.0000   -4.60903
  200.0000   -6.13232
  240.0000   -6.11424
  280.0000   -6.11838
  320.0000   -6.39919
  360.0000   -6.03100
  400.0000   -6.21148
  440.0000   -7.04513
  480.0000   -6.04647
  520.0000   -5.40907
  560.0000   -6.06484
  600.0000   -5.77991
  640.0000   -5.97443
  680.0000   -5.37790
  720.0000   -6.59455
  760.0000   -5.70876
  800.0000   -7.13990
  840.0000   -6.31575
  880.0000   -6.82745
  920.0000   -5.68961
  960.0000   -6.70239
 1000.0000   -6.60180
 1040.0000   -6.44555
 1080.0000   -6.34464
 1120.0000   -6.55202
 1160.0000   -6.56883
 1200.0000   -5.80755
 1240.0000   -6.00713
 1280.0000   -7.26812
 1320.0000   -6.98916
 1360.0000   -5.88918
 1400.0000   -5.79261
 1440.0000   -5.60674
 1480.0000   -6.12393
 1520.0000   -6.77992
 1560.0000   -7.05924
 1600.0000   -6.72954
 1640.0000   -7.01833
 1680.0000   -7.53693
 1720.0000   -6.96900
 1760.0000   -7.00414
 1800.0000   -6.93090
 1840.0000   -7.48298
 1880.0000   -7.35676
 1920.0000   -6.21161
 1960.0000   -5.49881
 2000.0000   -5.94611
 2040.0000   -6.03501
 2080.0000   -5.96849
 2120.0000   -6.38922
 2160.0000   -6.19754
 2200.0000   -6.27266
 2240.0000   -5.80420
 2280.0000   -5.89751
 2320.0000   -6.32552
 2360.0000   -6.20748
 2400.0000   -5.41619
 2440.0000   -6.30288
 2480.0000   -6.33458
 2520.0000   -5.85059
 2560.0000   -6.31698
 2600.0000   -6.06356
 2640.0000   -6.81800
 2680.0000   -5.83629
 2720.0000   -6.83884
 2760.0000   -7.45682
 2800.0000   -5.73629
 2840.0000   -6.60779
 2880.0000   -7.06406
 2920.0000   -6.67112
 2960.0000   -6.42125
 3000.0000   -6.59472
 3040.0000   -5.81800
 3080.0000   -5.79540
 3120.0000   -6.17560
 3160.0000   -6.64822
 3200.0000   -5.70839
 3240.0000   -6.49947
 3280.0000   -5.43113
 3320.0000   -5.81487
 3360.0000   -6.71470
 3400.0000   -7.50505
 3440.0000   -7.03523
 3480.0000   -6.52776
 3520.0000   -5.94033
 3560.0000   -6.22143
 3600.0000   -5.78554
 3640.0000   -6.31455
 3680.0000   -5.84380
 3720.0000   -5.84939
 3760.0000   -6.49774
 3800.0000   -6.22906
 3840.0000   -5.86915
 3880.0000   -7.03072
 3920.0000   -6.94672
 3960.0000   -7.03284
 4000.0000   -7.11715
 4040.0000   -6.79981
 4080.0000   -7.47747
 4120.0000   -7.36414
 4160.0000   -7.68162
 4200.0000   -7.02248
 4240.0000   -7.89920
 4280.0000   -7.79627
 4320.0000   -7.31803
 4360.0000   -7.36964
 4400.0000   -6.79181
 4440.0000   -7.13840
 4480.0000   -7.36595
 4520.0000   -7.20955
 4560.0000   -7.25756
 4600.0000   -6.39405
 4640.0000   -6.56543
 4680.0000   -7.58606
 4720.0000   -7.28885
 4760.0000   -7.51163
 4800.0000   -6.44232
 4840.0000   -7.60902
 4880.0000   -6.45438
 4920.0000   -6.87448
 4960.0000   -6.89170
 5000.0000   -7.01363
 5040.0000   -5.59443
 5080.0000   -5.67220
 5120.0000   -8.20668
 5160.0000   -7.98435
 5200.0000   -7.49688
 5240.0000   -8.23958
 5280.0000   -7.97538
 5320.0000   -5.73443
 5360.0000   -6.55900
 5400.0000   -6.82714
 5440.0000   -6.07482
 5480.0000   -6.95130
 5520.0000   -6.54467
 5560.0000   -6.89899
 5600.0000   -6.45037
 5640.0000   -6.72706
 5680.0000   -6.75021
 5720.0000   -6.53909
 5760.0000   -7.18031
 5800.0000   -7.08099
 5840.0000   -7.23174
 5880.0000   -6.85969
 5920.0000   -7.23163
 5960.0000   -7.74030
 6000.0000   -7.19344
 6040.0000   -6.83591
 6080.0000   -6.81373
 6120.0000   -7.66974
 6160.0000   -6.64614
 6200.0000   -6.57204
 6240.0000   -6.06407
 6280.0000   -7.11758
 6320.0000   -6.38460
 6360.0000   -5.76665
 6400.0000   -6.50409
 6440.0000   -6.65426
 6480.0000   -7.59808
 6520.0000   -6.07628
 6560.0000   -6.58049
 6600.0000   -6.54874
 6640.0000   -6.94777
 6680.0000   -7.11362
 6720.0000   -7.91414
 6760.0000   -7.38174
 6800.0000   -6.98574
 6840.0000   -7.38655
 6880.0000   -6.64643
 6920.0000   -7.96206
 6960.0000   -7.98113
 7000.0000   -7.87746
 7040.0000   -6.35196
 7080.0000   -7.03110
 7120.0000   -7.43968
 7160.0000   -7.29224
 7200.0000   -7.82707
 7240.0000   -7.70509
 7280.0000   -7.25597
 7320.0000   -7.95107
 7360.0000   -8.00200
 7400.0000   -7.45625
 7440.0000   -7.47797
 7480.0000   -7.27042
 7520.0000   -8.46306
 7560.0000   -8.04721
 7600.0000   -7.73769
 7640.0000   -7.37059
 7680.0000   -6.57546
 7720.0000   -6.88415
 7760.0000   -6.59591
 7800.0000   -7.84711
 7840.0000   -6.76286
 7880.0000   -7.14297
 7920.0000   -7.34549
 7960.0000   -7.33085
 8000.0000   -7.58131
 8040.0000   -7.87629
 8080.0000   -7.41109
 8120.0000   -7.32887
 8160.0000   -7.57246
 8200.0000   -7.24396
 8240.0000   -7.22165
 8280.0000   -6.63149
 8320.0000   -6.03550
 8360.0000   -7.39002
 8400.0000   -7.11503
 8440.0000   -7.64310
 8480.0000   -7.43607
 8520.0000   -6.91540
 8560.0000   -7.29774
 8600.0000   -7.46977
 8640.0000   -7.17332
 8680.0000   -4.87636
 8720.0000   -6.64737
 8760.0000   -8.24368
 8800.0000   -7.29474
 8840.0000   -7.01388
 8880.0000   -7.12315
 8920.0000   -6.84891
 8960.0000   -7.45960
 9000.0000   -7.40449
 9040.0000   -6.24164
 9080.0000   -7.18657
 9120.0000   -7.82396
 9160.0000   -7.61345
 9200.0000   -7.04806
 9240.0000   -7.04163
 9280.0000   -7.29925
 9320.0000   -7.41262
 9360.0000   -7.42723
 9400.0000   -8.20468
 9440.0000   -6.76963
 9480.0000   -7.45241
 9520.0000   -6.62510
 9560.0000   -7.13463
 9600.0000   -6.87875
 9640.0000   -7.49624
 9680.0000   -7.25333
 9720.0000   -6.88381
 9760.0000   -6.72609
 9800.0000   -6.09444
 9840.0000   -6.29228
 9880.0000   -6.40248
 9920.0000   -5.78366
 9960.0000   -7.17674
10000.0000   -6.41426
10040.0000   -6.76614
10080.0000   -6.92129
10120.0000   -7.26214
10160.0000   -6.43768
10200.0000   -6.75484
10240.0000   -6.88318
10280.0000   -7.15111
10320.0000   -7.16824
10360.0000   -8.13506
10400.0000   -7.96897
10440.0000   -6.85747
10480.0000   -6.79664
10520.0000   -6.11115
10560.0000   -7.34419
10600.0000   -7.72557
10640.0000   -7.78650
10680.0000   -6.56868
10720.0000   -8.23462
10760.0000   -6.68659
10800.0000   -5.92938
10840.0000   -6.83962
10880.0000   -7.86603
10920.0000   -7.44077
10960.0000   -7.44262
11000.0000   -6.50977
11040.0000   -7.17399
11080.0000   -6.47331
11120.0000   -7.59731
11160.0000   -7.59617
11200.0000   -6.24129
11240.0000   -7.22126
11280.0000   -6.38821
11320.0000   -6.58540
11360.0000   -6.19108
11400.0000   -6.18049
11440.0000   -6.74787
11480.0000   -6.88417
11520.0000   -6.24148
11560.0000   -5.76162
11600.0000   -7.29641
11640.0000   -6.40263
11680.0000   -6.63117
11720.0000   -6.53616
11760.0000   -7.05992
11800.0000   -7.72751
11840.0000   -6.77151
11880.0000   -5.30693
11920.0000   -5.93774
11960.0000   -5.75732
12000.0000   -5.88815
12040.0000   -6.84962
12080.0000   -6.68061
12120.0000   -6.84712
12160.0000   -6.71632
12200.0000   -7.16117
12240.0000   -6.98758
12280.0000   -7.12955
12320.0000   -7.30793
12360.0000   -7.06716
12400.0000   -6.82510
12440.0000   -6.67582
12480.0000   -7.10814
12520.0000   -8.15681
12560.0000   -7.10617
12600.0000   -7.36746
12640.0000   -7.07685
12680.0000   -6.71039
12720.0000   -6.94665
12760.0000   -6.59616
12800.0000   -7.17895
12840.0000   -6.65808
12880.0000   -7.22046
12920.0000   -6.62893
12960.0000   -6.95278
13000.0000   -7.80105
13040.0000   -5.69961
13080.0000   -6.36010
13120.0000   -6.80997
13160.0000   -5.39266
13200.0000   -6.21616
13240.0000   -5.98668
13280.0000   -6.06229
13320.0000   -5.72169
13360.0000   -6.17940
13400.0000   -5.80570
13440.0000   -6.56939
13480.0000   -5.63179
13520.0000   -6.47896
13560.0000   -6.08440
13600.0000   -5.62818
13640.0000   -5.52008
13680.0000   -6.12455
13720.0000   -6.09582
13760.0000   -6.68900
13800.0000   -6.95339
13840.0000   -7.43615
13880.0000   -7.11087
13920.0000   -6.91016
13960.0000   -6.61609
14000.0000   -6.50400
14040.0000   -6.61383
14080.0000   -6.61608
14120.0000   -6.66862
14160.0000   -6.28523
14200.0000   -6.67339
14240.0000   -6.44258
14280.0000   -6.93881
14320.0000   -6.63150
14360.0000   -6.97211
14400.0000   -6.65002
14440.0000   -6.68781
14480.0000   -7.15618
14520.0000   -6.25927
14560.0000   -7.20245
14600.0000   -7.03537
14640.0000   -5.70127
14680.0000   -6.43287
14720.0000   -6.48401
14760.0000   -6.33584
14800.0000   -6.66569
14840.0000   -5.57786
14880.0000   -6.52190
14920.0000   -6.09330
14960.0000   -6.06228
15000.0000   -6.50700
15040.0000   -6.47962
15080.0000   -6.48430
15120.0000   -6.00875
15160.0000   -5.72357
15200.0000   -6.76424
15240.0000   -6.34141
15280.0000   -6.14329
15320.0000   -4.83746
15360.0000   -6.58061
15400.0000   -5.40213
15440.0000   -6.12007
15480.0000   -5.74177
15520.0000   -4.97725
15560.0000   -6.61103
15600.0000   -5.72555
15640.0000   -6.14973
15680.0000   -5.60598
15720.0000   -5.58799
15760.0000   -5.32668
15800.0000   -6.32784
15840.0000   -6.19807
15880.0000   -6.22975
15920.0000   -5.48201
15960.0000   -5.56724
16000.0000   -5.12439
16040.0000   -6.02747
16080.0000   -6.79672
16120.0000   -5.44563
16160.0000   -5.35065
16200.0000   -5.26449
16240.0000   -5.84718
16280.0000   -5.98497
16320.0000   -6.26267
16360.0000   -6.55377
16400.0000   -6.94830
16440.0000   -6.14994
16480.0000   -5.95987
16520.0000   -6.49835
16560.0000   -6.88204
16600.0000   -6.44402
16640.0000   -6.32342
16680.0000   -5.60662
16720.0000   -6.32639
16760.0000   -5.63174
16800.0000   -5.39563
16840.0000   -6.48979
16880.0000   -6.08186
16920.0000   -6.58793
16960.0000   -6.11930
17000.0000   -5.81923
17040.0000   -6.98224
17080.0000   -6.25931
17120.0000   -5.17568
17160.0000   -5.56854
17200.0000   -6.52292
17240.0000   -6.47846
17280.0000   -5.67069
17320.0000   -5.25662
17360.0000   -5.55691
17400.0000   -5.58013
17440.0000   -5.13579
17480.0000   -5.18379
17520.0000   -5.67693
17560.0000   -6.03759
17600.0000   -6.26267
17640.0000   -6.07959
17680.0000   -5.89366
17720.0000   -6.12773
17760.0000   -6.26521
17800.0000   -5.78366
17840.0000   -6.03800
17880.0000   -6.05823
17920.0000   -6.55147
17960.0000   -6.47758
18000.0000   -7.36333
18040.0000   -4.98995
18080.0000   -5.47840
18120.0000   -6.38566
18160.0000   -6.52900
18200.0000   -7.47882
18240.0000   -6.24321
18280.0000   -6.34793
18320.0000   -7.90228
18360.0000   -7.02141
18400.0000   -6.51127
18440.0000   -6.58637
18480.0000   -5.56264
18520.0000   -5.40762
18560.0000   -5.64342
18600.0000   -5.97581
18640.0000   -6.45939
18680.0000   -5.55234
18720.0000   -5.35801
18760.0000   -6.83831
18800.0000   -6.38386
18840.0000   -6.19147
18880.0000   -6.70054
18920.0000   -6.35961
18960.0000   -6.69615
19000.0000   -6.81060
19040.0000   -5.63261
19080.0000   -5.41010
19120.0000   -6.06470
19160.0000   -6.91996
19200.0000   -6.23316
19240.0000   -6.86925
19280.0000   -6.16960
19320.0000   -6.20793
19360.0000   -6.09256
19400.0000   -5.88238
19440.0000   -6.41339
19480.0000   -7.33161
19520.0000   -5.51632
19560.0000   -6.07846
19600.0000   -6.40847
19640.0000   -5.31179
19680.0000   -5.66441
19720.0000   -5.74829
19760.0000   -5.67866
19800.0000   -5.42434
19840.0000   -5.86731
19880.0000   -6.32768
19920.0000   -7.30534
19960.0000   -6.30324
20000.0000   -7.14142
20040.0000   -6.19585
20080.0000   -6.45970
20120.0000   -6.62997
20160.0000   -5.78209
20200.0000   -6.17577
20240.0000   -5.27596
20280.0000   -5.89511
20320.0000   -6.76688
20360.0000   -6.19773
20400.0000   -5.34763
20440.0000   -5.11513
20480.0000   -5.85493
20520.0000   -6.21601
20560.0000   -5.73895
20600.0000   -5.62428
20640.0000   -5.84298
20680.0000   -5.92425
20720.0000   -5.60378
20760.0000   -6.45379
20800.0000   -6.40978
20840.0000   -5.95459
20880.0000   -6.82258
20920.0000   -6.47013
20960.0000   -5.40112
21000.0000   -5.96626
21040.0000   -5.57089
21080.0000   -6.00371
21120.0000   -4.86755
21160.0000   -5.98662
21200.0000   -5.75528
21240.0000   -5.75815
21280.0000   -5.74471
21320.0000   -5.77471
21360.0000   -5.20939
21400.0000   -4.93736
21440.0000   -5.39352
21480.0000   -5.23617
21520.0000   -5.74213
21560.0000   -4.75566
21600.0000   -5.05501
21640.0000   -6.13773
21680.0000   -5.73297
21720.0000   -6.26987
21760.0000   -6.00475
21800.0000   -6.08633
21840.0000   -5.92061
21880.0000   -5.07084
21920.0000   -6.82604
21960.0000   -6.42882
22000.0000   -6.11717
22040.0000   -5.52520
22080.0000   -5.74362
22120.0000   -6.01327
22160.0000   -6.51769
22200.0000   -6.31236
22240.0000   -6.69851
22280.0000   -5.95403
22320.0000   -5.49155
22360.0000   -5.49688
22400.0000   -5.58547
22440.0000   -6.63749
22480.0000   -6.30098
22520.0000   -6.16519
22560.0000   -5.35601
22600.0000   -5.76720
22640.0000   -5.63030
22680.0000   -6.45919
22720.0000   -4.97492
22760.0000   -5.75805
22800.0000   -5.60935
22840.0000   -5.36270
22880.0000   -5.63888
22920.0000   -6.22333
22960.0000   -6.06890
23000.0000   -6.91286
23040.0000   -6.53005
23080.0000   -6.58074
23120.0000   -6.06608
23160.0000   -6.85414
23200.0000   -6.03247
23240.0000   -6.74912
23280.0000   -6.95272
23320.0000   -7.43269
23360.0000   -6.27896
23400.0000   -6.60155
23440.0000   -6.46348
23480.0000   -5.64144
23520.0000   -5.89666
23560.0000   -6.12124
23600.0000   -6.18434
23640.0000   -5.63274
23680.0000   -5.41208
23720.0000   -4.96149
23760.0000   -5.35289
23800.0000   -5.94322
23840.0000   -5.26110
23880.0000   -5.98455
23920.0000   -5.97308
23960.0000   -6.37742
24000.0000   -6.58218
24040.0000   -6.75566
24080.0000   -5.55230
24120.0000   -6.60201
24160.0000   -6.61973
24200.0000   -6.89476
24240.0000   -6.58248
24280.0000   -6.61327
24320.0000   -6.52513
24360.0000   -6.71561
24400.0000   -6.14372
24440.0000   -6.11397
24480.0000   -6.14017
24520.0000   -5.90483
24560.0000   -6.28478
24600.0000   -5.68856
24640.0000   -5.70694
24680.0000   -5.82609
24720.0000   -7.10773
24760.0000   -5.92659
24800.0000   -4.94849
24840.0000   -5.58219
24880.0000   -5.90841
24920.0000   -7.32511
24960.0000   -6.19888
25000.0000   -6.91647
25040.0000   -6.86948
25080.0000   -6.21595
25120.0000   -6.45198
25160.0000   -7.27680
25200.0000   -6.27958
25240.0000   -6.09933
25280.0000   -5.37587
25320.0000   -5.84295
25360.0000   -6.40478
25400.0000   -6.48746
25440.0000   -7.44295
25480.0000   -6.48063
25520.0000   -5.87540
25560.0000   -6.05430
25600.0000   -6.47068
25640.0000   -6.32746
25680.0000   -6.31590
25720.0000   -5.72153
25760.0000   -5.77565
25800.0000   -6.16961
25840.0000   -5.69611
25880.0000   -5.68749
25920.0000   -5.94830
25960.0000   -5.65799
26000.0000   -5.39040
26040.0000   -5.99502
26080.0000   -5.37493
26120.0000   -5.50501
26160.0000   -5.57439
26200.0000   -5.64037
26240.0000   -4.75317
26280.0000   -4.91081
26320.0000   -6.97222
26360.0000   -6.15120
26400.0000   -5.03742
26440.0000   -5.12812
26480.0000   -5.24539
26520.0000   -6.18790
26560.0000   -6.25588
26600.0000   -7.19755
26640.0000   -5.27751
26680.0000   -6.56372
26720.0000   -6.35808
26760.0000   -5.83616
26800.0000   -6.22508
26840.0000   -6.09426
26880.0000   -6.46454
26920.0000   -5.72908
26960.0000   -6.46849
27000.0000   -5.64722
27040.0000   -5.90873
27080.0000   -5.83921
27120.0000   -5.22432
27160.0000   -4.67016
27200.0000   -5.33614
27240.0000   -5.18121
27280.0000   -5.69258
27320.0000   -5.94287
27360.0000   -6.10733
27400.0000   -5.33119
27440.0000   -5.79402
27480.0000   -6.41002
27520.0000   -6.08131
27560.0000   -5.72808
27600.0000   -5.85249
27640.0000   -4.41123
27680.0000   -6.07934
27720.0000   -5.82289
27760.0000   -5.77228
27800.0000   -5.89852
27840.0000   -5.72937
27880.0000   -6.81480
27920.0000   -5.88095
27960.0000   -6.65897
28000.0000   -6.63469
28040.0000   -6.39752
28080.0000   -6.80905
28120.0000   -6.06357
28160.0000   -6.00586
28200.0000   -5.86920
28240.0000   -5.54539
28280.0000   -5.95408
28320.0000   -6.05071
28360.0000   -7.10764
28400.0000   -7.02408
28440.0000   -7.78097
28480.0000   -7.93013
28520.0000   -7.32804
28560.0000   -7.40107
28600.0000   -6.50476
28640.0000   -6.25488
28680.0000   -6.16362
28720.0000   -7.03419
28760.0000   -6.30737
28800.0000   -6.89562
28840.0000   -8.03913
28880.0000   -7.48946
28920.0000   -7.30787
28960.0000   -6.67127
29000.0000   -7.32766
29040.0000   -6.98372
29080.0000   -6.36709
29120.0000   -7.01053
29160.0000   -6.72144
29200.0000   -6.82962
29240.0000   -7.20852
29280.0000   -7.10407
29320.0000   -6.83956
29360.0000   -7.26738
29400.0000   -6.30608
29440.0000   -6.53314
29480.0000   -6.02105
29520.0000   -5.83466
29560.0000   -6.26620
29600.0000   -6.16444
29640.0000   -7.23058
29680.0000   -6.21211
29720.0000   -6.77733
29760.0000   -7.29360
29800.0000   -6.68739
29840.0000   -7.39629
29880.0000   -6.20473
29920.0000   -6.03850
29960.0000   -6.79444
30000.0000   -6.58430
30040.0000   -6.11148
30080.0000   -5.98239
30120.0000   -5.59816
30160.0000   -5.77298
30200.0000   -5.71499
30240.0000   -6.15149
30280.0000   -6.02814
30320.0000   -6.23816
30360.0000   -6.40610
30400.0000   -6.30539
30440.0000   -7.14875
30480.0000   -6.07374
30520.0000   -7.19660
30560.0000   -6.21583
30600.0000   -7.22429
30640.0000   -5.75941
30680.0000   -5.59656
30720.0000   -5.93367
30760.0000   -5.97007
30800.0000   -6.01544
30840.0000   -5.88802
30880.0000   -5.99199
30920.0000   -6.42163
30960.0000   -5.21209
31000.0000   -5.33804
31040.0000   -6.06288
31080.0000   -6.65489
31120.0000   -5.23716
31160.0000   -6.62737
31200.0000   -5.68207
31240.0000   -5.51106
31280.0000   -5.72675
31320.0000   -4.61693
31360.0000   -4.74271
31400.0000   -5.21975
31440.0000   -4.89532
31480.0000   -5.08078
31520.0000   -5.71366
31560.0000   -5.08419
31600.0000   -5.38194
31640.0000   -5.31130
31680.0000   -5.82646
31720.0000   -6.01703
31760.0000   -5.79736
31800.0000   -5.59827
31840.0000   -4.88824
31880.0000   -5.77785
31920.0000   -5.78232
31960.0000   -5.84341
32000.0000   -6.25109
32040.0000   -5.77836
32080.0000   -6.22966
32120.0000   -6.34377
32160.0000   -6.47528
32200.0000   -5.84010
32240.0000   -6.29247
32280.0000   -6.17044
32320.0000   -6.95810
32360.0000   -6.65048
32400.0000   -6.58755
32440.0000   -5.58821
32480.0000   -6.14123
32520.0000   -4.97828
32560.0000   -5.70246
32600.0000   -6.93309
32640.0000   -7.61769
32680.0000   -6.64323
32720.0000   -5.79165
32760.0000   -6.04274
32800.0000   -6.33027
32840.0000   -5.60998
32880.0000   -5.54508
32920.0000   -5.05605
32960.0000   -5.24896
33000.0000   -5.70250
33040.0000   -6.33752
33080.0000   -6.37736
33120.0000   -5.70977
33160.0000   -5.92175
33200.0000   -4.64957
33240.0000   -5.90062
33280.0000   -5.57360
33320.0000   -4.02059
33360.0000   -5.42964
33400.0000   -4.63030
33440.0000   -5.49722
33480.0000   -5.20714
33520.0000   -5.44542
33560.0000   -5.50698
33600.0000   -5.58500
33640.0000   -5.63770
33680.0000   -6.29472
33720.0000   -5.93930
33760.0000   -6.27343
33800.0000   -5.96411
33840.0000   -4.90296
33880.0000   -5.21108
33920.0000   -6.12850
33960.0000   -5.90739
34000.0000   -5.91193
34040.0000   -6.27016
34080.0000   -5.97242
34120.0000   -5.22941
34160.0000   -5.98440
34200.0000   -6.96272
34240.0000   -5.95034
34280.0000   -4.85775
34320.0000   -5.43213
34360.0000   -5.30439
34400.0000   -5.53521
34440.0000   -6.43060
34480.0000   -6.14969
34520.0000   -5.58530
34560.0000   -6.20141
34600.0000   -5.88828
34640.0000   -6.44078
34680.0000   -5.46388
34720.0000   -6.64342
34760.0000   -5.02660
34800.0000   -4.66840
34840.0000   -4.50243
34880.0000   -5.05159
34920.0000   -6.03354
34960.0000   -5.94465
35000.0000   -5.68295
35040.0000   -5.77634
35080.0000   -5.78286
35120.0000   -5.20860
35160.0000   -5.05563
35200.0000   -4.97341
35240.0000   -5.67814
35280.0000   -6.06784
35320.0000   -6.31502
35360.0000   -6.26122
35400.0000   -5.91363
35440.0000   -5.83660
35480.0000   -6.07923
35520.0000   -6.44106
35560.0000   -6.01612
35600.0000   -5.91266
35640.0000   -6.02164
35680.0000   -7.20840
35720.0000   -5.80280
35760.0000   -5.51333
35800.0000   -5.09521
35840.0000   -5.41095
35880.0000   -5.72350
35920.0000   -6.26317
35960.0000   -5.47086
36000.0000   -5.92683
36040.0000   -6.03393
36080.0000   -5.36290
36120.0000   -5.79277
36160.0000   -5.78866
36200.0000   -5.07028
36240.0000   -5.53062
36280.0000   -5.85381
36320.0000   -5.87067
36360.0000   -4.84320
36400.0000   -5.76729
36440.0000   -5.92651
36480.0000   -4.85336
36520.0000   -4.50248
36560.0000   -5.15741
36600.0000   -4.11115
36640.0000   -5.10097
36680.0000   -5.30679
36720.0000   -4.73059
36760.0000   -5.78121
36800.0000   -5.72067
36840.0000   -5.51511
36880.0000   -5.29881
36920.0000   -5.89321
36960.0000   -5.55200
37000.0000   -5.18475
37040.0000   -5.58208
37080.0000   -5.14874
37120.0000   -5.64033
37160.0000   -5.74741
37200.0000   -5.54633
37240.0000   -5.73480
37280.0000   -5.05386
37320.0000   -5.15059
37360.0000   -5.46227
37400.0000   -5.11222
37440.0000   -6.14118
37480.0000   -6.59881
37520.0000   -6.71278
37560.0000   -7.25045
37600.0000   -5.96852
37640.0000   -5.92718
37680.0000   -6.45689
37720.0000   -6.04131
37760.0000   -6.53437
37800.0000   -5.71832
37840.0000   -5.59479
37880.0000   -5.35690
37920.0000   -5.90418
37960.0000   -7.06563
38000.0000   -6.93444
38040.0000   -6.36687
38080.0000   -6.73066
38120.0000   -6.44971
38160.0000   -6.18506
38200.0000   -6.72297
38240.0000   -6.60771
38280.0000   -6.07031
38320.0000   -6.12120
38360.0000   -6.53961
38400.0000   -6.09089
38440.0000   -6.36613
38480.0000   -5.85775
38520.0000   -5.97230
38560.0000   -5.47988
38600.0000   -5.69200
38640.0000   -5.24425
38680.0000   -5.90567
38720.0000   -6.01451
38760.0000   -6.13625
38800.0000   -6.49294
38840.0000   -5.31493
38880.0000   -5.79331
38920.0000   -5.99386
38960.0000   -6.03684
39000.0000   -5.94517
39040.0000   -5.85008
39080.0000   -5.65681
39120.0000   -5.97607
39160.0000   -5.86021
39200.0000   -5.48863
39240.0000   -5.05331
39280.0000   -5.06752
39320.0000   -5.85585
39360.0000   -6.37621
39400.0000   -4.31839
39440.0000   -3.89445
39480.0000   -5.19670
39520.0000   -5.03584
39560.0000   -5.68388
39600.0000   -5.11980
39640.0000   -5.44703
39680.0000   -5.57327
39720.0000   -5.20858
39760.0000   -4.47004
39800.0000   -4.34962
39840.0000   -4.87945
39880.0000   -5.01748
39920.0000   -5.81732
39960.0000   -4.51218
40000.0000   -5.11008
40040.0000   -5.13658
40080.0000   -5.91505
40120.0000   -5.14705
40160.0000   -4.82538
40200.0000   -5.28822
40240.0000   -5.52461
40280.0000   -5.54814
40320.0000   -5.39792
40360.0000   -4.89143
40400.0000   -5.78400
40440.0000   -5.59531
40480.0000   -5.62529
40520.0000   -6.15580
40560.0000   -4.75715
40600.0000   -6.11108
40640.0000   -5.49428
40680.0000   -6.23605
40720.0000   -5.10785
40760.0000   -6.18485
40800.0000   -5.72131
40840.0000   -5.28464
40880.0000   -5.49697
40920.0000   -5.40357
40960.0000   -6.33216
41000.0000   -6.05733
41040.0000   -6.25763
41080.0000   -5.80942
41120.0000   -5.35326
41160.0000   -5.30308
41200.0000   -5.21059
41240.0000   -5.59012
41280.0000   -4.65414
41320.0000   -5.01726
41360.0000   -5.35873
41400.0000   -6.02261
41440.0000   -6.51390
41480.0000   -5.23880
41520.0000   -6.28622
41560.0000   -6.11249
41600.0000   -5.51254
41640.0000   -5.36848
41680.0000   -5.42694
41720.0000   -6.51625
41760.0000   -6.54204
41800.0000   -5.69254
41840.0000   -6.29099
41880.0000   -5.76370
41920.0000   -5.45000
41960.0000   -4.99273
42000.0000   -5.02716
42040.0000   -5.80828
42080.0000   -6.27701
42120.0000   -5.78098
42160.0000   -5.48220
42200.0000   -5.92825
42240.0000   -5.76379
42280.0000   -6.68760
42320.0000   -6.14257
42360.0000   -7.13820
42400.0000   -6.55530
42440.0000   -7.19208
42480.0000   -6.21289
42520.0000   -6.01869
42560.0000   -5.60299
42600.0000   -6.51219
42640.0000   -7.38668
42680.0000   -6.79245
42720.0000   -6.03223
42760.0000   -6.02068
42800.0000   -5.84634
42840.0000   -7.11248
42880.0000   -6.80061
42920.0000   -5.85552
42960.0000   -6.12453
43000.0000   -6.34675
43040.0000   -5.45775
43080.0000   -7.07117
43120.0000   -6.89509
43160.0000   -6.35022
43200.0000   -7.16783
43240.0000   -8.12445
43280.0000   -7.24587
43320.0000   -7.04273
43360.0000   -7.19724
43400.0000   -5.77718
43440.0000   -5.24910
43480.0000   -6.12430
43520.0000   -6.06097
43560.0000   -6.29412
43600.0000   -6.40236
43640.0000   -6.19154
43680.0000   -5.14116
43720.0000   -5.07433
43760.0000   -4.62459
43800.0000   -3.45528
43840.0000   -4.45572
43880.0000   -3.34284
43920.0000   -4.00733
43960.0000   -5.11511
44000.0000   -5.06654
44040.0000   -4.83170
44080.0000   -4.74505
44120.0000   -4.08311
44160.0000   -4.51038
44200.0000   -3.95189
44240.0000   -4.87070
44280.0000   -4.77092
44320.0000   -4.86394
44360.0000   -5.53156
44400.0000   -5.30915
44440.0000   -4.78683
44480.0000   -4.99445
44520.0000   -5.27053
44560.0000   -4.51338
44600.0000   -4.55520
44640.0000   -4.17513
44680.0000   -3.58957
44720.0000   -3.29049
44760.0000   -4.46442
44800.0000   -4.69505
44840.0000   -4.04568
44880.0000   -3.35342
44920.0000   -2.38842
44960.0000   -2.54958
45000.0000   -3.89554
45040.0000   -5.39390
45080.0000   -4.26906
45120.0000   -3.71193
45160.0000   -4.03616
45200.0000   -4.35468
45240.0000   -4.97975
45280.0000   -5.22503
45320.0000   -4.77053
45360.0000   -4.03409
45400.0000   -4.01262
45440.0000   -4.74021
45480.0000   -4.20063
45520.0000   -4.80714
45560.0000   -4.64593
45600.0000   -4.96961
45640.0000   -4.38099
45680.0000   -4.09768
45720.0000   -4.31691
45760.0000   -3.62366
45800.0000   -2.68834
45840.0000   -2.32631
45880.0000   -3.82846
45920.0000   -3.54907
45960.0000   -3.42841
46000.0000   -3.89568
46040.0000   -3.20377
46080.0000   -4.46594
46120.0000   -3.46928
46160.0000   -4.04214
46200.0000   -3.78521
46240.0000   -4.57475
46280.0000   -3.96622
46320.0000   -4.91790
46360.0000   -3.77160
46400.0000   -4.81997
46440.0000   -4.08088
46480.0000   -4.22774
46520.0000   -2.73634
46560.0000   -3.47640
46600.0000   -3.72022
46640.0000   -3.96126
46680.0000   -5.12429
46720.0000   -5.14573
46760.0000   -4.52968
46800.0000   -5.20893
46840.0000   -3.97849
46880.0000   -3.95579
46920.0000   -4.31453
46960.0000   -4.52461
47000.0000   -5.06984
47040.0000   -4.67345
47080.0000   -5.08549
47120.0000   -4.11246
47160.0000   -4.20634
47200.0000   -4.04328
47240.0000   -3.79719
47280.0000   -2.77113
47320.0000   -2.53847
47360.0000   -0.63084
47400.0000   -1.52503
47440.0000   -2.56587
47480.0000   -2.37400
47520.0000   -2.31810
47560.0000   -2.32912
47600.0000   -4.24651
47640.0000   -2.78553
47680.0000   -3.48500
47720.0000   -3.27206
47760.0000   -3.45158
47800.0000   -5.16389
47840.0000   -4.62144
47880.0000   -4.23889
47920.0000   -3.80545
47960.0000   -3.93614
48000.0000   -4.15957
48040.0000   -3.55344
48080.0000   -2.87630
48120.0000   -2.99603
48160.0000   -4.03873
48200.0000   -4.03318
48240.0000   -4.41953
48280.0000   -4.32180
48320.0000   -4.77346
48360.0000   -4.46684
48400.0000   -5.17517
48440.0000   -4.91628
48480.0000   -5.00953
48520.0000   -5.63647
48560.0000   -5.39624
48600.0000   -4.17476
48640.0000   -3.25529
48680.0000   -4.73765
48720.0000   -5.01820
48760.0000   -4.47889
48800.0000   -5.80856
48840.0000   -4.92972
48880.0000   -4.07483
48920.0000   -5.56176
48960.0000   -4.31668
49000.0000   -3.58321
49040.0000   -3.41078
49080.0000   -4.41411
49120.0000   -4.50339
49160.0000   -4.77915
49200.0000   -3.15867
49240.0000   -4.08959
49280.0000   -3.50550
49320.0000   -2.90044
49360.0000   -4.33407
49400.0000   -3.55920
49440.0000   -3.20432
49480.0000   -5.15167
49520.0000   -3.83889
49560.0000   -4.72962
49600.0000   -5.14133
49640.0000   -4.10976
49680.0000   -4.11613
49720.0000   -4.84498
49760.0000   -3.96009
49800.0000   -5.72501
49840.0000   -4.40156
49880.0000   -5.69817
49920.0000   -4.16577
49960.0000   -4.74527
50000.0000   -4.01435
50040.0000   -4.34549
50080.0000   -3.95334
50120.0000   -4.78858
50160.0000   -5.78931
50200.0000   -4.75618
50240.0000   -4.59718
50280.0000   -3.82003
50320.0000   -4.12290
50360.0000   -3.35680
50400.0000   -3.63029
50440.0000   -3.72910
50480.0000   -4.08383
50520.0000   -4.77808
50560.0000   -4.33027
50600.0000   -3.81125
50640.0000   -4.49003
50680.0000   -5.00656
50720.0000   -5.33093
50760.0000   -4.96082
50800.0000   -4.89604
50840.0000   -3.91857
50880.0000   -4.11558
50920.0000   -3.96175
50960.0000   -4.30550
51000.0000   -3.72495
51040.0000   -3.44192
51080.0000   -3.66704
51120.0000   -3.05021
51160.0000   -3.07332
51200.0000   -3.52475
51240.0000   -4.31166
51280.0000   -3.83033
51320.0000   -4.47681
51360.0000   -4.13659
51400.0000   -4.26064
51440.0000   -3.42906
51480.0000   -4.47178
51520.0000   -4.58129
51560.0000   -3.47323
51600.0000   -3.42031
51640.0000   -3.63577
51680.0000   -3.66449
51720.0000   -3.74642
51760.0000   -3.80451
51800.0000   -3.84171
51840.0000   -3.30377
51880.0000   -4.20353
51920.0000   -3.79907
51960.0000   -2.80791
52000.0000   -3.49285
52040.0000   -2.65953
52080.0000   -2.38933
52120.0000   -2.53606
52160.0000   -2.42612
52200.0000   -3.73680
52240.0000   -2.66669
52280.0000   -2.54256
52320.0000   -3.53706
52360.0000   -2.53959
52400.0000   -2.29575
52440.0000   -2.39377
52480.0000   -2.99938
52520.0000   -3.51647
52560.0000   -3.40320
52600.0000   -2.63972
52640.0000   -4.41246
52680.0000   -4.33372
52720.0000   -3.61560
52760.0000   -3.50170
52800.0000   -4.12280
52840.0000   -4.06519
52880.0000   -2.60113
52920.0000   -3.41591
52960.0000   -2.91483
53000.0000   -3.43704
53040.0000   -2.78864
53080.0000   -3.47104
53120.0000   -4.33300
53160.0000   -3.15961
53200.0000   -2.28119
53240.0000   -3.77629
53280.0000   -3.26084
53320.0000   -4.10351
53360.0000   -3.42273
53400.0000   -1.66172
53440.0000   -2.02369
53480.0000   -2.16796
53520.0000   -1.93837
53560.0000   -2.61073
53600.0000   -3.63955
53640.0000   -3.19413
53680.0000   -3.69434
53720.0000   -2.92762
53760.0000   -3.93845
53800.0000   -3.06139
53840.0000   -3.63615
53880.0000   -2.67130
53920.0000   -2.61118
53960.0000   -3.18675
54000.0000   -3.62103
54040.0000   -1.93582
54080.0000   -3.74367
54120.0000   -2.58308
54160.0000   -3.69363
54200.0000   -3.23911
54240.0000   -2.27246
54280.0000   -1.40039
54320.0000   -3.24124
54360.0000   -3.49600
54400.0000   -3.33775
54440.0000   -3.41202
54480.0000   -3.56175
54520.0000   -3.23612
54560.0000   -3.85960
54600.0000   -2.16583
54640.0000   -2.76499
54680.0000   -3.30806
54720.0000   -2.19183
54760.0000   -2.39409
54800.0000   -1.60114
54840.0000   -1.40961
54880.0000   -2.20345
54920.0000   -2.97352
54960.0000   -2.50890
55000.0000   -3.74568
55040.0000   -2.37703
55080.0000   -2.57604
55120.0000   -3.09456
55160.0000   -2.14819
55200.0000   -2.53715
55240.0000   -3.06381
55280.0000   -2.55961
55320.0000   -2.63139
55360.0000   -1.74597
55400.0000   -1.93229
55440.0000   -1.25217
55480.0000   -2.60269
55520.0000   -2.14310
55560.0000   -1.59487
55600.0000   -1.80154
55640.0000   -2.64113
55680.0000   -2.50696
55720.0000   -2.35423
55760.0000   -3.26788
55800.0000   -2.80567
55840.0000   -2.12851
55880.0000   -3.06818
55920.0000   -2.51288
55960.0000   -1.80544
56000.0000   -2.56934
56040.0000   -2.92965
56080.0000   -3.95426
56120.0000   -2.82008
56160.0000   -2.08957
56200.0000   -2.29656
56240.0000   -1.43020
56280.0000   -1.36390
56320.0000   -0.43990
56360.0000   -2.32392
56400.0000   -1.63826
56440.0000   -2.11858
56480.0000   -1.13063
56520.0000   -0.06834
56560.0000   -1.26571
56600.0000   -0.77952
56640.0000   -1.16530
56680.0000   -0.36268
56720.0000   -0.06133
56760.0000   -0.27180
56800.0000   -0.50099
56840.0000    0.53618
56880.0000    0.08242
56920.0000    0.38572
56960.0000   -1.04867
57000.0000   -0.91162
57040.0000   -1.04284
57080.0000   -0.70626
57120.0000   -0.53468
57160.0000   -0.92732
57200.0000   -1.06029
57240.0000   -1.14207
57280.0000   -1.65270
57320.0000   -1.99508
57360.0000   -3.00338
57400.0000   -0.99241
57440.0000   -0.77645
57480.0000   -1.28578
57520.0000   -1.31927
57560.0000   -2.80412
57600.0000   -1.88868
57640.0000   -1.18719
57680.0000   -1.43090
57720.0000   -2.27036
57760.0000   -2.25024
57800.0000   -1.54614
57840.0000   -1.24015
57880.0000   -0.71858
57920.0000   -1.83509
57960.0000   -1.26552
58000.0000   -1.09656
58040.0000   -0.58186
58080.0000   -0.35720
58120.0000   -0.70126
58160.0000   -1.16693
58200.0000   -0.99117
58240.0000   -0.10724
58280.0000   -0.20659
58320.0000    0.64747
58360.0000    0.25994
58400.0000    0.15935
58440.0000    0.95336
58480.0000    0.69731
58520.0000    0.59237
58560.0000    1.12257
58600.0000   -0.11209
58640.0000    0.18402
58680.0000    0.27473
58720.0000    0.18745
58760.0000    0.11424
58800.0000    0.35590
58840.0000    0.49499
58880.0000    0.73033
58920.0000    0.52971
58960.0000    0.97270
59000.0000    0.05461
59040.0000   -0.28722
59080.0000   -0.52925
59120.0000   -0.47593
59160.0000   -0.26773
59200.0000   -0.42894
59240.0000   -0.01296
59280.0000   -0.45595
59320.0000   -0.35627
59360.0000    0.38406
59400.0000    0.21720
59440.0000    0.68192
59480.0000    0.29559
59520.0000   -0.44404
59560.0000   -0.24492
59600.0000   -0.61293
59640.0000   -0.35378
59680.0000   -0.59459
59720.0000    0.29438
59760.0000   -0.62070
59800.0000    0.79386
59840.0000    0.25626
59880.0000   -0.31624
59920.0000   -0.18536
59960.0000    0.55294
60000.0000   -0.27625
60040.0000    0.65918
60080.0000   -0.25547
60120.0000    0.90348
60160.0000    0.69552
60200.0000   -0.32746
60240.0000    0.69638
60280.0000   -0.17202
60320.0000   -0.57485
60360.0000   -0.06308
60400.0000   -0.64209
60440.0000   -0.66455
60480.0000   -0.21139
60520.0000    0.48298
60560.0000    0.70698
60600.0000   -0.04937
60640.0000    0.18049
60680.0000   -0.22723
60720.0000    0.61008
60760.0000    0.77474
60800.0000    0.49451
60840.0000    0.54764
60880.0000   -0.49764
60920.0000   -0.00820
60960.0000    0.09905
61000.0000    0.05903
61040.0000    0.49337
61080.0000   -0.18221
61120.0000    0.65160
61160.0000   -0.28457
61200.0000    0.74032
61240.0000    0.54878
61280.0000    0.24943
61320.0000    0.87193
61360.0000   -0.60771
61400.0000   -0.42350
61440.0000   -0.42440
61480.0000    1.16850
61520.0000    0.32148
61560.0000   -0.05766
61600.0000   -1.17232
61640.0000   -0.61253
61680.0000    0.09293
61720.0000    0.26888
61760.0000   -0.58057
61800.0000    0.02016
61840.0000   -0.16835
61880.0000    0.52409
61920.0000    0.70027
61960.0000   -0.06975
62000.0000    0.68744
62040.0000    2.10265
62080.0000    1.52488
62120.0000    0.06202
62160.0000   -0.02102
62200.0000    1.30846
62240.0000    0.83030
62280.0000    0.57260
62320.0000    0.77934
62360.0000    0.64001
62400.0000   -0.57950
62440.0000   -0.32432
62480.0000    0.08595
62520.0000    0.31513
62560.0000    0.51784
62600.0000    0.64868
62640.0000    0.84969
62680.0000    2.15028
62720.0000    0.95430
62760.0000    1.15928
62800.0000    0.59385
62840.0000    1.04373
62880.0000    0.96376
62920.0000    1.12707
62960.0000    1.88913
63000.0000    1.47508
63040.0000    2.26407
63080.0000    1.83963
63120.0000    1.67089
63160.0000    1.29638
63200.0000    0.95176
63240.0000    0.80456
63280.0000    0.61607
63320.0000    0.76456
63360.0000    0.38675
63400.0000    1.01322
63440.0000    0.88316
63480.0000    0.92078
63520.0000    0.32114
63560.0000    0.41739
63600.0000    1.22887
63640.0000   -0.12872
63680.0000    1.17262
63720.0000    0.70591
63760.0000    1.23032
63800.0000    1.78573
63840.0000    0.63017
63880.0000    1.14849
63920.0000    0.26999
63960.0000    1.18246
64000.0000    1.33550
64040.0000    1.05899
64080.0000    0.65229
64120.0000    0.76116
64160.0000    0.31107
64200.0000    0.50287
64240.0000    1.64596
64280.0000    2.36071
64320.0000    1.58766
64360.0000    1.17264
64400.0000   -0.03083
64440.0000    0.57362
64480.0000    0.86110
64520.0000    1.15180
64560.0000    1.83178
64600.0000    1.61121
64640.0000    1.50308
64680.0000    2.28789
64720.0000    2.53730
64760.0000    3.21607
64800.0000    2.21238
64840.0000    2.05476
64880.0000    1.99268
64920.0000    1.55000
64960.0000    1.97889
65000.0000    1.72868
65040.0000    1.57426
65080.0000    1.80194
65120.0000    1.70161
65160.0000    1.56542
65200.0000    1.53799
65240.0000    2.25002
65280.0000    2.79710
65320.0000    2.08442
65360.0000    1.73605
65400.0000    1.99004
65440.0000    1.43960
65480.0000    1.99966
65520.0000    2.44871
65560.0000    0.39257
65600.0000    0.08810
65640.0000   -0.31539
65680.0000    0.24196
65720.0000    1.02604
65760.0000    0.66026
65800.0000    0.67879
65840.0000    1.02291
65880.0000    1.16816
65920.0000    1.83949
65960.0000    0.29284
66000.0000    0.83748
66040.0000    0.81592
66080.0000   -0.03751
66120.0000    0.32383
66160.0000    0.32646
66200.0000    0.32435
66240.0000   -0.04318
66280.0000    0.36971
66320.0000    0.59298
66360.0000    1.27422
66400.0000    1.09473
66440.0000    0.11604
66480.0000    1.30944
66520.0000    1.66912
66560.0000    2.82248
66600.0000    1.76642
66640.0000    2.20850
66680.0000    1.21200
66720.0000    0.79802
66760.0000    0.72092
66800.0000    1.69226
66840.0000    1.81743
66880.0000    2.04154
66920.0000    2.40553
66960.0000    2.23475
67000.0000    1.81984
67040.0000    1.50491
67080.0000    2.31999
67120.0000    3.06297
67160.0000    2.55563
67200.0000    2.37773
67240.0000    2.52761
67280.0000    2.61714
67320.0000    2.29885
67360.0000    2.69169
67400.0000    3.41068
67440.0000    3.55425
67480.0000    2.58179
67520.0000    3.17259
67560.0000    3.51127
67600.0000    2.80986
67640.0000    2.58268
67680.0000    2.36599
67720.0000    1.05911
67760.0000    0.78912
67800.0000    2.03390
67840.0000    1.32907
67880.0000    1.80942
67920.0000    2.28010
67960.0000    1.59500
68000.0000    1.47842
68040.0000    0.07496
68080.0000   -1.01445
68120.0000    1.26053
68160.0000    1.20016
68200.0000    1.38397
68240.0000    1.37554
68280.0000    0.98165
68320.0000    1.53108
68360.0000    0.80882
68400.0000    1.26838
68440.0000    3.03640
68480.0000    3.10990
68520.0000    2.49650
68560.0000    1.99180
68600.0000    1.91826
68640.0000    1.54254
68680.0000    1.13921
68720.0000    1.35502
68760.0000    1.33095
68800.0000    0.54340
68840.0000    0.59565
68880.0000    1.83228
68920.0000    0.46552
68960.0000    1.73493
69000.0000    2.40258
69040.0000    1.51561
69080.0000    1.80803
69120.0000    1.15570
69160.0000    0.57658
69200.0000    1.29891
69240.0000   -0.29780
69280.0000    1.51234
69320.0000    1.43466
69360.0000    1.79910
69400.0000    1.61816
69440.0000    2.39142
69480.0000    1.28422
69520.0000    1.71764
69560.0000    0.85790
69600.0000    1.16004
69640.0000    1.05915
69680.0000    1.66433
69720.0000    2.84027
69760.0000    0.82353
69800.0000    1.79279
69840.0000    1.19844
69880.0000    1.71740
69920.0000    1.78313
69960.0000    2.46037
70000.0000    0.94573
70040.0000    0.42264
70080.0000    2.28253
70120.0000    3.31409
70160.0000    1.53534
70200.0000    2.28881
70240.0000    2.05725
70280.0000    2.29629
70320.0000    1.40787
70360.0000    3.34984
70400.0000    2.46925
70440.0000    3.47902
70480.0000    2.89484
70520.0000    2.02133
70560.0000    2.62740
70600.0000    1.62459
70640.0000    2.43204
70680.0000    1.44136
70720.0000    2.26677
70760.0000    0.61452
70800.0000    0.93677
70840.0000    1.32911
70880.0000    1.92209
70920.0000    1.45818
70960.0000    1.18645
71000.0000    2.60827
71040.0000    1.03741
71080.0000    2.08007
71120.0000    1.26865
71160.0000    0.92151
71200.0000    2.21949
71240.0000    1.61415
71280.0000    1.21717
71320.0000    1.10561
71360.0000    1.38565
71400.0000    1.49827
71440.0000    2.34714
71480.0000    2.60926
71520.0000    2.48784
71560.0000    2.82164
71600.0000    3.79226
71640.0000    2.80008
71680.0000    2.34476
71720.0000    2.84790
71760.0000    1.76823
71800.0000    2.05378
71840.0000    2.73534
71880.0000    1.48574
71920.0000    2.17055
71960.0000    1.75465
72000.0000    1.34871
72040.0000    1.81482
72080.0000    1.22954
72120.0000    1.03665
72160.0000    0.59858
72200.0000    0.62626
72240.0000    1.76631
72280.0000    1.31222
72320.0000    2.33293
72360.0000    0.37362
72400.0000    1.17202
72440.0000   -0.30628
72480.0000    0.58829
72520.0000    0.39385
72560.0000    0.48907
72600.0000    1.29319
72640.0000    0.22261
72680.0000    0.56430
72720.0000    0.67356
72760.0000    0.82961
72800.0000    0.11743
72840.0000    0.29483
72880.0000    0.67117
72920.0000   -0.14168
72960.0000    2.16039
73000.0000    0.88615
73040.0000   -0.29347
73080.0000    0.78641
73120.0000    0.23123
73160.0000   -0.36240
73200.0000   -1.09092
73240.0000   -0.44703
73280.0000   -0.47080
73320.0000    0.24945
73360.0000   -0.06842
73400.0000    0.81926
73440.0000    1.33506
73480.0000    0.60569
73520.0000    1.05955
73560.0000    0.59576
73600.0000    1.41996
73640.0000    0.93049
73680.0000    0.90626
73720.0000    0.04308
73760.0000    0.15698
73800.0000    0.08376
73840.0000    0.97003
73880.0000    0.62166
73920.0000    1.35719
73960.0000    1.58524
74000.0000    1.79046
74040.0000    3.06460
74080.0000    1.15872
74120.0000    2.33190
74160.0000    2.80642
74200.0000    2.04381
74240.0000    2.40180
74280.0000    1.23703
74320.0000   -0.66560
74360.0000   -0.70052
74400.0000    0.26174
74440.0000   -0.31936
74480.0000   -0.58060
74520.0000    0.55288
74560.0000   -0.32062
74600.0000   -0.04358
74640.0000   -0.54930
74680.0000   -1.34393
74720.0000   -0.22302
74760.0000   -0.81603
74800.0000   -1.47966
74840.0000   -0.55454
74880.0000   -0.46259
74920.0000   -0.88212
74960.0000   -0.12451
75000.0000    0.55827
75040.0000    1.22624
75080.0000    0.16632
75120.0000    0.04238
75160.0000    1.18753
75200.0000    0.18702
75240.0000    0.02680
75280.0000    0.52335
75320.0000   -0.84317
75360.0000    0.13213
75400.0000    0.69681
75440.0000    1.70979
75480.0000    0.61165
75520.0000    0.82838
75560.0000    0.67833
75600.0000    0.33905
75640.0000    0.70600
75680.0000    0.40258
75720.0000    0.17057
75760.0000    1.82686
75800.0000    1.39046
75840.0000    0.95870
75880.0000    1.47945
75920.0000    1.11434
75960.0000    1.07101
76000.0000    1.64134
76040.0000    2.30275
76080.0000    1.77399
76120.0000    1.84435
76160.0000    2.01974
76200.0000    1.88864
76240.0000    1.20078
76280.0000    2.30725
76320.0000    2.28614
76360.0000    1.14543
76400.0000    1.18920
76440.0000    1.41771
76480.0000    1.70050
76520.0000    1.32214
76560.0000    2.51341
76600.0000    2.69092
76640.0000    1.22311
76680.0000    2.14326
76720.0000    1.25134
76760.0000    1.26510
76800.0000    1.30529
76840.0000   -0.46565
76880.0000    0.54426
76920.0000   -0.01642
76960.0000    1.40746
77000.0000    1.37475
77040.0000    0.41229
77080.0000    1.22809
77120.0000    1.29236
77160.0000    0.68999
77200.0000    0.61430
77240.0000    1.16685
77280.0000    1.56411
77320.0000    1.39469
77360.0000    1.53721
77400.0000    1.64708
77440.0000    2.01263
77480.0000    2.46552
77520.0000    2.02649
77560.0000    1.30875
77600.0000    1.50573
77640.0000    1.99442
77680.0000    1.11686
77720.0000    1.30728
77760.0000    2.28592
77800.0000    2.99304
77840.0000    2.15596
77880.0000    2.11903
77920.0000    1.87454
77960.0000    1.62132
78000.0000    0.03443
78040.0000    0.51334
78080.0000    2.27007
78120.0000    3.75905
78160.0000    3.76761
78200.0000    2.17602
78240.0000    2.40134
78280.0000    2.27856
78320.0000    3.29168
78360.0000    2.78486
78400.0000    2.18169
78440.0000    2.74235
78480.0000    3.33870
78520.0000    3.56288
78560.0000    3.23218
78600.0000    2.22874
78640.0000    1.83927
78680.0000    3.71067
78720.0000    3.63424
78760.0000    3.44707
78800.0000    2.43758
78840.0000    2.22219
78880.0000    3.33324
78920.0000    3.84364
78960.0000    2.28703
79000.0000    2.09429
79040.0000    2.84960
79080.0000    2.63143
79120.0000    2.69676
79160.0000    2.69105
79200.0000    1.59920
79240.0000    1.47457
79280.0000    0.94289
79320.0000    1.33671
79360.0000    1.79961
79400.0000    2.38165
79440.0000    1.88893
79480.0000    1.03225
79520.0000   -0.16215
79560.0000    1.14024
79600.0000    2.25800
79640.0000    1.45942
79680.0000    0.13785
79720.0000    0.52534
79760.0000   -0.05862
79800.0000    0.02597
79840.0000    1.07680
79880.0000    0.96824
79920.0000    0.58839
79960.0000   -0.14354
80000.0000    0.04873
80040.0000    0.37758
80080.0000   -0.30612
80120.0000    0.20596
80160.0000    0.55990
80200.0000    1.49440
80240.0000    0.67688
80280.0000    0.48440
80320.0000    0.41395
80360.0000    0.03019
80400.0000    1.82170
80440.0000    1.46760
80480.0000    1.03576
80520.0000    1.44521
80560.0000    1.21363
80600.0000    1.08060
80640.0000    1.04798
80680.0000    1.16939
80720.0000    1.40442
80760.0000    0.40474
80800.0000    1.40228
80840.0000    1.01867
80880.0000    0.72245
80920.0000    1.19146
80960.0000    1.23729
81000.0000    0.59025
81040.0000    0.97555
81080.0000    0.92881
81120.0000    0.40243
81160.0000    0.60432
81200.0000    1.62623
81240.0000    0.13113
81280.0000   -0.03762
81320.0000    0.52945
81360.0000    0.43457
81400.0000    1.19001
81440.0000    0.73562
81480.0000    0.29073
81520.0000    0.87420
81560.0000   -0.67986
81600.0000    0.30719
81640.0000    0.53155
81680.0000    0.44440
81720.0000    0.51601
81760.0000   -0.34823
81800.0000   -0.34991
81840.0000    0.07077
81880.0000   -0.26580
81920.0000    0.24410
81960.0000    1.10184
82000.0000    0.06079
82040.0000    0.05953
82080.0000   -0.01558
82120.0000    0.39501
82160.0000    1.25000
82200.0000    0.74850
82240.0000    1.41806
82280.0000    0.85283
82320.0000    1.69724
82360.0000    0.83874
82400.0000    0.89439
82440.0000    0.00740
82480.0000    1.15720
82520.0000    0.38643
82560.0000   -0.06087
82600.0000    1.13789
82640.0000    0.44579
82680.0000    1.08446
82720.0000    0.27777
82760.0000    0.53327
82800.0000    1.62070
82840.0000    1.24115
82880.0000    1.19174
82920.0000    0.16903
82960.0000    0.82069
83000.0000    1.08014
83040.0000    1.32512
83080.0000    1.02611
83120.0000    2.01058
83160.0000    0.94896
83200.0000    0.51250
83240.0000   -0.03151
83280.0000    1.24720
83320.0000    2.00283
83360.0000    1.24409
83400.0000    2.18209
83440.0000    1.92159
83480.0000    1.15945
83520.0000    1.66482
83560.0000    0.69631
83600.0000    0.90275
83640.0000    0.92372
83680.0000    1.66847
83720.0000    1.28791
83760.0000    0.97171
83800.0000    1.23252
83840.0000    0.05589
83880.0000    0.23761
83920.0000    1.54302
83960.0000    1.45593
84000.0000    0.19352
84040.0000    1.54388
84080.0000    1.20023
84120.0000   -0.67369
84160.0000    0.90969
84200.0000    1.35137
84240.0000    1.37712
84280.0000    1.26585
84320.0000    0.92798
84360.0000    0.66454
84400.0000    0.17949
84440.0000    0.34325
84480.0000   -1.06262
84520.0000    0.20853
84560.0000    0.08510
84600.0000    0.93361
84640.0000    0.65133
84680.0000    0.58924
84720.0000   -0.11849
84760.0000    0.88687
84800.0000    0.80312
84840.0000    0.87623
84880.0000    0.62523
84920.0000    0.57142
84960.0000    0.60456
85000.0000    1.20560
85040.0000    1.89677
85080.0000    0.76942
85120.0000    0.87049
85160.0000    1.09603
85200.0000    1.47152
85240.0000    1.17444
85280.0000    0.63896
85320.0000    0.72082
85360.0000    1.03566
85400.0000   -0.06593
85440.0000    0.77870
85480.0000    0.91229
85520.0000    1.48530
85560.0000    2.10091
85600.0000    0.66748
85640.0000    1.46245
85680.0000    2.17586
85720.0000    2.17172
85760.0000    1.37277
85800.0000    1.35894
85840.0000    0.91389
85880.0000    1.27931
85920.0000    0.97689
85960.0000    1.66088
86000.0000    1.94377
86040.0000    1.82824
86080.0000    0.74078
86120.0000    0.61632
86160.0000    1.24859
86200.0000    1.22050
86240.0000    0.45263
86280.0000   -0.39023
86320.0000    0.56820
86360.0000    0.46601
86400.0000    0.66446
86440.0000    1.18820
86480.0000    1.08284
86520.0000    1.23054
86560.0000    1.04436
86600.0000   -0.02059
86640.0000    0.57640
86680.0000    1.72409
86720.0000    1.93157
86760.0000    1.70712
86800.0000    1.57471
86840.0000    1.03394
86880.0000    1.11361
86920.0000    0.54693
86960.0000    0.90572
87000.0000    1.53232
87040.0000    0.72451
87080.0000    0.43773
87120.0000    1.34476
87160.0000    1.41749
87200.0000    1.07903
87240.0000    0.83468
87280.0000    0.87906
87320.0000    1.80943
87360.0000    2.74960
87400.0000    2.14339
87440.0000    2.24958
87480.0000    1.91466
87520.0000    1.46360
87560.0000    1.48806
87600.0000    1.02406
87640.0000    1.02318
87680.0000    2.30127
87720.0000    0.87984
87760.0000    1.93549
87800.0000    0.52574
87840.0000    0.76461
87880.0000    0.68912
87920.0000    1.15894
87960.0000    0.59149
88000.0000    0.94490
88040.0000    0.79570
88080.0000    1.11806
88120.0000    0.85332
88160.0000    0.46686
88200.0000    0.29970
88240.0000    1.22443
88280.0000    0.61983
88320.0000    0.70991
88360.0000    0.51423
88400.0000    0.50719
88440.0000    0.39102
88480.0000    0.77523
88520.0000    1.85295
88560.0000    0.61344
88600.0000    0.04887
88640.0000    0.94231
88680.0000    0.61738
88720.0000    1.14620
88760.0000   -0.30477
88800.0000    0.35689
88840.0000   -0.37704
88880.0000   -1.06920
88920.0000   -0.62514
88960.0000   -0.51144
89000.0000   -0.20333
89040.0000    0.16761
89080.0000   -0.40334
89120.0000   -0.55647
89160.0000    0.65123
89200.0000    0.42150
89240.0000    0.29959
89280.0000    0.17312
89320.0000    0.65623
89360.0000    0.06799
89400.0000    0.16482
89440.0000   -0.99378
89480.0000   -1.66971
89520.0000   -1.28725
89560.0000   -1.02203
89600.0000   -0.13339
89640.0000   -0.57144
89680.0000   -0.87818
89720.0000   -0.22727
89760.0000   -0.94066
89800.0000   -0.50646
89840.0000   -0.59629
89880.0000   -1.16694
89920.0000   -1.68710
89960.0000    0.09747
90000.0000    0.07096
90040.0000   -0.15466
90080.0000   -0.14058
90120.0000    0.54515
90160.0000   -0.49624
90200.0000   -0.55958
90240.0000   -0.53190
90280.0000   -0.55944
90320.0000   -0.93266
90360.0000   -0.51461
90400.0000   -0.44353
90440.0000    0.77419
90480.0000   -0.87076
90520.0000   -0.72662
90560.0000   -1.46300
90600.0000   -1.13599
90640.0000   -0.63898
90680.0000   -0.28821
90720.0000   -1.33612
90760.0000   -0.67953
90800.0000   -0.07263
90840.0000   -0.39135
90880.0000   -0.20090
90920.0000    0.37895
90960.0000    0.50742
91000.0000    0.14410
91040.0000   -1.06921
91080.0000   -0.67668
91120.0000    0.08014
91160.0000   -0.70414
91200.0000   -0.61374
91240.0000   -0.24646
91280.0000    0.59964
91320.0000   -0.24846
91360.0000    0.09802
91400.0000    0.68944
91440.0000    0.55713
91480.0000   -0.45169
91520.0000   -0.83876
91560.0000   -0.62439
91600.0000   -0.73447
91640.0000   -0.85684
91680.0000    0.67719
91720.0000    0.26181
91760.0000    0.48071
91800.0000    0.39205
91840.0000    0.37387
91880.0000   -0.72577
91920.0000   -0.14606
91960.0000    0.24931
92000.0000   -0.35168
92040.0000    0.80856
92080.0000   -0.28332
92120.0000    0.37838
92160.0000    0.64931
92200.0000    0.44285
92240.0000    0.42504
92280.0000    1.64928
92320.0000    1.03617
92360.0000    0.69494
92400.0000    0.33272
92440.0000    1.60916
92480.0000    1.37356
92520.0000    1.30148
92560.0000    1.46692
92600.0000    1.29658
92640.0000    0.82079
92680.0000    1.00106
92720.0000   -0.10765
92760.0000    0.24317
92800.0000    0.65791
92840.0000    0.50771
92880.0000    0.35725
92920.0000    0.30270
92960.0000    1.52006
93000.0000    1.09822
93040.0000    2.12132
93080.0000    2.14906
93120.0000    1.04380
93160.0000    1.42967
93200.0000    1.17697
93240.0000    0.32492
93280.0000    0.87292
93320.0000    1.13104
93360.0000    1.11102
93400.0000    0.71866
93440.0000    0.39253
93480.0000   -0.48485
93520.0000   -0.15491
93560.0000    1.24459
93600.0000    0.87570
93640.0000    1.02822
93680.0000    0.27300
93720.0000   -0.42286
93760.0000   -0.36410
93800.0000   -0.67794
93840.0000   -0.83915
93880.0000   -1.00652
93920.0000   -0.73402
93960.0000    0.19866
94000.0000    0.16201
94040.0000    0.48702
94080.0000   -0.30073
94120.0000   -0.55589
94160.0000   -0.03143
94200.0000    0.67914
94240.0000    0.62708
94280.0000    0.93108
94320.0000    0.44743
94360.0000    0.50997
94400.0000    2.36978
94440.0000    2.33400
94480.0000    3.23743
94520.0000    2.69753
94560.0000    2.93966
94600.0000    3.13444
94640.0000    2.57703
94680.0000    2.08826
94720.0000    2.55777
94760.0000    2.70490
94800.0000    2.04134
94840.0000    0.41136
94880.0000    2.17669
94920.0000    1.24597
94960.0000    1.69526
95000.0000    2.23019
95040.0000    1.12080
95080.0000    1.24606
95120.0000    1.01160
95160.0000    0.15357
95200.0000    0.96766
95240.0000    0.94623
95280.0000    0.38978
95320.0000    0.54952
95360.0000    0.73481
95400.0000    1.04793
95440.0000    1.09328
95480.0000    1.09376
95520.0000    1.70126
95560.0000    1.24573
95600.0000    0.88231
95640.0000    2.66931
95680.0000    3.41902
95720.0000    3.62183
95760.0000    2.09379
95800.0000    1.68038
95840.0000    2.19562
95880.0000    1.98941
95920.0000    2.38033
95960.0000    1.78457
96000.0000    1.88999
96040.0000    1.24629
96080.0000    1.19371
96120.0000    0.50972
96160.0000    0.96600
96200.0000    1.17481
96240.0000    1.53887
96280.0000    1.51517
96320.0000    1.21806
96360.0000    2.06578
96400.0000    1.79237
96440.0000    2.19180
96480.0000    1.21077
96520.0000    0.72902
96560.0000    1.11849
96600.0000    1.50444
96640.0000    2.19620
96680.0000    2.00260
96720.0000    1.24447
96760.0000    1.09594
96800.0000    0.94720
96840.0000    2.29446
96880.0000    0.99903
96920.0000    0.43179
96960.0000    1.13030
97000.0000    0.52357
97040.0000    2.51345
97080.0000    1.37420
97120.0000    1.86560
97160.0000    1.78197
97200.0000    2.43228
97240.0000    2.36609
97280.0000    2.37217
97320.0000    2.85730
97360.0000    2.35022
97400.0000    2.42642
97440.0000    3.46110
97480.0000    3.26899
97520.0000    3.37984
97560.0000    2.92433
97600.0000    1.61322
97640.0000    1.64724
97680.0000    1.47729
97720.0000    2.00805
97760.0000    2.30464
97800.0000    2.32978
97840.0000   -0.09573
97880.0000    0.38352
97920.0000    1.15515
97960.0000    0.88387
98000.0000    0.86453
98040.0000    1.50496
98080.0000    1.46820
98120.0000    1.58988
98160.0000    2.85480
98200.0000    2.16981
98240.0000    1.88163
98280.0000    1.68538
98320.0000    2.88582
98360.0000    3.51715
98400.0000    2.73870
98440.0000    3.54084
98480.0000    1.83520
98520.0000    1.75231
98560.0000    2.21091
98600.0000    2.72468
98640.0000    2.78596
98680.0000    3.13342
98720.0000    2.24434
98760.0000    2.66307
98800.0000    2.38029
98840.0000    1.41603
98880.0000    1.71889
98920.0000    2.92630
98960.0000    2.39195
99000.0000    3.07970
99040.0000    2.53055
99080.0000    3.14453
99120.0000    3.00005
99160.0000    2.21174
99200.0000    2.97620
99240.0000    2.98051
99280.0000    3.31974
99320.0000    2.73027
99360.0000    2.89649
99400.0000    1.39780
99440.0000    0.76632
99480.0000    1.14511
99520.0000    1.25865
99560.0000    1.04283
99600.0000    0.85169
99640.0000    0.33242
99680.0000    1.26667
99720.0000    2.07351
99760.0000    3.42480
99800.0000    2.78921
99840.0000    2.84484
99880.0000    2.62087
99920.0000    3.20523
99960.0000    3.42252
100000.0000    2.89298
100040.0000    3.16127
100080.0000    1.92623
100120.0000    2.50611
100160.0000    3.95636
100200.0000    4.32860
100240.0000    3.00951
100280.0000    3.80789
100320.0000    2.59546
100360.0000    2.53970
100400.0000    2.24484
100440.0000    2.22194
100480.0000    1.85444
100520.0000    2.11343
100560.0000    2.20239
100600.0000    2.72005
100640.0000    3.57731
100680.0000    3.94009
100720.0000    3.43372
100760.0000    2.09182
100800.0000    2.83756
100840.0000    2.95519
100880.0000    2.62474
100920.0000    3.05637
100960.0000    2.82439
101000.0000    2.65692
101040.0000    2.51717
101080.0000    2.12596
101120.0000    2.17940
101160.0000    2.38436
101200.0000    2.05557
101240.0000    1.40300
101280.0000    1.31324
101320.0000    1.37454
101360.0000    2.24770
101400.0000    0.60270
101440.0000    0.90459
101480.0000    1.28731
101520.0000    2.25828
101560.0000    1.22320
101600.0000    0.97167
101640.0000    0.45272
101680.0000    1.63798
101720.0000    0.75564
101760.0000    1.59123
101800.0000    0.83064
101840.0000    1.69855
101880.0000    1.06818
101920.0000    1.38179
101960.0000    1.83249
102000.0000    2.14762
102040.0000    2.40282
102080.0000    3.01522
102120.0000    2.32017
102160.0000    3.70785
102200.0000    3.77758
102240.0000    3.46890
102280.0000    3.73862
102320.0000    3.40327
102360.0000    3.73575
102400.0000    2.05562
102440.0000    1.60744
102480.0000    2.00601
102520.0000    2.76732
102560.0000    3.79864
102600.0000    2.31050
102640.0000    2.37607
102680.0000    2.25117
102720.0000    2.00770
102760.0000    2.36953
102800.0000    2.23491
102840.0000    1.63515
102880.0000    1.05151
102920.0000    1.22280
102960.0000    0.36653
103000.0000    2.44269
103040.0000    1.92807
103080.0000    2.29616
103120.0000    2.18610
103160.0000    2.60012
103200.0000    2.12547
103240.0000    1.47323
103280.0000    2.22824
103320.0000    3.03752
103360.0000    3.26724
103400.0000    3.04029
103440.0000    3.35451
103480.0000    2.21618
103520.0000    2.31569
103560.0000    2.24849
103600.0000    1.76833
103640.0000    1.36704
103680.0000    2.43193
103720.0000    1.83384
103760.0000    2.01679
103800.0000    2.02403
103840.0000    2.39694
103880.0000    2.82819
103920.0000    3.31854
103960.0000    3.01676
104000.0000    2.96856
104040.0000    3.02501
104080.0000    2.49221
104120.0000    2.71074
104160.0000    1.35954
104200.0000    2.04487
104240.0000    3.13866
104280.0000    3.29284
104320.0000    2.68563
104360.0000    4.00015
104400.0000    2.90033
104440.0000    2.17771
104480.0000    3.77225
104520.0000    4.31260
104560.0000    2.49403
104600.0000    3.53411
104640.0000    2.01767
104680.0000    2.30281
104720.0000    2.46895
104760.0000    1.94991
104800.0000    1.95234
104840.0000    2.82080
104880.0000    1.92952
104920.0000    1.36060
104960.0000    0.83032
105000.0000    0.84915
105040.0000    1.02732
105080.0000    0.49268
105120.0000    1.07481
105160.0000    1.23250
105200.0000    0.93390
105240.0000    1.18411
105280.0000    2.49339
105320.0000    1.50784
105360.0000    1.74690
105400.0000    1.64452
105440.0000    1.81649
105480.0000    1.61858
105520.0000    0.83379
105560 5
105600 5
105640 5
105680 5
105720 5
105760 5
105800 5
105840 5
105880 5
105920 5
105960 5
106000 5
106040 5
106080 5
106120 5
106160 5
106200 5
106240 5
106280 5
106320 5
106360 5
106400 5
106440 5
106480 5
106520 5
106560 5
106600 5
106640 5
106680 5
106720 5
106760 5
106800 5
106840 5
106880 5
106920 5
106960 5
107000 5
107040 5
107080 5
107120 5
107160 5
107200 5
107240 5
107280 5
107320 5
107360 5
107400 5
107440 5
107480 5
107520 5
107560 5
107600 5
107640 5
107680 5
107720 5
107760 5
107800 5
107840 5
107880 5
107920 5
107960 5
108000 5
108040 5
108080 5
108120 5
108160 5
108200 5
108240 5
108280 5
108320 5
108360 5
108400 5
108440 5
108480 5
108520 5
108560 5
108600 5
108640 5
108680 5
108720 5
108760 5
108800 5
108840 5
108880 5
108920 5
108960 5
109000 5
109040 5
109080 5
109120 5
109160 5
109200 5
109240 5
109280 5
109320 5
109360 5
109400 5
109440 5
109480 5
109520 5
109560 5
109600 5
109640 5
109680 5
109720 5
109760 5
109800 5
109840 5
109880 5
109920 5
109960 5
110000 5
110040 5
110080 5
110120 5
110160 5
110200 5
110240 5
110280 5
110320 5
110360 5
110400 5
110440 5
110480 5
110520 5
110560 5
110600 5
110640 5
110680 5
110720 5
110760 5
110800 5
110840 5
110880 5
110920 5
110960 5
111000 5
111040 5
111080 5
111120 5
111160 5
111200 5
111240 5
111280 5
111320 5
111360 5
111400 5
111440 5
111480 5
111520 5
111560 5
111600 5
111640 5
111680 5
111720 5
111760 5
111800 5
111840 5
111880 5
111920 5
111960 5
112000 5
112040 5
112080 5
112120 5
112160 5
112200 5
112240 5
112280 5
112320 5
112360 5
112400 5
112440 5
112480 5
112520 5
112560 5
112600 5
112640 5
112680 5
112720 5
112760 5
112800 5
112840 5
112880 5
112920 5
112960 5
113000 5
113040 5
113080 5
113120 5
113160 5
113200 5
113240 5
113280 5
113320 5
113360 5
113400 5
113440 5
113480 5
113520 5
113560 5
113600 5
113640 5
113680 5
113720 5
113760 5
113800 5
113840 5
113880 5
113920 5
113960 5
114000 5
114040 5
114080 5
114120 5
114160 5
114200 5
114240 5
114280 5
114320 5
114360 5
114400 5
114440 5
114480 5
114520 5
114560 5
114600 5
114640 5
114680 5
114720 5
114760 5
114800 5
114840 5
114880 5
114920 5
114960 5
115000 5
115040 5
115080 5
115120 5
115160 5
115200 5
115240 5
115280 5
115320 5
115360 5
115400 5
115440 5
115480 5
115520 5
115560 5
115600 5
115640 5
115680 5
115720 5
115760 5
115800 5
115840 5
115880 5
115920 5
115960 5
116000 5
116040 5
116080 5
116120 5
116160 5
116200 5
116240 5
116280 5
116320 5
116360 5
116400 5
116440 5
116480 5
116520 5
116560 5
116600 5
116640 5
116680 5
116720 5
116760 5
116800 5
116840 5
116880 5
116920 5
116960 5
117000 5
117040 5
117080 5
117120 5
117160 5
117200 5
117240 5
117280 5
117320 5
117360 5
117400 5
117440 5
117480 5
117520 5
117560 5
117600 5
117640 5
117680 5
117720 5
117760 5
117800 5
117840 5
117880 5
117920 5
117960 5
118000 5
118040 5
118080 5
118120 5
118160 5
118200 5
118240 5
118280 5
118320 5
118360 5
118400 5
118440 5
118480 5
118520 5
118560 5
118600 5
118640 5
118680 5
118720 5
118760 5
118800 5
118840 5
118880 5
118920 5
118960 5
119000 5
119040 5
119080 5
119120 5
119160 5
119200 5
119240 5
119280 5
119320 5
119360 5
119400 5
119440 5
119480 5
119520 5
119560 5
119600 5
119640 5
119680 5
119720 5
119760 5
119800 5
119840 5
119880 5
119920 5
119960 5
120000 5
120040 5
120080 5
120120 5
120160 5
120200 5
120240 5
120280 5
120320 5
120360 5
120400 5
120440 5
120480 5
120520 5
120560 5
120600 5
120640 5
120680 5
120720 5
120760 5
120800 5
120840 5
120880 5
120920 5
120960 5
121000 5
121040 5
121080 5
121120 5
121160 5
121200 5
121240 5
121280 5
121320 5
121360 5
121400 5
121440 5
121480 5
121520 5
121560 5
121600 5
121640 5
121680 5
121720 5
121760 5
121800 5
121840 5
121880 5
121920 5
121960 5
122000 5
122040 5
122080 5
122120 5
122160 5
122200 5
122240 5
122280 5
122320 5
122360 5
122400 5
122440 5
122480 5
122520 5
122560 5
122600 5
122640 5
122680 5
122720 5
122760 5
122800 5
122840 5
122880 5
122920 5
122960 5
123000 5
123040 5
123080 5
123120 5
123160 5
123200 5
123240 5
123280 5
123320 5
123360 5
123400 5
123440 5
123480 5
123520 5
123560 5
123600 5
123640 5
123680 5
123720 5
123760 5
123800 5
123840 5
123880 5
123920 5
123960 5
124000 5
124040 5
124080 5
124120 5
124160 5
124200 5
124240 5
124280 5
124320 5
124360 5
124400 5
124440 5
124480 5
124520 5
124560 5
124600 5
124640 5
124680 5
124720 5
124760 5
124800 5
124840 5
124880 5
124920 5
124960 5
125000 5
125040 5
125080 5
125120 5
125160 5
125200 5
125240 5
125280 5
125320 5
125360 5
125400 5
125440 5
125480 5
125520 5
125560 5
125600 5
125640 5
125680 5
125720 5
125760 5
125800 5
125840 5
125880 5
125920 5
125960 5
126000 5
126040 5
126080 5
126120 5
126160 5
126200 5
126240 5
126280 5
126320 5
126360 5
126400 5
126440 5
126480 5
126520 5
126560 5
126600 5
126640 5
126680 5
126720 5
126760 5
126800 5
126840 5
126880 5
126920 5
126960 5
127000 5
127040 5
127080 5
127120 5
127160 5
127200 5
127240 5
127280 5
127320 5
127360 5
127400 5
127440 5
127480 5
127520 5
127560 5
127600 5
127640 5
127680 5
127720 5
127760 5
127800 5
127840 5
127880 5
127920 5
127960 5
128000 5
128040 5
128080 5
128120 5
128160 5
128200 5
128240 5
128280 5
128320 5
128360 5
128400 5
128440 5
128480 5
128520 5
128560 5
128600 5
128640 5
128680 5
128720 5
128760 5
128800 5
128840 5
128880 5
128920 5
128960 5
129000 5
129040 5
129080 5
129120 5
129160 5
129200 5
129240 5
129280 5
129320 5
129360 5
129400 5
129440 5
129480 5
129520 5
129560 5
129600 5
129640 5
129680 5
129720 5
129760 5
129800 5
129840 5
129880 5
129920 5
129960 5
130000 5
130040 5
130080 5
130120 5
130160 5
130200 5
130240 5
130280 5
130320 5
130360 5
130400 5
130440 5
130480 5
130520 5
130560 5
130600 5
130640 5
130680 5
130720 5
130760 5
130800 5
130840 5
130880 5
130920 5
130960 5
131000 5
131040 5
131080 5
131120 5
131160 5
131200 5
131240 5
131280 5
131320 5
131360 5
131400 5
131440 5
131480 5
131520 5
131560 5
131600 5
131640 5
131680 5
131720 5
131760 5
131800 5
131840 5
131880 5
131920 5
131960 5
132000 5
132040 5
132080 5
132120 5
132160 5
132200 5
132240 5
132280 5
132320 5
132360 5
132400 5
132440 5
132480 5
132520 5
132560 5
132600 5
132640 5
132680 5
132720 5
132760 5
132800 5
132840 5
132880 5
132920 5
132960 5
133000 5
133040 5
133080 5
133120 5
133160 5
133200 5
133240 5
133280 5
133320 5
133360 5
133400 5
133440 5
133480 5
133520 5
133560 5
133600 5
133640 5
133680 5
133720 5
133760 5
133800 5
133840 5
133880 5
133920 5
133960 5
134000 5
134040 5
134080 5
134120 5
134160 5
134200 5
134240 5
134280 5
134320 5
134360 5
134400 5
134440 5
134480 5
134520 5
134560 5
134600 5
134640 5
134680 5
134720 5
134760 5
134800 5
134840 5
134880 5
134920 5
134960 5
135000 5
135040 5
135080 5
135120 5
135160 5
135200 5
135240 5
135280 5
135320 5
135360 5
135400 5
135440 5
135480 5
135520 5
135560 5
135600 5
135640 5
135680 5
135720 5
135760 5
135800 5
135840 5
135880 5
135920 5
135960 5
136000 5
136040 5
136080 5
136120 5
136160 5
136200 5
136240 5
136280 5
136320 5
136360 5
136400 5
136440 5
136480 5
136520 5
136560 5
136600 5
136640 5
136680 5
136720 5
136760 5
136800 5
136840 5
136880 5
136920 5
136960 5
137000 5
137040 5
137080 5
137120 5
137160 5
137200 5
137240 5
137280 5
137320 5
137360 5
137400 5
137440 5
137480 5
137520 5
137560 5
137600 5
137640 5
137680 5
137720 5
137760 5
137800 5
137840 5
137880 5
137920 5
137960 5
138000 5
138040 5
138080 5
138120 5
138160 5
138200 5
138240 5
138280 5
138320 5
138360 5
138400 5
138440 5
138480 5
138520 5
138560 5
138600 5
138640 5
138680 5
138720 5
138760 5
138800 5
138840 5
138880 5
138920 5
138960 5
139000 5
139040 5
139080 5
139120 5
139160 5
139200 5
139240 5
139280 5
139320 5
139360 5
139400 5
139440 5
139480 5
139520 5
139560 5
139600 5
139640 5
139680 5
139720 5
139760 5
139800 5
139840 5
139880 5
139920 5
139960 5
140000 5
140040 5
140080 5
140120 5
140160 5
140200 5
140240 5
140280 5
140320 5
140360 5
140400 5
140440 5
140480 5
140520 5
140560 5
140600 5
140640 5
140680 5
140720 5
140760 5
140800 5
140840 5
140880 5
140920 5
140960 5
141000 5
141040 5
141080 5
141120 5
141160 5
141200 5
141240 5
141280 5
141320 5
141360 5
141400 5
141440 5
141480 5
141520 5
141560 5
141600 5
141640 5
141680 5
141720 5
141760 5
141800 5
141840 5
141880 5
141920 5
141960 5
142000 5
142040 5
142080 5
142120 5
142160 5
142200 5
142240 5
142280 5
142320 5
142360 5
142400 5
142440 5
142480 5
142520 5
142560 5
142600 5
142640 5
142680 5
142720 5
142760 5
142800 5
142840 5
142880 5
142920 5
142960 5
143000 5
143040 5
143080 5
143120 5
143160 5
143200 5
143240 5
143280 5
143320 5
143360 5
143400 5
143440 5
143480 5
143520 5
143560 5
143600 5
143640 5
143680 5
143720 5
143760 5
143800 5
143840 5
143880 5
143920 5
143960 5
144000 5
144040 5
144080 5
144120 5
144160 5
144200 5
144240 5
144280 5
144320 5
144360 5
144400 5
144440 5
144480 5
144520 5
144560 5
144600 5
144640 5
144680 5
144720 5
144760 5
144800 5
144840 5
144880 5
144920 5
144960 5
145000 5
145040 5
145080 5
145120 5
145160 5
145200 5
145240 5
145280 5
145320 5
145360 5
145400 5
145440 5
145480 5
145520 5
145560 5
145600 5
145640 5
145680 5
145720 5
145760 5
145800 5
145840 5
145880 5
145920 5
145960 5
146000 5
146040 5
146080 5
146120 5
146160 5
146200 5
146240 5
146280 5
146320 5
146360 5
146400 5
146440 5
146480 5
146520 5
146560 5
146600 5
146640 5
146680 5
146720 5
146760 5
146800 5
146840 5
146880 5
146920 5
146960 5
147000 5
147040 5
147080 5
147120 5
147160 5
147200 5
147240 5
147280 5
147320 5
147360 5
147400 5
147440 5
147480 5
147520 5
147560 5
147600 5
147640 5
147680 5
147720 5
147760 5
147800 5
147840 5
147880 5
147920 5
147960 5
148000 5
148040 5
148080 5
148120 5
148160 5
148200 5
148240 5
148280 5
148320 5
148360 5
148400 5
148440 5
148480 5
148520 5
148560 5
148600 5
148640 5
148680 5
148720 5
148760 5
148800 5
148840 5
148880 5
148920 5
148960 5
149000 5
149040 5
149080 5
149120 5
149160 5
149200 5
149240 5
149280 5
149320 5
149360 5
149400 5
149440 5
149480 5
149520 5
149560 5
149600 5
149640 5
149680 5
149720 5
149760 5
149800 5
149840 5
149880 5
149920 5
149960 5
150000 5
150040 5
150080 5
150120 5
150160 5
150200 5
150240 5
150280 5
150320 5
150360 5
150400 5
150440 5
150480 5
150520 5
150560 5
150600 5
150640 5
150680 5
150720 5
150760 5
150800 5
150840 5
150880 5
150920 5
150960 5
151000 5
151040 5
151080 5
151120 5
151160 5
151200 5
151240 5
151280 5
151320 5
151360 5
151400 5
151440 5
151480 5
151520 5
151560 5
151600 5
151640 5
151680 5
151720 5
151760 5
151800 5
151840 5
151880 5
151920 5
151960 5
152000 5
152040 5
152080 5
152120 5
152160 5
152200 5
152240 5
152280 5
152320 5
152360 5
152400 5
152440 5
152480 5
152520 5
152560 5
152600 5
152640 5
152680 5
152720 5
152760 5
152800 5
152840 5
152880 5
152920 5
152960 5
153000 5
153040 5
153080 5
153120 5
153160 5
153200 5
153240 5
153280 5
153320 5
153360 5
153400 5
153440 5
153480 5
153520 5
153560 5
153600 5
153640 5
153680 5
153720 5
153760 5
153800 5
153840 5
153880 5
153920 5
153960 5
154000 5
154040 5
154080 5
154120 5
154160 5
154200 5
154240 5
154280 5
154320 5
154360 5
154400 5
154440 5
154480 5
154520 5
154560 5
154600 5
154640 5
154680 5
154720 5
154760 5
154800 5
154840 5
154880 5
154920 5
154960 5
155000 5
155040 5
155080 5
155120 5
155160 5
155200 5
155240 5
155280 5
155320 5
155360 5
155400 5
155440 5
155480 5
155520 5
155560 5
155600 5
155640 5
155680 5
155720 5
155760 5
155800 5
155840 5
155880 5
155920 5
155960 5
156000 5
156040 5
156080 5
156120 5
156160 5
156200 5
156240 5
156280 5
156320 5
156360 5
156400 5
156440 5
156480 5
156520 5
156560 5
156600 5
156640 5
156680 5
156720 5
156760 5
156800 5
156840 5
156880 5
156920 5
156960 5
157000 5
157040 5
157080 5
157120 5
157160 5
157200 5
157240 5
157280 5
157320 5
157360 5
157400 5
157440 5
157480 5
157520 5
157560 5
157600 5
157640 5
157680 5
157720 5
157760 5
157800 5
157840 5
157880 5
157920 5
157960 5
158000 5
158040 5
158080 5
158120 5
158160 5
158200 5
158240 5
158280 5
158320 5
158360 5
158400 5
158440 5
158480 5
158520 5
158560 5
158600 5
158640 5
158680 5
158720 5
158760 5
158800 5
158840 5
158880 5
158920 5
158960 5
159000 5
159040 5
159080 5
159120 5
159160 5
159200 5
159240 5
159280 5
159320 5
159360 5
159400 5
159440 5
159480 5
159520 5
159560 5
159600 5
159640 5
159680 5
159720 5
159760 5
159800 5
159840 5
159880 5
159920 5
159960 5
160000 5
160040 5
160080 5
160120 5
160160 5
160200 5
160240 5
160280 5
160320 5
160360 5
160400 5
160440 5
160480 5
160520 5
160560 5
160600 5
160640 5
160680 5
160720 5
160760 5
160800 5
160840 5
160880 5
160920 5
160960 5
161000 5
161040 5
161080 5
161120 5
161160 5
161200 5
161240 5
161280 5
161320 5
161360 5
161400 5
161440 5
161480 5
161520 5
161560 5
161600 5
161640 5
161680 5
161720 5
161760 5
161800 5
161840 5
161880 5
161920 5
161960 5
162000 5
162040 5
162080 5
162120 5
162160 5
162200 5
162240 5
162280 5
162320 5
162360 5
162400 5
162440 5
162480 5
162520 5
162560 5
162600 5
162640 5
162680 5
162720 5
162760 5
162800 5
162840 5
162880 5
162920 5
162960 5
163000 5
163040 5
163080 5
163120 5
163160 5
163200 5
163240 5
163280 5
163320 5
163360 5
163400 5
163440 5
163480 5
163520 5
163560 5
163600 5
163640 5
163680 5
163720 5
163760 5
163800 5
163840 5
163880 5
163920 5
163960 5
164000 5
164040 5
164080 5
164120 5
164160 5
164200 5
164240 5
164280 5
164320 5
164360 5
164400 5
164440 5
164480 5
164520 5
164560 5
164600 5
164640 5
164680 5
164720 5
164760 5
164800 5
164840 5
164880 5
164920 5
164960 5
165000 5
165040 5
165080 5
165120 5
165160 5
165200 5
165240 5
165280 5
165320 5
165360 5
165400 5
165440 5
165480 5
165520 5
165560 5
165600 5
165640 5
165680 5
165720 5
165760 5
165800 5
165840 5
165880 5
165920 5
165960 5
166000 5
166040 5
166080 5
166120 5
166160 5
166200 5
166240 5
166280 5
166320 5
166360 5
166400 5
166440 5
166480 5
166520 5
166560 5
166600 5
166640 5
166680 5
166720 5
166760 5
166800 5
166840 5
166880 5
166920 5
166960 5
167000 5
167040 5
167080 5
167120 5
167160 5
167200 5
167240 5
167280 5
167320 5
167360 5
167400 5
167440 5
167480 5
167520 5
167560 5
167600 5
167640 5
167680 5
167720 5
167760 5
167800 5
167840 5
167880 5
167920 5
167960 5
168000 5
168040 5
168080 5
168120 5
168160 5
168200 5
168240 5
168280 5
168320 5
168360 5
168400 5
168440 5
168480 5
168520 5
168560 5
168600 5
168640 5
168680 5
168720 5
168760 5
168800 5
168840 5
168880 5
168920 5
168960 5
169000 5
169040 5
169080 5
169120 5
169160 5
169200 5
169240 5
169280 5
169320 5
169360 5
169400 5
169440 5
169480 5
169520 5
169560 5
169600 5
169640 5
169680 5
169720 5
169760 5
169800 5
169840 5
169880 5
169920 5
169960 5
170000 5
170040 5
170080 5
170120 5
170160 5
170200 5
170240 5
170280 5
170320 5
170360 5
170400 5
170440 5
170480 5
170520 5
170560 5
170600 5
170640 5
170680 5
170720 5
170760 5
170800 5
170840 5
170880 5
170920 5
170960 5
171000 5
171040 5
171080 5
171120 5
171160 5
171200 5
171240 5
171280 5
171320 5
171360 5
171400 5
171440 5
171480 5
171520 5
171560 5
171600 5
171640 5
171680 5
171720 5
171760 5
171800 5
171840 5
171880 5
171920 5
171960 5
172000 5
172040 5
172080 5
172120 5
172160 5
172200 5
172240 5
172280 5
172320 5
172360 5
172400 5
172440 5
172480 5
172520 5
172560 5
172600 5
172640 5
172680 5
172720 5
172760 5
172800 5
172840 5
172880 5
172920 5
172960 5
173000 5
173040 5
173080 5
173120 5
173160 5
173200 5
173240 5
173280 5
173320 5
173360 5
173400 5
173440 5
173480 5
173520 5
173560 5
173600 5
173640 5
173680 5
173720 5
173760 5
173800 5
173840 5
173880 5
173920 5
173960 5
174000 5
174040 5
174080 5
174120 5
174160 5
174200 5
174240 5
174280 5
174320 5
174360 5
174400 5
174440 5
174480 5
174520 5
174560 5
174600 5
174640 5
174680 5
174720 5
174760 5
174800 5
174840 5
174880 5
174920 5
174960 5
175000 5
175040 5
175080 5
175120 5
175160 5
175200 5
175240 5
175280 5
175320 5
175360 5
175400 5
175440 5
175480 5
175520 5
175560 5
175600 5
175640 5
175680 5
175720 5
175760 5
175800 5
175840 5
175880 5
175920 5
175960 5
176000 5
176040 5
176080 5
176120 5
176160 5
176200 5
176240 5
176280 5
176320 5
176360 5
176400 5
176440 5
176480 5
176520 5
176560 5
176600 5
176640 5
176680 5
176720 5
176760 5
176800 5
176840 5
176880 5
176920 5
176960 5
177000 5
177040 5
177080 5
177120 5
177160 5
177200 5
177240 5
177280 5
177320 5
177360 5
177400 5
177440 5
177480 5
177520 5
177560 5
177600 5
177640 5
177680 5
177720 5
177760 5
177800 5
177840 5
177880 5
177920 5
177960 5
178000 5
178040 5
178080 5
178120 5
178160 5
178200 5
178240 5
178280 5
178320 5
178360 5
178400 5
178440 5
178480 5
178520 5
178560 5
178600 5
178640 5
178680 5
178720 5
178760 5
178800 5
178840 5
178880 5
178920 5
178960 5
179000 5
179040 5
179080 5
179120 5
179160 5
179200 5
179240 5
179280 5
179320 5
179360 5
179400 5
179440 5
179480 5
179520 5
179560 5
179600 5
179640 5
179680 5
179720 5
179760 5
179800 5
179840 5
179880 5
179920 5
179960 5
180000 5
180040 5
180080 5
180120 5
180160 5
180200 5
180240 5
180280 5
180320 5
180360 5
180400 5
180440 5
180480 5
180520 5
180560 5
180600 5
180640 5
180680 5
180720 5
180760 5
180800 5
180840 5
180880 5
180920 5
180960 5
181000 5
181040 5
181080 5
181120 5
181160 5
181200 5
181240 5
181280 5
181320 5
181360 5
181400 5
181440 5
181480 5
181520 5
181560 5
181600 5
181640 5
181680 5
181720 5
181760 5
181800 5
181840 5
181880 5
181920 5
181960 5
182000 5
182040 5
182080 5
182120 5
182160 5
182200 5
182240 5
182280 5
182320 5
182360 5
182400 5
182440 5
182480 5
182520 5
182560 5
182600 5
182640 5
182680 5
182720 5
182760 5
182800 5
182840 5
182880 5
182920 5
182960 5
183000 5
183040 5
183080 5
183120 5
183160 5
183200 5
183240 5
183280 5
183320 5
183360 5
183400 5
183440 5
183480 5
183520 5
183560 5
183600 5
183640 5
183680 5
183720 5
183760 5
183800 5
183840 5
183880 5
183920 5
183960 5
184000 5
184040 5
184080 5
184120 5
184160 5
184200 5
184240 5
184280 5
184320 5
184360 5
184400 5
184440 5
184480 5
184520 5
184560 5
184600 5
184640 5
184680 5
184720 5
184760 5
184800 5
184840 5
184880 5
184920 5
184960 5
185000 5
185040 5
185080 5
185120 5
185160 5
185200 5
185240 5
185280 5
185320 5
185360 5
185400 5
185440 5
185480 5
185520 5
185560 5
185600 5
185640 5
185680 5
185720 5
185760 5
185800 5
185840 5
185880 5
185920 5
185960 5
186000 5
186040 5
186080 5
186120 5
186160 5
186200 5
186240 5
186280 5
186320 5
186360 5
186400 5
186440 5
186480 5
186520 5
186560 5
186600 5
186640 5
186680 5
186720 5
186760 5
186800 5
186840 5
186880 5
186920 5
186960 5
187000 5
187040 5
187080 5
187120 5
187160 5
187200 5
187240 5
187280 5
187320 5
187360 5
187400 5
187440 5
187480 5
187520 5
187560 5
187600 5
187640 5
187680 5
187720 5
187760 5
187800 5
187840 5
187880 5
187920 5
187960 5
188000 5
188040 5
188080 5
188120 5
188160 5
188200 5
188240 5
188280 5
188320 5
188360 5
188400 5
188440 5
188480 5
188520 5
188560 5
188600 5
188640 5
188680 5
188720 5
188760 5
188800 5
188840 5
188880 5
188920 5
188960 5
189000 5
189040 5
189080 5
189120 5
189160 5
189200 5
189240 5
189280 5
189320 5
189360 5
189400 5
189440 5
189480 5
189520 5
189560 5
189600 5
189640 5
189680 5
189720 5
189760 5
189800 5
189840 5
189880 5
189920 5
189960 5
190000 5
190040 5
190080 5
190120 5
190160 5
190200 5
190240 5
190280 5
190320 5
190360 5
190400 5
190440 5
190480 5
190520 5
190560 5
190600 5
190640 5
190680 5
190720 5
190760 5
190800 5
190840 5
190880 5
190920 5
190960 5
191000 5
191040 5
191080 5
191120 5
191160 5
191200 5
191240 5
191280 5
191320 5
191360 5
191400 5
191440 5
191480 5
191520 5
191560 5
191600 5
191640 5
191680 5
191720 5
191760 5
191800 5
191840 5
191880 5
191920 5
191960 5
192000 5
192040 5
192080 5
192120 5
192160 5
192200 5
192240 5
192280 5
192320 5
192360 5
192400 5
192440 5
192480 5
192520 5
192560 5
192600 5
192640 5
192680 5
192720 5
192760 5
192800 5
192840 5
192880 5
192920 5
192960 5
193000 5
193040 5
193080 5
193120 5
193160 5
193200 5
193240 5
193280 5
193320 5
193360 5
193400 5
193440 5
193480 5
193520 5
193560 5
193600 5
193640 5
193680 5
193720 5
193760 5
193800 5
193840 5
193880 5
193920 5
193960 5
194000 5
194040 5
194080 5
194120 5
194160 5
194200 5
194240 5
194280 5
194320 5
194360 5
194400 5
194440 5
194480 5
194520 5
194560 5
194600 5
194640 5
194680 5
194720 5
194760 5
194800 5
194840 5
194880 5
194920 5
194960 5
195000 5
195040 5
195080 5
195120 5
195160 5
195200 5
195240 5
195280 5
195320 5
195360 5
195400 5
195440 5
195480 5
195520 5
195560 5
195600 5
195640 5
195680 5
195720 5
195760 5
195800 5
195840 5
195880 5
195920 5
195960 5
196000 5
196040 5
196080 5
196120 5
196160 5
196200 5
196240 5
196280 5
196320 5
196360 5
196400 5
196440 5
196480 5
196520 5
196560 5
196600 5
196640 5
196680 5
196720 5
196760 5
196800 5
196840 5
196880 5
196920 5
196960 5
197000 5
197040 5
197080 5
197120 5
197160 5
197200 5
197240 5
197280 5
197320 5
197360 5
197400 5
197440 5
197480 5
197520 5
197560 5
197600 5
197640 5
197680 5
197720 5
197760 5
197800 5
197840 5
197880 5
197920 5
197960 5
198000 5
198040 5
198080 5
198120 5
198160 5
198200 5
198240 5
198280 5
198320 5
198360 5
198400 5
198440 5
198480 5
198520 5
198560 5
198600 5
198640 5
198680 5
198720 5
198760 5
198800 5
198840 5
198880 5
198920 5
198960 5
199000 5
199040 5
199080 5
199120 5
199160 5
199200 5
199240 5
199280 5
199320 5
199360 5
199400 5
199440 5
199480 5
199520 5
199560 5
199600 5
199640 5
199680 5
199720 5
199760 5
199800 5
199840 5
199880 5
199920 5
199960 5
200000 5
200040 5
200080 5
200120 5
200160 5
200200 5
200240 5
200280 5
200320 5
200360 5
200400 5
200440 5
200480 5
200520 5
200560 5
200600 5
200640 5
200680 5
200720 5
200760 5
200800 5
200840 5
200880 5
200920 5
200960 5
201000 5
201040 5
201080 5
201120 5
201160 5
201200 5
201240 5
201280 5
201320 5
201360 5
201400 5
201440 5
201480 5
201520 5
201560 5
201600 5
201640 5
201680 5
201720 5
201760 5
201800 5
201840 5
201880 5
201920 5
201960 5
202000 5
202040 5
202080 5
202120 5
202160 5
202200 5
202240 5
202280 5
202320 5
202360 5
202400 5
202440 5
202480 5
202520 5
202560 5
202600 5
202640 5
202680 5
202720 5
202760 5
202800 5
202840 5
202880 5
202920 5
202960 5
203000 5
203040 5
203080 5
203120 5
203160 5
203200 5
203240 5
203280 5
203320 5
203360 5
203400 5
203440 5
203480 5
203520 5
203560 5
203600 5
203640 5
203680 5
203720 5
203760 5
203800 5
203840 5
203880 5
203920 5
203960 5
204000 5
204040 5
204080 5
204120 5
204160 5
204200 5
204240 5
204280 5
204320 5
204360 5
204400 5
204440 5
204480 5
204520 5
204560 5
204600 5
204640 5
204680 5
204720 5
204760 5
204800 5
204840 5
204880 5
204920 5
204960 5
205000 5
205040 5
205080 5
205120 5
205160 5
205200 5
205240 5
205280 5
205320 5
205360 5
205400 5
205440 5
205480 5
205520 5
205560 5
205600 5
205640 5
205680 5
205720 5
205760 5
205800 5
205840 5
205880 5
205920 5
205960 5
206000 5
206040 5
206080 5
206120 5
206160 5
206200 5
206240 5
206280 5
206320 5
206360 5
206400 5
206440 5
206480 5
206520 5
206560 5
206600 5
206640 5
206680 5
206720 5
206760 5
206800 5
206840 5
206880 5
206920 5
206960 5
207000 5
207040 5
207080 5
207120 5
207160 5
207200 5
207240 5
207280 5
207320 5
207360 5
207400 5
207440 5
207480 5
207520 5
207560 5
207600 5
207640 5
207680 5
207720 5
207760 5
207800 5
207840 5
207880 5
207920 5
207960 5
208000 5
208040 5
208080 5
208120 5
208160 5
208200 5
208240 5
208280 5
208320 5
208360 5
208400 5
208440 5
208480 5
208520 5
208560 5
208600 5
208640 5
208680 5
208720 5
208760 5
208800 5
208840 5
208880 5
208920 5
208960 5
209000 5
209040 5
209080 5
209120 5
209160 5
209200 5
209240 5
209280 5
209320 5
209360 5
209400 5
209440 5
209480 5
209520 5
209560 5
209600 5
209640 5
209680 5
209720 5
209760 5
209800 5
209840 5
209880 5
209920 5
209960 5
210000 5
210040 5
210080 5
210120 5
210160 5
210200 5
210240 5
210280 5
210320 5
210360 5
210400 5
210440 5
210480 5
210520 5
210560 5
210600 5
210640 5
210680 5
210720 5
210760 5
210800 5
210840 5
210880 5
210920 5
210960 5
211000 5
211040 5
211080 5
211120 5
211160 5
211200 5
211240 5
211280 5
211320 5
211360 5
211400 5
211440 5
211480 5
211520 5
211560 5
211600 5
211640 5
211680 5
211720 5
211760 5
211800 5
211840 5
211880 5
211920 5
211960 5
212000 5
212040 5
212080 5
212120 5
212160 5
212200 5
212240 5
212280 5
212320 5
212360 5
212400 5
212440 5
212480 5
212520 5
212560 5
212600 5
212640 5
212680 5
212720 5
212760 5
212800 5
212840 5
212880 5
212920 5
212960 5
213000 5
213040 5
213080 5
213120 5
213160 5
213200 5
213240 5
213280 5
213320 5
213360 5
213400 5
213440 5
213480 5
213520 5
213560 5
213600 5
213640 5
213680 5
213720 5
213760 5
213800 5
213840 5
213880 5
213920 5
213960 5
214000 5
214040 5
214080 5
214120 5
214160 5
214200 5
214240 5
214280 5
214320 5
214360 5
214400 5
214440 5
214480 5
214520 5
214560 5
214600 5
214640 5
214680 5
214720 5
214760 5
214800 5
214840 5
214880 5
214920 5
214960 5
215000 5
215040 5
215080 5
215120 5
215160 5
215200 5
215240 5
215280 5
215320 5
215360 5
215400 5
215440 5
215480 5
215520 5
215560 5
215600 5
215640 5
215680 5
215720 5
215760 5
215800 5
215840 5
215880 5
215920 5
215960 5
216000 5
216040 5
216080 5
216120 5
216160 5
216200 5
216240 5
216280 5
216320 5
216360 5
216400 5
216440 5
216480 5
216520 5
216560 5
216600 5
216640 5
216680 5
216720 5
216760 5
216800 5
216840 5
216880 5
216920 5
216960 5
217000 5
217040 5
217080 5
217120 5
217160 5
217200 5
217240 5
217280 5
217320 5
217360 5
217400 5
217440 5
217480 5
217520 5
217560 5
217600 5
217640 5
217680 5
217720 5
217760 5
217800 5
217840 5
217880 5
217920 5
217960 5
218000 5
218040 5
218080 5
218120 5
218160 5
218200 5
218240 5
218280 5
218320 5
218360 5
218400 5
218440 5
218480 5
218520 5
218560 5
218600 5
218640 5
218680 5
218720 5
218760 5
218800 5
218840 5
218880 5
218920 5
218960 5
219000 5
219040 5
219080 5
219120 5
219160 5
219200 5
219240 5
219280 5
219320 5
219360 5
219400 5
219440 5
219480 5
219520 5
219560 5
219600 5
219640 5
219680 5
219720 5
219760 5
219800 5
219840 5
219880 5
219920 5
219960 5
220000 5
220040 5
220080 5
220120 5
220160 5
220200 5
220240 5
220280 5
220320 5
220360 5
220400 5
220440 5
220480 5
220520 5
220560 5
220600 5
220640 5
220680 5
220720 5
220760 5
220800 5
220840 5
220880 5
220920 5
220960 5
221000 5
221040 5
221080 5
221120 5
221160 5
221200 5
221240 5
221280 5
221320 5
221360 5
221400 5
221440 5
221480 5
221520 5
221560 5
221600 5
221640 5
221680 5
221720 5
221760 5
221800 5
221840 5
221880 5
221920 5
221960 5
222000 5
222040 5
222080 5
222120 5
222160 5
222200 5
222240 5
222280 5
222320 5
222360 5
222400 5
222440 5
222480 5
222520 5
222560 5
222600 5
222640 5
222680 5
222720 5
222760 5
222800 5
222840 5
222880 5
222920 5
222960 5
223000 5
223040 5
223080 5
223120 5
223160 5
223200 5
223240 5
223280 5
223320 5
223360 5
223400 5
223440 5
223480 5
223520 5
223560 5
223600 5
223640 5
223680 5
223720 5
223760 5
223800 5
223840 5
223880 5
223920 5
223960 5
224000 5
224040 5
224080 5
224120 5
224160 5
224200 5
224240 5
224280 5
224320 5
224360 5
224400 5
224440 5
224480 5
224520 5
224560 5
224600 5
224640 5
224680 5
224720 5
224760 5
224800 5
224840 5
224880 5
224920 5
224960 5
225000 5
225040 5
225080 5
225120 5
225160 5
225200 5
225240 5
225280 5
225320 5
225360 5
225400 5
225440 5
225480 5
225520 5
225560 5
225600 5
225640 5
225680 5
225720 5
225760 5
225800 5
225840 5
225880 5
225920 5
225960 5
226000 5
226040 5
226080 5
226120 5
226160 5
226200 5
226240 5
226280 5
226320 5
226360 5
226400 5
226440 5
226480 5
226520 5
226560 5
226600 5
226640 5
226680 5
226720 5
226760 5
226800 5
226840 5
226880 5
226920 5
226960 5
227000 5
227040 5
227080 5
227120 5
227160 5
227200 5
227240 5
227280 5
227320 5
227360 5
227400 5
227440 5
227480 5
227520 5
227560 5
227600 5
227640 5
227680 5
227720 5
227760 5
227800 5
227840 5
227880 5
227920 5
227960 5
228000 5
228040 5
228080 5
228120 5
228160 5
228200 5
228240 5
228280 5
228320 5
228360 5
228400 5
228440 5
228480 5
228520 5
228560 5
228600 5
228640 5
228680 5
228720 5
228760 5
228800 5
228840 5
228880 5
228920 5
228960 5
229000 5
229040 5
229080 5
229120 5
229160 5
229200 5
229240 5
229280 5
229320 5
229360 5
229400 5
229440 5
229480 5
229520 5
229560 5
229600 5
229640 5
229680 5
229720 5
229760 5
229800 5
229840 5
229880 5
229920 5
229960 5
230000 5
230040 5
230080 5
230120 5
230160 5
230200 5
230240 5
230280 5
230320 5
230360 5
230400 5
230440 5
230480 5
230520 5
230560 5
230600 5
230640 5
230680 5
230720 5
230760 5
230800 5
230840 5
230880 5
230920 5
230960 5
231000 5
231040 5
231080 5
231120 5
231160 5
231200 5
231240 5
231280 5
231320 5
231360 5
231400 5
231440 5
231480 5
231520 5
231560 5
231600 5
231640 5
231680 5
231720 5
231760 5
231800 5
231840 5
231880 5
231920 5
231960 5
232000 5
232040 5
232080 5
232120 5
232160 5
232200 5
232240 5
232280 5
232320 5
232360 5
232400 5
232440 5
232480 5
232520 5
232560 5
232600 5
232640 5
232680 5
232720 5
232760 5
232800 5
232840 5
232880 5
232920 5
232960 5
233000 5
233040 5
233080 5
233120 5
233160 5
233200 5
233240 5
233280 5
233320 5
233360 5
233400 5
233440 5
233480 5
233520 5
233560 5
233600 5
233640 5
233680 5
233720 5
233760 5
233800 5
233840 5
233880 5
233920 5
233960 5
234000 5
234040 5
234080 5
234120 5
234160 5
234200 5
234240 5
234280 5
234320 5
234360 5
234400 5
234440 5
234480 5
234520 5
234560 5
234600 5
234640 5
234680 5
234720 5
234760 5
234800 5
234840 5
234880 5
234920 5
234960 5
235000 5
235040 5
235080 5
235120 5
235160 5
235200 5
235240 5
235280 5
235320 5
235360 5
235400 5
235440 5
235480 5
235520 5
235560 5
235600 5
235640 5
235680 5
235720 5
235760 5
235800 5
235840 5
235880 5
235920 5
235960 5
236000 5
236040 5
236080 5
236120 5
236160 5
236200 5
236240 5
236280 5
236320 5
236360 5
236400 5
236440 5
236480 5
236520 5
236560 5
236600 5
236640 5
236680 5
236720 5
236760 5
236800 5
236840 5
236880 5
236920 5
236960 5
237000 5
237040 5
237080 5
237120 5
237160 5
237200 5
237240 5
237280 5
237320 5
237360 5
237400 5
237440 5
237480 5
237520 5
237560 5
237600 5
237640 5
237680 5
237720 5
237760 5
237800 5
237840 5
237880 5
237920 5
237960 5
238000 5
238040 5
238080 5
238120 5
238160 5
238200 5
238240 5
238280 5
238320 5
238360 5
238400 5
238440 5
238480 5
238520 5
238560 5
238600 5
238640 5
238680 5
238720 5
238760 5
238800 5
238840 5
238880 5
238920 5
238960 5
239000 5
239040 5
239080 5
239120 5
239160 5
239200 5
239240 5
239280 5
239320 5
239360 5
239400 5
239440 5
239480 5
239520 5
239560 5
239600 5
239640 5
239680 5
239720 5
239760 5
239800 5
239840 5
239880 5
239920 5
239960 5
240000 5
240040 5
240080 5
240120 5
240160 5
240200 5
240240 5
240280 5
240320 5
240360 5
240400 5
240440 5
240480 5
240520 5
240560 5
240600 5
240640 5
240680 5
240720 5
240760 5
240800 5
240840 5
240880 5
240920 5
240960 5
241000 5
241040 5
241080 5
241120 5
241160 5
241200 5
241240 5
241280 5
241320 5
241360 5
241400 5
241440 5
241480 5
241520 5
241560 5
241600 5
241640 5
241680 5
241720 5
241760 5
241800 5
241840 5
241880 5
241920 5
241960 5
242000 5
242040 5
242080 5
242120 5
242160 5
242200 5
242240 5
242280 5
242320 5
242360 5
242400 5
242440 5
242480 5
242520 5
242560 5
242600 5
242640 5
242680 5
242720 5
242760 5
242800 5
242840 5
242880 5
242920 5
242960 5
243000 5
243040 5
243080 5
243120 5
243160 5
243200 5
243240 5
243280 5
243320 5
243360 5
243400 5
243440 5
243480 5
243520 5
243560 5
243600 5
243640 5
243680 5
243720 5
243760 5
243800 5
243840 5
243880 5
243920 5
243960 5
244000 5
244040 5
244080 5
244120 5
244160 5
244200 5
244240 5
244280 5
244320 5
244360 5
244400 5
244440 5
244480 5
244520 5
244560 5
244600 5
244640 5
244680 5
244720 5
244760 5
244800 5
244840 5
244880 5
244920 5
244960 5
245000 5
245040 5
245080 5
245120 5
245160 5
245200 5
245240 5
245280 5
245320 5
245360 5
245400 5
245440 5
245480 5
245520 5
245560 5
245600 5
245640 5
245680 5
245720 5
245760 5
245800 5
245840 5
245880 5
245920 5
245960 5
246000 5
246040 5
246080 5
246120 5
246160 5
246200 5
246240 5
246280 5
246320 5
246360 5
246400 5
246440 5
246480 5
246520 5
246560 5
246600 5
246640 5
246680 5
246720 5
246760 5
246800 5
246840 5
246880 5
246920 5
246960 5
247000 5
247040 5
247080 5
247120 5
247160 5
247200 5
247240 5
247280 5
247320 5
247360 5
247400 5
247440 5
247480 5
247520 5
247560 5
247600 5
247640 5
247680 5
247720 5
247760 5
247800 5
247840 5
247880 5
247920 5
247960 5
248000 5
248040 5
248080 5
248120 5
248160 5
248200 5
248240 5
248280 5
248320 5
248360 5
248400 5
248440 5
248480 5
248520 5
248560 5
248600 5
248640 5
248680 5
248720 5
248760 5
248800 5
248840 5
248880 5
248920 5
248960 5
249000 5
249040 5
249080 5
249120 5
249160 5
249200 5
249240 5
249280 5
249320 5
249360 5
249400 5
249440 5
249480 5
249520 5
249560 5
249600 5
249640 5
249680 5
249720 5
249760 5
249800 5
249840 5
249880 5
249920 5
249960 5
250000 5
250040 5
250080 5
250120 5
250160 5
250200 5
250240 5
250280 5
250320 5
250360 5
250400 5
250440 5
250480 5
250520 5
250560 5
250600 5
250640 5
250680 5
250720 5
250760 5
250800 5
250840 5
250880 5
250920 5
250960 5
251000 5
251040 5
251080 5
251120 5
251160 5
251200 5
251240 5
251280 5
251320 5
251360 5
251400 5
251440 5
251480 5
251520 5
251560 5
251600 5
251640 5
251680 5
251720 5
251760 5
251800 5
251840 5
251880 5
251920 5
251960 5
252000 5
252040 5
252080 5
252120 5
252160 5
252200 5
252240 5
252280 5
252320 5
252360 5
252400 5
252440 5
252480 5
252520 5
252560 5
252600 5
252640 5
252680 5
252720 5
252760 5
252800 5
252840 5
252880 5
252920 5
252960 5
253000 5
253040 5
253080 5
253120 5
253160 5
253200 5
253240 5
253280 5
253320 5
253360 5
253400 5
253440 5
253480 5
253520 5
253560 5
253600 5
253640 5
253680 5
253720 5
253760 5
253800 5
253840 5
253880 5
253920 5
253960 5
254000 5
254040 5
254080 5
254120 5
254160 5
254200 5
254240 5
254280 5
254320 5
254360 5
254400 5
254440 5
254480 5
254520 5
254560 5
254600 5
254640 5
254680 5
254720 5
254760 5
254800 5
254840 5
254880 5
254920 5
254960 5
255000 5
255040 5
255080 5
255120 5
255160 5
255200 5
255240 5
255280 5
255320 5
255360 5
255400 5
255440 5
255480 5
255520 5
255560 5
255600 5
255640 5
255680 5
255720 5
255760 5
255800 5
255840 5
255880 5
255920 5
255960 5
256000 5
256040 5
256080 5
256120 5
256160 5
256200 5
256240 5
256280 5
256320 5
256360 5
256400 5
256440 5
256480 5
256520 5
256560 5
256600 5
256640 5
256680 5
256720 5
256760 5
256800 5
256840 5
256880 5
256920 5
256960 5
257000 5
257040 5
257080 5
257120 5
257160 5
257200 5
257240 5
257280 5
257320 5
257360 5
257400 5
257440 5
257480 5
257520 5
257560 5
257600 5
257640 5
257680 5
257720 5
257760 5
257800 5
257840 5
257880 5
257920 5
257960 5
258000 5
258040 5
258080 5
258120 5
258160 5
258200 5
258240 5
258280 5
258320 5
258360 5
258400 5
258440 5
258480 5
258520 5
258560 5
258600 5
258640 5
258680 5
258720 5
258760 5
258800 5
258840 5
258880 5
258920 5
258960 5
259000 5
259040 5
259080 5
259120 5
259160 5
259200 5
259240 5
259280 5
259320 5
259360 5
259400 5
259440 5
259480 5
259520 5
259560 5
259600 5
259640 5
259680 5
259720 5
259760 5
259800 5
259840 5
259880 5
259920 5
259960 5
260000 5
260040 5
260080 5
260120 5
260160 5
260200 5
260240 5
260280 5
260320 5
260360 5
260400 5
260440 5
260480 5
260520 5
260560 5
260600 5
260640 5
260680 5
260720 5
260760 5
260800 5
260840 5
260880 5
260920 5
260960 5
261000 5
261040 5
261080 5
261120 5
261160 5
261200 5
261240 5
261280 5
261320 5
261360 5
261400 5
261440 5
261480 5
261520 5
261560 5
261600 5
261640 5
261680 5
261720 5
261760 5
261800 5
261840 5
261880 5
261920 5
261960 5
262000 5
262040 5
262080 5
262120 5
262160 5
262200 5
262240 5
262280 5
262320 5
262360 5
262400 5
262440 5
262480 5
262520 5
262560 5
262600 5
262640 5
262680 5
262720 5
262760 5
262800 5
262840 5
262880 5
262920 5
262960 5
263000 5
263040 5
263080 5
263120 5
263160 5
263200 5
263240 5
263280 5
263320 5
263360 5
263400 5
263440 5
263480 5
263520 5
263560 5
263600 5
263640 5
263680 5
263720 5
263760 5
263800 5
263840 5
263880 5
263920 5
263960 5
264000 5
264040 5
264080 5
264120 5
264160 5
264200 5
264240 5
264280 5
264320 5
264360 5
264400 5
264440 5
264480 5
264520 5
264560 5
264600 5
264640 5
264680 5
264720 5
264760 5
264800 5
264840 5
264880 5
264920 5
264960 5
265000 5
265040 5
265080 5
265120 5
265160 5
265200 5
265240 5
265280 5
265320 5
265360 5
265400 5
265440 5
265480 5
265520 5
265560 5
265600 5
265640 5
265680 5
265720 5
265760 5
265800 5
265840 5
265880 5
265920 5
265960 5
266000 5
266040 5
266080 5
266120 5
266160 5
266200 5
266240 5
266280 5
266320 5
266360 5
266400 5
266440 5
266480 5
266520 5
266560 5
266600 5
266640 5
266680 5
266720 5
266760 5
266800 5
266840 5
266880 5
266920 5
266960 5
267000 5
267040 5
267080 5
267120 5
267160 5
267200 5
267240 5
267280 5
267320 5
267360 5
267400 5
267440 5
267480 5
267520 5
267560 5
267600 5
267640 5
267680 5
267720 5
267760 5
267800 5
267840 5
267880 5
267920 5
267960 5
268000 5
268040 5
268080 5
268120 5
268160 5
268200 5
268240 5
268280 5
268320 5
268360 5
268400 5
268440 5
268480 5
268520 5
268560 5
268600 5
268640 5
268680 5
268720 5
268760 5
268800 5
268840 5
268880 5
268920 5
268960 5
269000 5
269040 5
269080 5
269120 5
269160 5
269200 5
269240 5
269280 5
269320 5
269360 5
269400 5
269440 5
269480 5
269520 5
269560 5
269600 5
269640 5
269680 5
269720 5
269760 5
269800 5
269840 5
269880 5
269920 5
269960 5
270000 5
270040 5
270080 5
270120 5
270160 5
270200 5
270240 5
270280 5
270320 5
270360 5
270400 5
270440 5
270480 5
270520 5
270560 5
270600 5
270640 5
270680 5
270720 5
270760 5
270800 5
270840 5
270880 5
270920 5
270960 5
271000 5
271040 5
271080 5
271120 5
271160 5
271200 5
271240 5
271280 5
271320 5
271360 5
271400 5
271440 5
271480 5
271520 5
271560 5
271600 5
271640 5
271680 5
271720 5
271760 5
271800 5
271840 5
271880 5
271920 5
271960 5
272000 5
272040 5
272080 5
272120 5
272160 5
272200 5
272240 5
272280 5
272320 5
272360 5
272400 5
272440 5
272480 5
272520 5
272560 5
272600 5
272640 5
272680 5
272720 5
272760 5
272800 5
272840 5
272880 5
272920 5
272960 5
273000 5
273040 5
273080 5
273120 5
273160 5
273200 5
273240 5
273280 5
273320 5
273360 5
273400 5
273440 5
273480 5
273520 5
273560 5
273600 5
273640 5
273680 5
273720 5
273760 5
273800 5
273840 5
273880 5
273920 5
273960 5
274000 5
274040 5
274080 5
274120 5
274160 5
274200 5
274240 5
274280 5
274320 5
274360 5
274400 5
274440 5
274480 5
274520 5
274560 5
274600 5
274640 5
274680 5
274720 5
274760 5
274800 5
274840 5
274880 5
274920 5
274960 5
275000 5
275040 5
275080 5
275120 5
275160 5
275200 5
275240 5
275280 5
275320 5
275360 5
275400 5
275440 5
275480 5
275520 5
275560 5
275600 5
275640 5
275680 5
275720 5
275760 5
275800 5
275840 5
275880 5
275920 5
275960 5
276000 5
276040 5
276080 5
276120 5
276160 5
276200 5
276240 5
276280 5
276320 5
276360 5
276400 5
276440 5
276480 5
276520 5
276560 5
276600 5
276640 5
276680 5
276720 5
276760 5
276800 5
276840 5
276880 5
276920 5
276960 5
277000 5
277040 5
277080 5
277120 5
277160 5
277200 5
277240 5
277280 5
277320 5
277360 5
277400 5
277440 5
277480 5
277520 5
277560 5
277600 5
277640 5
277680 5
277720 5
277760 5
277800 5
277840 5
277880 5
277920 5
277960 5
278000 5
278040 5
278080 5
278120 5
278160 5
278200 5
278240 5
278280 5
278320 5
278360 5
278400 5
278440 5
278480 5
278520 5
278560 5
278600 5
278640 5
278680 5
278720 5
278760 5
278800 5
278840 5
278880 5
278920 5
278960 5
279000 5
279040 5
279080 5
279120 5
279160 5
279200 5
279240 5
279280 5
279320 5
279360 5
279400 5
279440 5
279480 5
279520 5
279560 5
279600 5
279640 5
279680 5
279720 5
279760 5
279800 5
279840 5
279880 5
279920 5
279960 5
280000 5
280040 5
280080 5
280120 5
280160 5
280200 5
280240 5
280280 5
280320 5
280360 5
280400 5
280440 5
280480 5
280520 5
280560 5
280600 5
280640 5
280680 5
280720 5
280760 5
280800 5
280840 5
280880 5
280920 5
280960 5
281000 5
281040 5
281080 5
281120 5
281160 5
281200 5
281240 5
281280 5
281320 5
281360 5
281400 5
281440 5
281480 5
281520 5
281560 5
281600 5
281640 5
281680 5
281720 5
281760 5
281800 5
281840 5
281880 5
281920 5
281960 5
282000 5
282040 5
282080 5
282120 5
282160 5
282200 5
282240 5
282280 5
282320 5
282360 5
282400 5
282440 5
282480 5
282520 5
282560 5
282600 5
282640 5
282680 5
282720 5
282760 5
282800 5
282840 5
282880 5
282920 5
282960 5
283000 5
283040 5
283080 5
283120 5
283160 5
283200 5
283240 5
283280 5
283320 5
283360 5
283400 5
283440 5
283480 5
283520 5
283560 5
283600 5
283640 5
283680 5
283720 5
283760 5
283800 5
283840 5
283880 5
283920 5
283960 5
284000 5
284040 5
284080 5
284120 5
284160 5
284200 5
284240 5
284280 5
284320 5
284360 5
284400 5
284440 5
284480 5
284520 5
284560 5
284600 5
284640 5
284680 5
284720 5
284760 5
284800 5
284840 5
284880 5
284920 5
284960 5
285000 5
285040 5
285080 5
285120 5
285160 5
285200 5
285240 5
285280 5
285320 5
285360 5
285400 5
285440 5
285480 5
285520 5
285560 5
285600 5
285640 5
285680 5
285720 5
285760 5
285800 5
285840 5
285880 5
285920 5
285960 5
286000 5
286040 5
286080 5
286120 5
286160 5
286200 5
286240 5
286280 5
286320 5
286360 5
286400 5
286440 5
286480 5
286520 5
286560 5
286600 5
286640 5
286680 5
286720 5
286760 5
286800 5
286840 5
286880 5
286920 5
286960 5
287000 5
287040 5
287080 5
287120 5
287160 5
287200 5
287240 5
287280 5
287320 5
287360 5
287400 5
287440 5
287480 5
287520 5
287560 5
287600 5
287640 5
287680 5
287720 5
287760 5
287800 5
287840 5
287880 5
287920 5
287960 5
288000 5
288040 5
288080 5
288120 5
288160 5
288200 5
288240 5
288280 5
288320 5
288360 5
288400 5
288440 5
288480 5
288520 5
288560 5
288600 5
288640 5
288680 5
288720 5
288760 5
288800 5
288840 5
288880 5
288920 5
288960 5
289000 5
289040 5
289080 5
289120 5
289160 5
289200 5
289240 5
289280 5
289320 5
289360 5
289400 5
289440 5
289480 5
289520 5
289560 5
289600 5
289640 5
289680 5
289720 5
289760 5
289800 5
289840 5
289880 5
289920 5
289960 5
290000 5
290040 5
290080 5
290120 5
290160 5
290200 5
290240 5
290280 5
290320 5
290360 5
290400 5
290440 5
290480 5
290520 5
290560 5
290600 5
290640 5
290680 5
290720 5
290760 5
290800 5
290840 5
290880 5
290920 5
290960 5
291000 5
291040 5
291080 5
291120 5
291160 5
291200 5
291240 5
291280 5
291320 5
291360 5
291400 5
291440 5
291480 5
291520 5
291560 5
291600 5
291640 5
291680 5
291720 5
291760 5
291800 5
291840 5
291880 5
291920 5
291960 5
292000 5
292040 5
292080 5
292120 5
292160 5
292200 5
292240 5
292280 5
292320 5
292360 5
292400 5
292440 5
292480 5
292520 5
292560 5
292600 5
292640 5
292680 5
292720 5
292760 5
292800 5
292840 5
292880 5
292920 5
292960 5
293000 5
293040 5
293080 5
293120 5
293160 5
293200 5
293240 5
293280 5
293320 5
293360 5
293400 5
293440 5
293480 5
293520 5
293560 5
293600 5
293640 5
293680 5
293720 5
293760 5
293800 5
293840 5
293880 5
293920 5
293960 5
294000 5
294040 5
294080 5
294120 5
294160 5
294200 5
294240 5
294280 5
294320 5
294360 5
294400 5
294440 5
294480 5
294520 5
294560 5
294600 5
294640 5
294680 5
294720 5
294760 5
294800 5
294840 5
294880 5
294920 5
294960 5
295000 5
295040 5
295080 5
295120 5
295160 5
295200 5
295240 5
295280 5
295320 5
295360 5
295400 5
295440 5
295480 5
295520 5
295560 5
295600 5
295640 5
295680 5
295720 5
295760 5
295800 5
295840 5
295880 5
295920 5
295960 5
296000 5
296040 5
296080 5
296120 5
296160 5
296200 5
296240 5
296280 5
296320 5
296360 5
296400 5
296440 5
296480 5
296520 5
296560 5
296600 5
296640 5
296680 5
296720 5
296760 5
296800 5
296840 5
296880 5
296920 5
296960 5
297000 5
297040 5
297080 5
297120 5
297160 5
297200 5
297240 5
297280 5
297320 5
297360 5
297400 5
297440 5
297480 5
297520 5
297560 5
297600 5
297640 5
297680 5
297720 5
297760 5
297800 5
297840 5
297880 5
297920 5
297960 5
298000 5
298040 5
298080 5
298120 5
298160 5
298200 5
298240 5
298280 5
298320 5
298360 5
298400 5
298440 5
298480 5
298520 5
298560 5
298600 5
298640 5
298680 5
298720 5
298760 5
298800 5
298840 5
298880 5
298920 5
298960 5
299000 5
299040 5
299080 5
299120 5
299160 5
299200 5
299240 5
299280 5
299320 5
299360 5
299400 5
299440 5
299480 5
299520 5
299560 5
299600 5
299640 5
299680 5
299720 5
299760 5
299800 5
299840 5
299880 5
299920 5
299960 5
300000 5
300040 5
300080 5
300120 5
300160 5
300200 5
300240 5
300280 5
300320 5
300360 5
300400 5
300440 5
300480 5
300520 5
300560 5
300600 5
300640 5
300680 5
300720 5
300760 5
300800 5
300840 5
300880 5
300920 5
300960 5
301000 5
301040 5
301080 5
301120 5
301160 5
301200 5
301240 5
301280 5
301320 5
301360 5
301400 5
301440 5
301480 5
301520 5
301560 5
301600 5
301640 5
301680 5
301720 5
301760 5
301800 5
301840 5
301880 5
301920 5
301960 5
302000 5
302040 5
302080 5
302120 5
302160 5
302200 5
302240 5
302280 5
302320 5
302360 5
302400 5
302440 5
302480 5
302520 5
302560 5
302600 5
302640 5
302680 5
302720 5
302760 5
302800 5
302840 5
302880 5
302920 5
302960 5
303000 5
303040 5
303080 5
303120 5
303160 5
303200 5
303240 5
303280 5
303320 5
303360 5
303400 5
303440 5
303480 5
303520 5
303560 5
303600 5
303640 5
303680 5
303720 5
303760 5
303800 5
303840 5
303880 5
303920 5
303960 5
304000 5
304040 5
304080 5
304120 5
304160 5
304200 5
304240 5
304280 5
304320 5
304360 5
304400 5
304440 5
304480 5
304520 5
304560 5
304600 5
304640 5
304680 5
304720 5
304760 5
304800 5
304840 5
304880 5
304920 5
304960 5
305000 5
305040 5
305080 5
305120 5
305160 5
305200 5
305240 5
305280 5
305320 5
305360 5
305400 5
305440 5
305480 5
305520 5
305560 5
305600 5
305640 5
305680 5
305720 5
305760 5
305800 5
305840 5
305880 5
305920 5
305960 5
306000 5
306040 5
306080 5
306120 5
306160 5
306200 5
306240 5
306280 5
306320 5
306360 5
306400 5
306440 5
306480 5
306520 5
306560 5
306600 5
306640 5
306680 5
306720 5
306760 5
306800 5
306840 5
306880 5
306920 5
306960 5
307000 5
307040 5
307080 5
307120 5
307160 5
307200 5
307240 5
307280 5
307320 5
307360 5
307400 5
307440 5
307480 5
307520 5
307560 5
307600 5
307640 5
307680 5
307720 5
307760 5
307800 5
307840 5
307880 5
307920 5
307960 5
308000 5
308040 5
308080 5
308120 5
308160 5
308200 5
308240 5
308280 5
308320 5
308360 5
308400 5
308440 5
308480 5
308520 5
308560 5
308600 5
308640 5
308680 5
308720 5
308760 5
308800 5
308840 5
308880 5
308920 5
308960 5
309000 5
309040 5
309080 5
309120 5
309160 5
309200 5
309240 5
309280 5
309320 5
309360 5
309400 5
309440 5
309480 5
309520 5
309560 5
309600 5
309640 5
309680 5
309720 5
309760 5
309800 5
309840 5
309880 5
309920 5
309960 5
310000 5
310040 5
310080 5
310120 5
310160 5
310200 5
310240 5
310280 5
310320 5
310360 5
310400 5
310440 5
310480 5
310520 5
310560 5
310600 5
310640 5
310680 5
310720 5
310760 5
310800 5
310840 5
310880 5
310920 5
310960 5
311000 5
311040 5
311080 5
311120 5
311160 5
311200 5
311240 5
311280 5
311320 5
311360 5
311400 5
311440 5
311480 5
311520 5
311560 5
311600 5
311640 5
311680 5
311720 5
311760 5
311800 5
311840 5
311880 5
311920 5
311960 5
312000 5
312040 5
312080 5
312120 5
312160 5
312200 5
312240 5
312280 5
312320 5
312360 5
312400 5
312440 5
312480 5
312520 5
312560 5
312600 5
312640 5
312680 5
312720 5
312760 5
312800 5
312840 5
312880 5
312920 5
312960 5
313000 5
313040 5
313080 5
313120 5
313160 5
313200 5
313240 5
313280 5
313320 5
313360 5
313400 5
313440 5
313480 5
313520 5
313560 5
313600 5
313640 5
313680 5
313720 5
313760 5
313800 5
313840 5
313880 5
313920 5
313960 5
314000 5
314040 5
314080 5
314120 5
314160 5
314200 5
314240 5
314280 5
314320 5
314360 5
314400 5
314440 5
314480 5
314520 5
314560 5
314600 5
314640 5
314680 5
314720 5
314760 5
314800 5
314840 5
314880 5
314920 5
314960 5
315000 5
315040 5
315080 5
315120 5
315160 5
315200 5
315240 5
315280 5
315320 5
315360 5
315400 5
315440 5
315480 5
315520 5
315560 5
315600 5
315640 5
315680 5
315720 5
315760 5
315800 5
315840 5
315880 5
315920 5
315960 5
316000 5
316040 5
316080 5
316120 5
316160 5
316200 5
316240 5
316280 5
316320 5
316360 5
316400 5
316440 5
316480 5
316520 5
316560 5
316600 5
316640 5
316680 5
316720 5
316760 5
316800 5
316840 5
316880 5
316920 5
316960 5
317000 5
317040 5
317080 5
317120 5
317160 5
317200 5
317240 5
317280 5
317320 5
317360 5
317400 5
317440 5
317480 5
317520 5
317560 5
317600 5
317640 5
317680 5
317720 5
317760 5
317800 5
317840 5
317880 5
317920 5
317960 5
318000 5
318040 5
318080 5
318120 5
318160 5
318200 5
318240 5
318280 5
318320 5
318360 5
318400 5
318440 5
318480 5
318520 5
318560 5
318600 5
318640 5
318680 5
318720 5
318760 5
318800 5
318840 5
318880 5
318920 5
318960 5
319000 5
319040 5
319080 5
319120 5
319160 5
319200 5
319240 5
319280 5
319320 5
319360 5
319400 5
319440 5
319480 5
319520 5
319560 5
319600 5
319640 5
319680 5
319720 5
319760 5
319800 5
319840 5
319880 5
319920 5
319960 5
320000 5
320040 5
320080 5
320120 5
320160 5
320200 5
320240 5
320280 5
320320 5
320360 5
320400 5
320440 5
320480 5
320520 5
320560 5
320600 5
320640 5
320680 5
320720 5
320760 5
320800 5
320840 5
320880 5
320920 5
320960 5
321000 5
321040 5
321080 5
321120 5
321160 5
321200 5
321240 5
321280 5
321320 5
321360 5
321400 5
321440 5
321480 5
321520 5
321560 5
321600 5
321640 5
321680 5
321720 5
321760 5
321800 5
321840 5
321880 5
321920 5
321960 5
322000 5
322040 5
322080 5
322120 5
322160 5
322200 5
322240 5
322280 5
322320 5
322360 5
322400 5
322440 5
322480 5
322520 5
322560 5
322600 5
322640 5
322680 5
322720 5
322760 5
322800 5
322840 5
322880 5
322920 5
322960 5
323000 5
323040 5
323080 5
323120 5
323160 5
323200 5
323240 5
323280 5
323320 5
323360 5
323400 5
323440 5
323480 5
323520 5
323560 5
323600 5
323640 5
323680 5
323720 5
323760 5
323800 5
323840 5
323880 5
323920 5
323960 5
324000 5
324040 5
324080 5
324120 5
324160 5
324200 5
324240 5
324280 5
324320 5
324360 5
324400 5
324440 5
324480 5
324520 5
324560 5
324600 5
324640 5
324680 5
324720 5
324760 5
324800 5
324840 5
324880 5
324920 5
324960 5
325000 5
325040 5
325080 5
325120 5
325160 5
325200 5
325240 5
325280 5
325320 5
325360 5
325400 5
325440 5
325480 5
325520 5
325560 5
325600 5
325640 5
325680 5
325720 5
325760 5
325800 5
325840 5
325880 5
325920 5
325960 5
326000 5
326040 5
326080 5
326120 5
326160 5
326200 5
326240 5
326280 5
326320 5
326360 5
326400 5
326440 5
326480 5
326520 5
326560 5
326600 5
326640 5
326680 5
326720 5
326760 5
326800 5
326840 5
326880 5
326920 5
326960 5
327000 5
327040 5
327080 5
327120 5
327160 5
327200 5
327240 5
327280 5
327320 5
327360 5
327400 5
327440 5
327480 5
327520 5
327560 5
327600 5
327640 5
327680 5
327720 5
327760 5
327800 5
327840 5
327880 5
327920 5
327960 5
328000 5
328040 5
328080 5
328120 5
328160 5
328200 5
328240 5
328280 5
328320 5
328360 5
328400 5
328440 5
328480 5
328520 5
328560 5
328600 5
328640 5
328680 5
328720 5
328760 5
328800 5
328840 5
328880 5
328920 5
328960 5
329000 5
329040 5
329080 5
329120 5
329160 5
329200 5
329240 5
329280 5
329320 5
329360 5
329400 5
329440 5
329480 5
329520 5
329560 5
329600 5
329640 5
329680 5
329720 5
329760 5
329800 5
329840 5
329880 5
329920 5
329960 5
330000 5
330040 5
330080 5
330120 5
330160 5
330200 5
330240 5
330280 5
330320 5
330360 5
330400 5
330440 5
330480 5
330520 5
330560 5
330600 5
330640 5
330680 5
330720 5
330760 5
330800 5
330840 5
330880 5
330920 5
330960 5
331000 5
331040 5
331080 5
331120 5
331160 5
331200 5
331240 5
331280 5
331320 5
331360 5
331400 5
331440 5
331480 5
331520 5
331560 5
331600 5
331640 5
331680 5
331720 5
331760 5
331800 5
331840 5
331880 5
331920 5
331960 5
332000 5
332040 5
332080 5
332120 5
332160 5
332200 5
332240 5
332280 5
332320 5
332360 5
332400 5
332440 5
332480 5
332520 5
332560 5
332600 5
332640 5
332680 5
332720 5
332760 5
332800 5
332840 5
332880 5
332920 5
332960 5
333000 5
333040 5
333080 5
333120 5
333160 5
333200 5
333240 5
333280 5
333320 5
333360 5
333400 5
333440 5
333480 5
333520 5
333560 5
333600 5
333640 5
333680 5
333720 5
333760 5
333800 5
333840 5
333880 5
333920 5
333960 5
334000 5
334040 5
334080 5
334120 5
334160 5
334200 5
334240 5
334280 5
334320 5
334360 5
334400 5
334440 5
334480 5
334520 5
334560 5
334600 5
334640 5
334680 5
334720 5
334760 5
334800 5
334840 5
334880 5
334920 5
334960 5
335000 5
335040 5
335080 5
335120 5
335160 5
335200 5
335240 5
335280 5
335320 5
335360 5
335400 5
335440 5
335480 5
335520 5
335560 5
335600 5
335640 5
335680 5
335720 5
335760 5
335800 5
335840 5
335880 5
335920 5
335960 5
336000 5
336040 5
336080 5
336120 5
336160 5
336200 5
336240 5
336280 5
336320 5
336360 5
336400 5
336440 5
336480 5
336520 5
336560 5
336600 5
336640 5
336680 5
336720 5
336760 5
336800 5
336840 5
336880 5
336920 5
336960 5
337000 5
337040 5
337080 5
337120 5
337160 5
337200 5
337240 5
337280 5
337320 5
337360 5
337400 5
337440 5
337480 5
337520 5
337560 5
337600 5
337640 5
337680 5
337720 5
337760 5
337800 5
337840 5
337880 5
337920 5
337960 5
338000 5
338040 5
338080 5
338120 5
338160 5
338200 5
338240 5
338280 5
338320 5
338360 5
338400 5
338440 5
338480 5
338520 5
338560 5
338600 5
338640 5
338680 5
338720 5
338760 5
338800 5
338840 5
338880 5
338920 5
338960 5
339000 5
339040 5
339080 5
339120 5
339160 5
339200 5
339240 5
339280 5
339320 5
339360 5
339400 5
339440 5
339480 5
339520 5
339560 5
339600 5
339640 5
339680 5
339720 5
339760 5
339800 5
339840 5
339880 5
339920 5
339960 5
340000 5
340040 5
340080 5
340120 5
340160 5
340200 5
340240 5
340280 5
340320 5
340360 5
340400 5
340440 5
340480 5
340520 5
340560 5
340600 5
340640 5
340680 5
340720 5
340760 5
340800 5
340840 5
340880 5
340920 5
340960 5
341000 5
341040 5
341080 5
341120 5
341160 5
341200 5
341240 5
341280 5
341320 5
341360 5
341400 5
341440 5
341480 5
341520 5
341560 5
341600 5
341640 5
341680 5
341720 5
341760 5
341800 5
341840 5
341880 5
341920 5
341960 5
342000 5
342040 5
342080 5
342120 5
342160 5
342200 5
342240 5
342280 5
342320 5
342360 5
342400 5
342440 5
342480 5
342520 5
342560 5
342600 5
342640 5
342680 5
342720 5
342760 5
342800 5
342840 5
342880 5
342920 5
342960 5
343000 5
343040 5
343080 5
343120 5
343160 5
343200 5
343240 5
343280 5
343320 5
343360 5
343400 5
343440 5
343480 5
343520 5
343560 5
343600 5
343640 5
343680 5
343720 5
343760 5
343800 5
343840 5
343880 5
343920 5
343960 5
344000 5
344040 5
344080 5
344120 5
344160 5
344200 5
344240 5
344280 5
344320 5
344360 5
344400 5
344440 5
344480 5
344520 5
344560 5
344600 5
344640 5
344680 5
344720 5
344760 5
344800 5
344840 5
344880 5
344920 5
344960 5
345000 5
345040 5
345080 5
345120 5
345160 5
345200 5
345240 5
345280 5
345320 5
345360 5
345400 5
345440 5
345480 5
345520 5
345560 5
345600 5
345640 5
345680 5
345720 5
345760 5
345800 5
345840 5
345880 5
345920 5
345960 5
346000 5
346040 5
346080 5
346120 5
346160 5
346200 5
346240 5
346280 5
346320 5
346360 5
346400 5
346440 5
346480 5
346520 5
346560 5
346600 5
346640 5
346680 5
346720 5
346760 5
346800 5
346840 5
346880 5
346920 5
346960 5
347000 5
347040 5
347080 5
347120 5
347160 5
347200 5
347240 5
347280 5
347320 5
347360 5
347400 5
347440 5
347480 5
347520 5
347560 5
347600 5
347640 5
347680 5
347720 5
347760 5
347800 5
347840 5
347880 5
347920 5
347960 5
348000 5
348040 5
348080 5
348120 5
348160 5
348200 5
348240 5
348280 5
348320 5
348360 5
348400 5
348440 5
348480 5
348520 5
348560 5
348600 5
348640 5
348680 5
348720 5
348760 5
348800 5
348840 5
348880 5
348920 5
348960 5
349000 5
349040 5
349080 5
349120 5
349160 5
349200 5
349240 5
349280 5
349320 5
349360 5
349400 5
349440 5
349480 5
349520 5
349560 5
349600 5
349640 5
349680 5
349720 5
349760 5
349800 5
349840 5
349880 5
349920 5
349960 5
350000 5
350040 5
350080 5
350120 5
350160 5
350200 5
350240 5
350280 5
350320 5
350360 5
350400 5
350440 5
350480 5
350520 5
350560 5
350600 5
350640 5
350680 5
350720 5
350760 5
350800 5
350840 5
350880 5
350920 5
350960 5
351000 5
351040 5
351080 5
351120 5
351160 5
351200 5
351240 5
351280 5
351320 5
351360 5
351400 5
351440 5
351480 5
351520 5
351560 5
351600 5
351640 5
351680 5
351720 5
351760 5
351800 5
351840 5
351880 5
351920 5
351960 5
352000 5
352040 5
352080 5
352120 5
352160 5
352200 5
352240 5
352280 5
352320 5
352360 5
352400 5
352440 5
352480 5
352520 5
352560 5
352600 5
352640 5
352680 5
352720 5
352760 5
352800 5
352840 5
352880 5
352920 5
352960 5
353000 5
353040 5
353080 5
353120 5
353160 5
353200 5
353240 5
353280 5
353320 5
353360 5
353400 5
353440 5
353480 5
353520 5
353560 5
353600 5
353640 5
353680 5
353720 5
353760 5
353800 5
353840 5
353880 5
353920 5
353960 5
354000 5
354040 5
354080 5
354120 5
354160 5
354200 5
354240 5
354280 5
354320 5
354360 5
354400 5
354440 5
354480 5
354520 5
354560 5
354600 5
354640 5
354680 5
354720 5
354760 5
354800 5
354840 5
354880 5
354920 5
354960 5
355000 5
355040 5
355080 5
355120 5
355160 5
355200 5
355240 5
355280 5
355320 5
355360 5
355400 5
355440 5
355480 5
355520 5
355560 5
355600 5
355640 5
355680 5
355720 5
355760 5
355800 5
355840 5
355880 5
355920 5
355960 5
356000 5
356040 5
356080 5
356120 5
356160 5
356200 5
356240 5
356280 5
356320 5
356360 5
356400 5
356440 5
356480 5
356520 5
356560 5
356600 5
356640 5
356680 5
356720 5
356760 5
356800 5
356840 5
356880 5
356920 5
356960 5
357000 5
357040 5
357080 5
357120 5
357160 5
357200 5
357240 5
357280 5
357320 5
357360 5
357400 5
357440 5
357480 5
357520 5
357560 5
357600 5
357640 5
357680 5
357720 5
357760 5
357800 5
357840 5
357880 5
357920 5
357960 5
358000 5
358040 5
358080 5
358120 5
358160 5
358200 5
358240 5
358280 5
358320 5
358360 5
358400 5
358440 5
358480 5
358520 5
358560 5
358600 5
358640 5
358680 5
358720 5
358760 5
358800 5
358840 5
358880 5
358920 5
358960 5
359000 5
359040 5
359080 5
359120 5
359160 5
359200 5
359240 5
359280 5
359320 5
359360 5
359400 5
359440 5
359480 5
359520 5
359560 5
359600 5
359640 5
359680 5
359720 5
359760 5
359800 5
359840 5
359880 5
359920 5
359960 5
360000 5
360040 5
360080 5
360120 5
360160 5
360200 5
360240 5
360280 5
360320 5
360360 5
360400 5
360440 5
360480 5
360520 5
360560 5
360600 5
360640 5
360680 5
360720 5
360760 5
360800 5
360840 5
360880 5
360920 5
360960 5
361000 5
361040 5
361080 5
361120 5
361160 5
361200 5
361240 5
361280 5
361320 5
361360 5
361400 5
361440 5
361480 5
361520 5
361560 5
361600 5
361640 5
361680 5
361720 5
361760 5
361800 5
361840 5
361880 5
361920 5
361960 5
362000 5
362040 5
362080 5
362120 5
362160 5
362200 5
362240 5
362280 5
362320 5
362360 5
362400 5
362440 5
362480 5
362520 5
362560 5
362600 5
362640 5
362680 5
362720 5
362760 5
362800 5
362840 5
362880 5
362920 5
362960 5
363000 5
363040 5
363080 5
363120 5
363160 5
363200 5
363240 5
363280 5
363320 5
363360 5
363400 5
363440 5
363480 5
363520 5
363560 5
363600 5
363640 5
363680 5
363720 5
363760 5
363800 5
363840 5
363880 5
363920 5
363960 5
364000 5
364040 5
364080 5
364120 5
364160 5
364200 5
364240 5
364280 5
364320 5
364360 5
364400 5
364440 5
364480 5
364520 5
364560 5
364600 5
364640 5
364680 5
364720 5
364760 5
364800 5
364840 5
364880 5
364920 5
364960 5
365000 5
365040 5
365080 5
365120 5
365160 5
365200 5
365240 5
365280 5
365320 5
365360 5
365400 5
365440 5
365480 5
365520 5
365560 5
365600 5
365640 5
365680 5
365720 5
365760 5
365800 5
365840 5
365880 5
365920 5
365960 5
366000 5
366040 5
366080 5
366120 5
366160 5
366200 5
366240 5
366280 5
366320 5
366360 5
366400 5
366440 5
366480 5
366520 5
366560 5
366600 5
366640 5
366680 5
366720 5
366760 5
366800 5
366840 5
366880 5
366920 5
366960 5
367000 5
367040 5
367080 5
367120 5
367160 5
367200 5
367240 5
367280 5
367320 5
367360 5
367400 5
367440 5
367480 5
367520 5
367560 5
367600 5
367640 5
367680 5
367720 5
367760 5
367800 5
367840 5
367880 5
367920 5
367960 5
368000 5
368040 5
368080 5
368120 5
368160 5
368200 5
368240 5
368280 5
368320 5
368360 5
368400 5
368440 5
368480 5
368520 5
368560 5
368600 5
368640 5
368680 5
368720 5
368760 5
368800 5
368840 5
368880 5
368920 5
368960 5
369000 5
369040 5
369080 5
369120 5
369160 5
369200 5
369240 5
369280 5
369320 5
369360 5
369400 5
369440 5
369480 5
369520 5
369560 5
369600 5
369640 5
369680 5
369720 5
369760 5
369800 5
369840 5
369880 5
369920 5
369960 5
370000 5
370040 5
370080 5
370120 5
370160 5
370200 5
370240 5
370280 5
370320 5
370360 5
370400 5
370440 5
370480 5
370520 5
370560 5
370600 5
370640 5
370680 5
370720 5
370760 5
370800 5
370840 5
370880 5
370920 5
370960 5
371000 5
371040 5
371080 5
371120 5
371160 5
371200 5
371240 5
371280 5
371320 5
371360 5
371400 5
371440 5
371480 5
371520 5
371560 5
371600 5
371640 5
371680 5
371720 5
371760 5
371800 5
371840 5
371880 5
371920 5
371960 5
372000 5
372040 5
372080 5
372120 5
372160 5
372200 5
372240 5
372280 5
372320 5
372360 5
372400 5
372440 5
372480 5
372520 5
372560 5
372600 5
372640 5
372680 5
372720 5
372760 5
372800 5
372840 5
372880 5
372920 5
372960 5
373000 5
373040 5
373080 5
373120 5
373160 5
373200 5
373240 5
373280 5
373320 5
373360 5
373400 5
373440 5
373480 5
373520 5
373560 5
373600 5
373640 5
373680 5
373720 5
373760 5
373800 5
373840 5
373880 5
373920 5
373960 5
374000 5
374040 5
374080 5
374120 5
374160 5
374200 5
374240 5
374280 5
374320 5
374360 5
374400 5
374440 5
374480 5
374520 5
374560 5
374600 5
374640 5
374680 5
374720 5
374760 5
374800 5
374840 5
374880 5
374920 5
374960 5
375000 5
375040 5
375080 5
375120 5
375160 5
375200 5
375240 5
375280 5
375320 5
375360 5
375400 5
375440 5
375480 5
375520 5
375560 5
375600 5
375640 5
375680 5
375720 5
375760 5
375800 5
375840 5
375880 5
375920 5
375960 5
376000 5
376040 5
376080 5
376120 5
376160 5
376200 5
376240 5
376280 5
376320 5
376360 5
376400 5
376440 5
376480 5
376520 5
376560 5
376600 5
376640 5
376680 5
376720 5
376760 5
376800 5
376840 5
376880 5
376920 5
376960 5
377000 5
377040 5
377080 5
377120 5
377160 5
377200 5
377240 5
377280 5
377320 5
377360 5
377400 5
377440 5
377480 5
377520 5
377560 5
377600 5
377640 5
377680 5
377720 5
377760 5
377800 5
377840 5
377880 5
377920 5
377960 5
378000 5
378040 5
378080 5
378120 5
378160 5
378200 5
378240 5
378280 5
378320 5
378360 5
378400 5
378440 5
378480 5
378520 5
378560 5
378600 5
378640 5
378680 5
378720 5
378760 5
378800 5
378840 5
378880 5
378920 5
378960 5
379000 5
379040 5
379080 5
379120 5
379160 5
379200 5
379240 5
379280 5
379320 5
379360 5
379400 5
379440 5
379480 5
379520 5
379560 5
379600 5
379640 5
379680 5
379720 5
379760 5
379800 5
379840 5
379880 5
379920 5
379960 5
380000 5
380040 5
380080 5
380120 5
380160 5
380200 5
380240 5
380280 5
380320 5
380360 5
380400 5
380440 5
380480 5
380520 5
380560 5
380600 5
380640 5
380680 5
380720 5
380760 5
380800 5
380840 5
380880 5
380920 5
380960 5
381000 5
381040 5
381080 5
381120 5
381160 5
381200 5
381240 5
381280 5
381320 5
381360 5
381400 5
381440 5
381480 5
381520 5
381560 5
381600 5
381640 5
381680 5
381720 5
381760 5
381800 5
381840 5
381880 5
381920 5
381960 5
382000 5
382040 5
382080 5
382120 5
382160 5
382200 5
382240 5
382280 5
382320 5
382360 5
382400 5
382440 5
382480 5
382520 5
382560 5
382600 5
382640 5
382680 5
382720 5
382760 5
382800 5
382840 5
382880 5
382920 5
382960 5
383000 5
383040 5
383080 5
383120 5
383160 5
383200 5
383240 5
383280 5
383320 5
383360 5
383400 5
383440 5
383480 5
383520 5
383560 5
383600 5
383640 5
383680 5
383720 5
383760 5
383800 5
383840 5
383880 5
383920 5
383960 5
384000 5
384040 5
384080 5
384120 5
384160 5
384200 5
384240 5
384280 5
384320 5
384360 5
384400 5
384440 5
384480 5
384520 5
384560 5
384600 5
384640 5
384680 5
384720 5
384760 5
384800 5
384840 5
384880 5
384920 5
384960 5
385000 5
385040 5
385080 5
385120 5
385160 5
385200 5
385240 5
385280 5
385320 5
385360 5
385400 5
385440 5
385480 5
385520 5
385560 5
385600 5
385640 5
385680 5
385720 5
385760 5
385800 5
385840 5
385880 5
385920 5
385960 5
386000 5
386040 5
386080 5
386120 5
386160 5
386200 5
386240 5
386280 5
386320 5
386360 5
386400 5
386440 5
386480 5
386520 5
386560 5
386600 5
386640 5
386680 5
386720 5
386760 5
386800 5
386840 5
386880 5
386920 5
386960 5
387000 5
387040 5
387080 5
387120 5
387160 5
387200 5
387240 5
387280 5
387320 5
387360 5
387400 5
387440 5
387480 5
387520 5
387560 5
387600 5
387640 5
387680 5
387720 5
387760 5
387800 5
387840 5
387880 5
387920 5
387960 5
388000 5
388040 5
388080 5
388120 5
388160 5
388200 5
388240 5
388280 5
388320 5
388360 5
388400 5
388440 5
388480 5
388520 5
388560 5
388600 5
388640 5
388680 5
388720 5
388760 5
388800 5
388840 5
388880 5
388920 5
388960 5
389000 5
389040 5
389080 5
389120 5
389160 5
389200 5
389240 5
389280 5
389320 5
389360 5
389400 5
389440 5
389480 5
389520 5
389560 5
389600 5
389640 5
389680 5
389720 5
389760 5
389800 5
389840 5
389880 5
389920 5
389960 5
390000 5
390040 5
390080 5
390120 5
390160 5
390200 5
390240 5
390280 5
390320 5
390360 5
390400 5
390440 5
390480 5
390520 5
390560 5
390600 5
390640 5
390680 5
390720 5
390760 5
390800 5
390840 5
390880 5
390920 5
390960 5
391000 5
391040 5
391080 5
391120 5
391160 5
391200 5
391240 5
391280 5
391320 5
391360 5
391400 5
391440 5
391480 5
391520 5
391560 5
391600 5
391640 5
391680 5
391720 5
391760 5
391800 5
391840 5
391880 5
391920 5
391960 5
392000 5
392040 5
392080 5
392120 5
392160 5
392200 5
392240 5
392280 5
392320 5
392360 5
392400 5
392440 5
392480 5
392520 5
392560 5
392600 5
392640 5
392680 5
392720 5
392760 5
392800 5
392840 5
392880 5
392920 5
392960 5
393000 5
393040 5
393080 5
393120 5
393160 5
393200 5
393240 5
393280 5
393320 5
393360 5
393400 5
393440 5
393480 5
393520 5
393560 5
393600 5
393640 5
393680 5
393720 5
393760 5
393800 5
393840 5
393880 5
393920 5
393960 5
394000 5
394040 5
394080 5
394120 5
394160 5
394200 5
394240 5
394280 5
394320 5
394360 5
394400 5
394440 5
394480 5
394520 5
394560 5
394600 5
394640 5
394680 5
394720 5
394760 5
394800 5
394840 5
394880 5
394920 5
394960 5
395000 5
395040 5
395080 5
395120 5
395160 5
395200 5
395240 5
395280 5
395320 5
395360 5
395400 5
395440 5
395480 5
395520 5
395560 5
395600 5
395640 5
395680 5
395720 5
395760 5
395800 5
395840 5
395880 5
395920 5
395960 5
396000 5
396040 5
396080 5
396120 5
396160 5
396200 5
396240 5
396280 5
396320 5
396360 5
396400 5
396440 5
396480 5
396520 5
396560 5
396600 5
396640 5
396680 5
396720 5
396760 5
396800 5
396840 5
396880 5
396920 5
396960 5
397000 5
397040 5
397080 5
397120 5
397160 5
397200 5
397240 5
397280 5
397320 5
397360 5
397400 5
397440 5
397480 5
397520 5
397560 5
397600 5
397640 5
397680 5
397720 5
397760 5
397800 5
397840 5
397880 5
397920 5
397960 5
398000 5
398040 5
398080 5
398120 5
398160 5
398200 5
398240 5
398280 5
398320 5
398360 5
398400 5
398440 5
398480 5
398520 5
398560 5
398600 5
398640 5
398680 5
398720 5
398760 5
398800 5
398840 5
398880 5
398920 5
398960 5
399000 5
399040 5
399080 5
399120 5
399160 5
399200 5
399240 5
399280 5
399320 5
399360 5
399400 5
399440 5
399480 5
399520 5
399560 5
399600 5
399640 5
399680 5
399720 5
399760 5
399800 5
399840 5
399880 5
399920 5
399960 5
400000 5
400040 5
400080 5
400120 5
400160 5
400200 5
400240 5
400280 5
400320 5
400360 5
400400 5
400440 5
400480 5
400520 5
400560 5
400600 5
400640 5
400680 5
400720 5
400760 5
400800 5
400840 5
400880 5
400920 5
400960 5
401000 5
401040 5
401080 5
401120 5
401160 5
401200 5
401240 5
401280 5
401320 5
401360 5
401400 5
401440 5
401480 5
401520 5
401560 5
401600 5
401640 5
401680 5
401720 5
401760 5
401800 5
401840 5
401880 5
401920 5
401960 5
402000 5
402040 5
402080 5
402120 5
402160 5
402200 5
402240 5
402280 5
402320 5
402360 5
402400 5
402440 5
402480 5
402520 5
402560 5
402600 5
402640 5
402680 5
402720 5
402760 5
402800 5
402840 5
402880 5
402920 5
402960 5
403000 5
403040 5
403080 5
403120 5
403160 5
403200 5
403240 5
403280 5
403320 5
403360 5
403400 5
403440 5
403480 5
403520 5
403560 5
403600 5
403640 5
403680 5
403720 5
403760 5
403800 5
403840 5
403880 5
403920 5
403960 5
404000 5
404040 5
404080 5
404120 5
404160 5
404200 5
404240 5
404280 5
404320 5
404360 5
404400 5
404440 5
404480 5
404520 5
404560 5
404600 5
404640 5
404680 5
404720 5
404760 5
404800 5
404840 5
404880 5
404920 5
404960 5
405000 5
405040 5
405080 5
405120 5
405160 5
405200 5
405240 5
405280 5
405320 5
405360 5
405400 5
405440 5
405480 5
405520 5
405560 5
405600 5
405640 5
405680 5
405720 5
405760 5
405800 5
405840 5
405880 5
405920 5
405960 5
406000 5
406040 5
406080 5
406120 5
406160 5
406200 5
406240 5
406280 5
406320 5
406360 5
406400 5
406440 5
406480 5
406520 5
406560 5
406600 5
406640 5
406680 5
406720 5
406760 5
406800 5
406840 5
406880 5
406920 5
406960 5
407000 5
407040 5
407080 5
407120 5
407160 5
407200 5
407240 5
407280 5
407320 5
407360 5
407400 5
407440 5
407480 5
407520 5
407560 5
407600 5
407640 5
407680 5
407720 5
407760 5
407800 5
407840 5
407880 5
407920 5
407960 5
408000 5
408040 5
408080 5
408120 5
408160 5
408200 5
408240 5
408280 5
408320 5
408360 5
408400 5
408440 5
408480 5
408520 5
408560 5
408600 5
408640 5
408680 5
408720 5
408760 5
408800 5
408840 5
408880 5
408920 5
408960 5
409000 5
409040 5
409080 5
409120 5
409160 5
409200 5
409240 5
409280 5
409320 5
409360 5
409400 5
409440 5
409480 5
409520 5
409560 5
409600 5
409640 5
409680 5
409720 5
409760 5
409800 5
409840 5
409880 5
409920 5
409960 5
410000 5
410040 5
410080 5
410120 5
410160 5
410200 5
410240 5
410280 5
410320 5
410360 5
410400 5
410440 5
410480 5
410520 5
410560 5
410600 5
410640 5
410680 5
410720 5
410760 5
410800 5
410840 5
410880 5
410920 5
410960 5
411000 5
411040 5
411080 5
411120 5
411160 5
411200 5
411240 5
411280 5
411320 5
411360 5
411400 5
411440 5
411480 5
411520 5
411560 5
411600 5
411640 5
411680 5
411720 5
411760 5
411800 5
411840 5
411880 5
411920 5
411960 5
412000 5
412040 5
412080 5
412120 5
412160 5
412200 5
412240 5
412280 5
412320 5
412360 5
412400 5
412440 5
412480 5
412520 5
412560 5
412600 5
412640 5
412680 5
412720 5
412760 5
412800 5
412840 5
412880 5
412920 5
412960 5
413000 5
413040 5
413080 5
413120 5
413160 5
413200 5
413240 5
413280 5
413320 5
413360 5
413400 5
413440 5
413480 5
413520 5
413560 5
413600 5
413640 5
413680 5
413720 5
413760 5
413800 5
413840 5
413880 5
413920 5
413960 5
414000 5
414040 5
414080 5
414120 5
414160 5
414200 5
414240 5
414280 5
414320 5
414360 5
414400 5
414440 5
414480 5
414520 5
