# Supplementary material for: Comment on 'Valid molecular dynamics simulations of human hemoglobin require a surprisingly large box size'
Source: eLife. 2019 Jun 20;8:e44718. doi: 10.7554/eLife.44718 (PMC6586461; doi:10.7554/eLife.44718)
Supplement: Figure 3—source data 1. — The zip archive contains a README file describing which source files correspond to the different panels. [file elife-44718-fig3-data1.zip › figure3/panel_A/kovalevsky/small/5/proj.xvg]

@ autoscale onread none
@ with g0
@ g0 on
@ title "projection on eigenvectors (nm)"
@ xaxis  label "Time (ps)"
@ world xmin 0
@ world xmax 386640
@ world ymin -10.2397
@ world ymax 21.7426
@ view xmin 0.15
@ view xmax 0.85
@ view ymin 0.15
@ view ymax 0.85
@ yaxis  label "vec 1"
@ xaxis tick major 100000
@ xaxis tick minor 50000
@ xaxis ticklabel start type spec
@ xaxis ticklabel start -0
@ yaxis tick major 10
@ yaxis tick minor 5
@ yaxis ticklabel start type spec
@ yaxis ticklabel start -10
@ zeroxaxis bar on
@ zeroxaxis bar linestyle 3
    0.0000   -5.06737
   40.0000   -5.24389
   80.0000   -4.96690
  120.0000   -5.05134
  160.0000   -5.33004
  200.0000   -5.87431
  240.0000   -6.84406
  280.0000   -6.10107
  320.0000   -5.94387
  360.0000   -6.11383
  400.0000   -4.90319
  440.0000   -6.26650
  480.0000   -6.04744
  520.0000   -5.92912
  560.0000   -5.91933
  600.0000   -6.37342
  640.0000   -5.11583
  680.0000   -5.36061
  720.0000   -5.99800
  760.0000   -5.41444
  800.0000   -4.77019
  840.0000   -4.99750
  880.0000   -5.60642
  920.0000   -5.67693
  960.0000   -5.98677
 1000.0000   -6.30501
 1040.0000   -6.99972
 1080.0000   -6.78409
 1120.0000   -6.55574
 1160.0000   -6.80067
 1200.0000   -6.58180
 1240.0000   -7.59649
 1280.0000   -6.50210
 1320.0000   -6.69310
 1360.0000   -6.47029
 1400.0000   -5.49419
 1440.0000   -5.89810
 1480.0000   -5.21585
 1520.0000   -5.81431
 1560.0000   -5.98999
 1600.0000   -5.65029
 1640.0000   -5.44870
 1680.0000   -6.06667
 1720.0000   -6.50239
 1760.0000   -5.54501
 1800.0000   -5.79594
 1840.0000   -6.63274
 1880.0000   -5.72230
 1920.0000   -6.47361
 1960.0000   -5.54195
 2000.0000   -5.69886
 2040.0000   -5.74461
 2080.0000   -5.32074
 2120.0000   -5.53629
 2160.0000   -5.45160
 2200.0000   -5.83902
 2240.0000   -5.66062
 2280.0000   -5.63986
 2320.0000   -5.35945
 2360.0000   -5.29210
 2400.0000   -5.72793
 2440.0000   -6.83629
 2480.0000   -7.05792
 2520.0000   -5.88760
 2560.0000   -6.48760
 2600.0000   -6.43829
 2640.0000   -6.23336
 2680.0000   -6.79040
 2720.0000   -5.44707
 2760.0000   -5.97539
 2800.0000   -7.17542
 2840.0000   -6.29688
 2880.0000   -7.26483
 2920.0000   -6.86691
 2960.0000   -6.49028
 3000.0000   -6.41869
 3040.0000   -5.18313
 3080.0000   -5.99342
 3120.0000   -5.77322
 3160.0000   -5.73367
 3200.0000   -6.09640
 3240.0000   -5.68425
 3280.0000   -5.98155
 3320.0000   -6.09583
 3360.0000   -5.28803
 3400.0000   -4.97757
 3440.0000   -5.18344
 3480.0000   -5.78159
 3520.0000   -6.42944
 3560.0000   -5.86547
 3600.0000   -5.57375
 3640.0000   -5.01097
 3680.0000   -5.88414
 3720.0000   -5.89639
 3760.0000   -5.32830
 3800.0000   -5.37844
 3840.0000   -5.30439
 3880.0000   -5.16349
 3920.0000   -5.81843
 3960.0000   -5.63606
 4000.0000   -7.31188
 4040.0000   -6.08729
 4080.0000   -5.07910
 4120.0000   -5.34912
 4160.0000   -6.30933
 4200.0000   -5.90771
 4240.0000   -5.49681
 4280.0000   -6.09966
 4320.0000   -5.63556
 4360.0000   -6.33755
 4400.0000   -6.31121
 4440.0000   -6.67448
 4480.0000   -7.27270
 4520.0000   -6.55973
 4560.0000   -7.43612
 4600.0000   -5.75505
 4640.0000   -6.02740
 4680.0000   -6.66677
 4720.0000   -6.17818
 4760.0000   -5.62541
 4800.0000   -6.25312
 4840.0000   -6.29071
 4880.0000   -5.39784
 4920.0000   -5.54147
 4960.0000   -5.28295
 5000.0000   -7.02534
 5040.0000   -6.55790
 5080.0000   -6.74691
 5120.0000   -6.82560
 5160.0000   -6.47297
 5200.0000   -6.30374
 5240.0000   -5.99806
 5280.0000   -5.73472
 5320.0000   -6.54842
 5360.0000   -6.47272
 5400.0000   -5.84594
 5440.0000   -5.70729
 5480.0000   -5.68429
 5520.0000   -5.73244
 5560.0000   -5.53575
 5600.0000   -5.21597
 5640.0000   -5.53968
 5680.0000   -6.31913
 5720.0000   -6.28119
 5760.0000   -6.57821
 5800.0000   -5.31222
 5840.0000   -5.42930
 5880.0000   -5.63842
 5920.0000   -5.65166
 5960.0000   -5.66941
 6000.0000   -6.84339
 6040.0000   -4.65937
 6080.0000   -4.92820
 6120.0000   -6.34539
 6160.0000   -6.39622
 6200.0000   -6.04980
 6240.0000   -5.57865
 6280.0000   -5.84122
 6320.0000   -5.27158
 6360.0000   -6.14744
 6400.0000   -5.35645
 6440.0000   -5.58551
 6480.0000   -5.18275
 6520.0000   -5.67925
 6560.0000   -5.25135
 6600.0000   -5.49928
 6640.0000   -5.37818
 6680.0000   -5.35235
 6720.0000   -4.91253
 6760.0000   -5.91340
 6800.0000   -4.57022
 6840.0000   -5.23002
 6880.0000   -6.04929
 6920.0000   -5.10282
 6960.0000   -4.98197
 7000.0000   -5.66261
 7040.0000   -5.70043
 7080.0000   -5.37399
 7120.0000   -5.39027
 7160.0000   -4.27780
 7200.0000   -4.55200
 7240.0000   -4.84719
 7280.0000   -4.83301
 7320.0000   -5.31041
 7360.0000   -5.20470
 7400.0000   -4.42142
 7440.0000   -4.89071
 7480.0000   -5.58335
 7520.0000   -4.97852
 7560.0000   -4.62414
 7600.0000   -3.74899
 7640.0000   -4.28171
 7680.0000   -4.78669
 7720.0000   -4.92623
 7760.0000   -5.08529
 7800.0000   -4.31410
 7840.0000   -4.67544
 7880.0000   -5.66236
 7920.0000   -5.80832
 7960.0000   -5.64753
 8000.0000   -6.22554
 8040.0000   -5.45456
 8080.0000   -5.48358
 8120.0000   -6.62445
 8160.0000   -5.80738
 8200.0000   -6.75057
 8240.0000   -6.71049
 8280.0000   -6.07676
 8320.0000   -6.65517
 8360.0000   -6.13392
 8400.0000   -5.62102
 8440.0000   -6.15009
 8480.0000   -6.00857
 8520.0000   -5.74778
 8560.0000   -5.17949
 8600.0000   -6.32938
 8640.0000   -5.97243
 8680.0000   -6.28543
 8720.0000   -5.76040
 8760.0000   -5.98343
 8800.0000   -5.78979
 8840.0000   -5.73112
 8880.0000   -5.22757
 8920.0000   -5.57921
 8960.0000   -5.17694
 9000.0000   -6.37998
 9040.0000   -6.08470
 9080.0000   -6.14605
 9120.0000   -5.98153
 9160.0000   -7.22021
 9200.0000   -6.47738
 9240.0000   -5.05510
 9280.0000   -5.27366
 9320.0000   -5.41142
 9360.0000   -5.33956
 9400.0000   -6.02909
 9440.0000   -5.43469
 9480.0000   -5.46853
 9520.0000   -5.26340
 9560.0000   -5.65992
 9600.0000   -5.35751
 9640.0000   -4.90391
 9680.0000   -5.18782
 9720.0000   -5.86532
 9760.0000   -4.86389
 9800.0000   -5.20262
 9840.0000   -5.13014
 9880.0000   -5.32717
 9920.0000   -5.38893
 9960.0000   -6.17384
10000.0000   -6.99333
10040.0000   -5.74210
10080.0000   -5.83501
10120.0000   -5.93769
10160.0000   -6.35979
10200.0000   -6.37492
10240.0000   -7.03076
10280.0000   -6.42670
10320.0000   -6.20602
10360.0000   -6.17346
10400.0000   -5.79572
10440.0000   -6.53894
10480.0000   -5.57586
10520.0000   -5.17041
10560.0000   -6.29427
10600.0000   -5.19793
10640.0000   -5.39159
10680.0000   -5.20939
10720.0000   -5.01007
10760.0000   -4.75220
10800.0000   -5.25466
10840.0000   -5.80231
10880.0000   -5.23252
10920.0000   -5.74079
10960.0000   -5.95595
11000.0000   -5.08032
11040.0000   -6.06145
11080.0000   -5.58649
11120.0000   -5.70996
11160.0000   -5.03788
11200.0000   -5.56007
11240.0000   -5.41321
11280.0000   -5.66248
11320.0000   -6.10836
11360.0000   -5.56329
11400.0000   -5.82160
11440.0000   -5.29337
11480.0000   -4.96929
11520.0000   -4.69229
11560.0000   -5.74046
11600.0000   -5.26362
11640.0000   -5.55261
11680.0000   -5.27091
11720.0000   -6.11217
11760.0000   -5.83414
11800.0000   -4.97444
11840.0000   -4.87619
11880.0000   -5.19044
11920.0000   -5.58726
11960.0000   -5.57195
12000.0000   -5.36200
12040.0000   -5.81191
12080.0000   -5.49318
12120.0000   -6.11921
12160.0000   -6.85171
12200.0000   -5.70755
12240.0000   -6.44792
12280.0000   -5.70964
12320.0000   -6.26776
12360.0000   -6.16545
12400.0000   -6.47606
12440.0000   -5.94418
12480.0000   -5.56432
12520.0000   -6.24467
12560.0000   -5.97643
12600.0000   -5.25650
12640.0000   -5.06634
12680.0000   -5.24053
12720.0000   -5.52825
12760.0000   -5.29186
12800.0000   -5.67047
12840.0000   -5.87054
12880.0000   -5.88610
12920.0000   -6.37259
12960.0000   -6.74517
13000.0000   -6.71141
13040.0000   -6.33779
13080.0000   -5.43912
13120.0000   -6.55145
13160.0000   -6.55304
13200.0000   -6.95115
13240.0000   -7.44373
13280.0000   -6.62226
13320.0000   -5.99875
13360.0000   -7.10069
13400.0000   -6.30539
13440.0000   -5.05181
13480.0000   -6.82389
13520.0000   -6.61915
13560.0000   -5.62340
13600.0000   -6.87295
13640.0000   -6.13876
13680.0000   -6.14266
13720.0000   -5.38083
13760.0000   -6.05869
13800.0000   -6.14610
13840.0000   -5.90320
13880.0000   -5.51849
13920.0000   -6.17121
13960.0000   -5.48387
14000.0000   -6.27620
14040.0000   -6.47158
14080.0000   -6.14022
14120.0000   -6.73352
14160.0000   -5.18942
14200.0000   -5.07613
14240.0000   -5.89780
14280.0000   -5.82682
14320.0000   -5.74768
14360.0000   -5.49778
14400.0000   -4.97266
14440.0000   -5.79771
14480.0000   -5.26511
14520.0000   -5.90681
14560.0000   -4.96292
14600.0000   -5.06628
14640.0000   -5.49636
14680.0000   -5.54356
14720.0000   -4.95811
14760.0000   -6.74281
14800.0000   -6.65016
14840.0000   -6.07183
14880.0000   -6.77799
14920.0000   -7.05762
14960.0000   -6.18165
15000.0000   -6.63482
15040.0000   -6.51697
15080.0000   -5.79006
15120.0000   -6.48977
15160.0000   -6.30459
15200.0000   -4.30378
15240.0000   -5.32291
15280.0000   -5.60796
15320.0000   -6.13396
15360.0000   -4.93189
15400.0000   -5.53260
15440.0000   -5.38393
15480.0000   -6.11547
15520.0000   -6.27555
15560.0000   -6.39316
15600.0000   -6.09280
15640.0000   -7.04838
15680.0000   -6.79292
15720.0000   -6.42027
15760.0000   -6.52906
15800.0000   -6.77765
15840.0000   -6.04744
15880.0000   -5.49849
15920.0000   -5.30067
15960.0000   -6.06101
16000.0000   -6.56839
16040.0000   -6.08977
16080.0000   -5.50860
16120.0000   -5.29307
16160.0000   -5.63412
16200.0000   -5.60083
16240.0000   -4.57984
16280.0000   -5.39804
16320.0000   -6.00230
16360.0000   -5.58664
16400.0000   -5.12596
16440.0000   -4.72298
16480.0000   -5.57405
16520.0000   -5.63836
16560.0000   -5.16658
16600.0000   -5.11304
16640.0000   -4.86246
16680.0000   -4.68305
16720.0000   -5.48485
16760.0000   -5.52580
16800.0000   -4.83989
16840.0000   -5.77548
16880.0000   -5.44524
16920.0000   -5.79158
16960.0000   -6.25106
17000.0000   -5.83206
17040.0000   -6.17443
17080.0000   -6.04964
17120.0000   -6.25317
17160.0000   -4.94621
17200.0000   -4.79627
17240.0000   -5.20748
17280.0000   -5.07945
17320.0000   -7.22499
17360.0000   -4.55799
17400.0000   -4.29858
17440.0000   -5.66912
17480.0000   -3.60027
17520.0000   -4.54825
17560.0000   -4.28191
17600.0000   -4.25454
17640.0000   -3.70712
17680.0000   -4.01758
17720.0000   -3.98786
17760.0000   -4.59543
17800.0000   -4.14618
17840.0000   -4.30468
17880.0000   -4.47662
17920.0000   -4.92909
17960.0000   -3.26391
18000.0000   -3.81597
18040.0000   -3.73374
18080.0000   -3.09459
18120.0000   -3.81804
18160.0000   -3.42221
18200.0000   -4.28194
18240.0000   -4.04393
18280.0000   -4.32308
18320.0000   -3.55164
18360.0000   -4.36859
18400.0000   -5.20864
18440.0000   -4.78033
18480.0000   -4.35453
18520.0000   -4.54628
18560.0000   -5.01681
18600.0000   -4.79866
18640.0000   -5.11355
18680.0000   -6.47489
18720.0000   -5.46138
18760.0000   -5.45199
18800.0000   -5.23852
18840.0000   -4.44681
18880.0000   -5.06843
18920.0000   -4.69282
18960.0000   -3.56273
19000.0000   -3.72448
19040.0000   -4.78489
19080.0000   -3.95048
19120.0000   -4.90140
19160.0000   -4.57871
19200.0000   -4.40210
19240.0000   -3.96678
19280.0000   -4.54224
19320.0000   -4.45790
19360.0000   -4.40447
19400.0000   -3.98801
19440.0000   -4.32377
19480.0000   -5.54094
19520.0000   -4.68466
19560.0000   -4.13571
19600.0000   -4.96315
19640.0000   -5.19081
19680.0000   -4.31195
19720.0000   -5.99210
19760.0000   -5.44884
19800.0000   -5.76222
19840.0000   -5.29658
19880.0000   -4.49822
19920.0000   -4.86701
19960.0000   -4.39992
20000.0000   -5.63076
20040.0000   -5.53426
20080.0000   -5.54485
20120.0000   -6.00764
20160.0000   -5.95436
20200.0000   -5.73650
20240.0000   -5.53112
20280.0000   -4.66613
20320.0000   -5.17196
20360.0000   -5.23660
20400.0000   -4.13313
20440.0000   -3.97405
20480.0000   -5.07544
20520.0000   -4.67708
20560.0000   -4.20676
20600.0000   -5.07499
20640.0000   -4.42196
20680.0000   -4.49259
20720.0000   -5.00565
20760.0000   -5.71440
20800.0000   -5.53312
20840.0000   -5.32789
20880.0000   -5.28951
20920.0000   -5.51345
20960.0000   -5.13161
21000.0000   -6.49724
21040.0000   -5.33224
21080.0000   -5.74102
21120.0000   -5.93100
21160.0000   -5.69801
21200.0000   -4.99306
21240.0000   -4.85739
21280.0000   -4.40392
21320.0000   -4.55113
21360.0000   -4.63826
21400.0000   -3.46703
21440.0000   -3.87864
21480.0000   -4.67887
21520.0000   -4.45510
21560.0000   -4.38735
21600.0000   -5.14369
21640.0000   -4.52085
21680.0000   -5.15440
21720.0000   -5.68231
21760.0000   -5.80675
21800.0000   -4.85480
21840.0000   -4.66643
21880.0000   -5.25338
21920.0000   -5.16834
21960.0000   -4.88485
22000.0000   -5.03786
22040.0000   -4.81844
22080.0000   -4.76031
22120.0000   -3.54032
22160.0000   -5.71752
22200.0000   -4.67198
22240.0000   -5.85499
22280.0000   -4.60202
22320.0000   -4.73161
22360.0000   -5.06755
22400.0000   -4.79174
22440.0000   -4.94018
22480.0000   -6.11121
22520.0000   -5.37314
22560.0000   -5.68752
22600.0000   -6.47802
22640.0000   -5.95782
22680.0000   -6.15683
22720.0000   -5.11006
22760.0000   -6.07721
22800.0000   -6.14889
22840.0000   -6.54250
22880.0000   -5.82054
22920.0000   -6.16109
22960.0000   -5.15261
23000.0000   -6.63707
23040.0000   -4.83620
23080.0000   -5.28629
23120.0000   -5.81344
23160.0000   -5.80875
23200.0000   -5.83012
23240.0000   -5.45226
23280.0000   -5.40991
23320.0000   -5.46459
23360.0000   -5.12135
23400.0000   -5.44497
23440.0000   -5.71208
23480.0000   -5.66610
23520.0000   -5.76535
23560.0000   -6.27254
23600.0000   -6.14261
23640.0000   -5.64908
23680.0000   -5.59694
23720.0000   -4.55378
23760.0000   -5.27528
23800.0000   -5.33490
23840.0000   -6.20235
23880.0000   -4.83268
23920.0000   -5.99919
23960.0000   -4.90547
24000.0000   -4.61258
24040.0000   -4.85797
24080.0000   -4.93228
24120.0000   -5.80559
24160.0000   -5.01125
24200.0000   -5.38356
24240.0000   -4.15031
24280.0000   -5.65120
24320.0000   -5.92416
24360.0000   -6.31568
24400.0000   -5.46992
24440.0000   -5.44625
24480.0000   -6.30426
24520.0000   -6.60311
24560.0000   -5.84101
24600.0000   -6.53179
24640.0000   -5.85820
24680.0000   -5.94068
24720.0000   -6.05151
24760.0000   -6.18637
24800.0000   -5.78670
24840.0000   -5.70865
24880.0000   -5.58267
24920.0000   -6.49775
24960.0000   -6.51655
25000.0000   -6.13542
25040.0000   -5.48818
25080.0000   -5.60076
25120.0000   -5.42915
25160.0000   -5.66819
25200.0000   -5.53458
25240.0000   -5.35651
25280.0000   -5.71541
25320.0000   -5.85478
25360.0000   -6.19151
25400.0000   -5.56577
25440.0000   -5.05909
25480.0000   -5.11896
25520.0000   -6.01385
25560.0000   -4.74776
25600.0000   -4.92955
25640.0000   -5.46002
25680.0000   -5.83666
25720.0000   -5.65938
25760.0000   -5.87238
25800.0000   -5.35678
25840.0000   -4.24827
25880.0000   -5.18921
25920.0000   -5.09928
25960.0000   -5.60285
26000.0000   -6.54875
26040.0000   -4.63327
26080.0000   -5.85139
26120.0000   -5.95531
26160.0000   -4.87258
26200.0000   -5.20140
26240.0000   -5.98930
26280.0000   -5.92194
26320.0000   -6.14694
26360.0000   -6.00159
26400.0000   -5.69386
26440.0000   -5.56697
26480.0000   -5.53304
26520.0000   -6.36569
26560.0000   -6.67920
26600.0000   -5.57985
26640.0000   -5.59653
26680.0000   -6.02865
26720.0000   -6.14898
26760.0000   -6.30543
26800.0000   -5.76992
26840.0000   -6.28027
26880.0000   -5.69107
26920.0000   -5.24714
26960.0000   -5.68034
27000.0000   -6.38612
27040.0000   -5.93795
27080.0000   -6.06496
27120.0000   -6.52133
27160.0000   -6.47914
27200.0000   -5.47757
27240.0000   -5.07714
27280.0000   -4.69006
27320.0000   -4.43073
27360.0000   -4.60167
27400.0000   -5.23584
27440.0000   -4.86019
27480.0000   -5.13680
27520.0000   -5.38137
27560.0000   -5.87558
27600.0000   -5.46295
27640.0000   -5.71126
27680.0000   -6.26342
27720.0000   -5.76148
27760.0000   -5.55942
27800.0000   -5.09979
27840.0000   -5.99511
27880.0000   -5.36818
27920.0000   -5.99593
27960.0000   -5.37481
28000.0000   -5.62544
28040.0000   -4.89214
28080.0000   -5.17448
28120.0000   -5.71119
28160.0000   -5.58688
28200.0000   -5.32395
28240.0000   -5.87893
28280.0000   -5.80905
28320.0000   -5.31493
28360.0000   -5.49536
28400.0000   -5.72503
28440.0000   -5.40593
28480.0000   -5.97545
28520.0000   -5.87601
28560.0000   -6.98520
28600.0000   -5.59817
28640.0000   -4.99620
28680.0000   -5.80883
28720.0000   -4.89983
28760.0000   -5.49675
28800.0000   -5.71439
28840.0000   -6.09939
28880.0000   -4.58519
28920.0000   -5.05132
28960.0000   -5.06748
29000.0000   -5.37573
29040.0000   -5.22746
29080.0000   -5.68461
29120.0000   -5.28351
29160.0000   -5.18594
29200.0000   -5.48258
29240.0000   -4.89534
29280.0000   -6.36995
29320.0000   -5.60566
29360.0000   -6.23494
29400.0000   -5.29810
29440.0000   -5.15376
29480.0000   -5.98438
29520.0000   -5.10618
29560.0000   -4.87914
29600.0000   -4.90832
29640.0000   -5.79271
29680.0000   -5.93140
29720.0000   -5.23897
29760.0000   -5.77866
29800.0000   -4.62735
29840.0000   -5.13726
29880.0000   -4.93359
29920.0000   -4.97052
29960.0000   -5.14300
30000.0000   -4.95451
30040.0000   -6.25112
30080.0000   -5.81486
30120.0000   -5.18066
30160.0000   -6.01150
30200.0000   -5.44717
30240.0000   -6.21709
30280.0000   -5.34762
30320.0000   -5.65761
30360.0000   -5.11261
30400.0000   -6.44672
30440.0000   -5.69604
30480.0000   -5.44988
30520.0000   -5.99452
30560.0000   -5.16544
30600.0000   -6.14746
30640.0000   -5.80230
30680.0000   -5.79279
30720.0000   -5.77767
30760.0000   -5.53503
30800.0000   -6.38653
30840.0000   -5.71809
30880.0000   -5.68307
30920.0000   -5.27758
30960.0000   -5.37465
31000.0000   -5.68209
31040.0000   -5.41548
31080.0000   -5.83076
31120.0000   -5.35021
31160.0000   -6.84224
31200.0000   -5.87549
31240.0000   -4.91015
31280.0000   -5.89912
31320.0000   -5.42521
31360.0000   -5.45934
31400.0000   -4.94365
31440.0000   -5.01627
31480.0000   -5.71889
31520.0000   -5.58510
31560.0000   -4.78475
31600.0000   -5.79035
31640.0000   -5.07331
31680.0000   -4.55839
31720.0000   -4.54029
31760.0000   -3.71018
31800.0000   -4.22910
31840.0000   -4.55691
31880.0000   -4.45791
31920.0000   -4.65846
31960.0000   -4.49876
32000.0000   -5.71849
32040.0000   -5.33719
32080.0000   -5.38587
32120.0000   -4.66539
32160.0000   -5.19639
32200.0000   -4.69247
32240.0000   -4.96954
32280.0000   -5.26888
32320.0000   -5.24532
32360.0000   -5.69030
32400.0000   -5.75791
32440.0000   -5.23885
32480.0000   -4.26179
32520.0000   -5.01741
32560.0000   -3.97141
32600.0000   -2.63611
32640.0000   -3.19895
32680.0000   -4.10121
32720.0000   -3.31644
32760.0000   -4.24045
32800.0000   -3.45498
32840.0000   -4.04498
32880.0000   -3.83162
32920.0000   -2.74098
32960.0000   -3.70413
33000.0000   -4.21645
33040.0000   -4.45167
33080.0000   -4.00709
33120.0000   -4.97195
33160.0000   -4.07668
33200.0000   -4.81862
33240.0000   -5.19412
33280.0000   -5.55048
33320.0000   -5.70842
33360.0000   -4.65891
33400.0000   -5.60680
33440.0000   -5.62348
33480.0000   -5.37009
33520.0000   -5.67758
33560.0000   -4.36137
33600.0000   -4.59882
33640.0000   -4.84262
33680.0000   -5.90165
33720.0000   -5.73783
33760.0000   -6.22249
33800.0000   -5.46976
33840.0000   -5.54258
33880.0000   -5.73909
33920.0000   -6.28310
33960.0000   -5.65113
34000.0000   -5.68744
34040.0000   -5.36622
34080.0000   -5.20001
34120.0000   -6.12320
34160.0000   -4.45202
34200.0000   -4.94720
34240.0000   -4.73997
34280.0000   -5.80856
34320.0000   -5.52346
34360.0000   -5.75838
34400.0000   -4.81669
34440.0000   -5.39353
34480.0000   -6.19659
34520.0000   -6.02221
34560.0000   -5.52958
34600.0000   -5.00709
34640.0000   -5.66517
34680.0000   -5.17325
34720.0000   -5.73882
34760.0000   -5.12972
34800.0000   -5.74965
34840.0000   -5.43219
34880.0000   -4.81366
34920.0000   -5.00968
34960.0000   -4.93923
35000.0000   -4.22563
35040.0000   -4.78259
35080.0000   -5.34928
35120.0000   -5.62104
35160.0000   -4.93765
35200.0000   -4.97294
35240.0000   -5.29061
35280.0000   -4.57141
35320.0000   -5.52929
35360.0000   -4.47190
35400.0000   -5.37267
35440.0000   -4.89156
35480.0000   -5.03459
35520.0000   -4.27983
35560.0000   -4.45077
35600.0000   -4.71023
35640.0000   -4.52427
35680.0000   -4.17565
35720.0000   -4.89904
35760.0000   -4.51631
35800.0000   -4.49399
35840.0000   -5.34320
35880.0000   -5.52762
35920.0000   -4.76594
35960.0000   -5.80315
36000.0000   -4.33235
36040.0000   -4.25237
36080.0000   -4.75943
36120.0000   -5.33852
36160.0000   -5.59560
36200.0000   -5.68830
36240.0000   -5.79749
36280.0000   -5.18358
36320.0000   -5.03907
36360.0000   -5.05011
36400.0000   -5.41918
36440.0000   -4.99251
36480.0000   -5.40403
36520.0000   -5.00895
36560.0000   -5.18701
36600.0000   -5.60358
36640.0000   -5.52311
36680.0000   -5.77366
36720.0000   -5.68007
36760.0000   -5.32004
36800.0000   -5.10825
36840.0000   -6.09185
36880.0000   -5.24538
36920.0000   -5.20929
36960.0000   -4.70566
37000.0000   -4.77647
37040.0000   -4.86470
37080.0000   -4.73690
37120.0000   -5.41004
37160.0000   -5.38238
37200.0000   -5.50784
37240.0000   -5.44114
37280.0000   -5.60651
37320.0000   -5.63226
37360.0000   -4.91837
37400.0000   -4.99324
37440.0000   -4.80715
37480.0000   -4.78175
37520.0000   -5.30910
37560.0000   -4.86930
37600.0000   -4.40857
37640.0000   -5.21659
37680.0000   -4.11582
37720.0000   -5.33964
37760.0000   -5.07071
37800.0000   -5.29153
37840.0000   -4.92784
37880.0000   -4.64212
37920.0000   -3.09345
37960.0000   -4.86226
38000.0000   -4.20872
38040.0000   -5.34923
38080.0000   -4.52238
38120.0000   -4.09859
38160.0000   -5.12358
38200.0000   -5.57785
38240.0000   -5.07110
38280.0000   -4.42396
38320.0000   -5.07764
38360.0000   -5.16140
38400.0000   -5.44619
38440.0000   -5.35575
38480.0000   -5.47312
38520.0000   -5.47372
38560.0000   -5.97052
38600.0000   -5.65890
38640.0000   -5.93689
38680.0000   -6.13586
38720.0000   -6.26796
38760.0000   -5.58744
38800.0000   -5.63069
38840.0000   -4.74187
38880.0000   -5.41457
38920.0000   -5.77111
38960.0000   -5.64114
39000.0000   -6.00755
39040.0000   -6.15265
39080.0000   -5.64901
39120.0000   -6.52409
39160.0000   -6.15671
39200.0000   -6.04593
39240.0000   -6.09592
39280.0000   -5.41678
39320.0000   -5.30202
39360.0000   -5.80509
39400.0000   -5.50855
39440.0000   -5.75880
39480.0000   -5.39152
39520.0000   -5.94555
39560.0000   -5.57938
39600.0000   -4.83059
39640.0000   -5.10791
39680.0000   -5.79592
39720.0000   -5.46818
39760.0000   -5.16379
39800.0000   -4.88027
39840.0000   -4.85723
39880.0000   -5.76561
39920.0000   -4.89935
39960.0000   -5.56392
40000.0000   -5.28518
40040.0000   -5.28163
40080.0000   -6.13891
40120.0000   -5.64575
40160.0000   -4.65664
40200.0000   -5.43417
40240.0000   -5.64678
40280.0000   -5.43928
40320.0000   -5.36349
40360.0000   -5.64149
40400.0000   -5.20625
40440.0000   -5.68831
40480.0000   -6.63151
40520.0000   -5.62780
40560.0000   -5.41735
40600.0000   -5.30736
40640.0000   -5.38641
40680.0000   -5.70216
40720.0000   -5.53877
40760.0000   -6.70304
40800.0000   -5.29920
40840.0000   -6.60219
40880.0000   -6.03726
40920.0000   -5.65581
40960.0000   -5.30953
41000.0000   -5.25700
41040.0000   -5.79383
41080.0000   -5.93116
41120.0000   -5.36087
41160.0000   -5.73826
41200.0000   -5.98248
41240.0000   -5.60231
41280.0000   -5.43527
41320.0000   -5.26941
41360.0000   -5.52698
41400.0000   -5.54347
41440.0000   -6.06175
41480.0000   -4.99416
41520.0000   -6.14651
41560.0000   -6.08755
41600.0000   -5.60585
41640.0000   -5.22078
41680.0000   -5.44938
41720.0000   -5.59321
41760.0000   -6.09692
41800.0000   -5.37489
41840.0000   -5.51123
41880.0000   -6.41140
41920.0000   -5.95220
41960.0000   -6.00379
42000.0000   -5.80736
42040.0000   -5.84885
42080.0000   -4.84648
42120.0000   -6.42235
42160.0000   -5.79054
42200.0000   -6.10182
42240.0000   -6.06020
42280.0000   -6.12368
42320.0000   -5.74239
42360.0000   -5.12096
42400.0000   -5.61006
42440.0000   -6.26090
42480.0000   -5.66699
42520.0000   -5.93638
42560.0000   -6.15869
42600.0000   -6.58770
42640.0000   -5.97301
42680.0000   -6.61981
42720.0000   -6.30566
42760.0000   -7.03279
42800.0000   -6.43765
42840.0000   -6.81282
42880.0000   -6.90089
42920.0000   -6.58598
42960.0000   -5.97619
43000.0000   -5.96600
43040.0000   -5.34781
43080.0000   -5.21825
43120.0000   -5.92257
43160.0000   -5.64035
43200.0000   -5.77083
43240.0000   -5.20916
43280.0000   -6.59806
43320.0000   -5.82688
43360.0000   -6.00177
43400.0000   -6.21976
43440.0000   -6.84824
43480.0000   -6.37602
43520.0000   -6.10114
43560.0000   -6.13067
43600.0000   -5.14731
43640.0000   -5.92143
43680.0000   -5.73666
43720.0000   -6.32089
43760.0000   -6.05907
43800.0000   -5.71496
43840.0000   -6.17510
43880.0000   -6.33609
43920.0000   -6.14994
43960.0000   -6.01551
44000.0000   -6.31901
44040.0000   -6.47618
44080.0000   -5.93105
44120.0000   -5.58350
44160.0000   -4.53014
44200.0000   -4.17500
44240.0000   -3.95325
44280.0000   -5.11132
44320.0000   -5.18100
44360.0000   -5.35172
44400.0000   -5.63069
44440.0000   -5.60637
44480.0000   -6.39036
44520.0000   -5.77250
44560.0000   -6.10135
44600.0000   -6.04434
44640.0000   -5.13620
44680.0000   -6.43788
44720.0000   -5.66367
44760.0000   -6.10665
44800.0000   -5.80093
44840.0000   -5.25273
44880.0000   -5.76243
44920.0000   -4.96383
44960.0000   -4.46618
45000.0000   -5.64456
45040.0000   -4.93693
45080.0000   -5.98971
45120.0000   -5.15627
45160.0000   -4.25496
45200.0000   -4.92184
45240.0000   -6.08262
45280.0000   -5.29441
45320.0000   -5.36580
45360.0000   -5.41854
45400.0000   -4.78419
45440.0000   -5.39826
45480.0000   -5.01425
45520.0000   -4.91547
45560.0000   -6.04691
45600.0000   -5.86928
45640.0000   -6.04240
45680.0000   -5.63023
45720.0000   -5.32776
45760.0000   -5.11759
45800.0000   -5.00761
45840.0000   -5.77192
45880.0000   -5.17843
45920.0000   -5.37466
45960.0000   -4.76173
46000.0000   -4.96108
46040.0000   -5.57122
46080.0000   -5.34269
46120.0000   -5.61760
46160.0000   -4.24241
46200.0000   -5.62901
46240.0000   -4.36389
46280.0000   -5.41098
46320.0000   -6.14035
46360.0000   -5.43376
46400.0000   -5.57482
46440.0000   -6.35226
46480.0000   -5.31580
46520.0000   -5.64144
46560.0000   -5.83359
46600.0000   -6.75835
46640.0000   -4.60964
46680.0000   -5.29556
46720.0000   -4.95525
46760.0000   -5.39860
46800.0000   -5.76997
46840.0000   -5.51370
46880.0000   -5.88894
46920.0000   -4.47365
46960.0000   -4.55403
47000.0000   -5.34444
47040.0000   -4.71852
47080.0000   -5.63265
47120.0000   -5.16709
47160.0000   -6.41844
47200.0000   -5.50276
47240.0000   -4.81768
47280.0000   -5.70703
47320.0000   -5.49920
47360.0000   -5.89216
47400.0000   -4.37068
47440.0000   -6.26311
47480.0000   -5.60078
47520.0000   -5.35808
47560.0000   -5.95992
47600.0000   -5.21165
47640.0000   -4.60461
47680.0000   -5.48649
47720.0000   -4.55474
47760.0000   -4.91101
47800.0000   -4.46345
47840.0000   -5.03737
47880.0000   -4.52529
47920.0000   -5.52257
47960.0000   -5.81932
48000.0000   -5.54982
48040.0000   -5.88654
48080.0000   -4.23759
48120.0000   -4.39349
48160.0000   -4.75992
48200.0000   -5.05391
48240.0000   -4.79952
48280.0000   -5.36869
48320.0000   -5.53422
48360.0000   -5.78580
48400.0000   -4.90629
48440.0000   -4.68160
48480.0000   -5.99215
48520.0000   -5.41410
48560.0000   -4.43264
48600.0000   -5.12303
48640.0000   -5.50429
48680.0000   -4.90723
48720.0000   -5.16899
48760.0000   -5.94221
48800.0000   -5.23302
48840.0000   -5.81722
48880.0000   -5.67150
48920.0000   -4.32052
48960.0000   -5.03697
49000.0000   -4.92169
49040.0000   -5.74096
49080.0000   -4.66565
49120.0000   -4.99184
49160.0000   -4.75900
49200.0000   -4.59864
49240.0000   -5.24304
49280.0000   -4.82757
49320.0000   -4.30345
49360.0000   -4.83553
49400.0000   -4.99088
49440.0000   -4.75836
49480.0000   -4.99832
49520.0000   -4.75087
49560.0000   -4.83829
49600.0000   -4.55823
49640.0000   -5.03856
49680.0000   -4.34102
49720.0000   -3.81015
49760.0000   -4.04515
49800.0000   -4.90886
49840.0000   -4.65483
49880.0000   -3.52754
49920.0000   -4.61638
49960.0000   -3.86768
50000.0000   -4.69054
50040.0000   -4.58215
50080.0000   -4.49701
50120.0000   -3.49677
50160.0000   -3.76839
50200.0000   -4.31774
50240.0000   -4.22908
50280.0000   -3.97975
50320.0000   -4.36331
50360.0000   -4.86273
50400.0000   -3.97832
50440.0000   -3.74881
50480.0000   -3.51786
50520.0000   -3.69217
50560.0000   -5.06970
50600.0000   -4.56388
50640.0000   -4.22399
50680.0000   -3.95424
50720.0000   -4.30910
50760.0000   -4.25442
50800.0000   -4.56644
50840.0000   -3.45057
50880.0000   -4.17152
50920.0000   -3.38474
50960.0000   -4.39475
51000.0000   -4.45199
51040.0000   -4.78716
51080.0000   -5.01845
51120.0000   -4.10370
51160.0000   -5.43628
51200.0000   -5.06646
51240.0000   -4.98222
51280.0000   -4.29620
51320.0000   -4.73653
51360.0000   -4.67516
51400.0000   -4.06691
51440.0000   -4.25443
51480.0000   -4.40541
51520.0000   -4.05648
51560.0000   -4.08047
51600.0000   -3.64517
51640.0000   -4.10564
51680.0000   -4.72901
51720.0000   -3.28292
51760.0000   -4.83775
51800.0000   -3.79579
51840.0000   -4.73428
51880.0000   -3.81457
51920.0000   -3.48942
51960.0000   -3.61617
52000.0000   -4.37384
52040.0000   -3.72743
52080.0000   -3.96619
52120.0000   -4.64471
52160.0000   -4.04956
52200.0000   -3.32596
52240.0000   -3.72218
52280.0000   -4.47934
52320.0000   -4.16271
52360.0000   -4.24421
52400.0000   -4.33881
52440.0000   -3.23397
52480.0000   -4.46706
52520.0000   -5.18723
52560.0000   -3.46887
52600.0000   -3.56963
52640.0000   -2.86142
52680.0000   -4.48945
52720.0000   -3.39457
52760.0000   -3.47945
52800.0000   -3.99395
52840.0000   -2.95189
52880.0000   -2.57747
52920.0000   -3.44353
52960.0000   -3.58668
53000.0000   -2.60308
53040.0000   -3.29927
53080.0000   -3.10829
53120.0000   -3.15249
53160.0000   -3.15746
53200.0000   -2.40182
53240.0000   -2.64025
53280.0000   -3.46504
53320.0000   -2.99947
53360.0000   -1.98373
53400.0000   -2.49370
53440.0000   -3.20856
53480.0000   -2.64280
53520.0000   -2.64846
53560.0000   -3.35887
53600.0000   -3.45404
53640.0000   -3.82304
53680.0000   -3.49700
53720.0000   -3.83170
53760.0000   -3.82268
53800.0000   -3.67512
53840.0000   -4.01219
53880.0000   -2.58237
53920.0000   -3.50186
53960.0000   -3.56940
54000.0000   -2.36265
54040.0000   -2.56273
54080.0000   -2.94569
54120.0000   -3.35640
54160.0000   -2.65942
54200.0000   -3.62645
54240.0000   -3.87037
54280.0000   -3.90275
54320.0000   -2.73487
54360.0000   -3.16207
54400.0000   -2.74121
54440.0000   -3.61633
54480.0000   -2.91828
54520.0000   -2.78696
54560.0000   -3.29956
54600.0000   -3.10311
54640.0000   -3.09872
54680.0000   -3.27243
54720.0000   -3.35899
54760.0000   -2.87522
54800.0000   -3.13038
54840.0000   -2.91478
54880.0000   -3.41252
54920.0000   -3.03899
54960.0000   -2.88954
55000.0000   -2.30063
55040.0000   -2.54124
55080.0000   -2.20150
55120.0000   -2.87809
55160.0000   -2.51570
55200.0000   -2.51934
55240.0000   -2.53732
55280.0000   -2.39043
55320.0000   -2.71527
55360.0000   -2.84002
55400.0000   -2.61562
55440.0000   -2.87102
55480.0000   -3.00309
55520.0000   -3.07177
55560.0000   -3.05202
55600.0000   -2.44446
55640.0000   -2.76386
55680.0000   -3.28586
55720.0000   -3.58211
55760.0000   -3.23543
55800.0000   -2.44293
55840.0000   -3.30399
55880.0000   -2.88169
55920.0000   -3.40543
55960.0000   -3.50063
56000.0000   -2.33008
56040.0000   -3.12353
56080.0000   -3.06542
56120.0000   -4.08212
56160.0000   -3.13706
56200.0000   -3.13242
56240.0000   -2.77555
56280.0000   -2.78751
56320.0000   -3.79573
56360.0000   -2.62083
56400.0000   -2.37520
56440.0000   -2.46189
56480.0000   -2.58943
56520.0000   -2.10686
56560.0000   -2.09308
56600.0000   -2.03126
56640.0000   -2.31448
56680.0000   -2.10241
56720.0000   -2.63415
56760.0000   -3.46808
56800.0000   -3.35404
56840.0000   -2.89394
56880.0000   -3.41035
56920.0000   -2.86099
56960.0000   -2.67771
57000.0000   -3.00372
57040.0000   -2.80940
57080.0000   -3.17923
57120.0000   -3.09450
57160.0000   -1.71951
57200.0000   -3.01640
57240.0000   -2.81541
57280.0000   -2.18208
57320.0000   -1.86988
57360.0000   -2.48261
57400.0000   -2.67368
57440.0000   -2.71452
57480.0000   -2.47155
57520.0000   -2.76598
57560.0000   -2.52447
57600.0000   -2.44840
57640.0000   -2.60815
57680.0000   -2.74487
57720.0000   -3.00683
57760.0000   -2.90779
57800.0000   -3.14628
57840.0000   -2.35592
57880.0000   -3.30893
57920.0000   -3.30941
57960.0000   -3.09803
58000.0000   -2.83209
58040.0000   -2.39712
58080.0000   -3.37921
58120.0000   -2.31514
58160.0000   -2.32025
58200.0000   -3.08854
58240.0000   -2.78144
58280.0000   -2.97492
58320.0000   -2.90136
58360.0000   -3.08155
58400.0000   -2.69044
58440.0000   -2.61681
58480.0000   -3.20433
58520.0000   -3.32758
58560.0000   -3.00081
58600.0000   -2.31228
58640.0000   -2.36151
58680.0000   -2.55965
58720.0000   -1.89994
58760.0000   -2.59808
58800.0000   -2.01484
58840.0000   -1.92455
58880.0000   -1.96164
58920.0000   -2.89778
58960.0000   -2.11317
59000.0000   -2.30831
59040.0000   -1.94765
59080.0000   -2.17629
59120.0000   -2.32416
59160.0000   -2.28051
59200.0000   -2.99769
59240.0000   -2.97095
59280.0000   -2.61796
59320.0000   -1.62334
59360.0000   -1.73791
59400.0000   -0.90299
59440.0000   -1.85912
59480.0000   -1.91644
59520.0000   -1.28488
59560.0000   -1.73200
59600.0000   -1.80430
59640.0000   -2.05753
59680.0000   -1.60845
59720.0000   -1.88115
59760.0000   -1.56401
59800.0000   -0.85182
59840.0000   -1.31994
59880.0000   -1.41188
59920.0000   -1.94370
59960.0000   -1.90994
60000.0000   -2.62532
60040.0000   -2.59955
60080.0000   -2.64328
60120.0000   -1.34370
60160.0000   -1.80813
60200.0000   -3.04033
60240.0000   -2.59129
60280.0000   -2.90536
60320.0000   -2.88672
60360.0000   -3.45675
60400.0000   -3.49647
60440.0000   -2.14563
60480.0000   -2.89264
60520.0000   -2.55914
60560.0000   -2.82495
60600.0000   -2.22149
60640.0000   -3.10083
60680.0000   -2.50516
60720.0000   -1.82382
60760.0000   -2.16256
60800.0000   -2.39652
60840.0000   -1.98065
60880.0000   -2.50549
60920.0000   -2.34951
60960.0000   -2.45266
61000.0000   -3.00134
61040.0000   -2.18574
61080.0000   -2.19543
61120.0000   -2.44078
61160.0000   -0.98872
61200.0000   -2.41342
61240.0000   -2.48782
61280.0000   -2.56201
61320.0000   -2.40704
61360.0000   -2.40067
61400.0000   -2.41823
61440.0000   -2.48487
61480.0000   -2.24335
61520.0000   -1.09161
61560.0000   -2.70034
61600.0000   -2.03082
61640.0000   -1.99653
61680.0000   -2.51833
61720.0000   -2.09748
61760.0000   -2.65094
61800.0000   -1.95243
61840.0000   -2.80821
61880.0000   -1.15652
61920.0000   -1.41594
61960.0000   -2.05826
62000.0000   -1.59353
62040.0000   -1.18719
62080.0000   -2.06595
62120.0000   -1.48818
62160.0000   -2.58164
62200.0000   -2.87612
62240.0000   -3.32352
62280.0000   -4.17615
62320.0000   -2.98821
62360.0000   -2.58163
62400.0000   -3.68212
62440.0000   -3.20584
62480.0000   -2.92663
62520.0000   -2.78991
62560.0000   -3.18025
62600.0000   -3.15975
62640.0000   -2.42974
62680.0000   -1.47391
62720.0000   -2.20995
62760.0000   -1.85999
62800.0000   -2.15871
62840.0000   -2.84367
62880.0000   -3.24902
62920.0000   -3.30324
62960.0000   -2.67444
63000.0000   -1.80354
63040.0000   -2.34470
63080.0000   -2.39392
63120.0000   -2.13771
63160.0000   -3.24590
63200.0000   -3.36902
63240.0000   -3.07451
63280.0000   -1.81981
63320.0000   -3.19741
63360.0000   -3.45162
63400.0000   -1.91311
63440.0000   -1.53377
63480.0000   -2.27548
63520.0000   -2.43422
63560.0000   -2.77828
63600.0000   -3.07583
63640.0000   -2.63539
63680.0000   -2.50993
63720.0000   -2.51754
63760.0000   -2.62205
63800.0000   -2.50948
63840.0000   -3.38067
63880.0000   -2.91546
63920.0000   -3.17597
63960.0000   -3.64768
64000.0000   -3.37052
64040.0000   -3.73472
64080.0000   -3.72500
64120.0000   -3.24206
64160.0000   -3.00807
64200.0000   -3.43122
64240.0000   -3.42256
64280.0000   -3.41121
64320.0000   -2.87574
64360.0000   -2.56775
64400.0000   -2.74698
64440.0000   -2.62752
64480.0000   -3.73392
64520.0000   -3.70325
64560.0000   -4.03375
64600.0000   -3.38848
64640.0000   -2.55629
64680.0000   -2.60425
64720.0000   -3.18742
64760.0000   -2.21479
64800.0000   -2.84669
64840.0000   -3.00555
64880.0000   -2.52689
64920.0000   -2.84502
64960.0000   -2.82119
65000.0000   -2.73757
65040.0000   -2.79224
65080.0000   -2.50747
65120.0000   -2.50485
65160.0000   -3.76809
65200.0000   -2.63107
65240.0000   -3.45798
65280.0000   -2.53343
65320.0000   -2.05674
65360.0000   -2.63733
65400.0000   -2.85999
65440.0000   -3.12556
65480.0000   -3.06221
65520.0000   -2.31563
65560.0000   -1.83299
65600.0000   -1.85282
65640.0000   -1.70537
65680.0000   -1.38897
65720.0000   -1.01130
65760.0000   -1.97957
65800.0000   -1.35857
65840.0000   -2.15965
65880.0000   -1.62839
65920.0000   -2.27481
65960.0000   -1.73124
66000.0000   -2.72610
66040.0000   -2.51787
66080.0000   -1.83758
66120.0000   -2.01112
66160.0000   -2.54285
66200.0000   -1.93640
66240.0000   -2.90504
66280.0000   -2.38156
66320.0000   -3.16829
66360.0000   -2.82898
66400.0000   -2.96700
66440.0000   -2.96757
66480.0000   -3.14528
66520.0000   -2.80967
66560.0000   -2.77233
66600.0000   -1.94598
66640.0000   -2.02720
66680.0000   -2.01514
66720.0000   -2.47449
66760.0000   -1.91124
66800.0000   -2.42410
66840.0000   -3.20236
66880.0000   -2.25495
66920.0000   -1.27128
66960.0000   -2.61428
67000.0000   -2.25276
67040.0000   -1.65242
67080.0000   -3.68264
67120.0000   -2.18688
67160.0000   -2.12470
67200.0000   -2.75938
67240.0000   -2.65203
67280.0000   -2.41160
67320.0000   -2.73087
67360.0000   -3.25479
67400.0000   -1.82691
67440.0000   -2.28568
67480.0000   -1.08687
67520.0000   -1.52761
67560.0000   -1.83341
67600.0000   -2.80372
67640.0000   -2.21648
67680.0000   -1.70477
67720.0000   -1.09623
67760.0000   -2.16296
67800.0000   -2.46623
67840.0000   -2.60072
67880.0000   -2.51688
67920.0000   -2.46384
67960.0000   -2.50027
68000.0000   -2.73822
68040.0000   -1.92578
68080.0000   -2.19478
68120.0000   -2.44024
68160.0000   -1.86765
68200.0000   -1.72884
68240.0000   -2.29373
68280.0000   -2.63739
68320.0000   -1.85252
68360.0000   -1.48079
68400.0000   -2.19097
68440.0000   -2.55839
68480.0000   -2.47580
68520.0000   -1.78974
68560.0000   -2.92600
68600.0000   -2.67498
68640.0000   -3.52946
68680.0000   -2.06995
68720.0000   -2.28089
68760.0000   -2.15904
68800.0000   -2.84455
68840.0000   -2.54331
68880.0000   -2.03885
68920.0000   -2.14358
68960.0000   -1.70750
69000.0000   -2.95827
69040.0000   -2.26326
69080.0000   -3.05003
69120.0000   -2.67378
69160.0000   -2.34330
69200.0000   -2.07124
69240.0000   -1.91919
69280.0000   -2.29933
69320.0000   -2.33908
69360.0000   -1.27340
69400.0000   -1.82582
69440.0000   -3.29468
69480.0000   -3.16293
69520.0000   -2.45868
69560.0000   -2.55354
69600.0000   -1.76157
69640.0000   -1.96698
69680.0000   -0.64631
69720.0000   -1.32836
69760.0000   -0.47844
69800.0000   -1.60912
69840.0000   -2.31465
69880.0000   -1.30733
69920.0000   -1.64370
69960.0000   -2.39008
70000.0000   -1.73836
70040.0000   -1.06461
70080.0000   -1.24707
70120.0000   -1.77161
70160.0000   -1.66703
70200.0000   -1.86627
70240.0000   -1.77617
70280.0000   -2.21355
70320.0000   -2.12374
70360.0000   -1.93676
70400.0000   -1.77296
70440.0000   -2.24230
70480.0000   -1.69466
70520.0000   -1.77587
70560.0000   -1.98323
70600.0000   -2.02448
70640.0000   -1.45640
70680.0000   -1.03117
70720.0000   -2.28962
70760.0000   -1.53435
70800.0000   -2.63498
70840.0000   -2.82241
70880.0000   -1.67901
70920.0000   -1.49620
70960.0000   -1.37596
71000.0000   -0.83456
71040.0000   -1.72683
71080.0000   -1.60944
71120.0000   -1.31848
71160.0000   -0.83271
71200.0000   -1.41372
71240.0000   -0.93177
71280.0000   -1.44451
71320.0000   -1.39925
71360.0000   -2.23820
71400.0000   -0.80845
71440.0000   -1.23522
71480.0000   -1.09091
71520.0000   -1.87737
71560.0000   -1.32532
71600.0000   -1.65338
71640.0000   -1.26859
71680.0000   -0.78516
71720.0000   -0.90705
71760.0000   -0.94942
71800.0000   -0.80739
71840.0000   -0.59074
71880.0000   -0.90847
71920.0000   -0.71606
71960.0000   -0.59985
72000.0000   -0.74456
72040.0000   -1.23614
72080.0000    0.04790
72120.0000   -0.90634
72160.0000   -1.81230
72200.0000   -1.66422
72240.0000   -0.75607
72280.0000   -0.76654
72320.0000   -1.40597
72360.0000   -0.31075
72400.0000    0.08985
72440.0000   -0.86186
72480.0000   -0.74777
72520.0000   -0.71031
72560.0000   -0.57951
72600.0000   -1.28690
72640.0000   -1.66972
72680.0000   -1.59557
72720.0000   -1.75044
72760.0000   -1.45476
72800.0000   -1.52918
72840.0000   -0.53215
72880.0000   -0.97710
72920.0000   -0.86018
72960.0000   -0.85335
73000.0000   -0.80910
73040.0000   -0.79336
73080.0000   -0.89229
73120.0000   -1.60448
73160.0000   -1.53003
73200.0000   -1.14943
73240.0000   -1.58829
73280.0000   -1.72636
73320.0000   -1.32526
73360.0000   -1.77844
73400.0000   -3.09549
73440.0000   -2.88634
73480.0000   -1.97461
73520.0000   -1.44481
73560.0000   -0.91803
73600.0000   -1.51045
73640.0000   -1.23234
73680.0000   -1.67093
73720.0000   -1.66466
73760.0000   -1.28026
73800.0000   -2.32354
73840.0000   -1.54450
73880.0000   -1.35353
73920.0000   -1.81001
73960.0000   -1.50543
74000.0000   -2.24090
74040.0000   -2.20999
74080.0000   -2.84140
74120.0000   -2.53613
74160.0000   -2.98892
74200.0000   -2.79838
74240.0000   -2.99796
74280.0000   -3.27593
74320.0000   -2.14737
74360.0000   -1.93437
74400.0000   -1.80801
74440.0000   -1.50527
74480.0000   -1.93675
74520.0000   -1.63027
74560.0000   -1.50048
74600.0000   -1.43201
74640.0000   -1.81416
74680.0000   -1.53862
74720.0000   -0.42483
74760.0000    0.04596
74800.0000    0.35741
74840.0000    0.58814
74880.0000    0.60064
74920.0000    0.64500
74960.0000    1.50535
75000.0000    0.67130
75040.0000    1.67692
75080.0000    1.09481
75120.0000    1.12792
75160.0000    1.14985
75200.0000    0.71634
75240.0000    0.32967
75280.0000    0.90721
75320.0000    0.71684
75360.0000    0.44275
75400.0000   -0.18401
75440.0000    0.74588
75480.0000    0.70591
75520.0000   -0.34284
75560.0000    0.72486
75600.0000    0.46495
75640.0000    0.12173
75680.0000    0.44358
75720.0000   -0.03157
75760.0000    1.07954
75800.0000    0.27792
75840.0000    0.87339
75880.0000    0.06772
75920.0000   -0.46273
75960.0000    0.54361
76000.0000    0.10451
76040.0000    0.69463
76080.0000    0.34949
76120.0000    0.46710
76160.0000   -0.24716
76200.0000    0.22054
76240.0000    0.71522
76280.0000    0.45898
76320.0000    0.76069
76360.0000    1.10099
76400.0000    0.24348
76440.0000    0.69482
76480.0000    0.83509
76520.0000    1.24924
76560.0000    0.64996
76600.0000    1.05984
76640.0000    0.27294
76680.0000    0.11998
76720.0000    0.84539
76760.0000    0.07804
76800.0000    0.39844
76840.0000    0.75849
76880.0000    1.29844
76920.0000    1.02289
76960.0000    0.36560
77000.0000   -0.08815
77040.0000    0.24570
77080.0000    0.32117
77120.0000    0.30506
77160.0000    0.54977
77200.0000    0.53993
77240.0000   -0.27409
77280.0000    0.85318
77320.0000    0.91140
77360.0000    0.83759
77400.0000    1.10968
77440.0000    0.57489
77480.0000    0.41467
77520.0000    0.54115
77560.0000    1.15352
77600.0000    0.66912
77640.0000    0.57614
77680.0000    0.39596
77720.0000    0.62643
77760.0000    1.19739
77800.0000    1.31643
77840.0000    1.33532
77880.0000    1.19251
77920.0000    0.76188
77960.0000    1.56357
78000.0000    1.26698
78040.0000    0.04805
78080.0000    1.22437
78120.0000    0.64697
78160.0000    1.60355
78200.0000    1.93905
78240.0000    0.76101
78280.0000    0.02047
78320.0000    1.18208
78360.0000    1.43828
78400.0000    1.08166
78440.0000    0.65285
78480.0000    0.65578
78520.0000    0.17964
78560.0000    0.70090
78600.0000    0.53646
78640.0000    0.79881
78680.0000    0.10215
78720.0000    0.61055
78760.0000    0.55919
78800.0000    0.08600
78840.0000    0.23585
78880.0000    1.05007
78920.0000    0.54526
78960.0000    0.20035
79000.0000    1.09898
79040.0000    1.33529
79080.0000    1.24926
79120.0000    1.18124
79160.0000    1.21664
79200.0000    1.25079
79240.0000    1.02488
79280.0000    1.15516
79320.0000    0.97107
79360.0000    0.41114
79400.0000   -0.58448
79440.0000    0.02007
79480.0000    0.95123
79520.0000    1.16696
79560.0000    0.71510
79600.0000    0.25480
79640.0000    0.76907
79680.0000    1.16224
79720.0000    1.11268
79760.0000   -0.15054
79800.0000    0.75724
79840.0000    0.62872
79880.0000    0.92585
79920.0000    0.74289
79960.0000    0.27186
80000.0000    0.66983
80040.0000    0.65491
80080.0000    0.99246
80120.0000    0.70062
80160.0000    0.84694
80200.0000    0.22030
80240.0000    0.75178
80280.0000    0.45649
80320.0000    0.56448
80360.0000    0.67087
80400.0000    1.07002
80440.0000    0.66373
80480.0000    0.42821
80520.0000    0.71981
80560.0000    0.81974
80600.0000    0.32730
80640.0000    1.03205
80680.0000    1.28868
80720.0000    1.66950
80760.0000    1.44260
80800.0000    1.17632
80840.0000    0.36140
80880.0000    0.72222
80920.0000    1.04652
80960.0000    0.86779
81000.0000    0.62290
81040.0000    1.05462
81080.0000    0.09425
81120.0000    1.20835
81160.0000    1.09396
81200.0000    0.91687
81240.0000    1.39284
81280.0000    0.54609
81320.0000    1.14909
81360.0000    1.88895
81400.0000    0.87651
81440.0000    0.85187
81480.0000    0.13447
81520.0000    0.87384
81560.0000    1.36828
81600.0000    1.16710
81640.0000    1.19712
81680.0000    1.16455
81720.0000    0.98093
81760.0000    1.51123
81800.0000    0.53099
81840.0000    0.94846
81880.0000    1.52744
81920.0000    1.14244
81960.0000    1.14544
82000.0000    0.92125
82040.0000    1.99378
82080.0000    1.16658
82120.0000    1.20130
82160.0000    1.04602
82200.0000    1.59557
82240.0000    1.20303
82280.0000    1.01614
82320.0000    1.19877
82360.0000    1.08179
82400.0000    0.74147
82440.0000    1.70114
82480.0000    1.69280
82520.0000    1.39417
82560.0000    1.32595
82600.0000    1.58061
82640.0000    1.56346
82680.0000    2.17956
82720.0000    1.53328
82760.0000    1.63874
82800.0000    1.30240
82840.0000    1.75025
82880.0000    1.24728
82920.0000    1.59329
82960.0000    1.73839
83000.0000    0.97265
83040.0000    1.50863
83080.0000    1.27218
83120.0000    2.16008
83160.0000    1.67226
83200.0000    2.07145
83240.0000    2.33517
83280.0000    1.58692
83320.0000    1.76944
83360.0000    1.56877
83400.0000    0.73305
83440.0000    1.44825
83480.0000    1.09930
83520.0000    0.92824
83560.0000    0.45839
83600.0000    0.67015
83640.0000    2.13416
83680.0000    1.49380
83720.0000    1.47299
83760.0000    1.06721
83800.0000    1.93508
83840.0000    1.90560
83880.0000    1.58016
83920.0000    1.81619
83960.0000    0.76061
84000.0000    0.48930
84040.0000    1.06797
84080.0000    0.78850
84120.0000    1.13410
84160.0000    1.00030
84200.0000    0.53275
84240.0000    1.59020
84280.0000    1.06157
84320.0000    1.00150
84360.0000    0.80916
84400.0000    1.11564
84440.0000    0.66954
84480.0000    1.25023
84520.0000    0.69274
84560.0000    0.75431
84600.0000    1.21987
84640.0000    1.06617
84680.0000    0.83993
84720.0000    0.97826
84760.0000    0.06315
84800.0000    0.47420
84840.0000    0.98602
84880.0000    0.49569
84920.0000    1.39251
84960.0000    0.95283
85000.0000    0.86810
85040.0000    0.87814
85080.0000    0.72352
85120.0000    0.35638
85160.0000    0.82802
85200.0000    0.36514
85240.0000    0.67428
85280.0000    1.05020
85320.0000    0.27427
85360.0000    0.97231
85400.0000    0.38526
85440.0000    0.99057
85480.0000    1.39180
85520.0000    1.09826
85560.0000    0.48680
85600.0000    0.86492
85640.0000    0.79519
85680.0000    0.57673
85720.0000    1.06615
85760.0000    0.84775
85800.0000    1.10122
85840.0000    0.89836
85880.0000    1.59823
85920.0000    2.04456
85960.0000    2.21786
86000.0000    1.63625
86040.0000    1.66408
86080.0000    1.36907
86120.0000    1.60695
86160.0000    2.43544
86200.0000    1.09962
86240.0000    1.48047
86280.0000    0.32909
86320.0000    1.46266
86360.0000    0.75638
86400.0000    1.12068
86440.0000    1.46977
86480.0000    1.44762
86520.0000    0.70549
86560.0000    0.60392
86600.0000    1.04624
86640.0000    1.48921
86680.0000    0.45749
86720.0000   -0.21346
86760.0000    0.68305
86800.0000    0.11577
86840.0000    0.97447
86880.0000    0.94143
86920.0000    0.98451
86960.0000    0.58203
87000.0000    1.02094
87040.0000    1.32364
87080.0000    1.68920
87120.0000    1.55429
87160.0000    1.44514
87200.0000    1.45189
87240.0000    1.71860
87280.0000    1.90819
87320.0000    1.31032
87360.0000    1.32093
87400.0000    1.35552
87440.0000    0.95883
87480.0000    0.65454
87520.0000    0.64811
87560.0000    0.95518
87600.0000    0.99654
87640.0000    1.44171
87680.0000    2.23487
87720.0000    0.24220
87760.0000    0.34271
87800.0000    0.82500
87840.0000    1.19143
87880.0000    0.00133
87920.0000    1.03417
87960.0000    0.77873
88000.0000    0.16439
88040.0000   -0.22944
88080.0000    0.32041
88120.0000    0.89446
88160.0000    1.13142
88200.0000    1.09193
88240.0000   -0.13868
88280.0000    0.59139
88320.0000   -0.12981
88360.0000    0.26184
88400.0000    0.13140
88440.0000    0.32308
88480.0000    0.27132
88520.0000   -0.20303
88560.0000    0.62221
88600.0000    0.98474
88640.0000    1.33837
88680.0000    1.20609
88720.0000    0.91840
88760.0000    0.52512
88800.0000    0.90634
88840.0000    1.19584
88880.0000    1.52663
88920.0000    1.42370
88960.0000    1.29662
89000.0000    0.71218
89040.0000    0.37519
89080.0000    1.57893
89120.0000    0.73874
89160.0000    0.88827
89200.0000    0.41247
89240.0000    0.88245
89280.0000    1.14181
89320.0000    1.31430
89360.0000    0.19242
89400.0000    0.81913
89440.0000    0.23307
89480.0000    0.23736
89520.0000    0.02572
89560.0000    0.60745
89600.0000    1.09967
89640.0000    1.01940
89680.0000    0.44599
89720.0000    1.26652
89760.0000   -0.01891
89800.0000    0.45140
89840.0000    0.90084
89880.0000    0.01897
89920.0000    0.32067
89960.0000    0.62450
90000.0000    0.09631
90040.0000   -0.36452
90080.0000   -0.40858
90120.0000    0.14189
90160.0000    0.35165
90200.0000    0.31185
90240.0000   -0.33373
90280.0000    0.07556
90320.0000    0.13808
90360.0000    0.69683
90400.0000    0.90252
90440.0000    0.18746
90480.0000   -0.68537
90520.0000    0.82678
90560.0000   -0.09939
90600.0000    0.59485
90640.0000    0.58289
90680.0000    0.79807
90720.0000    1.11059
90760.0000    0.84120
90800.0000    0.48547
90840.0000   -0.20459
90880.0000   -0.09879
90920.0000    0.52579
90960.0000    0.55818
91000.0000    1.26351
91040.0000    0.87798
91080.0000    1.74253
91120.0000    1.67252
91160.0000    1.44564
91200.0000    1.32406
91240.0000    1.26470
91280.0000    1.12359
91320.0000    0.82148
91360.0000    0.94828
91400.0000    1.25144
91440.0000    1.14938
91480.0000    0.46383
91520.0000    0.40686
91560.0000    0.78243
91600.0000    1.10340
91640.0000    0.74290
91680.0000    0.60845
91720.0000    1.04724
91760.0000    0.78148
91800.0000    1.78241
91840.0000    1.42208
91880.0000    1.48618
91920.0000    1.51555
91960.0000    0.82690
92000.0000    1.56097
92040.0000    1.64299
92080.0000    1.36292
92120.0000    0.59733
92160.0000    0.60151
92200.0000    0.31759
92240.0000    0.88854
92280.0000    0.82683
92320.0000    0.90489
92360.0000    1.15591
92400.0000    1.04196
92440.0000    0.77952
92480.0000    1.11848
92520.0000    0.99061
92560.0000    1.78663
92600.0000    1.34070
92640.0000    0.79606
92680.0000    1.33825
92720.0000    1.09940
92760.0000    1.71071
92800.0000    1.45581
92840.0000    1.29742
92880.0000    1.67189
92920.0000    2.08861
92960.0000    1.35137
93000.0000    1.34768
93040.0000    1.48046
93080.0000    0.59318
93120.0000    0.86748
93160.0000    1.57305
93200.0000    2.04712
93240.0000    0.91520
93280.0000    1.38663
93320.0000    1.62274
93360.0000    0.93058
93400.0000    1.20110
93440.0000    0.66059
93480.0000    0.86881
93520.0000    0.97505
93560.0000    0.83285
93600.0000    0.52089
93640.0000    0.72490
93680.0000    0.83136
93720.0000    1.32679
93760.0000    1.22881
93800.0000    0.65526
93840.0000    1.12999
93880.0000    0.90917
93920.0000    1.07380
93960.0000    0.70164
94000.0000    1.13724
94040.0000    0.47791
94080.0000    0.84309
94120.0000    0.82624
94160.0000    0.89261
94200.0000    1.41478
94240.0000    0.99569
94280.0000    1.69352
94320.0000    1.51474
94360.0000    0.86479
94400.0000    1.42946
94440.0000    1.78829
94480.0000    0.92776
94520.0000    1.05523
94560.0000    0.48933
94600.0000    0.41135
94640.0000    0.70139
94680.0000    0.57328
94720.0000    0.41753
94760.0000    0.42906
94800.0000    0.46950
94840.0000    0.38289
94880.0000   -0.63632
94920.0000   -0.24038
94960.0000   -0.44037
95000.0000    0.33833
95040.0000    0.65008
95080.0000   -0.17663
95120.0000    0.40369
95160.0000    0.92648
95200.0000    0.09277
95240.0000    0.24980
95280.0000    0.18586
95320.0000   -0.14915
95360.0000    0.44142
95400.0000    1.25109
95440.0000    0.88264
95480.0000    1.12397
95520.0000    0.94814
95560.0000    0.55649
95600.0000    0.74582
95640.0000    0.30552
95680.0000    0.16825
95720.0000    1.60620
95760.0000    0.58004
95800.0000    2.03782
95840.0000    1.84157
95880.0000    1.56266
95920.0000    2.34554
95960.0000   -0.01292
96000.0000    1.48793
96040.0000    1.73152
96080.0000    0.85387
96120.0000    0.13969
96160.0000   -0.53527
96200.0000    0.84810
96240.0000    0.99851
96280.0000    0.43355
96320.0000    0.91879
96360.0000    0.71627
96400.0000    1.05238
96440.0000    0.93986
96480.0000    0.29372
96520.0000    0.53720
96560.0000    0.43361
96600.0000    0.60795
96640.0000   -0.63003
96680.0000    0.45168
96720.0000   -0.33301
96760.0000   -0.18856
96800.0000    0.43982
96840.0000   -0.27120
96880.0000   -0.25059
96920.0000   -0.04485
96960.0000    0.22394
97000.0000    0.72002
97040.0000    0.82827
97080.0000    0.72995
97120.0000    0.03921
97160.0000    0.50435
97200.0000    0.95963
97240.0000   -0.56843
97280.0000   -0.70166
97320.0000    0.31242
97360.0000   -1.10602
97400.0000   -0.66965
97440.0000    0.13759
97480.0000    0.28161
97520.0000    0.21884
97560.0000    0.82436
97600.0000    0.26554
97640.0000   -0.32941
97680.0000    0.15461
97720.0000   -0.92661
97760.0000   -0.05204
97800.0000   -0.50208
97840.0000   -0.34388
97880.0000    0.17030
97920.0000    0.22460
97960.0000   -0.20526
98000.0000   -0.23459
98040.0000   -0.13255
98080.0000    0.37686
98120.0000    0.97814
98160.0000    0.76167
98200.0000    0.08077
98240.0000    0.49548
98280.0000    0.35449
98320.0000    0.55749
98360.0000    0.45091
98400.0000    0.50412
98440.0000    1.38596
98480.0000    0.46554
98520.0000    0.73444
98560.0000    0.96922
98600.0000    1.46062
98640.0000    1.34207
98680.0000    1.36578
98720.0000    0.56242
98760.0000    0.35845
98800.0000    1.16947
98840.0000    0.49709
98880.0000    0.68124
98920.0000    0.41964
98960.0000    0.56968
99000.0000    0.66514
99040.0000    1.20325
99080.0000    0.94293
99120.0000    0.24920
99160.0000    0.71511
99200.0000    0.17974
99240.0000   -0.14044
99280.0000   -0.45128
99320.0000    0.24832
99360.0000    0.61166
99400.0000    1.17795
99440.0000    0.93733
99480.0000    0.89360
99520.0000    0.01267
99560.0000    1.00817
99600.0000    0.71312
99640.0000    0.81269
99680.0000    0.69338
99720.0000    1.56321
99760.0000    1.27901
99800.0000    1.18286
99840.0000    1.15812
99880.0000    0.39211
99920.0000    0.37381
99960.0000    0.28759
100000.0000    1.38400
100040.0000    0.99633
100080.0000    1.28659
100120.0000    1.37638
100160.0000    1.53596
100200.0000    1.34603
100240.0000    0.88767
100280.0000    1.88127
100320.0000    1.53925
100360.0000    1.90120
100400.0000    1.62521
100440.0000    2.22768
100480.0000    1.14225
100520.0000    1.88772
100560.0000    1.41998
100600.0000    0.83113
100640.0000    0.84067
100680.0000    1.08461
100720.0000    0.63684
100760.0000    0.98962
100800.0000    0.91422
100840.0000    0.78795
100880.0000   -0.24783
100920.0000   -0.00824
100960.0000    0.71456
101000.0000    1.13137
101040.0000    0.62321
101080.0000    0.19742
101120.0000    0.70478
101160.0000    0.22337
101200.0000    0.16696
101240.0000   -0.77647
101280.0000   -0.18103
101320.0000   -0.91643
101360.0000   -0.26992
101400.0000   -0.14429
101440.0000    0.48180
101480.0000   -0.37804
101520.0000   -0.38642
101560.0000   -0.56254
101600.0000    0.33355
101640.0000    0.50200
101680.0000    0.61130
101720.0000    0.13507
101760.0000    0.16631
101800.0000    0.67474
101840.0000   -0.34312
101880.0000    1.42248
101920.0000    0.95338
101960.0000    1.76147
102000.0000    1.68158
102040.0000    2.08313
102080.0000    1.81504
102120.0000    2.16454
102160.0000    1.07768
102200.0000    1.44021
102240.0000    1.82740
102280.0000    1.49793
102320.0000    1.22719
102360.0000    1.89860
102400.0000    0.06300
102440.0000   -0.09938
102480.0000   -0.11715
102520.0000    0.33182
102560.0000    0.58416
102600.0000    0.31444
102640.0000    1.13312
102680.0000    0.39616
102720.0000    0.31519
102760.0000    0.81746
102800.0000    0.24003
102840.0000    0.50915
102880.0000   -0.62471
102920.0000    0.03269
102960.0000    0.74289
103000.0000    0.31172
103040.0000   -0.41007
103080.0000    0.99149
103120.0000    0.12562
103160.0000   -0.06576
103200.0000   -0.58487
103240.0000   -0.11154
103280.0000   -0.33707
103320.0000    0.41792
103360.0000    1.30186
103400.0000    0.29244
103440.0000    0.51114
103480.0000   -0.02617
103520.0000    0.71208
103560.0000    0.34089
103600.0000    1.73240
103640.0000    0.92838
103680.0000    0.95440
103720.0000    0.71280
103760.0000   -0.25688
103800.0000    0.50979
103840.0000    0.95109
103880.0000    0.69713
103920.0000    1.92856
103960.0000    1.46800
104000.0000    1.60422
104040.0000    1.93989
104080.0000    2.15534
104120.0000    1.52226
104160.0000    0.57933
104200.0000    1.23280
104240.0000   -0.21411
104280.0000   -0.02889
104320.0000   -0.14590
104360.0000   -0.43955
104400.0000    0.34022
104440.0000    0.14815
104480.0000    0.01939
104520.0000    0.13812
104560.0000    0.30145
104600.0000   -0.53608
104640.0000   -0.44921
104680.0000   -0.95864
104720.0000   -0.93587
104760.0000   -1.75225
104800.0000   -0.91284
104840.0000   -0.74403
104880.0000   -1.00763
104920.0000   -0.02456
104960.0000    0.27021
105000.0000   -0.60394
105040.0000   -0.75411
105080.0000   -0.64284
105120.0000   -0.94665
105160.0000   -1.15818
105200.0000   -0.34125
105240.0000   -0.75666
105280.0000   -1.09803
105320.0000   -0.39312
105360.0000   -0.34448
105400.0000   -0.31261
105440.0000   -0.60072
105480.0000    1.50284
105520.0000    1.18809
105560.0000    0.53601
105600.0000    0.10127
105640.0000    1.94188
105680.0000    2.01013
105720.0000    1.79889
105760.0000    1.49716
105800.0000    2.14809
105840.0000    2.23044
105880.0000    1.50553
105920.0000    1.25336
105960.0000    0.40551
106000.0000    0.70691
106040.0000   -0.83903
106080.0000   -0.61861
106120.0000    0.60450
106160.0000   -0.02006
106200.0000   -0.54238
106240.0000   -0.67144
106280.0000    0.59646
106320.0000   -0.45287
106360.0000   -0.72818
106400.0000   -0.71571
106440.0000   -0.43133
106480.0000   -0.31383
106520.0000   -0.73674
106560.0000   -0.06714
106600.0000   -0.69166
106640.0000    0.36239
106680.0000    0.20923
106720.0000   -0.16550
106760.0000    0.42469
106800.0000   -0.01201
106840.0000   -0.18381
106880.0000    0.02464
106920.0000    1.05408
106960.0000    0.54175
107000.0000   -0.46331
107040.0000   -0.17608
107080.0000    0.64359
107120.0000   -0.29902
107160.0000   -0.13912
107200.0000    0.80703
107240.0000   -1.10960
107280.0000   -0.66216
107320.0000   -1.24908
107360.0000   -1.21705
107400.0000    0.77232
107440.0000    0.78752
107480.0000   -0.07195
107520.0000   -0.32726
107560.0000   -0.27480
107600.0000   -0.35877
107640.0000   -0.14161
107680.0000   -1.13176
107720.0000   -0.54019
107760.0000   -0.41203
107800.0000   -0.26778
107840.0000    0.02701
107880.0000    0.76194
107920.0000    0.11642
107960.0000    0.29077
108000.0000   -0.20081
108040.0000    0.37516
108080.0000    1.11680
108120.0000    0.86573
108160.0000    0.20780
108200.0000   -0.36641
108240.0000    0.06241
108280.0000    1.14144
108320.0000   -0.25612
108360.0000    1.22627
108400.0000    0.47565
108440.0000    0.94358
108480.0000    0.87308
108520.0000    0.25881
108560.0000    0.61630
108600.0000    0.29191
108640.0000    0.86266
108680.0000    1.30274
108720.0000    0.41149
108760.0000    0.94753
108800.0000    0.16006
108840.0000    0.21223
108880.0000    0.44644
108920.0000   -1.12548
108960.0000   -1.45962
109000.0000   -0.78824
109040.0000   -0.99198
109080.0000   -0.72196
109120.0000   -1.55307
109160.0000   -0.12801
109200.0000   -1.02155
109240.0000   -0.99442
109280.0000   -0.40564
109320.0000   -0.64793
109360.0000   -0.13727
109400.0000   -0.68012
109440.0000   -0.68926
109480.0000    0.43401
109520.0000   -0.11960
109560.0000   -0.67738
109600.0000    0.18792
109640.0000    0.39185
109680.0000    0.33291
109720.0000   -0.63774
109760.0000   -0.83133
109800.0000   -0.99767
109840.0000   -0.01741
109880.0000   -0.92578
109920.0000   -0.97893
109960.0000   -0.82596
110000.0000   -0.07667
110040.0000    0.31393
110080.0000   -0.22913
110120.0000   -1.22687
110160.0000   -0.77855
110200.0000   -0.47648
110240.0000   -1.05255
110280.0000    0.64991
110320.0000    0.74040
110360.0000    1.61254
110400.0000    0.25162
110440.0000    0.54107
110480.0000    0.08292
110520.0000    0.50358
110560.0000    0.92150
110600.0000    0.59062
110640.0000    0.78471
110680.0000    0.27373
110720.0000    0.46182
110760.0000   -0.29357
110800.0000   -0.05220
110840.0000    0.23002
110880.0000    0.61367
110920.0000    0.53060
110960.0000    0.94529
111000.0000    0.14706
111040.0000    1.33812
111080.0000    0.63318
111120.0000    0.86370
111160.0000    1.15641
111200.0000    0.00684
111240.0000   -0.01014
111280.0000    0.30576
111320.0000   -0.20082
111360.0000    1.01676
111400.0000    2.00549
111440.0000    1.30231
111480.0000   -0.64987
111520.0000    0.39346
111560.0000    0.11852
111600.0000   -0.32889
111640.0000    0.05248
111680.0000    0.02956
111720.0000    1.00192
111760.0000    1.15858
111800.0000    0.76670
111840.0000    0.14629
111880.0000   -0.26174
111920.0000    0.33185
111960.0000    0.56384
112000.0000    0.80102
112040.0000   -0.09139
112080.0000   -0.82023
112120.0000    0.55097
112160.0000   -0.12988
112200.0000    0.24870
112240.0000   -0.09849
112280.0000    0.63149
112320.0000   -0.32135
112360.0000    0.97971
112400.0000    0.74370
112440.0000   -0.35221
112480.0000   -0.28353
112520.0000   -1.41011
112560.0000   -1.48760
112600.0000   -1.06315
112640.0000   -0.81040
112680.0000   -0.37122
112720.0000   -0.12920
112760.0000   -0.65301
112800.0000   -0.45494
112840.0000   -0.32594
112880.0000   -1.49174
112920.0000   -0.63028
112960.0000    0.10161
113000.0000   -0.48170
113040.0000   -0.05064
113080.0000    0.24678
113120.0000    0.32689
113160.0000    0.60762
113200.0000    0.76887
113240.0000   -0.33629
113280.0000   -0.00613
113320.0000   -0.42530
113360.0000   -0.28870
113400.0000   -0.12494
113440.0000    0.24919
113480.0000   -0.26106
113520.0000   -1.35825
113560.0000   -1.15919
113600.0000   -0.91405
113640.0000   -0.67634
113680.0000   -1.10017
113720.0000   -0.03973
113760.0000    0.73562
113800.0000    0.25696
113840.0000    1.10016
113880.0000   -0.43903
113920.0000   -0.41400
113960.0000    0.23692
114000.0000    0.53694
114040.0000   -0.16009
114080.0000   -0.45674
114120.0000   -0.32642
114160.0000   -0.33131
114200.0000   -0.37156
114240.0000   -0.39827
114280.0000   -1.31336
114320.0000    0.19944
114360.0000   -0.47056
114400.0000   -0.78517
114440.0000   -0.49912
114480.0000   -0.56084
114520.0000   -1.22659
114560.0000   -1.42015
114600.0000   -1.00334
114640.0000   -1.56335
114680.0000   -1.18727
114720.0000   -0.35156
114760.0000   -1.45041
114800.0000   -3.04848
114840.0000   -1.52703
114880.0000   -1.52500
114920.0000   -0.95831
114960.0000   -0.51729
115000.0000    1.34954
115040.0000   -0.44332
115080.0000    0.27609
115120.0000    0.12034
115160.0000    0.61535
115200.0000   -0.29723
115240.0000   -0.03663
115280.0000   -0.05757
115320.0000    1.85007
115360.0000    0.50337
115400.0000   -0.01589
115440.0000   -0.73655
115480.0000   -0.07178
115520.0000   -0.13484
115560.0000   -0.78056
115600.0000   -1.62869
115640.0000   -0.56639
115680.0000   -1.26536
115720.0000   -0.33235
115760.0000   -0.57807
115800.0000   -0.86248
115840.0000   -0.63188
115880.0000   -0.03397
115920.0000   -1.20374
115960.0000   -0.15593
116000.0000   -0.48331
116040.0000   -1.36973
116080.0000   -1.41550
116120.0000   -2.13144
116160.0000   -0.77225
116200.0000   -1.56422
116240.0000   -0.20154
116280.0000   -0.84881
116320.0000   -0.33431
116360.0000   -2.21662
116400.0000   -1.46418
116440.0000   -1.18523
116480.0000   -1.15071
116520.0000   -0.56103
116560.0000   -0.68081
116600.0000   -0.75104
116640.0000    0.43786
116680.0000    0.23553
116720.0000   -0.02999
116760.0000   -0.47880
116800.0000    0.93438
116840.0000    1.13626
116880.0000    1.99886
116920.0000    1.95392
116960.0000   -0.46529
117000.0000    0.45475
117040.0000    0.95308
117080.0000    0.42646
117120.0000    0.40682
117160.0000    1.60978
117200.0000   -0.01006
117240.0000    0.59394
117280.0000    0.61292
117320.0000    0.57413
117360.0000    0.18444
117400.0000    0.37824
117440.0000    0.89768
117480.0000    1.74804
117520.0000    0.71702
117560.0000    2.05744
117600.0000    2.43882
117640.0000    2.72950
117680.0000    3.67505
117720.0000    4.27007
117760.0000    4.40995
117800.0000    3.59432
117840.0000    4.23344
117880.0000    3.19819
117920.0000    3.87439
117960.0000    4.13665
118000.0000    4.19440
118040.0000    4.01065
118080.0000    4.30360
118120.0000    4.18197
118160.0000    4.78220
118200.0000    4.56153
118240.0000    4.45118
118280.0000    3.75855
118320.0000    3.39399
118360.0000    4.45833
118400.0000    4.16962
118440.0000    4.29686
118480.0000    3.34157
118520.0000    4.05612
118560.0000    3.47096
118600.0000    2.98666
118640.0000    3.16912
118680.0000    2.95858
118720.0000    2.92585
118760.0000    3.14508
118800.0000    3.10622
118840.0000    1.40647
118880.0000    2.97843
118920.0000    2.93052
118960.0000    3.18136
119000.0000    2.87288
119040.0000    3.17263
119080.0000    3.07839
119120.0000    3.17307
119160.0000    3.85885
119200.0000    3.91327
119240.0000    2.51909
119280.0000    3.35237
119320.0000    3.27252
119360.0000    3.43184
119400.0000    4.34921
119440.0000    3.49646
119480.0000    3.80653
119520.0000    3.74784
119560.0000    4.17925
119600.0000    4.48446
119640.0000    5.08389
119680.0000    3.75040
119720.0000    3.75207
119760.0000    3.68947
119800.0000    3.67629
119840.0000    4.21931
119880.0000    3.49313
119920.0000    4.24245
119960.0000    4.60527
120000.0000    2.94471
120040.0000    3.30707
120080.0000    4.13008
120120.0000    3.95193
120160.0000    5.52215
120200.0000    4.19275
120240.0000    4.51154
120280.0000    3.23627
120320.0000    3.27647
120360.0000    3.32371
120400.0000    3.17323
120440.0000    3.86680
120480.0000    3.66473
120520.0000    3.48960
120560.0000    3.58711
120600.0000    3.86479
120640.0000    3.60573
120680.0000    3.53271
120720.0000    3.83549
120760.0000    2.55782
120800.0000    3.19549
120840.0000    4.05602
120880.0000    3.84558
120920.0000    3.80903
120960.0000    3.49936
121000.0000    3.57250
121040.0000    2.77368
121080.0000    3.52754
121120.0000    3.38884
121160.0000    2.89478
121200.0000    4.01076
121240.0000    3.74365
121280.0000    2.94110
121320.0000    3.81861
121360.0000    5.19902
121400.0000    3.31390
121440.0000    3.62952
121480.0000    3.10326
121520.0000    2.91702
121560.0000    3.32003
121600.0000    4.45657
121640.0000    3.67978
121680.0000    2.56779
121720.0000    2.75086
121760.0000    2.88900
121800.0000    2.85311
121840.0000    3.08112
121880.0000    3.15896
121920.0000    3.30889
121960.0000    2.43986
122000.0000    2.10439
122040.0000    2.64274
122080.0000    2.92642
122120.0000    1.43655
122160.0000    2.52796
122200.0000    2.12433
122240.0000    2.28635
122280.0000    0.65361
122320.0000    0.91634
122360.0000    1.25450
122400.0000    2.27355
122440.0000    1.81823
122480.0000    2.18686
122520.0000    3.31572
122560.0000    2.07700
122600.0000    2.38422
122640.0000    2.18710
122680.0000    3.23833
122720.0000    2.04283
122760.0000    2.19437
122800.0000    1.64977
122840.0000    2.45419
122880.0000    3.01504
122920.0000    3.74218
122960.0000    3.25031
123000.0000    3.50425
123040.0000    3.76084
123080.0000    2.76762
123120.0000    3.62855
123160.0000    3.34251
123200.0000    3.69945
123240.0000    4.59929
123280.0000    3.70463
123320.0000    3.37690
123360.0000    2.53628
123400.0000    1.97632
123440.0000    2.38015
123480.0000    3.61004
123520.0000    2.71280
123560.0000    3.15384
123600.0000    4.22653
123640.0000    3.33830
123680.0000    3.81897
123720.0000    3.39232
123760.0000    4.71768
123800.0000    4.60326
123840.0000    4.39639
123880.0000    3.82483
123920.0000    3.38299
123960.0000    3.95857
124000.0000    3.86211
124040.0000    3.51244
124080.0000    3.91220
124120.0000    4.16710
124160.0000    3.99693
124200.0000    4.04957
124240.0000    3.30565
124280.0000    3.63243
124320.0000    3.24857
124360.0000    2.93227
124400.0000    3.66304
124440.0000    2.77172
124480.0000    3.10036
124520.0000    3.18262
124560.0000    4.71082
124600.0000    3.95795
124640.0000    6.43641
124680.0000    5.41561
124720.0000    5.05992
124760.0000    5.65833
124800.0000    5.47128
124840.0000    5.70148
124880.0000    5.14781
124920.0000    5.95406
124960.0000    5.86505
125000.0000    4.75081
125040.0000    2.58600
125080.0000    3.89540
125120.0000    2.67254
125160.0000    3.39481
125200.0000    3.23120
125240.0000    3.54978
125280.0000    3.37112
125320.0000    4.96083
125360.0000    4.95889
125400.0000    5.85151
125440.0000    5.42114
125480.0000    4.33934
125520.0000    3.02070
125560.0000    3.55512
125600.0000    3.40080
125640.0000    3.68515
125680.0000    4.26371
125720.0000    4.46891
125760.0000    4.74112
125800.0000    5.24291
125840.0000    4.83336
125880.0000    4.17868
125920.0000    3.62583
125960.0000    3.76597
126000.0000    5.46886
126040.0000    4.42959
126080.0000    4.89790
126120.0000    4.39651
126160.0000    4.28957
126200.0000    4.67748
126240.0000    3.87616
126280.0000    3.19272
126320.0000    4.24093
126360.0000    3.61488
126400.0000    4.33670
126440.0000    5.47161
126480.0000    4.72967
126520.0000    2.00748
126560.0000    3.45177
126600.0000    5.33637
126640.0000    4.28625
126680.0000    3.60445
126720.0000    4.06238
126760.0000    4.48668
126800.0000    3.70027
126840.0000    4.37800
126880.0000    5.18373
126920.0000    4.07312
126960.0000    3.93588
127000.0000    4.28981
127040.0000    4.10972
127080.0000    3.20784
127120.0000    2.57370
127160.0000    3.64365
127200.0000    3.48690
127240.0000    3.70615
127280.0000    4.07058
127320.0000    2.65780
127360.0000    3.00104
127400.0000    3.21742
127440.0000    1.84091
127480.0000    2.43672
127520.0000    3.13659
127560.0000    2.94288
127600.0000    2.59534
127640.0000    2.71606
127680.0000    3.11950
127720.0000    2.63403
127760.0000    2.58636
127800.0000    2.78069
127840.0000    3.49769
127880.0000    3.24368
127920.0000    2.98377
127960.0000    3.44508
128000.0000    3.42561
128040.0000    3.29496
128080.0000    3.34823
128120.0000    2.99190
128160.0000    3.30032
128200.0000    3.51911
128240.0000    3.52914
128280.0000    3.23634
128320.0000    3.51861
128360.0000    3.94714
128400.0000    4.61374
128440.0000    5.35122
128480.0000    4.55354
128520.0000    4.50899
128560.0000    4.15530
128600.0000    4.55653
128640.0000    4.82564
128680.0000    3.83060
128720.0000    4.06097
128760.0000    3.98197
128800.0000    5.44044
128840.0000    4.63171
128880.0000    4.54095
128920.0000    4.19502
128960.0000    3.60654
129000.0000    4.55024
129040.0000    3.90508
129080.0000    3.62232
129120.0000    4.58881
129160.0000    4.56272
129200.0000    3.77693
129240.0000    4.60875
129280.0000    4.08174
129320.0000    4.14399
129360.0000    3.18636
129400.0000    3.47080
129440.0000    2.92455
129480.0000    2.69814
129520.0000    2.21688
129560.0000    4.10867
129600.0000    4.58357
129640.0000    3.28278
129680.0000    3.81513
129720.0000    3.53367
129760.0000    3.54113
129800.0000    4.06474
129840.0000    4.21949
129880.0000    3.85501
129920.0000    3.06540
129960.0000    2.92693
130000.0000    3.54934
130040.0000    5.64298
130080.0000    4.53612
130120.0000    3.70599
130160.0000    5.16464
130200.0000    5.21966
130240.0000    5.28693
130280.0000    4.57496
130320.0000    4.28532
130360.0000    3.79789
130400.0000    3.58836
130440.0000    4.73013
130480.0000    4.55832
130520.0000    4.10108
130560.0000    4.20589
130600.0000    4.05920
130640.0000    4.15853
130680.0000    4.46665
130720.0000    4.84269
130760.0000    5.04190
130800.0000    5.18543
130840.0000    3.62048
130880.0000    3.59715
130920.0000    3.65501
130960.0000    3.86425
131000.0000    5.45418
131040.0000    4.16604
131080.0000    4.41210
131120.0000    4.12185
131160.0000    4.17716
131200.0000    4.80998
131240.0000    4.85625
131280.0000    5.07958
131320.0000    4.59498
131360.0000    4.14545
131400.0000    4.83229
131440.0000    3.33300
131480.0000    3.71540
131520.0000    2.92006
131560.0000    3.35650
131600.0000    2.35206
131640.0000    3.46503
131680.0000    3.15220
131720.0000    2.70767
131760.0000    1.50528
131800.0000    2.96065
131840.0000    2.14891
131880.0000    2.64498
131920.0000    2.59606
131960.0000    2.91738
132000.0000    3.76659
132040.0000    4.20079
132080.0000    3.31655
132120.0000    3.91008
132160.0000    4.83818
132200.0000    4.02693
132240.0000    4.92508
132280.0000    4.27410
132320.0000    5.57077
132360.0000    5.71433
132400.0000    5.96300
132440.0000    8.04525
132480.0000    8.67835
132520.0000    6.10180
132560.0000    7.89183
132600.0000    7.39014
132640.0000    6.04282
132680.0000    6.81042
132720.0000    6.09487
132760.0000    5.10063
132800.0000    5.12651
132840.0000    4.48148
132880.0000    6.40390
132920.0000    6.02472
132960.0000    5.92757
133000.0000    6.66697
133040.0000    7.27962
133080.0000    5.23642
133120.0000    5.50632
133160.0000    6.08515
133200.0000    6.36491
133240.0000    5.81607
133280.0000    5.23663
133320.0000    5.32563
133360.0000    5.02473
133400.0000    4.82732
133440.0000    4.28861
133480.0000    4.16607
133520.0000    3.28969
133560.0000    2.55014
133600.0000    3.13905
133640.0000    2.71547
133680.0000    1.86110
133720.0000    3.21176
133760.0000    4.51500
133800.0000    5.18805
133840.0000    3.69919
133880.0000    4.29369
133920.0000    4.78355
133960.0000    5.50128
134000.0000    4.35233
134040.0000    4.04005
134080.0000    3.94992
134120.0000    4.06585
134160.0000    4.69296
134200.0000    5.43060
134240.0000    5.87475
134280.0000    5.76866
134320.0000    5.61036
134360.0000    5.81984
134400.0000    6.03499
134440.0000    5.69469
134480.0000    5.67593
134520.0000    6.08828
134560.0000    6.80939
134600.0000    7.28303
134640.0000    7.05522
134680.0000    6.10612
134720.0000    6.83621
134760.0000    6.85161
134800.0000    6.40483
134840.0000    5.30836
134880.0000    6.84105
134920.0000    7.98131
134960.0000    6.25417
135000.0000    6.20785
135040.0000    6.94537
135080.0000    5.48341
135120.0000    5.90840
135160.0000    5.84531
135200.0000    5.81255
135240.0000    5.92027
135280.0000    5.25418
135320.0000    5.67343
135360.0000    5.11106
135400.0000    7.10036
135440.0000    6.27137
135480.0000    7.59485
135520.0000    7.35334
135560.0000    6.27354
135600.0000    6.29731
135640.0000    6.69458
135680.0000    6.55108
135720.0000    6.26030
135760.0000    6.38841
135800.0000    7.26821
135840.0000    6.83277
135880.0000    6.80889
135920.0000    6.87158
135960.0000    6.54105
136000.0000    6.70059
136040.0000    5.85832
136080.0000    6.28504
136120.0000    5.21106
136160.0000    4.77614
136200.0000    5.43185
136240.0000    4.75920
136280.0000    5.12292
136320.0000    5.53186
136360.0000    4.57516
136400.0000    5.29311
136440.0000    6.20720
136480.0000    6.92202
136520.0000    7.32939
136560.0000    6.80131
136600.0000    7.09929
136640.0000    6.01615
136680.0000    5.06518
136720.0000    5.76520
136760.0000    5.57191
136800.0000    4.38724
136840.0000    4.55725
136880.0000    5.64425
136920.0000    6.46101
136960.0000    4.84304
137000.0000    4.84689
137040.0000    5.85786
137080.0000    6.34917
137120.0000    5.43223
137160.0000    4.64336
137200.0000    5.35064
137240.0000    5.42442
137280.0000    5.86164
137320.0000    5.17692
137360.0000    4.28919
137400.0000    4.92016
137440.0000    5.10153
137480.0000    3.37537
137520.0000    5.33641
137560.0000    4.32258
137600.0000    4.46782
137640.0000    4.57032
137680.0000    4.87822
137720.0000    5.17690
137760.0000    2.96427
137800.0000    4.16471
137840.0000    3.16879
137880.0000    4.34401
137920.0000    3.14909
137960.0000    4.06288
138000.0000    3.55888
138040.0000    3.71161
138080.0000    4.11491
138120.0000    3.40228
138160.0000    3.44538
138200.0000    3.23060
138240.0000    3.02582
138280.0000    3.45368
138320.0000    3.79083
138360.0000    3.58155
138400.0000    4.41543
138440.0000    4.31332
138480.0000    3.55439
138520.0000    4.33990
138560.0000    3.87779
138600.0000    4.28109
138640.0000    3.49237
138680.0000    3.90334
138720.0000    3.61231
138760.0000    5.35925
138800.0000    4.75600
138840.0000    5.11606
138880.0000    5.14246
138920.0000    5.35535
138960.0000    3.73091
139000.0000    3.94110
139040.0000    4.42498
139080.0000    3.92212
139120.0000    4.65992
139160.0000    5.99296
139200.0000    5.79748
139240.0000    6.32720
139280.0000    5.57975
139320.0000    4.31642
139360.0000    4.58429
139400.0000    4.33379
139440.0000    4.73744
139480.0000    4.54579
139520.0000    4.53579
139560.0000    2.46211
139600.0000    2.13194
139640.0000    4.90514
139680.0000    4.59746
139720.0000    6.18887
139760.0000    6.88310
139800.0000    6.12186
139840.0000    6.43747
139880.0000    6.48941
139920.0000    5.58824
139960.0000    5.59227
140000.0000    5.76607
140040.0000    5.86457
140080.0000    5.85043
140120.0000    6.25158
140160.0000    6.05181
140200.0000    7.18539
140240.0000    6.39813
140280.0000    6.61603
140320.0000    5.78290
140360.0000    5.83096
140400.0000    6.50863
140440.0000    6.48251
140480.0000    4.64371
140520.0000    4.74303
140560.0000    5.10677
140600.0000    4.66093
140640.0000    3.83539
140680.0000    3.57977
140720.0000    4.11315
140760.0000    6.11171
140800.0000    4.96974
140840.0000    5.19841
140880.0000    4.42444
140920.0000    5.85858
140960.0000    6.20592
141000.0000    5.98659
141040.0000    5.42654
141080.0000    5.70199
141120.0000    5.54002
141160.0000    6.08402
141200.0000    6.99920
141240.0000    6.24649
141280.0000    6.97107
141320.0000    6.35553
141360.0000    7.00076
141400.0000    5.69329
141440.0000    5.95071
141480.0000    5.31864
141520.0000    5.33002
141560.0000    6.01789
141600.0000    6.03580
141640.0000    7.43276
141680.0000    6.69095
141720.0000    6.35086
141760.0000    6.13452
141800.0000    5.87219
141840.0000    5.78298
141880.0000    7.12278
141920.0000    6.63400
141960.0000    5.53404
142000.0000    6.33264
142040.0000    5.24285
142080.0000    4.56178
142120.0000    4.44977
142160.0000    5.73644
142200.0000    4.94486
142240.0000    5.60814
142280.0000    4.86229
142320.0000    5.22734
142360.0000    5.44491
142400.0000    5.00056
142440.0000    5.81447
142480.0000    5.40248
142520.0000    6.30780
142560.0000    6.63520
142600.0000    6.92071
142640.0000    6.95821
142680.0000    6.53980
142720.0000    5.89744
142760.0000    5.55435
142800.0000    3.51915
142840.0000    3.79751
142880.0000    3.41341
142920.0000    2.67000
142960.0000    1.44918
143000.0000    1.71132
143040.0000    1.54901
143080.0000    0.27082
143120.0000    1.82003
143160.0000    2.45180
143200.0000    2.97186
143240.0000    3.63975
143280.0000    5.39290
143320.0000    6.56248
143360.0000    6.63652
143400.0000    4.54117
143440.0000    4.79366
143480.0000    5.55855
143520.0000    5.06829
143560.0000    6.26209
143600.0000    6.69450
143640.0000    7.23812
143680.0000    6.36545
143720.0000    5.55777
143760.0000    4.96256
143800.0000    5.02367
143840.0000    4.96578
143880.0000    4.72772
143920.0000    5.68745
143960.0000    5.76010
144000.0000    4.39845
144040.0000    4.28448
144080.0000    2.63234
144120.0000    3.77110
144160.0000    3.65816
144200.0000    4.04625
144240.0000    3.65705
144280.0000    6.36368
144320.0000    5.09436
144360.0000    5.42552
144400.0000    7.38657
144440.0000    5.27308
144480.0000    5.51031
144520.0000    4.51995
144560.0000    3.71327
144600.0000    5.18078
144640.0000    3.57750
144680.0000    4.64308
144720.0000    3.18814
144760.0000    2.38661
144800.0000    3.29614
144840.0000    3.63143
144880.0000    3.01694
144920.0000    4.41680
144960.0000    3.19160
145000.0000    3.92898
145040.0000    4.95749
145080.0000    6.05444
145120.0000    7.19655
145160.0000    6.13830
145200.0000    4.03670
145240.0000    3.01337
145280.0000    4.13068
145320.0000    3.48904
145360.0000    3.43112
145400.0000    4.30716
145440.0000    4.61778
145480.0000    4.96953
145520.0000    5.30966
145560.0000    5.73257
145600.0000    4.43231
145640.0000    3.82932
145680.0000    4.23268
145720.0000    3.92336
145760.0000    4.53401
145800.0000    2.49617
145840.0000    3.50793
145880.0000    2.74007
145920.0000    2.72123
145960.0000    2.68502
146000.0000    1.85584
146040.0000    2.14247
146080.0000    2.69493
146120.0000    4.03556
146160.0000    3.66725
146200.0000    5.75622
146240.0000    4.98043
146280.0000    5.06538
146320.0000    3.65871
146360.0000    4.03924
146400.0000    4.07815
146440.0000    3.04541
146480.0000    2.56927
146520.0000    1.96582
146560.0000    3.10724
146600.0000    4.27938
146640.0000    3.11609
146680.0000    2.53803
146720.0000    3.34438
146760.0000    3.35448
146800.0000    2.63082
146840.0000    1.89795
146880.0000    4.40698
146920.0000    4.55033
146960.0000    4.77615
147000.0000    4.02139
147040.0000    4.21369
147080.0000    2.60793
147120.0000    2.71354
147160.0000    2.89280
147200.0000    3.00302
147240.0000    3.93486
147280.0000    3.59629
147320.0000    4.75549
147360.0000    3.01479
147400.0000    2.11318
147440.0000    3.81612
147480.0000    4.69819
147520.0000    3.72531
147560.0000    3.59324
147600.0000    3.97124
147640.0000    5.11415
147680.0000    5.72867
147720.0000    5.52984
147760.0000    5.41492
147800.0000    4.78073
147840.0000    4.65112
147880.0000    5.37309
147920.0000    5.23614
147960.0000    5.29492
148000.0000    5.17157
148040.0000    4.57253
148080.0000    5.72414
148120.0000    5.95359
148160.0000    4.58578
148200.0000    5.67782
148240.0000    6.55660
148280.0000    6.63576
148320.0000    6.20150
148360.0000    6.14378
148400.0000    7.46512
148440.0000    8.00966
148480.0000    7.64973
148520.0000    7.05003
148560.0000    6.18050
148600.0000    6.91772
148640.0000    6.39791
148680.0000    5.37983
148720.0000    5.24385
148760.0000    5.53054
148800.0000    5.99136
148840.0000    5.94394
148880.0000    6.51298
148920.0000    7.45720
148960.0000    5.78932
149000.0000    6.96167
149040.0000    5.35024
149080.0000    5.80176
149120.0000    5.49692
149160.0000    5.59283
149200.0000    5.27601
149240.0000    5.34178
149280.0000    6.44351
149320.0000    5.70117
149360.0000    4.78411
149400.0000    5.20557
149440.0000    4.80112
149480.0000    5.59254
149520.0000    5.40412
149560.0000    4.90914
149600.0000    4.91251
149640.0000    5.25096
149680.0000    5.03581
149720.0000    5.91890
149760.0000    5.19510
149800.0000    6.06621
149840.0000    4.83411
149880.0000    5.24095
149920.0000    4.91897
149960.0000    4.72704
150000.0000    4.97882
150040.0000    4.70248
150080.0000    5.50888
150120.0000    5.90721
150160.0000    5.30150
150200.0000    6.05857
150240.0000    6.29265
150280.0000    6.85242
150320.0000    5.53233
150360.0000    5.85841
150400.0000    3.96270
150440.0000    4.62187
150480.0000    5.58658
150520.0000    6.51424
150560.0000    5.17218
150600.0000    5.36444
150640.0000    5.67762
150680.0000    5.74072
150720.0000    5.53254
150760.0000    5.73619
150800.0000    6.44142
150840.0000    6.18873
150880.0000    5.36081
150920.0000    5.44080
150960.0000    6.19689
151000.0000    5.55565
151040.0000    6.57046
151080.0000    6.83566
151120.0000    6.26331
151160.0000    5.50607
151200.0000    5.58880
151240.0000    6.67518
151280.0000    5.77950
151320.0000    5.54617
151360.0000    4.91022
151400.0000    4.28377
151440.0000    4.87140
151480.0000    6.08063
151520.0000    4.80567
151560.0000    6.47306
151600.0000    4.97263
151640.0000    4.35700
151680.0000    5.11772
151720.0000    5.37976
151760.0000    5.04150
151800.0000    3.99332
151840.0000    4.25967
151880.0000    5.54475
151920.0000    4.97692
151960.0000    5.29310
152000.0000    6.44759
152040.0000    5.85402
152080.0000    6.10575
152120.0000    5.95673
152160.0000    6.36670
152200.0000    6.22513
152240.0000    6.80610
152280.0000    6.78449
152320.0000    6.36127
152360.0000    6.27635
152400.0000    6.80718
152440.0000    7.05256
152480.0000    7.40492
152520.0000    6.33458
152560.0000    7.32502
152600.0000    6.83063
152640.0000    6.58812
152680.0000    6.55067
152720.0000    7.06988
152760.0000    6.03556
152800.0000    6.95551
152840.0000    6.12967
152880.0000    6.28759
152920.0000    4.60382
152960.0000    5.31667
153000.0000    5.30659
153040.0000    6.59100
153080.0000    6.33376
153120.0000    5.61677
153160.0000    6.13796
153200.0000    6.08029
153240.0000    5.60171
153280.0000    6.68369
153320.0000    6.13005
153360.0000    6.12321
153400.0000    5.28256
153440.0000    5.80254
153480.0000    6.59348
153520.0000    5.80638
153560.0000    5.89070
153600.0000    6.34413
153640.0000    5.61509
153680.0000    5.11356
153720.0000    5.56135
153760.0000    6.14528
153800.0000    5.03199
153840.0000    5.90051
153880.0000    6.58823
153920.0000    6.64111
153960.0000    6.95708
154000.0000    8.16656
154040.0000    6.76474
154080.0000    6.24974
154120.0000    6.34346
154160.0000    5.79500
154200.0000    6.58473
154240.0000    7.54258
154280.0000    6.84719
154320.0000    6.97016
154360.0000    6.70958
154400.0000    7.51499
154440.0000    7.36338
154480.0000    7.46665
154520.0000    7.47932
154560.0000    7.22864
154600.0000    8.23174
154640.0000    8.59798
154680.0000    8.36130
154720.0000    8.08297
154760.0000    7.02889
154800.0000    7.55808
154840.0000    7.38918
154880.0000    7.82294
154920.0000    7.12923
154960.0000    8.36466
155000.0000    7.51322
155040.0000    7.19538
155080.0000    6.92404
155120.0000    7.10157
155160.0000    7.55682
155200.0000    8.02586
155240.0000    8.60174
155280.0000    8.82843
155320.0000    9.06167
155360.0000    8.96230
155400.0000    9.05003
155440.0000    8.80028
155480.0000   10.41443
155520.0000    8.24469
155560.0000    8.52719
155600.0000    8.65195
155640.0000   10.49512
155680.0000   10.08713
155720.0000    9.29110
155760.0000    8.56579
155800.0000    7.88072
155840.0000    8.02205
155880.0000    7.24388
155920.0000    7.45958
155960.0000    7.58854
156000.0000    7.28832
156040.0000    6.23291
156080.0000    6.45671
156120.0000    7.03057
156160.0000    6.22725
156200.0000    5.48811
156240.0000    6.87560
156280.0000    6.47659
156320.0000    7.10272
156360.0000    7.26298
156400.0000    7.03532
156440.0000    6.62128
156480.0000    7.89793
156520.0000    6.88174
156560.0000    7.16897
156600.0000    6.86447
156640.0000    7.42955
156680.0000    8.65330
156720.0000    7.74449
156760.0000    7.67746
156800.0000    7.24071
156840.0000    6.86324
156880.0000    7.41769
156920.0000    6.65928
156960.0000    6.40112
157000.0000    6.47954
157040.0000    6.13685
157080.0000    7.09208
157120.0000    5.95682
157160.0000    5.79077
157200.0000    5.47277
157240.0000    6.10817
157280.0000    8.50027
157320.0000    8.67826
157360.0000    8.25934
157400.0000    7.66265
157440.0000    7.90226
157480.0000    7.39114
157520.0000    8.84539
157560.0000    8.87947
157600.0000    8.02822
157640.0000    7.70031
157680.0000    8.89682
157720.0000    8.04017
157760.0000    7.88352
157800.0000    7.46030
157840.0000    7.90743
157880.0000    7.88695
157920.0000    7.60840
157960.0000    7.38264
158000.0000    7.74527
158040.0000    7.25379
158080.0000    7.24748
158120.0000    7.98783
158160.0000    7.99267
158200.0000    7.68904
158240.0000    7.72726
158280.0000    8.85011
158320.0000    8.77438
158360.0000    9.62295
158400.0000    9.65161
158440.0000   10.35631
158480.0000   10.17289
158520.0000   11.55232
158560.0000   10.09216
158600.0000    9.65725
158640.0000   10.50992
158680.0000   11.77631
158720.0000   10.83260
158760.0000   11.70699
158800.0000   10.52360
158840.0000    9.80003
158880.0000   10.80385
158920.0000   10.00099
158960.0000    9.43388
159000.0000   10.58515
159040.0000   10.56697
159080.0000    9.79933
159120.0000   11.25289
159160.0000   11.39796
159200.0000   11.44438
159240.0000   12.07973
159280.0000   11.50601
159320.0000   12.48110
159360.0000   12.55802
159400.0000   11.75481
159440.0000   11.76697
159480.0000   11.79411
159520.0000   12.93265
159560.0000   12.35239
159600.0000   11.94806
159640.0000   13.90458
159680.0000   13.39952
159720.0000   12.66913
159760.0000   13.80083
159800.0000   12.54609
159840.0000   13.14612
159880.0000   12.96740
159920.0000   12.70826
159960.0000   13.51910
160000.0000   13.53437
160040.0000   11.74833
160080.0000   12.45722
160120.0000   12.16429
160160.0000   12.48233
160200.0000   10.57621
160240.0000   10.53018
160280.0000   10.06348
160320.0000   10.01533
160360.0000   10.78619
160400.0000   11.66467
160440.0000   12.66962
160480.0000   12.72600
160520.0000   11.39625
160560.0000   12.73274
160600.0000   12.76980
160640.0000   12.74895
160680.0000   12.78571
160720.0000   12.06497
160760.0000   12.01215
160800.0000   13.25146
160840.0000   11.87552
160880.0000   12.71226
160920.0000   11.48119
160960.0000   13.55379
161000.0000   11.37915
161040.0000   13.54909
161080.0000   13.11033
161120.0000   11.27206
161160.0000   11.15329
161200.0000   11.58723
161240.0000   10.66150
161280.0000   10.49295
161320.0000   10.80230
161360.0000   11.07793
161400.0000   10.11880
161440.0000   12.25042
161480.0000   12.28127
161520.0000   10.88064
161560.0000   12.68945
161600.0000   12.11746
161640.0000   12.53904
161680.0000   12.15491
161720.0000   12.41559
161760.0000   12.16335
161800.0000   12.82403
161840.0000   12.49790
161880.0000   13.55221
161920.0000   12.51028
161960.0000   11.71837
162000.0000   12.04590
162040.0000   12.25075
162080.0000   11.08200
162120.0000   13.14309
162160.0000   12.35726
162200.0000   10.75082
162240.0000   11.46529
162280.0000   11.24505
162320.0000   12.63444
162360.0000   11.32951
162400.0000   12.89548
162440.0000   13.45941
162480.0000   12.63436
162520.0000   12.46549
162560.0000   13.11757
162600.0000   14.16994
162640.0000   13.15182
162680.0000   12.11974
162720.0000   13.80973
162760.0000   13.67174
162800.0000   13.89042
162840.0000   13.21768
162880.0000   12.89434
162920.0000   13.92759
162960.0000   13.15434
163000.0000   14.09718
163040.0000   12.78345
163080.0000   13.30705
163120.0000   13.05448
163160.0000   12.58606
163200.0000   11.49203
163240.0000   12.39342
163280.0000   12.65996
163320.0000   12.62848
163360.0000   13.59290
163400.0000   12.49400
163440.0000   13.00428
163480.0000   12.70634
163520.0000   12.33652
163560.0000   13.11080
163600.0000   11.82805
163640.0000   11.49757
163680.0000   11.25032
163720.0000   12.36263
163760.0000   12.87047
163800.0000   13.22796
163840.0000   13.22734
163880.0000   13.35865
163920.0000   12.25714
163960.0000   11.81359
164000.0000   12.06035
164040.0000   11.80352
164080.0000   13.04275
164120.0000   12.40630
164160.0000   13.13032
164200.0000   12.38005
164240.0000   12.96254
164280.0000   13.83240
164320.0000   12.35201
164360.0000   11.90034
164400.0000   11.24181
164440.0000   12.83831
164480.0000   13.31931
164520.0000   13.46216
164560.0000   12.58219
164600.0000   11.80275
164640.0000   11.43379
164680.0000   11.92398
164720.0000   12.50817
164760.0000   12.70655
164800.0000   12.30091
164840.0000   11.63216
164880.0000   11.65985
164920.0000   10.87323
164960.0000   11.25300
165000.0000   10.70370
165040.0000   11.23080
165080.0000   12.34515
165120.0000   11.30707
165160.0000   11.81389
165200.0000   11.92009
165240.0000   12.38172
165280.0000   11.57513
165320.0000   11.43666
165360.0000   12.24339
165400.0000   12.10173
165440.0000   11.59643
165480.0000   12.00184
165520.0000   12.59607
165560.0000   12.54697
165600.0000   12.89151
165640.0000   11.90265
165680.0000   12.64669
165720.0000   13.78465
165760.0000   13.89773
165800.0000   12.95075
165840.0000   13.82308
165880.0000   12.68219
165920.0000   12.49519
165960.0000   13.18236
166000.0000   13.53773
166040.0000   13.44128
166080.0000   13.14350
166120.0000   12.30884
166160.0000   12.95953
166200.0000   13.14473
166240.0000   12.78729
166280.0000   12.22671
166320.0000   12.46030
166360.0000   11.31487
166400.0000   11.76058
166440.0000   12.15981
166480.0000   11.80259
166520.0000   11.66075
166560.0000   11.56838
166600.0000   12.55518
166640.0000   13.04536
166680.0000   12.21955
166720.0000   12.61793
166760.0000   13.00788
166800.0000   13.02559
166840.0000   13.77285
166880.0000   12.23104
166920.0000   11.94564
166960.0000   12.28000
167000.0000   11.70183
167040.0000   12.97179
167080.0000   12.96308
167120.0000   12.54989
167160.0000   12.68116
167200.0000   13.07627
167240.0000   13.75382
167280.0000   13.59355
167320.0000   13.92321
167360.0000   14.47353
167400.0000   14.35240
167440.0000   14.37045
167480.0000   13.06082
167520.0000   14.55951
167560.0000   14.28320
167600.0000   14.47539
167640.0000   12.88127
167680.0000   12.80150
167720.0000   12.46475
167760.0000   12.14495
167800.0000   12.06396
167840.0000   12.78193
167880.0000   12.55119
167920.0000   12.31856
167960.0000   12.64756
168000.0000   13.94626
168040.0000   13.26799
168080.0000   12.50219
168120.0000   12.93775
168160.0000   13.11148
168200.0000   12.81061
168240.0000   11.25679
168280.0000   11.44482
168320.0000   11.99236
168360.0000   12.57203
168400.0000   12.41119
168440.0000   12.78828
168480.0000   12.08171
168520.0000   11.99945
168560.0000   12.99416
168600.0000   12.75451
168640.0000   10.46212
168680.0000   10.80258
168720.0000   11.63996
168760.0000   10.95103
168800.0000   11.79364
168840.0000   12.08756
168880.0000   11.56544
168920.0000   12.23154
168960.0000   13.19513
169000.0000   12.75139
169040.0000   12.90256
169080.0000   12.13155
169120.0000   12.03821
169160.0000   11.60043
169200.0000   11.46978
169240.0000   11.91934
169280.0000   11.77174
169320.0000   12.73643
169360.0000   12.27104
169400.0000   12.15780
169440.0000   12.44102
169480.0000   12.29726
169520.0000   12.89134
169560.0000   12.98559
169600.0000   12.02903
169640.0000   11.95499
169680.0000   11.72053
169720.0000   11.18671
169760.0000   12.60420
169800.0000   11.75337
169840.0000   11.67685
169880.0000   12.31529
169920.0000   12.17209
169960.0000   12.24672
170000.0000   12.31410
170040.0000   11.26312
170080.0000   12.09259
170120.0000   11.45022
170160.0000   12.18989
170200.0000   10.55104
170240.0000   10.54128
170280.0000   10.80365
170320.0000   11.61386
170360.0000   11.36947
170400.0000   12.44405
170440.0000   10.68176
170480.0000   11.31026
170520.0000   11.56053
170560.0000   11.38005
170600.0000   11.79171
170640.0000   13.01483
170680.0000   12.11513
170720.0000   11.64185
170760.0000   12.74272
170800.0000   11.61920
170840.0000   11.68076
170880.0000   11.88233
170920.0000   11.87519
170960.0000   12.12099
171000.0000   12.25669
171040.0000   11.38992
171080.0000   10.53450
171120.0000   10.36281
171160.0000   11.32368
171200.0000   11.39799
171240.0000   11.72768
171280.0000   11.26002
171320.0000   11.65511
171360.0000   12.74803
171400.0000   11.11766
171440.0000   11.82453
171480.0000   11.21441
171520.0000   11.78079
171560.0000   10.97901
171600.0000   11.65729
171640.0000   11.80423
171680.0000   12.36446
171720.0000   12.01492
171760.0000   12.49852
171800.0000   12.69044
171840.0000   11.82978
171880.0000   12.51537
171920.0000   13.36426
171960.0000   12.37697
172000.0000   11.40947
172040.0000   11.79051
172080.0000    9.91245
172120.0000   10.79004
172160.0000   10.69421
172200.0000   10.76315
172240.0000   11.42539
172280.0000   13.00173
172320.0000   12.42496
172360.0000   11.98851
172400.0000   13.17230
172440.0000   13.58501
172480.0000   13.40469
172520.0000   13.50600
172560.0000   12.66809
172600.0000   12.39795
172640.0000   12.93286
172680.0000   11.69975
172720.0000   10.68605
172760.0000   11.42187
172800.0000   10.60740
172840.0000   11.42296
172880.0000   11.70993
172920.0000   11.46538
172960.0000   11.77103
173000.0000   12.17154
173040.0000   11.24393
173080.0000   10.67891
173120.0000   10.75713
173160.0000   11.25565
173200.0000   12.15061
173240.0000   12.69653
173280.0000   12.55548
173320.0000   12.62608
173360.0000   12.48274
173400.0000   12.39307
173440.0000   12.48640
173480.0000   11.87280
173520.0000   11.69918
173560.0000   12.31269
173600.0000   11.82478
173640.0000   11.93376
173680.0000   10.70203
173720.0000   12.22430
173760.0000   10.86273
173800.0000   11.01382
173840.0000   11.13941
173880.0000   11.10577
173920.0000   10.95806
173960.0000   10.43857
174000.0000   10.56518
174040.0000   10.82731
174080.0000   11.28180
174120.0000   10.74385
174160.0000   10.25574
174200.0000   10.36756
174240.0000   10.36301
174280.0000    9.86657
174320.0000   10.07401
174360.0000   10.73193
174400.0000   10.30167
174440.0000   11.55755
174480.0000   10.51652
174520.0000   11.02854
174560.0000   10.90826
174600.0000   10.96248
174640.0000    9.77062
174680.0000   10.81321
174720.0000   10.09252
174760.0000    9.82739
174800.0000    9.42445
174840.0000   11.28187
174880.0000   11.49365
174920.0000   12.51032
174960.0000   11.87689
175000.0000   11.76494
175040.0000   11.53398
175080.0000   11.51266
175120.0000   11.17163
175160.0000   10.85802
175200.0000   10.89292
175240.0000   10.85733
175280.0000   10.94677
175320.0000   11.22830
175360.0000   10.70168
175400.0000   11.61464
175440.0000   10.91406
175480.0000   10.83338
175520.0000   11.46186
175560.0000   10.80251
175600.0000   10.07928
175640.0000   10.53172
175680.0000   10.44414
175720.0000   10.48491
175760.0000   11.01718
175800.0000   11.76682
175840.0000   10.95334
175880.0000   11.99784
175920.0000   11.60501
175960.0000   11.05592
176000.0000   11.06133
176040.0000   12.06666
176080.0000   11.78083
176120.0000   10.94754
176160.0000   10.78666
176200.0000   11.43926
176240.0000   11.15184
176280.0000   10.54675
176320.0000   11.65935
176360.0000    9.95780
176400.0000    9.88000
176440.0000   10.31874
176480.0000   11.06675
176520.0000   10.83180
176560.0000   11.86403
176600.0000   12.06916
176640.0000   11.15462
176680.0000   10.64073
176720.0000   11.35081
176760.0000   12.57444
176800.0000   11.60980
176840.0000   12.04721
176880.0000   10.91030
176920.0000   10.56574
176960.0000   11.13400
177000.0000   11.53674
177040.0000   11.49138
177080.0000   11.19585
177120.0000   11.36638
177160.0000   12.16820
177200.0000   11.11708
177240.0000   12.43161
177280.0000   11.73903
177320.0000   11.72188
177360.0000   10.66339
177400.0000   10.92034
177440.0000   10.43796
177480.0000   11.27116
177520.0000   10.75852
177560.0000   11.69581
177600.0000   10.40591
177640.0000   11.49638
177680.0000   10.73433
177720.0000   10.88464
177760.0000   10.71454
177800.0000   10.79027
177840.0000   11.55249
177880.0000   11.38034
177920.0000   11.47461
177960.0000   11.25997
178000.0000   11.40452
178040.0000   10.91157
178080.0000   11.66090
178120.0000   11.55690
178160.0000   10.87347
178200.0000   11.53317
178240.0000   10.12344
178280.0000   11.77296
178320.0000   11.78837
178360.0000   11.02754
178400.0000   11.61728
178440.0000   11.72525
178480.0000   12.02995
178520.0000   11.46819
178560.0000   11.38769
178600.0000   11.59062
178640.0000   11.14890
178680.0000   11.19598
178720.0000   11.32592
178760.0000   11.04314
178800.0000   10.09004
178840.0000   11.09007
178880.0000   11.24115
178920.0000   10.73616
178960.0000    9.61959
179000.0000   10.15819
179040.0000    8.67308
179080.0000    9.86299
179120.0000    9.38200
179160.0000    8.65094
179200.0000    9.40039
179240.0000    9.68811
179280.0000    9.59747
179320.0000    9.58811
179360.0000   10.06805
179400.0000    9.70061
179440.0000   10.32209
179480.0000   10.06853
179520.0000    9.18643
179560.0000   10.22578
179600.0000   10.36170
179640.0000   10.56511
179680.0000   10.27835
179720.0000    9.71145
179760.0000   10.73768
179800.0000   11.35830
179840.0000   10.67715
179880.0000   10.26566
179920.0000   11.40180
179960.0000    9.83545
180000.0000   10.04331
180040.0000    9.83494
180080.0000   10.13058
180120.0000   10.76918
180160.0000   10.01891
180200.0000   11.04039
180240.0000   11.66531
180280.0000   10.47781
180320.0000   11.79270
180360.0000   11.46368
180400.0000   11.00527
180440.0000   10.44520
180480.0000   10.72192
180520.0000   11.37190
180560.0000   10.44378
180600.0000   10.94792
180640.0000   10.44917
180680.0000   11.26953
180720.0000   11.02728
180760.0000   10.92319
180800.0000   11.29654
180840.0000   10.08021
180880.0000    9.67783
180920.0000   10.78699
180960.0000   10.59175
181000.0000    9.93067
181040.0000   10.75061
181080.0000   10.75890
181120.0000   10.82530
181160.0000   11.43482
181200.0000    9.98387
181240.0000   10.67493
181280.0000   10.36145
181320.0000   12.08595
181360.0000   11.04392
181400.0000   10.35386
181440.0000   11.38167
181480.0000   10.88174
181520.0000   10.24965
181560.0000   11.09700
181600.0000   10.58734
181640.0000   10.58584
181680.0000   11.55179
181720.0000   11.17171
181760.0000   10.67073
181800.0000   11.52149
181840.0000   10.19385
181880.0000   10.22345
181920.0000   11.35996
181960.0000   11.47466
182000.0000   11.06785
182040.0000   11.16413
182080.0000   11.55160
182120.0000   10.79115
182160.0000   11.14442
182200.0000   10.35249
182240.0000   11.31931
182280.0000   10.87019
182320.0000   10.17070
182360.0000   10.94795
182400.0000   10.66768
182440.0000   10.18332
182480.0000   11.75167
182520.0000   11.79498
182560.0000   11.40001
182600.0000   11.49633
182640.0000   11.22545
182680.0000   10.51576
182720.0000   11.27449
182760.0000    9.96505
182800.0000   10.99327
182840.0000   11.10462
182880.0000   10.92122
182920.0000   11.11449
182960.0000   11.09068
183000.0000   11.27207
183040.0000   11.42271
183080.0000   11.47958
183120.0000   10.94342
183160.0000   11.15721
183200.0000   11.31065
183240.0000   11.76066
183280.0000   10.70575
183320.0000   10.80878
183360.0000   11.19148
183400.0000   11.66427
183440.0000   11.53978
183480.0000   10.64946
183520.0000   11.90757
183560.0000   10.94093
183600.0000   10.97156
183640.0000    9.89966
183680.0000   10.54502
183720.0000   11.52677
183760.0000    9.96356
183800.0000   10.90020
183840.0000   10.39145
183880.0000   10.48472
183920.0000   10.69557
183960.0000   10.56257
184000.0000   11.03074
184040.0000   10.94617
184080.0000   10.96220
184120.0000   11.77943
184160.0000   11.59538
184200.0000   11.83233
184240.0000   11.20263
184280.0000   10.28184
184320.0000   10.50824
184360.0000   11.13303
184400.0000   10.80133
184440.0000   11.06435
184480.0000   11.98154
184520.0000   10.69585
184560.0000   10.93769
184600.0000   10.61692
184640.0000   10.60730
184680.0000   10.74124
184720.0000   10.84362
184760.0000   11.24967
184800.0000   11.22776
184840.0000   10.66033
184880.0000   11.34039
184920.0000   11.57519
184960.0000   11.79916
185000.0000   10.66691
185040.0000   11.49673
185080.0000   11.01773
185120.0000   10.56877
185160.0000   10.38300
185200.0000   11.57547
185240.0000    9.92608
185280.0000   10.84221
185320.0000    9.94536
185360.0000   10.16718
185400.0000    9.82598
185440.0000   11.24911
185480.0000   11.33120
185520.0000   10.74920
185560.0000   11.15010
185600.0000   10.51360
185640.0000   11.04828
185680.0000   10.03202
185720.0000   11.09659
185760.0000   10.72954
185800.0000   10.57367
185840.0000   11.53694
185880.0000   10.17891
185920.0000   11.19166
185960.0000   10.85088
186000.0000   10.10951
186040.0000   10.64040
186080.0000   10.85097
186120.0000   11.53158
186160.0000   11.35707
186200.0000   11.15156
186240.0000   11.46241
186280.0000   10.74438
186320.0000    9.81116
186360.0000   11.44159
186400.0000   11.63803
186440.0000   10.25570
186480.0000   11.35363
186520.0000   11.80368
186560.0000   11.01584
186600.0000   10.33544
186640.0000   11.35019
186680.0000   11.55294
186720.0000   11.75056
186760.0000   11.27911
186800.0000   11.32152
186840.0000   10.88896
186880.0000   10.60548
186920.0000   10.93836
186960.0000   11.08833
187000.0000   11.11972
187040.0000   11.05718
187080.0000   10.79124
187120.0000   10.45800
187160.0000   10.58067
187200.0000   11.26355
187240.0000   10.40591
187280.0000   11.22407
187320.0000   10.75420
187360.0000   10.93410
187400.0000   11.31876
187440.0000   12.43258
187480.0000   11.58280
187520.0000   11.88931
187560.0000   12.65969
187600.0000   12.56791
187640.0000   11.74422
187680.0000   11.14633
187720.0000   11.28059
187760.0000   11.07626
187800.0000   11.06649
187840.0000   11.96109
187880.0000   11.42351
187920.0000   11.71540
187960.0000   11.60993
188000.0000   11.65495
188040.0000   11.67556
188080.0000   10.64439
188120.0000   10.48534
188160.0000   10.90239
188200.0000   10.72724
188240.0000   11.07135
188280.0000   11.54934
188320.0000   11.34588
188360.0000   10.94768
188400.0000   11.75674
188440.0000   11.25238
188480.0000   10.34454
188520.0000   12.28432
188560.0000   10.88697
188600.0000   10.45712
188640.0000   10.21614
188680.0000   11.47484
188720.0000   10.81273
188760.0000   11.40600
188800.0000   11.61065
188840.0000   11.05815
188880.0000   11.17542
188920.0000   10.93584
188960.0000   11.27726
189000.0000   10.78118
189040.0000   11.35080
189080.0000   11.83659
189120.0000   12.09375
189160.0000   11.21890
189200.0000   12.04257
189240.0000   12.71975
189280.0000   10.92889
189320.0000   12.20991
189360.0000   11.61835
189400.0000   11.83815
189440.0000   12.02433
189480.0000   11.54994
189520.0000   12.16391
189560.0000   11.05348
189600.0000   11.86031
189640.0000   11.52991
189680.0000   11.57848
189720.0000   11.74499
189760.0000   10.67010
189800.0000    9.50252
189840.0000   10.55965
189880.0000   10.82029
189920.0000   11.19199
189960.0000   11.19545
190000.0000   11.18901
190040.0000   11.09265
190080.0000   10.22841
190120.0000   10.67637
190160.0000   10.81337
190200.0000   11.06176
190240.0000   10.95764
190280.0000   10.94554
190320.0000   10.59042
190360.0000   11.06207
190400.0000   10.86570
190440.0000   11.13248
190480.0000   11.38608
190520.0000   11.35803
190560.0000   11.43538
190600.0000   11.13184
190640.0000   11.19437
190680.0000   10.96929
190720.0000   10.87836
190760.0000   10.67511
190800.0000   10.62156
190840.0000   10.55245
190880.0000   10.39384
190920.0000    9.57967
190960.0000   10.01340
191000.0000   10.09754
191040.0000    9.21115
191080.0000   10.00862
191120.0000    9.84541
191160.0000   10.71661
191200.0000   10.44212
191240.0000   10.81497
191280.0000   10.14703
191320.0000   10.06715
191360.0000   10.98332
191400.0000   10.82249
191440.0000   10.29690
191480.0000   11.22139
191520.0000   11.58328
191560.0000   11.20143
191600.0000   10.56216
191640.0000   10.66273
191680.0000   10.84577
191720.0000   11.43630
191760.0000   11.02551
191800.0000    9.84856
191840.0000   10.01349
191880.0000   10.11822
191920.0000    9.52666
191960.0000   10.70857
192000.0000   10.91062
192040.0000   10.75059
192080.0000   10.57498
192120.0000   10.21910
192160.0000    9.99150
192200.0000    9.97496
192240.0000   10.55135
192280.0000   11.26004
192320.0000   10.65835
192360.0000   10.30608
192400.0000   10.55606
192440.0000    9.72417
192480.0000   10.50121
192520.0000   10.67269
192560.0000    9.57894
192600.0000   11.50732
192640.0000   11.83583
192680.0000   10.30051
192720.0000   10.57921
192760.0000   11.20189
192800.0000   11.52990
192840.0000   10.84459
192880.0000   10.90008
192920.0000   10.92604
192960.0000   10.82698
193000.0000   10.77213
193040.0000   11.25022
193080.0000   11.71840
193120.0000   12.34274
193160.0000   12.00946
193200.0000   12.10370
193240.0000   11.03721
193280.0000   12.18158
193320.0000   12.21234
193360.0000   11.76742
193400.0000   11.57249
193440.0000   11.20978
193480.0000   10.51798
193520.0000   10.50368
193560.0000   10.38500
193600.0000   10.16327
193640.0000   10.87195
193680.0000   11.07647
193720.0000   11.63898
193760.0000   11.00256
193800.0000   11.67738
193840.0000   11.74296
193880.0000   11.83069
193920.0000   10.48751
193960.0000   11.15877
194000.0000   11.58591
194040.0000   11.87290
194080.0000   12.04933
194120.0000   11.35080
194160.0000   11.35110
194200.0000   11.42824
194240.0000   13.12376
194280.0000   12.59857
194320.0000   12.75606
194360.0000   13.05263
194400.0000   11.62341
194440.0000   11.63065
194480.0000   11.57598
194520.0000   11.36213
194560.0000   10.92778
194600.0000   10.28451
194640.0000   11.55476
194680.0000   11.67431
194720.0000   10.57859
194760.0000   10.25492
194800.0000   11.10354
194840.0000   11.28329
194880.0000   11.38773
194920.0000   11.37031
194960.0000   11.32506
195000.0000   10.48603
195040.0000   10.99883
195080.0000   10.51962
195120.0000    9.96560
195160.0000   11.27542
195200.0000   11.31296
195240.0000   11.12337
195280.0000   11.73166
195320.0000   11.21406
195360.0000   11.31947
195400.0000    9.83975
195440.0000    9.73755
195480.0000   10.72026
195520.0000   10.42787
195560.0000   11.28491
195600.0000   10.72602
195640.0000   10.37275
195680.0000   10.73831
195720.0000   11.13054
195760.0000    9.89054
195800.0000   10.58292
195840.0000   10.96242
195880.0000   11.00743
195920.0000   10.10848
195960.0000   10.71495
196000.0000   10.85897
196040.0000   10.56280
196080.0000   11.03333
196120.0000   11.07532
196160.0000   10.95358
196200.0000   11.40226
196240.0000   11.35063
196280.0000   10.11319
196320.0000   10.71783
196360.0000   11.41871
196400.0000   11.27852
196440.0000   11.65816
196480.0000   12.89192
196520.0000   11.05943
196560.0000   11.64694
196600.0000   11.80582
196640.0000   10.93275
196680.0000   10.00613
196720.0000   12.14509
196760.0000   12.40033
196800.0000   12.29332
196840.0000   11.84731
196880.0000   11.38384
196920.0000   11.49351
196960.0000   11.45627
197000.0000   11.25333
197040.0000   10.76975
197080.0000   12.14674
197120.0000   11.96667
197160.0000   12.86514
197200.0000   11.31544
197240.0000   10.94605
197280.0000   11.43715
197320.0000   12.05066
197360.0000   11.30984
197400.0000   11.44458
197440.0000   11.58991
197480.0000   11.56411
197520.0000   12.76667
197560.0000   12.79353
197600.0000   11.50603
197640.0000   11.17530
197680.0000   11.80461
197720.0000   11.85716
197760.0000   11.29746
197800.0000   10.85687
197840.0000   11.90360
197880.0000   10.72626
197920.0000   10.95221
197960.0000   10.93508
198000.0000   11.25596
198040.0000   10.77927
198080.0000   11.31215
198120.0000   11.48385
198160.0000   11.16267
198200.0000   11.85676
198240.0000   12.62017
198280.0000   12.17532
198320.0000   12.23689
198360.0000   12.57270
198400.0000   12.12533
198440.0000   12.47177
198480.0000   12.35627
198520.0000   12.32793
198560.0000   11.49153
198600.0000   12.48583
198640.0000   11.60758
198680.0000   12.77560
198720.0000   10.49754
198760.0000   10.51310
198800.0000    9.90047
198840.0000   10.01401
198880.0000   10.96385
198920.0000    9.81687
198960.0000    9.85035
199000.0000   10.57518
199040.0000   10.96775
199080.0000   11.84672
199120.0000   12.22420
199160.0000   11.77106
199200.0000   12.83543
199240.0000   12.48264
199280.0000   12.24319
199320.0000   11.93671
199360.0000   13.29271
199400.0000   12.49922
199440.0000   12.82057
199480.0000   11.96208
199520.0000   11.61483
199560.0000   11.85758
199600.0000   11.63241
199640.0000   11.33698
199680.0000   12.86584
199720.0000   12.22100
199760.0000   12.54959
199800.0000   10.83137
199840.0000   10.20416
199880.0000    9.53304
199920.0000   10.20383
199960.0000   10.39840
200000.0000   11.08828
200040.0000   10.83581
200080.0000   11.81301
200120.0000   11.51429
200160.0000   10.76136
200200.0000   11.12328
200240.0000   11.29452
200280.0000   10.87870
200320.0000    9.90189
200360.0000   10.62076
200400.0000   12.19199
200440.0000   11.04304
200480.0000   12.45012
200520.0000   12.72321
200560.0000   12.04035
200600.0000   11.83024
200640.0000   12.68242
200680.0000   12.36448
200720.0000   11.50688
200760.0000   12.70887
200800.0000   12.16362
200840.0000   12.57458
200880.0000   12.31847
200920.0000   12.73449
200960.0000   13.31707
201000.0000   12.08708
201040.0000   12.03728
201080.0000   10.55451
201120.0000   10.47564
201160.0000    9.62819
201200.0000   10.00769
201240.0000   10.45368
201280.0000   10.42902
201320.0000   10.50395
201360.0000   10.91302
201400.0000   10.88590
201440.0000   11.54721
201480.0000   11.46893
201520.0000   10.41672
201560.0000   10.75825
201600.0000   10.97105
201640.0000   10.57868
201680.0000   10.83381
201720.0000   10.49160
201760.0000   11.04059
201800.0000   10.21555
201840.0000   10.36241
201880.0000   11.14714
201920.0000   10.83399
201960.0000   11.09423
202000.0000   10.94719
202040.0000   10.48920
202080.0000   11.51625
202120.0000   11.14045
202160.0000   10.86401
202200.0000   11.16591
202240.0000   11.04255
202280.0000   11.12875
202320.0000   11.16622
202360.0000   10.44139
202400.0000   11.60333
202440.0000   11.33888
202480.0000   12.29560
202520.0000   11.35872
202560.0000   11.88483
202600.0000   12.41497
202640.0000   11.08098
202680.0000   11.24596
202720.0000   11.10151
202760.0000   11.66113
202800.0000   11.47953
202840.0000   11.33925
202880.0000   10.96763
202920.0000   12.35565
202960.0000   12.77324
203000.0000   12.56799
203040.0000   12.80340
203080.0000   12.37138
203120.0000   11.61722
203160.0000   11.34480
203200.0000   10.53113
203240.0000   12.15314
203280.0000   12.39632
203320.0000   11.53729
203360.0000   10.69181
203400.0000   10.42070
203440.0000   10.38430
203480.0000   10.85215
203520.0000   11.51421
203560.0000   11.32847
203600.0000   11.03060
203640.0000   10.15804
203680.0000   10.87393
203720.0000   11.16451
203760.0000   10.53621
203800.0000    9.49067
203840.0000   10.77180
203880.0000   10.47059
203920.0000    9.57009
203960.0000   10.14421
204000.0000   10.40814
204040.0000   10.25266
204080.0000    9.81950
204120.0000    8.96874
204160.0000    9.83352
204200.0000    9.99592
204240.0000   10.28195
204280.0000   10.44201
204320.0000   10.31102
204360.0000   10.21894
204400.0000   11.60016
204440.0000   11.60415
204480.0000   10.49285
204520.0000   11.39928
204560.0000   11.14452
204600.0000   11.76073
204640.0000   11.14728
204680.0000   10.12771
204720.0000    9.62951
204760.0000   10.40166
204800.0000   11.21820
204840.0000   11.54730
204880.0000   10.69617
204920.0000   10.95729
204960.0000   11.24667
205000.0000   11.12561
205040.0000   10.99300
205080.0000   11.88259
205120.0000   11.72902
205160.0000   11.73761
205200.0000   11.34633
205240.0000   11.46384
205280.0000   11.99385
205320.0000   11.36447
205360.0000   10.27732
205400.0000   10.75441
205440.0000   11.14200
205480.0000   11.18344
205520.0000   10.41948
205560.0000   10.43729
205600.0000   11.47439
205640.0000   11.31124
205680.0000   10.59779
205720.0000   10.35680
205760.0000   10.71301
205800.0000   10.46949
205840.0000   10.79821
205880.0000   10.32454
205920.0000   11.14115
205960.0000   12.42677
206000.0000   11.88975
206040.0000   12.12053
206080.0000   12.45855
206120.0000   11.42962
206160.0000   11.65193
206200.0000   12.66119
206240.0000   12.06927
206280.0000   12.20120
206320.0000   10.89061
206360.0000    9.96264
206400.0000   10.80572
206440.0000   10.22976
206480.0000   10.97576
206520.0000   11.45832
206560.0000   10.72301
206600.0000   10.85434
206640.0000   10.81556
206680.0000   11.07875
206720.0000   11.51408
206760.0000   11.92435
206800.0000   11.20193
206840.0000   10.63751
206880.0000   10.57273
206920.0000    9.99011
206960.0000    9.93833
207000.0000   11.51801
207040.0000   11.78668
207080.0000   12.46861
207120.0000   12.84338
207160.0000   12.85505
207200.0000   13.25399
207240.0000   13.29970
207280.0000   13.34051
207320.0000   13.07088
207360.0000   13.86029
207400.0000   13.14478
207440.0000   13.19230
207480.0000   13.05892
207520.0000   13.10765
207560.0000   12.71841
207600.0000   13.12805
207640.0000   12.77536
207680.0000   11.73897
207720.0000   11.62665
207760.0000   11.58801
207800.0000   12.16775
207840.0000   12.16843
207880.0000   11.74845
207920.0000   11.34154
207960.0000   12.36175
208000.0000   12.27954
208040.0000   12.87342
208080.0000   12.32864
208120.0000   12.15660
208160.0000   11.68349
208200.0000   13.88098
208240.0000   13.64404
208280.0000   12.67611
208320.0000   13.36298
208360.0000   13.15801
208400.0000   12.76161
208440.0000   13.00491
208480.0000   13.51596
208520.0000   13.13453
208560.0000   12.53386
208600.0000   13.12574
208640.0000   13.44423
208680.0000   13.30042
208720.0000   14.60782
208760.0000   13.57861
208800.0000   13.91625
208840.0000   14.32227
208880.0000   14.13522
208920.0000   14.67056
208960.0000   14.92548
209000.0000   13.13196
209040.0000   14.22697
209080.0000   14.26994
209120.0000   13.08018
209160.0000   14.82891
209200.0000   15.31737
209240.0000   14.55254
209280.0000   14.95721
209320.0000   15.16895
209360.0000   15.23367
209400.0000   14.68090
209440.0000   13.97120
209480.0000   14.65676
209520.0000   13.90523
209560.0000   15.10637
209600.0000   14.97278
209640.0000   14.57304
209680.0000   14.20866
209720.0000   13.71550
209760.0000   13.86744
209800.0000   14.44025
209840.0000   13.25812
209880.0000   13.09163
209920.0000   13.98777
209960.0000   13.59604
210000.0000   12.35372
210040.0000   14.17869
210080.0000   14.64283
210120.0000   13.65276
210160.0000   12.95260
210200.0000   12.32285
210240.0000   13.01873
210280.0000   13.09744
210320.0000   12.61608
210360.0000   12.08700
210400.0000   12.35317
210440.0000   12.57152
210480.0000   12.80007
210520.0000   13.25456
210560.0000   13.09498
210600.0000   11.30885
210640.0000   13.01274
210680.0000   12.28602
210720.0000   13.05410
210760.0000   12.12850
210800.0000   12.06108
210840.0000   12.23124
210880.0000   11.57010
210920.0000   11.84358
210960.0000   11.64224
211000.0000   12.03318
211040.0000   11.87282
211080.0000   11.92390
211120.0000   12.20922
211160.0000   11.78206
211200.0000   11.56172
211240.0000   12.17733
211280.0000   11.75363
211320.0000   12.27434
211360.0000   11.48593
211400.0000   12.25680
211440.0000   11.92523
211480.0000   12.49046
211520.0000   12.12544
211560.0000   12.58382
211600.0000   12.32271
211640.0000   11.75100
211680.0000   11.95222
211720.0000   11.25459
211760.0000   12.13247
211800.0000   11.74880
211840.0000   11.71576
211880.0000   12.40794
211920.0000   10.86478
211960.0000   10.57876
212000.0000   11.36350
212040.0000   11.39934
212080.0000   12.16150
212120.0000   11.27201
212160.0000   12.08277
212200.0000   11.47587
212240.0000   12.34334
212280.0000   11.85846
212320.0000   10.81661
212360.0000   11.70179
212400.0000   11.53214
212440.0000   11.41225
212480.0000   12.06636
212520.0000   12.48460
212560.0000   12.44106
212600.0000   12.17731
212640.0000   12.46604
212680.0000   12.78726
212720.0000   12.31199
212760.0000   11.40734
212800.0000   11.95954
212840.0000   12.07590
212880.0000   11.54078
212920.0000   12.03454
212960.0000   12.10489
213000.0000   12.16020
213040.0000   10.91802
213080.0000   11.78024
213120.0000   12.28891
213160.0000   11.58418
213200.0000   11.15429
213240.0000   12.46756
213280.0000   10.36691
213320.0000   10.79385
213360.0000   11.32923
213400.0000   11.43043
213440.0000   12.28514
213480.0000   12.37335
213520.0000   12.20954
213560.0000   10.97503
213600.0000   10.32172
213640.0000   10.55643
213680.0000   10.62711
213720.0000   11.72966
213760.0000   10.65353
213800.0000   10.88484
213840.0000   11.63845
213880.0000   10.09275
213920.0000    9.72821
213960.0000   10.03141
214000.0000   11.43132
214040.0000   10.65753
214080.0000   11.54588
214120.0000   10.62219
214160.0000   10.88666
214200.0000   11.14179
214240.0000   10.86915
214280.0000   11.30134
214320.0000    9.94973
214360.0000   11.61287
214400.0000   11.68301
214440.0000   10.70910
214480.0000   11.32198
214520.0000   10.59726
214560.0000   10.48514
214600.0000    9.22181
214640.0000   10.03688
214680.0000    9.26417
214720.0000    9.63337
214760.0000    9.76898
214800.0000    9.31311
214840.0000    8.59274
214880.0000    9.57140
214920.0000    9.84304
214960.0000   10.54921
215000.0000    9.73874
215040.0000   10.35546
215080.0000    9.60724
215120.0000    9.75304
215160.0000    9.44587
215200.0000   10.95826
215240.0000    9.27712
215280.0000    9.31316
215320.0000   10.73840
215360.0000   10.29608
215400.0000   10.57858
215440.0000    9.85375
215480.0000   10.06511
215520.0000   10.74854
215560.0000   10.53392
215600.0000    9.96336
215640.0000   10.36114
215680.0000   10.10522
215720.0000   10.53144
215760.0000   10.73329
215800.0000   10.61545
215840.0000    9.86024
215880.0000   10.67992
215920.0000   11.10395
215960.0000   10.48615
216000.0000   10.09138
216040.0000   10.41750
216080.0000    9.75502
216120.0000   10.09918
216160.0000    9.50497
216200.0000    9.42981
216240.0000    9.76148
216280.0000    9.45588
216320.0000   10.03093
216360.0000    9.70595
216400.0000   10.12914
216440.0000   11.53387
216480.0000   10.99253
216520.0000   10.86625
216560.0000   10.97019
216600.0000   10.78887
216640.0000   10.62281
216680.0000   10.98827
216720.0000   10.16262
216760.0000   10.62228
216800.0000   10.50561
216840.0000   10.55534
216880.0000   11.08986
216920.0000   11.00987
216960.0000   10.69259
217000.0000    9.74410
217040.0000    9.52949
217080.0000    9.81545
217120.0000   10.65876
217160.0000   10.33943
217200.0000   10.94216
217240.0000   10.52889
217280.0000   10.63438
217320.0000   10.10497
217360.0000   10.69976
217400.0000    9.36251
217440.0000    9.79599
217480.0000    9.87313
217520.0000    9.95497
217560.0000   10.10823
217600.0000    9.74437
217640.0000   10.05917
217680.0000   11.03762
217720.0000   10.50147
217760.0000    9.54922
217800.0000   10.68947
217840.0000    9.48217
217880.0000   10.11739
217920.0000   10.07938
217960.0000   10.19973
218000.0000   11.33060
218040.0000   10.51002
218080.0000    9.89440
218120.0000    8.88803
218160.0000    9.04669
218200.0000    9.12160
218240.0000    9.32547
218280.0000   10.19644
218320.0000    9.94312
218360.0000    9.83221
218400.0000    7.80822
218440.0000    8.96568
218480.0000    8.15182
218520.0000    9.32699
218560.0000    9.38211
218600.0000    8.56011
218640.0000    9.29970
218680.0000   10.60000
218720.0000    9.84584
218760.0000   10.25216
218800.0000   10.53667
218840.0000    9.93184
218880.0000    9.93091
218920.0000    9.55725
218960.0000    9.10835
219000.0000    9.43280
219040.0000    9.05135
219080.0000    9.50291
219120.0000    9.07750
219160.0000    8.05341
219200.0000    8.38508
219240.0000    8.18938
219280.0000    8.48751
219320.0000    9.33548
219360.0000    9.91278
219400.0000    9.79077
219440.0000   10.03554
219480.0000    9.92340
219520.0000   10.72657
219560.0000    9.56953
219600.0000    9.32964
219640.0000    9.04610
219680.0000    9.57781
219720.0000   11.00864
219760.0000   10.02723
219800.0000   10.46770
219840.0000    8.86358
219880.0000   10.11576
219920.0000   10.38121
219960.0000    9.59126
220000.0000   10.06540
220040.0000    9.63152
220080.0000    9.35862
220120.0000    9.35993
220160.0000    8.98061
220200.0000    9.59481
220240.0000   10.19165
220280.0000   10.20193
220320.0000   10.68503
220360.0000   10.73681
220400.0000   11.31366
220440.0000   10.84780
220480.0000    9.93331
220520.0000   10.72243
220560.0000    9.87344
220600.0000   11.90217
220640.0000   11.33602
220680.0000   11.98428
220720.0000   13.22413
220760.0000   13.82790
220800.0000   13.47005
220840.0000   13.17017
220880.0000   13.93097
220920.0000   12.39536
220960.0000   11.38269
221000.0000   12.49044
221040.0000   11.20973
221080.0000   11.12413
221120.0000   10.72090
221160.0000   11.68373
221200.0000   11.09977
221240.0000   10.93493
221280.0000   10.63590
221320.0000   11.84491
221360.0000   10.72415
221400.0000   10.85693
221440.0000   12.56357
221480.0000   11.06261
221520.0000   10.85379
221560.0000   10.64009
221600.0000   11.20715
221640.0000   11.04978
221680.0000   10.79930
221720.0000   10.82998
221760.0000   11.21659
221800.0000   11.62398
221840.0000   12.00410
221880.0000   10.59246
221920.0000   10.31048
221960.0000   11.56522
222000.0000   10.93746
222040.0000   11.70193
222080.0000   11.81122
222120.0000   12.25983
222160.0000   12.79761
222200.0000   12.24651
222240.0000   12.04965
222280.0000   13.00034
222320.0000   12.87567
222360.0000   12.99093
222400.0000   12.87671
222440.0000   11.75105
222480.0000   11.49070
222520.0000   11.37516
222560.0000   10.82397
222600.0000   11.05367
222640.0000   10.60655
222680.0000   10.80192
222720.0000   11.88592
222760.0000   12.73764
222800.0000   12.27772
222840.0000   12.73542
222880.0000   12.76851
222920.0000   13.19719
222960.0000   12.75488
223000.0000   13.72875
223040.0000   12.48237
223080.0000   12.44469
223120.0000   12.27041
223160.0000   12.37032
223200.0000   11.98898
223240.0000   11.89840
223280.0000   13.17660
223320.0000   12.20718
223360.0000   12.10975
223400.0000   12.20358
223440.0000   11.63276
223480.0000   11.69715
223520.0000   12.14926
223560.0000   12.71731
223600.0000   12.20046
223640.0000   12.74899
223680.0000   12.05960
223720.0000   12.26248
223760.0000   12.89742
223800.0000   12.00703
223840.0000   12.18077
223880.0000   11.71697
223920.0000   12.11456
223960.0000   11.79150
224000.0000   12.32658
224040.0000   12.34582
224080.0000   12.38599
224120.0000   12.39410
224160.0000   11.69439
224200.0000   12.15256
224240.0000   12.27008
224280.0000   12.12630
224320.0000   12.73006
224360.0000   11.84155
224400.0000   12.73816
224440.0000   12.33451
224480.0000   12.09424
224520.0000   10.58949
224560.0000   11.60701
224600.0000   11.49913
224640.0000   11.07664
224680.0000   10.70740
224720.0000   10.68900
224760.0000   11.25985
224800.0000   11.00559
224840.0000   10.27252
224880.0000   11.29837
224920.0000   11.76772
224960.0000   12.49110
225000.0000   12.97181
225040.0000   13.39651
225080.0000   12.28052
225120.0000   11.72668
225160.0000   10.86824
225200.0000   11.19638
225240.0000   11.05544
225280.0000   11.01156
225320.0000   11.12493
225360.0000   11.52082
225400.0000   12.19329
225440.0000   12.28798
225480.0000   12.44508
225520.0000   12.37845
225560.0000   12.07861
225600.0000   12.17717
225640.0000   12.39379
225680.0000   12.06583
225720.0000   12.63253
225760.0000   12.79954
225800.0000   13.70732
225840.0000   14.25968
225880.0000   13.32150
225920.0000   11.86662
225960.0000   11.24095
226000.0000   12.68295
226040.0000   12.04465
226080.0000   11.53707
226120.0000   13.03682
226160.0000   12.84006
226200.0000   12.58814
226240.0000   13.59129
226280.0000   12.46898
226320.0000   12.64442
226360.0000   12.40147
226400.0000   13.56236
226440.0000   12.54147
226480.0000   11.43978
226520.0000   11.95959
226560.0000   11.89373
226600.0000   11.86248
226640.0000   12.07011
226680.0000   12.07092
226720.0000   12.13971
226760.0000   12.00956
226800.0000   11.92616
226840.0000   11.17502
226880.0000   12.61314
226920.0000   12.71580
226960.0000   12.48671
227000.0000   13.79742
227040.0000   13.11407
227080.0000   12.81339
227120.0000   11.51406
227160.0000   10.64711
227200.0000   12.04724
227240.0000   12.67218
227280.0000   12.38500
227320.0000   12.24924
227360.0000   12.08346
227400.0000   11.21495
227440.0000   10.65738
227480.0000   11.54089
227520.0000   12.50867
227560.0000   11.95452
227600.0000   12.77330
227640.0000   11.05476
227680.0000   12.97247
227720.0000   11.25382
227760.0000   11.42237
227800.0000   12.54436
227840.0000   11.71025
227880.0000   12.26760
227920.0000   11.55715
227960.0000   11.32916
228000.0000   11.87192
228040.0000   11.93185
228080.0000   11.72959
228120.0000   12.94028
228160.0000   11.50727
228200.0000   12.38078
228240.0000   13.11662
228280.0000   12.95614
228320.0000   12.83799
228360.0000   12.21968
228400.0000   13.39905
228440.0000   12.74951
228480.0000   12.59283
228520.0000   12.32175
228560.0000   13.26994
228600.0000   12.87042
228640.0000   13.02789
228680.0000   12.00212
228720.0000   11.69281
228760.0000   12.53182
228800.0000   12.32704
228840.0000   12.36528
228880.0000   12.85772
228920.0000   11.80395
228960.0000   12.39993
229000.0000   11.37529
229040.0000   11.61424
229080.0000   12.87005
229120.0000   12.49905
229160.0000   12.34074
229200.0000   13.25217
229240.0000   13.04859
229280.0000   13.71880
229320.0000   13.70247
229360.0000   13.33433
229400.0000   12.45245
229440.0000   12.62622
229480.0000   11.50859
229520.0000   12.46225
229560.0000   12.59669
229600.0000   13.79364
229640.0000   13.15007
229680.0000   12.44068
229720.0000   12.13687
229760.0000   12.59044
229800.0000   12.74492
229840.0000   13.07575
229880.0000   12.24006
229920.0000   12.10820
229960.0000   11.32892
230000.0000   10.98051
230040.0000   12.27030
230080.0000   12.87864
230120.0000   13.05004
230160.0000   12.75111
230200.0000   13.53119
230240.0000   13.56703
230280.0000   13.01530
230320.0000   14.31125
230360.0000   12.24972
230400.0000   13.62399
230440.0000   14.12980
230480.0000   14.58712
230520.0000   14.93550
230560.0000   14.45935
230600.0000   14.30691
230640.0000   13.76734
230680.0000   13.03626
230720.0000   13.50571
230760.0000   14.12206
230800.0000   14.65777
230840.0000   12.75013
230880.0000   12.22769
230920.0000   11.66663
230960.0000   12.75739
231000.0000   12.77729
231040.0000   11.36583
231080.0000   11.99021
231120.0000   12.05707
231160.0000   12.38252
231200.0000   13.08509
231240.0000   12.84491
231280.0000   12.87770
231320.0000   12.48162
231360.0000   13.15069
231400.0000   14.00819
231440.0000   13.62182
231480.0000   12.96098
231520.0000   13.70114
231560.0000   13.24303
231600.0000   12.67865
231640.0000   13.31100
231680.0000   13.71529
231720.0000   12.38320
231760.0000   13.24386
231800.0000   12.38417
231840.0000   12.96077
231880.0000   13.20528
231920.0000   12.87148
231960.0000   12.81105
232000.0000   13.05008
232040.0000   11.55484
232080.0000   13.05224
232120.0000   12.69780
232160.0000   13.19675
232200.0000   13.91139
232240.0000   13.98813
232280.0000   13.56107
232320.0000   14.80374
232360.0000   13.35917
232400.0000   12.94654
232440.0000   13.41003
232480.0000   12.85082
232520.0000   13.21819
232560.0000   12.26565
232600.0000   12.56843
232640.0000   12.67437
232680.0000   12.88369
232720.0000   12.86566
232760.0000   12.95248
232800.0000   11.59062
232840.0000   11.96326
232880.0000   12.28047
232920.0000   12.20710
232960.0000   12.07456
233000.0000   12.43781
233040.0000   12.76496
233080.0000   13.99165
233120.0000   14.02141
233160.0000   13.79684
233200.0000   14.75761
233240.0000   13.83621
233280.0000   12.43332
233320.0000   12.83119
233360.0000   12.78291
233400.0000   10.72676
233440.0000   11.74393
233480.0000   11.17142
233520.0000   11.78508
233560.0000   11.60211
233600.0000   11.18696
233640.0000   10.29739
233680.0000   10.60281
233720.0000   10.72395
233760.0000   11.36443
233800.0000   12.18004
233840.0000   11.17188
233880.0000   10.69062
233920.0000   11.23302
233960.0000   11.27760
234000.0000   11.13551
234040.0000   11.27662
234080.0000   11.70823
234120.0000   10.92822
234160.0000   11.28633
234200.0000   11.40949
234240.0000   11.90536
234280.0000   11.92654
234320.0000   12.34838
234360.0000   13.22665
234400.0000   13.43376
234440.0000   12.92376
234480.0000   13.35876
234520.0000   12.05267
234560.0000   12.01268
234600.0000   12.79057
234640.0000   12.35519
234680.0000   13.11527
234720.0000   12.09780
234760.0000   10.65990
234800.0000   12.60189
234840.0000   12.32376
234880.0000   11.29526
234920.0000   11.97216
234960.0000   11.78428
235000.0000   12.07648
235040.0000   13.40665
235080.0000   12.12035
235120.0000   11.51366
235160.0000   12.05021
235200.0000   12.06415
235240.0000   12.45780
235280.0000   12.96725
235320.0000   12.92563
235360.0000   12.78252
235400.0000   12.70170
235440.0000   12.46564
235480.0000   12.89766
235520.0000   12.43845
235560.0000   11.98155
235600.0000   13.25979
235640.0000   13.02489
235680.0000   12.68336
235720.0000   12.62134
235760.0000   11.00565
235800.0000   11.87864
235840.0000   11.87899
235880.0000   12.45539
235920.0000   11.06517
235960.0000   12.54985
236000.0000   12.34003
236040.0000   11.47757
236080.0000   12.49081
236120.0000   12.18486
236160.0000   12.36329
236200.0000   11.86810
236240.0000   12.91655
236280.0000   12.40563
236320.0000   11.66005
236360.0000   12.36053
236400.0000   12.75640
236440.0000   12.03874
236480.0000   12.43059
236520.0000   13.81093
236560.0000   12.58626
236600.0000   13.56423
236640.0000   12.92389
236680.0000   12.53005
236720.0000   12.21542
236760.0000   12.37566
236800.0000   12.22762
236840.0000   11.81786
236880.0000   11.15129
236920.0000   11.27882
236960.0000   12.12364
237000.0000   12.76094
237040.0000   12.67098
237080.0000   13.32729
237120.0000   12.52416
237160.0000   12.81594
237200.0000   12.06056
237240.0000   12.75961
237280.0000   12.01334
237320.0000   12.37422
237360.0000   11.57901
237400.0000   12.52172
237440.0000   11.28804
237480.0000   11.56773
237520.0000   11.65275
237560.0000   12.22690
237600.0000   11.33709
237640.0000   11.96180
237680.0000   11.95135
237720.0000   11.29003
237760.0000   11.69333
237800.0000   12.22851
237840.0000   11.08079
237880.0000   12.53161
237920.0000   12.50432
237960.0000   13.47862
238000.0000   12.70942
238040.0000   11.92582
238080.0000   12.40199
238120.0000   11.47114
238160.0000   11.56175
238200.0000   12.03401
238240.0000   11.45090
238280.0000   12.40825
238320.0000   11.95508
238360.0000   11.75059
238400.0000   11.23597
238440.0000   12.52773
238480.0000   12.81154
238520.0000   12.90759
238560.0000   11.89027
238600.0000   10.87880
238640.0000   10.41890
238680.0000   11.73715
238720.0000   10.77429
238760.0000   12.34749
238800.0000   11.83546
238840.0000   11.37611
238880.0000   11.69346
238920.0000   11.92215
238960.0000   11.13975
239000.0000   11.08428
239040.0000   10.31159
239080.0000   10.64972
239120.0000   11.44747
239160.0000   10.84097
239200.0000   11.69535
239240.0000   10.29013
239280.0000   10.44477
239320.0000   10.30380
239360.0000   10.92312
239400.0000   10.06760
239440.0000   11.07442
239480.0000   10.76328
239520.0000   11.29047
239560.0000   10.24623
239600.0000    8.98023
239640.0000    9.17033
239680.0000   10.25224
239720.0000   10.71173
239760.0000    9.93506
239800.0000    8.93606
239840.0000    9.39060
239880.0000    9.40598
239920.0000    9.33610
239960.0000    8.97233
240000.0000   10.01817
240040.0000    8.89622
240080.0000    8.53096
240120.0000    8.24830
240160.0000    8.58474
240200.0000    7.92711
240240.0000    7.77926
240280.0000    8.09809
240320.0000    6.91960
240360.0000    7.39242
240400.0000    8.46249
240440.0000    7.47708
240480.0000    7.34317
240520.0000    6.90770
240560.0000    7.93579
240600.0000    8.21682
240640.0000    7.44530
240680.0000    7.53229
240720.0000    7.34346
240760.0000    8.53859
240800.0000    8.40268
240840.0000    7.43983
240880.0000    9.12172
240920.0000    8.82059
240960.0000    8.82238
241000.0000    9.26587
241040.0000   10.42808
241080.0000    9.89050
241120.0000   10.16886
241160.0000   10.84415
241200.0000   11.71342
241240.0000   11.07229
241280.0000   10.69394
241320.0000   10.51598
241360.0000   10.69277
241400.0000    9.52388
241440.0000   11.65788
241480.0000   10.95729
241520.0000   10.88993
241560.0000   10.91977
241600.0000   11.03413
241640.0000   10.40653
241680.0000   10.97032
241720.0000   10.88440
241760.0000   10.61298
241800.0000   10.91134
241840.0000   12.34924
241880.0000   12.75971
241920.0000   13.10221
241960.0000   13.66936
242000.0000   13.86266
242040.0000   13.93372
242080.0000   12.45595
242120.0000   12.96017
242160.0000   13.14105
242200.0000   12.02054
242240.0000   12.93606
242280.0000   12.94746
242320.0000   13.46939
242360.0000   13.90324
242400.0000   14.10597
242440.0000   12.99168
242480.0000   11.91301
242520.0000   12.66910
242560.0000   12.55603
242600.0000   12.82423
242640.0000   12.62379
242680.0000   12.64059
242720.0000   13.11931
242760.0000   12.93591
242800.0000   12.57665
242840.0000   12.12111
242880.0000   12.69704
242920.0000   12.76412
242960.0000   13.75037
243000.0000   15.21646
243040.0000   14.23633
243080.0000   14.06759
243120.0000   13.74416
243160.0000   13.40878
243200.0000   13.91325
243240.0000   13.83766
243280.0000   14.27803
243320.0000   13.15695
243360.0000   12.32290
243400.0000   12.72434
243440.0000   12.37746
243480.0000   11.21299
243520.0000   11.89651
243560.0000   12.83895
243600.0000   11.53182
243640.0000   10.76183
243680.0000   11.00397
243720.0000   10.70801
243760.0000   11.00043
243800.0000   11.20805
243840.0000   11.00552
243880.0000   11.26713
243920.0000   10.87976
243960.0000   11.01658
244000.0000   10.26124
244040.0000   10.94932
244080.0000   11.60704
244120.0000   12.12130
244160.0000   11.53790
244200.0000   12.19918
244240.0000   11.54198
244280.0000   12.04985
244320.0000   10.79104
244360.0000   12.24438
244400.0000   11.25254
244440.0000   10.80828
244480.0000   10.94621
244520.0000   10.64927
244560.0000   11.78135
244600.0000   10.73367
244640.0000   10.30946
244680.0000   10.82637
244720.0000   10.87470
244760.0000   11.23494
244800.0000   10.73569
244840.0000    9.84209
244880.0000   10.76110
244920.0000   10.15850
244960.0000   10.54499
245000.0000   10.46900
245040.0000   10.55929
245080.0000   10.81909
245120.0000   10.85731
245160.0000   10.95349
245200.0000   11.32341
245240.0000   11.85915
245280.0000   10.99414
245320.0000    9.57450
245360.0000    9.38750
245400.0000   10.31378
245440.0000   11.28724
245480.0000   11.20449
245520.0000   10.87308
245560.0000   11.08697
245600.0000   11.59559
245640.0000   11.98966
245680.0000   10.84725
245720.0000   11.42441
245760.0000   11.12353
245800.0000   11.60102
245840.0000   12.14898
245880.0000   12.55092
245920.0000   11.42155
245960.0000   11.66955
246000.0000   11.73326
246040.0000   13.25231
246080.0000   12.89108
246120.0000   12.63518
246160.0000   13.27216
246200.0000   12.32607
246240.0000   11.76732
246280.0000   12.39942
246320.0000   13.23929
246360.0000   12.94907
246400.0000   13.95773
246440.0000   12.85291
246480.0000   11.12280
246520.0000   12.33886
246560.0000   11.76284
246600.0000   12.89634
246640.0000   12.06526
246680.0000   12.46555
246720.0000   12.18949
246760.0000   12.10601
246800.0000   11.96885
246840.0000   10.71960
246880.0000   10.91794
246920.0000   11.65317
246960.0000   10.01641
247000.0000   10.92572
247040.0000   11.16585
247080.0000   11.02365
247120.0000   10.63438
247160.0000   10.00956
247200.0000   10.71161
247240.0000    8.52041
247280.0000   10.14100
247320.0000   11.81928
247360.0000   12.88750
247400.0000   12.02204
247440.0000   12.48002
247480.0000   12.91560
247520.0000   12.73316
247560.0000   12.98854
247600.0000   13.47123
247640.0000   12.68569
247680.0000   12.08446
247720.0000   12.14353
247760.0000   12.18149
247800.0000   12.87860
247840.0000   12.92402
247880.0000   12.84247
247920.0000   13.09425
247960.0000   13.26442
248000.0000   11.60807
248040.0000   11.89474
248080.0000   11.31278
248120.0000   11.68258
248160.0000   11.60433
248200.0000   11.50646
248240.0000   11.32669
248280.0000   11.33229
248320.0000   10.89292
248360.0000   10.59923
248400.0000   10.09074
248440.0000   10.94491
248480.0000   11.12244
248520.0000   12.11774
248560.0000   11.22012
248600.0000   10.72248
248640.0000   12.26665
248680.0000   10.92628
248720.0000   12.20448
248760.0000   12.23569
248800.0000   12.44966
248840.0000   13.22480
248880.0000   10.66656
248920.0000   10.70366
248960.0000   10.90092
249000.0000   10.72566
249040.0000   10.38177
249080.0000   11.24209
249120.0000   11.61914
249160.0000   10.90449
249200.0000   10.81688
249240.0000   11.41320
249280.0000   11.43128
249320.0000   11.74194
249360.0000   12.71275
249400.0000   12.10089
249440.0000   13.11830
249480.0000   12.51042
249520.0000   11.85652
249560.0000   12.91911
249600.0000   13.30354
249640.0000   12.75999
249680.0000   12.28768
249720.0000   11.83859
249760.0000   13.27402
249800.0000   13.00597
249840.0000   12.56228
249880.0000   12.44770
249920.0000   13.19450
249960.0000   12.57694
250000.0000   12.53159
250040.0000   13.27009
250080.0000   13.76064
250120.0000   12.16718
250160.0000   11.88197
250200.0000   12.04322
250240.0000   11.68721
250280.0000   12.15718
250320.0000   12.11914
250360.0000   12.41643
250400.0000   11.75508
250440.0000   12.18256
250480.0000   11.72730
250520.0000   12.68264
250560.0000   13.39798
250600.0000   12.17149
250640.0000   12.76346
250680.0000   12.45693
250720.0000   11.63533
250760.0000   12.31346
250800.0000   12.12212
250840.0000   12.33001
250880.0000   12.09788
250920.0000   11.78313
250960.0000   10.80897
251000.0000   12.44073
251040.0000   11.79616
251080.0000   11.85943
251120.0000   12.41946
251160.0000   12.32773
251200.0000   12.13218
251240.0000   11.33440
251280.0000   11.70876
251320.0000   12.77846
251360.0000   13.49347
251400.0000   12.92350
251440.0000   13.10601
251480.0000   14.01409
251520.0000   13.89878
251560.0000   14.98553
251600.0000   12.51597
251640.0000   12.65590
251680.0000   11.87803
251720.0000   13.63807
251760.0000   13.74563
251800.0000   14.57206
251840.0000   14.92339
251880.0000   14.99761
251920.0000   13.50959
251960.0000   12.79381
252000.0000   13.25099
252040.0000   13.10015
252080.0000   12.45974
252120.0000   13.64499
252160.0000   13.89942
252200.0000   13.00340
252240.0000   14.10187
252280.0000   12.75149
252320.0000   12.31424
252360.0000   12.49830
252400.0000   13.36313
252440.0000   14.45237
252480.0000   14.19331
252520.0000   13.97019
252560.0000   12.75655
252600.0000   12.24031
252640.0000   12.16329
252680.0000   12.37085
252720.0000   11.74051
252760.0000   12.27436
252800.0000   12.50912
252840.0000   13.58727
252880.0000   13.62038
252920.0000   12.54619
252960.0000   13.29395
253000.0000   12.87276
253040.0000   13.13435
253080.0000   14.05647
253120.0000   13.38489
253160.0000   12.01001
253200.0000   12.08131
253240.0000   12.13666
253280.0000   12.96762
253320.0000   11.96138
253360.0000   12.08965
253400.0000   12.64868
253440.0000   11.92407
253480.0000   12.74337
253520.0000   11.33974
253560.0000   11.72146
253600.0000   12.53969
253640.0000   11.31547
253680.0000   12.87883
253720.0000   12.70135
253760.0000   13.07449
253800.0000   11.98826
253840.0000   12.93695
253880.0000   12.89013
253920.0000   12.57075
253960.0000   12.63027
254000.0000   13.20934
254040.0000   13.62363
254080.0000   11.94731
254120.0000   12.14188
254160.0000   12.99029
254200.0000   11.45517
254240.0000   13.34432
254280.0000   13.15759
254320.0000   12.64290
254360.0000   12.39081
254400.0000   12.49397
254440.0000   12.07957
254480.0000   13.50661
254520.0000   13.97686
254560.0000   12.74022
254600.0000   13.49825
254640.0000   12.69794
254680.0000   13.73425
254720.0000   14.19236
254760.0000   12.43356
254800.0000   11.76866
254840.0000   11.56496
254880.0000   11.94418
254920.0000   12.19280
254960.0000   12.80749
255000.0000   11.47543
255040.0000   11.68704
255080.0000   13.10684
255120.0000   12.81600
255160.0000   12.91437
255200.0000   13.38708
255240.0000   13.53622
255280.0000   13.64207
255320.0000   13.09192
255360.0000   12.48895
255400.0000   12.77524
255440.0000   12.30229
255480.0000   12.38677
255520.0000   12.64295
255560.0000   11.66344
255600.0000   12.42993
255640.0000   12.70271
255680.0000   13.22803
255720.0000   13.64400
255760.0000   12.74878
255800.0000   12.10743
255840.0000   12.49312
255880.0000   12.06022
255920.0000   12.98066
255960.0000   12.11135
256000.0000   12.82790
256040.0000   12.56156
256080.0000   12.42131
256120.0000   12.32237
256160.0000   12.99996
256200.0000   13.35299
256240.0000   12.93701
256280.0000   13.08584
256320.0000   12.96426
256360.0000   13.31314
256400.0000   12.82900
256440.0000   14.38039
256480.0000   14.55118
256520.0000   14.26126
256560.0000   12.91737
256600.0000   11.92868
256640.0000   13.25526
256680.0000   12.74581
256720.0000   13.01182
256760.0000   11.46291
256800.0000   12.59808
256840.0000   12.85055
256880.0000   12.96105
256920.0000   12.76703
256960.0000   12.97742
257000.0000   12.43934
257040.0000   12.86940
257080.0000   12.43123
257120.0000   12.38423
257160.0000   12.64295
257200.0000   11.74733
257240.0000   12.65365
257280.0000   11.20183
257320.0000   12.50553
257360.0000   12.57697
257400.0000   11.79695
257440.0000   12.62878
257480.0000   12.87597
257520.0000   10.46922
257560.0000   10.23674
257600.0000   10.00912
257640.0000   10.41376
257680.0000   11.05962
257720.0000   10.34449
257760.0000   10.08924
257800.0000   10.43815
257840.0000   11.46778
257880.0000   11.18402
257920.0000   11.28910
257960.0000   11.29085
258000.0000   12.80460
258040.0000   12.70919
258080.0000   11.91746
258120.0000   11.54032
258160.0000   11.85603
258200.0000   12.45245
258240.0000   12.74269
258280.0000   12.21137
258320.0000   11.61685
258360.0000   11.56214
258400.0000   12.88419
258440.0000   13.08842
258480.0000   13.75695
258520.0000   12.28318
258560.0000   12.12341
258600.0000   12.07918
258640.0000   12.83160
258680.0000   12.41358
258720.0000   13.68916
258760.0000   12.61926
258800.0000   12.45178
258840.0000   13.27327
258880.0000   12.42742
258920.0000   12.16221
258960.0000   12.16950
259000.0000   12.52151
259040.0000   11.80266
259080.0000   13.02672
259120.0000   12.84936
259160.0000   12.32560
259200.0000   13.16819
259240.0000   12.26879
259280.0000   13.70935
259320.0000   13.79851
259360.0000   12.63085
259400.0000   13.20190
259440.0000   12.41726
259480.0000   12.67374
259520.0000   11.85299
259560.0000   11.52010
259600.0000   11.58042
259640.0000   11.00569
259680.0000   11.01946
259720.0000   11.30340
259760.0000   10.80778
259800.0000   12.49042
259840.0000   11.33614
259880.0000   11.68129
259920.0000   12.34236
259960.0000   12.08483
260000.0000   11.16125
260040.0000   11.70838
260080.0000   12.00207
260120.0000   11.95548
260160.0000   12.06788
260200.0000   11.32671
260240.0000   10.99448
260280.0000   11.99270
260320.0000   12.72565
260360.0000   11.64783
260400.0000   12.13752
260440.0000   11.92920
260480.0000   11.61742
260520.0000   11.28097
260560.0000   12.02906
260600.0000   12.23230
260640.0000   12.60691
260680.0000   12.26987
260720.0000   12.65520
260760.0000   12.12890
260800.0000   11.62480
260840.0000   12.58532
260880.0000   12.44740
260920.0000   12.46858
260960.0000   11.90056
261000.0000   11.43573
261040.0000   11.53800
261080.0000   13.06079
261120.0000   13.62338
261160.0000   12.89337
261200.0000   12.95051
261240.0000   13.01346
261280.0000   11.83602
261320.0000   11.61769
261360.0000   13.19096
261400.0000   13.54177
261440.0000   12.29297
261480.0000   11.72566
261520.0000   12.85766
261560.0000   12.11704
261600.0000   12.07834
261640.0000   12.12953
261680.0000   12.77936
261720.0000   13.82446
261760.0000   13.63461
261800.0000   12.02813
261840.0000   13.04588
261880.0000   13.84362
261920.0000   13.29811
261960.0000   13.99985
262000.0000   11.67580
262040.0000   13.41493
262080.0000   12.12426
262120.0000   12.89774
262160.0000   12.19491
262200.0000   12.91853
262240.0000   12.58755
262280.0000   12.61940
262320.0000   12.77600
262360.0000   12.15631
262400.0000   12.12055
262440.0000   12.90375
262480.0000   13.06472
262520.0000   12.53499
262560.0000   11.92949
262600.0000   11.80975
262640.0000   11.26278
262680.0000   11.60860
262720.0000   12.56689
262760.0000   12.36879
262800.0000   12.74387
262840.0000   12.88610
262880.0000   13.18627
262920.0000   13.50325
262960.0000   13.25942
263000.0000   12.61603
263040.0000   13.38519
263080.0000   13.63181
263120.0000   13.47571
263160.0000   13.29109
263200.0000   12.73950
263240.0000   12.02392
263280.0000   13.01385
263320.0000   12.68560
263360.0000   12.11541
263400.0000   12.27651
263440.0000   13.03368
263480.0000   13.00100
263520.0000   12.65009
263560.0000   13.08477
263600.0000   12.58316
263640.0000   12.57047
263680.0000   11.74433
263720.0000   11.96144
263760.0000   12.22922
263800.0000   11.61216
263840.0000   12.42117
263880.0000   12.13519
263920.0000   11.70634
263960.0000   11.90162
264000.0000   12.12429
264040.0000   11.50020
264080.0000   11.45882
264120.0000   11.06701
264160.0000   11.83240
264200.0000   11.32287
264240.0000   12.58385
264280.0000   11.04874
264320.0000   11.61864
264360.0000   11.48416
264400.0000   10.68659
264440.0000   10.45399
264480.0000   11.36856
264520.0000   11.85845
264560.0000   11.07534
264600.0000   11.46670
264640.0000   11.59248
264680.0000   11.67671
264720.0000   11.01049
264760.0000   11.71641
264800.0000   12.09312
264840.0000   10.90290
264880.0000   11.41820
264920.0000   11.47097
264960.0000   11.84505
265000.0000   11.72805
265040.0000   12.76615
265080.0000   12.05833
265120.0000   12.04911
265160.0000   12.39855
265200.0000   11.97884
265240.0000   12.12177
265280.0000   12.20300
265320.0000   11.71097
265360.0000   11.27255
265400.0000   11.86894
265440.0000   12.65208
265480.0000   12.46152
265520.0000   11.93321
265560.0000   11.80424
265600.0000   12.17675
265640.0000   12.85052
265680.0000   12.30509
265720.0000   12.86360
265760.0000   12.27197
265800.0000   12.28664
265840.0000   12.02238
265880.0000   12.63639
265920.0000   11.97147
265960.0000   11.69199
266000.0000   12.03448
266040.0000   13.07568
266080.0000   13.09471
266120.0000   11.64387
266160.0000   11.18538
266200.0000   11.01780
266240.0000   12.01527
266280.0000   12.44593
266320.0000   12.58778
266360.0000   12.05857
266400.0000   11.19122
266440.0000   11.58907
266480.0000   11.43762
266520.0000   10.92661
266560.0000   12.11847
266600.0000   11.66679
266640.0000   12.79287
266680.0000   10.81153
266720.0000   11.57844
266760.0000   11.44415
266800.0000   11.90783
266840.0000   12.05140
266880.0000   11.50905
266920.0000   10.72934
266960.0000   11.82781
267000.0000   12.65372
267040.0000   12.28795
267080.0000   11.92471
267120.0000   11.91896
267160.0000   11.42872
267200.0000   11.92846
267240.0000   12.69897
267280.0000   12.05547
267320.0000   11.64157
267360.0000   12.01136
267400.0000   11.21301
267440.0000   11.77490
267480.0000   11.67655
267520.0000   11.57099
267560.0000   10.66794
267600.0000   11.65872
267640.0000   12.01431
267680.0000   12.47635
267720.0000   12.67056
267760.0000   11.34966
267800.0000   12.59629
267840.0000   11.71917
267880.0000   11.96404
267920.0000   11.14873
267960.0000   12.41602
268000.0000   12.17697
268040.0000   11.18146
268080.0000   12.14789
268120.0000   11.32775
268160.0000   10.59682
268200.0000   11.88012
268240.0000   11.29729
268280.0000   10.92111
268320.0000   10.92494
268360.0000   10.44365
268400.0000   11.86157
268440.0000   12.83088
268480.0000   12.77744
268520.0000   12.83241
268560.0000   11.84845
268600.0000   12.23723
268640.0000   12.38219
268680.0000   12.01782
268720.0000   12.80470
268760.0000   12.16409
268800.0000   12.51266
268840.0000   12.84630
268880.0000   13.30832
268920.0000   12.92474
268960.0000   13.49102
269000.0000   13.33747
269040.0000   14.00338
269080.0000   12.69346
269120.0000   12.94467
269160.0000   13.47707
269200.0000   13.26337
269240.0000   13.33898
269280.0000   12.83126
269320.0000   12.22337
269360.0000   11.17770
269400.0000   11.53174
269440.0000   11.54032
269480.0000   11.90515
269520.0000   12.43512
269560.0000   11.86956
269600.0000   12.24771
269640.0000   11.73123
269680.0000   10.43694
269720.0000   11.26955
269760.0000   10.44785
269800.0000   10.71003
269840.0000   11.78198
269880.0000   10.73950
269920.0000   10.32658
269960.0000   11.80594
270000.0000   11.35525
270040.0000   12.14267
270080.0000   12.27087
270120.0000   12.45602
270160.0000   11.38982
270200.0000   12.11055
270240.0000   11.43251
270280.0000   12.17444
270320.0000   12.35748
270360.0000   12.25816
270400.0000   12.86612
270440.0000   12.46641
270480.0000   11.79532
270520.0000   12.55136
270560.0000   12.86018
270600.0000   12.37622
270640.0000   11.80495
270680.0000   12.29825
270720.0000   12.21352
270760.0000   12.82473
270800.0000   13.77314
270840.0000   12.42819
270880.0000   12.56902
270920.0000   13.09140
270960.0000   13.34331
271000.0000   13.78470
271040.0000   12.37494
271080.0000   13.67404
271120.0000   13.02307
271160.0000   12.35965
271200.0000   13.08764
271240.0000   13.21945
271280.0000   13.09573
271320.0000   13.13634
271360.0000   12.82533
271400.0000   12.69975
271440.0000   12.60025
271480.0000   13.60850
271520.0000   13.27800
271560.0000   12.02885
271600.0000   12.10550
271640.0000   12.33574
271680.0000   12.15672
271720.0000   12.64997
271760.0000   12.23693
271800.0000   13.54401
271840.0000   12.99401
271880.0000   13.23210
271920.0000   13.50093
271960.0000   13.72511
272000.0000   13.17087
272040.0000   13.62369
272080.0000   12.85738
272120.0000   13.99790
272160.0000   13.29135
272200.0000   12.76581
272240.0000   12.60693
272280.0000   11.75877
272320.0000   13.30745
272360.0000   13.72444
272400.0000   13.75867
272440.0000   13.69995
272480.0000   13.61694
272520.0000   13.32549
272560.0000   12.15368
272600.0000   12.25240
272640.0000   11.47863
272680.0000   12.85792
272720.0000   12.80896
272760.0000   12.96539
272800.0000   13.13276
272840.0000   12.43271
272880.0000   12.42783
272920.0000   11.78884
272960.0000   12.77498
273000.0000   12.42316
273040.0000   13.43054
273080.0000   12.04668
273120.0000   12.10387
273160.0000   12.25697
273200.0000   12.52754
273240.0000   12.59485
273280.0000   13.32772
273320.0000   13.28052
273360.0000   13.16649
273400.0000   12.23583
273440.0000   12.85707
273480.0000   12.61950
273520.0000   12.52742
273560.0000   12.73768
273600.0000   11.75339
273640.0000   12.35336
273680.0000   11.80367
273720.0000   13.00467
273760.0000   12.73005
273800.0000   12.82554
273840.0000   13.44063
273880.0000   11.85887
273920.0000   12.32433
273960.0000   11.95794
274000.0000   13.11622
274040.0000   12.24833
274080.0000   13.40966
274120.0000   11.83750
274160.0000   13.74122
274200.0000   12.58941
274240.0000   11.56080
274280.0000   12.22732
274320.0000   11.52511
274360.0000   12.87195
274400.0000   12.53372
274440.0000   12.38306
274480.0000   13.03211
274520.0000   13.04866
274560.0000   13.42827
274600.0000   13.15017
274640.0000   12.71864
274680.0000   11.81360
274720.0000   11.78906
274760.0000   10.23214
274800.0000   12.58497
274840.0000   12.94467
274880.0000   11.99783
274920.0000   12.84753
274960.0000   13.44519
275000.0000   12.34588
275040.0000   11.84550
275080.0000   11.66904
275120.0000   13.31513
275160.0000   12.65859
275200.0000   12.79573
275240.0000   12.30238
275280.0000   13.82625
275320.0000   13.21464
275360.0000   12.84872
275400.0000   12.17528
275440.0000   13.95471
275480.0000   13.86516
275520.0000   13.19952
275560.0000   12.54026
275600.0000   13.63467
275640.0000   12.78824
275680.0000   13.51353
275720.0000   13.10539
275760.0000   13.75341
275800.0000   12.63347
275840.0000   13.29760
275880.0000   12.46787
275920.0000   13.24480
275960.0000   13.26400
276000.0000   13.49024
276040.0000   13.48159
276080.0000   12.53359
276120.0000   13.72879
276160.0000   12.99055
276200.0000   14.27664
276240.0000   13.91291
276280.0000   13.70700
276320.0000   13.85404
276360.0000   13.62044
276400.0000   14.11078
276440.0000   14.02855
276480.0000   13.85044
276520.0000   13.49965
276560.0000   14.76586
276600.0000   13.90603
276640.0000   14.44903
276680.0000   13.89678
276720.0000   15.49723
276760.0000   15.15172
276800.0000   14.57140
276840.0000   14.85655
276880.0000   13.77262
276920.0000   13.01645
276960.0000   13.62557
277000.0000   12.55702
277040.0000   13.70940
277080.0000   13.11472
277120.0000   13.67327
277160.0000   13.62531
277200.0000   14.47811
277240.0000   16.44772
277280.0000   15.12688
277320.0000   14.93938
277360.0000   14.78316
277400.0000   16.21586
277440.0000   15.15367
277480.0000   15.78683
277520.0000   14.84701
277560.0000   14.36548
277600.0000   15.59645
277640.0000   16.15648
277680.0000   14.67769
277720.0000   14.52042
277760.0000   15.26859
277800.0000   13.87364
277840.0000   14.41015
277880.0000   14.95563
277920.0000   14.84975
277960.0000   14.64230
278000.0000   14.35927
278040.0000   14.31255
278080.0000   14.62014
278120.0000   14.78352
278160.0000   14.27453
278200.0000   14.93191
278240.0000   13.95731
278280.0000   14.56581
278320.0000   14.67104
278360.0000   14.46166
278400.0000   13.65177
278440.0000   15.58181
278480.0000   14.76459
278520.0000   15.63223
278560.0000   15.20715
278600.0000   15.08239
278640.0000   14.48647
278680.0000   14.75095
278720.0000   15.23910
278760.0000   15.80705
278800.0000   15.66739
278840.0000   14.95632
278880.0000   15.52050
278920.0000   16.47945
278960.0000   16.04028
279000.0000   15.44333
279040.0000   15.37264
279080.0000   15.62541
279120.0000   15.61281
279160.0000   15.25533
279200.0000   15.03098
279240.0000   15.48788
279280.0000   15.09773
279320.0000   15.36216
279360.0000   16.09003
279400.0000   16.79209
279440.0000   15.92867
279480.0000   15.65001
279520.0000   16.06251
279560.0000   16.72873
279600.0000   16.33128
279640.0000   16.18035
279680.0000   16.02040
279720.0000   15.67857
279760.0000   17.54048
279800.0000   16.44934
279840.0000   15.78976
279880.0000   14.96867
279920.0000   15.64621
279960.0000   16.59470
280000.0000   15.75723
280040.0000   14.64326
280080.0000   15.15899
280120.0000   14.86136
280160.0000   14.97421
280200.0000   15.03697
280240.0000   15.51228
280280.0000   15.26633
280320.0000   15.08009
280360.0000   15.01816
280400.0000   15.77269
280440.0000   15.52423
280480.0000   15.64118
280520.0000   15.08846
280560.0000   13.74778
280600.0000   14.00454
280640.0000   14.71420
280680.0000   14.84046
280720.0000   14.66481
280760.0000   13.31425
280800.0000   13.24663
280840.0000   12.86384
280880.0000   14.30778
280920.0000   14.29911
280960.0000   14.54540
281000.0000   13.63723
281040.0000   14.08446
281080.0000   13.40491
281120.0000   13.42095
281160.0000   14.86223
281200.0000   14.27167
281240.0000   13.13835
281280.0000   15.56559
281320.0000   14.58046
281360.0000   13.96459
281400.0000   13.36793
281440.0000   14.01277
281480.0000   13.74369
281520.0000   13.39771
281560.0000   13.69859
281600.0000   13.47372
281640.0000   14.28214
281680.0000   14.16684
281720.0000   14.22026
281760.0000   14.14061
281800.0000   13.64355
281840.0000   13.77354
281880.0000   14.02694
281920.0000   12.89070
281960.0000   12.99802
282000.0000   13.44750
282040.0000   12.44862
282080.0000   13.37627
282120.0000   11.99364
282160.0000   12.41658
282200.0000   12.61656
282240.0000   14.65131
282280.0000   15.05065
282320.0000   13.91883
282360.0000   14.47405
282400.0000   13.48439
282440.0000   14.51860
282480.0000   13.50713
282520.0000   14.09306
282560.0000   13.28165
282600.0000   13.24488
282640.0000   14.25820
282680.0000   13.37143
282720.0000   13.65903
282760.0000   13.90282
282800.0000   12.16717
282840.0000   13.06156
282880.0000   13.42962
282920.0000   13.70399
282960.0000   14.80227
283000.0000   13.41969
283040.0000   14.06425
283080.0000   13.74003
283120.0000   13.57624
283160.0000   13.36455
283200.0000   13.07111
283240.0000   12.90893
283280.0000   12.83586
283320.0000   12.91877
283360.0000   12.27876
283400.0000   12.35091
283440.0000   12.99877
283480.0000   12.97501
283520.0000   12.71337
283560.0000   12.83585
283600.0000   12.79317
283640.0000   11.84785
283680.0000   12.73802
283720.0000   12.58543
283760.0000   13.23576
283800.0000   12.41877
283840.0000   12.97613
283880.0000   12.38341
283920.0000   12.90780
283960.0000   13.28258
284000.0000   12.67738
284040.0000   12.44116
284080.0000   11.42017
284120.0000   12.73927
284160.0000   13.23309
284200.0000   12.67602
284240.0000   12.13399
284280.0000   11.70035
284320.0000   11.80065
284360.0000   13.31696
284400.0000   14.06490
284440.0000   14.16133
284480.0000   13.52260
284520.0000   13.05315
284560.0000   13.47438
284600.0000   13.79480
284640.0000   12.79426
284680.0000   12.64374
284720.0000   14.70994
284760.0000   12.19546
284800.0000   13.14785
284840.0000   12.90216
284880.0000   12.70199
284920.0000   13.32563
284960.0000   12.78394
285000.0000   12.11267
285040.0000   13.40512
285080.0000   13.40328
285120.0000   12.75626
285160.0000   14.19500
285200.0000   12.91988
285240.0000   12.71956
285280.0000   12.69504
285320.0000   12.81425
285360.0000   12.65574
285400.0000   12.27193
285440.0000   12.20706
285480.0000   13.85793
285520.0000   13.13999
285560.0000   12.87191
285600.0000   12.96595
285640.0000   12.31444
285680.0000   13.43264
285720.0000   12.68524
285760.0000   12.47411
285800.0000   12.18579
285840.0000   13.62104
285880.0000   13.45934
285920.0000   13.41326
285960.0000   12.55608
286000.0000   13.35838
286040.0000   12.75219
286080.0000   12.37947
286120.0000   13.31552
286160.0000   13.89888
286200.0000   13.24571
286240.0000   13.41597
286280.0000   13.60667
286320.0000   12.12904
286360.0000   13.72477
286400.0000   14.23611
286440.0000   13.44922
286480.0000   13.36307
286520.0000   13.17993
286560.0000   13.23316
286600.0000   12.06543
286640.0000   13.03863
286680.0000   13.82397
286720.0000   13.01219
286760.0000   11.98511
286800.0000   12.74519
286840.0000   12.49020
286880.0000   11.91317
286920.0000   13.02804
286960.0000   13.19072
287000.0000   13.51011
287040.0000   12.47216
287080.0000   12.47873
287120.0000   13.43495
287160.0000   12.83179
287200.0000   11.68726
287240.0000   13.45392
287280.0000   12.38575
287320.0000   12.92563
287360.0000   12.56343
287400.0000   12.46964
287440.0000   11.85527
287480.0000   12.12858
287520.0000   12.39108
287560.0000   13.02645
287600.0000   12.44698
287640.0000   13.70581
287680.0000   13.88005
287720.0000   12.86057
287760.0000   12.93034
287800.0000   12.98091
287840.0000   13.27856
287880.0000   13.41576
287920.0000   12.18639
287960.0000   14.25536
288000.0000   13.59626
288040.0000   13.33414
288080.0000   12.78254
288120.0000   13.32348
288160.0000   13.08792
288200.0000   13.84350
288240.0000   13.07833
288280.0000   14.41614
288320.0000   14.47017
288360.0000   13.54465
288400.0000   13.71494
288440.0000   13.41160
288480.0000   12.68223
288520.0000   14.10993
288560.0000   12.59978
288600.0000   13.41411
288640.0000   12.97510
288680.0000   14.24614
288720.0000   13.49558
288760.0000   12.10058
288800.0000   13.16862
288840.0000   12.79481
288880.0000   12.41051
288920.0000   13.57744
288960.0000   12.63432
289000.0000   11.86968
289040.0000   13.14492
289080.0000   12.60715
289120.0000   13.28312
289160.0000   12.77416
289200.0000   11.93673
289240.0000   13.84381
289280.0000   13.65088
289320.0000   13.35306
289360.0000   13.33482
289400.0000   12.67758
289440.0000   12.93480
289480.0000   13.64023
289520.0000   13.11230
289560.0000   13.27129
289600.0000   13.75513
289640.0000   12.82640
289680.0000   12.74884
289720.0000   13.74572
289760.0000   13.73059
289800.0000   13.41813
289840.0000   12.48682
289880.0000   13.22088
289920.0000   12.66326
289960.0000   12.48612
290000.0000   12.73066
290040.0000   13.58064
290080.0000   13.43250
290120.0000   13.82523
290160.0000   13.14526
290200.0000   12.89015
290240.0000   12.87825
290280.0000   12.58499
290320.0000   14.00807
290360.0000   13.17366
290400.0000   12.02379
290440.0000   12.30020
290480.0000   12.42180
290520.0000   12.96572
290560.0000   12.83172
290600.0000   12.75339
290640.0000   13.35553
290680.0000   13.30555
290720.0000   12.83240
290760.0000   12.07629
290800.0000   12.53135
290840.0000   12.72176
290880.0000   12.03893
290920.0000   13.94921
290960.0000   13.35177
291000.0000   12.27947
291040.0000   14.02673
291080.0000   12.21314
291120.0000   12.30216
291160.0000   12.89567
291200.0000   12.63803
291240.0000   13.28220
291280.0000   14.30148
291320.0000   13.68878
291360.0000   13.12572
291400.0000   13.92218
291440.0000   13.68852
291480.0000   13.47843
291520.0000   13.99440
291560.0000   13.71367
291600.0000   14.86395
291640.0000   15.26547
291680.0000   14.68910
291720.0000   15.18966
291760.0000   13.15823
291800.0000   13.44437
291840.0000   14.37745
291880.0000   15.21413
291920.0000   13.99077
291960.0000   13.43205
292000.0000   13.26860
292040.0000   13.43096
292080.0000   13.59576
292120.0000   13.06398
292160.0000   13.28668
292200.0000   13.07723
292240.0000   13.91727
292280.0000   13.46545
292320.0000   15.26057
292360.0000   15.30500
292400.0000   15.75280
292440.0000   14.58424
292480.0000   15.04230
292520.0000   14.92399
292560.0000   15.44412
292600.0000   14.22373
292640.0000   14.35631
292680.0000   15.86695
292720.0000   15.19835
292760.0000   14.38163
292800.0000   14.02975
292840.0000   14.36237
292880.0000   14.50460
292920.0000   14.55485
292960.0000   13.81545
293000.0000   13.48405
293040.0000   13.10025
293080.0000   12.79633
293120.0000   11.89634
293160.0000   13.11337
293200.0000   14.37692
293240.0000   14.33408
293280.0000   14.29253
293320.0000   14.24809
293360.0000   13.88740
293400.0000   13.36075
293440.0000   12.96881
293480.0000   12.21079
293520.0000   13.63081
293560.0000   14.58988
293600.0000   14.32983
293640.0000   14.10425
293680.0000   13.17577
293720.0000   13.00013
293760.0000   13.91251
293800.0000   13.06372
293840.0000   13.34905
293880.0000   13.14774
293920.0000   14.11737
293960.0000   13.00765
294000.0000   14.43022
294040.0000   13.61391
294080.0000   14.24990
294120.0000   15.14789
294160.0000   14.31572
294200.0000   14.48765
294240.0000   14.38327
294280.0000   13.67447
294320.0000   13.92815
294360.0000   13.50921
294400.0000   13.85855
294440.0000   13.08636
294480.0000   13.09416
294520.0000   12.75558
294560.0000   12.96081
294600.0000   12.81816
294640.0000   12.55580
294680.0000   13.15290
294720.0000   14.08159
294760.0000   14.53357
294800.0000   14.00575
294840.0000   15.01949
294880.0000   14.59000
294920.0000   14.17444
294960.0000   13.42927
295000.0000   13.93615
295040.0000   14.47250
295080.0000   14.59102
295120.0000   15.13187
295160.0000   13.96256
295200.0000   13.92865
295240.0000   13.27749
295280.0000   12.98191
295320.0000   12.95611
295360.0000   13.57810
295400.0000   13.21268
295440.0000   12.66098
295480.0000   13.32880
295520.0000   13.13285
295560.0000   13.40129
295600.0000   12.99772
295640.0000   13.23232
295680.0000   13.52400
295720.0000   13.72275
295760.0000   13.83872
295800.0000   14.48316
295840.0000   13.83992
295880.0000   13.60039
295920.0000   13.19600
295960.0000   13.48715
296000.0000   13.29214
296040.0000   14.14680
296080.0000   13.31437
296120.0000   13.76429
296160.0000   13.17984
296200.0000   12.76178
296240.0000   13.20229
296280.0000   13.05957
296320.0000   13.62007
296360.0000   12.08398
296400.0000   13.48268
296440.0000   13.01975
296480.0000   12.69285
296520.0000   12.38830
296560.0000   13.10369
296600.0000   13.48180
296640.0000   11.82450
296680.0000   12.43179
296720.0000   14.23007
296760.0000   13.50556
296800.0000   13.64377
296840.0000   12.81283
296880.0000   13.89961
296920.0000   13.69568
296960.0000   15.03147
297000.0000   14.37107
297040.0000   14.37898
297080.0000   13.82848
297120.0000   14.83420
297160.0000   13.67039
297200.0000   15.19570
297240.0000   15.81369
297280.0000   15.83274
297320.0000   15.50557
297360.0000   16.07447
297400.0000   15.77610
297440.0000   15.19025
297480.0000   14.27431
297520.0000   14.20078
297560.0000   15.56776
297600.0000   14.85170
297640.0000   15.32579
297680.0000   14.93138
297720.0000   15.22826
297760.0000   14.72867
297800.0000   14.76893
297840.0000   13.74859
297880.0000   14.26408
297920.0000   12.63139
297960.0000   14.32210
298000.0000   13.73751
298040.0000   15.54248
298080.0000   14.84501
298120.0000   13.96709
298160.0000   15.40424
298200.0000   14.40867
298240.0000   14.86498
298280.0000   14.13769
298320.0000   15.18965
298360.0000   15.07991
298400.0000   16.19896
298440.0000   15.53125
298480.0000   17.60238
298520.0000   16.23238
298560.0000   15.82123
298600.0000   16.02570
298640.0000   16.24889
298680.0000   15.71410
298720.0000   16.67592
298760.0000   17.84175
298800.0000   18.18808
298840.0000   17.82301
298880.0000   17.04822
298920.0000   16.71577
298960.0000   16.30433
299000.0000   17.32371
299040.0000   18.55456
299080.0000   18.83516
299120.0000   16.33965
299160.0000   15.46363
299200.0000   16.62892
299240.0000   16.48057
299280.0000   16.59553
299320.0000   16.21129
299360.0000   16.87089
299400.0000   15.97722
299440.0000   15.68923
299480.0000   15.00427
299520.0000   14.25774
299560.0000   15.29864
299600.0000   15.69655
299640.0000   14.66640
299680.0000   14.70554
299720.0000   14.29605
299760.0000   14.44037
299800.0000   14.40634
299840.0000   14.44968
299880.0000   14.33072
299920.0000   14.46211
299960.0000   14.39917
300000.0000   14.92761
300040.0000   14.71207
300080.0000   15.58044
300120.0000   14.19122
300160.0000   14.69812
300200.0000   14.48806
300240.0000   13.98148
300280.0000   14.96605
300320.0000   15.01736
300360.0000   14.00209
300400.0000   13.75094
300440.0000   14.19166
300480.0000   14.05704
300520.0000   14.05540
300560.0000   14.92848
300600.0000   14.55838
300640.0000   14.01483
300680.0000   14.22122
300720.0000   14.74520
300760.0000   15.19590
300800.0000   13.99772
300840.0000   15.04191
300880.0000   13.27881
300920.0000   12.57771
300960.0000   12.53298
301000.0000   13.35615
301040.0000   13.18645
301080.0000   13.78495
301120.0000   14.03115
301160.0000   14.21726
301200.0000   13.72360
301240.0000   14.19770
301280.0000   14.73189
301320.0000   14.72864
301360.0000   13.39150
301400.0000   14.75865
301440.0000   13.51425
301480.0000   15.01505
301520.0000   14.38993
301560.0000   14.72681
301600.0000   15.88885
301640.0000   14.09843
301680.0000   13.48851
301720.0000   14.03851
301760.0000   13.32698
301800.0000   12.90755
301840.0000   13.06902
301880.0000   14.12369
301920.0000   13.50667
301960.0000   13.82368
302000.0000   13.81367
302040.0000   14.39369
302080.0000   13.97551
302120.0000   13.11528
302160.0000   12.54453
302200.0000   12.55856
302240.0000   13.39275
302280.0000   13.15735
302320.0000   12.88889
302360.0000   12.94617
302400.0000   13.15534
302440.0000   12.38253
302480.0000   11.70193
302520.0000   11.10853
302560.0000   12.97407
302600.0000   11.55011
302640.0000   13.30824
302680.0000   13.11517
302720.0000   12.74183
302760.0000   13.22532
302800.0000   13.55146
302840.0000   13.49749
302880.0000   12.62045
302920.0000   14.04923
302960.0000   14.92009
303000.0000   14.76494
303040.0000   12.96484
303080.0000   13.53343
303120.0000   13.28919
303160.0000   12.83846
303200.0000   12.31022
303240.0000   13.94502
303280.0000   12.91097
303320.0000   13.25079
303360.0000   12.98794
303400.0000   13.22889
303440.0000   13.69636
303480.0000   13.69762
303520.0000   13.88065
303560.0000   14.10691
303600.0000   14.05025
303640.0000   13.97438
303680.0000   15.72363
303720.0000   14.33679
303760.0000   15.15444
303800.0000   15.63313
303840.0000   14.95243
303880.0000   15.33403
303920.0000   14.94289
303960.0000   15.63660
304000.0000   14.10866
304040.0000   14.76922
304080.0000   15.06971
304120.0000   14.13474
304160.0000   14.04188
304200.0000   13.22862
304240.0000   13.69250
304280.0000   14.47995
304320.0000   13.59173
304360.0000   14.76715
304400.0000   14.60171
304440.0000   13.68352
304480.0000   12.69576
304520.0000   12.88826
304560.0000   12.68010
304600.0000   13.40139
304640.0000   13.25339
304680.0000   12.91053
304720.0000   12.77505
304760.0000   13.85916
304800.0000   14.11708
304840.0000   13.59179
304880.0000   12.60020
304920.0000   14.00813
304960.0000   13.92013
305000.0000   14.61791
305040.0000   13.29955
305080.0000   11.49458
305120.0000   11.20805
305160.0000   11.67673
305200.0000   11.97410
305240.0000   11.60388
305280.0000   10.98902
305320.0000   12.37513
305360.0000   12.17321
305400.0000   12.20578
305440.0000   12.75623
305480.0000   11.87459
305520.0000   10.00314
305560.0000   10.03284
305600.0000   10.78630
305640.0000   10.24211
305680.0000   11.87814
305720.0000   11.19908
305760.0000   10.74762
305800.0000   10.32627
305840.0000    9.84990
305880.0000    9.07691
305920.0000   10.77259
305960.0000   10.70870
306000.0000    9.86173
306040.0000   10.52274
306080.0000   10.47810
306120.0000   10.90511
306160.0000   10.62235
306200.0000   10.70361
306240.0000   11.12407
306280.0000   10.44613
306320.0000    9.62926
306360.0000    9.91575
306400.0000   10.75102
306440.0000   10.45323
306480.0000   10.52885
306520.0000    9.64627
306560.0000   10.10421
306600.0000    9.40633
306640.0000    9.03523
306680.0000    9.34444
306720.0000   10.44064
306760.0000   10.12381
306800.0000    9.97830
306840.0000   10.13984
306880.0000   10.27452
306920.0000    8.94764
306960.0000    9.38941
307000.0000    9.63521
307040.0000    9.88614
307080.0000    9.60590
307120.0000   10.56979
307160.0000   11.32297
307200.0000    9.85301
307240.0000    9.47272
307280.0000   10.00096
307320.0000    9.12264
307360.0000   10.18812
307400.0000   10.47792
307440.0000   10.16574
307480.0000   10.23340
307520.0000    9.59416
307560.0000   10.75688
307600.0000    9.46698
307640.0000    9.74999
307680.0000    9.38132
307720.0000    8.93624
307760.0000   10.71469
307800.0000    9.85392
307840.0000    9.82984
307880.0000    9.65735
307920.0000   10.04605
307960.0000    9.95636
308000.0000   10.05637
308040.0000    9.22286
308080.0000   10.52521
308120.0000    9.46090
308160.0000    9.98193
308200.0000    9.03016
308240.0000   11.23635
308280.0000   12.33702
308320.0000   11.12206
308360.0000   10.05277
308400.0000   10.75815
308440.0000   10.93510
308480.0000    9.87701
308520.0000   10.56599
308560.0000    9.66917
308600.0000   10.52281
308640.0000    9.81501
308680.0000    9.76396
308720.0000   10.21230
308760.0000   10.05409
308800.0000   10.17239
308840.0000    9.25805
308880.0000    9.57639
308920.0000    9.16494
308960.0000   10.44722
309000.0000    9.82753
309040.0000   10.09685
309080.0000    9.85597
309120.0000    9.52322
309160.0000    9.51518
309200.0000   10.32466
309240.0000   10.08731
309280.0000    9.40504
309320.0000    9.59308
309360.0000    9.69438
309400.0000   10.18445
309440.0000    9.96149
309480.0000   10.68031
309520.0000   10.06037
309560.0000    9.71805
309600.0000   10.08295
309640.0000    9.84431
309680.0000   10.00780
309720.0000   10.22547
309760.0000   11.37462
309800.0000   11.18731
309840.0000   11.42128
309880.0000    9.94661
309920.0000   10.44751
309960.0000   10.27090
310000.0000    9.69175
310040.0000   10.41275
310080.0000   10.39815
310120.0000   10.87069
310160.0000   10.90278
310200.0000   12.52704
310240.0000   12.40935
310280.0000   11.76697
310320.0000   11.36418
310360.0000   11.12411
310400.0000   10.74962
310440.0000   10.55057
310480.0000   11.26593
310520.0000   10.92733
310560.0000    9.34953
310600.0000   10.27546
310640.0000    9.59069
310680.0000    9.91756
310720.0000   10.90088
310760.0000   10.52234
310800.0000    9.93805
310840.0000   10.27910
310880.0000   10.95155
310920.0000   10.31924
310960.0000   10.56999
311000.0000    9.53490
311040.0000   11.73269
311080.0000   11.75756
311120.0000   12.23994
311160.0000   11.99943
311200.0000   10.67376
311240.0000   11.27995
311280.0000   11.49400
311320.0000   11.10761
311360.0000   11.42409
311400.0000   11.48506
311440.0000   11.45723
311480.0000   11.03864
311520.0000   10.56873
311560.0000   10.07866
311600.0000   10.69477
311640.0000   10.13210
311680.0000   10.28357
311720.0000   10.02535
311760.0000    9.18209
311800.0000    9.73548
311840.0000    9.70229
311880.0000    9.29067
311920.0000   10.01387
311960.0000   10.08020
312000.0000   10.27596
312040.0000   10.90418
312080.0000   11.02283
312120.0000   11.59408
312160.0000   11.23749
312200.0000   10.74766
312240.0000    9.95700
312280.0000   11.11790
312320.0000   10.18962
312360.0000    9.93111
312400.0000    9.57599
312440.0000   10.32414
312480.0000   10.42750
312520.0000    9.87329
312560.0000   11.35727
312600.0000   10.04821
312640.0000   10.39585
312680.0000   10.86523
312720.0000   10.48303
312760.0000   11.10156
312800.0000   11.12167
312840.0000   10.37484
312880.0000   10.83885
312920.0000   11.02207
312960.0000   11.18432
313000.0000   10.84250
313040.0000   10.69462
313080.0000   11.49826
313120.0000   11.78345
313160.0000   10.62309
313200.0000   10.56881
313240.0000   11.01566
313280.0000   10.77430
313320.0000   10.51940
313360.0000   11.52643
313400.0000   11.36741
313440.0000   11.70442
313480.0000   10.80803
313520.0000   11.15142
313560.0000   11.47083
313600.0000   10.46666
313640.0000   11.40911
313680.0000   11.64168
313720.0000   11.43574
313760.0000   10.71983
313800.0000   11.22344
313840.0000   10.41709
313880.0000   12.45224
313920.0000   11.58462
313960.0000   10.83756
314000.0000   10.89236
314040.0000   11.90314
314080.0000   11.46247
314120.0000   10.58751
314160.0000   10.63729
314200.0000   10.07629
314240.0000   10.52033
314280.0000   11.44711
314320.0000    9.79578
314360.0000   10.45658
314400.0000   10.54092
314440.0000   10.79138
314480.0000   10.56634
314520.0000    9.78431
314560.0000   10.35644
314600.0000   10.83870
314640.0000   11.22712
314680.0000   11.04816
314720.0000   11.28897
314760.0000   10.74113
314800.0000   10.39279
314840.0000    9.44063
314880.0000   10.18872
314920.0000    9.37426
314960.0000    9.61958
315000.0000    9.31139
315040.0000    9.36261
315080.0000    9.79178
315120.0000    9.16280
315160.0000    9.67226
315200.0000    8.79686
315240.0000    8.81754
315280.0000    9.32499
315320.0000    9.13565
315360.0000   10.70924
315400.0000   10.25938
315440.0000   10.68057
315480.0000    8.70755
315520.0000    9.87382
315560.0000    9.80488
315600.0000    9.76002
315640.0000    9.41338
315680.0000    8.65229
315720.0000    8.57547
315760.0000    9.03446
315800.0000    9.91656
315840.0000    8.76087
315880.0000    9.65846
315920.0000   10.60993
315960.0000    9.81208
316000.0000   11.05892
316040.0000   10.13062
316080.0000   11.36053
316120.0000   11.46432
316160.0000   11.10056
316200.0000   11.28557
316240.0000   11.20717
316280.0000   10.77918
316320.0000   10.22957
316360.0000   10.08011
316400.0000   10.53902
316440.0000   10.45850
316480.0000   10.96595
316520.0000   10.16626
316560.0000   10.43595
316600.0000    8.89964
316640.0000   10.29722
316680.0000    8.88557
316720.0000    9.91846
316760.0000   10.07689
316800.0000   10.30286
316840.0000    9.75733
316880.0000   10.38168
316920.0000   10.88852
316960.0000    9.81267
317000.0000   10.35336
317040.0000   11.67536
317080.0000    9.88236
317120.0000    9.69917
317160.0000    9.60034
317200.0000    9.87326
317240.0000    9.91619
317280.0000   10.46319
317320.0000    8.62284
317360.0000    9.86926
317400.0000    9.85921
317440.0000    9.19176
317480.0000    9.31688
317520.0000    9.76336
317560.0000    9.09426
317600.0000    9.30785
317640.0000   10.27694
317680.0000    9.77825
317720.0000    9.38715
317760.0000   10.38463
317800.0000    9.24138
317840.0000    9.70084
317880.0000   10.16101
317920.0000   10.64035
317960.0000   10.44256
318000.0000   10.12311
318040.0000   10.72907
318080.0000   11.01815
318120.0000   10.21809
318160.0000    9.95318
318200.0000    9.53577
318240.0000    9.80481
318280.0000    8.66646
318320.0000    9.26845
318360.0000    9.92734
318400.0000   10.01424
318440.0000   10.20383
318480.0000   10.20299
318520.0000    9.56980
318560.0000   10.75567
318600.0000    9.35416
318640.0000    9.61686
318680.0000    8.48054
318720.0000    9.07837
318760.0000    9.15115
318800.0000   10.35080
318840.0000    9.54368
318880.0000    8.16257
318920.0000    8.70549
318960.0000    7.08017
319000.0000    8.19375
319040.0000    9.35142
319080.0000    8.81732
319120.0000    9.42982
319160.0000    9.83466
319200.0000    8.74634
319240.0000    7.85996
319280.0000    8.05568
319320.0000    8.44250
319360.0000    8.39679
319400.0000    7.18435
319440.0000    6.57187
319480.0000    6.95662
319520.0000    7.67017
319560.0000    6.53182
319600.0000    6.98127
319640.0000    7.45106
319680.0000    8.73647
319720.0000    8.63594
319760.0000    9.06748
319800.0000   10.19973
319840.0000   10.04167
319880.0000   10.55859
319920.0000    9.54009
319960.0000    8.93624
320000.0000    9.79606
320040.0000   10.62163
320080.0000    9.99013
320120.0000    9.40754
320160.0000   10.40930
320200.0000    9.41567
320240.0000    9.85078
320280.0000    9.56735
320320.0000    8.87321
320360.0000    9.62227
320400.0000   10.32816
320440.0000    9.31094
320480.0000    9.59587
320520.0000    8.50148
320560.0000    9.57203
320600.0000    8.85071
320640.0000    7.99777
320680.0000    9.53137
320720.0000   10.66729
320760.0000   11.45765
320800.0000    9.53134
320840.0000    9.97891
320880.0000    9.17987
320920.0000    8.86193
320960.0000    9.34812
321000.0000    9.40240
321040.0000    9.48375
321080.0000    8.78285
321120.0000   10.05860
321160.0000   10.52302
321200.0000   10.50781
321240.0000   11.15908
321280.0000    8.83527
321320.0000    7.96676
321360.0000    7.94336
321400.0000    9.31980
321440.0000    9.21778
321480.0000    8.96953
321520.0000    8.23912
321560.0000    8.20037
321600.0000    7.47951
321640.0000    7.95422
321680.0000    8.41170
321720.0000    7.65683
321760.0000    8.51325
321800.0000    9.29078
321840.0000    9.17383
321880.0000    9.06111
321920.0000    9.26468
321960.0000    8.90295
322000.0000    9.00460
322040.0000    9.36147
322080.0000    7.74228
322120.0000    7.66606
322160.0000    8.40234
322200.0000    7.65693
322240.0000    6.43032
322280.0000    6.33980
322320.0000    7.77127
322360.0000    7.55668
322400.0000    8.15077
322440.0000    7.25871
322480.0000    6.31465
322520.0000    6.39029
322560.0000    6.49921
322600.0000    8.00174
322640.0000    8.28632
322680.0000    7.72123
322720.0000    6.83259
322760.0000    6.91953
322800.0000    6.13166
322840.0000    6.46683
322880.0000    6.67691
322920.0000    6.74634
322960.0000    6.98176
323000.0000    7.26249
323040.0000    7.38005
323080.0000    7.16073
323120.0000    7.13453
323160.0000    7.83511
323200.0000    7.54015
323240.0000    7.81228
323280.0000    8.14945
323320.0000    7.59186
323360.0000    7.32244
323400.0000    6.27283
323440.0000    7.00029
323480.0000    7.87662
323520.0000    7.81110
323560.0000    7.86150
323600.0000    7.40064
323640.0000    7.22844
323680.0000    8.17098
323720.0000    8.41382
323760.0000    7.44801
323800.0000    6.58847
323840.0000    6.92245
323880.0000    6.00923
323920.0000    7.52509
323960.0000    8.98038
324000.0000    9.26710
324040.0000    8.69142
324080.0000    8.95592
324120.0000    8.90404
324160.0000    8.97929
324200.0000    8.25389
324240.0000    6.50947
324280.0000    6.71440
324320.0000    5.85038
324360.0000    5.80555
324400.0000    5.47337
324440.0000    5.65542
324480.0000    6.86064
324520.0000    6.27678
324560.0000    5.95745
324600.0000    5.28305
324640.0000    4.99240
324680.0000    5.03706
324720.0000    6.29562
324760.0000    6.30108
324800.0000    6.46317
324840.0000    5.91213
324880.0000    6.70061
324920.0000    6.79099
324960.0000    7.83629
325000.0000    6.41949
325040.0000    7.74932
325080.0000    7.77180
325120.0000    5.46818
325160.0000    6.24539
325200.0000    6.83224
325240.0000    6.62217
325280.0000    5.83515
325320.0000    6.54272
325360.0000    6.24418
325400.0000    6.15837
325440.0000    6.59921
325480.0000    7.12509
325520.0000    7.45337
325560.0000    6.69631
325600.0000    5.64765
325640.0000    4.77119
325680.0000    4.94201
325720.0000    6.12778
325760.0000    6.41168
325800.0000    6.67883
325840.0000    5.66894
325880.0000    5.93364
325920.0000    5.64526
325960.0000    5.09911
326000.0000    4.32779
326040.0000    4.45693
326080.0000    3.96234
326120.0000    4.64598
326160.0000    5.21800
326200.0000    3.85110
326240.0000    4.19001
326280.0000    5.99051
326320.0000    5.26728
326360.0000    5.16285
326400.0000    5.61534
326440.0000    6.62782
326480.0000    5.22714
326520.0000    5.16924
326560.0000    5.34385
326600.0000    4.33675
326640.0000    4.69294
326680.0000    4.76299
326720.0000    6.12929
326760.0000    6.26195
326800.0000    5.77731
326840.0000    5.01784
326880.0000    5.55170
326920.0000    5.93207
326960.0000    5.09601
327000.0000    4.84980
327040.0000    5.71911
327080.0000    6.71379
327120.0000    7.11568
327160.0000    6.53403
327200.0000    6.19294
327240.0000    6.61427
327280.0000    5.39285
327320.0000    6.42424
327360.0000    6.50125
327400.0000    7.36691
327440.0000    7.10379
327480.0000    7.44428
327520.0000    6.90894
327560.0000    6.89211
327600.0000    6.74705
327640.0000    7.11759
327680.0000    7.15323
327720.0000    7.12234
327760.0000    8.97503
327800.0000    7.68520
327840.0000    6.51531
327880.0000    6.12873
327920.0000    6.95249
327960.0000    7.09341
328000.0000    6.28343
328040.0000    3.69986
328080.0000    4.74170
328120.0000    5.16036
328160.0000    5.09097
328200.0000    5.39674
328240.0000    5.28331
328280.0000    5.69287
328320.0000    5.91434
328360.0000    5.97753
328400.0000    4.84627
328440.0000    4.92286
328480.0000    4.85667
328520.0000    5.89376
328560.0000    3.64383
328600.0000    4.43025
328640.0000    4.64518
328680.0000    5.75751
328720.0000    5.31489
328760.0000    5.84085
328800.0000    5.54558
328840.0000    4.79336
328880.0000    3.97710
328920.0000    4.37265
328960.0000    5.15323
329000.0000    5.25905
329040.0000    5.90427
329080.0000    6.12435
329120.0000    6.47311
329160.0000    6.02432
329200.0000    5.21584
329240.0000    6.80688
329280.0000    5.97787
329320.0000    7.17157
329360.0000    7.63087
329400.0000    7.68946
329440.0000    6.98387
329480.0000    5.59777
329520.0000    6.65236
329560.0000    6.23692
329600.0000    7.81972
329640.0000    7.47478
329680.0000    7.62721
329720.0000    6.92065
329760.0000    7.57506
329800.0000    8.55530
329840.0000    8.03464
329880.0000    8.96117
329920.0000    8.10267
329960.0000    9.06896
330000.0000    6.75171
330040.0000    5.23859
330080.0000    7.65440
330120.0000    6.93969
330160.0000    7.66747
330200.0000    9.48402
330240.0000    7.35542
330280.0000    7.69351
330320.0000    6.92789
330360.0000    7.52991
330400.0000    6.01863
330440.0000    6.19631
330480.0000    5.64125
330520.0000    6.94140
330560.0000    7.74895
330600.0000    7.19347
330640.0000    7.62539
330680.0000    7.33722
330720.0000    7.81836
330760.0000    6.48236
330800.0000    7.73735
330840.0000    9.33296
330880.0000    6.10470
330920.0000    5.81139
330960.0000    6.24741
331000.0000    8.01587
331040.0000    6.48111
331080.0000    6.10966
331120.0000    7.43223
331160.0000    8.81557
331200.0000    8.23639
331240.0000    7.19775
331280.0000    5.85508
331320.0000    6.77998
331360.0000    7.46901
331400.0000    6.87742
331440.0000    7.53733
331480.0000    8.09854
331520.0000    8.07232
331560.0000    8.04534
331600.0000    7.85529
331640.0000    7.76039
331680.0000    7.69532
331720.0000    7.78436
331760.0000    7.81562
331800.0000    7.62378
331840.0000    8.46367
331880.0000    8.58739
331920.0000    8.52108
331960.0000    8.59234
332000.0000    8.66044
332040.0000    8.78171
332080.0000    8.92187
332120.0000    8.91708
332160.0000    7.81453
332200.0000    6.92278
332240.0000    5.94521
332280.0000    6.93053
332320.0000    5.78790
332360.0000    6.37358
332400.0000    5.65561
332440.0000    6.40255
332480.0000    6.51423
332520.0000    7.09053
332560.0000    6.88932
332600.0000    5.34456
332640.0000    5.76386
332680.0000    6.53156
332720.0000    6.97831
332760.0000    6.21961
332800.0000    6.33556
332840.0000    7.52081
332880.0000    5.79724
332920.0000    5.37642
332960.0000    5.48571
333000.0000    5.68185
333040.0000    6.29922
333080.0000    5.66175
333120.0000    7.60551
333160.0000    7.80264
333200.0000    7.71434
333240.0000    7.25455
333280.0000    7.21202
333320.0000    7.72379
333360.0000    7.75082
333400.0000    7.31255
333440.0000    8.70680
333480.0000    8.30196
333520.0000    7.36878
333560.0000    7.33051
333600.0000    7.52604
333640.0000    7.59752
333680.0000    7.13201
333720.0000    6.53068
333760.0000    8.19179
333800.0000    8.06609
333840.0000    8.85870
333880.0000    9.15752
333920.0000    7.86096
333960.0000    7.56737
334000.0000    8.05252
334040.0000    6.84335
334080.0000    8.01708
334120.0000    8.04852
334160.0000    7.12319
334200.0000    7.32635
334240.0000    7.20083
334280.0000    6.37885
334320.0000    5.85766
334360.0000    6.09129
334400.0000    5.99694
334440.0000    7.03133
334480.0000    7.32265
334520.0000    7.23905
334560.0000    6.74695
334600.0000    6.32899
334640.0000    6.48964
334680.0000    6.24913
334720.0000    7.20621
334760.0000    7.18866
334800.0000    9.07460
334840.0000    7.46639
334880.0000    7.16370
334920.0000    7.59456
334960.0000    6.80198
335000.0000    5.65604
335040.0000    4.86382
335080.0000    5.70441
335120.0000    6.27348
335160.0000    6.01402
335200.0000    6.42615
335240.0000    6.69885
335280.0000    6.68573
335320.0000    6.41401
335360.0000    7.22019
335400.0000    6.04953
335440.0000    6.82425
335480.0000    6.36575
335520.0000    7.60287
335560.0000    7.07624
335600.0000    7.06400
335640.0000    7.12520
335680.0000    6.63168
335720.0000    7.22243
335760.0000    7.60110
335800.0000    7.77432
335840.0000    7.39833
335880.0000    6.11401
335920.0000    5.85078
335960.0000    6.33830
336000.0000    5.93860
336040.0000    5.84552
336080.0000    6.31087
336120.0000    6.42492
336160.0000    6.15152
336200.0000    6.53814
336240.0000    6.60621
336280.0000    7.28643
336320.0000    6.52636
336360.0000    7.15575
336400.0000    6.78874
336440.0000    7.30474
336480.0000    6.82583
336520.0000    6.88549
336560.0000    6.12569
336600.0000    6.22498
336640.0000    7.21081
336680.0000    6.73415
336720.0000    6.62234
336760.0000    7.40048
336800.0000    6.46146
336840.0000    6.91072
336880.0000    7.37288
336920.0000    6.46798
336960.0000    6.59959
337000.0000    6.92769
337040.0000    6.29486
337080.0000    6.48408
337120.0000    7.38915
337160.0000    7.05710
337200.0000    6.72426
337240.0000    5.80989
337280.0000    7.15417
337320.0000    6.80349
337360.0000    6.82046
337400.0000    7.26476
337440.0000    7.65836
337480.0000    7.73982
337520.0000    7.27027
337560.0000    7.30109
337600.0000    6.96866
337640.0000    6.79730
337680.0000    7.15785
337720.0000    7.04162
337760.0000    7.51729
337800.0000    7.10846
337840.0000    6.87050
337880.0000    7.26142
337920.0000    6.93251
337960.0000    7.05826
338000.0000    7.33463
338040.0000    6.16074
338080.0000    6.59478
338120.0000    6.78282
338160.0000    7.02659
338200.0000    7.50736
338240.0000    7.18329
338280.0000    7.44719
338320.0000    6.23934
338360.0000    5.92776
338400.0000    6.74266
338440.0000    8.02077
338480.0000    8.05502
338520.0000    7.54171
338560.0000    7.54842
338600.0000    6.85109
338640.0000    7.58856
338680.0000    7.65045
338720.0000    8.22249
338760.0000    8.18879
338800.0000    6.94791
338840.0000    7.76265
338880.0000    7.33147
338920.0000    8.02080
338960.0000    8.22994
339000.0000    7.85721
339040.0000    8.04809
339080.0000    8.67937
339120.0000    8.10653
339160.0000    7.87105
339200.0000    7.57694
339240.0000    8.32294
339280.0000    7.75084
339320.0000    7.63942
339360.0000    7.85645
339400.0000    7.95079
339440.0000    8.56931
339480.0000    7.92860
339520.0000    7.69092
339560.0000    7.57680
339600.0000    8.08044
339640.0000    8.11580
339680.0000    8.20368
339720.0000    7.50061
339760.0000    7.45229
339800.0000    7.11011
339840.0000    7.08859
339880.0000    7.88561
339920.0000    7.31881
339960.0000    7.72125
340000.0000    7.77608
340040.0000    7.72799
340080.0000    7.63755
340120.0000    7.66766
340160.0000    7.62418
340200.0000    7.44552
340240.0000    7.28526
340280.0000    7.21732
340320.0000    8.29268
340360.0000    7.81690
340400.0000    8.15051
340440.0000    8.02967
340480.0000    7.34644
340520.0000    7.80196
340560.0000    7.91689
340600.0000    8.73406
340640.0000    8.07040
340680.0000    8.95172
340720.0000    8.69026
340760.0000    8.13815
340800.0000    7.43566
340840.0000    7.09501
340880.0000    6.79587
340920.0000    7.40344
340960.0000    7.08776
341000.0000    6.98959
341040.0000    7.45257
341080.0000    8.52468
341120.0000    7.24719
341160.0000    7.87080
341200.0000    6.55824
341240.0000    7.57795
341280.0000    7.44201
341320.0000    7.99297
341360.0000    8.66776
341400.0000    7.03644
341440.0000    7.16979
341480.0000    7.40556
341520.0000    6.87265
341560.0000    7.07179
341600.0000    7.58443
341640.0000    8.10441
341680.0000    7.86944
341720.0000    7.06713
341760.0000    7.16077
341800.0000    5.86981
341840.0000    6.04976
341880.0000    6.33324
341920.0000    5.88096
341960.0000    6.49584
342000.0000    6.50345
342040.0000    7.69579
342080.0000    7.37907
342120.0000    7.99318
342160.0000    8.18717
342200.0000    8.25620
342240.0000    7.72725
342280.0000    8.20524
342320.0000    8.46830
342360.0000    8.45888
342400.0000    8.41600
342440.0000    8.23170
342480.0000    7.54792
342520.0000    9.33045
342560.0000    8.82701
342600.0000    9.31669
342640.0000    8.53471
342680.0000    9.09681
342720.0000    9.34855
342760.0000    9.72724
342800.0000   10.13319
342840.0000    8.13549
342880.0000    9.23260
342920.0000    9.48511
342960.0000    9.30083
343000.0000    9.38837
343040.0000    9.40711
343080.0000    8.89535
343120.0000    9.16464
343160.0000   10.26022
343200.0000    9.09392
343240.0000    8.49245
343280.0000    7.74732
343320.0000    9.07218
343360.0000    9.62285
343400.0000    9.57580
343440.0000    9.67673
343480.0000    8.71695
343520.0000    9.54095
343560.0000    9.47073
343600.0000    9.87867
343640.0000    9.76659
343680.0000    8.95309
343720.0000    8.97579
343760.0000    7.67467
343800.0000    8.82312
343840.0000    8.69147
343880.0000    8.56496
343920.0000    7.70671
343960.0000    9.18328
344000.0000    8.57779
344040.0000    8.45773
344080.0000    7.54456
344120.0000    7.97481
344160.0000    7.76177
344200.0000    9.12421
344240.0000    8.83215
344280.0000    8.91000
344320.0000    9.96950
344360.0000    8.25008
344400.0000    8.05231
344440.0000    8.85144
344480.0000    8.05656
344520.0000    9.43052
344560.0000   10.19815
344600.0000    9.22206
344640.0000    8.73962
344680.0000    7.90709
344720.0000    7.10657
344760.0000    7.11853
344800.0000    8.69101
344840.0000    8.50688
344880.0000    8.65471
344920.0000    9.38033
344960.0000    9.59210
345000.0000    9.80840
345040.0000    8.20891
345080.0000    8.77592
345120.0000   10.58908
345160.0000    9.91450
345200.0000    9.66670
345240.0000    9.60254
345280.0000    9.35602
345320.0000    9.38118
345360.0000    9.93501
345400.0000   10.63972
345440.0000   10.06639
345480.0000    9.07202
345520.0000    9.38742
345560.0000    9.99896
345600.0000   10.31854
345640.0000    9.32885
345680.0000   10.04492
345720.0000    8.79724
345760.0000    9.09658
345800.0000    8.49515
345840.0000    9.01679
345880.0000    9.02494
345920.0000    8.64016
345960.0000    7.92982
346000.0000    7.50698
346040.0000    9.03549
346080.0000    8.82770
346120.0000    8.93822
346160.0000    9.51308
346200.0000    9.34505
346240.0000    8.74236
346280.0000    8.80498
346320.0000    8.51377
346360.0000    8.56412
346400.0000    9.36894
346440.0000    9.78408
346480.0000    8.68185
346520.0000    9.54508
346560.0000    9.80068
346600.0000    9.74435
346640.0000    8.54029
346680.0000    8.70702
346720.0000    8.69323
346760.0000    8.25675
346800.0000    8.56518
346840.0000    8.19464
346880.0000    8.29342
346920.0000    9.02914
346960.0000    9.60802
347000.0000    9.41567
347040.0000    8.86954
347080.0000    9.05542
347120.0000    9.23911
347160.0000    7.96458
347200.0000    9.06020
347240.0000    8.25100
347280.0000    6.64147
347320.0000    6.60421
347360.0000    5.80848
347400.0000    6.59838
347440.0000    7.02988
347480.0000    6.10516
347520.0000    6.52191
347560.0000    5.96314
347600.0000    6.15325
347640.0000    6.24554
347680.0000    7.28715
347720.0000    6.28056
347760.0000    4.78435
347800.0000    6.25317
347840.0000    6.20098
347880.0000    6.62504
347920.0000    6.63157
347960.0000    6.81142
348000.0000    7.42535
348040.0000    7.67870
348080.0000    7.51729
348120.0000    6.93133
348160.0000    5.16946
348200.0000    5.62458
348240.0000    5.67746
348280.0000    4.77158
348320.0000    5.58150
348360.0000    6.76002
348400.0000    6.98063
348440.0000    5.75007
348480.0000    6.59511
348520.0000    6.50024
348560.0000    7.81342
348600.0000    6.47401
348640.0000    5.40516
348680.0000    4.37455
348720.0000    4.99558
348760.0000    5.66603
348800.0000    6.07213
348840.0000    6.36126
348880.0000    6.47868
348920.0000    7.06870
348960.0000    7.66415
349000.0000    7.44123
349040.0000    8.19502
349080.0000    7.46302
349120.0000    7.23602
349160.0000    6.20282
349200.0000    5.33652
349240.0000    7.01293
349280.0000    8.80668
349320.0000    6.88605
349360.0000    7.41861
349400.0000    7.81522
349440.0000    7.08393
349480.0000    7.18702
349520.0000    7.74102
349560.0000    7.59633
349600.0000    6.78402
349640.0000    7.37529
349680.0000    6.50353
349720.0000    6.66045
349760.0000    7.08860
349800.0000    8.19429
349840.0000    8.21735
349880.0000    7.14158
349920.0000    5.95686
349960.0000    7.07058
350000.0000    6.69559
350040.0000    7.63742
350080.0000    7.70274
350120.0000    7.15356
350160.0000    5.80308
350200.0000    6.16804
350240.0000    5.59936
350280.0000    6.40454
350320.0000    7.37948
350360.0000    7.41571
350400.0000    5.67478
350440.0000    6.38863
350480.0000    6.51147
350520.0000    6.08743
350560.0000    7.36883
350600.0000    6.42426
350640.0000    7.63919
350680.0000    6.22626
350720.0000    6.49037
350760.0000    6.84582
350800.0000    8.19206
350840.0000    7.70576
350880.0000    8.55340
350920.0000    8.18820
350960.0000    8.82881
351000.0000    9.73314
351040.0000    9.77543
351080.0000    9.56712
351120.0000    9.70870
351160.0000   10.13739
351200.0000    9.46880
351240.0000    9.80564
351280.0000   10.72631
351320.0000   10.85282
351360.0000   11.68198
351400.0000   10.88881
351440.0000   10.84753
351480.0000   10.45757
351520.0000   10.58377
351560.0000   10.41329
351600.0000   10.64761
351640.0000    9.81020
351680.0000    9.70401
351720.0000   10.19805
351760.0000   10.64563
351800.0000   10.60437
351840.0000    9.85551
351880.0000    8.69880
351920.0000    9.32623
351960.0000    7.14033
352000.0000    8.04855
352040.0000    7.48938
352080.0000    8.17348
352120.0000    7.98094
352160.0000    7.28947
352200.0000    8.22235
352240.0000    7.91397
352280.0000    8.21189
352320.0000    8.30262
352360.0000    9.12567
352400.0000    8.73555
352440.0000    7.93655
352480.0000    8.68806
352520.0000    8.71419
352560.0000    8.25398
352600.0000    8.43368
352640.0000    9.15738
352680.0000    9.39822
352720.0000    9.41126
352760.0000    9.76806
352800.0000    8.90415
352840.0000    9.04335
352880.0000    8.61848
352920.0000    7.63994
352960.0000    8.36908
353000.0000    7.84586
353040.0000    7.23168
353080.0000    7.14566
353120.0000    7.42815
353160.0000    8.51690
353200.0000    8.45823
353240.0000    9.55311
353280.0000    9.01167
353320.0000    7.39816
353360.0000    7.59629
353400.0000    8.19402
353440.0000    8.01142
353480.0000    7.73103
353520.0000    7.56884
353560.0000    8.23400
353600.0000    7.44570
353640.0000    7.09249
353680.0000    7.85158
353720.0000    7.29927
353760.0000    8.15847
353800.0000    8.83013
353840.0000    9.04217
353880.0000    8.11205
353920.0000    9.48481
353960.0000    8.52367
354000.0000    7.55103
354040.0000    8.19512
354080.0000    6.00161
354120.0000    6.10021
354160.0000    6.71823
354200.0000    7.41217
354240.0000    8.01387
354280.0000    8.27212
354320.0000    9.17733
354360.0000    8.44574
354400.0000    8.63893
354440.0000    8.28938
354480.0000    7.74722
354520.0000    7.67370
354560.0000    8.21866
354600.0000    7.35229
354640.0000    7.62938
354680.0000    7.39720
354720.0000    8.36192
354760.0000    8.17324
354800.0000    8.05751
354840.0000    8.42733
354880.0000    7.98820
354920.0000    7.25261
354960.0000    7.71694
355000.0000    7.61929
355040.0000    8.16406
355080.0000    7.53655
355120.0000    7.48531
355160.0000    7.89516
355200.0000    7.31497
355240.0000    8.86793
355280.0000    7.55823
355320.0000    7.37645
355360.0000    6.80274
355400.0000    6.51771
355440.0000    5.55191
355480.0000    7.11695
355520.0000    6.88907
355560.0000    6.64108
355600.0000    7.97229
355640.0000    7.06740
355680.0000    8.77725
355720.0000    7.02722
355760.0000    7.27856
355800.0000    8.01005
355840.0000    7.92633
355880.0000    8.89427
355920.0000    7.18810
355960.0000    7.11425
356000.0000    7.55076
356040.0000    7.22306
356080.0000    6.83952
356120.0000    7.13537
356160.0000    8.26306
356200.0000    6.83731
356240.0000    7.10095
356280.0000    7.67189
356320.0000    7.83082
356360.0000    7.49074
356400.0000    9.25286
356440.0000    7.88220
356480.0000    7.91321
356520.0000    7.93599
356560.0000    8.39365
356600.0000    9.14490
356640.0000    9.35177
356680.0000    7.97908
356720.0000    8.08211
356760.0000    8.79609
356800.0000    9.01994
356840.0000    7.79931
356880.0000    9.41130
356920.0000    9.55911
356960.0000    8.69427
357000.0000    9.07793
357040.0000    9.25211
357080.0000    9.27565
357120.0000    9.60810
357160.0000    9.22073
357200.0000    8.99868
357240.0000    8.50484
357280.0000    8.20401
357320.0000    8.59127
357360.0000    8.90409
357400.0000    8.35033
357440.0000    8.72214
357480.0000    8.21113
357520.0000    8.43285
357560.0000    8.62273
357600.0000    7.86121
357640.0000    7.12646
357680.0000    9.17499
357720.0000    9.81977
357760.0000   10.31038
357800.0000   10.40186
357840.0000    8.94308
357880.0000    9.30919
357920.0000    8.98009
357960.0000    8.46861
358000.0000    9.44620
358040.0000    7.65828
358080.0000    8.17741
358120.0000    7.11573
358160.0000    8.36653
358200.0000    8.94906
358240.0000    8.19118
358280.0000    7.96898
358320.0000    8.19578
358360.0000    8.12079
358400.0000    8.44215
358440.0000    7.59446
358480.0000    6.47295
358520.0000    7.04217
358560.0000    8.18419
358600.0000    6.50094
358640.0000    7.88345
358680.0000    8.18732
358720.0000    6.70895
358760.0000    6.59607
358800.0000    8.31581
358840.0000    7.30915
358880.0000    8.40131
358920.0000    8.36194
358960.0000    7.77711
359000.0000    7.86259
359040.0000    7.53413
359080.0000    6.63668
359120.0000    7.14577
359160.0000    9.14608
359200.0000    8.71632
359240.0000    8.10209
359280.0000    7.28521
359320.0000    7.95937
359360.0000    7.97837
359400.0000    7.56207
359440.0000    7.54881
359480.0000    8.39083
359520.0000    8.84535
359560.0000    7.66820
359600.0000    7.16931
359640.0000    7.11154
359680.0000    6.24948
359720.0000    7.61551
359760.0000    7.64188
359800.0000    7.71772
359840.0000    6.63148
359880.0000    8.05191
359920.0000    7.75521
359960.0000    7.92343
360000.0000    7.91893
360040.0000    8.02243
360080.0000    8.12276
360120.0000    7.67571
360160.0000    7.86889
360200.0000    7.52358
360240.0000    7.46503
360280.0000    7.00438
360320.0000    6.48004
360360.0000    6.60962
360400.0000    6.80984
360440.0000    6.57583
360480.0000    6.95780
360520.0000    7.76463
360560.0000    7.43341
360600.0000    8.25235
360640.0000    7.38033
360680.0000    7.59439
360720.0000    6.92476
360760.0000    7.52826
360800.0000    7.36839
360840.0000    6.94238
360880.0000    6.52054
360920.0000    6.99334
360960.0000    6.11990
361000.0000    5.50765
361040.0000    6.50123
361080.0000    5.47036
361120.0000    6.66963
361160.0000    7.53145
361200.0000    7.01175
361240.0000    7.24471
361280.0000    7.76173
361320.0000    8.24457
361360.0000    8.42991
361400.0000    8.16957
361440.0000    9.26048
361480.0000   10.03016
361520.0000   10.26192
361560.0000    9.71985
361600.0000    7.60031
361640.0000    9.05922
361680.0000    8.83554
361720.0000    9.12050
361760.0000    9.09006
361800.0000    9.30500
361840.0000    7.94354
361880.0000    7.18918
361920.0000    6.36930
361960.0000    6.44393
362000.0000    6.58456
362040.0000    7.01164
362080.0000    7.10363
362120.0000    7.14773
362160.0000    7.89005
362200.0000    5.84181
362240.0000    6.61851
362280.0000    7.65632
362320.0000    7.83056
362360.0000    6.00652
362400.0000    6.92151
362440.0000    7.05605
362480.0000    7.32059
362520.0000    5.59215
362560.0000    7.19157
362600.0000    6.33593
362640.0000    7.86643
362680.0000    7.25051
362720.0000    6.69116
362760.0000    5.98425
362800.0000    5.99467
362840.0000    5.83642
362880.0000    6.32612
362920.0000    6.49213
362960.0000    7.13275
363000.0000    5.81835
363040.0000    5.28139
363080.0000    5.89624
363120.0000    5.84837
363160.0000    5.45126
363200.0000    6.02659
363240.0000    5.31711
363280.0000    6.69622
363320.0000    5.96271
363360.0000    6.29804
363400.0000    5.03982
363440.0000    6.04693
363480.0000    6.80457
363520.0000    7.02292
363560.0000    6.96286
363600.0000    7.17965
363640.0000    6.92309
363680.0000    6.42609
363720.0000    8.76357
363760.0000    8.74168
363800.0000    8.34155
363840.0000    7.33611
363880.0000    7.08425
363920.0000    6.73174
363960.0000    6.74953
364000.0000    7.48614
364040.0000    7.29824
364080.0000    7.83956
364120.0000    8.19234
364160.0000    7.33292
364200.0000    6.90045
364240.0000    7.34780
364280.0000    7.17462
364320.0000    7.13688
364360.0000    7.38482
364400.0000    7.12452
364440.0000    6.83079
364480.0000    6.96815
364520.0000    6.35274
364560.0000    6.57713
364600.0000    7.12139
364640.0000    7.65427
364680.0000    6.70675
364720.0000    6.81933
364760.0000    7.20398
364800.0000    5.66890
364840.0000    8.27592
364880.0000    6.75639
364920.0000    6.00293
364960.0000    5.97819
365000.0000    7.45636
365040.0000    7.44128
365080.0000    5.46509
365120.0000    6.82179
365160.0000    6.14362
365200.0000    7.84770
365240.0000    6.97794
365280.0000    6.66068
365320.0000    6.82151
365360.0000    6.12901
365400.0000    6.05045
365440.0000    5.45655
365480.0000    5.69034
365520.0000    6.23795
365560.0000    6.30600
365600.0000    5.63718
365640.0000    7.10387
365680.0000    6.73766
365720.0000    7.17136
365760.0000    7.90200
365800.0000    7.17987
365840.0000    7.10117
365880.0000    7.24855
365920.0000    6.51139
365960.0000    7.50160
366000.0000    7.08745
366040.0000    6.07933
366080.0000    6.71380
366120.0000    6.36994
366160.0000    7.14112
366200.0000    6.78175
366240.0000    6.81157
366280.0000    7.78525
366320.0000    6.72870
366360.0000    6.55410
366400.0000    7.12983
366440.0000    6.34240
366480.0000    5.87916
366520.0000    5.82032
366560.0000    7.21321
366600.0000    7.15521
366640.0000    7.05160
366680.0000    6.39398
366720.0000    6.68074
366760.0000    7.90476
366800.0000    6.67994
366840.0000    6.52522
366880.0000    7.20128
366920.0000    6.58364
366960.0000    7.13550
367000.0000    7.04512
367040.0000    5.99870
367080.0000    6.20095
367120.0000    5.43811
367160.0000    7.26599
367200.0000    8.07085
367240.0000    7.99532
367280.0000    7.77741
367320.0000    8.94314
367360.0000    8.35713
367400.0000    7.07699
367440.0000    6.35853
367480.0000    7.37444
367520.0000    7.20065
367560.0000    7.02370
367600.0000    7.24650
367640.0000    7.26071
367680.0000    8.86803
367720.0000    7.90432
367760.0000    7.54327
367800.0000    7.17852
367840.0000    6.50161
367880.0000    7.15233
367920.0000    5.92198
367960.0000    6.03263
368000.0000    6.63739
368040.0000    6.46945
368080.0000    5.59432
368120.0000    6.91218
368160.0000    6.42378
368200.0000    6.31805
368240.0000    6.92031
368280.0000    6.52172
368320.0000    5.89014
368360.0000    6.14141
368400.0000    5.65026
368440.0000    6.30910
368480.0000    5.98087
368520.0000    4.91691
368560.0000    6.69895
368600.0000    6.76301
368640.0000    6.80247
368680.0000    6.33390
368720.0000    6.11005
368760.0000    6.43124
368800.0000    6.75971
368840.0000    4.99046
368880.0000    5.45186
368920.0000    6.23062
368960.0000    6.69462
369000.0000    6.22233
369040.0000    5.87749
369080.0000    5.85469
369120.0000    5.39635
369160.0000    6.07599
369200.0000    5.54183
369240.0000    7.01541
369280.0000    6.77520
369320.0000    6.87279
369360.0000    7.41271
369400.0000    7.47906
369440.0000    7.10355
369480.0000    6.39851
369520.0000    7.48777
369560.0000    6.51588
369600.0000    6.81004
369640.0000    8.21436
369680.0000    7.69213
369720.0000    7.48095
369760.0000    7.31536
369800.0000    7.59600
369840.0000    6.74843
369880.0000    7.18619
369920.0000    7.93719
369960.0000    8.97795
370000.0000    8.73509
370040.0000    8.23573
370080.0000    8.77614
370120.0000    8.86330
370160.0000    7.60516
370200.0000    7.86308
370240.0000    8.03445
370280.0000    8.37625
370320.0000    8.32568
370360.0000    6.93395
370400.0000    7.91231
370440.0000    8.71831
370480.0000    8.62668
370520.0000    8.14523
370560.0000    8.41144
370600.0000    8.46840
370640.0000    8.46162
370680.0000    7.82826
370720.0000    7.87812
370760.0000    8.26523
370800.0000    7.60480
370840.0000    7.76089
370880.0000    7.32333
370920.0000    7.81542
370960.0000    6.22938
371000.0000    6.18484
371040.0000    6.44097
371080.0000    6.53327
371120.0000    7.10951
371160.0000    6.47606
371200.0000    6.29810
371240.0000    6.82860
371280.0000    7.55387
371320.0000    9.00198
371360.0000    7.50833
371400.0000    6.51039
371440.0000    6.61814
371480.0000    7.44872
371520.0000    6.90871
371560.0000    7.64191
371600.0000    8.32036
371640.0000    7.04922
371680.0000    8.16022
371720.0000    8.29003
371760.0000    8.23207
371800.0000    7.77975
371840.0000    8.32933
371880.0000    8.38856
371920.0000    9.59911
371960.0000    9.26638
372000.0000    9.31120
372040.0000    8.03384
372080.0000    8.91129
372120.0000    9.30895
372160.0000    9.86336
372200.0000    9.25904
372240.0000    9.12780
372280.0000    8.49129
372320.0000    8.82942
372360.0000    8.53893
372400.0000    9.13478
372440.0000    8.92259
372480.0000    8.38357
372520.0000    8.83009
372560.0000    8.49504
372600.0000    8.43316
372640.0000    7.95255
372680.0000    9.55222
372720.0000    8.61680
372760.0000    8.48774
372800.0000    8.95770
372840.0000    8.88645
372880.0000    7.86083
372920.0000    7.86252
372960.0000    7.62976
373000.0000    7.97843
373040.0000    9.08114
373080.0000    8.39323
373120.0000    8.08172
373160.0000    8.30582
373200.0000    9.35131
373240.0000    8.73510
373280.0000    9.64623
373320.0000    9.73964
373360.0000    9.33218
373400.0000    9.81589
373440.0000    9.25727
373480.0000    8.86408
373520.0000    9.16470
373560.0000    8.25087
373600.0000    9.08536
373640.0000    8.78475
373680.0000    7.56702
373720.0000    8.05471
373760.0000    7.48086
373800.0000    8.26141
373840.0000    7.09017
373880.0000    7.29688
373920.0000    7.53999
373960.0000    7.43949
374000.0000    7.34963
374040.0000    7.60189
374080.0000    7.25189
374120.0000    8.13031
374160.0000    7.64136
374200.0000    7.73480
374240.0000    7.82717
374280.0000    7.87807
374320.0000    7.47122
374360.0000    7.89143
374400.0000    7.59078
374440.0000    7.71435
374480.0000    7.34153
374520.0000    7.15265
374560.0000    7.77509
374600.0000    8.91461
374640.0000    7.89412
374680.0000    7.61342
374720.0000    7.98120
374760.0000    8.95572
374800.0000    6.85285
374840.0000    8.27299
374880.0000    7.77222
374920.0000    7.70342
374960.0000    8.45362
375000.0000    7.37382
375040.0000    6.65851
375080.0000    6.67341
375120.0000    7.78791
375160.0000    6.35837
375200.0000    6.99789
375240.0000    7.41107
375280.0000    7.27580
375320.0000    6.58006
375360.0000    6.65282
375400.0000    5.74774
375440.0000    5.13339
375480.0000    4.87159
375520.0000    4.66411
375560.0000    5.25196
375600.0000    6.51019
375640.0000    6.46031
375680.0000    7.31549
375720.0000    6.74094
375760.0000    8.03160
375800.0000    7.57689
375840.0000    6.57921
375880.0000    6.81153
375920.0000    7.33476
375960.0000    6.97760
376000.0000    6.46855
376040.0000    7.12615
376080.0000    5.97460
376120.0000    7.24100
376160.0000    6.61566
376200.0000    7.65868
376240.0000    7.07281
376280.0000    6.98793
376320.0000    7.11366
376360.0000    7.01026
376400.0000    7.30266
376440.0000    7.09243
376480.0000    7.34057
376520.0000    6.71494
376560.0000    6.85006
376600.0000    6.50039
376640.0000    7.67309
376680.0000    7.07880
376720.0000    6.57695
376760.0000    6.02163
376800.0000    5.49144
376840.0000    6.93325
376880.0000    6.62523
376920.0000    7.26722
376960.0000    6.52625
377000.0000    7.18826
377040.0000    6.96269
377080.0000    7.06629
377120.0000    6.07698
377160.0000    6.22489
377200.0000    5.62519
377240.0000    6.55030
377280.0000    6.27148
377320.0000    6.25641
377360.0000    7.35006
377400.0000    7.89254
377440.0000    8.53660
377480.0000    6.92395
377520.0000    6.12765
377560.0000    8.07039
377600.0000    8.86198
377640.0000    7.79207
377680.0000    7.50863
377720.0000    7.22565
377760.0000    6.81223
377800.0000    6.32490
377840.0000    5.17857
377880.0000    6.29372
377920.0000    6.03692
377960.0000    6.51207
378000.0000    5.87647
378040.0000    7.81543
378080.0000    7.03964
378120.0000    7.38151
378160.0000    6.40206
378200.0000    5.78191
378240.0000    6.18511
378280.0000    6.39479
378320.0000    7.16997
378360.0000    7.14822
378400.0000    6.30907
378440.0000    6.84580
378480.0000    6.45787
378520.0000    7.07983
378560.0000    5.55044
378600.0000    7.35382
378640.0000    6.92053
378680.0000    6.33047
378720.0000    6.56016
378760.0000    5.68879
378800.0000    7.08363
378840.0000    6.12563
378880.0000    5.65961
378920.0000    5.84720
378960.0000    6.20467
379000.0000    6.01073
379040.0000    6.17929
379080.0000    7.03933
379120.0000    7.08776
379160.0000    7.33147
379200.0000    7.22027
379240.0000    5.93882
379280.0000    7.06747
379320.0000    7.28088
379360.0000    7.19029
379400.0000    7.57171
379440.0000    8.18563
379480.0000    8.00401
379520.0000    7.41810
379560.0000    6.79488
379600.0000    7.22585
379640.0000    6.82567
379680.0000    7.49244
379720.0000    7.41864
379760.0000    8.24273
379800.0000    8.04516
379840.0000    9.33910
379880.0000    8.89919
379920.0000    7.81410
379960.0000    6.39056
380000.0000    6.84094
380040.0000    6.27941
380080.0000    6.52917
380120.0000    6.74501
380160.0000    6.20383
380200.0000    7.66757
380240.0000    6.77214
380280.0000    7.91694
380320.0000    7.58182
380360.0000    8.14161
380400.0000    9.03970
380440.0000    8.17920
380480.0000    8.11765
380520.0000    8.82356
380560.0000    8.50469
380600.0000    8.74485
380640.0000    7.84896
380680.0000    8.19340
380720.0000    7.21700
380760.0000    7.74268
380800.0000    7.58428
380840.0000    8.54446
380880.0000    7.39133
380920.0000    7.94008
380960.0000    7.83310
381000.0000    8.72758
381040.0000    8.36868
381080.0000    8.29778
381120.0000    8.74299
381160.0000    8.97674
381200.0000    8.26431
381240.0000    9.44827
381280.0000    8.80193
381320.0000    9.01070
381360.0000    9.55533
381400.0000    9.43742
381440.0000    9.42434
381480.0000    9.24101
381520.0000    9.99704
381560.0000   10.04723
381600.0000    9.33548
381640.0000    9.46815
381680.0000    9.35549
381720.0000    9.37578
381760.0000   10.13909
381800.0000    9.23571
381840.0000    8.39038
381880.0000    9.54315
381920.0000    9.49235
381960.0000    9.17940
382000.0000    9.37017
382040.0000    9.67924
382080.0000    9.34452
382120.0000    9.67961
382160.0000   10.41381
382200.0000    9.19875
382240.0000    8.55754
382280.0000    8.35108
382320.0000    8.02345
382360.0000    8.17835
382400.0000    8.46165
382440.0000    7.81570
382480.0000    7.62513
382520.0000    8.19081
382560.0000    8.10145
382600.0000    8.18640
382640.0000    8.04555
382680.0000    8.34982
382720.0000    8.75514
382760.0000    8.46594
382800.0000    9.16743
382840.0000    8.97672
382880.0000    9.44365
382920.0000    9.05094
382960.0000    9.32602
383000.0000    9.45866
383040.0000    9.10589
383080.0000    8.51471
383120.0000    8.44060
383160.0000    8.73533
383200.0000    8.20502
383240.0000    7.74394
383280.0000    8.18610
383320.0000    8.62344
383360.0000    8.87683
383400.0000    9.60839
383440.0000    8.96987
383480.0000    9.17927
383520.0000    8.69315
383560.0000    9.39405
383600.0000    8.71992
383640.0000    8.64122
383680.0000    8.51432
383720.0000    9.11965
383760.0000    9.26132
383800.0000    9.13358
383840.0000    8.77432
383880.0000    9.17134
383920.0000    9.16899
383960.0000    8.16994
384000.0000    8.96470
384040.0000    8.46101
384080.0000    8.79750
384120.0000    8.41603
384160.0000    7.30831
384200.0000    8.15603
384240.0000    8.62284
384280.0000    8.66374
384320.0000    8.03938
384360.0000    8.33824
384400.0000    9.13471
384440.0000    8.54254
384480.0000    8.39240
384520.0000    8.06725
384560.0000    8.01234
384600.0000    8.96616
384640.0000    8.53651
384680.0000    8.44263
384720.0000    8.66506
384760.0000    7.34261
384800.0000    8.02360
384840.0000    9.02867
384880.0000    9.03290
384920.0000    8.75583
384960.0000    8.02106
385000.0000    7.72569
385040.0000    8.48064
385080.0000    9.18726
385120.0000    7.97876
385160.0000    8.39850
385200.0000    8.41111
385240.0000    8.47362
385280.0000    8.86947
385320.0000    8.22596
385360.0000    8.92560
385400.0000    8.51078
385440.0000    8.71674
385480.0000    8.66043
385520.0000    7.99290
385560.0000    8.28990
385600.0000    8.84446
385640.0000    8.09299
385680.0000    7.90511
385720.0000    8.20465
385760.0000    8.71661
385800.0000    8.59631
385840.0000    8.64163
385880.0000    8.24149
385920.0000    7.98544
385960.0000    8.44562
386000.0000    8.60658
386040.0000    9.44719
386080.0000    9.14028
386120.0000    9.37820
386160.0000    9.29744
386200.0000    9.59906
386240.0000    8.92469
386280.0000    8.23393
386320.0000    8.53086
386360.0000    9.33778
386400.0000    9.13527
386440.0000    9.45310
386480.0000    9.37913
386520.0000    8.95067
386560.0000    9.77015
386600.0000    9.61538
386640.0000    9.71993
386680 5
386720 5
386760 5
386800 5
386840 5
386880 5
386920 5
386960 5
387000 5
387040 5
387080 5
387120 5
387160 5
387200 5
387240 5
387280 5
387320 5
387360 5
387400 5
387440 5
387480 5
387520 5
387560 5
387600 5
387640 5
387680 5
387720 5
387760 5
387800 5
387840 5
387880 5
387920 5
387960 5
388000 5
388040 5
388080 5
388120 5
388160 5
388200 5
388240 5
388280 5
388320 5
388360 5
388400 5
388440 5
388480 5
388520 5
388560 5
388600 5
388640 5
388680 5
388720 5
388760 5
388800 5
388840 5
388880 5
388920 5
388960 5
389000 5
389040 5
389080 5
389120 5
389160 5
389200 5
389240 5
389280 5
389320 5
389360 5
389400 5
389440 5
389480 5
389520 5
389560 5
389600 5
389640 5
389680 5
389720 5
389760 5
389800 5
389840 5
389880 5
389920 5
389960 5
390000 5
390040 5
390080 5
390120 5
390160 5
390200 5
390240 5
390280 5
390320 5
390360 5
390400 5
390440 5
390480 5
390520 5
390560 5
390600 5
390640 5
390680 5
390720 5
390760 5
390800 5
390840 5
390880 5
390920 5
390960 5
391000 5
391040 5
391080 5
391120 5
391160 5
391200 5
391240 5
391280 5
391320 5
391360 5
391400 5
391440 5
391480 5
391520 5
391560 5
391600 5
391640 5
391680 5
391720 5
391760 5
391800 5
391840 5
391880 5
391920 5
391960 5
392000 5
392040 5
392080 5
392120 5
392160 5
392200 5
392240 5
392280 5
392320 5
392360 5
392400 5
392440 5
392480 5
392520 5
392560 5
392600 5
392640 5
392680 5
392720 5
392760 5
392800 5
392840 5
392880 5
392920 5
392960 5
393000 5
393040 5
393080 5
393120 5
393160 5
393200 5
393240 5
393280 5
393320 5
393360 5
393400 5
393440 5
393480 5
393520 5
393560 5
393600 5
393640 5
393680 5
393720 5
393760 5
393800 5
393840 5
393880 5
393920 5
393960 5
394000 5
394040 5
394080 5
394120 5
394160 5
394200 5
394240 5
394280 5
394320 5
394360 5
394400 5
394440 5
394480 5
394520 5
394560 5
394600 5
394640 5
394680 5
394720 5
394760 5
394800 5
394840 5
394880 5
394920 5
394960 5
395000 5
395040 5
395080 5
395120 5
395160 5
395200 5
395240 5
395280 5
395320 5
395360 5
395400 5
395440 5
395480 5
395520 5
395560 5
395600 5
395640 5
395680 5
395720 5
395760 5
395800 5
395840 5
395880 5
395920 5
395960 5
396000 5
396040 5
396080 5
396120 5
396160 5
396200 5
396240 5
396280 5
396320 5
396360 5
396400 5
396440 5
396480 5
396520 5
396560 5
396600 5
396640 5
396680 5
396720 5
396760 5
396800 5
396840 5
396880 5
396920 5
396960 5
397000 5
397040 5
397080 5
397120 5
397160 5
397200 5
397240 5
397280 5
397320 5
397360 5
397400 5
397440 5
397480 5
397520 5
397560 5
397600 5
397640 5
397680 5
397720 5
397760 5
397800 5
397840 5
397880 5
397920 5
397960 5
398000 5
398040 5
398080 5
398120 5
398160 5
398200 5
398240 5
398280 5
398320 5
398360 5
398400 5
398440 5
398480 5
398520 5
398560 5
398600 5
398640 5
398680 5
398720 5
398760 5
398800 5
398840 5
398880 5
398920 5
398960 5
399000 5
399040 5
399080 5
399120 5
399160 5
399200 5
399240 5
399280 5
399320 5
399360 5
399400 5
399440 5
399480 5
399520 5
399560 5
399600 5
399640 5
399680 5
399720 5
399760 5
399800 5
399840 5
399880 5
399920 5
399960 5
400000 5
400040 5
400080 5
400120 5
400160 5
400200 5
400240 5
400280 5
400320 5
400360 5
400400 5
400440 5
400480 5
400520 5
400560 5
400600 5
400640 5
400680 5
400720 5
400760 5
400800 5
400840 5
400880 5
400920 5
400960 5
401000 5
401040 5
401080 5
401120 5
401160 5
401200 5
401240 5
401280 5
401320 5
401360 5
401400 5
401440 5
401480 5
401520 5
401560 5
401600 5
401640 5
401680 5
401720 5
401760 5
401800 5
401840 5
401880 5
401920 5
401960 5
402000 5
402040 5
402080 5
402120 5
402160 5
402200 5
402240 5
402280 5
402320 5
402360 5
402400 5
402440 5
402480 5
402520 5
402560 5
402600 5
402640 5
402680 5
402720 5
402760 5
402800 5
402840 5
402880 5
402920 5
402960 5
403000 5
403040 5
403080 5
403120 5
403160 5
403200 5
403240 5
403280 5
403320 5
403360 5
403400 5
403440 5
403480 5
403520 5
403560 5
403600 5
403640 5
403680 5
403720 5
403760 5
403800 5
403840 5
403880 5
403920 5
403960 5
404000 5
404040 5
404080 5
404120 5
404160 5
404200 5
404240 5
404280 5
404320 5
404360 5
404400 5
404440 5
404480 5
404520 5
404560 5
404600 5
404640 5
404680 5
404720 5
404760 5
404800 5
404840 5
404880 5
404920 5
404960 5
405000 5
405040 5
405080 5
405120 5
405160 5
405200 5
405240 5
405280 5
405320 5
405360 5
405400 5
405440 5
405480 5
405520 5
405560 5
405600 5
405640 5
405680 5
405720 5
405760 5
405800 5
405840 5
405880 5
405920 5
405960 5
406000 5
406040 5
406080 5
406120 5
406160 5
406200 5
406240 5
406280 5
406320 5
406360 5
406400 5
406440 5
406480 5
406520 5
406560 5
406600 5
406640 5
406680 5
406720 5
406760 5
406800 5
406840 5
406880 5
406920 5
406960 5
407000 5
407040 5
407080 5
407120 5
407160 5
407200 5
407240 5
407280 5
407320 5
407360 5
407400 5
407440 5
407480 5
407520 5
407560 5
407600 5
407640 5
407680 5
407720 5
407760 5
407800 5
407840 5
407880 5
407920 5
407960 5
408000 5
408040 5
408080 5
408120 5
408160 5
408200 5
408240 5
408280 5
408320 5
408360 5
408400 5
408440 5
408480 5
408520 5
408560 5
408600 5
408640 5
408680 5
408720 5
408760 5
408800 5
408840 5
408880 5
408920 5
408960 5
409000 5
409040 5
409080 5
409120 5
409160 5
409200 5
409240 5
409280 5
409320 5
409360 5
409400 5
409440 5
409480 5
409520 5
409560 5
409600 5
409640 5
409680 5
409720 5
409760 5
409800 5
409840 5
409880 5
409920 5
409960 5
410000 5
410040 5
410080 5
410120 5
410160 5
410200 5
410240 5
410280 5
410320 5
410360 5
410400 5
410440 5
410480 5
410520 5
410560 5
410600 5
410640 5
410680 5
410720 5
410760 5
410800 5
410840 5
410880 5
410920 5
410960 5
411000 5
411040 5
411080 5
411120 5
411160 5
411200 5
411240 5
411280 5
411320 5
411360 5
411400 5
411440 5
411480 5
411520 5
411560 5
411600 5
411640 5
411680 5
411720 5
411760 5
411800 5
411840 5
411880 5
411920 5
411960 5
412000 5
412040 5
412080 5
412120 5
412160 5
412200 5
412240 5
412280 5
412320 5
412360 5
412400 5
412440 5
412480 5
412520 5
412560 5
412600 5
412640 5
412680 5
412720 5
412760 5
412800 5
412840 5
412880 5
412920 5
412960 5
413000 5
413040 5
413080 5
413120 5
413160 5
413200 5
413240 5
413280 5
413320 5
413360 5
413400 5
413440 5
413480 5
413520 5
413560 5
413600 5
413640 5
413680 5
413720 5
413760 5
413800 5
413840 5
413880 5
413920 5
413960 5
414000 5
414040 5
414080 5
414120 5
414160 5
414200 5
414240 5
414280 5
414320 5
414360 5
414400 5
414440 5
414480 5
414520 5
414560 5
414600 5
414640 5
414680 5
414720 5
414760 5
414800 5
414840 5
414880 5
414920 5
414960 5
415000 5
415040 5
415080 5
415120 5
415160 5
415200 5
415240 5
415280 5
415320 5
415360 5
415400 5
415440 5
415480 5
415520 5
415560 5
415600 5
415640 5
415680 5
415720 5
415760 5
415800 5
415840 5
415880 5
415920 5
415960 5
416000 5
416040 5
416080 5
416120 5
416160 5
416200 5
416240 5
416280 5
416320 5
416360 5
416400 5
416440 5
416480 5
416520 5
416560 5
416600 5
416640 5
416680 5
416720 5
416760 5
416800 5
416840 5
416880 5
416920 5
416960 5
417000 5
417040 5
417080 5
417120 5
417160 5
417200 5
417240 5
417280 5
417320 5
417360 5
417400 5
417440 5
417480 5
417520 5
417560 5
417600 5
417640 5
417680 5
417720 5
417760 5
417800 5
417840 5
417880 5
417920 5
417960 5
418000 5
418040 5
418080 5
418120 5
418160 5
418200 5
418240 5
418280 5
418320 5
418360 5
418400 5
418440 5
418480 5
418520 5
418560 5
418600 5
418640 5
418680 5
418720 5
418760 5
418800 5
418840 5
418880 5
418920 5
418960 5
419000 5
419040 5
419080 5
419120 5
419160 5
419200 5
419240 5
419280 5
419320 5
419360 5
419400 5
419440 5
419480 5
419520 5
419560 5
419600 5
419640 5
419680 5
419720 5
419760 5
419800 5
419840 5
419880 5
419920 5
419960 5
420000 5
420040 5
420080 5
420120 5
420160 5
420200 5
420240 5
420280 5
420320 5
420360 5
420400 5
420440 5
420480 5
420520 5
420560 5
420600 5
420640 5
420680 5
420720 5
420760 5
420800 5
420840 5
420880 5
420920 5
420960 5
421000 5
421040 5
421080 5
421120 5
421160 5
421200 5
421240 5
421280 5
421320 5
421360 5
421400 5
421440 5
421480 5
421520 5
421560 5
421600 5
421640 5
421680 5
421720 5
421760 5
421800 5
421840 5
421880 5
421920 5
421960 5
422000 5
422040 5
422080 5
422120 5
422160 5
422200 5
422240 5
422280 5
422320 5
422360 5
422400 5
422440 5
422480 5
422520 5
422560 5
422600 5
422640 5
422680 5
422720 5
422760 5
422800 5
422840 5
422880 5
422920 5
422960 5
423000 5
423040 5
423080 5
423120 5
423160 5
423200 5
423240 5
423280 5
423320 5
423360 5
423400 5
423440 5
423480 5
423520 5
423560 5
423600 5
423640 5
423680 5
423720 5
423760 5
423800 5
423840 5
423880 5
423920 5
423960 5
424000 5
424040 5
424080 5
424120 5
424160 5
424200 5
424240 5
424280 5
424320 5
424360 5
424400 5
424440 5
424480 5
424520 5
424560 5
424600 5
424640 5
424680 5
424720 5
424760 5
424800 5
424840 5
424880 5
424920 5
424960 5
425000 5
425040 5
425080 5
425120 5
425160 5
425200 5
425240 5
425280 5
425320 5
425360 5
425400 5
425440 5
425480 5
425520 5
425560 5
425600 5
425640 5
425680 5
425720 5
425760 5
425800 5
425840 5
425880 5
425920 5
425960 5
426000 5
426040 5
426080 5
426120 5
426160 5
426200 5
426240 5
426280 5
426320 5
426360 5
426400 5
426440 5
426480 5
426520 5
426560 5
426600 5
426640 5
426680 5
426720 5
426760 5
426800 5
426840 5
426880 5
426920 5
426960 5
427000 5
427040 5
427080 5
427120 5
427160 5
427200 5
427240 5
427280 5
427320 5
427360 5
427400 5
427440 5
427480 5
427520 5
427560 5
427600 5
427640 5
427680 5
427720 5
427760 5
427800 5
427840 5
427880 5
427920 5
427960 5
428000 5
428040 5
428080 5
428120 5
428160 5
428200 5
428240 5
428280 5
428320 5
428360 5
428400 5
428440 5
428480 5
428520 5
428560 5
428600 5
428640 5
428680 5
428720 5
428760 5
428800 5
428840 5
428880 5
428920 5
428960 5
429000 5
429040 5
429080 5
429120 5
429160 5
429200 5
429240 5
429280 5
429320 5
429360 5
429400 5
429440 5
429480 5
429520 5
429560 5
429600 5
429640 5
429680 5
429720 5
429760 5
429800 5
429840 5
429880 5
429920 5
429960 5
430000 5
430040 5
430080 5
430120 5
430160 5
430200 5
430240 5
430280 5
430320 5
430360 5
430400 5
430440 5
430480 5
430520 5
430560 5
430600 5
430640 5
430680 5
430720 5
430760 5
430800 5
430840 5
430880 5
430920 5
430960 5
431000 5
431040 5
431080 5
431120 5
431160 5
431200 5
431240 5
431280 5
431320 5
431360 5
431400 5
431440 5
431480 5
431520 5
431560 5
431600 5
431640 5
431680 5
431720 5
431760 5
431800 5
431840 5
431880 5
431920 5
431960 5
432000 5
432040 5
432080 5
432120 5
432160 5
432200 5
432240 5
432280 5
432320 5
432360 5
432400 5
432440 5
432480 5
432520 5
432560 5
432600 5
432640 5
432680 5
432720 5
432760 5
432800 5
432840 5
432880 5
432920 5
432960 5
433000 5
433040 5
433080 5
433120 5
433160 5
433200 5
433240 5
433280 5
433320 5
433360 5
433400 5
433440 5
433480 5
433520 5
433560 5
433600 5
433640 5
433680 5
433720 5
433760 5
433800 5
433840 5
433880 5
433920 5
433960 5
434000 5
434040 5
434080 5
434120 5
434160 5
434200 5
434240 5
434280 5
434320 5
434360 5
434400 5
434440 5
434480 5
434520 5
434560 5
434600 5
434640 5
434680 5
434720 5
434760 5
434800 5
434840 5
434880 5
434920 5
434960 5
435000 5
435040 5
435080 5
435120 5
435160 5
435200 5
435240 5
435280 5
435320 5
435360 5
435400 5
435440 5
435480 5
435520 5
435560 5
435600 5
435640 5
435680 5
435720 5
435760 5
435800 5
435840 5
435880 5
435920 5
435960 5
436000 5
436040 5
436080 5
436120 5
436160 5
436200 5
436240 5
436280 5
436320 5
436360 5
436400 5
436440 5
436480 5
436520 5
436560 5
436600 5
436640 5
436680 5
436720 5
436760 5
436800 5
436840 5
436880 5
436920 5
436960 5
437000 5
437040 5
437080 5
437120 5
437160 5
437200 5
437240 5
437280 5
437320 5
437360 5
437400 5
437440 5
437480 5
437520 5
437560 5
437600 5
437640 5
437680 5
437720 5
437760 5
437800 5
437840 5
437880 5
437920 5
437960 5
438000 5
438040 5
438080 5
438120 5
438160 5
438200 5
438240 5
438280 5
438320 5
438360 5
438400 5
438440 5
438480 5
438520 5
438560 5
438600 5
438640 5
438680 5
438720 5
438760 5
438800 5
438840 5
438880 5
438920 5
438960 5
439000 5
439040 5
439080 5
439120 5
439160 5
439200 5
439240 5
439280 5
439320 5
439360 5
439400 5
439440 5
439480 5
439520 5
439560 5
439600 5
439640 5
439680 5
439720 5
439760 5
439800 5
439840 5
439880 5
439920 5
439960 5
440000 5
440040 5
440080 5
440120 5
440160 5
440200 5
440240 5
440280 5
440320 5
440360 5
440400 5
440440 5
440480 5
440520 5
440560 5
440600 5
440640 5
440680 5
440720 5
440760 5
440800 5
440840 5
440880 5
440920 5
440960 5
441000 5
441040 5
441080 5
441120 5
441160 5
441200 5
441240 5
441280 5
441320 5
441360 5
441400 5
441440 5
441480 5
441520 5
441560 5
441600 5
441640 5
441680 5
441720 5
441760 5
441800 5
441840 5
441880 5
441920 5
441960 5
442000 5
442040 5
442080 5
442120 5
442160 5
442200 5
442240 5
442280 5
442320 5
442360 5
442400 5
442440 5
442480 5
442520 5
442560 5
442600 5
442640 5
442680 5
442720 5
442760 5
442800 5
442840 5
442880 5
442920 5
442960 5
443000 5
443040 5
443080 5
443120 5
443160 5
443200 5
443240 5
443280 5
443320 5
443360 5
443400 5
443440 5
443480 5
443520 5
443560 5
443600 5
443640 5
443680 5
443720 5
443760 5
443800 5
443840 5
443880 5
443920 5
443960 5
444000 5
444040 5
444080 5
444120 5
444160 5
444200 5
444240 5
444280 5
444320 5
444360 5
444400 5
444440 5
444480 5
444520 5
444560 5
444600 5
444640 5
444680 5
444720 5
444760 5
444800 5
444840 5
444880 5
444920 5
444960 5
445000 5
445040 5
445080 5
445120 5
445160 5
445200 5
445240 5
445280 5
445320 5
445360 5
445400 5
445440 5
445480 5
445520 5
445560 5
445600 5
445640 5
445680 5
445720 5
445760 5
445800 5
445840 5
445880 5
445920 5
445960 5
446000 5
446040 5
446080 5
446120 5
446160 5
446200 5
446240 5
446280 5
446320 5
446360 5
446400 5
446440 5
446480 5
446520 5
446560 5
446600 5
446640 5
446680 5
446720 5
446760 5
446800 5
446840 5
446880 5
446920 5
446960 5
447000 5
447040 5
447080 5
447120 5
447160 5
447200 5
447240 5
447280 5
447320 5
447360 5
447400 5
447440 5
447480 5
447520 5
447560 5
447600 5
447640 5
447680 5
447720 5
447760 5
447800 5
447840 5
447880 5
447920 5
447960 5
448000 5
448040 5
448080 5
448120 5
448160 5
448200 5
448240 5
448280 5
448320 5
448360 5
448400 5
448440 5
448480 5
448520 5
448560 5
448600 5
448640 5
448680 5
448720 5
448760 5
448800 5
448840 5
448880 5
448920 5
448960 5
449000 5
449040 5
449080 5
449120 5
449160 5
449200 5
449240 5
449280 5
449320 5
449360 5
449400 5
449440 5
449480 5
449520 5
449560 5
449600 5
449640 5
449680 5
449720 5
449760 5
449800 5
449840 5
449880 5
449920 5
449960 5
450000 5
450040 5
450080 5
450120 5
450160 5
450200 5
450240 5
450280 5
450320 5
450360 5
450400 5
450440 5
450480 5
450520 5
450560 5
450600 5
450640 5
450680 5
450720 5
450760 5
450800 5
450840 5
450880 5
450920 5
450960 5
451000 5
451040 5
451080 5
451120 5
451160 5
451200 5
451240 5
451280 5
451320 5
451360 5
451400 5
451440 5
451480 5
451520 5
451560 5
451600 5
451640 5
451680 5
451720 5
451760 5
451800 5
451840 5
451880 5
451920 5
451960 5
452000 5
452040 5
452080 5
452120 5
452160 5
452200 5
452240 5
452280 5
452320 5
452360 5
452400 5
452440 5
452480 5
452520 5
452560 5
452600 5
452640 5
452680 5
452720 5
452760 5
452800 5
452840 5
452880 5
452920 5
452960 5
453000 5
453040 5
453080 5
453120 5
453160 5
453200 5
453240 5
453280 5
453320 5
453360 5
453400 5
453440 5
453480 5
453520 5
453560 5
453600 5
453640 5
453680 5
453720 5
453760 5
453800 5
453840 5
453880 5
453920 5
453960 5
454000 5
454040 5
454080 5
454120 5
454160 5
454200 5
454240 5
454280 5
454320 5
454360 5
454400 5
454440 5
454480 5
454520 5
454560 5
454600 5
454640 5
454680 5
454720 5
454760 5
454800 5
454840 5
454880 5
454920 5
454960 5
455000 5
455040 5
455080 5
455120 5
455160 5
455200 5
455240 5
455280 5
455320 5
455360 5
455400 5
455440 5
455480 5
455520 5
455560 5
455600 5
455640 5
455680 5
455720 5
455760 5
455800 5
455840 5
455880 5
455920 5
455960 5
456000 5
456040 5
456080 5
456120 5
456160 5
456200 5
456240 5
456280 5
456320 5
456360 5
456400 5
456440 5
456480 5
456520 5
456560 5
456600 5
456640 5
456680 5
456720 5
456760 5
456800 5
456840 5
456880 5
456920 5
456960 5
457000 5
457040 5
457080 5
457120 5
457160 5
457200 5
457240 5
457280 5
457320 5
457360 5
457400 5
457440 5
457480 5
457520 5
457560 5
457600 5
457640 5
457680 5
457720 5
457760 5
457800 5
457840 5
457880 5
457920 5
457960 5
458000 5
458040 5
458080 5
458120 5
458160 5
458200 5
458240 5
458280 5
458320 5
458360 5
458400 5
458440 5
458480 5
458520 5
458560 5
458600 5
458640 5
458680 5
458720 5
458760 5
458800 5
458840 5
458880 5
458920 5
458960 5
459000 5
459040 5
459080 5
459120 5
459160 5
459200 5
459240 5
459280 5
459320 5
459360 5
459400 5
459440 5
459480 5
459520 5
459560 5
459600 5
459640 5
459680 5
459720 5
459760 5
459800 5
459840 5
459880 5
459920 5
459960 5
460000 5
460040 5
460080 5
460120 5
460160 5
460200 5
460240 5
460280 5
460320 5
460360 5
460400 5
460440 5
460480 5
460520 5
460560 5
460600 5
460640 5
460680 5
460720 5
460760 5
460800 5
460840 5
460880 5
460920 5
460960 5
461000 5
461040 5
461080 5
461120 5
461160 5
461200 5
461240 5
461280 5
461320 5
461360 5
461400 5
461440 5
461480 5
461520 5
461560 5
461600 5
461640 5
461680 5
461720 5
461760 5
461800 5
461840 5
461880 5
461920 5
461960 5
462000 5
462040 5
462080 5
462120 5
462160 5
462200 5
462240 5
462280 5
462320 5
462360 5
462400 5
462440 5
462480 5
462520 5
462560 5
462600 5
462640 5
462680 5
462720 5
462760 5
462800 5
462840 5
462880 5
462920 5
462960 5
463000 5
463040 5
463080 5
463120 5
463160 5
463200 5
463240 5
463280 5
463320 5
463360 5
463400 5
463440 5
463480 5
463520 5
463560 5
463600 5
463640 5
463680 5
463720 5
463760 5
463800 5
463840 5
463880 5
463920 5
463960 5
464000 5
464040 5
464080 5
464120 5
464160 5
464200 5
464240 5
464280 5
464320 5
464360 5
464400 5
464440 5
464480 5
464520 5
464560 5
464600 5
464640 5
464680 5
464720 5
464760 5
464800 5
464840 5
464880 5
464920 5
464960 5
465000 5
465040 5
465080 5
465120 5
465160 5
465200 5
465240 5
465280 5
465320 5
465360 5
465400 5
465440 5
465480 5
465520 5
465560 5
465600 5
465640 5
465680 5
465720 5
465760 5
465800 5
465840 5
465880 5
465920 5
465960 5
466000 5
466040 5
466080 5
466120 5
466160 5
466200 5
466240 5
466280 5
466320 5
466360 5
466400 5
466440 5
466480 5
466520 5
466560 5
466600 5
466640 5
466680 5
466720 5
466760 5
466800 5
466840 5
466880 5
466920 5
466960 5
467000 5
467040 5
467080 5
467120 5
467160 5
467200 5
467240 5
467280 5
467320 5
467360 5
467400 5
467440 5
467480 5
467520 5
467560 5
467600 5
467640 5
467680 5
467720 5
467760 5
467800 5
467840 5
467880 5
467920 5
467960 5
468000 5
468040 5
468080 5
468120 5
468160 5
468200 5
468240 5
468280 5
468320 5
468360 5
468400 5
468440 5
468480 5
468520 5
468560 5
468600 5
468640 5
468680 5
468720 5
468760 5
468800 5
468840 5
468880 5
468920 5
468960 5
469000 5
469040 5
469080 5
469120 5
469160 5
469200 5
469240 5
469280 5
469320 5
469360 5
469400 5
469440 5
469480 5
469520 5
469560 5
469600 5
469640 5
469680 5
469720 5
469760 5
469800 5
469840 5
469880 5
469920 5
469960 5
470000 5
470040 5
470080 5
470120 5
470160 5
470200 5
470240 5
470280 5
470320 5
470360 5
470400 5
470440 5
470480 5
470520 5
470560 5
470600 5
470640 5
470680 5
470720 5
470760 5
470800 5
470840 5
470880 5
470920 5
470960 5
471000 5
471040 5
471080 5
471120 5
471160 5
471200 5
471240 5
471280 5
471320 5
471360 5
471400 5
471440 5
471480 5
471520 5
471560 5
471600 5
471640 5
471680 5
471720 5
471760 5
471800 5
471840 5
471880 5
471920 5
471960 5
472000 5
472040 5
472080 5
472120 5
472160 5
472200 5
472240 5
472280 5
472320 5
472360 5
472400 5
472440 5
472480 5
472520 5
472560 5
472600 5
472640 5
472680 5
472720 5
472760 5
472800 5
472840 5
472880 5
472920 5
472960 5
473000 5
473040 5
473080 5
473120 5
473160 5
473200 5
473240 5
473280 5
473320 5
473360 5
473400 5
473440 5
473480 5
473520 5
473560 5
473600 5
473640 5
473680 5
473720 5
473760 5
473800 5
473840 5
473880 5
473920 5
473960 5
474000 5
474040 5
474080 5
474120 5
474160 5
474200 5
474240 5
474280 5
474320 5
474360 5
474400 5
474440 5
474480 5
474520 5
474560 5
474600 5
474640 5
474680 5
474720 5
474760 5
474800 5
474840 5
474880 5
474920 5
474960 5
475000 5
475040 5
475080 5
475120 5
475160 5
475200 5
475240 5
475280 5
475320 5
475360 5
475400 5
475440 5
475480 5
475520 5
475560 5
475600 5
475640 5
475680 5
475720 5
475760 5
475800 5
475840 5
475880 5
475920 5
475960 5
476000 5
476040 5
476080 5
476120 5
476160 5
476200 5
476240 5
476280 5
476320 5
476360 5
476400 5
476440 5
476480 5
476520 5
476560 5
476600 5
476640 5
476680 5
476720 5
476760 5
476800 5
476840 5
476880 5
476920 5
476960 5
477000 5
477040 5
477080 5
477120 5
477160 5
477200 5
477240 5
477280 5
477320 5
477360 5
477400 5
477440 5
477480 5
477520 5
477560 5
477600 5
477640 5
477680 5
477720 5
477760 5
477800 5
477840 5
477880 5
477920 5
477960 5
478000 5
478040 5
478080 5
478120 5
478160 5
478200 5
478240 5
478280 5
478320 5
478360 5
478400 5
478440 5
478480 5
478520 5
478560 5
478600 5
478640 5
478680 5
478720 5
478760 5
478800 5
478840 5
478880 5
478920 5
478960 5
479000 5
479040 5
479080 5
479120 5
479160 5
479200 5
479240 5
479280 5
479320 5
479360 5
479400 5
479440 5
479480 5
479520 5
479560 5
479600 5
479640 5
479680 5
479720 5
479760 5
479800 5
479840 5
479880 5
479920 5
479960 5
480000 5
480040 5
480080 5
480120 5
480160 5
480200 5
480240 5
480280 5
480320 5
480360 5
480400 5
480440 5
480480 5
480520 5
480560 5
480600 5
480640 5
480680 5
480720 5
480760 5
480800 5
480840 5
480880 5
480920 5
480960 5
481000 5
481040 5
481080 5
481120 5
481160 5
481200 5
481240 5
481280 5
481320 5
481360 5
481400 5
481440 5
481480 5
481520 5
481560 5
481600 5
481640 5
481680 5
481720 5
481760 5
481800 5
481840 5
481880 5
481920 5
481960 5
482000 5
482040 5
482080 5
482120 5
482160 5
482200 5
482240 5
482280 5
482320 5
482360 5
482400 5
482440 5
482480 5
482520 5
482560 5
482600 5
482640 5
482680 5
482720 5
482760 5
482800 5
482840 5
482880 5
482920 5
482960 5
483000 5
483040 5
483080 5
483120 5
483160 5
483200 5
483240 5
483280 5
483320 5
483360 5
483400 5
483440 5
483480 5
483520 5
483560 5
483600 5
483640 5
483680 5
483720 5
483760 5
483800 5
483840 5
483880 5
483920 5
483960 5
484000 5
484040 5
484080 5
484120 5
484160 5
484200 5
484240 5
484280 5
484320 5
484360 5
484400 5
484440 5
484480 5
484520 5
484560 5
484600 5
484640 5
484680 5
484720 5
484760 5
484800 5
484840 5
484880 5
484920 5
484960 5
485000 5
485040 5
485080 5
485120 5
485160 5
485200 5
485240 5
485280 5
485320 5
485360 5
485400 5
485440 5
485480 5
485520 5
485560 5
485600 5
485640 5
485680 5
485720 5
485760 5
485800 5
485840 5
485880 5
485920 5
485960 5
486000 5
486040 5
486080 5
486120 5
486160 5
486200 5
486240 5
486280 5
486320 5
486360 5
486400 5
486440 5
486480 5
486520 5
486560 5
486600 5
486640 5
486680 5
486720 5
486760 5
486800 5
486840 5
486880 5
486920 5
486960 5
487000 5
487040 5
487080 5
487120 5
487160 5
487200 5
487240 5
487280 5
487320 5
487360 5
487400 5
487440 5
487480 5
487520 5
487560 5
487600 5
487640 5
487680 5
487720 5
487760 5
487800 5
487840 5
487880 5
487920 5
487960 5
488000 5
488040 5
488080 5
488120 5
488160 5
488200 5
488240 5
488280 5
488320 5
488360 5
488400 5
488440 5
488480 5
488520 5
488560 5
488600 5
488640 5
488680 5
488720 5
488760 5
488800 5
488840 5
488880 5
488920 5
488960 5
489000 5
489040 5
489080 5
489120 5
489160 5
489200 5
489240 5
489280 5
489320 5
489360 5
489400 5
489440 5
489480 5
489520 5
489560 5
489600 5
489640 5
489680 5
489720 5
489760 5
489800 5
489840 5
489880 5
489920 5
489960 5
490000 5
490040 5
490080 5
490120 5
490160 5
490200 5
490240 5
490280 5
490320 5
490360 5
490400 5
490440 5
490480 5
490520 5
490560 5
490600 5
490640 5
490680 5
490720 5
490760 5
490800 5
490840 5
490880 5
490920 5
490960 5
491000 5
491040 5
491080 5
491120 5
491160 5
491200 5
491240 5
491280 5
491320 5
491360 5
491400 5
491440 5
491480 5
491520 5
491560 5
491600 5
491640 5
491680 5
491720 5
491760 5
491800 5
491840 5
491880 5
491920 5
491960 5
492000 5
492040 5
492080 5
492120 5
492160 5
492200 5
492240 5
492280 5
492320 5
492360 5
492400 5
492440 5
492480 5
492520 5
492560 5
492600 5
492640 5
492680 5
492720 5
492760 5
492800 5
492840 5
492880 5
492920 5
492960 5
493000 5
493040 5
493080 5
493120 5
493160 5
493200 5
493240 5
493280 5
493320 5
493360 5
493400 5
493440 5
493480 5
493520 5
493560 5
493600 5
493640 5
493680 5
493720 5
493760 5
493800 5
493840 5
493880 5
493920 5
493960 5
494000 5
494040 5
494080 5
494120 5
494160 5
494200 5
494240 5
494280 5
494320 5
494360 5
494400 5
494440 5
494480 5
494520 5
494560 5
494600 5
494640 5
494680 5
494720 5
494760 5
494800 5
494840 5
494880 5
494920 5
494960 5
495000 5
495040 5
495080 5
495120 5
495160 5
495200 5
495240 5
495280 5
495320 5
495360 5
495400 5
495440 5
495480 5
495520 5
495560 5
495600 5
495640 5
495680 5
495720 5
495760 5
495800 5
495840 5
495880 5
495920 5
495960 5
496000 5
496040 5
496080 5
496120 5
496160 5
496200 5
496240 5
496280 5
496320 5
496360 5
496400 5
496440 5
496480 5
496520 5
496560 5
496600 5
496640 5
496680 5
496720 5
496760 5
496800 5
496840 5
496880 5
496920 5
496960 5
497000 5
497040 5
497080 5
497120 5
497160 5
497200 5
497240 5
497280 5
497320 5
497360 5
497400 5
497440 5
497480 5
497520 5
497560 5
497600 5
497640 5
497680 5
497720 5
497760 5
497800 5
497840 5
497880 5
497920 5
497960 5
498000 5
498040 5
498080 5
498120 5
498160 5
498200 5
498240 5
498280 5
498320 5
498360 5
498400 5
498440 5
498480 5
498520 5
498560 5
498600 5
498640 5
498680 5
498720 5
498760 5
498800 5
498840 5
498880 5
498920 5
498960 5
499000 5
499040 5
499080 5
499120 5
499160 5
499200 5
499240 5
499280 5
499320 5
499360 5
499400 5
499440 5
499480 5
499520 5
499560 5
499600 5
499640 5
499680 5
499720 5
499760 5
499800 5
499840 5
499880 5
499920 5
499960 5
500000 5
500040 5
500080 5
500120 5
500160 5
500200 5
500240 5
500280 5
500320 5
500360 5
500400 5
500440 5
500480 5
500520 5
500560 5
500600 5
500640 5
500680 5
500720 5
500760 5
500800 5
500840 5
500880 5
500920 5
500960 5
501000 5
501040 5
501080 5
501120 5
501160 5
501200 5
501240 5
501280 5
501320 5
501360 5
501400 5
501440 5
501480 5
501520 5
501560 5
501600 5
501640 5
501680 5
501720 5
501760 5
501800 5
501840 5
501880 5
501920 5
501960 5
502000 5
502040 5
502080 5
502120 5
502160 5
502200 5
502240 5
502280 5
502320 5
502360 5
502400 5
502440 5
502480 5
502520 5
502560 5
502600 5
502640 5
502680 5
502720 5
502760 5
502800 5
502840 5
502880 5
502920 5
502960 5
503000 5
503040 5
503080 5
503120 5
503160 5
503200 5
503240 5
503280 5
503320 5
503360 5
503400 5
503440 5
503480 5
503520 5
503560 5
503600 5
503640 5
503680 5
503720 5
503760 5
503800 5
503840 5
503880 5
503920 5
503960 5
504000 5
504040 5
504080 5
504120 5
504160 5
504200 5
504240 5
504280 5
504320 5
504360 5
504400 5
504440 5
504480 5
504520 5
504560 5
504600 5
504640 5
504680 5
504720 5
504760 5
504800 5
504840 5
504880 5
504920 5
504960 5
505000 5
505040 5
505080 5
505120 5
505160 5
505200 5
505240 5
505280 5
505320 5
505360 5
505400 5
505440 5
505480 5
505520 5
505560 5
505600 5
505640 5
505680 5
505720 5
505760 5
505800 5
505840 5
505880 5
505920 5
505960 5
506000 5
506040 5
506080 5
506120 5
506160 5
506200 5
506240 5
506280 5
506320 5
506360 5
506400 5
506440 5
506480 5
506520 5
506560 5
506600 5
506640 5
506680 5
506720 5
506760 5
506800 5
506840 5
506880 5
506920 5
506960 5
507000 5
507040 5
507080 5
507120 5
507160 5
507200 5
507240 5
507280 5
507320 5
507360 5
507400 5
507440 5
507480 5
507520 5
507560 5
507600 5
507640 5
507680 5
507720 5
507760 5
507800 5
507840 5
507880 5
507920 5
507960 5
508000 5
508040 5
508080 5
508120 5
508160 5
508200 5
508240 5
508280 5
508320 5
508360 5
508400 5
508440 5
508480 5
508520 5
508560 5
508600 5
508640 5
508680 5
508720 5
508760 5
508800 5
508840 5
508880 5
508920 5
508960 5
509000 5
509040 5
509080 5
509120 5
509160 5
509200 5
509240 5
509280 5
509320 5
509360 5
509400 5
509440 5
509480 5
509520 5
509560 5
509600 5
509640 5
509680 5
509720 5
509760 5
509800 5
509840 5
509880 5
509920 5
509960 5
510000 5
510040 5
510080 5
510120 5
510160 5
510200 5
510240 5
510280 5
510320 5
510360 5
510400 5
510440 5
510480 5
510520 5
510560 5
510600 5
510640 5
510680 5
510720 5
510760 5
510800 5
510840 5
510880 5
510920 5
510960 5
511000 5
511040 5
511080 5
511120 5
511160 5
511200 5
511240 5
511280 5
511320 5
511360 5
511400 5
511440 5
511480 5
511520 5
511560 5
511600 5
511640 5
511680 5
511720 5
511760 5
511800 5
511840 5
511880 5
511920 5
511960 5
512000 5
512040 5
512080 5
512120 5
512160 5
512200 5
512240 5
512280 5
512320 5
512360 5
512400 5
512440 5
512480 5
512520 5
512560 5
512600 5
512640 5
512680 5
512720 5
512760 5
512800 5
512840 5
512880 5
512920 5
512960 5
513000 5
513040 5
513080 5
513120 5
513160 5
513200 5
513240 5
513280 5
513320 5
513360 5
513400 5
513440 5
513480 5
513520 5
513560 5
513600 5
513640 5
513680 5
513720 5
513760 5
513800 5
513840 5
513880 5
513920 5
513960 5
514000 5
514040 5
514080 5
514120 5
514160 5
514200 5
514240 5
514280 5
514320 5
514360 5
514400 5
514440 5
514480 5
514520 5
514560 5
514600 5
514640 5
514680 5
514720 5
514760 5
514800 5
514840 5
514880 5
514920 5
514960 5
515000 5
515040 5
515080 5
515120 5
515160 5
515200 5
515240 5
515280 5
515320 5
515360 5
515400 5
515440 5
515480 5
515520 5
515560 5
515600 5
515640 5
515680 5
515720 5
515760 5
515800 5
515840 5
515880 5
515920 5
515960 5
516000 5
516040 5
516080 5
516120 5
516160 5
516200 5
516240 5
516280 5
516320 5
516360 5
516400 5
516440 5
516480 5
516520 5
516560 5
516600 5
516640 5
516680 5
516720 5
516760 5
516800 5
516840 5
516880 5
516920 5
516960 5
517000 5
517040 5
517080 5
517120 5
517160 5
517200 5
517240 5
517280 5
517320 5
517360 5
517400 5
517440 5
517480 5
517520 5
517560 5
517600 5
517640 5
517680 5
517720 5
517760 5
517800 5
517840 5
517880 5
517920 5
517960 5
518000 5
518040 5
518080 5
518120 5
518160 5
518200 5
518240 5
518280 5
518320 5
518360 5
518400 5
518440 5
518480 5
518520 5
518560 5
518600 5
518640 5
518680 5
518720 5
518760 5
518800 5
518840 5
518880 5
518920 5
518960 5
519000 5
519040 5
519080 5
519120 5
519160 5
519200 5
519240 5
519280 5
519320 5
519360 5
519400 5
519440 5
519480 5
519520 5
519560 5
519600 5
519640 5
519680 5
519720 5
519760 5
519800 5
519840 5
519880 5
519920 5
519960 5
520000 5
520040 5
520080 5
520120 5
520160 5
520200 5
520240 5
520280 5
520320 5
520360 5
520400 5
520440 5
520480 5
520520 5
520560 5
520600 5
520640 5
520680 5
520720 5
520760 5
520800 5
520840 5
520880 5
520920 5
520960 5
521000 5
521040 5
521080 5
521120 5
521160 5
521200 5
521240 5
521280 5
521320 5
521360 5
521400 5
521440 5
521480 5
521520 5
521560 5
521600 5
521640 5
521680 5
521720 5
521760 5
521800 5
521840 5
521880 5
521920 5
521960 5
522000 5
522040 5
522080 5
522120 5
522160 5
522200 5
522240 5
522280 5
522320 5
522360 5
522400 5
522440 5
522480 5
522520 5
522560 5
522600 5
522640 5
522680 5
522720 5
522760 5
522800 5
522840 5
522880 5
522920 5
522960 5
523000 5
523040 5
523080 5
523120 5
523160 5
523200 5
523240 5
523280 5
523320 5
523360 5
523400 5
523440 5
523480 5
523520 5
523560 5
523600 5
523640 5
523680 5
523720 5
523760 5
523800 5
523840 5
523880 5
523920 5
523960 5
524000 5
524040 5
524080 5
524120 5
524160 5
524200 5
524240 5
524280 5
524320 5
524360 5
524400 5
524440 5
524480 5
524520 5
524560 5
524600 5
524640 5
524680 5
524720 5
524760 5
524800 5
524840 5
524880 5
524920 5
524960 5
525000 5
525040 5
525080 5
525120 5
525160 5
525200 5
525240 5
525280 5
525320 5
525360 5
525400 5
525440 5
525480 5
525520 5
525560 5
525600 5
525640 5
525680 5
525720 5
525760 5
525800 5
525840 5
525880 5
525920 5
525960 5
526000 5
526040 5
526080 5
526120 5
526160 5
526200 5
526240 5
526280 5
526320 5
526360 5
526400 5
526440 5
526480 5
526520 5
526560 5
526600 5
526640 5
526680 5
526720 5
526760 5
526800 5
526840 5
526880 5
526920 5
526960 5
527000 5
527040 5
527080 5
527120 5
527160 5
527200 5
527240 5
527280 5
527320 5
527360 5
527400 5
527440 5
527480 5
527520 5
527560 5
527600 5
527640 5
527680 5
527720 5
527760 5
527800 5
527840 5
527880 5
527920 5
527960 5
528000 5
528040 5
528080 5
528120 5
528160 5
528200 5
528240 5
528280 5
528320 5
528360 5
528400 5
528440 5
528480 5
528520 5
528560 5
528600 5
528640 5
528680 5
528720 5
528760 5
528800 5
528840 5
528880 5
528920 5
528960 5
529000 5
529040 5
529080 5
529120 5
529160 5
529200 5
529240 5
529280 5
529320 5
529360 5
529400 5
529440 5
529480 5
529520 5
529560 5
529600 5
529640 5
529680 5
529720 5
529760 5
529800 5
529840 5
529880 5
529920 5
529960 5
530000 5
530040 5
530080 5
530120 5
530160 5
530200 5
530240 5
530280 5
530320 5
530360 5
530400 5
530440 5
530480 5
530520 5
530560 5
530600 5
530640 5
530680 5
530720 5
530760 5
530800 5
530840 5
530880 5
530920 5
530960 5
531000 5
531040 5
531080 5
531120 5
531160 5
531200 5
531240 5
531280 5
531320 5
531360 5
531400 5
531440 5
531480 5
531520 5
531560 5
531600 5
531640 5
531680 5
531720 5
531760 5
531800 5
531840 5
531880 5
531920 5
531960 5
532000 5
532040 5
532080 5
532120 5
532160 5
532200 5
532240 5
532280 5
532320 5
532360 5
532400 5
532440 5
532480 5
532520 5
532560 5
532600 5
532640 5
532680 5
532720 5
532760 5
532800 5
532840 5
532880 5
532920 5
532960 5
533000 5
533040 5
533080 5
533120 5
533160 5
533200 5
533240 5
533280 5
533320 5
533360 5
533400 5
533440 5
533480 5
533520 5
533560 5
533600 5
533640 5
533680 5
533720 5
533760 5
533800 5
533840 5
533880 5
533920 5
533960 5
534000 5
534040 5
534080 5
534120 5
534160 5
534200 5
534240 5
534280 5
534320 5
534360 5
534400 5
534440 5
534480 5
534520 5
534560 5
534600 5
534640 5
534680 5
534720 5
534760 5
534800 5
534840 5
534880 5
534920 5
534960 5
535000 5
535040 5
535080 5
535120 5
535160 5
535200 5
535240 5
535280 5
535320 5
535360 5
535400 5
535440 5
535480 5
535520 5
535560 5
535600 5
535640 5
535680 5
535720 5
535760 5
535800 5
535840 5
535880 5
535920 5
535960 5
536000 5
536040 5
536080 5
536120 5
536160 5
536200 5
536240 5
536280 5
536320 5
536360 5
536400 5
536440 5
536480 5
536520 5
536560 5
536600 5
536640 5
536680 5
536720 5
536760 5
536800 5
536840 5
536880 5
536920 5
536960 5
537000 5
537040 5
537080 5
537120 5
537160 5
537200 5
537240 5
537280 5
537320 5
537360 5
537400 5
537440 5
537480 5
537520 5
537560 5
537600 5
537640 5
537680 5
537720 5
537760 5
537800 5
537840 5
537880 5
537920 5
537960 5
538000 5
538040 5
538080 5
538120 5
538160 5
538200 5
538240 5
538280 5
538320 5
538360 5
538400 5
538440 5
538480 5
538520 5
538560 5
538600 5
538640 5
538680 5
538720 5
538760 5
538800 5
538840 5
538880 5
538920 5
538960 5
539000 5
539040 5
539080 5
539120 5
539160 5
539200 5
539240 5
539280 5
539320 5
539360 5
539400 5
539440 5
539480 5
539520 5
539560 5
539600 5
539640 5
539680 5
539720 5
539760 5
539800 5
539840 5
539880 5
539920 5
539960 5
540000 5
540040 5
540080 5
540120 5
540160 5
540200 5
540240 5
540280 5
540320 5
540360 5
540400 5
540440 5
540480 5
540520 5
540560 5
540600 5
540640 5
540680 5
540720 5
540760 5
540800 5
540840 5
540880 5
540920 5
540960 5
541000 5
541040 5
541080 5
541120 5
541160 5
541200 5
541240 5
541280 5
541320 5
541360 5
541400 5
541440 5
541480 5
541520 5
541560 5
541600 5
541640 5
541680 5
541720 5
541760 5
541800 5
541840 5
541880 5
541920 5
541960 5
542000 5
542040 5
542080 5
542120 5
542160 5
542200 5
542240 5
542280 5
542320 5
542360 5
542400 5
542440 5
542480 5
542520 5
542560 5
542600 5
542640 5
542680 5
542720 5
542760 5
542800 5
542840 5
542880 5
542920 5
542960 5
543000 5
543040 5
543080 5
543120 5
543160 5
543200 5
543240 5
543280 5
543320 5
543360 5
543400 5
543440 5
543480 5
543520 5
543560 5
543600 5
543640 5
543680 5
543720 5
543760 5
543800 5
543840 5
543880 5
543920 5
543960 5
544000 5
544040 5
544080 5
544120 5
544160 5
544200 5
544240 5
544280 5
544320 5
544360 5
544400 5
544440 5
544480 5
544520 5
544560 5
544600 5
544640 5
544680 5
544720 5
544760 5
544800 5
544840 5
544880 5
544920 5
544960 5
545000 5
545040 5
545080 5
545120 5
545160 5
545200 5
545240 5
545280 5
545320 5
545360 5
545400 5
545440 5
545480 5
545520 5
545560 5
545600 5
545640 5
545680 5
545720 5
545760 5
545800 5
545840 5
545880 5
545920 5
545960 5
546000 5
546040 5
546080 5
546120 5
546160 5
546200 5
546240 5
546280 5
546320 5
546360 5
546400 5
546440 5
546480 5
546520 5
546560 5
546600 5
546640 5
546680 5
546720 5
546760 5
546800 5
546840 5
546880 5
546920 5
546960 5
547000 5
547040 5
547080 5
547120 5
547160 5
547200 5
547240 5
547280 5
547320 5
547360 5
547400 5
547440 5
547480 5
547520 5
547560 5
547600 5
547640 5
547680 5
547720 5
547760 5
547800 5
547840 5
547880 5
547920 5
547960 5
548000 5
548040 5
548080 5
548120 5
548160 5
548200 5
548240 5
548280 5
548320 5
548360 5
548400 5
548440 5
548480 5
548520 5
548560 5
548600 5
548640 5
548680 5
548720 5
548760 5
548800 5
548840 5
548880 5
548920 5
548960 5
549000 5
549040 5
549080 5
549120 5
549160 5
549200 5
549240 5
549280 5
549320 5
549360 5
549400 5
549440 5
549480 5
549520 5
549560 5
549600 5
549640 5
549680 5
549720 5
549760 5
549800 5
549840 5
549880 5
549920 5
549960 5
550000 5
550040 5
550080 5
550120 5
550160 5
550200 5
550240 5
550280 5
550320 5
550360 5
550400 5
550440 5
550480 5
550520 5
550560 5
550600 5
550640 5
550680 5
550720 5
550760 5
550800 5
550840 5
550880 5
550920 5
550960 5
551000 5
551040 5
551080 5
551120 5
551160 5
551200 5
551240 5
551280 5
551320 5
551360 5
551400 5
551440 5
551480 5
551520 5
551560 5
551600 5
551640 5
551680 5
551720 5
551760 5
551800 5
551840 5
551880 5
551920 5
551960 5
552000 5
552040 5
552080 5
552120 5
552160 5
552200 5
552240 5
552280 5
552320 5
552360 5
552400 5
552440 5
552480 5
552520 5
552560 5
552600 5
552640 5
552680 5
552720 5
552760 5
552800 5
552840 5
552880 5
552920 5
552960 5
553000 5
553040 5
553080 5
553120 5
553160 5
553200 5
553240 5
553280 5
553320 5
553360 5
553400 5
553440 5
553480 5
553520 5
553560 5
553600 5
553640 5
553680 5
553720 5
553760 5
553800 5
553840 5
553880 5
553920 5
553960 5
554000 5
554040 5
554080 5
554120 5
554160 5
554200 5
554240 5
554280 5
554320 5
554360 5
554400 5
554440 5
554480 5
554520 5
554560 5
554600 5
554640 5
554680 5
554720 5
554760 5
554800 5
554840 5
554880 5
554920 5
554960 5
555000 5
555040 5
555080 5
555120 5
555160 5
555200 5
555240 5
555280 5
555320 5
555360 5
555400 5
555440 5
555480 5
555520 5
555560 5
555600 5
555640 5
555680 5
555720 5
555760 5
555800 5
555840 5
555880 5
555920 5
555960 5
556000 5
556040 5
556080 5
556120 5
556160 5
556200 5
556240 5
556280 5
556320 5
556360 5
556400 5
556440 5
556480 5
556520 5
556560 5
556600 5
556640 5
556680 5
556720 5
556760 5
556800 5
556840 5
556880 5
556920 5
556960 5
557000 5
557040 5
557080 5
557120 5
557160 5
557200 5
557240 5
557280 5
557320 5
557360 5
557400 5
557440 5
557480 5
557520 5
557560 5
557600 5
557640 5
557680 5
557720 5
557760 5
557800 5
557840 5
557880 5
557920 5
557960 5
558000 5
558040 5
558080 5
558120 5
558160 5
558200 5
558240 5
558280 5
558320 5
558360 5
558400 5
558440 5
558480 5
558520 5
558560 5
558600 5
558640 5
558680 5
558720 5
558760 5
558800 5
558840 5
558880 5
558920 5
558960 5
559000 5
559040 5
559080 5
559120 5
559160 5
559200 5
559240 5
559280 5
559320 5
559360 5
559400 5
559440 5
559480 5
559520 5
559560 5
559600 5
559640 5
559680 5
559720 5
559760 5
559800 5
559840 5
559880 5
559920 5
559960 5
560000 5
560040 5
560080 5
560120 5
560160 5
560200 5
560240 5
560280 5
560320 5
560360 5
560400 5
560440 5
560480 5
560520 5
560560 5
560600 5
560640 5
560680 5
560720 5
560760 5
560800 5
560840 5
560880 5
560920 5
560960 5
561000 5
561040 5
561080 5
561120 5
561160 5
561200 5
561240 5
561280 5
561320 5
561360 5
561400 5
561440 5
561480 5
561520 5
561560 5
561600 5
561640 5
561680 5
561720 5
561760 5
561800 5
561840 5
561880 5
561920 5
561960 5
562000 5
562040 5
562080 5
562120 5
562160 5
562200 5
562240 5
562280 5
562320 5
562360 5
562400 5
562440 5
562480 5
562520 5
562560 5
562600 5
562640 5
562680 5
562720 5
562760 5
562800 5
562840 5
562880 5
562920 5
562960 5
563000 5
563040 5
563080 5
563120 5
563160 5
563200 5
563240 5
563280 5
563320 5
563360 5
563400 5
563440 5
563480 5
563520 5
563560 5
563600 5
563640 5
563680 5
563720 5
563760 5
563800 5
563840 5
563880 5
563920 5
563960 5
564000 5
564040 5
564080 5
564120 5
564160 5
564200 5
564240 5
564280 5
564320 5
564360 5
564400 5
564440 5
564480 5
564520 5
564560 5
564600 5
564640 5
564680 5
564720 5
564760 5
564800 5
564840 5
564880 5
564920 5
564960 5
565000 5
565040 5
565080 5
565120 5
565160 5
565200 5
565240 5
565280 5
565320 5
565360 5
565400 5
565440 5
565480 5
565520 5
565560 5
565600 5
565640 5
565680 5
565720 5
565760 5
565800 5
565840 5
565880 5
565920 5
565960 5
566000 5
566040 5
566080 5
566120 5
566160 5
566200 5
566240 5
566280 5
566320 5
566360 5
566400 5
566440 5
566480 5
566520 5
566560 5
566600 5
566640 5
566680 5
566720 5
566760 5
566800 5
566840 5
566880 5
566920 5
566960 5
567000 5
567040 5
567080 5
567120 5
567160 5
567200 5
567240 5
567280 5
567320 5
567360 5
567400 5
567440 5
567480 5
567520 5
567560 5
567600 5
567640 5
567680 5
567720 5
567760 5
567800 5
567840 5
567880 5
567920 5
567960 5
568000 5
568040 5
568080 5
568120 5
568160 5
568200 5
568240 5
568280 5
568320 5
568360 5
568400 5
568440 5
568480 5
568520 5
568560 5
568600 5
568640 5
568680 5
568720 5
568760 5
568800 5
568840 5
568880 5
568920 5
568960 5
569000 5
569040 5
569080 5
569120 5
569160 5
569200 5
569240 5
569280 5
569320 5
569360 5
569400 5
569440 5
569480 5
569520 5
569560 5
569600 5
569640 5
569680 5
569720 5
569760 5
569800 5
569840 5
569880 5
569920 5
569960 5
570000 5
570040 5
570080 5
570120 5
570160 5
570200 5
570240 5
570280 5
570320 5
570360 5
570400 5
570440 5
570480 5
570520 5
570560 5
570600 5
570640 5
570680 5
570720 5
570760 5
570800 5
570840 5
570880 5
570920 5
570960 5
571000 5
571040 5
571080 5
571120 5
571160 5
571200 5
571240 5
571280 5
571320 5
571360 5
571400 5
571440 5
571480 5
571520 5
571560 5
571600 5
571640 5
571680 5
571720 5
571760 5
571800 5
571840 5
571880 5
571920 5
571960 5
572000 5
572040 5
572080 5
572120 5
572160 5
572200 5
572240 5
572280 5
572320 5
572360 5
572400 5
572440 5
572480 5
572520 5
572560 5
572600 5
572640 5
572680 5
572720 5
572760 5
572800 5
572840 5
572880 5
572920 5
572960 5
573000 5
573040 5
573080 5
573120 5
573160 5
573200 5
573240 5
573280 5
573320 5
573360 5
573400 5
573440 5
573480 5
573520 5
573560 5
573600 5
573640 5
573680 5
573720 5
573760 5
573800 5
573840 5
573880 5
573920 5
573960 5
574000 5
574040 5
574080 5
574120 5
574160 5
574200 5
574240 5
574280 5
574320 5
574360 5
574400 5
574440 5
574480 5
574520 5
574560 5
574600 5
574640 5
574680 5
574720 5
574760 5
574800 5
574840 5
574880 5
574920 5
574960 5
575000 5
575040 5
575080 5
575120 5
575160 5
575200 5
575240 5
575280 5
575320 5
575360 5
575400 5
575440 5
575480 5
575520 5
575560 5
575600 5
575640 5
575680 5
575720 5
575760 5
575800 5
575840 5
575880 5
575920 5
575960 5
576000 5
576040 5
576080 5
576120 5
576160 5
576200 5
576240 5
576280 5
576320 5
576360 5
576400 5
576440 5
576480 5
576520 5
576560 5
576600 5
576640 5
576680 5
576720 5
576760 5
576800 5
576840 5
576880 5
576920 5
576960 5
577000 5
577040 5
577080 5
577120 5
577160 5
577200 5
577240 5
577280 5
577320 5
577360 5
577400 5
577440 5
577480 5
577520 5
577560 5
577600 5
577640 5
577680 5
577720 5
577760 5
577800 5
577840 5
577880 5
577920 5
577960 5
578000 5
578040 5
578080 5
578120 5
578160 5
578200 5
578240 5
578280 5
578320 5
578360 5
578400 5
578440 5
578480 5
578520 5
578560 5
578600 5
578640 5
578680 5
578720 5
578760 5
578800 5
578840 5
578880 5
578920 5
578960 5
579000 5
579040 5
579080 5
579120 5
579160 5
579200 5
579240 5
579280 5
579320 5
579360 5
579400 5
579440 5
579480 5
579520 5
579560 5
579600 5
579640 5
579680 5
579720 5
579760 5
579800 5
579840 5
579880 5
579920 5
579960 5
580000 5
580040 5
580080 5
580120 5
580160 5
580200 5
580240 5
580280 5
580320 5
580360 5
580400 5
580440 5
580480 5
580520 5
580560 5
580600 5
580640 5
580680 5
580720 5
580760 5
580800 5
580840 5
580880 5
580920 5
580960 5
581000 5
581040 5
581080 5
581120 5
581160 5
581200 5
581240 5
581280 5
581320 5
581360 5
581400 5
581440 5
581480 5
581520 5
581560 5
581600 5
581640 5
581680 5
581720 5
581760 5
581800 5
581840 5
581880 5
581920 5
581960 5
582000 5
582040 5
582080 5
582120 5
582160 5
582200 5
582240 5
582280 5
582320 5
582360 5
582400 5
582440 5
582480 5
582520 5
582560 5
582600 5
582640 5
582680 5
582720 5
582760 5
582800 5
582840 5
582880 5
582920 5
582960 5
583000 5
583040 5
583080 5
583120 5
583160 5
583200 5
583240 5
583280 5
583320 5
583360 5
583400 5
583440 5
583480 5
583520 5
583560 5
583600 5
583640 5
583680 5
583720 5
583760 5
583800 5
583840 5
583880 5
583920 5
583960 5
584000 5
584040 5
584080 5
584120 5
584160 5
584200 5
584240 5
584280 5
584320 5
584360 5
584400 5
584440 5
584480 5
584520 5
584560 5
584600 5
584640 5
584680 5
584720 5
584760 5
584800 5
584840 5
584880 5
584920 5
584960 5
585000 5
585040 5
585080 5
585120 5
585160 5
585200 5
585240 5
585280 5
585320 5
585360 5
585400 5
585440 5
585480 5
585520 5
585560 5
585600 5
585640 5
585680 5
585720 5
585760 5
585800 5
585840 5
585880 5
585920 5
585960 5
586000 5
586040 5
586080 5
586120 5
586160 5
586200 5
586240 5
586280 5
586320 5
586360 5
586400 5
586440 5
586480 5
586520 5
586560 5
586600 5
586640 5
586680 5
586720 5
586760 5
586800 5
586840 5
586880 5
586920 5
586960 5
587000 5
587040 5
587080 5
587120 5
587160 5
587200 5
587240 5
587280 5
587320 5
587360 5
587400 5
587440 5
587480 5
587520 5
587560 5
587600 5
587640 5
587680 5
587720 5
587760 5
587800 5
587840 5
587880 5
587920 5
587960 5
588000 5
588040 5
588080 5
588120 5
588160 5
588200 5
588240 5
588280 5
588320 5
588360 5
588400 5
588440 5
588480 5
588520 5
588560 5
588600 5
588640 5
588680 5
588720 5
588760 5
588800 5
588840 5
588880 5
588920 5
588960 5
589000 5
589040 5
589080 5
589120 5
589160 5
589200 5
589240 5
589280 5
589320 5
589360 5
589400 5
589440 5
589480 5
589520 5
589560 5
589600 5
589640 5
589680 5
589720 5
589760 5
589800 5
589840 5
589880 5
589920 5
589960 5
590000 5
590040 5
590080 5
590120 5
590160 5
590200 5
590240 5
590280 5
590320 5
590360 5
590400 5
590440 5
590480 5
590520 5
590560 5
590600 5
590640 5
590680 5
590720 5
590760 5
590800 5
590840 5
590880 5
590920 5
590960 5
591000 5
591040 5
591080 5
591120 5
591160 5
591200 5
591240 5
591280 5
591320 5
591360 5
591400 5
591440 5
591480 5
591520 5
591560 5
591600 5
591640 5
591680 5
591720 5
591760 5
591800 5
591840 5
591880 5
591920 5
591960 5
592000 5
592040 5
592080 5
592120 5
592160 5
592200 5
592240 5
592280 5
592320 5
592360 5
592400 5
592440 5
592480 5
592520 5
592560 5
592600 5
592640 5
592680 5
592720 5
592760 5
592800 5
592840 5
592880 5
592920 5
592960 5
593000 5
593040 5
593080 5
593120 5
593160 5
593200 5
593240 5
593280 5
593320 5
593360 5
593400 5
593440 5
593480 5
593520 5
593560 5
593600 5
593640 5
593680 5
593720 5
593760 5
593800 5
593840 5
593880 5
593920 5
593960 5
594000 5
594040 5
594080 5
594120 5
594160 5
594200 5
594240 5
594280 5
594320 5
594360 5
594400 5
594440 5
594480 5
594520 5
594560 5
594600 5
594640 5
594680 5
594720 5
594760 5
594800 5
594840 5
594880 5
594920 5
594960 5
595000 5
595040 5
595080 5
595120 5
595160 5
595200 5
595240 5
595280 5
595320 5
595360 5
595400 5
595440 5
595480 5
595520 5
595560 5
595600 5
595640 5
595680 5
595720 5
595760 5
595800 5
595840 5
595880 5
595920 5
595960 5
596000 5
596040 5
596080 5
596120 5
596160 5
596200 5
596240 5
596280 5
596320 5
596360 5
596400 5
596440 5
596480 5
596520 5
596560 5
596600 5
596640 5
596680 5
596720 5
596760 5
596800 5
596840 5
596880 5
596920 5
596960 5
597000 5
597040 5
597080 5
597120 5
597160 5
597200 5
597240 5
597280 5
597320 5
597360 5
597400 5
597440 5
597480 5
597520 5
597560 5
597600 5
597640 5
597680 5
597720 5
597760 5
597800 5
597840 5
597880 5
597920 5
597960 5
598000 5
598040 5
598080 5
598120 5
598160 5
598200 5
598240 5
598280 5
598320 5
598360 5
598400 5
598440 5
598480 5
598520 5
598560 5
598600 5
598640 5
598680 5
598720 5
598760 5
598800 5
598840 5
598880 5
598920 5
598960 5
599000 5
599040 5
599080 5
599120 5
599160 5
599200 5
599240 5
599280 5
599320 5
599360 5
599400 5
599440 5
599480 5
599520 5
599560 5
599600 5
599640 5
599680 5
599720 5
599760 5
599800 5
599840 5
599880 5
599920 5
599960 5
600000 5
600040 5
600080 5
600120 5
600160 5
600200 5
600240 5
600280 5
600320 5
600360 5
600400 5
600440 5
600480 5
600520 5
600560 5
600600 5
600640 5
600680 5
600720 5
600760 5
600800 5
600840 5
600880 5
600920 5
600960 5
601000 5
601040 5
601080 5
601120 5
601160 5
601200 5
601240 5
601280 5
601320 5
601360 5
601400 5
601440 5
601480 5
601520 5
601560 5
601600 5
601640 5
601680 5
601720 5
601760 5
601800 5
601840 5
601880 5
601920 5
601960 5
602000 5
602040 5
602080 5
602120 5
602160 5
602200 5
602240 5
602280 5
602320 5
602360 5
602400 5
602440 5
602480 5
602520 5
602560 5
602600 5
602640 5
602680 5
602720 5
602760 5
602800 5
602840 5
602880 5
602920 5
602960 5
603000 5
603040 5
603080 5
603120 5
603160 5
603200 5
603240 5
603280 5
603320 5
603360 5
603400 5
603440 5
603480 5
603520 5
603560 5
603600 5
603640 5
603680 5
603720 5
603760 5
603800 5
603840 5
603880 5
603920 5
603960 5
604000 5
604040 5
604080 5
604120 5
604160 5
604200 5
604240 5
604280 5
604320 5
604360 5
604400 5
604440 5
604480 5
604520 5
604560 5
604600 5
604640 5
604680 5
604720 5
604760 5
604800 5
604840 5
604880 5
604920 5
604960 5
605000 5
605040 5
605080 5
605120 5
605160 5
605200 5
605240 5
605280 5
605320 5
605360 5
605400 5
605440 5
605480 5
605520 5
605560 5
605600 5
605640 5
605680 5
605720 5
605760 5
605800 5
605840 5
605880 5
605920 5
605960 5
606000 5
606040 5
606080 5
606120 5
606160 5
606200 5
606240 5
606280 5
606320 5
606360 5
606400 5
606440 5
606480 5
606520 5
606560 5
606600 5
606640 5
606680 5
606720 5
606760 5
606800 5
606840 5
606880 5
606920 5
606960 5
607000 5
607040 5
607080 5
607120 5
607160 5
607200 5
607240 5
607280 5
607320 5
607360 5
607400 5
607440 5
607480 5
607520 5
607560 5
607600 5
607640 5
607680 5
607720 5
607760 5
607800 5
607840 5
607880 5
607920 5
607960 5
608000 5
608040 5
608080 5
608120 5
608160 5
608200 5
608240 5
608280 5
608320 5
608360 5
608400 5
608440 5
608480 5
608520 5
608560 5
608600 5
608640 5
608680 5
608720 5
608760 5
608800 5
608840 5
608880 5
608920 5
608960 5
609000 5
609040 5
609080 5
609120 5
609160 5
609200 5
609240 5
609280 5
609320 5
609360 5
609400 5
609440 5
609480 5
609520 5
609560 5
609600 5
609640 5
609680 5
609720 5
609760 5
609800 5
609840 5
609880 5
609920 5
609960 5
610000 5
610040 5
610080 5
610120 5
610160 5
610200 5
610240 5
610280 5
610320 5
610360 5
610400 5
610440 5
610480 5
610520 5
610560 5
610600 5
610640 5
610680 5
610720 5
610760 5
610800 5
610840 5
610880 5
610920 5
610960 5
611000 5
611040 5
611080 5
611120 5
611160 5
611200 5
611240 5
611280 5
611320 5
611360 5
611400 5
611440 5
611480 5
611520 5
611560 5
611600 5
611640 5
611680 5
611720 5
611760 5
611800 5
611840 5
611880 5
611920 5
611960 5
612000 5
612040 5
612080 5
612120 5
612160 5
612200 5
612240 5
612280 5
612320 5
612360 5
612400 5
612440 5
612480 5
612520 5
612560 5
612600 5
612640 5
612680 5
612720 5
612760 5
612800 5
612840 5
612880 5
612920 5
612960 5
613000 5
613040 5
613080 5
613120 5
613160 5
613200 5
613240 5
613280 5
613320 5
613360 5
613400 5
613440 5
613480 5
613520 5
613560 5
613600 5
613640 5
613680 5
613720 5
613760 5
613800 5
613840 5
613880 5
613920 5
613960 5
614000 5
614040 5
614080 5
614120 5
614160 5
614200 5
614240 5
614280 5
614320 5
614360 5
614400 5
614440 5
614480 5
614520 5
614560 5
614600 5
614640 5
614680 5
614720 5
614760 5
614800 5
614840 5
614880 5
614920 5
614960 5
615000 5
615040 5
615080 5
615120 5
615160 5
615200 5
615240 5
615280 5
615320 5
615360 5
615400 5
615440 5
615480 5
615520 5
615560 5
615600 5
615640 5
615680 5
615720 5
615760 5
615800 5
615840 5
615880 5
615920 5
615960 5
616000 5
616040 5
616080 5
616120 5
616160 5
616200 5
616240 5
616280 5
616320 5
616360 5
616400 5
616440 5
616480 5
616520 5
616560 5
616600 5
616640 5
616680 5
616720 5
616760 5
616800 5
616840 5
616880 5
616920 5
616960 5
617000 5
617040 5
617080 5
617120 5
617160 5
617200 5
617240 5
617280 5
617320 5
617360 5
617400 5
617440 5
617480 5
617520 5
617560 5
617600 5
617640 5
617680 5
617720 5
617760 5
617800 5
617840 5
617880 5
617920 5
617960 5
618000 5
618040 5
618080 5
618120 5
618160 5
618200 5
618240 5
618280 5
618320 5
618360 5
618400 5
618440 5
618480 5
618520 5
618560 5
618600 5
618640 5
618680 5
618720 5
618760 5
618800 5
618840 5
618880 5
618920 5
618960 5
619000 5
619040 5
619080 5
619120 5
619160 5
619200 5
619240 5
619280 5
619320 5
619360 5
619400 5
619440 5
619480 5
619520 5
619560 5
619600 5
619640 5
619680 5
619720 5
619760 5
619800 5
619840 5
619880 5
619920 5
619960 5
620000 5
620040 5
620080 5
620120 5
620160 5
620200 5
620240 5
620280 5
620320 5
620360 5
620400 5
620440 5
620480 5
620520 5
620560 5
620600 5
620640 5
620680 5
620720 5
620760 5
620800 5
620840 5
620880 5
620920 5
620960 5
621000 5
621040 5
621080 5
621120 5
621160 5
621200 5
621240 5
621280 5
621320 5
621360 5
621400 5
621440 5
621480 5
621520 5
621560 5
621600 5
621640 5
621680 5
621720 5
621760 5
621800 5
621840 5
621880 5
621920 5
621960 5
622000 5
622040 5
622080 5
622120 5
622160 5
622200 5
622240 5
622280 5
622320 5
622360 5
622400 5
622440 5
622480 5
622520 5
622560 5
622600 5
622640 5
622680 5
622720 5
622760 5
622800 5
622840 5
622880 5
622920 5
622960 5
623000 5
623040 5
623080 5
623120 5
623160 5
623200 5
623240 5
623280 5
623320 5
623360 5
623400 5
623440 5
623480 5
623520 5
623560 5
623600 5
623640 5
623680 5
623720 5
623760 5
623800 5
623840 5
623880 5
623920 5
623960 5
624000 5
624040 5
624080 5
624120 5
624160 5
624200 5
624240 5
624280 5
624320 5
624360 5
624400 5
624440 5
624480 5
624520 5
624560 5
624600 5
624640 5
624680 5
624720 5
624760 5
624800 5
624840 5
624880 5
624920 5
624960 5
625000 5
625040 5
625080 5
625120 5
625160 5
625200 5
625240 5
625280 5
625320 5
625360 5
625400 5
625440 5
625480 5
625520 5
625560 5
625600 5
625640 5
625680 5
625720 5
625760 5
625800 5
625840 5
625880 5
625920 5
625960 5
626000 5
626040 5
626080 5
626120 5
626160 5
626200 5
626240 5
626280 5
626320 5
626360 5
626400 5
626440 5
626480 5
626520 5
626560 5
626600 5
626640 5
626680 5
626720 5
626760 5
626800 5
626840 5
626880 5
626920 5
626960 5
627000 5
627040 5
627080 5
627120 5
627160 5
627200 5
627240 5
627280 5
627320 5
627360 5
627400 5
627440 5
627480 5
627520 5
627560 5
627600 5
627640 5
627680 5
627720 5
627760 5
627800 5
627840 5
627880 5
627920 5
627960 5
628000 5
628040 5
628080 5
628120 5
628160 5
628200 5
628240 5
628280 5
628320 5
628360 5
628400 5
628440 5
628480 5
628520 5
628560 5
628600 5
628640 5
628680 5
628720 5
628760 5
628800 5
628840 5
628880 5
628920 5
628960 5
629000 5
629040 5
629080 5
629120 5
629160 5
629200 5
629240 5
629280 5
629320 5
629360 5
629400 5
629440 5
629480 5
629520 5
629560 5
629600 5
629640 5
629680 5
629720 5
629760 5
629800 5
629840 5
629880 5
629920 5
629960 5
630000 5
630040 5
630080 5
630120 5
630160 5
630200 5
630240 5
630280 5
630320 5
630360 5
630400 5
630440 5
630480 5
630520 5
630560 5
630600 5
630640 5
630680 5
630720 5
630760 5
630800 5
630840 5
630880 5
630920 5
630960 5
631000 5
631040 5
631080 5
631120 5
631160 5
631200 5
631240 5
631280 5
631320 5
631360 5
631400 5
631440 5
631480 5
631520 5
631560 5
631600 5
631640 5
631680 5
631720 5
631760 5
631800 5
631840 5
631880 5
631920 5
631960 5
632000 5
632040 5
632080 5
632120 5
632160 5
632200 5
632240 5
632280 5
632320 5
632360 5
632400 5
632440 5
632480 5
632520 5
632560 5
632600 5
632640 5
632680 5
632720 5
632760 5
632800 5
632840 5
632880 5
632920 5
632960 5
633000 5
633040 5
633080 5
633120 5
633160 5
633200 5
633240 5
633280 5
633320 5
633360 5
633400 5
633440 5
633480 5
633520 5
633560 5
633600 5
633640 5
633680 5
633720 5
633760 5
633800 5
633840 5
633880 5
633920 5
633960 5
634000 5
634040 5
634080 5
634120 5
634160 5
634200 5
634240 5
634280 5
634320 5
634360 5
634400 5
634440 5
634480 5
634520 5
634560 5
634600 5
634640 5
634680 5
634720 5
634760 5
634800 5
634840 5
634880 5
634920 5
634960 5
635000 5
635040 5
635080 5
635120 5
635160 5
635200 5
635240 5
635280 5
635320 5
635360 5
635400 5
635440 5
635480 5
635520 5
635560 5
635600 5
635640 5
635680 5
635720 5
635760 5
635800 5
635840 5
635880 5
635920 5
635960 5
636000 5
636040 5
636080 5
636120 5
636160 5
636200 5
636240 5
636280 5
636320 5
636360 5
636400 5
636440 5
636480 5
636520 5
636560 5
636600 5
636640 5
636680 5
636720 5
636760 5
636800 5
636840 5
636880 5
636920 5
636960 5
637000 5
637040 5
637080 5
637120 5
637160 5
637200 5
637240 5
637280 5
637320 5
637360 5
637400 5
637440 5
637480 5
637520 5
637560 5
637600 5
637640 5
637680 5
637720 5
637760 5
637800 5
637840 5
637880 5
637920 5
637960 5
638000 5
638040 5
638080 5
638120 5
638160 5
638200 5
638240 5
638280 5
638320 5
638360 5
638400 5
638440 5
638480 5
638520 5
638560 5
638600 5
638640 5
638680 5
638720 5
638760 5
638800 5
638840 5
638880 5
638920 5
638960 5
639000 5
639040 5
639080 5
639120 5
639160 5
639200 5
639240 5
639280 5
639320 5
639360 5
639400 5
639440 5
639480 5
639520 5
639560 5
639600 5
639640 5
639680 5
639720 5
639760 5
639800 5
639840 5
639880 5
639920 5
639960 5
640000 5
640040 5
640080 5
640120 5
640160 5
640200 5
640240 5
640280 5
640320 5
640360 5
640400 5
640440 5
640480 5
640520 5
640560 5
640600 5
640640 5
640680 5
640720 5
640760 5
640800 5
640840 5
640880 5
640920 5
640960 5
641000 5
641040 5
641080 5
641120 5
641160 5
641200 5
641240 5
641280 5
641320 5
641360 5
641400 5
641440 5
641480 5
641520 5
641560 5
641600 5
641640 5
641680 5
641720 5
641760 5
641800 5
641840 5
641880 5
641920 5
641960 5
642000 5
642040 5
642080 5
642120 5
642160 5
642200 5
642240 5
642280 5
642320 5
642360 5
642400 5
642440 5
642480 5
642520 5
642560 5
642600 5
642640 5
642680 5
642720 5
642760 5
642800 5
642840 5
642880 5
642920 5
642960 5
643000 5
643040 5
643080 5
643120 5
643160 5
643200 5
643240 5
643280 5
643320 5
643360 5
643400 5
643440 5
643480 5
643520 5
643560 5
643600 5
643640 5
643680 5
643720 5
643760 5
643800 5
643840 5
643880 5
643920 5
643960 5
644000 5
644040 5
644080 5
644120 5
644160 5
644200 5
644240 5
644280 5
644320 5
644360 5
644400 5
644440 5
644480 5
644520 5
644560 5
644600 5
644640 5
644680 5
644720 5
644760 5
644800 5
644840 5
644880 5
644920 5
644960 5
645000 5
645040 5
645080 5
645120 5
645160 5
645200 5
645240 5
645280 5
645320 5
645360 5
645400 5
645440 5
645480 5
645520 5
645560 5
645600 5
645640 5
645680 5
645720 5
645760 5
645800 5
645840 5
645880 5
645920 5
645960 5
646000 5
646040 5
646080 5
646120 5
646160 5
646200 5
646240 5
646280 5
646320 5
646360 5
646400 5
646440 5
646480 5
646520 5
646560 5
646600 5
646640 5
646680 5
646720 5
646760 5
646800 5
646840 5
646880 5
646920 5
646960 5
647000 5
647040 5
647080 5
647120 5
647160 5
647200 5
647240 5
647280 5
647320 5
647360 5
647400 5
647440 5
647480 5
647520 5
647560 5
647600 5
647640 5
647680 5
647720 5
647760 5
647800 5
647840 5
647880 5
647920 5
647960 5
648000 5
648040 5
648080 5
648120 5
648160 5
648200 5
648240 5
648280 5
648320 5
648360 5
648400 5
648440 5
648480 5
648520 5
648560 5
648600 5
648640 5
648680 5
648720 5
648760 5
648800 5
648840 5
648880 5
648920 5
648960 5
649000 5
649040 5
649080 5
649120 5
649160 5
649200 5
649240 5
649280 5
649320 5
649360 5
649400 5
649440 5
649480 5
649520 5
649560 5
649600 5
649640 5
649680 5
649720 5
649760 5
649800 5
649840 5
649880 5
649920 5
649960 5
650000 5
650040 5
650080 5
650120 5
650160 5
650200 5
650240 5
650280 5
650320 5
650360 5
650400 5
650440 5
650480 5
650520 5
650560 5
650600 5
650640 5
650680 5
650720 5
650760 5
650800 5
650840 5
650880 5
650920 5
650960 5
651000 5
651040 5
651080 5
651120 5
651160 5
651200 5
651240 5
651280 5
651320 5
651360 5
651400 5
651440 5
651480 5
651520 5
651560 5
651600 5
651640 5
651680 5
651720 5
651760 5
651800 5
651840 5
651880 5
651920 5
651960 5
652000 5
652040 5
652080 5
652120 5
652160 5
652200 5
652240 5
652280 5
652320 5
652360 5
652400 5
652440 5
652480 5
652520 5
652560 5
652600 5
652640 5
652680 5
652720 5
652760 5
652800 5
652840 5
652880 5
652920 5
652960 5
653000 5
653040 5
653080 5
653120 5
653160 5
653200 5
653240 5
653280 5
653320 5
653360 5
653400 5
653440 5
653480 5
653520 5
653560 5
653600 5
653640 5
653680 5
653720 5
653760 5
653800 5
653840 5
653880 5
653920 5
653960 5
654000 5
654040 5
654080 5
654120 5
654160 5
654200 5
654240 5
654280 5
654320 5
654360 5
654400 5
654440 5
654480 5
654520 5
654560 5
654600 5
654640 5
654680 5
654720 5
654760 5
654800 5
654840 5
654880 5
654920 5
654960 5
655000 5
655040 5
655080 5
655120 5
655160 5
655200 5
655240 5
655280 5
655320 5
655360 5
655400 5
655440 5
655480 5
655520 5
655560 5
655600 5
655640 5
655680 5
655720 5
655760 5
655800 5
655840 5
655880 5
655920 5
655960 5
656000 5
656040 5
656080 5
656120 5
656160 5
656200 5
656240 5
656280 5
656320 5
656360 5
656400 5
656440 5
656480 5
656520 5
656560 5
656600 5
656640 5
656680 5
656720 5
656760 5
656800 5
656840 5
656880 5
656920 5
656960 5
657000 5
657040 5
657080 5
657120 5
657160 5
657200 5
657240 5
657280 5
657320 5
657360 5
657400 5
657440 5
657480 5
657520 5
657560 5
657600 5
657640 5
657680 5
657720 5
657760 5
657800 5
657840 5
657880 5
657920 5
657960 5
658000 5
658040 5
658080 5
658120 5
658160 5
658200 5
658240 5
658280 5
658320 5
658360 5
658400 5
658440 5
658480 5
658520 5
658560 5
658600 5
658640 5
658680 5
658720 5
658760 5
658800 5
658840 5
658880 5
658920 5
658960 5
659000 5
659040 5
659080 5
659120 5
659160 5
659200 5
659240 5
659280 5
659320 5
659360 5
659400 5
659440 5
659480 5
659520 5
659560 5
659600 5
659640 5
659680 5
659720 5
659760 5
659800 5
659840 5
659880 5
659920 5
659960 5
660000 5
660040 5
660080 5
660120 5
660160 5
660200 5
660240 5
660280 5
660320 5
660360 5
660400 5
660440 5
660480 5
660520 5
660560 5
660600 5
660640 5
660680 5
660720 5
660760 5
660800 5
660840 5
660880 5
660920 5
660960 5
661000 5
661040 5
661080 5
661120 5
661160 5
661200 5
661240 5
661280 5
661320 5
661360 5
661400 5
661440 5
661480 5
661520 5
661560 5
661600 5
661640 5
661680 5
661720 5
661760 5
661800 5
661840 5
661880 5
661920 5
661960 5
662000 5
662040 5
662080 5
662120 5
662160 5
662200 5
662240 5
662280 5
662320 5
662360 5
662400 5
662440 5
662480 5
662520 5
662560 5
662600 5
662640 5
662680 5
662720 5
662760 5
662800 5
662840 5
662880 5
662920 5
662960 5
663000 5
663040 5
663080 5
663120 5
663160 5
663200 5
663240 5
663280 5
663320 5
663360 5
663400 5
663440 5
663480 5
663520 5
663560 5
663600 5
663640 5
663680 5
663720 5
663760 5
663800 5
663840 5
663880 5
663920 5
663960 5
664000 5
664040 5
664080 5
664120 5
664160 5
664200 5
664240 5
664280 5
664320 5
664360 5
664400 5
664440 5
664480 5
664520 5
664560 5
664600 5
664640 5
664680 5
664720 5
664760 5
664800 5
664840 5
664880 5
664920 5
664960 5
665000 5
665040 5
665080 5
665120 5
665160 5
665200 5
665240 5
665280 5
665320 5
665360 5
665400 5
665440 5
665480 5
665520 5
665560 5
665600 5
665640 5
665680 5
665720 5
665760 5
665800 5
665840 5
665880 5
665920 5
665960 5
666000 5
666040 5
666080 5
666120 5
666160 5
666200 5
666240 5
666280 5
666320 5
666360 5
666400 5
666440 5
666480 5
666520 5
666560 5
666600 5
666640 5
666680 5
666720 5
666760 5
666800 5
666840 5
666880 5
666920 5
666960 5
667000 5
667040 5
667080 5
667120 5
667160 5
667200 5
667240 5
667280 5
667320 5
667360 5
667400 5
667440 5
667480 5
667520 5
667560 5
667600 5
667640 5
667680 5
667720 5
667760 5
667800 5
667840 5
667880 5
667920 5
667960 5
668000 5
668040 5
668080 5
668120 5
668160 5
668200 5
668240 5
668280 5
668320 5
668360 5
668400 5
668440 5
668480 5
668520 5
668560 5
668600 5
668640 5
668680 5
668720 5
668760 5
668800 5
668840 5
668880 5
668920 5
668960 5
669000 5
669040 5
669080 5
669120 5
669160 5
669200 5
669240 5
669280 5
669320 5
669360 5
669400 5
669440 5
669480 5
669520 5
669560 5
669600 5
669640 5
669680 5
669720 5
669760 5
669800 5
669840 5
669880 5
669920 5
669960 5
670000 5
670040 5
670080 5
670120 5
670160 5
670200 5
670240 5
670280 5
670320 5
670360 5
670400 5
670440 5
670480 5
670520 5
670560 5
670600 5
670640 5
670680 5
670720 5
670760 5
670800 5
670840 5
670880 5
670920 5
670960 5
671000 5
671040 5
671080 5
671120 5
671160 5
671200 5
671240 5
671280 5
671320 5
671360 5
671400 5
671440 5
671480 5
671520 5
671560 5
671600 5
671640 5
671680 5
671720 5
671760 5
671800 5
671840 5
671880 5
671920 5
671960 5
672000 5
672040 5
672080 5
672120 5
672160 5
672200 5
672240 5
672280 5
672320 5
672360 5
672400 5
672440 5
672480 5
672520 5
672560 5
672600 5
672640 5
672680 5
672720 5
672760 5
672800 5
672840 5
672880 5
672920 5
672960 5
673000 5
673040 5
673080 5
673120 5
673160 5
673200 5
673240 5
673280 5
673320 5
673360 5
673400 5
673440 5
673480 5
673520 5
673560 5
673600 5
673640 5
673680 5
673720 5
673760 5
673800 5
673840 5
673880 5
673920 5
673960 5
674000 5
674040 5
674080 5
674120 5
674160 5
674200 5
674240 5
674280 5
674320 5
674360 5
674400 5
674440 5
674480 5
674520 5
674560 5
674600 5
674640 5
674680 5
674720 5
674760 5
674800 5
674840 5
674880 5
674920 5
674960 5
675000 5
675040 5
675080 5
675120 5
675160 5
675200 5
675240 5
675280 5
675320 5
675360 5
675400 5
675440 5
675480 5
675520 5
675560 5
675600 5
675640 5
675680 5
675720 5
675760 5
675800 5
675840 5
675880 5
675920 5
675960 5
676000 5
676040 5
676080 5
676120 5
676160 5
676200 5
676240 5
676280 5
676320 5
676360 5
676400 5
676440 5
676480 5
676520 5
676560 5
676600 5
676640 5
676680 5
676720 5
676760 5
676800 5
676840 5
676880 5
676920 5
676960 5
677000 5
677040 5
677080 5
677120 5
677160 5
677200 5
677240 5
677280 5
677320 5
677360 5
677400 5
677440 5
677480 5
677520 5
677560 5
677600 5
677640 5
677680 5
677720 5
677760 5
677800 5
677840 5
677880 5
677920 5
677960 5
678000 5
678040 5
678080 5
678120 5
678160 5
678200 5
678240 5
678280 5
678320 5
678360 5
678400 5
678440 5
678480 5
678520 5
678560 5
678600 5
678640 5
678680 5
678720 5
678760 5
678800 5
678840 5
678880 5
678920 5
678960 5
679000 5
679040 5
679080 5
679120 5
679160 5
679200 5
679240 5
679280 5
679320 5
679360 5
679400 5
679440 5
679480 5
679520 5
679560 5
679600 5
679640 5
679680 5
679720 5
679760 5
679800 5
679840 5
679880 5
679920 5
679960 5
680000 5
680040 5
680080 5
680120 5
680160 5
680200 5
680240 5
680280 5
680320 5
680360 5
680400 5
680440 5
680480 5
680520 5
680560 5
680600 5
680640 5
680680 5
680720 5
680760 5
680800 5
680840 5
680880 5
680920 5
680960 5
681000 5
681040 5
681080 5
681120 5
681160 5
681200 5
681240 5
681280 5
681320 5
681360 5
681400 5
681440 5
681480 5
681520 5
681560 5
681600 5
681640 5
681680 5
681720 5
681760 5
681800 5
681840 5
681880 5
681920 5
681960 5
682000 5
682040 5
682080 5
682120 5
682160 5
682200 5
682240 5
682280 5
682320 5
682360 5
682400 5
682440 5
682480 5
682520 5
682560 5
682600 5
682640 5
682680 5
682720 5
682760 5
682800 5
682840 5
682880 5
682920 5
682960 5
683000 5
683040 5
683080 5
683120 5
683160 5
683200 5
683240 5
683280 5
683320 5
683360 5
683400 5
683440 5
683480 5
683520 5
683560 5
683600 5
683640 5
683680 5
683720 5
683760 5
683800 5
683840 5
683880 5
683920 5
683960 5
684000 5
684040 5
684080 5
684120 5
684160 5
684200 5
684240 5
684280 5
684320 5
684360 5
684400 5
684440 5
684480 5
684520 5
684560 5
684600 5
684640 5
684680 5
684720 5
684760 5
684800 5
684840 5
684880 5
684920 5
684960 5
685000 5
685040 5
685080 5
685120 5
685160 5
685200 5
685240 5
685280 5
685320 5
685360 5
685400 5
685440 5
685480 5
685520 5
685560 5
685600 5
685640 5
685680 5
685720 5
685760 5
685800 5
685840 5
685880 5
685920 5
685960 5
686000 5
686040 5
686080 5
686120 5
686160 5
686200 5
686240 5
686280 5
686320 5
686360 5
686400 5
686440 5
686480 5
686520 5
686560 5
686600 5
686640 5
686680 5
686720 5
686760 5
686800 5
686840 5
686880 5
686920 5
686960 5
687000 5
687040 5
687080 5
687120 5
687160 5
687200 5
687240 5
687280 5
687320 5
687360 5
687400 5
687440 5
687480 5
687520 5
687560 5
687600 5
687640 5
687680 5
687720 5
687760 5
687800 5
687840 5
687880 5
687920 5
687960 5
688000 5
688040 5
688080 5
688120 5
688160 5
688200 5
688240 5
688280 5
688320 5
688360 5
688400 5
688440 5
688480 5
688520 5
688560 5
688600 5
688640 5
688680 5
688720 5
688760 5
688800 5
688840 5
688880 5
688920 5
688960 5
689000 5
689040 5
689080 5
689120 5
689160 5
689200 5
689240 5
689280 5
689320 5
689360 5
689400 5
689440 5
689480 5
689520 5
689560 5
689600 5
689640 5
689680 5
689720 5
689760 5
689800 5
689840 5
689880 5
689920 5
689960 5
690000 5
690040 5
690080 5
690120 5
690160 5
690200 5
690240 5
690280 5
690320 5
690360 5
690400 5
690440 5
690480 5
690520 5
690560 5
690600 5
690640 5
690680 5
690720 5
690760 5
690800 5
690840 5
690880 5
690920 5
690960 5
691000 5
691040 5
691080 5
691120 5
691160 5
691200 5
691240 5
691280 5
691320 5
691360 5
691400 5
691440 5
691480 5
691520 5
691560 5
691600 5
691640 5
691680 5
691720 5
691760 5
691800 5
691840 5
691880 5
691920 5
691960 5
692000 5
692040 5
692080 5
692120 5
692160 5
692200 5
692240 5
692280 5
692320 5
692360 5
692400 5
692440 5
692480 5
692520 5
692560 5
692600 5
692640 5
692680 5
692720 5
692760 5
692800 5
692840 5
692880 5
692920 5
692960 5
693000 5
693040 5
693080 5
693120 5
693160 5
693200 5
693240 5
693280 5
693320 5
693360 5
693400 5
693440 5
693480 5
693520 5
693560 5
693600 5
693640 5
693680 5
693720 5
693760 5
693800 5
693840 5
693880 5
693920 5
693960 5
694000 5
694040 5
694080 5
694120 5
694160 5
694200 5
694240 5
694280 5
694320 5
694360 5
694400 5
694440 5
694480 5
694520 5
694560 5
694600 5
694640 5
694680 5
694720 5
694760 5
694800 5
694840 5
694880 5
694920 5
694960 5
695000 5
695040 5
695080 5
695120 5
695160 5
695200 5
695240 5
695280 5
695320 5
695360 5
695400 5
695440 5
695480 5
695520 5
695560 5
695600 5
695640 5
695680 5
695720 5
695760 5
695800 5
695840 5
695880 5
695920 5
695960 5
696000 5
696040 5
696080 5
696120 5
696160 5
696200 5
696240 5
696280 5
696320 5
696360 5
696400 5
696440 5
696480 5
696520 5
696560 5
696600 5
696640 5
696680 5
696720 5
696760 5
696800 5
696840 5
696880 5
696920 5
696960 5
697000 5
697040 5
697080 5
697120 5
697160 5
697200 5
697240 5
697280 5
697320 5
697360 5
697400 5
697440 5
697480 5
697520 5
697560 5
697600 5
697640 5
697680 5
697720 5
697760 5
697800 5
697840 5
697880 5
697920 5
697960 5
698000 5
698040 5
698080 5
698120 5
698160 5
698200 5
698240 5
698280 5
698320 5
698360 5
698400 5
698440 5
698480 5
698520 5
698560 5
698600 5
698640 5
698680 5
698720 5
698760 5
698800 5
698840 5
698880 5
698920 5
698960 5
699000 5
699040 5
699080 5
699120 5
699160 5
699200 5
699240 5
699280 5
699320 5
699360 5
699400 5
699440 5
699480 5
699520 5
699560 5
699600 5
699640 5
699680 5
699720 5
699760 5
699800 5
699840 5
699880 5
699920 5
699960 5
700000 5
700040 5
700080 5
700120 5
700160 5
700200 5
700240 5
700280 5
700320 5
700360 5
700400 5
700440 5
700480 5
700520 5
700560 5
700600 5
700640 5
700680 5
700720 5
700760 5
700800 5
700840 5
700880 5
700920 5
700960 5
701000 5
701040 5
701080 5
701120 5
701160 5
701200 5
701240 5
701280 5
701320 5
701360 5
701400 5
701440 5
701480 5
701520 5
701560 5
701600 5
701640 5
701680 5
701720 5
701760 5
701800 5
701840 5
701880 5
701920 5
701960 5
702000 5
702040 5
702080 5
702120 5
702160 5
702200 5
702240 5
702280 5
702320 5
702360 5
702400 5
702440 5
702480 5
702520 5
702560 5
702600 5
702640 5
702680 5
702720 5
702760 5
702800 5
702840 5
702880 5
702920 5
702960 5
703000 5
703040 5
703080 5
703120 5
703160 5
703200 5
703240 5
703280 5
703320 5
703360 5
703400 5
703440 5
703480 5
703520 5
703560 5
703600 5
703640 5
703680 5
703720 5
703760 5
703800 5
703840 5
703880 5
703920 5
703960 5
704000 5
704040 5
704080 5
704120 5
704160 5
704200 5
704240 5
704280 5
704320 5
704360 5
704400 5
704440 5
704480 5
704520 5
704560 5
704600 5
704640 5
704680 5
704720 5
704760 5
704800 5
704840 5
704880 5
704920 5
704960 5
705000 5
705040 5
705080 5
705120 5
705160 5
705200 5
705240 5
705280 5
705320 5
705360 5
705400 5
705440 5
705480 5
705520 5
705560 5
705600 5
705640 5
705680 5
705720 5
705760 5
705800 5
705840 5
705880 5
705920 5
705960 5
706000 5
706040 5
706080 5
706120 5
706160 5
706200 5
706240 5
706280 5
706320 5
706360 5
706400 5
706440 5
706480 5
706520 5
706560 5
706600 5
706640 5
706680 5
706720 5
706760 5
706800 5
706840 5
706880 5
706920 5
706960 5
707000 5
707040 5
707080 5
707120 5
707160 5
707200 5
707240 5
707280 5
707320 5
707360 5
707400 5
707440 5
707480 5
707520 5
707560 5
707600 5
707640 5
707680 5
707720 5
707760 5
707800 5
707840 5
707880 5
707920 5
707960 5
708000 5
708040 5
708080 5
708120 5
708160 5
708200 5
708240 5
708280 5
708320 5
708360 5
708400 5
708440 5
708480 5
708520 5
708560 5
708600 5
708640 5
708680 5
708720 5
708760 5
708800 5
708840 5
708880 5
708920 5
708960 5
709000 5
709040 5
709080 5
709120 5
709160 5
709200 5
709240 5
709280 5
709320 5
709360 5
709400 5
709440 5
709480 5
709520 5
709560 5
709600 5
709640 5
709680 5
709720 5
709760 5
709800 5
709840 5
709880 5
709920 5
709960 5
710000 5
710040 5
710080 5
710120 5
710160 5
710200 5
710240 5
710280 5
710320 5
710360 5
710400 5
710440 5
710480 5
710520 5
710560 5
710600 5
710640 5
710680 5
710720 5
710760 5
710800 5
710840 5
710880 5
710920 5
710960 5
711000 5
711040 5
711080 5
711120 5
711160 5
711200 5
711240 5
711280 5
711320 5
711360 5
711400 5
711440 5
711480 5
711520 5
711560 5
711600 5
711640 5
711680 5
711720 5
711760 5
711800 5
711840 5
711880 5
711920 5
711960 5
712000 5
712040 5
712080 5
712120 5
712160 5
712200 5
712240 5
712280 5
712320 5
712360 5
712400 5
712440 5
712480 5
712520 5
712560 5
712600 5
712640 5
712680 5
712720 5
712760 5
712800 5
712840 5
712880 5
712920 5
712960 5
713000 5
713040 5
713080 5
713120 5
713160 5
713200 5
713240 5
713280 5
713320 5
713360 5
713400 5
713440 5
713480 5
713520 5
713560 5
713600 5
713640 5
713680 5
713720 5
713760 5
713800 5
713840 5
713880 5
713920 5
713960 5
714000 5
714040 5
714080 5
714120 5
714160 5
714200 5
714240 5
714280 5
714320 5
714360 5
714400 5
714440 5
714480 5
714520 5
714560 5
714600 5
714640 5
714680 5
714720 5
714760 5
714800 5
714840 5
714880 5
714920 5
714960 5
715000 5
715040 5
715080 5
715120 5
715160 5
715200 5
715240 5
715280 5
715320 5
715360 5
715400 5
715440 5
715480 5
715520 5
715560 5
715600 5
715640 5
715680 5
715720 5
715760 5
715800 5
715840 5
715880 5
715920 5
715960 5
716000 5
716040 5
716080 5
716120 5
716160 5
716200 5
716240 5
716280 5
716320 5
716360 5
716400 5
716440 5
716480 5
716520 5
716560 5
716600 5
716640 5
716680 5
716720 5
716760 5
716800 5
716840 5
716880 5
716920 5
716960 5
717000 5
717040 5
717080 5
717120 5
717160 5
717200 5
717240 5
717280 5
717320 5
717360 5
717400 5
717440 5
717480 5
717520 5
717560 5
717600 5
717640 5
717680 5
717720 5
717760 5
717800 5
717840 5
717880 5
717920 5
717960 5
718000 5
718040 5
718080 5
718120 5
718160 5
718200 5
718240 5
718280 5
718320 5
718360 5
718400 5
718440 5
718480 5
718520 5
718560 5
718600 5
718640 5
718680 5
718720 5
718760 5
718800 5
718840 5
718880 5
718920 5
718960 5
719000 5
719040 5
719080 5
719120 5
719160 5
719200 5
719240 5
719280 5
719320 5
719360 5
719400 5
719440 5
719480 5
719520 5
719560 5
719600 5
719640 5
719680 5
719720 5
719760 5
719800 5
719840 5
719880 5
719920 5
719960 5
720000 5
720040 5
720080 5
720120 5
720160 5
720200 5
720240 5
720280 5
720320 5
720360 5
720400 5
720440 5
720480 5
720520 5
720560 5
720600 5
720640 5
720680 5
720720 5
720760 5
720800 5
720840 5
720880 5
720920 5
720960 5
721000 5
721040 5
721080 5
721120 5
721160 5
721200 5
721240 5
721280 5
721320 5
721360 5
721400 5
721440 5
721480 5
721520 5
721560 5
721600 5
721640 5
721680 5
721720 5
721760 5
721800 5
721840 5
721880 5
721920 5
721960 5
722000 5
722040 5
722080 5
722120 5
722160 5
722200 5
722240 5
722280 5
722320 5
722360 5
722400 5
722440 5
722480 5
722520 5
722560 5
722600 5
722640 5
722680 5
722720 5
722760 5
722800 5
722840 5
722880 5
722920 5
722960 5
723000 5
723040 5
723080 5
723120 5
723160 5
723200 5
723240 5
723280 5
723320 5
723360 5
723400 5
723440 5
723480 5
723520 5
723560 5
723600 5
723640 5
723680 5
723720 5
723760 5
723800 5
723840 5
723880 5
723920 5
723960 5
724000 5
724040 5
724080 5
724120 5
724160 5
724200 5
724240 5
724280 5
724320 5
724360 5
724400 5
724440 5
724480 5
724520 5
724560 5
724600 5
724640 5
724680 5
724720 5
724760 5
724800 5
724840 5
724880 5
724920 5
724960 5
725000 5
725040 5
725080 5
725120 5
725160 5
725200 5
725240 5
725280 5
725320 5
725360 5
725400 5
725440 5
725480 5
725520 5
725560 5
725600 5
725640 5
725680 5
725720 5
725760 5
725800 5
725840 5
725880 5
725920 5
725960 5
726000 5
726040 5
726080 5
726120 5
726160 5
726200 5
726240 5
726280 5
726320 5
726360 5
726400 5
726440 5
726480 5
726520 5
726560 5
726600 5
726640 5
726680 5
726720 5
726760 5
726800 5
726840 5
726880 5
726920 5
726960 5
727000 5
727040 5
727080 5
727120 5
727160 5
727200 5
727240 5
727280 5
727320 5
727360 5
727400 5
727440 5
727480 5
727520 5
727560 5
727600 5
727640 5
727680 5
727720 5
727760 5
727800 5
727840 5
727880 5
727920 5
727960 5
728000 5
728040 5
728080 5
728120 5
728160 5
728200 5
728240 5
728280 5
728320 5
728360 5
728400 5
728440 5
728480 5
728520 5
728560 5
728600 5
728640 5
728680 5
728720 5
728760 5
728800 5
728840 5
728880 5
728920 5
728960 5
729000 5
729040 5
729080 5
729120 5
729160 5
729200 5
729240 5
729280 5
729320 5
729360 5
729400 5
729440 5
729480 5
729520 5
729560 5
729600 5
729640 5
729680 5
729720 5
729760 5
729800 5
729840 5
729880 5
729920 5
729960 5
730000 5
730040 5
730080 5
730120 5
730160 5
730200 5
730240 5
730280 5
730320 5
730360 5
730400 5
730440 5
730480 5
730520 5
730560 5
730600 5
730640 5
730680 5
730720 5
730760 5
730800 5
730840 5
730880 5
730920 5
730960 5
731000 5
731040 5
731080 5
731120 5
731160 5
731200 5
731240 5
731280 5
731320 5
731360 5
731400 5
731440 5
731480 5
731520 5
731560 5
731600 5
731640 5
731680 5
731720 5
731760 5
731800 5
731840 5
731880 5
731920 5
731960 5
732000 5
732040 5
732080 5
732120 5
732160 5
732200 5
732240 5
732280 5
732320 5
732360 5
732400 5
732440 5
732480 5
732520 5
732560 5
732600 5
732640 5
732680 5
732720 5
732760 5
732800 5
732840 5
732880 5
732920 5
732960 5
733000 5
733040 5
733080 5
733120 5
733160 5
733200 5
733240 5
733280 5
733320 5
733360 5
733400 5
733440 5
733480 5
733520 5
733560 5
733600 5
733640 5
733680 5
733720 5
733760 5
733800 5
733840 5
733880 5
733920 5
733960 5
734000 5
734040 5
734080 5
734120 5
734160 5
734200 5
734240 5
734280 5
734320 5
734360 5
734400 5
734440 5
734480 5
734520 5
734560 5
734600 5
734640 5
734680 5
734720 5
734760 5
734800 5
734840 5
734880 5
734920 5
734960 5
735000 5
735040 5
735080 5
735120 5
735160 5
735200 5
735240 5
735280 5
735320 5
735360 5
735400 5
735440 5
735480 5
735520 5
735560 5
735600 5
735640 5
735680 5
735720 5
735760 5
735800 5
735840 5
735880 5
735920 5
735960 5
736000 5
736040 5
736080 5
736120 5
736160 5
736200 5
736240 5
736280 5
736320 5
736360 5
736400 5
736440 5
736480 5
736520 5
736560 5
736600 5
736640 5
736680 5
736720 5
736760 5
736800 5
736840 5
736880 5
736920 5
736960 5
737000 5
737040 5
737080 5
737120 5
737160 5
737200 5
737240 5
737280 5
737320 5
737360 5
737400 5
737440 5
737480 5
737520 5
737560 5
737600 5
737640 5
737680 5
737720 5
737760 5
737800 5
737840 5
737880 5
737920 5
737960 5
738000 5
738040 5
738080 5
738120 5
738160 5
738200 5
738240 5
738280 5
738320 5
738360 5
738400 5
738440 5
738480 5
738520 5
738560 5
738600 5
738640 5
738680 5
738720 5
738760 5
738800 5
738840 5
738880 5
738920 5
738960 5
739000 5
739040 5
739080 5
739120 5
739160 5
739200 5
739240 5
739280 5
739320 5
739360 5
739400 5
739440 5
739480 5
739520 5
739560 5
739600 5
739640 5
739680 5
739720 5
739760 5
739800 5
739840 5
739880 5
739920 5
739960 5
740000 5
740040 5
740080 5
740120 5
740160 5
740200 5
740240 5
740280 5
740320 5
740360 5
740400 5
740440 5
740480 5
740520 5
740560 5
740600 5
740640 5
740680 5
740720 5
740760 5
740800 5
740840 5
740880 5
740920 5
740960 5
741000 5
741040 5
741080 5
741120 5
741160 5
741200 5
741240 5
741280 5
741320 5
741360 5
741400 5
741440 5
741480 5
741520 5
741560 5
741600 5
741640 5
741680 5
741720 5
741760 5
741800 5
741840 5
741880 5
741920 5
741960 5
742000 5
742040 5
742080 5
742120 5
742160 5
742200 5
742240 5
742280 5
742320 5
742360 5
742400 5
742440 5
742480 5
742520 5
742560 5
742600 5
742640 5
742680 5
742720 5
742760 5
742800 5
742840 5
742880 5
742920 5
742960 5
743000 5
743040 5
743080 5
743120 5
743160 5
743200 5
743240 5
743280 5
743320 5
743360 5
743400 5
743440 5
743480 5
743520 5
743560 5
743600 5
743640 5
743680 5
743720 5
743760 5
743800 5
743840 5
743880 5
743920 5
743960 5
744000 5
744040 5
744080 5
744120 5
744160 5
744200 5
744240 5
744280 5
744320 5
744360 5
744400 5
744440 5
744480 5
744520 5
744560 5
744600 5
744640 5
744680 5
744720 5
744760 5
744800 5
744840 5
744880 5
744920 5
744960 5
745000 5
745040 5
745080 5
745120 5
745160 5
745200 5
745240 5
745280 5
745320 5
745360 5
745400 5
745440 5
745480 5
745520 5
745560 5
745600 5
745640 5
745680 5
745720 5
745760 5
745800 5
745840 5
745880 5
745920 5
745960 5
746000 5
746040 5
746080 5
746120 5
746160 5
746200 5
746240 5
746280 5
746320 5
746360 5
746400 5
746440 5
746480 5
746520 5
746560 5
746600 5
746640 5
746680 5
746720 5
746760 5
746800 5
746840 5
746880 5
746920 5
746960 5
747000 5
747040 5
747080 5
747120 5
747160 5
747200 5
747240 5
747280 5
747320 5
747360 5
747400 5
747440 5
747480 5
747520 5
747560 5
747600 5
747640 5
747680 5
747720 5
747760 5
747800 5
747840 5
747880 5
747920 5
747960 5
748000 5
748040 5
748080 5
748120 5
748160 5
748200 5
748240 5
748280 5
748320 5
748360 5
748400 5
748440 5
748480 5
748520 5
748560 5
748600 5
748640 5
748680 5
748720 5
748760 5
748800 5
748840 5
748880 5
748920 5
748960 5
749000 5
749040 5
749080 5
749120 5
749160 5
749200 5
749240 5
749280 5
749320 5
749360 5
749400 5
749440 5
749480 5
749520 5
749560 5
749600 5
749640 5
749680 5
749720 5
749760 5
749800 5
749840 5
749880 5
749920 5
749960 5
750000 5
750040 5
750080 5
750120 5
750160 5
750200 5
750240 5
750280 5
750320 5
750360 5
750400 5
750440 5
750480 5
750520 5
750560 5
750600 5
750640 5
750680 5
750720 5
750760 5
750800 5
750840 5
750880 5
750920 5
750960 5
751000 5
751040 5
751080 5
751120 5
751160 5
751200 5
751240 5
751280 5
751320 5
751360 5
751400 5
751440 5
751480 5
751520 5
751560 5
751600 5
751640 5
751680 5
751720 5
751760 5
751800 5
751840 5
751880 5
751920 5
751960 5
752000 5
752040 5
752080 5
752120 5
752160 5
752200 5
752240 5
752280 5
752320 5
752360 5
752400 5
752440 5
752480 5
752520 5
752560 5
752600 5
752640 5
752680 5
752720 5
752760 5
752800 5
752840 5
752880 5
752920 5
752960 5
753000 5
753040 5
753080 5
753120 5
753160 5
753200 5
753240 5
753280 5
753320 5
753360 5
753400 5
753440 5
753480 5
753520 5
753560 5
753600 5
753640 5
753680 5
753720 5
753760 5
753800 5
753840 5
753880 5
753920 5
753960 5
754000 5
754040 5
754080 5
754120 5
754160 5
754200 5
754240 5
754280 5
754320 5
754360 5
754400 5
754440 5
754480 5
754520 5
754560 5
754600 5
754640 5
754680 5
754720 5
754760 5
754800 5
754840 5
754880 5
754920 5
754960 5
755000 5
755040 5
755080 5
755120 5
755160 5
755200 5
755240 5
755280 5
755320 5
755360 5
755400 5
755440 5
755480 5
755520 5
755560 5
755600 5
755640 5
755680 5
755720 5
755760 5
755800 5
755840 5
755880 5
755920 5
755960 5
756000 5
756040 5
756080 5
756120 5
756160 5
756200 5
756240 5
756280 5
756320 5
756360 5
756400 5
756440 5
756480 5
756520 5
756560 5
756600 5
756640 5
756680 5
756720 5
756760 5
756800 5
756840 5
756880 5
756920 5
756960 5
757000 5
757040 5
757080 5
757120 5
757160 5
757200 5
757240 5
757280 5
757320 5
757360 5
757400 5
757440 5
757480 5
757520 5
757560 5
757600 5
757640 5
757680 5
757720 5
757760 5
757800 5
757840 5
757880 5
757920 5
757960 5
758000 5
758040 5
758080 5
758120 5
758160 5
758200 5
758240 5
758280 5
758320 5
758360 5
758400 5
758440 5
758480 5
758520 5
758560 5
758600 5
758640 5
758680 5
758720 5
758760 5
758800 5
758840 5
758880 5
758920 5
758960 5
759000 5
759040 5
759080 5
759120 5
759160 5
759200 5
759240 5
759280 5
759320 5
759360 5
759400 5
759440 5
759480 5
759520 5
759560 5
759600 5
759640 5
759680 5
759720 5
759760 5
759800 5
759840 5
759880 5
759920 5
759960 5
760000 5
760040 5
760080 5
760120 5
760160 5
760200 5
760240 5
760280 5
760320 5
760360 5
760400 5
760440 5
760480 5
760520 5
760560 5
760600 5
760640 5
760680 5
760720 5
760760 5
760800 5
760840 5
760880 5
760920 5
760960 5
761000 5
761040 5
761080 5
761120 5
761160 5
761200 5
761240 5
761280 5
761320 5
761360 5
761400 5
761440 5
761480 5
761520 5
761560 5
761600 5
761640 5
761680 5
761720 5
761760 5
761800 5
761840 5
761880 5
761920 5
761960 5
762000 5
762040 5
762080 5
762120 5
762160 5
762200 5
762240 5
762280 5
762320 5
762360 5
762400 5
762440 5
762480 5
762520 5
762560 5
762600 5
762640 5
762680 5
762720 5
762760 5
762800 5
762840 5
762880 5
762920 5
762960 5
763000 5
763040 5
763080 5
763120 5
763160 5
763200 5
763240 5
763280 5
763320 5
763360 5
763400 5
763440 5
763480 5
763520 5
763560 5
763600 5
763640 5
763680 5
763720 5
763760 5
763800 5
763840 5
763880 5
763920 5
763960 5
764000 5
764040 5
764080 5
764120 5
764160 5
764200 5
764240 5
764280 5
764320 5
764360 5
764400 5
764440 5
764480 5
764520 5
764560 5
764600 5
764640 5
764680 5
764720 5
764760 5
764800 5
764840 5
764880 5
764920 5
764960 5
765000 5
765040 5
765080 5
765120 5
765160 5
765200 5
765240 5
765280 5
765320 5
765360 5
765400 5
765440 5
765480 5
765520 5
765560 5
765600 5
765640 5
765680 5
765720 5
765760 5
765800 5
765840 5
765880 5
765920 5
765960 5
766000 5
766040 5
766080 5
766120 5
766160 5
766200 5
766240 5
766280 5
766320 5
766360 5
766400 5
766440 5
766480 5
766520 5
766560 5
766600 5
766640 5
766680 5
766720 5
766760 5
766800 5
766840 5
766880 5
766920 5
766960 5
767000 5
767040 5
767080 5
767120 5
767160 5
767200 5
767240 5
767280 5
767320 5
767360 5
767400 5
767440 5
767480 5
767520 5
767560 5
767600 5
767640 5
767680 5
767720 5
767760 5
767800 5
767840 5
767880 5
767920 5
767960 5
768000 5
768040 5
768080 5
768120 5
768160 5
768200 5
768240 5
768280 5
768320 5
768360 5
768400 5
768440 5
768480 5
768520 5
768560 5
768600 5
768640 5
768680 5
768720 5
768760 5
768800 5
768840 5
768880 5
768920 5
768960 5
769000 5
769040 5
769080 5
769120 5
769160 5
769200 5
769240 5
769280 5
769320 5
769360 5
769400 5
769440 5
769480 5
769520 5
769560 5
769600 5
769640 5
769680 5
769720 5
769760 5
769800 5
769840 5
769880 5
769920 5
769960 5
770000 5
770040 5
770080 5
770120 5
770160 5
770200 5
770240 5
770280 5
770320 5
770360 5
770400 5
770440 5
770480 5
770520 5
770560 5
770600 5
770640 5
770680 5
770720 5
770760 5
770800 5
770840 5
770880 5
770920 5
770960 5
771000 5
771040 5
771080 5
771120 5
771160 5
771200 5
771240 5
771280 5
771320 5
771360 5
771400 5
771440 5
771480 5
771520 5
771560 5
771600 5
771640 5
771680 5
771720 5
771760 5
771800 5
771840 5
771880 5
771920 5
771960 5
772000 5
772040 5
772080 5
772120 5
772160 5
772200 5
772240 5
772280 5
772320 5
772360 5
772400 5
772440 5
772480 5
772520 5
772560 5
772600 5
772640 5
772680 5
772720 5
772760 5
772800 5
772840 5
772880 5
772920 5
772960 5
773000 5
773040 5
773080 5
773120 5
773160 5
773200 5
773240 5
773280 5
773320 5
773360 5
773400 5
773440 5
773480 5
773520 5
773560 5
773600 5
773640 5
773680 5
773720 5
773760 5
773800 5
773840 5
773880 5
773920 5
773960 5
774000 5
774040 5
774080 5
774120 5
774160 5
774200 5
774240 5
774280 5
774320 5
774360 5
774400 5
774440 5
774480 5
774520 5
774560 5
774600 5
774640 5
774680 5
774720 5
774760 5
774800 5
774840 5
774880 5
774920 5
774960 5
775000 5
775040 5
775080 5
775120 5
775160 5
775200 5
775240 5
775280 5
775320 5
775360 5
775400 5
775440 5
775480 5
775520 5
775560 5
775600 5
775640 5
775680 5
775720 5
775760 5
775800 5
775840 5
775880 5
775920 5
775960 5
776000 5
776040 5
776080 5
776120 5
776160 5
776200 5
776240 5
776280 5
776320 5
776360 5
776400 5
776440 5
776480 5
776520 5
776560 5
776600 5
776640 5
776680 5
776720 5
776760 5
776800 5
776840 5
776880 5
776920 5
776960 5
777000 5
777040 5
777080 5
777120 5
777160 5
777200 5
777240 5
777280 5
777320 5
777360 5
777400 5
777440 5
777480 5
777520 5
777560 5
777600 5
777640 5
777680 5
777720 5
777760 5
777800 5
777840 5
777880 5
777920 5
777960 5
778000 5
778040 5
778080 5
778120 5
778160 5
778200 5
778240 5
778280 5
778320 5
778360 5
778400 5
778440 5
778480 5
778520 5
778560 5
778600 5
778640 5
778680 5
778720 5
778760 5
778800 5
778840 5
778880 5
778920 5
778960 5
779000 5
779040 5
779080 5
779120 5
779160 5
779200 5
779240 5
779280 5
779320 5
779360 5
779400 5
779440 5
779480 5
779520 5
779560 5
779600 5
779640 5
779680 5
779720 5
779760 5
779800 5
779840 5
779880 5
779920 5
779960 5
780000 5
780040 5
780080 5
780120 5
780160 5
780200 5
780240 5
780280 5
780320 5
780360 5
780400 5
780440 5
780480 5
780520 5
780560 5
780600 5
780640 5
780680 5
780720 5
780760 5
780800 5
780840 5
780880 5
780920 5
780960 5
781000 5
781040 5
781080 5
781120 5
781160 5
781200 5
781240 5
781280 5
781320 5
781360 5
781400 5
781440 5
781480 5
781520 5
781560 5
781600 5
781640 5
781680 5
781720 5
781760 5
781800 5
781840 5
781880 5
781920 5
781960 5
782000 5
782040 5
782080 5
782120 5
782160 5
782200 5
782240 5
782280 5
782320 5
782360 5
782400 5
782440 5
782480 5
782520 5
782560 5
782600 5
782640 5
782680 5
782720 5
782760 5
782800 5
782840 5
782880 5
782920 5
782960 5
783000 5
783040 5
783080 5
783120 5
783160 5
783200 5
783240 5
783280 5
783320 5
783360 5
783400 5
783440 5
783480 5
783520 5
783560 5
783600 5
783640 5
783680 5
783720 5
783760 5
783800 5
783840 5
783880 5
783920 5
783960 5
784000 5
784040 5
784080 5
784120 5
784160 5
784200 5
784240 5
784280 5
784320 5
784360 5
784400 5
784440 5
784480 5
784520 5
784560 5
784600 5
784640 5
784680 5
784720 5
784760 5
784800 5
784840 5
784880 5
784920 5
784960 5
785000 5
785040 5
785080 5
785120 5
785160 5
785200 5
785240 5
785280 5
785320 5
785360 5
785400 5
785440 5
785480 5
785520 5
785560 5
785600 5
785640 5
785680 5
785720 5
785760 5
785800 5
785840 5
785880 5
785920 5
785960 5
786000 5
786040 5
786080 5
786120 5
786160 5
786200 5
786240 5
786280 5
786320 5
786360 5
786400 5
786440 5
786480 5
786520 5
786560 5
786600 5
786640 5
786680 5
786720 5
786760 5
786800 5
786840 5
786880 5
786920 5
786960 5
787000 5
787040 5
787080 5
787120 5
787160 5
787200 5
787240 5
787280 5
787320 5
787360 5
787400 5
787440 5
787480 5
787520 5
787560 5
787600 5
787640 5
787680 5
787720 5
787760 5
787800 5
787840 5
787880 5
787920 5
787960 5
788000 5
788040 5
788080 5
788120 5
788160 5
788200 5
788240 5
788280 5
788320 5
788360 5
788400 5
788440 5
788480 5
788520 5
788560 5
788600 5
788640 5
788680 5
788720 5
788760 5
788800 5
788840 5
788880 5
788920 5
788960 5
789000 5
789040 5
789080 5
789120 5
789160 5
789200 5
789240 5
789280 5
789320 5
789360 5
789400 5
789440 5
789480 5
789520 5
789560 5
789600 5
789640 5
789680 5
789720 5
789760 5
789800 5
789840 5
789880 5
789920 5
789960 5
790000 5
790040 5
790080 5
790120 5
790160 5
790200 5
790240 5
790280 5
790320 5
790360 5
790400 5
790440 5
790480 5
790520 5
790560 5
790600 5
790640 5
790680 5
790720 5
790760 5
790800 5
790840 5
790880 5
790920 5
790960 5
791000 5
791040 5
791080 5
791120 5
791160 5
791200 5
791240 5
791280 5
791320 5
791360 5
791400 5
791440 5
791480 5
791520 5
791560 5
791600 5
791640 5
791680 5
791720 5
791760 5
791800 5
791840 5
791880 5
791920 5
791960 5
792000 5
792040 5
792080 5
792120 5
792160 5
792200 5
792240 5
792280 5
792320 5
792360 5
792400 5
792440 5
792480 5
792520 5
792560 5
792600 5
792640 5
792680 5
792720 5
792760 5
792800 5
792840 5
792880 5
792920 5
792960 5
793000 5
793040 5
793080 5
793120 5
793160 5
793200 5
793240 5
793280 5
793320 5
793360 5
793400 5
793440 5
793480 5
793520 5
793560 5
793600 5
793640 5
793680 5
793720 5
793760 5
793800 5
793840 5
793880 5
793920 5
793960 5
794000 5
794040 5
794080 5
794120 5
794160 5
794200 5
794240 5
794280 5
794320 5
794360 5
794400 5
794440 5
794480 5
794520 5
794560 5
794600 5
794640 5
794680 5
794720 5
794760 5
794800 5
794840 5
794880 5
794920 5
794960 5
795000 5
795040 5
795080 5
795120 5
795160 5
795200 5
795240 5
795280 5
795320 5
795360 5
795400 5
795440 5
795480 5
795520 5
795560 5
795600 5
795640 5
795680 5
795720 5
795760 5
795800 5
795840 5
795880 5
795920 5
795960 5
796000 5
796040 5
796080 5
796120 5
796160 5
796200 5
796240 5
796280 5
796320 5
796360 5
796400 5
796440 5
796480 5
796520 5
796560 5
796600 5
796640 5
796680 5
796720 5
796760 5
796800 5
796840 5
796880 5
796920 5
796960 5
797000 5
797040 5
797080 5
797120 5
797160 5
797200 5
797240 5
797280 5
797320 5
797360 5
797400 5
797440 5
797480 5
797520 5
797560 5
797600 5
797640 5
797680 5
797720 5
797760 5
797800 5
797840 5
797880 5
797920 5
797960 5
798000 5
798040 5
798080 5
798120 5
798160 5
798200 5
798240 5
798280 5
798320 5
798360 5
798400 5
798440 5
798480 5
798520 5
798560 5
798600 5
798640 5
798680 5
798720 5
798760 5
798800 5
798840 5
798880 5
798920 5
798960 5
799000 5
799040 5
799080 5
799120 5
799160 5
799200 5
799240 5
799280 5
799320 5
799360 5
799400 5
799440 5
799480 5
799520 5
799560 5
799600 5
799640 5
799680 5
799720 5
799760 5
799800 5
799840 5
799880 5
799920 5
799960 5
800000 5
800040 5
800080 5
800120 5
800160 5
800200 5
800240 5
800280 5
800320 5
800360 5
800400 5
800440 5
800480 5
800520 5
800560 5
800600 5
800640 5
800680 5
800720 5
800760 5
800800 5
800840 5
800880 5
800920 5
800960 5
801000 5
801040 5
801080 5
801120 5
801160 5
801200 5
801240 5
801280 5
801320 5
801360 5
801400 5
801440 5
801480 5
801520 5
801560 5
801600 5
801640 5
801680 5
801720 5
801760 5
801800 5
801840 5
801880 5
801920 5
801960 5
802000 5
802040 5
802080 5
802120 5
802160 5
802200 5
802240 5
802280 5
802320 5
802360 5
802400 5
802440 5
802480 5
802520 5
802560 5
802600 5
802640 5
802680 5
802720 5
802760 5
802800 5
802840 5
802880 5
802920 5
802960 5
803000 5
803040 5
803080 5
803120 5
803160 5
803200 5
803240 5
803280 5
803320 5
803360 5
803400 5
803440 5
803480 5
803520 5
803560 5
803600 5
803640 5
803680 5
803720 5
803760 5
803800 5
803840 5
803880 5
803920 5
803960 5
804000 5
804040 5
804080 5
804120 5
804160 5
804200 5
804240 5
804280 5
804320 5
804360 5
804400 5
804440 5
804480 5
804520 5
804560 5
804600 5
804640 5
804680 5
804720 5
804760 5
804800 5
804840 5
804880 5
804920 5
804960 5
805000 5
805040 5
805080 5
805120 5
805160 5
805200 5
805240 5
805280 5
805320 5
805360 5
805400 5
805440 5
805480 5
805520 5
805560 5
805600 5
805640 5
805680 5
805720 5
805760 5
805800 5
805840 5
805880 5
805920 5
805960 5
806000 5
806040 5
806080 5
806120 5
806160 5
806200 5
806240 5
806280 5
806320 5
806360 5
806400 5
806440 5
806480 5
806520 5
806560 5
806600 5
806640 5
806680 5
806720 5
806760 5
806800 5
806840 5
806880 5
806920 5
806960 5
807000 5
807040 5
807080 5
807120 5
807160 5
807200 5
807240 5
807280 5
807320 5
807360 5
807400 5
807440 5
807480 5
807520 5
807560 5
807600 5
807640 5
807680 5
807720 5
807760 5
807800 5
807840 5
807880 5
807920 5
807960 5
808000 5
808040 5
808080 5
808120 5
808160 5
808200 5
808240 5
808280 5
808320 5
808360 5
808400 5
808440 5
808480 5
808520 5
808560 5
808600 5
808640 5
808680 5
808720 5
808760 5
808800 5
808840 5
808880 5
808920 5
808960 5
809000 5
809040 5
809080 5
809120 5
809160 5
809200 5
809240 5
809280 5
809320 5
809360 5
809400 5
809440 5
809480 5
809520 5
809560 5
809600 5
809640 5
809680 5
809720 5
809760 5
809800 5
809840 5
809880 5
809920 5
809960 5
810000 5
810040 5
810080 5
810120 5
810160 5
810200 5
810240 5
810280 5
810320 5
810360 5
810400 5
810440 5
810480 5
810520 5
810560 5
810600 5
810640 5
810680 5
810720 5
810760 5
810800 5
810840 5
810880 5
810920 5
810960 5
811000 5
811040 5
811080 5
811120 5
811160 5
811200 5
811240 5
811280 5
811320 5
811360 5
811400 5
811440 5
811480 5
811520 5
811560 5
811600 5
811640 5
811680 5
811720 5
811760 5
811800 5
811840 5
811880 5
811920 5
811960 5
812000 5
812040 5
812080 5
812120 5
812160 5
812200 5
812240 5
812280 5
812320 5
812360 5
812400 5
812440 5
812480 5
812520 5
812560 5
812600 5
812640 5
812680 5
812720 5
812760 5
812800 5
812840 5
812880 5
812920 5
812960 5
813000 5
813040 5
813080 5
813120 5
813160 5
813200 5
813240 5
813280 5
813320 5
813360 5
813400 5
813440 5
813480 5
813520 5
813560 5
813600 5
813640 5
813680 5
813720 5
813760 5
813800 5
813840 5
813880 5
813920 5
813960 5
814000 5
814040 5
814080 5
814120 5
814160 5
814200 5
814240 5
814280 5
814320 5
814360 5
814400 5
814440 5
814480 5
814520 5
814560 5
814600 5
814640 5
814680 5
814720 5
814760 5
814800 5
814840 5
814880 5
814920 5
814960 5
815000 5
815040 5
815080 5
815120 5
815160 5
815200 5
815240 5
815280 5
815320 5
815360 5
815400 5
815440 5
815480 5
815520 5
815560 5
815600 5
815640 5
815680 5
815720 5
815760 5
815800 5
815840 5
815880 5
815920 5
815960 5
816000 5
816040 5
816080 5
816120 5
816160 5
816200 5
816240 5
816280 5
816320 5
816360 5
816400 5
816440 5
816480 5
816520 5
816560 5
816600 5
816640 5
816680 5
816720 5
816760 5
816800 5
816840 5
816880 5
816920 5
816960 5
817000 5
817040 5
817080 5
817120 5
817160 5
817200 5
817240 5
817280 5
817320 5
817360 5
817400 5
817440 5
817480 5
817520 5
817560 5
817600 5
817640 5
817680 5
817720 5
817760 5
817800 5
817840 5
817880 5
817920 5
817960 5
818000 5
818040 5
818080 5
818120 5
818160 5
818200 5
818240 5
818280 5
818320 5
818360 5
818400 5
818440 5
818480 5
818520 5
818560 5
818600 5
818640 5
818680 5
818720 5
818760 5
818800 5
818840 5
818880 5
818920 5
818960 5
819000 5
819040 5
819080 5
819120 5
819160 5
819200 5
819240 5
819280 5
819320 5
819360 5
819400 5
819440 5
819480 5
819520 5
819560 5
819600 5
819640 5
819680 5
819720 5
819760 5
819800 5
819840 5
819880 5
819920 5
819960 5
820000 5
820040 5
820080 5
820120 5
820160 5
820200 5
820240 5
820280 5
820320 5
820360 5
820400 5
820440 5
820480 5
820520 5
820560 5
820600 5
820640 5
820680 5
820720 5
820760 5
820800 5
820840 5
820880 5
820920 5
820960 5
821000 5
821040 5
821080 5
821120 5
821160 5
821200 5
821240 5
821280 5
821320 5
821360 5
821400 5
821440 5
821480 5
821520 5
821560 5
821600 5
821640 5
821680 5
821720 5
821760 5
821800 5
821840 5
821880 5
821920 5
821960 5
822000 5
822040 5
822080 5
822120 5
822160 5
822200 5
822240 5
822280 5
822320 5
822360 5
822400 5
822440 5
822480 5
822520 5
822560 5
822600 5
822640 5
822680 5
822720 5
822760 5
822800 5
822840 5
822880 5
822920 5
822960 5
823000 5
823040 5
823080 5
823120 5
823160 5
823200 5
823240 5
823280 5
823320 5
823360 5
823400 5
823440 5
823480 5
823520 5
823560 5
823600 5
823640 5
823680 5
823720 5
823760 5
823800 5
823840 5
823880 5
823920 5
823960 5
824000 5
824040 5
824080 5
824120 5
824160 5
824200 5
824240 5
824280 5
824320 5
824360 5
824400 5
824440 5
824480 5
824520 5
824560 5
824600 5
824640 5
824680 5
824720 5
824760 5
824800 5
824840 5
824880 5
824920 5
824960 5
825000 5
825040 5
825080 5
825120 5
825160 5
825200 5
825240 5
825280 5
825320 5
825360 5
825400 5
825440 5
825480 5
825520 5
825560 5
825600 5
825640 5
825680 5
825720 5
825760 5
825800 5
825840 5
825880 5
825920 5
825960 5
826000 5
826040 5
826080 5
826120 5
826160 5
826200 5
826240 5
826280 5
826320 5
826360 5
826400 5
826440 5
826480 5
826520 5
826560 5
826600 5
826640 5
826680 5
826720 5
826760 5
826800 5
826840 5
826880 5
826920 5
826960 5
827000 5
827040 5
827080 5
827120 5
827160 5
827200 5
827240 5
827280 5
827320 5
827360 5
827400 5
827440 5
827480 5
827520 5
827560 5
827600 5
827640 5
827680 5
827720 5
827760 5
827800 5
827840 5
827880 5
827920 5
827960 5
828000 5
828040 5
828080 5
828120 5
828160 5
828200 5
828240 5
828280 5
828320 5
828360 5
828400 5
828440 5
828480 5
828520 5
828560 5
828600 5
828640 5
828680 5
828720 5
828760 5
828800 5
828840 5
828880 5
828920 5
828960 5
829000 5
829040 5
829080 5
829120 5
829160 5
829200 5
829240 5
829280 5
829320 5
829360 5
829400 5
829440 5
829480 5
829520 5
829560 5
829600 5
829640 5
829680 5
829720 5
829760 5
829800 5
829840 5
829880 5
829920 5
829960 5
830000 5
830040 5
830080 5
830120 5
830160 5
830200 5
830240 5
830280 5
830320 5
830360 5
830400 5
830440 5
830480 5
830520 5
830560 5
830600 5
830640 5
830680 5
830720 5
830760 5
830800 5
830840 5
830880 5
830920 5
830960 5
831000 5
831040 5
831080 5
831120 5
831160 5
831200 5
831240 5
831280 5
831320 5
831360 5
831400 5
831440 5
831480 5
831520 5
831560 5
831600 5
831640 5
831680 5
831720 5
831760 5
831800 5
831840 5
831880 5
831920 5
831960 5
832000 5
832040 5
832080 5
832120 5
832160 5
832200 5
832240 5
832280 5
832320 5
832360 5
832400 5
832440 5
832480 5
832520 5
832560 5
832600 5
832640 5
832680 5
832720 5
832760 5
832800 5
832840 5
832880 5
832920 5
832960 5
833000 5
833040 5
833080 5
833120 5
833160 5
833200 5
833240 5
833280 5
833320 5
833360 5
833400 5
833440 5
833480 5
833520 5
833560 5
833600 5
833640 5
833680 5
833720 5
833760 5
833800 5
833840 5
833880 5
833920 5
833960 5
834000 5
834040 5
834080 5
834120 5
834160 5
834200 5
834240 5
834280 5
834320 5
834360 5
834400 5
834440 5
834480 5
834520 5
834560 5
834600 5
834640 5
834680 5
834720 5
834760 5
834800 5
834840 5
834880 5
834920 5
834960 5
835000 5
835040 5
835080 5
835120 5
835160 5
835200 5
835240 5
835280 5
835320 5
835360 5
835400 5
835440 5
835480 5
835520 5
835560 5
835600 5
835640 5
835680 5
835720 5
835760 5
835800 5
835840 5
835880 5
835920 5
835960 5
836000 5
836040 5
836080 5
836120 5
836160 5
836200 5
836240 5
836280 5
836320 5
836360 5
836400 5
836440 5
836480 5
836520 5
836560 5
836600 5
836640 5
836680 5
836720 5
836760 5
836800 5
836840 5
836880 5
836920 5
836960 5
837000 5
837040 5
837080 5
837120 5
837160 5
837200 5
837240 5
837280 5
837320 5
837360 5
837400 5
837440 5
837480 5
837520 5
837560 5
837600 5
837640 5
837680 5
837720 5
837760 5
837800 5
837840 5
837880 5
837920 5
837960 5
838000 5
838040 5
838080 5
838120 5
838160 5
838200 5
838240 5
838280 5
838320 5
838360 5
838400 5
838440 5
838480 5
838520 5
838560 5
838600 5
838640 5
838680 5
838720 5
838760 5
838800 5
838840 5
838880 5
838920 5
838960 5
839000 5
839040 5
839080 5
839120 5
839160 5
839200 5
839240 5
839280 5
839320 5
839360 5
839400 5
839440 5
839480 5
839520 5
839560 5
839600 5
839640 5
839680 5
839720 5
839760 5
839800 5
839840 5
839880 5
839920 5
839960 5
840000 5
840040 5
840080 5
840120 5
840160 5
840200 5
840240 5
840280 5
840320 5
840360 5
840400 5
840440 5
840480 5
840520 5
840560 5
840600 5
840640 5
840680 5
840720 5
840760 5
840800 5
840840 5
840880 5
840920 5
840960 5
841000 5
841040 5
841080 5
841120 5
841160 5
841200 5
841240 5
841280 5
841320 5
841360 5
841400 5
841440 5
841480 5
841520 5
841560 5
841600 5
841640 5
841680 5
841720 5
841760 5
841800 5
841840 5
841880 5
841920 5
841960 5
842000 5
842040 5
842080 5
842120 5
842160 5
842200 5
842240 5
842280 5
842320 5
842360 5
842400 5
842440 5
842480 5
842520 5
842560 5
842600 5
842640 5
842680 5
842720 5
842760 5
842800 5
842840 5
842880 5
842920 5
842960 5
843000 5
843040 5
843080 5
843120 5
843160 5
843200 5
843240 5
843280 5
843320 5
843360 5
843400 5
843440 5
843480 5
843520 5
843560 5
843600 5
843640 5
843680 5
843720 5
843760 5
843800 5
843840 5
843880 5
843920 5
843960 5
844000 5
844040 5
844080 5
844120 5
844160 5
844200 5
844240 5
844280 5
844320 5
844360 5
844400 5
844440 5
844480 5
844520 5
844560 5
844600 5
844640 5
844680 5
844720 5
844760 5
844800 5
844840 5
844880 5
844920 5
844960 5
845000 5
845040 5
845080 5
845120 5
845160 5
845200 5
845240 5
845280 5
845320 5
845360 5
845400 5
845440 5
845480 5
845520 5
845560 5
845600 5
845640 5
845680 5
845720 5
845760 5
845800 5
845840 5
845880 5
845920 5
845960 5
846000 5
846040 5
846080 5
846120 5
846160 5
846200 5
846240 5
846280 5
846320 5
846360 5
846400 5
846440 5
846480 5
846520 5
846560 5
846600 5
846640 5
846680 5
846720 5
846760 5
846800 5
846840 5
846880 5
846920 5
846960 5
847000 5
847040 5
847080 5
847120 5
847160 5
847200 5
847240 5
847280 5
847320 5
847360 5
847400 5
847440 5
847480 5
847520 5
847560 5
847600 5
847640 5
847680 5
847720 5
847760 5
847800 5
847840 5
847880 5
847920 5
847960 5
848000 5
848040 5
848080 5
848120 5
848160 5
848200 5
848240 5
848280 5
848320 5
848360 5
848400 5
848440 5
848480 5
848520 5
848560 5
848600 5
848640 5
848680 5
848720 5
848760 5
848800 5
848840 5
848880 5
848920 5
848960 5
849000 5
849040 5
849080 5
849120 5
849160 5
849200 5
849240 5
849280 5
849320 5
849360 5
849400 5
849440 5
849480 5
849520 5
849560 5
849600 5
849640 5
849680 5
849720 5
849760 5
849800 5
849840 5
849880 5
849920 5
849960 5
850000 5
850040 5
850080 5
850120 5
850160 5
850200 5
850240 5
850280 5
850320 5
850360 5
850400 5
850440 5
850480 5
850520 5
850560 5
850600 5
850640 5
850680 5
850720 5
850760 5
850800 5
850840 5
850880 5
850920 5
850960 5
851000 5
851040 5
851080 5
851120 5
851160 5
851200 5
851240 5
851280 5
851320 5
851360 5
851400 5
851440 5
851480 5
851520 5
851560 5
851600 5
851640 5
851680 5
851720 5
851760 5
851800 5
851840 5
851880 5
851920 5
851960 5
852000 5
852040 5
852080 5
852120 5
852160 5
852200 5
852240 5
852280 5
852320 5
852360 5
852400 5
852440 5
852480 5
852520 5
852560 5
852600 5
852640 5
852680 5
852720 5
852760 5
852800 5
852840 5
852880 5
852920 5
852960 5
853000 5
853040 5
853080 5
853120 5
853160 5
853200 5
853240 5
853280 5
853320 5
853360 5
853400 5
853440 5
853480 5
853520 5
853560 5
853600 5
853640 5
853680 5
853720 5
853760 5
853800 5
853840 5
853880 5
853920 5
853960 5
854000 5
854040 5
854080 5
854120 5
854160 5
854200 5
854240 5
854280 5
854320 5
854360 5
854400 5
854440 5
854480 5
854520 5
854560 5
854600 5
854640 5
854680 5
854720 5
854760 5
854800 5
854840 5
854880 5
854920 5
854960 5
855000 5
855040 5
855080 5
855120 5
855160 5
855200 5
855240 5
855280 5
855320 5
855360 5
855400 5
855440 5
855480 5
855520 5
855560 5
855600 5
855640 5
855680 5
855720 5
855760 5
855800 5
855840 5
855880 5
855920 5
855960 5
856000 5
856040 5
856080 5
856120 5
856160 5
856200 5
856240 5
856280 5
856320 5
856360 5
856400 5
856440 5
856480 5
856520 5
856560 5
856600 5
856640 5
856680 5
856720 5
856760 5
856800 5
856840 5
856880 5
856920 5
856960 5
857000 5
857040 5
857080 5
857120 5
857160 5
857200 5
857240 5
857280 5
857320 5
857360 5
857400 5
857440 5
857480 5
857520 5
857560 5
857600 5
857640 5
857680 5
857720 5
857760 5
857800 5
857840 5
857880 5
857920 5
857960 5
858000 5
858040 5
858080 5
858120 5
858160 5
858200 5
858240 5
858280 5
858320 5
858360 5
858400 5
858440 5
858480 5
858520 5
858560 5
858600 5
858640 5
858680 5
858720 5
858760 5
858800 5
858840 5
858880 5
858920 5
858960 5
859000 5
859040 5
859080 5
859120 5
859160 5
859200 5
859240 5
859280 5
859320 5
859360 5
859400 5
859440 5
859480 5
859520 5
859560 5
859600 5
859640 5
859680 5
859720 5
859760 5
859800 5
859840 5
859880 5
859920 5
859960 5
860000 5
860040 5
860080 5
860120 5
860160 5
860200 5
860240 5
860280 5
860320 5
860360 5
860400 5
860440 5
860480 5
860520 5
860560 5
860600 5
860640 5
860680 5
860720 5
860760 5
860800 5
860840 5
860880 5
860920 5
860960 5
861000 5
861040 5
861080 5
861120 5
861160 5
861200 5
861240 5
861280 5
861320 5
861360 5
861400 5
861440 5
861480 5
861520 5
861560 5
861600 5
861640 5
861680 5
861720 5
861760 5
861800 5
861840 5
861880 5
861920 5
861960 5
862000 5
862040 5
862080 5
862120 5
862160 5
862200 5
862240 5
862280 5
862320 5
862360 5
862400 5
862440 5
862480 5
862520 5
862560 5
862600 5
862640 5
862680 5
862720 5
862760 5
862800 5
862840 5
862880 5
862920 5
862960 5
863000 5
863040 5
863080 5
863120 5
863160 5
863200 5
863240 5
863280 5
863320 5
863360 5
863400 5
863440 5
863480 5
863520 5
863560 5
863600 5
863640 5
863680 5
863720 5
863760 5
863800 5
863840 5
863880 5
863920 5
863960 5
864000 5
864040 5
864080 5
864120 5
864160 5
864200 5
864240 5
864280 5
864320 5
864360 5
864400 5
864440 5
864480 5
864520 5
864560 5
864600 5
864640 5
864680 5
864720 5
864760 5
864800 5
864840 5
864880 5
864920 5
864960 5
865000 5
865040 5
865080 5
865120 5
865160 5
865200 5
865240 5
865280 5
865320 5
865360 5
865400 5
865440 5
865480 5
865520 5
865560 5
865600 5
865640 5
865680 5
865720 5
865760 5
865800 5
865840 5
865880 5
865920 5
865960 5
866000 5
866040 5
866080 5
866120 5
866160 5
866200 5
866240 5
866280 5
866320 5
866360 5
866400 5
866440 5
866480 5
866520 5
866560 5
866600 5
866640 5
866680 5
866720 5
866760 5
866800 5
866840 5
866880 5
866920 5
866960 5
867000 5
867040 5
867080 5
867120 5
867160 5
867200 5
867240 5
867280 5
867320 5
867360 5
867400 5
867440 5
867480 5
867520 5
867560 5
867600 5
867640 5
867680 5
867720 5
867760 5
867800 5
867840 5
867880 5
867920 5
867960 5
868000 5
868040 5
868080 5
868120 5
868160 5
868200 5
868240 5
868280 5
868320 5
868360 5
868400 5
868440 5
868480 5
868520 5
868560 5
868600 5
868640 5
868680 5
868720 5
868760 5
868800 5
868840 5
868880 5
868920 5
868960 5
869000 5
869040 5
869080 5
869120 5
869160 5
869200 5
869240 5
869280 5
869320 5
869360 5
869400 5
869440 5
869480 5
869520 5
869560 5
869600 5
869640 5
869680 5
869720 5
869760 5
869800 5
869840 5
869880 5
869920 5
869960 5
870000 5
870040 5
870080 5
870120 5
870160 5
870200 5
870240 5
870280 5
870320 5
870360 5
870400 5
870440 5
870480 5
870520 5
870560 5
870600 5
870640 5
870680 5
870720 5
870760 5
870800 5
870840 5
870880 5
870920 5
870960 5
871000 5
871040 5
871080 5
871120 5
871160 5
871200 5
871240 5
871280 5
871320 5
871360 5
871400 5
871440 5
871480 5
871520 5
871560 5
871600 5
871640 5
871680 5
871720 5
871760 5
871800 5
871840 5
871880 5
871920 5
