# Supplementary material for: Comment on 'Valid molecular dynamics simulations of human hemoglobin require a surprisingly large box size'
Source: eLife. 2019 Jun 20;8:e44718. doi: 10.7554/eLife.44718 (PMC6586461; doi:10.7554/eLife.44718)
Supplement: Figure 3—source data 1. — The zip archive contains a README file describing which source files correspond to the different panels. [file elife-44718-fig3-data1.zip › figure3/panel_A/kovalevsky/small/7/proj.xvg]

@ autoscale onread none
@ with g0
@ g0 on
@ title "projection on eigenvectors (nm)"
@ xaxis  label "Time (ps)"
@ world xmin 0
@ world xmax 475200
@ world ymin -11.5952
@ world ymax 7.02317
@ view xmin 0.15
@ view xmax 0.85
@ view ymin 0.15
@ view ymax 0.85
@ yaxis  label "vec 1"
@ xaxis tick major 100000
@ xaxis tick minor 50000
@ xaxis ticklabel start type spec
@ xaxis ticklabel start -0
@ yaxis tick major 5
@ yaxis tick minor 2.5
@ yaxis ticklabel start type spec
@ yaxis ticklabel start -10
@ zeroxaxis bar on
@ zeroxaxis bar linestyle 3
    0.0000   -5.06737
   40.0000   -4.61111
   80.0000   -5.40690
  120.0000   -5.57230
  160.0000   -5.23739
  200.0000   -4.95986
  240.0000   -5.53654
  280.0000   -5.72726
  320.0000   -5.74030
  360.0000   -4.93768
  400.0000   -5.45116
  440.0000   -6.26567
  480.0000   -5.87171
  520.0000   -5.70724
  560.0000   -5.66136
  600.0000   -6.07366
  640.0000   -4.77723
  680.0000   -5.42932
  720.0000   -5.26746
  760.0000   -5.49549
  800.0000   -6.62377
  840.0000   -6.10815
  880.0000   -6.20032
  920.0000   -5.68833
  960.0000   -5.69551
 1000.0000   -6.00797
 1040.0000   -5.94262
 1080.0000   -5.75223
 1120.0000   -6.48252
 1160.0000   -6.30206
 1200.0000   -5.59715
 1240.0000   -6.62697
 1280.0000   -6.39376
 1320.0000   -5.89807
 1360.0000   -5.59569
 1400.0000   -5.44060
 1440.0000   -6.42083
 1480.0000   -6.54595
 1520.0000   -6.39448
 1560.0000   -7.52527
 1600.0000   -7.11383
 1640.0000   -6.65481
 1680.0000   -6.37224
 1720.0000   -7.37918
 1760.0000   -6.58652
 1800.0000   -6.25729
 1840.0000   -6.11647
 1880.0000   -7.56383
 1920.0000   -6.73997
 1960.0000   -5.82964
 2000.0000   -6.44759
 2040.0000   -6.58734
 2080.0000   -6.04053
 2120.0000   -6.65257
 2160.0000   -6.80404
 2200.0000   -6.57357
 2240.0000   -5.66660
 2280.0000   -6.38934
 2320.0000   -6.99090
 2360.0000   -5.79905
 2400.0000   -6.03917
 2440.0000   -6.38777
 2480.0000   -6.10406
 2520.0000   -6.51561
 2560.0000   -5.61355
 2600.0000   -5.35593
 2640.0000   -5.56723
 2680.0000   -6.51900
 2720.0000   -6.08062
 2760.0000   -6.46941
 2800.0000   -6.57435
 2840.0000   -6.14210
 2880.0000   -6.79344
 2920.0000   -8.54735
 2960.0000   -7.20265
 3000.0000   -8.51122
 3040.0000   -7.94633
 3080.0000   -8.61375
 3120.0000   -8.19800
 3160.0000   -8.55305
 3200.0000   -8.49505
 3240.0000   -7.68571
 3280.0000   -6.87353
 3320.0000   -7.36667
 3360.0000   -6.79787
 3400.0000   -8.13965
 3440.0000   -7.57718
 3480.0000   -7.04277
 3520.0000   -6.34737
 3560.0000   -4.97550
 3600.0000   -4.83443
 3640.0000   -4.88317
 3680.0000   -5.33293
 3720.0000   -5.89281
 3760.0000   -7.17397
 3800.0000   -6.24725
 3840.0000   -5.15444
 3880.0000   -4.67624
 3920.0000   -5.31710
 3960.0000   -5.59977
 4000.0000   -6.66296
 4040.0000   -4.84439
 4080.0000   -6.69850
 4120.0000   -5.33098
 4160.0000   -5.24923
 4200.0000   -4.77176
 4240.0000   -5.59147
 4280.0000   -5.73248
 4320.0000   -6.73079
 4360.0000   -6.63672
 4400.0000   -6.34088
 4440.0000   -6.30044
 4480.0000   -6.63465
 4520.0000   -5.80613
 4560.0000   -6.37185
 4600.0000   -6.91607
 4640.0000   -7.04084
 4680.0000   -6.96729
 4720.0000   -6.87745
 4760.0000   -6.52378
 4800.0000   -6.64310
 4840.0000   -6.52824
 4880.0000   -6.82760
 4920.0000   -6.34303
 4960.0000   -6.10995
 5000.0000   -6.09713
 5040.0000   -6.14985
 5080.0000   -6.74469
 5120.0000   -6.83270
 5160.0000   -6.45846
 5200.0000   -6.58533
 5240.0000   -6.87377
 5280.0000   -7.54875
 5320.0000   -7.01444
 5360.0000   -6.77547
 5400.0000   -7.46464
 5440.0000   -6.72869
 5480.0000   -7.17757
 5520.0000   -6.55711
 5560.0000   -7.29910
 5600.0000   -7.20416
 5640.0000   -7.22653
 5680.0000   -7.23442
 5720.0000   -7.86352
 5760.0000   -7.82378
 5800.0000   -7.32786
 5840.0000   -6.34151
 5880.0000   -7.27184
 5920.0000   -7.76038
 5960.0000   -7.69718
 6000.0000   -7.27004
 6040.0000   -7.64042
 6080.0000   -7.96403
 6120.0000   -8.51632
 6160.0000   -8.81737
 6200.0000  -10.05646
 6240.0000   -8.44263
 6280.0000   -7.89901
 6320.0000   -7.58726
 6360.0000   -9.37815
 6400.0000   -8.14703
 6440.0000   -7.66499
 6480.0000   -7.11654
 6520.0000   -7.46560
 6560.0000   -6.46286
 6600.0000   -6.66240
 6640.0000   -6.97856
 6680.0000   -7.06008
 6720.0000   -7.19896
 6760.0000   -6.71596
 6800.0000   -6.15729
 6840.0000   -6.73307
 6880.0000   -8.18000
 6920.0000   -7.93590
 6960.0000   -7.73379
 7000.0000   -8.35833
 7040.0000   -8.68856
 7080.0000   -7.50792
 7120.0000   -8.33668
 7160.0000   -7.96210
 7200.0000   -9.12525
 7240.0000   -8.20765
 7280.0000   -8.29299
 7320.0000   -7.74961
 7360.0000   -8.14006
 7400.0000   -8.02482
 7440.0000   -7.55885
 7480.0000   -7.63575
 7520.0000   -7.69596
 7560.0000   -7.13850
 7600.0000   -7.21399
 7640.0000   -8.22235
 7680.0000   -7.28866
 7720.0000   -7.11062
 7760.0000   -6.25141
 7800.0000   -6.40711
 7840.0000   -6.03288
 7880.0000   -6.22569
 7920.0000   -7.47658
 7960.0000   -6.86741
 8000.0000   -5.71169
 8040.0000   -6.36473
 8080.0000   -4.69005
 8120.0000   -5.22552
 8160.0000   -6.05996
 8200.0000   -5.94310
 8240.0000   -5.71074
 8280.0000   -6.10982
 8320.0000   -5.16463
 8360.0000   -5.60289
 8400.0000   -5.94259
 8440.0000   -5.80657
 8480.0000   -6.61767
 8520.0000   -6.70926
 8560.0000   -6.83456
 8600.0000   -6.98753
 8640.0000   -6.45755
 8680.0000   -7.59968
 8720.0000   -7.44003
 8760.0000   -7.41683
 8800.0000   -6.81793
 8840.0000   -6.56588
 8880.0000   -7.09196
 8920.0000   -7.17139
 8960.0000   -7.26719
 9000.0000   -7.17039
 9040.0000   -8.64918
 9080.0000   -7.12090
 9120.0000   -7.22470
 9160.0000   -7.16241
 9200.0000   -6.33174
 9240.0000   -7.07860
 9280.0000   -7.46095
 9320.0000   -7.47195
 9360.0000   -7.58908
 9400.0000   -7.41269
 9440.0000   -7.01540
 9480.0000   -6.00894
 9520.0000   -7.34568
 9560.0000   -6.53925
 9600.0000   -7.02330
 9640.0000   -7.37950
 9680.0000   -7.52747
 9720.0000   -8.06027
 9760.0000   -8.33744
 9800.0000   -7.62044
 9840.0000   -8.33084
 9880.0000   -7.25275
 9920.0000   -7.14792
 9960.0000   -7.37582
10000.0000   -7.31388
10040.0000   -7.10039
10080.0000   -7.44258
10120.0000   -6.97524
10160.0000   -6.75453
10200.0000   -7.18871
10240.0000   -7.09372
10280.0000   -6.50174
10320.0000   -7.09412
10360.0000   -6.53621
10400.0000   -7.40697
10440.0000   -7.97479
10480.0000   -6.36716
10520.0000   -7.04626
10560.0000   -6.90475
10600.0000   -6.32239
10640.0000   -7.15382
10680.0000   -6.54161
10720.0000   -6.47102
10760.0000   -7.70584
10800.0000   -7.58767
10840.0000   -7.21329
10880.0000   -6.52300
10920.0000   -7.19367
10960.0000   -7.84350
11000.0000   -7.99791
11040.0000   -6.79724
11080.0000   -5.91488
11120.0000   -6.27255
11160.0000   -5.60218
11200.0000   -5.81151
11240.0000   -6.31905
11280.0000   -5.78199
11320.0000   -7.09774
11360.0000   -5.76281
11400.0000   -6.16234
11440.0000   -5.48384
11480.0000   -6.26725
11520.0000   -6.35868
11560.0000   -6.75388
11600.0000   -5.46464
11640.0000   -4.11681
11680.0000   -4.46375
11720.0000   -5.18820
11760.0000   -4.82074
11800.0000   -4.61214
11840.0000   -5.14451
11880.0000   -4.48494
11920.0000   -5.25888
11960.0000   -4.75708
12000.0000   -3.63682
12040.0000   -2.97984
12080.0000   -3.09718
12120.0000   -3.44075
12160.0000   -4.14166
12200.0000   -3.61940
12240.0000   -4.19368
12280.0000   -4.21613
12320.0000   -3.99681
12360.0000   -4.83521
12400.0000   -5.03340
12440.0000   -4.44267
12480.0000   -3.33978
12520.0000   -2.74887
12560.0000   -2.87855
12600.0000   -1.80984
12640.0000   -2.28501
12680.0000   -2.81876
12720.0000   -3.69710
12760.0000   -4.30275
12800.0000   -2.99753
12840.0000   -2.59561
12880.0000   -1.71294
12920.0000   -1.96116
12960.0000   -1.09489
13000.0000   -1.38639
13040.0000   -1.64737
13080.0000   -1.71731
13120.0000   -1.94390
13160.0000    0.27109
13200.0000    0.42894
13240.0000   -0.40902
13280.0000   -1.35008
13320.0000   -1.35716
13360.0000   -1.26601
13400.0000   -1.22655
13440.0000   -2.28442
13480.0000   -1.34693
13520.0000   -1.66468
13560.0000   -1.38162
13600.0000   -1.36738
13640.0000   -2.28516
13680.0000   -3.43914
13720.0000   -2.92919
13760.0000   -3.27456
13800.0000   -3.30884
13840.0000   -3.09413
13880.0000   -3.60749
13920.0000   -3.73205
13960.0000   -4.19655
14000.0000   -3.71224
14040.0000   -2.75171
14080.0000   -2.87832
14120.0000   -2.26609
14160.0000   -1.97826
14200.0000   -1.95096
14240.0000   -2.69878
14280.0000   -3.32510
14320.0000   -2.39323
14360.0000   -2.17969
14400.0000   -2.12510
14440.0000   -1.34467
14480.0000   -2.49523
14520.0000   -2.70421
14560.0000   -2.63287
14600.0000   -2.34689
14640.0000   -2.46436
14680.0000   -2.91186
14720.0000   -2.69859
14760.0000   -2.28463
14800.0000   -3.02768
14840.0000   -2.36184
14880.0000   -2.91170
14920.0000   -1.26121
14960.0000   -1.80976
15000.0000   -2.64228
15040.0000   -0.80481
15080.0000   -0.66630
15120.0000   -0.92488
15160.0000   -1.55013
15200.0000   -0.52606
15240.0000   -0.31035
15280.0000   -0.52462
15320.0000    0.88397
15360.0000    0.12971
15400.0000   -0.57638
15440.0000   -0.77295
15480.0000   -0.56293
15520.0000   -2.53422
15560.0000   -2.52000
15600.0000   -3.25950
15640.0000   -3.84939
15680.0000   -4.36949
15720.0000   -2.74316
15760.0000   -1.79947
15800.0000   -3.48540
15840.0000   -2.36384
15880.0000   -2.44144
15920.0000   -0.81897
15960.0000   -0.60471
16000.0000   -0.48519
16040.0000   -0.01098
16080.0000    0.27048
16120.0000    0.02082
16160.0000   -1.00797
16200.0000   -1.59562
16240.0000   -1.40378
16280.0000   -1.90174
16320.0000   -2.00234
16360.0000   -1.85074
16400.0000   -1.58973
16440.0000   -1.83112
16480.0000   -1.67933
16520.0000   -1.40906
16560.0000   -1.46057
16600.0000   -2.26445
16640.0000   -3.42790
16680.0000   -1.90152
16720.0000   -3.23265
16760.0000   -2.17790
16800.0000   -2.48965
16840.0000   -1.70055
16880.0000   -2.62310
16920.0000   -1.49572
16960.0000   -1.28971
17000.0000   -1.72973
17040.0000   -2.10956
17080.0000   -1.69119
17120.0000   -0.88121
17160.0000   -1.12800
17200.0000   -1.94146
17240.0000   -0.89576
17280.0000   -0.76985
17320.0000   -1.52907
17360.0000   -0.22505
17400.0000    0.35136
17440.0000   -0.16605
17480.0000    1.28271
17520.0000    0.60992
17560.0000    0.13525
17600.0000    1.17457
17640.0000    0.64136
17680.0000   -0.02846
17720.0000    0.19615
17760.0000    0.87073
17800.0000    1.63068
17840.0000    2.27804
17880.0000    2.58966
17920.0000    0.17923
17960.0000    0.39131
18000.0000    0.84504
18040.0000    2.16632
18080.0000    1.78091
18120.0000    2.84335
18160.0000    1.91060
18200.0000    1.83658
18240.0000    2.23656
18280.0000    0.72210
18320.0000    1.77203
18360.0000    1.39559
18400.0000    1.18140
18440.0000   -0.72051
18480.0000    0.36331
18520.0000    0.15068
18560.0000   -0.69232
18600.0000    0.93691
18640.0000    1.33971
18680.0000   -0.61450
18720.0000    0.78307
18760.0000    0.37851
18800.0000    0.26734
18840.0000    0.78023
18880.0000    0.63282
18920.0000    0.19287
18960.0000    0.59425
19000.0000   -0.37688
19040.0000    0.94723
19080.0000   -0.01037
19120.0000    0.20958
19160.0000    0.83392
19200.0000    0.97338
19240.0000    1.00591
19280.0000   -0.36655
19320.0000    0.52490
19360.0000    0.66572
19400.0000    0.88725
19440.0000    0.67352
19480.0000   -0.05479
19520.0000   -0.00713
19560.0000    0.58184
19600.0000    0.32835
19640.0000   -0.16376
19680.0000    0.04859
19720.0000   -0.90702
19760.0000   -0.80472
19800.0000   -0.47578
19840.0000    0.17800
19880.0000   -0.81330
19920.0000   -0.55276
19960.0000   -1.01840
20000.0000   -1.07467
20040.0000   -0.27479
20080.0000   -0.19953
20120.0000   -0.49397
20160.0000    0.56062
20200.0000    0.58997
20240.0000   -0.34044
20280.0000   -0.70875
20320.0000    0.38542
20360.0000    0.43504
20400.0000    0.17506
20440.0000   -0.49536
20480.0000    0.65919
20520.0000    0.32271
20560.0000   -0.27247
20600.0000   -0.91984
20640.0000   -0.53976
20680.0000   -0.41923
20720.0000   -1.10798
20760.0000   -0.82513
20800.0000    1.25211
20840.0000   -0.44962
20880.0000   -0.60269
20920.0000   -0.06775
20960.0000    1.10929
21000.0000    1.08169
21040.0000    0.01773
21080.0000    0.58866
21120.0000    0.59792
21160.0000    0.32025
21200.0000    0.37136
21240.0000   -0.05379
21280.0000    0.15635
21320.0000    0.81850
21360.0000    1.06533
21400.0000    1.22489
21440.0000    1.10037
21480.0000    1.02366
21520.0000    1.57178
21560.0000    1.39079
21600.0000    1.55493
21640.0000    0.92777
21680.0000    1.42722
21720.0000    1.22438
21760.0000    1.59227
21800.0000    0.49526
21840.0000    0.69861
21880.0000    1.83611
21920.0000    1.98700
21960.0000    1.68471
22000.0000    3.08934
22040.0000    3.26771
22080.0000    2.26370
22120.0000    1.30601
22160.0000    1.55858
22200.0000    2.02643
22240.0000    2.34293
22280.0000    0.87176
22320.0000    3.39047
22360.0000    3.57314
22400.0000    2.26254
22440.0000    2.12131
22480.0000    2.11183
22520.0000    3.02423
22560.0000    2.46839
22600.0000    1.37853
22640.0000    1.97216
22680.0000    2.00147
22720.0000    0.68102
22760.0000    0.37629
22800.0000    1.26994
22840.0000    0.82665
22880.0000    0.72415
22920.0000    0.71830
22960.0000    0.86564
23000.0000    2.72384
23040.0000    2.35184
23080.0000    0.54648
23120.0000    2.05397
23160.0000    1.29742
23200.0000    1.65011
23240.0000    1.95083
23280.0000    2.41270
23320.0000    0.53392
23360.0000    1.14312
23400.0000    0.99050
23440.0000    0.61426
23480.0000    0.55590
23520.0000   -0.77554
23560.0000    1.24869
23600.0000    1.27200
23640.0000    1.03699
23680.0000    1.56352
23720.0000    2.08458
23760.0000    2.07577
23800.0000    0.25036
23840.0000    1.28714
23880.0000    1.49288
23920.0000    0.32294
23960.0000    1.21968
24000.0000    1.07601
24040.0000    1.13682
24080.0000    0.73371
24120.0000    1.89936
24160.0000    1.39702
24200.0000    1.32971
24240.0000    1.91546
24280.0000    1.84431
24320.0000    2.75709
24360.0000    2.70349
24400.0000    2.61392
24440.0000    3.18589
24480.0000    1.96511
24520.0000    1.10545
24560.0000    2.07212
24600.0000    2.05813
24640.0000    1.78812
24680.0000    2.01101
24720.0000    1.15572
24760.0000    0.03074
24800.0000    0.31662
24840.0000   -0.60776
24880.0000    0.03126
24920.0000    0.33309
24960.0000    0.91291
25000.0000    0.18339
25040.0000    0.34194
25080.0000   -0.91770
25120.0000    0.48683
25160.0000    0.01994
25200.0000   -0.19713
25240.0000   -0.01646
25280.0000   -0.04012
25320.0000    0.19192
25360.0000   -0.61792
25400.0000   -0.00825
25440.0000   -0.26459
25480.0000   -0.36566
25520.0000   -0.47638
25560.0000   -1.32723
25600.0000   -2.70189
25640.0000   -2.12831
25680.0000   -0.66824
25720.0000   -1.33585
25760.0000   -1.22522
25800.0000   -1.18406
25840.0000   -1.70365
25880.0000   -1.60271
25920.0000   -1.26289
25960.0000   -0.91534
26000.0000    0.52499
26040.0000   -1.24570
26080.0000   -0.77677
26120.0000   -0.87609
26160.0000   -0.14258
26200.0000   -0.04564
26240.0000   -0.20755
26280.0000   -0.29588
26320.0000    1.13022
26360.0000   -0.27736
26400.0000    0.48279
26440.0000   -0.76835
26480.0000   -0.67004
26520.0000   -0.20411
26560.0000    0.77102
26600.0000   -1.12597
26640.0000   -0.80976
26680.0000    0.01114
26720.0000   -0.07211
26760.0000    0.45668
26800.0000   -0.19490
26840.0000    0.41030
26880.0000    0.14194
26920.0000   -0.58781
26960.0000   -0.24739
27000.0000   -0.94108
27040.0000   -0.58840
27080.0000   -0.23011
27120.0000   -0.08882
27160.0000    0.95244
27200.0000    0.61885
27240.0000    1.71424
27280.0000    0.99164
27320.0000    0.60470
27360.0000    0.55622
27400.0000    1.10258
27440.0000    0.41172
27480.0000    0.57236
27520.0000    1.14230
27560.0000    1.16603
27600.0000    0.68429
27640.0000    1.49811
27680.0000    2.03297
27720.0000    2.09879
27760.0000    1.74228
27800.0000    1.76623
27840.0000    2.05110
27880.0000    1.79080
27920.0000    1.57171
27960.0000   -0.03511
28000.0000   -0.10179
28040.0000    0.52360
28080.0000    1.11109
28120.0000    0.36885
28160.0000   -0.68490
28200.0000    1.38784
28240.0000    0.24304
28280.0000    0.76595
28320.0000   -0.04176
28360.0000    0.26085
28400.0000   -0.42585
28440.0000    0.68719
28480.0000    1.21616
28520.0000   -0.40622
28560.0000    0.11602
28600.0000   -0.49042
28640.0000    0.47111
28680.0000    0.94648
28720.0000    1.36985
28760.0000   -0.11629
28800.0000    0.21569
28840.0000    1.23081
28880.0000   -0.87186
28920.0000   -0.18024
28960.0000    0.63213
29000.0000    1.09446
29040.0000    0.41038
29080.0000    1.06046
29120.0000    1.28721
29160.0000    0.31850
29200.0000   -0.14343
29240.0000    0.42586
29280.0000   -1.25421
29320.0000   -0.15217
29360.0000   -0.42582
29400.0000    0.27963
29440.0000    0.88714
29480.0000   -0.01194
29520.0000   -0.28605
29560.0000   -0.95054
29600.0000    0.26519
29640.0000   -0.29993
29680.0000    0.09597
29720.0000    0.12572
29760.0000   -0.16913
29800.0000    0.26105
29840.0000    0.54138
29880.0000   -0.15389
29920.0000    0.02422
29960.0000   -1.38467
30000.0000   -0.61945
30040.0000   -1.03467
30080.0000    0.10339
30120.0000    0.05661
30160.0000   -1.35834
30200.0000   -0.86046
30240.0000   -1.54502
30280.0000    0.72767
30320.0000   -0.50466
30360.0000   -0.52887
30400.0000   -0.17558
30440.0000   -0.39341
30480.0000   -0.55334
30520.0000   -0.59001
30560.0000   -0.92792
30600.0000   -0.62571
30640.0000   -0.27357
30680.0000   -0.72429
30720.0000   -1.43686
30760.0000   -1.07982
30800.0000   -0.91939
30840.0000   -1.24857
30880.0000    0.38571
30920.0000   -0.35324
30960.0000    0.49744
31000.0000    0.50814
31040.0000    0.44671
31080.0000    0.82588
31120.0000    0.24474
31160.0000    0.42331
31200.0000    0.66083
31240.0000    0.45908
31280.0000    1.26316
31320.0000    1.54038
31360.0000    0.54495
31400.0000    0.46375
31440.0000   -0.54172
31480.0000   -0.59185
31520.0000   -0.14973
31560.0000    0.16267
31600.0000    0.32894
31640.0000    0.32281
31680.0000   -0.82171
31720.0000    1.26452
31760.0000   -0.58036
31800.0000    0.68010
31840.0000   -0.61430
31880.0000   -0.81821
31920.0000   -0.50959
31960.0000   -1.32388
32000.0000   -1.69546
32040.0000   -0.23241
32080.0000   -0.69015
32120.0000   -0.77322
32160.0000   -0.26895
32200.0000   -1.15529
32240.0000   -0.39731
32280.0000   -0.49194
32320.0000   -0.66385
32360.0000    0.81284
32400.0000    0.08367
32440.0000    1.26205
32480.0000    1.32544
32520.0000    0.86031
32560.0000    1.99482
32600.0000    1.04288
32640.0000   -0.38254
32680.0000   -0.29003
32720.0000   -1.31936
32760.0000   -0.32807
32800.0000   -0.59706
32840.0000   -0.69067
32880.0000    0.14083
32920.0000    1.41184
32960.0000   -0.22699
33000.0000   -0.19060
33040.0000   -0.91326
33080.0000   -1.14652
33120.0000   -0.24641
33160.0000   -0.50643
33200.0000   -0.04420
33240.0000    0.11309
33280.0000   -0.79521
33320.0000   -0.48370
33360.0000   -0.66231
33400.0000    0.41036
33440.0000    0.53386
33480.0000   -0.24568
33520.0000   -1.31851
33560.0000   -0.33896
33600.0000    0.08904
33640.0000   -0.86508
33680.0000   -1.25898
33720.0000    0.66071
33760.0000    1.11371
33800.0000    0.35908
33840.0000   -0.00403
33880.0000    1.36763
33920.0000   -0.37323
33960.0000    0.80811
34000.0000    0.63383
34040.0000    1.25772
34080.0000    0.77707
34120.0000    1.14033
34160.0000    0.97674
34200.0000    0.72179
34240.0000   -0.59400
34280.0000    1.48360
34320.0000    1.04349
34360.0000    1.45470
34400.0000   -0.63643
34440.0000    1.11813
34480.0000    0.66432
34520.0000    1.63790
34560.0000    1.82291
34600.0000    2.03568
34640.0000    1.67691
34680.0000    1.42020
34720.0000    0.23729
34760.0000    2.11569
34800.0000    2.55162
34840.0000    2.76945
34880.0000    0.69237
34920.0000    1.87036
34960.0000   -0.09882
35000.0000    1.61347
35040.0000    0.99510
35080.0000    2.05506
35120.0000    1.96271
35160.0000    1.35634
35200.0000    2.00005
35240.0000    1.82853
35280.0000    1.20224
35320.0000    2.57805
35360.0000    2.24894
35400.0000    1.53090
35440.0000    1.30788
35480.0000    1.21182
35520.0000    0.74351
35560.0000    0.59658
35600.0000    1.01631
35640.0000    2.11232
35680.0000    0.87554
35720.0000    0.49590
35760.0000    1.88034
35800.0000    0.62793
35840.0000    0.41795
35880.0000    1.43080
35920.0000    1.10978
35960.0000    0.44284
36000.0000    1.71742
36040.0000    2.10096
36080.0000    0.03597
36120.0000    2.11293
36160.0000    0.71969
36200.0000   -0.21989
36240.0000   -0.11932
36280.0000   -0.13039
36320.0000    0.33654
36360.0000   -0.72907
36400.0000   -0.04400
36440.0000   -0.30138
36480.0000   -0.41318
36520.0000    0.45889
36560.0000    0.70987
36600.0000    0.43107
36640.0000   -0.16517
36680.0000    1.14716
36720.0000    2.35131
36760.0000   -0.08924
36800.0000   -0.05382
36840.0000    0.68465
36880.0000    0.56718
36920.0000    1.47674
36960.0000    0.88007
37000.0000    0.46153
37040.0000    1.91064
37080.0000    0.52198
37120.0000    0.94861
37160.0000    2.43166
37200.0000    0.44057
37240.0000    2.72704
37280.0000    1.51448
37320.0000    1.34545
37360.0000    1.65942
37400.0000    0.52380
37440.0000    1.62803
37480.0000    0.39908
37520.0000    0.21770
37560.0000   -0.47794
37600.0000    1.18882
37640.0000    0.18457
37680.0000   -0.01050
37720.0000    1.15444
37760.0000    1.84502
37800.0000    0.65264
37840.0000    1.71801
37880.0000    0.55423
37920.0000    0.32310
37960.0000   -0.93027
38000.0000    0.73778
38040.0000    0.14419
38080.0000    0.23264
38120.0000   -0.04442
38160.0000   -0.03773
38200.0000    0.63400
38240.0000    1.60351
38280.0000    2.46040
38320.0000    2.02180
38360.0000    1.51752
38400.0000    1.43587
38440.0000    1.44372
38480.0000   -0.20188
38520.0000    1.08813
38560.0000    0.37958
38600.0000   -0.22696
38640.0000    0.73168
38680.0000    0.45769
38720.0000    0.67399
38760.0000    0.96136
38800.0000    1.31507
38840.0000    1.10803
38880.0000    1.59847
38920.0000    2.79778
38960.0000    2.90291
39000.0000    3.66412
39040.0000    3.04455
39080.0000    3.09653
39120.0000    2.93919
39160.0000    2.74194
39200.0000    3.49571
39240.0000    3.04871
39280.0000    2.07681
39320.0000    2.16440
39360.0000    1.65468
39400.0000    1.02536
39440.0000    0.99687
39480.0000    1.45648
39520.0000    1.95036
39560.0000    1.60884
39600.0000    2.46858
39640.0000    1.00989
39680.0000   -0.24699
39720.0000    1.87753
39760.0000    2.23576
39800.0000    1.20041
39840.0000    1.12577
39880.0000    1.29574
39920.0000    1.12396
39960.0000    1.06441
40000.0000   -0.03262
40040.0000    0.54142
40080.0000   -0.66706
40120.0000   -0.02928
40160.0000    0.78758
40200.0000   -0.05949
40240.0000   -0.40155
40280.0000   -1.06460
40320.0000   -1.15014
40360.0000   -0.08528
40400.0000   -0.56805
40440.0000   -1.09145
40480.0000    0.13738
40520.0000   -0.20782
40560.0000   -0.05121
40600.0000   -0.98349
40640.0000   -0.76871
40680.0000   -0.39937
40720.0000    1.06194
40760.0000   -0.29266
40800.0000   -0.15399
40840.0000   -0.12288
40880.0000    1.55548
40920.0000    1.16665
40960.0000    1.87654
41000.0000    1.49660
41040.0000    1.87730
41080.0000    0.08298
41120.0000    1.86507
41160.0000    1.28553
41200.0000    2.11450
41240.0000    1.59681
41280.0000    2.08009
41320.0000    2.14237
41360.0000    1.50215
41400.0000    3.24219
41440.0000    5.33060
41480.0000    3.28040
41520.0000    2.11967
41560.0000    3.05458
41600.0000    3.50472
41640.0000    3.26895
41680.0000    2.76906
41720.0000    2.55770
41760.0000    2.61801
41800.0000    3.11989
41840.0000    3.07699
41880.0000    3.04338
41920.0000    2.27118
41960.0000    2.41104
42000.0000    1.67585
42040.0000    1.71221
42080.0000    1.52856
42120.0000    1.47224
42160.0000    2.62413
42200.0000    2.11996
42240.0000    1.65515
42280.0000    0.03410
42320.0000    0.56654
42360.0000    0.25840
42400.0000   -0.05779
42440.0000    0.92303
42480.0000    1.29149
42520.0000    1.52249
42560.0000    1.84390
42600.0000    1.72661
42640.0000    2.84875
42680.0000    2.09781
42720.0000    2.15885
42760.0000    3.68849
42800.0000    1.87837
42840.0000    4.01648
42880.0000    3.54201
42920.0000    2.39528
42960.0000    2.13905
43000.0000    1.27217
43040.0000    0.48150
43080.0000   -0.06630
43120.0000    0.65693
43160.0000    2.30925
43200.0000    1.39651
43240.0000    2.37248
43280.0000    2.59145
43320.0000    3.28521
43360.0000    3.14385
43400.0000    2.58839
43440.0000    2.33493
43480.0000    3.02036
43520.0000    1.72575
43560.0000    1.55531
43600.0000    2.05376
43640.0000    2.89628
43680.0000    1.12455
43720.0000    1.20389
43760.0000    1.45033
43800.0000    1.19312
43840.0000    0.16135
43880.0000    1.36387
43920.0000    1.62006
43960.0000    1.13360
44000.0000   -0.15332
44040.0000   -0.44218
44080.0000    0.88303
44120.0000    0.32438
44160.0000    0.55930
44200.0000    1.94082
44240.0000    2.11077
44280.0000    2.84635
44320.0000    1.40955
44360.0000    1.10392
44400.0000    1.51825
44440.0000    0.53084
44480.0000   -0.59425
44520.0000    1.31697
44560.0000    1.19292
44600.0000    1.63253
44640.0000    0.73557
44680.0000    0.83959
44720.0000    1.82083
44760.0000    2.81997
44800.0000    1.32765
44840.0000    1.11669
44880.0000    1.20867
44920.0000    1.60482
44960.0000    2.45433
45000.0000    2.36904
45040.0000    3.05106
45080.0000    2.59268
45120.0000    1.82622
45160.0000    2.42465
45200.0000    2.20399
45240.0000    2.20894
45280.0000    2.70010
45320.0000    2.37878
45360.0000    2.13732
45400.0000    1.19081
45440.0000    0.86960
45480.0000    2.63427
45520.0000    2.87862
45560.0000    2.28756
45600.0000    1.63196
45640.0000    0.81361
45680.0000    1.50966
45720.0000    0.98220
45760.0000    2.21860
45800.0000    1.71805
45840.0000    2.91582
45880.0000    2.19844
45920.0000    1.55541
45960.0000    0.98924
46000.0000    1.37043
46040.0000    2.57579
46080.0000    0.54084
46120.0000    1.19932
46160.0000    0.82904
46200.0000    0.82279
46240.0000    1.69674
46280.0000    0.74637
46320.0000    1.16196
46360.0000    1.26757
46400.0000    1.77375
46440.0000    2.35737
46480.0000    2.05995
46520.0000    1.94036
46560.0000    1.81544
46600.0000    2.45467
46640.0000    1.03371
46680.0000    2.27351
46720.0000    2.87712
46760.0000    3.69429
46800.0000    3.24345
46840.0000    1.75064
46880.0000    2.99742
46920.0000    2.04209
46960.0000    3.01370
47000.0000    2.86981
47040.0000    3.77360
47080.0000    2.38112
47120.0000    3.37634
47160.0000    1.23293
47200.0000    2.50352
47240.0000    1.97398
47280.0000    1.89034
47320.0000    2.94125
47360.0000    3.24244
47400.0000    2.78537
47440.0000    0.97687
47480.0000    0.81043
47520.0000   -0.05776
47560.0000    0.79414
47600.0000    1.14599
47640.0000    0.86647
47680.0000    1.55969
47720.0000   -0.39055
47760.0000    0.09650
47800.0000   -0.19196
47840.0000    1.10894
47880.0000    0.29871
47920.0000    0.19177
47960.0000    0.63840
48000.0000   -0.24488
48040.0000    0.60303
48080.0000   -0.21175
48120.0000   -0.30390
48160.0000   -0.03038
48200.0000    0.23567
48240.0000    0.49936
48280.0000    0.05657
48320.0000    0.14828
48360.0000   -0.43697
48400.0000    0.88651
48440.0000    0.60246
48480.0000    0.74611
48520.0000   -0.20921
48560.0000    0.27760
48600.0000   -0.35925
48640.0000    0.36345
48680.0000   -0.80402
48720.0000    0.25295
48760.0000    0.01360
48800.0000    0.36551
48840.0000    0.13733
48880.0000    0.55032
48920.0000   -1.09607
48960.0000    0.44760
49000.0000   -0.25689
49040.0000    0.20405
49080.0000    0.23195
49120.0000    0.77239
49160.0000    0.33825
49200.0000   -0.82425
49240.0000   -0.90094
49280.0000   -0.61679
49320.0000   -0.07949
49360.0000   -0.76216
49400.0000   -0.80607
49440.0000    0.53947
49480.0000    1.35049
49520.0000    0.01867
49560.0000   -0.44358
49600.0000    0.11595
49640.0000   -0.32331
49680.0000    0.33059
49720.0000   -0.55137
49760.0000    0.40711
49800.0000    0.00926
49840.0000    0.12227
49880.0000   -0.38220
49920.0000    0.57102
49960.0000    0.91955
50000.0000    0.62777
50040.0000    0.38879
50080.0000   -0.55408
50120.0000   -0.30053
50160.0000    1.27920
50200.0000    1.40927
50240.0000    1.30555
50280.0000    0.86562
50320.0000    1.47104
50360.0000    2.37091
50400.0000    1.43095
50440.0000    0.95183
50480.0000    0.86532
50520.0000    1.58232
50560.0000    1.96146
50600.0000    1.43568
50640.0000    1.06687
50680.0000    2.15259
50720.0000    2.12634
50760.0000    1.27632
50800.0000   -0.29571
50840.0000    0.59609
50880.0000    0.34679
50920.0000    1.87549
50960.0000    1.51045
51000.0000    1.25499
51040.0000   -0.10523
51080.0000    1.08831
51120.0000    0.92177
51160.0000    0.90696
51200.0000    1.90399
51240.0000   -0.38519
51280.0000    0.74274
51320.0000    0.32245
51360.0000    0.51570
51400.0000    2.10709
51440.0000    2.65285
51480.0000    2.20420
51520.0000    1.75286
51560.0000    2.40356
51600.0000    1.38743
51640.0000    0.38398
51680.0000    2.14080
51720.0000    2.31969
51760.0000    2.90397
51800.0000    1.52419
51840.0000    2.05872
51880.0000    2.61468
51920.0000    1.47568
51960.0000    0.70602
52000.0000    2.09198
52040.0000    2.25154
52080.0000    2.24789
52120.0000    1.20059
52160.0000    1.74376
52200.0000    2.49829
52240.0000    2.14218
52280.0000    1.57790
52320.0000    1.53503
52360.0000    2.19074
52400.0000    2.68317
52440.0000    2.30953
52480.0000    3.05804
52520.0000    1.81101
52560.0000    1.71884
52600.0000    2.42731
52640.0000    0.76302
52680.0000    1.51960
52720.0000    1.12864
52760.0000    2.51699
52800.0000    2.67602
52840.0000    1.90172
52880.0000    2.63373
52920.0000    1.81510
52960.0000    1.11092
53000.0000    2.00355
53040.0000    1.58571
53080.0000    2.15418
53120.0000    1.56076
53160.0000    1.39075
53200.0000    2.11817
53240.0000    1.70615
53280.0000    1.83682
53320.0000    1.91079
53360.0000    2.18629
53400.0000    2.08509
53440.0000    0.62130
53480.0000    0.34124
53520.0000    0.98780
53560.0000    0.84800
53600.0000    0.92526
53640.0000    1.47709
53680.0000    1.75662
53720.0000    1.77989
53760.0000    2.17767
53800.0000    0.84721
53840.0000    1.43626
53880.0000    0.43842
53920.0000    1.22690
53960.0000    0.23869
54000.0000    1.93540
54040.0000    1.75496
54080.0000    1.09236
54120.0000    2.06526
54160.0000    1.92156
54200.0000    1.57537
54240.0000    1.28942
54280.0000    2.96767
54320.0000    1.57480
54360.0000    2.69196
54400.0000    2.31467
54440.0000    1.56904
54480.0000    0.63284
54520.0000    1.11938
54560.0000    1.08555
54600.0000    1.15085
54640.0000    1.18047
54680.0000    1.02007
54720.0000    0.01009
54760.0000    1.10255
54800.0000   -0.45061
54840.0000   -0.27605
54880.0000   -0.33535
54920.0000    0.41282
54960.0000    0.53540
55000.0000   -1.08592
55040.0000   -0.28190
55080.0000   -0.30335
55120.0000    0.08260
55160.0000   -0.20688
55200.0000   -0.62709
55240.0000    0.59887
55280.0000   -0.23237
55320.0000    0.27650
55360.0000   -0.14035
55400.0000   -0.28493
55440.0000   -0.70012
55480.0000   -1.68709
55520.0000   -0.61087
55560.0000    0.26168
55600.0000   -0.85530
55640.0000   -0.69772
55680.0000    0.15291
55720.0000   -0.04508
55760.0000   -1.02497
55800.0000   -0.09865
55840.0000   -0.09821
55880.0000   -0.59887
55920.0000   -1.01815
55960.0000   -1.26614
56000.0000   -1.71480
56040.0000   -0.47617
56080.0000   -0.83061
56120.0000   -0.88335
56160.0000   -0.75794
56200.0000   -0.98124
56240.0000    0.78993
56280.0000   -1.01259
56320.0000   -1.19954
56360.0000    0.15353
56400.0000   -0.46277
56440.0000   -0.08326
56480.0000   -0.00583
56520.0000   -0.03953
56560.0000   -0.71652
56600.0000   -1.01870
56640.0000   -0.92605
56680.0000   -1.20075
56720.0000   -1.35273
56760.0000   -1.06802
56800.0000   -0.77086
56840.0000   -0.49556
56880.0000   -1.21378
56920.0000   -1.51806
56960.0000   -1.25592
57000.0000   -0.61860
57040.0000   -0.53407
57080.0000    0.01946
57120.0000   -0.62481
57160.0000   -0.28216
57200.0000   -1.04318
57240.0000   -1.04085
57280.0000   -0.75269
57320.0000   -0.53329
57360.0000   -1.68437
57400.0000   -0.74349
57440.0000   -0.03762
57480.0000    0.10505
57520.0000   -0.42170
57560.0000   -2.02164
57600.0000   -1.44108
57640.0000   -1.52005
57680.0000   -1.55937
57720.0000   -0.40736
57760.0000   -1.43133
57800.0000   -0.39385
57840.0000   -0.32055
57880.0000    0.12939
57920.0000   -0.21252
57960.0000   -0.31931
58000.0000    0.48520
58040.0000    0.47419
58080.0000   -0.31685
58120.0000    1.31703
58160.0000    0.69520
58200.0000    0.69278
58240.0000    0.93182
58280.0000    1.34970
58320.0000   -0.18641
58360.0000    0.02262
58400.0000   -0.07642
58440.0000    0.02462
58480.0000   -0.27036
58520.0000   -0.80402
58560.0000   -0.71121
58600.0000   -0.24236
58640.0000   -0.26936
58680.0000   -0.14825
58720.0000   -0.18672
58760.0000   -0.51853
58800.0000   -0.54551
58840.0000   -0.66833
58880.0000    0.20932
58920.0000   -0.09641
58960.0000    0.75093
59000.0000    1.18677
59040.0000    0.54512
59080.0000    0.50181
59120.0000    1.17976
59160.0000    2.24674
59200.0000    1.10107
59240.0000    1.80728
59280.0000    1.04482
59320.0000    1.65782
59360.0000    2.38889
59400.0000    1.80711
59440.0000    1.71927
59480.0000    1.17288
59520.0000    0.84051
59560.0000    0.70988
59600.0000    1.00582
59640.0000    1.39077
59680.0000    1.51013
59720.0000    1.88310
59760.0000    1.72916
59800.0000    1.44787
59840.0000    1.55824
59880.0000    1.37878
59920.0000    2.03670
59960.0000    1.14870
60000.0000    1.44699
60040.0000    1.41048
60080.0000    0.95786
60120.0000    1.19578
60160.0000    1.00763
60200.0000    1.21047
60240.0000    1.66234
60280.0000    1.21433
60320.0000    0.27138
60360.0000    0.86500
60400.0000    1.19457
60440.0000    0.94719
60480.0000    0.48325
60520.0000    0.66374
60560.0000    0.87921
60600.0000    1.50493
60640.0000    2.01668
60680.0000    0.79957
60720.0000    1.03097
60760.0000    0.76275
60800.0000    2.19419
60840.0000    0.85143
60880.0000    1.26678
60920.0000    1.32009
60960.0000    1.62000
61000.0000    0.88082
61040.0000    1.14390
61080.0000    1.36412
61120.0000    1.09136
61160.0000    1.16578
61200.0000    1.61826
61240.0000    1.82097
61280.0000    1.71807
61320.0000    1.28848
61360.0000    2.13940
61400.0000    1.69900
61440.0000    1.95436
61480.0000    2.49214
61520.0000    1.66519
61560.0000    0.74965
61600.0000    1.18708
61640.0000    1.23883
61680.0000    1.35113
61720.0000    1.41102
61760.0000    1.47718
61800.0000    1.17042
61840.0000    1.91474
61880.0000    1.83573
61920.0000    1.42813
61960.0000    1.48616
62000.0000    1.02779
62040.0000    1.21612
62080.0000    1.45188
62120.0000    1.01829
62160.0000    1.25893
62200.0000    1.15805
62240.0000    1.52447
62280.0000    1.26657
62320.0000    1.57065
62360.0000    0.87769
62400.0000    1.15791
62440.0000    0.83181
62480.0000    0.98751
62520.0000    0.68849
62560.0000    1.05034
62600.0000    0.34739
62640.0000    0.86255
62680.0000    1.08211
62720.0000    1.53269
62760.0000    0.82888
62800.0000    1.10915
62840.0000    1.00145
62880.0000    1.32134
62920.0000    1.23630
62960.0000    1.45454
63000.0000    0.79922
63040.0000    1.07304
63080.0000    0.59388
63120.0000    0.79044
63160.0000    0.72775
63200.0000    1.13824
63240.0000    1.25171
63280.0000    1.75814
63320.0000    1.73561
63360.0000    1.95499
63400.0000    1.18245
63440.0000    1.83462
63480.0000    1.06356
63520.0000    0.96669
63560.0000    1.47269
63600.0000    1.92315
63640.0000    1.70817
63680.0000    1.32169
63720.0000    1.49608
63760.0000    1.97220
63800.0000    1.75585
63840.0000    1.92880
63880.0000    2.15787
63920.0000    2.03459
63960.0000    1.64642
64000.0000    1.79091
64040.0000    1.47099
64080.0000    2.18756
64120.0000    2.11234
64160.0000    1.14325
64200.0000    1.05112
64240.0000    2.13409
64280.0000    1.41971
64320.0000    1.94455
64360.0000    1.60441
64400.0000    1.36015
64440.0000    1.90462
64480.0000    2.23923
64520.0000    2.18499
64560.0000    1.98504
64600.0000    1.59271
64640.0000    1.79080
64680.0000    1.64197
64720.0000    1.37274
64760.0000    2.27135
64800.0000    1.66580
64840.0000    1.54752
64880.0000    1.73339
64920.0000    2.38077
64960.0000    2.25529
65000.0000    2.45305
65040.0000    2.30565
65080.0000    1.29907
65120.0000    1.79291
65160.0000    1.53596
65200.0000    0.66430
65240.0000    1.35185
65280.0000    1.70163
65320.0000    1.60088
65360.0000    1.32463
65400.0000    1.40915
65440.0000    1.22137
65480.0000    1.43933
65520.0000    0.54962
65560.0000    0.96590
65600.0000    1.03244
65640.0000    0.95268
65680.0000    1.19786
65720.0000    1.27268
65760.0000    1.57558
65800.0000    1.50185
65840.0000    2.04849
65880.0000    2.02006
65920.0000    1.16889
65960.0000    1.49182
66000.0000    1.05790
66040.0000    1.43259
66080.0000    1.25816
66120.0000    1.49438
66160.0000    1.80074
66200.0000    2.14459
66240.0000    1.64450
66280.0000    1.69442
66320.0000    1.72477
66360.0000    1.69342
66400.0000    0.67304
66440.0000    1.91284
66480.0000    1.37790
66520.0000    0.96898
66560.0000    1.18642
66600.0000    1.59020
66640.0000    1.80353
66680.0000    1.46757
66720.0000    1.86110
66760.0000    1.08807
66800.0000    1.55836
66840.0000    2.15718
66880.0000    1.84484
66920.0000    2.06549
66960.0000    1.98751
67000.0000    1.90498
67040.0000    2.54047
67080.0000    1.32361
67120.0000    1.90627
67160.0000    2.30383
67200.0000    1.28970
67240.0000    2.03399
67280.0000    1.97161
67320.0000    2.18954
67360.0000    1.62885
67400.0000    2.38590
67440.0000    1.94446
67480.0000    1.81144
67520.0000    1.79119
67560.0000    2.02564
67600.0000    1.82024
67640.0000    1.45367
67680.0000    1.14196
67720.0000    1.30733
67760.0000    1.62270
67800.0000    1.63765
67840.0000    1.81247
67880.0000    2.09968
67920.0000    2.44783
67960.0000    2.11040
68000.0000    1.76401
68040.0000    2.19648
68080.0000    2.89860
68120.0000    2.27766
68160.0000    2.34877
68200.0000    2.50485
68240.0000    2.68672
68280.0000    2.03455
68320.0000    2.24010
68360.0000    2.57819
68400.0000    2.12220
68440.0000    1.65211
68480.0000    2.42161
68520.0000    2.32445
68560.0000    2.31509
68600.0000    2.56676
68640.0000    2.27660
68680.0000    2.31751
68720.0000    2.28569
68760.0000    2.21652
68800.0000    1.71230
68840.0000    1.64955
68880.0000    1.96916
68920.0000    2.03294
68960.0000    2.72119
69000.0000    2.02973
69040.0000    2.12082
69080.0000    2.40838
69120.0000    2.17285
69160.0000    2.06887
69200.0000    1.81317
69240.0000    2.34644
69280.0000    1.88697
69320.0000    2.04360
69360.0000    1.46861
69400.0000    1.16324
69440.0000    1.54080
69480.0000    1.92953
69520.0000    1.56017
69560.0000    1.49938
69600.0000    1.34364
69640.0000    0.77981
69680.0000    1.21000
69720.0000    1.25256
69760.0000    1.39595
69800.0000    1.39344
69840.0000    1.53970
69880.0000    1.17269
69920.0000    1.07374
69960.0000    1.10639
70000.0000    0.88776
70040.0000    1.62862
70080.0000    1.44448
70120.0000    1.52869
70160.0000    1.66323
70200.0000    1.94228
70240.0000    1.46593
70280.0000    1.63581
70320.0000    2.23934
70360.0000    2.08380
70400.0000    1.93075
70440.0000    2.34957
70480.0000    1.42345
70520.0000    1.83699
70560.0000    0.92695
70600.0000    1.23199
70640.0000    0.64458
70680.0000    1.77768
70720.0000    0.65772
70760.0000    1.37655
70800.0000    1.37305
70840.0000    1.49938
70880.0000    1.54008
70920.0000    0.63049
70960.0000    0.82708
71000.0000    1.57752
71040.0000    0.78432
71080.0000    1.24653
71120.0000    1.82033
71160.0000    1.58718
71200.0000    1.51377
71240.0000    1.26019
71280.0000    1.58382
71320.0000    1.43938
71360.0000    1.60995
71400.0000    2.13975
71440.0000    1.82852
71480.0000    2.02075
71520.0000    1.75016
71560.0000    2.24303
71600.0000    1.87332
71640.0000    1.65148
71680.0000    2.37522
71720.0000    1.36926
71760.0000    1.34981
71800.0000    2.02602
71840.0000    1.88221
71880.0000    2.25361
71920.0000    1.34370
71960.0000    1.85076
72000.0000    1.53402
72040.0000    1.59183
72080.0000    1.97454
72120.0000    2.06482
72160.0000    1.41405
72200.0000    1.73980
72240.0000    1.36482
72280.0000    1.63893
72320.0000    1.94894
72360.0000    1.24966
72400.0000    1.21516
72440.0000    1.54067
72480.0000    1.59136
72520.0000    1.49375
72560.0000    1.52699
72600.0000    1.55662
72640.0000    1.36162
72680.0000    1.30244
72720.0000    1.86442
72760.0000    1.20324
72800.0000    1.09353
72840.0000    1.03163
72880.0000    1.31021
72920.0000    1.53442
72960.0000    0.96260
73000.0000    0.98355
73040.0000    0.99930
73080.0000    0.48709
73120.0000    0.56549
73160.0000    1.13894
73200.0000    1.70726
73240.0000    1.68346
73280.0000    1.60328
73320.0000    0.67103
73360.0000    1.42563
73400.0000    1.62576
73440.0000    1.66160
73480.0000    1.60920
73520.0000    0.82840
73560.0000    1.67417
73600.0000    1.46096
73640.0000    1.07192
73680.0000    2.01563
73720.0000    1.14915
73760.0000    1.10479
73800.0000    1.31110
73840.0000    1.23937
73880.0000    1.88165
73920.0000    1.73426
73960.0000    2.00102
74000.0000    2.41644
74040.0000    2.20424
74080.0000    2.48309
74120.0000    2.42831
74160.0000    2.03393
74200.0000    1.47900
74240.0000    2.14988
74280.0000    1.19795
74320.0000    1.50465
74360.0000    2.10618
74400.0000    1.75008
74440.0000    1.75340
74480.0000    1.01126
74520.0000    2.04809
74560.0000    1.42533
74600.0000    1.60980
74640.0000    1.40362
74680.0000    1.84526
74720.0000    1.29737
74760.0000    1.32532
74800.0000    1.27824
74840.0000    1.00053
74880.0000    1.61500
74920.0000    1.88583
74960.0000    1.79038
75000.0000    1.19335
75040.0000    0.81336
75080.0000    0.39395
75120.0000    1.00839
75160.0000    1.18866
75200.0000    1.31689
75240.0000    1.15896
75280.0000    1.25012
75320.0000    1.29506
75360.0000    1.40070
75400.0000    0.89802
75440.0000    0.66004
75480.0000    0.67166
75520.0000    1.09196
75560.0000    1.57566
75600.0000    1.60927
75640.0000    1.09153
75680.0000    1.32385
75720.0000    1.18667
75760.0000    1.70187
75800.0000    0.91524
75840.0000    1.55327
75880.0000    1.24381
75920.0000    1.55880
75960.0000    1.02558
76000.0000    1.38831
76040.0000    1.16662
76080.0000    1.30096
76120.0000    1.72458
76160.0000    0.96327
76200.0000   -0.04085
76240.0000    0.23066
76280.0000    0.66721
76320.0000    0.54699
76360.0000    1.18041
76400.0000    1.02807
76440.0000    1.17813
76480.0000    1.15924
76520.0000    1.41096
76560.0000    1.73973
76600.0000    1.18613
76640.0000    1.39279
76680.0000    2.38370
76720.0000    1.89117
76760.0000    1.72675
76800.0000    0.87250
76840.0000    1.55462
76880.0000    1.55027
76920.0000    0.76082
76960.0000    1.01527
77000.0000    0.73770
77040.0000    1.43702
77080.0000    1.91160
77120.0000    1.86237
77160.0000    2.17958
77200.0000    1.55106
77240.0000    1.42767
77280.0000    1.24020
77320.0000    1.84769
77360.0000    1.00411
77400.0000    1.71040
77440.0000    1.27485
77480.0000    1.23879
77520.0000    1.85792
77560.0000    1.17396
77600.0000    1.61649
77640.0000    2.14850
77680.0000    1.81542
77720.0000    1.32836
77760.0000    1.58325
77800.0000    1.57834
77840.0000    0.81219
77880.0000    0.74152
77920.0000    1.29906
77960.0000    1.76319
78000.0000    1.46700
78040.0000    1.54965
78080.0000    2.04363
78120.0000    1.59133
78160.0000    1.61972
78200.0000    1.17941
78240.0000    1.37355
78280.0000    1.83480
78320.0000    1.97879
78360.0000    1.16124
78400.0000    0.77146
78440.0000    1.08666
78480.0000    0.78197
78520.0000    1.44018
78560.0000    1.29688
78600.0000    1.04318
78640.0000    0.50116
78680.0000    1.40939
78720.0000    1.89070
78760.0000    0.65674
78800.0000    0.84363
78840.0000    0.78343
78880.0000    1.04643
78920.0000    1.76941
78960.0000    1.29100
79000.0000    1.41386
79040.0000    1.35675
79080.0000    1.13313
79120.0000    1.69123
79160.0000    1.20444
79200.0000    0.94732
79240.0000    1.39467
79280.0000    1.35093
79320.0000    1.95148
79360.0000    1.06553
79400.0000    0.63128
79440.0000    2.16914
79480.0000    2.06696
79520.0000    1.64488
79560.0000    1.48423
79600.0000    1.89128
79640.0000    1.87710
79680.0000    1.23297
79720.0000    2.15884
79760.0000    2.12758
79800.0000    2.47473
79840.0000    2.46506
79880.0000    2.29690
79920.0000    2.63572
79960.0000    1.94508
80000.0000    2.42239
80040.0000    1.31634
80080.0000    1.16337
80120.0000    1.56419
80160.0000    1.73012
80200.0000    0.83452
80240.0000    1.71925
80280.0000    1.38398
80320.0000    1.01256
80360.0000    1.60992
80400.0000    1.20948
80440.0000    1.53402
80480.0000    1.76151
80520.0000    1.32901
80560.0000    1.93309
80600.0000    2.30170
80640.0000    1.67447
80680.0000    1.91458
80720.0000    1.73700
80760.0000    1.70948
80800.0000    1.29704
80840.0000    0.87887
80880.0000    1.76762
80920.0000    1.56235
80960.0000    1.46869
81000.0000    2.06074
81040.0000    1.94426
81080.0000    2.10642
81120.0000    1.79007
81160.0000    1.63572
81200.0000    1.12959
81240.0000    1.48920
81280.0000    0.89239
81320.0000    1.41491
81360.0000    1.47848
81400.0000    1.51996
81440.0000    1.69098
81480.0000    1.02639
81520.0000    1.36119
81560.0000    0.65002
81600.0000    1.37263
81640.0000    1.63648
81680.0000    1.04254
81720.0000    0.71922
81760.0000    1.51090
81800.0000    1.05227
81840.0000    1.41203
81880.0000    1.25360
81920.0000    1.31497
81960.0000    1.70309
82000.0000    1.85253
82040.0000    2.38392
82080.0000    1.34978
82120.0000    2.06017
82160.0000    2.00663
82200.0000    2.12094
82240.0000    2.18903
82280.0000    2.74141
82320.0000    1.23725
82360.0000    2.37217
82400.0000    2.15447
82440.0000    2.03262
82480.0000    1.20639
82520.0000    1.36036
82560.0000    2.03862
82600.0000    1.91443
82640.0000    0.70747
82680.0000    1.05708
82720.0000    1.37582
82760.0000    1.29535
82800.0000    1.00086
82840.0000    1.40698
82880.0000    1.82240
82920.0000    2.37913
82960.0000    1.82310
83000.0000    1.22959
83040.0000    1.10050
83080.0000    1.55127
83120.0000    1.40974
83160.0000    0.79923
83200.0000    1.16854
83240.0000    1.31627
83280.0000    1.92868
83320.0000    1.77929
83360.0000    1.43283
83400.0000    1.73959
83440.0000    0.86404
83480.0000    1.27373
83520.0000    1.38492
83560.0000    1.67640
83600.0000    1.69826
83640.0000    1.39103
83680.0000    1.23148
83720.0000    0.39572
83760.0000    1.47461
83800.0000    1.31717
83840.0000    1.53331
83880.0000    1.34069
83920.0000    1.12619
83960.0000    1.10712
84000.0000    0.96860
84040.0000    1.38407
84080.0000    0.98919
84120.0000    1.15158
84160.0000    0.68908
84200.0000    1.34769
84240.0000    2.01449
84280.0000    2.56026
84320.0000    3.01641
84360.0000    2.36078
84400.0000    2.04566
84440.0000    1.81392
84480.0000    2.34392
84520.0000    2.50932
84560.0000    1.85164
84600.0000    1.10007
84640.0000    1.45871
84680.0000    1.35948
84720.0000    2.43712
84760.0000    0.96706
84800.0000    1.35608
84840.0000    0.96433
84880.0000    0.93044
84920.0000    1.47797
84960.0000    0.72262
85000.0000    1.23780
85040.0000    0.39907
85080.0000    0.38803
85120.0000    0.56185
85160.0000    0.94149
85200.0000    1.58380
85240.0000    1.91366
85280.0000    1.30971
85320.0000    1.41201
85360.0000    0.97394
85400.0000    0.93839
85440.0000    0.97154
85480.0000    0.96185
85520.0000    1.45027
85560.0000    0.06322
85600.0000    0.71553
85640.0000    1.17826
85680.0000    0.70504
85720.0000    0.96214
85760.0000    0.81896
85800.0000    1.49779
85840.0000    0.85818
85880.0000    1.27812
85920.0000    0.81127
85960.0000    1.03015
86000.0000   -0.30665
86040.0000    0.77801
86080.0000    1.24765
86120.0000    0.29845
86160.0000    0.88849
86200.0000    0.64150
86240.0000    0.36750
86280.0000    0.78663
86320.0000    0.23877
86360.0000    0.37285
86400.0000   -0.13057
86440.0000   -0.23267
86480.0000    0.13741
86520.0000    0.16603
86560.0000    0.85811
86600.0000    1.66682
86640.0000    0.17346
86680.0000    0.44719
86720.0000    1.37957
86760.0000    0.74602
86800.0000    0.14632
86840.0000    0.35530
86880.0000    0.12115
86920.0000    0.80006
86960.0000    0.33818
87000.0000    1.23699
87040.0000    0.75370
87080.0000    1.20281
87120.0000    1.23711
87160.0000   -0.02378
87200.0000    0.84714
87240.0000    0.84422
87280.0000    0.76858
87320.0000    0.41546
87360.0000    0.05597
87400.0000   -0.10346
87440.0000   -0.53786
87480.0000    0.45833
87520.0000    0.76403
87560.0000    0.50036
87600.0000    0.47558
87640.0000    0.42035
87680.0000    1.03224
87720.0000    1.37587
87760.0000    0.91997
87800.0000    1.21888
87840.0000    0.16233
87880.0000    0.49149
87920.0000    1.30294
87960.0000    1.26034
88000.0000    0.82520
88040.0000    0.98810
88080.0000    1.44228
88120.0000    0.47441
88160.0000    1.07178
88200.0000    0.57446
88240.0000    1.55225
88280.0000    1.48010
88320.0000    0.83160
88360.0000    1.42221
88400.0000    0.71516
88440.0000    0.96499
88480.0000    0.78485
88520.0000    1.46934
88560.0000    0.63128
88600.0000    0.90113
88640.0000    0.62794
88680.0000    0.66251
88720.0000    0.13391
88760.0000    0.28183
88800.0000    0.23329
88840.0000    0.17949
88880.0000    0.52659
88920.0000    0.46330
88960.0000    0.81659
89000.0000    0.26536
89040.0000    0.90937
89080.0000    0.55381
89120.0000    1.06936
89160.0000    1.12785
89200.0000    1.20052
89240.0000    1.38911
89280.0000    1.70775
89320.0000    1.75269
89360.0000    1.29732
89400.0000    2.08942
89440.0000    1.11375
89480.0000    1.83004
89520.0000    0.57789
89560.0000    0.46090
89600.0000    1.57372
89640.0000    0.75612
89680.0000    0.62209
89720.0000    0.93139
89760.0000    0.95422
89800.0000    1.20214
89840.0000    1.06752
89880.0000    0.83636
89920.0000    0.14463
89960.0000    0.78292
90000.0000    1.30346
90040.0000    1.35552
90080.0000    0.71272
90120.0000    0.33846
90160.0000    0.36905
90200.0000    1.40661
90240.0000    1.53926
90280.0000    0.82476
90320.0000    0.86996
90360.0000    0.77610
90400.0000    0.22258
90440.0000    0.39212
90480.0000    0.82881
90520.0000    1.04987
90560.0000    0.84816
90600.0000    1.14724
90640.0000    1.10375
90680.0000    0.71955
90720.0000    0.75947
90760.0000    0.84022
90800.0000    0.94707
90840.0000    1.35981
90880.0000    0.41770
90920.0000    0.41304
90960.0000    0.51030
91000.0000    1.18126
91040.0000    1.65280
91080.0000    0.87018
91120.0000    1.00589
91160.0000    0.41207
91200.0000    1.31178
91240.0000    1.00725
91280.0000    0.61540
91320.0000    1.32456
91360.0000    1.27351
91400.0000    1.20216
91440.0000    1.49909
91480.0000    1.47180
91520.0000    1.17454
91560.0000    1.87849
91600.0000    1.73011
91640.0000    1.02130
91680.0000    1.24167
91720.0000    1.01558
91760.0000    1.27157
91800.0000    1.14740
91840.0000    1.90032
91880.0000    1.72454
91920.0000    0.41247
91960.0000    1.42368
92000.0000    1.33859
92040.0000    0.95785
92080.0000    0.52637
92120.0000    0.85510
92160.0000    1.24114
92200.0000    1.17384
92240.0000    0.80602
92280.0000    1.66693
92320.0000    1.18433
92360.0000    0.52928
92400.0000    1.78731
92440.0000    1.89500
92480.0000    1.10380
92520.0000    0.98879
92560.0000    0.91335
92600.0000    1.72256
92640.0000    1.35579
92680.0000    1.82066
92720.0000    1.58628
92760.0000    1.64257
92800.0000    1.28578
92840.0000    1.28313
92880.0000    1.11413
92920.0000    1.69908
92960.0000    1.17259
93000.0000    1.45080
93040.0000    1.86215
93080.0000    1.70159
93120.0000    1.61714
93160.0000    2.34349
93200.0000    1.24984
93240.0000    1.59916
93280.0000    1.18618
93320.0000    1.39503
93360.0000    1.37078
93400.0000    1.20916
93440.0000    1.09566
93480.0000    1.35356
93520.0000    1.63090
93560.0000    0.84209
93600.0000    1.20883
93640.0000    1.35389
93680.0000    1.29126
93720.0000    0.96532
93760.0000    0.96782
93800.0000    1.62960
93840.0000    0.98035
93880.0000    0.84875
93920.0000    1.43190
93960.0000    0.23990
94000.0000    1.03778
94040.0000    1.18174
94080.0000    1.66206
94120.0000    0.28457
94160.0000    1.31068
94200.0000    1.42523
94240.0000    1.20627
94280.0000    1.29894
94320.0000    1.09881
94360.0000    1.32001
94400.0000    0.47499
94440.0000    1.50777
94480.0000    1.80466
94520.0000    1.27026
94560.0000    1.78784
94600.0000    1.53778
94640.0000    1.50970
94680.0000    1.11741
94720.0000    1.39188
94760.0000    1.73473
94800.0000    1.29330
94840.0000    2.01779
94880.0000    1.48976
94920.0000    1.43956
94960.0000    1.52154
95000.0000    1.82063
95040.0000    1.73631
95080.0000    1.07441
95120.0000    1.89784
95160.0000    1.37614
95200.0000    1.32449
95240.0000    0.93608
95280.0000    1.57497
95320.0000    1.09504
95360.0000    1.78493
95400.0000    1.65994
95440.0000    1.84585
95480.0000    1.46212
95520.0000    1.32559
95560.0000    2.03073
95600.0000    1.32715
95640.0000    1.00612
95680.0000    0.82138
95720.0000    0.79636
95760.0000    1.18270
95800.0000    1.06929
95840.0000    2.06735
95880.0000    0.78663
95920.0000    1.57041
95960.0000    1.15787
96000.0000    1.35830
96040.0000    1.22733
96080.0000    0.98278
96120.0000    1.18643
96160.0000    1.48718
96200.0000    1.62442
96240.0000    1.64621
96280.0000    0.95869
96320.0000    1.24870
96360.0000    1.43590
96400.0000    1.35612
96440.0000    1.80201
96480.0000    1.31749
96520.0000    1.65947
96560.0000    0.77275
96600.0000    1.24674
96640.0000    1.65762
96680.0000    1.63128
96720.0000    1.66246
96760.0000    0.95093
96800.0000    1.23051
96840.0000    1.04113
96880.0000    0.84616
96920.0000    1.65402
96960.0000    1.63720
97000.0000    1.45056
97040.0000    1.19573
97080.0000    1.84158
97120.0000    1.20382
97160.0000    1.39903
97200.0000    2.03318
97240.0000    1.17513
97280.0000    1.12928
97320.0000    1.35693
97360.0000    1.92133
97400.0000    2.16553
97440.0000    1.69414
97480.0000    1.49210
97520.0000    1.10432
97560.0000    1.13728
97600.0000    0.91254
97640.0000    1.30089
97680.0000    1.23479
97720.0000    1.46225
97760.0000    0.67528
97800.0000    1.59300
97840.0000    1.10718
97880.0000    1.11036
97920.0000    1.60307
97960.0000    1.05206
98000.0000    1.05879
98040.0000    0.90047
98080.0000    0.16349
98120.0000    0.34161
98160.0000    1.06270
98200.0000    0.24668
98240.0000    0.53443
98280.0000    1.14152
98320.0000    1.08256
98360.0000    1.24660
98400.0000    0.29994
98440.0000    0.94912
98480.0000    1.00360
98520.0000    0.09542
98560.0000    0.92928
98600.0000    1.09386
98640.0000    1.49558
98680.0000    0.69358
98720.0000    1.28524
98760.0000    1.76855
98800.0000    2.01437
98840.0000    1.49926
98880.0000    1.04915
98920.0000    1.25247
98960.0000    1.69847
99000.0000    1.35334
99040.0000    1.63915
99080.0000    1.91273
99120.0000    2.15779
99160.0000    1.54524
99200.0000    0.85699
99240.0000    0.23805
99280.0000    0.47922
99320.0000    0.76062
99360.0000    0.47943
99400.0000    1.39773
99440.0000    1.52564
99480.0000    0.74848
99520.0000   -0.07008
99560.0000    0.69376
99600.0000    0.20356
99640.0000    1.05750
99680.0000    0.97213
99720.0000    1.37344
99760.0000    1.73124
99800.0000    2.29538
99840.0000    1.99526
99880.0000    1.81798
99920.0000    1.09731
99960.0000    1.29189
100000.0000    0.73453
100040.0000    0.95057
100080.0000    1.30803
100120.0000    1.48642
100160.0000    1.02322
100200.0000    0.36267
100240.0000    0.83022
100280.0000    1.52168
100320.0000    1.91738
100360.0000    1.51752
100400.0000    2.29555
100440.0000    1.72910
100480.0000    0.80424
100520.0000    1.59513
100560.0000    1.11962
100600.0000    1.02677
100640.0000    1.33645
100680.0000    1.17911
100720.0000    1.09799
100760.0000    0.62237
100800.0000    1.80696
100840.0000   -0.01873
100880.0000    0.59426
100920.0000    0.70414
100960.0000    1.13006
101000.0000    1.60669
101040.0000    1.55716
101080.0000    0.83106
101120.0000    1.75022
101160.0000    1.39696
101200.0000    0.94238
101240.0000    0.86241
101280.0000    1.16190
101320.0000    2.16507
101360.0000    0.92218
101400.0000    0.79958
101440.0000    0.81403
101480.0000    0.19299
101520.0000    0.67548
101560.0000    1.09076
101600.0000    1.87807
101640.0000    1.37035
101680.0000    1.15893
101720.0000    1.13402
101760.0000    1.45776
101800.0000    1.69284
101840.0000    1.21978
101880.0000    0.88831
101920.0000    2.08968
101960.0000    2.27332
102000.0000    1.76503
102040.0000    1.84549
102080.0000    1.54938
102120.0000    1.06705
102160.0000    2.10536
102200.0000    1.66667
102240.0000    1.66563
102280.0000    1.29960
102320.0000    1.52211
102360.0000    1.73324
102400.0000    1.35535
102440.0000    1.73268
102480.0000    1.46840
102520.0000    1.79520
102560.0000    1.28302
102600.0000    1.09202
102640.0000    1.24663
102680.0000    1.37585
102720.0000    1.38570
102760.0000    1.02919
102800.0000    0.99134
102840.0000    1.43753
102880.0000    1.99027
102920.0000    1.91199
102960.0000    2.05746
103000.0000    1.29635
103040.0000    1.08703
103080.0000    1.94946
103120.0000    1.39648
103160.0000    2.00587
103200.0000    1.42205
103240.0000    1.73849
103280.0000    1.46447
103320.0000    1.14665
103360.0000    1.09164
103400.0000    1.74137
103440.0000    1.90518
103480.0000    2.36021
103520.0000    1.28627
103560.0000    1.50608
103600.0000    1.06981
103640.0000    0.63662
103680.0000    0.97516
103720.0000    1.92503
103760.0000    1.58164
103800.0000    1.08012
103840.0000    0.78991
103880.0000    1.14842
103920.0000    1.19830
103960.0000    0.58094
104000.0000    1.14238
104040.0000    1.26591
104080.0000    1.03077
104120.0000    1.13005
104160.0000    0.93377
104200.0000    1.81529
104240.0000    1.21381
104280.0000    2.66822
104320.0000    1.86221
104360.0000    1.97885
104400.0000    2.39993
104440.0000    2.31472
104480.0000    2.26509
104520.0000    1.63820
104560.0000    2.48423
104600.0000    1.41768
104640.0000    2.62806
104680.0000    2.50590
104720.0000    2.65256
104760.0000    2.93327
104800.0000    3.58169
104840.0000    2.46414
104880.0000    2.55370
104920.0000    2.22600
104960.0000    1.34798
105000.0000    2.18999
105040.0000    1.60863
105080.0000    2.27044
105120.0000    1.29575
105160.0000    1.76726
105200.0000    2.06454
105240.0000    1.84956
105280.0000    2.36117
105320.0000    2.36693
105360.0000    1.51277
105400.0000    1.89374
105440.0000    2.00362
105480.0000    0.94903
105520.0000    2.01740
105560.0000    1.45537
105600.0000    1.43566
105640.0000    1.36779
105680.0000    1.57367
105720.0000    1.18046
105760.0000    1.50254
105800.0000    1.64149
105840.0000    1.39835
105880.0000    1.18026
105920.0000    1.01653
105960.0000    0.57525
106000.0000    0.98562
106040.0000    0.76002
106080.0000    0.18246
106120.0000    0.57503
106160.0000    1.40568
106200.0000    1.27163
106240.0000    1.82083
106280.0000    1.19636
106320.0000    0.82398
106360.0000    1.42865
106400.0000    1.36733
106440.0000    1.64644
106480.0000    1.69247
106520.0000    1.37985
106560.0000    2.10711
106600.0000    1.35313
106640.0000    1.59008
106680.0000    1.36413
106720.0000    1.57796
106760.0000    1.77909
106800.0000    1.03246
106840.0000    1.42231
106880.0000    1.32657
106920.0000    2.34424
106960.0000    1.33774
107000.0000    1.95221
107040.0000    2.06837
107080.0000    1.60540
107120.0000    1.88423
107160.0000    2.19703
107200.0000    1.59589
107240.0000    2.06873
107280.0000    1.24397
107320.0000    1.16020
107360.0000    0.40757
107400.0000    0.94891
107440.0000    1.22376
107480.0000    1.42209
107520.0000    0.25721
107560.0000    1.08041
107600.0000    1.10236
107640.0000    1.07379
107680.0000    0.73866
107720.0000    0.83905
107760.0000    1.90725
107800.0000    1.93467
107840.0000    1.93684
107880.0000    1.94986
107920.0000    1.15182
107960.0000    1.94850
108000.0000    2.21328
108040.0000    1.40534
108080.0000    1.61466
108120.0000    1.69338
108160.0000    1.84469
108200.0000    2.17307
108240.0000    1.97468
108280.0000    2.03554
108320.0000    1.80148
108360.0000    1.75183
108400.0000    1.44418
108440.0000    1.75438
108480.0000    1.86595
108520.0000    1.83992
108560.0000    1.65140
108600.0000    0.89798
108640.0000    1.89590
108680.0000    1.05310
108720.0000    1.18511
108760.0000    1.38080
108800.0000    1.11667
108840.0000    1.35189
108880.0000    1.83826
108920.0000    1.25309
108960.0000    1.68862
109000.0000    1.27225
109040.0000    1.38956
109080.0000    1.42167
109120.0000    2.18808
109160.0000    0.97809
109200.0000    2.23781
109240.0000    1.61651
109280.0000    1.78126
109320.0000    0.97189
109360.0000    1.26908
109400.0000    1.83268
109440.0000    1.24861
109480.0000    0.77874
109520.0000    0.62522
109560.0000    0.83136
109600.0000    1.14712
109640.0000    1.44023
109680.0000    0.80241
109720.0000    0.94771
109760.0000    0.55046
109800.0000    1.76679
109840.0000    0.92484
109880.0000    0.88674
109920.0000    1.07016
109960.0000    1.11130
110000.0000    1.34466
110040.0000    1.25981
110080.0000    1.01592
110120.0000    0.64381
110160.0000    0.77772
110200.0000    0.81870
110240.0000    1.13176
110280.0000    0.72014
110320.0000    0.90095
110360.0000    0.53710
110400.0000    1.61144
110440.0000    1.15010
110480.0000    0.92865
110520.0000    1.00644
110560.0000    1.83744
110600.0000    1.01605
110640.0000    1.44597
110680.0000    1.27160
110720.0000    1.63682
110760.0000    1.22454
110800.0000    1.21256
110840.0000    0.89139
110880.0000    2.13825
110920.0000    2.11838
110960.0000    2.31360
111000.0000    1.77549
111040.0000    1.10831
111080.0000    1.53728
111120.0000    1.70110
111160.0000    1.72617
111200.0000    1.97474
111240.0000    2.00505
111280.0000    1.93499
111320.0000    1.94677
111360.0000    1.71548
111400.0000    1.56773
111440.0000    1.87664
111480.0000    1.30835
111520.0000    1.48675
111560.0000    2.07515
111600.0000    1.70604
111640.0000    1.30919
111680.0000    1.79190
111720.0000    1.63416
111760.0000    1.22061
111800.0000    0.67433
111840.0000    1.60580
111880.0000    1.00927
111920.0000    1.71731
111960.0000    1.76478
112000.0000    2.59773
112040.0000    1.38225
112080.0000    2.50593
112120.0000    1.70562
112160.0000    1.69213
112200.0000    1.86491
112240.0000    1.76887
112280.0000    1.54226
112320.0000    1.75338
112360.0000    0.56570
112400.0000    0.84061
112440.0000    1.20833
112480.0000    1.12987
112520.0000    1.81815
112560.0000    1.48145
112600.0000    1.42055
112640.0000    1.88132
112680.0000    1.59068
112720.0000    1.51452
112760.0000    2.24668
112800.0000    1.94323
112840.0000    1.58883
112880.0000    1.64419
112920.0000    1.74500
112960.0000    1.98537
113000.0000    1.67226
113040.0000    2.41937
113080.0000    2.21436
113120.0000    1.57598
113160.0000    2.24827
113200.0000    1.69426
113240.0000    2.02393
113280.0000    1.51272
113320.0000    1.24151
113360.0000    1.40776
113400.0000    1.87268
113440.0000    2.02385
113480.0000    1.99722
113520.0000    1.76559
113560.0000    2.38389
113600.0000    1.92229
113640.0000    1.82800
113680.0000    1.66980
113720.0000    1.92469
113760.0000    1.47080
113800.0000    1.63548
113840.0000    2.30067
113880.0000    2.32669
113920.0000    2.06847
113960.0000    1.89591
114000.0000    1.44343
114040.0000    1.38172
114080.0000    1.44750
114120.0000    1.53210
114160.0000    1.45513
114200.0000    1.57387
114240.0000    1.29673
114280.0000    1.29903
114320.0000    1.26249
114360.0000    1.24906
114400.0000    0.86245
114440.0000    1.34784
114480.0000    1.19496
114520.0000    1.19399
114560.0000    1.02910
114600.0000    1.43286
114640.0000    1.78071
114680.0000    1.76808
114720.0000    1.55154
114760.0000    2.15949
114800.0000    2.17564
114840.0000    2.62564
114880.0000    2.18937
114920.0000    1.39858
114960.0000    2.18022
115000.0000    1.73243
115040.0000    1.99293
115080.0000    2.09596
115120.0000    2.00502
115160.0000    1.86266
115200.0000    1.41342
115240.0000    1.06846
115280.0000    1.88220
115320.0000    1.78697
115360.0000    1.97796
115400.0000    1.52638
115440.0000    1.80944
115480.0000    1.49586
115520.0000    1.04159
115560.0000    1.13237
115600.0000    1.60914
115640.0000    1.66980
115680.0000    1.29260
115720.0000    1.53519
115760.0000    1.00820
115800.0000    1.38496
115840.0000    1.86590
115880.0000    1.37270
115920.0000    1.66362
115960.0000    0.74908
116000.0000    1.69130
116040.0000    1.34630
116080.0000    1.55090
116120.0000    1.55886
116160.0000    1.89132
116200.0000    2.28853
116240.0000    1.99974
116280.0000    2.39394
116320.0000    2.05649
116360.0000    1.20436
116400.0000    1.53911
116440.0000    2.45091
116480.0000    1.54865
116520.0000    1.54375
116560.0000    1.80960
116600.0000    1.32043
116640.0000    1.69582
116680.0000    2.21932
116720.0000    2.12531
116760.0000    1.68021
116800.0000    1.09603
116840.0000    1.51770
116880.0000    1.81864
116920.0000    2.01844
116960.0000    1.14915
117000.0000    1.25689
117040.0000    1.06486
117080.0000    1.43085
117120.0000    1.43626
117160.0000    1.39208
117200.0000    1.02638
117240.0000    1.00313
117280.0000    1.47622
117320.0000    0.82475
117360.0000    1.32760
117400.0000    1.21243
117440.0000    0.79088
117480.0000    0.86652
117520.0000    2.08690
117560.0000    1.85757
117600.0000    1.53373
117640.0000    1.20562
117680.0000    1.33469
117720.0000    0.82946
117760.0000    1.43770
117800.0000    1.70590
117840.0000    1.68400
117880.0000    1.82581
117920.0000    1.73507
117960.0000    1.11137
118000.0000    1.95735
118040.0000    1.93764
118080.0000    2.70049
118120.0000    1.81374
118160.0000    0.87146
118200.0000    1.00611
118240.0000    1.45915
118280.0000    1.31656
118320.0000    1.65157
118360.0000    2.27890
118400.0000    1.77195
118440.0000    2.74873
118480.0000    2.25620
118520.0000    2.09609
118560.0000    1.94873
118600.0000    1.77181
118640.0000    2.29282
118680.0000    1.45786
118720.0000    2.12922
118760.0000    2.09085
118800.0000    2.22098
118840.0000    2.15499
118880.0000    1.74404
118920.0000    2.23294
118960.0000    2.09290
119000.0000    1.75418
119040.0000    1.89612
119080.0000    1.42774
119120.0000    2.15274
119160.0000    1.60705
119200.0000    1.42166
119240.0000    1.85617
119280.0000    1.79375
119320.0000    2.00856
119360.0000    2.30714
119400.0000    2.23098
119440.0000    1.85907
119480.0000    2.31534
119520.0000    2.24712
119560.0000    2.69432
119600.0000    2.13541
119640.0000    1.70269
119680.0000    1.37058
119720.0000    2.12415
119760.0000    1.33848
119800.0000    1.96307
119840.0000    2.23233
119880.0000    2.38391
119920.0000    1.92681
119960.0000    1.57775
120000.0000    1.17674
120040.0000    0.98344
120080.0000    0.85468
120120.0000    1.17247
120160.0000    1.42750
120200.0000    1.29360
120240.0000    1.98920
120280.0000    1.39124
120320.0000    1.79508
120360.0000    1.91156
120400.0000    1.93648
120440.0000    2.00733
120480.0000    2.65731
120520.0000    2.36968
120560.0000    2.68657
120600.0000    2.79786
120640.0000    1.99455
120680.0000    1.90198
120720.0000    2.67016
120760.0000    2.30107
120800.0000    2.56822
120840.0000    2.25291
120880.0000    1.77740
120920.0000    1.33009
120960.0000    1.89840
121000.0000    1.44270
121040.0000    1.61336
121080.0000    1.76898
121120.0000    1.37274
121160.0000    1.57855
121200.0000    1.70392
121240.0000    1.88245
121280.0000    1.24045
121320.0000    1.61356
121360.0000    1.00421
121400.0000    1.74593
121440.0000    1.32715
121480.0000    1.53149
121520.0000    1.39186
121560.0000    1.76699
121600.0000    1.52960
121640.0000    1.55568
121680.0000    2.10470
121720.0000    1.45345
121760.0000    1.63746
121800.0000    1.56409
121840.0000    2.35778
121880.0000    1.95267
121920.0000    2.28568
121960.0000    2.23207
122000.0000    1.63926
122040.0000    1.77628
122080.0000    1.75233
122120.0000    2.15339
122160.0000    2.23238
122200.0000    1.68282
122240.0000    2.10945
122280.0000    1.61068
122320.0000    1.72797
122360.0000    1.09246
122400.0000    1.26069
122440.0000    1.57487
122480.0000    1.36946
122520.0000    1.20373
122560.0000    1.47569
122600.0000    1.75823
122640.0000    1.23252
122680.0000    1.45683
122720.0000    2.27115
122760.0000    1.98754
122800.0000    2.55011
122840.0000    2.15457
122880.0000    1.73505
122920.0000    1.60559
122960.0000    1.52791
123000.0000    2.23678
123040.0000    2.45364
123080.0000    1.54489
123120.0000    1.90499
123160.0000    1.90153
123200.0000    1.35338
123240.0000    0.85297
123280.0000    1.51979
123320.0000    1.06265
123360.0000    1.24365
123400.0000    0.69800
123440.0000    0.08640
123480.0000    0.80427
123520.0000    1.24065
123560.0000    1.59975
123600.0000    1.38813
123640.0000    0.63333
123680.0000    0.71411
123720.0000    1.47633
123760.0000    1.03246
123800.0000    0.90061
123840.0000    0.56717
123880.0000    1.32218
123920.0000    1.76737
123960.0000    2.20354
124000.0000    1.31908
124040.0000    1.17091
124080.0000    1.55101
124120.0000    1.84535
124160.0000    1.38828
124200.0000    1.99142
124240.0000    1.33990
124280.0000    1.42744
124320.0000    1.56240
124360.0000    2.21171
124400.0000    1.59069
124440.0000    1.92911
124480.0000    1.74197
124520.0000    0.46139
124560.0000    1.53580
124600.0000    1.79930
124640.0000    1.31262
124680.0000    1.23156
124720.0000    1.11075
124760.0000    1.49224
124800.0000    2.23945
124840.0000    0.61991
124880.0000    1.67866
124920.0000    1.18861
124960.0000    1.05440
125000.0000    0.65859
125040.0000    0.96759
125080.0000    0.63566
125120.0000    0.68088
125160.0000    0.90211
125200.0000    0.96284
125240.0000    0.70130
125280.0000    1.43111
125320.0000    1.36066
125360.0000    0.40781
125400.0000    0.99574
125440.0000    0.41210
125480.0000    1.62062
125520.0000    1.90435
125560.0000    1.45022
125600.0000    0.85361
125640.0000    1.24462
125680.0000    1.72205
125720.0000    1.33094
125760.0000    0.33915
125800.0000    0.71009
125840.0000    1.73475
125880.0000    1.06188
125920.0000    1.28085
125960.0000    1.12532
126000.0000    1.07926
126040.0000    1.32096
126080.0000    1.36370
126120.0000    0.76054
126160.0000    1.25371
126200.0000    1.53573
126240.0000    1.06388
126280.0000    1.33503
126320.0000    1.00147
126360.0000    1.89123
126400.0000    1.75293
126440.0000    1.76006
126480.0000    2.15326
126520.0000    1.84665
126560.0000    2.31393
126600.0000    1.34321
126640.0000    0.69581
126680.0000    1.29303
126720.0000    1.22446
126760.0000    1.38546
126800.0000    1.36645
126840.0000    1.16143
126880.0000    0.85256
126920.0000    0.92786
126960.0000    0.85087
127000.0000    0.85724
127040.0000    0.79518
127080.0000    0.81339
127120.0000    1.53763
127160.0000    1.31141
127200.0000    1.43704
127240.0000    1.06115
127280.0000    1.08067
127320.0000    1.03444
127360.0000    0.53044
127400.0000    0.81838
127440.0000    0.85989
127480.0000    1.01035
127520.0000    1.22439
127560.0000    1.32940
127600.0000    0.68875
127640.0000    0.06162
127680.0000    1.00794
127720.0000    0.90543
127760.0000    0.95658
127800.0000    0.44039
127840.0000    1.26049
127880.0000    1.50257
127920.0000    0.74653
127960.0000    1.63545
128000.0000    0.86716
128040.0000    0.92783
128080.0000    1.37821
128120.0000    0.67721
128160.0000    0.89883
128200.0000    0.59459
128240.0000    1.40446
128280.0000    0.78041
128320.0000    1.22235
128360.0000    0.59877
128400.0000    0.83866
128440.0000    0.87026
128480.0000    1.55030
128520.0000    0.57145
128560.0000    1.11335
128600.0000    0.88003
128640.0000    1.34113
128680.0000    1.46251
128720.0000    1.13976
128760.0000    1.08104
128800.0000    1.05294
128840.0000    0.94706
128880.0000    1.24624
128920.0000    1.49077
128960.0000    1.21958
129000.0000    2.42800
129040.0000    1.38463
129080.0000    0.99465
129120.0000    1.71815
129160.0000    1.04776
129200.0000    1.06996
129240.0000    0.87561
129280.0000    1.33496
129320.0000    1.11460
129360.0000    1.26240
129400.0000    1.25778
129440.0000    0.81200
129480.0000    0.53042
129520.0000    1.63620
129560.0000    1.26291
129600.0000    2.52542
129640.0000    2.89540
129680.0000    1.63559
129720.0000    1.50480
129760.0000    2.23580
129800.0000    2.13058
129840.0000    1.97417
129880.0000    1.72584
129920.0000    2.16202
129960.0000    2.09640
130000.0000    1.53722
130040.0000    1.29585
130080.0000    1.45960
130120.0000    0.83806
130160.0000    1.43216
130200.0000    1.60877
130240.0000    2.18602
130280.0000    2.07923
130320.0000    0.95784
130360.0000    1.15487
130400.0000    1.39379
130440.0000    0.93359
130480.0000    1.05053
130520.0000    0.53354
130560.0000    1.32052
130600.0000    1.12215
130640.0000    0.92777
130680.0000    1.07764
130720.0000    1.39461
130760.0000    0.93400
130800.0000    0.96056
130840.0000    1.29789
130880.0000    1.52975
130920.0000    1.46524
130960.0000    1.85439
131000.0000    1.44528
131040.0000    1.26093
131080.0000    1.03812
131120.0000    1.49770
131160.0000    0.87950
131200.0000    1.32031
131240.0000    0.55935
131280.0000    0.43769
131320.0000    0.55623
131360.0000    0.79821
131400.0000    1.68856
131440.0000    1.37585
131480.0000    0.32765
131520.0000    0.39198
131560.0000    1.03150
131600.0000    0.39174
131640.0000    0.49567
131680.0000    0.48337
131720.0000    1.39264
131760.0000    1.96546
131800.0000    1.27159
131840.0000    1.18109
131880.0000    1.47765
131920.0000    1.39701
131960.0000    2.04893
132000.0000    1.56049
132040.0000    1.01695
132080.0000    0.73461
132120.0000    1.09211
132160.0000    1.08610
132200.0000    1.21916
132240.0000    2.29711
132280.0000    1.47484
132320.0000    2.09818
132360.0000    1.19048
132400.0000    1.09281
132440.0000    0.83131
132480.0000    1.57525
132520.0000    1.18729
132560.0000    1.22910
132600.0000    1.14535
132640.0000    2.23715
132680.0000    1.60972
132720.0000    1.34885
132760.0000    1.21822
132800.0000    1.76518
132840.0000    0.80253
132880.0000    1.45784
132920.0000    1.36204
132960.0000    1.70578
133000.0000    1.78871
133040.0000    1.44165
133080.0000    1.00626
133120.0000    1.90630
133160.0000    0.78116
133200.0000    0.47724
133240.0000    0.78806
133280.0000    0.65804
133320.0000   -0.08262
133360.0000    0.75306
133400.0000    0.17937
133440.0000    0.49028
133480.0000    1.10227
133520.0000    1.41820
133560.0000    0.24305
133600.0000    0.64080
133640.0000    1.19853
133680.0000    0.11668
133720.0000    0.67835
133760.0000    0.52085
133800.0000    0.56236
133840.0000    0.66942
133880.0000    1.74674
133920.0000    1.21531
133960.0000    2.39043
134000.0000    1.70899
134040.0000    0.70024
134080.0000    1.14733
134120.0000    1.83882
134160.0000    2.44827
134200.0000    1.99801
134240.0000    1.15402
134280.0000    1.67407
134320.0000    1.83305
134360.0000    1.70705
134400.0000    1.19635
134440.0000    1.86811
134480.0000    1.55593
134520.0000    1.54564
134560.0000    1.46215
134600.0000    1.79558
134640.0000    1.27767
134680.0000    1.40733
134720.0000    1.36179
134760.0000    1.40961
134800.0000    1.25535
134840.0000    1.73846
134880.0000    1.44701
134920.0000    1.35968
134960.0000    1.29895
135000.0000    1.98875
135040.0000    1.05666
135080.0000    0.98218
135120.0000    1.68188
135160.0000    1.67891
135200.0000    1.89085
135240.0000    0.94494
135280.0000    1.31694
135320.0000    1.60133
135360.0000    2.16166
135400.0000    1.53386
135440.0000    1.64116
135480.0000    1.60329
135520.0000    2.07081
135560.0000    2.11325
135600.0000    0.90503
135640.0000    1.51851
135680.0000    1.58210
135720.0000    1.34218
135760.0000    1.50868
135800.0000    1.12911
135840.0000    1.17767
135880.0000    0.58892
135920.0000    0.70455
135960.0000    0.68762
136000.0000    0.77786
136040.0000    0.80422
136080.0000    1.27588
136120.0000    1.85057
136160.0000    0.81126
136200.0000    1.18630
136240.0000    1.01194
136280.0000    0.50347
136320.0000    0.69136
136360.0000    0.77639
136400.0000    1.00230
136440.0000    0.68294
136480.0000    0.07606
136520.0000    0.58559
136560.0000    0.63410
136600.0000    0.89293
136640.0000    0.10909
136680.0000    1.16728
136720.0000    1.12790
136760.0000    0.47261
136800.0000    1.33101
136840.0000    1.86475
136880.0000    1.42035
136920.0000    2.00964
136960.0000    1.33385
137000.0000    0.85319
137040.0000    1.57988
137080.0000    1.67403
137120.0000    1.63541
137160.0000    0.78207
137200.0000    1.08272
137240.0000    1.13256
137280.0000    1.25675
137320.0000    1.00032
137360.0000    0.66696
137400.0000    1.65826
137440.0000    0.91710
137480.0000    1.37076
137520.0000    1.17687
137560.0000    1.63539
137600.0000    1.39508
137640.0000    1.15156
137680.0000    0.94150
137720.0000    1.35864
137760.0000    1.68219
137800.0000    1.31757
137840.0000    0.87636
137880.0000    1.93695
137920.0000    1.98842
137960.0000    1.83164
138000.0000    1.01537
138040.0000    1.02255
138080.0000    0.69008
138120.0000    0.30243
138160.0000    0.60696
138200.0000    1.82305
138240.0000    1.09424
138280.0000    1.23761
138320.0000    0.64082
138360.0000    1.24572
138400.0000    2.00029
138440.0000    1.67730
138480.0000    1.61890
138520.0000    1.89826
138560.0000    1.81424
138600.0000    1.85942
138640.0000    1.50742
138680.0000    0.75678
138720.0000    0.42212
138760.0000    0.76920
138800.0000    0.00337
138840.0000    0.00282
138880.0000    0.50631
138920.0000    1.19223
138960.0000    1.09609
139000.0000    1.27096
139040.0000    0.53501
139080.0000    0.75944
139120.0000    0.77316
139160.0000    0.58000
139200.0000    1.01461
139240.0000    0.88101
139280.0000    0.61483
139320.0000    1.03531
139360.0000    1.26147
139400.0000    1.30003
139440.0000    0.89707
139480.0000    1.13348
139520.0000    0.55657
139560.0000    0.64260
139600.0000    0.76434
139640.0000    0.46496
139680.0000    0.65650
139720.0000    0.37251
139760.0000    0.05779
139800.0000    1.36001
139840.0000    1.45712
139880.0000    1.94851
139920.0000    0.98699
139960.0000    0.82814
140000.0000    0.39556
140040.0000    1.20367
140080.0000    1.58667
140120.0000    1.69303
140160.0000    1.46618
140200.0000    1.22929
140240.0000    1.54864
140280.0000    1.04138
140320.0000    0.63064
140360.0000    0.48464
140400.0000    0.34483
140440.0000    1.25813
140480.0000    0.63144
140520.0000    0.89634
140560.0000    0.61610
140600.0000    0.93834
140640.0000    1.75758
140680.0000    1.54012
140720.0000    0.89625
140760.0000    1.25643
140800.0000    1.74073
140840.0000    1.36475
140880.0000    0.50631
140920.0000    1.48180
140960.0000    0.55945
141000.0000    0.70695
141040.0000   -0.18735
141080.0000    0.42679
141120.0000    0.70726
141160.0000    1.18188
141200.0000    0.42977
141240.0000    1.04750
141280.0000    0.63161
141320.0000    1.08854
141360.0000    1.40584
141400.0000    0.34677
141440.0000    0.24971
141480.0000    0.87891
141520.0000    0.56177
141560.0000    1.14752
141600.0000    1.45838
141640.0000    1.35066
141680.0000    1.37654
141720.0000    1.63248
141760.0000    1.41618
141800.0000    2.07400
141840.0000    1.35386
141880.0000    0.73552
141920.0000    0.91791
141960.0000    0.58996
142000.0000    1.48036
142040.0000    1.37053
142080.0000    1.59742
142120.0000    0.87835
142160.0000    1.55458
142200.0000    0.57295
142240.0000    0.85205
142280.0000    0.93705
142320.0000    0.59920
142360.0000    0.44445
142400.0000    0.41986
142440.0000    0.09607
142480.0000    0.30108
142520.0000    0.88161
142560.0000    0.61175
142600.0000    0.81241
142640.0000    0.26246
142680.0000    0.97121
142720.0000    0.62212
142760.0000    0.83762
142800.0000    1.24709
142840.0000    0.87794
142880.0000    0.80472
142920.0000    0.38945
142960.0000    0.91476
143000.0000    0.72065
143040.0000    1.10815
143080.0000    0.62489
143120.0000    0.35833
143160.0000    0.93644
143200.0000    0.84791
143240.0000   -0.01183
143280.0000    0.94846
143320.0000    0.59685
143360.0000   -0.01337
143400.0000   -0.42325
143440.0000    0.70518
143480.0000    0.85713
143520.0000    1.18228
143560.0000    1.19927
143600.0000    0.86746
143640.0000    1.17628
143680.0000    0.70052
143720.0000    0.89661
143760.0000    0.43231
143800.0000    0.69717
143840.0000    0.97820
143880.0000    0.58522
143920.0000    1.13572
143960.0000    0.91302
144000.0000    0.11043
144040.0000    0.97991
144080.0000    0.82189
144120.0000    1.38927
144160.0000    0.93090
144200.0000    0.91917
144240.0000    0.22196
144280.0000    0.69749
144320.0000    0.08966
144360.0000    0.09420
144400.0000    0.15955
144440.0000    0.93613
144480.0000   -0.32496
144520.0000    0.34437
144560.0000    0.81954
144600.0000    1.21892
144640.0000    0.81361
144680.0000    0.49862
144720.0000    0.07520
144760.0000    0.68882
144800.0000    0.97395
144840.0000    1.00938
144880.0000    1.06398
144920.0000    1.07946
144960.0000    1.29535
145000.0000    0.74794
145040.0000    1.17424
145080.0000    1.29035
145120.0000    0.71799
145160.0000    0.72948
145200.0000    0.84518
145240.0000    0.10293
145280.0000    0.55503
145320.0000    0.51632
145360.0000    0.61833
145400.0000   -0.48871
145440.0000    0.09389
145480.0000    0.46660
145520.0000    0.68191
145560.0000    0.01466
145600.0000    0.90719
145640.0000    0.59910
145680.0000    0.05062
145720.0000    0.53705
145760.0000    1.07363
145800.0000    1.02790
145840.0000    1.07140
145880.0000    0.43680
145920.0000    1.08701
145960.0000    0.45187
146000.0000    0.41891
146040.0000    0.63419
146080.0000    0.41138
146120.0000    0.68356
146160.0000    0.80373
146200.0000    0.84963
146240.0000    0.37250
146280.0000    0.68480
146320.0000    0.57181
146360.0000    0.25180
146400.0000    0.37597
146440.0000    0.76111
146480.0000    0.96067
146520.0000    0.99593
146560.0000    0.76247
146600.0000    0.67721
146640.0000    0.18691
146680.0000    0.35260
146720.0000    0.21446
146760.0000   -0.01355
146800.0000    0.26267
146840.0000    0.96082
146880.0000    1.06935
146920.0000    0.78676
146960.0000    0.79303
147000.0000    0.40259
147040.0000    0.35702
147080.0000    0.71848
147120.0000    0.05298
147160.0000   -0.19718
147200.0000    0.70755
147240.0000    0.22989
147280.0000    0.21049
147320.0000    0.71433
147360.0000    0.86247
147400.0000    0.53641
147440.0000    0.84998
147480.0000    0.61259
147520.0000    0.93807
147560.0000    0.27901
147600.0000    0.25349
147640.0000    0.72032
147680.0000    0.72944
147720.0000    0.80323
147760.0000    0.61468
147800.0000    0.24960
147840.0000    1.52432
147880.0000   -0.04476
147920.0000    0.91941
147960.0000    1.09648
148000.0000    1.48646
148040.0000    1.16441
148080.0000    1.34058
148120.0000    1.06680
148160.0000    0.59297
148200.0000    0.39288
148240.0000    1.33906
148280.0000    1.60713
148320.0000    0.87403
148360.0000    0.76784
148400.0000    0.94641
148440.0000    0.56593
148480.0000    1.00434
148520.0000    0.96960
148560.0000    0.65847
148600.0000    0.31317
148640.0000    0.25877
148680.0000    1.12269
148720.0000    0.63193
148760.0000    0.10612
148800.0000    1.11440
148840.0000    0.71823
148880.0000    1.37695
148920.0000    1.48105
148960.0000    1.33107
149000.0000    1.62992
149040.0000    1.25980
149080.0000    1.53983
149120.0000    1.03402
149160.0000    0.71889
149200.0000    1.08562
149240.0000    0.92443
149280.0000    1.16952
149320.0000    0.40894
149360.0000    0.03621
149400.0000    0.26836
149440.0000    0.65653
149480.0000    0.18891
149520.0000    0.64752
149560.0000    0.84820
149600.0000    0.96911
149640.0000    0.65672
149680.0000    0.72933
149720.0000    1.20405
149760.0000    0.81258
149800.0000    0.51585
149840.0000    1.25846
149880.0000    1.56728
149920.0000    1.62411
149960.0000    1.27943
150000.0000    1.40513
150040.0000    1.09402
150080.0000    1.33227
150120.0000    1.01952
150160.0000    2.39311
150200.0000    2.14530
150240.0000    1.03742
150280.0000    1.51122
150320.0000    1.27863
150360.0000    1.66168
150400.0000    1.72049
150440.0000    0.87925
150480.0000    1.59986
150520.0000    0.84669
150560.0000    1.36366
150600.0000    1.72924
150640.0000    1.24601
150680.0000    1.63924
150720.0000    0.97810
150760.0000    1.10740
150800.0000    0.87317
150840.0000    0.85758
150880.0000    0.91568
150920.0000    1.05083
150960.0000    1.56535
151000.0000    1.31157
151040.0000    0.62816
151080.0000    0.60661
151120.0000    1.58370
151160.0000    0.95004
151200.0000    1.20667
151240.0000    0.78108
151280.0000    0.78525
151320.0000    0.97871
151360.0000    1.13500
151400.0000    0.85594
151440.0000    1.59210
151480.0000    1.26366
151520.0000    0.95474
151560.0000    1.24086
151600.0000    1.55437
151640.0000    1.53804
151680.0000    0.81601
151720.0000    1.44158
151760.0000    1.40393
151800.0000    1.28493
151840.0000    1.10415
151880.0000    1.19076
151920.0000    1.92019
151960.0000    1.19674
152000.0000    1.19177
152040.0000    1.23008
152080.0000    1.76258
152120.0000    1.31355
152160.0000    1.86257
152200.0000    1.45879
152240.0000    1.31977
152280.0000    0.98359
152320.0000    0.90746
152360.0000    1.00228
152400.0000    1.57765
152440.0000    1.41513
152480.0000    2.11372
152520.0000    1.58573
152560.0000    1.52496
152600.0000    1.69223
152640.0000    1.96725
152680.0000    1.53273
152720.0000    1.64957
152760.0000    1.75188
152800.0000    1.92408
152840.0000    1.54789
152880.0000    1.43302
152920.0000    1.08824
152960.0000    1.20276
153000.0000    0.63083
153040.0000    2.04226
153080.0000    1.86375
153120.0000    2.63597
153160.0000    1.63876
153200.0000    1.73117
153240.0000    1.76026
153280.0000    1.58956
153320.0000    1.50497
153360.0000    2.04491
153400.0000    2.08679
153440.0000    1.99106
153480.0000    1.52298
153520.0000    1.76856
153560.0000    2.10109
153600.0000    1.83041
153640.0000    2.32305
153680.0000    1.92616
153720.0000    1.75452
153760.0000    2.17968
153800.0000    1.86933
153840.0000    2.26088
153880.0000    1.58837
153920.0000    1.37557
153960.0000    1.91986
154000.0000    2.27539
154040.0000    1.24961
154080.0000    1.92106
154120.0000    1.65139
154160.0000    1.39380
154200.0000    1.18557
154240.0000    1.13896
154280.0000    1.43340
154320.0000    1.78258
154360.0000    2.01429
154400.0000    1.27808
154440.0000    1.13238
154480.0000    1.16008
154520.0000    1.63715
154560.0000    0.86535
154600.0000    0.62226
154640.0000    1.01454
154680.0000    0.83091
154720.0000    0.85186
154760.0000    0.52159
154800.0000    0.35766
154840.0000    0.78473
154880.0000    0.95856
154920.0000    1.08301
154960.0000    0.72797
155000.0000    1.51923
155040.0000    1.34362
155080.0000    1.63213
155120.0000    1.54638
155160.0000    0.63965
155200.0000    1.17266
155240.0000    1.42962
155280.0000    1.50655
155320.0000    1.34593
155360.0000    0.76783
155400.0000    1.72826
155440.0000    2.23558
155480.0000    1.52933
155520.0000    1.98776
155560.0000    1.75988
155600.0000    1.72694
155640.0000    2.37153
155680.0000    1.60088
155720.0000    1.00880
155760.0000    1.15160
155800.0000    1.25936
155840.0000    1.08201
155880.0000    1.60194
155920.0000    0.75635
155960.0000    1.09673
156000.0000    1.67201
156040.0000    1.44374
156080.0000    1.19198
156120.0000    0.01354
156160.0000    1.50874
156200.0000    1.35460
156240.0000    1.10076
156280.0000    1.45227
156320.0000    1.44801
156360.0000    1.61591
156400.0000    2.16147
156440.0000    0.96984
156480.0000    1.30458
156520.0000    0.97858
156560.0000    1.48854
156600.0000    1.19437
156640.0000    0.89703
156680.0000    1.43678
156720.0000    1.11248
156760.0000    0.67395
156800.0000    1.00780
156840.0000    0.31972
156880.0000    1.36635
156920.0000    0.90221
156960.0000    1.72894
157000.0000    1.53800
157040.0000    1.91804
157080.0000    1.70628
157120.0000    1.38961
157160.0000    0.97542
157200.0000    1.71829
157240.0000    1.22850
157280.0000    1.58930
157320.0000    1.43033
157360.0000    1.36617
157400.0000    1.73449
157440.0000    1.83671
157480.0000    2.16377
157520.0000    2.11884
157560.0000    2.17223
157600.0000    1.64662
157640.0000    1.70487
157680.0000    2.02622
157720.0000    2.09330
157760.0000    1.36262
157800.0000    1.83357
157840.0000    1.73811
157880.0000    1.66683
157920.0000    1.30597
157960.0000    1.31551
158000.0000    1.28569
158040.0000    2.30742
158080.0000    1.31520
158120.0000    1.35516
158160.0000    0.76814
158200.0000    1.67481
158240.0000    0.79659
158280.0000    1.51625
158320.0000    1.30535
158360.0000    1.76952
158400.0000    1.66536
158440.0000    0.90216
158480.0000    1.46699
158520.0000    1.04862
158560.0000    1.13993
158600.0000    1.48482
158640.0000    1.42213
158680.0000    1.50921
158720.0000    1.54089
158760.0000    0.33740
158800.0000    0.63947
158840.0000    1.46669
158880.0000    1.10989
158920.0000    1.40502
158960.0000    1.61017
159000.0000    1.75921
159040.0000    1.86421
159080.0000    1.22834
159120.0000    2.02189
159160.0000    1.59153
159200.0000    2.00956
159240.0000    1.47821
159280.0000    0.90173
159320.0000    1.36686
159360.0000    1.45241
159400.0000    0.95567
159440.0000    1.58081
159480.0000    1.66075
159520.0000    1.29880
159560.0000    1.62906
159600.0000    1.91963
159640.0000    1.46362
159680.0000    0.72303
159720.0000    1.10987
159760.0000    1.19015
159800.0000    0.85706
159840.0000    1.45333
159880.0000    0.97165
159920.0000    0.94203
159960.0000    1.00666
160000.0000    1.38152
160040.0000    0.51876
160080.0000    0.79679
160120.0000    1.26156
160160.0000    0.50650
160200.0000    0.74113
160240.0000    0.33363
160280.0000    1.06914
160320.0000    1.31714
160360.0000    1.09301
160400.0000    0.88792
160440.0000    1.59228
160480.0000    1.31103
160520.0000    1.00741
160560.0000    0.60409
160600.0000    0.64273
160640.0000    0.25950
160680.0000    1.18405
160720.0000    1.18041
160760.0000    0.71724
160800.0000    1.12537
160840.0000    1.39760
160880.0000    0.86531
160920.0000    1.53383
160960.0000    1.46407
161000.0000    1.03158
161040.0000    0.50260
161080.0000    1.91521
161120.0000    1.18086
161160.0000    1.36754
161200.0000    1.26930
161240.0000    2.21823
161280.0000    1.26240
161320.0000    1.05409
161360.0000    1.28520
161400.0000    1.28457
161440.0000    0.60048
161480.0000    1.25202
161520.0000    1.65241
161560.0000    1.13326
161600.0000    1.40596
161640.0000    0.74277
161680.0000    1.74513
161720.0000    1.02825
161760.0000    1.32493
161800.0000    1.60447
161840.0000    0.99953
161880.0000    1.49762
161920.0000    1.10715
161960.0000    1.26694
162000.0000    1.25244
162040.0000    0.95874
162080.0000    0.94761
162120.0000    1.02864
162160.0000    1.14733
162200.0000    1.38026
162240.0000    1.61822
162280.0000    1.09290
162320.0000    1.53600
162360.0000    1.52214
162400.0000    1.52653
162440.0000    1.98178
162480.0000    1.68649
162520.0000    1.78811
162560.0000    1.35267
162600.0000    2.32859
162640.0000    1.85503
162680.0000    2.23542
162720.0000    1.69175
162760.0000    1.11993
162800.0000    1.43769
162840.0000    1.75268
162880.0000    1.08155
162920.0000    1.59794
162960.0000    1.13489
163000.0000    1.75154
163040.0000    2.04149
163080.0000    1.55052
163120.0000    1.01426
163160.0000    1.69492
163200.0000    1.78619
163240.0000    1.48067
163280.0000    1.81329
163320.0000    1.74457
163360.0000    2.04157
163400.0000    1.41425
163440.0000    0.51334
163480.0000    1.04241
163520.0000    1.46729
163560.0000    0.91715
163600.0000    1.86072
163640.0000    1.27346
163680.0000    1.74158
163720.0000    1.79832
163760.0000    0.75002
163800.0000    0.95238
163840.0000    1.21854
163880.0000    1.36566
163920.0000    0.58231
163960.0000    0.46726
164000.0000    0.54535
164040.0000    0.54234
164080.0000    1.00043
164120.0000    0.74885
164160.0000    0.93050
164200.0000    1.50042
164240.0000    1.11973
164280.0000    1.07033
164320.0000    1.14051
164360.0000    0.81732
164400.0000    0.95035
164440.0000    0.91050
164480.0000    1.13274
164520.0000    1.18676
164560.0000    0.88064
164600.0000    1.02130
164640.0000    0.25362
164680.0000    0.62251
164720.0000    1.03567
164760.0000    1.40430
164800.0000    0.84174
164840.0000    1.14300
164880.0000    0.81915
164920.0000    0.54920
164960.0000    1.16045
165000.0000    0.63788
165040.0000    0.60444
165080.0000    1.03811
165120.0000    0.65633
165160.0000    0.84496
165200.0000    1.75673
165240.0000    1.65221
165280.0000    1.16118
165320.0000    1.15107
165360.0000    1.25096
165400.0000    1.45256
165440.0000    2.01447
165480.0000    1.42454
165520.0000    1.58242
165560.0000    0.81708
165600.0000    0.47262
165640.0000    1.00495
165680.0000    1.59229
165720.0000    1.15378
165760.0000    0.60421
165800.0000    1.38329
165840.0000    1.11553
165880.0000    1.04449
165920.0000    1.31159
165960.0000    0.25012
166000.0000    0.88224
166040.0000    0.74908
166080.0000    0.87141
166120.0000    0.91296
166160.0000    1.36280
166200.0000    1.09084
166240.0000    0.79774
166280.0000    1.47550
166320.0000    0.97538
166360.0000    1.34182
166400.0000    1.63180
166440.0000    0.63057
166480.0000    1.10884
166520.0000    1.26755
166560.0000    1.74675
166600.0000    1.03450
166640.0000    0.18051
166680.0000    0.85898
166720.0000    0.51619
166760.0000    0.69694
166800.0000    1.43890
166840.0000    0.53425
166880.0000    1.14850
166920.0000    1.42099
166960.0000    1.01132
167000.0000    1.03028
167040.0000    0.32190
167080.0000    1.14120
167120.0000    1.17355
167160.0000    0.92706
167200.0000    1.12311
167240.0000    1.11241
167280.0000    1.78473
167320.0000    1.39680
167360.0000    0.58840
167400.0000    0.56831
167440.0000    0.64703
167480.0000    0.87416
167520.0000    1.59976
167560.0000    1.39046
167600.0000    1.22954
167640.0000    1.40348
167680.0000    1.31467
167720.0000    1.44700
167760.0000    1.30127
167800.0000    0.78369
167840.0000    1.22199
167880.0000    1.70658
167920.0000    0.99851
167960.0000    0.55255
168000.0000    0.94339
168040.0000    0.96438
168080.0000    0.34119
168120.0000    0.45029
168160.0000    0.94859
168200.0000    1.39296
168240.0000    1.42752
168280.0000    0.72711
168320.0000    0.85879
168360.0000    1.05123
168400.0000    1.10766
168440.0000    1.08690
168480.0000    1.35680
168520.0000    1.70607
168560.0000    2.01435
168600.0000    0.44299
168640.0000    0.77850
168680.0000    0.89832
168720.0000    0.91770
168760.0000    0.94959
168800.0000    0.34465
168840.0000    0.13318
168880.0000    1.58530
168920.0000    1.32155
168960.0000    0.35230
169000.0000    1.59203
169040.0000    1.39445
169080.0000    1.41352
169120.0000    2.00971
169160.0000    1.85677
169200.0000    1.32006
169240.0000    1.62559
169280.0000    1.87968
169320.0000    1.98817
169360.0000    1.80522
169400.0000    1.76170
169440.0000    0.90677
169480.0000    2.02405
169520.0000    1.03366
169560.0000    1.68870
169600.0000    1.16344
169640.0000    1.13323
169680.0000    1.39371
169720.0000    1.44518
169760.0000    1.78669
169800.0000    1.48779
169840.0000    1.79613
169880.0000    1.58747
169920.0000    2.29446
169960.0000    1.94326
170000.0000    1.36338
170040.0000    1.70761
170080.0000    0.75989
170120.0000    1.39921
170160.0000    1.38617
170200.0000    1.19599
170240.0000    1.08563
170280.0000    1.16379
170320.0000    1.24844
170360.0000    1.94284
170400.0000    1.61666
170440.0000    1.96559
170480.0000    2.02179
170520.0000    2.22484
170560.0000    1.53312
170600.0000    1.47836
170640.0000    1.08707
170680.0000    0.62517
170720.0000    1.54724
170760.0000    1.54438
170800.0000    0.88381
170840.0000    2.12177
170880.0000    1.97016
170920.0000    1.28948
170960.0000    1.57785
171000.0000    1.45726
171040.0000    2.13390
171080.0000    1.87200
171120.0000    1.55064
171160.0000    1.53927
171200.0000    1.65204
171240.0000    1.69887
171280.0000    2.17311
171320.0000    2.11892
171360.0000    2.02781
171400.0000    1.41885
171440.0000    1.57236
171480.0000    1.91823
171520.0000    0.44774
171560.0000    1.57860
171600.0000    1.29202
171640.0000    0.76813
171680.0000    0.97296
171720.0000    0.83073
171760.0000    1.36450
171800.0000    1.66850
171840.0000    1.61164
171880.0000    0.88184
171920.0000    1.19073
171960.0000    1.39740
172000.0000    0.82908
172040.0000    0.87088
172080.0000    0.65451
172120.0000    0.72352
172160.0000    1.28922
172200.0000    0.88995
172240.0000    1.00259
172280.0000    0.74903
172320.0000    1.58310
172360.0000    1.27091
172400.0000    1.07502
172440.0000    2.01099
172480.0000    1.66456
172520.0000    1.67555
172560.0000    1.27899
172600.0000    1.57324
172640.0000    1.09170
172680.0000    1.58515
172720.0000    1.88975
172760.0000    2.16751
172800.0000    1.72036
172840.0000    1.39936
172880.0000    2.85736
172920.0000    2.64831
172960.0000    2.04094
173000.0000    2.57640
173040.0000    1.53882
173080.0000    1.69666
173120.0000    2.25261
173160.0000    2.50011
173200.0000    3.02913
173240.0000    2.36276
173280.0000    2.81715
173320.0000    1.95918
173360.0000    2.94125
173400.0000    2.62424
173440.0000    2.16821
173480.0000    1.71033
173520.0000    2.11035
173560.0000    1.90696
173600.0000    1.60594
173640.0000    2.32630
173680.0000    1.47083
173720.0000    1.95339
173760.0000    1.80186
173800.0000    2.14353
173840.0000    2.46924
173880.0000    2.55245
173920.0000    1.79095
173960.0000    2.03220
174000.0000    1.95194
174040.0000    2.00881
174080.0000    1.88013
174120.0000    2.38775
174160.0000    2.73378
174200.0000    3.05569
174240.0000    2.67467
174280.0000    2.48488
174320.0000    1.81004
174360.0000    3.12444
174400.0000    1.61129
174440.0000    1.52597
174480.0000    2.49616
174520.0000    2.17377
174560.0000    1.69907
174600.0000    1.82542
174640.0000    1.83204
174680.0000    1.46460
174720.0000    2.06595
174760.0000    1.92842
174800.0000    2.52934
174840.0000    1.45497
174880.0000    1.76995
174920.0000    1.36173
174960.0000    1.21318
175000.0000    1.92818
175040.0000    1.36634
175080.0000    1.59628
175120.0000    2.63269
175160.0000    1.97180
175200.0000    2.48602
175240.0000    2.31992
175280.0000    1.24892
175320.0000    1.73124
175360.0000    1.16817
175400.0000    1.12410
175440.0000    2.24825
175480.0000    1.94480
175520.0000    1.37099
175560.0000    1.95741
175600.0000    1.49322
175640.0000    1.12276
175680.0000    1.47136
175720.0000    1.99479
175760.0000    2.12867
175800.0000    2.03134
175840.0000    2.49524
175880.0000    1.76878
175920.0000    2.02569
175960.0000    1.56901
176000.0000    1.41113
176040.0000    1.73330
176080.0000    1.58111
176120.0000    1.20515
176160.0000    1.77780
176200.0000    1.55041
176240.0000    1.42483
176280.0000    1.51525
176320.0000    2.38373
176360.0000    2.08154
176400.0000    2.54125
176440.0000    1.99621
176480.0000    1.94031
176520.0000    2.24109
176560.0000    2.26784
176600.0000    2.47416
176640.0000    1.99364
176680.0000    1.96688
176720.0000    2.63570
176760.0000    2.23857
176800.0000    2.73361
176840.0000    2.12682
176880.0000    1.85401
176920.0000    2.03476
176960.0000    1.92505
177000.0000    2.10796
177040.0000    1.46934
177080.0000    1.65459
177120.0000    0.67248
177160.0000    1.52754
177200.0000    0.90042
177240.0000    1.41495
177280.0000    1.17666
177320.0000    1.51525
177360.0000    1.60828
177400.0000    1.07428
177440.0000    1.65391
177480.0000    1.22369
177520.0000    0.84163
177560.0000    1.35457
177600.0000    1.17553
177640.0000    1.06799
177680.0000    2.44331
177720.0000    1.43306
177760.0000    0.91494
177800.0000    0.85044
177840.0000    1.34491
177880.0000    0.88224
177920.0000    1.05919
177960.0000    0.32369
178000.0000    1.26391
178040.0000    1.86931
178080.0000    0.77843
178120.0000    1.41924
178160.0000    1.58076
178200.0000    1.71626
178240.0000    1.68955
178280.0000    1.80932
178320.0000    2.13978
178360.0000    2.00874
178400.0000    2.00964
178440.0000    2.17415
178480.0000    2.13056
178520.0000    2.13634
178560.0000    1.78919
178600.0000    1.69375
178640.0000    1.63385
178680.0000    1.96174
178720.0000    2.15533
178760.0000    2.84684
178800.0000    2.15158
178840.0000    1.26338
178880.0000    3.25542
178920.0000    2.66095
178960.0000    2.32827
179000.0000    2.30737
179040.0000    1.98172
179080.0000    1.90872
179120.0000    1.75882
179160.0000    1.49041
179200.0000    1.45837
179240.0000    2.00721
179280.0000    1.38767
179320.0000    1.67209
179360.0000    1.55456
179400.0000    1.71760
179440.0000    2.09419
179480.0000    1.99617
179520.0000    0.93784
179560.0000    0.87435
179600.0000    1.07207
179640.0000    0.72249
179680.0000    0.84105
179720.0000    0.86730
179760.0000    1.22650
179800.0000    0.95439
179840.0000    0.99601
179880.0000    1.32666
179920.0000    1.17152
179960.0000    1.32013
180000.0000    1.50613
180040.0000    1.11385
180080.0000    1.93821
180120.0000    0.76708
180160.0000    1.15703
180200.0000    1.01274
180240.0000    1.36167
180280.0000    1.34618
180320.0000    1.61351
180360.0000    1.71489
180400.0000    1.67669
180440.0000    1.36627
180480.0000    1.37724
180520.0000    0.67705
180560.0000    1.51391
180600.0000    2.24167
180640.0000    1.53986
180680.0000    1.93299
180720.0000    1.10115
180760.0000    0.99740
180800.0000    1.45848
180840.0000    1.11226
180880.0000    1.61977
180920.0000    1.25519
180960.0000    1.07690
181000.0000    1.98367
181040.0000    2.58257
181080.0000    2.26946
181120.0000    1.75862
181160.0000    2.44547
181200.0000    2.06214
181240.0000    1.97891
181280.0000    1.78321
181320.0000    2.07516
181360.0000    1.85184
181400.0000    2.17809
181440.0000    2.33849
181480.0000    2.47964
181520.0000    2.58838
181560.0000    2.96477
181600.0000    2.15681
181640.0000    2.54209
181680.0000    1.77692
181720.0000    2.18572
181760.0000    2.60012
181800.0000    2.38523
181840.0000    1.28324
181880.0000    2.26047
181920.0000    1.90778
181960.0000    1.73905
182000.0000    1.50372
182040.0000    0.96885
182080.0000    1.45790
182120.0000    2.03917
182160.0000    2.18944
182200.0000    2.60505
182240.0000    1.91093
182280.0000    2.60959
182320.0000    2.07813
182360.0000    1.61855
182400.0000    1.00884
182440.0000    2.31420
182480.0000    2.32978
182520.0000    2.13590
182560.0000    1.54193
182600.0000    1.58371
182640.0000    2.19178
182680.0000    2.58520
182720.0000    2.28374
182760.0000    2.08761
182800.0000    1.75635
182840.0000    2.42410
182880.0000    1.49081
182920.0000    1.31631
182960.0000    0.82092
183000.0000    1.22609
183040.0000    1.07135
183080.0000    1.61733
183120.0000    0.69477
183160.0000    1.12647
183200.0000    1.51396
183240.0000    2.15700
183280.0000    1.69691
183320.0000    0.78235
183360.0000    0.93688
183400.0000    0.89444
183440.0000    0.88466
183480.0000    0.92446
183520.0000    1.09488
183560.0000    1.35479
183600.0000    1.78903
183640.0000    1.29698
183680.0000    1.51010
183720.0000    1.25744
183760.0000    1.25693
183800.0000    2.40010
183840.0000    2.01633
183880.0000    2.57249
183920.0000    2.65572
183960.0000    2.15531
184000.0000    1.88089
184040.0000    1.46214
184080.0000    1.88344
184120.0000    1.78037
184160.0000    2.42537
184200.0000    2.55215
184240.0000    2.77285
184280.0000    1.71676
184320.0000    2.20643
184360.0000    2.85735
184400.0000    1.35629
184440.0000    1.65298
184480.0000    2.57451
184520.0000    1.78031
184560.0000    1.90033
184600.0000    1.79101
184640.0000    1.97061
184680.0000    2.23306
184720.0000    1.57351
184760.0000    1.51081
184800.0000    1.68509
184840.0000    2.25899
184880.0000    1.98973
184920.0000    1.04947
184960.0000    1.22456
185000.0000    1.54847
185040.0000    1.36818
185080.0000    1.90506
185120.0000    1.55684
185160.0000    2.10031
185200.0000    2.34283
185240.0000    1.98969
185280.0000    2.19875
185320.0000    1.66364
185360.0000    1.96124
185400.0000    1.98452
185440.0000    1.94951
185480.0000    1.61622
185520.0000    1.65351
185560.0000    1.76208
185600.0000    2.54922
185640.0000    2.04832
185680.0000    1.63099
185720.0000    1.81965
185760.0000    1.18569
185800.0000    1.85399
185840.0000    1.53689
185880.0000    2.22338
185920.0000    2.46544
185960.0000    2.07156
186000.0000    2.15689
186040.0000    1.90124
186080.0000    0.74175
186120.0000    1.31936
186160.0000    1.44385
186200.0000    1.61535
186240.0000    2.02595
186280.0000    0.93272
186320.0000    0.45044
186360.0000    0.88823
186400.0000    1.77213
186440.0000    2.00819
186480.0000    1.41931
186520.0000    1.11847
186560.0000    0.90717
186600.0000    1.61963
186640.0000    1.24278
186680.0000    1.92819
186720.0000    1.81052
186760.0000    1.36406
186800.0000    1.54804
186840.0000    1.50869
186880.0000    2.05748
186920.0000    1.13873
186960.0000    2.01772
187000.0000    0.88598
187040.0000    1.38842
187080.0000    1.52781
187120.0000    1.19254
187160.0000    1.72671
187200.0000    1.14940
187240.0000    0.81659
187280.0000    0.91090
187320.0000    1.81921
187360.0000    1.08295
187400.0000    0.56386
187440.0000    0.87143
187480.0000    1.40632
187520.0000    1.34483
187560.0000    0.92778
187600.0000    1.16075
187640.0000    1.30204
187680.0000    1.69036
187720.0000    1.07951
187760.0000    1.30786
187800.0000    1.21618
187840.0000    1.11475
187880.0000    1.40838
187920.0000    1.31410
187960.0000    1.18918
188000.0000    1.55475
188040.0000    1.55309
188080.0000    1.68062
188120.0000    1.64498
188160.0000    1.27654
188200.0000    1.48618
188240.0000    1.84458
188280.0000    1.91696
188320.0000    1.47970
188360.0000    1.92024
188400.0000    1.50851
188440.0000    1.27335
188480.0000    1.39066
188520.0000    0.96993
188560.0000    1.56035
188600.0000    1.08591
188640.0000    1.67542
188680.0000    1.44570
188720.0000    1.24883
188760.0000    1.06286
188800.0000    1.37634
188840.0000    1.49824
188880.0000    0.56843
188920.0000    1.58214
188960.0000    1.11815
189000.0000    0.65491
189040.0000    1.99837
189080.0000    1.13226
189120.0000    1.29122
189160.0000    0.85997
189200.0000    1.39978
189240.0000    1.17082
189280.0000    1.10138
189320.0000    0.27465
189360.0000    1.33926
189400.0000    0.87306
189440.0000    0.85572
189480.0000    0.89852
189520.0000    1.30593
189560.0000    0.77234
189600.0000    0.92882
189640.0000    0.71328
189680.0000    1.11022
189720.0000    0.55079
189760.0000    0.96593
189800.0000    0.53930
189840.0000    0.51482
189880.0000    0.15142
189920.0000   -0.27621
189960.0000    0.64672
190000.0000    0.91632
190040.0000    0.63294
190080.0000    0.80454
190120.0000    1.16594
190160.0000    0.85163
190200.0000    1.14333
190240.0000    1.74926
190280.0000    1.21457
190320.0000    1.50253
190360.0000    1.68379
190400.0000    0.98842
190440.0000    1.76678
190480.0000    2.60702
190520.0000    2.24846
190560.0000    1.29360
190600.0000    1.74161
190640.0000    1.69706
190680.0000    1.56250
190720.0000    1.61557
190760.0000    1.28882
190800.0000    1.43977
190840.0000    1.18674
190880.0000    1.40030
190920.0000    1.22471
190960.0000    1.83691
191000.0000    1.33910
191040.0000    1.99111
191080.0000    1.51142
191120.0000    2.46557
191160.0000    2.50645
191200.0000    1.79214
191240.0000    1.47405
191280.0000    1.67930
191320.0000    1.45842
191360.0000    1.80233
191400.0000    1.38556
191440.0000    1.92463
191480.0000    1.54259
191520.0000    1.67002
191560.0000    1.72502
191600.0000    1.96993
191640.0000    1.03502
191680.0000    1.81774
191720.0000    1.61265
191760.0000    1.30401
191800.0000    1.21276
191840.0000    1.40420
191880.0000    1.34964
191920.0000    1.09149
191960.0000    1.22509
192000.0000    1.74602
192040.0000    1.72307
192080.0000    1.88257
192120.0000    2.45039
192160.0000    1.90391
192200.0000    2.15909
192240.0000    2.15940
192280.0000    1.33654
192320.0000    1.50809
192360.0000    2.13671
192400.0000    1.62972
192440.0000    1.70564
192480.0000    1.76388
192520.0000    2.47537
192560.0000    2.27867
192600.0000    1.11796
192640.0000    1.78587
192680.0000    2.51461
192720.0000    2.29699
192760.0000    1.68868
192800.0000    1.84127
192840.0000    1.93559
192880.0000    1.71127
192920.0000    1.80232
192960.0000    2.17588
193000.0000    2.34719
193040.0000    1.59231
193080.0000    1.46375
193120.0000    1.66793
193160.0000    1.93046
193200.0000    2.74041
193240.0000    2.40474
193280.0000    1.93578
193320.0000    2.52824
193360.0000    2.34669
193400.0000    2.45313
193440.0000    1.77605
193480.0000    1.45608
193520.0000    1.89749
193560.0000    1.90853
193600.0000    2.53241
193640.0000    2.54901
193680.0000    2.08183
193720.0000    2.37778
193760.0000    2.11079
193800.0000    1.42137
193840.0000    1.71012
193880.0000    1.64063
193920.0000    2.17860
193960.0000    1.91814
194000.0000    2.03063
194040.0000    1.93197
194080.0000    1.88308
194120.0000    1.26461
194160.0000    2.41142
194200.0000    1.85146
194240.0000    1.67641
194280.0000    1.94366
194320.0000    1.95207
194360.0000    2.16923
194400.0000    1.94619
194440.0000    1.46297
194480.0000    1.93995
194520.0000    1.41605
194560.0000    1.81512
194600.0000    2.37999
194640.0000    2.55673
194680.0000    1.91483
194720.0000    2.27384
194760.0000    2.38818
194800.0000    2.31749
194840.0000    2.16548
194880.0000    1.95630
194920.0000    3.06880
194960.0000    2.59333
195000.0000    2.58587
195040.0000    2.69761
195080.0000    1.80732
195120.0000    1.86140
195160.0000    2.28793
195200.0000    2.12442
195240.0000    2.47047
195280.0000    2.68691
195320.0000    2.49947
195360.0000    2.57058
195400.0000    2.22947
195440.0000    1.69235
195480.0000    1.98482
195520.0000    1.30462
195560.0000    1.18058
195600.0000    1.05377
195640.0000    1.84899
195680.0000    1.35084
195720.0000    1.46194
195760.0000    1.50062
195800.0000    1.96455
195840.0000    2.10367
195880.0000    1.71084
195920.0000    1.94122
195960.0000    2.54473
196000.0000    2.51633
196040.0000    2.30728
196080.0000    2.24125
196120.0000    2.37629
196160.0000    1.78606
196200.0000    2.32352
196240.0000    2.56450
196280.0000    2.49073
196320.0000    2.98968
196360.0000    2.80696
196400.0000    2.95175
196440.0000    2.58676
196480.0000    2.40243
196520.0000    2.29428
196560.0000    2.20639
196600.0000    2.31147
196640.0000    1.56657
196680.0000    1.92798
196720.0000    2.72109
196760.0000    1.98038
196800.0000    2.17585
196840.0000    3.00856
196880.0000    2.12685
196920.0000    2.22612
196960.0000    2.36789
197000.0000    2.47273
197040.0000    2.78309
197080.0000    2.32666
197120.0000    1.77375
197160.0000    2.04845
197200.0000    2.00139
197240.0000    2.51772
197280.0000    2.47945
197320.0000    2.15343
197360.0000    2.34522
197400.0000    1.50460
197440.0000    2.10498
197480.0000    2.02498
197520.0000    1.55304
197560.0000    2.18551
197600.0000    1.83157
197640.0000    2.19816
197680.0000    1.53491
197720.0000    1.12256
197760.0000    1.38700
197800.0000    1.51190
197840.0000    2.38835
197880.0000    2.11817
197920.0000    2.26608
197960.0000    2.54592
198000.0000    1.98755
198040.0000    1.66028
198080.0000    1.34596
198120.0000    1.49330
198160.0000    1.55614
198200.0000    2.04158
198240.0000    1.66245
198280.0000    1.95588
198320.0000    1.68899
198360.0000    1.15911
198400.0000    1.27672
198440.0000    1.69737
198480.0000    2.12438
198520.0000    1.52404
198560.0000    2.00457
198600.0000    1.29572
198640.0000    1.81856
198680.0000    1.07083
198720.0000    1.34809
198760.0000    1.55097
198800.0000    2.14609
198840.0000    1.06933
198880.0000    1.80917
198920.0000    1.09261
198960.0000    1.21978
199000.0000    1.50456
199040.0000    1.83575
199080.0000    2.03735
199120.0000    2.18901
199160.0000    2.11516
199200.0000    2.34448
199240.0000    2.30865
199280.0000    1.78855
199320.0000    1.25944
199360.0000    2.39059
199400.0000    2.28629
199440.0000    1.62821
199480.0000    1.87300
199520.0000    2.20372
199560.0000    1.32851
199600.0000    1.33361
199640.0000    1.63538
199680.0000    2.29107
199720.0000    1.89769
199760.0000    1.40183
199800.0000    1.59797
199840.0000    1.66831
199880.0000    1.57657
199920.0000    1.14173
199960.0000    1.64008
200000.0000    1.51954
200040.0000    1.85153
200080.0000    1.37031
200120.0000    1.73825
200160.0000    1.48287
200200.0000    1.36470
200240.0000    1.08523
200280.0000    1.17380
200320.0000    0.94375
200360.0000    0.80227
200400.0000    1.29023
200440.0000    1.62637
200480.0000    1.68958
200520.0000    1.44398
200560.0000    1.35233
200600.0000    1.24280
200640.0000    1.75244
200680.0000    2.00634
200720.0000    1.28964
200760.0000    1.31513
200800.0000    1.65029
200840.0000    1.78512
200880.0000    2.34043
200920.0000    1.84932
200960.0000    1.42540
201000.0000    1.81112
201040.0000    1.17224
201080.0000    1.32804
201120.0000    1.33182
201160.0000    1.18897
201200.0000    1.55219
201240.0000    2.42031
201280.0000    1.32998
201320.0000    2.17677
201360.0000    2.62919
201400.0000    1.50096
201440.0000    1.82493
201480.0000    1.88693
201520.0000    1.45441
201560.0000    1.91179
201600.0000    1.19151
201640.0000    1.29922
201680.0000    1.01939
201720.0000    0.39199
201760.0000    0.91230
201800.0000    1.08565
201840.0000    1.46479
201880.0000    1.55455
201920.0000    1.64785
201960.0000    1.37538
202000.0000    1.26990
202040.0000    1.19899
202080.0000    0.90596
202120.0000    1.65117
202160.0000    1.54364
202200.0000    1.21244
202240.0000    1.25853
202280.0000    1.37985
202320.0000    1.12551
202360.0000    1.29277
202400.0000    1.30449
202440.0000    1.15284
202480.0000    1.30402
202520.0000    1.46665
202560.0000    1.43937
202600.0000    1.64400
202640.0000    2.46534
202680.0000    1.97668
202720.0000    2.40300
202760.0000    1.95242
202800.0000    2.74424
202840.0000    3.07161
202880.0000    2.25793
202920.0000    2.20589
202960.0000    1.95284
203000.0000    2.60683
203040.0000    1.49247
203080.0000    1.87326
203120.0000    2.24529
203160.0000    2.59745
203200.0000    2.31642
203240.0000    1.59095
203280.0000    1.65303
203320.0000    2.10454
203360.0000    2.45276
203400.0000    2.25581
203440.0000    2.33198
203480.0000    2.02923
203520.0000    1.84043
203560.0000    1.55716
203600.0000    1.86581
203640.0000    1.87888
203680.0000    2.18521
203720.0000    1.58988
203760.0000    1.25068
203800.0000    1.59698
203840.0000    1.42445
203880.0000    1.81203
203920.0000    2.01021
203960.0000    1.83868
204000.0000    1.90908
204040.0000    1.62491
204080.0000    1.79090
204120.0000    1.46840
204160.0000    1.36932
204200.0000    2.53290
204240.0000    2.01575
204280.0000    1.70545
204320.0000    1.68665
204360.0000    2.47496
204400.0000    2.00588
204440.0000    1.89797
204480.0000    1.10349
204520.0000    2.51085
204560.0000    2.06454
204600.0000    1.97548
204640.0000    1.80039
204680.0000    1.45952
204720.0000    2.17790
204760.0000    2.35464
204800.0000    1.62456
204840.0000    2.97790
204880.0000    2.03412
204920.0000    1.70373
204960.0000    2.03994
205000.0000    1.39048
205040.0000    2.24582
205080.0000    2.01507
205120.0000    1.56418
205160.0000    2.01612
205200.0000    2.29480
205240.0000    2.20408
205280.0000    1.61828
205320.0000    1.14095
205360.0000    2.53697
205400.0000    1.88435
205440.0000    2.01169
205480.0000    2.15625
205520.0000    2.30861
205560.0000    1.83986
205600.0000    1.76235
205640.0000    1.92447
205680.0000    2.51302
205720.0000    2.83469
205760.0000    2.26496
205800.0000    2.13636
205840.0000    2.34065
205880.0000    1.47221
205920.0000    2.60558
205960.0000    1.89679
206000.0000    2.29853
206040.0000    1.73554
206080.0000    1.95386
206120.0000    2.20327
206160.0000    1.57886
206200.0000    2.06492
206240.0000    2.04385
206280.0000    2.36830
206320.0000    1.60507
206360.0000    1.52307
206400.0000    1.99644
206440.0000    2.00467
206480.0000    1.34565
206520.0000    0.81256
206560.0000    1.85065
206600.0000    1.57840
206640.0000    2.50983
206680.0000    1.63605
206720.0000    1.25273
206760.0000    1.69840
206800.0000    1.78037
206840.0000    1.13025
206880.0000    1.16519
206920.0000    2.05784
206960.0000    1.72819
207000.0000    0.77839
207040.0000    2.81833
207080.0000    2.77420
207120.0000    2.99440
207160.0000    2.68123
207200.0000    2.71894
207240.0000    2.66232
207280.0000    2.67950
207320.0000    3.12139
207360.0000    2.92639
207400.0000    2.50538
207440.0000    2.40100
207480.0000    3.09997
207520.0000    2.77968
207560.0000    2.65615
207600.0000    2.56357
207640.0000    2.66654
207680.0000    2.95078
207720.0000    3.07214
207760.0000    2.47590
207800.0000    2.57365
207840.0000    2.53603
207880.0000    3.25175
207920.0000    2.44267
207960.0000    2.50671
208000.0000    3.06751
208040.0000    2.31558
208080.0000    2.32881
208120.0000    2.20541
208160.0000    2.24337
208200.0000    1.85302
208240.0000    3.16369
208280.0000    2.20053
208320.0000    2.92578
208360.0000    2.94495
208400.0000    2.50944
208440.0000    2.84553
208480.0000    2.24715
208520.0000    2.41544
208560.0000    2.55483
208600.0000    2.42825
208640.0000    2.53522
208680.0000    2.46711
208720.0000    1.63571
208760.0000    2.15250
208800.0000    2.53361
208840.0000    1.61468
208880.0000    1.41929
208920.0000    1.94969
208960.0000    2.02948
209000.0000    2.33980
209040.0000    2.28457
209080.0000    1.64578
209120.0000    2.14631
209160.0000    1.90442
209200.0000    1.79282
209240.0000    2.12783
209280.0000    2.37047
209320.0000    1.23879
209360.0000    2.18110
209400.0000    1.97145
209440.0000    2.38101
209480.0000    1.87593
209520.0000    2.13759
209560.0000    2.15091
209600.0000    2.35868
209640.0000    2.09078
209680.0000    2.11470
209720.0000    2.05887
209760.0000    2.46040
209800.0000    2.38405
209840.0000    2.64556
209880.0000    1.83623
209920.0000    2.30867
209960.0000    2.18337
210000.0000    1.79595
210040.0000    2.06411
210080.0000    2.36946
210120.0000    2.76792
210160.0000    2.16027
210200.0000    2.80658
210240.0000    2.56360
210280.0000    2.70273
210320.0000    2.37098
210360.0000    1.88280
210400.0000    1.81086
210440.0000    1.50801
210480.0000    2.12430
210520.0000    2.67580
210560.0000    2.85799
210600.0000    1.98860
210640.0000    2.64417
210680.0000    2.24689
210720.0000    2.92115
210760.0000    2.66761
210800.0000    1.78962
210840.0000    2.04130
210880.0000    2.14810
210920.0000    1.84282
210960.0000    2.46047
211000.0000    2.46005
211040.0000    1.61275
211080.0000    2.22036
211120.0000    2.58615
211160.0000    2.96855
211200.0000    1.97172
211240.0000    2.25104
211280.0000    2.13081
211320.0000    2.03012
211360.0000    2.23995
211400.0000    1.80026
211440.0000    1.90326
211480.0000    2.20041
211520.0000    2.30844
211560.0000    2.22229
211600.0000    2.24705
211640.0000    1.83136
211680.0000    1.57559
211720.0000    1.54863
211760.0000    1.91889
211800.0000    2.02799
211840.0000    2.29889
211880.0000    1.78681
211920.0000    2.37722
211960.0000    1.95940
212000.0000    2.16643
212040.0000    2.23039
212080.0000    2.58956
212120.0000    1.78928
212160.0000    1.07526
212200.0000    1.70527
212240.0000    1.51473
212280.0000    1.66880
212320.0000    1.99496
212360.0000    2.56745
212400.0000    1.83364
212440.0000    1.78261
212480.0000    2.09647
212520.0000    1.57992
212560.0000    1.81331
212600.0000    1.97186
212640.0000    1.79391
212680.0000    2.01009
212720.0000    2.43966
212760.0000    2.41957
212800.0000    1.89985
212840.0000    2.35335
212880.0000    2.55224
212920.0000    2.81099
212960.0000    1.68196
213000.0000    1.87487
213040.0000    1.81840
213080.0000    1.63976
213120.0000    1.59984
213160.0000    1.97830
213200.0000    1.61212
213240.0000    1.79096
213280.0000    2.40450
213320.0000    1.36931
213360.0000    1.74856
213400.0000    2.23119
213440.0000    1.36745
213480.0000    2.42303
213520.0000    2.37485
213560.0000    2.30478
213600.0000    2.69724
213640.0000    2.26272
213680.0000    2.82775
213720.0000    1.70644
213760.0000    1.67715
213800.0000    2.42586
213840.0000    2.30967
213880.0000    2.56013
213920.0000    1.57704
213960.0000    1.88173
214000.0000    2.16686
214040.0000    1.53348
214080.0000    2.58307
214120.0000    1.85809
214160.0000    2.44092
214200.0000    2.29201
214240.0000    2.08361
214280.0000    2.11678
214320.0000    2.72488
214360.0000    2.18100
214400.0000    2.27747
214440.0000    1.97744
214480.0000    3.01965
214520.0000    2.22648
214560.0000    2.70416
214600.0000    2.35375
214640.0000    2.67422
214680.0000    1.99882
214720.0000    1.35739
214760.0000    1.63440
214800.0000    1.55597
214840.0000    1.76326
214880.0000    1.76743
214920.0000    2.51322
214960.0000    1.64975
215000.0000    2.02466
215040.0000    2.40318
215080.0000    2.04817
215120.0000    2.31803
215160.0000    2.23026
215200.0000    2.87113
215240.0000    2.23460
215280.0000    2.64509
215320.0000    1.70195
215360.0000    2.40484
215400.0000    2.94665
215440.0000    2.64291
215480.0000    1.61288
215520.0000    2.27535
215560.0000    1.69592
215600.0000    2.10764
215640.0000    2.34212
215680.0000    2.24001
215720.0000    2.77125
215760.0000    2.62447
215800.0000    2.67684
215840.0000    2.47737
215880.0000    2.27436
215920.0000    2.40221
215960.0000    2.69633
216000.0000    2.53702
216040.0000    2.85472
216080.0000    2.42580
216120.0000    2.36951
216160.0000    2.50837
216200.0000    2.21073
216240.0000    2.15292
216280.0000    1.75520
216320.0000    2.33013
216360.0000    3.14318
216400.0000    2.81623
216440.0000    3.06569
216480.0000    3.10553
216520.0000    2.07892
216560.0000    2.32041
216600.0000    2.19336
216640.0000    1.89508
216680.0000    2.50739
216720.0000    2.54166
216760.0000    3.16152
216800.0000    2.49464
216840.0000    2.44467
216880.0000    2.89522
216920.0000    2.65385
216960.0000    1.70743
217000.0000    1.94961
217040.0000    1.62867
217080.0000    2.52248
217120.0000    2.47294
217160.0000    1.71317
217200.0000    1.35604
217240.0000    1.93396
217280.0000    1.84389
217320.0000    1.59782
217360.0000    1.97400
217400.0000    0.90125
217440.0000    1.05064
217480.0000    1.74173
217520.0000    1.25251
217560.0000    1.34182
217600.0000    1.50669
217640.0000    1.06606
217680.0000    1.38152
217720.0000    1.07605
217760.0000    1.03830
217800.0000    2.02664
217840.0000    1.61694
217880.0000    1.41731
217920.0000    1.36197
217960.0000    1.53846
218000.0000    1.25916
218040.0000    1.69458
218080.0000    1.61040
218120.0000    1.60306
218160.0000    2.01697
218200.0000    1.88074
218240.0000    2.04070
218280.0000    1.72823
218320.0000    1.42120
218360.0000    1.85565
218400.0000    1.43268
218440.0000    1.42701
218480.0000    1.44501
218520.0000    2.20446
218560.0000    2.57231
218600.0000    2.31606
218640.0000    2.13961
218680.0000    1.96445
218720.0000    2.34186
218760.0000    1.81056
218800.0000    1.97414
218840.0000    1.13961
218880.0000    1.86874
218920.0000    2.65038
218960.0000    3.08498
219000.0000    2.39734
219040.0000    1.91031
219080.0000    1.54706
219120.0000    2.06208
219160.0000    1.73254
219200.0000    2.38118
219240.0000    2.07386
219280.0000    1.85609
219320.0000    2.10501
219360.0000    1.86866
219400.0000    2.49290
219440.0000    1.91440
219480.0000    2.06715
219520.0000    2.20546
219560.0000    2.00605
219600.0000    1.76961
219640.0000    1.93321
219680.0000    1.69981
219720.0000    1.65169
219760.0000    1.32809
219800.0000    1.92112
219840.0000    1.68804
219880.0000    2.37723
219920.0000    2.16094
219960.0000    2.11209
220000.0000    1.90385
220040.0000    2.60002
220080.0000    2.27210
220120.0000    2.23601
220160.0000    1.91519
220200.0000    2.05060
220240.0000    1.62950
220280.0000    1.84443
220320.0000    1.70646
220360.0000    2.20300
220400.0000    2.80096
220440.0000    1.92025
220480.0000    1.84818
220520.0000    1.72488
220560.0000    1.84766
220600.0000    1.63078
220640.0000    1.35717
220680.0000    2.01910
220720.0000    2.31266
220760.0000    2.10296
220800.0000    2.32987
220840.0000    2.51779
220880.0000    1.59585
220920.0000    1.76267
220960.0000    1.50622
221000.0000    1.30823
221040.0000    1.86259
221080.0000    2.04041
221120.0000    1.38417
221160.0000    2.06946
221200.0000    1.92521
221240.0000    1.92526
221280.0000    2.04813
221320.0000    1.43343
221360.0000    1.65600
221400.0000    2.34905
221440.0000    1.77451
221480.0000    2.19235
221520.0000    1.22804
221560.0000    1.24841
221600.0000    1.31018
221640.0000    1.24869
221680.0000    2.20388
221720.0000    1.54933
221760.0000    1.62459
221800.0000    1.44580
221840.0000    1.84070
221880.0000    1.41807
221920.0000    0.88753
221960.0000    1.62633
222000.0000    1.92742
222040.0000    2.06740
222080.0000    2.60895
222120.0000    1.95925
222160.0000    1.64048
222200.0000    1.65037
222240.0000    1.70999
222280.0000    1.57385
222320.0000    1.74335
222360.0000    1.78290
222400.0000    1.27272
222440.0000    1.87729
222480.0000    1.80663
222520.0000    1.68075
222560.0000    2.25414
222600.0000    1.72411
222640.0000    1.95851
222680.0000    2.16158
222720.0000    2.12386
222760.0000    1.84977
222800.0000    1.48663
222840.0000    1.93602
222880.0000    1.74523
222920.0000    1.36052
222960.0000    1.68052
223000.0000    1.67392
223040.0000    1.75759
223080.0000    1.72946
223120.0000    1.44745
223160.0000    1.48441
223200.0000    1.35450
223240.0000    1.29946
223280.0000    1.50008
223320.0000    1.65575
223360.0000    1.62857
223400.0000    1.37882
223440.0000    1.29987
223480.0000    0.77520
223520.0000    1.19126
223560.0000    1.70934
223600.0000    1.87988
223640.0000    1.90359
223680.0000    1.57339
223720.0000    1.09113
223760.0000    1.12785
223800.0000    0.56435
223840.0000    0.85772
223880.0000    1.21533
223920.0000    1.30589
223960.0000    0.97367
224000.0000    1.17709
224040.0000    1.02259
224080.0000    1.17895
224120.0000    1.38289
224160.0000    1.58375
224200.0000    1.70493
224240.0000    2.01242
224280.0000    1.44413
224320.0000    0.49276
224360.0000    1.48758
224400.0000    1.41016
224440.0000    1.30767
224480.0000    0.80726
224520.0000    1.01298
224560.0000    0.81124
224600.0000    0.74409
224640.0000    0.26353
224680.0000    1.32362
224720.0000    1.25440
224760.0000    0.94675
224800.0000    1.57899
224840.0000    0.94183
224880.0000    1.29228
224920.0000    1.39521
224960.0000    1.18159
225000.0000    1.39831
225040.0000    0.73739
225080.0000    1.25286
225120.0000    1.10749
225160.0000    1.30079
225200.0000    1.41715
225240.0000    1.85615
225280.0000    1.30838
225320.0000    1.90648
225360.0000    1.92962
225400.0000    1.81677
225440.0000    1.82019
225480.0000    2.36533
225520.0000    2.03366
225560.0000    2.40382
225600.0000    2.87904
225640.0000    2.04917
225680.0000    2.60160
225720.0000    2.45451
225760.0000    2.07425
225800.0000    2.33079
225840.0000    2.74524
225880.0000    2.26865
225920.0000    2.06693
225960.0000    2.51007
226000.0000    2.86888
226040.0000    1.53211
226080.0000    1.85121
226120.0000    2.44047
226160.0000    2.31441
226200.0000    1.84384
226240.0000    2.35445
226280.0000    2.10678
226320.0000    2.55726
226360.0000    2.61700
226400.0000    2.46886
226440.0000    1.55927
226480.0000    1.72079
226520.0000    1.74625
226560.0000    1.74835
226600.0000    2.06753
226640.0000    1.77294
226680.0000    2.50506
226720.0000    2.42391
226760.0000    2.20239
226800.0000    2.10039
226840.0000    2.15539
226880.0000    2.33174
226920.0000    1.98729
226960.0000    2.13783
227000.0000    1.90974
227040.0000    1.76735
227080.0000    2.44274
227120.0000    2.08310
227160.0000    2.50608
227200.0000    1.26144
227240.0000    1.69959
227280.0000    2.40490
227320.0000    1.74246
227360.0000    1.91089
227400.0000    2.67903
227440.0000    3.10104
227480.0000    2.24148
227520.0000    1.95630
227560.0000    2.38090
227600.0000    1.59684
227640.0000    2.36765
227680.0000    2.25226
227720.0000    2.75182
227760.0000    2.31331
227800.0000    2.00582
227840.0000    1.61386
227880.0000    1.94736
227920.0000    2.45337
227960.0000    1.95002
228000.0000    1.74311
228040.0000    1.77691
228080.0000    1.74418
228120.0000    1.90289
228160.0000    2.88694
228200.0000    2.64610
228240.0000    3.01238
228280.0000    2.29906
228320.0000    2.13139
228360.0000    2.20091
228400.0000    2.46523
228440.0000    2.26840
228480.0000    1.93486
228520.0000    1.49886
228560.0000    2.57428
228600.0000    2.37573
228640.0000    2.16905
228680.0000    2.24255
228720.0000    1.61050
228760.0000    1.65608
228800.0000    1.80177
228840.0000    2.06013
228880.0000    2.69829
228920.0000    2.01800
228960.0000    1.94129
229000.0000    2.31837
229040.0000    2.07804
229080.0000    2.33670
229120.0000    2.00968
229160.0000    1.93888
229200.0000    1.40716
229240.0000    2.28076
229280.0000    1.77679
229320.0000    2.30182
229360.0000    2.58036
229400.0000    2.41006
229440.0000    1.82196
229480.0000    2.21957
229520.0000    2.36577
229560.0000    2.08140
229600.0000    2.56427
229640.0000    2.08843
229680.0000    1.90456
229720.0000    1.45226
229760.0000    1.87971
229800.0000    1.75947
229840.0000    1.70209
229880.0000    1.41945
229920.0000    2.21509
229960.0000    2.37885
230000.0000    2.85980
230040.0000    1.86442
230080.0000    1.84159
230120.0000    2.89506
230160.0000    2.81219
230200.0000    3.01436
230240.0000    2.90022
230280.0000    3.11010
230320.0000    2.19800
230360.0000    3.02999
230400.0000    1.97234
230440.0000    2.61754
230480.0000    2.41284
230520.0000    2.31555
230560.0000    2.94373
230600.0000    2.26684
230640.0000    2.04572
230680.0000    1.70524
230720.0000    1.84109
230760.0000    2.59947
230800.0000    2.03469
230840.0000    2.48309
230880.0000    1.91270
230920.0000    1.94990
230960.0000    1.32273
231000.0000    1.35948
231040.0000    1.53594
231080.0000    2.18352
231120.0000    1.73446
231160.0000    1.70042
231200.0000    2.61557
231240.0000    2.48991
231280.0000    2.31872
231320.0000    2.48244
231360.0000    2.48035
231400.0000    2.34811
231440.0000    1.93470
231480.0000    2.57048
231520.0000    2.38289
231560.0000    2.03491
231600.0000    2.54299
231640.0000    1.58535
231680.0000    1.79064
231720.0000    0.74564
231760.0000    1.88648
231800.0000    1.68655
231840.0000    1.78826
231880.0000    1.40001
231920.0000    2.17180
231960.0000    1.27211
232000.0000    1.69073
232040.0000    0.39163
232080.0000    1.76378
232120.0000    1.60560
232160.0000    1.68955
232200.0000    1.35083
232240.0000    0.98252
232280.0000    1.80094
232320.0000    1.73640
232360.0000    1.04631
232400.0000    1.17365
232440.0000    0.99912
232480.0000    1.33538
232520.0000    1.42193
232560.0000    1.05431
232600.0000    1.51977
232640.0000    2.18613
232680.0000    2.46271
232720.0000    2.04308
232760.0000    2.51649
232800.0000    2.22174
232840.0000    1.65522
232880.0000    1.30808
232920.0000    1.86254
232960.0000    2.01953
233000.0000    2.20580
233040.0000    2.53796
233080.0000    2.11058
233120.0000    1.96669
233160.0000    1.20819
233200.0000    1.59106
233240.0000    1.94643
233280.0000    1.84983
233320.0000    2.07801
233360.0000    1.61237
233400.0000    1.04638
233440.0000    1.91089
233480.0000    1.60875
233520.0000    1.58298
233560.0000    2.30574
233600.0000    1.51545
233640.0000    2.22286
233680.0000    2.02765
233720.0000    1.75331
233760.0000    1.42135
233800.0000    1.15877
233840.0000    1.15397
233880.0000    2.22125
233920.0000    1.58397
233960.0000    1.48994
234000.0000    1.98546
234040.0000    1.21048
234080.0000    2.21865
234120.0000    2.62425
234160.0000    1.79362
234200.0000    2.62462
234240.0000    1.98784
234280.0000    2.02268
234320.0000    1.97563
234360.0000    2.09232
234400.0000    1.86368
234440.0000    2.23655
234480.0000    2.06823
234520.0000    1.82800
234560.0000    1.17414
234600.0000    2.31706
234640.0000    1.60986
234680.0000    2.25210
234720.0000    2.05672
234760.0000    2.11637
234800.0000    1.97641
234840.0000    2.34399
234880.0000    2.00805
234920.0000    2.38135
234960.0000    2.29499
235000.0000    2.00121
235040.0000    2.13359
235080.0000    2.27786
235120.0000    2.05643
235160.0000    2.56770
235200.0000    2.80550
235240.0000    2.53738
235280.0000    2.07818
235320.0000    2.69009
235360.0000    2.48646
235400.0000    3.30726
235440.0000    2.89427
235480.0000    2.13702
235520.0000    2.31208
235560.0000    2.00103
235600.0000    2.52651
235640.0000    2.01395
235680.0000    2.34410
235720.0000    1.96014
235760.0000    2.12107
235800.0000    1.79552
235840.0000    1.60051
235880.0000    1.28532
235920.0000    2.35284
235960.0000    2.23024
236000.0000    1.64841
236040.0000    1.89249
236080.0000    2.64415
236120.0000    2.43193
236160.0000    2.42922
236200.0000    2.45308
236240.0000    2.52773
236280.0000    1.53537
236320.0000    1.85253
236360.0000    1.61627
236400.0000    1.91029
236440.0000    2.23079
236480.0000    1.33907
236520.0000    1.79287
236560.0000    1.58030
236600.0000    1.82477
236640.0000    1.83289
236680.0000    1.69121
236720.0000    1.96358
236760.0000    1.76012
236800.0000    1.80068
236840.0000    2.45069
236880.0000    1.80326
236920.0000    1.49249
236960.0000    2.13446
237000.0000    1.49361
237040.0000    1.45107
237080.0000    1.24075
237120.0000    1.41693
237160.0000    1.58520
237200.0000    1.67921
237240.0000    1.52234
237280.0000    1.28371
237320.0000    1.54943
237360.0000    1.99618
237400.0000    1.59785
237440.0000    1.52789
237480.0000    1.66105
237520.0000    1.92433
237560.0000    1.26327
237600.0000    1.70771
237640.0000    1.12025
237680.0000    1.65098
237720.0000    1.28569
237760.0000    2.23688
237800.0000    2.33350
237840.0000    2.20887
237880.0000    2.02409
237920.0000    1.95099
237960.0000    1.61074
238000.0000    1.03013
238040.0000    2.23491
238080.0000    2.34079
238120.0000    2.38701
238160.0000    1.36463
238200.0000    2.06837
238240.0000    1.67020
238280.0000    1.95115
238320.0000    2.34629
238360.0000    2.26664
238400.0000    1.37929
238440.0000    2.64464
238480.0000    2.50002
238520.0000    2.44980
238560.0000    2.65757
238600.0000    2.59505
238640.0000    2.18530
238680.0000    2.81576
238720.0000    2.83659
238760.0000    2.48960
238800.0000    2.61365
238840.0000    1.90584
238880.0000    2.42009
238920.0000    1.94868
238960.0000    2.08103
239000.0000    2.20758
239040.0000    1.76603
239080.0000    2.85735
239120.0000    3.13271
239160.0000    1.77883
239200.0000    1.31278
239240.0000    1.84163
239280.0000    1.66489
239320.0000    1.87447
239360.0000    2.05835
239400.0000    2.41563
239440.0000    1.84696
239480.0000    2.20565
239520.0000    2.66005
239560.0000    1.90106
239600.0000    1.54997
239640.0000    2.48668
239680.0000    2.20020
239720.0000    1.99542
239760.0000    1.76145
239800.0000    2.26551
239840.0000    2.01373
239880.0000    2.20237
239920.0000    2.38864
239960.0000    1.80918
240000.0000    1.28606
240040.0000    2.66503
240080.0000    2.24263
240120.0000    2.14204
240160.0000    1.81597
240200.0000    1.59173
240240.0000    1.70292
240280.0000    1.86258
240320.0000    1.22148
240360.0000    1.34095
240400.0000    2.30033
240440.0000    1.75912
240480.0000    1.91295
240520.0000    1.59543
240560.0000    1.95995
240600.0000    1.43588
240640.0000    2.19944
240680.0000    1.85411
240720.0000    1.98404
240760.0000    1.85347
240800.0000    2.15201
240840.0000    2.03811
240880.0000    1.87123
240920.0000    1.18352
240960.0000    1.97589
241000.0000    1.60635
241040.0000    1.29074
241080.0000    1.68014
241120.0000    1.11457
241160.0000    1.11847
241200.0000    0.91273
241240.0000    1.33732
241280.0000    0.95610
241320.0000    1.22574
241360.0000    1.01449
241400.0000    1.48573
241440.0000    0.94032
241480.0000    1.89459
241520.0000    1.64424
241560.0000    1.61063
241600.0000    1.72047
241640.0000    1.62315
241680.0000    1.87911
241720.0000    1.29585
241760.0000    2.05766
241800.0000    1.70265
241840.0000    2.06193
241880.0000    1.55538
241920.0000    1.65696
241960.0000    1.24794
242000.0000    1.53626
242040.0000    1.51520
242080.0000    1.49349
242120.0000    2.07141
242160.0000    2.29229
242200.0000    1.70691
242240.0000    2.05994
242280.0000    2.48859
242320.0000    2.72008
242360.0000    2.23771
242400.0000    1.94562
242440.0000    2.03838
242480.0000    1.85908
242520.0000    1.97756
242560.0000    2.33159
242600.0000    1.92844
242640.0000    2.43829
242680.0000    1.45962
242720.0000    1.93377
242760.0000    1.56324
242800.0000    2.35641
242840.0000    2.20048
242880.0000    1.55907
242920.0000    1.81280
242960.0000    1.70387
243000.0000    1.82924
243040.0000    2.16938
243080.0000    2.47186
243120.0000    2.47446
243160.0000    2.20780
243200.0000    1.97129
243240.0000    2.67795
243280.0000    1.59593
243320.0000    1.38736
243360.0000    2.02310
243400.0000    1.99209
243440.0000    2.35992
243480.0000    2.82471
243520.0000    2.42501
243560.0000    2.33131
243600.0000    2.29824
243640.0000    2.72315
243680.0000    1.75282
243720.0000    2.35029
243760.0000    2.22672
243800.0000    2.16030
243840.0000    2.34773
243880.0000    2.19580
243920.0000    2.23215
243960.0000    2.10096
244000.0000    2.06167
244040.0000    1.64767
244080.0000    1.21978
244120.0000    1.10283
244160.0000    1.28107
244200.0000    0.85022
244240.0000    1.22471
244280.0000    1.31722
244320.0000    1.51212
244360.0000    1.17843
244400.0000    1.03760
244440.0000    1.58880
244480.0000    0.96908
244520.0000    1.26086
244560.0000    1.25089
244600.0000    0.60581
244640.0000    1.60699
244680.0000    1.83798
244720.0000    1.33937
244760.0000    1.37008
244800.0000    0.94092
244840.0000    0.72858
244880.0000    1.25895
244920.0000    1.55475
244960.0000    1.79446
245000.0000    0.51507
245040.0000    1.23916
245080.0000    0.79251
245120.0000    1.09448
245160.0000    1.58296
245200.0000    1.72026
245240.0000    1.50484
245280.0000    1.25201
245320.0000    1.16257
245360.0000    1.04872
245400.0000    0.96161
245440.0000    0.54085
245480.0000    0.82341
245520.0000    0.86742
245560.0000    1.01548
245600.0000    0.53984
245640.0000    0.81980
245680.0000    1.52420
245720.0000    1.25707
245760.0000    1.83849
245800.0000    2.26995
245840.0000    1.97217
245880.0000    1.25674
245920.0000    1.49855
245960.0000    2.02699
246000.0000    1.69162
246040.0000    1.69024
246080.0000    1.07326
246120.0000    1.76598
246160.0000    1.74801
246200.0000    1.68519
246240.0000    0.87127
246280.0000    1.69530
246320.0000    1.27558
246360.0000    1.47649
246400.0000    1.86255
246440.0000    1.54952
246480.0000    1.98294
246520.0000    1.91650
246560.0000    1.94067
246600.0000    2.23781
246640.0000    2.18772
246680.0000    2.15505
246720.0000    2.69694
246760.0000    2.35831
246800.0000    2.77190
246840.0000    2.20394
246880.0000    2.44592
246920.0000    2.45003
246960.0000    2.48856
247000.0000    3.02834
247040.0000    2.27977
247080.0000    2.10707
247120.0000    1.96626
247160.0000    1.60097
247200.0000    1.70185
247240.0000    1.35241
247280.0000    2.12667
247320.0000    1.67286
247360.0000    1.98282
247400.0000    2.09836
247440.0000    1.54886
247480.0000    1.94872
247520.0000    2.39960
247560.0000    1.60412
247600.0000    1.85877
247640.0000    1.68991
247680.0000    1.70130
247720.0000    1.90579
247760.0000    1.62191
247800.0000    1.80105
247840.0000    1.67952
247880.0000    1.22504
247920.0000    1.51861
247960.0000    1.76526
248000.0000    1.64454
248040.0000    1.49402
248080.0000    1.21376
248120.0000    1.42995
248160.0000    1.70815
248200.0000    1.34689
248240.0000    1.99491
248280.0000    1.81025
248320.0000    1.59565
248360.0000    1.06176
248400.0000    1.76085
248440.0000    1.53383
248480.0000    1.03557
248520.0000    1.32752
248560.0000    1.76636
248600.0000    1.64089
248640.0000    2.21357
248680.0000    1.72919
248720.0000    2.07772
248760.0000    2.34793
248800.0000    1.50417
248840.0000    0.71181
248880.0000    1.91314
248920.0000    1.95113
248960.0000    1.95884
249000.0000    2.27930
249040.0000    1.78623
249080.0000    1.74583
249120.0000    1.64916
249160.0000    1.49723
249200.0000    1.41790
249240.0000    1.27575
249280.0000    1.18973
249320.0000    1.62246
249360.0000    1.77567
249400.0000    2.27299
249440.0000    1.83798
249480.0000    1.81407
249520.0000    1.72126
249560.0000    1.31797
249600.0000    1.62231
249640.0000    2.23559
249680.0000    1.10750
249720.0000    1.59842
249760.0000    1.57507
249800.0000    1.74496
249840.0000    1.31436
249880.0000    1.93111
249920.0000    1.53118
249960.0000    2.20910
250000.0000    2.39330
250040.0000    2.31208
250080.0000    1.80713
250120.0000    1.85666
250160.0000    2.15461
250200.0000    2.02735
250240.0000    1.43349
250280.0000    1.79766
250320.0000    1.41915
250360.0000    1.40458
250400.0000    1.61299
250440.0000    1.83716
250480.0000    2.65539
250520.0000    1.97782
250560.0000    2.11092
250600.0000    1.94689
250640.0000    1.92479
250680.0000    1.91794
250720.0000    2.48405
250760.0000    1.77488
250800.0000    2.00104
250840.0000    2.13515
250880.0000    1.73918
250920.0000    2.02955
250960.0000    1.58421
251000.0000    1.13181
251040.0000    1.05544
251080.0000    1.42990
251120.0000    1.64875
251160.0000    1.51367
251200.0000    2.64039
251240.0000    1.35330
251280.0000    1.66141
251320.0000    1.37620
251360.0000    1.59843
251400.0000    1.96554
251440.0000    1.51846
251480.0000    0.84293
251520.0000    1.53727
251560.0000    1.23890
251600.0000    1.18916
251640.0000    1.23958
251680.0000    1.69846
251720.0000    1.80939
251760.0000    1.44020
251800.0000    1.72322
251840.0000    1.85654
251880.0000    2.01166
251920.0000    1.85378
251960.0000    1.93558
252000.0000    1.43319
252040.0000    1.62616
252080.0000    0.77510
252120.0000    2.01054
252160.0000    1.83161
252200.0000    1.47103
252240.0000    0.93686
252280.0000    1.88346
252320.0000    1.85255
252360.0000    2.16996
252400.0000    1.61632
252440.0000    1.61939
252480.0000    1.17634
252520.0000    1.71853
252560.0000    1.86886
252600.0000    1.62632
252640.0000    1.59394
252680.0000    2.28320
252720.0000    1.91217
252760.0000    1.30687
252800.0000    2.08923
252840.0000    1.81873
252880.0000    1.57043
252920.0000    0.77740
252960.0000    1.36884
253000.0000    1.89077
253040.0000    1.20588
253080.0000    1.68467
253120.0000    1.27555
253160.0000    0.83504
253200.0000    1.76225
253240.0000    1.72447
253280.0000    1.58517
253320.0000    1.41277
253360.0000    1.41116
253400.0000    1.96964
253440.0000    2.14391
253480.0000    1.80001
253520.0000    1.02499
253560.0000    1.52074
253600.0000    1.54378
253640.0000    1.37983
253680.0000    1.72180
253720.0000    1.46416
253760.0000    1.28706
253800.0000    1.67153
253840.0000    1.60417
253880.0000    1.30128
253920.0000    1.85772
253960.0000    1.42240
254000.0000    1.40297
254040.0000    1.55451
254080.0000    1.48792
254120.0000    1.09861
254160.0000    2.30115
254200.0000    1.95697
254240.0000    1.52463
254280.0000    1.93291
254320.0000    1.50848
254360.0000    1.72308
254400.0000    2.48953
254440.0000    1.99623
254480.0000    1.54389
254520.0000    1.50050
254560.0000    1.47750
254600.0000    1.54383
254640.0000    1.93967
254680.0000    1.63300
254720.0000    1.63335
254760.0000    1.10001
254800.0000    1.53645
254840.0000    1.86416
254880.0000    1.80026
254920.0000    1.36229
254960.0000    2.08180
255000.0000    1.75723
255040.0000    1.77772
255080.0000    1.72920
255120.0000    1.32253
255160.0000    1.14458
255200.0000    1.78564
255240.0000    1.82521
255280.0000    0.95479
255320.0000    1.57380
255360.0000    1.31192
255400.0000    1.78112
255440.0000    2.18122
255480.0000    2.11336
255520.0000    0.97163
255560.0000    1.60064
255600.0000    1.74101
255640.0000    2.38151
255680.0000    2.17485
255720.0000    2.27254
255760.0000    1.66128
255800.0000    1.37899
255840.0000    2.02483
255880.0000    1.72188
255920.0000    2.41745
255960.0000    2.04166
256000.0000    1.69561
256040.0000    1.18825
256080.0000    1.59954
256120.0000    1.94494
256160.0000    1.36846
256200.0000    1.85599
256240.0000    1.32265
256280.0000    1.74111
256320.0000    2.13053
256360.0000    2.05111
256400.0000    1.84793
256440.0000    1.95691
256480.0000    1.76322
256520.0000    1.62933
256560.0000    2.12248
256600.0000    2.55960
256640.0000    2.62530
256680.0000    2.00537
256720.0000    2.22121
256760.0000    1.96104
256800.0000    2.01549
256840.0000    2.21151
256880.0000    1.70551
256920.0000    2.14554
256960.0000    1.98379
257000.0000    2.02661
257040.0000    2.22429
257080.0000    1.54418
257120.0000    1.88034
257160.0000    1.66701
257200.0000    2.23494
257240.0000    1.23182
257280.0000    1.64080
257320.0000    1.67177
257360.0000    2.09340
257400.0000    2.04632
257440.0000    1.80424
257480.0000    1.77794
257520.0000    1.07825
257560.0000    1.38484
257600.0000    1.44578
257640.0000    2.02793
257680.0000    1.31265
257720.0000    2.06437
257760.0000    1.55261
257800.0000    1.63646
257840.0000    1.94244
257880.0000    1.60241
257920.0000    1.39729
257960.0000    1.65294
258000.0000    1.31814
258040.0000    2.15168
258080.0000    1.67784
258120.0000    2.22864
258160.0000    1.36648
258200.0000    1.52930
258240.0000    2.07007
258280.0000    2.11314
258320.0000    2.69382
258360.0000    2.31079
258400.0000    1.93052
258440.0000    2.16333
258480.0000    1.60696
258520.0000    1.72112
258560.0000    1.10943
258600.0000    1.55067
258640.0000    2.06543
258680.0000    1.50207
258720.0000    2.00850
258760.0000    1.77903
258800.0000    1.49515
258840.0000    2.59690
258880.0000    2.22589
258920.0000    2.22874
258960.0000    1.32169
259000.0000    1.46796
259040.0000    1.78657
259080.0000    2.09460
259120.0000    2.66022
259160.0000    2.32010
259200.0000    1.56694
259240.0000    2.63437
259280.0000    2.14770
259320.0000    2.26057
259360.0000    2.37222
259400.0000    2.54247
259440.0000    2.02546
259480.0000    2.16747
259520.0000    2.81914
259560.0000    2.77542
259600.0000    2.96283
259640.0000    2.06128
259680.0000    2.52885
259720.0000    2.09954
259760.0000    2.78878
259800.0000    1.98241
259840.0000    2.69690
259880.0000    2.23601
259920.0000    2.79314
259960.0000    2.05083
260000.0000    2.18247
260040.0000    2.17397
260080.0000    2.26067
260120.0000    2.40568
260160.0000    2.05668
260200.0000    2.48568
260240.0000    2.80156
260280.0000    2.47859
260320.0000    2.25842
260360.0000    2.25945
260400.0000    1.90077
260440.0000    2.30649
260480.0000    2.05142
260520.0000    1.13099
260560.0000    1.74842
260600.0000    1.64663
260640.0000    2.17532
260680.0000    2.92840
260720.0000    2.46236
260760.0000    2.38927
260800.0000    2.84790
260840.0000    2.70509
260880.0000    2.64944
260920.0000    2.08296
260960.0000    2.99568
261000.0000    1.97331
261040.0000    1.86571
261080.0000    2.03501
261120.0000    2.60981
261160.0000    2.88737
261200.0000    2.08173
261240.0000    2.96249
261280.0000    2.06803
261320.0000    2.05214
261360.0000    2.27611
261400.0000    2.88441
261440.0000    2.27520
261480.0000    2.75289
261520.0000    2.19286
261560.0000    2.15490
261600.0000    2.26993
261640.0000    2.38254
261680.0000    2.66232
261720.0000    2.18977
261760.0000    2.44100
261800.0000    1.95244
261840.0000    2.45438
261880.0000    1.97770
261920.0000    2.45331
261960.0000    2.32728
262000.0000    1.66896
262040.0000    2.12911
262080.0000    2.20835
262120.0000    2.21952
262160.0000    2.45427
262200.0000    2.16252
262240.0000    2.54146
262280.0000    2.32020
262320.0000    2.46020
262360.0000    1.86296
262400.0000    2.26372
262440.0000    2.95809
262480.0000    2.70393
262520.0000    3.40066
262560.0000    2.74668
262600.0000    2.83905
262640.0000    2.14152
262680.0000    1.91097
262720.0000    3.05725
262760.0000    2.54698
262800.0000    2.02431
262840.0000    2.66440
262880.0000    2.75039
262920.0000    2.49385
262960.0000    2.68522
263000.0000    1.79604
263040.0000    2.80145
263080.0000    3.03371
263120.0000    2.55530
263160.0000    2.41582
263200.0000    2.82586
263240.0000    2.19125
263280.0000    1.68319
263320.0000    2.21461
263360.0000    2.66704
263400.0000    2.30509
263440.0000    2.29815
263480.0000    2.41225
263520.0000    2.47442
263560.0000    2.93473
263600.0000    2.21818
263640.0000    2.55671
263680.0000    2.73148
263720.0000    2.22938
263760.0000    2.18167
263800.0000    2.97628
263840.0000    2.52898
263880.0000    1.92567
263920.0000    2.10707
263960.0000    1.93733
264000.0000    1.70035
264040.0000    1.79563
264080.0000    1.38682
264120.0000    2.27611
264160.0000    1.32873
264200.0000    1.79491
264240.0000    1.14474
264280.0000    1.88290
264320.0000    2.20440
264360.0000    1.86065
264400.0000    1.58171
264440.0000    2.00348
264480.0000    1.70699
264520.0000    2.55210
264560.0000    2.63698
264600.0000    2.33779
264640.0000    1.76238
264680.0000    1.92980
264720.0000    2.07590
264760.0000    1.65373
264800.0000    2.16390
264840.0000    2.88707
264880.0000    1.91323
264920.0000    1.97393
264960.0000    1.89849
265000.0000    2.86995
265040.0000    2.03181
265080.0000    2.24636
265120.0000    2.59935
265160.0000    1.80861
265200.0000    1.95008
265240.0000    2.75285
265280.0000    2.28485
265320.0000    1.35353
265360.0000    1.55114
265400.0000    1.61594
265440.0000    2.29236
265480.0000    2.41421
265520.0000    2.50659
265560.0000    2.35673
265600.0000    1.33809
265640.0000    1.85851
265680.0000    2.24308
265720.0000    1.38621
265760.0000    1.87438
265800.0000    2.26286
265840.0000    2.30553
265880.0000    1.76725
265920.0000    2.24227
265960.0000    2.55566
266000.0000    2.44766
266040.0000    2.54520
266080.0000    2.02164
266120.0000    1.67245
266160.0000    1.85060
266200.0000    1.84207
266240.0000    2.17208
266280.0000    2.38885
266320.0000    1.63211
266360.0000    1.93882
266400.0000    1.99436
266440.0000    1.49185
266480.0000    1.15965
266520.0000    2.10700
266560.0000    2.66569
266600.0000    2.06265
266640.0000    1.38252
266680.0000    2.09119
266720.0000    2.45947
266760.0000    2.25448
266800.0000    2.60511
266840.0000    2.87953
266880.0000    1.90788
266920.0000    1.65537
266960.0000    2.01772
267000.0000    1.91893
267040.0000    2.04709
267080.0000    1.90457
267120.0000    1.38780
267160.0000    1.75957
267200.0000    1.82335
267240.0000    1.66545
267280.0000    1.89099
267320.0000    1.74568
267360.0000    2.61005
267400.0000    2.12357
267440.0000    1.96920
267480.0000    2.30098
267520.0000    1.83251
267560.0000    1.44355
267600.0000    2.29078
267640.0000    1.84893
267680.0000    1.77729
267720.0000    2.23774
267760.0000    1.38303
267800.0000    2.40531
267840.0000    2.17495
267880.0000    2.30847
267920.0000    1.83546
267960.0000    0.96218
268000.0000    1.28249
268040.0000    1.05688
268080.0000    1.31016
268120.0000    1.55419
268160.0000    0.93378
268200.0000    1.41402
268240.0000    1.11206
268280.0000    3.14577
268320.0000    2.65465
268360.0000    2.54749
268400.0000    3.61653
268440.0000    3.67349
268480.0000    3.66305
268520.0000    2.84832
268560.0000    2.54264
268600.0000    2.03219
268640.0000    2.88736
268680.0000    2.75422
268720.0000    2.23814
268760.0000    1.62273
268800.0000    2.53463
268840.0000    2.57524
268880.0000    2.16994
268920.0000    2.80822
268960.0000    2.72785
269000.0000    2.29461
269040.0000    1.81665
269080.0000    2.66269
269120.0000    2.15960
269160.0000    2.31727
269200.0000    2.26147
269240.0000    2.04971
269280.0000    3.01584
269320.0000    2.26664
269360.0000    1.81490
269400.0000    1.59701
269440.0000    1.76252
269480.0000    1.63152
269520.0000    2.24516
269560.0000    2.03801
269600.0000    2.73561
269640.0000    2.67337
269680.0000    1.54638
269720.0000    2.21857
269760.0000    1.44501
269800.0000    1.52845
269840.0000    1.75074
269880.0000    1.40557
269920.0000    2.00234
269960.0000    0.99305
270000.0000    1.44613
270040.0000    1.88414
270080.0000    1.12941
270120.0000    2.52422
270160.0000    1.90211
270200.0000    1.87211
270240.0000    1.36080
270280.0000    1.87635
270320.0000    1.62441
270360.0000    2.06673
270400.0000    1.76141
270440.0000    1.78109
270480.0000    1.52138
270520.0000    1.14892
270560.0000    2.17327
270600.0000    1.93820
270640.0000    2.76103
270680.0000    2.58365
270720.0000    2.72027
270760.0000    2.26752
270800.0000    2.24497
270840.0000    1.79166
270880.0000    1.55491
270920.0000    2.57036
270960.0000    1.89748
271000.0000    2.43297
271040.0000    1.91669
271080.0000    2.27193
271120.0000    2.30314
271160.0000    2.76784
271200.0000    1.82360
271240.0000    2.07132
271280.0000    2.61659
271320.0000    2.43226
271360.0000    2.56276
271400.0000    2.33640
271440.0000    2.52493
271480.0000    2.19990
271520.0000    2.06982
271560.0000    2.46930
271600.0000    1.85492
271640.0000    1.99836
271680.0000    2.52817
271720.0000    1.93358
271760.0000    1.81031
271800.0000    1.84994
271840.0000    1.32492
271880.0000    1.99014
271920.0000    2.64624
271960.0000    2.69020
272000.0000    2.77046
272040.0000    2.98661
272080.0000    2.67786
272120.0000    2.44864
272160.0000    2.97162
272200.0000    3.26214
272240.0000    2.98872
272280.0000    2.81903
272320.0000    2.16562
272360.0000    3.20375
272400.0000    3.45682
272440.0000    3.02049
272480.0000    3.30937
272520.0000    2.67092
272560.0000    2.53690
272600.0000    3.02073
272640.0000    3.08413
272680.0000    2.40685
272720.0000    3.19095
272760.0000    3.24570
272800.0000    2.26916
272840.0000    2.41105
272880.0000    1.55104
272920.0000    2.40126
272960.0000    2.12427
273000.0000    2.37376
273040.0000    1.78340
273080.0000    2.40279
273120.0000    2.21925
273160.0000    2.59723
273200.0000    1.90305
273240.0000    2.53526
273280.0000    1.67880
273320.0000    2.55359
273360.0000    2.75446
273400.0000    1.91330
273440.0000    0.73285
273480.0000    1.92134
273520.0000    1.83584
273560.0000    2.32129
273600.0000    2.89733
273640.0000    0.90360
273680.0000    2.00969
273720.0000    1.84883
273760.0000    2.70136
273800.0000    2.58939
273840.0000    2.06692
273880.0000    2.18686
273920.0000    2.41270
273960.0000    1.83479
274000.0000    1.54477
274040.0000    2.21827
274080.0000    2.40770
274120.0000    2.88970
274160.0000    1.51121
274200.0000    2.24652
274240.0000    2.18440
274280.0000    1.82300
274320.0000    2.36719
274360.0000    2.67972
274400.0000    2.61549
274440.0000    2.51498
274480.0000    2.66497
274520.0000    2.69358
274560.0000    2.69326
274600.0000    3.08915
274640.0000    2.35742
274680.0000    2.67191
274720.0000    2.30087
274760.0000    2.15985
274800.0000    1.89998
274840.0000    1.99541
274880.0000    1.48390
274920.0000    1.58902
274960.0000    1.70989
275000.0000    1.48217
275040.0000    1.50662
275080.0000    1.78414
275120.0000    1.01927
275160.0000    1.39283
275200.0000    1.06497
275240.0000    0.90808
275280.0000    1.22954
275320.0000    1.65788
275360.0000    1.16016
275400.0000    1.47038
275440.0000    0.97268
275480.0000    1.88521
275520.0000    1.47765
275560.0000    1.19126
275600.0000    2.00227
275640.0000    1.23704
275680.0000    1.31877
275720.0000    1.39064
275760.0000    0.44266
275800.0000    0.93647
275840.0000    0.79981
275880.0000    1.36471
275920.0000    1.62482
275960.0000    0.87402
276000.0000    0.81765
276040.0000    1.01606
276080.0000    1.72310
276120.0000    1.02163
276160.0000    0.55279
276200.0000    0.90973
276240.0000    0.78917
276280.0000    0.97678
276320.0000    0.66213
276360.0000    0.46760
276400.0000    0.64740
276440.0000    1.43886
276480.0000    1.58802
276520.0000    1.48634
276560.0000    2.60582
276600.0000    2.68615
276640.0000    2.22226
276680.0000    2.04540
276720.0000    2.43102
276760.0000    2.60185
276800.0000    2.83441
276840.0000    2.13306
276880.0000    1.56699
276920.0000    1.72161
276960.0000    2.00914
277000.0000    1.25930
277040.0000    1.41261
277080.0000    1.28676
277120.0000    1.76734
277160.0000    1.82673
277200.0000    0.76313
277240.0000    2.10423
277280.0000    1.72267
277320.0000    1.62960
277360.0000    1.51065
277400.0000    0.97122
277440.0000    1.45953
277480.0000    1.28966
277520.0000    1.64230
277560.0000    1.10040
277600.0000    1.27686
277640.0000    2.16008
277680.0000    1.61616
277720.0000    1.42051
277760.0000    2.20124
277800.0000    1.73356
277840.0000    1.92243
277880.0000    2.23044
277920.0000    1.97503
277960.0000    1.86980
278000.0000    1.61330
278040.0000    1.93499
278080.0000    2.17365
278120.0000    1.93246
278160.0000    2.17567
278200.0000    2.03089
278240.0000    2.38171
278280.0000    1.31884
278320.0000    2.43176
278360.0000    1.85197
278400.0000    2.14634
278440.0000    1.80008
278480.0000    1.30999
278520.0000    1.17315
278560.0000    1.71134
278600.0000    1.75975
278640.0000    2.21557
278680.0000    1.20159
278720.0000    1.91200
278760.0000    1.69390
278800.0000    1.44619
278840.0000    1.71079
278880.0000    2.33555
278920.0000    1.88888
278960.0000    2.51016
279000.0000    2.12919
279040.0000    2.13051
279080.0000    2.70440
279120.0000    1.92590
279160.0000    1.78498
279200.0000    2.80741
279240.0000    2.17211
279280.0000    2.40662
279320.0000    1.36201
279360.0000    1.84374
279400.0000    1.98412
279440.0000    1.98501
279480.0000    2.32112
279520.0000    1.72465
279560.0000    1.85098
279600.0000    2.73101
279640.0000    2.02057
279680.0000    1.67854
279720.0000    2.31379
279760.0000    2.31868
279800.0000    1.23322
279840.0000    1.74257
279880.0000    1.67602
279920.0000    1.51057
279960.0000    1.20960
280000.0000    1.79664
280040.0000    1.35749
280080.0000    1.96363
280120.0000    1.94837
280160.0000    1.71573
280200.0000    1.87664
280240.0000    2.04211
280280.0000    1.56604
280320.0000    1.68625
280360.0000    1.93083
280400.0000    1.32664
280440.0000    2.04801
280480.0000    1.49402
280520.0000    1.85041
280560.0000    1.44683
280600.0000    2.37737
280640.0000    1.88328
280680.0000    2.14015
280720.0000    1.29035
280760.0000    1.68141
280800.0000    2.02438
280840.0000    1.58523
280880.0000    0.30079
280920.0000    0.94562
280960.0000    1.48782
281000.0000    1.96566
281040.0000    1.60341
281080.0000    1.99433
281120.0000    1.35529
281160.0000    1.25760
281200.0000    1.01813
281240.0000    1.90627
281280.0000    2.06011
281320.0000    1.95454
281360.0000    2.71661
281400.0000    1.90312
281440.0000    2.12961
281480.0000    2.07931
281520.0000    1.46495
281560.0000    1.43327
281600.0000    2.35625
281640.0000    1.61763
281680.0000    1.85660
281720.0000    1.68569
281760.0000    1.93286
281800.0000    2.30172
281840.0000    2.36786
281880.0000    2.27096
281920.0000    1.87772
281960.0000    2.73694
282000.0000    2.07697
282040.0000    3.32867
282080.0000    3.10648
282120.0000    1.35699
282160.0000    0.96595
282200.0000    0.49567
282240.0000    0.94783
282280.0000    0.53799
282320.0000    1.53547
282360.0000    1.58159
282400.0000    1.89183
282440.0000    1.40274
282480.0000    1.73313
282520.0000    1.41325
282560.0000    1.89752
282600.0000    1.26653
282640.0000    2.54296
282680.0000    1.84475
282720.0000    2.31885
282760.0000    2.01161
282800.0000    1.90333
282840.0000    1.87111
282880.0000    1.77489
282920.0000    1.10268
282960.0000    0.99493
283000.0000    2.67960
283040.0000    2.82828
283080.0000    1.95104
283120.0000    2.41460
283160.0000    1.75187
283200.0000    1.84784
283240.0000    2.11145
283280.0000    2.06508
283320.0000    1.90847
283360.0000    2.48582
283400.0000    1.50247
283440.0000    2.12733
283480.0000    1.69052
283520.0000    1.72040
283560.0000    1.67375
283600.0000    1.42997
283640.0000    1.14468
283680.0000    2.38052
283720.0000    2.24137
283760.0000    1.21660
283800.0000    1.29904
283840.0000    1.09585
283880.0000    1.39448
283920.0000    0.79159
283960.0000    1.62258
284000.0000    2.38869
284040.0000    1.97058
284080.0000    1.24674
284120.0000    2.60969
284160.0000    1.34877
284200.0000    1.87273
284240.0000    2.61958
284280.0000    2.79282
284320.0000    2.25527
284360.0000    2.43056
284400.0000    2.06641
284440.0000    2.34963
284480.0000    2.89628
284520.0000    2.69228
284560.0000    2.21784
284600.0000    1.89698
284640.0000    2.43990
284680.0000    1.83464
284720.0000    2.58058
284760.0000    1.63278
284800.0000    1.82307
284840.0000    2.12094
284880.0000    1.90072
284920.0000    2.46463
284960.0000    1.75465
285000.0000    1.07119
285040.0000    1.09278
285080.0000    1.89621
285120.0000    1.67130
285160.0000    1.61153
285200.0000    2.16483
285240.0000    2.34488
285280.0000    2.11344
285320.0000    1.45816
285360.0000    0.97557
285400.0000    1.83281
285440.0000    1.03076
285480.0000    1.88743
285520.0000    1.67587
285560.0000    1.52232
285600.0000    1.33840
285640.0000    1.59908
285680.0000    0.95283
285720.0000    1.20540
285760.0000    2.36181
285800.0000    2.09918
285840.0000    2.36499
285880.0000    2.21905
285920.0000    1.39869
285960.0000    1.70515
286000.0000    1.54107
286040.0000    1.96709
286080.0000    1.62421
286120.0000    1.80861
286160.0000    1.93542
286200.0000    2.09744
286240.0000    2.04531
286280.0000    1.43331
286320.0000    0.99075
286360.0000    1.02281
286400.0000    0.73330
286440.0000    1.38449
286480.0000    0.76115
286520.0000    2.00239
286560.0000    2.01716
286600.0000    1.14716
286640.0000    0.81361
286680.0000    0.48813
286720.0000    0.50820
286760.0000    1.10880
286800.0000    1.66052
286840.0000    0.56561
286880.0000    1.12909
286920.0000    1.48731
286960.0000    1.51825
287000.0000    1.65161
287040.0000    2.05076
287080.0000    2.28672
287120.0000    0.94482
287160.0000    1.78597
287200.0000    0.20042
287240.0000    0.56282
287280.0000    1.21523
287320.0000    1.18565
287360.0000    1.11738
287400.0000    1.63223
287440.0000    2.18100
287480.0000    1.41016
287520.0000    1.99154
287560.0000    1.79717
287600.0000    1.86794
287640.0000    1.76629
287680.0000    1.54929
287720.0000    1.48072
287760.0000    1.71799
287800.0000    1.93767
287840.0000    1.34991
287880.0000    1.73908
287920.0000    1.34868
287960.0000    1.63310
288000.0000    1.72529
288040.0000    2.23741
288080.0000    1.40937
288120.0000    1.95028
288160.0000    1.25943
288200.0000    2.46629
288240.0000    1.77936
288280.0000    1.77145
288320.0000    0.72844
288360.0000    0.04715
288400.0000    0.43233
288440.0000    1.29679
288480.0000    1.29693
288520.0000    0.77477
288560.0000    0.91760
288600.0000    0.94208
288640.0000    0.47189
288680.0000    0.83867
288720.0000    2.21786
288760.0000    2.05285
288800.0000    1.67389
288840.0000    1.54097
288880.0000    1.13790
288920.0000    2.34271
288960.0000    0.80325
289000.0000    2.56137
289040.0000    2.08405
289080.0000    2.41761
289120.0000    2.38839
289160.0000    1.68752
289200.0000    1.31779
289240.0000    1.48232
289280.0000    1.22508
289320.0000    1.22617
289360.0000    1.50177
289400.0000    1.22062
289440.0000    1.27960
289480.0000    0.67929
289520.0000    0.58167
289560.0000    0.89696
289600.0000    1.22970
289640.0000    0.87899
289680.0000    1.08992
289720.0000    0.64992
289760.0000    1.45764
289800.0000    1.50427
289840.0000    0.74365
289880.0000   -0.16839
289920.0000    1.08016
289960.0000    0.51468
290000.0000    1.80525
290040.0000    1.17718
290080.0000    1.72852
290120.0000    1.43797
290160.0000    1.92154
290200.0000    2.06166
290240.0000    1.88728
290280.0000    2.27694
290320.0000    2.60976
290360.0000    2.41998
290400.0000    2.49087
290440.0000    2.34709
290480.0000    1.88405
290520.0000    2.00060
290560.0000    1.90195
290600.0000    2.18940
290640.0000    2.35730
290680.0000    2.02011
290720.0000    2.06564
290760.0000    2.29912
290800.0000    2.59516
290840.0000    2.64141
290880.0000    1.46555
290920.0000    1.87424
290960.0000    1.12105
291000.0000    2.10677
291040.0000    1.36775
291080.0000    1.57668
291120.0000    1.47485
291160.0000    1.54278
291200.0000    1.63579
291240.0000    2.28252
291280.0000    2.70570
291320.0000    1.32575
291360.0000    1.94446
291400.0000    1.93432
291440.0000    1.16352
291480.0000    1.15010
291520.0000    1.89309
291560.0000    1.57056
291600.0000    1.62156
291640.0000    1.50424
291680.0000    2.26064
291720.0000    2.08199
291760.0000    1.29179
291800.0000    2.07332
291840.0000    1.44084
291880.0000    1.13772
291920.0000    1.55649
291960.0000    1.04915
292000.0000    1.34082
292040.0000    0.84656
292080.0000    1.48980
292120.0000    1.95679
292160.0000    2.01347
292200.0000    1.57523
292240.0000    1.31647
292280.0000    1.48088
292320.0000    1.14307
292360.0000    1.01515
292400.0000    1.17148
292440.0000    0.59231
292480.0000    0.94668
292520.0000    0.70039
292560.0000    1.07723
292600.0000    1.50388
292640.0000    2.17942
292680.0000    1.45669
292720.0000    1.61163
292760.0000    1.68315
292800.0000    1.51076
292840.0000    1.83490
292880.0000    1.69413
292920.0000    2.48619
292960.0000    1.55753
293000.0000    1.66852
293040.0000    1.55190
293080.0000    1.29651
293120.0000    1.72885
293160.0000    1.61002
293200.0000    2.22230
293240.0000    1.65957
293280.0000    2.00039
293320.0000    1.56798
293360.0000    2.06373
293400.0000    1.94660
293440.0000    1.03722
293480.0000    1.68859
293520.0000    1.32170
293560.0000    0.83233
293600.0000    0.95172
293640.0000    1.09457
293680.0000    1.55284
293720.0000    1.59260
293760.0000    1.32059
293800.0000    1.98617
293840.0000    2.20028
293880.0000    1.91492
293920.0000    2.18644
293960.0000    2.11083
294000.0000    1.22571
294040.0000    1.59719
294080.0000    2.15615
294120.0000    1.80634
294160.0000    1.88800
294200.0000    1.84491
294240.0000    1.88357
294280.0000    2.15347
294320.0000    1.73688
294360.0000    2.53203
294400.0000    2.43897
294440.0000    1.79192
294480.0000    1.95832
294520.0000    2.03445
294560.0000    1.86361
294600.0000    1.66445
294640.0000    1.67061
294680.0000    1.76412
294720.0000    1.82654
294760.0000    1.56327
294800.0000    1.81534
294840.0000    2.24630
294880.0000    1.07640
294920.0000    1.58761
294960.0000    1.23381
295000.0000    1.11382
295040.0000    1.28081
295080.0000    1.50545
295120.0000    1.40772
295160.0000    1.98754
295200.0000    1.94910
295240.0000    1.99790
295280.0000    0.98384
295320.0000    1.47084
295360.0000    1.15518
295400.0000    0.41547
295440.0000    1.01549
295480.0000    1.40916
295520.0000    1.57426
295560.0000    1.59650
295600.0000    1.43383
295640.0000    1.46189
295680.0000    1.08279
295720.0000    1.28773
295760.0000    1.09838
295800.0000    1.79789
295840.0000    0.55957
295880.0000    1.15759
295920.0000    1.75227
295960.0000    1.26912
296000.0000    1.67069
296040.0000    1.29887
296080.0000    1.05175
296120.0000    1.66270
296160.0000    1.23370
296200.0000    0.91492
296240.0000    0.36160
296280.0000    1.47502
296320.0000    1.77637
296360.0000    2.08558
296400.0000    1.55839
296440.0000    0.94630
296480.0000    1.28952
296520.0000    1.19431
296560.0000    0.13066
296600.0000    0.80941
296640.0000    0.96259
296680.0000    1.05956
296720.0000    0.65159
296760.0000    1.43043
296800.0000    1.38266
296840.0000    0.90852
296880.0000    0.89244
296920.0000    0.71699
296960.0000    0.62603
297000.0000    0.01621
297040.0000    0.63713
297080.0000    0.10507
297120.0000    0.70484
297160.0000    0.99060
297200.0000    0.69945
297240.0000    0.72811
297280.0000    0.88456
297320.0000    0.93823
297360.0000    0.93237
297400.0000    0.81904
297440.0000    1.58179
297480.0000    0.92067
297520.0000    1.63335
297560.0000    1.44292
297600.0000    1.16601
297640.0000    1.13390
297680.0000    1.42625
297720.0000    0.57152
297760.0000    1.04463
297800.0000    0.54092
297840.0000    1.14766
297880.0000    0.73858
297920.0000    0.13075
297960.0000    0.99017
298000.0000    0.81233
298040.0000    1.00301
298080.0000    1.05353
298120.0000    1.46513
298160.0000    1.22847
298200.0000    0.80219
298240.0000    1.34397
298280.0000    0.86281
298320.0000    1.68557
298360.0000    1.80953
298400.0000    1.23660
298440.0000    1.12474
298480.0000    0.76830
298520.0000    0.54016
298560.0000    0.35534
298600.0000    0.86434
298640.0000    1.40000
298680.0000    1.26331
298720.0000    1.16620
298760.0000    0.75151
298800.0000    1.42112
298840.0000    1.03780
298880.0000    1.41767
298920.0000    0.99713
298960.0000    0.88689
299000.0000    0.91127
299040.0000    0.97304
299080.0000    1.68755
299120.0000    1.12193
299160.0000    0.55495
299200.0000    1.11239
299240.0000    1.20016
299280.0000    1.50833
299320.0000    1.15751
299360.0000    2.11695
299400.0000    2.19922
299440.0000    1.17688
299480.0000    1.55573
299520.0000    1.08300
299560.0000    0.81034
299600.0000    2.31243
299640.0000    1.33538
299680.0000    1.68012
299720.0000    1.09233
299760.0000    1.33369
299800.0000    1.04811
299840.0000    1.71857
299880.0000    1.76514
299920.0000    1.50069
299960.0000    1.70993
300000.0000    1.55328
300040.0000    1.22415
300080.0000    2.16703
300120.0000    1.74224
300160.0000    2.16524
300200.0000    0.98053
300240.0000    1.84904
300280.0000    1.64709
300320.0000    1.32064
300360.0000    0.43576
300400.0000    1.33195
300440.0000    1.36496
300480.0000    1.35131
300520.0000    1.95372
300560.0000    2.27133
300600.0000    2.03566
300640.0000    2.23336
300680.0000    1.75346
300720.0000    1.89333
300760.0000    2.44382
300800.0000    2.09081
300840.0000    1.36166
300880.0000    1.86770
300920.0000    2.12522
300960.0000    1.81752
301000.0000    2.00039
301040.0000    2.33671
301080.0000    1.67722
301120.0000    1.69208
301160.0000    2.09375
301200.0000    2.34191
301240.0000    1.06745
301280.0000    1.72134
301320.0000    2.30859
301360.0000    1.62579
301400.0000    1.73033
301440.0000    1.90450
301480.0000    1.67094
301520.0000    1.87094
301560.0000    1.71444
301600.0000    1.90561
301640.0000    2.39839
301680.0000    2.35932
301720.0000    2.69689
301760.0000    1.92562
301800.0000    2.04838
301840.0000    2.38142
301880.0000    2.56711
301920.0000    1.62885
301960.0000    2.44698
302000.0000    2.47940
302040.0000    1.82883
302080.0000    1.50341
302120.0000    1.80745
302160.0000    2.12747
302200.0000    1.67595
302240.0000    2.22632
302280.0000    1.97258
302320.0000    1.65509
302360.0000    1.83558
302400.0000    2.79355
302440.0000    2.16455
302480.0000    2.02134
302520.0000    1.91209
302560.0000    1.83054
302600.0000    2.04551
302640.0000    2.34803
302680.0000    2.31765
302720.0000    1.63132
302760.0000    1.92274
302800.0000    2.44169
302840.0000    2.12489
302880.0000    2.10061
302920.0000    1.54053
302960.0000    1.86737
303000.0000    0.98316
303040.0000    1.69314
303080.0000    2.15803
303120.0000    2.39653
303160.0000    1.55517
303200.0000    1.90863
303240.0000    1.78742
303280.0000    2.26957
303320.0000    1.79183
303360.0000    1.09205
303400.0000    1.74799
303440.0000    0.97787
303480.0000    1.20515
303520.0000    1.08788
303560.0000    1.56947
303600.0000    1.84759
303640.0000    1.28145
303680.0000    1.27037
303720.0000    0.64893
303760.0000    1.21910
303800.0000    2.31177
303840.0000    1.46729
303880.0000    1.29389
303920.0000    1.63470
303960.0000    2.41018
304000.0000    1.49647
304040.0000    0.72328
304080.0000    1.88662
304120.0000    1.85664
304160.0000    1.17136
304200.0000    1.85909
304240.0000    1.13421
304280.0000    1.68791
304320.0000    1.20186
304360.0000    1.54991
304400.0000    1.64160
304440.0000    1.83863
304480.0000    1.29234
304520.0000    1.74313
304560.0000    1.89024
304600.0000    1.66896
304640.0000    1.75253
304680.0000    1.93816
304720.0000    1.39306
304760.0000    1.78426
304800.0000    1.65946
304840.0000    1.83388
304880.0000    2.42825
304920.0000    2.49107
304960.0000    2.21569
305000.0000    2.33529
305040.0000    2.48771
305080.0000    2.40466
305120.0000    2.76447
305160.0000    2.49970
305200.0000    1.64053
305240.0000    1.86154
305280.0000    2.08854
305320.0000    1.22393
305360.0000    1.35090
305400.0000    1.90881
305440.0000    2.25153
305480.0000    2.23071
305520.0000    1.22433
305560.0000    1.30136
305600.0000    2.64143
305640.0000    1.62502
305680.0000    2.01214
305720.0000    2.34263
305760.0000    1.96432
305800.0000    1.92262
305840.0000    1.99575
305880.0000    2.10593
305920.0000    2.29607
305960.0000    2.47065
306000.0000    2.56799
306040.0000    2.11381
306080.0000    2.46325
306120.0000    1.93148
306160.0000    1.44600
306200.0000    1.90149
306240.0000    1.50606
306280.0000    2.58146
306320.0000    2.05575
306360.0000    1.80890
306400.0000    2.33525
306440.0000    1.49971
306480.0000    1.98735
306520.0000    1.91610
306560.0000    1.85227
306600.0000    2.04673
306640.0000    1.17523
306680.0000    1.46849
306720.0000    1.00726
306760.0000    1.61110
306800.0000    1.81211
306840.0000    2.24013
306880.0000    2.15027
306920.0000    1.19225
306960.0000    1.57491
307000.0000    1.23067
307040.0000    1.55320
307080.0000    0.75818
307120.0000    1.52884
307160.0000    1.13951
307200.0000    1.53480
307240.0000    1.03482
307280.0000    0.55616
307320.0000    1.42139
307360.0000    1.35630
307400.0000    1.09381
307440.0000    0.05012
307480.0000    0.68598
307520.0000    0.80823
307560.0000    0.42995
307600.0000    0.67456
307640.0000    0.78247
307680.0000    1.11635
307720.0000    0.71964
307760.0000    0.26292
307800.0000    0.32409
307840.0000    0.04695
307880.0000    0.44773
307920.0000    0.85740
307960.0000    0.56555
308000.0000    0.34498
308040.0000    0.53561
308080.0000    0.87106
308120.0000    0.85199
308160.0000    1.01806
308200.0000    0.89199
308240.0000    0.10411
308280.0000    0.09911
308320.0000    0.38879
308360.0000    0.43833
308400.0000   -0.40154
308440.0000    0.79087
308480.0000    1.01353
308520.0000    0.68392
308560.0000    0.69536
308600.0000    0.49438
308640.0000    0.43965
308680.0000    0.49157
308720.0000    0.61414
308760.0000    0.75388
308800.0000    0.78904
308840.0000    0.55161
308880.0000    0.48650
308920.0000    0.39079
308960.0000    0.48431
309000.0000    1.25625
309040.0000    0.43931
309080.0000   -0.18270
309120.0000    0.79178
309160.0000    0.75661
309200.0000    0.74386
309240.0000    0.71107
309280.0000    1.28583
309320.0000    1.05880
309360.0000    2.03931
309400.0000    1.21982
309440.0000    1.26616
309480.0000    1.23390
309520.0000    1.93477
309560.0000    2.64901
309600.0000    2.36072
309640.0000    1.92996
309680.0000    1.76516
309720.0000    1.28070
309760.0000    0.40603
309800.0000    0.76575
309840.0000    1.33081
309880.0000    0.81827
309920.0000    0.91587
309960.0000    1.36306
310000.0000    1.37302
310040.0000    1.36201
310080.0000    1.17210
310120.0000    0.74923
310160.0000    1.25473
310200.0000    0.72189
310240.0000    0.82600
310280.0000    1.22043
310320.0000    0.47447
310360.0000    1.51108
310400.0000    1.76540
310440.0000    1.11704
310480.0000    1.08563
310520.0000    1.35792
310560.0000    2.20299
310600.0000    2.12434
310640.0000    1.85053
310680.0000    1.90130
310720.0000    1.55513
310760.0000    1.99782
310800.0000    2.22381
310840.0000    2.22534
310880.0000    2.58310
310920.0000    2.52717
310960.0000    1.60318
311000.0000    2.44267
311040.0000    2.51552
311080.0000    2.12214
311120.0000    2.23842
311160.0000    1.06236
311200.0000    1.63052
311240.0000    0.64438
311280.0000    1.73981
311320.0000    0.40765
311360.0000    0.76683
311400.0000    1.51056
311440.0000    1.79302
311480.0000    2.31745
311520.0000    1.44195
311560.0000    1.57770
311600.0000    1.60062
311640.0000    1.94611
311680.0000    1.42835
311720.0000    1.61874
311760.0000    1.22864
311800.0000    0.94199
311840.0000    1.26894
311880.0000    1.68977
311920.0000    2.73999
311960.0000    3.05194
312000.0000    2.39691
312040.0000    2.60833
312080.0000    2.20010
312120.0000    2.75630
312160.0000    2.28687
312200.0000    2.10324
312240.0000    2.53378
312280.0000    2.08005
312320.0000    2.23302
312360.0000    1.81056
312400.0000    2.46788
312440.0000    2.01649
312480.0000    3.08298
312520.0000    2.47060
312560.0000    2.29962
312600.0000    2.12679
312640.0000    1.57790
312680.0000    2.24734
312720.0000    1.84959
312760.0000    2.44492
312800.0000    2.19990
312840.0000    1.47348
312880.0000    1.83365
312920.0000    1.83921
312960.0000    1.36332
313000.0000    2.29645
313040.0000    1.42389
313080.0000    1.82562
313120.0000    0.94194
313160.0000    0.88890
313200.0000    1.32343
313240.0000    1.55622
313280.0000    1.45028
313320.0000    1.56835
313360.0000    2.34074
313400.0000    1.74907
313440.0000    2.20423
313480.0000    1.61193
313520.0000    2.00000
313560.0000    1.37741
313600.0000    1.13151
313640.0000    0.83434
313680.0000    1.25856
313720.0000    0.80894
313760.0000    1.17569
313800.0000    1.34191
313840.0000    1.18608
313880.0000    1.23694
313920.0000    1.69295
313960.0000    2.10575
314000.0000    1.92244
314040.0000    1.96858
314080.0000    2.22025
314120.0000    2.00420
314160.0000    1.49828
314200.0000    1.74583
314240.0000    1.15859
314280.0000    1.57806
314320.0000    1.42031
314360.0000    2.78016
314400.0000    1.42627
314440.0000    1.69759
314480.0000    1.73307
314520.0000    2.03705
314560.0000    1.80939
314600.0000    2.32203
314640.0000    1.96589
314680.0000    1.77054
314720.0000    2.46807
314760.0000    1.72363
314800.0000    1.90717
314840.0000    2.43408
314880.0000    1.84288
314920.0000    1.40923
314960.0000    1.64292
315000.0000    2.10074
315040.0000    1.81269
315080.0000    2.09165
315120.0000    1.38808
315160.0000    2.09684
315200.0000    2.18279
315240.0000    1.90659
315280.0000    1.90830
315320.0000    2.81474
315360.0000    1.79245
315400.0000    1.69711
315440.0000    1.56488
315480.0000    1.63785
315520.0000    2.13802
315560.0000    2.05756
315600.0000    1.27893
315640.0000    1.55939
315680.0000    1.67459
315720.0000    1.75346
315760.0000    1.41134
315800.0000    1.47620
315840.0000    1.38729
315880.0000    1.85698
315920.0000    1.76537
315960.0000    1.57634
316000.0000    0.52823
316040.0000    1.20718
316080.0000    1.76517
316120.0000    2.23398
316160.0000    1.23833
316200.0000    1.30211
316240.0000    1.33619
316280.0000    1.18394
316320.0000    1.85136
316360.0000    2.23624
316400.0000    1.48553
316440.0000    2.00205
316480.0000    1.40228
316520.0000    1.58920
316560.0000    1.36539
316600.0000    1.64710
316640.0000    1.08621
316680.0000    1.31818
316720.0000    0.65263
316760.0000    1.48050
316800.0000    1.45777
316840.0000    0.25751
316880.0000    0.40075
316920.0000    0.69050
316960.0000    1.07230
317000.0000    1.66537
317040.0000    0.20406
317080.0000    0.48275
317120.0000    1.27233
317160.0000    0.96429
317200.0000    0.71469
317240.0000    0.89803
317280.0000    0.12457
317320.0000    0.75696
317360.0000    1.43452
317400.0000    0.88872
317440.0000    0.81638
317480.0000    0.60377
317520.0000    1.54521
317560.0000    1.06069
317600.0000    1.30409
317640.0000    1.51275
317680.0000    2.04332
317720.0000    1.33865
317760.0000    1.53274
317800.0000    0.43397
317840.0000    0.58224
317880.0000    1.60960
317920.0000    0.96913
317960.0000    0.76882
318000.0000    0.98303
318040.0000    1.69316
318080.0000    1.64413
318120.0000    1.20602
318160.0000    1.11002
318200.0000    0.66604
318240.0000    1.05558
318280.0000    1.42564
318320.0000    1.23744
318360.0000    0.77999
318400.0000    1.19972
318440.0000    1.95500
318480.0000    1.33748
318520.0000    0.82827
318560.0000    1.35300
318600.0000    0.95714
318640.0000    1.56109
318680.0000    1.42926
318720.0000    1.39532
318760.0000    2.10180
318800.0000    1.31046
318840.0000    1.29901
318880.0000    0.93605
318920.0000    1.35712
318960.0000    0.96980
319000.0000    1.28399
319040.0000    1.45821
319080.0000    1.47396
319120.0000    1.00829
319160.0000    1.24296
319200.0000    0.63093
319240.0000    1.99385
319280.0000    2.33083
319320.0000    2.02142
319360.0000    0.80008
319400.0000    1.56599
319440.0000    1.57263
319480.0000    1.22116
319520.0000    1.33197
319560.0000    2.14051
319600.0000    2.06875
319640.0000    1.78520
319680.0000    1.67118
319720.0000    1.64335
319760.0000    1.20201
319800.0000    1.68665
319840.0000    1.96458
319880.0000    1.79291
319920.0000    1.39012
319960.0000    1.91515
320000.0000    2.26254
320040.0000    1.64096
320080.0000    2.17570
320120.0000    2.08966
320160.0000    1.48039
320200.0000    2.19413
320240.0000    2.04077
320280.0000    1.92301
320320.0000    1.18106
320360.0000    1.49301
320400.0000    1.53141
320440.0000    1.12091
320480.0000    1.77887
320520.0000    1.05266
320560.0000    1.50724
320600.0000    1.01616
320640.0000    1.47726
320680.0000    1.21255
320720.0000    0.63819
320760.0000    0.54232
320800.0000    1.03118
320840.0000    1.56921
320880.0000    1.32836
320920.0000    1.04448
320960.0000    0.81412
321000.0000    0.70084
321040.0000    0.54681
321080.0000    0.80859
321120.0000    0.91671
321160.0000    0.72379
321200.0000    1.07849
321240.0000    0.65658
321280.0000    1.38514
321320.0000    1.13605
321360.0000    1.15989
321400.0000    1.83963
321440.0000    1.77694
321480.0000    0.96901
321520.0000    1.83317
321560.0000    1.53100
321600.0000    1.52104
321640.0000    1.51136
321680.0000    1.24316
321720.0000    2.52599
321760.0000    2.18615
321800.0000    2.02566
321840.0000    1.61577
321880.0000    2.38992
321920.0000    1.64627
321960.0000    1.69759
322000.0000    1.95853
322040.0000    2.68025
322080.0000    2.75997
322120.0000    2.41890
322160.0000    1.96224
322200.0000    2.48083
322240.0000    2.30806
322280.0000    1.60332
322320.0000    1.77486
322360.0000    1.75631
322400.0000    1.98619
322440.0000    1.33964
322480.0000    2.45510
322520.0000    1.55293
322560.0000    1.69954
322600.0000    1.71080
322640.0000    1.30331
322680.0000    1.16171
322720.0000    1.51592
322760.0000    1.71369
322800.0000    1.86683
322840.0000    1.83322
322880.0000    2.03359
322920.0000    1.61033
322960.0000    1.72104
323000.0000    2.41967
323040.0000    1.36759
323080.0000    2.24471
323120.0000    2.55604
323160.0000    2.42889
323200.0000    2.46159
323240.0000    2.32081
323280.0000    3.10126
323320.0000    2.45336
323360.0000    2.67626
323400.0000    2.77859
323440.0000    2.30451
323480.0000    2.51784
323520.0000    2.49163
323560.0000    1.72725
323600.0000    2.80575
323640.0000    2.70078
323680.0000    2.43887
323720.0000    2.38448
323760.0000    2.02468
323800.0000    2.00309
323840.0000    2.29525
323880.0000    2.09912
323920.0000    2.25469
323960.0000    2.10302
324000.0000    1.90827
324040.0000    2.21815
324080.0000    2.10773
324120.0000    1.82718
324160.0000    1.86628
324200.0000    2.46213
324240.0000    2.27360
324280.0000    2.41138
324320.0000    2.44888
324360.0000    1.51038
324400.0000    2.15955
324440.0000    1.76181
324480.0000    2.03532
324520.0000    1.78178
324560.0000    1.93800
324600.0000    1.78290
324640.0000    1.83464
324680.0000    1.91857
324720.0000    2.26227
324760.0000    2.40126
324800.0000    1.46976
324840.0000    1.50656
324880.0000    1.25153
324920.0000    1.48541
324960.0000    1.24404
325000.0000    1.70661
325040.0000    1.64066
325080.0000    1.07467
325120.0000    1.79926
325160.0000    2.02034
325200.0000    1.41945
325240.0000    1.44237
325280.0000    2.34591
325320.0000    1.47627
325360.0000    1.32224
325400.0000    1.68337
325440.0000    1.34124
325480.0000    1.05857
325520.0000    1.82719
325560.0000    1.79397
325600.0000    2.42202
325640.0000    2.13387
325680.0000    2.37437
325720.0000    0.63560
325760.0000    1.74993
325800.0000    1.28752
325840.0000    1.57659
325880.0000    1.51345
325920.0000    1.18073
325960.0000    1.69500
326000.0000    1.45596
326040.0000    1.11745
326080.0000    1.08071
326120.0000    1.30422
326160.0000    1.18771
326200.0000    1.12496
326240.0000    1.09172
326280.0000    1.23874
326320.0000    1.20375
326360.0000    1.52561
326400.0000    1.94968
326440.0000    1.40623
326480.0000    1.65970
326520.0000    1.76582
326560.0000    2.01880
326600.0000    1.38661
326640.0000    2.03537
326680.0000    1.31113
326720.0000    1.31130
326760.0000    1.47921
326800.0000    1.53087
326840.0000    2.11918
326880.0000    1.37708
326920.0000    1.69128
326960.0000    2.38708
327000.0000    1.72433
327040.0000    1.30430
327080.0000    1.87540
327120.0000    1.81273
327160.0000    2.17978
327200.0000    2.44139
327240.0000    2.30404
327280.0000    2.18642
327320.0000    2.08228
327360.0000    1.63397
327400.0000    1.42438
327440.0000    1.37098
327480.0000    2.00993
327520.0000    1.70342
327560.0000    1.78139
327600.0000    1.47612
327640.0000    1.56628
327680.0000    2.41258
327720.0000    1.49016
327760.0000    1.55441
327800.0000    1.89031
327840.0000    1.42450
327880.0000    2.01707
327920.0000    1.92518
327960.0000    2.07249
328000.0000    1.23831
328040.0000    2.04414
328080.0000    1.50785
328120.0000    1.67502
328160.0000    1.32596
328200.0000    0.71069
328240.0000    1.49745
328280.0000    0.59480
328320.0000    1.36163
328360.0000    1.34899
328400.0000    1.43913
328440.0000    1.45450
328480.0000    0.87288
328520.0000    1.00996
328560.0000    1.00713
328600.0000    1.93544
328640.0000    0.85165
328680.0000    0.95080
328720.0000    0.89351
328760.0000    0.25666
328800.0000    1.20734
328840.0000    0.77948
328880.0000    1.20013
328920.0000    1.04009
328960.0000    1.02149
329000.0000    1.34771
329040.0000    0.28183
329080.0000    0.66051
329120.0000    0.72956
329160.0000    0.88812
329200.0000    1.36060
329240.0000    1.02099
329280.0000    1.29858
329320.0000    0.87844
329360.0000    1.27026
329400.0000    1.10477
329440.0000    0.67381
329480.0000    1.35019
329520.0000    0.92664
329560.0000    1.25792
329600.0000    1.12552
329640.0000    1.21534
329680.0000    1.15435
329720.0000    1.13240
329760.0000    0.77490
329800.0000    1.28675
329840.0000    0.96444
329880.0000    0.39569
329920.0000    0.38510
329960.0000    0.51840
330000.0000    0.50511
330040.0000    0.97981
330080.0000    0.18679
330120.0000    0.48322
330160.0000    1.44457
330200.0000    0.83715
330240.0000    0.49769
330280.0000    0.88258
330320.0000    1.54922
330360.0000    1.08824
330400.0000    0.90465
330440.0000    0.97139
330480.0000    1.13592
330520.0000    1.55888
330560.0000    1.36434
330600.0000    1.28124
330640.0000    1.17982
330680.0000    1.10981
330720.0000    0.82387
330760.0000    1.57182
330800.0000    1.47743
330840.0000    1.00296
330880.0000    1.18246
330920.0000    1.26510
330960.0000    0.58826
331000.0000    0.52904
331040.0000    1.39879
331080.0000    1.15321
331120.0000    0.95187
331160.0000    1.21525
331200.0000    1.29321
331240.0000    1.35109
331280.0000    0.92225
331320.0000    1.11329
331360.0000    1.31764
331400.0000    0.62524
331440.0000    1.62574
331480.0000    1.48993
331520.0000    0.87609
331560.0000    1.60545
331600.0000    0.24513
331640.0000    0.58547
331680.0000    1.07099
331720.0000    0.76507
331760.0000    0.82071
331800.0000    1.22456
331840.0000    1.11440
331880.0000    1.67971
331920.0000    1.15800
331960.0000    0.74030
332000.0000    0.42564
332040.0000    1.39131
332080.0000    1.11871
332120.0000    1.10961
332160.0000    1.54772
332200.0000    1.63664
332240.0000    1.42363
332280.0000    1.45408
332320.0000    1.97326
332360.0000    1.32657
332400.0000    0.63305
332440.0000    1.39499
332480.0000    1.68492
332520.0000    0.77671
332560.0000    1.29238
332600.0000    0.80592
332640.0000    1.21076
332680.0000    1.21031
332720.0000    1.41503
332760.0000    1.31241
332800.0000    1.12888
332840.0000    0.89945
332880.0000    1.07982
332920.0000    0.80212
332960.0000    0.32309
333000.0000    0.80117
333040.0000    0.31868
333080.0000    0.94430
333120.0000    1.00523
333160.0000    0.93800
333200.0000    0.92002
333240.0000    1.55837
333280.0000    1.41077
333320.0000    1.17968
333360.0000    0.75683
333400.0000    1.50262
333440.0000    0.69359
333480.0000    1.97275
333520.0000    1.79966
333560.0000    1.21579
333600.0000    1.24259
333640.0000    0.75429
333680.0000    1.16193
333720.0000    1.87327
333760.0000    1.32731
333800.0000    0.99053
333840.0000    1.04298
333880.0000    1.50467
333920.0000    0.19278
333960.0000    0.75261
334000.0000    1.33177
334040.0000    1.40095
334080.0000    1.62120
334120.0000    1.23083
334160.0000    1.06223
334200.0000    1.20257
334240.0000    1.01819
334280.0000    0.46027
334320.0000    0.81985
334360.0000    0.24724
334400.0000    0.69486
334440.0000    1.56177
334480.0000    1.19191
334520.0000    1.61154
334560.0000    1.24838
334600.0000    0.93668
334640.0000    1.01300
334680.0000    1.30265
334720.0000    1.47560
334760.0000    1.56686
334800.0000    0.78657
334840.0000    0.68565
334880.0000    1.35057
334920.0000    0.84875
334960.0000    0.91295
335000.0000    0.95336
335040.0000   -0.13913
335080.0000    0.24376
335120.0000    0.65570
335160.0000    0.56095
335200.0000    1.27173
335240.0000    1.63604
335280.0000    1.48798
335320.0000    1.15829
335360.0000    1.57771
335400.0000    1.11815
335440.0000    0.85519
335480.0000    1.05859
335520.0000    1.43409
335560.0000    0.94306
335600.0000    1.02206
335640.0000    1.48257
335680.0000    1.00103
335720.0000    0.94019
335760.0000    1.07880
335800.0000    1.56637
335840.0000    1.17972
335880.0000    1.37573
335920.0000    0.88974
335960.0000    0.76824
336000.0000    0.56502
336040.0000    0.38415
336080.0000    1.83716
336120.0000    1.38556
336160.0000    1.17039
336200.0000    0.98319
336240.0000    1.22967
336280.0000    1.69783
336320.0000    0.42943
336360.0000    0.72892
336400.0000    1.64154
336440.0000    1.49579
336480.0000    0.83716
336520.0000    1.59872
336560.0000    0.79612
336600.0000    1.44650
336640.0000    1.18037
336680.0000    1.64963
336720.0000    1.52291
336760.0000    1.85043
336800.0000    2.00403
336840.0000    2.19651
336880.0000    1.93891
336920.0000    1.73790
336960.0000    1.83755
337000.0000    2.39537
337040.0000    2.72473
337080.0000    2.18115
337120.0000    1.72425
337160.0000    1.92806
337200.0000    2.03381
337240.0000    1.68406
337280.0000    1.78984
337320.0000    2.27542
337360.0000    1.96850
337400.0000    1.46976
337440.0000    1.71573
337480.0000    1.73954
337520.0000    1.53135
337560.0000    1.71492
337600.0000    2.20352
337640.0000    1.95855
337680.0000    2.28236
337720.0000    1.29090
337760.0000    1.73626
337800.0000    1.81572
337840.0000    1.24792
337880.0000    0.94339
337920.0000    0.93608
337960.0000    1.79564
338000.0000    1.85131
338040.0000    0.92880
338080.0000    0.96612
338120.0000    1.12816
338160.0000    0.82994
338200.0000    1.29219
338240.0000    1.07670
338280.0000    1.36171
338320.0000    1.02644
338360.0000    1.72983
338400.0000    1.33452
338440.0000    1.17220
338480.0000    0.94192
338520.0000    0.94821
338560.0000    0.88506
338600.0000    0.52840
338640.0000    1.23604
338680.0000    1.01536
338720.0000    0.61944
338760.0000    0.74747
338800.0000    0.79210
338840.0000    1.59721
338880.0000    1.74207
338920.0000    1.34725
338960.0000    1.29239
339000.0000    0.85937
339040.0000    1.09785
339080.0000    1.10628
339120.0000    1.31481
339160.0000    0.87921
339200.0000    1.52720
339240.0000    0.98438
339280.0000    1.65803
339320.0000    1.86975
339360.0000    2.10030
339400.0000    1.60618
339440.0000    1.43295
339480.0000    1.09041
339520.0000    1.70279
339560.0000    1.28543
339600.0000    1.36219
339640.0000    0.72474
339680.0000    1.97693
339720.0000    0.88657
339760.0000    1.20222
339800.0000    1.21742
339840.0000    1.04144
339880.0000    1.07207
339920.0000    1.36704
339960.0000    1.53929
340000.0000    1.88042
340040.0000    1.36034
340080.0000    1.54709
340120.0000    0.67900
340160.0000    0.86369
340200.0000    1.28796
340240.0000    1.05593
340280.0000    0.99986
340320.0000    1.09465
340360.0000    1.24324
340400.0000    1.32772
340440.0000    1.59737
340480.0000    1.82836
340520.0000    0.32092
340560.0000    1.51449
340600.0000    1.38185
340640.0000    2.48132
340680.0000    1.78743
340720.0000    1.72687
340760.0000    1.89708
340800.0000    2.29502
340840.0000    1.93826
340880.0000    2.03765
340920.0000    1.42531
340960.0000    0.98726
341000.0000    1.04368
341040.0000    1.00921
341080.0000    1.16760
341120.0000    1.87258
341160.0000    0.18780
341200.0000    0.40946
341240.0000    1.51537
341280.0000    1.88991
341320.0000    1.70818
341360.0000    1.84242
341400.0000    1.35895
341440.0000    1.40433
341480.0000    0.36274
341520.0000    0.26470
341560.0000    0.39353
341600.0000    0.85352
341640.0000    1.03463
341680.0000    1.23287
341720.0000    0.65833
341760.0000    0.93179
341800.0000    1.75973
341840.0000    1.49074
341880.0000    1.57262
341920.0000    1.39440
341960.0000    2.03758
342000.0000    1.95222
342040.0000    1.53022
342080.0000    1.55870
342120.0000    1.62543
342160.0000    1.53647
342200.0000    1.75053
342240.0000    1.05095
342280.0000    1.72342
342320.0000    1.11746
342360.0000    1.99344
342400.0000    1.69163
342440.0000    2.17454
342480.0000    1.99979
342520.0000    2.16882
342560.0000    1.71833
342600.0000    2.03851
342640.0000    2.21056
342680.0000    1.18509
342720.0000    1.37214
342760.0000    1.64390
342800.0000    1.31133
342840.0000    1.53904
342880.0000    1.99588
342920.0000    1.32358
342960.0000    1.61208
343000.0000    1.82837
343040.0000    1.57530
343080.0000    1.73728
343120.0000    2.21040
343160.0000    1.55892
343200.0000    1.85531
343240.0000    1.20185
343280.0000    1.74732
343320.0000    2.07953
343360.0000    2.07043
343400.0000    2.00555
343440.0000    1.11239
343480.0000    1.91068
343520.0000    1.04766
343560.0000    1.55755
343600.0000    1.26982
343640.0000    0.83525
343680.0000    1.67386
343720.0000    1.47157
343760.0000    1.31564
343800.0000    1.70556
343840.0000    1.89544
343880.0000    1.04466
343920.0000    1.71386
343960.0000    1.64575
344000.0000    1.34672
344040.0000    1.19732
344080.0000    1.12446
344120.0000    1.27004
344160.0000    1.70842
344200.0000    1.68092
344240.0000    1.03100
344280.0000    1.47240
344320.0000    0.51255
344360.0000    0.82004
344400.0000    1.88262
344440.0000    1.72292
344480.0000    1.69121
344520.0000    2.18198
344560.0000    1.85421
344600.0000    1.76141
344640.0000    1.45457
344680.0000    1.63187
344720.0000    1.76156
344760.0000    1.12847
344800.0000    0.98415
344840.0000    1.15647
344880.0000    1.39593
344920.0000    1.07046
344960.0000    1.26374
345000.0000    1.27308
345040.0000    0.84403
345080.0000    0.92679
345120.0000    0.48960
345160.0000    1.65770
345200.0000    1.37356
345240.0000    1.91000
345280.0000    2.01286
345320.0000    2.33001
345360.0000    0.88612
345400.0000    0.74609
345440.0000    1.26876
345480.0000    1.68345
345520.0000    0.51261
345560.0000    0.91707
345600.0000    1.23867
345640.0000    1.29001
345680.0000    1.02837
345720.0000    0.77903
345760.0000    0.42016
345800.0000    0.67581
345840.0000    0.56345
345880.0000    0.28536
345920.0000    1.19392
345960.0000    0.80361
346000.0000    1.75040
346040.0000    0.99844
346080.0000    1.17448
346120.0000    0.84293
346160.0000    0.65915
346200.0000    1.52821
346240.0000    1.64691
346280.0000    1.48875
346320.0000    1.47900
346360.0000    1.83188
346400.0000    1.54702
346440.0000    1.03919
346480.0000    1.72306
346520.0000    1.08812
346560.0000    1.55472
346600.0000    1.32412
346640.0000    1.82978
346680.0000    1.52416
346720.0000    1.17578
346760.0000    1.06512
346800.0000    1.85972
346840.0000    1.25814
346880.0000    1.49169
346920.0000    1.66413
346960.0000    3.08731
347000.0000    2.33890
347040.0000    1.56997
347080.0000    0.90332
347120.0000    1.45383
347160.0000    1.38041
347200.0000    1.66634
347240.0000    1.95107
347280.0000    1.53930
347320.0000    1.89383
347360.0000    1.80077
347400.0000    1.57647
347440.0000    1.82531
347480.0000    0.96262
347520.0000    2.21421
347560.0000    2.44353
347600.0000    2.36789
347640.0000    1.39097
347680.0000    0.76925
347720.0000    1.17286
347760.0000    1.72844
347800.0000    2.64136
347840.0000    2.22318
347880.0000    1.45061
347920.0000    0.86603
347960.0000    1.77572
348000.0000    1.58756
348040.0000    1.38640
348080.0000    1.48603
348120.0000    1.17422
348160.0000    0.68772
348200.0000    0.45925
348240.0000    1.37939
348280.0000    1.55240
348320.0000    0.82649
348360.0000    1.56125
348400.0000    1.48017
348440.0000    0.75379
348480.0000    1.02530
348520.0000    1.40309
348560.0000    1.48584
348600.0000    1.51633
348640.0000    0.90466
348680.0000    1.44797
348720.0000    0.95780
348760.0000    1.51981
348800.0000    2.00292
348840.0000    1.18647
348880.0000    0.87106
348920.0000    0.77467
348960.0000    1.41142
349000.0000    0.94526
349040.0000    1.37408
349080.0000    1.56644
349120.0000    1.23085
349160.0000    1.33005
349200.0000    0.69473
349240.0000    0.67060
349280.0000    1.47599
349320.0000    1.08065
349360.0000    0.96574
349400.0000    1.03581
349440.0000    0.69293
349480.0000    1.78051
349520.0000    0.96127
349560.0000    1.44550
349600.0000    2.05479
349640.0000    1.17336
349680.0000    1.20817
349720.0000    1.65821
349760.0000    1.93123
349800.0000    1.44436
349840.0000    1.77290
349880.0000    2.30093
349920.0000    1.74859
349960.0000    1.13273
350000.0000    0.86351
350040.0000    1.40507
350080.0000    1.66113
350120.0000    1.36673
350160.0000    1.35432
350200.0000    1.41868
350240.0000    1.24439
350280.0000    0.88868
350320.0000    1.27042
350360.0000    1.37203
350400.0000    1.16981
350440.0000    1.64545
350480.0000    1.57927
350520.0000    0.76637
350560.0000    1.38578
350600.0000    1.10069
350640.0000    1.92176
350680.0000    2.08872
350720.0000    1.46864
350760.0000    1.56783
350800.0000    1.34549
350840.0000    1.44790
350880.0000    1.45916
350920.0000    1.53742
350960.0000    1.09232
351000.0000    1.89919
351040.0000    1.24649
351080.0000    1.68597
351120.0000    0.87755
351160.0000    0.82853
351200.0000    1.28891
351240.0000    1.28786
351280.0000    1.87897
351320.0000    1.49456
351360.0000    1.91481
351400.0000    1.66676
351440.0000    1.88413
351480.0000    1.23599
351520.0000    0.90568
351560.0000    1.44306
351600.0000    1.77771
351640.0000    1.64357
351680.0000    1.60156
351720.0000    1.22011
351760.0000    1.33918
351800.0000    2.19807
351840.0000    1.58606
351880.0000    1.19594
351920.0000    1.34567
351960.0000    2.40581
352000.0000    2.04303
352040.0000    1.45712
352080.0000    1.82495
352120.0000    1.60045
352160.0000    1.74718
352200.0000    1.81131
352240.0000    1.55476
352280.0000    2.13568
352320.0000    1.69080
352360.0000    1.34331
352400.0000    1.77374
352440.0000    1.82279
352480.0000    2.51286
352520.0000    1.97153
352560.0000    1.20913
352600.0000    1.74424
352640.0000    1.98235
352680.0000    2.37881
352720.0000    1.72933
352760.0000    2.33853
352800.0000    2.21999
352840.0000    1.88382
352880.0000    2.54144
352920.0000    1.76494
352960.0000    1.55671
353000.0000    1.54017
353040.0000    2.24960
353080.0000    2.24319
353120.0000    1.63403
353160.0000    2.25026
353200.0000    2.04838
353240.0000    1.30297
353280.0000    1.50712
353320.0000    1.79370
353360.0000    1.38468
353400.0000    1.41710
353440.0000    2.05062
353480.0000    2.35015
353520.0000    2.23361
353560.0000    2.87719
353600.0000    2.77159
353640.0000    1.88454
353680.0000    2.16400
353720.0000    1.85618
353760.0000    2.00132
353800.0000    1.54735
353840.0000    1.73616
353880.0000    1.72362
353920.0000    1.83741
353960.0000    1.61011
354000.0000    1.98038
354040.0000    1.91062
354080.0000    2.21440
354120.0000    1.87861
354160.0000    1.65586
354200.0000    2.11272
354240.0000    2.05812
354280.0000    2.50566
354320.0000    2.29193
354360.0000    2.04149
354400.0000    1.45831
354440.0000    1.64041
354480.0000    1.28043
354520.0000    2.01509
354560.0000    1.94969
354600.0000    1.62862
354640.0000    1.32880
354680.0000    1.26289
354720.0000    1.48174
354760.0000    1.05271
354800.0000    1.12432
354840.0000    1.34318
354880.0000    1.83664
354920.0000    1.40922
354960.0000    0.82174
355000.0000    0.90086
355040.0000    0.65869
355080.0000    1.00580
355120.0000    1.65020
355160.0000    1.13815
355200.0000    1.73989
355240.0000    1.42810
355280.0000    2.02449
355320.0000    2.02694
355360.0000    1.56190
355400.0000    1.48756
355440.0000    1.55994
355480.0000    1.23923
355520.0000    1.89440
355560.0000    1.51876
355600.0000    1.82272
355640.0000    1.49312
355680.0000    1.90344
355720.0000    1.46986
355760.0000    1.42567
355800.0000    1.79001
355840.0000    1.91481
355880.0000    1.85281
355920.0000    1.69085
355960.0000    2.23622
356000.0000    1.01903
356040.0000    0.49628
356080.0000    1.07729
356120.0000    0.82134
356160.0000    0.92142
356200.0000    1.37645
356240.0000    2.29196
356280.0000    1.22926
356320.0000    1.70836
356360.0000    2.10408
356400.0000    1.82978
356440.0000    1.48392
356480.0000    1.15499
356520.0000    0.74271
356560.0000    1.98291
356600.0000    1.64334
356640.0000    1.91182
356680.0000    1.01210
356720.0000    1.33246
356760.0000    1.84665
356800.0000    1.81818
356840.0000    2.44430
356880.0000    1.65248
356920.0000    1.40324
356960.0000    1.47855
357000.0000    2.25294
357040.0000    1.71230
357080.0000    2.52496
357120.0000    1.86040
357160.0000    1.73218
357200.0000    2.09062
357240.0000    1.28123
357280.0000    1.58247
357320.0000    1.78172
357360.0000    2.58188
357400.0000    1.73107
357440.0000    1.91647
357480.0000    1.82171
357520.0000    1.66116
357560.0000    1.50063
357600.0000    1.89108
357640.0000    1.49785
357680.0000    1.18648
357720.0000    1.54631
357760.0000    1.21764
357800.0000    1.34933
357840.0000    2.16595
357880.0000    1.37546
357920.0000    1.32612
357960.0000    1.89304
358000.0000    1.29552
358040.0000    1.54092
358080.0000    2.35321
358120.0000    1.80155
358160.0000    1.78019
358200.0000    1.50095
358240.0000    1.92034
358280.0000    1.78496
358320.0000    2.18360
358360.0000    1.73235
358400.0000    1.20040
358440.0000    1.35887
358480.0000    1.41309
358520.0000    1.69239
358560.0000    1.94003
358600.0000    1.13307
358640.0000    0.92103
358680.0000    1.94047
358720.0000    1.86391
358760.0000    1.02072
358800.0000    0.89761
358840.0000    1.35570
358880.0000    1.63274
358920.0000    1.94916
358960.0000    1.81375
359000.0000    1.62757
359040.0000    1.21237
359080.0000    1.14878
359120.0000    1.15749
359160.0000    1.63535
359200.0000    1.41727
359240.0000    1.60912
359280.0000    2.11502
359320.0000    1.91327
359360.0000    1.83002
359400.0000    1.39652
359440.0000    1.30318
359480.0000    1.41457
359520.0000    0.99054
359560.0000    1.27697
359600.0000    1.24470
359640.0000    1.00140
359680.0000    1.06746
359720.0000    1.45262
359760.0000    1.31837
359800.0000    1.13392
359840.0000    1.12664
359880.0000    1.54320
359920.0000    1.47935
359960.0000    1.34381
360000.0000    1.32904
360040.0000    1.31836
360080.0000    0.84925
360120.0000    1.92677
360160.0000    2.12489
360200.0000    1.55064
360240.0000    1.91331
360280.0000    1.48866
360320.0000    1.26038
360360.0000    2.06718
360400.0000    1.77784
360440.0000    1.76510
360480.0000    1.81954
360520.0000    1.27580
360560.0000    2.12710
360600.0000    2.50725
360640.0000    1.50533
360680.0000    2.00221
360720.0000    1.85074
360760.0000    1.89162
360800.0000    1.42167
360840.0000    1.96150
360880.0000    1.62507
360920.0000    1.73927
360960.0000    1.47758
361000.0000    2.15725
361040.0000    2.15544
361080.0000    1.98756
361120.0000    1.13307
361160.0000    1.92540
361200.0000    1.00148
361240.0000    0.99221
361280.0000    1.14599
361320.0000    1.56317
361360.0000    1.32735
361400.0000    1.23248
361440.0000    0.90410
361480.0000    0.81899
361520.0000    0.67598
361560.0000    1.27071
361600.0000    1.75231
361640.0000    1.90537
361680.0000    1.46394
361720.0000    1.35312
361760.0000    1.52744
361800.0000    1.89126
361840.0000    1.68871
361880.0000    2.06541
361920.0000    1.51384
361960.0000    1.59360
362000.0000    2.24720
362040.0000    1.23231
362080.0000    1.17754
362120.0000    1.28580
362160.0000    0.98781
362200.0000    2.38142
362240.0000    1.23323
362280.0000    2.28600
362320.0000    1.38595
362360.0000    1.83719
362400.0000    1.45959
362440.0000    0.96207
362480.0000    1.05598
362520.0000    1.39920
362560.0000    1.26262
362600.0000    1.06997
362640.0000    0.77464
362680.0000    1.54690
362720.0000    0.61820
362760.0000    1.22754
362800.0000    1.32906
362840.0000    1.35538
362880.0000    1.05862
362920.0000    1.60243
362960.0000    1.19382
363000.0000    0.88672
363040.0000    1.30076
363080.0000    1.29414
363120.0000    1.38921
363160.0000    1.37528
363200.0000    1.20590
363240.0000    0.94916
363280.0000    1.53100
363320.0000    1.45159
363360.0000    1.06791
363400.0000    1.43584
363440.0000    1.50664
363480.0000    1.19198
363520.0000    1.07459
363560.0000    1.33475
363600.0000    1.89460
363640.0000    1.69421
363680.0000    1.37616
363720.0000    1.42501
363760.0000    1.43797
363800.0000    1.93025
363840.0000    1.28545
363880.0000    2.05342
363920.0000    1.93309
363960.0000    2.25267
364000.0000    1.56374
364040.0000    1.06195
364080.0000    1.42205
364120.0000    1.16522
364160.0000    0.80207
364200.0000    1.09728
364240.0000    1.40913
364280.0000    1.21841
364320.0000    0.12797
364360.0000    1.09277
364400.0000    1.30066
364440.0000    1.68484
364480.0000    2.05636
364520.0000    1.05975
364560.0000    0.82799
364600.0000    1.43562
364640.0000    0.98685
364680.0000    1.20934
364720.0000    1.14710
364760.0000    1.60672
364800.0000    1.08544
364840.0000    1.04441
364880.0000    1.18969
364920.0000    0.74907
364960.0000    0.71113
365000.0000    0.76698
365040.0000    1.06300
365080.0000    1.03882
365120.0000    1.12950
365160.0000    0.81688
365200.0000    1.83406
365240.0000    1.37927
365280.0000    0.96311
365320.0000    1.34633
365360.0000    1.04348
365400.0000    1.64929
365440.0000    2.03910
365480.0000    2.03132
365520.0000    2.06223
365560.0000    1.76762
365600.0000    2.06186
365640.0000    1.27676
365680.0000    0.79754
365720.0000    1.74180
365760.0000    1.99909
365800.0000    1.12954
365840.0000    1.59671
365880.0000    1.40512
365920.0000    2.09697
365960.0000    1.39907
366000.0000    1.35306
366040.0000    1.31228
366080.0000    0.42702
366120.0000    0.84778
366160.0000    0.50031
366200.0000    0.20731
366240.0000    0.49518
366280.0000    1.12252
366320.0000    1.10583
366360.0000    0.56138
366400.0000    1.45502
366440.0000    0.99849
366480.0000    1.15670
366520.0000    0.84604
366560.0000    1.79453
366600.0000    0.90803
366640.0000    1.63083
366680.0000    1.25121
366720.0000    1.64818
366760.0000    1.63952
366800.0000    1.49674
366840.0000    1.10420
366880.0000    1.29612
366920.0000    1.94518
366960.0000    1.25470
367000.0000    1.27797
367040.0000    1.48110
367080.0000    1.14304
367120.0000    0.97444
367160.0000    0.40051
367200.0000    1.75931
367240.0000    1.18026
367280.0000    0.31562
367320.0000   -0.15887
367360.0000    0.92579
367400.0000    0.28260
367440.0000    1.44739
367480.0000    1.29616
367520.0000    1.41747
367560.0000    1.42517
367600.0000    1.27989
367640.0000    1.23020
367680.0000    0.69257
367720.0000    0.46873
367760.0000    0.24887
367800.0000    0.82966
367840.0000    0.64429
367880.0000    0.79630
367920.0000    0.79443
367960.0000    1.36000
368000.0000    2.31008
368040.0000    1.54321
368080.0000    1.57144
368120.0000    1.99721
368160.0000    1.69228
368200.0000    2.21078
368240.0000    1.91104
368280.0000    1.38824
368320.0000    1.62866
368360.0000    1.62620
368400.0000    1.18080
368440.0000    1.40806
368480.0000    2.09612
368520.0000    0.90238
368560.0000    1.40425
368600.0000    1.71483
368640.0000    2.19462
368680.0000    2.29414
368720.0000    2.40881
368760.0000    2.06964
368800.0000    1.86595
368840.0000    2.30916
368880.0000    1.97002
368920.0000    1.68497
368960.0000    2.07147
369000.0000    2.06665
369040.0000    1.48188
369080.0000    2.19923
369120.0000    2.25054
369160.0000    2.65618
369200.0000    1.50190
369240.0000    1.43013
369280.0000    0.82296
369320.0000    1.85291
369360.0000    1.55028
369400.0000    1.79705
369440.0000    1.95981
369480.0000    1.91955
369520.0000    1.95751
369560.0000    1.74271
369600.0000    2.29399
369640.0000    1.92000
369680.0000    2.05826
369720.0000    1.70793
369760.0000    1.56663
369800.0000    0.59068
369840.0000    0.35747
369880.0000    0.60983
369920.0000    1.15942
369960.0000    0.59848
370000.0000    0.70845
370040.0000    0.40195
370080.0000    0.47498
370120.0000    1.08252
370160.0000    0.86722
370200.0000    0.16721
370240.0000    0.66496
370280.0000    0.80001
370320.0000    0.91070
370360.0000    1.52865
370400.0000    1.56124
370440.0000    1.01506
370480.0000    0.71295
370520.0000    2.00250
370560.0000    1.31988
370600.0000    1.71501
370640.0000    1.22845
370680.0000    1.62663
370720.0000    1.76567
370760.0000    1.66013
370800.0000    1.96820
370840.0000    1.52245
370880.0000    1.88279
370920.0000    1.66733
370960.0000    1.41772
371000.0000    1.36950
371040.0000    2.36154
371080.0000    1.06826
371120.0000    1.62899
371160.0000    1.00624
371200.0000    1.26757
371240.0000    1.16636
371280.0000    1.23729
371320.0000    1.25594
371360.0000    1.44474
371400.0000    1.37539
371440.0000    1.88771
371480.0000    1.52863
371520.0000    1.35803
371560.0000    2.40491
371600.0000    1.43554
371640.0000    1.93565
371680.0000    0.68980
371720.0000    1.57364
371760.0000    1.73304
371800.0000    1.33468
371840.0000    1.86837
371880.0000    1.52906
371920.0000    1.86832
371960.0000    1.70960
372000.0000    1.54915
372040.0000    1.81573
372080.0000    1.58877
372120.0000    1.96643
372160.0000    1.94774
372200.0000    2.37631
372240.0000    2.10634
372280.0000    2.50856
372320.0000    1.02024
372360.0000    2.31842
372400.0000    2.51608
372440.0000    2.32160
372480.0000    1.71058
372520.0000    2.14499
372560.0000    2.00055
372600.0000    1.81870
372640.0000    1.99406
372680.0000    1.27136
372720.0000    1.03750
372760.0000    1.22666
372800.0000    1.20364
372840.0000    1.34655
372880.0000    1.66422
372920.0000    2.08056
372960.0000    2.34702
373000.0000    2.23942
373040.0000    2.13619
373080.0000    2.09615
373120.0000    1.59568
373160.0000    1.80029
373200.0000    2.17641
373240.0000    0.75152
373280.0000    0.53510
373320.0000    1.24173
373360.0000    1.24170
373400.0000    0.73616
373440.0000    0.84683
373480.0000    1.18445
373520.0000    1.04112
373560.0000    0.92229
373600.0000    1.11234
373640.0000    1.38577
373680.0000    1.33062
373720.0000    1.77546
373760.0000    1.18814
373800.0000    1.81908
373840.0000    1.54046
373880.0000    1.68657
373920.0000    1.25683
373960.0000    1.96671
374000.0000    0.81877
374040.0000    1.39727
374080.0000    1.48034
374120.0000    1.67967
374160.0000    1.44293
374200.0000    1.44967
374240.0000    1.69438
374280.0000    2.33113
374320.0000    1.86430
374360.0000    1.80402
374400.0000    1.21467
374440.0000    0.96270
374480.0000    1.04941
374520.0000    0.35865
374560.0000    1.91275
374600.0000    1.02804
374640.0000    2.14375
374680.0000    2.05528
374720.0000    1.31138
374760.0000    1.39101
374800.0000    1.19490
374840.0000    0.94013
374880.0000    1.04062
374920.0000    1.25047
374960.0000    0.50887
375000.0000    2.05775
375040.0000    1.18474
375080.0000    1.07331
375120.0000    0.86032
375160.0000    0.78430
375200.0000    1.06884
375240.0000    1.06184
375280.0000    1.46159
375320.0000    1.28163
375360.0000    0.74452
375400.0000    0.94535
375440.0000    0.74542
375480.0000    1.45490
375520.0000    1.41496
375560.0000    2.35857
375600.0000    2.33159
375640.0000    1.44348
375680.0000    2.23962
375720.0000    1.98297
375760.0000    1.90059
375800.0000    2.32595
375840.0000    1.63341
375880.0000    2.02848
375920.0000    2.11907
375960.0000    2.69782
376000.0000    2.85786
376040.0000    1.66431
376080.0000    2.28704
376120.0000    2.57029
376160.0000    2.60558
376200.0000    2.00715
376240.0000    2.19958
376280.0000    1.52544
376320.0000    1.12124
376360.0000    1.16247
376400.0000    0.97131
376440.0000    1.88504
376480.0000    1.82386
376520.0000    2.28996
376560.0000    1.07216
376600.0000    1.51922
376640.0000    1.76856
376680.0000    2.52217
376720.0000    2.52942
376760.0000    2.19937
376800.0000    1.79649
376840.0000    2.20120
376880.0000    2.58586
376920.0000    2.78209
376960.0000    1.81586
377000.0000    2.07031
377040.0000    2.37313
377080.0000    2.25901
377120.0000    2.04809
377160.0000    2.24589
377200.0000    2.00372
377240.0000    1.51810
377280.0000    2.14436
377320.0000    2.15298
377360.0000    1.82611
377400.0000    1.52018
377440.0000    2.37943
377480.0000    1.80163
377520.0000    2.41796
377560.0000    2.74206
377600.0000    1.49567
377640.0000    1.84811
377680.0000    2.37114
377720.0000    0.98921
377760.0000    1.30603
377800.0000    2.09070
377840.0000    1.92995
377880.0000    2.11738
377920.0000    2.25553
377960.0000    2.02190
378000.0000    2.64408
378040.0000    2.17230
378080.0000    2.30879
378120.0000    1.63279
378160.0000    1.94607
378200.0000    1.78343
378240.0000    1.82605
378280.0000    1.64148
378320.0000    1.81654
378360.0000    0.97544
378400.0000    1.34466
378440.0000    1.75676
378480.0000    0.89649
378520.0000    2.06376
378560.0000    1.70235
378600.0000    1.33225
378640.0000    1.27560
378680.0000    0.95702
378720.0000    0.93239
378760.0000    1.30329
378800.0000    1.90152
378840.0000    1.03584
378880.0000    0.98766
378920.0000    1.93494
378960.0000    1.41546
379000.0000    1.82353
379040.0000    1.14308
379080.0000    1.58013
379120.0000    1.51967
379160.0000    0.99408
379200.0000    1.82631
379240.0000    1.53223
379280.0000    1.75492
379320.0000    2.45171
379360.0000    2.03422
379400.0000    1.99497
379440.0000    1.46731
379480.0000    1.93835
379520.0000    2.38268
379560.0000    2.33757
379600.0000    1.96324
379640.0000    2.70197
379680.0000    1.80561
379720.0000    1.72635
379760.0000    2.73420
379800.0000    2.36766
379840.0000    1.73462
379880.0000    1.99570
379920.0000    2.21497
379960.0000    1.93840
380000.0000    1.59995
380040.0000    2.13414
380080.0000    2.11649
380120.0000    2.49645
380160.0000    2.57993
380200.0000    2.27566
380240.0000    2.05379
380280.0000    2.21307
380320.0000    1.98454
380360.0000    2.20660
380400.0000    1.33682
380440.0000    1.01334
380480.0000    2.25863
380520.0000    1.84855
380560.0000    1.60977
380600.0000    2.00938
380640.0000    2.11385
380680.0000    2.13993
380720.0000    2.74741
380760.0000    1.75694
380800.0000    2.08064
380840.0000    0.82247
380880.0000    1.81121
380920.0000    1.92454
380960.0000    1.90073
381000.0000    1.65434
381040.0000    1.90707
381080.0000    1.81229
381120.0000    1.60554
381160.0000    1.56253
381200.0000    1.78930
381240.0000    1.85968
381280.0000    1.51395
381320.0000    1.56439
381360.0000    2.08620
381400.0000    1.93448
381440.0000    0.99434
381480.0000    1.52894
381520.0000    0.93674
381560.0000    0.93840
381600.0000    1.69423
381640.0000    1.58238
381680.0000    1.51232
381720.0000    1.86615
381760.0000    1.52731
381800.0000    1.12185
381840.0000    0.65464
381880.0000    1.05694
381920.0000    1.63373
381960.0000    1.61564
382000.0000    1.38247
382040.0000    1.54245
382080.0000    1.25848
382120.0000    0.91545
382160.0000    2.17583
382200.0000    1.08918
382240.0000    2.21175
382280.0000    1.76306
382320.0000    1.91470
382360.0000    1.89629
382400.0000    2.39213
382440.0000    1.82439
382480.0000    2.03480
382520.0000    2.09911
382560.0000    2.08724
382600.0000    2.13164
382640.0000    1.56929
382680.0000    2.25254
382720.0000    1.80715
382760.0000    2.16766
382800.0000    2.26482
382840.0000    1.84580
382880.0000    1.68233
382920.0000    2.01024
382960.0000    2.60559
383000.0000    1.94519
383040.0000    1.25410
383080.0000    2.02227
383120.0000    2.48016
383160.0000    1.50866
383200.0000    1.84474
383240.0000    1.47134
383280.0000    1.68566
383320.0000    1.39786
383360.0000    1.77291
383400.0000    1.03297
383440.0000    0.97669
383480.0000    1.09001
383520.0000    1.87436
383560.0000    1.09356
383600.0000    1.32119
383640.0000    1.63244
383680.0000    2.34985
383720.0000    1.78527
383760.0000    0.90306
383800.0000    2.01513
383840.0000    1.88077
383880.0000    2.31857
383920.0000    1.93297
383960.0000    2.21357
384000.0000    2.18826
384040.0000    1.07039
384080.0000    1.35267
384120.0000    1.30804
384160.0000    1.07545
384200.0000    1.16107
384240.0000    1.23409
384280.0000    1.46806
384320.0000    1.38020
384360.0000    1.37923
384400.0000    2.01058
384440.0000    1.36757
384480.0000    1.72721
384520.0000    1.65432
384560.0000    2.06083
384600.0000    1.96425
384640.0000    1.79377
384680.0000    1.29950
384720.0000    1.47737
384760.0000    2.14437
384800.0000    1.57508
384840.0000    1.92519
384880.0000    1.59267
384920.0000    1.88856
384960.0000    1.42439
385000.0000    1.63981
385040.0000    1.66129
385080.0000    1.52524
385120.0000    2.22406
385160.0000    1.81692
385200.0000    2.24989
385240.0000    1.83915
385280.0000    1.57835
385320.0000    1.37479
385360.0000    1.99230
385400.0000    1.92710
385440.0000    1.60361
385480.0000    2.41093
385520.0000    2.18920
385560.0000    1.78077
385600.0000    1.79856
385640.0000    1.25504
385680.0000    1.63350
385720.0000    2.14648
385760.0000    2.30109
385800.0000    2.17639
385840.0000    2.16391
385880.0000    1.85505
385920.0000    2.12542
385960.0000    1.49097
386000.0000    1.96343
386040.0000    1.82743
386080.0000    1.51965
386120.0000    2.11601
386160.0000    2.76131
386200.0000    2.43197
386240.0000    2.53698
386280.0000    2.83758
386320.0000    2.15003
386360.0000    1.46702
386400.0000    1.84438
386440.0000    2.42019
386480.0000    2.22778
386520.0000    2.22787
386560.0000    2.05609
386600.0000    0.97476
386640.0000    1.88500
386680.0000    1.74297
386720.0000    1.49650
386760.0000    1.83959
386800.0000    1.98391
386840.0000    1.60693
386880.0000    2.18332
386920.0000    2.02701
386960.0000    2.57770
387000.0000    2.04237
387040.0000    2.32578
387080.0000    1.93897
387120.0000    2.28987
387160.0000    2.07217
387200.0000    1.57055
387240.0000    2.40549
387280.0000    1.65387
387320.0000    2.04737
387360.0000    2.22248
387400.0000    1.65267
387440.0000    2.23768
387480.0000    2.02091
387520.0000    2.22175
387560.0000    1.94375
387600.0000    0.99331
387640.0000    1.91816
387680.0000    1.57675
387720.0000    2.04010
387760.0000    1.37191
387800.0000    1.48445
387840.0000    1.41796
387880.0000    1.83360
387920.0000    2.01129
387960.0000    1.38640
388000.0000    1.18727
388040.0000    1.91095
388080.0000    0.62170
388120.0000    1.27143
388160.0000    1.34159
388200.0000    1.27315
388240.0000    1.29076
388280.0000    2.27911
388320.0000    1.87053
388360.0000    0.77448
388400.0000    1.46394
388440.0000    1.25453
388480.0000    0.94743
388520.0000    1.55273
388560.0000    1.66779
388600.0000    0.83526
388640.0000    1.59980
388680.0000    1.44761
388720.0000    1.27326
388760.0000    1.52895
388800.0000    1.00233
388840.0000    1.16219
388880.0000    0.94942
388920.0000    1.51826
388960.0000    1.85764
389000.0000    0.96609
389040.0000    1.13621
389080.0000    0.44615
389120.0000    0.75292
389160.0000    1.34627
389200.0000    1.79947
389240.0000    1.89125
389280.0000    1.99415
389320.0000    1.93099
389360.0000    2.15981
389400.0000    2.80103
389440.0000    2.24822
389480.0000    2.49245
389520.0000    2.47895
389560.0000    2.00574
389600.0000    1.66093
389640.0000    1.44853
389680.0000    1.74326
389720.0000    1.45506
389760.0000    2.51035
389800.0000    2.08916
389840.0000    2.51806
389880.0000    2.14440
389920.0000    2.02383
389960.0000    1.84333
390000.0000    1.45230
390040.0000    1.79630
390080.0000    1.69420
390120.0000    2.13935
390160.0000    1.72486
390200.0000    1.60681
390240.0000    1.68601
390280.0000    1.70915
390320.0000    1.41775
390360.0000    1.64682
390400.0000    1.69020
390440.0000    1.93564
390480.0000    2.64968
390520.0000    2.08611
390560.0000    1.63753
390600.0000    1.67853
390640.0000    2.04123
390680.0000    1.69299
390720.0000    1.75644
390760.0000    1.87928
390800.0000    1.79896
390840.0000    1.67655
390880.0000    1.57281
390920.0000    2.30098
390960.0000    1.87977
391000.0000    2.33563
391040.0000    2.18080
391080.0000    1.54845
391120.0000    1.57316
391160.0000    2.13550
391200.0000    1.68084
391240.0000    1.67156
391280.0000    1.80027
391320.0000    1.70855
391360.0000    2.32197
391400.0000    1.57653
391440.0000    1.67005
391480.0000    0.91195
391520.0000    1.83695
391560.0000    1.60688
391600.0000    1.53911
391640.0000    1.57498
391680.0000    1.02944
391720.0000    1.09215
391760.0000    0.77764
391800.0000    1.04393
391840.0000    0.77051
391880.0000    1.69738
391920.0000    1.64712
391960.0000    1.67109
392000.0000    1.57963
392040.0000    2.00683
392080.0000    1.80926
392120.0000    1.66599
392160.0000    1.52243
392200.0000    1.22739
392240.0000    1.93343
392280.0000    2.14752
392320.0000    1.75401
392360.0000    1.59043
392400.0000    1.26746
392440.0000    1.63674
392480.0000    1.79182
392520.0000    1.89923
392560.0000    1.50907
392600.0000    1.76941
392640.0000    1.42538
392680.0000    1.66337
392720.0000    1.21355
392760.0000    0.75080
392800.0000    1.10304
392840.0000    0.84087
392880.0000    1.51980
392920.0000    1.91149
392960.0000    1.04920
393000.0000    0.83404
393040.0000    0.80198
393080.0000    0.07423
393120.0000    1.87531
393160.0000    1.31387
393200.0000    0.70198
393240.0000    0.94719
393280.0000    1.69345
393320.0000    1.27060
393360.0000    1.65874
393400.0000    1.30427
393440.0000    1.25301
393480.0000    1.78347
393520.0000    1.72621
393560.0000    1.42532
393600.0000    1.67774
393640.0000    2.14578
393680.0000    1.74216
393720.0000    0.70795
393760.0000    0.84622
393800.0000    1.32963
393840.0000    2.08248
393880.0000    1.35763
393920.0000    1.92164
393960.0000    1.03546
394000.0000    1.49002
394040.0000    2.03440
394080.0000    1.39870
394120.0000    1.70657
394160.0000    1.68607
394200.0000    1.42809
394240.0000    1.43905
394280.0000    1.50416
394320.0000    1.31025
394360.0000    1.40131
394400.0000    1.97014
394440.0000    2.47360
394480.0000    1.48344
394520.0000    1.85027
394560.0000    2.09900
394600.0000    1.70959
394640.0000    1.65522
394680.0000    1.89003
394720.0000    1.65686
394760.0000    1.77706
394800.0000    1.50444
394840.0000    0.87511
394880.0000    1.34033
394920.0000    1.50669
394960.0000    1.78997
395000.0000    1.23949
395040.0000    2.06339
395080.0000    1.85313
395120.0000    1.69833
395160.0000    2.38644
395200.0000    1.68120
395240.0000    1.02791
395280.0000    1.08434
395320.0000    1.94928
395360.0000    1.03683
395400.0000    1.36670
395440.0000    1.02668
395480.0000    0.53364
395520.0000    0.91576
395560.0000    1.37487
395600.0000    1.32361
395640.0000    1.88410
395680.0000    1.21012
395720.0000    1.24767
395760.0000    1.26168
395800.0000    1.42302
395840.0000    1.38261
395880.0000    0.85511
395920.0000    1.43367
395960.0000    0.82555
396000.0000    0.58194
396040.0000    1.29322
396080.0000    1.51111
396120.0000    1.93266
396160.0000    1.59345
396200.0000    0.99615
396240.0000    0.58662
396280.0000    2.15802
396320.0000    0.81817
396360.0000    1.03767
396400.0000    0.98749
396440.0000    0.54312
396480.0000    0.91818
396520.0000    0.36719
396560.0000    1.16452
396600.0000    0.86951
396640.0000    0.70816
396680.0000    0.53141
396720.0000    1.09372
396760.0000    0.84980
396800.0000    1.07217
396840.0000    0.34169
396880.0000    0.97748
396920.0000    1.32017
396960.0000    0.80848
397000.0000    0.88346
397040.0000    0.71163
397080.0000    1.03971
397120.0000    1.14062
397160.0000    0.84547
397200.0000    1.09629
397240.0000    0.11051
397280.0000    0.60165
397320.0000    0.70459
397360.0000    1.59002
397400.0000    1.43338
397440.0000    1.66092
397480.0000    0.96852
397520.0000    0.97547
397560.0000    1.73452
397600.0000    1.87824
397640.0000    1.82328
397680.0000    1.59093
397720.0000    1.63523
397760.0000    1.71868
397800.0000    1.69268
397840.0000    1.75832
397880.0000    0.96582
397920.0000    1.87533
397960.0000    1.14690
398000.0000    1.40558
398040.0000    1.09543
398080.0000    1.15916
398120.0000    1.66573
398160.0000    0.99231
398200.0000    1.28968
398240.0000    1.44880
398280.0000    1.58921
398320.0000    1.72804
398360.0000    1.78172
398400.0000    1.31741
398440.0000    0.90991
398480.0000    1.52133
398520.0000    1.32578
398560.0000    1.71171
398600.0000    1.88444
398640.0000    1.75434
398680.0000    1.58196
398720.0000    1.38911
398760.0000    1.83825
398800.0000    0.84867
398840.0000    1.44300
398880.0000    1.44529
398920.0000    1.26865
398960.0000    1.38069
399000.0000    1.81678
399040.0000    1.28613
399080.0000    1.81023
399120.0000    1.73577
399160.0000    1.86595
399200.0000    1.64447
399240.0000    1.20631
399280.0000    0.76131
399320.0000    1.29667
399360.0000    1.83835
399400.0000    0.63553
399440.0000    1.47713
399480.0000    1.43152
399520.0000    1.77100
399560.0000    1.55072
399600.0000    1.54452
399640.0000    1.44291
399680.0000    1.41709
399720.0000    1.78638
399760.0000    1.88727
399800.0000    1.49361
399840.0000    1.38358
399880.0000    0.88241
399920.0000    1.18257
399960.0000    1.06639
400000.0000    1.70124
400040.0000    1.85255
400080.0000    1.27507
400120.0000    1.94808
400160.0000    1.61287
400200.0000    1.94721
400240.0000    1.90872
400280.0000    1.96965
400320.0000    1.84989
400360.0000    1.69590
400400.0000    0.84627
400440.0000    2.11373
400480.0000    2.00877
400520.0000    1.85951
400560.0000    1.67801
400600.0000    1.09138
400640.0000    1.52978
400680.0000    1.36363
400720.0000    1.10281
400760.0000    1.27888
400800.0000    1.00416
400840.0000    1.57166
400880.0000    1.68603
400920.0000    0.38761
400960.0000    0.68071
401000.0000    1.16673
401040.0000    1.42584
401080.0000    1.21135
401120.0000    0.92263
401160.0000    1.35952
401200.0000    1.44636
401240.0000    1.07207
401280.0000    0.75896
401320.0000    0.68932
401360.0000    1.34498
401400.0000    1.29043
401440.0000    1.74614
401480.0000    1.57367
401520.0000    1.61913
401560.0000    1.49409
401600.0000    1.67480
401640.0000    1.88201
401680.0000    1.18802
401720.0000    0.91797
401760.0000    1.03949
401800.0000    0.80536
401840.0000    1.40433
401880.0000    1.65658
401920.0000    1.17851
401960.0000    1.58285
402000.0000    1.70412
402040.0000    1.17125
402080.0000    1.77819
402120.0000    1.65593
402160.0000    1.42520
402200.0000    1.95511
402240.0000    1.70270
402280.0000    1.54103
402320.0000    1.35289
402360.0000    1.67488
402400.0000    0.84138
402440.0000    1.45317
402480.0000    1.16608
402520.0000    1.85709
402560.0000    1.29148
402600.0000    1.47675
402640.0000    1.10458
402680.0000    1.41560
402720.0000    1.65580
402760.0000    1.59627
402800.0000    1.37170
402840.0000    1.35665
402880.0000    0.86617
402920.0000    0.90219
402960.0000    1.75476
403000.0000    1.51554
403040.0000    1.65577
403080.0000    1.06564
403120.0000    1.45243
403160.0000    1.87693
403200.0000    1.58809
403240.0000    0.99864
403280.0000    1.34886
403320.0000    1.61324
403360.0000    1.14634
403400.0000    1.32139
403440.0000    1.74795
403480.0000    1.00786
403520.0000    1.13212
403560.0000    1.86219
403600.0000    1.76099
403640.0000    1.41586
403680.0000    1.02144
403720.0000    1.65142
403760.0000    1.15336
403800.0000    0.98732
403840.0000    1.40497
403880.0000    0.27594
403920.0000    1.25754
403960.0000    1.30633
404000.0000    1.47341
404040.0000    1.01824
404080.0000    0.75568
404120.0000    1.15310
404160.0000    1.26216
404200.0000    0.71521
404240.0000    1.88992
404280.0000    1.22306
404320.0000    0.44614
404360.0000    1.77129
404400.0000    1.10519
404440.0000    1.36553
404480.0000    0.87978
404520.0000    1.11179
404560.0000    1.39574
404600.0000    1.32287
404640.0000    0.96373
404680.0000    0.99772
404720.0000    0.95447
404760.0000    1.17658
404800.0000    1.34439
404840.0000    1.22344
404880.0000    1.35413
404920.0000    1.88728
404960.0000    2.18745
405000.0000    1.62507
405040.0000    1.40444
405080.0000    2.00336
405120.0000    2.03456
405160.0000    1.68569
405200.0000    1.43186
405240.0000    1.67286
405280.0000    1.06005
405320.0000    1.96384
405360.0000    2.29269
405400.0000    2.07304
405440.0000    1.81806
405480.0000    2.20510
405520.0000    1.41987
405560.0000    1.67492
405600.0000    1.76563
405640.0000    1.78513
405680.0000    1.60218
405720.0000    1.36506
405760.0000    1.70225
405800.0000    1.58537
405840.0000    1.93798
405880.0000    2.01247
405920.0000    1.87810
405960.0000    1.53721
406000.0000    1.96227
406040.0000    1.48544
406080.0000    1.35148
406120.0000    1.98499
406160.0000    1.52440
406200.0000    1.13906
406240.0000    1.08981
406280.0000    0.74935
406320.0000    1.47335
406360.0000    2.25151
406400.0000    1.92664
406440.0000    1.54685
406480.0000    1.39710
406520.0000    1.59366
406560.0000    1.93241
406600.0000    2.17196
406640.0000    1.91778
406680.0000    2.37434
406720.0000    2.47421
406760.0000    2.49223
406800.0000    1.46938
406840.0000    2.35090
406880.0000    2.52744
406920.0000    1.67902
406960.0000    1.39106
407000.0000    1.49842
407040.0000    1.59767
407080.0000    1.54007
407120.0000    1.51417
407160.0000    1.77135
407200.0000    1.02972
407240.0000    0.91524
407280.0000    2.02669
407320.0000    2.45197
407360.0000    1.79010
407400.0000    1.91590
407440.0000    2.20545
407480.0000    1.80460
407520.0000    0.96518
407560.0000    1.36920
407600.0000    1.45655
407640.0000    1.59411
407680.0000    2.01194
407720.0000    1.21817
407760.0000    1.29986
407800.0000    1.60687
407840.0000    1.60597
407880.0000    2.04823
407920.0000    1.52261
407960.0000    0.88195
408000.0000    1.53665
408040.0000    1.60078
408080.0000    2.28624
408120.0000    1.24402
408160.0000    1.79754
408200.0000    1.17795
408240.0000    1.75089
408280.0000    1.81325
408320.0000    1.08158
408360.0000    1.75986
408400.0000    1.37186
408440.0000    1.71741
408480.0000    1.28913
408520.0000    1.81345
408560.0000    1.45337
408600.0000    1.68379
408640.0000    1.69730
408680.0000    0.71413
408720.0000    1.39751
408760.0000    1.65948
408800.0000    1.47707
408840.0000    1.40938
408880.0000    0.75266
408920.0000    1.87864
408960.0000    0.76628
409000.0000    1.83242
409040.0000    1.91577
409080.0000    1.83377
409120.0000    1.18614
409160.0000    1.91238
409200.0000    1.72059
409240.0000    1.36264
409280.0000    1.37067
409320.0000    1.67420
409360.0000    1.48137
409400.0000    0.87951
409440.0000    1.55401
409480.0000    0.98991
409520.0000    1.12459
409560.0000    1.12123
409600.0000    1.33303
409640.0000    1.51564
409680.0000    1.30180
409720.0000    1.45169
409760.0000    1.80883
409800.0000    1.17797
409840.0000    1.25830
409880.0000    1.59370
409920.0000    1.49906
409960.0000    0.49748
410000.0000    0.82820
410040.0000    0.72949
410080.0000    0.51926
410120.0000    1.41138
410160.0000    0.50622
410200.0000    0.47482
410240.0000    1.11091
410280.0000    0.58578
410320.0000    0.33550
410360.0000    1.33729
410400.0000    1.13873
410440.0000    1.23143
410480.0000    0.59419
410520.0000    0.71859
410560.0000    1.46414
410600.0000    1.01088
410640.0000    1.04108
410680.0000    0.94745
410720.0000    0.04539
410760.0000    0.25015
410800.0000   -0.22424
410840.0000    0.95287
410880.0000    1.14767
410920.0000    0.75837
410960.0000    1.74551
411000.0000    2.09125
411040.0000    1.89333
411080.0000    1.43986
411120.0000    0.89798
411160.0000    1.45907
411200.0000    1.03299
411240.0000    0.77336
411280.0000    1.51791
411320.0000    1.40284
411360.0000    0.67025
411400.0000    0.93726
411440.0000    1.41390
411480.0000    1.44831
411520.0000    0.58624
411560.0000    1.03583
411600.0000    1.49281
411640.0000    1.62019
411680.0000    0.87757
411720.0000    0.72632
411760.0000    1.44704
411800.0000    1.43031
411840.0000    0.89395
411880.0000    2.13370
411920.0000    1.57186
411960.0000    1.23639
412000.0000    1.78528
412040.0000    1.50403
412080.0000    1.86685
412120.0000    2.47384
412160.0000    2.47608
412200.0000    1.27264
412240.0000    1.27429
412280.0000    1.96824
412320.0000    1.14572
412360.0000    1.85302
412400.0000    1.70376
412440.0000    1.44272
412480.0000    0.96327
412520.0000    1.08174
412560.0000    0.97910
412600.0000    0.46727
412640.0000    1.35086
412680.0000    0.93659
412720.0000    1.33289
412760.0000    1.15101
412800.0000    1.31349
412840.0000    1.30706
412880.0000    0.61665
412920.0000    0.79755
412960.0000    1.92123
413000.0000    1.47496
413040.0000    1.26489
413080.0000    0.86454
413120.0000    0.99645
413160.0000    1.07755
413200.0000    1.33555
413240.0000    0.45091
413280.0000    1.23337
413320.0000    1.04792
413360.0000    1.79854
413400.0000    1.70966
413440.0000    1.54157
413480.0000    1.89911
413520.0000    1.47044
413560.0000    0.95488
413600.0000    1.24255
413640.0000    1.18818
413680.0000    1.41174
413720.0000    1.74013
413760.0000    1.66786
413800.0000    1.85192
413840.0000    2.01320
413880.0000    2.34918
413920.0000    1.68963
413960.0000    2.09594
414000.0000    2.06537
414040.0000    2.21162
414080.0000    1.84711
414120.0000    1.91005
414160.0000    1.68053
414200.0000    1.55674
414240.0000    1.68924
414280.0000    0.97625
414320.0000    1.71798
414360.0000    1.74199
414400.0000    1.54987
414440.0000    2.25407
414480.0000    1.88470
414520.0000    1.62216
414560.0000    1.64503
414600.0000    1.75830
414640.0000    1.72687
414680.0000    2.07298
414720.0000    1.53819
414760.0000    1.91014
414800.0000    1.36275
414840.0000    1.20729
414880.0000    1.79666
414920.0000    1.24731
414960.0000    1.43101
415000.0000    1.71430
415040.0000    2.04906
415080.0000    0.98860
415120.0000    0.99276
415160.0000    1.02595
415200.0000    1.59030
415240.0000    1.39922
415280.0000    1.14116
415320.0000    1.79138
415360.0000    2.04263
415400.0000    1.88766
415440.0000    2.01073
415480.0000    2.53241
415520.0000    1.65791
415560.0000    0.77375
415600.0000    1.87997
415640.0000    2.49769
415680.0000    1.56373
415720.0000    2.06971
415760.0000    1.49396
415800.0000    1.22674
415840.0000    2.11428
415880.0000    1.92735
415920.0000    1.74350
415960.0000    1.59509
416000.0000    2.27009
416040.0000    1.91448
416080.0000    1.62845
416120.0000    1.99392
416160.0000    1.93421
416200.0000    2.11329
416240.0000    1.84604
416280.0000    1.36257
416320.0000    1.79128
416360.0000    1.37186
416400.0000    2.29448
416440.0000    2.20164
416480.0000    2.05621
416520.0000    1.71384
416560.0000    1.54834
416600.0000    1.54535
416640.0000    1.06055
416680.0000    1.12957
416720.0000    0.74585
416760.0000    1.05659
416800.0000    1.00030
416840.0000    1.43540
416880.0000    1.62540
416920.0000    1.43518
416960.0000    1.52379
417000.0000    1.32223
417040.0000    0.83678
417080.0000    1.42954
417120.0000    2.19292
417160.0000    1.56933
417200.0000    0.98321
417240.0000    1.37766
417280.0000    1.03940
417320.0000    1.49527
417360.0000    1.14380
417400.0000    0.60130
417440.0000    0.72058
417480.0000    1.45181
417520.0000    1.95538
417560.0000    1.82040
417600.0000    1.86388
417640.0000    2.07223
417680.0000    2.26181
417720.0000    1.40556
417760.0000    2.76955
417800.0000    1.89878
417840.0000    2.65991
417880.0000    1.98873
417920.0000    2.30939
417960.0000    1.71242
418000.0000    1.80756
418040.0000    1.55681
418080.0000    1.62773
418120.0000    2.05146
418160.0000    1.62607
418200.0000    2.26166
418240.0000    2.14505
418280.0000    1.86038
418320.0000    1.92809
418360.0000    2.04373
418400.0000    2.00599
418440.0000    1.66737
418480.0000    1.99889
418520.0000    1.67080
418560.0000    1.89281
418600.0000    1.38435
418640.0000    1.00859
418680.0000    1.52681
418720.0000    1.19605
418760.0000    2.19878
418800.0000    1.37524
418840.0000    2.43267
418880.0000    1.87206
418920.0000    1.66425
418960.0000    1.61552
419000.0000    1.97134
419040.0000    2.06276
419080.0000    2.30643
419120.0000    2.40523
419160.0000    2.03075
419200.0000    1.60804
419240.0000    1.83499
419280.0000    2.01555
419320.0000    1.59562
419360.0000    2.00655
419400.0000    2.16724
419440.0000    1.40066
419480.0000    1.28881
419520.0000    1.51599
419560.0000    1.87015
419600.0000    1.21981
419640.0000    0.84586
419680.0000    2.05702
419720.0000    1.42110
419760.0000    1.49396
419800.0000    1.12301
419840.0000    1.41160
419880.0000    1.52601
419920.0000    1.10257
419960.0000    1.10952
420000.0000    1.48435
420040.0000    1.66037
420080.0000    1.67213
420120.0000    1.76019
420160.0000    1.91052
420200.0000    1.35036
420240.0000    1.26544
420280.0000    1.61702
420320.0000    1.23128
420360.0000    1.22775
420400.0000    1.25702
420440.0000    1.78420
420480.0000    2.85915
420520.0000    2.71409
420560.0000    2.57341
420600.0000    2.83718
420640.0000    2.65144
420680.0000    1.99464
420720.0000    1.69769
420760.0000    1.51446
420800.0000    1.91848
420840.0000    1.49797
420880.0000    2.15439
420920.0000    1.78154
420960.0000    1.50896
421000.0000    1.55375
421040.0000    1.18987
421080.0000    1.90148
421120.0000    1.44110
421160.0000    2.07939
421200.0000    2.47875
421240.0000    2.16126
421280.0000    1.84057
421320.0000    1.72338
421360.0000    1.76319
421400.0000    2.18990
421440.0000    1.77935
421480.0000    1.72716
421520.0000    1.59522
421560.0000    2.06916
421600.0000    2.12734
421640.0000    2.17719
421680.0000    1.29597
421720.0000    1.95687
421760.0000    1.81461
421800.0000    0.94319
421840.0000    1.59846
421880.0000    1.72570
421920.0000    1.41639
421960.0000    1.63072
422000.0000    1.62093
422040.0000    1.17208
422080.0000    1.43494
422120.0000    2.21625
422160.0000    2.58989
422200.0000    1.99546
422240.0000    1.65647
422280.0000    1.35811
422320.0000    2.15721
422360.0000    0.80220
422400.0000    1.78439
422440.0000    1.77755
422480.0000    1.35085
422520.0000    1.50547
422560.0000    1.38388
422600.0000    1.85118
422640.0000    1.65192
422680.0000    1.28577
422720.0000    1.98080
422760.0000    2.04502
422800.0000    0.87777
422840.0000    2.02700
422880.0000    1.86694
422920.0000    2.06204
422960.0000    1.57948
423000.0000    2.23900
423040.0000    1.56562
423080.0000    1.73645
423120.0000    1.46467
423160.0000    1.31009
423200.0000    1.89190
423240.0000    2.24830
423280.0000    1.83189
423320.0000    1.87162
423360.0000    1.63032
423400.0000    1.10261
423440.0000    1.92573
423480.0000    2.35474
423520.0000    1.86517
423560.0000    1.74146
423600.0000    2.06548
423640.0000    1.38396
423680.0000    2.03851
423720.0000    1.66506
423760.0000    1.12306
423800.0000    1.44744
423840.0000    0.80906
423880.0000    1.12654
423920.0000    1.10323
423960.0000    1.15085
424000.0000    1.19653
424040.0000    1.15452
424080.0000    1.12366
424120.0000    1.83769
424160.0000    1.22019
424200.0000    1.50852
424240.0000    0.54360
424280.0000    0.76284
424320.0000    1.08047
424360.0000    1.05310
424400.0000    1.44051
424440.0000    1.04912
424480.0000    2.15818
424520.0000    2.05201
424560.0000    1.64397
424600.0000    2.01731
424640.0000    1.62051
424680.0000    1.29777
424720.0000    1.32409
424760.0000    0.99683
424800.0000    1.95047
424840.0000    1.71533
424880.0000    1.60153
424920.0000    1.54685
424960.0000    1.55787
425000.0000    2.63388
425040.0000    1.43703
425080.0000    1.69387
425120.0000    1.60654
425160.0000    1.24590
425200.0000    1.12073
425240.0000    0.93615
425280.0000    2.21703
425320.0000    1.51512
425360.0000    0.92392
425400.0000    1.27918
425440.0000    1.40030
425480.0000    0.78527
425520.0000    1.49212
425560.0000    1.43302
425600.0000    0.79248
425640.0000    2.04727
425680.0000    2.13899
425720.0000    1.02415
425760.0000    1.54875
425800.0000    1.91261
425840.0000    1.46007
425880.0000    1.81679
425920.0000    0.77762
425960.0000    0.71651
426000.0000    1.52371
426040.0000    1.72183
426080.0000    1.56222
426120.0000    2.06441
426160.0000    1.39394
426200.0000    1.66477
426240.0000    1.46382
426280.0000    1.04684
426320.0000    1.74820
426360.0000    1.39439
426400.0000    1.58997
426440.0000    1.22851
426480.0000    1.17201
426520.0000    1.25140
426560.0000    1.72968
426600.0000    2.14776
426640.0000    1.62623
426680.0000    1.30530
426720.0000    1.83449
426760.0000    3.18642
426800.0000    2.03723
426840.0000    1.44312
426880.0000    2.31351
426920.0000    2.01841
426960.0000    1.83396
427000.0000    2.43354
427040.0000    2.11204
427080.0000    1.76391
427120.0000    1.62461
427160.0000    1.69456
427200.0000    1.42146
427240.0000    2.55143
427280.0000    1.28313
427320.0000    2.32144
427360.0000    1.84158
427400.0000    1.65012
427440.0000    2.03682
427480.0000    1.26319
427520.0000    1.55112
427560.0000    2.02675
427600.0000    2.25702
427640.0000    2.16068
427680.0000    1.16267
427720.0000    1.57948
427760.0000    1.38734
427800.0000    1.51352
427840.0000    1.28126
427880.0000    2.16251
427920.0000    2.30015
427960.0000    2.22505
428000.0000    1.98237
428040.0000    2.26266
428080.0000    2.14140
428120.0000    2.23446
428160.0000    1.64946
428200.0000    1.94665
428240.0000    2.35523
428280.0000    2.51418
428320.0000    2.34594
428360.0000    2.64552
428400.0000    2.33800
428440.0000    1.80774
428480.0000    2.16493
428520.0000    2.19240
428560.0000    2.18213
428600.0000    1.75623
428640.0000    1.34536
428680.0000    2.18148
428720.0000    1.84359
428760.0000    2.84545
428800.0000    2.20948
428840.0000    1.85456
428880.0000    2.08546
428920.0000    1.80182
428960.0000    1.63977
429000.0000    1.90011
429040.0000    2.36990
429080.0000    2.19334
429120.0000    1.42428
429160.0000    2.18907
429200.0000    2.16254
429240.0000    1.99168
429280.0000    2.82917
429320.0000    1.97226
429360.0000    1.46425
429400.0000    1.26050
429440.0000    1.61032
429480.0000    1.43693
429520.0000    1.42756
429560.0000    1.71056
429600.0000    1.69100
429640.0000    1.86053
429680.0000    2.14775
429720.0000    2.25628
429760.0000    2.40575
429800.0000    1.78336
429840.0000    2.40575
429880.0000    1.73794
429920.0000    1.76323
429960.0000    2.14205
430000.0000    1.56052
430040.0000    1.15246
430080.0000    2.52800
430120.0000    1.95704
430160.0000    2.51445
430200.0000    1.37403
430240.0000    2.13491
430280.0000    1.93346
430320.0000    2.07837
430360.0000    1.34505
430400.0000    2.15895
430440.0000    2.33473
430480.0000    1.38773
430520.0000    2.00592
430560.0000    1.71957
430600.0000    1.83245
430640.0000    1.61842
430680.0000    2.29179
430720.0000    1.99474
430760.0000    2.28722
430800.0000    1.99685
430840.0000    1.98565
430880.0000    2.08190
430920.0000    2.25912
430960.0000    1.39561
431000.0000    0.98270
431040.0000    1.98521
431080.0000    1.51665
431120.0000    1.98578
431160.0000    1.41678
431200.0000    1.43717
431240.0000    1.50769
431280.0000    1.11047
431320.0000    1.31947
431360.0000    2.30658
431400.0000    2.09258
431440.0000    1.33507
431480.0000    1.49570
431520.0000    1.33928
431560.0000    2.07991
431600.0000    1.25055
431640.0000    1.94932
431680.0000    1.86148
431720.0000    2.08794
431760.0000    2.45015
431800.0000    1.46214
431840.0000    2.59505
431880.0000    2.07251
431920.0000    1.28665
431960.0000    1.19417
432000.0000    1.49621
432040.0000    1.50296
432080.0000    1.52073
432120.0000    1.41878
432160.0000    1.18559
432200.0000    1.65879
432240.0000    1.76097
432280.0000    1.97815
432320.0000    1.74966
432360.0000    1.63817
432400.0000    1.34271
432440.0000    1.03158
432480.0000    1.93796
432520.0000    1.82630
432560.0000    1.67750
432600.0000    1.02062
432640.0000    1.90899
432680.0000    1.88380
432720.0000    1.39458
432760.0000    1.18745
432800.0000    1.48526
432840.0000    1.35249
432880.0000    1.67890
432920.0000    2.29966
432960.0000    1.81555
433000.0000    2.13141
433040.0000    1.94243
433080.0000    1.49501
433120.0000    1.92849
433160.0000    2.22021
433200.0000    2.08148
433240.0000    1.43895
433280.0000    1.80493
433320.0000    1.80821
433360.0000    1.71648
433400.0000    1.18112
433440.0000    1.63692
433480.0000    1.30254
433520.0000    1.17895
433560.0000    2.34751
433600.0000    1.86949
433640.0000    1.29100
433680.0000    2.36085
433720.0000    1.05873
433760.0000    1.66652
433800.0000    2.02514
433840.0000    1.34595
433880.0000    1.57125
433920.0000    1.61862
433960.0000    1.24902
434000.0000    1.33453
434040.0000    1.07393
434080.0000    0.15206
434120.0000    1.17225
434160.0000    1.29147
434200.0000    1.44124
434240.0000    1.25532
434280.0000    1.15229
434320.0000    1.16588
434360.0000    1.29889
434400.0000    0.38885
434440.0000    0.53474
434480.0000    1.25649
434520.0000    0.56475
434560.0000    0.96076
434600.0000    1.33116
434640.0000    1.17134
434680.0000    0.69927
434720.0000    1.38736
434760.0000    1.25982
434800.0000    0.97746
434840.0000    1.28331
434880.0000    1.07647
434920.0000    0.49516
434960.0000    0.73888
435000.0000    1.01254
435040.0000    1.07366
435080.0000    1.16325
435120.0000    0.42577
435160.0000    0.67639
435200.0000    0.44735
435240.0000    1.19234
435280.0000    1.18495
435320.0000    0.61476
435360.0000    1.29739
435400.0000    0.85135
435440.0000    0.37938
435480.0000    0.90714
435520.0000    0.80592
435560.0000    0.79924
435600.0000    0.84110
435640.0000    1.17188
435680.0000    1.21177
435720.0000    0.44525
435760.0000    0.95609
435800.0000    0.70329
435840.0000    0.84114
435880.0000    0.83235
435920.0000    1.09227
435960.0000    0.85811
436000.0000    1.29046
436040.0000    1.19433
436080.0000    0.58591
436120.0000    0.90345
436160.0000    1.30417
436200.0000    0.64056
436240.0000    0.82277
436280.0000    0.83019
436320.0000    0.47531
436360.0000    1.09169
436400.0000    0.33700
436440.0000    0.35707
436480.0000    0.80569
436520.0000    1.01473
436560.0000    0.66444
436600.0000    0.51424
436640.0000    0.99603
436680.0000    1.17734
436720.0000    0.44857
436760.0000    1.22617
436800.0000    1.03095
436840.0000    1.21846
436880.0000    1.33364
436920.0000    1.39231
436960.0000    1.77418
437000.0000    1.63091
437040.0000    0.47208
437080.0000    0.53372
437120.0000    1.00534
437160.0000    0.86893
437200.0000    1.38113
437240.0000    0.95941
437280.0000    0.74606
437320.0000    1.02872
437360.0000    1.26903
437400.0000    0.83398
437440.0000    1.14847
437480.0000    1.14491
437520.0000    1.81332
437560.0000    1.31811
437600.0000    1.13274
437640.0000    1.29408
437680.0000    0.96194
437720.0000    1.67095
437760.0000    1.51611
437800.0000    1.45030
437840.0000    1.51749
437880.0000    1.79845
437920.0000    1.68182
437960.0000    1.52441
438000.0000    1.59419
438040.0000    1.08819
438080.0000    0.72482
438120.0000    1.46090
438160.0000    1.44541
438200.0000    1.31270
438240.0000    1.02563
438280.0000    1.42932
438320.0000    0.81376
438360.0000    1.33590
438400.0000    1.91133
438440.0000    1.10237
438480.0000    1.16662
438520.0000    1.55166
438560.0000    0.33163
438600.0000    0.10485
438640.0000    0.52027
438680.0000    0.96216
438720.0000    0.91515
438760.0000    1.15605
438800.0000    0.67182
438840.0000    0.91819
438880.0000    0.80991
438920.0000    0.76847
438960.0000    0.92553
439000.0000    1.15348
439040.0000    1.48944
439080.0000    2.47017
439120.0000    1.96030
439160.0000    1.43239
439200.0000    1.37143
439240.0000    1.36693
439280.0000    0.58151
439320.0000    1.37093
439360.0000    0.98811
439400.0000    1.17920
439440.0000    1.63842
439480.0000    1.01266
439520.0000    1.41614
439560.0000    1.16402
439600.0000    1.42216
439640.0000    1.58368
439680.0000    1.08946
439720.0000    0.70777
439760.0000    0.83724
439800.0000    1.41658
439840.0000    1.45285
439880.0000    1.02015
439920.0000    1.05986
439960.0000    1.29721
440000.0000    1.13345
440040.0000    0.71055
440080.0000    0.96084
440120.0000    1.64642
440160.0000    1.41882
440200.0000    0.54901
440240.0000    1.69127
440280.0000    1.88365
440320.0000    1.31388
440360.0000    0.96973
440400.0000    1.54495
440440.0000    0.98508
440480.0000    1.30481
440520.0000    0.81826
440560.0000    1.00241
440600.0000    1.25998
440640.0000    1.03010
440680.0000    1.61688
440720.0000    1.63473
440760.0000    1.05163
440800.0000    1.16183
440840.0000    1.15821
440880.0000    1.41947
440920.0000    1.22410
440960.0000    1.36000
441000.0000    1.44534
441040.0000    1.17657
441080.0000    1.45539
441120.0000    1.49971
441160.0000    0.85946
441200.0000    1.35560
441240.0000    1.50757
441280.0000    1.45447
441320.0000    2.20131
441360.0000    0.93573
441400.0000    1.21197
441440.0000    1.39446
441480.0000    1.03208
441520.0000    1.41880
441560.0000    2.02530
441600.0000    2.04196
441640.0000    2.09370
441680.0000    1.86179
441720.0000    1.97253
441760.0000    2.02774
441800.0000    1.23818
441840.0000    1.32901
441880.0000    1.86448
441920.0000    1.45157
441960.0000    1.49552
442000.0000    2.49101
442040.0000    1.71444
442080.0000    1.11954
442120.0000    1.35131
442160.0000    1.22721
442200.0000    1.22758
442240.0000    1.39877
442280.0000    1.56469
442320.0000    1.47030
442360.0000    1.95747
442400.0000    2.75161
442440.0000    2.08693
442480.0000    2.07822
442520.0000    2.28507
442560.0000    1.88442
442600.0000    1.44153
442640.0000    1.23355
442680.0000    1.66427
442720.0000    1.84567
442760.0000    1.94182
442800.0000    1.89483
442840.0000    2.12656
442880.0000    2.66205
442920.0000    1.66449
442960.0000    1.24854
443000.0000    2.15094
443040.0000    2.44504
443080.0000    2.22057
443120.0000    1.23725
443160.0000    1.63968
443200.0000    0.92177
443240.0000    2.78379
443280.0000    1.87364
443320.0000    2.28779
443360.0000    2.00640
443400.0000    1.83178
443440.0000    1.34366
443480.0000    1.38660
443520.0000    1.01291
443560.0000    0.85720
443600.0000    0.87017
443640.0000    1.40895
443680.0000    1.48214
443720.0000    1.93744
443760.0000    1.76298
443800.0000    1.41650
443840.0000    1.82437
443880.0000    1.32159
443920.0000    0.90173
443960.0000    1.18459
444000.0000    2.01339
444040.0000    2.51567
444080.0000    1.37116
444120.0000    1.34038
444160.0000    1.47526
444200.0000    1.52094
444240.0000    2.17452
444280.0000    1.65606
444320.0000    1.87333
444360.0000    1.40764
444400.0000    2.03144
444440.0000    1.88214
444480.0000    1.61466
444520.0000    1.67090
444560.0000    1.11570
444600.0000    0.98143
444640.0000    1.22586
444680.0000    1.68392
444720.0000    1.27194
444760.0000    1.14074
444800.0000    1.09581
444840.0000    1.72937
444880.0000    2.22547
444920.0000    0.98434
444960.0000    1.35999
445000.0000    1.50514
445040.0000    0.71385
445080.0000    1.04434
445120.0000    1.34265
445160.0000    1.72936
445200.0000    1.06056
445240.0000    1.65180
445280.0000    2.03912
445320.0000    2.19801
445360.0000    1.92310
445400.0000    2.09539
445440.0000    2.29486
445480.0000    1.93321
445520.0000    1.60310
445560.0000    1.99816
445600.0000    2.10785
445640.0000    1.94002
445680.0000    2.08036
445720.0000    2.46234
445760.0000    1.78732
445800.0000    2.09164
445840.0000    1.62243
445880.0000    1.81202
445920.0000    1.65623
445960.0000    1.29163
446000.0000    1.37641
446040.0000    1.04155
446080.0000    0.77977
446120.0000    1.16343
446160.0000    1.39246
446200.0000    1.42500
446240.0000    1.71986
446280.0000    1.84498
446320.0000    1.02666
446360.0000    1.58850
446400.0000    1.34419
446440.0000    1.07768
446480.0000    1.35972
446520.0000    0.27595
446560.0000    1.22673
446600.0000    0.40977
446640.0000    0.52349
446680.0000    1.40878
446720.0000    0.88498
446760.0000    0.76830
446800.0000    0.84439
446840.0000    1.30801
446880.0000    1.59228
446920.0000    1.05021
446960.0000    0.74451
447000.0000    0.81604
447040.0000    1.10257
447080.0000    0.89409
447120.0000    1.14188
447160.0000    1.22096
447200.0000   -0.10199
447240.0000    0.07741
447280.0000    1.02558
447320.0000    0.83560
447360.0000    0.61398
447400.0000    0.30633
447440.0000    0.71813
447480.0000    1.65953
447520.0000    1.00746
447560.0000    1.35051
447600.0000    0.82913
447640.0000    0.97166
447680.0000    0.70919
447720.0000    0.81156
447760.0000    2.04190
447800.0000    1.12286
447840.0000    0.54072
447880.0000    0.96191
447920.0000    1.07778
447960.0000    0.79830
448000.0000    1.30330
448040.0000    1.62545
448080.0000    0.62854
448120.0000    1.47985
448160.0000    0.97818
448200.0000    1.12954
448240.0000    0.92761
448280.0000    0.89943
448320.0000    1.13562
448360.0000    1.15334
448400.0000    1.95941
448440.0000    1.92051
448480.0000    1.33312
448520.0000    1.46280
448560.0000    1.40026
448600.0000    1.77528
448640.0000    1.31298
448680.0000    2.32250
448720.0000    1.84672
448760.0000    1.97731
448800.0000    1.06163
448840.0000    0.80893
448880.0000    1.55272
448920.0000    1.53069
448960.0000    1.66509
449000.0000    1.56445
449040.0000    2.34096
449080.0000    1.07973
449120.0000    1.51001
449160.0000    0.82357
449200.0000    1.03440
449240.0000    1.35526
449280.0000    1.13844
449320.0000    1.24582
449360.0000    1.78201
449400.0000    1.65861
449440.0000    1.89037
449480.0000    1.50159
449520.0000    1.32155
449560.0000    1.42398
449600.0000    1.80475
449640.0000    1.55283
449680.0000    1.27504
449720.0000    1.44341
449760.0000    1.71641
449800.0000    1.94411
449840.0000    1.13902
449880.0000    1.97166
449920.0000    2.21128
449960.0000    2.52846
450000.0000    2.31762
450040.0000    2.11983
450080.0000    1.89226
450120.0000    1.75395
450160.0000    2.21364
450200.0000    1.81513
450240.0000    1.85046
450280.0000    1.60265
450320.0000    1.33906
450360.0000    1.90665
450400.0000    2.21087
450440.0000    2.52674
450480.0000    2.50202
450520.0000    2.66566
450560.0000    1.78897
450600.0000    1.79259
450640.0000    2.38492
450680.0000    2.43312
450720.0000    1.86500
450760.0000    1.69663
450800.0000    1.36844
450840.0000    1.44474
450880.0000    1.72015
450920.0000    1.95348
450960.0000    2.22973
451000.0000    1.93610
451040.0000    1.38590
451080.0000    1.03855
451120.0000    1.59255
451160.0000    1.97748
451200.0000    1.36256
451240.0000    1.92274
451280.0000    1.72996
451320.0000    1.24191
451360.0000    1.04951
451400.0000    0.78796
451440.0000    0.97711
451480.0000    1.54761
451520.0000    1.14158
451560.0000    0.45875
451600.0000    1.31753
451640.0000    0.62338
451680.0000    1.02492
451720.0000    0.93669
451760.0000    1.25373
451800.0000    1.77733
451840.0000    1.85504
451880.0000    1.62178
451920.0000    2.03027
451960.0000    1.77015
452000.0000    0.85415
452040.0000    0.72099
452080.0000    1.35960
452120.0000    1.03614
452160.0000    0.37846
452200.0000    1.40222
452240.0000    1.63820
452280.0000    1.39812
452320.0000    0.78453
452360.0000    0.72560
452400.0000    0.98352
452440.0000    0.05314
452480.0000    0.73369
452520.0000    1.04697
452560.0000    0.95079
452600.0000    0.30264
452640.0000    0.89255
452680.0000    0.65987
452720.0000    1.74886
452760.0000    0.83932
452800.0000    0.52052
452840.0000    0.43782
452880.0000    0.90711
452920.0000    1.34747
452960.0000    1.00794
453000.0000    0.19524
453040.0000    1.20844
453080.0000    0.04274
453120.0000    0.81746
453160.0000    0.50909
453200.0000    0.59074
453240.0000    1.05427
453280.0000    0.37398
453320.0000    0.52897
453360.0000    1.01595
453400.0000    1.29745
453440.0000    0.36809
453480.0000    0.51613
453520.0000    0.88954
453560.0000    0.37879
453600.0000    0.19886
453640.0000    0.37822
453680.0000    0.13441
453720.0000    0.65059
453760.0000    0.19386
453800.0000    1.01086
453840.0000    0.92016
453880.0000    1.44293
453920.0000    0.82922
453960.0000    1.14767
454000.0000    1.21062
454040.0000    1.71338
454080.0000    0.97567
454120.0000    0.70768
454160.0000    0.72107
454200.0000    1.15155
454240.0000    1.16134
454280.0000    1.14304
454320.0000    1.02186
454360.0000    0.54216
454400.0000    0.71413
454440.0000    0.43334
454480.0000    0.70689
454520.0000    0.92718
454560.0000    1.15741
454600.0000    1.27039
454640.0000    0.86574
454680.0000    1.18272
454720.0000    0.99951
454760.0000    1.15820
454800.0000    1.42614
454840.0000    1.21697
454880.0000    1.75362
454920.0000    1.25465
454960.0000    1.63267
455000.0000    1.29564
455040.0000    0.85269
455080.0000    1.12539
455120.0000    1.21719
455160.0000    0.86815
455200.0000    0.27770
455240.0000   -0.08558
455280.0000    0.54774
455320.0000    0.63172
455360.0000    0.50034
455400.0000    0.43296
455440.0000    0.59221
455480.0000    0.93576
455520.0000    0.56543
455560.0000    0.80977
455600.0000    1.08834
455640.0000    0.82947
455680.0000    1.13002
455720.0000    0.38286
455760.0000    1.01196
455800.0000    0.47013
455840.0000   -0.14845
455880.0000    0.43927
455920.0000    0.85349
455960.0000   -0.07727
456000.0000    0.68765
456040.0000    0.88384
456080.0000    0.95130
456120.0000    0.40176
456160.0000    0.89334
456200.0000    0.39118
456240.0000    0.43927
456280.0000    0.78059
456320.0000    1.46043
456360.0000    1.69799
456400.0000    1.64568
456440.0000    0.66438
456480.0000    0.61879
456520.0000    1.08638
456560.0000    1.23742
456600.0000    1.92248
456640.0000    0.95033
456680.0000    0.17445
456720.0000    1.14930
456760.0000    0.80984
456800.0000    0.16330
456840.0000    0.81909
456880.0000    0.03762
456920.0000    0.52555
456960.0000    1.30197
457000.0000    1.32598
457040.0000    1.41508
457080.0000    1.35529
457120.0000    1.64937
457160.0000    1.13396
457200.0000    0.64367
457240.0000    0.94353
457280.0000    0.96534
457320.0000    2.27743
457360.0000    1.44424
457400.0000    2.27120
457440.0000    1.26118
457480.0000    1.48686
457520.0000    0.98268
457560.0000    1.63280
457600.0000    1.82422
457640.0000    1.28879
457680.0000    1.47539
457720.0000    1.15132
457760.0000    1.71391
457800.0000    1.74541
457840.0000    2.41587
457880.0000    2.61275
457920.0000    1.93585
457960.0000    2.70053
458000.0000    1.89657
458040.0000    2.10638
458080.0000    1.44914
458120.0000    1.47558
458160.0000    2.07087
458200.0000    1.10231
458240.0000    2.06238
458280.0000    2.17930
458320.0000    2.27288
458360.0000    1.62771
458400.0000    2.01530
458440.0000    1.54352
458480.0000    1.24026
458520.0000    2.07961
458560.0000    0.41596
458600.0000    0.54081
458640.0000    1.45733
458680.0000    1.34217
458720.0000    0.95345
458760.0000    1.82121
458800.0000    1.00465
458840.0000    0.76230
458880.0000    1.84409
458920.0000    1.46533
458960.0000    1.29388
459000.0000    0.83645
459040.0000    0.85465
459080.0000    1.36414
459120.0000    1.02688
459160.0000    1.01936
459200.0000    1.73122
459240.0000    1.59837
459280.0000    1.63082
459320.0000    1.77661
459360.0000    1.68380
459400.0000    2.01539
459440.0000    1.41066
459480.0000    2.14760
459520.0000    1.69008
459560.0000    2.15914
459600.0000    1.66899
459640.0000    1.64130
459680.0000    1.00364
459720.0000    1.45687
459760.0000    1.49329
459800.0000    1.60865
459840.0000    1.98991
459880.0000    1.34059
459920.0000    2.16369
459960.0000    2.24273
460000.0000    1.86738
460040.0000    1.50632
460080.0000    2.21584
460120.0000    1.64040
460160.0000    1.76471
460200.0000    1.12905
460240.0000    1.82552
460280.0000    1.48971
460320.0000    1.72715
460360.0000    1.77169
460400.0000    0.88206
460440.0000    0.37795
460480.0000    0.83664
460520.0000    0.31222
460560.0000    0.41702
460600.0000    0.47412
460640.0000    1.40600
460680.0000    0.98386
460720.0000    0.92329
460760.0000    0.52208
460800.0000    0.99874
460840.0000    1.39739
460880.0000    1.29618
460920.0000    0.89303
460960.0000    0.43969
461000.0000    1.35804
461040.0000    0.94115
461080.0000    1.40887
461120.0000    1.08429
461160.0000    2.00805
461200.0000    1.76370
461240.0000    1.42162
461280.0000    1.92582
461320.0000    1.43852
461360.0000    0.96817
461400.0000    1.42840
461440.0000    0.92637
461480.0000    0.93144
461520.0000    1.14269
461560.0000    1.27162
461600.0000    1.37928
461640.0000    1.65435
461680.0000    1.38043
461720.0000    1.56303
461760.0000    1.07943
461800.0000    1.48439
461840.0000    1.51870
461880.0000    2.64718
461920.0000    2.14616
461960.0000    0.89838
462000.0000    1.08572
462040.0000    1.39971
462080.0000    2.32186
462120.0000    1.63830
462160.0000    2.11112
462200.0000    1.94396
462240.0000    1.65886
462280.0000    1.13480
462320.0000    1.46237
462360.0000    1.51474
462400.0000    1.23849
462440.0000    1.24767
462480.0000    0.61068
462520.0000    1.02888
462560.0000    0.70936
462600.0000    1.42064
462640.0000    0.87804
462680.0000    1.51735
462720.0000    0.93752
462760.0000    1.15286
462800.0000    0.49972
462840.0000    0.74988
462880.0000    0.43524
462920.0000    0.26849
462960.0000    0.94525
463000.0000    0.84461
463040.0000    1.06299
463080.0000    0.44642
463120.0000    0.73005
463160.0000    0.98736
463200.0000    0.38314
463240.0000    0.74547
463280.0000    0.39974
463320.0000    0.18436
463360.0000    1.05519
463400.0000    1.23121
463440.0000    1.17766
463480.0000    1.49733
463520.0000    0.95888
463560.0000    1.30675
463600.0000    1.09813
463640.0000    1.22973
463680.0000    1.56319
463720.0000    1.16455
463760.0000    1.03948
463800.0000    0.88552
463840.0000    1.11579
463880.0000    1.04448
463920.0000    1.68204
463960.0000    0.21357
464000.0000    0.74755
464040.0000    1.39060
464080.0000    0.54995
464120.0000    1.38037
464160.0000    1.38353
464200.0000    1.55959
464240.0000    0.96961
464280.0000    1.29790
464320.0000    0.77228
464360.0000    0.03035
464400.0000    0.46737
464440.0000    0.70011
464480.0000    1.29172
464520.0000    0.88531
464560.0000    0.38968
464600.0000    0.27645
464640.0000    0.88874
464680.0000    0.48857
464720.0000    0.57189
464760.0000    0.71542
464800.0000    0.84284
464840.0000    0.28139
464880.0000    0.80389
464920.0000    0.07208
464960.0000    0.74506
465000.0000    1.17486
465040.0000    0.69434
465080.0000    1.12615
465120.0000    0.48984
465160.0000    0.64479
465200.0000   -0.24556
465240.0000    0.84368
465280.0000    0.48707
465320.0000    0.86652
465360.0000    0.50801
465400.0000    0.67691
465440.0000    1.19070
465480.0000    1.24611
465520.0000    0.60362
465560.0000    0.50487
465600.0000    0.38435
465640.0000    0.82671
465680.0000    1.21587
465720.0000    1.22417
465760.0000    1.05635
465800.0000    0.33673
465840.0000    0.81794
465880.0000    0.80071
465920.0000    1.17490
465960.0000    1.75120
466000.0000    1.08092
466040.0000    1.61755
466080.0000    1.22648
466120.0000    1.97815
466160.0000    2.12265
466200.0000    1.62642
466240.0000    1.49913
466280.0000    1.93178
466320.0000    0.98780
466360.0000    0.54952
466400.0000    0.79248
466440.0000    0.60162
466480.0000    0.49509
466520.0000    1.28173
466560.0000    1.54219
466600.0000    1.37375
466640.0000    0.88067
466680.0000    1.44042
466720.0000    0.51486
466760.0000    0.77704
466800.0000    1.05900
466840.0000    0.72512
466880.0000    0.48617
466920.0000    0.98310
466960.0000    1.23395
467000.0000    1.26815
467040.0000    1.81384
467080.0000    2.21607
467120.0000    1.60446
467160.0000    2.23543
467200.0000    1.81423
467240.0000    1.57255
467280.0000    1.49680
467320.0000    0.93305
467360.0000    0.55501
467400.0000    1.14440
467440.0000    1.25707
467480.0000    1.07488
467520.0000    0.87677
467560.0000    1.06018
467600.0000    0.54106
467640.0000    0.95075
467680.0000    0.74292
467720.0000    0.85628
467760.0000    0.50383
467800.0000    1.41177
467840.0000    1.24318
467880.0000    0.87789
467920.0000    0.32339
467960.0000    1.10156
468000.0000    1.62652
468040.0000    1.11218
468080.0000    0.59651
468120.0000    0.20208
468160.0000    1.07452
468200.0000    1.30808
468240.0000    1.61854
468280.0000    1.47770
468320.0000    1.49514
468360.0000    1.45896
468400.0000    1.91964
468440.0000    1.04902
468480.0000    0.09551
468520.0000    1.31602
468560.0000    1.47298
468600.0000    1.13992
468640.0000    1.65463
468680.0000    1.41722
468720.0000    1.19966
468760.0000    1.17481
468800.0000    1.40641
468840.0000    1.21086
468880.0000    1.36008
468920.0000    0.90166
468960.0000    1.25082
469000.0000    1.13266
469040.0000    0.89299
469080.0000    1.15741
469120.0000    1.26498
469160.0000    0.80614
469200.0000    0.53358
469240.0000    1.21392
469280.0000    0.97496
469320.0000    1.83705
469360.0000    1.21339
469400.0000    1.65467
469440.0000    1.65917
469480.0000    1.42240
469520.0000    1.03524
469560.0000    1.04620
469600.0000    0.47652
469640.0000    1.51245
469680.0000    1.35008
469720.0000    1.15797
469760.0000    0.76550
469800.0000    0.98961
469840.0000    1.03893
469880.0000    0.85593
469920.0000    1.21295
469960.0000    1.27848
470000.0000    1.37199
470040.0000    0.71215
470080.0000    0.97598
470120.0000    1.58614
470160.0000    0.99593
470200.0000    0.51462
470240.0000    0.81369
470280.0000    1.20389
470320.0000    1.13122
470360.0000    1.05994
470400.0000    0.37095
470440.0000    0.69682
470480.0000    0.49574
470520.0000    0.99525
470560.0000   -0.13534
470600.0000    0.57279
470640.0000    0.19293
470680.0000    0.41980
470720.0000   -0.11979
470760.0000    0.15172
470800.0000    1.01134
470840.0000    0.30152
470880.0000    0.54149
470920.0000   -0.07628
470960.0000    0.32579
471000.0000   -0.33082
471040.0000   -0.06394
471080.0000    0.41564
471120.0000    0.35858
471160.0000    0.90242
471200.0000    0.32114
471240.0000    0.78697
471280.0000    0.86286
471320.0000   -0.32283
471360.0000    0.68721
471400.0000    0.25750
471440.0000    0.50951
471480.0000    0.32143
471520.0000    0.80170
471560.0000    1.03868
471600.0000    0.33072
471640.0000   -0.19437
471680.0000    0.31083
471720.0000   -0.05149
471760.0000    0.08069
471800.0000    0.76623
471840.0000    0.76119
471880.0000    0.74402
471920.0000    0.86978
471960.0000    1.25248
472000.0000    0.67773
472040.0000    0.77675
472080.0000    0.82366
472120.0000    0.90075
472160.0000    1.48931
472200.0000    1.99191
472240.0000    1.29878
472280.0000    1.13208
472320.0000    0.12895
472360.0000    1.05589
472400.0000    1.71010
472440.0000    0.72817
472480.0000    1.08895
472520.0000    0.47080
472560.0000    1.89018
472600.0000    1.46443
472640.0000    1.35140
472680.0000    2.19232
472720.0000    2.19086
472760.0000    1.68321
472800.0000    1.68100
472840.0000    1.99368
472880.0000    1.71059
472920.0000    1.86729
472960.0000    2.01559
473000.0000    1.60554
473040.0000    1.42644
473080.0000    1.49015
473120.0000    1.49255
473160.0000    1.20553
473200.0000    1.26896
473240.0000    0.82325
473280.0000    0.90302
473320.0000    1.00291
473360.0000    0.48272
473400.0000    0.86083
473440.0000    0.63328
473480.0000    0.45234
473520.0000    0.97318
473560.0000    0.79302
473600.0000    1.10352
473640.0000    0.88670
473680.0000    1.56658
473720.0000    0.88240
473760.0000    0.27876
473800.0000    0.52452
473840.0000    0.78478
473880.0000    1.44421
473920.0000    1.47144
473960.0000    2.26290
474000.0000    1.35645
474040.0000    1.46543
474080.0000    1.58652
474120.0000    1.53607
474160.0000    1.42933
474200.0000    1.24781
474240.0000    1.29954
474280.0000    1.62809
474320.0000    1.39280
474360.0000    2.03093
474400.0000    1.84124
474440.0000    1.52302
474480.0000    1.56801
474520.0000    1.21533
474560.0000    1.88867
474600.0000    0.73218
474640.0000    2.03003
474680.0000    1.37372
474720.0000    1.87429
474760.0000    1.23902
474800.0000    0.41069
474840.0000    0.52662
474880.0000    1.74972
474920.0000    1.54704
474960.0000    1.36657
475000.0000    0.71455
475040.0000    1.13784
475080.0000    0.68631
475120.0000    1.50222
475160.0000    1.76340
475200.0000    2.01372
475240 5
475280 5
475320 5
475360 5
475400 5
475440 5
475480 5
475520 5
475560 5
475600 5
475640 5
475680 5
475720 5
475760 5
475800 5
475840 5
475880 5
475920 5
475960 5
476000 5
476040 5
476080 5
476120 5
476160 5
476200 5
476240 5
476280 5
476320 5
476360 5
476400 5
476440 5
476480 5
476520 5
476560 5
476600 5
476640 5
476680 5
476720 5
476760 5
476800 5
476840 5
476880 5
476920 5
476960 5
477000 5
477040 5
477080 5
477120 5
477160 5
477200 5
477240 5
477280 5
477320 5
477360 5
477400 5
477440 5
477480 5
477520 5
477560 5
477600 5
477640 5
477680 5
477720 5
477760 5
477800 5
477840 5
477880 5
477920 5
477960 5
478000 5
478040 5
478080 5
478120 5
478160 5
478200 5
478240 5
478280 5
478320 5
478360 5
478400 5
478440 5
478480 5
478520 5
478560 5
478600 5
478640 5
478680 5
478720 5
478760 5
478800 5
478840 5
478880 5
478920 5
478960 5
479000 5
479040 5
479080 5
479120 5
479160 5
479200 5
479240 5
479280 5
479320 5
479360 5
479400 5
479440 5
479480 5
479520 5
479560 5
479600 5
479640 5
479680 5
479720 5
479760 5
479800 5
479840 5
479880 5
479920 5
479960 5
480000 5
480040 5
480080 5
480120 5
480160 5
480200 5
480240 5
480280 5
480320 5
480360 5
480400 5
480440 5
480480 5
480520 5
480560 5
480600 5
480640 5
480680 5
480720 5
480760 5
480800 5
480840 5
480880 5
480920 5
480960 5
481000 5
481040 5
481080 5
481120 5
481160 5
481200 5
481240 5
481280 5
481320 5
481360 5
481400 5
481440 5
481480 5
481520 5
481560 5
481600 5
481640 5
481680 5
481720 5
481760 5
481800 5
481840 5
481880 5
481920 5
481960 5
482000 5
482040 5
482080 5
482120 5
482160 5
482200 5
482240 5
482280 5
482320 5
482360 5
482400 5
482440 5
482480 5
482520 5
482560 5
482600 5
482640 5
482680 5
482720 5
482760 5
482800 5
482840 5
482880 5
482920 5
482960 5
483000 5
483040 5
483080 5
483120 5
483160 5
483200 5
483240 5
483280 5
483320 5
483360 5
483400 5
483440 5
483480 5
483520 5
483560 5
483600 5
483640 5
483680 5
483720 5
483760 5
483800 5
483840 5
483880 5
483920 5
483960 5
484000 5
484040 5
484080 5
484120 5
484160 5
484200 5
484240 5
484280 5
484320 5
484360 5
484400 5
484440 5
484480 5
484520 5
484560 5
484600 5
484640 5
484680 5
484720 5
484760 5
484800 5
484840 5
484880 5
484920 5
484960 5
485000 5
485040 5
485080 5
485120 5
485160 5
485200 5
485240 5
485280 5
485320 5
485360 5
485400 5
485440 5
485480 5
485520 5
485560 5
485600 5
485640 5
485680 5
485720 5
485760 5
485800 5
485840 5
485880 5
485920 5
485960 5
486000 5
486040 5
486080 5
486120 5
486160 5
486200 5
486240 5
486280 5
486320 5
486360 5
486400 5
486440 5
486480 5
486520 5
486560 5
486600 5
486640 5
486680 5
486720 5
486760 5
486800 5
486840 5
486880 5
486920 5
486960 5
487000 5
487040 5
487080 5
487120 5
487160 5
487200 5
487240 5
487280 5
487320 5
487360 5
487400 5
487440 5
487480 5
487520 5
487560 5
487600 5
487640 5
487680 5
487720 5
487760 5
487800 5
487840 5
487880 5
487920 5
487960 5
488000 5
488040 5
488080 5
488120 5
488160 5
488200 5
488240 5
488280 5
488320 5
488360 5
488400 5
488440 5
488480 5
488520 5
488560 5
488600 5
488640 5
488680 5
488720 5
488760 5
488800 5
488840 5
488880 5
488920 5
488960 5
489000 5
489040 5
489080 5
489120 5
489160 5
489200 5
489240 5
489280 5
489320 5
489360 5
489400 5
489440 5
489480 5
489520 5
489560 5
489600 5
489640 5
489680 5
489720 5
489760 5
489800 5
489840 5
489880 5
489920 5
489960 5
490000 5
490040 5
490080 5
490120 5
490160 5
490200 5
490240 5
490280 5
490320 5
490360 5
490400 5
490440 5
490480 5
490520 5
490560 5
490600 5
490640 5
490680 5
490720 5
490760 5
490800 5
490840 5
490880 5
490920 5
490960 5
491000 5
491040 5
491080 5
491120 5
491160 5
491200 5
491240 5
491280 5
491320 5
491360 5
491400 5
491440 5
491480 5
491520 5
491560 5
491600 5
491640 5
491680 5
491720 5
491760 5
491800 5
491840 5
491880 5
491920 5
491960 5
492000 5
492040 5
492080 5
492120 5
492160 5
492200 5
492240 5
492280 5
492320 5
492360 5
492400 5
492440 5
492480 5
492520 5
492560 5
492600 5
492640 5
492680 5
492720 5
492760 5
492800 5
492840 5
492880 5
492920 5
492960 5
493000 5
493040 5
493080 5
493120 5
493160 5
493200 5
493240 5
493280 5
493320 5
493360 5
493400 5
493440 5
493480 5
493520 5
493560 5
493600 5
493640 5
493680 5
493720 5
493760 5
493800 5
493840 5
493880 5
493920 5
493960 5
494000 5
494040 5
494080 5
494120 5
494160 5
494200 5
494240 5
494280 5
494320 5
494360 5
494400 5
494440 5
494480 5
494520 5
494560 5
494600 5
494640 5
494680 5
494720 5
494760 5
494800 5
494840 5
494880 5
494920 5
494960 5
495000 5
495040 5
495080 5
495120 5
495160 5
495200 5
495240 5
495280 5
495320 5
495360 5
495400 5
495440 5
495480 5
495520 5
495560 5
495600 5
495640 5
495680 5
495720 5
495760 5
495800 5
495840 5
495880 5
495920 5
495960 5
496000 5
496040 5
496080 5
496120 5
496160 5
496200 5
496240 5
496280 5
496320 5
496360 5
496400 5
496440 5
496480 5
496520 5
496560 5
496600 5
496640 5
496680 5
496720 5
496760 5
496800 5
496840 5
496880 5
496920 5
496960 5
497000 5
497040 5
497080 5
497120 5
497160 5
497200 5
497240 5
497280 5
497320 5
497360 5
497400 5
497440 5
497480 5
497520 5
497560 5
497600 5
497640 5
497680 5
497720 5
497760 5
497800 5
497840 5
497880 5
497920 5
497960 5
498000 5
498040 5
498080 5
498120 5
498160 5
498200 5
498240 5
498280 5
498320 5
498360 5
498400 5
498440 5
498480 5
498520 5
498560 5
498600 5
498640 5
498680 5
498720 5
498760 5
498800 5
498840 5
498880 5
498920 5
498960 5
499000 5
499040 5
499080 5
499120 5
499160 5
499200 5
499240 5
499280 5
499320 5
499360 5
499400 5
499440 5
499480 5
499520 5
499560 5
499600 5
499640 5
499680 5
499720 5
499760 5
499800 5
499840 5
499880 5
499920 5
499960 5
500000 5
500040 5
500080 5
500120 5
500160 5
500200 5
500240 5
500280 5
500320 5
500360 5
500400 5
500440 5
500480 5
500520 5
500560 5
500600 5
500640 5
500680 5
500720 5
500760 5
500800 5
500840 5
500880 5
500920 5
500960 5
501000 5
501040 5
501080 5
501120 5
501160 5
501200 5
501240 5
501280 5
501320 5
501360 5
501400 5
501440 5
501480 5
501520 5
501560 5
501600 5
501640 5
501680 5
501720 5
501760 5
501800 5
501840 5
501880 5
501920 5
501960 5
502000 5
502040 5
502080 5
502120 5
502160 5
502200 5
502240 5
502280 5
502320 5
502360 5
502400 5
502440 5
502480 5
502520 5
502560 5
502600 5
502640 5
502680 5
502720 5
502760 5
502800 5
502840 5
502880 5
502920 5
502960 5
503000 5
503040 5
503080 5
503120 5
503160 5
503200 5
503240 5
503280 5
503320 5
503360 5
503400 5
503440 5
503480 5
503520 5
503560 5
503600 5
503640 5
503680 5
503720 5
503760 5
503800 5
503840 5
503880 5
503920 5
503960 5
504000 5
504040 5
504080 5
504120 5
504160 5
504200 5
504240 5
504280 5
504320 5
504360 5
504400 5
504440 5
504480 5
504520 5
504560 5
504600 5
504640 5
504680 5
504720 5
504760 5
504800 5
504840 5
504880 5
504920 5
504960 5
505000 5
505040 5
505080 5
505120 5
505160 5
505200 5
505240 5
505280 5
505320 5
505360 5
505400 5
505440 5
505480 5
505520 5
505560 5
505600 5
505640 5
505680 5
505720 5
505760 5
505800 5
505840 5
505880 5
505920 5
505960 5
506000 5
506040 5
506080 5
506120 5
506160 5
506200 5
506240 5
506280 5
506320 5
506360 5
506400 5
506440 5
506480 5
506520 5
506560 5
506600 5
506640 5
506680 5
506720 5
506760 5
506800 5
506840 5
506880 5
506920 5
506960 5
507000 5
507040 5
507080 5
507120 5
507160 5
507200 5
507240 5
507280 5
507320 5
507360 5
507400 5
507440 5
507480 5
507520 5
507560 5
507600 5
507640 5
507680 5
507720 5
507760 5
507800 5
507840 5
507880 5
507920 5
507960 5
508000 5
508040 5
508080 5
508120 5
508160 5
508200 5
508240 5
508280 5
508320 5
508360 5
508400 5
508440 5
508480 5
508520 5
508560 5
508600 5
508640 5
508680 5
508720 5
508760 5
508800 5
508840 5
508880 5
508920 5
508960 5
509000 5
509040 5
509080 5
509120 5
509160 5
509200 5
509240 5
509280 5
509320 5
509360 5
509400 5
509440 5
509480 5
509520 5
509560 5
509600 5
509640 5
509680 5
509720 5
509760 5
509800 5
509840 5
509880 5
509920 5
509960 5
510000 5
510040 5
510080 5
510120 5
510160 5
510200 5
510240 5
510280 5
510320 5
510360 5
510400 5
510440 5
510480 5
510520 5
510560 5
510600 5
510640 5
510680 5
510720 5
510760 5
510800 5
510840 5
510880 5
510920 5
510960 5
511000 5
511040 5
511080 5
511120 5
511160 5
511200 5
511240 5
511280 5
511320 5
511360 5
511400 5
511440 5
511480 5
511520 5
511560 5
511600 5
511640 5
511680 5
511720 5
511760 5
511800 5
511840 5
511880 5
511920 5
511960 5
512000 5
512040 5
512080 5
512120 5
512160 5
512200 5
512240 5
512280 5
512320 5
512360 5
512400 5
512440 5
512480 5
512520 5
512560 5
512600 5
512640 5
512680 5
512720 5
512760 5
512800 5
512840 5
512880 5
512920 5
512960 5
513000 5
513040 5
513080 5
513120 5
513160 5
513200 5
513240 5
513280 5
513320 5
513360 5
513400 5
513440 5
513480 5
513520 5
513560 5
513600 5
513640 5
513680 5
513720 5
513760 5
513800 5
513840 5
513880 5
513920 5
513960 5
514000 5
514040 5
514080 5
514120 5
514160 5
514200 5
514240 5
514280 5
514320 5
514360 5
514400 5
514440 5
514480 5
514520 5
514560 5
514600 5
514640 5
514680 5
514720 5
514760 5
514800 5
514840 5
514880 5
514920 5
514960 5
515000 5
515040 5
515080 5
515120 5
515160 5
515200 5
515240 5
515280 5
515320 5
515360 5
515400 5
515440 5
515480 5
515520 5
515560 5
515600 5
515640 5
515680 5
515720 5
515760 5
515800 5
515840 5
515880 5
515920 5
515960 5
516000 5
516040 5
516080 5
516120 5
516160 5
516200 5
516240 5
516280 5
516320 5
516360 5
516400 5
516440 5
516480 5
516520 5
516560 5
516600 5
516640 5
516680 5
516720 5
516760 5
516800 5
516840 5
516880 5
516920 5
516960 5
517000 5
517040 5
517080 5
517120 5
517160 5
517200 5
517240 5
517280 5
517320 5
517360 5
517400 5
517440 5
517480 5
517520 5
517560 5
517600 5
517640 5
517680 5
517720 5
517760 5
517800 5
517840 5
517880 5
517920 5
517960 5
518000 5
518040 5
518080 5
518120 5
518160 5
518200 5
518240 5
518280 5
518320 5
518360 5
518400 5
518440 5
518480 5
518520 5
518560 5
518600 5
518640 5
518680 5
518720 5
518760 5
518800 5
518840 5
518880 5
518920 5
518960 5
519000 5
519040 5
519080 5
519120 5
519160 5
519200 5
519240 5
519280 5
519320 5
519360 5
519400 5
519440 5
519480 5
519520 5
519560 5
519600 5
519640 5
519680 5
519720 5
519760 5
519800 5
519840 5
519880 5
519920 5
519960 5
520000 5
520040 5
520080 5
520120 5
520160 5
520200 5
520240 5
520280 5
520320 5
520360 5
520400 5
520440 5
520480 5
520520 5
520560 5
520600 5
520640 5
520680 5
520720 5
520760 5
520800 5
520840 5
520880 5
520920 5
520960 5
521000 5
521040 5
521080 5
521120 5
521160 5
521200 5
521240 5
521280 5
521320 5
521360 5
521400 5
521440 5
521480 5
521520 5
521560 5
521600 5
521640 5
521680 5
521720 5
521760 5
521800 5
521840 5
521880 5
521920 5
521960 5
522000 5
522040 5
522080 5
522120 5
522160 5
522200 5
522240 5
522280 5
522320 5
522360 5
522400 5
522440 5
522480 5
522520 5
522560 5
522600 5
522640 5
522680 5
522720 5
522760 5
522800 5
522840 5
522880 5
522920 5
522960 5
523000 5
523040 5
523080 5
523120 5
523160 5
523200 5
523240 5
523280 5
523320 5
523360 5
523400 5
523440 5
523480 5
523520 5
523560 5
523600 5
523640 5
523680 5
523720 5
523760 5
523800 5
523840 5
523880 5
523920 5
523960 5
524000 5
524040 5
524080 5
524120 5
524160 5
524200 5
524240 5
524280 5
524320 5
524360 5
524400 5
524440 5
524480 5
524520 5
524560 5
524600 5
524640 5
524680 5
524720 5
524760 5
524800 5
524840 5
524880 5
524920 5
524960 5
525000 5
525040 5
525080 5
525120 5
525160 5
525200 5
525240 5
525280 5
525320 5
525360 5
525400 5
525440 5
525480 5
525520 5
525560 5
525600 5
525640 5
525680 5
525720 5
525760 5
525800 5
525840 5
525880 5
525920 5
525960 5
526000 5
526040 5
526080 5
526120 5
526160 5
526200 5
526240 5
526280 5
526320 5
526360 5
526400 5
526440 5
526480 5
526520 5
526560 5
526600 5
526640 5
526680 5
526720 5
526760 5
526800 5
526840 5
526880 5
526920 5
526960 5
527000 5
527040 5
527080 5
527120 5
527160 5
527200 5
527240 5
527280 5
527320 5
527360 5
527400 5
527440 5
527480 5
527520 5
527560 5
527600 5
527640 5
527680 5
527720 5
527760 5
527800 5
527840 5
527880 5
527920 5
527960 5
528000 5
528040 5
528080 5
528120 5
528160 5
528200 5
528240 5
528280 5
528320 5
528360 5
528400 5
528440 5
528480 5
528520 5
528560 5
528600 5
528640 5
528680 5
528720 5
528760 5
528800 5
528840 5
528880 5
528920 5
528960 5
529000 5
529040 5
529080 5
529120 5
529160 5
529200 5
529240 5
529280 5
529320 5
529360 5
529400 5
529440 5
529480 5
529520 5
529560 5
529600 5
529640 5
529680 5
529720 5
529760 5
529800 5
529840 5
529880 5
529920 5
529960 5
530000 5
530040 5
530080 5
530120 5
530160 5
530200 5
530240 5
530280 5
530320 5
530360 5
530400 5
530440 5
530480 5
530520 5
530560 5
530600 5
530640 5
530680 5
530720 5
530760 5
530800 5
530840 5
530880 5
530920 5
530960 5
531000 5
531040 5
531080 5
531120 5
531160 5
531200 5
531240 5
531280 5
531320 5
531360 5
531400 5
531440 5
531480 5
531520 5
531560 5
531600 5
531640 5
531680 5
531720 5
531760 5
531800 5
531840 5
531880 5
531920 5
531960 5
532000 5
532040 5
532080 5
532120 5
532160 5
532200 5
532240 5
532280 5
532320 5
532360 5
532400 5
532440 5
532480 5
532520 5
532560 5
532600 5
532640 5
532680 5
532720 5
532760 5
532800 5
532840 5
532880 5
532920 5
532960 5
533000 5
533040 5
533080 5
533120 5
533160 5
533200 5
533240 5
533280 5
533320 5
533360 5
533400 5
533440 5
533480 5
533520 5
533560 5
533600 5
533640 5
533680 5
533720 5
533760 5
533800 5
533840 5
533880 5
533920 5
533960 5
534000 5
534040 5
534080 5
534120 5
534160 5
534200 5
534240 5
534280 5
534320 5
534360 5
534400 5
534440 5
534480 5
534520 5
534560 5
534600 5
534640 5
534680 5
534720 5
534760 5
534800 5
534840 5
534880 5
534920 5
534960 5
535000 5
535040 5
535080 5
535120 5
535160 5
535200 5
535240 5
535280 5
535320 5
535360 5
535400 5
535440 5
535480 5
535520 5
535560 5
535600 5
535640 5
535680 5
535720 5
535760 5
535800 5
535840 5
535880 5
535920 5
535960 5
536000 5
536040 5
536080 5
536120 5
536160 5
536200 5
536240 5
536280 5
536320 5
536360 5
536400 5
536440 5
536480 5
536520 5
536560 5
536600 5
536640 5
536680 5
536720 5
536760 5
536800 5
536840 5
536880 5
536920 5
536960 5
537000 5
537040 5
537080 5
537120 5
537160 5
537200 5
537240 5
537280 5
537320 5
537360 5
537400 5
537440 5
537480 5
537520 5
537560 5
537600 5
537640 5
537680 5
537720 5
537760 5
537800 5
537840 5
537880 5
537920 5
537960 5
538000 5
538040 5
538080 5
538120 5
538160 5
538200 5
538240 5
538280 5
538320 5
538360 5
538400 5
538440 5
538480 5
538520 5
538560 5
538600 5
538640 5
538680 5
538720 5
538760 5
538800 5
538840 5
538880 5
538920 5
538960 5
539000 5
539040 5
539080 5
539120 5
539160 5
539200 5
539240 5
539280 5
539320 5
539360 5
539400 5
539440 5
539480 5
539520 5
539560 5
539600 5
539640 5
539680 5
539720 5
539760 5
539800 5
539840 5
539880 5
539920 5
539960 5
540000 5
540040 5
540080 5
540120 5
540160 5
540200 5
540240 5
540280 5
540320 5
540360 5
540400 5
540440 5
540480 5
540520 5
540560 5
540600 5
540640 5
540680 5
540720 5
540760 5
540800 5
540840 5
540880 5
540920 5
540960 5
541000 5
541040 5
541080 5
541120 5
541160 5
541200 5
541240 5
541280 5
541320 5
541360 5
541400 5
541440 5
541480 5
541520 5
541560 5
541600 5
541640 5
541680 5
541720 5
541760 5
541800 5
541840 5
541880 5
541920 5
541960 5
542000 5
542040 5
542080 5
542120 5
542160 5
542200 5
542240 5
542280 5
542320 5
542360 5
542400 5
542440 5
542480 5
542520 5
542560 5
542600 5
542640 5
542680 5
542720 5
542760 5
542800 5
542840 5
542880 5
542920 5
542960 5
543000 5
543040 5
543080 5
543120 5
543160 5
543200 5
543240 5
543280 5
543320 5
543360 5
543400 5
543440 5
543480 5
543520 5
543560 5
543600 5
543640 5
543680 5
543720 5
543760 5
543800 5
543840 5
543880 5
543920 5
543960 5
544000 5
544040 5
544080 5
544120 5
544160 5
544200 5
544240 5
544280 5
544320 5
544360 5
544400 5
544440 5
544480 5
544520 5
544560 5
544600 5
544640 5
544680 5
544720 5
544760 5
544800 5
544840 5
544880 5
544920 5
544960 5
545000 5
545040 5
545080 5
545120 5
545160 5
545200 5
545240 5
545280 5
545320 5
545360 5
545400 5
545440 5
545480 5
545520 5
545560 5
545600 5
545640 5
545680 5
545720 5
545760 5
545800 5
545840 5
545880 5
545920 5
545960 5
546000 5
546040 5
546080 5
546120 5
546160 5
546200 5
546240 5
546280 5
546320 5
546360 5
546400 5
546440 5
546480 5
546520 5
546560 5
546600 5
546640 5
546680 5
546720 5
546760 5
546800 5
546840 5
546880 5
546920 5
546960 5
547000 5
547040 5
547080 5
547120 5
547160 5
547200 5
547240 5
547280 5
547320 5
547360 5
547400 5
547440 5
547480 5
547520 5
547560 5
547600 5
547640 5
547680 5
547720 5
547760 5
547800 5
547840 5
547880 5
547920 5
547960 5
548000 5
548040 5
548080 5
548120 5
548160 5
548200 5
548240 5
548280 5
548320 5
548360 5
548400 5
548440 5
548480 5
548520 5
548560 5
548600 5
548640 5
548680 5
548720 5
548760 5
548800 5
548840 5
548880 5
548920 5
548960 5
549000 5
549040 5
549080 5
549120 5
549160 5
549200 5
549240 5
549280 5
549320 5
549360 5
549400 5
549440 5
549480 5
549520 5
549560 5
549600 5
549640 5
549680 5
549720 5
549760 5
549800 5
549840 5
549880 5
549920 5
549960 5
550000 5
550040 5
550080 5
550120 5
550160 5
550200 5
550240 5
550280 5
550320 5
550360 5
550400 5
550440 5
550480 5
550520 5
550560 5
550600 5
550640 5
550680 5
550720 5
550760 5
550800 5
550840 5
550880 5
550920 5
550960 5
551000 5
551040 5
551080 5
551120 5
551160 5
551200 5
551240 5
551280 5
551320 5
551360 5
551400 5
551440 5
551480 5
551520 5
551560 5
551600 5
551640 5
551680 5
551720 5
551760 5
551800 5
551840 5
551880 5
551920 5
551960 5
552000 5
552040 5
552080 5
552120 5
552160 5
552200 5
552240 5
552280 5
552320 5
552360 5
552400 5
552440 5
552480 5
552520 5
552560 5
552600 5
552640 5
552680 5
552720 5
552760 5
552800 5
552840 5
552880 5
552920 5
552960 5
553000 5
553040 5
553080 5
553120 5
553160 5
553200 5
553240 5
553280 5
553320 5
553360 5
553400 5
553440 5
553480 5
553520 5
553560 5
553600 5
553640 5
553680 5
553720 5
553760 5
553800 5
553840 5
553880 5
553920 5
553960 5
554000 5
554040 5
554080 5
554120 5
554160 5
554200 5
554240 5
554280 5
554320 5
554360 5
554400 5
554440 5
554480 5
554520 5
554560 5
554600 5
554640 5
554680 5
554720 5
554760 5
554800 5
554840 5
554880 5
554920 5
554960 5
555000 5
555040 5
555080 5
555120 5
555160 5
555200 5
555240 5
555280 5
555320 5
555360 5
555400 5
555440 5
555480 5
555520 5
555560 5
555600 5
555640 5
555680 5
555720 5
555760 5
555800 5
555840 5
555880 5
555920 5
555960 5
556000 5
556040 5
556080 5
556120 5
556160 5
556200 5
556240 5
556280 5
556320 5
556360 5
556400 5
556440 5
556480 5
556520 5
556560 5
556600 5
556640 5
556680 5
556720 5
556760 5
556800 5
556840 5
556880 5
556920 5
556960 5
557000 5
557040 5
557080 5
557120 5
557160 5
557200 5
557240 5
557280 5
557320 5
557360 5
557400 5
557440 5
557480 5
557520 5
557560 5
557600 5
557640 5
557680 5
557720 5
557760 5
557800 5
557840 5
557880 5
557920 5
557960 5
558000 5
558040 5
558080 5
558120 5
558160 5
558200 5
558240 5
558280 5
558320 5
558360 5
558400 5
558440 5
558480 5
558520 5
558560 5
558600 5
558640 5
558680 5
558720 5
558760 5
558800 5
558840 5
558880 5
558920 5
558960 5
559000 5
559040 5
559080 5
559120 5
559160 5
559200 5
559240 5
559280 5
559320 5
559360 5
559400 5
559440 5
559480 5
559520 5
559560 5
559600 5
559640 5
559680 5
559720 5
559760 5
559800 5
559840 5
559880 5
559920 5
559960 5
560000 5
560040 5
560080 5
560120 5
560160 5
560200 5
560240 5
560280 5
560320 5
560360 5
560400 5
560440 5
560480 5
560520 5
560560 5
560600 5
560640 5
560680 5
560720 5
560760 5
560800 5
560840 5
560880 5
560920 5
560960 5
561000 5
561040 5
561080 5
561120 5
561160 5
561200 5
561240 5
561280 5
561320 5
561360 5
561400 5
561440 5
561480 5
561520 5
561560 5
561600 5
561640 5
561680 5
561720 5
561760 5
561800 5
561840 5
561880 5
561920 5
561960 5
562000 5
562040 5
562080 5
562120 5
562160 5
562200 5
562240 5
562280 5
562320 5
562360 5
562400 5
562440 5
562480 5
562520 5
562560 5
562600 5
562640 5
562680 5
562720 5
562760 5
562800 5
562840 5
562880 5
562920 5
562960 5
563000 5
563040 5
563080 5
563120 5
563160 5
563200 5
563240 5
563280 5
563320 5
563360 5
563400 5
563440 5
563480 5
563520 5
563560 5
563600 5
563640 5
563680 5
563720 5
563760 5
563800 5
563840 5
563880 5
563920 5
563960 5
564000 5
564040 5
564080 5
564120 5
564160 5
564200 5
564240 5
564280 5
564320 5
564360 5
564400 5
564440 5
564480 5
564520 5
564560 5
564600 5
564640 5
564680 5
564720 5
564760 5
564800 5
564840 5
564880 5
564920 5
564960 5
565000 5
565040 5
565080 5
565120 5
565160 5
565200 5
565240 5
565280 5
565320 5
565360 5
565400 5
565440 5
565480 5
565520 5
565560 5
565600 5
565640 5
565680 5
565720 5
565760 5
565800 5
565840 5
565880 5
565920 5
565960 5
566000 5
566040 5
566080 5
566120 5
566160 5
566200 5
566240 5
566280 5
566320 5
566360 5
566400 5
566440 5
566480 5
566520 5
566560 5
566600 5
566640 5
566680 5
566720 5
566760 5
566800 5
566840 5
566880 5
566920 5
566960 5
567000 5
567040 5
567080 5
567120 5
567160 5
567200 5
567240 5
567280 5
567320 5
567360 5
567400 5
567440 5
567480 5
567520 5
567560 5
567600 5
567640 5
567680 5
567720 5
567760 5
567800 5
567840 5
567880 5
567920 5
567960 5
568000 5
568040 5
568080 5
568120 5
568160 5
568200 5
568240 5
568280 5
568320 5
568360 5
568400 5
568440 5
568480 5
568520 5
568560 5
568600 5
568640 5
568680 5
568720 5
568760 5
568800 5
568840 5
568880 5
568920 5
568960 5
569000 5
569040 5
569080 5
569120 5
569160 5
569200 5
569240 5
569280 5
569320 5
569360 5
569400 5
569440 5
569480 5
569520 5
569560 5
569600 5
569640 5
569680 5
569720 5
569760 5
569800 5
569840 5
569880 5
569920 5
569960 5
570000 5
570040 5
570080 5
570120 5
570160 5
570200 5
570240 5
570280 5
570320 5
570360 5
570400 5
570440 5
570480 5
570520 5
570560 5
570600 5
570640 5
570680 5
570720 5
570760 5
570800 5
570840 5
570880 5
570920 5
570960 5
571000 5
571040 5
571080 5
571120 5
571160 5
571200 5
571240 5
571280 5
571320 5
571360 5
571400 5
571440 5
571480 5
571520 5
571560 5
571600 5
571640 5
571680 5
571720 5
571760 5
571800 5
571840 5
571880 5
571920 5
571960 5
572000 5
572040 5
572080 5
572120 5
572160 5
572200 5
572240 5
572280 5
572320 5
572360 5
572400 5
572440 5
572480 5
572520 5
572560 5
572600 5
572640 5
572680 5
572720 5
572760 5
572800 5
572840 5
572880 5
572920 5
572960 5
573000 5
573040 5
573080 5
573120 5
573160 5
573200 5
573240 5
573280 5
573320 5
573360 5
573400 5
573440 5
573480 5
573520 5
573560 5
573600 5
573640 5
573680 5
573720 5
573760 5
573800 5
573840 5
573880 5
573920 5
573960 5
574000 5
574040 5
574080 5
574120 5
574160 5
574200 5
574240 5
574280 5
574320 5
574360 5
574400 5
574440 5
574480 5
574520 5
574560 5
574600 5
574640 5
574680 5
574720 5
574760 5
574800 5
574840 5
574880 5
574920 5
574960 5
575000 5
575040 5
575080 5
575120 5
575160 5
575200 5
575240 5
575280 5
575320 5
575360 5
575400 5
575440 5
575480 5
575520 5
575560 5
575600 5
575640 5
575680 5
575720 5
575760 5
575800 5
575840 5
575880 5
575920 5
575960 5
576000 5
576040 5
576080 5
576120 5
576160 5
576200 5
576240 5
576280 5
576320 5
576360 5
576400 5
576440 5
576480 5
576520 5
576560 5
576600 5
576640 5
576680 5
576720 5
576760 5
576800 5
576840 5
576880 5
576920 5
576960 5
577000 5
577040 5
577080 5
577120 5
577160 5
577200 5
577240 5
577280 5
577320 5
577360 5
577400 5
577440 5
577480 5
577520 5
577560 5
577600 5
577640 5
577680 5
577720 5
577760 5
577800 5
577840 5
577880 5
577920 5
577960 5
578000 5
578040 5
578080 5
578120 5
578160 5
578200 5
578240 5
578280 5
578320 5
578360 5
578400 5
578440 5
578480 5
578520 5
578560 5
578600 5
578640 5
578680 5
578720 5
578760 5
578800 5
578840 5
578880 5
578920 5
578960 5
579000 5
579040 5
579080 5
579120 5
579160 5
579200 5
579240 5
579280 5
579320 5
579360 5
579400 5
579440 5
579480 5
579520 5
579560 5
579600 5
579640 5
579680 5
579720 5
579760 5
579800 5
579840 5
579880 5
579920 5
579960 5
580000 5
580040 5
580080 5
580120 5
580160 5
580200 5
580240 5
580280 5
580320 5
580360 5
580400 5
580440 5
580480 5
580520 5
580560 5
580600 5
580640 5
580680 5
580720 5
580760 5
580800 5
580840 5
580880 5
580920 5
580960 5
581000 5
581040 5
581080 5
581120 5
581160 5
581200 5
581240 5
581280 5
581320 5
581360 5
581400 5
581440 5
581480 5
581520 5
581560 5
581600 5
581640 5
581680 5
581720 5
581760 5
581800 5
581840 5
581880 5
581920 5
581960 5
582000 5
582040 5
582080 5
582120 5
582160 5
582200 5
582240 5
582280 5
582320 5
582360 5
582400 5
582440 5
582480 5
582520 5
582560 5
582600 5
582640 5
582680 5
582720 5
582760 5
582800 5
582840 5
582880 5
582920 5
582960 5
583000 5
583040 5
583080 5
583120 5
583160 5
583200 5
583240 5
583280 5
583320 5
583360 5
583400 5
583440 5
583480 5
583520 5
583560 5
583600 5
583640 5
583680 5
583720 5
583760 5
583800 5
583840 5
583880 5
583920 5
583960 5
584000 5
584040 5
584080 5
584120 5
584160 5
584200 5
584240 5
584280 5
584320 5
584360 5
584400 5
584440 5
584480 5
584520 5
584560 5
584600 5
584640 5
584680 5
584720 5
584760 5
584800 5
584840 5
584880 5
584920 5
584960 5
585000 5
585040 5
585080 5
585120 5
585160 5
585200 5
585240 5
585280 5
585320 5
585360 5
585400 5
585440 5
585480 5
585520 5
585560 5
585600 5
585640 5
585680 5
585720 5
585760 5
585800 5
585840 5
585880 5
585920 5
585960 5
586000 5
586040 5
586080 5
586120 5
586160 5
586200 5
586240 5
586280 5
586320 5
586360 5
586400 5
586440 5
586480 5
586520 5
586560 5
586600 5
586640 5
586680 5
586720 5
586760 5
586800 5
586840 5
586880 5
586920 5
586960 5
587000 5
587040 5
587080 5
587120 5
587160 5
587200 5
587240 5
587280 5
587320 5
587360 5
587400 5
587440 5
587480 5
587520 5
587560 5
587600 5
587640 5
587680 5
587720 5
587760 5
587800 5
587840 5
587880 5
587920 5
587960 5
588000 5
588040 5
588080 5
588120 5
588160 5
588200 5
588240 5
588280 5
588320 5
588360 5
588400 5
588440 5
588480 5
588520 5
588560 5
588600 5
588640 5
588680 5
588720 5
588760 5
588800 5
588840 5
588880 5
588920 5
588960 5
589000 5
589040 5
589080 5
589120 5
589160 5
589200 5
589240 5
589280 5
589320 5
589360 5
589400 5
589440 5
589480 5
589520 5
589560 5
589600 5
589640 5
589680 5
589720 5
589760 5
589800 5
589840 5
589880 5
589920 5
589960 5
590000 5
590040 5
590080 5
590120 5
590160 5
590200 5
590240 5
590280 5
590320 5
590360 5
590400 5
590440 5
590480 5
590520 5
590560 5
590600 5
590640 5
590680 5
590720 5
590760 5
590800 5
590840 5
590880 5
590920 5
590960 5
591000 5
591040 5
591080 5
591120 5
591160 5
591200 5
591240 5
591280 5
591320 5
591360 5
591400 5
591440 5
591480 5
591520 5
591560 5
591600 5
591640 5
591680 5
591720 5
591760 5
591800 5
591840 5
591880 5
591920 5
591960 5
592000 5
592040 5
592080 5
592120 5
592160 5
592200 5
592240 5
592280 5
592320 5
592360 5
592400 5
592440 5
592480 5
592520 5
592560 5
592600 5
592640 5
592680 5
592720 5
592760 5
592800 5
592840 5
592880 5
592920 5
592960 5
593000 5
593040 5
593080 5
593120 5
593160 5
593200 5
593240 5
593280 5
593320 5
593360 5
593400 5
593440 5
593480 5
593520 5
593560 5
593600 5
593640 5
593680 5
593720 5
593760 5
593800 5
593840 5
593880 5
593920 5
593960 5
594000 5
594040 5
594080 5
594120 5
594160 5
594200 5
594240 5
594280 5
594320 5
594360 5
594400 5
594440 5
594480 5
594520 5
594560 5
594600 5
594640 5
594680 5
594720 5
594760 5
594800 5
594840 5
594880 5
594920 5
594960 5
595000 5
595040 5
595080 5
595120 5
595160 5
595200 5
595240 5
595280 5
595320 5
595360 5
595400 5
595440 5
595480 5
595520 5
595560 5
595600 5
595640 5
595680 5
595720 5
595760 5
595800 5
595840 5
595880 5
595920 5
595960 5
596000 5
596040 5
596080 5
596120 5
596160 5
596200 5
596240 5
596280 5
596320 5
596360 5
596400 5
596440 5
596480 5
596520 5
596560 5
596600 5
596640 5
596680 5
596720 5
596760 5
596800 5
596840 5
596880 5
596920 5
596960 5
597000 5
597040 5
597080 5
597120 5
597160 5
597200 5
597240 5
597280 5
597320 5
597360 5
597400 5
597440 5
597480 5
597520 5
597560 5
597600 5
597640 5
597680 5
597720 5
597760 5
597800 5
597840 5
597880 5
597920 5
597960 5
598000 5
598040 5
598080 5
598120 5
598160 5
598200 5
598240 5
598280 5
598320 5
598360 5
598400 5
598440 5
598480 5
598520 5
598560 5
598600 5
598640 5
598680 5
598720 5
598760 5
598800 5
598840 5
598880 5
598920 5
598960 5
599000 5
599040 5
599080 5
599120 5
599160 5
599200 5
599240 5
599280 5
599320 5
599360 5
599400 5
599440 5
599480 5
599520 5
599560 5
599600 5
599640 5
599680 5
599720 5
599760 5
599800 5
599840 5
599880 5
599920 5
599960 5
600000 5
600040 5
600080 5
600120 5
600160 5
600200 5
600240 5
600280 5
600320 5
600360 5
600400 5
600440 5
600480 5
600520 5
600560 5
600600 5
600640 5
600680 5
600720 5
600760 5
600800 5
600840 5
600880 5
600920 5
600960 5
601000 5
601040 5
601080 5
601120 5
601160 5
601200 5
601240 5
601280 5
601320 5
601360 5
601400 5
601440 5
601480 5
601520 5
601560 5
601600 5
601640 5
601680 5
601720 5
601760 5
601800 5
601840 5
601880 5
601920 5
601960 5
602000 5
602040 5
602080 5
602120 5
602160 5
602200 5
602240 5
602280 5
602320 5
602360 5
602400 5
602440 5
602480 5
602520 5
602560 5
602600 5
602640 5
602680 5
602720 5
602760 5
602800 5
602840 5
602880 5
602920 5
602960 5
603000 5
603040 5
603080 5
603120 5
603160 5
603200 5
603240 5
603280 5
603320 5
603360 5
603400 5
603440 5
603480 5
603520 5
603560 5
603600 5
603640 5
603680 5
603720 5
603760 5
603800 5
603840 5
603880 5
603920 5
603960 5
604000 5
604040 5
604080 5
604120 5
604160 5
604200 5
604240 5
604280 5
604320 5
604360 5
604400 5
604440 5
604480 5
604520 5
604560 5
604600 5
604640 5
604680 5
604720 5
604760 5
604800 5
604840 5
604880 5
604920 5
604960 5
605000 5
605040 5
605080 5
605120 5
605160 5
605200 5
605240 5
605280 5
605320 5
605360 5
605400 5
605440 5
605480 5
605520 5
605560 5
605600 5
605640 5
605680 5
605720 5
605760 5
605800 5
605840 5
605880 5
605920 5
605960 5
606000 5
606040 5
606080 5
606120 5
606160 5
606200 5
606240 5
606280 5
606320 5
606360 5
606400 5
606440 5
606480 5
606520 5
606560 5
606600 5
606640 5
606680 5
606720 5
606760 5
606800 5
606840 5
606880 5
606920 5
606960 5
607000 5
607040 5
607080 5
607120 5
607160 5
607200 5
607240 5
607280 5
607320 5
607360 5
607400 5
607440 5
607480 5
607520 5
607560 5
607600 5
607640 5
607680 5
607720 5
607760 5
607800 5
607840 5
607880 5
607920 5
607960 5
608000 5
608040 5
608080 5
608120 5
608160 5
608200 5
608240 5
608280 5
608320 5
608360 5
608400 5
608440 5
608480 5
608520 5
608560 5
608600 5
608640 5
608680 5
608720 5
608760 5
608800 5
608840 5
608880 5
608920 5
608960 5
609000 5
609040 5
609080 5
609120 5
609160 5
609200 5
609240 5
609280 5
609320 5
609360 5
609400 5
609440 5
609480 5
609520 5
609560 5
609600 5
609640 5
609680 5
609720 5
609760 5
609800 5
609840 5
609880 5
609920 5
609960 5
610000 5
610040 5
610080 5
610120 5
610160 5
610200 5
610240 5
610280 5
610320 5
610360 5
610400 5
610440 5
610480 5
610520 5
610560 5
610600 5
610640 5
610680 5
610720 5
610760 5
610800 5
610840 5
610880 5
610920 5
610960 5
611000 5
611040 5
611080 5
611120 5
611160 5
611200 5
611240 5
611280 5
611320 5
611360 5
611400 5
611440 5
611480 5
611520 5
611560 5
611600 5
611640 5
611680 5
611720 5
611760 5
611800 5
611840 5
611880 5
611920 5
611960 5
612000 5
612040 5
612080 5
612120 5
612160 5
612200 5
612240 5
612280 5
612320 5
612360 5
612400 5
612440 5
612480 5
612520 5
612560 5
612600 5
612640 5
612680 5
612720 5
612760 5
612800 5
612840 5
612880 5
612920 5
612960 5
613000 5
613040 5
613080 5
613120 5
613160 5
613200 5
613240 5
613280 5
613320 5
613360 5
613400 5
613440 5
613480 5
613520 5
613560 5
613600 5
613640 5
613680 5
613720 5
613760 5
613800 5
613840 5
613880 5
613920 5
613960 5
614000 5
614040 5
614080 5
614120 5
614160 5
614200 5
614240 5
614280 5
614320 5
614360 5
614400 5
614440 5
614480 5
614520 5
614560 5
614600 5
614640 5
614680 5
614720 5
614760 5
614800 5
614840 5
614880 5
614920 5
614960 5
615000 5
615040 5
615080 5
615120 5
615160 5
615200 5
615240 5
615280 5
615320 5
615360 5
615400 5
615440 5
615480 5
615520 5
615560 5
615600 5
615640 5
615680 5
615720 5
615760 5
615800 5
615840 5
615880 5
615920 5
615960 5
616000 5
616040 5
616080 5
616120 5
616160 5
616200 5
616240 5
616280 5
616320 5
616360 5
616400 5
616440 5
616480 5
616520 5
616560 5
616600 5
616640 5
616680 5
616720 5
616760 5
616800 5
616840 5
616880 5
616920 5
616960 5
617000 5
617040 5
617080 5
617120 5
617160 5
617200 5
617240 5
617280 5
617320 5
617360 5
617400 5
617440 5
617480 5
617520 5
617560 5
617600 5
617640 5
617680 5
617720 5
617760 5
617800 5
617840 5
617880 5
617920 5
617960 5
618000 5
618040 5
618080 5
618120 5
618160 5
618200 5
618240 5
618280 5
618320 5
618360 5
618400 5
618440 5
618480 5
618520 5
618560 5
618600 5
618640 5
618680 5
618720 5
618760 5
618800 5
618840 5
618880 5
618920 5
618960 5
619000 5
619040 5
619080 5
619120 5
619160 5
619200 5
619240 5
619280 5
619320 5
619360 5
619400 5
619440 5
619480 5
619520 5
619560 5
619600 5
619640 5
619680 5
619720 5
619760 5
619800 5
619840 5
619880 5
619920 5
619960 5
620000 5
620040 5
620080 5
620120 5
620160 5
620200 5
620240 5
620280 5
620320 5
620360 5
620400 5
620440 5
620480 5
620520 5
620560 5
620600 5
620640 5
620680 5
620720 5
620760 5
620800 5
620840 5
620880 5
620920 5
620960 5
621000 5
621040 5
621080 5
621120 5
621160 5
621200 5
621240 5
621280 5
621320 5
621360 5
621400 5
621440 5
621480 5
621520 5
621560 5
621600 5
621640 5
621680 5
621720 5
621760 5
621800 5
621840 5
621880 5
621920 5
621960 5
622000 5
622040 5
622080 5
622120 5
622160 5
622200 5
622240 5
622280 5
622320 5
622360 5
622400 5
622440 5
622480 5
622520 5
622560 5
622600 5
622640 5
622680 5
622720 5
622760 5
622800 5
622840 5
622880 5
622920 5
622960 5
623000 5
623040 5
623080 5
623120 5
623160 5
623200 5
623240 5
623280 5
623320 5
623360 5
623400 5
623440 5
623480 5
623520 5
623560 5
623600 5
623640 5
623680 5
623720 5
623760 5
623800 5
623840 5
623880 5
623920 5
623960 5
624000 5
624040 5
624080 5
624120 5
624160 5
624200 5
624240 5
624280 5
624320 5
624360 5
624400 5
624440 5
624480 5
624520 5
624560 5
624600 5
624640 5
624680 5
624720 5
624760 5
624800 5
624840 5
624880 5
624920 5
624960 5
625000 5
625040 5
625080 5
625120 5
625160 5
625200 5
625240 5
625280 5
625320 5
625360 5
625400 5
625440 5
625480 5
625520 5
625560 5
625600 5
625640 5
625680 5
625720 5
625760 5
625800 5
625840 5
625880 5
625920 5
625960 5
626000 5
626040 5
626080 5
626120 5
626160 5
626200 5
626240 5
626280 5
626320 5
626360 5
626400 5
626440 5
626480 5
626520 5
626560 5
626600 5
626640 5
626680 5
626720 5
626760 5
626800 5
626840 5
626880 5
626920 5
626960 5
627000 5
627040 5
627080 5
627120 5
627160 5
627200 5
627240 5
627280 5
627320 5
627360 5
627400 5
627440 5
627480 5
627520 5
627560 5
627600 5
627640 5
627680 5
627720 5
627760 5
627800 5
627840 5
627880 5
627920 5
627960 5
628000 5
628040 5
628080 5
628120 5
628160 5
628200 5
628240 5
628280 5
628320 5
628360 5
628400 5
628440 5
628480 5
628520 5
628560 5
628600 5
628640 5
628680 5
628720 5
628760 5
628800 5
628840 5
628880 5
628920 5
628960 5
629000 5
629040 5
629080 5
629120 5
629160 5
629200 5
629240 5
629280 5
629320 5
629360 5
629400 5
629440 5
629480 5
629520 5
629560 5
629600 5
629640 5
629680 5
629720 5
629760 5
629800 5
629840 5
629880 5
629920 5
629960 5
630000 5
630040 5
630080 5
630120 5
630160 5
630200 5
630240 5
630280 5
630320 5
630360 5
630400 5
630440 5
630480 5
630520 5
630560 5
630600 5
630640 5
630680 5
630720 5
630760 5
630800 5
630840 5
630880 5
630920 5
630960 5
631000 5
631040 5
631080 5
631120 5
631160 5
631200 5
631240 5
631280 5
631320 5
631360 5
631400 5
631440 5
631480 5
631520 5
631560 5
631600 5
631640 5
631680 5
631720 5
631760 5
631800 5
631840 5
631880 5
631920 5
631960 5
632000 5
632040 5
632080 5
632120 5
632160 5
632200 5
632240 5
632280 5
632320 5
632360 5
632400 5
632440 5
632480 5
632520 5
632560 5
632600 5
632640 5
632680 5
632720 5
632760 5
632800 5
632840 5
632880 5
632920 5
632960 5
633000 5
633040 5
633080 5
633120 5
633160 5
633200 5
633240 5
633280 5
633320 5
633360 5
633400 5
633440 5
633480 5
633520 5
633560 5
633600 5
633640 5
633680 5
633720 5
633760 5
633800 5
633840 5
633880 5
633920 5
633960 5
634000 5
634040 5
634080 5
634120 5
634160 5
634200 5
634240 5
634280 5
634320 5
634360 5
634400 5
634440 5
634480 5
634520 5
634560 5
634600 5
634640 5
634680 5
634720 5
634760 5
634800 5
634840 5
634880 5
634920 5
634960 5
635000 5
635040 5
635080 5
635120 5
635160 5
635200 5
635240 5
635280 5
635320 5
635360 5
635400 5
635440 5
635480 5
635520 5
635560 5
635600 5
635640 5
635680 5
635720 5
635760 5
635800 5
635840 5
635880 5
635920 5
635960 5
636000 5
636040 5
636080 5
636120 5
636160 5
636200 5
636240 5
636280 5
636320 5
636360 5
636400 5
636440 5
636480 5
636520 5
636560 5
636600 5
636640 5
636680 5
636720 5
636760 5
636800 5
636840 5
636880 5
636920 5
636960 5
637000 5
637040 5
637080 5
637120 5
637160 5
637200 5
637240 5
637280 5
637320 5
637360 5
637400 5
637440 5
637480 5
637520 5
637560 5
637600 5
637640 5
637680 5
637720 5
637760 5
637800 5
637840 5
637880 5
637920 5
637960 5
638000 5
638040 5
638080 5
638120 5
638160 5
638200 5
638240 5
638280 5
638320 5
638360 5
638400 5
638440 5
638480 5
638520 5
638560 5
638600 5
638640 5
638680 5
638720 5
638760 5
638800 5
638840 5
638880 5
638920 5
638960 5
639000 5
639040 5
639080 5
639120 5
639160 5
639200 5
639240 5
639280 5
639320 5
639360 5
639400 5
639440 5
639480 5
639520 5
639560 5
639600 5
639640 5
639680 5
639720 5
639760 5
639800 5
639840 5
639880 5
639920 5
639960 5
640000 5
640040 5
640080 5
640120 5
640160 5
640200 5
640240 5
640280 5
640320 5
640360 5
640400 5
640440 5
640480 5
640520 5
640560 5
640600 5
640640 5
640680 5
640720 5
640760 5
640800 5
640840 5
640880 5
640920 5
640960 5
641000 5
641040 5
641080 5
641120 5
641160 5
641200 5
641240 5
641280 5
641320 5
641360 5
641400 5
641440 5
641480 5
641520 5
641560 5
641600 5
641640 5
641680 5
641720 5
641760 5
641800 5
641840 5
641880 5
641920 5
641960 5
642000 5
642040 5
642080 5
642120 5
642160 5
642200 5
642240 5
642280 5
642320 5
642360 5
642400 5
642440 5
642480 5
642520 5
642560 5
642600 5
642640 5
642680 5
642720 5
642760 5
642800 5
642840 5
642880 5
642920 5
642960 5
643000 5
643040 5
643080 5
643120 5
643160 5
643200 5
643240 5
643280 5
643320 5
643360 5
643400 5
643440 5
643480 5
643520 5
643560 5
643600 5
643640 5
643680 5
643720 5
643760 5
643800 5
643840 5
643880 5
643920 5
643960 5
644000 5
644040 5
644080 5
644120 5
644160 5
644200 5
644240 5
644280 5
644320 5
644360 5
644400 5
644440 5
644480 5
644520 5
644560 5
644600 5
644640 5
644680 5
644720 5
644760 5
644800 5
644840 5
644880 5
644920 5
644960 5
645000 5
645040 5
645080 5
645120 5
645160 5
645200 5
645240 5
645280 5
645320 5
645360 5
645400 5
645440 5
645480 5
645520 5
645560 5
645600 5
645640 5
645680 5
645720 5
645760 5
645800 5
645840 5
645880 5
645920 5
645960 5
646000 5
646040 5
646080 5
646120 5
646160 5
646200 5
646240 5
646280 5
646320 5
646360 5
646400 5
646440 5
646480 5
646520 5
646560 5
646600 5
646640 5
646680 5
646720 5
646760 5
646800 5
646840 5
646880 5
646920 5
646960 5
647000 5
647040 5
647080 5
647120 5
647160 5
647200 5
647240 5
647280 5
647320 5
647360 5
647400 5
647440 5
647480 5
647520 5
647560 5
647600 5
647640 5
647680 5
647720 5
647760 5
647800 5
647840 5
647880 5
647920 5
647960 5
648000 5
648040 5
648080 5
648120 5
648160 5
648200 5
648240 5
648280 5
648320 5
648360 5
648400 5
648440 5
648480 5
648520 5
648560 5
648600 5
648640 5
648680 5
648720 5
648760 5
648800 5
648840 5
648880 5
648920 5
648960 5
649000 5
649040 5
649080 5
649120 5
649160 5
649200 5
649240 5
649280 5
649320 5
649360 5
649400 5
649440 5
649480 5
649520 5
649560 5
649600 5
649640 5
649680 5
649720 5
649760 5
649800 5
649840 5
649880 5
649920 5
649960 5
650000 5
650040 5
650080 5
650120 5
650160 5
650200 5
650240 5
650280 5
650320 5
650360 5
650400 5
650440 5
650480 5
650520 5
650560 5
650600 5
650640 5
650680 5
650720 5
650760 5
650800 5
650840 5
650880 5
650920 5
650960 5
651000 5
651040 5
651080 5
651120 5
651160 5
651200 5
651240 5
651280 5
651320 5
651360 5
651400 5
651440 5
651480 5
651520 5
651560 5
651600 5
651640 5
651680 5
651720 5
651760 5
651800 5
651840 5
651880 5
651920 5
651960 5
652000 5
652040 5
652080 5
652120 5
652160 5
652200 5
652240 5
652280 5
652320 5
652360 5
652400 5
652440 5
652480 5
652520 5
652560 5
652600 5
652640 5
652680 5
652720 5
652760 5
652800 5
652840 5
652880 5
652920 5
652960 5
653000 5
653040 5
653080 5
653120 5
653160 5
653200 5
653240 5
653280 5
653320 5
653360 5
653400 5
653440 5
653480 5
653520 5
653560 5
653600 5
653640 5
653680 5
653720 5
653760 5
653800 5
653840 5
653880 5
653920 5
653960 5
654000 5
654040 5
654080 5
654120 5
654160 5
654200 5
654240 5
654280 5
654320 5
654360 5
654400 5
654440 5
654480 5
654520 5
654560 5
654600 5
654640 5
654680 5
654720 5
654760 5
654800 5
654840 5
654880 5
654920 5
654960 5
655000 5
655040 5
655080 5
655120 5
655160 5
655200 5
655240 5
655280 5
655320 5
655360 5
655400 5
655440 5
655480 5
655520 5
655560 5
655600 5
655640 5
655680 5
655720 5
655760 5
655800 5
655840 5
655880 5
655920 5
655960 5
656000 5
656040 5
656080 5
656120 5
656160 5
656200 5
656240 5
656280 5
656320 5
656360 5
656400 5
656440 5
656480 5
656520 5
656560 5
656600 5
656640 5
656680 5
656720 5
656760 5
656800 5
656840 5
656880 5
656920 5
656960 5
657000 5
657040 5
657080 5
657120 5
657160 5
657200 5
657240 5
657280 5
657320 5
657360 5
657400 5
657440 5
657480 5
657520 5
657560 5
657600 5
657640 5
657680 5
657720 5
657760 5
657800 5
657840 5
657880 5
657920 5
657960 5
658000 5
658040 5
658080 5
658120 5
658160 5
658200 5
658240 5
658280 5
658320 5
658360 5
658400 5
658440 5
658480 5
658520 5
658560 5
658600 5
658640 5
658680 5
658720 5
658760 5
658800 5
658840 5
658880 5
658920 5
658960 5
659000 5
659040 5
659080 5
659120 5
659160 5
659200 5
659240 5
659280 5
659320 5
659360 5
659400 5
659440 5
659480 5
659520 5
659560 5
659600 5
659640 5
659680 5
659720 5
659760 5
659800 5
659840 5
659880 5
659920 5
659960 5
660000 5
660040 5
660080 5
660120 5
660160 5
660200 5
660240 5
660280 5
660320 5
660360 5
660400 5
660440 5
660480 5
660520 5
660560 5
660600 5
660640 5
660680 5
660720 5
660760 5
660800 5
660840 5
660880 5
660920 5
660960 5
661000 5
661040 5
661080 5
661120 5
661160 5
661200 5
661240 5
661280 5
661320 5
661360 5
661400 5
661440 5
661480 5
661520 5
661560 5
661600 5
661640 5
661680 5
661720 5
661760 5
661800 5
661840 5
661880 5
661920 5
661960 5
662000 5
662040 5
662080 5
662120 5
662160 5
662200 5
662240 5
662280 5
662320 5
662360 5
662400 5
662440 5
662480 5
662520 5
662560 5
662600 5
662640 5
662680 5
662720 5
662760 5
662800 5
662840 5
662880 5
662920 5
662960 5
663000 5
663040 5
663080 5
663120 5
663160 5
663200 5
663240 5
663280 5
663320 5
663360 5
663400 5
663440 5
663480 5
663520 5
663560 5
663600 5
663640 5
663680 5
663720 5
663760 5
663800 5
663840 5
663880 5
663920 5
663960 5
664000 5
664040 5
664080 5
664120 5
664160 5
664200 5
664240 5
664280 5
664320 5
664360 5
664400 5
664440 5
664480 5
664520 5
664560 5
664600 5
664640 5
664680 5
664720 5
664760 5
664800 5
664840 5
664880 5
664920 5
664960 5
665000 5
665040 5
665080 5
665120 5
665160 5
665200 5
665240 5
665280 5
665320 5
665360 5
665400 5
665440 5
665480 5
665520 5
665560 5
665600 5
665640 5
665680 5
665720 5
665760 5
665800 5
665840 5
665880 5
665920 5
665960 5
666000 5
666040 5
666080 5
666120 5
666160 5
666200 5
666240 5
666280 5
666320 5
666360 5
666400 5
666440 5
666480 5
666520 5
666560 5
666600 5
666640 5
666680 5
666720 5
666760 5
666800 5
666840 5
666880 5
666920 5
666960 5
667000 5
667040 5
667080 5
667120 5
667160 5
667200 5
667240 5
667280 5
667320 5
667360 5
667400 5
667440 5
667480 5
667520 5
667560 5
667600 5
667640 5
667680 5
667720 5
667760 5
667800 5
667840 5
667880 5
667920 5
667960 5
668000 5
668040 5
668080 5
668120 5
668160 5
668200 5
668240 5
668280 5
668320 5
668360 5
668400 5
668440 5
668480 5
668520 5
668560 5
668600 5
668640 5
668680 5
668720 5
668760 5
668800 5
668840 5
668880 5
668920 5
668960 5
669000 5
669040 5
669080 5
669120 5
669160 5
669200 5
669240 5
669280 5
669320 5
669360 5
669400 5
669440 5
669480 5
669520 5
669560 5
669600 5
669640 5
669680 5
669720 5
669760 5
669800 5
669840 5
669880 5
669920 5
669960 5
670000 5
670040 5
670080 5
670120 5
670160 5
670200 5
670240 5
670280 5
670320 5
670360 5
670400 5
670440 5
670480 5
670520 5
670560 5
670600 5
670640 5
670680 5
670720 5
670760 5
670800 5
670840 5
670880 5
670920 5
670960 5
671000 5
671040 5
671080 5
671120 5
671160 5
671200 5
671240 5
671280 5
671320 5
671360 5
671400 5
671440 5
671480 5
671520 5
671560 5
671600 5
671640 5
671680 5
671720 5
671760 5
671800 5
671840 5
671880 5
671920 5
671960 5
672000 5
672040 5
672080 5
672120 5
672160 5
672200 5
672240 5
672280 5
672320 5
672360 5
672400 5
672440 5
672480 5
672520 5
672560 5
672600 5
672640 5
672680 5
672720 5
672760 5
672800 5
672840 5
672880 5
672920 5
672960 5
673000 5
673040 5
673080 5
673120 5
673160 5
673200 5
673240 5
673280 5
673320 5
673360 5
673400 5
673440 5
673480 5
673520 5
673560 5
673600 5
673640 5
673680 5
673720 5
673760 5
673800 5
673840 5
673880 5
673920 5
673960 5
674000 5
674040 5
674080 5
674120 5
674160 5
674200 5
674240 5
674280 5
674320 5
674360 5
674400 5
674440 5
674480 5
674520 5
674560 5
674600 5
674640 5
674680 5
674720 5
674760 5
674800 5
674840 5
674880 5
674920 5
674960 5
675000 5
675040 5
675080 5
675120 5
675160 5
675200 5
675240 5
675280 5
675320 5
675360 5
675400 5
675440 5
675480 5
675520 5
675560 5
675600 5
675640 5
675680 5
675720 5
675760 5
675800 5
675840 5
675880 5
675920 5
675960 5
676000 5
676040 5
676080 5
676120 5
676160 5
676200 5
676240 5
676280 5
676320 5
676360 5
676400 5
676440 5
676480 5
676520 5
676560 5
676600 5
676640 5
676680 5
676720 5
676760 5
676800 5
676840 5
676880 5
676920 5
676960 5
677000 5
677040 5
677080 5
677120 5
677160 5
677200 5
677240 5
677280 5
677320 5
677360 5
677400 5
677440 5
677480 5
677520 5
677560 5
677600 5
677640 5
677680 5
677720 5
677760 5
677800 5
677840 5
677880 5
677920 5
677960 5
678000 5
678040 5
678080 5
678120 5
678160 5
678200 5
678240 5
678280 5
678320 5
678360 5
678400 5
678440 5
678480 5
678520 5
678560 5
678600 5
678640 5
678680 5
678720 5
678760 5
678800 5
678840 5
678880 5
678920 5
678960 5
679000 5
679040 5
679080 5
679120 5
679160 5
679200 5
679240 5
679280 5
679320 5
679360 5
679400 5
679440 5
679480 5
679520 5
679560 5
679600 5
679640 5
679680 5
679720 5
679760 5
679800 5
679840 5
679880 5
679920 5
679960 5
680000 5
680040 5
680080 5
680120 5
680160 5
680200 5
680240 5
680280 5
680320 5
680360 5
680400 5
680440 5
680480 5
680520 5
680560 5
680600 5
680640 5
680680 5
680720 5
680760 5
680800 5
680840 5
680880 5
680920 5
680960 5
681000 5
681040 5
681080 5
681120 5
681160 5
681200 5
681240 5
681280 5
681320 5
681360 5
681400 5
681440 5
681480 5
681520 5
681560 5
681600 5
681640 5
681680 5
681720 5
681760 5
681800 5
681840 5
681880 5
681920 5
681960 5
682000 5
682040 5
682080 5
682120 5
682160 5
682200 5
682240 5
682280 5
682320 5
682360 5
682400 5
682440 5
682480 5
682520 5
682560 5
682600 5
682640 5
682680 5
682720 5
682760 5
682800 5
682840 5
682880 5
682920 5
682960 5
683000 5
683040 5
683080 5
683120 5
683160 5
683200 5
683240 5
683280 5
683320 5
683360 5
683400 5
683440 5
683480 5
683520 5
683560 5
683600 5
683640 5
683680 5
683720 5
683760 5
683800 5
683840 5
683880 5
683920 5
683960 5
684000 5
684040 5
684080 5
684120 5
684160 5
684200 5
684240 5
684280 5
684320 5
684360 5
684400 5
684440 5
684480 5
684520 5
684560 5
684600 5
684640 5
684680 5
684720 5
684760 5
684800 5
684840 5
684880 5
684920 5
684960 5
685000 5
685040 5
685080 5
685120 5
685160 5
685200 5
685240 5
685280 5
685320 5
685360 5
685400 5
685440 5
685480 5
685520 5
685560 5
685600 5
685640 5
685680 5
685720 5
685760 5
685800 5
685840 5
685880 5
685920 5
685960 5
686000 5
686040 5
686080 5
686120 5
686160 5
686200 5
686240 5
686280 5
686320 5
686360 5
686400 5
686440 5
686480 5
686520 5
686560 5
686600 5
686640 5
686680 5
686720 5
686760 5
686800 5
686840 5
686880 5
686920 5
686960 5
687000 5
687040 5
687080 5
687120 5
687160 5
687200 5
687240 5
687280 5
687320 5
687360 5
687400 5
687440 5
687480 5
687520 5
687560 5
687600 5
687640 5
687680 5
687720 5
687760 5
687800 5
687840 5
687880 5
687920 5
687960 5
688000 5
688040 5
688080 5
688120 5
688160 5
688200 5
688240 5
688280 5
688320 5
688360 5
688400 5
688440 5
688480 5
688520 5
688560 5
688600 5
688640 5
688680 5
688720 5
688760 5
688800 5
688840 5
688880 5
688920 5
688960 5
689000 5
689040 5
689080 5
689120 5
689160 5
689200 5
689240 5
689280 5
689320 5
689360 5
689400 5
689440 5
689480 5
689520 5
689560 5
689600 5
689640 5
689680 5
689720 5
689760 5
689800 5
689840 5
689880 5
689920 5
689960 5
690000 5
690040 5
690080 5
690120 5
690160 5
690200 5
690240 5
690280 5
690320 5
690360 5
690400 5
690440 5
690480 5
690520 5
690560 5
690600 5
690640 5
690680 5
690720 5
690760 5
690800 5
690840 5
690880 5
690920 5
690960 5
691000 5
691040 5
691080 5
691120 5
691160 5
691200 5
691240 5
691280 5
691320 5
691360 5
691400 5
691440 5
691480 5
691520 5
691560 5
691600 5
691640 5
691680 5
691720 5
691760 5
691800 5
691840 5
691880 5
691920 5
691960 5
692000 5
692040 5
692080 5
692120 5
692160 5
692200 5
692240 5
692280 5
692320 5
692360 5
692400 5
692440 5
692480 5
692520 5
692560 5
692600 5
692640 5
692680 5
692720 5
692760 5
692800 5
692840 5
692880 5
692920 5
692960 5
693000 5
693040 5
693080 5
693120 5
693160 5
693200 5
693240 5
693280 5
693320 5
693360 5
693400 5
693440 5
693480 5
693520 5
693560 5
693600 5
693640 5
693680 5
693720 5
693760 5
693800 5
693840 5
693880 5
693920 5
693960 5
694000 5
694040 5
694080 5
694120 5
694160 5
694200 5
694240 5
694280 5
694320 5
694360 5
694400 5
694440 5
694480 5
694520 5
694560 5
694600 5
694640 5
694680 5
694720 5
694760 5
694800 5
694840 5
694880 5
694920 5
694960 5
695000 5
695040 5
695080 5
695120 5
695160 5
695200 5
695240 5
695280 5
695320 5
695360 5
695400 5
695440 5
695480 5
695520 5
695560 5
695600 5
695640 5
695680 5
695720 5
695760 5
695800 5
695840 5
695880 5
695920 5
695960 5
696000 5
696040 5
696080 5
696120 5
696160 5
696200 5
696240 5
696280 5
696320 5
696360 5
696400 5
696440 5
696480 5
696520 5
696560 5
696600 5
696640 5
696680 5
696720 5
696760 5
696800 5
696840 5
696880 5
696920 5
696960 5
697000 5
697040 5
697080 5
697120 5
697160 5
697200 5
697240 5
697280 5
697320 5
697360 5
697400 5
697440 5
697480 5
697520 5
697560 5
697600 5
697640 5
697680 5
697720 5
697760 5
697800 5
697840 5
697880 5
697920 5
697960 5
698000 5
698040 5
698080 5
698120 5
698160 5
698200 5
698240 5
698280 5
698320 5
698360 5
698400 5
698440 5
698480 5
698520 5
698560 5
698600 5
698640 5
698680 5
698720 5
698760 5
698800 5
698840 5
698880 5
698920 5
698960 5
699000 5
699040 5
699080 5
699120 5
699160 5
699200 5
699240 5
699280 5
699320 5
699360 5
699400 5
699440 5
699480 5
699520 5
699560 5
699600 5
699640 5
699680 5
699720 5
699760 5
699800 5
699840 5
699880 5
699920 5
699960 5
700000 5
700040 5
700080 5
700120 5
700160 5
700200 5
700240 5
700280 5
700320 5
700360 5
700400 5
700440 5
700480 5
700520 5
700560 5
700600 5
700640 5
700680 5
700720 5
700760 5
700800 5
700840 5
700880 5
700920 5
700960 5
701000 5
701040 5
701080 5
701120 5
701160 5
701200 5
701240 5
701280 5
701320 5
701360 5
701400 5
701440 5
701480 5
701520 5
701560 5
701600 5
701640 5
701680 5
701720 5
701760 5
701800 5
701840 5
701880 5
701920 5
701960 5
702000 5
702040 5
702080 5
702120 5
702160 5
702200 5
702240 5
702280 5
702320 5
702360 5
702400 5
702440 5
702480 5
702520 5
702560 5
702600 5
702640 5
702680 5
702720 5
702760 5
702800 5
702840 5
702880 5
702920 5
702960 5
703000 5
703040 5
703080 5
703120 5
703160 5
703200 5
703240 5
703280 5
703320 5
703360 5
703400 5
703440 5
703480 5
703520 5
703560 5
703600 5
703640 5
703680 5
703720 5
703760 5
703800 5
703840 5
703880 5
703920 5
703960 5
704000 5
704040 5
704080 5
704120 5
704160 5
704200 5
704240 5
704280 5
704320 5
704360 5
704400 5
704440 5
704480 5
704520 5
704560 5
704600 5
704640 5
704680 5
704720 5
704760 5
704800 5
704840 5
704880 5
704920 5
704960 5
705000 5
705040 5
705080 5
705120 5
705160 5
705200 5
705240 5
705280 5
705320 5
705360 5
705400 5
705440 5
705480 5
705520 5
705560 5
705600 5
705640 5
705680 5
705720 5
705760 5
705800 5
705840 5
705880 5
705920 5
705960 5
706000 5
706040 5
706080 5
706120 5
706160 5
706200 5
706240 5
706280 5
706320 5
706360 5
706400 5
706440 5
706480 5
706520 5
706560 5
706600 5
706640 5
706680 5
706720 5
706760 5
706800 5
706840 5
706880 5
706920 5
706960 5
707000 5
707040 5
707080 5
707120 5
707160 5
707200 5
707240 5
707280 5
707320 5
707360 5
707400 5
707440 5
707480 5
707520 5
707560 5
707600 5
707640 5
707680 5
707720 5
707760 5
707800 5
707840 5
707880 5
707920 5
707960 5
708000 5
708040 5
708080 5
708120 5
708160 5
708200 5
708240 5
708280 5
708320 5
708360 5
708400 5
708440 5
708480 5
708520 5
708560 5
708600 5
708640 5
708680 5
708720 5
708760 5
708800 5
708840 5
708880 5
708920 5
708960 5
709000 5
709040 5
709080 5
709120 5
709160 5
709200 5
709240 5
709280 5
709320 5
709360 5
709400 5
709440 5
709480 5
709520 5
709560 5
709600 5
709640 5
709680 5
709720 5
709760 5
709800 5
709840 5
709880 5
709920 5
709960 5
710000 5
710040 5
710080 5
710120 5
710160 5
710200 5
710240 5
710280 5
710320 5
710360 5
710400 5
710440 5
710480 5
710520 5
710560 5
710600 5
710640 5
710680 5
710720 5
710760 5
710800 5
710840 5
710880 5
710920 5
710960 5
711000 5
711040 5
711080 5
711120 5
711160 5
711200 5
711240 5
711280 5
711320 5
711360 5
711400 5
711440 5
711480 5
711520 5
711560 5
711600 5
711640 5
711680 5
711720 5
711760 5
711800 5
711840 5
711880 5
711920 5
711960 5
712000 5
712040 5
712080 5
712120 5
712160 5
712200 5
712240 5
712280 5
712320 5
712360 5
712400 5
712440 5
712480 5
712520 5
712560 5
712600 5
712640 5
712680 5
712720 5
712760 5
712800 5
712840 5
712880 5
712920 5
712960 5
713000 5
713040 5
713080 5
713120 5
713160 5
713200 5
713240 5
713280 5
713320 5
713360 5
713400 5
713440 5
713480 5
713520 5
713560 5
713600 5
713640 5
713680 5
713720 5
713760 5
713800 5
713840 5
713880 5
713920 5
713960 5
714000 5
714040 5
714080 5
714120 5
714160 5
714200 5
714240 5
714280 5
714320 5
714360 5
714400 5
714440 5
714480 5
714520 5
714560 5
714600 5
714640 5
714680 5
714720 5
714760 5
714800 5
714840 5
714880 5
714920 5
714960 5
715000 5
715040 5
715080 5
715120 5
715160 5
715200 5
715240 5
715280 5
715320 5
715360 5
715400 5
715440 5
715480 5
715520 5
715560 5
715600 5
715640 5
715680 5
715720 5
715760 5
715800 5
715840 5
715880 5
715920 5
715960 5
716000 5
716040 5
716080 5
716120 5
716160 5
716200 5
716240 5
716280 5
716320 5
716360 5
716400 5
716440 5
716480 5
716520 5
716560 5
716600 5
716640 5
716680 5
716720 5
716760 5
716800 5
716840 5
716880 5
716920 5
716960 5
717000 5
717040 5
717080 5
717120 5
717160 5
717200 5
717240 5
717280 5
717320 5
717360 5
717400 5
717440 5
717480 5
717520 5
717560 5
717600 5
717640 5
717680 5
717720 5
717760 5
717800 5
717840 5
717880 5
717920 5
717960 5
718000 5
718040 5
718080 5
718120 5
718160 5
718200 5
718240 5
718280 5
718320 5
718360 5
718400 5
718440 5
718480 5
718520 5
718560 5
718600 5
718640 5
718680 5
718720 5
718760 5
718800 5
718840 5
718880 5
718920 5
718960 5
719000 5
719040 5
719080 5
719120 5
719160 5
719200 5
719240 5
719280 5
719320 5
719360 5
719400 5
719440 5
719480 5
719520 5
719560 5
719600 5
719640 5
719680 5
719720 5
719760 5
719800 5
719840 5
719880 5
719920 5
719960 5
720000 5
720040 5
720080 5
720120 5
720160 5
720200 5
720240 5
720280 5
720320 5
720360 5
720400 5
720440 5
720480 5
720520 5
720560 5
720600 5
720640 5
720680 5
720720 5
720760 5
720800 5
720840 5
720880 5
720920 5
720960 5
721000 5
721040 5
721080 5
721120 5
721160 5
721200 5
721240 5
721280 5
721320 5
721360 5
721400 5
721440 5
721480 5
721520 5
721560 5
721600 5
721640 5
721680 5
721720 5
721760 5
721800 5
721840 5
721880 5
721920 5
721960 5
722000 5
722040 5
722080 5
722120 5
722160 5
722200 5
722240 5
722280 5
722320 5
722360 5
722400 5
722440 5
722480 5
722520 5
722560 5
722600 5
722640 5
722680 5
722720 5
722760 5
722800 5
722840 5
722880 5
722920 5
722960 5
723000 5
723040 5
723080 5
723120 5
723160 5
723200 5
723240 5
723280 5
723320 5
723360 5
723400 5
723440 5
723480 5
723520 5
723560 5
723600 5
723640 5
723680 5
723720 5
723760 5
723800 5
723840 5
723880 5
723920 5
723960 5
724000 5
724040 5
724080 5
724120 5
724160 5
724200 5
724240 5
724280 5
724320 5
724360 5
724400 5
724440 5
724480 5
724520 5
724560 5
724600 5
724640 5
724680 5
724720 5
724760 5
724800 5
724840 5
724880 5
724920 5
724960 5
725000 5
725040 5
725080 5
725120 5
725160 5
725200 5
725240 5
725280 5
725320 5
725360 5
725400 5
725440 5
725480 5
725520 5
725560 5
725600 5
725640 5
725680 5
725720 5
725760 5
725800 5
725840 5
725880 5
725920 5
725960 5
726000 5
726040 5
726080 5
726120 5
726160 5
726200 5
726240 5
726280 5
726320 5
726360 5
726400 5
726440 5
726480 5
726520 5
726560 5
726600 5
726640 5
726680 5
726720 5
726760 5
726800 5
726840 5
726880 5
726920 5
726960 5
727000 5
727040 5
727080 5
727120 5
727160 5
727200 5
727240 5
727280 5
727320 5
727360 5
727400 5
727440 5
727480 5
727520 5
727560 5
727600 5
727640 5
727680 5
727720 5
727760 5
727800 5
727840 5
727880 5
727920 5
727960 5
728000 5
728040 5
728080 5
728120 5
728160 5
728200 5
728240 5
728280 5
728320 5
728360 5
728400 5
728440 5
728480 5
728520 5
728560 5
728600 5
728640 5
728680 5
728720 5
728760 5
728800 5
728840 5
728880 5
728920 5
728960 5
729000 5
729040 5
729080 5
729120 5
729160 5
729200 5
729240 5
729280 5
729320 5
729360 5
729400 5
729440 5
729480 5
729520 5
729560 5
729600 5
729640 5
729680 5
729720 5
729760 5
729800 5
729840 5
729880 5
729920 5
729960 5
730000 5
730040 5
730080 5
730120 5
730160 5
730200 5
730240 5
730280 5
730320 5
730360 5
730400 5
730440 5
730480 5
730520 5
730560 5
730600 5
730640 5
730680 5
730720 5
730760 5
730800 5
730840 5
730880 5
730920 5
730960 5
731000 5
731040 5
731080 5
731120 5
731160 5
731200 5
731240 5
731280 5
731320 5
731360 5
731400 5
731440 5
731480 5
731520 5
731560 5
731600 5
731640 5
731680 5
731720 5
731760 5
731800 5
731840 5
731880 5
731920 5
731960 5
732000 5
732040 5
732080 5
732120 5
732160 5
732200 5
732240 5
732280 5
732320 5
732360 5
732400 5
732440 5
732480 5
732520 5
732560 5
732600 5
732640 5
732680 5
732720 5
732760 5
732800 5
732840 5
732880 5
732920 5
732960 5
733000 5
733040 5
733080 5
733120 5
733160 5
733200 5
733240 5
733280 5
733320 5
733360 5
733400 5
733440 5
733480 5
733520 5
733560 5
733600 5
733640 5
733680 5
733720 5
733760 5
733800 5
733840 5
733880 5
733920 5
733960 5
734000 5
734040 5
734080 5
734120 5
734160 5
734200 5
734240 5
734280 5
734320 5
734360 5
734400 5
734440 5
734480 5
734520 5
734560 5
734600 5
734640 5
734680 5
734720 5
734760 5
734800 5
734840 5
734880 5
734920 5
734960 5
735000 5
735040 5
735080 5
735120 5
735160 5
735200 5
735240 5
735280 5
735320 5
735360 5
735400 5
735440 5
735480 5
735520 5
735560 5
735600 5
735640 5
735680 5
735720 5
735760 5
735800 5
735840 5
735880 5
735920 5
735960 5
736000 5
736040 5
736080 5
736120 5
736160 5
736200 5
736240 5
736280 5
736320 5
736360 5
736400 5
736440 5
736480 5
736520 5
736560 5
736600 5
736640 5
736680 5
736720 5
736760 5
736800 5
736840 5
736880 5
736920 5
736960 5
737000 5
737040 5
737080 5
737120 5
737160 5
737200 5
737240 5
737280 5
737320 5
737360 5
737400 5
737440 5
737480 5
737520 5
737560 5
737600 5
737640 5
737680 5
737720 5
737760 5
737800 5
737840 5
737880 5
737920 5
737960 5
738000 5
738040 5
738080 5
738120 5
738160 5
738200 5
738240 5
738280 5
738320 5
738360 5
738400 5
738440 5
738480 5
738520 5
738560 5
738600 5
738640 5
738680 5
738720 5
738760 5
738800 5
738840 5
738880 5
738920 5
738960 5
739000 5
739040 5
739080 5
739120 5
739160 5
739200 5
739240 5
739280 5
739320 5
739360 5
739400 5
739440 5
739480 5
739520 5
739560 5
739600 5
739640 5
739680 5
739720 5
739760 5
739800 5
739840 5
739880 5
739920 5
739960 5
740000 5
740040 5
740080 5
740120 5
740160 5
740200 5
740240 5
740280 5
740320 5
740360 5
740400 5
740440 5
740480 5
740520 5
740560 5
740600 5
740640 5
740680 5
740720 5
740760 5
740800 5
740840 5
740880 5
740920 5
740960 5
741000 5
741040 5
741080 5
741120 5
741160 5
741200 5
741240 5
741280 5
741320 5
741360 5
741400 5
741440 5
741480 5
741520 5
741560 5
741600 5
741640 5
741680 5
741720 5
741760 5
741800 5
741840 5
741880 5
741920 5
741960 5
742000 5
742040 5
742080 5
742120 5
742160 5
742200 5
742240 5
742280 5
742320 5
742360 5
742400 5
742440 5
742480 5
742520 5
742560 5
742600 5
742640 5
742680 5
742720 5
742760 5
742800 5
742840 5
742880 5
742920 5
742960 5
743000 5
743040 5
743080 5
743120 5
743160 5
743200 5
743240 5
743280 5
743320 5
743360 5
743400 5
743440 5
743480 5
743520 5
743560 5
743600 5
743640 5
743680 5
743720 5
743760 5
743800 5
743840 5
743880 5
743920 5
743960 5
744000 5
744040 5
744080 5
744120 5
744160 5
744200 5
744240 5
744280 5
744320 5
744360 5
744400 5
744440 5
744480 5
744520 5
744560 5
744600 5
744640 5
744680 5
744720 5
744760 5
744800 5
744840 5
744880 5
744920 5
744960 5
745000 5
745040 5
745080 5
745120 5
745160 5
745200 5
745240 5
745280 5
745320 5
745360 5
745400 5
745440 5
745480 5
745520 5
745560 5
745600 5
745640 5
745680 5
745720 5
745760 5
745800 5
745840 5
745880 5
745920 5
745960 5
746000 5
746040 5
746080 5
746120 5
746160 5
746200 5
746240 5
746280 5
746320 5
746360 5
746400 5
746440 5
746480 5
746520 5
746560 5
746600 5
746640 5
746680 5
746720 5
746760 5
746800 5
746840 5
746880 5
746920 5
746960 5
747000 5
747040 5
747080 5
747120 5
747160 5
747200 5
747240 5
747280 5
747320 5
747360 5
747400 5
747440 5
747480 5
747520 5
747560 5
747600 5
747640 5
747680 5
747720 5
747760 5
747800 5
747840 5
747880 5
747920 5
747960 5
748000 5
748040 5
748080 5
748120 5
748160 5
748200 5
748240 5
748280 5
748320 5
748360 5
748400 5
748440 5
748480 5
748520 5
748560 5
748600 5
748640 5
748680 5
748720 5
748760 5
748800 5
748840 5
748880 5
748920 5
748960 5
749000 5
749040 5
749080 5
749120 5
749160 5
749200 5
749240 5
749280 5
749320 5
749360 5
749400 5
749440 5
749480 5
749520 5
749560 5
749600 5
749640 5
749680 5
749720 5
749760 5
749800 5
749840 5
749880 5
749920 5
749960 5
750000 5
750040 5
750080 5
750120 5
750160 5
750200 5
750240 5
750280 5
750320 5
750360 5
750400 5
750440 5
750480 5
750520 5
750560 5
750600 5
750640 5
750680 5
750720 5
750760 5
750800 5
750840 5
750880 5
750920 5
750960 5
751000 5
751040 5
751080 5
751120 5
751160 5
751200 5
751240 5
751280 5
751320 5
751360 5
751400 5
751440 5
751480 5
751520 5
751560 5
751600 5
751640 5
751680 5
751720 5
751760 5
751800 5
751840 5
751880 5
751920 5
751960 5
752000 5
752040 5
752080 5
752120 5
752160 5
752200 5
752240 5
752280 5
752320 5
752360 5
752400 5
752440 5
752480 5
752520 5
752560 5
752600 5
752640 5
752680 5
752720 5
752760 5
752800 5
752840 5
752880 5
752920 5
752960 5
753000 5
753040 5
753080 5
753120 5
753160 5
753200 5
753240 5
753280 5
753320 5
753360 5
753400 5
753440 5
753480 5
753520 5
753560 5
753600 5
753640 5
753680 5
753720 5
753760 5
753800 5
753840 5
753880 5
753920 5
753960 5
754000 5
754040 5
754080 5
754120 5
754160 5
754200 5
754240 5
754280 5
754320 5
754360 5
754400 5
754440 5
754480 5
754520 5
754560 5
754600 5
754640 5
754680 5
754720 5
754760 5
754800 5
754840 5
754880 5
754920 5
754960 5
755000 5
755040 5
755080 5
755120 5
755160 5
755200 5
755240 5
755280 5
755320 5
755360 5
755400 5
755440 5
755480 5
755520 5
755560 5
755600 5
755640 5
755680 5
755720 5
755760 5
755800 5
755840 5
755880 5
755920 5
755960 5
756000 5
756040 5
756080 5
756120 5
756160 5
756200 5
756240 5
756280 5
756320 5
756360 5
756400 5
756440 5
756480 5
756520 5
756560 5
756600 5
756640 5
756680 5
756720 5
756760 5
756800 5
756840 5
756880 5
756920 5
756960 5
757000 5
757040 5
757080 5
757120 5
757160 5
757200 5
757240 5
757280 5
757320 5
757360 5
757400 5
757440 5
757480 5
757520 5
757560 5
757600 5
757640 5
757680 5
757720 5
757760 5
757800 5
757840 5
757880 5
757920 5
757960 5
758000 5
758040 5
758080 5
758120 5
758160 5
758200 5
758240 5
758280 5
758320 5
758360 5
758400 5
758440 5
758480 5
758520 5
758560 5
758600 5
758640 5
758680 5
758720 5
758760 5
758800 5
758840 5
758880 5
758920 5
758960 5
759000 5
759040 5
759080 5
759120 5
759160 5
759200 5
759240 5
759280 5
759320 5
759360 5
759400 5
759440 5
759480 5
759520 5
759560 5
759600 5
759640 5
759680 5
759720 5
759760 5
759800 5
759840 5
759880 5
759920 5
759960 5
760000 5
760040 5
760080 5
760120 5
760160 5
760200 5
760240 5
760280 5
760320 5
760360 5
760400 5
760440 5
760480 5
760520 5
760560 5
760600 5
760640 5
760680 5
760720 5
760760 5
760800 5
760840 5
760880 5
760920 5
760960 5
761000 5
761040 5
761080 5
761120 5
761160 5
761200 5
761240 5
761280 5
761320 5
761360 5
761400 5
761440 5
761480 5
761520 5
761560 5
761600 5
761640 5
761680 5
761720 5
761760 5
761800 5
761840 5
761880 5
761920 5
761960 5
762000 5
762040 5
762080 5
762120 5
762160 5
762200 5
762240 5
762280 5
762320 5
762360 5
762400 5
762440 5
762480 5
762520 5
762560 5
762600 5
762640 5
762680 5
762720 5
762760 5
762800 5
762840 5
762880 5
762920 5
762960 5
763000 5
763040 5
763080 5
763120 5
763160 5
763200 5
763240 5
763280 5
763320 5
763360 5
763400 5
763440 5
763480 5
763520 5
763560 5
763600 5
763640 5
763680 5
763720 5
763760 5
763800 5
763840 5
763880 5
763920 5
763960 5
764000 5
764040 5
764080 5
764120 5
764160 5
764200 5
764240 5
764280 5
764320 5
764360 5
764400 5
764440 5
764480 5
764520 5
764560 5
764600 5
764640 5
764680 5
764720 5
764760 5
764800 5
764840 5
764880 5
764920 5
764960 5
765000 5
765040 5
765080 5
765120 5
765160 5
765200 5
765240 5
765280 5
765320 5
765360 5
765400 5
765440 5
765480 5
765520 5
765560 5
765600 5
765640 5
765680 5
765720 5
765760 5
765800 5
765840 5
765880 5
765920 5
765960 5
766000 5
766040 5
766080 5
766120 5
766160 5
766200 5
766240 5
766280 5
766320 5
766360 5
766400 5
766440 5
766480 5
766520 5
766560 5
766600 5
766640 5
766680 5
766720 5
766760 5
766800 5
766840 5
766880 5
766920 5
766960 5
767000 5
767040 5
767080 5
767120 5
767160 5
767200 5
767240 5
767280 5
767320 5
767360 5
767400 5
767440 5
767480 5
767520 5
767560 5
767600 5
767640 5
767680 5
767720 5
767760 5
767800 5
767840 5
767880 5
767920 5
767960 5
768000 5
768040 5
768080 5
768120 5
768160 5
768200 5
768240 5
768280 5
768320 5
768360 5
768400 5
768440 5
768480 5
768520 5
768560 5
768600 5
768640 5
768680 5
768720 5
768760 5
768800 5
768840 5
768880 5
768920 5
768960 5
769000 5
769040 5
769080 5
769120 5
769160 5
769200 5
769240 5
769280 5
769320 5
769360 5
769400 5
769440 5
769480 5
769520 5
769560 5
769600 5
769640 5
769680 5
769720 5
769760 5
769800 5
769840 5
769880 5
769920 5
769960 5
770000 5
770040 5
770080 5
770120 5
770160 5
770200 5
770240 5
770280 5
770320 5
770360 5
770400 5
770440 5
770480 5
770520 5
770560 5
770600 5
770640 5
770680 5
770720 5
770760 5
770800 5
770840 5
770880 5
770920 5
770960 5
771000 5
771040 5
771080 5
771120 5
771160 5
771200 5
771240 5
771280 5
771320 5
771360 5
771400 5
771440 5
771480 5
771520 5
771560 5
771600 5
771640 5
771680 5
771720 5
771760 5
771800 5
771840 5
771880 5
771920 5
771960 5
772000 5
772040 5
772080 5
772120 5
772160 5
772200 5
772240 5
772280 5
772320 5
772360 5
772400 5
772440 5
772480 5
772520 5
772560 5
772600 5
772640 5
772680 5
772720 5
772760 5
772800 5
772840 5
772880 5
772920 5
772960 5
773000 5
773040 5
773080 5
773120 5
773160 5
773200 5
773240 5
773280 5
773320 5
773360 5
773400 5
773440 5
773480 5
773520 5
773560 5
773600 5
773640 5
773680 5
773720 5
773760 5
773800 5
773840 5
773880 5
773920 5
773960 5
774000 5
774040 5
774080 5
774120 5
774160 5
774200 5
774240 5
774280 5
774320 5
774360 5
774400 5
774440 5
774480 5
774520 5
774560 5
774600 5
774640 5
774680 5
774720 5
774760 5
774800 5
774840 5
774880 5
774920 5
774960 5
775000 5
775040 5
775080 5
775120 5
775160 5
775200 5
775240 5
775280 5
775320 5
775360 5
775400 5
775440 5
775480 5
775520 5
775560 5
775600 5
775640 5
775680 5
775720 5
775760 5
775800 5
775840 5
775880 5
775920 5
775960 5
776000 5
776040 5
776080 5
776120 5
776160 5
776200 5
776240 5
776280 5
776320 5
776360 5
776400 5
776440 5
776480 5
776520 5
776560 5
776600 5
776640 5
776680 5
776720 5
776760 5
776800 5
776840 5
776880 5
776920 5
776960 5
777000 5
777040 5
777080 5
777120 5
777160 5
777200 5
777240 5
777280 5
777320 5
777360 5
777400 5
777440 5
777480 5
777520 5
777560 5
777600 5
777640 5
777680 5
777720 5
777760 5
777800 5
777840 5
777880 5
777920 5
777960 5
778000 5
778040 5
778080 5
778120 5
778160 5
778200 5
778240 5
778280 5
778320 5
778360 5
778400 5
778440 5
778480 5
778520 5
778560 5
778600 5
778640 5
778680 5
778720 5
778760 5
778800 5
778840 5
778880 5
778920 5
778960 5
779000 5
779040 5
779080 5
779120 5
779160 5
779200 5
779240 5
779280 5
779320 5
779360 5
779400 5
779440 5
779480 5
779520 5
779560 5
779600 5
779640 5
779680 5
779720 5
779760 5
779800 5
779840 5
779880 5
779920 5
779960 5
780000 5
780040 5
780080 5
780120 5
780160 5
780200 5
780240 5
780280 5
780320 5
780360 5
780400 5
780440 5
780480 5
780520 5
780560 5
780600 5
780640 5
780680 5
780720 5
780760 5
780800 5
780840 5
780880 5
780920 5
780960 5
781000 5
781040 5
781080 5
781120 5
781160 5
781200 5
781240 5
781280 5
781320 5
781360 5
781400 5
781440 5
781480 5
781520 5
781560 5
781600 5
781640 5
781680 5
781720 5
781760 5
781800 5
781840 5
781880 5
781920 5
781960 5
782000 5
782040 5
782080 5
782120 5
782160 5
782200 5
782240 5
782280 5
782320 5
782360 5
782400 5
782440 5
782480 5
782520 5
782560 5
782600 5
782640 5
782680 5
782720 5
782760 5
782800 5
782840 5
782880 5
782920 5
782960 5
783000 5
783040 5
783080 5
783120 5
783160 5
783200 5
783240 5
783280 5
783320 5
783360 5
783400 5
783440 5
783480 5
783520 5
783560 5
783600 5
783640 5
783680 5
783720 5
783760 5
783800 5
783840 5
783880 5
783920 5
783960 5
784000 5
784040 5
784080 5
784120 5
784160 5
784200 5
784240 5
784280 5
784320 5
784360 5
784400 5
784440 5
784480 5
784520 5
784560 5
784600 5
784640 5
784680 5
784720 5
784760 5
784800 5
784840 5
784880 5
784920 5
784960 5
785000 5
785040 5
785080 5
785120 5
785160 5
785200 5
785240 5
785280 5
785320 5
785360 5
785400 5
785440 5
785480 5
785520 5
785560 5
785600 5
785640 5
785680 5
785720 5
785760 5
785800 5
785840 5
785880 5
785920 5
785960 5
786000 5
786040 5
786080 5
786120 5
786160 5
786200 5
786240 5
786280 5
786320 5
786360 5
786400 5
786440 5
786480 5
786520 5
786560 5
786600 5
786640 5
786680 5
786720 5
786760 5
786800 5
786840 5
786880 5
786920 5
786960 5
787000 5
787040 5
787080 5
787120 5
787160 5
787200 5
787240 5
787280 5
787320 5
787360 5
787400 5
787440 5
787480 5
787520 5
787560 5
787600 5
787640 5
787680 5
787720 5
787760 5
787800 5
787840 5
787880 5
787920 5
787960 5
788000 5
788040 5
788080 5
788120 5
788160 5
788200 5
788240 5
788280 5
788320 5
788360 5
788400 5
788440 5
788480 5
788520 5
788560 5
788600 5
788640 5
788680 5
788720 5
788760 5
788800 5
788840 5
788880 5
788920 5
788960 5
789000 5
789040 5
789080 5
789120 5
789160 5
789200 5
789240 5
789280 5
789320 5
789360 5
789400 5
789440 5
789480 5
789520 5
789560 5
789600 5
789640 5
789680 5
789720 5
789760 5
789800 5
789840 5
789880 5
789920 5
789960 5
790000 5
790040 5
790080 5
790120 5
790160 5
790200 5
790240 5
790280 5
790320 5
790360 5
790400 5
790440 5
790480 5
790520 5
790560 5
790600 5
790640 5
790680 5
790720 5
790760 5
790800 5
790840 5
790880 5
790920 5
790960 5
791000 5
791040 5
791080 5
791120 5
791160 5
791200 5
791240 5
791280 5
791320 5
791360 5
791400 5
791440 5
791480 5
791520 5
791560 5
791600 5
791640 5
791680 5
791720 5
791760 5
791800 5
791840 5
791880 5
791920 5
791960 5
792000 5
792040 5
792080 5
792120 5
792160 5
792200 5
792240 5
792280 5
792320 5
792360 5
792400 5
792440 5
792480 5
792520 5
792560 5
792600 5
792640 5
792680 5
792720 5
792760 5
792800 5
792840 5
792880 5
792920 5
792960 5
793000 5
793040 5
793080 5
793120 5
793160 5
793200 5
793240 5
793280 5
793320 5
793360 5
793400 5
793440 5
793480 5
793520 5
793560 5
793600 5
793640 5
793680 5
793720 5
793760 5
793800 5
793840 5
793880 5
793920 5
793960 5
794000 5
794040 5
794080 5
794120 5
794160 5
794200 5
794240 5
794280 5
794320 5
794360 5
794400 5
794440 5
794480 5
794520 5
794560 5
794600 5
794640 5
794680 5
794720 5
794760 5
794800 5
794840 5
794880 5
794920 5
794960 5
795000 5
795040 5
795080 5
795120 5
795160 5
795200 5
795240 5
795280 5
795320 5
795360 5
795400 5
795440 5
795480 5
795520 5
795560 5
795600 5
795640 5
795680 5
795720 5
795760 5
795800 5
795840 5
795880 5
795920 5
795960 5
796000 5
796040 5
796080 5
796120 5
796160 5
796200 5
796240 5
796280 5
796320 5
796360 5
796400 5
796440 5
796480 5
796520 5
796560 5
796600 5
796640 5
796680 5
796720 5
796760 5
796800 5
796840 5
796880 5
796920 5
796960 5
797000 5
797040 5
797080 5
797120 5
797160 5
797200 5
797240 5
797280 5
797320 5
797360 5
797400 5
797440 5
797480 5
797520 5
797560 5
797600 5
797640 5
797680 5
797720 5
797760 5
797800 5
797840 5
797880 5
797920 5
797960 5
798000 5
798040 5
798080 5
798120 5
798160 5
798200 5
798240 5
798280 5
798320 5
798360 5
798400 5
798440 5
798480 5
798520 5
798560 5
798600 5
798640 5
798680 5
798720 5
798760 5
798800 5
798840 5
798880 5
798920 5
798960 5
799000 5
799040 5
799080 5
799120 5
799160 5
799200 5
799240 5
799280 5
799320 5
799360 5
799400 5
799440 5
799480 5
799520 5
799560 5
799600 5
799640 5
799680 5
799720 5
799760 5
799800 5
799840 5
799880 5
799920 5
799960 5
800000 5
800040 5
800080 5
800120 5
800160 5
800200 5
800240 5
800280 5
800320 5
800360 5
800400 5
800440 5
800480 5
800520 5
800560 5
800600 5
800640 5
800680 5
800720 5
800760 5
800800 5
800840 5
800880 5
800920 5
800960 5
801000 5
801040 5
801080 5
801120 5
801160 5
801200 5
801240 5
801280 5
801320 5
801360 5
801400 5
801440 5
801480 5
801520 5
801560 5
801600 5
801640 5
801680 5
801720 5
801760 5
801800 5
801840 5
801880 5
801920 5
801960 5
802000 5
802040 5
802080 5
802120 5
802160 5
802200 5
802240 5
802280 5
802320 5
802360 5
802400 5
802440 5
802480 5
802520 5
802560 5
802600 5
802640 5
802680 5
802720 5
802760 5
802800 5
802840 5
802880 5
802920 5
802960 5
803000 5
803040 5
803080 5
803120 5
803160 5
803200 5
803240 5
803280 5
803320 5
803360 5
803400 5
803440 5
803480 5
803520 5
803560 5
803600 5
803640 5
803680 5
803720 5
803760 5
803800 5
803840 5
803880 5
803920 5
803960 5
804000 5
804040 5
804080 5
804120 5
804160 5
804200 5
804240 5
804280 5
804320 5
804360 5
804400 5
804440 5
804480 5
804520 5
804560 5
804600 5
804640 5
804680 5
804720 5
804760 5
804800 5
804840 5
804880 5
804920 5
804960 5
805000 5
805040 5
805080 5
805120 5
805160 5
805200 5
805240 5
805280 5
805320 5
805360 5
805400 5
805440 5
805480 5
805520 5
805560 5
805600 5
805640 5
805680 5
805720 5
805760 5
805800 5
805840 5
805880 5
805920 5
805960 5
806000 5
806040 5
806080 5
806120 5
806160 5
806200 5
806240 5
806280 5
806320 5
806360 5
806400 5
806440 5
806480 5
806520 5
806560 5
806600 5
806640 5
806680 5
806720 5
806760 5
806800 5
806840 5
806880 5
806920 5
806960 5
807000 5
807040 5
807080 5
807120 5
807160 5
807200 5
807240 5
807280 5
807320 5
807360 5
807400 5
807440 5
807480 5
807520 5
807560 5
807600 5
807640 5
807680 5
807720 5
807760 5
807800 5
807840 5
807880 5
807920 5
807960 5
808000 5
808040 5
808080 5
808120 5
808160 5
808200 5
808240 5
808280 5
808320 5
808360 5
808400 5
808440 5
808480 5
808520 5
808560 5
808600 5
808640 5
808680 5
808720 5
808760 5
808800 5
808840 5
808880 5
808920 5
808960 5
809000 5
809040 5
809080 5
809120 5
809160 5
809200 5
809240 5
809280 5
809320 5
809360 5
809400 5
809440 5
809480 5
809520 5
809560 5
809600 5
809640 5
809680 5
809720 5
809760 5
809800 5
809840 5
809880 5
809920 5
809960 5
810000 5
810040 5
810080 5
810120 5
810160 5
810200 5
810240 5
810280 5
810320 5
810360 5
810400 5
810440 5
810480 5
810520 5
810560 5
810600 5
810640 5
810680 5
810720 5
810760 5
810800 5
810840 5
810880 5
810920 5
810960 5
811000 5
811040 5
811080 5
811120 5
811160 5
811200 5
811240 5
811280 5
811320 5
811360 5
811400 5
811440 5
811480 5
811520 5
811560 5
811600 5
811640 5
811680 5
811720 5
811760 5
811800 5
811840 5
811880 5
811920 5
811960 5
812000 5
812040 5
812080 5
812120 5
812160 5
812200 5
812240 5
812280 5
812320 5
812360 5
812400 5
812440 5
812480 5
812520 5
812560 5
812600 5
812640 5
812680 5
812720 5
812760 5
812800 5
812840 5
812880 5
812920 5
812960 5
813000 5
813040 5
813080 5
813120 5
813160 5
813200 5
813240 5
813280 5
813320 5
813360 5
813400 5
813440 5
813480 5
813520 5
813560 5
813600 5
813640 5
813680 5
813720 5
813760 5
813800 5
813840 5
813880 5
813920 5
813960 5
814000 5
814040 5
814080 5
814120 5
814160 5
814200 5
814240 5
814280 5
814320 5
814360 5
814400 5
814440 5
814480 5
814520 5
814560 5
814600 5
814640 5
814680 5
814720 5
814760 5
814800 5
814840 5
814880 5
814920 5
814960 5
815000 5
815040 5
815080 5
815120 5
815160 5
815200 5
815240 5
815280 5
815320 5
815360 5
815400 5
815440 5
815480 5
815520 5
815560 5
815600 5
815640 5
815680 5
815720 5
815760 5
815800 5
815840 5
815880 5
815920 5
815960 5
816000 5
816040 5
816080 5
816120 5
816160 5
816200 5
816240 5
816280 5
816320 5
816360 5
816400 5
816440 5
816480 5
816520 5
816560 5
816600 5
816640 5
816680 5
816720 5
816760 5
816800 5
816840 5
816880 5
816920 5
816960 5
817000 5
817040 5
817080 5
817120 5
817160 5
817200 5
817240 5
817280 5
817320 5
817360 5
817400 5
817440 5
817480 5
817520 5
817560 5
817600 5
817640 5
817680 5
817720 5
817760 5
817800 5
817840 5
817880 5
817920 5
817960 5
818000 5
818040 5
818080 5
818120 5
818160 5
818200 5
818240 5
818280 5
818320 5
818360 5
818400 5
818440 5
818480 5
818520 5
818560 5
818600 5
818640 5
818680 5
818720 5
818760 5
818800 5
818840 5
818880 5
818920 5
818960 5
819000 5
819040 5
819080 5
819120 5
819160 5
819200 5
819240 5
819280 5
819320 5
819360 5
819400 5
819440 5
819480 5
819520 5
819560 5
819600 5
819640 5
819680 5
819720 5
819760 5
819800 5
819840 5
819880 5
819920 5
819960 5
820000 5
820040 5
820080 5
820120 5
820160 5
820200 5
820240 5
820280 5
820320 5
820360 5
820400 5
820440 5
820480 5
820520 5
820560 5
820600 5
820640 5
820680 5
820720 5
820760 5
820800 5
820840 5
820880 5
820920 5
820960 5
821000 5
821040 5
821080 5
821120 5
821160 5
821200 5
821240 5
821280 5
821320 5
821360 5
821400 5
821440 5
821480 5
821520 5
821560 5
821600 5
821640 5
821680 5
821720 5
821760 5
821800 5
821840 5
821880 5
821920 5
821960 5
822000 5
822040 5
822080 5
822120 5
822160 5
822200 5
822240 5
822280 5
822320 5
822360 5
822400 5
822440 5
822480 5
822520 5
822560 5
822600 5
822640 5
822680 5
822720 5
822760 5
822800 5
822840 5
822880 5
822920 5
822960 5
823000 5
823040 5
823080 5
823120 5
823160 5
823200 5
823240 5
823280 5
823320 5
823360 5
823400 5
823440 5
823480 5
823520 5
823560 5
823600 5
823640 5
823680 5
823720 5
823760 5
823800 5
823840 5
823880 5
823920 5
823960 5
824000 5
824040 5
824080 5
824120 5
824160 5
824200 5
824240 5
824280 5
824320 5
824360 5
824400 5
824440 5
824480 5
824520 5
824560 5
824600 5
824640 5
824680 5
824720 5
824760 5
824800 5
824840 5
824880 5
824920 5
824960 5
825000 5
825040 5
825080 5
825120 5
825160 5
825200 5
825240 5
825280 5
825320 5
825360 5
825400 5
825440 5
825480 5
825520 5
825560 5
825600 5
825640 5
825680 5
825720 5
825760 5
825800 5
825840 5
825880 5
825920 5
825960 5
826000 5
826040 5
826080 5
826120 5
826160 5
826200 5
826240 5
826280 5
826320 5
826360 5
826400 5
826440 5
826480 5
826520 5
826560 5
826600 5
826640 5
826680 5
826720 5
826760 5
826800 5
826840 5
826880 5
826920 5
826960 5
827000 5
827040 5
827080 5
827120 5
827160 5
827200 5
827240 5
827280 5
827320 5
827360 5
827400 5
827440 5
827480 5
827520 5
827560 5
827600 5
827640 5
827680 5
827720 5
827760 5
827800 5
827840 5
827880 5
827920 5
827960 5
828000 5
828040 5
828080 5
828120 5
828160 5
828200 5
828240 5
828280 5
828320 5
828360 5
828400 5
828440 5
828480 5
828520 5
828560 5
828600 5
828640 5
828680 5
828720 5
828760 5
828800 5
828840 5
828880 5
828920 5
828960 5
829000 5
829040 5
829080 5
829120 5
829160 5
829200 5
829240 5
829280 5
829320 5
829360 5
829400 5
829440 5
829480 5
829520 5
829560 5
829600 5
829640 5
829680 5
829720 5
829760 5
829800 5
829840 5
829880 5
829920 5
829960 5
830000 5
830040 5
830080 5
830120 5
830160 5
830200 5
830240 5
830280 5
830320 5
830360 5
830400 5
830440 5
830480 5
830520 5
830560 5
830600 5
830640 5
830680 5
830720 5
830760 5
830800 5
830840 5
830880 5
830920 5
830960 5
831000 5
831040 5
831080 5
831120 5
831160 5
831200 5
831240 5
831280 5
831320 5
831360 5
831400 5
831440 5
831480 5
831520 5
831560 5
831600 5
831640 5
831680 5
831720 5
831760 5
831800 5
831840 5
831880 5
831920 5
831960 5
832000 5
832040 5
832080 5
832120 5
832160 5
832200 5
832240 5
832280 5
832320 5
832360 5
832400 5
832440 5
832480 5
832520 5
832560 5
832600 5
832640 5
832680 5
832720 5
832760 5
832800 5
832840 5
832880 5
832920 5
832960 5
833000 5
833040 5
833080 5
833120 5
833160 5
833200 5
833240 5
833280 5
833320 5
833360 5
833400 5
833440 5
833480 5
833520 5
833560 5
833600 5
833640 5
833680 5
833720 5
833760 5
833800 5
833840 5
833880 5
833920 5
833960 5
834000 5
834040 5
834080 5
834120 5
834160 5
834200 5
834240 5
834280 5
834320 5
834360 5
834400 5
834440 5
834480 5
834520 5
834560 5
834600 5
834640 5
834680 5
834720 5
834760 5
834800 5
834840 5
834880 5
834920 5
834960 5
835000 5
835040 5
835080 5
835120 5
835160 5
835200 5
835240 5
835280 5
835320 5
835360 5
835400 5
835440 5
835480 5
835520 5
835560 5
835600 5
835640 5
835680 5
835720 5
835760 5
835800 5
835840 5
835880 5
835920 5
835960 5
836000 5
836040 5
836080 5
836120 5
836160 5
836200 5
836240 5
836280 5
836320 5
836360 5
836400 5
836440 5
836480 5
836520 5
836560 5
836600 5
836640 5
836680 5
836720 5
836760 5
836800 5
836840 5
836880 5
836920 5
836960 5
837000 5
837040 5
837080 5
837120 5
837160 5
837200 5
837240 5
837280 5
837320 5
837360 5
837400 5
837440 5
837480 5
837520 5
837560 5
837600 5
837640 5
837680 5
837720 5
837760 5
837800 5
837840 5
837880 5
837920 5
837960 5
838000 5
838040 5
838080 5
838120 5
838160 5
838200 5
838240 5
838280 5
838320 5
838360 5
838400 5
838440 5
838480 5
838520 5
838560 5
838600 5
838640 5
838680 5
838720 5
838760 5
838800 5
838840 5
838880 5
838920 5
838960 5
839000 5
839040 5
839080 5
839120 5
839160 5
839200 5
839240 5
839280 5
839320 5
839360 5
839400 5
839440 5
839480 5
839520 5
839560 5
839600 5
839640 5
839680 5
839720 5
839760 5
839800 5
839840 5
839880 5
839920 5
839960 5
840000 5
840040 5
840080 5
840120 5
840160 5
840200 5
840240 5
840280 5
840320 5
840360 5
840400 5
840440 5
840480 5
840520 5
840560 5
840600 5
840640 5
840680 5
840720 5
840760 5
840800 5
840840 5
840880 5
840920 5
840960 5
841000 5
841040 5
841080 5
841120 5
841160 5
841200 5
841240 5
841280 5
841320 5
841360 5
841400 5
841440 5
841480 5
841520 5
841560 5
841600 5
841640 5
841680 5
841720 5
841760 5
841800 5
841840 5
841880 5
841920 5
841960 5
842000 5
842040 5
842080 5
842120 5
842160 5
842200 5
842240 5
842280 5
842320 5
842360 5
842400 5
842440 5
842480 5
842520 5
842560 5
842600 5
842640 5
842680 5
842720 5
842760 5
842800 5
842840 5
842880 5
842920 5
842960 5
843000 5
843040 5
843080 5
843120 5
843160 5
843200 5
843240 5
843280 5
843320 5
843360 5
843400 5
843440 5
843480 5
843520 5
843560 5
843600 5
843640 5
843680 5
843720 5
843760 5
843800 5
843840 5
843880 5
843920 5
843960 5
844000 5
844040 5
844080 5
844120 5
844160 5
844200 5
844240 5
844280 5
844320 5
844360 5
844400 5
844440 5
844480 5
844520 5
844560 5
844600 5
844640 5
844680 5
844720 5
844760 5
844800 5
844840 5
844880 5
844920 5
844960 5
845000 5
845040 5
845080 5
845120 5
845160 5
845200 5
845240 5
845280 5
845320 5
845360 5
845400 5
845440 5
845480 5
845520 5
845560 5
845600 5
845640 5
845680 5
845720 5
845760 5
845800 5
845840 5
845880 5
845920 5
845960 5
846000 5
846040 5
846080 5
846120 5
846160 5
846200 5
846240 5
846280 5
846320 5
846360 5
846400 5
846440 5
846480 5
846520 5
846560 5
846600 5
846640 5
846680 5
846720 5
846760 5
846800 5
846840 5
846880 5
846920 5
846960 5
847000 5
847040 5
847080 5
847120 5
847160 5
847200 5
847240 5
847280 5
847320 5
847360 5
847400 5
847440 5
847480 5
847520 5
847560 5
847600 5
847640 5
847680 5
847720 5
847760 5
847800 5
847840 5
847880 5
847920 5
847960 5
848000 5
848040 5
848080 5
848120 5
848160 5
848200 5
848240 5
848280 5
848320 5
848360 5
848400 5
848440 5
848480 5
848520 5
848560 5
848600 5
848640 5
848680 5
848720 5
848760 5
848800 5
848840 5
848880 5
848920 5
848960 5
849000 5
849040 5
849080 5
849120 5
849160 5
849200 5
849240 5
849280 5
849320 5
849360 5
849400 5
849440 5
849480 5
849520 5
849560 5
849600 5
849640 5
849680 5
849720 5
849760 5
849800 5
849840 5
849880 5
849920 5
849960 5
850000 5
850040 5
850080 5
850120 5
850160 5
850200 5
850240 5
850280 5
850320 5
850360 5
850400 5
850440 5
850480 5
850520 5
850560 5
850600 5
850640 5
850680 5
850720 5
850760 5
850800 5
850840 5
850880 5
850920 5
850960 5
851000 5
851040 5
851080 5
851120 5
851160 5
851200 5
851240 5
851280 5
851320 5
851360 5
851400 5
851440 5
851480 5
851520 5
851560 5
851600 5
851640 5
851680 5
851720 5
851760 5
851800 5
851840 5
851880 5
851920 5
851960 5
852000 5
852040 5
852080 5
852120 5
852160 5
852200 5
852240 5
852280 5
852320 5
852360 5
852400 5
852440 5
852480 5
852520 5
852560 5
852600 5
852640 5
852680 5
852720 5
852760 5
852800 5
852840 5
852880 5
852920 5
852960 5
853000 5
853040 5
853080 5
853120 5
853160 5
853200 5
853240 5
853280 5
853320 5
853360 5
853400 5
853440 5
853480 5
853520 5
853560 5
853600 5
853640 5
853680 5
853720 5
853760 5
853800 5
853840 5
853880 5
853920 5
853960 5
854000 5
854040 5
854080 5
854120 5
854160 5
854200 5
854240 5
854280 5
854320 5
854360 5
854400 5
854440 5
854480 5
854520 5
854560 5
854600 5
854640 5
854680 5
854720 5
854760 5
854800 5
854840 5
854880 5
854920 5
854960 5
855000 5
855040 5
855080 5
855120 5
855160 5
855200 5
855240 5
855280 5
855320 5
855360 5
855400 5
855440 5
855480 5
855520 5
855560 5
855600 5
855640 5
855680 5
855720 5
855760 5
855800 5
855840 5
855880 5
855920 5
855960 5
856000 5
856040 5
856080 5
856120 5
856160 5
856200 5
856240 5
856280 5
856320 5
856360 5
856400 5
856440 5
856480 5
856520 5
856560 5
856600 5
856640 5
856680 5
856720 5
856760 5
856800 5
856840 5
856880 5
856920 5
856960 5
857000 5
857040 5
857080 5
857120 5
857160 5
857200 5
857240 5
857280 5
857320 5
857360 5
857400 5
857440 5
857480 5
857520 5
857560 5
857600 5
857640 5
857680 5
857720 5
857760 5
857800 5
857840 5
857880 5
857920 5
857960 5
858000 5
858040 5
858080 5
858120 5
858160 5
858200 5
858240 5
858280 5
858320 5
858360 5
858400 5
858440 5
858480 5
858520 5
858560 5
858600 5
858640 5
858680 5
858720 5
858760 5
858800 5
858840 5
858880 5
858920 5
858960 5
859000 5
859040 5
859080 5
859120 5
859160 5
859200 5
859240 5
859280 5
859320 5
859360 5
859400 5
859440 5
859480 5
859520 5
859560 5
859600 5
859640 5
859680 5
859720 5
859760 5
859800 5
859840 5
859880 5
859920 5
859960 5
860000 5
860040 5
860080 5
860120 5
860160 5
860200 5
860240 5
860280 5
860320 5
860360 5
860400 5
860440 5
860480 5
860520 5
860560 5
860600 5
860640 5
860680 5
860720 5
860760 5
860800 5
860840 5
860880 5
860920 5
860960 5
861000 5
861040 5
861080 5
861120 5
861160 5
861200 5
861240 5
861280 5
861320 5
861360 5
861400 5
861440 5
861480 5
861520 5
861560 5
861600 5
861640 5
861680 5
861720 5
861760 5
861800 5
861840 5
861880 5
861920 5
861960 5
862000 5
862040 5
862080 5
862120 5
862160 5
862200 5
862240 5
862280 5
862320 5
862360 5
862400 5
862440 5
862480 5
862520 5
862560 5
862600 5
862640 5
862680 5
862720 5
862760 5
862800 5
862840 5
862880 5
862920 5
862960 5
863000 5
863040 5
863080 5
863120 5
863160 5
863200 5
863240 5
863280 5
863320 5
863360 5
863400 5
863440 5
863480 5
863520 5
863560 5
863600 5
863640 5
863680 5
863720 5
863760 5
863800 5
863840 5
863880 5
863920 5
863960 5
864000 5
864040 5
864080 5
864120 5
864160 5
864200 5
864240 5
864280 5
864320 5
864360 5
864400 5
864440 5
864480 5
864520 5
864560 5
864600 5
864640 5
864680 5
864720 5
864760 5
864800 5
864840 5
864880 5
864920 5
864960 5
865000 5
865040 5
865080 5
865120 5
865160 5
865200 5
865240 5
865280 5
865320 5
865360 5
865400 5
865440 5
865480 5
865520 5
865560 5
865600 5
865640 5
865680 5
865720 5
865760 5
865800 5
865840 5
865880 5
865920 5
865960 5
866000 5
866040 5
866080 5
866120 5
866160 5
866200 5
866240 5
866280 5
866320 5
866360 5
866400 5
866440 5
866480 5
866520 5
866560 5
866600 5
866640 5
866680 5
866720 5
866760 5
866800 5
866840 5
866880 5
866920 5
866960 5
867000 5
867040 5
867080 5
867120 5
867160 5
867200 5
867240 5
867280 5
867320 5
867360 5
867400 5
867440 5
867480 5
867520 5
867560 5
867600 5
867640 5
867680 5
867720 5
867760 5
867800 5
867840 5
867880 5
867920 5
867960 5
868000 5
868040 5
868080 5
868120 5
868160 5
868200 5
868240 5
868280 5
868320 5
868360 5
868400 5
868440 5
868480 5
868520 5
868560 5
868600 5
868640 5
868680 5
868720 5
868760 5
868800 5
868840 5
868880 5
868920 5
868960 5
869000 5
869040 5
869080 5
869120 5
869160 5
869200 5
869240 5
869280 5
869320 5
869360 5
869400 5
869440 5
869480 5
869520 5
869560 5
869600 5
869640 5
869680 5
869720 5
869760 5
869800 5
869840 5
869880 5
869920 5
869960 5
870000 5
870040 5
870080 5
870120 5
870160 5
870200 5
870240 5
870280 5
870320 5
870360 5
870400 5
870440 5
870480 5
870520 5
870560 5
870600 5
870640 5
870680 5
870720 5
870760 5
870800 5
870840 5
870880 5
870920 5
870960 5
871000 5
871040 5
871080 5
871120 5
871160 5
871200 5
871240 5
871280 5
871320 5
871360 5
871400 5
871440 5
871480 5
871520 5
871560 5
871600 5
871640 5
871680 5
871720 5
871760 5
871800 5
871840 5
871880 5
871920 5
