# Supplementary material for: Comment on 'Valid molecular dynamics simulations of human hemoglobin require a surprisingly large box size'
Source: eLife. 2019 Jun 20;8:e44718. doi: 10.7554/eLife.44718 (PMC6586461; doi:10.7554/eLife.44718)
Supplement: Figure 3—source data 1. — The zip archive contains a README file describing which source files correspond to the different panels. [file elife-44718-fig3-data1.zip › figure3/panel_A/kovalevsky/small/2/proj.xvg]

@ autoscale onread none
@ with g0
@ g0 on
@ title "projection on eigenvectors (nm)"
@ xaxis  label "Time (ps)"
@ world xmin 0
@ world xmax 408000
@ world ymin -10.9515
@ world ymax 16.7175
@ view xmin 0.15
@ view xmax 0.85
@ view ymin 0.15
@ view ymax 0.85
@ yaxis  label "vec 1"
@ xaxis tick major 100000
@ xaxis tick minor 50000
@ xaxis ticklabel start type spec
@ xaxis ticklabel start -0
@ yaxis tick major 10
@ yaxis tick minor 5
@ yaxis ticklabel start type spec
@ yaxis ticklabel start -10
@ zeroxaxis bar on
@ zeroxaxis bar linestyle 3
    0.0000   -5.06737
   40.0000   -4.80749
   80.0000   -3.94731
  120.0000   -4.13578
  160.0000   -5.43147
  200.0000   -3.78338
  240.0000   -5.81638
  280.0000   -5.47617
  320.0000   -4.90035
  360.0000   -5.27565
  400.0000   -5.23853
  440.0000   -6.41237
  480.0000   -5.85882
  520.0000   -6.43104
  560.0000   -5.31561
  600.0000   -5.80791
  640.0000   -6.18506
  680.0000   -5.82704
  720.0000   -6.56887
  760.0000   -5.27543
  800.0000   -6.13050
  840.0000   -6.36308
  880.0000   -7.00452
  920.0000   -5.74662
  960.0000   -5.80974
 1000.0000   -5.59235
 1040.0000   -6.52838
 1080.0000   -6.46273
 1120.0000   -5.65881
 1160.0000   -5.95056
 1200.0000   -5.87969
 1240.0000   -5.44722
 1280.0000   -5.55212
 1320.0000   -5.19431
 1360.0000   -5.89208
 1400.0000   -5.52492
 1440.0000   -6.19846
 1480.0000   -5.42925
 1520.0000   -5.30253
 1560.0000   -5.70879
 1600.0000   -5.92374
 1640.0000   -4.65402
 1680.0000   -5.35519
 1720.0000   -6.70311
 1760.0000   -6.10561
 1800.0000   -6.09663
 1840.0000   -5.78305
 1880.0000   -5.91294
 1920.0000   -6.67247
 1960.0000   -7.35822
 2000.0000   -6.14195
 2040.0000   -6.42119
 2080.0000   -7.10621
 2120.0000   -7.27790
 2160.0000   -6.12183
 2200.0000   -6.60885
 2240.0000   -6.79966
 2280.0000   -5.81339
 2320.0000   -6.74217
 2360.0000   -6.79644
 2400.0000   -6.95745
 2440.0000   -6.54151
 2480.0000   -6.30887
 2520.0000   -5.65873
 2560.0000   -6.02215
 2600.0000   -5.68977
 2640.0000   -6.55076
 2680.0000   -6.83392
 2720.0000   -6.33273
 2760.0000   -5.27671
 2800.0000   -4.62259
 2840.0000   -6.26168
 2880.0000   -6.21337
 2920.0000   -5.70497
 2960.0000   -5.09958
 3000.0000   -5.23913
 3040.0000   -5.17960
 3080.0000   -4.97224
 3120.0000   -4.71724
 3160.0000   -5.37275
 3200.0000   -4.94077
 3240.0000   -4.38657
 3280.0000   -4.47396
 3320.0000   -4.44595
 3360.0000   -5.50135
 3400.0000   -5.24118
 3440.0000   -4.37268
 3480.0000   -5.21288
 3520.0000   -5.67668
 3560.0000   -4.98354
 3600.0000   -6.01335
 3640.0000   -5.85941
 3680.0000   -6.38776
 3720.0000   -7.01316
 3760.0000   -7.27884
 3800.0000   -6.50410
 3840.0000   -5.89058
 3880.0000   -6.25719
 3920.0000   -5.73438
 3960.0000   -6.28806
 4000.0000   -4.89957
 4040.0000   -6.47198
 4080.0000   -7.17200
 4120.0000   -6.24903
 4160.0000   -5.80768
 4200.0000   -6.08583
 4240.0000   -6.06735
 4280.0000   -6.49288
 4320.0000   -7.18167
 4360.0000   -7.18711
 4400.0000   -7.59745
 4440.0000   -7.11776
 4480.0000   -6.61573
 4520.0000   -5.58191
 4560.0000   -5.54832
 4600.0000   -6.27878
 4640.0000   -7.10601
 4680.0000   -6.51230
 4720.0000   -6.56931
 4760.0000   -6.26085
 4800.0000   -6.68316
 4840.0000   -6.51711
 4880.0000   -6.08423
 4920.0000   -5.82866
 4960.0000   -6.79829
 5000.0000   -6.46685
 5040.0000   -5.52659
 5080.0000   -4.97940
 5120.0000   -6.35936
 5160.0000   -6.03873
 5200.0000   -5.77903
 5240.0000   -5.86555
 5280.0000   -5.21261
 5320.0000   -5.43909
 5360.0000   -4.82594
 5400.0000   -4.46128
 5440.0000   -4.14151
 5480.0000   -4.48399
 5520.0000   -5.02104
 5560.0000   -3.39147
 5600.0000   -4.26871
 5640.0000   -3.02934
 5680.0000   -4.82749
 5720.0000   -4.04033
 5760.0000   -4.01489
 5800.0000   -5.44504
 5840.0000   -4.09273
 5880.0000   -5.38340
 5920.0000   -4.85731
 5960.0000   -6.59404
 6000.0000   -5.91081
 6040.0000   -7.29550
 6080.0000   -6.51284
 6120.0000   -6.74116
 6160.0000   -6.42623
 6200.0000   -5.63113
 6240.0000   -5.30786
 6280.0000   -6.31018
 6320.0000   -6.75280
 6360.0000   -6.49292
 6400.0000   -5.12503
 6440.0000   -6.28008
 6480.0000   -5.91669
 6520.0000   -6.66215
 6560.0000   -5.92792
 6600.0000   -7.31246
 6640.0000   -7.46472
 6680.0000   -8.13068
 6720.0000   -6.54289
 6760.0000   -6.58917
 6800.0000   -7.18053
 6840.0000   -5.33866
 6880.0000   -6.61286
 6920.0000   -6.26545
 6960.0000   -6.27504
 7000.0000   -6.47593
 7040.0000   -6.56604
 7080.0000   -6.95331
 7120.0000   -6.70093
 7160.0000   -6.89160
 7200.0000   -6.36438
 7240.0000   -5.94970
 7280.0000   -6.18090
 7320.0000   -6.58663
 7360.0000   -6.11532
 7400.0000   -6.75547
 7440.0000   -5.27482
 7480.0000   -6.33428
 7520.0000   -7.05491
 7560.0000   -6.35797
 7600.0000   -7.34668
 7640.0000   -6.17365
 7680.0000   -6.95305
 7720.0000   -6.38778
 7760.0000   -6.05012
 7800.0000   -5.82802
 7840.0000   -6.34247
 7880.0000   -6.40327
 7920.0000   -6.59602
 7960.0000   -7.15246
 8000.0000   -6.83478
 8040.0000   -6.00000
 8080.0000   -5.97872
 8120.0000   -6.12558
 8160.0000   -6.42705
 8200.0000   -6.31200
 8240.0000   -6.84482
 8280.0000   -5.92689
 8320.0000   -6.79216
 8360.0000   -5.45316
 8400.0000   -6.96999
 8440.0000   -6.74050
 8480.0000   -7.43149
 8520.0000   -6.55940
 8560.0000   -5.72718
 8600.0000   -5.81165
 8640.0000   -5.54792
 8680.0000   -8.09230
 8720.0000   -6.77755
 8760.0000   -7.43480
 8800.0000   -6.87299
 8840.0000   -7.43765
 8880.0000   -6.42669
 8920.0000   -6.21838
 8960.0000   -7.31935
 9000.0000   -6.43943
 9040.0000   -6.27031
 9080.0000   -7.44688
 9120.0000   -5.93254
 9160.0000   -5.57680
 9200.0000   -5.38546
 9240.0000   -5.87959
 9280.0000   -5.72666
 9320.0000   -6.10115
 9360.0000   -5.90932
 9400.0000   -5.80656
 9440.0000   -5.46533
 9480.0000   -7.36149
 9520.0000   -6.89037
 9560.0000   -6.43173
 9600.0000   -7.55676
 9640.0000   -6.58778
 9680.0000   -6.70349
 9720.0000   -6.89858
 9760.0000   -6.77315
 9800.0000   -5.54877
 9840.0000   -5.79778
 9880.0000   -7.06281
 9920.0000   -6.15418
 9960.0000   -5.67394
10000.0000   -6.54844
10040.0000   -6.95820
10080.0000   -6.96337
10120.0000   -6.44330
10160.0000   -6.29036
10200.0000   -6.08370
10240.0000   -5.52610
10280.0000   -5.79355
10320.0000   -5.79681
10360.0000   -5.33127
10400.0000   -5.71547
10440.0000   -6.47242
10480.0000   -6.62243
10520.0000   -6.53000
10560.0000   -6.96108
10600.0000   -6.83964
10640.0000   -7.61010
10680.0000   -6.91146
10720.0000   -6.98042
10760.0000   -6.32093
10800.0000   -6.24687
10840.0000   -7.72267
10880.0000   -8.31299
10920.0000   -7.33293
10960.0000   -7.17150
11000.0000   -6.43359
11040.0000   -7.25316
11080.0000   -6.49177
11120.0000   -7.12853
11160.0000   -8.03827
11200.0000   -6.77412
11240.0000   -8.03622
11280.0000   -6.94399
11320.0000   -7.20654
11360.0000   -8.18612
11400.0000   -8.36985
11440.0000   -6.82039
11480.0000   -7.89949
11520.0000   -8.12276
11560.0000   -7.63699
11600.0000   -6.91092
11640.0000   -7.47058
11680.0000   -6.72774
11720.0000   -7.15145
11760.0000   -6.95165
11800.0000   -7.97239
11840.0000   -6.84044
11880.0000   -6.94664
11920.0000   -6.30953
11960.0000   -6.62170
12000.0000   -7.27767
12040.0000   -6.47971
12080.0000   -6.09921
12120.0000   -5.61858
12160.0000   -7.01883
12200.0000   -5.79639
12240.0000   -5.54563
12280.0000   -5.84295
12320.0000   -6.59652
12360.0000   -6.61817
12400.0000   -6.78158
12440.0000   -6.56427
12480.0000   -5.75761
12520.0000   -6.59851
12560.0000   -6.70688
12600.0000   -7.76304
12640.0000   -6.38365
12680.0000   -7.80583
12720.0000   -6.25900
12760.0000   -6.92755
12800.0000   -7.32728
12840.0000   -7.02317
12880.0000   -5.73661
12920.0000   -6.40543
12960.0000   -6.80912
13000.0000   -5.46702
13040.0000   -6.42587
13080.0000   -5.98357
13120.0000   -5.82299
13160.0000   -6.12856
13200.0000   -5.39745
13240.0000   -5.75258
13280.0000   -5.01245
13320.0000   -5.51797
13360.0000   -5.18278
13400.0000   -6.11665
13440.0000   -5.46531
13480.0000   -4.79888
13520.0000   -4.55356
13560.0000   -5.15598
13600.0000   -6.45109
13640.0000   -5.92700
13680.0000   -5.57113
13720.0000   -6.12064
13760.0000   -5.75445
13800.0000   -7.42244
13840.0000   -6.25099
13880.0000   -6.51347
13920.0000   -7.29082
13960.0000   -6.17371
14000.0000   -6.09066
14040.0000   -6.63756
14080.0000   -5.53790
14120.0000   -5.89745
14160.0000   -5.67914
14200.0000   -5.62397
14240.0000   -6.74536
14280.0000   -4.98252
14320.0000   -5.23588
14360.0000   -4.85735
14400.0000   -5.29405
14440.0000   -5.33657
14480.0000   -5.92240
14520.0000   -6.38858
14560.0000   -6.14251
14600.0000   -5.39037
14640.0000   -5.32187
14680.0000   -6.59283
14720.0000   -5.69446
14760.0000   -5.71714
14800.0000   -6.20358
14840.0000   -5.98233
14880.0000   -6.39434
14920.0000   -4.86393
14960.0000   -5.51462
15000.0000   -6.16100
15040.0000   -6.34083
15080.0000   -7.03869
15120.0000   -6.25505
15160.0000   -6.21777
15200.0000   -5.93169
15240.0000   -5.98328
15280.0000   -6.06914
15320.0000   -5.41191
15360.0000   -5.46310
15400.0000   -6.84264
15440.0000   -6.09761
15480.0000   -5.97394
15520.0000   -5.62696
15560.0000   -6.36390
15600.0000   -6.82778
15640.0000   -7.17609
15680.0000   -7.34150
15720.0000   -6.34153
15760.0000   -5.78002
15800.0000   -5.79737
15840.0000   -5.45152
15880.0000   -5.77533
15920.0000   -6.04810
15960.0000   -5.95844
16000.0000   -5.59586
16040.0000   -5.97109
16080.0000   -6.23659
16120.0000   -6.34811
16160.0000   -5.94458
16200.0000   -5.67649
16240.0000   -6.59916
16280.0000   -7.11140
16320.0000   -6.58165
16360.0000   -6.25799
16400.0000   -6.90478
16440.0000   -6.74625
16480.0000   -7.52033
16520.0000   -6.48630
16560.0000   -6.67019
16600.0000   -6.95820
16640.0000   -6.77743
16680.0000   -6.16565
16720.0000   -7.14893
16760.0000   -7.08512
16800.0000   -7.68078
16840.0000   -8.66483
16880.0000   -8.28421
16920.0000   -7.77330
16960.0000   -7.63005
17000.0000   -7.60213
17040.0000   -6.89760
17080.0000   -7.42945
17120.0000   -7.07801
17160.0000   -6.88901
17200.0000   -7.06864
17240.0000   -6.31887
17280.0000   -8.47076
17320.0000   -6.66778
17360.0000   -6.41428
17400.0000   -6.42510
17440.0000   -6.81806
17480.0000   -6.24121
17520.0000   -5.85616
17560.0000   -7.62071
17600.0000   -6.98610
17640.0000   -7.04114
17680.0000   -7.08026
17720.0000   -7.31308
17760.0000   -6.62252
17800.0000   -6.67761
17840.0000   -6.73490
17880.0000   -6.58077
17920.0000   -7.49451
17960.0000   -6.29133
18000.0000   -7.75679
18040.0000   -7.39990
18080.0000   -6.95893
18120.0000   -6.56405
18160.0000   -6.71353
18200.0000   -6.65352
18240.0000   -6.72269
18280.0000   -7.14774
18320.0000   -6.98376
18360.0000   -6.78372
18400.0000   -6.86608
18440.0000   -5.75092
18480.0000   -6.27497
18520.0000   -5.75491
18560.0000   -6.43925
18600.0000   -6.60624
18640.0000   -6.13115
18680.0000   -6.43837
18720.0000   -6.63279
18760.0000   -6.96020
18800.0000   -7.00274
18840.0000   -6.77856
18880.0000   -6.69283
18920.0000   -6.21143
18960.0000   -5.56774
19000.0000   -7.16081
19040.0000   -6.60295
19080.0000   -7.01663
19120.0000   -7.59806
19160.0000   -7.41474
19200.0000   -8.00753
19240.0000   -8.53836
19280.0000   -7.55089
19320.0000   -6.78764
19360.0000   -7.05634
19400.0000   -7.60724
19440.0000   -7.17882
19480.0000   -7.49419
19520.0000   -7.87516
19560.0000   -6.82278
19600.0000   -7.27018
19640.0000   -6.17485
19680.0000   -8.07031
19720.0000   -6.18110
19760.0000   -7.93362
19800.0000   -6.89973
19840.0000   -7.40453
19880.0000   -6.87114
19920.0000   -7.13894
19960.0000   -7.15364
20000.0000   -7.48721
20040.0000   -7.00623
20080.0000   -7.54171
20120.0000   -6.62863
20160.0000   -6.81887
20200.0000   -6.66417
20240.0000   -5.92985
20280.0000   -7.18170
20320.0000   -6.01160
20360.0000   -4.93898
20400.0000   -5.35062
20440.0000   -6.04987
20480.0000   -5.67388
20520.0000   -6.27182
20560.0000   -6.59961
20600.0000   -7.89827
20640.0000   -7.57303
20680.0000   -6.84150
20720.0000   -7.23243
20760.0000   -6.72249
20800.0000   -6.00523
20840.0000   -6.34306
20880.0000   -5.91707
20920.0000   -5.84926
20960.0000   -6.35956
21000.0000   -5.88260
21040.0000   -6.79855
21080.0000   -6.76832
21120.0000   -6.40388
21160.0000   -6.54368
21200.0000   -7.34547
21240.0000   -7.54507
21280.0000   -7.67811
21320.0000   -7.13434
21360.0000   -6.25387
21400.0000   -5.28503
21440.0000   -6.29596
21480.0000   -6.34423
21520.0000   -6.46023
21560.0000   -5.66058
21600.0000   -5.04904
21640.0000   -5.00514
21680.0000   -5.94340
21720.0000   -6.10062
21760.0000   -6.27861
21800.0000   -5.91847
21840.0000   -5.74613
21880.0000   -5.78879
21920.0000   -6.24455
21960.0000   -6.07883
22000.0000   -5.73292
22040.0000   -5.93185
22080.0000   -5.19739
22120.0000   -6.91916
22160.0000   -6.36952
22200.0000   -6.52552
22240.0000   -5.80181
22280.0000   -6.17683
22320.0000   -6.12906
22360.0000   -6.02648
22400.0000   -5.85457
22440.0000   -7.29414
22480.0000   -5.65581
22520.0000   -6.91493
22560.0000   -6.32841
22600.0000   -6.27581
22640.0000   -5.46230
22680.0000   -6.12319
22720.0000   -5.41177
22760.0000   -6.29900
22800.0000   -6.82857
22840.0000   -6.22861
22880.0000   -6.34278
22920.0000   -6.50895
22960.0000   -6.88494
23000.0000   -6.93645
23040.0000   -6.62303
23080.0000   -6.62296
23120.0000   -6.63256
23160.0000   -6.07744
23200.0000   -6.38541
23240.0000   -6.41406
23280.0000   -6.79461
23320.0000   -6.14942
23360.0000   -5.23173
23400.0000   -6.08399
23440.0000   -5.52690
23480.0000   -5.29357
23520.0000   -6.28037
23560.0000   -6.50755
23600.0000   -6.76786
23640.0000   -6.43210
23680.0000   -7.09976
23720.0000   -6.63250
23760.0000   -5.68037
23800.0000   -6.25010
23840.0000   -7.41635
23880.0000   -6.01677
23920.0000   -4.61777
23960.0000   -5.35877
24000.0000   -5.00971
24040.0000   -6.64283
24080.0000   -6.75933
24120.0000   -6.55797
24160.0000   -5.82413
24200.0000   -7.02808
24240.0000   -5.78413
24280.0000   -6.32484
24320.0000   -6.24273
24360.0000   -7.26904
24400.0000   -7.35993
24440.0000   -6.61876
24480.0000   -5.38173
24520.0000   -5.91818
24560.0000   -5.83815
24600.0000   -5.91780
24640.0000   -6.01238
24680.0000   -6.54983
24720.0000   -5.32015
24760.0000   -6.14398
24800.0000   -4.48977
24840.0000   -5.51501
24880.0000   -6.04421
24920.0000   -6.80086
24960.0000   -7.49570
25000.0000   -6.43894
25040.0000   -6.16545
25080.0000   -6.82391
25120.0000   -6.00250
25160.0000   -5.76501
25200.0000   -5.71326
25240.0000   -5.93598
25280.0000   -6.05469
25320.0000   -6.25286
25360.0000   -5.96624
25400.0000   -5.85882
25440.0000   -6.60538
25480.0000   -5.82295
25520.0000   -5.43282
25560.0000   -5.94142
25600.0000   -6.03502
25640.0000   -6.02190
25680.0000   -5.55207
25720.0000   -5.30242
25760.0000   -5.83474
25800.0000   -5.96874
25840.0000   -6.44361
25880.0000   -5.28155
25920.0000   -5.72006
25960.0000   -5.50232
26000.0000   -6.52107
26040.0000   -5.28500
26080.0000   -5.82868
26120.0000   -5.40909
26160.0000   -6.60037
26200.0000   -5.64747
26240.0000   -4.79056
26280.0000   -5.25655
26320.0000   -5.81908
26360.0000   -6.24382
26400.0000   -6.71678
26440.0000   -5.79638
26480.0000   -6.06505
26520.0000   -5.61222
26560.0000   -5.94869
26600.0000   -4.73175
26640.0000   -5.43741
26680.0000   -5.75732
26720.0000   -6.05878
26760.0000   -5.90969
26800.0000   -6.41652
26840.0000   -7.23252
26880.0000   -6.69943
26920.0000   -6.17570
26960.0000   -5.17536
27000.0000   -5.38472
27040.0000   -6.05288
27080.0000   -5.36897
27120.0000   -6.43703
27160.0000   -5.75998
27200.0000   -5.66861
27240.0000   -6.32321
27280.0000   -5.95009
27320.0000   -6.12365
27360.0000   -4.93921
27400.0000   -5.97034
27440.0000   -6.21428
27480.0000   -7.04263
27520.0000   -7.09377
27560.0000   -6.57320
27600.0000   -5.99890
27640.0000   -5.82075
27680.0000   -6.38091
27720.0000   -6.50150
27760.0000   -5.62876
27800.0000   -6.17691
27840.0000   -5.74246
27880.0000   -5.48674
27920.0000   -5.44242
27960.0000   -4.30811
28000.0000   -5.22831
28040.0000   -5.04387
28080.0000   -5.81981
28120.0000   -5.24055
28160.0000   -4.88808
28200.0000   -5.37774
28240.0000   -5.13363
28280.0000   -5.34188
28320.0000   -4.83862
28360.0000   -5.50431
28400.0000   -4.84179
28440.0000   -5.34760
28480.0000   -4.99468
28520.0000   -5.44035
28560.0000   -3.96182
28600.0000   -4.82545
28640.0000   -5.29063
28680.0000   -5.13112
28720.0000   -5.84088
28760.0000   -5.99251
28800.0000   -6.29863
28840.0000   -6.12549
28880.0000   -4.66456
28920.0000   -5.49494
28960.0000   -5.89143
29000.0000   -4.84417
29040.0000   -4.90655
29080.0000   -5.20239
29120.0000   -5.14890
29160.0000   -5.09993
29200.0000   -4.93353
29240.0000   -6.11372
29280.0000   -5.93657
29320.0000   -5.60773
29360.0000   -5.59538
29400.0000   -6.26185
29440.0000   -5.91240
29480.0000   -5.41920
29520.0000   -5.87061
29560.0000   -6.57709
29600.0000   -5.42052
29640.0000   -5.26963
29680.0000   -5.07945
29720.0000   -5.48754
29760.0000   -6.87550
29800.0000   -6.64742
29840.0000   -6.15278
29880.0000   -5.89736
29920.0000   -4.76867
29960.0000   -4.65649
30000.0000   -5.07981
30040.0000   -5.85506
30080.0000   -5.22845
30120.0000   -6.38150
30160.0000   -6.03408
30200.0000   -5.65461
30240.0000   -5.55503
30280.0000   -5.83091
30320.0000   -4.72206
30360.0000   -5.09445
30400.0000   -4.56761
30440.0000   -4.69781
30480.0000   -4.69075
30520.0000   -5.40616
30560.0000   -4.88081
30600.0000   -5.54242
30640.0000   -4.01088
30680.0000   -4.42963
30720.0000   -3.57950
30760.0000   -4.48755
30800.0000   -4.33013
30840.0000   -4.34696
30880.0000   -4.49319
30920.0000   -3.82109
30960.0000   -4.23990
31000.0000   -4.21033
31040.0000   -4.65426
31080.0000   -4.37634
31120.0000   -4.37429
31160.0000   -4.26195
31200.0000   -3.76994
31240.0000   -6.21993
31280.0000   -4.86388
31320.0000   -5.95487
31360.0000   -5.26824
31400.0000   -5.72181
31440.0000   -5.26032
31480.0000   -5.52020
31520.0000   -6.61536
31560.0000   -6.07480
31600.0000   -5.98819
31640.0000   -6.69179
31680.0000   -6.09953
31720.0000   -6.08342
31760.0000   -6.66930
31800.0000   -6.77551
31840.0000   -6.19266
31880.0000   -5.62288
31920.0000   -5.63236
31960.0000   -5.56551
32000.0000   -5.47812
32040.0000   -6.13709
32080.0000   -6.46872
32120.0000   -6.90000
32160.0000   -5.32635
32200.0000   -6.20496
32240.0000   -5.61921
32280.0000   -5.22486
32320.0000   -5.27247
32360.0000   -5.74210
32400.0000   -5.28017
32440.0000   -4.64908
32480.0000   -6.02828
32520.0000   -5.59597
32560.0000   -5.31234
32600.0000   -5.96438
32640.0000   -5.17552
32680.0000   -6.51248
32720.0000   -6.40824
32760.0000   -7.03071
32800.0000   -5.59519
32840.0000   -5.93151
32880.0000   -5.82285
32920.0000   -5.27626
32960.0000   -5.94511
33000.0000   -6.10596
33040.0000   -6.47860
33080.0000   -6.82301
33120.0000   -6.61509
33160.0000   -6.13954
33200.0000   -5.68980
33240.0000   -4.97045
33280.0000   -5.68558
33320.0000   -5.77205
33360.0000   -6.17467
33400.0000   -6.10785
33440.0000   -5.61799
33480.0000   -5.75634
33520.0000   -5.82463
33560.0000   -5.60880
33600.0000   -5.97446
33640.0000   -5.07499
33680.0000   -5.33330
33720.0000   -6.00190
33760.0000   -5.92829
33800.0000   -5.59548
33840.0000   -4.70715
33880.0000   -5.22021
33920.0000   -5.14107
33960.0000   -5.32074
34000.0000   -5.22523
34040.0000   -4.80564
34080.0000   -5.21058
34120.0000   -5.64842
34160.0000   -5.71541
34200.0000   -5.11636
34240.0000   -6.00446
34280.0000   -5.60462
34320.0000   -4.92285
34360.0000   -4.88238
34400.0000   -5.26031
34440.0000   -5.57364
34480.0000   -5.46725
34520.0000   -5.99148
34560.0000   -5.42549
34600.0000   -5.51708
34640.0000   -6.08963
34680.0000   -5.44607
34720.0000   -4.40388
34760.0000   -4.95883
34800.0000   -4.41643
34840.0000   -4.90299
34880.0000   -4.14969
34920.0000   -4.89186
34960.0000   -5.45571
35000.0000   -5.11778
35040.0000   -6.49165
35080.0000   -5.00847
35120.0000   -4.45866
35160.0000   -5.11525
35200.0000   -5.09462
35240.0000   -5.55039
35280.0000   -4.54064
35320.0000   -4.25885
35360.0000   -4.54719
35400.0000   -5.56793
35440.0000   -4.32594
35480.0000   -4.72800
35520.0000   -4.96306
35560.0000   -4.61571
35600.0000   -4.07511
35640.0000   -4.01504
35680.0000   -4.80425
35720.0000   -4.41622
35760.0000   -5.00642
35800.0000   -5.60535
35840.0000   -4.77236
35880.0000   -5.59901
35920.0000   -4.90512
35960.0000   -5.23332
36000.0000   -5.45072
36040.0000   -5.18612
36080.0000   -4.93048
36120.0000   -4.97242
36160.0000   -5.56659
36200.0000   -5.06681
36240.0000   -5.14049
36280.0000   -5.35847
36320.0000   -5.26823
36360.0000   -5.15983
36400.0000   -4.36629
36440.0000   -4.23776
36480.0000   -4.52753
36520.0000   -4.59788
36560.0000   -5.51885
36600.0000   -5.63226
36640.0000   -4.35494
36680.0000   -5.02918
36720.0000   -4.11596
36760.0000   -4.40961
36800.0000   -4.03572
36840.0000   -4.82211
36880.0000   -4.12975
36920.0000   -4.44553
36960.0000   -4.20621
37000.0000   -4.20760
37040.0000   -4.48554
37080.0000   -4.22340
37120.0000   -4.92532
37160.0000   -4.63396
37200.0000   -4.28152
37240.0000   -4.79508
37280.0000   -4.86959
37320.0000   -4.85376
37360.0000   -4.26855
37400.0000   -4.59673
37440.0000   -5.07597
37480.0000   -5.36131
37520.0000   -5.41184
37560.0000   -5.69317
37600.0000   -6.25837
37640.0000   -5.14974
37680.0000   -5.54862
37720.0000   -4.60301
37760.0000   -5.05837
37800.0000   -5.30434
37840.0000   -5.25693
37880.0000   -5.03479
37920.0000   -4.95181
37960.0000   -5.28695
38000.0000   -5.24455
38040.0000   -5.11208
38080.0000   -5.71824
38120.0000   -4.76148
38160.0000   -5.43921
38200.0000   -5.00889
38240.0000   -5.98177
38280.0000   -6.44316
38320.0000   -5.77284
38360.0000   -5.66181
38400.0000   -5.72137
38440.0000   -6.22840
38480.0000   -6.24736
38520.0000   -6.00382
38560.0000   -5.36756
38600.0000   -4.38877
38640.0000   -5.59910
38680.0000   -5.33335
38720.0000   -5.41707
38760.0000   -5.85890
38800.0000   -5.31377
38840.0000   -5.65490
38880.0000   -5.54659
38920.0000   -5.93855
38960.0000   -5.17558
39000.0000   -5.12089
39040.0000   -4.03395
39080.0000   -5.44588
39120.0000   -4.28943
39160.0000   -5.14737
39200.0000   -5.92827
39240.0000   -5.44535
39280.0000   -5.42268
39320.0000   -5.06685
39360.0000   -5.46090
39400.0000   -4.36455
39440.0000   -5.56000
39480.0000   -4.87042
39520.0000   -4.45434
39560.0000   -3.74011
39600.0000   -4.32060
39640.0000   -4.23182
39680.0000   -3.86545
39720.0000   -4.18231
39760.0000   -4.96014
39800.0000   -4.80811
39840.0000   -4.95536
39880.0000   -4.68990
39920.0000   -5.07325
39960.0000   -5.63920
40000.0000   -5.84663
40040.0000   -5.45962
40080.0000   -4.59891
40120.0000   -6.21079
40160.0000   -4.47539
40200.0000   -5.47436
40240.0000   -4.83811
40280.0000   -4.69587
40320.0000   -6.09727
40360.0000   -4.98631
40400.0000   -5.48720
40440.0000   -4.90986
40480.0000   -5.20260
40520.0000   -4.91388
40560.0000   -4.84174
40600.0000   -5.21673
40640.0000   -4.99519
40680.0000   -6.06631
40720.0000   -6.33152
40760.0000   -6.25756
40800.0000   -6.33539
40840.0000   -7.09409
40880.0000   -6.19279
40920.0000   -6.95713
40960.0000   -6.19729
41000.0000   -5.38830
41040.0000   -5.89821
41080.0000   -5.92021
41120.0000   -5.85266
41160.0000   -5.67126
41200.0000   -5.99033
41240.0000   -6.30024
41280.0000   -6.24537
41320.0000   -5.29467
41360.0000   -6.82423
41400.0000   -7.10499
41440.0000   -7.53920
41480.0000   -6.36300
41520.0000   -6.66342
41560.0000   -6.72100
41600.0000   -6.47966
41640.0000   -7.48608
41680.0000   -6.39862
41720.0000   -7.93638
41760.0000   -8.61891
41800.0000   -7.87003
41840.0000   -6.57735
41880.0000   -7.24148
41920.0000   -7.19214
41960.0000   -7.21255
42000.0000   -7.08655
42040.0000   -6.67424
42080.0000   -7.47217
42120.0000   -6.91084
42160.0000   -7.49450
42200.0000   -6.51883
42240.0000   -6.59413
42280.0000   -6.56777
42320.0000   -6.05305
42360.0000   -6.31885
42400.0000   -6.15353
42440.0000   -5.63935
42480.0000   -6.74654
42520.0000   -6.08379
42560.0000   -5.68073
42600.0000   -6.99347
42640.0000   -6.80653
42680.0000   -5.35017
42720.0000   -6.91184
42760.0000   -6.90810
42800.0000   -6.03541
42840.0000   -6.43789
42880.0000   -6.28234
42920.0000   -6.54804
42960.0000   -7.29759
43000.0000   -6.09506
43040.0000   -6.33822
43080.0000   -5.95353
43120.0000   -5.45357
43160.0000   -6.16227
43200.0000   -5.94028
43240.0000   -5.94787
43280.0000   -6.57160
43320.0000   -5.40707
43360.0000   -6.20446
43400.0000   -6.20690
43440.0000   -6.51384
43480.0000   -6.25437
43520.0000   -6.35612
43560.0000   -6.58001
43600.0000   -5.70635
43640.0000   -5.80314
43680.0000   -6.65817
43720.0000   -6.26005
43760.0000   -6.93029
43800.0000   -6.34502
43840.0000   -6.13647
43880.0000   -5.99707
43920.0000   -5.28740
43960.0000   -5.90489
44000.0000   -6.31055
44040.0000   -5.30178
44080.0000   -6.01439
44120.0000   -5.72891
44160.0000   -5.72633
44200.0000   -5.37863
44240.0000   -5.84377
44280.0000   -6.50161
44320.0000   -6.16771
44360.0000   -5.35261
44400.0000   -5.82913
44440.0000   -5.57564
44480.0000   -5.84871
44520.0000   -5.59421
44560.0000   -6.39975
44600.0000   -6.00963
44640.0000   -7.32343
44680.0000   -7.32390
44720.0000   -7.32495
44760.0000   -7.21072
44800.0000   -6.88922
44840.0000   -6.44269
44880.0000   -6.26487
44920.0000   -6.25536
44960.0000   -6.85417
45000.0000   -6.36946
45040.0000   -7.75964
45080.0000   -7.66366
45120.0000   -7.19228
45160.0000   -7.04688
45200.0000   -6.82273
45240.0000   -6.13952
45280.0000   -5.93944
45320.0000   -6.86278
45360.0000   -6.68757
45400.0000   -7.00142
45440.0000   -6.60189
45480.0000   -7.32868
45520.0000   -7.03342
45560.0000   -6.89713
45600.0000   -7.02998
45640.0000   -7.24142
45680.0000   -7.28228
45720.0000   -7.10144
45760.0000   -7.03010
45800.0000   -6.97074
45840.0000   -6.97948
45880.0000   -6.51573
45920.0000   -7.88908
45960.0000   -7.11109
46000.0000   -7.48437
46040.0000   -6.48019
46080.0000   -6.53961
46120.0000   -6.95100
46160.0000   -7.19968
46200.0000   -6.87538
46240.0000   -7.42325
46280.0000   -7.07274
46320.0000   -6.95668
46360.0000   -6.74563
46400.0000   -6.48507
46440.0000   -7.00915
46480.0000   -6.25145
46520.0000   -6.70059
46560.0000   -6.93805
46600.0000   -7.01070
46640.0000   -6.80434
46680.0000   -6.94715
46720.0000   -7.61792
46760.0000   -8.08191
46800.0000   -6.69329
46840.0000   -6.11334
46880.0000   -6.06523
46920.0000   -6.45793
46960.0000   -6.37626
47000.0000   -6.76601
47040.0000   -6.71395
47080.0000   -6.82135
47120.0000   -6.65971
47160.0000   -7.22790
47200.0000   -7.45080
47240.0000   -6.27723
47280.0000   -6.20757
47320.0000   -6.45417
47360.0000   -5.77557
47400.0000   -5.33666
47440.0000   -5.66486
47480.0000   -5.49520
47520.0000   -5.60617
47560.0000   -5.89370
47600.0000   -5.95649
47640.0000   -4.59962
47680.0000   -5.23935
47720.0000   -5.84085
47760.0000   -6.02273
47800.0000   -4.73177
47840.0000   -5.18860
47880.0000   -5.65713
47920.0000   -5.48516
47960.0000   -5.87039
48000.0000   -5.40808
48040.0000   -4.69384
48080.0000   -5.15238
48120.0000   -5.76129
48160.0000   -6.03524
48200.0000   -5.50344
48240.0000   -5.21119
48280.0000   -4.80510
48320.0000   -5.79962
48360.0000   -6.17639
48400.0000   -5.77904
48440.0000   -5.32281
48480.0000   -6.02894
48520.0000   -5.80579
48560.0000   -6.08669
48600.0000   -5.76105
48640.0000   -6.21925
48680.0000   -5.95356
48720.0000   -6.73478
48760.0000   -5.58777
48800.0000   -6.91021
48840.0000   -6.30776
48880.0000   -6.18915
48920.0000   -6.02282
48960.0000   -6.15920
49000.0000   -5.28355
49040.0000   -6.50486
49080.0000   -5.50507
49120.0000   -5.93183
49160.0000   -6.61558
49200.0000   -5.72694
49240.0000   -5.51447
49280.0000   -5.95505
49320.0000   -5.80306
49360.0000   -5.96259
49400.0000   -5.89329
49440.0000   -7.13498
49480.0000   -5.26489
49520.0000   -6.61295
49560.0000   -6.78721
49600.0000   -6.37839
49640.0000   -6.76056
49680.0000   -6.51244
49720.0000   -6.25763
49760.0000   -6.50103
49800.0000   -6.10713
49840.0000   -6.22727
49880.0000   -5.82623
49920.0000   -6.70878
49960.0000   -6.36662
50000.0000   -6.24693
50040.0000   -6.09907
50080.0000   -4.90253
50120.0000   -5.04152
50160.0000   -5.87883
50200.0000   -4.86302
50240.0000   -5.99106
50280.0000   -6.00632
50320.0000   -5.65897
50360.0000   -6.56249
50400.0000   -6.35743
50440.0000   -5.57635
50480.0000   -5.90012
50520.0000   -5.15644
50560.0000   -5.79242
50600.0000   -4.68873
50640.0000   -4.62483
50680.0000   -6.11498
50720.0000   -5.60480
50760.0000   -5.71362
50800.0000   -4.09720
50840.0000   -4.67396
50880.0000   -5.83958
50920.0000   -5.88185
50960.0000   -4.64966
51000.0000   -5.07862
51040.0000   -5.08379
51080.0000   -5.02028
51120.0000   -4.98430
51160.0000   -5.78917
51200.0000   -5.07103
51240.0000   -4.15458
51280.0000   -4.94751
51320.0000   -5.21219
51360.0000   -5.24485
51400.0000   -4.53379
51440.0000   -5.47709
51480.0000   -6.96636
51520.0000   -6.45725
51560.0000   -6.12577
51600.0000   -6.83205
51640.0000   -5.69314
51680.0000   -6.63874
51720.0000   -6.95290
51760.0000   -6.58422
51800.0000   -7.04009
51840.0000   -6.88148
51880.0000   -6.75103
51920.0000   -7.40282
51960.0000   -7.45896
52000.0000   -6.96215
52040.0000   -5.88108
52080.0000   -6.78585
52120.0000   -6.20543
52160.0000   -7.31555
52200.0000   -6.81551
52240.0000   -5.99111
52280.0000   -7.11161
52320.0000   -5.89785
52360.0000   -5.66901
52400.0000   -6.24034
52440.0000   -5.74349
52480.0000   -6.39606
52520.0000   -6.46711
52560.0000   -6.63791
52600.0000   -6.01079
52640.0000   -7.63114
52680.0000   -6.67438
52720.0000   -6.43975
52760.0000   -6.43380
52800.0000   -6.43972
52840.0000   -7.45617
52880.0000   -6.11350
52920.0000   -6.39521
52960.0000   -6.43445
53000.0000   -6.41615
53040.0000   -6.03398
53080.0000   -6.97961
53120.0000   -5.77206
53160.0000   -6.08713
53200.0000   -6.22485
53240.0000   -6.56601
53280.0000   -6.37581
53320.0000   -6.39668
53360.0000   -6.39962
53400.0000   -5.98613
53440.0000   -6.42282
53480.0000   -6.92238
53520.0000   -6.22575
53560.0000   -6.14357
53600.0000   -7.18617
53640.0000   -7.52163
53680.0000   -7.38487
53720.0000   -7.26612
53760.0000   -6.63870
53800.0000   -5.67518
53840.0000   -6.51854
53880.0000   -5.91525
53920.0000   -6.18572
53960.0000   -6.16757
54000.0000   -6.17584
54040.0000   -6.10605
54080.0000   -5.48955
54120.0000   -4.69647
54160.0000   -6.43432
54200.0000   -6.26053
54240.0000   -5.82255
54280.0000   -5.56252
54320.0000   -6.72827
54360.0000   -6.15020
54400.0000   -6.12077
54440.0000   -6.04258
54480.0000   -5.83368
54520.0000   -5.52576
54560.0000   -6.60193
54600.0000   -4.92211
54640.0000   -5.35014
54680.0000   -5.50333
54720.0000   -5.24633
54760.0000   -6.57419
54800.0000   -5.42871
54840.0000   -5.58315
54880.0000   -6.13262
54920.0000   -6.19397
54960.0000   -5.86833
55000.0000   -6.10664
55040.0000   -6.19322
55080.0000   -4.71900
55120.0000   -5.46829
55160.0000   -5.27844
55200.0000   -5.10004
55240.0000   -5.83202
55280.0000   -6.23076
55320.0000   -5.66216
55360.0000   -5.54550
55400.0000   -5.25119
55440.0000   -5.72427
55480.0000   -5.52807
55520.0000   -5.36073
55560.0000   -5.18282
55600.0000   -6.55695
55640.0000   -7.03169
55680.0000   -6.30597
55720.0000   -5.71853
55760.0000   -6.89899
55800.0000   -6.66170
55840.0000   -6.05086
55880.0000   -6.10551
55920.0000   -5.36968
55960.0000   -5.11621
56000.0000   -5.70827
56040.0000   -5.20219
56080.0000   -5.54505
56120.0000   -6.21814
56160.0000   -5.94685
56200.0000   -5.32429
56240.0000   -5.61940
56280.0000   -6.13393
56320.0000   -5.36899
56360.0000   -6.16077
56400.0000   -4.73370
56440.0000   -4.24603
56480.0000   -3.62686
56520.0000   -4.94665
56560.0000   -4.62755
56600.0000   -4.92736
56640.0000   -4.78750
56680.0000   -5.07633
56720.0000   -6.14669
56760.0000   -5.10021
56800.0000   -5.51435
56840.0000   -5.53658
56880.0000   -5.16457
56920.0000   -5.98560
56960.0000   -5.17796
57000.0000   -4.20827
57040.0000   -3.84108
57080.0000   -4.87253
57120.0000   -4.84260
57160.0000   -3.82474
57200.0000   -4.14868
57240.0000   -5.12047
57280.0000   -5.27394
57320.0000   -5.92496
57360.0000   -5.44897
57400.0000   -5.13972
57440.0000   -5.50484
57480.0000   -6.37075
57520.0000   -5.24029
57560.0000   -4.74928
57600.0000   -4.95936
57640.0000   -5.66541
57680.0000   -5.58701
57720.0000   -5.74502
57760.0000   -4.91577
57800.0000   -5.31569
57840.0000   -5.40772
57880.0000   -4.47043
57920.0000   -3.93926
57960.0000   -3.91353
58000.0000   -4.16657
58040.0000   -3.96888
58080.0000   -4.93580
58120.0000   -3.79545
58160.0000   -3.94693
58200.0000   -3.43589
58240.0000   -4.26044
58280.0000   -4.80794
58320.0000   -5.04687
58360.0000   -5.18290
58400.0000   -5.19515
58440.0000   -5.56397
58480.0000   -6.21585
58520.0000   -4.85379
58560.0000   -4.65847
58600.0000   -4.78728
58640.0000   -5.90496
58680.0000   -4.89327
58720.0000   -3.55474
58760.0000   -3.29100
58800.0000   -4.31151
58840.0000   -4.00290
58880.0000   -4.79183
58920.0000   -4.00669
58960.0000   -4.42177
59000.0000   -3.54809
59040.0000   -3.51176
59080.0000   -3.90988
59120.0000   -4.77361
59160.0000   -3.42060
59200.0000   -3.68147
59240.0000   -4.27410
59280.0000   -3.51370
59320.0000   -3.92321
59360.0000   -3.82687
59400.0000   -3.84676
59440.0000   -4.49312
59480.0000   -4.36402
59520.0000   -4.49999
59560.0000   -4.81844
59600.0000   -5.01082
59640.0000   -4.54565
59680.0000   -4.09015
59720.0000   -4.40227
59760.0000   -3.71851
59800.0000   -4.75404
59840.0000   -4.00405
59880.0000   -4.28475
59920.0000   -5.30792
59960.0000   -4.67279
60000.0000   -4.36166
60040.0000   -4.36858
60080.0000   -3.69084
60120.0000   -5.04916
60160.0000   -4.67505
60200.0000   -4.72265
60240.0000   -5.11751
60280.0000   -3.63602
60320.0000   -3.66945
60360.0000   -4.45408
60400.0000   -4.11710
60440.0000   -3.46573
60480.0000   -3.64124
60520.0000   -2.59723
60560.0000   -3.13412
60600.0000   -3.80737
60640.0000   -4.01852
60680.0000   -4.87046
60720.0000   -4.32294
60760.0000   -4.36527
60800.0000   -4.45045
60840.0000   -5.31300
60880.0000   -4.20395
60920.0000   -4.69474
60960.0000   -4.10505
61000.0000   -4.30666
61040.0000   -4.85621
61080.0000   -4.86498
61120.0000   -4.43820
61160.0000   -4.41082
61200.0000   -4.98817
61240.0000   -4.28865
61280.0000   -4.14349
61320.0000   -3.13930
61360.0000   -4.46447
61400.0000   -5.01386
61440.0000   -4.38150
61480.0000   -4.27108
61520.0000   -4.60002
61560.0000   -3.72478
61600.0000   -3.76482
61640.0000   -4.20283
61680.0000   -2.74743
61720.0000   -3.10291
61760.0000   -3.26545
61800.0000   -3.83807
61840.0000   -3.87726
61880.0000   -4.47914
61920.0000   -4.84481
61960.0000   -3.86637
62000.0000   -3.36449
62040.0000   -4.15576
62080.0000   -4.04450
62120.0000   -4.43585
62160.0000   -4.74374
62200.0000   -4.53881
62240.0000   -5.20239
62280.0000   -4.04384
62320.0000   -4.31097
62360.0000   -5.17556
62400.0000   -3.79114
62440.0000   -3.28333
62480.0000   -2.67836
62520.0000   -3.92038
62560.0000   -3.86208
62600.0000   -3.57879
62640.0000   -4.15744
62680.0000   -3.63053
62720.0000   -4.12952
62760.0000   -3.72840
62800.0000   -3.56912
62840.0000   -3.86575
62880.0000   -4.15994
62920.0000   -3.84038
62960.0000   -3.85174
63000.0000   -4.91740
63040.0000   -4.69047
63080.0000   -4.73456
63120.0000   -5.04270
63160.0000   -4.93963
63200.0000   -5.06816
63240.0000   -4.74039
63280.0000   -4.80472
63320.0000   -5.06493
63360.0000   -4.56620
63400.0000   -4.70727
63440.0000   -4.87371
63480.0000   -4.49936
63520.0000   -4.57666
63560.0000   -3.65795
63600.0000   -5.43776
63640.0000   -5.43316
63680.0000   -4.45443
63720.0000   -4.50222
63760.0000   -4.68649
63800.0000   -5.31996
63840.0000   -4.54127
63880.0000   -4.31854
63920.0000   -4.64720
63960.0000   -3.61044
64000.0000   -2.89138
64040.0000   -3.39331
64080.0000   -3.29513
64120.0000   -3.39432
64160.0000   -2.67156
64200.0000   -2.97850
64240.0000   -3.29836
64280.0000   -3.83728
64320.0000   -4.23943
64360.0000   -3.61372
64400.0000   -4.08767
64440.0000   -4.15509
64480.0000   -4.06834
64520.0000   -4.26366
64560.0000   -4.53246
64600.0000   -4.11754
64640.0000   -4.34001
64680.0000   -4.07665
64720.0000   -3.39037
64760.0000   -4.25745
64800.0000   -4.41217
64840.0000   -3.63208
64880.0000   -3.89779
64920.0000   -3.08760
64960.0000   -3.48291
65000.0000   -2.80247
65040.0000   -3.10249
65080.0000   -3.22964
65120.0000   -3.66468
65160.0000   -4.34651
65200.0000   -3.62924
65240.0000   -3.56329
65280.0000   -3.87560
65320.0000   -4.32326
65360.0000   -4.15057
65400.0000   -3.99834
65440.0000   -2.93217
65480.0000   -2.32146
65520.0000   -3.08781
65560.0000   -4.04994
65600.0000   -4.01837
65640.0000   -4.08261
65680.0000   -4.05466
65720.0000   -3.71073
65760.0000   -3.28189
65800.0000   -3.89039
65840.0000   -4.06826
65880.0000   -3.37867
65920.0000   -4.07648
65960.0000   -3.39474
66000.0000   -4.95372
66040.0000   -4.51403
66080.0000   -3.94950
66120.0000   -4.18382
66160.0000   -4.13895
66200.0000   -4.63775
66240.0000   -4.37185
66280.0000   -4.22968
66320.0000   -5.32294
66360.0000   -5.99362
66400.0000   -5.40140
66440.0000   -4.85071
66480.0000   -6.42018
66520.0000   -5.74454
66560.0000   -6.39535
66600.0000   -6.31080
66640.0000   -5.45138
66680.0000   -5.29369
66720.0000   -5.17044
66760.0000   -5.18669
66800.0000   -5.05609
66840.0000   -3.95330
66880.0000   -5.86948
66920.0000   -4.82955
66960.0000   -4.16580
67000.0000   -4.95409
67040.0000   -4.47881
67080.0000   -4.74852
67120.0000   -4.68854
67160.0000   -5.19663
67200.0000   -5.27652
67240.0000   -4.34341
67280.0000   -4.65915
67320.0000   -3.72166
67360.0000   -4.47041
67400.0000   -3.62873
67440.0000   -3.77359
67480.0000   -4.43433
67520.0000   -4.53450
67560.0000   -4.96804
67600.0000   -5.08271
67640.0000   -6.29082
67680.0000   -4.69438
67720.0000   -5.43781
67760.0000   -4.86349
67800.0000   -5.09036
67840.0000   -5.79216
67880.0000   -4.93954
67920.0000   -5.98431
67960.0000   -5.36728
68000.0000   -4.64619
68040.0000   -4.40987
68080.0000   -5.13422
68120.0000   -4.29300
68160.0000   -4.43560
68200.0000   -4.81993
68240.0000   -4.49955
68280.0000   -4.86392
68320.0000   -4.03163
68360.0000   -4.67975
68400.0000   -4.77945
68440.0000   -5.17435
68480.0000   -3.91666
68520.0000   -4.62982
68560.0000   -4.43603
68600.0000   -3.99012
68640.0000   -4.00129
68680.0000   -5.12092
68720.0000   -4.61817
68760.0000   -5.41572
68800.0000   -4.94941
68840.0000   -5.53858
68880.0000   -6.31201
68920.0000   -4.97499
68960.0000   -4.41870
69000.0000   -3.97779
69040.0000   -4.50043
69080.0000   -4.94493
69120.0000   -5.32195
69160.0000   -5.02715
69200.0000   -4.75425
69240.0000   -4.60630
69280.0000   -4.80027
69320.0000   -4.69238
69360.0000   -4.20530
69400.0000   -3.72956
69440.0000   -4.63649
69480.0000   -3.82802
69520.0000   -4.50121
69560.0000   -4.15030
69600.0000   -4.11139
69640.0000   -4.12657
69680.0000   -4.64641
69720.0000   -5.02074
69760.0000   -4.74391
69800.0000   -4.62795
69840.0000   -4.91695
69880.0000   -4.35387
69920.0000   -4.13143
69960.0000   -4.98037
70000.0000   -5.66946
70040.0000   -4.81722
70080.0000   -5.63993
70120.0000   -5.33584
70160.0000   -5.01201
70200.0000   -4.52495
70240.0000   -5.27899
70280.0000   -5.49986
70320.0000   -5.47845
70360.0000   -6.17259
70400.0000   -5.32406
70440.0000   -4.61957
70480.0000   -4.22423
70520.0000   -5.04859
70560.0000   -4.17778
70600.0000   -5.59806
70640.0000   -5.18370
70680.0000   -5.47094
70720.0000   -4.76397
70760.0000   -4.87417
70800.0000   -3.90802
70840.0000   -4.34668
70880.0000   -4.66837
70920.0000   -4.50926
70960.0000   -4.18089
71000.0000   -5.09401
71040.0000   -4.99283
71080.0000   -4.46846
71120.0000   -3.69597
71160.0000   -4.24236
71200.0000   -4.52215
71240.0000   -5.53873
71280.0000   -5.53039
71320.0000   -4.97217
71360.0000   -4.50041
71400.0000   -5.08533
71440.0000   -4.98561
71480.0000   -4.36855
71520.0000   -5.13663
71560.0000   -4.39935
71600.0000   -5.05647
71640.0000   -5.46375
71680.0000   -5.78271
71720.0000   -4.89283
71760.0000   -5.08745
71800.0000   -4.94259
71840.0000   -4.40845
71880.0000   -5.07963
71920.0000   -4.62275
71960.0000   -4.28945
72000.0000   -4.72128
72040.0000   -5.33216
72080.0000   -5.61718
72120.0000   -4.59280
72160.0000   -4.58892
72200.0000   -4.83365
72240.0000   -5.47076
72280.0000   -5.90648
72320.0000   -5.80966
72360.0000   -5.00072
72400.0000   -6.15391
72440.0000   -6.10056
72480.0000   -5.30209
72520.0000   -5.26739
72560.0000   -5.50672
72600.0000   -5.01247
72640.0000   -5.34021
72680.0000   -5.36061
72720.0000   -5.18648
72760.0000   -5.54203
72800.0000   -6.13624
72840.0000   -5.94316
72880.0000   -5.64619
72920.0000   -5.53777
72960.0000   -5.26470
73000.0000   -5.03694
73040.0000   -4.99493
73080.0000   -5.50148
73120.0000   -4.99892
73160.0000   -4.87670
73200.0000   -5.96397
73240.0000   -6.27062
73280.0000   -5.67815
73320.0000   -5.48159
73360.0000   -5.93863
73400.0000   -6.45741
73440.0000   -5.75240
73480.0000   -5.19901
73520.0000   -5.03204
73560.0000   -4.79046
73600.0000   -5.05645
73640.0000   -5.52025
73680.0000   -5.19144
73720.0000   -4.15759
73760.0000   -4.98943
73800.0000   -4.68007
73840.0000   -4.03895
73880.0000   -5.17271
73920.0000   -5.01363
73960.0000   -4.77663
74000.0000   -6.07323
74040.0000   -4.47533
74080.0000   -4.13444
74120.0000   -4.17085
74160.0000   -4.46199
74200.0000   -5.08205
74240.0000   -5.48629
74280.0000   -5.20966
74320.0000   -5.74183
74360.0000   -6.59323
74400.0000   -6.34940
74440.0000   -5.86322
74480.0000   -5.95524
74520.0000   -5.39677
74560.0000   -5.74473
74600.0000   -6.02245
74640.0000   -5.60728
74680.0000   -5.07913
74720.0000   -5.24573
74760.0000   -5.06800
74800.0000   -6.18902
74840.0000   -5.56735
74880.0000   -5.51935
74920.0000   -5.43812
74960.0000   -4.96971
75000.0000   -5.17263
75040.0000   -5.86216
75080.0000   -5.26389
75120.0000   -5.80743
75160.0000   -6.30882
75200.0000   -5.51651
75240.0000   -4.51792
75280.0000   -4.54160
75320.0000   -5.61450
75360.0000   -5.50827
75400.0000   -4.96085
75440.0000   -5.89410
75480.0000   -4.68465
75520.0000   -4.97596
75560.0000   -5.08872
75600.0000   -4.13655
75640.0000   -3.64460
75680.0000   -4.32328
75720.0000   -5.24974
75760.0000   -5.94620
75800.0000   -5.03775
75840.0000   -5.92643
75880.0000   -5.76310
75920.0000   -5.33884
75960.0000   -4.62961
76000.0000   -5.14417
76040.0000   -6.29205
76080.0000   -5.92984
76120.0000   -5.65647
76160.0000   -5.93879
76200.0000   -6.12288
76240.0000   -4.98906
76280.0000   -4.54238
76320.0000   -4.50719
76360.0000   -4.95371
76400.0000   -5.43313
76440.0000   -5.43865
76480.0000   -5.43257
76520.0000   -5.15929
76560.0000   -4.69724
76600.0000   -4.18755
76640.0000   -6.32370
76680.0000   -5.99965
76720.0000   -6.07426
76760.0000   -4.65939
76800.0000   -4.98375
76840.0000   -5.13782
76880.0000   -5.90257
76920.0000   -5.16142
76960.0000   -5.88630
77000.0000   -5.91166
77040.0000   -5.26528
77080.0000   -5.71437
77120.0000   -5.95861
77160.0000   -6.44884
77200.0000   -5.87572
77240.0000   -5.31615
77280.0000   -5.59233
77320.0000   -5.45688
77360.0000   -5.25194
77400.0000   -5.38920
77440.0000   -5.77976
77480.0000   -6.35183
77520.0000   -4.90067
77560.0000   -5.80300
77600.0000   -6.95793
77640.0000   -5.88137
77680.0000   -6.62218
77720.0000   -5.94142
77760.0000   -5.65944
77800.0000   -6.46841
77840.0000   -5.93910
77880.0000   -6.11199
77920.0000   -6.38762
77960.0000   -6.04280
78000.0000   -6.69843
78040.0000   -4.87411
78080.0000   -4.82107
78120.0000   -5.42987
78160.0000   -4.97410
78200.0000   -6.35312
78240.0000   -7.05878
78280.0000   -6.10050
78320.0000   -4.94930
78360.0000   -4.58090
78400.0000   -5.14123
78440.0000   -5.52284
78480.0000   -4.54786
78520.0000   -4.98299
78560.0000   -4.88537
78600.0000   -5.78079
78640.0000   -5.77092
78680.0000   -4.73710
78720.0000   -5.47319
78760.0000   -5.16269
78800.0000   -5.72642
78840.0000   -6.04893
78880.0000   -6.13324
78920.0000   -5.83448
78960.0000   -5.68135
79000.0000   -5.60841
79040.0000   -5.54501
79080.0000   -6.36572
79120.0000   -6.07226
79160.0000   -5.23120
79200.0000   -5.96106
79240.0000   -5.14609
79280.0000   -4.67146
79320.0000   -5.13125
79360.0000   -5.21744
79400.0000   -5.25956
79440.0000   -6.01228
79480.0000   -6.04512
79520.0000   -5.57452
79560.0000   -5.40078
79600.0000   -5.08749
79640.0000   -5.38180
79680.0000   -5.25023
79720.0000   -5.84962
79760.0000   -5.33510
79800.0000   -5.34766
79840.0000   -4.00772
79880.0000   -4.93471
79920.0000   -5.05233
79960.0000   -6.05993
80000.0000   -5.45403
80040.0000   -5.56294
80080.0000   -4.29229
80120.0000   -5.09294
80160.0000   -5.37363
80200.0000   -4.76600
80240.0000   -4.17664
80280.0000   -4.63450
80320.0000   -5.18271
80360.0000   -4.61012
80400.0000   -4.96152
80440.0000   -5.31969
80480.0000   -4.41922
80520.0000   -4.87595
80560.0000   -5.11879
80600.0000   -4.55876
80640.0000   -4.52625
80680.0000   -4.05832
80720.0000   -4.91621
80760.0000   -5.05101
80800.0000   -5.49302
80840.0000   -5.49948
80880.0000   -5.96674
80920.0000   -6.41221
80960.0000   -6.46971
81000.0000   -5.47580
81040.0000   -5.75823
81080.0000   -5.46191
81120.0000   -5.94537
81160.0000   -5.71353
81200.0000   -6.48933
81240.0000   -5.79641
81280.0000   -6.19266
81320.0000   -5.56080
81360.0000   -6.04496
81400.0000   -5.25572
81440.0000   -5.64298
81480.0000   -5.06389
81520.0000   -4.94109
81560.0000   -4.79472
81600.0000   -5.12541
81640.0000   -5.27967
81680.0000   -5.99579
81720.0000   -5.44918
81760.0000   -5.57215
81800.0000   -5.21354
81840.0000   -5.24362
81880.0000   -5.41690
81920.0000   -6.09774
81960.0000   -5.20951
82000.0000   -5.25505
82040.0000   -5.67547
82080.0000   -6.26874
82120.0000   -5.10874
82160.0000   -6.75386
82200.0000   -4.84929
82240.0000   -6.79537
82280.0000   -5.57495
82320.0000   -6.03047
82360.0000   -5.44982
82400.0000   -6.63366
82440.0000   -6.21687
82480.0000   -5.93460
82520.0000   -6.11779
82560.0000   -5.84960
82600.0000   -7.05932
82640.0000   -6.25833
82680.0000   -5.76838
82720.0000   -5.64466
82760.0000   -4.79313
82800.0000   -4.52439
82840.0000   -5.01279
82880.0000   -5.07239
82920.0000   -4.48565
82960.0000   -5.63960
83000.0000   -5.07782
83040.0000   -5.89480
83080.0000   -4.54697
83120.0000   -5.80338
83160.0000   -5.27547
83200.0000   -4.85188
83240.0000   -5.56570
83280.0000   -5.85328
83320.0000   -5.98319
83360.0000   -6.27612
83400.0000   -5.44633
83440.0000   -5.99326
83480.0000   -5.98711
83520.0000   -6.84502
83560.0000   -5.57094
83600.0000   -5.12333
83640.0000   -5.41432
83680.0000   -5.72767
83720.0000   -5.55116
83760.0000   -5.47014
83800.0000   -6.12976
83840.0000   -4.76401
83880.0000   -5.21109
83920.0000   -4.46226
83960.0000   -4.99521
84000.0000   -5.19331
84040.0000   -5.59053
84080.0000   -5.45846
84120.0000   -6.24807
84160.0000   -5.31126
84200.0000   -4.42324
84240.0000   -5.53823
84280.0000   -4.67258
84320.0000   -5.54200
84360.0000   -5.10553
84400.0000   -4.31709
84440.0000   -5.28543
84480.0000   -4.83214
84520.0000   -5.16620
84560.0000   -4.41650
84600.0000   -5.36595
84640.0000   -4.31161
84680.0000   -4.76058
84720.0000   -4.16526
84760.0000   -4.96202
84800.0000   -5.61414
84840.0000   -4.68819
84880.0000   -3.63547
84920.0000   -5.59274
84960.0000   -5.10698
85000.0000   -5.16748
85040.0000   -4.86362
85080.0000   -5.41250
85120.0000   -5.22894
85160.0000   -4.84625
85200.0000   -5.42465
85240.0000   -4.64035
85280.0000   -4.05949
85320.0000   -4.70964
85360.0000   -4.08808
85400.0000   -3.69688
85440.0000   -3.92245
85480.0000   -3.15216
85520.0000   -3.89563
85560.0000   -3.63252
85600.0000   -3.66413
85640.0000   -3.92570
85680.0000   -4.00003
85720.0000   -3.26147
85760.0000   -4.16377
85800.0000   -4.06489
85840.0000   -3.90776
85880.0000   -3.55573
85920.0000   -4.53703
85960.0000   -3.94849
86000.0000   -3.69096
86040.0000   -4.27420
86080.0000   -5.27220
86120.0000   -4.51514
86160.0000   -5.28255
86200.0000   -5.20089
86240.0000   -4.90602
86280.0000   -4.99965
86320.0000   -4.57768
86360.0000   -4.80505
86400.0000   -4.65670
86440.0000   -3.46995
86480.0000   -3.39468
86520.0000   -3.90148
86560.0000   -3.93650
86600.0000   -4.59178
86640.0000   -5.28258
86680.0000   -6.05712
86720.0000   -6.60645
86760.0000   -5.56629
86800.0000   -5.02935
86840.0000   -5.29471
86880.0000   -3.98962
86920.0000   -3.94498
86960.0000   -3.35360
87000.0000   -4.88242
87040.0000   -4.01086
87080.0000   -4.18138
87120.0000   -4.16470
87160.0000   -4.11414
87200.0000   -4.19860
87240.0000   -4.53061
87280.0000   -5.55775
87320.0000   -6.60587
87360.0000   -5.48964
87400.0000   -4.30867
87440.0000   -4.44433
87480.0000   -5.01445
87520.0000   -5.84578
87560.0000   -5.06539
87600.0000   -3.99446
87640.0000   -4.39809
87680.0000   -5.40956
87720.0000   -4.53927
87760.0000   -4.40100
87800.0000   -5.01298
87840.0000   -4.40574
87880.0000   -4.02957
87920.0000   -3.71478
87960.0000   -4.23791
88000.0000   -3.95943
88040.0000   -3.90950
88080.0000   -4.09638
88120.0000   -4.93852
88160.0000   -4.67549
88200.0000   -5.37915
88240.0000   -4.17301
88280.0000   -5.43777
88320.0000   -4.98857
88360.0000   -4.89526
88400.0000   -5.18767
88440.0000   -6.45766
88480.0000   -4.54810
88520.0000   -4.61527
88560.0000   -3.93988
88600.0000   -3.95513
88640.0000   -4.50746
88680.0000   -4.47082
88720.0000   -4.01729
88760.0000   -5.14388
88800.0000   -4.08237
88840.0000   -4.58777
88880.0000   -5.24646
88920.0000   -5.54900
88960.0000   -4.58874
89000.0000   -4.76385
89040.0000   -5.06277
89080.0000   -6.15107
89120.0000   -5.35387
89160.0000   -5.02483
89200.0000   -5.46231
89240.0000   -5.83555
89280.0000   -5.70331
89320.0000   -4.81939
89360.0000   -4.80585
89400.0000   -4.62906
89440.0000   -3.39019
89480.0000   -2.51128
89520.0000   -2.97970
89560.0000   -3.75551
89600.0000   -3.84277
89640.0000   -3.98794
89680.0000   -4.19004
89720.0000   -3.45206
89760.0000   -3.58454
89800.0000   -3.22937
89840.0000   -3.48929
89880.0000   -4.01273
89920.0000   -3.27116
89960.0000   -3.41008
90000.0000   -3.30733
90040.0000   -4.33351
90080.0000   -3.97601
90120.0000   -3.96788
90160.0000   -2.83584
90200.0000   -3.00963
90240.0000   -4.14278
90280.0000   -4.56991
90320.0000   -3.54697
90360.0000   -4.25883
90400.0000   -3.80893
90440.0000   -4.38038
90480.0000   -4.95079
90520.0000   -3.54286
90560.0000   -4.16226
90600.0000   -3.95711
90640.0000   -3.70764
90680.0000   -4.67495
90720.0000   -4.72827
90760.0000   -3.86903
90800.0000   -5.32749
90840.0000   -4.81910
90880.0000   -5.28492
90920.0000   -4.65184
90960.0000   -5.70016
91000.0000   -5.36750
91040.0000   -5.34316
91080.0000   -4.45206
91120.0000   -4.77261
91160.0000   -4.37314
91200.0000   -5.50900
91240.0000   -5.21685
91280.0000   -5.73869
91320.0000   -5.08077
91360.0000   -4.74701
91400.0000   -4.69639
91440.0000   -5.51940
91480.0000   -4.72360
91520.0000   -5.62681
91560.0000   -4.83577
91600.0000   -5.05222
91640.0000   -4.88838
91680.0000   -5.42434
91720.0000   -5.46918
91760.0000   -5.90454
91800.0000   -4.85970
91840.0000   -4.85774
91880.0000   -5.52970
91920.0000   -4.25840
91960.0000   -5.07596
92000.0000   -4.72659
92040.0000   -4.68084
92080.0000   -5.64747
92120.0000   -5.06818
92160.0000   -5.99053
92200.0000   -5.57969
92240.0000   -5.61529
92280.0000   -5.71985
92320.0000   -5.57812
92360.0000   -4.20321
92400.0000   -4.65121
92440.0000   -4.36876
92480.0000   -4.51106
92520.0000   -4.61137
92560.0000   -5.00456
92600.0000   -5.87505
92640.0000   -4.68449
92680.0000   -5.05234
92720.0000   -4.62277
92760.0000   -4.58722
92800.0000   -4.77564
92840.0000   -5.44252
92880.0000   -5.18773
92920.0000   -4.92006
92960.0000   -5.14738
93000.0000   -5.66016
93040.0000   -5.64456
93080.0000   -4.74798
93120.0000   -4.98534
93160.0000   -4.83994
93200.0000   -4.05254
93240.0000   -5.09210
93280.0000   -5.20012
93320.0000   -5.14395
93360.0000   -4.36433
93400.0000   -4.99386
93440.0000   -5.03667
93480.0000   -4.50893
93520.0000   -3.59886
93560.0000   -5.22178
93600.0000   -5.68679
93640.0000   -5.21675
93680.0000   -5.28320
93720.0000   -4.71610
93760.0000   -5.28695
93800.0000   -6.43616
93840.0000   -5.79631
93880.0000   -5.39088
93920.0000   -4.87925
93960.0000   -5.90320
94000.0000   -6.10138
94040.0000   -5.77950
94080.0000   -5.99246
94120.0000   -5.45560
94160.0000   -5.38775
94200.0000   -6.51415
94240.0000   -5.09073
94280.0000   -5.15469
94320.0000   -5.24236
94360.0000   -4.52106
94400.0000   -5.57523
94440.0000   -6.00755
94480.0000   -5.86664
94520.0000   -6.31728
94560.0000   -5.31717
94600.0000   -5.21168
94640.0000   -5.40756
94680.0000   -5.50001
94720.0000   -5.23237
94760.0000   -5.17326
94800.0000   -4.96454
94840.0000   -5.61537
94880.0000   -5.83099
94920.0000   -5.38207
94960.0000   -5.93094
95000.0000   -6.39497
95040.0000   -6.03466
95080.0000   -5.62898
95120.0000   -6.82191
95160.0000   -6.70291
95200.0000   -6.80436
95240.0000   -6.34408
95280.0000   -6.03847
95320.0000   -5.28046
95360.0000   -5.79334
95400.0000   -6.26383
95440.0000   -7.01488
95480.0000   -6.85812
95520.0000   -6.83857
95560.0000   -7.03380
95600.0000   -6.54592
95640.0000   -6.51129
95680.0000   -6.68882
95720.0000   -7.26113
95760.0000   -7.40965
95800.0000   -6.64562
95840.0000   -6.14477
95880.0000   -7.21817
95920.0000   -6.07303
95960.0000   -7.16256
96000.0000   -7.47776
96040.0000   -6.68071
96080.0000   -6.27529
96120.0000   -6.46400
96160.0000   -6.11166
96200.0000   -5.53889
96240.0000   -6.48168
96280.0000   -6.37875
96320.0000   -6.19992
96360.0000   -6.51550
96400.0000   -5.67673
96440.0000   -6.41955
96480.0000   -6.54205
96520.0000   -6.35471
96560.0000   -6.41484
96600.0000   -5.73583
96640.0000   -5.17756
96680.0000   -5.21167
96720.0000   -5.70699
96760.0000   -5.07432
96800.0000   -5.07579
96840.0000   -5.23213
96880.0000   -6.60425
96920.0000   -6.40135
96960.0000   -5.41695
97000.0000   -5.63031
97040.0000   -4.54792
97080.0000   -4.52232
97120.0000   -6.30895
97160.0000   -6.42594
97200.0000   -5.49566
97240.0000   -6.20399
97280.0000   -5.99856
97320.0000   -5.99133
97360.0000   -5.35811
97400.0000   -5.79351
97440.0000   -6.65171
97480.0000   -6.87673
97520.0000   -6.17426
97560.0000   -6.65404
97600.0000   -6.70621
97640.0000   -5.96984
97680.0000   -5.91429
97720.0000   -5.63508
97760.0000   -5.84182
97800.0000   -5.28385
97840.0000   -6.15451
97880.0000   -6.68674
97920.0000   -7.10076
97960.0000   -5.88437
98000.0000   -7.64625
98040.0000   -6.77083
98080.0000   -6.74705
98120.0000   -6.28901
98160.0000   -6.70248
98200.0000   -7.11617
98240.0000   -6.75158
98280.0000   -6.15866
98320.0000   -6.19850
98360.0000   -6.41350
98400.0000   -6.93395
98440.0000   -5.70359
98480.0000   -7.10268
98520.0000   -6.86443
98560.0000   -6.15804
98600.0000   -4.77004
98640.0000   -5.99472
98680.0000   -6.08282
98720.0000   -5.58551
98760.0000   -5.58218
98800.0000   -6.02401
98840.0000   -5.49623
98880.0000   -6.55158
98920.0000   -5.94362
98960.0000   -5.11737
99000.0000   -4.55735
99040.0000   -4.29397
99080.0000   -5.97651
99120.0000   -5.81999
99160.0000   -5.14839
99200.0000   -5.24176
99240.0000   -6.74581
99280.0000   -6.29733
99320.0000   -6.32326
99360.0000   -5.86739
99400.0000   -5.44375
99440.0000   -5.83070
99480.0000   -5.80679
99520.0000   -5.58085
99560.0000   -6.11257
99600.0000   -6.72497
99640.0000   -5.57479
99680.0000   -6.80392
99720.0000   -6.83771
99760.0000   -6.18605
99800.0000   -6.82986
99840.0000   -6.57824
99880.0000   -7.37961
99920.0000   -6.58771
99960.0000   -5.98353
100000.0000   -6.05480
100040.0000   -6.00702
100080.0000   -6.31159
100120.0000   -6.68432
100160.0000   -5.08045
100200.0000   -5.63121
100240.0000   -6.54856
100280.0000   -6.95077
100320.0000   -6.66157
100360.0000   -6.58834
100400.0000   -6.94356
100440.0000   -6.54116
100480.0000   -6.93750
100520.0000   -6.97653
100560.0000   -6.84148
100600.0000   -6.62612
100640.0000   -6.91939
100680.0000   -6.71409
100720.0000   -6.57929
100760.0000   -4.92606
100800.0000   -4.53115
100840.0000   -4.79687
100880.0000   -4.69120
100920.0000   -5.19290
100960.0000   -5.57108
101000.0000   -5.80916
101040.0000   -4.95625
101080.0000   -5.65753
101120.0000   -5.31114
101160.0000   -4.80707
101200.0000   -6.19696
101240.0000   -4.67762
101280.0000   -5.28591
101320.0000   -4.44466
101360.0000   -4.94277
101400.0000   -5.17136
101440.0000   -5.64373
101480.0000   -4.99175
101520.0000   -5.62675
101560.0000   -4.76370
101600.0000   -4.98196
101640.0000   -5.10837
101680.0000   -4.88977
101720.0000   -5.23600
101760.0000   -5.47521
101800.0000   -5.56115
101840.0000   -6.02764
101880.0000   -4.28735
101920.0000   -4.76471
101960.0000   -4.76146
102000.0000   -4.30248
102040.0000   -5.57460
102080.0000   -5.42707
102120.0000   -5.55203
102160.0000   -4.98701
102200.0000   -5.47771
102240.0000   -5.50933
102280.0000   -5.95550
102320.0000   -5.63641
102360.0000   -5.62207
102400.0000   -6.65851
102440.0000   -5.74788
102480.0000   -4.61103
102520.0000   -5.45369
102560.0000   -5.64069
102600.0000   -6.47945
102640.0000   -5.65548
102680.0000   -5.41712
102720.0000   -5.66734
102760.0000   -5.36967
102800.0000   -5.44790
102840.0000   -6.52094
102880.0000   -5.83884
102920.0000   -5.87008
102960.0000   -5.17849
103000.0000   -4.62073
103040.0000   -5.70695
103080.0000   -5.44096
103120.0000   -5.02245
103160.0000   -5.34671
103200.0000   -6.20658
103240.0000   -4.43128
103280.0000   -5.95645
103320.0000   -4.71335
103360.0000   -4.62173
103400.0000   -5.43004
103440.0000   -6.31219
103480.0000   -6.42135
103520.0000   -7.72051
103560.0000   -6.74822
103600.0000   -6.83417
103640.0000   -5.10433
103680.0000   -5.69156
103720.0000   -5.96385
103760.0000   -5.42182
103800.0000   -5.48473
103840.0000   -5.30910
103880.0000   -4.73297
103920.0000   -5.87812
103960.0000   -5.34155
104000.0000   -5.30402
104040.0000   -5.12633
104080.0000   -5.43790
104120.0000   -4.80947
104160.0000   -5.78180
104200.0000   -5.65227
104240.0000   -5.79756
104280.0000   -6.08119
104320.0000   -5.22647
104360.0000   -4.86827
104400.0000   -5.20707
104440.0000   -5.68750
104480.0000   -5.77798
104520.0000   -5.30339
104560.0000   -5.63392
104600.0000   -5.60519
104640.0000   -5.91434
104680.0000   -5.66691
104720.0000   -5.99717
104760.0000   -6.28484
104800.0000   -4.73127
104840.0000   -5.74046
104880.0000   -5.17020
104920.0000   -5.65243
104960.0000   -5.60076
105000.0000   -5.23899
105040.0000   -5.55892
105080.0000   -5.63640
105120.0000   -5.17029
105160.0000   -5.38087
105200.0000   -5.43190
105240.0000   -6.04355
105280.0000   -5.25222
105320.0000   -5.43364
105360.0000   -5.42808
105400.0000   -5.57864
105440.0000   -5.87330
105480.0000   -4.63447
105520.0000   -5.14334
105560.0000   -4.70910
105600.0000   -5.23608
105640.0000   -4.75041
105680.0000   -5.14204
105720.0000   -5.51338
105760.0000   -5.44760
105800.0000   -4.95360
105840.0000   -5.45798
105880.0000   -5.39493
105920.0000   -4.83002
105960.0000   -4.47235
106000.0000   -4.35935
106040.0000   -4.96479
106080.0000   -5.35390
106120.0000   -4.65399
106160.0000   -5.61217
106200.0000   -5.19624
106240.0000   -4.05352
106280.0000   -5.03796
106320.0000   -4.57125
106360.0000   -6.57010
106400.0000   -5.70391
106440.0000   -5.80776
106480.0000   -5.74628
106520.0000   -5.81761
106560.0000   -4.61237
106600.0000   -5.20154
106640.0000   -4.83314
106680.0000   -5.45304
106720.0000   -5.14486
106760.0000   -6.20873
106800.0000   -5.04670
106840.0000   -5.37223
106880.0000   -4.35380
106920.0000   -4.44635
106960.0000   -5.45151
107000.0000   -5.32307
107040.0000   -4.05142
107080.0000   -4.48204
107120.0000   -5.24987
107160.0000   -4.96066
107200.0000   -5.51166
107240.0000   -6.45845
107280.0000   -5.70621
107320.0000   -3.84802
107360.0000   -4.44166
107400.0000   -4.41230
107440.0000   -4.09011
107480.0000   -5.03364
107520.0000   -3.96728
107560.0000   -3.36485
107600.0000   -4.40146
107640.0000   -5.38968
107680.0000   -4.02568
107720.0000   -4.60766
107760.0000   -4.19520
107800.0000   -5.30540
107840.0000   -5.16825
107880.0000   -5.45642
107920.0000   -5.67978
107960.0000   -6.12261
108000.0000   -5.19804
108040.0000   -5.09114
108080.0000   -5.20507
108120.0000   -4.78278
108160.0000   -5.04868
108200.0000   -5.67414
108240.0000   -4.97132
108280.0000   -5.27931
108320.0000   -5.27935
108360.0000   -5.20060
108400.0000   -4.98760
108440.0000   -4.38453
108480.0000   -5.34556
108520.0000   -6.13656
108560.0000   -4.89727
108600.0000   -4.93275
108640.0000   -4.35847
108680.0000   -4.72320
108720.0000   -4.95180
108760.0000   -4.74574
108800.0000   -4.20656
108840.0000   -4.95629
108880.0000   -4.99226
108920.0000   -4.73953
108960.0000   -4.62876
109000.0000   -4.65229
109040.0000   -4.63516
109080.0000   -4.17402
109120.0000   -4.90754
109160.0000   -4.36619
109200.0000   -5.23240
109240.0000   -5.78816
109280.0000   -5.09649
109320.0000   -4.91811
109360.0000   -4.36758
109400.0000   -5.23869
109440.0000   -4.52795
109480.0000   -5.05744
109520.0000   -6.25906
109560.0000   -6.20764
109600.0000   -6.06727
109640.0000   -5.66888
109680.0000   -5.53634
109720.0000   -5.77340
109760.0000   -5.63741
109800.0000   -6.19458
109840.0000   -6.93377
109880.0000   -6.14033
109920.0000   -5.54334
109960.0000   -6.04545
110000.0000   -5.58086
110040.0000   -5.62812
110080.0000   -4.81969
110120.0000   -6.04842
110160.0000   -6.15291
110200.0000   -5.46808
110240.0000   -4.89794
110280.0000   -5.24526
110320.0000   -4.86234
110360.0000   -5.24394
110400.0000   -5.68213
110440.0000   -5.93694
110480.0000   -4.83390
110520.0000   -5.03881
110560.0000   -5.50139
110600.0000   -4.77018
110640.0000   -5.02632
110680.0000   -5.16701
110720.0000   -4.59457
110760.0000   -5.32823
110800.0000   -4.19053
110840.0000   -5.12507
110880.0000   -6.10398
110920.0000   -5.70022
110960.0000   -6.04544
111000.0000   -4.62652
111040.0000   -5.21565
111080.0000   -6.08233
111120.0000   -5.26286
111160.0000   -5.53349
111200.0000   -5.39911
111240.0000   -5.81068
111280.0000   -5.03618
111320.0000   -7.36509
111360.0000   -5.67444
111400.0000   -5.90032
111440.0000   -5.28550
111480.0000   -5.16007
111520.0000   -4.69684
111560.0000   -6.06577
111600.0000   -6.61702
111640.0000   -6.33512
111680.0000   -7.50259
111720.0000   -7.52224
111760.0000   -6.19000
111800.0000   -6.51649
111840.0000   -5.35772
111880.0000   -5.31298
111920.0000   -5.53287
111960.0000   -5.49287
112000.0000   -6.12667
112040.0000   -6.06469
112080.0000   -4.92868
112120.0000   -5.80291
112160.0000   -6.51854
112200.0000   -6.51533
112240.0000   -6.13558
112280.0000   -6.21628
112320.0000   -6.89257
112360.0000   -4.23166
112400.0000   -4.29425
112440.0000   -4.74812
112480.0000   -5.95588
112520.0000   -5.66473
112560.0000   -4.66846
112600.0000   -5.03186
112640.0000   -6.31386
112680.0000   -4.58818
112720.0000   -5.75030
112760.0000   -6.03905
112800.0000   -5.34905
112840.0000   -5.01798
112880.0000   -5.59704
112920.0000   -6.14950
112960.0000   -6.27046
113000.0000   -6.66156
113040.0000   -6.68564
113080.0000   -6.02071
113120.0000   -5.28056
113160.0000   -5.78695
113200.0000   -5.74688
113240.0000   -6.75251
113280.0000   -6.14242
113320.0000   -5.22607
113360.0000   -5.62683
113400.0000   -5.87498
113440.0000   -6.13162
113480.0000   -5.12851
113520.0000   -5.06019
113560.0000   -5.22699
113600.0000   -4.65161
113640.0000   -3.93210
113680.0000   -4.87870
113720.0000   -5.40874
113760.0000   -5.19298
113800.0000   -5.94056
113840.0000   -5.86975
113880.0000   -5.98976
113920.0000   -5.31811
113960.0000   -6.17387
114000.0000   -4.72968
114040.0000   -5.97119
114080.0000   -5.74423
114120.0000   -5.84100
114160.0000   -5.03696
114200.0000   -5.51085
114240.0000   -5.07611
114280.0000   -5.70144
114320.0000   -5.37942
114360.0000   -5.21555
114400.0000   -4.90611
114440.0000   -5.05612
114480.0000   -5.27425
114520.0000   -4.71228
114560.0000   -4.83405
114600.0000   -5.35243
114640.0000   -5.10345
114680.0000   -6.05789
114720.0000   -4.65143
114760.0000   -5.14249
114800.0000   -4.21100
114840.0000   -4.71025
114880.0000   -4.58299
114920.0000   -5.56903
114960.0000   -5.70284
115000.0000   -4.84293
115040.0000   -4.35703
115080.0000   -5.18150
115120.0000   -5.06140
115160.0000   -6.02863
115200.0000   -5.14362
115240.0000   -4.44490
115280.0000   -5.24893
115320.0000   -5.65743
115360.0000   -5.24950
115400.0000   -4.50723
115440.0000   -5.24953
115480.0000   -5.25776
115520.0000   -5.78140
115560.0000   -5.02900
115600.0000   -5.07887
115640.0000   -4.06103
115680.0000   -5.19331
115720.0000   -5.56589
115760.0000   -4.23123
115800.0000   -5.25441
115840.0000   -5.13270
115880.0000   -4.91873
115920.0000   -4.71653
115960.0000   -4.34335
116000.0000   -5.58832
116040.0000   -4.83795
116080.0000   -4.90949
116120.0000   -4.75262
116160.0000   -4.76588
116200.0000   -5.16252
116240.0000   -4.02879
116280.0000   -5.22751
116320.0000   -5.31899
116360.0000   -4.33298
116400.0000   -3.34428
116440.0000   -4.06191
116480.0000   -5.25321
116520.0000   -5.12467
116560.0000   -4.58829
116600.0000   -4.13019
116640.0000   -5.13213
116680.0000   -5.63215
116720.0000   -5.83320
116760.0000   -5.12539
116800.0000   -5.91976
116840.0000   -5.61864
116880.0000   -4.79954
116920.0000   -5.50530
116960.0000   -4.17663
117000.0000   -4.55787
117040.0000   -6.11404
117080.0000   -5.11308
117120.0000   -6.04933
117160.0000   -7.00425
117200.0000   -6.00019
117240.0000   -5.77214
117280.0000   -5.25419
117320.0000   -5.12968
117360.0000   -6.18161
117400.0000   -6.25977
117440.0000   -5.72909
117480.0000   -5.24991
117520.0000   -4.05093
117560.0000   -5.19334
117600.0000   -5.28689
117640.0000   -5.28017
117680.0000   -4.74401
117720.0000   -4.60690
117760.0000   -5.18964
117800.0000   -5.78541
117840.0000   -5.34215
117880.0000   -5.58247
117920.0000   -5.50969
117960.0000   -5.51218
118000.0000   -6.56170
118040.0000   -4.44898
118080.0000   -4.79785
118120.0000   -4.93553
118160.0000   -5.26042
118200.0000   -4.64066
118240.0000   -4.52330
118280.0000   -5.08458
118320.0000   -5.08200
118360.0000   -4.43632
118400.0000   -5.18316
118440.0000   -4.94495
118480.0000   -5.77733
118520.0000   -5.60237
118560.0000   -5.59883
118600.0000   -5.62541
118640.0000   -5.06340
118680.0000   -6.41035
118720.0000   -5.70762
118760.0000   -5.55025
118800.0000   -5.32639
118840.0000   -5.35097
118880.0000   -5.82186
118920.0000   -4.19798
118960.0000   -4.21044
119000.0000   -4.65992
119040.0000   -4.30853
119080.0000   -5.72102
119120.0000   -4.88332
119160.0000   -5.53584
119200.0000   -4.58265
119240.0000   -5.62273
119280.0000   -4.91876
119320.0000   -4.55480
119360.0000   -4.84463
119400.0000   -4.66596
119440.0000   -5.14058
119480.0000   -5.51773
119520.0000   -5.19696
119560.0000   -5.05499
119600.0000   -5.70627
119640.0000   -4.48145
119680.0000   -5.10422
119720.0000   -4.48164
119760.0000   -4.25612
119800.0000   -4.44700
119840.0000   -5.37560
119880.0000   -5.45250
119920.0000   -4.49061
119960.0000   -4.51703
120000.0000   -4.68680
120040.0000   -5.15335
120080.0000   -4.60399
120120.0000   -5.36555
120160.0000   -5.04712
120200.0000   -5.04493
120240.0000   -5.32655
120280.0000   -5.17114
120320.0000   -4.19497
120360.0000   -4.59692
120400.0000   -4.05952
120440.0000   -5.16158
120480.0000   -4.46553
120520.0000   -4.98651
120560.0000   -5.07587
120600.0000   -5.17733
120640.0000   -4.84667
120680.0000   -4.91268
120720.0000   -5.40332
120760.0000   -4.67930
120800.0000   -4.71805
120840.0000   -5.07016
120880.0000   -4.99655
120920.0000   -5.57379
120960.0000   -4.81157
121000.0000   -3.54725
121040.0000   -4.67065
121080.0000   -3.54425
121120.0000   -4.43691
121160.0000   -6.07844
121200.0000   -5.13399
121240.0000   -6.15960
121280.0000   -5.11686
121320.0000   -4.30053
121360.0000   -4.71451
121400.0000   -4.88044
121440.0000   -5.07032
121480.0000   -5.05324
121520.0000   -4.83640
121560.0000   -4.17647
121600.0000   -4.51175
121640.0000   -4.01838
121680.0000   -4.32103
121720.0000   -5.00696
121760.0000   -4.90839
121800.0000   -5.05733
121840.0000   -5.55009
121880.0000   -5.69415
121920.0000   -5.31308
121960.0000   -5.85311
122000.0000   -6.60704
122040.0000   -5.82144
122080.0000   -5.39862
122120.0000   -5.18174
122160.0000   -5.43719
122200.0000   -5.83303
122240.0000   -5.97767
122280.0000   -5.86853
122320.0000   -5.34301
122360.0000   -4.80605
122400.0000   -4.63019
122440.0000   -5.57863
122480.0000   -5.31355
122520.0000   -5.45242
122560.0000   -4.51269
122600.0000   -5.03652
122640.0000   -5.20349
122680.0000   -5.18549
122720.0000   -5.01455
122760.0000   -4.36807
122800.0000   -4.16427
122840.0000   -4.48654
122880.0000   -4.33770
122920.0000   -4.53918
122960.0000   -4.60915
123000.0000   -4.45358
123040.0000   -4.74414
123080.0000   -4.07959
123120.0000   -4.75061
123160.0000   -4.41265
123200.0000   -5.83475
123240.0000   -6.13170
123280.0000   -5.79962
123320.0000   -5.46820
123360.0000   -5.56337
123400.0000   -5.35641
123440.0000   -4.87280
123480.0000   -5.25272
123520.0000   -5.21958
123560.0000   -5.02894
123600.0000   -5.47193
123640.0000   -4.55196
123680.0000   -4.66722
123720.0000   -5.41143
123760.0000   -4.00159
123800.0000   -4.22853
123840.0000   -4.75884
123880.0000   -5.25395
123920.0000   -4.71399
123960.0000   -4.52235
124000.0000   -5.07698
124040.0000   -4.15499
124080.0000   -4.40706
124120.0000   -4.99829
124160.0000   -4.97322
124200.0000   -6.08896
124240.0000   -5.53823
124280.0000   -6.16815
124320.0000   -5.59964
124360.0000   -5.44874
124400.0000   -5.92583
124440.0000   -5.98091
124480.0000   -5.18142
124520.0000   -4.77851
124560.0000   -5.56156
124600.0000   -5.95050
124640.0000   -5.28724
124680.0000   -5.18651
124720.0000   -4.36578
124760.0000   -4.80131
124800.0000   -4.33690
124840.0000   -4.99302
124880.0000   -4.45793
124920.0000   -4.05351
124960.0000   -4.89085
125000.0000   -3.83817
125040.0000   -4.70693
125080.0000   -5.33695
125120.0000   -4.57811
125160.0000   -4.58617
125200.0000   -4.55884
125240.0000   -5.05311
125280.0000   -4.46587
125320.0000   -4.43786
125360.0000   -4.61496
125400.0000   -3.96424
125440.0000   -4.96847
125480.0000   -6.14839
125520.0000   -5.25722
125560.0000   -4.79213
125600.0000   -5.67181
125640.0000   -5.39499
125680.0000   -5.21985
125720.0000   -4.51287
125760.0000   -4.86931
125800.0000   -4.23630
125840.0000   -3.56977
125880.0000   -4.40407
125920.0000   -3.68589
125960.0000   -3.38448
126000.0000   -3.74131
126040.0000   -3.93381
126080.0000   -3.55027
126120.0000   -3.68822
126160.0000   -4.84978
126200.0000   -4.09893
126240.0000   -5.26329
126280.0000   -4.54208
126320.0000   -4.14165
126360.0000   -4.74456
126400.0000   -5.54233
126440.0000   -4.08935
126480.0000   -4.87723
126520.0000   -4.61334
126560.0000   -4.87578
126600.0000   -4.40982
126640.0000   -4.31916
126680.0000   -3.88601
126720.0000   -4.61127
126760.0000   -5.18708
126800.0000   -5.46256
126840.0000   -4.74091
126880.0000   -5.00895
126920.0000   -5.24325
126960.0000   -3.50307
127000.0000   -5.40543
127040.0000   -4.53681
127080.0000   -5.14049
127120.0000   -4.88797
127160.0000   -5.58680
127200.0000   -5.73277
127240.0000   -5.20869
127280.0000   -4.12575
127320.0000   -4.07128
127360.0000   -5.75657
127400.0000   -6.20922
127440.0000   -5.95903
127480.0000   -5.47183
127520.0000   -5.41065
127560.0000   -5.60286
127600.0000   -5.31319
127640.0000   -4.64496
127680.0000   -4.36386
127720.0000   -5.05336
127760.0000   -5.00598
127800.0000   -5.39004
127840.0000   -4.55101
127880.0000   -4.40707
127920.0000   -5.30381
127960.0000   -6.20060
128000.0000   -4.46320
128040.0000   -4.59753
128080.0000   -5.49100
128120.0000   -5.34009
128160.0000   -5.60646
128200.0000   -5.75332
128240.0000   -5.40138
128280.0000   -5.84847
128320.0000   -5.08889
128360.0000   -5.42440
128400.0000   -6.73626
128440.0000   -5.68541
128480.0000   -5.51629
128520.0000   -5.36340
128560.0000   -4.82702
128600.0000   -6.08690
128640.0000   -5.68852
128680.0000   -5.26644
128720.0000   -5.62464
128760.0000   -5.06071
128800.0000   -5.14117
128840.0000   -6.00440
128880.0000   -5.10232
128920.0000   -6.27133
128960.0000   -5.94050
129000.0000   -4.97334
129040.0000   -5.04417
129080.0000   -5.14105
129120.0000   -4.80422
129160.0000   -4.55607
129200.0000   -4.51688
129240.0000   -3.99143
129280.0000   -4.43892
129320.0000   -5.38509
129360.0000   -4.75181
129400.0000   -5.16561
129440.0000   -5.24433
129480.0000   -4.25582
129520.0000   -4.91808
129560.0000   -5.53324
129600.0000   -4.42546
129640.0000   -4.27794
129680.0000   -3.78889
129720.0000   -3.89757
129760.0000   -4.35177
129800.0000   -3.25409
129840.0000   -4.72380
129880.0000   -5.51166
129920.0000   -5.24644
129960.0000   -4.63010
130000.0000   -4.14715
130040.0000   -3.71733
130080.0000   -5.12837
130120.0000   -4.51484
130160.0000   -5.35214
130200.0000   -5.08068
130240.0000   -3.92585
130280.0000   -4.45646
130320.0000   -5.17162
130360.0000   -5.77641
130400.0000   -5.48594
130440.0000   -4.55926
130480.0000   -5.27160
130520.0000   -4.83845
130560.0000   -5.18392
130600.0000   -4.63075
130640.0000   -5.18789
130680.0000   -5.86190
130720.0000   -4.41311
130760.0000   -4.86827
130800.0000   -4.66502
130840.0000   -4.47256
130880.0000   -5.12638
130920.0000   -4.94965
130960.0000   -4.77572
131000.0000   -5.52318
131040.0000   -5.90690
131080.0000   -5.39341
131120.0000   -5.81041
131160.0000   -4.62729
131200.0000   -5.86945
131240.0000   -5.75296
131280.0000   -5.17231
131320.0000   -6.34840
131360.0000   -5.72673
131400.0000   -4.94721
131440.0000   -5.85513
131480.0000   -6.44762
131520.0000   -5.50107
131560.0000   -6.10530
131600.0000   -5.46970
131640.0000   -5.98386
131680.0000   -5.04771
131720.0000   -4.56569
131760.0000   -5.70265
131800.0000   -5.16059
131840.0000   -5.90372
131880.0000   -6.42204
131920.0000   -6.23032
131960.0000   -4.92330
132000.0000   -5.09894
132040.0000   -5.02301
132080.0000   -4.82217
132120.0000   -4.82494
132160.0000   -5.30433
132200.0000   -5.87435
132240.0000   -5.73625
132280.0000   -4.97879
132320.0000   -5.32534
132360.0000   -5.03592
132400.0000   -5.63002
132440.0000   -6.15004
132480.0000   -4.39835
132520.0000   -4.63977
132560.0000   -4.56269
132600.0000   -4.54273
132640.0000   -5.34402
132680.0000   -6.05058
132720.0000   -6.53298
132760.0000   -5.94626
132800.0000   -5.83143
132840.0000   -6.54057
132880.0000   -5.86845
132920.0000   -6.82332
132960.0000   -6.34694
133000.0000   -6.02421
133040.0000   -6.30948
133080.0000   -6.80088
133120.0000   -6.17477
133160.0000   -6.21179
133200.0000   -5.00990
133240.0000   -5.60112
133280.0000   -5.86774
133320.0000   -5.97343
133360.0000   -4.19983
133400.0000   -5.21223
133440.0000   -5.44313
133480.0000   -5.07911
133520.0000   -4.74117
133560.0000   -4.69613
133600.0000   -5.61805
133640.0000   -5.35393
133680.0000   -4.58604
133720.0000   -4.77514
133760.0000   -4.68186
133800.0000   -4.79315
133840.0000   -4.98266
133880.0000   -3.89922
133920.0000   -4.49702
133960.0000   -3.97817
134000.0000   -5.25956
134040.0000   -4.50368
134080.0000   -4.62869
134120.0000   -4.35756
134160.0000   -4.24000
134200.0000   -4.35951
134240.0000   -5.29322
134280.0000   -5.04617
134320.0000   -4.33417
134360.0000   -4.33265
134400.0000   -4.36830
134440.0000   -4.65936
134480.0000   -3.99434
134520.0000   -5.57483
134560.0000   -5.59380
134600.0000   -5.86639
134640.0000   -5.15815
134680.0000   -4.94083
134720.0000   -4.91618
134760.0000   -4.29160
134800.0000   -5.07689
134840.0000   -4.64647
134880.0000   -4.78533
134920.0000   -5.65958
134960.0000   -5.18307
135000.0000   -5.09253
135040.0000   -5.60088
135080.0000   -5.69876
135120.0000   -4.85588
135160.0000   -5.12973
135200.0000   -5.18320
135240.0000   -4.60667
135280.0000   -4.62270
135320.0000   -5.30710
135360.0000   -4.68497
135400.0000   -4.88054
135440.0000   -4.02907
135480.0000   -5.07085
135520.0000   -4.65918
135560.0000   -5.47220
135600.0000   -5.49877
135640.0000   -4.95340
135680.0000   -5.73271
135720.0000   -4.85165
135760.0000   -5.10169
135800.0000   -5.51872
135840.0000   -5.22270
135880.0000   -5.67635
135920.0000   -6.28174
135960.0000   -5.87544
136000.0000   -5.11380
136040.0000   -5.06134
136080.0000   -5.70384
136120.0000   -5.14592
136160.0000   -4.96712
136200.0000   -5.17338
136240.0000   -4.71760
136280.0000   -5.12670
136320.0000   -5.80605
136360.0000   -5.11271
136400.0000   -4.23794
136440.0000   -4.34503
136480.0000   -4.45808
136520.0000   -4.69317
136560.0000   -3.63221
136600.0000   -3.58181
136640.0000   -3.71452
136680.0000   -3.59559
136720.0000   -4.22238
136760.0000   -4.96582
136800.0000   -4.36589
136840.0000   -4.34751
136880.0000   -4.84583
136920.0000   -4.34524
136960.0000   -4.29635
137000.0000   -4.12873
137040.0000   -4.52576
137080.0000   -4.78119
137120.0000   -5.19016
137160.0000   -5.46183
137200.0000   -5.97488
137240.0000   -4.77748
137280.0000   -4.52066
137320.0000   -5.05080
137360.0000   -4.04785
137400.0000   -5.30490
137440.0000   -4.87378
137480.0000   -5.15746
137520.0000   -4.57249
137560.0000   -4.30698
137600.0000   -4.94693
137640.0000   -4.93588
137680.0000   -5.15189
137720.0000   -3.81434
137760.0000   -4.21360
137800.0000   -3.91587
137840.0000   -4.32625
137880.0000   -4.53339
137920.0000   -4.33567
137960.0000   -4.63032
138000.0000   -3.99913
138040.0000   -4.58818
138080.0000   -5.12999
138120.0000   -5.11769
138160.0000   -5.83994
138200.0000   -5.21355
138240.0000   -4.49144
138280.0000   -5.66894
138320.0000   -4.57792
138360.0000   -5.98909
138400.0000   -4.16185
138440.0000   -4.48306
138480.0000   -4.18016
138520.0000   -5.50604
138560.0000   -4.12366
138600.0000   -4.78199
138640.0000   -4.90407
138680.0000   -5.02605
138720.0000   -5.55224
138760.0000   -4.99090
138800.0000   -6.15905
138840.0000   -5.06552
138880.0000   -6.06242
138920.0000   -5.89908
138960.0000   -5.79994
139000.0000   -6.67097
139040.0000   -6.06965
139080.0000   -5.76222
139120.0000   -5.33064
139160.0000   -4.75624
139200.0000   -5.35307
139240.0000   -5.16933
139280.0000   -6.24839
139320.0000   -5.37238
139360.0000   -5.10388
139400.0000   -5.13056
139440.0000   -5.05766
139480.0000   -4.68338
139520.0000   -4.23172
139560.0000   -4.16291
139600.0000   -4.49415
139640.0000   -5.30309
139680.0000   -5.59978
139720.0000   -6.14062
139760.0000   -6.18251
139800.0000   -5.10923
139840.0000   -4.86212
139880.0000   -5.08954
139920.0000   -4.70104
139960.0000   -5.68415
140000.0000   -4.16416
140040.0000   -4.53928
140080.0000   -4.76793
140120.0000   -4.79173
140160.0000   -5.07719
140200.0000   -4.53792
140240.0000   -5.27588
140280.0000   -4.45162
140320.0000   -3.75894
140360.0000   -3.75032
140400.0000   -3.41746
140440.0000   -4.29116
140480.0000   -4.15853
140520.0000   -2.74579
140560.0000   -3.55662
140600.0000   -3.77342
140640.0000   -4.48186
140680.0000   -4.89595
140720.0000   -4.38395
140760.0000   -4.94643
140800.0000   -4.29309
140840.0000   -4.51786
140880.0000   -5.57780
140920.0000   -5.09195
140960.0000   -4.95400
141000.0000   -5.01898
141040.0000   -4.20503
141080.0000   -4.81544
141120.0000   -4.62367
141160.0000   -5.26416
141200.0000   -4.75123
141240.0000   -6.22142
141280.0000   -6.24791
141320.0000   -6.36191
141360.0000   -5.33428
141400.0000   -4.89805
141440.0000   -5.53053
141480.0000   -4.81496
141520.0000   -5.00238
141560.0000   -5.10639
141600.0000   -5.51225
141640.0000   -4.96507
141680.0000   -4.94418
141720.0000   -4.74107
141760.0000   -5.97091
141800.0000   -3.76742
141840.0000   -4.92522
141880.0000   -4.90961
141920.0000   -4.21343
141960.0000   -4.79420
142000.0000   -4.60622
142040.0000   -3.73063
142080.0000   -3.25276
142120.0000   -3.71235
142160.0000   -4.77837
142200.0000   -4.60836
142240.0000   -5.13634
142280.0000   -4.84196
142320.0000   -4.97671
142360.0000   -6.05138
142400.0000   -5.65006
142440.0000   -4.43359
142480.0000   -5.85848
142520.0000   -5.50954
142560.0000   -5.90573
142600.0000   -4.90719
142640.0000   -4.64318
142680.0000   -4.08779
142720.0000   -4.90838
142760.0000   -4.76692
142800.0000   -4.54860
142840.0000   -4.00634
142880.0000   -3.77402
142920.0000   -5.02225
142960.0000   -5.51030
143000.0000   -4.26911
143040.0000   -3.84215
143080.0000   -3.68714
143120.0000   -3.65004
143160.0000   -4.74873
143200.0000   -5.12578
143240.0000   -4.28102
143280.0000   -4.55647
143320.0000   -4.19224
143360.0000   -4.87635
143400.0000   -4.75065
143440.0000   -4.41542
143480.0000   -4.64462
143520.0000   -4.64084
143560.0000   -5.07337
143600.0000   -4.91245
143640.0000   -4.85882
143680.0000   -5.05526
143720.0000   -5.52573
143760.0000   -4.85600
143800.0000   -4.69072
143840.0000   -2.99492
143880.0000   -3.68514
143920.0000   -4.37944
143960.0000   -4.47410
144000.0000   -4.23265
144040.0000   -3.44627
144080.0000   -4.46470
144120.0000   -4.60807
144160.0000   -5.25508
144200.0000   -3.84169
144240.0000   -4.48137
144280.0000   -5.00823
144320.0000   -5.10277
144360.0000   -5.54547
144400.0000   -5.65802
144440.0000   -5.65472
144480.0000   -4.56617
144520.0000   -3.20813
144560.0000   -3.22622
144600.0000   -4.31030
144640.0000   -3.79772
144680.0000   -4.61438
144720.0000   -4.84954
144760.0000   -4.96668
144800.0000   -4.41707
144840.0000   -3.76326
144880.0000   -4.62914
144920.0000   -4.22814
144960.0000   -3.94935
145000.0000   -3.63984
145040.0000   -3.91185
145080.0000   -4.01740
145120.0000   -4.41213
145160.0000   -3.12511
145200.0000   -3.79688
145240.0000   -3.90645
145280.0000   -4.25055
145320.0000   -3.64705
145360.0000   -3.38178
145400.0000   -3.37821
145440.0000   -3.68871
145480.0000   -4.64078
145520.0000   -3.94969
145560.0000   -4.47455
145600.0000   -5.15352
145640.0000   -4.71416
145680.0000   -4.05327
145720.0000   -3.70730
145760.0000   -3.83454
145800.0000   -4.12110
145840.0000   -5.27513
145880.0000   -4.53892
145920.0000   -4.59032
145960.0000   -5.67493
146000.0000   -5.54297
146040.0000   -5.32270
146080.0000   -4.29977
146120.0000   -5.58814
146160.0000   -5.47578
146200.0000   -5.40735
146240.0000   -4.97570
146280.0000   -5.32094
146320.0000   -4.92319
146360.0000   -4.96627
146400.0000   -5.71574
146440.0000   -5.13968
146480.0000   -5.36150
146520.0000   -4.56957
146560.0000   -4.32221
146600.0000   -4.77766
146640.0000   -6.05505
146680.0000   -4.69060
146720.0000   -5.46667
146760.0000   -5.60160
146800.0000   -4.21935
146840.0000   -4.91634
146880.0000   -4.39883
146920.0000   -3.43355
146960.0000   -4.91741
147000.0000   -4.09052
147040.0000   -4.93933
147080.0000   -4.16775
147120.0000   -4.18000
147160.0000   -4.24539
147200.0000   -5.05026
147240.0000   -5.59714
147280.0000   -4.31778
147320.0000   -5.12144
147360.0000   -5.10661
147400.0000   -5.76641
147440.0000   -5.49231
147480.0000   -4.85220
147520.0000   -3.44337
147560.0000   -4.74375
147600.0000   -5.21583
147640.0000   -5.94445
147680.0000   -5.42069
147720.0000   -6.47130
147760.0000   -5.51380
147800.0000   -5.16322
147840.0000   -6.10916
147880.0000   -6.63933
147920.0000   -6.61027
147960.0000   -5.73843
148000.0000   -4.67089
148040.0000   -5.38449
148080.0000   -5.38704
148120.0000   -5.24523
148160.0000   -5.74685
148200.0000   -4.59023
148240.0000   -4.78426
148280.0000   -4.43433
148320.0000   -4.95194
148360.0000   -5.58068
148400.0000   -5.64438
148440.0000   -6.29180
148480.0000   -6.91466
148520.0000   -6.11209
148560.0000   -7.47424
148600.0000   -7.46942
148640.0000   -6.25271
148680.0000   -5.52197
148720.0000   -4.32208
148760.0000   -4.52954
148800.0000   -5.07858
148840.0000   -5.11490
148880.0000   -5.02588
148920.0000   -4.39248
148960.0000   -4.46296
149000.0000   -5.32508
149040.0000   -5.68356
149080.0000   -4.84802
149120.0000   -5.34975
149160.0000   -4.71628
149200.0000   -4.80182
149240.0000   -5.27305
149280.0000   -5.01805
149320.0000   -5.47960
149360.0000   -6.25685
149400.0000   -4.64204
149440.0000   -5.55227
149480.0000   -6.29262
149520.0000   -5.80203
149560.0000   -5.46672
149600.0000   -5.07248
149640.0000   -5.02632
149680.0000   -5.44599
149720.0000   -5.54121
149760.0000   -6.16154
149800.0000   -6.49874
149840.0000   -5.58094
149880.0000   -6.01833
149920.0000   -5.67936
149960.0000   -5.70932
150000.0000   -5.61278
150040.0000   -5.75382
150080.0000   -6.06190
150120.0000   -5.47268
150160.0000   -5.18553
150200.0000   -6.35724
150240.0000   -6.32933
150280.0000   -5.92211
150320.0000   -7.00862
150360.0000   -7.56307
150400.0000   -7.37402
150440.0000   -6.30351
150480.0000   -6.00947
150520.0000   -5.86244
150560.0000   -5.97478
150600.0000   -6.65165
150640.0000   -6.46067
150680.0000   -6.75303
150720.0000   -6.00127
150760.0000   -6.18967
150800.0000   -5.76801
150840.0000   -7.12174
150880.0000   -5.60828
150920.0000   -6.13552
150960.0000   -5.98461
151000.0000   -5.99946
151040.0000   -6.29335
151080.0000   -5.99064
151120.0000   -6.03966
151160.0000   -6.49947
151200.0000   -6.32448
151240.0000   -6.50827
151280.0000   -6.43546
151320.0000   -5.86419
151360.0000   -6.40203
151400.0000   -5.61874
151440.0000   -5.43441
151480.0000   -5.41400
151520.0000   -5.79039
151560.0000   -5.64145
151600.0000   -5.88573
151640.0000   -5.76092
151680.0000   -6.09671
151720.0000   -6.33676
151760.0000   -6.57476
151800.0000   -7.11845
151840.0000   -5.30158
151880.0000   -6.61650
151920.0000   -5.99874
151960.0000   -6.28345
152000.0000   -6.68433
152040.0000   -6.08918
152080.0000   -5.72188
152120.0000   -5.72720
152160.0000   -6.12490
152200.0000   -5.91161
152240.0000   -5.93600
152280.0000   -4.88391
152320.0000   -5.16639
152360.0000   -5.02002
152400.0000   -5.49638
152440.0000   -5.85075
152480.0000   -5.69778
152520.0000   -3.72489
152560.0000   -4.39534
152600.0000   -5.26401
152640.0000   -4.85089
152680.0000   -4.90649
152720.0000   -4.47678
152760.0000   -4.92257
152800.0000   -4.94722
152840.0000   -4.38573
152880.0000   -5.23673
152920.0000   -5.53488
152960.0000   -6.35208
153000.0000   -5.60776
153040.0000   -5.90128
153080.0000   -5.33829
153120.0000   -5.52801
153160.0000   -5.62985
153200.0000   -5.56925
153240.0000   -5.73156
153280.0000   -4.37964
153320.0000   -4.98361
153360.0000   -5.47838
153400.0000   -6.58725
153440.0000   -5.86984
153480.0000   -6.53180
153520.0000   -5.30920
153560.0000   -5.74856
153600.0000   -6.35501
153640.0000   -7.14839
153680.0000   -5.93253
153720.0000   -6.48319
153760.0000   -5.77877
153800.0000   -5.79129
153840.0000   -5.72391
153880.0000   -5.75314
153920.0000   -5.11759
153960.0000   -4.69743
154000.0000   -5.91352
154040.0000   -5.97258
154080.0000   -4.76121
154120.0000   -4.92601
154160.0000   -4.52731
154200.0000   -3.56743
154240.0000   -3.25910
154280.0000   -2.84087
154320.0000   -4.03251
154360.0000   -4.37227
154400.0000   -3.21056
154440.0000   -4.44629
154480.0000   -3.77917
154520.0000   -3.75017
154560.0000   -4.91306
154600.0000   -4.78937
154640.0000   -4.35787
154680.0000   -4.35868
154720.0000   -5.33173
154760.0000   -5.38727
154800.0000   -4.40711
154840.0000   -4.99406
154880.0000   -6.10201
154920.0000   -5.49001
154960.0000   -4.82307
155000.0000   -4.93292
155040.0000   -5.58575
155080.0000   -5.77125
155120.0000   -4.79297
155160.0000   -4.89054
155200.0000   -4.10794
155240.0000   -4.29451
155280.0000   -5.21531
155320.0000   -5.35631
155360.0000   -4.29331
155400.0000   -5.05792
155440.0000   -5.98727
155480.0000   -5.72744
155520.0000   -5.02820
155560.0000   -5.25426
155600.0000   -4.89487
155640.0000   -5.76370
155680.0000   -5.60644
155720.0000   -5.28150
155760.0000   -4.02842
155800.0000   -5.35312
155840.0000   -5.07242
155880.0000   -4.69163
155920.0000   -5.36322
155960.0000   -4.17199
156000.0000   -4.63799
156040.0000   -4.40147
156080.0000   -4.79892
156120.0000   -4.73810
156160.0000   -5.02190
156200.0000   -3.87237
156240.0000   -4.79243
156280.0000   -4.74028
156320.0000   -4.28931
156360.0000   -5.09626
156400.0000   -4.01946
156440.0000   -3.09331
156480.0000   -4.37313
156520.0000   -4.61626
156560.0000   -5.49935
156600.0000   -4.07381
156640.0000   -3.99353
156680.0000   -4.24946
156720.0000   -3.60317
156760.0000   -3.97002
156800.0000   -5.17934
156840.0000   -4.25631
156880.0000   -5.41194
156920.0000   -4.75546
156960.0000   -4.85190
157000.0000   -4.33626
157040.0000   -5.01102
157080.0000   -4.69868
157120.0000   -4.99558
157160.0000   -4.66613
157200.0000   -4.27137
157240.0000   -5.75091
157280.0000   -6.09004
157320.0000   -5.07971
157360.0000   -5.45199
157400.0000   -5.20897
157440.0000   -4.76379
157480.0000   -4.49860
157520.0000   -4.14289
157560.0000   -4.20055
157600.0000   -3.80484
157640.0000   -4.06253
157680.0000   -4.25743
157720.0000   -4.42807
157760.0000   -5.06846
157800.0000   -5.72753
157840.0000   -5.22975
157880.0000   -4.30577
157920.0000   -3.92737
157960.0000   -3.85980
158000.0000   -3.79686
158040.0000   -3.80318
158080.0000   -5.35445
158120.0000   -5.68865
158160.0000   -6.16302
158200.0000   -4.10823
158240.0000   -4.95975
158280.0000   -4.25272
158320.0000   -5.62503
158360.0000   -4.86991
158400.0000   -4.62021
158440.0000   -5.92522
158480.0000   -5.44031
158520.0000   -5.40344
158560.0000   -5.65777
158600.0000   -4.41886
158640.0000   -4.96869
158680.0000   -5.03489
158720.0000   -4.24101
158760.0000   -5.59001
158800.0000   -5.92484
158840.0000   -5.10017
158880.0000   -5.56592
158920.0000   -5.47361
158960.0000   -4.68364
159000.0000   -5.55842
159040.0000   -4.16078
159080.0000   -4.78222
159120.0000   -4.81702
159160.0000   -5.30197
159200.0000   -5.06437
159240.0000   -5.41818
159280.0000   -4.69687
159320.0000   -5.63401
159360.0000   -5.98873
159400.0000   -5.15382
159440.0000   -5.75479
159480.0000   -4.62938
159520.0000   -4.18097
159560.0000   -5.55166
159600.0000   -4.35251
159640.0000   -3.58168
159680.0000   -5.47232
159720.0000   -4.48071
159760.0000   -4.56556
159800.0000   -3.82641
159840.0000   -3.76994
159880.0000   -3.38360
159920.0000   -3.85811
159960.0000   -4.29003
160000.0000   -3.78707
160040.0000   -3.60259
160080.0000   -3.45865
160120.0000   -5.38904
160160.0000   -4.39419
160200.0000   -4.44213
160240.0000   -3.93804
160280.0000   -4.80271
160320.0000   -5.18219
160360.0000   -4.26488
160400.0000   -3.84796
160440.0000   -5.16138
160480.0000   -5.47006
160520.0000   -4.20353
160560.0000   -4.62813
160600.0000   -5.50849
160640.0000   -5.29089
160680.0000   -4.51679
160720.0000   -3.81944
160760.0000   -3.60242
160800.0000   -4.65749
160840.0000   -4.91899
160880.0000   -5.26791
160920.0000   -4.45040
160960.0000   -4.12574
161000.0000   -5.38412
161040.0000   -4.91973
161080.0000   -4.66713
161120.0000   -4.80413
161160.0000   -4.62697
161200.0000   -5.02257
161240.0000   -5.66728
161280.0000   -5.49060
161320.0000   -5.25675
161360.0000   -5.88340
161400.0000   -4.33401
161440.0000   -5.52857
161480.0000   -4.73189
161520.0000   -5.25909
161560.0000   -5.13505
161600.0000   -5.51732
161640.0000   -4.84249
161680.0000   -6.25865
161720.0000   -6.13479
161760.0000   -7.34350
161800.0000   -6.99361
161840.0000   -5.32963
161880.0000   -5.47977
161920.0000   -5.28561
161960.0000   -4.79304
162000.0000   -3.43434
162040.0000   -4.89744
162080.0000   -4.42832
162120.0000   -4.90562
162160.0000   -4.46605
162200.0000   -5.36362
162240.0000   -6.13695
162280.0000   -5.17553
162320.0000   -4.53627
162360.0000   -5.98931
162400.0000   -4.30054
162440.0000   -5.43349
162480.0000   -5.59133
162520.0000   -4.24761
162560.0000   -5.16803
162600.0000   -5.22580
162640.0000   -5.46084
162680.0000   -4.98407
162720.0000   -5.47033
162760.0000   -4.90467
162800.0000   -6.20751
162840.0000   -5.45948
162880.0000   -5.31885
162920.0000   -5.95532
162960.0000   -6.93242
163000.0000   -6.15291
163040.0000   -5.93774
163080.0000   -4.43570
163120.0000   -5.44261
163160.0000   -4.72217
163200.0000   -4.85334
163240.0000   -6.04775
163280.0000   -5.53335
163320.0000   -6.36965
163360.0000   -4.61015
163400.0000   -5.29345
163440.0000   -5.99264
163480.0000   -4.98656
163520.0000   -5.37121
163560.0000   -4.92833
163600.0000   -5.26692
163640.0000   -4.02532
163680.0000   -2.46184
163720.0000   -4.12292
163760.0000   -3.06113
163800.0000   -4.93803
163840.0000   -5.81786
163880.0000   -5.92856
163920.0000   -5.97866
163960.0000   -3.88042
164000.0000   -5.69506
164040.0000   -5.99417
164080.0000   -5.41650
164120.0000   -5.35896
164160.0000   -6.04846
164200.0000   -5.41330
164240.0000   -5.76340
164280.0000   -6.94037
164320.0000   -4.92066
164360.0000   -5.93392
164400.0000   -4.55650
164440.0000   -6.34090
164480.0000   -5.72515
164520.0000   -5.41635
164560.0000   -6.14834
164600.0000   -4.68873
164640.0000   -4.81394
164680.0000   -5.28287
164720.0000   -4.19659
164760.0000   -5.14106
164800.0000   -5.44903
164840.0000   -5.56395
164880.0000   -4.85014
164920.0000   -5.41011
164960.0000   -4.92423
165000.0000   -5.34295
165040.0000   -6.52813
165080.0000   -5.92140
165120.0000   -5.67131
165160.0000   -5.53601
165200.0000   -4.49156
165240.0000   -5.70955
165280.0000   -6.30624
165320.0000   -6.07628
165360.0000   -5.71033
165400.0000   -5.47784
165440.0000   -5.41330
165480.0000   -6.52878
165520.0000   -5.51050
165560.0000   -5.08548
165600.0000   -5.93297
165640.0000   -6.76295
165680.0000   -6.53566
165720.0000   -5.02308
165760.0000   -5.48915
165800.0000   -6.37328
165840.0000   -6.06827
165880.0000   -5.50697
165920.0000   -5.18470
165960.0000   -5.71931
166000.0000   -6.58276
166040.0000   -6.06599
166080.0000   -4.64607
166120.0000   -5.82162
166160.0000   -5.39675
166200.0000   -4.66744
166240.0000   -5.30307
166280.0000   -6.49817
166320.0000   -6.26290
166360.0000   -5.37058
166400.0000   -5.14670
166440.0000   -5.08654
166480.0000   -4.68043
166520.0000   -5.27258
166560.0000   -5.38099
166600.0000   -5.09070
166640.0000   -5.40659
166680.0000   -5.03596
166720.0000   -5.30886
166760.0000   -5.58461
166800.0000   -5.33591
166840.0000   -5.02921
166880.0000   -6.17027
166920.0000   -6.16220
166960.0000   -5.61255
167000.0000   -4.93992
167040.0000   -6.28158
167080.0000   -5.60167
167120.0000   -6.70076
167160.0000   -6.10624
167200.0000   -5.90521
167240.0000   -5.47368
167280.0000   -6.09750
167320.0000   -5.70762
167360.0000   -6.72097
167400.0000   -6.32093
167440.0000   -5.43455
167480.0000   -4.67444
167520.0000   -4.37221
167560.0000   -4.89856
167600.0000   -4.79989
167640.0000   -3.86775
167680.0000   -4.68114
167720.0000   -3.51578
167760.0000   -4.62506
167800.0000   -5.40566
167840.0000   -4.53155
167880.0000   -4.44289
167920.0000   -4.18501
167960.0000   -3.82774
168000.0000   -3.95609
168040.0000   -4.48943
168080.0000   -5.06293
168120.0000   -4.79333
168160.0000   -5.85683
168200.0000   -4.43910
168240.0000   -3.75204
168280.0000   -3.91032
168320.0000   -2.26455
168360.0000   -2.88556
168400.0000   -4.30140
168440.0000   -5.05988
168480.0000   -4.85056
168520.0000   -4.17550
168560.0000   -5.31066
168600.0000   -5.74842
168640.0000   -5.44335
168680.0000   -4.67723
168720.0000   -5.43980
168760.0000   -4.75403
168800.0000   -3.63993
168840.0000   -3.77683
168880.0000   -3.39344
168920.0000   -3.93146
168960.0000   -3.78231
169000.0000   -5.13455
169040.0000   -5.42005
169080.0000   -5.41672
169120.0000   -4.62903
169160.0000   -4.16611
169200.0000   -5.65828
169240.0000   -4.60783
169280.0000   -4.98746
169320.0000   -4.13086
169360.0000   -4.23369
169400.0000   -4.95877
169440.0000   -5.07848
169480.0000   -4.88051
169520.0000   -5.50590
169560.0000   -5.43796
169600.0000   -4.55897
169640.0000   -4.10456
169680.0000   -5.11797
169720.0000   -3.91466
169760.0000   -4.32948
169800.0000   -3.65920
169840.0000   -4.51537
169880.0000   -3.78513
169920.0000   -4.14981
169960.0000   -4.21647
170000.0000   -3.62396
170040.0000   -4.06542
170080.0000   -4.54413
170120.0000   -4.25472
170160.0000   -4.17710
170200.0000   -3.78321
170240.0000   -3.46495
170280.0000   -3.89900
170320.0000   -3.74701
170360.0000   -4.04365
170400.0000   -3.93648
170440.0000   -3.47257
170480.0000   -4.35642
170520.0000   -3.47235
170560.0000   -2.69462
170600.0000   -3.74549
170640.0000   -2.44064
170680.0000   -4.15381
170720.0000   -3.89485
170760.0000   -5.25023
170800.0000   -3.76179
170840.0000   -4.38808
170880.0000   -3.66094
170920.0000   -3.57900
170960.0000   -5.17047
171000.0000   -4.35440
171040.0000   -3.91674
171080.0000   -5.53045
171120.0000   -5.15522
171160.0000   -3.87723
171200.0000   -3.60712
171240.0000   -4.74055
171280.0000   -3.97976
171320.0000   -4.23916
171360.0000   -4.04175
171400.0000   -4.00530
171440.0000   -3.25769
171480.0000   -5.10070
171520.0000   -5.37430
171560.0000   -4.42645
171600.0000   -3.97999
171640.0000   -4.18647
171680.0000   -4.34065
171720.0000   -3.71574
171760.0000   -4.01988
171800.0000   -2.40027
171840.0000   -4.32239
171880.0000   -3.77183
171920.0000   -3.42079
171960.0000   -3.56320
172000.0000   -3.28126
172040.0000   -3.87171
172080.0000   -2.79864
172120.0000   -4.05906
172160.0000   -3.19500
172200.0000   -3.67012
172240.0000   -2.81200
172280.0000   -4.62629
172320.0000   -4.01626
172360.0000   -3.73857
172400.0000   -4.93838
172440.0000   -4.96903
172480.0000   -4.31615
172520.0000   -4.13242
172560.0000   -5.40282
172600.0000   -4.20907
172640.0000   -3.97626
172680.0000   -3.37359
172720.0000   -3.04318
172760.0000   -3.17857
172800.0000   -2.19638
172840.0000   -1.98378
172880.0000   -3.10173
172920.0000   -2.79824
172960.0000   -2.60285
173000.0000   -3.20361
173040.0000   -2.63735
173080.0000   -2.98447
173120.0000   -3.72777
173160.0000   -3.30803
173200.0000   -3.49183
173240.0000   -4.19508
173280.0000   -3.68975
173320.0000   -3.47841
173360.0000   -3.24032
173400.0000   -4.05667
173440.0000   -3.11936
173480.0000   -3.89582
173520.0000   -4.55826
173560.0000   -5.03072
173600.0000   -5.95518
173640.0000   -5.25948
173680.0000   -6.00062
173720.0000   -5.26689
173760.0000   -5.43994
173800.0000   -5.75009
173840.0000   -4.70620
173880.0000   -5.64305
173920.0000   -4.99247
173960.0000   -6.03437
174000.0000   -5.72682
174040.0000   -4.80889
174080.0000   -5.05866
174120.0000   -5.92865
174160.0000   -6.57606
174200.0000   -5.23447
174240.0000   -5.44814
174280.0000   -5.90232
174320.0000   -7.12491
174360.0000   -6.52503
174400.0000   -4.96773
174440.0000   -5.06155
174480.0000   -5.11746
174520.0000   -3.99079
174560.0000   -4.11986
174600.0000   -3.81013
174640.0000   -3.80350
174680.0000   -5.51014
174720.0000   -5.50577
174760.0000   -5.19793
174800.0000   -3.49714
174840.0000   -4.04061
174880.0000   -4.03928
174920.0000   -3.52629
174960.0000   -3.94602
175000.0000   -2.81669
175040.0000   -4.40519
175080.0000   -4.95966
175120.0000   -3.66341
175160.0000   -3.25918
175200.0000   -3.11746
175240.0000   -4.06676
175280.0000   -4.17163
175320.0000   -3.23953
175360.0000   -2.59500
175400.0000   -1.59829
175440.0000   -1.41771
175480.0000   -1.41505
175520.0000   -2.06245
175560.0000   -3.26052
175600.0000   -2.29572
175640.0000   -0.26282
175680.0000   -1.57469
175720.0000   -2.69808
175760.0000   -3.33728
175800.0000   -2.75047
175840.0000   -3.45367
175880.0000   -3.60286
175920.0000   -3.48196
175960.0000   -2.00691
176000.0000   -1.99561
176040.0000   -3.16825
176080.0000   -3.83443
176120.0000   -2.03796
176160.0000   -0.77953
176200.0000   -1.16690
176240.0000   -1.95735
176280.0000   -1.15469
176320.0000   -0.96817
176360.0000    0.06820
176400.0000    0.59155
176440.0000   -0.30700
176480.0000    0.30175
176520.0000    1.94645
176560.0000    1.18794
176600.0000    1.04090
176640.0000    1.69393
176680.0000    0.97394
176720.0000    0.49013
176760.0000    0.27237
176800.0000    1.17497
176840.0000    0.95712
176880.0000    1.89532
176920.0000    2.20300
176960.0000    2.29987
177000.0000    1.52603
177040.0000    0.97039
177080.0000    0.23257
177120.0000    0.62621
177160.0000    0.57214
177200.0000    2.11215
177240.0000    0.63131
177280.0000    1.31242
177320.0000    1.21597
177360.0000    1.61785
177400.0000    0.23300
177440.0000    0.87104
177480.0000    0.51718
177520.0000    1.04374
177560.0000    0.64387
177600.0000    1.17630
177640.0000    1.52360
177680.0000    0.91666
177720.0000    0.92725
177760.0000    2.16299
177800.0000    2.40301
177840.0000    0.83708
177880.0000    0.10435
177920.0000    0.86871
177960.0000    0.53613
178000.0000    1.61976
178040.0000    1.85204
178080.0000    2.49188
178120.0000    4.12018
178160.0000    3.79293
178200.0000    3.03964
178240.0000    5.12204
178280.0000    4.68338
178320.0000    4.55838
178360.0000    2.58803
178400.0000    2.88231
178440.0000    4.65721
178480.0000    4.87759
178520.0000    4.78482
178560.0000    4.28975
178600.0000    4.16356
178640.0000    3.07184
178680.0000    6.30870
178720.0000    7.42504
178760.0000    8.63574
178800.0000    7.56479
178840.0000    7.05529
178880.0000    6.68903
178920.0000    7.39682
178960.0000    8.74993
179000.0000    6.85681
179040.0000    6.80576
179080.0000    5.35081
179120.0000    4.29608
179160.0000    5.76273
179200.0000    5.05331
179240.0000    5.26188
179280.0000    5.61132
179320.0000    6.19796
179360.0000    6.62255
179400.0000    6.51489
179440.0000    6.58156
179480.0000    6.81478
179520.0000    5.71873
179560.0000    5.28346
179600.0000    6.13614
179640.0000    5.59468
179680.0000    5.69800
179720.0000    5.70266
179760.0000    4.36896
179800.0000    5.10328
179840.0000    5.49412
179880.0000    6.22369
179920.0000    6.04987
179960.0000    5.07720
180000.0000    5.24720
180040.0000    5.84623
180080.0000    5.57512
180120.0000    6.67620
180160.0000    5.55071
180200.0000    5.86890
180240.0000    4.92169
180280.0000    5.51824
180320.0000    6.26301
180360.0000    5.93368
180400.0000    5.78680
180440.0000    4.19065
180480.0000    4.10457
180520.0000    4.23133
180560.0000    3.93042
180600.0000    5.42673
180640.0000    6.13912
180680.0000    6.42002
180720.0000    6.10643
180760.0000    7.40032
180800.0000    7.65675
180840.0000    8.65423
180880.0000    7.66375
180920.0000    9.20689
180960.0000    8.87376
181000.0000   10.82661
181040.0000    9.54495
181080.0000    7.22217
181120.0000    6.96450
181160.0000    5.85509
181200.0000    6.53939
181240.0000    5.68802
181280.0000    6.21694
181320.0000    5.78180
181360.0000    5.75310
181400.0000    7.12505
181440.0000    7.46572
181480.0000    6.78318
181520.0000    7.09094
181560.0000    6.81673
181600.0000    6.59639
181640.0000    6.59094
181680.0000    6.70273
181720.0000    6.62619
181760.0000    7.33252
181800.0000    7.40373
181840.0000    7.61773
181880.0000    7.87814
181920.0000    7.78805
181960.0000    6.43593
182000.0000    6.32998
182040.0000    5.40042
182080.0000    6.30625
182120.0000    5.77906
182160.0000    6.62969
182200.0000    4.68913
182240.0000    4.89628
182280.0000    4.39919
182320.0000    5.42349
182360.0000    6.69311
182400.0000    7.35277
182440.0000    7.73487
182480.0000    6.30805
182520.0000    6.99477
182560.0000    7.03362
182600.0000    6.21727
182640.0000    6.90177
182680.0000    7.02151
182720.0000    7.31961
182760.0000    7.88556
182800.0000    8.14790
182840.0000    6.90648
182880.0000    7.23131
182920.0000    7.89746
182960.0000    7.83126
183000.0000    7.50049
183040.0000    6.07248
183080.0000    6.63637
183120.0000    7.73960
183160.0000    6.34145
183200.0000    6.19359
183240.0000    6.73793
183280.0000    7.16750
183320.0000    7.70339
183360.0000    7.13375
183400.0000    8.76971
183440.0000    6.45532
183480.0000    5.99736
183520.0000    8.86897
183560.0000    7.29739
183600.0000    7.04900
183640.0000    7.82319
183680.0000    8.29206
183720.0000    9.23570
183760.0000   11.00218
183800.0000    9.26949
183840.0000    8.38907
183880.0000    7.40718
183920.0000    6.53264
183960.0000    7.22248
184000.0000    7.55503
184040.0000    9.67229
184080.0000    9.17763
184120.0000    8.26091
184160.0000    6.82514
184200.0000    6.82765
184240.0000    5.73146
184280.0000    5.50401
184320.0000    5.10889
184360.0000    6.83731
184400.0000    5.99460
184440.0000    6.19320
184480.0000    7.41392
184520.0000    7.04059
184560.0000    5.77021
184600.0000    6.27753
184640.0000    5.08113
184680.0000    5.86045
184720.0000    7.02421
184760.0000    7.61908
184800.0000    7.23658
184840.0000    6.03193
184880.0000    6.68865
184920.0000    5.90905
184960.0000    6.85964
185000.0000    6.06756
185040.0000    8.28031
185080.0000    8.90279
185120.0000    9.22266
185160.0000   10.03825
185200.0000   11.16298
185240.0000   10.80394
185280.0000   10.70435
185320.0000   10.55073
185360.0000   10.06489
185400.0000   10.16017
185440.0000   10.07798
185480.0000    8.81823
185520.0000   10.83159
185560.0000   11.24635
185600.0000   11.16955
185640.0000   10.15541
185680.0000    9.78136
185720.0000    8.41181
185760.0000    8.07696
185800.0000    9.14633
185840.0000    8.90766
185880.0000    7.79285
185920.0000    7.33670
185960.0000    7.99495
186000.0000    7.03275
186040.0000    7.39338
186080.0000    6.49604
186120.0000    6.67170
186160.0000    6.44052
186200.0000    7.84639
186240.0000    8.57160
186280.0000    9.52146
186320.0000    7.79407
186360.0000    9.27958
186400.0000    8.19497
186440.0000    8.64445
186480.0000    8.54250
186520.0000    7.81151
186560.0000    8.07647
186600.0000    8.54494
186640.0000    8.54571
186680.0000    8.96366
186720.0000    8.22524
186760.0000    8.95758
186800.0000    8.81869
186840.0000    9.69284
186880.0000    8.69626
186920.0000    8.92472
186960.0000   11.78056
187000.0000   10.68447
187040.0000    8.69633
187080.0000    8.88351
187120.0000    9.01486
187160.0000    9.36200
187200.0000    8.93202
187240.0000    8.77544
187280.0000    9.31167
187320.0000    8.97279
187360.0000    9.35055
187400.0000    8.52856
187440.0000    8.55452
187480.0000    9.04178
187520.0000    9.78479
187560.0000    9.06112
187600.0000    8.51550
187640.0000    6.40768
187680.0000    8.53579
187720.0000    9.08970
187760.0000    8.66557
187800.0000    8.73638
187840.0000    8.05876
187880.0000    9.00013
187920.0000    9.79188
187960.0000   10.34934
188000.0000    8.43294
188040.0000    9.09793
188080.0000    9.49154
188120.0000    8.77184
188160.0000    8.55434
188200.0000    8.46061
188240.0000    7.91705
188280.0000    8.34022
188320.0000    8.41038
188360.0000    8.27036
188400.0000    7.62315
188440.0000    7.56962
188480.0000    7.63003
188520.0000    9.28766
188560.0000    9.44189
188600.0000   10.03461
188640.0000    9.51000
188680.0000   11.38501
188720.0000    8.74506
188760.0000   10.82757
188800.0000    8.89726
188840.0000    9.24545
188880.0000    9.95656
188920.0000   10.42303
188960.0000   10.89834
189000.0000   10.38846
189040.0000    9.77362
189080.0000    9.97725
189120.0000    9.35434
189160.0000    9.85314
189200.0000   10.66276
189240.0000    9.83267
189280.0000   10.51466
189320.0000   11.09746
189360.0000   10.32351
189400.0000   10.11749
189440.0000   10.40956
189480.0000   10.11600
189520.0000   11.28698
189560.0000   11.01238
189600.0000   11.06257
189640.0000   10.47343
189680.0000    9.80604
189720.0000    9.97320
189760.0000   10.49043
189800.0000   10.14022
189840.0000   10.15581
189880.0000   10.40249
189920.0000   10.10662
189960.0000   11.76823
190000.0000   10.55675
190040.0000   10.83054
190080.0000    9.56093
190120.0000    9.83455
190160.0000   10.05138
190200.0000    9.92922
190240.0000   10.02200
190280.0000   10.03409
190320.0000    9.87073
190360.0000    9.59770
190400.0000    9.62855
190440.0000    9.16063
190480.0000    9.73884
190520.0000    9.43230
190560.0000    9.44070
190600.0000   10.26301
190640.0000    8.98202
190680.0000    9.92413
190720.0000   10.60513
190760.0000   10.55910
190800.0000    9.97230
190840.0000   10.60919
190880.0000   10.16994
190920.0000   10.06602
190960.0000   10.37674
191000.0000   10.94150
191040.0000   10.93485
191080.0000   10.45357
191120.0000   10.20327
191160.0000   10.46111
191200.0000    9.73209
191240.0000    9.63305
191280.0000    9.00868
191320.0000    9.38060
191360.0000    9.36868
191400.0000    9.98210
191440.0000    8.55757
191480.0000    9.64951
191520.0000   10.64686
191560.0000    9.70165
191600.0000   10.09118
191640.0000    9.42039
191680.0000   10.08710
191720.0000    9.74138
191760.0000    9.41862
191800.0000    9.70802
191840.0000    9.90206
191880.0000   10.06030
191920.0000   10.10664
191960.0000    9.84239
192000.0000    9.52728
192040.0000    9.36131
192080.0000   10.17216
192120.0000    9.65151
192160.0000   10.02934
192200.0000    9.16418
192240.0000    8.67148
192280.0000    8.44410
192320.0000    7.48168
192360.0000    6.87168
192400.0000    7.46755
192440.0000    6.24988
192480.0000    6.68779
192520.0000    6.78171
192560.0000    6.67540
192600.0000    7.11894
192640.0000    8.09139
192680.0000    6.77732
192720.0000    7.38100
192760.0000    6.77847
192800.0000    6.58906
192840.0000    7.09076
192880.0000    6.35477
192920.0000    7.93114
192960.0000    7.13329
193000.0000    7.86053
193040.0000    8.09671
193080.0000    7.87461
193120.0000    8.30499
193160.0000    8.70563
193200.0000    7.90288
193240.0000    8.70654
193280.0000    7.25542
193320.0000    7.29289
193360.0000    8.48068
193400.0000    7.94870
193440.0000    8.34104
193480.0000    7.53972
193520.0000    8.02984
193560.0000    6.53775
193600.0000    7.26155
193640.0000    7.48915
193680.0000    8.27045
193720.0000    8.17666
193760.0000    8.68810
193800.0000    9.23237
193840.0000    9.32021
193880.0000    9.03675
193920.0000    9.12794
193960.0000    8.25387
194000.0000    7.88302
194040.0000    7.93436
194080.0000    8.44235
194120.0000    8.12634
194160.0000    8.55216
194200.0000    8.68224
194240.0000    8.56096
194280.0000    8.75345
194320.0000    7.98590
194360.0000    8.26595
194400.0000    8.18767
194440.0000    7.66077
194480.0000    8.41099
194520.0000    8.36648
194560.0000    8.14901
194600.0000    8.23427
194640.0000    8.04975
194680.0000    7.34926
194720.0000    7.81390
194760.0000    8.20618
194800.0000    8.64350
194840.0000    7.64098
194880.0000    8.34561
194920.0000    8.00132
194960.0000    8.08241
195000.0000    7.77712
195040.0000    8.15691
195080.0000    7.86049
195120.0000    8.15412
195160.0000    8.61342
195200.0000    8.52158
195240.0000    7.96579
195280.0000    8.15058
195320.0000    8.12496
195360.0000    7.69887
195400.0000    7.87046
195440.0000    8.13853
195480.0000    8.88874
195520.0000    8.81855
195560.0000    8.63925
195600.0000    8.85001
195640.0000    8.98178
195680.0000    8.28358
195720.0000    8.52364
195760.0000    7.96126
195800.0000    7.35760
195840.0000    8.42248
195880.0000    9.90594
195920.0000    8.98665
195960.0000    9.21966
196000.0000    8.50377
196040.0000    9.21752
196080.0000    8.88759
196120.0000    9.27274
196160.0000    8.66034
196200.0000    9.12262
196240.0000    8.76847
196280.0000    7.52676
196320.0000    9.04938
196360.0000    8.08429
196400.0000    8.68704
196440.0000    9.32746
196480.0000    8.82471
196520.0000    8.36895
196560.0000    8.70640
196600.0000    9.88140
196640.0000    9.42467
196680.0000    8.81338
196720.0000    8.10237
196760.0000    7.86141
196800.0000    7.00284
196840.0000    8.57283
196880.0000    8.78969
196920.0000    8.83951
196960.0000    8.40012
197000.0000    8.87212
197040.0000    8.63323
197080.0000    8.99143
197120.0000    8.15033
197160.0000    7.19694
197200.0000    6.40261
197240.0000    7.00568
197280.0000    7.29999
197320.0000    8.24492
197360.0000    7.34009
197400.0000    7.14623
197440.0000    7.89452
197480.0000    7.26351
197520.0000    8.58876
197560.0000    7.41834
197600.0000    9.16620
197640.0000    8.47142
197680.0000    8.39667
197720.0000    7.65146
197760.0000    9.06118
197800.0000    8.55847
197840.0000    8.41120
197880.0000    9.07064
197920.0000    8.44941
197960.0000    9.44841
198000.0000    8.31934
198040.0000    9.40180
198080.0000    8.35301
198120.0000    8.99811
198160.0000    8.18422
198200.0000    8.30106
198240.0000    9.50617
198280.0000    8.37464
198320.0000    9.34824
198360.0000    8.89254
198400.0000    9.21090
198440.0000    8.18719
198480.0000    9.28473
198520.0000    8.11054
198560.0000    8.21844
198600.0000    7.50362
198640.0000    8.53241
198680.0000    8.58057
198720.0000    7.61446
198760.0000    8.17308
198800.0000    8.73926
198840.0000   10.16604
198880.0000    8.93576
198920.0000    8.49276
198960.0000    8.23800
199000.0000    9.51957
199040.0000   10.39912
199080.0000    9.96397
199120.0000    9.19346
199160.0000    8.58928
199200.0000    9.62440
199240.0000    9.84144
199280.0000    9.57326
199320.0000    9.95933
199360.0000    8.98675
199400.0000    8.32170
199440.0000    8.48145
199480.0000    8.98385
199520.0000    9.41633
199560.0000    9.38934
199600.0000   10.51918
199640.0000   11.23530
199680.0000   10.52625
199720.0000   10.16825
199760.0000   10.05327
199800.0000   10.19352
199840.0000    9.78730
199880.0000    8.48832
199920.0000    7.93094
199960.0000    7.87920
200000.0000    8.28328
200040.0000    8.68179
200080.0000    7.33067
200120.0000    8.61989
200160.0000    8.09193
200200.0000   10.15031
200240.0000    9.84520
200280.0000    9.22279
200320.0000   10.10886
200360.0000    9.21504
200400.0000    9.04341
200440.0000    9.16496
200480.0000    9.71378
200520.0000   10.42200
200560.0000    8.88630
200600.0000   10.01074
200640.0000   10.34470
200680.0000    9.91175
200720.0000    9.56112
200760.0000    9.06587
200800.0000   10.22131
200840.0000   10.24276
200880.0000   12.72535
200920.0000   12.33574
200960.0000   12.21999
201000.0000   11.86110
201040.0000   10.68283
201080.0000    9.74186
201120.0000    9.59093
201160.0000    9.61110
201200.0000   11.28262
201240.0000   10.88918
201280.0000   10.37082
201320.0000    9.38789
201360.0000   10.60534
201400.0000    9.92820
201440.0000    9.06935
201480.0000    9.21308
201520.0000    9.54752
201560.0000   10.26466
201600.0000   10.01557
201640.0000    8.75042
201680.0000    8.10021
201720.0000    8.19167
201760.0000    9.97618
201800.0000    7.40852
201840.0000    7.75932
201880.0000    8.02669
201920.0000    7.76502
201960.0000    7.80537
202000.0000    8.02100
202040.0000    8.63427
202080.0000    6.29858
202120.0000    7.14078
202160.0000    8.14466
202200.0000    7.32379
202240.0000    6.57753
202280.0000    5.67119
202320.0000    5.03072
202360.0000    7.25237
202400.0000    7.55559
202440.0000    8.05348
202480.0000    8.63060
202520.0000    7.46844
202560.0000    9.83105
202600.0000   10.24409
202640.0000    8.54514
202680.0000    7.67301
202720.0000    6.24037
202760.0000    5.14960
202800.0000    8.61255
202840.0000    8.72168
202880.0000    7.73509
202920.0000    7.83330
202960.0000    7.32329
203000.0000    8.21518
203040.0000    7.65997
203080.0000    5.91083
203120.0000    5.35698
203160.0000    7.14133
203200.0000    5.96907
203240.0000    6.81801
203280.0000    7.67129
203320.0000    9.05190
203360.0000    8.15183
203400.0000    8.46841
203440.0000    6.49538
203480.0000    6.96661
203520.0000    7.49845
203560.0000    8.14202
203600.0000    7.26421
203640.0000    7.00915
203680.0000    6.82735
203720.0000    5.22881
203760.0000    6.59601
203800.0000    5.67294
203840.0000    7.50600
203880.0000    7.88044
203920.0000    7.30817
203960.0000    7.79889
204000.0000    7.16227
204040.0000    7.08576
204080.0000    5.75770
204120.0000    7.87803
204160.0000    7.75162
204200.0000    7.60913
204240.0000    6.70128
204280.0000    7.26575
204320.0000    6.24071
204360.0000    7.38085
204400.0000    6.48221
204440.0000    6.85727
204480.0000    6.40261
204520.0000    8.80420
204560.0000    8.61248
204600.0000    7.87094
204640.0000    7.77188
204680.0000    6.78401
204720.0000    8.50987
204760.0000    7.71795
204800.0000    7.73697
204840.0000    6.30995
204880.0000    5.15477
204920.0000    7.07941
204960.0000    6.37924
205000.0000    7.89743
205040.0000    7.68236
205080.0000    8.53216
205120.0000    8.75711
205160.0000    9.97252
205200.0000    8.76516
205240.0000    9.08685
205280.0000    9.17144
205320.0000    7.83108
205360.0000    7.55640
205400.0000    9.24159
205440.0000    7.76070
205480.0000    8.05352
205520.0000    7.66073
205560.0000    8.46500
205600.0000   10.60816
205640.0000    9.25647
205680.0000    8.89337
205720.0000    9.45565
205760.0000    9.84210
205800.0000    8.90381
205840.0000   10.59078
205880.0000   10.50479
205920.0000    9.73302
205960.0000   10.11590
206000.0000    9.95466
206040.0000   10.51079
206080.0000   10.76439
206120.0000    9.73824
206160.0000    8.68425
206200.0000    9.03816
206240.0000    8.26050
206280.0000    8.27695
206320.0000    9.63568
206360.0000    9.91416
206400.0000   10.17333
206440.0000    8.87817
206480.0000   10.12782
206520.0000   10.67695
206560.0000   10.53391
206600.0000    9.11718
206640.0000    8.58748
206680.0000    8.25212
206720.0000    9.25119
206760.0000    8.93339
206800.0000    8.32335
206840.0000    7.47586
206880.0000    9.05657
206920.0000    8.40672
206960.0000    9.75841
207000.0000    9.40734
207040.0000   10.44253
207080.0000    9.88523
207120.0000   10.55953
207160.0000    9.91946
207200.0000    9.72697
207240.0000   10.62181
207280.0000    9.72960
207320.0000   10.01734
207360.0000   10.23593
207400.0000    8.27862
207440.0000    8.54606
207480.0000    8.70009
207520.0000    8.10497
207560.0000    9.06152
207600.0000    8.25943
207640.0000    7.24790
207680.0000    6.77111
207720.0000    5.99292
207760.0000    7.82802
207800.0000    8.08303
207840.0000    7.53890
207880.0000    8.14124
207920.0000    9.29133
207960.0000    9.06280
208000.0000    9.18205
208040.0000   10.38103
208080.0000    9.38892
208120.0000    9.32196
208160.0000    8.16220
208200.0000    9.02659
208240.0000    8.58940
208280.0000    9.43331
208320.0000    8.74363
208360.0000    8.81125
208400.0000    8.16957
208440.0000    8.12290
208480.0000    8.05591
208520.0000    8.22232
208560.0000    8.44639
208600.0000    8.59357
208640.0000    8.11023
208680.0000    8.74615
208720.0000    9.47803
208760.0000    9.33009
208800.0000    9.63030
208840.0000   10.11234
208880.0000   10.44199
208920.0000   11.70015
208960.0000   10.80593
209000.0000   10.82965
209040.0000    9.68764
209080.0000    9.55766
209120.0000    8.96847
209160.0000    9.54869
209200.0000    9.69378
209240.0000   11.15059
209280.0000    9.59138
209320.0000    9.35255
209360.0000   10.22597
209400.0000   10.10295
209440.0000    9.90424
209480.0000   10.37053
209520.0000   10.11984
209560.0000    7.88807
209600.0000    8.19892
209640.0000    7.92129
209680.0000    7.86162
209720.0000    8.52185
209760.0000    8.60317
209800.0000    8.45176
209840.0000    8.88048
209880.0000    9.76307
209920.0000    9.64429
209960.0000    8.71039
210000.0000    8.45075
210040.0000    8.68805
210080.0000    8.71068
210120.0000    9.03636
210160.0000    8.14984
210200.0000    7.44688
210240.0000    8.43866
210280.0000    8.37182
210320.0000    8.85373
210360.0000    8.58989
210400.0000    9.17612
210440.0000    8.35472
210480.0000   10.44435
210520.0000   10.01507
210560.0000    8.89171
210600.0000    8.95014
210640.0000    8.32936
210680.0000   10.19429
210720.0000    8.27362
210760.0000    7.96467
210800.0000   10.21292
210840.0000   10.54251
210880.0000    9.52823
210920.0000    9.70901
210960.0000    9.83589
211000.0000    9.35816
211040.0000    9.14385
211080.0000    9.20351
211120.0000    9.75320
211160.0000    8.69369
211200.0000    9.06266
211240.0000   10.43291
211280.0000   10.39541
211320.0000   11.04329
211360.0000    9.40786
211400.0000   10.01932
211440.0000    9.17634
211480.0000    9.44501
211520.0000    9.73174
211560.0000    9.84650
211600.0000    8.55183
211640.0000    8.39716
211680.0000    8.96859
211720.0000   10.40622
211760.0000    9.87082
211800.0000    9.28885
211840.0000    9.48304
211880.0000    9.04802
211920.0000    9.80530
211960.0000    9.90439
212000.0000    8.76950
212040.0000    8.70910
212080.0000    8.76041
212120.0000    9.32803
212160.0000    9.73076
212200.0000    9.06827
212240.0000    9.38938
212280.0000    9.29248
212320.0000    8.69000
212360.0000    8.92311
212400.0000    8.12381
212440.0000    9.84977
212480.0000    9.31771
212520.0000   10.11730
212560.0000    9.68964
212600.0000    9.80453
212640.0000    9.99463
212680.0000   11.44367
212720.0000   10.24323
212760.0000   10.04994
212800.0000   10.42542
212840.0000    9.86675
212880.0000   10.13816
212920.0000   10.26659
212960.0000   10.62543
213000.0000    9.54978
213040.0000    9.23602
213080.0000    9.63760
213120.0000    7.93124
213160.0000    8.28613
213200.0000    9.56099
213240.0000    8.39616
213280.0000    7.11225
213320.0000    7.81922
213360.0000    8.46396
213400.0000    9.53664
213440.0000   10.14791
213480.0000   10.67396
213520.0000    9.95581
213560.0000   10.36794
213600.0000   10.72504
213640.0000    9.64452
213680.0000   10.61368
213720.0000   10.44126
213760.0000   10.46647
213800.0000    9.55259
213840.0000   10.03050
213880.0000   10.03935
213920.0000    8.98170
213960.0000    8.30766
214000.0000    8.48356
214040.0000    8.75718
214080.0000    7.76539
214120.0000    8.04428
214160.0000    7.57863
214200.0000    7.47217
214240.0000    8.36608
214280.0000    9.31264
214320.0000    7.48682
214360.0000    9.34363
214400.0000   10.75964
214440.0000    8.98170
214480.0000    7.97290
214520.0000    8.07527
214560.0000    7.97194
214600.0000    9.34615
214640.0000    8.55387
214680.0000    9.97498
214720.0000    8.83995
214760.0000    8.91483
214800.0000    8.42113
214840.0000    9.00796
214880.0000    9.05323
214920.0000    8.38159
214960.0000    7.24597
215000.0000    8.23786
215040.0000    8.35120
215080.0000    8.68006
215120.0000    9.55564
215160.0000    8.97790
215200.0000    9.45209
215240.0000    9.55436
215280.0000    8.86855
215320.0000    9.33571
215360.0000    9.15659
215400.0000    9.11940
215440.0000    9.85884
215480.0000    7.51925
215520.0000    8.41332
215560.0000    8.92761
215600.0000    8.22403
215640.0000    8.32600
215680.0000    8.42662
215720.0000    9.12285
215760.0000    9.90570
215800.0000    9.90786
215840.0000    9.21116
215880.0000    9.21962
215920.0000    9.02429
215960.0000    7.55709
216000.0000    8.66115
216040.0000    7.80051
216080.0000    8.64508
216120.0000    8.67203
216160.0000    8.73023
216200.0000    9.76903
216240.0000   10.63773
216280.0000    8.59706
216320.0000    8.61277
216360.0000    9.59044
216400.0000    9.77475
216440.0000    9.29035
216480.0000    8.85380
216520.0000    9.61576
216560.0000    9.06386
216600.0000   10.46797
216640.0000    9.82961
216680.0000    9.34120
216720.0000    7.98371
216760.0000    8.13115
216800.0000    7.72581
216840.0000    8.15376
216880.0000    9.22913
216920.0000    9.04103
216960.0000    8.33744
217000.0000    7.29075
217040.0000    6.70860
217080.0000    7.34808
217120.0000    6.20242
217160.0000    6.40330
217200.0000    7.41478
217240.0000    7.98419
217280.0000    8.31636
217320.0000    8.05054
217360.0000    7.42084
217400.0000    8.52680
217440.0000    9.58464
217480.0000    7.40019
217520.0000    7.97446
217560.0000    8.25736
217600.0000    8.22576
217640.0000    8.68294
217680.0000    8.38689
217720.0000    7.53406
217760.0000    7.66911
217800.0000    6.73809
217840.0000    6.49457
217880.0000    7.30796
217920.0000    7.28454
217960.0000    7.91237
218000.0000    8.42877
218040.0000    8.43831
218080.0000    9.30153
218120.0000    8.32990
218160.0000    7.43633
218200.0000    8.61373
218240.0000    9.20625
218280.0000    9.22492
218320.0000    8.94748
218360.0000    9.21978
218400.0000    9.07234
218440.0000    8.73690
218480.0000   10.34701
218520.0000   10.22520
218560.0000   10.83629
218600.0000   10.41748
218640.0000   10.57737
218680.0000   10.30634
218720.0000    9.87667
218760.0000    9.93144
218800.0000    8.86051
218840.0000    8.69114
218880.0000    8.90771
218920.0000    9.65395
218960.0000    8.65140
219000.0000    8.21294
219040.0000    9.50808
219080.0000   10.93903
219120.0000   11.38910
219160.0000   10.99593
219200.0000   11.05211
219240.0000   10.68716
219280.0000   10.99434
219320.0000    9.73136
219360.0000    9.87805
219400.0000    9.11700
219440.0000    8.76380
219480.0000    7.77379
219520.0000    8.03643
219560.0000    7.53090
219600.0000    7.47331
219640.0000    8.39904
219680.0000    8.58228
219720.0000    7.82139
219760.0000    8.78596
219800.0000    9.74670
219840.0000    8.59076
219880.0000    9.15849
219920.0000    8.50251
219960.0000    8.05924
220000.0000    8.97173
220040.0000    8.32341
220080.0000    8.07438
220120.0000    8.75783
220160.0000    9.21149
220200.0000    9.55891
220240.0000    9.80276
220280.0000    8.14692
220320.0000    9.07803
220360.0000    8.70931
220400.0000    9.02687
220440.0000    9.26141
220480.0000    9.02883
220520.0000    8.67614
220560.0000    8.44796
220600.0000    8.84463
220640.0000   10.10981
220680.0000    9.48740
220720.0000    8.95943
220760.0000    8.96339
220800.0000    9.21571
220840.0000    9.47230
220880.0000    9.50934
220920.0000    7.96404
220960.0000    8.57532
221000.0000    8.84804
221040.0000    8.21248
221080.0000    8.03897
221120.0000    9.44007
221160.0000    8.61282
221200.0000    8.53985
221240.0000   10.00030
221280.0000    8.94161
221320.0000    8.04393
221360.0000    8.02641
221400.0000    8.54906
221440.0000    8.32062
221480.0000    8.79876
221520.0000    9.82126
221560.0000    9.68896
221600.0000    9.03555
221640.0000    9.16275
221680.0000    9.42671
221720.0000    9.07248
221760.0000    9.39079
221800.0000    8.58545
221840.0000    8.87390
221880.0000   10.56105
221920.0000   10.44728
221960.0000   10.40177
222000.0000    9.96709
222040.0000    9.74369
222080.0000    9.88945
222120.0000    9.25793
222160.0000    9.68408
222200.0000    9.12836
222240.0000    9.77646
222280.0000    9.97694
222320.0000    8.92890
222360.0000   10.15900
222400.0000   10.75266
222440.0000   11.01469
222480.0000   11.71490
222520.0000   10.76798
222560.0000   10.52241
222600.0000   10.67573
222640.0000   10.40434
222680.0000   10.86538
222720.0000   10.40603
222760.0000   10.23884
222800.0000    9.77039
222840.0000   10.02645
222880.0000    9.56313
222920.0000   10.35987
222960.0000   10.03892
223000.0000    9.98379
223040.0000    9.46127
223080.0000    9.04712
223120.0000    9.90943
223160.0000    9.69692
223200.0000    8.76342
223240.0000    9.95139
223280.0000    8.98721
223320.0000    8.65675
223360.0000    8.82174
223400.0000    8.46226
223440.0000    8.38240
223480.0000    9.20819
223520.0000    9.94108
223560.0000    9.18302
223600.0000    8.97961
223640.0000    9.08236
223680.0000    9.90070
223720.0000    9.98865
223760.0000    9.00440
223800.0000    8.47320
223840.0000    9.07905
223880.0000    9.33377
223920.0000    9.43788
223960.0000    9.88859
224000.0000   10.02203
224040.0000    9.87190
224080.0000   10.51082
224120.0000    9.73473
224160.0000    9.10439
224200.0000    9.81273
224240.0000    8.73076
224280.0000    8.91781
224320.0000    9.38082
224360.0000    9.47768
224400.0000    9.74225
224440.0000    9.68306
224480.0000    8.54001
224520.0000    8.48949
224560.0000    8.96369
224600.0000    8.78801
224640.0000    8.70004
224680.0000    8.52150
224720.0000    9.01477
224760.0000    9.25531
224800.0000    9.13907
224840.0000    9.95696
224880.0000    9.62010
224920.0000    9.23703
224960.0000    9.35773
225000.0000   10.40822
225040.0000   10.51680
225080.0000   10.65080
225120.0000   11.07190
225160.0000    9.95982
225200.0000   10.30481
225240.0000   10.25460
225280.0000   10.70504
225320.0000   10.37337
225360.0000   10.57268
225400.0000   10.40057
225440.0000    9.86090
225480.0000   11.08958
225520.0000   10.69420
225560.0000   10.34876
225600.0000   10.55480
225640.0000    9.93292
225680.0000    9.75631
225720.0000    9.58891
225760.0000    9.78669
225800.0000   10.18395
225840.0000   10.27589
225880.0000   10.08997
225920.0000   10.14805
225960.0000   10.33333
226000.0000   10.51793
226040.0000   10.86374
226080.0000   10.52171
226120.0000   10.38043
226160.0000   10.71452
226200.0000   11.27271
226240.0000   10.00589
226280.0000    9.65668
226320.0000   10.40629
226360.0000    9.54312
226400.0000    8.78883
226440.0000    9.29874
226480.0000    9.85557
226520.0000   10.41999
226560.0000   10.85831
226600.0000   10.52967
226640.0000    8.94489
226680.0000    8.86032
226720.0000    8.85838
226760.0000    8.30721
226800.0000    8.51194
226840.0000    9.71074
226880.0000   10.13868
226920.0000    9.35314
226960.0000    9.65766
227000.0000   10.45081
227040.0000   10.69011
227080.0000   10.45802
227120.0000   10.20708
227160.0000    9.70771
227200.0000   10.07265
227240.0000   10.59855
227280.0000   10.22090
227320.0000    9.45292
227360.0000    8.91991
227400.0000    9.79399
227440.0000    9.84952
227480.0000    9.57636
227520.0000    8.73541
227560.0000    9.16298
227600.0000    9.35600
227640.0000    9.70409
227680.0000    9.47895
227720.0000   10.17732
227760.0000    8.88026
227800.0000    9.16101
227840.0000    9.20279
227880.0000    9.75551
227920.0000    9.88243
227960.0000    9.42827
228000.0000    8.24065
228040.0000    9.40191
228080.0000    8.11036
228120.0000    9.28850
228160.0000    8.98494
228200.0000    8.00654
228240.0000    7.70616
228280.0000    9.54385
228320.0000    9.19791
228360.0000    8.58433
228400.0000    8.06449
228440.0000    9.20371
228480.0000    8.28343
228520.0000    7.56114
228560.0000    8.77106
228600.0000    8.37765
228640.0000    9.21385
228680.0000    8.94684
228720.0000    8.05872
228760.0000    8.97282
228800.0000    8.07289
228840.0000    8.27220
228880.0000    8.79253
228920.0000    8.71732
228960.0000    8.49629
229000.0000    9.23546
229040.0000   10.10029
229080.0000    9.75676
229120.0000    8.71204
229160.0000    8.83689
229200.0000    9.28323
229240.0000    9.57323
229280.0000    9.96038
229320.0000    9.82937
229360.0000    9.31418
229400.0000    9.09211
229440.0000    8.50594
229480.0000    9.97114
229520.0000    9.61582
229560.0000    8.63829
229600.0000    9.39393
229640.0000   10.17249
229680.0000    7.90536
229720.0000    8.35086
229760.0000    8.85579
229800.0000    8.27635
229840.0000    8.26384
229880.0000    8.56556
229920.0000    8.12527
229960.0000    7.52868
230000.0000    7.37845
230040.0000    6.79812
230080.0000    8.41490
230120.0000    8.31979
230160.0000    8.67985
230200.0000    8.25442
230240.0000    8.34081
230280.0000    8.49054
230320.0000    9.06344
230360.0000    9.40464
230400.0000    9.46747
230440.0000   10.87488
230480.0000   10.29652
230520.0000    9.43669
230560.0000    7.30517
230600.0000    7.29919
230640.0000    8.65150
230680.0000    6.98143
230720.0000    8.23002
230760.0000    8.83329
230800.0000   10.11056
230840.0000    9.24803
230880.0000    8.48089
230920.0000    8.85280
230960.0000    8.98026
231000.0000    9.96697
231040.0000   10.48202
231080.0000    9.84938
231120.0000   10.06844
231160.0000   10.14383
231200.0000   10.47678
231240.0000   10.14763
231280.0000    9.85922
231320.0000    9.41862
231360.0000    8.90105
231400.0000    9.55095
231440.0000    9.83794
231480.0000    9.07128
231520.0000    9.82152
231560.0000    9.31797
231600.0000    9.68141
231640.0000    8.95403
231680.0000    9.38721
231720.0000    9.63125
231760.0000    9.65660
231800.0000    9.42433
231840.0000    9.39573
231880.0000    9.53867
231920.0000    8.91721
231960.0000   10.46526
232000.0000   10.50314
232040.0000    9.62163
232080.0000   10.86309
232120.0000    9.02446
232160.0000   10.38650
232200.0000    9.16826
232240.0000    9.29384
232280.0000    9.24923
232320.0000    9.15086
232360.0000    8.75141
232400.0000    8.83430
232440.0000    7.95801
232480.0000    6.61286
232520.0000    8.07844
232560.0000    8.52392
232600.0000    7.77153
232640.0000    8.64149
232680.0000    8.35572
232720.0000    7.78423
232760.0000    7.42338
232800.0000    8.54187
232840.0000    8.40105
232880.0000    8.63035
232920.0000    8.82986
232960.0000    8.40684
233000.0000    8.65949
233040.0000    9.48542
233080.0000   10.18723
233120.0000    9.38969
233160.0000   10.12605
233200.0000   10.41374
233240.0000   10.00080
233280.0000    9.60532
233320.0000    8.57415
233360.0000    8.74547
233400.0000   10.02320
233440.0000    9.57268
233480.0000    8.04007
233520.0000    8.77843
233560.0000    8.41878
233600.0000    7.80379
233640.0000    7.91637
233680.0000    8.10993
233720.0000    7.70583
233760.0000    8.02878
233800.0000    8.47680
233840.0000    7.86388
233880.0000    9.59071
233920.0000    9.57182
233960.0000    9.75956
234000.0000    8.42308
234040.0000    7.99524
234080.0000    8.91419
234120.0000    9.16120
234160.0000    9.11960
234200.0000    8.50591
234240.0000    9.33532
234280.0000    8.39872
234320.0000    9.27321
234360.0000    8.00030
234400.0000    8.73544
234440.0000    9.25160
234480.0000    8.93286
234520.0000    9.71467
234560.0000    9.71202
234600.0000    7.94931
234640.0000    8.12087
234680.0000    8.97775
234720.0000    8.51857
234760.0000    8.88153
234800.0000    9.64488
234840.0000    8.92061
234880.0000    9.02837
234920.0000    7.72588
234960.0000    7.88021
235000.0000    8.14324
235040.0000    7.96075
235080.0000    7.51614
235120.0000    8.17400
235160.0000    7.59333
235200.0000    8.20396
235240.0000    8.74999
235280.0000    7.76698
235320.0000    7.75849
235360.0000    8.05604
235400.0000    7.90212
235440.0000    8.24801
235480.0000    7.77044
235520.0000    8.01218
235560.0000    9.23631
235600.0000    8.61830
235640.0000    8.45387
235680.0000    8.91066
235720.0000    7.88618
235760.0000    8.17033
235800.0000    7.61541
235840.0000    8.19963
235880.0000    8.41847
235920.0000    8.26373
235960.0000    8.60588
236000.0000    8.58825
236040.0000    9.17058
236080.0000    9.12880
236120.0000    9.17121
236160.0000    8.12719
236200.0000    8.78648
236240.0000    8.73304
236280.0000    8.79542
236320.0000    8.06650
236360.0000    8.50179
236400.0000    9.09484
236440.0000    8.86926
236480.0000    7.59175
236520.0000    7.88238
236560.0000    8.85179
236600.0000    7.86328
236640.0000    8.45484
236680.0000    9.01893
236720.0000    9.17300
236760.0000   10.01298
236800.0000    8.77584
236840.0000    7.83331
236880.0000    8.26064
236920.0000    7.48069
236960.0000    8.04532
237000.0000    8.73981
237040.0000    8.07921
237080.0000   10.05859
237120.0000    9.64422
237160.0000    9.69836
237200.0000   10.39686
237240.0000   10.16382
237280.0000    9.83887
237320.0000   10.86079
237360.0000   11.13326
237400.0000   10.68427
237440.0000    9.14414
237480.0000   10.32284
237520.0000   10.32712
237560.0000    8.42078
237600.0000    8.62108
237640.0000    9.16945
237680.0000    9.01712
237720.0000    8.92361
237760.0000    8.21767
237800.0000    8.09085
237840.0000    7.73857
237880.0000    9.03965
237920.0000    9.27401
237960.0000    9.63498
238000.0000    9.01276
238040.0000    9.74859
238080.0000   10.61601
238120.0000    9.48279
238160.0000    9.23741
238200.0000    9.04284
238240.0000    8.69119
238280.0000    8.68173
238320.0000    7.95912
238360.0000    8.97267
238400.0000    8.33125
238440.0000    7.14663
238480.0000    8.75918
238520.0000    8.10076
238560.0000    8.61800
238600.0000    8.56622
238640.0000    8.90369
238680.0000    9.22525
238720.0000    9.91728
238760.0000    9.47278
238800.0000    9.37840
238840.0000   10.04498
238880.0000   10.07998
238920.0000    9.17861
238960.0000    9.93612
239000.0000    9.55304
239040.0000    9.79383
239080.0000   11.49822
239120.0000    9.87554
239160.0000   10.16443
239200.0000   11.46529
239240.0000   10.53199
239280.0000   11.06010
239320.0000   10.97521
239360.0000   10.41703
239400.0000    9.96961
239440.0000   10.16011
239480.0000   11.07008
239520.0000   11.05119
239560.0000   11.18672
239600.0000   10.43516
239640.0000   10.31450
239680.0000    9.82689
239720.0000    9.44619
239760.0000    9.29575
239800.0000    9.36503
239840.0000    9.15485
239880.0000    9.59238
239920.0000   10.14632
239960.0000   10.22201
240000.0000    9.25226
240040.0000   10.75748
240080.0000    9.81513
240120.0000    8.57447
240160.0000    8.35243
240200.0000    7.32801
240240.0000    8.25906
240280.0000    8.48337
240320.0000    8.89397
240360.0000    9.04941
240400.0000    7.51771
240440.0000    7.09997
240480.0000    6.52141
240520.0000    8.47120
240560.0000    7.55702
240600.0000    7.01879
240640.0000    7.37529
240680.0000    7.42835
240720.0000    9.39445
240760.0000    8.31855
240800.0000    7.83111
240840.0000    8.15361
240880.0000    8.46229
240920.0000    8.40189
240960.0000    9.60569
241000.0000    8.33935
241040.0000    6.72370
241080.0000    7.96214
241120.0000    9.33116
241160.0000    8.44592
241200.0000    8.19199
241240.0000    8.46219
241280.0000    9.13608
241320.0000    8.17348
241360.0000    8.14137
241400.0000    8.28266
241440.0000    8.83917
241480.0000    8.51157
241520.0000    8.42191
241560.0000    8.11005
241600.0000    8.13585
241640.0000    7.52819
241680.0000    8.01641
241720.0000    8.49660
241760.0000    6.94961
241800.0000    6.53964
241840.0000    7.05667
241880.0000    7.39506
241920.0000    7.41204
241960.0000    7.27128
242000.0000    7.02700
242040.0000    7.20046
242080.0000    7.30036
242120.0000    7.31408
242160.0000    7.68345
242200.0000    7.36463
242240.0000    8.08421
242280.0000    8.34768
242320.0000    8.41626
242360.0000    8.04881
242400.0000    8.18673
242440.0000    8.62239
242480.0000    7.92442
242520.0000    7.93843
242560.0000    8.00588
242600.0000    9.73679
242640.0000    8.91579
242680.0000    8.79137
242720.0000    9.29337
242760.0000    7.75378
242800.0000    8.61035
242840.0000    8.81040
242880.0000    8.09284
242920.0000    7.93445
242960.0000    7.55424
243000.0000    7.86631
243040.0000    8.67844
243080.0000    7.60656
243120.0000    7.31806
243160.0000    8.26473
243200.0000    8.86091
243240.0000    7.82292
243280.0000    9.28287
243320.0000    9.02735
243360.0000    8.80705
243400.0000    8.40266
243440.0000    8.52999
243480.0000    7.97011
243520.0000    8.02109
243560.0000    8.23330
243600.0000    9.32836
243640.0000    8.28270
243680.0000    8.77933
243720.0000    8.74983
243760.0000    9.17693
243800.0000    9.23831
243840.0000    8.51765
243880.0000    8.92856
243920.0000    9.50534
243960.0000    9.59163
244000.0000   10.00584
244040.0000    9.18283
244080.0000    8.87228
244120.0000    9.18030
244160.0000    9.10995
244200.0000    9.90358
244240.0000    8.25778
244280.0000    9.89914
244320.0000   10.01009
244360.0000    8.41804
244400.0000    8.95874
244440.0000    9.68132
244480.0000    9.66686
244520.0000   10.37779
244560.0000    8.87451
244600.0000    8.88735
244640.0000   10.07574
244680.0000   10.18474
244720.0000   10.21847
244760.0000    9.67441
244800.0000   10.53237
244840.0000   10.58744
244880.0000   11.52155
244920.0000   10.89831
244960.0000   11.02353
245000.0000    9.92713
245040.0000    9.65695
245080.0000   10.23446
245120.0000    9.86536
245160.0000    9.66394
245200.0000   10.64474
245240.0000   10.51067
245280.0000    9.94974
245320.0000   10.32843
245360.0000    9.49893
245400.0000    9.12682
245440.0000    9.51331
245480.0000    9.95423
245520.0000   10.65985
245560.0000   10.11337
245600.0000    9.61096
245640.0000   10.76891
245680.0000   11.07896
245720.0000   10.20267
245760.0000   11.24103
245800.0000   11.16196
245840.0000   11.68354
245880.0000   11.46691
245920.0000   10.48374
245960.0000   10.72639
246000.0000   10.35520
246040.0000   10.30542
246080.0000   10.58520
246120.0000   10.49869
246160.0000   11.07632
246200.0000   12.42324
246240.0000   11.82522
246280.0000   12.24965
246320.0000   11.16936
246360.0000   10.82277
246400.0000   11.43050
246440.0000    9.95595
246480.0000    9.60905
246520.0000    9.43143
246560.0000   11.12426
246600.0000    9.70291
246640.0000   10.35852
246680.0000   10.26185
246720.0000   10.35229
246760.0000   11.25961
246800.0000   10.74306
246840.0000   10.08309
246880.0000    9.83850
246920.0000    9.59973
246960.0000   10.28446
247000.0000    9.39035
247040.0000    9.22283
247080.0000    9.97347
247120.0000    9.94967
247160.0000    9.70281
247200.0000   11.09603
247240.0000    9.60271
247280.0000    9.24570
247320.0000    9.10728
247360.0000    9.90189
247400.0000   10.38086
247440.0000   10.92323
247480.0000   11.25112
247520.0000   10.49020
247560.0000    9.88623
247600.0000    9.84225
247640.0000    9.27495
247680.0000   10.33107
247720.0000   10.83520
247760.0000   10.59815
247800.0000    9.76552
247840.0000   10.43535
247880.0000   10.70992
247920.0000   10.16950
247960.0000   10.22176
248000.0000    9.52038
248040.0000   10.67466
248080.0000    9.95186
248120.0000   10.01571
248160.0000    9.76953
248200.0000   10.53255
248240.0000   11.26880
248280.0000   11.72316
248320.0000   11.81514
248360.0000   12.00139
248400.0000   11.77808
248440.0000   10.86905
248480.0000   10.78238
248520.0000   10.78889
248560.0000   11.00238
248600.0000   11.29787
248640.0000   11.69070
248680.0000   10.95120
248720.0000   10.95184
248760.0000   10.81596
248800.0000   10.98360
248840.0000   10.89025
248880.0000   11.19199
248920.0000   11.02895
248960.0000   10.63054
249000.0000   11.81283
249040.0000   11.53914
249080.0000   10.65574
249120.0000   10.47765
249160.0000    9.51660
249200.0000   10.31768
249240.0000    9.27280
249280.0000    8.73995
249320.0000    9.57059
249360.0000    8.78369
249400.0000    8.05537
249440.0000    8.72469
249480.0000    7.12293
249520.0000    8.54572
249560.0000    8.09653
249600.0000    8.22140
249640.0000    8.06830
249680.0000    7.13072
249720.0000    7.94347
249760.0000    9.07031
249800.0000    8.33993
249840.0000    9.62390
249880.0000    9.74564
249920.0000    9.33280
249960.0000    8.94761
250000.0000    9.83283
250040.0000    8.55497
250080.0000    8.82959
250120.0000    7.85086
250160.0000    9.17048
250200.0000    8.79574
250240.0000    8.64184
250280.0000    9.27656
250320.0000    9.28481
250360.0000    8.89913
250400.0000    9.27358
250440.0000    8.63425
250480.0000    8.93602
250520.0000    8.85082
250560.0000   10.00228
250600.0000    9.64628
250640.0000    9.26850
250680.0000    8.10005
250720.0000    9.04677
250760.0000    8.53910
250800.0000    8.04514
250840.0000   10.84694
250880.0000    9.56942
250920.0000   10.27711
250960.0000    9.22029
251000.0000    8.10644
251040.0000   10.12464
251080.0000    9.29878
251120.0000    8.47583
251160.0000    9.35668
251200.0000    8.99135
251240.0000    8.63737
251280.0000    7.63764
251320.0000    7.29391
251360.0000    9.07919
251400.0000    9.32413
251440.0000    8.12459
251480.0000    8.49559
251520.0000    8.67922
251560.0000    9.19746
251600.0000    8.19671
251640.0000    8.57977
251680.0000    9.14383
251720.0000    9.36465
251760.0000    9.30695
251800.0000    8.82009
251840.0000    8.68507
251880.0000    9.28399
251920.0000    9.33275
251960.0000    9.77560
252000.0000   10.17773
252040.0000    9.94146
252080.0000    8.75426
252120.0000    8.20215
252160.0000    8.25035
252200.0000    8.45539
252240.0000    8.84541
252280.0000    9.27111
252320.0000    9.23217
252360.0000    8.70341
252400.0000    9.02372
252440.0000    8.28222
252480.0000    8.83024
252520.0000    8.75712
252560.0000    8.11805
252600.0000    7.65140
252640.0000    6.76162
252680.0000    7.46940
252720.0000    8.07793
252760.0000    7.86683
252800.0000    7.47705
252840.0000    7.86708
252880.0000    6.60187
252920.0000    8.04447
252960.0000    9.71114
253000.0000    9.27879
253040.0000    8.91958
253080.0000   10.04597
253120.0000   10.04035
253160.0000    8.92621
253200.0000    7.20873
253240.0000    7.80276
253280.0000    9.00682
253320.0000    7.82256
253360.0000    6.84910
253400.0000    8.80413
253440.0000    7.71877
253480.0000    7.30474
253520.0000    7.68823
253560.0000    7.96026
253600.0000    7.23888
253640.0000    8.18483
253680.0000    7.88572
253720.0000    7.32293
253760.0000    8.35365
253800.0000    8.00613
253840.0000    8.45712
253880.0000    7.81354
253920.0000    9.81586
253960.0000    8.64266
254000.0000    9.11166
254040.0000    9.74352
254080.0000    9.52518
254120.0000   10.12013
254160.0000    9.33397
254200.0000    8.79343
254240.0000    9.23613
254280.0000    9.41975
254320.0000    8.34022
254360.0000    9.75834
254400.0000   10.21159
254440.0000    9.35949
254480.0000   10.36790
254520.0000   10.20006
254560.0000    9.74566
254600.0000   10.28196
254640.0000    9.92579
254680.0000   10.32796
254720.0000   10.42051
254760.0000   10.29930
254800.0000    9.74357
254840.0000   10.33738
254880.0000   10.67182
254920.0000    9.69205
254960.0000   10.97202
255000.0000   10.28692
255040.0000    9.21451
255080.0000    9.28981
255120.0000    9.41060
255160.0000    9.20881
255200.0000    9.45114
255240.0000    8.35565
255280.0000    7.83054
255320.0000    8.65690
255360.0000    9.02850
255400.0000    9.05349
255440.0000    8.07555
255480.0000    9.16726
255520.0000    8.40251
255560.0000    9.66176
255600.0000    8.96829
255640.0000    8.30247
255680.0000    7.84279
255720.0000    8.74289
255760.0000    7.92491
255800.0000    8.74909
255840.0000    9.33799
255880.0000    9.09253
255920.0000    8.98201
255960.0000    7.26401
256000.0000    8.16477
256040.0000    7.60337
256080.0000    9.37140
256120.0000    9.81068
256160.0000    9.42872
256200.0000    9.93456
256240.0000   11.33563
256280.0000   10.99165
256320.0000   11.52670
256360.0000   10.52966
256400.0000   10.03679
256440.0000   10.22082
256480.0000   10.33829
256520.0000   11.39403
256560.0000   11.17156
256600.0000   10.04980
256640.0000   10.42011
256680.0000    8.55605
256720.0000    9.23513
256760.0000    9.20478
256800.0000   10.60363
256840.0000   10.31866
256880.0000    8.42912
256920.0000    7.45362
256960.0000    9.19839
257000.0000    8.61434
257040.0000   10.75363
257080.0000    9.23329
257120.0000    8.20904
257160.0000    7.64501
257200.0000    9.84427
257240.0000    9.42628
257280.0000   10.88208
257320.0000   11.42365
257360.0000   13.04168
257400.0000   13.18203
257440.0000   12.98121
257480.0000   13.32625
257520.0000   13.48705
257560.0000   11.68876
257600.0000   10.69560
257640.0000   11.22163
257680.0000   11.82899
257720.0000   12.30015
257760.0000   12.62363
257800.0000   11.16304
257840.0000   11.66811
257880.0000   12.08713
257920.0000   12.95653
257960.0000   11.20933
258000.0000   11.97570
258040.0000   13.23167
258080.0000   12.55835
258120.0000   11.25481
258160.0000   10.41029
258200.0000    9.96155
258240.0000   10.70638
258280.0000   11.70041
258320.0000   10.94761
258360.0000   11.10988
258400.0000   11.29900
258440.0000   12.16063
258480.0000   10.79970
258520.0000   12.93479
258560.0000   10.74443
258600.0000   10.05615
258640.0000    8.93275
258680.0000   10.27469
258720.0000   10.02602
258760.0000   10.34301
258800.0000    9.41934
258840.0000   10.03825
258880.0000    8.61169
258920.0000    9.67907
258960.0000    9.93314
259000.0000    9.87379
259040.0000   10.26417
259080.0000    9.42424
259120.0000   10.15454
259160.0000    9.48667
259200.0000    9.34269
259240.0000    9.40488
259280.0000    9.40256
259320.0000    9.24642
259360.0000    9.12660
259400.0000   10.57751
259440.0000   10.24743
259480.0000    8.23197
259520.0000    9.02075
259560.0000    8.99300
259600.0000   10.12713
259640.0000    9.82137
259680.0000   10.22288
259720.0000   11.00827
259760.0000   10.19067
259800.0000   11.95881
259840.0000   11.66519
259880.0000   11.91374
259920.0000   11.48546
259960.0000   10.75672
260000.0000   11.41677
260040.0000   11.80909
260080.0000   11.38742
260120.0000   12.50126
260160.0000   11.51247
260200.0000   10.19249
260240.0000   10.76224
260280.0000    9.96847
260320.0000    9.42433
260360.0000   10.52222
260400.0000   10.16861
260440.0000    9.94277
260480.0000    8.90089
260520.0000    8.71465
260560.0000    9.10800
260600.0000    8.54900
260640.0000    9.63913
260680.0000   10.15026
260720.0000    9.24408
260760.0000   10.18267
260800.0000    7.98373
260840.0000    8.87794
260880.0000    9.90516
260920.0000    7.76827
260960.0000    8.44926
261000.0000    8.52318
261040.0000    7.57794
261080.0000    7.32481
261120.0000    9.22755
261160.0000    9.29826
261200.0000   10.67047
261240.0000   10.68630
261280.0000    7.36442
261320.0000    7.90113
261360.0000    6.67312
261400.0000    7.28665
261440.0000    9.08652
261480.0000    8.96783
261520.0000   11.42361
261560.0000   10.96661
261600.0000    9.93368
261640.0000    9.16326
261680.0000    8.58136
261720.0000    9.81008
261760.0000   10.11300
261800.0000   10.24658
261840.0000    9.83706
261880.0000    6.76137
261920.0000    7.04567
261960.0000    8.89525
262000.0000    7.42751
262040.0000    8.12232
262080.0000    7.77944
262120.0000    9.43024
262160.0000    8.84119
262200.0000    8.84607
262240.0000    8.29284
262280.0000    9.58171
262320.0000    9.76978
262360.0000    9.19219
262400.0000    7.61667
262440.0000    9.17182
262480.0000    9.18257
262520.0000    9.58152
262560.0000    9.60551
262600.0000    8.84001
262640.0000    9.78977
262680.0000    8.67871
262720.0000    9.95694
262760.0000   10.30153
262800.0000    9.51545
262840.0000    9.12151
262880.0000    9.40376
262920.0000    8.44436
262960.0000    9.02708
263000.0000    9.10953
263040.0000    8.94729
263080.0000    7.92002
263120.0000    9.36397
263160.0000   10.12582
263200.0000   10.27499
263240.0000   10.81282
263280.0000   11.16773
263320.0000   11.08250
263360.0000    9.21345
263400.0000   10.08919
263440.0000    9.83171
263480.0000    9.54004
263520.0000    7.88838
263560.0000    9.63244
263600.0000    9.64349
263640.0000    7.55310
263680.0000    8.18448
263720.0000    8.17613
263760.0000    8.28900
263800.0000    7.77333
263840.0000    8.66782
263880.0000    7.51929
263920.0000    8.55503
263960.0000    7.33844
264000.0000    7.89872
264040.0000    7.32679
264080.0000    8.61332
264120.0000    7.78694
264160.0000    8.81852
264200.0000    8.60904
264240.0000    7.17777
264280.0000    6.91158
264320.0000    6.18795
264360.0000    5.93339
264400.0000    7.66498
264440.0000    8.44579
264480.0000    8.67540
264520.0000    7.01207
264560.0000    6.94800
264600.0000    6.68384
264640.0000    4.86923
264680.0000    3.40732
264720.0000    6.10185
264760.0000    3.67840
264800.0000    5.36466
264840.0000    6.26008
264880.0000    7.32253
264920.0000    7.77363
264960.0000    7.18896
265000.0000    6.26889
265040.0000    5.64926
265080.0000    7.03062
265120.0000    6.74100
265160.0000    9.05619
265200.0000    7.99967
265240.0000    8.47909
265280.0000    7.43451
265320.0000    8.19870
265360.0000    8.06854
265400.0000    6.59104
265440.0000    7.91686
265480.0000    7.78859
265520.0000    8.47258
265560.0000    7.55525
265600.0000    8.67998
265640.0000    8.26966
265680.0000    8.25143
265720.0000    8.64782
265760.0000    9.20560
265800.0000    8.11109
265840.0000    7.94910
265880.0000    8.28643
265920.0000    9.56861
265960.0000    7.81232
266000.0000    7.27796
266040.0000    8.69981
266080.0000    7.90913
266120.0000    9.45662
266160.0000    9.00078
266200.0000    8.88850
266240.0000    8.71116
266280.0000    8.30134
266320.0000    8.39653
266360.0000    8.27038
266400.0000    8.34073
266440.0000    8.75471
266480.0000    9.90079
266520.0000   10.85519
266560.0000   12.56527
266600.0000   11.69630
266640.0000   11.32893
266680.0000   11.47830
266720.0000   11.65962
266760.0000   11.90060
266800.0000   11.33206
266840.0000   11.01534
266880.0000   11.31041
266920.0000   11.48147
266960.0000   12.41356
267000.0000   11.10079
267040.0000   11.76261
267080.0000   12.03974
267120.0000   11.50477
267160.0000   10.99779
267200.0000   11.18970
267240.0000   10.62475
267280.0000    9.55667
267320.0000   10.48504
267360.0000   10.59457
267400.0000   10.19222
267440.0000   10.69958
267480.0000   11.39425
267520.0000   12.19857
267560.0000   10.95335
267600.0000   11.26666
267640.0000   11.54352
267680.0000   11.10053
267720.0000   11.42618
267760.0000   11.56677
267800.0000   10.69834
267840.0000   10.88250
267880.0000   11.33293
267920.0000   11.74528
267960.0000   10.90417
268000.0000   11.63026
268040.0000   11.80439
268080.0000   11.48236
268120.0000   10.82936
268160.0000    9.42564
268200.0000    9.84842
268240.0000   10.53786
268280.0000   11.69908
268320.0000   11.44472
268360.0000   11.51443
268400.0000   11.88740
268440.0000   11.29659
268480.0000   11.28434
268520.0000    9.87973
268560.0000   10.89519
268600.0000   11.63387
268640.0000   10.95165
268680.0000   10.60643
268720.0000   10.57028
268760.0000   11.40550
268800.0000   11.39198
268840.0000   11.36780
268880.0000   10.30590
268920.0000   10.37653
268960.0000    8.62040
269000.0000    8.93174
269040.0000    9.88669
269080.0000    8.99252
269120.0000   10.19377
269160.0000   10.72677
269200.0000   11.12524
269240.0000   10.31743
269280.0000   10.36252
269320.0000    9.48596
269360.0000    7.85971
269400.0000    9.58173
269440.0000   10.49983
269480.0000    9.86950
269520.0000    8.75046
269560.0000    9.11607
269600.0000    9.96210
269640.0000   10.46875
269680.0000   11.86444
269720.0000   12.01389
269760.0000   11.26875
269800.0000    9.66232
269840.0000    8.11176
269880.0000    8.78006
269920.0000    9.03873
269960.0000    7.58702
270000.0000    7.78095
270040.0000    6.94950
270080.0000    7.86448
270120.0000    9.35940
270160.0000    7.24851
270200.0000    9.17965
270240.0000    9.99308
270280.0000    9.65969
270320.0000    9.14432
270360.0000    8.63889
270400.0000    9.78475
270440.0000    9.38706
270480.0000    9.98406
270520.0000   10.24487
270560.0000   10.32542
270600.0000    9.23541
270640.0000    9.56307
270680.0000    8.23502
270720.0000    8.49440
270760.0000    8.51480
270800.0000    7.64372
270840.0000    9.52830
270880.0000    8.21062
270920.0000    9.28982
270960.0000    8.58430
271000.0000    9.13608
271040.0000    9.60671
271080.0000    9.51300
271120.0000    7.34370
271160.0000    8.44124
271200.0000    7.52020
271240.0000    8.66990
271280.0000    7.71174
271320.0000    7.42533
271360.0000    8.50039
271400.0000    7.91794
271440.0000    7.29114
271480.0000    6.74612
271520.0000    6.43116
271560.0000    8.58807
271600.0000    8.39846
271640.0000    8.51043
271680.0000    8.23948
271720.0000    8.31138
271760.0000    8.55179
271800.0000    8.51213
271840.0000    9.20979
271880.0000    8.42966
271920.0000    7.85194
271960.0000    7.18199
272000.0000    9.04265
272040.0000    7.64580
272080.0000    7.26513
272120.0000    9.65234
272160.0000    9.14281
272200.0000    8.71390
272240.0000    7.79853
272280.0000    8.01121
272320.0000    8.95919
272360.0000    9.05479
272400.0000   10.90538
272440.0000    9.58281
272480.0000    9.42291
272520.0000    9.08529
272560.0000   10.02407
272600.0000    9.79291
272640.0000    9.91579
272680.0000    9.20480
272720.0000   10.15066
272760.0000   10.17827
272800.0000    9.78778
272840.0000   10.64227
272880.0000    9.71907
272920.0000    8.97778
272960.0000    8.89193
273000.0000    8.46338
273040.0000    8.17791
273080.0000    8.23451
273120.0000    8.73410
273160.0000    8.17900
273200.0000    8.70294
273240.0000    8.32297
273280.0000    9.38215
273320.0000    8.52740
273360.0000    9.02856
273400.0000    6.15117
273440.0000    5.58527
273480.0000    7.62724
273520.0000    5.58186
273560.0000    6.95462
273600.0000    7.97306
273640.0000    6.90638
273680.0000    6.46975
273720.0000    6.83907
273760.0000    4.50054
273800.0000    5.85275
273840.0000    5.86443
273880.0000    6.39349
273920.0000    6.32686
273960.0000    7.48387
274000.0000    7.05811
274040.0000    8.61328
274080.0000    9.14210
274120.0000    7.64206
274160.0000    7.94289
274200.0000    8.38780
274240.0000    7.49577
274280.0000    9.54620
274320.0000    8.70279
274360.0000    7.79787
274400.0000    8.80642
274440.0000    8.75394
274480.0000    8.45096
274520.0000    8.03364
274560.0000    7.61274
274600.0000    8.32875
274640.0000    7.96103
274680.0000    8.38383
274720.0000    7.80434
274760.0000    7.01775
274800.0000    6.51561
274840.0000    8.06205
274880.0000    7.95789
274920.0000    7.00465
274960.0000    7.64594
275000.0000    6.79220
275040.0000    7.34106
275080.0000    8.31206
275120.0000    8.38570
275160.0000    8.45034
275200.0000    9.58714
275240.0000    8.33103
275280.0000    8.74650
275320.0000    7.93141
275360.0000    7.29676
275400.0000    6.89586
275440.0000    6.64068
275480.0000    8.03342
275520.0000    8.75031
275560.0000    9.13931
275600.0000    7.36743
275640.0000    7.89220
275680.0000    7.08017
275720.0000    7.82672
275760.0000    6.47238
275800.0000    6.03210
275840.0000    6.29209
275880.0000    7.84319
275920.0000    7.12204
275960.0000    8.27677
276000.0000    9.07820
276040.0000    7.22627
276080.0000    7.22139
276120.0000    7.26812
276160.0000    8.36593
276200.0000    7.57845
276240.0000    7.17473
276280.0000    7.66246
276320.0000    8.08267
276360.0000    6.71373
276400.0000    6.91053
276440.0000    7.13162
276480.0000    5.85772
276520.0000    4.58780
276560.0000    6.29912
276600.0000    6.62547
276640.0000    7.07311
276680.0000    6.58558
276720.0000    6.56969
276760.0000    6.91616
276800.0000    6.74420
276840.0000    6.38797
276880.0000    6.36766
276920.0000    7.71084
276960.0000    6.41436
277000.0000    7.81125
277040.0000    6.60763
277080.0000    8.43843
277120.0000    8.71656
277160.0000    8.89352
277200.0000    9.14571
277240.0000    9.22495
277280.0000    9.21971
277320.0000    8.82999
277360.0000    9.51404
277400.0000   10.00372
277440.0000    8.75019
277480.0000    8.73624
277520.0000    9.30692
277560.0000    8.15151
277600.0000    8.95200
277640.0000    8.89477
277680.0000    7.28212
277720.0000    7.46726
277760.0000    7.98895
277800.0000    6.08167
277840.0000    7.26698
277880.0000    6.87032
277920.0000    7.73633
277960.0000    7.50142
278000.0000    8.84701
278040.0000    8.99436
278080.0000    7.14860
278120.0000    7.08277
278160.0000    5.83990
278200.0000    7.49217
278240.0000    6.54594
278280.0000    7.59174
278320.0000    9.48397
278360.0000    7.85938
278400.0000    8.43845
278440.0000    8.50335
278480.0000    7.94582
278520.0000    8.71710
278560.0000    8.92121
278600.0000    7.82668
278640.0000    7.56266
278680.0000    7.17072
278720.0000    8.12006
278760.0000    8.51966
278800.0000    7.70899
278840.0000    9.32077
278880.0000    8.29241
278920.0000    8.12121
278960.0000    9.79941
279000.0000    7.48922
279040.0000    6.69988
279080.0000    6.75553
279120.0000    6.95949
279160.0000    8.22686
279200.0000    6.99572
279240.0000    7.60401
279280.0000    7.85904
279320.0000    7.82888
279360.0000    8.76355
279400.0000    8.15659
279440.0000    8.87491
279480.0000    7.41385
279520.0000    7.29608
279560.0000    8.62526
279600.0000    9.12633
279640.0000    9.22949
279680.0000    8.02852
279720.0000    6.61476
279760.0000    8.92771
279800.0000    7.57270
279840.0000    9.23676
279880.0000    7.69995
279920.0000    7.79251
279960.0000    7.59243
280000.0000    7.14167
280040.0000    6.83752
280080.0000    6.58006
280120.0000    7.69328
280160.0000    7.19356
280200.0000    8.85077
280240.0000    8.56902
280280.0000    8.35811
280320.0000    8.11681
280360.0000    8.40557
280400.0000    9.02279
280440.0000    8.65211
280480.0000    8.70646
280520.0000    8.28093
280560.0000    7.28211
280600.0000    8.78490
280640.0000    8.16643
280680.0000    8.07872
280720.0000    7.60018
280760.0000    9.02786
280800.0000    8.09679
280840.0000    7.95990
280880.0000    9.06498
280920.0000    8.28603
280960.0000    8.15878
281000.0000    8.46736
281040.0000    8.11256
281080.0000    9.31655
281120.0000    8.64399
281160.0000    7.55147
281200.0000    8.97600
281240.0000    8.56758
281280.0000    8.23541
281320.0000    8.88245
281360.0000    7.62212
281400.0000    9.02880
281440.0000    7.19749
281480.0000    8.65189
281520.0000   10.42092
281560.0000    9.23999
281600.0000    9.07147
281640.0000    9.65432
281680.0000   10.53903
281720.0000   10.84153
281760.0000   10.98981
281800.0000   10.67991
281840.0000   10.69080
281880.0000   10.33163
281920.0000    9.49806
281960.0000   10.53654
282000.0000    8.99844
282040.0000   10.38895
282080.0000   10.56402
282120.0000   10.01160
282160.0000   10.43965
282200.0000   10.58155
282240.0000   10.22986
282280.0000   11.25768
282320.0000   10.95648
282360.0000   11.94864
282400.0000   11.42594
282440.0000    9.60832
282480.0000    7.84627
282520.0000   10.16301
282560.0000    9.20442
282600.0000    8.34784
282640.0000    8.13879
282680.0000    8.67406
282720.0000    7.71686
282760.0000    9.68295
282800.0000    9.55365
282840.0000    9.15990
282880.0000    8.00073
282920.0000    8.49538
282960.0000    8.28696
283000.0000    8.87848
283040.0000    8.22452
283080.0000    7.93050
283120.0000    9.01980
283160.0000    9.83771
283200.0000    9.82916
283240.0000    9.53923
283280.0000    9.82992
283320.0000    8.88442
283360.0000    9.06662
283400.0000    9.45295
283440.0000    9.47408
283480.0000    9.69170
283520.0000    8.88603
283560.0000    7.90944
283600.0000    9.64018
283640.0000    9.30497
283680.0000    8.76643
283720.0000    8.66369
283760.0000    7.78758
283800.0000    7.08499
283840.0000    8.02118
283880.0000    7.88769
283920.0000    9.70122
283960.0000   10.73603
284000.0000   10.43949
284040.0000    9.61778
284080.0000    9.18698
284120.0000    9.64785
284160.0000    9.56029
284200.0000   10.63192
284240.0000   12.85794
284280.0000   11.31272
284320.0000   11.76704
284360.0000   11.20697
284400.0000   10.82344
284440.0000   10.97627
284480.0000   10.97638
284520.0000   11.16593
284560.0000   10.61356
284600.0000    9.56466
284640.0000   10.25017
284680.0000   10.22534
284720.0000   10.53175
284760.0000   10.47171
284800.0000   10.58579
284840.0000    9.95685
284880.0000   10.56678
284920.0000   11.48125
284960.0000   11.26341
285000.0000   12.22722
285040.0000   10.00158
285080.0000   10.87147
285120.0000   10.05522
285160.0000   10.99474
285200.0000    9.68786
285240.0000    9.04441
285280.0000    8.25180
285320.0000    8.81499
285360.0000    7.87670
285400.0000    7.28806
285440.0000    7.82192
285480.0000    8.51225
285520.0000    8.91067
285560.0000    8.14172
285600.0000    8.80347
285640.0000    9.07504
285680.0000    9.59029
285720.0000    8.77994
285760.0000    8.20532
285800.0000    8.41380
285840.0000    8.32044
285880.0000    9.77369
285920.0000    8.36623
285960.0000    9.30740
286000.0000    9.43182
286040.0000    9.30458
286080.0000   10.16669
286120.0000   10.12351
286160.0000    9.78539
286200.0000   10.93464
286240.0000   10.46124
286280.0000    8.96195
286320.0000    8.06561
286360.0000    9.38565
286400.0000    9.12258
286440.0000    7.95717
286480.0000    8.33932
286520.0000    8.58527
286560.0000    7.98626
286600.0000    8.70764
286640.0000    9.50944
286680.0000    9.38497
286720.0000    9.58304
286760.0000   10.19743
286800.0000    9.93374
286840.0000    9.29305
286880.0000    8.75390
286920.0000    9.64180
286960.0000    9.72293
287000.0000    9.74546
287040.0000    9.75410
287080.0000    9.80519
287120.0000    9.26037
287160.0000    9.14982
287200.0000   10.11335
287240.0000    9.20301
287280.0000    9.46512
287320.0000   10.61464
287360.0000    9.47510
287400.0000    9.42258
287440.0000   10.16527
287480.0000   10.21351
287520.0000    8.72662
287560.0000    9.75409
287600.0000    9.83849
287640.0000    8.29852
287680.0000   10.00397
287720.0000    9.55089
287760.0000   10.05497
287800.0000   10.48854
287840.0000    9.47351
287880.0000    9.55105
287920.0000    9.89557
287960.0000    9.85925
288000.0000    9.96473
288040.0000    9.73684
288080.0000   10.98122
288120.0000   10.97815
288160.0000   10.39001
288200.0000   11.18245
288240.0000   10.51820
288280.0000   10.17039
288320.0000   10.50604
288360.0000   11.28617
288400.0000    9.47370
288440.0000    9.66754
288480.0000   10.22675
288520.0000   10.69161
288560.0000    9.55474
288600.0000    9.10880
288640.0000    9.11208
288680.0000    9.86593
288720.0000    9.40608
288760.0000   10.84774
288800.0000   10.25317
288840.0000    9.80006
288880.0000    9.07628
288920.0000   10.30139
288960.0000   10.42659
289000.0000   10.93892
289040.0000    9.99545
289080.0000   10.22950
289120.0000    9.87282
289160.0000    9.58063
289200.0000    9.63306
289240.0000    9.22238
289280.0000    9.81362
289320.0000   10.38016
289360.0000   10.96059
289400.0000   10.61674
289440.0000   11.28786
289480.0000   11.53715
289520.0000   11.48499
289560.0000   11.31579
289600.0000   11.58023
289640.0000   10.95021
289680.0000   11.52059
289720.0000   11.41313
289760.0000   11.40631
289800.0000   10.90341
289840.0000    9.63454
289880.0000   10.39673
289920.0000    9.69369
289960.0000   10.15381
290000.0000   10.97910
290040.0000   12.78434
290080.0000   11.19608
290120.0000   10.53731
290160.0000    9.71324
290200.0000    9.56928
290240.0000    9.59606
290280.0000    9.70787
290320.0000   10.05926
290360.0000    9.32907
290400.0000   10.10001
290440.0000    9.70341
290480.0000   10.85375
290520.0000   11.27712
290560.0000   11.46011
290600.0000   10.48492
290640.0000    9.85625
290680.0000   10.74820
290720.0000   10.11314
290760.0000   11.17989
290800.0000   11.89816
290840.0000   11.41045
290880.0000   12.13853
290920.0000   12.03928
290960.0000   11.27927
291000.0000   10.54244
291040.0000   10.65971
291080.0000   11.19984
291120.0000   11.46984
291160.0000   11.89290
291200.0000   12.53822
291240.0000   12.06499
291280.0000   11.38548
291320.0000   10.20095
291360.0000   11.00381
291400.0000    9.61464
291440.0000   11.45277
291480.0000   12.84706
291520.0000   11.35386
291560.0000   12.60066
291600.0000   10.64965
291640.0000   12.25744
291680.0000   10.53800
291720.0000   10.43030
291760.0000    9.50112
291800.0000    9.59647
291840.0000    9.35183
291880.0000    8.47353
291920.0000    8.61715
291960.0000    8.82667
292000.0000    8.18119
292040.0000    8.36334
292080.0000   10.48377
292120.0000    9.33443
292160.0000    9.67217
292200.0000   10.28837
292240.0000    9.17675
292280.0000    8.89365
292320.0000   10.06386
292360.0000    9.03291
292400.0000    9.12057
292440.0000   10.04810
292480.0000    9.61796
292520.0000    8.50080
292560.0000    8.65207
292600.0000    8.49503
292640.0000    7.97871
292680.0000    7.99864
292720.0000    8.14216
292760.0000    7.57386
292800.0000    8.14360
292840.0000   10.13190
292880.0000    9.54337
292920.0000   10.19669
292960.0000   11.24025
293000.0000    8.69473
293040.0000    9.49539
293080.0000    9.91548
293120.0000    9.33487
293160.0000    9.45638
293200.0000    9.20876
293240.0000    8.17472
293280.0000    8.41723
293320.0000    9.03071
293360.0000    9.60137
293400.0000   10.47693
293440.0000    9.40461
293480.0000    8.18964
293520.0000    9.90130
293560.0000    9.00829
293600.0000    9.14906
293640.0000    9.44645
293680.0000    9.55797
293720.0000    8.71266
293760.0000    9.14686
293800.0000    7.64328
293840.0000    7.84194
293880.0000    7.93221
293920.0000    6.77084
293960.0000    7.45243
294000.0000    7.35188
294040.0000    6.44419
294080.0000    7.82388
294120.0000    8.72125
294160.0000    7.45026
294200.0000    6.57861
294240.0000    7.86393
294280.0000    6.17496
294320.0000    7.28273
294360.0000    9.57453
294400.0000    8.64674
294440.0000    7.89018
294480.0000    7.38932
294520.0000    7.88807
294560.0000    8.22052
294600.0000    6.70402
294640.0000   10.08900
294680.0000   10.47486
294720.0000    8.83075
294760.0000    8.72866
294800.0000    9.17341
294840.0000    9.56094
294880.0000    9.67029
294920.0000    8.82184
294960.0000    7.62657
295000.0000    9.08547
295040.0000    9.49898
295080.0000    9.23542
295120.0000    8.22594
295160.0000    8.75946
295200.0000    9.97517
295240.0000    8.87115
295280.0000    8.26049
295320.0000    8.43452
295360.0000    8.24028
295400.0000    7.22832
295440.0000    6.83539
295480.0000    7.33396
295520.0000    7.86906
295560.0000    8.03780
295600.0000    7.38551
295640.0000    7.80224
295680.0000    9.53702
295720.0000    6.65045
295760.0000    6.30316
295800.0000    7.79278
295840.0000    7.27920
295880.0000    8.25636
295920.0000    9.22059
295960.0000    9.53447
296000.0000    8.29758
296040.0000    7.43830
296080.0000    8.22284
296120.0000    6.77757
296160.0000    7.94898
296200.0000    9.42077
296240.0000   10.03788
296280.0000   10.32754
296320.0000   10.84436
296360.0000   10.25228
296400.0000   10.18849
296440.0000   10.09594
296480.0000    9.10587
296520.0000    9.71972
296560.0000    9.73353
296600.0000    9.46214
296640.0000    8.39262
296680.0000    9.53994
296720.0000    9.02800
296760.0000    8.18093
296800.0000    8.67059
296840.0000    9.00870
296880.0000    9.49768
296920.0000    9.02816
296960.0000    7.75070
297000.0000    8.34344
297040.0000    8.52419
297080.0000    9.08891
297120.0000    8.38790
297160.0000    7.42937
297200.0000    5.97202
297240.0000    6.94594
297280.0000    8.60216
297320.0000    9.85176
297360.0000    9.67460
297400.0000   10.21251
297440.0000    8.69667
297480.0000    9.40794
297520.0000    9.94408
297560.0000    9.10049
297600.0000   10.38975
297640.0000    9.08568
297680.0000    8.77925
297720.0000    8.00058
297760.0000    8.40464
297800.0000    9.75553
297840.0000   11.28489
297880.0000   11.14154
297920.0000   10.76465
297960.0000   10.32566
298000.0000    7.73034
298040.0000    9.10221
298080.0000    8.40684
298120.0000    7.92858
298160.0000    7.58617
298200.0000    6.28215
298240.0000    8.01697
298280.0000    8.26546
298320.0000    6.70508
298360.0000    9.32045
298400.0000    9.50683
298440.0000   10.10411
298480.0000    8.82673
298520.0000    7.74912
298560.0000    8.32264
298600.0000    8.11277
298640.0000    9.03439
298680.0000    8.88161
298720.0000    9.48993
298760.0000    9.30469
298800.0000    8.44457
298840.0000    8.55965
298880.0000    7.82116
298920.0000    7.18585
298960.0000    9.36579
299000.0000    7.49802
299040.0000    7.65979
299080.0000    8.03622
299120.0000    9.21305
299160.0000    8.21385
299200.0000    8.46365
299240.0000    9.02004
299280.0000    8.80280
299320.0000    8.86579
299360.0000    9.61814
299400.0000   10.33130
299440.0000    7.61581
299480.0000    9.43539
299520.0000    8.39517
299560.0000    9.21079
299600.0000    9.40916
299640.0000    7.77572
299680.0000    7.73548
299720.0000    7.19884
299760.0000    7.80737
299800.0000    7.67024
299840.0000    6.68306
299880.0000    8.31338
299920.0000    7.71911
299960.0000    7.71595
300000.0000    9.45342
300040.0000    9.43277
300080.0000    8.44682
300120.0000    8.17665
300160.0000    6.50597
300200.0000    5.80470
300240.0000    6.64257
300280.0000    7.13410
300320.0000    7.51557
300360.0000    7.02324
300400.0000    7.58142
300440.0000    8.07210
300480.0000    6.46827
300520.0000    6.58653
300560.0000    8.07786
300600.0000    8.85795
300640.0000    7.31148
300680.0000    7.89218
300720.0000    8.65604
300760.0000    8.05032
300800.0000    7.93397
300840.0000    8.40266
300880.0000    6.22201
300920.0000    6.46219
300960.0000    7.34029
301000.0000    7.02743
301040.0000    7.16617
301080.0000    7.45264
301120.0000    6.09535
301160.0000    7.30353
301200.0000    7.53959
301240.0000    7.06325
301280.0000    7.38998
301320.0000    8.01660
301360.0000    7.72138
301400.0000    8.24372
301440.0000    6.80722
301480.0000    6.94412
301520.0000    6.80174
301560.0000    6.44042
301600.0000    6.29224
301640.0000    5.58323
301680.0000    6.44132
301720.0000    6.17415
301760.0000    6.67563
301800.0000    7.00610
301840.0000    6.85941
301880.0000    6.48775
301920.0000    6.22223
301960.0000    6.68983
302000.0000    6.03355
302040.0000    5.82977
302080.0000    6.56948
302120.0000    4.73692
302160.0000    7.01839
302200.0000    7.75750
302240.0000    8.61853
302280.0000    7.84554
302320.0000    7.54201
302360.0000    7.18033
302400.0000    8.01057
302440.0000    7.84427
302480.0000    8.24080
302520.0000    8.95313
302560.0000    7.66996
302600.0000    8.14404
302640.0000    8.98675
302680.0000    9.42174
302720.0000    9.75213
302760.0000    9.12095
302800.0000    9.10584
302840.0000    8.94588
302880.0000    8.83601
302920.0000    9.37742
302960.0000    8.59319
303000.0000    7.64674
303040.0000    8.08203
303080.0000    9.08640
303120.0000    9.17414
303160.0000    8.88000
303200.0000    9.09771
303240.0000    8.75899
303280.0000    9.18946
303320.0000    9.24873
303360.0000    9.60096
303400.0000    9.65224
303440.0000   10.74376
303480.0000    9.91875
303520.0000   10.72223
303560.0000   11.50480
303600.0000   11.72508
303640.0000   10.79569
303680.0000   11.36511
303720.0000   10.61198
303760.0000   10.70827
303800.0000   10.31946
303840.0000    9.97033
303880.0000   10.28089
303920.0000   10.01122
303960.0000   10.91328
304000.0000   10.20567
304040.0000   10.61475
304080.0000   10.79752
304120.0000   10.82642
304160.0000   10.19141
304200.0000   10.31803
304240.0000   10.14628
304280.0000   11.15513
304320.0000   12.21744
304360.0000   11.56370
304400.0000   11.94125
304440.0000   12.06512
304480.0000   11.69579
304520.0000   11.87051
304560.0000   11.84615
304600.0000   10.81091
304640.0000   11.20142
304680.0000   10.03644
304720.0000   10.67227
304760.0000   11.22102
304800.0000   10.31997
304840.0000   10.23808
304880.0000    9.57203
304920.0000    9.94417
304960.0000   10.92907
305000.0000    9.79039
305040.0000    9.41195
305080.0000   10.81215
305120.0000    9.28397
305160.0000   10.48578
305200.0000    9.75480
305240.0000    9.48371
305280.0000    9.93738
305320.0000   10.65268
305360.0000   11.12747
305400.0000   10.46583
305440.0000   10.50610
305480.0000   10.39625
305520.0000   10.21000
305560.0000   11.81793
305600.0000   10.27963
305640.0000   10.62689
305680.0000    9.73315
305720.0000   10.75126
305760.0000   10.74124
305800.0000   11.66893
305840.0000   10.66805
305880.0000   10.40620
305920.0000   10.45766
305960.0000   11.59975
306000.0000   10.98929
306040.0000   10.36237
306080.0000   11.17376
306120.0000   11.87649
306160.0000   10.93044
306200.0000   10.58242
306240.0000   11.41402
306280.0000   12.06427
306320.0000   11.84360
306360.0000   11.27971
306400.0000   10.44510
306440.0000   11.24314
306480.0000   10.60681
306520.0000   11.84985
306560.0000   11.79034
306600.0000   11.42383
306640.0000   10.13246
306680.0000   10.58954
306720.0000   10.27500
306760.0000   10.00171
306800.0000    8.91368
306840.0000   11.03774
306880.0000   11.43462
306920.0000   11.09881
306960.0000   11.70253
307000.0000   11.94380
307040.0000   11.40860
307080.0000   10.19674
307120.0000   10.57571
307160.0000   10.49576
307200.0000   10.68587
307240.0000   11.33827
307280.0000   11.36045
307320.0000   11.48116
307360.0000   10.91416
307400.0000   11.08921
307440.0000   11.01552
307480.0000   10.93259
307520.0000   10.54280
307560.0000    9.63437
307600.0000   10.47666
307640.0000   10.30233
307680.0000    9.83528
307720.0000   10.59182
307760.0000   10.41317
307800.0000   10.75023
307840.0000   10.48307
307880.0000   10.64624
307920.0000   10.14615
307960.0000   10.81279
308000.0000   11.27759
308040.0000    9.27625
308080.0000   10.63415
308120.0000    9.47471
308160.0000   10.05309
308200.0000   10.38493
308240.0000    9.85697
308280.0000   10.14796
308320.0000   10.86108
308360.0000   10.72637
308400.0000   12.12554
308440.0000   11.62421
308480.0000   11.26381
308520.0000   10.96905
308560.0000   10.28493
308600.0000   11.01945
308640.0000   11.18388
308680.0000   10.99418
308720.0000   10.99273
308760.0000   10.36970
308800.0000   11.65370
308840.0000   11.11487
308880.0000   11.51194
308920.0000   11.65432
308960.0000   11.70176
309000.0000   11.74928
309040.0000   11.86502
309080.0000   11.46500
309120.0000   11.91800
309160.0000   11.10076
309200.0000   10.87408
309240.0000   11.33476
309280.0000   11.27322
309320.0000   10.75613
309360.0000   11.50784
309400.0000   11.45141
309440.0000   11.88324
309480.0000   11.44136
309520.0000   11.45023
309560.0000   11.64847
309600.0000   11.44034
309640.0000   10.53605
309680.0000   11.77201
309720.0000   11.26811
309760.0000   11.89321
309800.0000   10.98397
309840.0000   11.31548
309880.0000   11.50179
309920.0000   11.59053
309960.0000   10.42954
310000.0000   10.31421
310040.0000    9.90888
310080.0000   10.55959
310120.0000   11.08014
310160.0000    9.63733
310200.0000   11.45671
310240.0000   11.04989
310280.0000   12.32118
310320.0000   11.31270
310360.0000   11.23720
310400.0000   10.44342
310440.0000   10.18604
310480.0000   10.33779
310520.0000   11.49783
310560.0000   11.17813
310600.0000   10.92012
310640.0000   10.50093
310680.0000   11.43215
310720.0000   10.04884
310760.0000   11.62504
310800.0000   11.31023
310840.0000   11.65774
310880.0000   11.48604
310920.0000    9.80611
310960.0000    8.89228
311000.0000   10.07366
311040.0000   10.09817
311080.0000   10.78286
311120.0000    9.96420
311160.0000   10.58572
311200.0000   11.20438
311240.0000    9.75412
311280.0000    9.32464
311320.0000    9.28490
311360.0000   10.41106
311400.0000   10.78851
311440.0000   10.67856
311480.0000   11.17484
311520.0000   10.33410
311560.0000   10.71862
311600.0000   11.43490
311640.0000   11.04690
311680.0000   11.29064
311720.0000   11.13291
311760.0000   11.02670
311800.0000   11.28314
311840.0000   11.32226
311880.0000   10.86761
311920.0000    9.68068
311960.0000   11.14204
312000.0000   10.74915
312040.0000   11.05282
312080.0000   11.91811
312120.0000   12.42620
312160.0000   11.92700
312200.0000   12.20074
312240.0000   12.00727
312280.0000   11.51772
312320.0000   11.10155
312360.0000   11.57919
312400.0000   10.57439
312440.0000   10.75118
312480.0000   10.81661
312520.0000   10.01633
312560.0000    9.62381
312600.0000    9.41349
312640.0000    9.89006
312680.0000   10.16874
312720.0000    9.10691
312760.0000    9.12912
312800.0000    8.37022
312840.0000    7.86856
312880.0000    7.27052
312920.0000    6.40755
312960.0000    6.68715
313000.0000    7.09164
313040.0000    8.04684
313080.0000    8.89509
313120.0000    8.85402
313160.0000    9.41851
313200.0000    9.27133
313240.0000    8.43939
313280.0000    8.78280
313320.0000    8.68893
313360.0000    8.36816
313400.0000    8.51761
313440.0000    8.33791
313480.0000    8.14588
313520.0000    8.84927
313560.0000    9.84037
313600.0000   11.05105
313640.0000   10.87817
313680.0000   12.44302
313720.0000   12.56494
313760.0000   10.97875
313800.0000   11.10119
313840.0000   11.42366
313880.0000   11.51677
313920.0000   11.44271
313960.0000   11.99118
314000.0000   12.33706
314040.0000   12.67646
314080.0000   11.53102
314120.0000   11.92470
314160.0000   11.68033
314200.0000   12.15557
314240.0000   12.09538
314280.0000   10.99558
314320.0000   11.54099
314360.0000   11.36112
314400.0000   10.41223
314440.0000   11.05795
314480.0000   11.02796
314520.0000   11.45696
314560.0000   11.10998
314600.0000   10.42826
314640.0000   12.12247
314680.0000   12.60368
314720.0000   12.12610
314760.0000   11.72234
314800.0000   11.52415
314840.0000   11.39983
314880.0000   11.43282
314920.0000   11.09180
314960.0000   11.50434
315000.0000   11.58943
315040.0000   11.78862
315080.0000   11.66466
315120.0000   10.46896
315160.0000   11.39839
315200.0000   10.87536
315240.0000   11.29916
315280.0000   11.50977
315320.0000   10.79201
315360.0000   10.18504
315400.0000   11.04910
315440.0000   10.60849
315480.0000   10.57326
315520.0000   11.43590
315560.0000   11.46936
315600.0000   11.56925
315640.0000   10.04467
315680.0000   10.98713
315720.0000   10.88497
315760.0000   11.05288
315800.0000   11.64708
315840.0000   11.23000
315880.0000   12.16507
315920.0000   11.86824
315960.0000   11.45074
316000.0000   11.28376
316040.0000   11.95356
316080.0000   11.40908
316120.0000   11.70843
316160.0000   11.56089
316200.0000   11.98256
316240.0000   11.94311
316280.0000   11.34482
316320.0000   10.63488
316360.0000    9.79489
316400.0000    9.03962
316440.0000    9.66026
316480.0000   11.01768
316520.0000   10.47954
316560.0000   10.84918
316600.0000   10.49870
316640.0000   10.60365
316680.0000   10.18566
316720.0000   11.82160
316760.0000   12.26741
316800.0000   11.57748
316840.0000   11.84879
316880.0000   10.42586
316920.0000   11.05331
316960.0000   12.06628
317000.0000   11.26184
317040.0000   10.82834
317080.0000   11.85263
317120.0000   10.17503
317160.0000   10.49044
317200.0000   10.58240
317240.0000   10.27967
317280.0000    9.32679
317320.0000    9.96045
317360.0000   10.77711
317400.0000   10.74273
317440.0000   10.50500
317480.0000   10.53875
317520.0000    9.98154
317560.0000    9.38245
317600.0000    9.28141
317640.0000    8.51535
317680.0000    8.51362
317720.0000    8.24473
317760.0000    9.20360
317800.0000    9.10527
317840.0000    8.67465
317880.0000    9.54359
317920.0000    9.27310
317960.0000    9.74828
318000.0000    8.86945
318040.0000    9.10933
318080.0000    8.48617
318120.0000    8.12621
318160.0000    8.06120
318200.0000    8.53869
318240.0000    8.59921
318280.0000    7.27041
318320.0000    7.35770
318360.0000    9.00121
318400.0000    8.81555
318440.0000    7.88196
318480.0000    9.58621
318520.0000    8.36794
318560.0000    9.39027
318600.0000    9.26740
318640.0000    9.44959
318680.0000    9.09261
318720.0000    9.82741
318760.0000    9.19594
318800.0000    9.32716
318840.0000    9.37576
318880.0000    9.78924
318920.0000    9.23336
318960.0000    9.69781
319000.0000    9.80597
319040.0000    9.36675
319080.0000    9.31817
319120.0000    9.06230
319160.0000    9.08701
319200.0000    9.08659
319240.0000    9.03525
319280.0000    8.42330
319320.0000    8.04205
319360.0000    9.72404
319400.0000    9.87074
319440.0000   10.06079
319480.0000    9.54627
319520.0000   10.08673
319560.0000    9.83678
319600.0000   10.56872
319640.0000    8.75481
319680.0000   10.83903
319720.0000    9.81693
319760.0000    9.89569
319800.0000    9.80262
319840.0000    8.07885
319880.0000   10.09856
319920.0000    8.27100
319960.0000    8.03013
320000.0000    8.90966
320040.0000    9.61715
320080.0000   10.68888
320120.0000    9.44935
320160.0000    9.54830
320200.0000   10.64438
320240.0000   10.67331
320280.0000    9.67885
320320.0000    8.69956
320360.0000    9.61023
320400.0000    7.69773
320440.0000    8.48852
320480.0000    8.26583
320520.0000    7.03144
320560.0000    7.88689
320600.0000    8.79377
320640.0000    9.44807
320680.0000    9.09275
320720.0000    7.37563
320760.0000    8.61227
320800.0000    9.80027
320840.0000   10.03248
320880.0000   10.50848
320920.0000   11.06629
320960.0000   11.86967
321000.0000   11.00293
321040.0000   12.17031
321080.0000   11.81885
321120.0000   12.52360
321160.0000   12.38534
321200.0000   12.83754
321240.0000   11.85810
321280.0000   12.14415
321320.0000   12.43250
321360.0000   11.24428
321400.0000   11.87194
321440.0000   11.61210
321480.0000   12.05694
321520.0000   11.81836
321560.0000   11.24988
321600.0000   10.66447
321640.0000   11.48232
321680.0000   11.59603
321720.0000   11.61650
321760.0000   12.51597
321800.0000   12.21935
321840.0000   11.65721
321880.0000   12.20080
321920.0000   12.10693
321960.0000   11.74718
322000.0000   12.55764
322040.0000   12.13017
322080.0000   12.66054
322120.0000   12.21560
322160.0000   12.88024
322200.0000   12.44918
322240.0000   12.72794
322280.0000   12.26720
322320.0000   12.14365
322360.0000   12.03581
322400.0000   10.70463
322440.0000   11.38865
322480.0000   11.36636
322520.0000   10.98498
322560.0000   10.84433
322600.0000   11.84830
322640.0000   11.14783
322680.0000   10.85798
322720.0000   11.48396
322760.0000   12.68117
322800.0000   11.66999
322840.0000   13.02501
322880.0000   12.63624
322920.0000   12.49022
322960.0000   12.01095
323000.0000   11.31395
323040.0000   12.78033
323080.0000   12.08977
323120.0000   12.31891
323160.0000   11.94027
323200.0000   12.31906
323240.0000   11.68908
323280.0000   12.94206
323320.0000   12.50752
323360.0000   12.70004
323400.0000   12.48250
323440.0000   12.25278
323480.0000   12.08129
323520.0000   12.55099
323560.0000   12.58683
323600.0000   13.34801
323640.0000   13.77183
323680.0000   13.86104
323720.0000   14.20209
323760.0000   13.86701
323800.0000   13.75148
323840.0000   12.16877
323880.0000   13.53721
323920.0000   12.60955
323960.0000   13.00155
324000.0000   13.19815
324040.0000   12.06722
324080.0000   12.66405
324120.0000   12.38159
324160.0000   12.51026
324200.0000   12.40143
324240.0000   10.61229
324280.0000   12.16894
324320.0000   13.55988
324360.0000   12.67917
324400.0000   12.13833
324440.0000   12.03436
324480.0000   12.71715
324520.0000   12.32730
324560.0000   12.13282
324600.0000   12.04140
324640.0000   12.01624
324680.0000   11.15837
324720.0000   11.99413
324760.0000   10.55664
324800.0000   11.35758
324840.0000   12.28810
324880.0000   11.80587
324920.0000   11.59766
324960.0000   11.92640
325000.0000   11.87045
325040.0000   11.54403
325080.0000   11.21167
325120.0000   11.16602
325160.0000   10.90265
325200.0000   11.33908
325240.0000   11.49046
325280.0000   11.74664
325320.0000   12.40316
325360.0000   12.02307
325400.0000   10.88215
325440.0000   10.66780
325480.0000   11.44740
325520.0000   10.71883
325560.0000   11.19214
325600.0000   10.66252
325640.0000   10.97573
325680.0000   12.68382
325720.0000   12.38908
325760.0000   11.32983
325800.0000   11.34607
325840.0000   11.02059
325880.0000   11.88546
325920.0000   11.01335
325960.0000   11.88330
326000.0000   10.57095
326040.0000   11.59538
326080.0000   11.87043
326120.0000   11.28276
326160.0000   11.66096
326200.0000   11.49838
326240.0000   10.85999
326280.0000   12.08737
326320.0000   12.73845
326360.0000   11.78496
326400.0000   12.02104
326440.0000   12.24681
326480.0000   12.02510
326520.0000   11.50418
326560.0000   11.08755
326600.0000   11.19986
326640.0000   11.59333
326680.0000   11.68353
326720.0000   11.22976
326760.0000   10.86930
326800.0000   11.79848
326840.0000   11.91160
326880.0000   11.99536
326920.0000   12.27309
326960.0000   11.21525
327000.0000   11.38931
327040.0000   11.57199
327080.0000   11.42646
327120.0000   11.29853
327160.0000   12.30263
327200.0000   10.89668
327240.0000   13.16924
327280.0000   12.25751
327320.0000   12.32085
327360.0000   12.53599
327400.0000   11.22561
327440.0000   11.30053
327480.0000   11.92379
327520.0000   11.71001
327560.0000   11.73557
327600.0000   11.75012
327640.0000   12.04540
327680.0000   11.44015
327720.0000   11.09544
327760.0000   11.36624
327800.0000   12.26929
327840.0000   11.44214
327880.0000   10.81545
327920.0000   11.69000
327960.0000   11.91224
328000.0000   10.85183
328040.0000   10.32630
328080.0000   11.55456
328120.0000   11.70341
328160.0000   11.23937
328200.0000   11.80021
328240.0000   11.41498
328280.0000   12.28474
328320.0000   11.63553
328360.0000   12.21711
328400.0000   11.16742
328440.0000   11.36379
328480.0000   11.65307
328520.0000   11.97812
328560.0000   11.21898
328600.0000   12.15388
328640.0000   11.94429
328680.0000   12.84223
328720.0000   11.57207
328760.0000   12.00568
328800.0000   12.05180
328840.0000   12.05269
328880.0000   11.01276
328920.0000   11.60415
328960.0000   12.88269
329000.0000   11.99456
329040.0000   11.95775
329080.0000   12.57584
329120.0000   11.32328
329160.0000   11.46915
329200.0000   11.50119
329240.0000   11.34031
329280.0000   10.78548
329320.0000   11.35624
329360.0000   11.49341
329400.0000   11.25512
329440.0000   10.76646
329480.0000   11.15892
329520.0000    9.67483
329560.0000    9.02316
329600.0000   10.87448
329640.0000    8.83721
329680.0000    9.34011
329720.0000    8.74967
329760.0000    8.78727
329800.0000    7.93559
329840.0000    7.87261
329880.0000    7.15456
329920.0000    7.17970
329960.0000    7.17496
330000.0000    6.84181
330040.0000    8.28871
330080.0000    8.44910
330120.0000    9.46774
330160.0000    8.47111
330200.0000    8.10046
330240.0000    8.29659
330280.0000    8.62698
330320.0000    8.95933
330360.0000    9.38184
330400.0000    8.16346
330440.0000    8.50856
330480.0000    9.04332
330520.0000    9.45294
330560.0000    8.37559
330600.0000    8.08255
330640.0000    8.42877
330680.0000    8.95785
330720.0000    8.86436
330760.0000    9.93759
330800.0000    9.32204
330840.0000    9.08654
330880.0000    8.46655
330920.0000    9.27957
330960.0000    9.08658
331000.0000    8.63269
331040.0000    7.94667
331080.0000    7.60436
331120.0000    7.84549
331160.0000    6.83577
331200.0000    7.33743
331240.0000    8.19242
331280.0000    6.97826
331320.0000    7.70250
331360.0000    9.59742
331400.0000    9.04245
331440.0000    9.66868
331480.0000    8.45857
331520.0000    9.13321
331560.0000    8.47428
331600.0000    7.60334
331640.0000    6.40953
331680.0000    6.19810
331720.0000    6.91393
331760.0000    6.89748
331800.0000    7.75687
331840.0000    9.43591
331880.0000    9.75858
331920.0000   10.38581
331960.0000    9.79936
332000.0000    9.52333
332040.0000    9.11560
332080.0000    9.81202
332120.0000   10.46605
332160.0000    8.35447
332200.0000    8.70989
332240.0000    8.63914
332280.0000    7.66056
332320.0000    8.77895
332360.0000    9.33012
332400.0000   10.03642
332440.0000    9.89514
332480.0000   10.39528
332520.0000    9.73965
332560.0000    8.07587
332600.0000    7.77626
332640.0000    8.00572
332680.0000    8.58276
332720.0000    9.77656
332760.0000    9.86272
332800.0000    8.97548
332840.0000    6.97965
332880.0000    8.12254
332920.0000    7.65193
332960.0000    7.94028
333000.0000    7.03148
333040.0000    6.64689
333080.0000    7.51763
333120.0000    6.75521
333160.0000    8.01023
333200.0000    8.54722
333240.0000    8.80512
333280.0000    9.49453
333320.0000    8.53007
333360.0000    7.88196
333400.0000    7.71576
333440.0000    7.45953
333480.0000    7.41243
333520.0000    8.58195
333560.0000    7.56483
333600.0000    7.76156
333640.0000    8.61077
333680.0000    8.22000
333720.0000    8.83334
333760.0000    8.17335
333800.0000    7.54637
333840.0000    8.54369
333880.0000    8.43408
333920.0000    8.23549
333960.0000    7.04367
334000.0000    7.73718
334040.0000    8.03172
334080.0000    7.77067
334120.0000    8.31829
334160.0000    8.85583
334200.0000    9.02288
334240.0000    8.61684
334280.0000    8.88552
334320.0000    9.01322
334360.0000    8.17673
334400.0000   11.10328
334440.0000   10.47813
334480.0000   11.00356
334520.0000    9.20967
334560.0000    9.45066
334600.0000    9.99344
334640.0000    9.99711
334680.0000    9.83090
334720.0000    9.80116
334760.0000    9.03851
334800.0000    9.71166
334840.0000    7.94201
334880.0000    7.93048
334920.0000    9.22791
334960.0000    8.82517
335000.0000    7.45205
335040.0000    9.49779
335080.0000    9.53071
335120.0000    8.23747
335160.0000    9.63591
335200.0000   10.20363
335240.0000    9.98654
335280.0000   10.54905
335320.0000    9.48177
335360.0000   10.13586
335400.0000    9.96764
335440.0000    9.29612
335480.0000    9.81476
335520.0000    9.30015
335560.0000    9.19639
335600.0000    9.38256
335640.0000    9.38555
335680.0000   10.05028
335720.0000    8.63931
335760.0000    8.72814
335800.0000    9.67089
335840.0000    9.60034
335880.0000   10.26091
335920.0000    9.04625
335960.0000    9.68205
336000.0000    8.82093
336040.0000    8.95883
336080.0000    9.85726
336120.0000    8.88151
336160.0000    9.38951
336200.0000    8.43982
336240.0000    9.40952
336280.0000    9.13049
336320.0000    9.41583
336360.0000    9.51558
336400.0000    8.01152
336440.0000    9.20485
336480.0000    8.96611
336520.0000    8.60767
336560.0000    8.09461
336600.0000    7.79611
336640.0000    7.68670
336680.0000    7.12860
336720.0000    8.73910
336760.0000    8.74042
336800.0000    8.97283
336840.0000    8.19247
336880.0000    7.55349
336920.0000    8.64610
336960.0000    8.65295
337000.0000    7.29369
337040.0000    8.58179
337080.0000    8.95834
337120.0000    7.86297
337160.0000    9.76001
337200.0000    7.79583
337240.0000    8.29698
337280.0000    6.99431
337320.0000    7.20860
337360.0000    6.70642
337400.0000    7.97457
337440.0000    6.64601
337480.0000    8.79559
337520.0000    7.73188
337560.0000    8.04686
337600.0000    7.82948
337640.0000    7.69824
337680.0000    7.46965
337720.0000    8.07785
337760.0000    6.27064
337800.0000    7.21252
337840.0000    9.25193
337880.0000    9.14258
337920.0000   10.18862
337960.0000   10.64157
338000.0000    9.14612
338040.0000   10.45355
338080.0000    8.78751
338120.0000   10.29805
338160.0000   10.52794
338200.0000   11.12827
338240.0000   11.24340
338280.0000    9.65670
338320.0000   11.36995
338360.0000    9.48526
338400.0000   10.38163
338440.0000   10.76894
338480.0000   12.52326
338520.0000   11.51311
338560.0000    9.99251
338600.0000   10.35961
338640.0000   10.70376
338680.0000    9.94135
338720.0000    9.48254
338760.0000   10.36235
338800.0000    9.41726
338840.0000    9.69294
338880.0000    8.67052
338920.0000    9.10820
338960.0000    8.07774
339000.0000    8.13906
339040.0000    9.27748
339080.0000    9.23378
339120.0000    8.47785
339160.0000    8.86373
339200.0000   10.07986
339240.0000    9.97806
339280.0000   10.04525
339320.0000   10.29270
339360.0000    9.76820
339400.0000    9.89715
339440.0000   10.52831
339480.0000   11.61840
339520.0000   10.65162
339560.0000   10.45135
339600.0000   10.28979
339640.0000   10.27555
339680.0000   10.27690
339720.0000   10.86401
339760.0000   10.21797
339800.0000    9.46297
339840.0000    9.71706
339880.0000    9.07111
339920.0000    9.84838
339960.0000   10.21890
340000.0000   10.71296
340040.0000   10.06027
340080.0000   10.07004
340120.0000    9.80022
340160.0000    9.55242
340200.0000    9.45869
340240.0000   11.05633
340280.0000   10.88624
340320.0000   10.18230
340360.0000   10.70336
340400.0000   11.34584
340440.0000   10.87876
340480.0000   10.57829
340520.0000   10.43337
340560.0000   10.42924
340600.0000   10.96461
340640.0000   10.36614
340680.0000   10.53249
340720.0000    9.54115
340760.0000   10.09920
340800.0000   10.80513
340840.0000   10.73871
340880.0000    9.86873
340920.0000   10.64554
340960.0000   10.00078
341000.0000    9.93075
341040.0000   10.33716
341080.0000   10.66646
341120.0000    9.81595
341160.0000   10.93009
341200.0000   11.28129
341240.0000   10.04363
341280.0000   10.58280
341320.0000   10.75465
341360.0000   10.43080
341400.0000   10.39348
341440.0000    9.78835
341480.0000   10.87691
341520.0000   10.09002
341560.0000   10.60099
341600.0000   10.22345
341640.0000    9.61907
341680.0000    9.66922
341720.0000    9.93742
341760.0000   10.78415
341800.0000   10.67782
341840.0000   10.74782
341880.0000    9.48471
341920.0000   10.16338
341960.0000    9.44873
342000.0000   10.61070
342040.0000   10.43376
342080.0000   10.20710
342120.0000   10.29418
342160.0000   10.36229
342200.0000   10.66046
342240.0000   10.33509
342280.0000   11.10261
342320.0000   10.93063
342360.0000   10.87931
342400.0000   11.41518
342440.0000   11.04662
342480.0000   10.89713
342520.0000   10.53380
342560.0000   11.51392
342600.0000   11.32670
342640.0000   11.34573
342680.0000   10.91189
342720.0000   10.68363
342760.0000   10.08500
342800.0000   11.84957
342840.0000   11.05453
342880.0000   10.60274
342920.0000   10.95379
342960.0000   12.09773
343000.0000    9.93418
343040.0000   11.82049
343080.0000   10.63314
343120.0000   10.81749
343160.0000    9.59767
343200.0000   10.28211
343240.0000   10.13667
343280.0000   10.99956
343320.0000   10.63078
343360.0000   10.32359
343400.0000    9.93479
343440.0000   10.72006
343480.0000   10.44763
343520.0000   11.61712
343560.0000   11.81896
343600.0000   11.69870
343640.0000   10.74971
343680.0000   10.62405
343720.0000   10.79028
343760.0000   10.69029
343800.0000   10.78779
343840.0000    9.92309
343880.0000   10.89016
343920.0000   10.39354
343960.0000   10.86115
344000.0000   11.09977
344040.0000   11.06471
344080.0000   11.06829
344120.0000   11.36231
344160.0000   10.79656
344200.0000   10.46808
344240.0000   11.42758
344280.0000   10.56297
344320.0000   10.80954
344360.0000   11.03758
344400.0000   11.19687
344440.0000   10.38221
344480.0000   10.79947
344520.0000    9.36812
344560.0000    9.82696
344600.0000    9.85704
344640.0000    9.83979
344680.0000   10.27024
344720.0000   10.92477
344760.0000   10.78702
344800.0000   10.15489
344840.0000   10.95976
344880.0000   10.38630
344920.0000   11.86489
344960.0000   10.68250
345000.0000   10.28232
345040.0000    9.85223
345080.0000   10.15288
345120.0000   10.60791
345160.0000   10.44186
345200.0000    9.73370
345240.0000    9.92124
345280.0000   10.18181
345320.0000    9.17935
345360.0000   10.38246
345400.0000   10.92109
345440.0000   10.24318
345480.0000   10.31324
345520.0000   10.26591
345560.0000   10.38253
345600.0000   10.09491
345640.0000   10.26516
345680.0000   10.87480
345720.0000    9.95685
345760.0000   10.49694
345800.0000    9.95803
345840.0000   10.48285
345880.0000   10.17982
345920.0000   10.62809
345960.0000   10.76306
346000.0000    9.78137
346040.0000   10.91242
346080.0000    9.70807
346120.0000    9.81706
346160.0000   10.00205
346200.0000    9.99053
346240.0000    9.81658
346280.0000    9.66923
346320.0000   10.24690
346360.0000    9.85195
346400.0000   10.11906
346440.0000   10.40318
346480.0000   10.83193
346520.0000   10.14528
346560.0000   10.36203
346600.0000   11.15566
346640.0000   10.87222
346680.0000   11.05529
346720.0000   10.27476
346760.0000   10.51787
346800.0000   10.35735
346840.0000   10.81642
346880.0000   10.76616
346920.0000   10.69014
346960.0000   10.17989
347000.0000   10.45072
347040.0000   10.58661
347080.0000   10.98332
347120.0000   10.55620
347160.0000   10.17216
347200.0000   10.10661
347240.0000   10.12443
347280.0000    9.96329
347320.0000   11.34477
347360.0000   10.90384
347400.0000   10.29890
347440.0000   10.96568
347480.0000   10.54792
347520.0000   10.14997
347560.0000    9.66105
347600.0000    9.94432
347640.0000    9.34531
347680.0000   10.43364
347720.0000   10.93920
347760.0000   10.46721
347800.0000   10.37137
347840.0000   11.10786
347880.0000   10.35089
347920.0000   11.29576
347960.0000   10.44495
348000.0000   10.96480
348040.0000   11.88818
348080.0000   11.85002
348120.0000   11.42846
348160.0000   12.34912
348200.0000   10.97062
348240.0000   11.92728
348280.0000   12.10011
348320.0000   11.94280
348360.0000   10.90775
348400.0000   11.69023
348440.0000   11.58980
348480.0000   12.83574
348520.0000   12.06328
348560.0000   12.51378
348600.0000   11.49290
348640.0000   11.08181
348680.0000   11.75653
348720.0000   12.58050
348760.0000   12.45081
348800.0000   11.88126
348840.0000   12.30184
348880.0000   12.52975
348920.0000   13.00737
348960.0000   12.68779
349000.0000   12.94291
349040.0000   11.88951
349080.0000   12.07842
349120.0000   12.14662
349160.0000   11.96631
349200.0000   12.02642
349240.0000   12.01771
349280.0000   12.41650
349320.0000   12.75284
349360.0000   12.64633
349400.0000   13.07904
349440.0000   11.94453
349480.0000   11.20315
349520.0000   11.46030
349560.0000   11.38820
349600.0000   10.74721
349640.0000   11.69375
349680.0000   11.67803
349720.0000   10.94702
349760.0000   10.78668
349800.0000   11.49327
349840.0000   10.96709
349880.0000   10.97040
349920.0000   11.53393
349960.0000   12.31488
350000.0000   11.61756
350040.0000   10.67156
350080.0000   10.75479
350120.0000   11.06943
350160.0000   11.06330
350200.0000   12.38496
350240.0000   12.12802
350280.0000   11.21344
350320.0000   11.61248
350360.0000   11.65530
350400.0000   11.78813
350440.0000   13.14039
350480.0000   11.42377
350520.0000   11.78538
350560.0000   11.86755
350600.0000   11.75271
350640.0000   11.83467
350680.0000   11.34046
350720.0000   11.99929
350760.0000   12.53890
350800.0000   11.85310
350840.0000   11.09595
350880.0000   11.73089
350920.0000   11.15170
350960.0000   11.55623
351000.0000   11.31045
351040.0000   11.88951
351080.0000   11.80969
351120.0000   11.68711
351160.0000   12.07469
351200.0000   12.16824
351240.0000   12.19797
351280.0000   12.37951
351320.0000   11.37125
351360.0000   11.32866
351400.0000   11.22607
351440.0000   10.92217
351480.0000   10.86125
351520.0000   11.81622
351560.0000   11.55423
351600.0000   11.20450
351640.0000   11.05283
351680.0000   10.27843
351720.0000   10.56117
351760.0000   11.16476
351800.0000   11.25192
351840.0000   12.88214
351880.0000   12.80409
351920.0000   11.80584
351960.0000   11.78435
352000.0000   11.90256
352040.0000   10.64824
352080.0000   11.39335
352120.0000   11.64370
352160.0000   12.19906
352200.0000   10.61198
352240.0000   11.08851
352280.0000   10.51534
352320.0000   11.45665
352360.0000   10.56269
352400.0000    9.77228
352440.0000    8.29556
352480.0000    9.41955
352520.0000   10.62800
352560.0000   11.53976
352600.0000   10.47927
352640.0000    9.58154
352680.0000   10.96089
352720.0000   10.56315
352760.0000   10.44169
352800.0000   10.54690
352840.0000   10.80092
352880.0000   11.24886
352920.0000    9.77550
352960.0000   10.47972
353000.0000    9.89851
353040.0000    9.67550
353080.0000   11.11228
353120.0000   11.33717
353160.0000   10.83311
353200.0000   10.94500
353240.0000   10.40323
353280.0000    9.67134
353320.0000   11.15215
353360.0000   11.21515
353400.0000   11.31509
353440.0000   10.88877
353480.0000   10.95201
353520.0000   10.48934
353560.0000   10.03671
353600.0000   10.25130
353640.0000   10.43497
353680.0000    9.79708
353720.0000   10.03433
353760.0000    9.77317
353800.0000   10.16130
353840.0000    9.22922
353880.0000    8.99901
353920.0000    9.36776
353960.0000    8.90594
354000.0000    9.19550
354040.0000    8.15731
354080.0000    8.27550
354120.0000    9.14285
354160.0000    9.56674
354200.0000    9.17754
354240.0000    8.83283
354280.0000    8.49873
354320.0000    7.90753
354360.0000    8.96291
354400.0000    7.48381
354440.0000    7.43583
354480.0000    6.41188
354520.0000    7.07943
354560.0000    6.61509
354600.0000    6.82768
354640.0000    6.65176
354680.0000    6.79427
354720.0000    7.14492
354760.0000    7.97887
354800.0000    7.00674
354840.0000    7.70812
354880.0000    8.80042
354920.0000    8.62990
354960.0000    9.97413
355000.0000   10.60585
355040.0000   10.09022
355080.0000    9.81428
355120.0000    9.56961
355160.0000    8.77539
355200.0000    8.75198
355240.0000    8.49073
355280.0000    7.67254
355320.0000    8.48191
355360.0000    8.80376
355400.0000    8.12045
355440.0000    7.90902
355480.0000    8.42168
355520.0000    7.40444
355560.0000    8.17202
355600.0000    7.74960
355640.0000    7.92700
355680.0000    8.43458
355720.0000    7.55598
355760.0000    7.54550
355800.0000    6.91945
355840.0000    7.38005
355880.0000    7.93332
355920.0000    8.11051
355960.0000    8.46104
356000.0000    7.05459
356040.0000    7.05840
356080.0000    9.18421
356120.0000    7.93411
356160.0000    7.54763
356200.0000    7.12875
356240.0000    8.04745
356280.0000    8.87859
356320.0000    8.75649
356360.0000    7.34649
356400.0000    8.94659
356440.0000    9.81731
356480.0000    8.67110
356520.0000    8.94288
356560.0000    8.07210
356600.0000    8.80578
356640.0000    7.57462
356680.0000    8.35557
356720.0000    8.05063
356760.0000    7.39737
356800.0000    7.44991
356840.0000    8.33007
356880.0000    9.09899
356920.0000    8.51638
356960.0000    7.97727
357000.0000    8.36990
357040.0000    7.29864
357080.0000    8.20684
357120.0000    6.31837
357160.0000    6.84691
357200.0000    7.21635
357240.0000    8.56580
357280.0000    7.80115
357320.0000    9.30558
357360.0000    9.45190
357400.0000    9.73727
357440.0000    9.42686
357480.0000   10.22849
357520.0000    9.51626
357560.0000    8.54097
357600.0000    9.17455
357640.0000   10.24833
357680.0000    9.03574
357720.0000    8.92171
357760.0000    8.28993
357800.0000    8.11503
357840.0000    9.00356
357880.0000    8.20199
357920.0000    9.39104
357960.0000    8.39490
358000.0000    7.54597
358040.0000    8.03700
358080.0000    8.04064
358120.0000    7.54013
358160.0000    7.32344
358200.0000    7.59009
358240.0000    8.60673
358280.0000    7.77572
358320.0000    7.40380
358360.0000    7.89170
358400.0000    7.44501
358440.0000    9.48405
358480.0000   10.13764
358520.0000   10.73264
358560.0000   10.24183
358600.0000    9.87250
358640.0000    8.95468
358680.0000    9.38408
358720.0000    8.55772
358760.0000    8.58812
358800.0000    9.11925
358840.0000    9.42830
358880.0000    9.47574
358920.0000   10.61432
358960.0000   11.06711
359000.0000    9.98127
359040.0000   11.44310
359080.0000   10.15852
359120.0000   10.33157
359160.0000   10.40878
359200.0000   10.34133
359240.0000   10.02686
359280.0000    9.76909
359320.0000    9.84069
359360.0000    9.73948
359400.0000    9.65592
359440.0000    9.72752
359480.0000   10.47236
359520.0000   10.03162
359560.0000   10.09610
359600.0000   11.03579
359640.0000   11.46119
359680.0000   10.47399
359720.0000   10.55732
359760.0000   10.00130
359800.0000   10.63018
359840.0000   10.70625
359880.0000   11.53345
359920.0000   10.60722
359960.0000    9.73459
360000.0000    9.16789
360040.0000    9.89220
360080.0000   10.01944
360120.0000   11.72297
360160.0000   10.48683
360200.0000   11.08140
360240.0000   11.70832
360280.0000   10.19659
360320.0000   10.97372
360360.0000    9.79691
360400.0000    9.81402
360440.0000   10.34280
360480.0000    9.96868
360520.0000   10.15052
360560.0000    8.44575
360600.0000    8.73508
360640.0000    8.13614
360680.0000    8.79982
360720.0000    9.66222
360760.0000   10.35107
360800.0000    9.79893
360840.0000   10.94806
360880.0000   10.94519
360920.0000   11.67800
360960.0000   12.51028
361000.0000   10.76527
361040.0000   11.91251
361080.0000   12.00119
361120.0000   10.93734
361160.0000   11.29543
361200.0000   11.45493
361240.0000   11.63410
361280.0000   11.44240
361320.0000   12.60335
361360.0000   10.92255
361400.0000   12.41781
361440.0000   11.56944
361480.0000   11.35109
361520.0000   11.39911
361560.0000   11.29619
361600.0000   11.43738
361640.0000   11.32139
361680.0000   10.17138
361720.0000   10.04224
361760.0000   10.21324
361800.0000   10.52538
361840.0000   10.82333
361880.0000   10.32993
361920.0000   11.23878
361960.0000   10.79151
362000.0000   11.09968
362040.0000    9.88647
362080.0000   10.41733
362120.0000   11.92947
362160.0000   11.31529
362200.0000   11.64662
362240.0000   12.03590
362280.0000   11.82413
362320.0000   12.17623
362360.0000   12.55565
362400.0000   12.31204
362440.0000   11.48890
362480.0000   12.41358
362520.0000   12.13936
362560.0000   11.37798
362600.0000   12.72616
362640.0000   11.61599
362680.0000   12.33681
362720.0000   12.09690
362760.0000   11.59952
362800.0000   11.65308
362840.0000   12.48632
362880.0000   11.96590
362920.0000   11.51514
362960.0000   12.26177
363000.0000   11.92966
363040.0000   12.05060
363080.0000   12.54293
363120.0000   12.25655
363160.0000   12.07218
363200.0000   10.87205
363240.0000   10.50169
363280.0000   10.52328
363320.0000   11.71004
363360.0000   10.41340
363400.0000   10.73825
363440.0000   11.52215
363480.0000   11.05182
363520.0000   10.76486
363560.0000   10.52986
363600.0000   10.54212
363640.0000    9.93935
363680.0000   10.44007
363720.0000   10.19641
363760.0000    9.73692
363800.0000    9.83905
363840.0000   10.02713
363880.0000   10.74912
363920.0000   10.82277
363960.0000   10.39160
364000.0000   10.78759
364040.0000   11.26714
364080.0000   11.55007
364120.0000   11.66363
364160.0000   11.06947
364200.0000   10.34135
364240.0000   11.43015
364280.0000   11.15370
364320.0000   11.39962
364360.0000   12.33913
364400.0000   11.02934
364440.0000   11.85792
364480.0000   10.63666
364520.0000   11.08676
364560.0000   11.32489
364600.0000   11.04985
364640.0000   10.82385
364680.0000   10.82717
364720.0000   10.93289
364760.0000   11.75772
364800.0000   11.50824
364840.0000   10.38988
364880.0000   10.45752
364920.0000   11.30044
364960.0000   11.06959
365000.0000   11.35920
365040.0000   10.02143
365080.0000   10.06283
365120.0000   10.21184
365160.0000   10.17081
365200.0000   10.85839
365240.0000   11.17355
365280.0000   11.57253
365320.0000   10.73991
365360.0000   11.59397
365400.0000   10.61973
365440.0000   11.42847
365480.0000   11.23796
365520.0000   11.04132
365560.0000   11.26112
365600.0000   10.11338
365640.0000   10.72709
365680.0000   10.67393
365720.0000   11.26583
365760.0000   11.01424
365800.0000   10.70844
365840.0000   10.32111
365880.0000   10.29846
365920.0000   10.38824
365960.0000    9.77145
366000.0000   11.13064
366040.0000   10.36694
366080.0000   10.27586
366120.0000   10.78631
366160.0000   11.05002
366200.0000   11.09031
366240.0000   11.27133
366280.0000   12.10303
366320.0000   11.70752
366360.0000   12.36536
366400.0000   11.29492
366440.0000   11.05812
366480.0000   11.32713
366520.0000   11.48990
366560.0000   11.42159
366600.0000   11.91785
366640.0000   11.37844
366680.0000   11.61180
366720.0000   10.74728
366760.0000   11.42562
366800.0000   10.43714
366840.0000   10.28518
366880.0000   10.41784
366920.0000   11.02505
366960.0000   11.33656
367000.0000   10.31949
367040.0000   10.76496
367080.0000   10.60798
367120.0000   10.63333
367160.0000   10.31648
367200.0000   10.88859
367240.0000   10.06104
367280.0000   10.87443
367320.0000   10.71406
367360.0000   10.63210
367400.0000    9.78473
367440.0000   10.25905
367480.0000   10.52027
367520.0000   10.06772
367560.0000   10.88725
367600.0000   11.10924
367640.0000   11.68608
367680.0000   11.06930
367720.0000   11.40042
367760.0000   10.68006
367800.0000   10.80407
367840.0000   11.15391
367880.0000   10.63651
367920.0000   11.32244
367960.0000   11.17515
368000.0000   10.64850
368040.0000   10.38212
368080.0000   10.48245
368120.0000    9.72106
368160.0000   10.59183
368200.0000   10.96068
368240.0000   11.32384
368280.0000   11.78194
368320.0000   10.94947
368360.0000   11.48500
368400.0000   10.47439
368440.0000   10.62592
368480.0000    9.93826
368520.0000   10.38741
368560.0000   10.72517
368600.0000   10.86214
368640.0000   11.76631
368680.0000   11.36931
368720.0000   10.45689
368760.0000   10.82373
368800.0000   10.35649
368840.0000   10.93124
368880.0000   11.60899
368920.0000   11.15655
368960.0000    9.66520
369000.0000   10.26427
369040.0000   10.07603
369080.0000   10.94484
369120.0000   11.41790
369160.0000   11.71572
369200.0000   10.47946
369240.0000   11.96055
369280.0000   10.23710
369320.0000   11.01384
369360.0000   10.51745
369400.0000   11.65894
369440.0000   10.96027
369480.0000   11.17664
369520.0000   11.07214
369560.0000   11.04651
369600.0000   11.00314
369640.0000   10.96562
369680.0000   11.17474
369720.0000   11.16371
369760.0000   10.76892
369800.0000   10.67711
369840.0000   11.76087
369880.0000   11.15048
369920.0000   11.17198
369960.0000   10.19846
370000.0000   11.35462
370040.0000   11.26679
370080.0000   10.42394
370120.0000   10.65828
370160.0000   10.33089
370200.0000   11.20661
370240.0000   10.41869
370280.0000   10.37709
370320.0000   10.73215
370360.0000   10.29235
370400.0000   10.52306
370440.0000   10.12550
370480.0000   11.15508
370520.0000   10.83764
370560.0000    9.56136
370600.0000   10.91785
370640.0000   10.79741
370680.0000   10.24219
370720.0000   11.25337
370760.0000   11.55760
370800.0000   10.28875
370840.0000   11.01420
370880.0000   10.82274
370920.0000   10.25340
370960.0000   11.05666
371000.0000   10.47152
371040.0000   10.78834
371080.0000   11.01391
371120.0000   10.15150
371160.0000    8.87083
371200.0000    8.05630
371240.0000    7.96823
371280.0000    9.07276
371320.0000    8.99921
371360.0000    8.94413
371400.0000    8.60444
371440.0000    8.21092
371480.0000    8.88586
371520.0000    8.78608
371560.0000    7.88762
371600.0000    8.82364
371640.0000    8.82074
371680.0000    8.60587
371720.0000   10.16133
371760.0000    9.24924
371800.0000    9.57330
371840.0000    9.80781
371880.0000    9.23746
371920.0000    9.64733
371960.0000   10.61156
372000.0000    9.35018
372040.0000    9.89520
372080.0000   10.39100
372120.0000   10.98674
372160.0000   10.34806
372200.0000    9.57237
372240.0000   10.27832
372280.0000   10.00353
372320.0000    8.58346
372360.0000    9.28177
372400.0000    8.78270
372440.0000    9.10235
372480.0000    9.29189
372520.0000    8.84311
372560.0000    8.85253
372600.0000    8.77486
372640.0000    9.08321
372680.0000    8.11591
372720.0000    8.60952
372760.0000    8.40228
372800.0000    8.61435
372840.0000    9.83914
372880.0000   10.39478
372920.0000    9.68783
372960.0000    8.89466
373000.0000    9.15517
373040.0000    9.33693
373080.0000   10.61056
373120.0000   10.58812
373160.0000   11.08691
373200.0000   10.60995
373240.0000   10.54149
373280.0000   10.77915
373320.0000   10.78513
373360.0000   10.95082
373400.0000   10.28940
373440.0000    9.74213
373480.0000   10.00603
373520.0000   10.54274
373560.0000   11.76173
373600.0000   12.07105
373640.0000   11.53710
373680.0000   11.89094
373720.0000   12.33611
373760.0000   10.77153
373800.0000   11.22780
373840.0000   11.78353
373880.0000   11.38145
373920.0000   11.58029
373960.0000   11.58502
374000.0000   11.12011
374040.0000   11.28085
374080.0000   11.12025
374120.0000   10.46457
374160.0000   10.39780
374200.0000   10.70135
374240.0000    9.85577
374280.0000   10.09389
374320.0000   10.82523
374360.0000   10.79627
374400.0000   10.80241
374440.0000   10.36906
374480.0000   10.26992
374520.0000   10.52838
374560.0000   10.76880
374600.0000   10.82458
374640.0000   10.21220
374680.0000   10.39816
374720.0000   10.81425
374760.0000   11.59959
374800.0000   11.23019
374840.0000   10.92669
374880.0000   11.22332
374920.0000   11.74346
374960.0000   10.78535
375000.0000    9.85024
375040.0000    9.37842
375080.0000   10.03653
375120.0000   10.65522
375160.0000   10.15881
375200.0000    9.08210
375240.0000    8.44719
375280.0000    8.03990
375320.0000    9.00118
375360.0000    9.44120
375400.0000    9.58301
375440.0000    8.85185
375480.0000    7.68719
375520.0000    8.26004
375560.0000    8.66567
375600.0000    8.24940
375640.0000    9.87797
375680.0000   10.25439
375720.0000    8.75379
375760.0000    7.93432
375800.0000    7.30911
375840.0000    9.32479
375880.0000    9.09176
375920.0000    9.25799
375960.0000   10.41685
376000.0000   11.30962
376040.0000   10.59473
376080.0000   10.40518
376120.0000   10.95598
376160.0000   10.76024
376200.0000   10.49209
376240.0000   10.96610
376280.0000   10.49441
376320.0000   11.29117
376360.0000   11.03683
376400.0000   11.46177
376440.0000   10.34611
376480.0000   10.06571
376520.0000   10.68296
376560.0000   11.40594
376600.0000   10.98805
376640.0000    9.90191
376680.0000    9.69678
376720.0000   10.33948
376760.0000   10.11605
376800.0000   11.37212
376840.0000   10.51612
376880.0000   10.50513
376920.0000   10.91631
376960.0000   11.36373
377000.0000   10.89432
377040.0000   11.22336
377080.0000   11.38816
377120.0000   10.81133
377160.0000   10.76185
377200.0000   11.29399
377240.0000   10.60791
377280.0000   11.52655
377320.0000   10.68809
377360.0000   11.51899
377400.0000   11.68882
377440.0000   11.73883
377480.0000   11.01669
377520.0000   11.64190
377560.0000   11.04868
377600.0000   11.90617
377640.0000   10.80754
377680.0000   11.76074
377720.0000   11.16354
377760.0000   11.22055
377800.0000   10.50550
377840.0000   12.02949
377880.0000   11.52117
377920.0000   10.96888
377960.0000   12.06677
378000.0000   11.59332
378040.0000   11.87877
378080.0000   11.37975
378120.0000   11.76303
378160.0000   10.57366
378200.0000   10.34987
378240.0000   10.59769
378280.0000    9.91912
378320.0000   10.05937
378360.0000    7.78101
378400.0000    9.19730
378440.0000    8.49678
378480.0000    9.45347
378520.0000    8.25823
378560.0000    9.24481
378600.0000    9.54650
378640.0000   10.20201
378680.0000    9.54778
378720.0000    8.77948
378760.0000    8.66096
378800.0000    8.57869
378840.0000    9.19109
378880.0000    9.05206
378920.0000    8.70584
378960.0000    9.09231
379000.0000    9.63096
379040.0000    9.73713
379080.0000    8.83177
379120.0000    9.10420
379160.0000   10.01735
379200.0000   10.42576
379240.0000   10.38337
379280.0000   11.11858
379320.0000   10.67158
379360.0000   11.23513
379400.0000   11.55020
379440.0000   10.82610
379480.0000   10.46427
379520.0000   10.21420
379560.0000    9.83944
379600.0000   10.13868
379640.0000   10.02584
379680.0000   10.34470
379720.0000    8.98902
379760.0000    9.07058
379800.0000    8.55024
379840.0000    9.02766
379880.0000   10.12278
379920.0000   10.92872
379960.0000   10.52001
380000.0000    9.69180
380040.0000   10.80841
380080.0000   11.90547
380120.0000   11.12108
380160.0000   11.03624
380200.0000   11.36665
380240.0000   10.25013
380280.0000   10.80103
380320.0000   10.36195
380360.0000   11.24279
380400.0000   10.63740
380440.0000    9.30913
380480.0000   10.64314
380520.0000    9.79368
380560.0000    9.75114
380600.0000    9.44830
380640.0000    8.85452
380680.0000    9.44524
380720.0000    9.17220
380760.0000    9.47384
380800.0000    9.87791
380840.0000    9.13929
380880.0000    8.92232
380920.0000    9.43555
380960.0000   10.92814
381000.0000   10.45649
381040.0000    9.97823
381080.0000   10.01906
381120.0000   10.41215
381160.0000    9.73655
381200.0000   10.65228
381240.0000   10.37569
381280.0000   10.27509
381320.0000   10.69176
381360.0000   11.19800
381400.0000   11.54456
381440.0000   10.76296
381480.0000   10.87165
381520.0000   11.22240
381560.0000   11.29249
381600.0000   11.32558
381640.0000   11.69854
381680.0000   10.76236
381720.0000   11.05445
381760.0000   11.09125
381800.0000   10.71200
381840.0000   11.23178
381880.0000   11.17224
381920.0000   10.90662
381960.0000   11.21050
382000.0000   12.16436
382040.0000   11.74813
382080.0000   12.02412
382120.0000   11.59830
382160.0000   12.03073
382200.0000   12.03031
382240.0000   12.01840
382280.0000   11.86481
382320.0000   12.38599
382360.0000   11.51866
382400.0000   11.01073
382440.0000   12.14376
382480.0000   12.90874
382520.0000   11.20667
382560.0000   11.41248
382600.0000   10.98745
382640.0000   11.44090
382680.0000   10.87404
382720.0000   10.55152
382760.0000   11.07978
382800.0000   10.00031
382840.0000   10.24056
382880.0000   10.08423
382920.0000   10.48403
382960.0000   11.33598
383000.0000   10.46056
383040.0000   10.19551
383080.0000   11.03863
383120.0000   10.75583
383160.0000   10.51740
383200.0000   10.50554
383240.0000   10.15056
383280.0000   10.28170
383320.0000   10.07567
383360.0000   10.32876
383400.0000   11.86429
383440.0000   11.00700
383480.0000    9.93918
383520.0000   11.10911
383560.0000   10.44064
383600.0000    9.71531
383640.0000   10.86963
383680.0000   10.42035
383720.0000    9.79499
383760.0000   10.61407
383800.0000   11.43513
383840.0000   11.99140
383880.0000   12.34427
383920.0000   11.78800
383960.0000   10.38501
384000.0000   11.05784
384040.0000   11.13934
384080.0000   12.05958
384120.0000   10.98687
384160.0000   11.15126
384200.0000   10.56295
384240.0000   10.72690
384280.0000   11.23688
384320.0000   11.12524
384360.0000    9.66465
384400.0000   11.26335
384440.0000   10.55328
384480.0000   10.52267
384520.0000    9.83717
384560.0000   10.72536
384600.0000   10.31624
384640.0000   10.51158
384680.0000   10.62923
384720.0000   11.15177
384760.0000   10.85033
384800.0000   11.75394
384840.0000   11.38597
384880.0000   11.22337
384920.0000   10.91110
384960.0000   10.29844
385000.0000   10.63543
385040.0000   10.48059
385080.0000   11.00834
385120.0000   10.57468
385160.0000   10.69394
385200.0000   11.69093
385240.0000   11.56209
385280.0000   10.14026
385320.0000   11.18542
385360.0000   10.66561
385400.0000   10.99769
385440.0000   10.13525
385480.0000   10.74994
385520.0000    9.71594
385560.0000   10.14300
385600.0000   10.33891
385640.0000   10.17304
385680.0000    9.95462
385720.0000    9.62222
385760.0000    9.36365
385800.0000    9.16693
385840.0000    9.80831
385880.0000    9.73423
385920.0000   10.35163
385960.0000   11.08724
386000.0000   10.81042
386040.0000   11.09037
386080.0000   11.12008
386120.0000   10.20915
386160.0000    9.64319
386200.0000    9.78244
386240.0000    9.72415
386280.0000    9.90008
386320.0000   10.12973
386360.0000   10.98475
386400.0000    9.61152
386440.0000   10.40473
386480.0000    9.87218
386520.0000    9.80743
386560.0000   10.10445
386600.0000   10.22664
386640.0000   10.89621
386680.0000   10.24255
386720.0000   10.12390
386760.0000    9.92102
386800.0000    9.80642
386840.0000   10.11107
386880.0000    9.99205
386920.0000   10.25698
386960.0000   10.86316
387000.0000   11.01663
387040.0000    9.98828
387080.0000   10.76256
387120.0000   10.30036
387160.0000   10.48860
387200.0000   10.74166
387240.0000   10.63933
387280.0000   10.91969
387320.0000   10.46807
387360.0000   10.10672
387400.0000   10.59037
387440.0000   11.03191
387480.0000   10.22424
387520.0000   10.35194
387560.0000    9.79403
387600.0000    9.98022
387640.0000   10.72339
387680.0000   11.51630
387720.0000   11.80180
387760.0000   10.97525
387800.0000   11.57405
387840.0000   10.14505
387880.0000    9.23614
387920.0000   10.57624
387960.0000   10.35524
388000.0000    9.64571
388040.0000    9.12851
388080.0000    9.03557
388120.0000    8.17374
388160.0000    9.35453
388200.0000    8.93913
388240.0000    8.64075
388280.0000    9.45631
388320.0000    9.41459
388360.0000   10.57216
388400.0000   10.35787
388440.0000   10.26872
388480.0000   11.38073
388520.0000   11.24290
388560.0000   10.40340
388600.0000   10.38558
388640.0000   10.34279
388680.0000   10.13565
388720.0000   10.01253
388760.0000    9.82716
388800.0000   10.76571
388840.0000   11.11497
388880.0000   11.46900
388920.0000   10.62599
388960.0000   10.66015
389000.0000   11.92380
389040.0000   11.36220
389080.0000   11.68491
389120.0000   11.86871
389160.0000   12.31093
389200.0000   12.96648
389240.0000   12.43880
389280.0000   11.64046
389320.0000   12.59154
389360.0000   12.41700
389400.0000   11.92307
389440.0000   11.89531
389480.0000   11.62118
389520.0000   11.17302
389560.0000   10.72205
389600.0000   12.28473
389640.0000   11.39193
389680.0000   11.03196
389720.0000   11.02541
389760.0000   10.92566
389800.0000    9.81410
389840.0000   10.41618
389880.0000   10.37940
389920.0000    9.74895
389960.0000   10.46818
390000.0000   10.29352
390040.0000   10.31877
390080.0000    9.99237
390120.0000   11.44960
390160.0000   11.50245
390200.0000   10.37183
390240.0000   10.82373
390280.0000   11.04506
390320.0000   11.33906
390360.0000   10.47059
390400.0000   11.71561
390440.0000   11.19971
390480.0000   11.47691
390520.0000   11.69344
390560.0000   11.59284
390600.0000   10.78521
390640.0000   10.90207
390680.0000   11.14736
390720.0000   10.22346
390760.0000   10.68293
390800.0000   11.83336
390840.0000    9.79859
390880.0000    8.70669
390920.0000    8.25705
390960.0000    9.43310
391000.0000    9.12181
391040.0000    9.39904
391080.0000    9.34966
391120.0000   10.62819
391160.0000   10.66622
391200.0000   10.74946
391240.0000   10.32601
391280.0000   11.12908
391320.0000   10.48298
391360.0000   10.04403
391400.0000    9.76582
391440.0000    9.90848
391480.0000   10.32805
391520.0000   10.62895
391560.0000   11.49336
391600.0000   10.87845
391640.0000   10.90765
391680.0000   10.54986
391720.0000   10.55582
391760.0000   10.90250
391800.0000   11.20555
391840.0000   10.67583
391880.0000   10.83371
391920.0000   11.60357
391960.0000   11.67135
392000.0000   11.54466
392040.0000   11.37687
392080.0000   10.27514
392120.0000   10.91494
392160.0000   11.04407
392200.0000   12.85706
392240.0000   11.32135
392280.0000   10.81745
392320.0000   11.19094
392360.0000   10.59631
392400.0000   10.07354
392440.0000   10.42890
392480.0000   10.53652
392520.0000   10.93612
392560.0000    9.21298
392600.0000    9.22817
392640.0000    8.92539
392680.0000    9.19130
392720.0000    8.98043
392760.0000    9.49350
392800.0000    9.78603
392840.0000    9.29304
392880.0000    8.67216
392920.0000    9.72962
392960.0000   10.45776
393000.0000   10.92931
393040.0000   10.07276
393080.0000    9.83436
393120.0000    9.96546
393160.0000    9.97367
393200.0000   10.53259
393240.0000   11.39576
393280.0000   11.19187
393320.0000    9.73478
393360.0000   10.71473
393400.0000   10.71853
393440.0000   11.48532
393480.0000   10.53391
393520.0000   10.72109
393560.0000   10.58310
393600.0000   10.60512
393640.0000   10.95997
393680.0000   10.61533
393720.0000   11.43544
393760.0000   11.61908
393800.0000   11.17327
393840.0000   10.96082
393880.0000   12.02486
393920.0000   10.73872
393960.0000   11.34416
394000.0000   11.46383
394040.0000   11.50335
394080.0000   11.82597
394120.0000   12.18734
394160.0000   12.64581
394200.0000   11.49824
394240.0000   12.20716
394280.0000   11.18846
394320.0000   11.78058
394360.0000   12.69748
394400.0000   12.38953
394440.0000   12.23228
394480.0000   11.57749
394520.0000   11.66896
394560.0000   10.72873
394600.0000   11.48915
394640.0000   11.36796
394680.0000   11.45262
394720.0000   10.56624
394760.0000   10.59559
394800.0000   10.53638
394840.0000   10.67597
394880.0000   10.96620
394920.0000   10.58166
394960.0000   11.35475
395000.0000   10.95195
395040.0000   10.92129
395080.0000   10.02149
395120.0000   11.14611
395160.0000   10.63381
395200.0000   10.28253
395240.0000   10.61058
395280.0000   10.48163
395320.0000   10.22252
395360.0000   10.45847
395400.0000   10.79310
395440.0000    9.95124
395480.0000   10.04097
395520.0000    9.42976
395560.0000   10.54210
395600.0000   10.28021
395640.0000   11.06873
395680.0000   11.06110
395720.0000    9.64444
395760.0000    9.74514
395800.0000    9.37746
395840.0000    9.73568
395880.0000   10.13411
395920.0000   11.32640
395960.0000   10.76001
396000.0000   10.17201
396040.0000   10.62424
396080.0000   10.83661
396120.0000   11.15228
396160.0000   10.99618
396200.0000   11.14299
396240.0000   12.06120
396280.0000   10.87971
396320.0000   11.28552
396360.0000   11.16754
396400.0000   11.09158
396440.0000   11.63221
396480.0000   11.85584
396520.0000   11.38113
396560.0000   11.01382
396600.0000   11.70682
396640.0000   12.10597
396680.0000   11.31294
396720.0000   11.90222
396760.0000   10.43885
396800.0000   10.00172
396840.0000   10.31662
396880.0000   12.08881
396920.0000   12.11209
396960.0000   11.53335
397000.0000   10.89173
397040.0000   10.01683
397080.0000   11.23839
397120.0000   11.02533
397160.0000    9.86969
397200.0000   11.09185
397240.0000   11.83637
397280.0000   11.73573
397320.0000   11.20488
397360.0000   11.07886
397400.0000   12.37169
397440.0000   10.75207
397480.0000   10.88034
397520.0000   11.53962
397560.0000   11.33609
397600.0000   11.47308
397640.0000   11.21319
397680.0000   11.24900
397720.0000   10.56489
397760.0000   11.56995
397800.0000   11.61686
397840.0000   10.66243
397880.0000   11.68027
397920.0000   10.80095
397960.0000   11.61731
398000.0000   10.78331
398040.0000    9.64658
398080.0000   10.44090
398120.0000   10.87638
398160.0000   10.65980
398200.0000   10.79047
398240.0000   10.89051
398280.0000   10.54065
398320.0000   11.09802
398360.0000   11.34363
398400.0000   11.38080
398440.0000   11.32634
398480.0000   11.10683
398520.0000   10.31028
398560.0000   10.44098
398600.0000   11.04644
398640.0000   10.41147
398680.0000   10.08739
398720.0000    8.81718
398760.0000   10.62910
398800.0000   11.66679
398840.0000    9.94954
398880.0000   10.23368
398920.0000   10.73198
398960.0000   10.40016
399000.0000   10.87951
399040.0000   10.33369
399080.0000   10.57774
399120.0000   10.29502
399160.0000    9.91354
399200.0000    9.97789
399240.0000    9.35537
399280.0000    9.48969
399320.0000    9.82695
399360.0000   10.27983
399400.0000    9.51307
399440.0000   10.92545
399480.0000   10.57629
399520.0000   10.09488
399560.0000    9.07588
399600.0000    9.64869
399640.0000   10.25618
399680.0000   10.88179
399720.0000   10.47674
399760.0000   10.13147
399800.0000   10.52407
399840.0000   10.40800
399880.0000   10.84121
399920.0000   11.41917
399960.0000   10.54866
400000.0000   11.23382
400040.0000   10.77474
400080.0000   11.13127
400120.0000   10.52739
400160.0000   11.21733
400200.0000   11.01448
400240.0000   11.49044
400280.0000   10.95201
400320.0000    9.96435
400360.0000   10.05873
400400.0000    9.85249
400440.0000   10.08212
400480.0000   10.00780
400520.0000   10.68556
400560.0000    9.97465
400600.0000   10.90699
400640.0000   10.11867
400680.0000   11.19614
400720.0000   10.32074
400760.0000   10.16392
400800.0000   10.42513
400840.0000   10.28860
400880.0000   11.91399
400920.0000   11.75280
400960.0000   11.04104
401000.0000   11.83704
401040.0000   11.63744
401080.0000   11.13472
401120.0000   10.52209
401160.0000   11.31026
401200.0000   12.19322
401240.0000   11.50182
401280.0000   12.29401
401320.0000   10.58081
401360.0000   10.69708
401400.0000   10.31406
401440.0000   10.32899
401480.0000   10.51957
401520.0000    9.96830
401560.0000   10.59915
401600.0000   11.14889
401640.0000   10.40363
401680.0000   11.50913
401720.0000   11.03598
401760.0000   10.44001
401800.0000   10.39730
401840.0000   11.21266
401880.0000   10.58119
401920.0000   10.37027
401960.0000    9.59814
402000.0000   10.25569
402040.0000   11.02808
402080.0000   10.27180
402120.0000   10.68378
402160.0000   10.67176
402200.0000   10.42796
402240.0000   10.11578
402280.0000    9.21943
402320.0000    9.78337
402360.0000    9.77290
402400.0000    9.78621
402440.0000    9.15200
402480.0000   10.14968
402520.0000   10.08954
402560.0000   10.51111
402600.0000    9.70654
402640.0000   10.66882
402680.0000   10.19958
402720.0000    9.58573
402760.0000   10.30789
402800.0000    9.89506
402840.0000   10.48141
402880.0000   10.88855
402920.0000   10.88070
402960.0000   10.89303
403000.0000   10.78218
403040.0000   10.95615
403080.0000   10.19210
403120.0000    9.57994
403160.0000   10.10552
403200.0000    9.57264
403240.0000    9.42473
403280.0000   10.72227
403320.0000   10.19095
403360.0000   10.84788
403400.0000   10.65116
403440.0000   10.95965
403480.0000    9.70413
403520.0000   10.40645
403560.0000   10.80340
403600.0000    9.53644
403640.0000   10.93030
403680.0000   10.27554
403720.0000   10.96020
403760.0000   10.47204
403800.0000   11.74029
403840.0000   11.61883
403880.0000   10.99994
403920.0000   10.87454
403960.0000   10.31054
404000.0000   10.31270
404040.0000   10.06324
404080.0000   10.70915
404120.0000   10.99654
404160.0000    9.75459
404200.0000    9.40933
404240.0000    9.86237
404280.0000    9.62245
404320.0000    9.93100
404360.0000    9.49268
404400.0000    9.46984
404440.0000   10.38969
404480.0000   11.73792
404520.0000   11.00646
404560.0000   10.54106
404600.0000   12.31886
404640.0000   11.90529
404680.0000   11.57118
404720.0000   10.58182
404760.0000   10.33543
404800.0000   11.31825
404840.0000   10.30238
404880.0000   11.47628
404920.0000   10.70453
404960.0000   11.16299
405000.0000   11.69457
405040.0000   11.97562
405080.0000   11.34946
405120.0000   11.73064
405160.0000   11.00910
405200.0000   11.16221
405240.0000   11.14237
405280.0000   11.25208
405320.0000   10.48280
405360.0000   12.14387
405400.0000   12.12393
405440.0000   10.53018
405480.0000   11.21269
405520.0000   11.06209
405560.0000   11.63035
405600.0000   11.13732
405640.0000   10.01019
405680.0000    9.40496
405720.0000   10.85284
405760.0000   11.60466
405800.0000   10.77048
405840.0000    9.92260
405880.0000    9.98542
405920.0000   10.53854
405960.0000   10.28075
406000.0000   11.40009
406040.0000   11.14756
406080.0000   11.44530
406120.0000   12.21232
406160.0000   10.53460
406200.0000   11.58110
406240.0000   11.16090
406280.0000   11.49922
406320.0000   11.05521
406360.0000   10.80935
406400.0000   11.64625
406440.0000   10.85463
406480.0000   10.23833
406520.0000   10.41508
406560.0000   11.19904
406600.0000   10.70474
406640.0000   10.79952
406680.0000   11.03040
406720.0000   10.42787
406760.0000   11.06126
406800.0000    9.89632
406840.0000   10.22965
406880.0000   10.70840
406920.0000   10.30625
406960.0000   10.98518
407000.0000   10.67142
407040.0000   11.17980
407080.0000   11.72852
407120.0000   12.23000
407160.0000   10.94423
407200.0000   10.93794
407240.0000   10.23093
407280.0000   11.26578
407320.0000   10.71117
407360.0000   11.32484
407400.0000   10.71919
407440.0000   10.02642
407480.0000   10.80898
407520.0000    9.89007
407560.0000    8.91388
407600.0000   10.15061
407640.0000   10.33275
407680.0000   10.04447
407720.0000   10.35773
407760.0000    9.81044
407800.0000   10.52091
407840.0000   10.00769
407880.0000    9.40916
407920.0000    8.69049
407960.0000    9.05555
408000.0000    9.79585
408040 5
408080 5
408120 5
408160 5
408200 5
408240 5
408280 5
408320 5
408360 5
408400 5
408440 5
408480 5
408520 5
408560 5
408600 5
408640 5
408680 5
408720 5
408760 5
408800 5
408840 5
408880 5
408920 5
408960 5
409000 5
409040 5
409080 5
409120 5
409160 5
409200 5
409240 5
409280 5
409320 5
409360 5
409400 5
409440 5
409480 5
409520 5
409560 5
409600 5
409640 5
409680 5
409720 5
409760 5
409800 5
409840 5
409880 5
409920 5
409960 5
410000 5
410040 5
410080 5
410120 5
410160 5
410200 5
410240 5
410280 5
410320 5
410360 5
410400 5
410440 5
410480 5
410520 5
410560 5
410600 5
410640 5
410680 5
410720 5
410760 5
410800 5
410840 5
410880 5
410920 5
410960 5
411000 5
411040 5
411080 5
411120 5
411160 5
411200 5
411240 5
411280 5
411320 5
411360 5
411400 5
411440 5
411480 5
411520 5
411560 5
411600 5
411640 5
411680 5
411720 5
411760 5
411800 5
411840 5
411880 5
411920 5
411960 5
412000 5
412040 5
412080 5
412120 5
412160 5
412200 5
412240 5
412280 5
412320 5
412360 5
412400 5
412440 5
412480 5
412520 5
412560 5
412600 5
412640 5
412680 5
412720 5
412760 5
412800 5
412840 5
412880 5
412920 5
412960 5
413000 5
413040 5
413080 5
413120 5
413160 5
413200 5
413240 5
413280 5
413320 5
413360 5
413400 5
413440 5
413480 5
413520 5
413560 5
413600 5
413640 5
413680 5
413720 5
413760 5
413800 5
413840 5
413880 5
413920 5
413960 5
414000 5
414040 5
414080 5
414120 5
414160 5
414200 5
414240 5
414280 5
414320 5
414360 5
414400 5
414440 5
414480 5
414520 5
414560 5
414600 5
414640 5
414680 5
414720 5
414760 5
414800 5
414840 5
414880 5
414920 5
414960 5
415000 5
415040 5
415080 5
415120 5
415160 5
415200 5
415240 5
415280 5
415320 5
415360 5
415400 5
415440 5
415480 5
415520 5
415560 5
415600 5
415640 5
415680 5
415720 5
415760 5
415800 5
415840 5
415880 5
415920 5
415960 5
416000 5
416040 5
416080 5
416120 5
416160 5
416200 5
416240 5
416280 5
416320 5
416360 5
416400 5
416440 5
416480 5
416520 5
416560 5
416600 5
416640 5
416680 5
416720 5
416760 5
416800 5
416840 5
416880 5
416920 5
416960 5
417000 5
417040 5
417080 5
417120 5
417160 5
417200 5
417240 5
417280 5
417320 5
417360 5
417400 5
417440 5
417480 5
417520 5
417560 5
417600 5
417640 5
417680 5
417720 5
417760 5
417800 5
417840 5
417880 5
417920 5
417960 5
418000 5
418040 5
418080 5
418120 5
418160 5
418200 5
418240 5
418280 5
418320 5
418360 5
418400 5
418440 5
418480 5
418520 5
418560 5
418600 5
418640 5
418680 5
418720 5
418760 5
418800 5
418840 5
418880 5
418920 5
418960 5
419000 5
419040 5
419080 5
419120 5
419160 5
419200 5
419240 5
419280 5
419320 5
419360 5
419400 5
419440 5
419480 5
419520 5
419560 5
419600 5
419640 5
419680 5
419720 5
419760 5
419800 5
419840 5
419880 5
419920 5
419960 5
420000 5
420040 5
420080 5
420120 5
420160 5
420200 5
420240 5
420280 5
420320 5
420360 5
420400 5
420440 5
420480 5
420520 5
420560 5
420600 5
420640 5
420680 5
420720 5
420760 5
420800 5
420840 5
420880 5
420920 5
420960 5
421000 5
421040 5
421080 5
421120 5
421160 5
421200 5
421240 5
421280 5
421320 5
421360 5
421400 5
421440 5
421480 5
421520 5
421560 5
421600 5
421640 5
421680 5
421720 5
421760 5
421800 5
421840 5
421880 5
421920 5
421960 5
422000 5
422040 5
422080 5
422120 5
422160 5
422200 5
422240 5
422280 5
422320 5
422360 5
422400 5
422440 5
422480 5
422520 5
422560 5
422600 5
422640 5
422680 5
422720 5
422760 5
422800 5
422840 5
422880 5
422920 5
422960 5
423000 5
423040 5
423080 5
423120 5
423160 5
423200 5
423240 5
423280 5
423320 5
423360 5
423400 5
423440 5
423480 5
423520 5
423560 5
423600 5
423640 5
423680 5
423720 5
423760 5
423800 5
423840 5
423880 5
423920 5
423960 5
424000 5
424040 5
424080 5
424120 5
424160 5
424200 5
424240 5
424280 5
424320 5
424360 5
424400 5
424440 5
424480 5
424520 5
424560 5
424600 5
424640 5
424680 5
424720 5
424760 5
424800 5
424840 5
424880 5
424920 5
424960 5
425000 5
425040 5
425080 5
425120 5
425160 5
425200 5
425240 5
425280 5
425320 5
425360 5
425400 5
425440 5
425480 5
425520 5
425560 5
425600 5
425640 5
425680 5
425720 5
425760 5
425800 5
425840 5
425880 5
425920 5
425960 5
426000 5
426040 5
426080 5
426120 5
426160 5
426200 5
426240 5
426280 5
426320 5
426360 5
426400 5
426440 5
426480 5
426520 5
426560 5
426600 5
426640 5
426680 5
426720 5
426760 5
426800 5
426840 5
426880 5
426920 5
426960 5
427000 5
427040 5
427080 5
427120 5
427160 5
427200 5
427240 5
427280 5
427320 5
427360 5
427400 5
427440 5
427480 5
427520 5
427560 5
427600 5
427640 5
427680 5
427720 5
427760 5
427800 5
427840 5
427880 5
427920 5
427960 5
428000 5
428040 5
428080 5
428120 5
428160 5
428200 5
428240 5
428280 5
428320 5
428360 5
428400 5
428440 5
428480 5
428520 5
428560 5
428600 5
428640 5
428680 5
428720 5
428760 5
428800 5
428840 5
428880 5
428920 5
428960 5
429000 5
429040 5
429080 5
429120 5
429160 5
429200 5
429240 5
429280 5
429320 5
429360 5
429400 5
429440 5
429480 5
429520 5
429560 5
429600 5
429640 5
429680 5
429720 5
429760 5
429800 5
429840 5
429880 5
429920 5
429960 5
430000 5
430040 5
430080 5
430120 5
430160 5
430200 5
430240 5
430280 5
430320 5
430360 5
430400 5
430440 5
430480 5
430520 5
430560 5
430600 5
430640 5
430680 5
430720 5
430760 5
430800 5
430840 5
430880 5
430920 5
430960 5
431000 5
431040 5
431080 5
431120 5
431160 5
431200 5
431240 5
431280 5
431320 5
431360 5
431400 5
431440 5
431480 5
431520 5
431560 5
431600 5
431640 5
431680 5
431720 5
431760 5
431800 5
431840 5
431880 5
431920 5
431960 5
432000 5
432040 5
432080 5
432120 5
432160 5
432200 5
432240 5
432280 5
432320 5
432360 5
432400 5
432440 5
432480 5
432520 5
432560 5
432600 5
432640 5
432680 5
432720 5
432760 5
432800 5
432840 5
432880 5
432920 5
432960 5
433000 5
433040 5
433080 5
433120 5
433160 5
433200 5
433240 5
433280 5
433320 5
433360 5
433400 5
433440 5
433480 5
433520 5
433560 5
433600 5
433640 5
433680 5
433720 5
433760 5
433800 5
433840 5
433880 5
433920 5
433960 5
434000 5
434040 5
434080 5
434120 5
434160 5
434200 5
434240 5
434280 5
434320 5
434360 5
434400 5
434440 5
434480 5
434520 5
434560 5
434600 5
434640 5
434680 5
434720 5
434760 5
434800 5
434840 5
434880 5
434920 5
434960 5
435000 5
435040 5
435080 5
435120 5
435160 5
435200 5
435240 5
435280 5
435320 5
435360 5
435400 5
435440 5
435480 5
435520 5
435560 5
435600 5
435640 5
435680 5
435720 5
435760 5
435800 5
435840 5
435880 5
435920 5
435960 5
436000 5
436040 5
436080 5
436120 5
436160 5
436200 5
436240 5
436280 5
436320 5
436360 5
436400 5
436440 5
436480 5
436520 5
436560 5
436600 5
436640 5
436680 5
436720 5
436760 5
436800 5
436840 5
436880 5
436920 5
436960 5
437000 5
437040 5
437080 5
437120 5
437160 5
437200 5
437240 5
437280 5
437320 5
437360 5
437400 5
437440 5
437480 5
437520 5
437560 5
437600 5
437640 5
437680 5
437720 5
437760 5
437800 5
437840 5
437880 5
437920 5
437960 5
438000 5
438040 5
438080 5
438120 5
438160 5
438200 5
438240 5
438280 5
438320 5
438360 5
438400 5
438440 5
438480 5
438520 5
438560 5
438600 5
438640 5
438680 5
438720 5
438760 5
438800 5
438840 5
438880 5
438920 5
438960 5
439000 5
439040 5
439080 5
439120 5
439160 5
439200 5
439240 5
439280 5
439320 5
439360 5
439400 5
439440 5
439480 5
439520 5
439560 5
439600 5
439640 5
439680 5
439720 5
439760 5
439800 5
439840 5
439880 5
439920 5
439960 5
440000 5
440040 5
440080 5
440120 5
440160 5
440200 5
440240 5
440280 5
440320 5
440360 5
440400 5
440440 5
440480 5
440520 5
440560 5
440600 5
440640 5
440680 5
440720 5
440760 5
440800 5
440840 5
440880 5
440920 5
440960 5
441000 5
441040 5
441080 5
441120 5
441160 5
441200 5
441240 5
441280 5
441320 5
441360 5
441400 5
441440 5
441480 5
441520 5
441560 5
441600 5
441640 5
441680 5
441720 5
441760 5
441800 5
441840 5
441880 5
441920 5
441960 5
442000 5
442040 5
442080 5
442120 5
442160 5
442200 5
442240 5
442280 5
442320 5
442360 5
442400 5
442440 5
442480 5
442520 5
442560 5
442600 5
442640 5
442680 5
442720 5
442760 5
442800 5
442840 5
442880 5
442920 5
442960 5
443000 5
443040 5
443080 5
443120 5
443160 5
443200 5
443240 5
443280 5
443320 5
443360 5
443400 5
443440 5
443480 5
443520 5
443560 5
443600 5
443640 5
443680 5
443720 5
443760 5
443800 5
443840 5
443880 5
443920 5
443960 5
444000 5
444040 5
444080 5
444120 5
444160 5
444200 5
444240 5
444280 5
444320 5
444360 5
444400 5
444440 5
444480 5
444520 5
444560 5
444600 5
444640 5
444680 5
444720 5
444760 5
444800 5
444840 5
444880 5
444920 5
444960 5
445000 5
445040 5
445080 5
445120 5
445160 5
445200 5
445240 5
445280 5
445320 5
445360 5
445400 5
445440 5
445480 5
445520 5
445560 5
445600 5
445640 5
445680 5
445720 5
445760 5
445800 5
445840 5
445880 5
445920 5
445960 5
446000 5
446040 5
446080 5
446120 5
446160 5
446200 5
446240 5
446280 5
446320 5
446360 5
446400 5
446440 5
446480 5
446520 5
446560 5
446600 5
446640 5
446680 5
446720 5
446760 5
446800 5
446840 5
446880 5
446920 5
446960 5
447000 5
447040 5
447080 5
447120 5
447160 5
447200 5
447240 5
447280 5
447320 5
447360 5
447400 5
447440 5
447480 5
447520 5
447560 5
447600 5
447640 5
447680 5
447720 5
447760 5
447800 5
447840 5
447880 5
447920 5
447960 5
448000 5
448040 5
448080 5
448120 5
448160 5
448200 5
448240 5
448280 5
448320 5
448360 5
448400 5
448440 5
448480 5
448520 5
448560 5
448600 5
448640 5
448680 5
448720 5
448760 5
448800 5
448840 5
448880 5
448920 5
448960 5
449000 5
449040 5
449080 5
449120 5
449160 5
449200 5
449240 5
449280 5
449320 5
449360 5
449400 5
449440 5
449480 5
449520 5
449560 5
449600 5
449640 5
449680 5
449720 5
449760 5
449800 5
449840 5
449880 5
449920 5
449960 5
450000 5
450040 5
450080 5
450120 5
450160 5
450200 5
450240 5
450280 5
450320 5
450360 5
450400 5
450440 5
450480 5
450520 5
450560 5
450600 5
450640 5
450680 5
450720 5
450760 5
450800 5
450840 5
450880 5
450920 5
450960 5
451000 5
451040 5
451080 5
451120 5
451160 5
451200 5
451240 5
451280 5
451320 5
451360 5
451400 5
451440 5
451480 5
451520 5
451560 5
451600 5
451640 5
451680 5
451720 5
451760 5
451800 5
451840 5
451880 5
451920 5
451960 5
452000 5
452040 5
452080 5
452120 5
452160 5
452200 5
452240 5
452280 5
452320 5
452360 5
452400 5
452440 5
452480 5
452520 5
452560 5
452600 5
452640 5
452680 5
452720 5
452760 5
452800 5
452840 5
452880 5
452920 5
452960 5
453000 5
453040 5
453080 5
453120 5
453160 5
453200 5
453240 5
453280 5
453320 5
453360 5
453400 5
453440 5
453480 5
453520 5
453560 5
453600 5
453640 5
453680 5
453720 5
453760 5
453800 5
453840 5
453880 5
453920 5
453960 5
454000 5
454040 5
454080 5
454120 5
454160 5
454200 5
454240 5
454280 5
454320 5
454360 5
454400 5
454440 5
454480 5
454520 5
454560 5
454600 5
454640 5
454680 5
454720 5
454760 5
454800 5
454840 5
454880 5
454920 5
454960 5
455000 5
455040 5
455080 5
455120 5
455160 5
455200 5
455240 5
455280 5
455320 5
455360 5
455400 5
455440 5
455480 5
455520 5
455560 5
455600 5
455640 5
455680 5
455720 5
455760 5
455800 5
455840 5
455880 5
455920 5
455960 5
456000 5
456040 5
456080 5
456120 5
456160 5
456200 5
456240 5
456280 5
456320 5
456360 5
456400 5
456440 5
456480 5
456520 5
456560 5
456600 5
456640 5
456680 5
456720 5
456760 5
456800 5
456840 5
456880 5
456920 5
456960 5
457000 5
457040 5
457080 5
457120 5
457160 5
457200 5
457240 5
457280 5
457320 5
457360 5
457400 5
457440 5
457480 5
457520 5
457560 5
457600 5
457640 5
457680 5
457720 5
457760 5
457800 5
457840 5
457880 5
457920 5
457960 5
458000 5
458040 5
458080 5
458120 5
458160 5
458200 5
458240 5
458280 5
458320 5
458360 5
458400 5
458440 5
458480 5
458520 5
458560 5
458600 5
458640 5
458680 5
458720 5
458760 5
458800 5
458840 5
458880 5
458920 5
458960 5
459000 5
459040 5
459080 5
459120 5
459160 5
459200 5
459240 5
459280 5
459320 5
459360 5
459400 5
459440 5
459480 5
459520 5
459560 5
459600 5
459640 5
459680 5
459720 5
459760 5
459800 5
459840 5
459880 5
459920 5
459960 5
460000 5
460040 5
460080 5
460120 5
460160 5
460200 5
460240 5
460280 5
460320 5
460360 5
460400 5
460440 5
460480 5
460520 5
460560 5
460600 5
460640 5
460680 5
460720 5
460760 5
460800 5
460840 5
460880 5
460920 5
460960 5
461000 5
461040 5
461080 5
461120 5
461160 5
461200 5
461240 5
461280 5
461320 5
461360 5
461400 5
461440 5
461480 5
461520 5
461560 5
461600 5
461640 5
461680 5
461720 5
461760 5
461800 5
461840 5
461880 5
461920 5
461960 5
462000 5
462040 5
462080 5
462120 5
462160 5
462200 5
462240 5
462280 5
462320 5
462360 5
462400 5
462440 5
462480 5
462520 5
462560 5
462600 5
462640 5
462680 5
462720 5
462760 5
462800 5
462840 5
462880 5
462920 5
462960 5
463000 5
463040 5
463080 5
463120 5
463160 5
463200 5
463240 5
463280 5
463320 5
463360 5
463400 5
463440 5
463480 5
463520 5
463560 5
463600 5
463640 5
463680 5
463720 5
463760 5
463800 5
463840 5
463880 5
463920 5
463960 5
464000 5
464040 5
464080 5
464120 5
464160 5
464200 5
464240 5
464280 5
464320 5
464360 5
464400 5
464440 5
464480 5
464520 5
464560 5
464600 5
464640 5
464680 5
464720 5
464760 5
464800 5
464840 5
464880 5
464920 5
464960 5
465000 5
465040 5
465080 5
465120 5
465160 5
465200 5
465240 5
465280 5
465320 5
465360 5
465400 5
465440 5
465480 5
465520 5
465560 5
465600 5
465640 5
465680 5
465720 5
465760 5
465800 5
465840 5
465880 5
465920 5
465960 5
466000 5
466040 5
466080 5
466120 5
466160 5
466200 5
466240 5
466280 5
466320 5
466360 5
466400 5
466440 5
466480 5
466520 5
466560 5
466600 5
466640 5
466680 5
466720 5
466760 5
466800 5
466840 5
466880 5
466920 5
466960 5
467000 5
467040 5
467080 5
467120 5
467160 5
467200 5
467240 5
467280 5
467320 5
467360 5
467400 5
467440 5
467480 5
467520 5
467560 5
467600 5
467640 5
467680 5
467720 5
467760 5
467800 5
467840 5
467880 5
467920 5
467960 5
468000 5
468040 5
468080 5
468120 5
468160 5
468200 5
468240 5
468280 5
468320 5
468360 5
468400 5
468440 5
468480 5
468520 5
468560 5
468600 5
468640 5
468680 5
468720 5
468760 5
468800 5
468840 5
468880 5
468920 5
468960 5
469000 5
469040 5
469080 5
469120 5
469160 5
469200 5
469240 5
469280 5
469320 5
469360 5
469400 5
469440 5
469480 5
469520 5
469560 5
469600 5
469640 5
469680 5
469720 5
469760 5
469800 5
469840 5
469880 5
469920 5
469960 5
470000 5
470040 5
470080 5
470120 5
470160 5
470200 5
470240 5
470280 5
470320 5
470360 5
470400 5
470440 5
470480 5
470520 5
470560 5
470600 5
470640 5
470680 5
470720 5
470760 5
470800 5
470840 5
470880 5
470920 5
470960 5
471000 5
471040 5
471080 5
471120 5
471160 5
471200 5
471240 5
471280 5
471320 5
471360 5
471400 5
471440 5
471480 5
471520 5
471560 5
471600 5
471640 5
471680 5
471720 5
471760 5
471800 5
471840 5
471880 5
471920 5
471960 5
472000 5
472040 5
472080 5
472120 5
472160 5
472200 5
472240 5
472280 5
472320 5
472360 5
472400 5
472440 5
472480 5
472520 5
472560 5
472600 5
472640 5
472680 5
472720 5
472760 5
472800 5
472840 5
472880 5
472920 5
472960 5
473000 5
473040 5
473080 5
473120 5
473160 5
473200 5
473240 5
473280 5
473320 5
473360 5
473400 5
473440 5
473480 5
473520 5
473560 5
473600 5
473640 5
473680 5
473720 5
473760 5
473800 5
473840 5
473880 5
473920 5
473960 5
474000 5
474040 5
474080 5
474120 5
474160 5
474200 5
474240 5
474280 5
474320 5
474360 5
474400 5
474440 5
474480 5
474520 5
474560 5
474600 5
474640 5
474680 5
474720 5
474760 5
474800 5
474840 5
474880 5
474920 5
474960 5
475000 5
475040 5
475080 5
475120 5
475160 5
475200 5
475240 5
475280 5
475320 5
475360 5
475400 5
475440 5
475480 5
475520 5
475560 5
475600 5
475640 5
475680 5
475720 5
475760 5
475800 5
475840 5
475880 5
475920 5
475960 5
476000 5
476040 5
476080 5
476120 5
476160 5
476200 5
476240 5
476280 5
476320 5
476360 5
476400 5
476440 5
476480 5
476520 5
476560 5
476600 5
476640 5
476680 5
476720 5
476760 5
476800 5
476840 5
476880 5
476920 5
476960 5
477000 5
477040 5
477080 5
477120 5
477160 5
477200 5
477240 5
477280 5
477320 5
477360 5
477400 5
477440 5
477480 5
477520 5
477560 5
477600 5
477640 5
477680 5
477720 5
477760 5
477800 5
477840 5
477880 5
477920 5
477960 5
478000 5
478040 5
478080 5
478120 5
478160 5
478200 5
478240 5
478280 5
478320 5
478360 5
478400 5
478440 5
478480 5
478520 5
478560 5
478600 5
478640 5
478680 5
478720 5
478760 5
478800 5
478840 5
478880 5
478920 5
478960 5
479000 5
479040 5
479080 5
479120 5
479160 5
479200 5
479240 5
479280 5
479320 5
479360 5
479400 5
479440 5
479480 5
479520 5
479560 5
479600 5
479640 5
479680 5
479720 5
479760 5
479800 5
479840 5
479880 5
479920 5
479960 5
480000 5
480040 5
480080 5
480120 5
480160 5
480200 5
480240 5
480280 5
480320 5
480360 5
480400 5
480440 5
480480 5
480520 5
480560 5
480600 5
480640 5
480680 5
480720 5
480760 5
480800 5
480840 5
480880 5
480920 5
480960 5
481000 5
481040 5
481080 5
481120 5
481160 5
481200 5
481240 5
481280 5
481320 5
481360 5
481400 5
481440 5
481480 5
481520 5
481560 5
481600 5
481640 5
481680 5
481720 5
481760 5
481800 5
481840 5
481880 5
481920 5
481960 5
482000 5
482040 5
482080 5
482120 5
482160 5
482200 5
482240 5
482280 5
482320 5
482360 5
482400 5
482440 5
482480 5
482520 5
482560 5
482600 5
482640 5
482680 5
482720 5
482760 5
482800 5
482840 5
482880 5
482920 5
482960 5
483000 5
483040 5
483080 5
483120 5
483160 5
483200 5
483240 5
483280 5
483320 5
483360 5
483400 5
483440 5
483480 5
483520 5
483560 5
483600 5
483640 5
483680 5
483720 5
483760 5
483800 5
483840 5
483880 5
483920 5
483960 5
484000 5
484040 5
484080 5
484120 5
484160 5
484200 5
484240 5
484280 5
484320 5
484360 5
484400 5
484440 5
484480 5
484520 5
484560 5
484600 5
484640 5
484680 5
484720 5
484760 5
484800 5
484840 5
484880 5
484920 5
484960 5
485000 5
485040 5
485080 5
485120 5
485160 5
485200 5
485240 5
485280 5
485320 5
485360 5
485400 5
485440 5
485480 5
485520 5
485560 5
485600 5
485640 5
485680 5
485720 5
485760 5
485800 5
485840 5
485880 5
485920 5
485960 5
486000 5
486040 5
486080 5
486120 5
486160 5
486200 5
486240 5
486280 5
486320 5
486360 5
486400 5
486440 5
486480 5
486520 5
486560 5
486600 5
486640 5
486680 5
486720 5
486760 5
486800 5
486840 5
486880 5
486920 5
486960 5
487000 5
487040 5
487080 5
487120 5
487160 5
487200 5
487240 5
487280 5
487320 5
487360 5
487400 5
487440 5
487480 5
487520 5
487560 5
487600 5
487640 5
487680 5
487720 5
487760 5
487800 5
487840 5
487880 5
487920 5
487960 5
488000 5
488040 5
488080 5
488120 5
488160 5
488200 5
488240 5
488280 5
488320 5
488360 5
488400 5
488440 5
488480 5
488520 5
488560 5
488600 5
488640 5
488680 5
488720 5
488760 5
488800 5
488840 5
488880 5
488920 5
488960 5
489000 5
489040 5
489080 5
489120 5
489160 5
489200 5
489240 5
489280 5
489320 5
489360 5
489400 5
489440 5
489480 5
489520 5
489560 5
489600 5
489640 5
489680 5
489720 5
489760 5
489800 5
489840 5
489880 5
489920 5
489960 5
490000 5
490040 5
490080 5
490120 5
490160 5
490200 5
490240 5
490280 5
490320 5
490360 5
490400 5
490440 5
490480 5
490520 5
490560 5
490600 5
490640 5
490680 5
490720 5
490760 5
490800 5
490840 5
490880 5
490920 5
490960 5
491000 5
491040 5
491080 5
491120 5
491160 5
491200 5
491240 5
491280 5
491320 5
491360 5
491400 5
491440 5
491480 5
491520 5
491560 5
491600 5
491640 5
491680 5
491720 5
491760 5
491800 5
491840 5
491880 5
491920 5
491960 5
492000 5
492040 5
492080 5
492120 5
492160 5
492200 5
492240 5
492280 5
492320 5
492360 5
492400 5
492440 5
492480 5
492520 5
492560 5
492600 5
492640 5
492680 5
492720 5
492760 5
492800 5
492840 5
492880 5
492920 5
492960 5
493000 5
493040 5
493080 5
493120 5
493160 5
493200 5
493240 5
493280 5
493320 5
493360 5
493400 5
493440 5
493480 5
493520 5
493560 5
493600 5
493640 5
493680 5
493720 5
493760 5
493800 5
493840 5
493880 5
493920 5
493960 5
494000 5
494040 5
494080 5
494120 5
494160 5
494200 5
494240 5
494280 5
494320 5
494360 5
494400 5
494440 5
494480 5
494520 5
494560 5
494600 5
494640 5
494680 5
494720 5
494760 5
494800 5
494840 5
494880 5
494920 5
494960 5
495000 5
495040 5
495080 5
495120 5
495160 5
495200 5
495240 5
495280 5
495320 5
495360 5
495400 5
495440 5
495480 5
495520 5
495560 5
495600 5
495640 5
495680 5
495720 5
495760 5
495800 5
495840 5
495880 5
495920 5
495960 5
496000 5
496040 5
496080 5
496120 5
496160 5
496200 5
496240 5
496280 5
496320 5
496360 5
496400 5
496440 5
496480 5
496520 5
496560 5
496600 5
496640 5
496680 5
496720 5
496760 5
496800 5
496840 5
496880 5
496920 5
496960 5
497000 5
497040 5
497080 5
497120 5
497160 5
497200 5
497240 5
497280 5
497320 5
497360 5
497400 5
497440 5
497480 5
497520 5
497560 5
497600 5
497640 5
497680 5
497720 5
497760 5
497800 5
497840 5
497880 5
497920 5
497960 5
498000 5
498040 5
498080 5
498120 5
498160 5
498200 5
498240 5
498280 5
498320 5
498360 5
498400 5
498440 5
498480 5
498520 5
498560 5
498600 5
498640 5
498680 5
498720 5
498760 5
498800 5
498840 5
498880 5
498920 5
498960 5
499000 5
499040 5
499080 5
499120 5
499160 5
499200 5
499240 5
499280 5
499320 5
499360 5
499400 5
499440 5
499480 5
499520 5
499560 5
499600 5
499640 5
499680 5
499720 5
499760 5
499800 5
499840 5
499880 5
499920 5
499960 5
500000 5
500040 5
500080 5
500120 5
500160 5
500200 5
500240 5
500280 5
500320 5
500360 5
500400 5
500440 5
500480 5
500520 5
500560 5
500600 5
500640 5
500680 5
500720 5
500760 5
500800 5
500840 5
500880 5
500920 5
500960 5
501000 5
501040 5
501080 5
501120 5
501160 5
501200 5
501240 5
501280 5
501320 5
501360 5
501400 5
501440 5
501480 5
501520 5
501560 5
501600 5
501640 5
501680 5
501720 5
501760 5
501800 5
501840 5
501880 5
501920 5
501960 5
502000 5
502040 5
502080 5
502120 5
502160 5
502200 5
502240 5
502280 5
502320 5
502360 5
502400 5
502440 5
502480 5
502520 5
502560 5
502600 5
502640 5
502680 5
502720 5
502760 5
502800 5
502840 5
502880 5
502920 5
502960 5
503000 5
503040 5
503080 5
503120 5
503160 5
503200 5
503240 5
503280 5
503320 5
503360 5
503400 5
503440 5
503480 5
503520 5
503560 5
503600 5
503640 5
503680 5
503720 5
503760 5
503800 5
503840 5
503880 5
503920 5
503960 5
504000 5
504040 5
504080 5
504120 5
504160 5
504200 5
504240 5
504280 5
504320 5
504360 5
504400 5
504440 5
504480 5
504520 5
504560 5
504600 5
504640 5
504680 5
504720 5
504760 5
504800 5
504840 5
504880 5
504920 5
504960 5
505000 5
505040 5
505080 5
505120 5
505160 5
505200 5
505240 5
505280 5
505320 5
505360 5
505400 5
505440 5
505480 5
505520 5
505560 5
505600 5
505640 5
505680 5
505720 5
505760 5
505800 5
505840 5
505880 5
505920 5
505960 5
506000 5
506040 5
506080 5
506120 5
506160 5
506200 5
506240 5
506280 5
506320 5
506360 5
506400 5
506440 5
506480 5
506520 5
506560 5
506600 5
506640 5
506680 5
506720 5
506760 5
506800 5
506840 5
506880 5
506920 5
506960 5
507000 5
507040 5
507080 5
507120 5
507160 5
507200 5
507240 5
507280 5
507320 5
507360 5
507400 5
507440 5
507480 5
507520 5
507560 5
507600 5
507640 5
507680 5
507720 5
507760 5
507800 5
507840 5
507880 5
507920 5
507960 5
508000 5
508040 5
508080 5
508120 5
508160 5
508200 5
508240 5
508280 5
508320 5
508360 5
508400 5
508440 5
508480 5
508520 5
508560 5
508600 5
508640 5
508680 5
508720 5
508760 5
508800 5
508840 5
508880 5
508920 5
508960 5
509000 5
509040 5
509080 5
509120 5
509160 5
509200 5
509240 5
509280 5
509320 5
509360 5
509400 5
509440 5
509480 5
509520 5
509560 5
509600 5
509640 5
509680 5
509720 5
509760 5
509800 5
509840 5
509880 5
509920 5
509960 5
510000 5
510040 5
510080 5
510120 5
510160 5
510200 5
510240 5
510280 5
510320 5
510360 5
510400 5
510440 5
510480 5
510520 5
510560 5
510600 5
510640 5
510680 5
510720 5
510760 5
510800 5
510840 5
510880 5
510920 5
510960 5
511000 5
511040 5
511080 5
511120 5
511160 5
511200 5
511240 5
511280 5
511320 5
511360 5
511400 5
511440 5
511480 5
511520 5
511560 5
511600 5
511640 5
511680 5
511720 5
511760 5
511800 5
511840 5
511880 5
511920 5
511960 5
512000 5
512040 5
512080 5
512120 5
512160 5
512200 5
512240 5
512280 5
512320 5
512360 5
512400 5
512440 5
512480 5
512520 5
512560 5
512600 5
512640 5
512680 5
512720 5
512760 5
512800 5
512840 5
512880 5
512920 5
512960 5
513000 5
513040 5
513080 5
513120 5
513160 5
513200 5
513240 5
513280 5
513320 5
513360 5
513400 5
513440 5
513480 5
513520 5
513560 5
513600 5
513640 5
513680 5
513720 5
513760 5
513800 5
513840 5
513880 5
513920 5
513960 5
514000 5
514040 5
514080 5
514120 5
514160 5
514200 5
514240 5
514280 5
514320 5
514360 5
514400 5
514440 5
514480 5
514520 5
514560 5
514600 5
514640 5
514680 5
514720 5
514760 5
514800 5
514840 5
514880 5
514920 5
514960 5
515000 5
515040 5
515080 5
515120 5
515160 5
515200 5
515240 5
515280 5
515320 5
515360 5
515400 5
515440 5
515480 5
515520 5
515560 5
515600 5
515640 5
515680 5
515720 5
515760 5
515800 5
515840 5
515880 5
515920 5
515960 5
516000 5
516040 5
516080 5
516120 5
516160 5
516200 5
516240 5
516280 5
516320 5
516360 5
516400 5
516440 5
516480 5
516520 5
516560 5
516600 5
516640 5
516680 5
516720 5
516760 5
516800 5
516840 5
516880 5
516920 5
516960 5
517000 5
517040 5
517080 5
517120 5
517160 5
517200 5
517240 5
517280 5
517320 5
517360 5
517400 5
517440 5
517480 5
517520 5
517560 5
517600 5
517640 5
517680 5
517720 5
517760 5
517800 5
517840 5
517880 5
517920 5
517960 5
518000 5
518040 5
518080 5
518120 5
518160 5
518200 5
518240 5
518280 5
518320 5
518360 5
518400 5
518440 5
518480 5
518520 5
518560 5
518600 5
518640 5
518680 5
518720 5
518760 5
518800 5
518840 5
518880 5
518920 5
518960 5
519000 5
519040 5
519080 5
519120 5
519160 5
519200 5
519240 5
519280 5
519320 5
519360 5
519400 5
519440 5
519480 5
519520 5
519560 5
519600 5
519640 5
519680 5
519720 5
519760 5
519800 5
519840 5
519880 5
519920 5
519960 5
520000 5
520040 5
520080 5
520120 5
520160 5
520200 5
520240 5
520280 5
520320 5
520360 5
520400 5
520440 5
520480 5
520520 5
520560 5
520600 5
520640 5
520680 5
520720 5
520760 5
520800 5
520840 5
520880 5
520920 5
520960 5
521000 5
521040 5
521080 5
521120 5
521160 5
521200 5
521240 5
521280 5
521320 5
521360 5
521400 5
521440 5
521480 5
521520 5
521560 5
521600 5
521640 5
521680 5
521720 5
521760 5
521800 5
521840 5
521880 5
521920 5
521960 5
522000 5
522040 5
522080 5
522120 5
522160 5
522200 5
522240 5
522280 5
522320 5
522360 5
522400 5
522440 5
522480 5
522520 5
522560 5
522600 5
522640 5
522680 5
522720 5
522760 5
522800 5
522840 5
522880 5
522920 5
522960 5
523000 5
523040 5
523080 5
523120 5
523160 5
523200 5
523240 5
523280 5
523320 5
523360 5
523400 5
523440 5
523480 5
523520 5
523560 5
523600 5
523640 5
523680 5
523720 5
523760 5
523800 5
523840 5
523880 5
523920 5
523960 5
524000 5
524040 5
524080 5
524120 5
524160 5
524200 5
524240 5
524280 5
524320 5
524360 5
524400 5
524440 5
524480 5
524520 5
524560 5
524600 5
524640 5
524680 5
524720 5
524760 5
524800 5
524840 5
524880 5
524920 5
524960 5
525000 5
525040 5
525080 5
525120 5
525160 5
525200 5
525240 5
525280 5
525320 5
525360 5
525400 5
525440 5
525480 5
525520 5
525560 5
525600 5
525640 5
525680 5
525720 5
525760 5
525800 5
525840 5
525880 5
525920 5
525960 5
526000 5
526040 5
526080 5
526120 5
526160 5
526200 5
526240 5
526280 5
526320 5
526360 5
526400 5
526440 5
526480 5
526520 5
526560 5
526600 5
526640 5
526680 5
526720 5
526760 5
526800 5
526840 5
526880 5
526920 5
526960 5
527000 5
527040 5
527080 5
527120 5
527160 5
527200 5
527240 5
527280 5
527320 5
527360 5
527400 5
527440 5
527480 5
527520 5
527560 5
527600 5
527640 5
527680 5
527720 5
527760 5
527800 5
527840 5
527880 5
527920 5
527960 5
528000 5
528040 5
528080 5
528120 5
528160 5
528200 5
528240 5
528280 5
528320 5
528360 5
528400 5
528440 5
528480 5
528520 5
528560 5
528600 5
528640 5
528680 5
528720 5
528760 5
528800 5
528840 5
528880 5
528920 5
528960 5
529000 5
529040 5
529080 5
529120 5
529160 5
529200 5
529240 5
529280 5
529320 5
529360 5
529400 5
529440 5
529480 5
529520 5
529560 5
529600 5
529640 5
529680 5
529720 5
529760 5
529800 5
529840 5
529880 5
529920 5
529960 5
530000 5
530040 5
530080 5
530120 5
530160 5
530200 5
530240 5
530280 5
530320 5
530360 5
530400 5
530440 5
530480 5
530520 5
530560 5
530600 5
530640 5
530680 5
530720 5
530760 5
530800 5
530840 5
530880 5
530920 5
530960 5
531000 5
531040 5
531080 5
531120 5
531160 5
531200 5
531240 5
531280 5
531320 5
531360 5
531400 5
531440 5
531480 5
531520 5
531560 5
531600 5
531640 5
531680 5
531720 5
531760 5
531800 5
531840 5
531880 5
531920 5
531960 5
532000 5
532040 5
532080 5
532120 5
532160 5
532200 5
532240 5
532280 5
532320 5
532360 5
532400 5
532440 5
532480 5
532520 5
532560 5
532600 5
532640 5
532680 5
532720 5
532760 5
532800 5
532840 5
532880 5
532920 5
532960 5
533000 5
533040 5
533080 5
533120 5
533160 5
533200 5
533240 5
533280 5
533320 5
533360 5
533400 5
533440 5
533480 5
533520 5
533560 5
533600 5
533640 5
533680 5
533720 5
533760 5
533800 5
533840 5
533880 5
533920 5
533960 5
534000 5
534040 5
534080 5
534120 5
534160 5
534200 5
534240 5
534280 5
534320 5
534360 5
534400 5
534440 5
534480 5
534520 5
534560 5
534600 5
534640 5
534680 5
534720 5
534760 5
534800 5
534840 5
534880 5
534920 5
534960 5
535000 5
535040 5
535080 5
535120 5
535160 5
535200 5
535240 5
535280 5
535320 5
535360 5
535400 5
535440 5
535480 5
535520 5
535560 5
535600 5
535640 5
535680 5
535720 5
535760 5
535800 5
535840 5
535880 5
535920 5
535960 5
536000 5
536040 5
536080 5
536120 5
536160 5
536200 5
536240 5
536280 5
536320 5
536360 5
536400 5
536440 5
536480 5
536520 5
536560 5
536600 5
536640 5
536680 5
536720 5
536760 5
536800 5
536840 5
536880 5
536920 5
536960 5
537000 5
537040 5
537080 5
537120 5
537160 5
537200 5
537240 5
537280 5
537320 5
537360 5
537400 5
537440 5
537480 5
537520 5
537560 5
537600 5
537640 5
537680 5
537720 5
537760 5
537800 5
537840 5
537880 5
537920 5
537960 5
538000 5
538040 5
538080 5
538120 5
538160 5
538200 5
538240 5
538280 5
538320 5
538360 5
538400 5
538440 5
538480 5
538520 5
538560 5
538600 5
538640 5
538680 5
538720 5
538760 5
538800 5
538840 5
538880 5
538920 5
538960 5
539000 5
539040 5
539080 5
539120 5
539160 5
539200 5
539240 5
539280 5
539320 5
539360 5
539400 5
539440 5
539480 5
539520 5
539560 5
539600 5
539640 5
539680 5
539720 5
539760 5
539800 5
539840 5
539880 5
539920 5
539960 5
540000 5
540040 5
540080 5
540120 5
540160 5
540200 5
540240 5
540280 5
540320 5
540360 5
540400 5
540440 5
540480 5
540520 5
540560 5
540600 5
540640 5
540680 5
540720 5
540760 5
540800 5
540840 5
540880 5
540920 5
540960 5
541000 5
541040 5
541080 5
541120 5
541160 5
541200 5
541240 5
541280 5
541320 5
541360 5
541400 5
541440 5
541480 5
541520 5
541560 5
541600 5
541640 5
541680 5
541720 5
541760 5
541800 5
541840 5
541880 5
541920 5
541960 5
542000 5
542040 5
542080 5
542120 5
542160 5
542200 5
542240 5
542280 5
542320 5
542360 5
542400 5
542440 5
542480 5
542520 5
542560 5
542600 5
542640 5
542680 5
542720 5
542760 5
542800 5
542840 5
542880 5
542920 5
542960 5
543000 5
543040 5
543080 5
543120 5
543160 5
543200 5
543240 5
543280 5
543320 5
543360 5
543400 5
543440 5
543480 5
543520 5
543560 5
543600 5
543640 5
543680 5
543720 5
543760 5
543800 5
543840 5
543880 5
543920 5
543960 5
544000 5
544040 5
544080 5
544120 5
544160 5
544200 5
544240 5
544280 5
544320 5
544360 5
544400 5
544440 5
544480 5
544520 5
544560 5
544600 5
544640 5
544680 5
544720 5
544760 5
544800 5
544840 5
544880 5
544920 5
544960 5
545000 5
545040 5
545080 5
545120 5
545160 5
545200 5
545240 5
545280 5
545320 5
545360 5
545400 5
545440 5
545480 5
545520 5
545560 5
545600 5
545640 5
545680 5
545720 5
545760 5
545800 5
545840 5
545880 5
545920 5
545960 5
546000 5
546040 5
546080 5
546120 5
546160 5
546200 5
546240 5
546280 5
546320 5
546360 5
546400 5
546440 5
546480 5
546520 5
546560 5
546600 5
546640 5
546680 5
546720 5
546760 5
546800 5
546840 5
546880 5
546920 5
546960 5
547000 5
547040 5
547080 5
547120 5
547160 5
547200 5
547240 5
547280 5
547320 5
547360 5
547400 5
547440 5
547480 5
547520 5
547560 5
547600 5
547640 5
547680 5
547720 5
547760 5
547800 5
547840 5
547880 5
547920 5
547960 5
548000 5
548040 5
548080 5
548120 5
548160 5
548200 5
548240 5
548280 5
548320 5
548360 5
548400 5
548440 5
548480 5
548520 5
548560 5
548600 5
548640 5
548680 5
548720 5
548760 5
548800 5
548840 5
548880 5
548920 5
548960 5
549000 5
549040 5
549080 5
549120 5
549160 5
549200 5
549240 5
549280 5
549320 5
549360 5
549400 5
549440 5
549480 5
549520 5
549560 5
549600 5
549640 5
549680 5
549720 5
549760 5
549800 5
549840 5
549880 5
549920 5
549960 5
550000 5
550040 5
550080 5
550120 5
550160 5
550200 5
550240 5
550280 5
550320 5
550360 5
550400 5
550440 5
550480 5
550520 5
550560 5
550600 5
550640 5
550680 5
550720 5
550760 5
550800 5
550840 5
550880 5
550920 5
550960 5
551000 5
551040 5
551080 5
551120 5
551160 5
551200 5
551240 5
551280 5
551320 5
551360 5
551400 5
551440 5
551480 5
551520 5
551560 5
551600 5
551640 5
551680 5
551720 5
551760 5
551800 5
551840 5
551880 5
551920 5
551960 5
552000 5
552040 5
552080 5
552120 5
552160 5
552200 5
552240 5
552280 5
552320 5
552360 5
552400 5
552440 5
552480 5
552520 5
552560 5
552600 5
552640 5
552680 5
552720 5
552760 5
552800 5
552840 5
552880 5
552920 5
552960 5
553000 5
553040 5
553080 5
553120 5
553160 5
553200 5
553240 5
553280 5
553320 5
553360 5
553400 5
553440 5
553480 5
553520 5
553560 5
553600 5
553640 5
553680 5
553720 5
553760 5
553800 5
553840 5
553880 5
553920 5
553960 5
554000 5
554040 5
554080 5
554120 5
554160 5
554200 5
554240 5
554280 5
554320 5
554360 5
554400 5
554440 5
554480 5
554520 5
554560 5
554600 5
554640 5
554680 5
554720 5
554760 5
554800 5
554840 5
554880 5
554920 5
554960 5
555000 5
555040 5
555080 5
555120 5
555160 5
555200 5
555240 5
555280 5
555320 5
555360 5
555400 5
555440 5
555480 5
555520 5
555560 5
555600 5
555640 5
555680 5
555720 5
555760 5
555800 5
555840 5
555880 5
555920 5
555960 5
556000 5
556040 5
556080 5
556120 5
556160 5
556200 5
556240 5
556280 5
556320 5
556360 5
556400 5
556440 5
556480 5
556520 5
556560 5
556600 5
556640 5
556680 5
556720 5
556760 5
556800 5
556840 5
556880 5
556920 5
556960 5
557000 5
557040 5
557080 5
557120 5
557160 5
557200 5
557240 5
557280 5
557320 5
557360 5
557400 5
557440 5
557480 5
557520 5
557560 5
557600 5
557640 5
557680 5
557720 5
557760 5
557800 5
557840 5
557880 5
557920 5
557960 5
558000 5
558040 5
558080 5
558120 5
558160 5
558200 5
558240 5
558280 5
558320 5
558360 5
558400 5
558440 5
558480 5
558520 5
558560 5
558600 5
558640 5
558680 5
558720 5
558760 5
558800 5
558840 5
558880 5
558920 5
558960 5
559000 5
559040 5
559080 5
559120 5
559160 5
559200 5
559240 5
559280 5
559320 5
559360 5
559400 5
559440 5
559480 5
559520 5
559560 5
559600 5
559640 5
559680 5
559720 5
559760 5
559800 5
559840 5
559880 5
559920 5
559960 5
560000 5
560040 5
560080 5
560120 5
560160 5
560200 5
560240 5
560280 5
560320 5
560360 5
560400 5
560440 5
560480 5
560520 5
560560 5
560600 5
560640 5
560680 5
560720 5
560760 5
560800 5
560840 5
560880 5
560920 5
560960 5
561000 5
561040 5
561080 5
561120 5
561160 5
561200 5
561240 5
561280 5
561320 5
561360 5
561400 5
561440 5
561480 5
561520 5
561560 5
561600 5
561640 5
561680 5
561720 5
561760 5
561800 5
561840 5
561880 5
561920 5
561960 5
562000 5
562040 5
562080 5
562120 5
562160 5
562200 5
562240 5
562280 5
562320 5
562360 5
562400 5
562440 5
562480 5
562520 5
562560 5
562600 5
562640 5
562680 5
562720 5
562760 5
562800 5
562840 5
562880 5
562920 5
562960 5
563000 5
563040 5
563080 5
563120 5
563160 5
563200 5
563240 5
563280 5
563320 5
563360 5
563400 5
563440 5
563480 5
563520 5
563560 5
563600 5
563640 5
563680 5
563720 5
563760 5
563800 5
563840 5
563880 5
563920 5
563960 5
564000 5
564040 5
564080 5
564120 5
564160 5
564200 5
564240 5
564280 5
564320 5
564360 5
564400 5
564440 5
564480 5
564520 5
564560 5
564600 5
564640 5
564680 5
564720 5
564760 5
564800 5
564840 5
564880 5
564920 5
564960 5
565000 5
565040 5
565080 5
565120 5
565160 5
565200 5
565240 5
565280 5
565320 5
565360 5
565400 5
565440 5
565480 5
565520 5
565560 5
565600 5
565640 5
565680 5
565720 5
565760 5
565800 5
565840 5
565880 5
565920 5
565960 5
566000 5
566040 5
566080 5
566120 5
566160 5
566200 5
566240 5
566280 5
566320 5
566360 5
566400 5
566440 5
566480 5
566520 5
566560 5
566600 5
566640 5
566680 5
566720 5
566760 5
566800 5
566840 5
566880 5
566920 5
566960 5
567000 5
567040 5
567080 5
567120 5
567160 5
567200 5
567240 5
567280 5
567320 5
567360 5
567400 5
567440 5
567480 5
567520 5
567560 5
567600 5
567640 5
567680 5
567720 5
567760 5
567800 5
567840 5
567880 5
567920 5
567960 5
568000 5
568040 5
568080 5
568120 5
568160 5
568200 5
568240 5
568280 5
568320 5
568360 5
568400 5
568440 5
568480 5
568520 5
568560 5
568600 5
568640 5
568680 5
568720 5
568760 5
568800 5
568840 5
568880 5
568920 5
568960 5
569000 5
569040 5
569080 5
569120 5
569160 5
569200 5
569240 5
569280 5
569320 5
569360 5
569400 5
569440 5
569480 5
569520 5
569560 5
569600 5
569640 5
569680 5
569720 5
569760 5
569800 5
569840 5
569880 5
569920 5
569960 5
570000 5
570040 5
570080 5
570120 5
570160 5
570200 5
570240 5
570280 5
570320 5
570360 5
570400 5
570440 5
570480 5
570520 5
570560 5
570600 5
570640 5
570680 5
570720 5
570760 5
570800 5
570840 5
570880 5
570920 5
570960 5
571000 5
571040 5
571080 5
571120 5
571160 5
571200 5
571240 5
571280 5
571320 5
571360 5
571400 5
571440 5
571480 5
571520 5
571560 5
571600 5
571640 5
571680 5
571720 5
571760 5
571800 5
571840 5
571880 5
571920 5
571960 5
572000 5
572040 5
572080 5
572120 5
572160 5
572200 5
572240 5
572280 5
572320 5
572360 5
572400 5
572440 5
572480 5
572520 5
572560 5
572600 5
572640 5
572680 5
572720 5
572760 5
572800 5
572840 5
572880 5
572920 5
572960 5
573000 5
573040 5
573080 5
573120 5
573160 5
573200 5
573240 5
573280 5
573320 5
573360 5
573400 5
573440 5
573480 5
573520 5
573560 5
573600 5
573640 5
573680 5
573720 5
573760 5
573800 5
573840 5
573880 5
573920 5
573960 5
574000 5
574040 5
574080 5
574120 5
574160 5
574200 5
574240 5
574280 5
574320 5
574360 5
574400 5
574440 5
574480 5
574520 5
574560 5
574600 5
574640 5
574680 5
574720 5
574760 5
574800 5
574840 5
574880 5
574920 5
574960 5
575000 5
575040 5
575080 5
575120 5
575160 5
575200 5
575240 5
575280 5
575320 5
575360 5
575400 5
575440 5
575480 5
575520 5
575560 5
575600 5
575640 5
575680 5
575720 5
575760 5
575800 5
575840 5
575880 5
575920 5
575960 5
576000 5
576040 5
576080 5
576120 5
576160 5
576200 5
576240 5
576280 5
576320 5
576360 5
576400 5
576440 5
576480 5
576520 5
576560 5
576600 5
576640 5
576680 5
576720 5
576760 5
576800 5
576840 5
576880 5
576920 5
576960 5
577000 5
577040 5
577080 5
577120 5
577160 5
577200 5
577240 5
577280 5
577320 5
577360 5
577400 5
577440 5
577480 5
577520 5
577560 5
577600 5
577640 5
577680 5
577720 5
577760 5
577800 5
577840 5
577880 5
577920 5
577960 5
578000 5
578040 5
578080 5
578120 5
578160 5
578200 5
578240 5
578280 5
578320 5
578360 5
578400 5
578440 5
578480 5
578520 5
578560 5
578600 5
578640 5
578680 5
578720 5
578760 5
578800 5
578840 5
578880 5
578920 5
578960 5
579000 5
579040 5
579080 5
579120 5
579160 5
579200 5
579240 5
579280 5
579320 5
579360 5
579400 5
579440 5
579480 5
579520 5
579560 5
579600 5
579640 5
579680 5
579720 5
579760 5
579800 5
579840 5
579880 5
579920 5
579960 5
580000 5
580040 5
580080 5
580120 5
580160 5
580200 5
580240 5
580280 5
580320 5
580360 5
580400 5
580440 5
580480 5
580520 5
580560 5
580600 5
580640 5
580680 5
580720 5
580760 5
580800 5
580840 5
580880 5
580920 5
580960 5
581000 5
581040 5
581080 5
581120 5
581160 5
581200 5
581240 5
581280 5
581320 5
581360 5
581400 5
581440 5
581480 5
581520 5
581560 5
581600 5
581640 5
581680 5
581720 5
581760 5
581800 5
581840 5
581880 5
581920 5
581960 5
582000 5
582040 5
582080 5
582120 5
582160 5
582200 5
582240 5
582280 5
582320 5
582360 5
582400 5
582440 5
582480 5
582520 5
582560 5
582600 5
582640 5
582680 5
582720 5
582760 5
582800 5
582840 5
582880 5
582920 5
582960 5
583000 5
583040 5
583080 5
583120 5
583160 5
583200 5
583240 5
583280 5
583320 5
583360 5
583400 5
583440 5
583480 5
583520 5
583560 5
583600 5
583640 5
583680 5
583720 5
583760 5
583800 5
583840 5
583880 5
583920 5
583960 5
584000 5
584040 5
584080 5
584120 5
584160 5
584200 5
584240 5
584280 5
584320 5
584360 5
584400 5
584440 5
584480 5
584520 5
584560 5
584600 5
584640 5
584680 5
584720 5
584760 5
584800 5
584840 5
584880 5
584920 5
584960 5
585000 5
585040 5
585080 5
585120 5
585160 5
585200 5
585240 5
585280 5
585320 5
585360 5
585400 5
585440 5
585480 5
585520 5
585560 5
585600 5
585640 5
585680 5
585720 5
585760 5
585800 5
585840 5
585880 5
585920 5
585960 5
586000 5
586040 5
586080 5
586120 5
586160 5
586200 5
586240 5
586280 5
586320 5
586360 5
586400 5
586440 5
586480 5
586520 5
586560 5
586600 5
586640 5
586680 5
586720 5
586760 5
586800 5
586840 5
586880 5
586920 5
586960 5
587000 5
587040 5
587080 5
587120 5
587160 5
587200 5
587240 5
587280 5
587320 5
587360 5
587400 5
587440 5
587480 5
587520 5
587560 5
587600 5
587640 5
587680 5
587720 5
587760 5
587800 5
587840 5
587880 5
587920 5
587960 5
588000 5
588040 5
588080 5
588120 5
588160 5
588200 5
588240 5
588280 5
588320 5
588360 5
588400 5
588440 5
588480 5
588520 5
588560 5
588600 5
588640 5
588680 5
588720 5
588760 5
588800 5
588840 5
588880 5
588920 5
588960 5
589000 5
589040 5
589080 5
589120 5
589160 5
589200 5
589240 5
589280 5
589320 5
589360 5
589400 5
589440 5
589480 5
589520 5
589560 5
589600 5
589640 5
589680 5
589720 5
589760 5
589800 5
589840 5
589880 5
589920 5
589960 5
590000 5
590040 5
590080 5
590120 5
590160 5
590200 5
590240 5
590280 5
590320 5
590360 5
590400 5
590440 5
590480 5
590520 5
590560 5
590600 5
590640 5
590680 5
590720 5
590760 5
590800 5
590840 5
590880 5
590920 5
590960 5
591000 5
591040 5
591080 5
591120 5
591160 5
591200 5
591240 5
591280 5
591320 5
591360 5
591400 5
591440 5
591480 5
591520 5
591560 5
591600 5
591640 5
591680 5
591720 5
591760 5
591800 5
591840 5
591880 5
591920 5
591960 5
592000 5
592040 5
592080 5
592120 5
592160 5
592200 5
592240 5
592280 5
592320 5
592360 5
592400 5
592440 5
592480 5
592520 5
592560 5
592600 5
592640 5
592680 5
592720 5
592760 5
592800 5
592840 5
592880 5
592920 5
592960 5
593000 5
593040 5
593080 5
593120 5
593160 5
593200 5
593240 5
593280 5
593320 5
593360 5
593400 5
593440 5
593480 5
593520 5
593560 5
593600 5
593640 5
593680 5
593720 5
593760 5
593800 5
593840 5
593880 5
593920 5
593960 5
594000 5
594040 5
594080 5
594120 5
594160 5
594200 5
594240 5
594280 5
594320 5
594360 5
594400 5
594440 5
594480 5
594520 5
594560 5
594600 5
594640 5
594680 5
594720 5
594760 5
594800 5
594840 5
594880 5
594920 5
594960 5
595000 5
595040 5
595080 5
595120 5
595160 5
595200 5
595240 5
595280 5
595320 5
595360 5
595400 5
595440 5
595480 5
595520 5
595560 5
595600 5
595640 5
595680 5
595720 5
595760 5
595800 5
595840 5
595880 5
595920 5
595960 5
596000 5
596040 5
596080 5
596120 5
596160 5
596200 5
596240 5
596280 5
596320 5
596360 5
596400 5
596440 5
596480 5
596520 5
596560 5
596600 5
596640 5
596680 5
596720 5
596760 5
596800 5
596840 5
596880 5
596920 5
596960 5
597000 5
597040 5
597080 5
597120 5
597160 5
597200 5
597240 5
597280 5
597320 5
597360 5
597400 5
597440 5
597480 5
597520 5
597560 5
597600 5
597640 5
597680 5
597720 5
597760 5
597800 5
597840 5
597880 5
597920 5
597960 5
598000 5
598040 5
598080 5
598120 5
598160 5
598200 5
598240 5
598280 5
598320 5
598360 5
598400 5
598440 5
598480 5
598520 5
598560 5
598600 5
598640 5
598680 5
598720 5
598760 5
598800 5
598840 5
598880 5
598920 5
598960 5
599000 5
599040 5
599080 5
599120 5
599160 5
599200 5
599240 5
599280 5
599320 5
599360 5
599400 5
599440 5
599480 5
599520 5
599560 5
599600 5
599640 5
599680 5
599720 5
599760 5
599800 5
599840 5
599880 5
599920 5
599960 5
600000 5
600040 5
600080 5
600120 5
600160 5
600200 5
600240 5
600280 5
600320 5
600360 5
600400 5
600440 5
600480 5
600520 5
600560 5
600600 5
600640 5
600680 5
600720 5
600760 5
600800 5
600840 5
600880 5
600920 5
600960 5
601000 5
601040 5
601080 5
601120 5
601160 5
601200 5
601240 5
601280 5
601320 5
601360 5
601400 5
601440 5
601480 5
601520 5
601560 5
601600 5
601640 5
601680 5
601720 5
601760 5
601800 5
601840 5
601880 5
601920 5
601960 5
602000 5
602040 5
602080 5
602120 5
602160 5
602200 5
602240 5
602280 5
602320 5
602360 5
602400 5
602440 5
602480 5
602520 5
602560 5
602600 5
602640 5
602680 5
602720 5
602760 5
602800 5
602840 5
602880 5
602920 5
602960 5
603000 5
603040 5
603080 5
603120 5
603160 5
603200 5
603240 5
603280 5
603320 5
603360 5
603400 5
603440 5
603480 5
603520 5
603560 5
603600 5
603640 5
603680 5
603720 5
603760 5
603800 5
603840 5
603880 5
603920 5
603960 5
604000 5
604040 5
604080 5
604120 5
604160 5
604200 5
604240 5
604280 5
604320 5
604360 5
604400 5
604440 5
604480 5
604520 5
604560 5
604600 5
604640 5
604680 5
604720 5
604760 5
604800 5
604840 5
604880 5
604920 5
604960 5
605000 5
605040 5
605080 5
605120 5
605160 5
605200 5
605240 5
605280 5
605320 5
605360 5
605400 5
605440 5
605480 5
605520 5
605560 5
605600 5
605640 5
605680 5
605720 5
605760 5
605800 5
605840 5
605880 5
605920 5
605960 5
606000 5
606040 5
606080 5
606120 5
606160 5
606200 5
606240 5
606280 5
606320 5
606360 5
606400 5
606440 5
606480 5
606520 5
606560 5
606600 5
606640 5
606680 5
606720 5
606760 5
606800 5
606840 5
606880 5
606920 5
606960 5
607000 5
607040 5
607080 5
607120 5
607160 5
607200 5
607240 5
607280 5
607320 5
607360 5
607400 5
607440 5
607480 5
607520 5
607560 5
607600 5
607640 5
607680 5
607720 5
607760 5
607800 5
607840 5
607880 5
607920 5
607960 5
608000 5
608040 5
608080 5
608120 5
608160 5
608200 5
608240 5
608280 5
608320 5
608360 5
608400 5
608440 5
608480 5
608520 5
608560 5
608600 5
608640 5
608680 5
608720 5
608760 5
608800 5
608840 5
608880 5
608920 5
608960 5
609000 5
609040 5
609080 5
609120 5
609160 5
609200 5
609240 5
609280 5
609320 5
609360 5
609400 5
609440 5
609480 5
609520 5
609560 5
609600 5
609640 5
609680 5
609720 5
609760 5
609800 5
609840 5
609880 5
609920 5
609960 5
610000 5
610040 5
610080 5
610120 5
610160 5
610200 5
610240 5
610280 5
610320 5
610360 5
610400 5
610440 5
610480 5
610520 5
610560 5
610600 5
610640 5
610680 5
610720 5
610760 5
610800 5
610840 5
610880 5
610920 5
610960 5
611000 5
611040 5
611080 5
611120 5
611160 5
611200 5
611240 5
611280 5
611320 5
611360 5
611400 5
611440 5
611480 5
611520 5
611560 5
611600 5
611640 5
611680 5
611720 5
611760 5
611800 5
611840 5
611880 5
611920 5
611960 5
612000 5
612040 5
612080 5
612120 5
612160 5
612200 5
612240 5
612280 5
612320 5
612360 5
612400 5
612440 5
612480 5
612520 5
612560 5
612600 5
612640 5
612680 5
612720 5
612760 5
612800 5
612840 5
612880 5
612920 5
612960 5
613000 5
613040 5
613080 5
613120 5
613160 5
613200 5
613240 5
613280 5
613320 5
613360 5
613400 5
613440 5
613480 5
613520 5
613560 5
613600 5
613640 5
613680 5
613720 5
613760 5
613800 5
613840 5
613880 5
613920 5
613960 5
614000 5
614040 5
614080 5
614120 5
614160 5
614200 5
614240 5
614280 5
614320 5
614360 5
614400 5
614440 5
614480 5
614520 5
614560 5
614600 5
614640 5
614680 5
614720 5
614760 5
614800 5
614840 5
614880 5
614920 5
614960 5
615000 5
615040 5
615080 5
615120 5
615160 5
615200 5
615240 5
615280 5
615320 5
615360 5
615400 5
615440 5
615480 5
615520 5
615560 5
615600 5
615640 5
615680 5
615720 5
615760 5
615800 5
615840 5
615880 5
615920 5
615960 5
616000 5
616040 5
616080 5
616120 5
616160 5
616200 5
616240 5
616280 5
616320 5
616360 5
616400 5
616440 5
616480 5
616520 5
616560 5
616600 5
616640 5
616680 5
616720 5
616760 5
616800 5
616840 5
616880 5
616920 5
616960 5
617000 5
617040 5
617080 5
617120 5
617160 5
617200 5
617240 5
617280 5
617320 5
617360 5
617400 5
617440 5
617480 5
617520 5
617560 5
617600 5
617640 5
617680 5
617720 5
617760 5
617800 5
617840 5
617880 5
617920 5
617960 5
618000 5
618040 5
618080 5
618120 5
618160 5
618200 5
618240 5
618280 5
618320 5
618360 5
618400 5
618440 5
618480 5
618520 5
618560 5
618600 5
618640 5
618680 5
618720 5
618760 5
618800 5
618840 5
618880 5
618920 5
618960 5
619000 5
619040 5
619080 5
619120 5
619160 5
619200 5
619240 5
619280 5
619320 5
619360 5
619400 5
619440 5
619480 5
619520 5
619560 5
619600 5
619640 5
619680 5
619720 5
619760 5
619800 5
619840 5
619880 5
619920 5
619960 5
620000 5
620040 5
620080 5
620120 5
620160 5
620200 5
620240 5
620280 5
620320 5
620360 5
620400 5
620440 5
620480 5
620520 5
620560 5
620600 5
620640 5
620680 5
620720 5
620760 5
620800 5
620840 5
620880 5
620920 5
620960 5
621000 5
621040 5
621080 5
621120 5
621160 5
621200 5
621240 5
621280 5
621320 5
621360 5
621400 5
621440 5
621480 5
621520 5
621560 5
621600 5
621640 5
621680 5
621720 5
621760 5
621800 5
621840 5
621880 5
621920 5
621960 5
622000 5
622040 5
622080 5
622120 5
622160 5
622200 5
622240 5
622280 5
622320 5
622360 5
622400 5
622440 5
622480 5
622520 5
622560 5
622600 5
622640 5
622680 5
622720 5
622760 5
622800 5
622840 5
622880 5
622920 5
622960 5
623000 5
623040 5
623080 5
623120 5
623160 5
623200 5
623240 5
623280 5
623320 5
623360 5
623400 5
623440 5
623480 5
623520 5
623560 5
623600 5
623640 5
623680 5
623720 5
623760 5
623800 5
623840 5
623880 5
623920 5
623960 5
624000 5
624040 5
624080 5
624120 5
624160 5
624200 5
624240 5
624280 5
624320 5
624360 5
624400 5
624440 5
624480 5
624520 5
624560 5
624600 5
624640 5
624680 5
624720 5
624760 5
624800 5
624840 5
624880 5
624920 5
624960 5
625000 5
625040 5
625080 5
625120 5
625160 5
625200 5
625240 5
625280 5
625320 5
625360 5
625400 5
625440 5
625480 5
625520 5
625560 5
625600 5
625640 5
625680 5
625720 5
625760 5
625800 5
625840 5
625880 5
625920 5
625960 5
626000 5
626040 5
626080 5
626120 5
626160 5
626200 5
626240 5
626280 5
626320 5
626360 5
626400 5
626440 5
626480 5
626520 5
626560 5
626600 5
626640 5
626680 5
626720 5
626760 5
626800 5
626840 5
626880 5
626920 5
626960 5
627000 5
627040 5
627080 5
627120 5
627160 5
627200 5
627240 5
627280 5
627320 5
627360 5
627400 5
627440 5
627480 5
627520 5
627560 5
627600 5
627640 5
627680 5
627720 5
627760 5
627800 5
627840 5
627880 5
627920 5
627960 5
628000 5
628040 5
628080 5
628120 5
628160 5
628200 5
628240 5
628280 5
628320 5
628360 5
628400 5
628440 5
628480 5
628520 5
628560 5
628600 5
628640 5
628680 5
628720 5
628760 5
628800 5
628840 5
628880 5
628920 5
628960 5
629000 5
629040 5
629080 5
629120 5
629160 5
629200 5
629240 5
629280 5
629320 5
629360 5
629400 5
629440 5
629480 5
629520 5
629560 5
629600 5
629640 5
629680 5
629720 5
629760 5
629800 5
629840 5
629880 5
629920 5
629960 5
630000 5
630040 5
630080 5
630120 5
630160 5
630200 5
630240 5
630280 5
630320 5
630360 5
630400 5
630440 5
630480 5
630520 5
630560 5
630600 5
630640 5
630680 5
630720 5
630760 5
630800 5
630840 5
630880 5
630920 5
630960 5
631000 5
631040 5
631080 5
631120 5
631160 5
631200 5
631240 5
631280 5
631320 5
631360 5
631400 5
631440 5
631480 5
631520 5
631560 5
631600 5
631640 5
631680 5
631720 5
631760 5
631800 5
631840 5
631880 5
631920 5
631960 5
632000 5
632040 5
632080 5
632120 5
632160 5
632200 5
632240 5
632280 5
632320 5
632360 5
632400 5
632440 5
632480 5
632520 5
632560 5
632600 5
632640 5
632680 5
632720 5
632760 5
632800 5
632840 5
632880 5
632920 5
632960 5
633000 5
633040 5
633080 5
633120 5
633160 5
633200 5
633240 5
633280 5
633320 5
633360 5
633400 5
633440 5
633480 5
633520 5
633560 5
633600 5
633640 5
633680 5
633720 5
633760 5
633800 5
633840 5
633880 5
633920 5
633960 5
634000 5
634040 5
634080 5
634120 5
634160 5
634200 5
634240 5
634280 5
634320 5
634360 5
634400 5
634440 5
634480 5
634520 5
634560 5
634600 5
634640 5
634680 5
634720 5
634760 5
634800 5
634840 5
634880 5
634920 5
634960 5
635000 5
635040 5
635080 5
635120 5
635160 5
635200 5
635240 5
635280 5
635320 5
635360 5
635400 5
635440 5
635480 5
635520 5
635560 5
635600 5
635640 5
635680 5
635720 5
635760 5
635800 5
635840 5
635880 5
635920 5
635960 5
636000 5
636040 5
636080 5
636120 5
636160 5
636200 5
636240 5
636280 5
636320 5
636360 5
636400 5
636440 5
636480 5
636520 5
636560 5
636600 5
636640 5
636680 5
636720 5
636760 5
636800 5
636840 5
636880 5
636920 5
636960 5
637000 5
637040 5
637080 5
637120 5
637160 5
637200 5
637240 5
637280 5
637320 5
637360 5
637400 5
637440 5
637480 5
637520 5
637560 5
637600 5
637640 5
637680 5
637720 5
637760 5
637800 5
637840 5
637880 5
637920 5
637960 5
638000 5
638040 5
638080 5
638120 5
638160 5
638200 5
638240 5
638280 5
638320 5
638360 5
638400 5
638440 5
638480 5
638520 5
638560 5
638600 5
638640 5
638680 5
638720 5
638760 5
638800 5
638840 5
638880 5
638920 5
638960 5
639000 5
639040 5
639080 5
639120 5
639160 5
639200 5
639240 5
639280 5
639320 5
639360 5
639400 5
639440 5
639480 5
639520 5
639560 5
639600 5
639640 5
639680 5
639720 5
639760 5
639800 5
639840 5
639880 5
639920 5
639960 5
640000 5
640040 5
640080 5
640120 5
640160 5
640200 5
640240 5
640280 5
640320 5
640360 5
640400 5
640440 5
640480 5
640520 5
640560 5
640600 5
640640 5
640680 5
640720 5
640760 5
640800 5
640840 5
640880 5
640920 5
640960 5
641000 5
641040 5
641080 5
641120 5
641160 5
641200 5
641240 5
641280 5
641320 5
641360 5
641400 5
641440 5
641480 5
641520 5
641560 5
641600 5
641640 5
641680 5
641720 5
641760 5
641800 5
641840 5
641880 5
641920 5
641960 5
642000 5
642040 5
642080 5
642120 5
642160 5
642200 5
642240 5
642280 5
642320 5
642360 5
642400 5
642440 5
642480 5
642520 5
642560 5
642600 5
642640 5
642680 5
642720 5
642760 5
642800 5
642840 5
642880 5
642920 5
642960 5
643000 5
643040 5
643080 5
643120 5
643160 5
643200 5
643240 5
643280 5
643320 5
643360 5
643400 5
643440 5
643480 5
643520 5
643560 5
643600 5
643640 5
643680 5
643720 5
643760 5
643800 5
643840 5
643880 5
643920 5
643960 5
644000 5
644040 5
644080 5
644120 5
644160 5
644200 5
644240 5
644280 5
644320 5
644360 5
644400 5
644440 5
644480 5
644520 5
644560 5
644600 5
644640 5
644680 5
644720 5
644760 5
644800 5
644840 5
644880 5
644920 5
644960 5
645000 5
645040 5
645080 5
645120 5
645160 5
645200 5
645240 5
645280 5
645320 5
645360 5
645400 5
645440 5
645480 5
645520 5
645560 5
645600 5
645640 5
645680 5
645720 5
645760 5
645800 5
645840 5
645880 5
645920 5
645960 5
646000 5
646040 5
646080 5
646120 5
646160 5
646200 5
646240 5
646280 5
646320 5
646360 5
646400 5
646440 5
646480 5
646520 5
646560 5
646600 5
646640 5
646680 5
646720 5
646760 5
646800 5
646840 5
646880 5
646920 5
646960 5
647000 5
647040 5
647080 5
647120 5
647160 5
647200 5
647240 5
647280 5
647320 5
647360 5
647400 5
647440 5
647480 5
647520 5
647560 5
647600 5
647640 5
647680 5
647720 5
647760 5
647800 5
647840 5
647880 5
647920 5
647960 5
648000 5
648040 5
648080 5
648120 5
648160 5
648200 5
648240 5
648280 5
648320 5
648360 5
648400 5
648440 5
648480 5
648520 5
648560 5
648600 5
648640 5
648680 5
648720 5
648760 5
648800 5
648840 5
648880 5
648920 5
648960 5
649000 5
649040 5
649080 5
649120 5
649160 5
649200 5
649240 5
649280 5
649320 5
649360 5
649400 5
649440 5
649480 5
649520 5
649560 5
649600 5
649640 5
649680 5
649720 5
649760 5
649800 5
649840 5
649880 5
649920 5
649960 5
650000 5
650040 5
650080 5
650120 5
650160 5
650200 5
650240 5
650280 5
650320 5
650360 5
650400 5
650440 5
650480 5
650520 5
650560 5
650600 5
650640 5
650680 5
650720 5
650760 5
650800 5
650840 5
650880 5
650920 5
650960 5
651000 5
651040 5
651080 5
651120 5
651160 5
651200 5
651240 5
651280 5
651320 5
651360 5
651400 5
651440 5
651480 5
651520 5
651560 5
651600 5
651640 5
651680 5
651720 5
651760 5
651800 5
651840 5
651880 5
651920 5
651960 5
652000 5
652040 5
652080 5
652120 5
652160 5
652200 5
652240 5
652280 5
652320 5
652360 5
652400 5
652440 5
652480 5
652520 5
652560 5
652600 5
652640 5
652680 5
652720 5
652760 5
652800 5
652840 5
652880 5
652920 5
652960 5
653000 5
653040 5
653080 5
653120 5
653160 5
653200 5
653240 5
653280 5
653320 5
653360 5
653400 5
653440 5
653480 5
653520 5
653560 5
653600 5
653640 5
653680 5
653720 5
653760 5
653800 5
653840 5
653880 5
653920 5
653960 5
654000 5
654040 5
654080 5
654120 5
654160 5
654200 5
654240 5
654280 5
654320 5
654360 5
654400 5
654440 5
654480 5
654520 5
654560 5
654600 5
654640 5
654680 5
654720 5
654760 5
654800 5
654840 5
654880 5
654920 5
654960 5
655000 5
655040 5
655080 5
655120 5
655160 5
655200 5
655240 5
655280 5
655320 5
655360 5
655400 5
655440 5
655480 5
655520 5
655560 5
655600 5
655640 5
655680 5
655720 5
655760 5
655800 5
655840 5
655880 5
655920 5
655960 5
656000 5
656040 5
656080 5
656120 5
656160 5
656200 5
656240 5
656280 5
656320 5
656360 5
656400 5
656440 5
656480 5
656520 5
656560 5
656600 5
656640 5
656680 5
656720 5
656760 5
656800 5
656840 5
656880 5
656920 5
656960 5
657000 5
657040 5
657080 5
657120 5
657160 5
657200 5
657240 5
657280 5
657320 5
657360 5
657400 5
657440 5
657480 5
657520 5
657560 5
657600 5
657640 5
657680 5
657720 5
657760 5
657800 5
657840 5
657880 5
657920 5
657960 5
658000 5
658040 5
658080 5
658120 5
658160 5
658200 5
658240 5
658280 5
658320 5
658360 5
658400 5
658440 5
658480 5
658520 5
658560 5
658600 5
658640 5
658680 5
658720 5
658760 5
658800 5
658840 5
658880 5
658920 5
658960 5
659000 5
659040 5
659080 5
659120 5
659160 5
659200 5
659240 5
659280 5
659320 5
659360 5
659400 5
659440 5
659480 5
659520 5
659560 5
659600 5
659640 5
659680 5
659720 5
659760 5
659800 5
659840 5
659880 5
659920 5
659960 5
660000 5
660040 5
660080 5
660120 5
660160 5
660200 5
660240 5
660280 5
660320 5
660360 5
660400 5
660440 5
660480 5
660520 5
660560 5
660600 5
660640 5
660680 5
660720 5
660760 5
660800 5
660840 5
660880 5
660920 5
660960 5
661000 5
661040 5
661080 5
661120 5
661160 5
661200 5
661240 5
661280 5
661320 5
661360 5
661400 5
661440 5
661480 5
661520 5
661560 5
661600 5
661640 5
661680 5
661720 5
661760 5
661800 5
661840 5
661880 5
661920 5
661960 5
662000 5
662040 5
662080 5
662120 5
662160 5
662200 5
662240 5
662280 5
662320 5
662360 5
662400 5
662440 5
662480 5
662520 5
662560 5
662600 5
662640 5
662680 5
662720 5
662760 5
662800 5
662840 5
662880 5
662920 5
662960 5
663000 5
663040 5
663080 5
663120 5
663160 5
663200 5
663240 5
663280 5
663320 5
663360 5
663400 5
663440 5
663480 5
663520 5
663560 5
663600 5
663640 5
663680 5
663720 5
663760 5
663800 5
663840 5
663880 5
663920 5
663960 5
664000 5
664040 5
664080 5
664120 5
664160 5
664200 5
664240 5
664280 5
664320 5
664360 5
664400 5
664440 5
664480 5
664520 5
664560 5
664600 5
664640 5
664680 5
664720 5
664760 5
664800 5
664840 5
664880 5
664920 5
664960 5
665000 5
665040 5
665080 5
665120 5
665160 5
665200 5
665240 5
665280 5
665320 5
665360 5
665400 5
665440 5
665480 5
665520 5
665560 5
665600 5
665640 5
665680 5
665720 5
665760 5
665800 5
665840 5
665880 5
665920 5
665960 5
666000 5
666040 5
666080 5
666120 5
666160 5
666200 5
666240 5
666280 5
666320 5
666360 5
666400 5
666440 5
666480 5
666520 5
666560 5
666600 5
666640 5
666680 5
666720 5
666760 5
666800 5
666840 5
666880 5
666920 5
666960 5
667000 5
667040 5
667080 5
667120 5
667160 5
667200 5
667240 5
667280 5
667320 5
667360 5
667400 5
667440 5
667480 5
667520 5
667560 5
667600 5
667640 5
667680 5
667720 5
667760 5
667800 5
667840 5
667880 5
667920 5
667960 5
668000 5
668040 5
668080 5
668120 5
668160 5
668200 5
668240 5
668280 5
668320 5
668360 5
668400 5
668440 5
668480 5
668520 5
668560 5
668600 5
668640 5
668680 5
668720 5
668760 5
668800 5
668840 5
668880 5
668920 5
668960 5
669000 5
669040 5
669080 5
669120 5
669160 5
669200 5
669240 5
669280 5
669320 5
669360 5
669400 5
669440 5
669480 5
669520 5
669560 5
669600 5
669640 5
669680 5
669720 5
669760 5
669800 5
669840 5
669880 5
669920 5
669960 5
670000 5
670040 5
670080 5
670120 5
670160 5
670200 5
670240 5
670280 5
670320 5
670360 5
670400 5
670440 5
670480 5
670520 5
670560 5
670600 5
670640 5
670680 5
670720 5
670760 5
670800 5
670840 5
670880 5
670920 5
670960 5
671000 5
671040 5
671080 5
671120 5
671160 5
671200 5
671240 5
671280 5
671320 5
671360 5
671400 5
671440 5
671480 5
671520 5
671560 5
671600 5
671640 5
671680 5
671720 5
671760 5
671800 5
671840 5
671880 5
671920 5
671960 5
672000 5
672040 5
672080 5
672120 5
672160 5
672200 5
672240 5
672280 5
672320 5
672360 5
672400 5
672440 5
672480 5
672520 5
672560 5
672600 5
672640 5
672680 5
672720 5
672760 5
672800 5
672840 5
672880 5
672920 5
672960 5
673000 5
673040 5
673080 5
673120 5
673160 5
673200 5
673240 5
673280 5
673320 5
673360 5
673400 5
673440 5
673480 5
673520 5
673560 5
673600 5
673640 5
673680 5
673720 5
673760 5
673800 5
673840 5
673880 5
673920 5
673960 5
674000 5
674040 5
674080 5
674120 5
674160 5
674200 5
674240 5
674280 5
674320 5
674360 5
674400 5
674440 5
674480 5
674520 5
674560 5
674600 5
674640 5
674680 5
674720 5
674760 5
674800 5
674840 5
674880 5
674920 5
674960 5
675000 5
675040 5
675080 5
675120 5
675160 5
675200 5
675240 5
675280 5
675320 5
675360 5
675400 5
675440 5
675480 5
675520 5
675560 5
675600 5
675640 5
675680 5
675720 5
675760 5
675800 5
675840 5
675880 5
675920 5
675960 5
676000 5
676040 5
676080 5
676120 5
676160 5
676200 5
676240 5
676280 5
676320 5
676360 5
676400 5
676440 5
676480 5
676520 5
676560 5
676600 5
676640 5
676680 5
676720 5
676760 5
676800 5
676840 5
676880 5
676920 5
676960 5
677000 5
677040 5
677080 5
677120 5
677160 5
677200 5
677240 5
677280 5
677320 5
677360 5
677400 5
677440 5
677480 5
677520 5
677560 5
677600 5
677640 5
677680 5
677720 5
677760 5
677800 5
677840 5
677880 5
677920 5
677960 5
678000 5
678040 5
678080 5
678120 5
678160 5
678200 5
678240 5
678280 5
678320 5
678360 5
678400 5
678440 5
678480 5
678520 5
678560 5
678600 5
678640 5
678680 5
678720 5
678760 5
678800 5
678840 5
678880 5
678920 5
678960 5
679000 5
679040 5
679080 5
679120 5
679160 5
679200 5
679240 5
679280 5
679320 5
679360 5
679400 5
679440 5
679480 5
679520 5
679560 5
679600 5
679640 5
679680 5
679720 5
679760 5
679800 5
679840 5
679880 5
679920 5
679960 5
680000 5
680040 5
680080 5
680120 5
680160 5
680200 5
680240 5
680280 5
680320 5
680360 5
680400 5
680440 5
680480 5
680520 5
680560 5
680600 5
680640 5
680680 5
680720 5
680760 5
680800 5
680840 5
680880 5
680920 5
680960 5
681000 5
681040 5
681080 5
681120 5
681160 5
681200 5
681240 5
681280 5
681320 5
681360 5
681400 5
681440 5
681480 5
681520 5
681560 5
681600 5
681640 5
681680 5
681720 5
681760 5
681800 5
681840 5
681880 5
681920 5
681960 5
682000 5
682040 5
682080 5
682120 5
682160 5
682200 5
682240 5
682280 5
682320 5
682360 5
682400 5
682440 5
682480 5
682520 5
682560 5
682600 5
682640 5
682680 5
682720 5
682760 5
682800 5
682840 5
682880 5
682920 5
682960 5
683000 5
683040 5
683080 5
683120 5
683160 5
683200 5
683240 5
683280 5
683320 5
683360 5
683400 5
683440 5
683480 5
683520 5
683560 5
683600 5
683640 5
683680 5
683720 5
683760 5
683800 5
683840 5
683880 5
683920 5
683960 5
684000 5
684040 5
684080 5
684120 5
684160 5
684200 5
684240 5
684280 5
684320 5
684360 5
684400 5
684440 5
684480 5
684520 5
684560 5
684600 5
684640 5
684680 5
684720 5
684760 5
684800 5
684840 5
684880 5
684920 5
684960 5
685000 5
685040 5
685080 5
685120 5
685160 5
685200 5
685240 5
685280 5
685320 5
685360 5
685400 5
685440 5
685480 5
685520 5
685560 5
685600 5
685640 5
685680 5
685720 5
685760 5
685800 5
685840 5
685880 5
685920 5
685960 5
686000 5
686040 5
686080 5
686120 5
686160 5
686200 5
686240 5
686280 5
686320 5
686360 5
686400 5
686440 5
686480 5
686520 5
686560 5
686600 5
686640 5
686680 5
686720 5
686760 5
686800 5
686840 5
686880 5
686920 5
686960 5
687000 5
687040 5
687080 5
687120 5
687160 5
687200 5
687240 5
687280 5
687320 5
687360 5
687400 5
687440 5
687480 5
687520 5
687560 5
687600 5
687640 5
687680 5
687720 5
687760 5
687800 5
687840 5
687880 5
687920 5
687960 5
688000 5
688040 5
688080 5
688120 5
688160 5
688200 5
688240 5
688280 5
688320 5
688360 5
688400 5
688440 5
688480 5
688520 5
688560 5
688600 5
688640 5
688680 5
688720 5
688760 5
688800 5
688840 5
688880 5
688920 5
688960 5
689000 5
689040 5
689080 5
689120 5
689160 5
689200 5
689240 5
689280 5
689320 5
689360 5
689400 5
689440 5
689480 5
689520 5
689560 5
689600 5
689640 5
689680 5
689720 5
689760 5
689800 5
689840 5
689880 5
689920 5
689960 5
690000 5
690040 5
690080 5
690120 5
690160 5
690200 5
690240 5
690280 5
690320 5
690360 5
690400 5
690440 5
690480 5
690520 5
690560 5
690600 5
690640 5
690680 5
690720 5
690760 5
690800 5
690840 5
690880 5
690920 5
690960 5
691000 5
691040 5
691080 5
691120 5
691160 5
691200 5
691240 5
691280 5
691320 5
691360 5
691400 5
691440 5
691480 5
691520 5
691560 5
691600 5
691640 5
691680 5
691720 5
691760 5
691800 5
691840 5
691880 5
691920 5
691960 5
692000 5
692040 5
692080 5
692120 5
692160 5
692200 5
692240 5
692280 5
692320 5
692360 5
692400 5
692440 5
692480 5
692520 5
692560 5
692600 5
692640 5
692680 5
692720 5
692760 5
692800 5
692840 5
692880 5
692920 5
692960 5
693000 5
693040 5
693080 5
693120 5
693160 5
693200 5
693240 5
693280 5
693320 5
693360 5
693400 5
693440 5
693480 5
693520 5
693560 5
693600 5
693640 5
693680 5
693720 5
693760 5
693800 5
693840 5
693880 5
693920 5
693960 5
694000 5
694040 5
694080 5
694120 5
694160 5
694200 5
694240 5
694280 5
694320 5
694360 5
694400 5
694440 5
694480 5
694520 5
694560 5
694600 5
694640 5
694680 5
694720 5
694760 5
694800 5
694840 5
694880 5
694920 5
694960 5
695000 5
695040 5
695080 5
695120 5
695160 5
695200 5
695240 5
695280 5
695320 5
695360 5
695400 5
695440 5
695480 5
695520 5
695560 5
695600 5
695640 5
695680 5
695720 5
695760 5
695800 5
695840 5
695880 5
695920 5
695960 5
696000 5
696040 5
696080 5
696120 5
696160 5
696200 5
696240 5
696280 5
696320 5
696360 5
696400 5
696440 5
696480 5
696520 5
696560 5
696600 5
696640 5
696680 5
696720 5
696760 5
696800 5
696840 5
696880 5
696920 5
696960 5
697000 5
697040 5
697080 5
697120 5
697160 5
697200 5
697240 5
697280 5
697320 5
697360 5
697400 5
697440 5
697480 5
697520 5
697560 5
697600 5
697640 5
697680 5
697720 5
697760 5
697800 5
697840 5
697880 5
697920 5
697960 5
698000 5
698040 5
698080 5
698120 5
698160 5
698200 5
698240 5
698280 5
698320 5
698360 5
698400 5
698440 5
698480 5
698520 5
698560 5
698600 5
698640 5
698680 5
698720 5
698760 5
698800 5
698840 5
698880 5
698920 5
698960 5
699000 5
699040 5
699080 5
699120 5
699160 5
699200 5
699240 5
699280 5
699320 5
699360 5
699400 5
699440 5
699480 5
699520 5
699560 5
699600 5
699640 5
699680 5
699720 5
699760 5
699800 5
699840 5
699880 5
699920 5
699960 5
700000 5
700040 5
700080 5
700120 5
700160 5
700200 5
700240 5
700280 5
700320 5
700360 5
700400 5
700440 5
700480 5
700520 5
700560 5
700600 5
700640 5
700680 5
700720 5
700760 5
700800 5
700840 5
700880 5
700920 5
700960 5
701000 5
701040 5
701080 5
701120 5
701160 5
701200 5
701240 5
701280 5
701320 5
701360 5
701400 5
701440 5
701480 5
701520 5
701560 5
701600 5
701640 5
701680 5
701720 5
701760 5
701800 5
701840 5
701880 5
701920 5
701960 5
702000 5
702040 5
702080 5
702120 5
702160 5
702200 5
702240 5
702280 5
702320 5
702360 5
702400 5
702440 5
702480 5
702520 5
702560 5
702600 5
702640 5
702680 5
702720 5
702760 5
702800 5
702840 5
702880 5
702920 5
702960 5
703000 5
703040 5
703080 5
703120 5
703160 5
703200 5
703240 5
703280 5
703320 5
703360 5
703400 5
703440 5
703480 5
703520 5
703560 5
703600 5
703640 5
703680 5
703720 5
703760 5
703800 5
703840 5
703880 5
703920 5
703960 5
704000 5
704040 5
704080 5
704120 5
704160 5
704200 5
704240 5
704280 5
704320 5
704360 5
704400 5
704440 5
704480 5
704520 5
704560 5
704600 5
704640 5
704680 5
704720 5
704760 5
704800 5
704840 5
704880 5
704920 5
704960 5
705000 5
705040 5
705080 5
705120 5
705160 5
705200 5
705240 5
705280 5
705320 5
705360 5
705400 5
705440 5
705480 5
705520 5
705560 5
705600 5
705640 5
705680 5
705720 5
705760 5
705800 5
705840 5
705880 5
705920 5
705960 5
706000 5
706040 5
706080 5
706120 5
706160 5
706200 5
706240 5
706280 5
706320 5
706360 5
706400 5
706440 5
706480 5
706520 5
706560 5
706600 5
706640 5
706680 5
706720 5
706760 5
706800 5
706840 5
706880 5
706920 5
706960 5
707000 5
707040 5
707080 5
707120 5
707160 5
707200 5
707240 5
707280 5
707320 5
707360 5
707400 5
707440 5
707480 5
707520 5
707560 5
707600 5
707640 5
707680 5
707720 5
707760 5
707800 5
707840 5
707880 5
707920 5
707960 5
708000 5
708040 5
708080 5
708120 5
708160 5
708200 5
708240 5
708280 5
708320 5
708360 5
708400 5
708440 5
708480 5
708520 5
708560 5
708600 5
708640 5
708680 5
708720 5
708760 5
708800 5
708840 5
708880 5
708920 5
708960 5
709000 5
709040 5
709080 5
709120 5
709160 5
709200 5
709240 5
709280 5
709320 5
709360 5
709400 5
709440 5
709480 5
709520 5
709560 5
709600 5
709640 5
709680 5
709720 5
709760 5
709800 5
709840 5
709880 5
709920 5
709960 5
710000 5
710040 5
710080 5
710120 5
710160 5
710200 5
710240 5
710280 5
710320 5
710360 5
710400 5
710440 5
710480 5
710520 5
710560 5
710600 5
710640 5
710680 5
710720 5
710760 5
710800 5
710840 5
710880 5
710920 5
710960 5
711000 5
711040 5
711080 5
711120 5
711160 5
711200 5
711240 5
711280 5
711320 5
711360 5
711400 5
711440 5
711480 5
711520 5
711560 5
711600 5
711640 5
711680 5
711720 5
711760 5
711800 5
711840 5
711880 5
711920 5
711960 5
712000 5
712040 5
712080 5
712120 5
712160 5
712200 5
712240 5
712280 5
712320 5
712360 5
712400 5
712440 5
712480 5
712520 5
712560 5
712600 5
712640 5
712680 5
712720 5
712760 5
712800 5
712840 5
712880 5
712920 5
712960 5
713000 5
713040 5
713080 5
713120 5
713160 5
713200 5
713240 5
713280 5
713320 5
713360 5
713400 5
713440 5
713480 5
713520 5
713560 5
713600 5
713640 5
713680 5
713720 5
713760 5
713800 5
713840 5
713880 5
713920 5
713960 5
714000 5
714040 5
714080 5
714120 5
714160 5
714200 5
714240 5
714280 5
714320 5
714360 5
714400 5
714440 5
714480 5
714520 5
714560 5
714600 5
714640 5
714680 5
714720 5
714760 5
714800 5
714840 5
714880 5
714920 5
714960 5
715000 5
715040 5
715080 5
715120 5
715160 5
715200 5
715240 5
715280 5
715320 5
715360 5
715400 5
715440 5
715480 5
715520 5
715560 5
715600 5
715640 5
715680 5
715720 5
715760 5
715800 5
715840 5
715880 5
715920 5
715960 5
716000 5
716040 5
716080 5
716120 5
716160 5
716200 5
716240 5
716280 5
716320 5
716360 5
716400 5
716440 5
716480 5
716520 5
716560 5
716600 5
716640 5
716680 5
716720 5
716760 5
716800 5
716840 5
716880 5
716920 5
716960 5
717000 5
717040 5
717080 5
717120 5
717160 5
717200 5
717240 5
717280 5
717320 5
717360 5
717400 5
717440 5
717480 5
717520 5
717560 5
717600 5
717640 5
717680 5
717720 5
717760 5
717800 5
717840 5
717880 5
717920 5
717960 5
718000 5
718040 5
718080 5
718120 5
718160 5
718200 5
718240 5
718280 5
718320 5
718360 5
718400 5
718440 5
718480 5
718520 5
718560 5
718600 5
718640 5
718680 5
718720 5
718760 5
718800 5
718840 5
718880 5
718920 5
718960 5
719000 5
719040 5
719080 5
719120 5
719160 5
719200 5
719240 5
719280 5
719320 5
719360 5
719400 5
719440 5
719480 5
719520 5
719560 5
719600 5
719640 5
719680 5
719720 5
719760 5
719800 5
719840 5
719880 5
719920 5
719960 5
720000 5
720040 5
720080 5
720120 5
720160 5
720200 5
720240 5
720280 5
720320 5
720360 5
720400 5
720440 5
720480 5
720520 5
720560 5
720600 5
720640 5
720680 5
720720 5
720760 5
720800 5
720840 5
720880 5
720920 5
720960 5
721000 5
721040 5
721080 5
721120 5
721160 5
721200 5
721240 5
721280 5
721320 5
721360 5
721400 5
721440 5
721480 5
721520 5
721560 5
721600 5
721640 5
721680 5
721720 5
721760 5
721800 5
721840 5
721880 5
721920 5
721960 5
722000 5
722040 5
722080 5
722120 5
722160 5
722200 5
722240 5
722280 5
722320 5
722360 5
722400 5
722440 5
722480 5
722520 5
722560 5
722600 5
722640 5
722680 5
722720 5
722760 5
722800 5
722840 5
722880 5
722920 5
722960 5
723000 5
723040 5
723080 5
723120 5
723160 5
723200 5
723240 5
723280 5
723320 5
723360 5
723400 5
723440 5
723480 5
723520 5
723560 5
723600 5
723640 5
723680 5
723720 5
723760 5
723800 5
723840 5
723880 5
723920 5
723960 5
724000 5
724040 5
724080 5
724120 5
724160 5
724200 5
724240 5
724280 5
724320 5
724360 5
724400 5
724440 5
724480 5
724520 5
724560 5
724600 5
724640 5
724680 5
724720 5
724760 5
724800 5
724840 5
724880 5
724920 5
724960 5
725000 5
725040 5
725080 5
725120 5
725160 5
725200 5
725240 5
725280 5
725320 5
725360 5
725400 5
725440 5
725480 5
725520 5
725560 5
725600 5
725640 5
725680 5
725720 5
725760 5
725800 5
725840 5
725880 5
725920 5
725960 5
726000 5
726040 5
726080 5
726120 5
726160 5
726200 5
726240 5
726280 5
726320 5
726360 5
726400 5
726440 5
726480 5
726520 5
726560 5
726600 5
726640 5
726680 5
726720 5
726760 5
726800 5
726840 5
726880 5
726920 5
726960 5
727000 5
727040 5
727080 5
727120 5
727160 5
727200 5
727240 5
727280 5
727320 5
727360 5
727400 5
727440 5
727480 5
727520 5
727560 5
727600 5
727640 5
727680 5
727720 5
727760 5
727800 5
727840 5
727880 5
727920 5
727960 5
728000 5
728040 5
728080 5
728120 5
728160 5
728200 5
728240 5
728280 5
728320 5
728360 5
728400 5
728440 5
728480 5
728520 5
728560 5
728600 5
728640 5
728680 5
728720 5
728760 5
728800 5
728840 5
728880 5
728920 5
728960 5
729000 5
729040 5
729080 5
729120 5
729160 5
729200 5
729240 5
729280 5
729320 5
729360 5
729400 5
729440 5
729480 5
729520 5
729560 5
729600 5
729640 5
729680 5
729720 5
729760 5
729800 5
729840 5
729880 5
729920 5
729960 5
730000 5
730040 5
730080 5
730120 5
730160 5
730200 5
730240 5
730280 5
730320 5
730360 5
730400 5
730440 5
730480 5
730520 5
730560 5
730600 5
730640 5
730680 5
730720 5
730760 5
730800 5
730840 5
730880 5
730920 5
730960 5
731000 5
731040 5
731080 5
731120 5
731160 5
731200 5
731240 5
731280 5
731320 5
731360 5
731400 5
731440 5
731480 5
731520 5
731560 5
731600 5
731640 5
731680 5
731720 5
731760 5
731800 5
731840 5
731880 5
731920 5
731960 5
732000 5
732040 5
732080 5
732120 5
732160 5
732200 5
732240 5
732280 5
732320 5
732360 5
732400 5
732440 5
732480 5
732520 5
732560 5
732600 5
732640 5
732680 5
732720 5
732760 5
732800 5
732840 5
732880 5
732920 5
732960 5
733000 5
733040 5
733080 5
733120 5
733160 5
733200 5
733240 5
733280 5
733320 5
733360 5
733400 5
733440 5
733480 5
733520 5
733560 5
733600 5
733640 5
733680 5
733720 5
733760 5
733800 5
733840 5
733880 5
733920 5
733960 5
734000 5
734040 5
734080 5
734120 5
734160 5
734200 5
734240 5
734280 5
734320 5
734360 5
734400 5
734440 5
734480 5
734520 5
734560 5
734600 5
734640 5
734680 5
734720 5
734760 5
734800 5
734840 5
734880 5
734920 5
734960 5
735000 5
735040 5
735080 5
735120 5
735160 5
735200 5
735240 5
735280 5
735320 5
735360 5
735400 5
735440 5
735480 5
735520 5
735560 5
735600 5
735640 5
735680 5
735720 5
735760 5
735800 5
735840 5
735880 5
735920 5
735960 5
736000 5
736040 5
736080 5
736120 5
736160 5
736200 5
736240 5
736280 5
736320 5
736360 5
736400 5
736440 5
736480 5
736520 5
736560 5
736600 5
736640 5
736680 5
736720 5
736760 5
736800 5
736840 5
736880 5
736920 5
736960 5
737000 5
737040 5
737080 5
737120 5
737160 5
737200 5
737240 5
737280 5
737320 5
737360 5
737400 5
737440 5
737480 5
737520 5
737560 5
737600 5
737640 5
737680 5
737720 5
737760 5
737800 5
737840 5
737880 5
737920 5
737960 5
738000 5
738040 5
738080 5
738120 5
738160 5
738200 5
738240 5
738280 5
738320 5
738360 5
738400 5
738440 5
738480 5
738520 5
738560 5
738600 5
738640 5
738680 5
738720 5
738760 5
738800 5
738840 5
738880 5
738920 5
738960 5
739000 5
739040 5
739080 5
739120 5
739160 5
739200 5
739240 5
739280 5
739320 5
739360 5
739400 5
739440 5
739480 5
739520 5
739560 5
739600 5
739640 5
739680 5
739720 5
739760 5
739800 5
739840 5
739880 5
739920 5
739960 5
740000 5
740040 5
740080 5
740120 5
740160 5
740200 5
740240 5
740280 5
740320 5
740360 5
740400 5
740440 5
740480 5
740520 5
740560 5
740600 5
740640 5
740680 5
740720 5
740760 5
740800 5
740840 5
740880 5
740920 5
740960 5
741000 5
741040 5
741080 5
741120 5
741160 5
741200 5
741240 5
741280 5
741320 5
741360 5
741400 5
741440 5
741480 5
741520 5
741560 5
741600 5
741640 5
741680 5
741720 5
741760 5
741800 5
741840 5
741880 5
741920 5
741960 5
742000 5
742040 5
742080 5
742120 5
742160 5
742200 5
742240 5
742280 5
742320 5
742360 5
742400 5
742440 5
742480 5
742520 5
742560 5
742600 5
742640 5
742680 5
742720 5
742760 5
742800 5
742840 5
742880 5
742920 5
742960 5
743000 5
743040 5
743080 5
743120 5
743160 5
743200 5
743240 5
743280 5
743320 5
743360 5
743400 5
743440 5
743480 5
743520 5
743560 5
743600 5
743640 5
743680 5
743720 5
743760 5
743800 5
743840 5
743880 5
743920 5
743960 5
744000 5
744040 5
744080 5
744120 5
744160 5
744200 5
744240 5
744280 5
744320 5
744360 5
744400 5
744440 5
744480 5
744520 5
744560 5
744600 5
744640 5
744680 5
744720 5
744760 5
744800 5
744840 5
744880 5
744920 5
744960 5
745000 5
745040 5
745080 5
745120 5
745160 5
745200 5
745240 5
745280 5
745320 5
745360 5
745400 5
745440 5
745480 5
745520 5
745560 5
745600 5
745640 5
745680 5
745720 5
745760 5
745800 5
745840 5
745880 5
745920 5
745960 5
746000 5
746040 5
746080 5
746120 5
746160 5
746200 5
746240 5
746280 5
746320 5
746360 5
746400 5
746440 5
746480 5
746520 5
746560 5
746600 5
746640 5
746680 5
746720 5
746760 5
746800 5
746840 5
746880 5
746920 5
746960 5
747000 5
747040 5
747080 5
747120 5
747160 5
747200 5
747240 5
747280 5
747320 5
747360 5
747400 5
747440 5
747480 5
747520 5
747560 5
747600 5
747640 5
747680 5
747720 5
747760 5
747800 5
747840 5
747880 5
747920 5
747960 5
748000 5
748040 5
748080 5
748120 5
748160 5
748200 5
748240 5
748280 5
748320 5
748360 5
748400 5
748440 5
748480 5
748520 5
748560 5
748600 5
748640 5
748680 5
748720 5
748760 5
748800 5
748840 5
748880 5
748920 5
748960 5
749000 5
749040 5
749080 5
749120 5
749160 5
749200 5
749240 5
749280 5
749320 5
749360 5
749400 5
749440 5
749480 5
749520 5
749560 5
749600 5
749640 5
749680 5
749720 5
749760 5
749800 5
749840 5
749880 5
749920 5
749960 5
750000 5
750040 5
750080 5
750120 5
750160 5
750200 5
750240 5
750280 5
750320 5
750360 5
750400 5
750440 5
750480 5
750520 5
750560 5
750600 5
750640 5
750680 5
750720 5
750760 5
750800 5
750840 5
750880 5
750920 5
750960 5
751000 5
751040 5
751080 5
751120 5
751160 5
751200 5
751240 5
751280 5
751320 5
751360 5
751400 5
751440 5
751480 5
751520 5
751560 5
751600 5
751640 5
751680 5
751720 5
751760 5
751800 5
751840 5
751880 5
751920 5
751960 5
752000 5
752040 5
752080 5
752120 5
752160 5
752200 5
752240 5
752280 5
752320 5
752360 5
752400 5
752440 5
752480 5
752520 5
752560 5
752600 5
752640 5
752680 5
752720 5
752760 5
752800 5
752840 5
752880 5
752920 5
752960 5
753000 5
753040 5
753080 5
753120 5
753160 5
753200 5
753240 5
753280 5
753320 5
753360 5
753400 5
753440 5
753480 5
753520 5
753560 5
753600 5
753640 5
753680 5
753720 5
753760 5
753800 5
753840 5
753880 5
753920 5
753960 5
754000 5
754040 5
754080 5
754120 5
754160 5
754200 5
754240 5
754280 5
754320 5
754360 5
754400 5
754440 5
754480 5
754520 5
754560 5
754600 5
754640 5
754680 5
754720 5
754760 5
754800 5
754840 5
754880 5
754920 5
754960 5
755000 5
755040 5
755080 5
755120 5
755160 5
755200 5
755240 5
755280 5
755320 5
755360 5
755400 5
755440 5
755480 5
755520 5
755560 5
755600 5
755640 5
755680 5
755720 5
755760 5
755800 5
755840 5
755880 5
755920 5
755960 5
756000 5
756040 5
756080 5
756120 5
756160 5
756200 5
756240 5
756280 5
756320 5
756360 5
756400 5
756440 5
756480 5
756520 5
756560 5
756600 5
756640 5
756680 5
756720 5
756760 5
756800 5
756840 5
756880 5
756920 5
756960 5
757000 5
757040 5
757080 5
757120 5
757160 5
757200 5
757240 5
757280 5
757320 5
757360 5
757400 5
757440 5
757480 5
757520 5
757560 5
757600 5
757640 5
757680 5
757720 5
757760 5
757800 5
757840 5
757880 5
757920 5
757960 5
758000 5
758040 5
758080 5
758120 5
758160 5
758200 5
758240 5
758280 5
758320 5
758360 5
758400 5
758440 5
758480 5
758520 5
758560 5
758600 5
758640 5
758680 5
758720 5
758760 5
758800 5
758840 5
758880 5
758920 5
758960 5
759000 5
759040 5
759080 5
759120 5
759160 5
759200 5
759240 5
759280 5
759320 5
759360 5
759400 5
759440 5
759480 5
759520 5
759560 5
759600 5
759640 5
759680 5
759720 5
759760 5
759800 5
759840 5
759880 5
759920 5
759960 5
760000 5
760040 5
760080 5
760120 5
760160 5
760200 5
760240 5
760280 5
760320 5
760360 5
760400 5
760440 5
760480 5
760520 5
760560 5
760600 5
760640 5
760680 5
760720 5
760760 5
760800 5
760840 5
760880 5
760920 5
760960 5
761000 5
761040 5
761080 5
761120 5
761160 5
761200 5
761240 5
761280 5
761320 5
761360 5
761400 5
761440 5
761480 5
761520 5
761560 5
761600 5
761640 5
761680 5
761720 5
761760 5
761800 5
761840 5
761880 5
761920 5
761960 5
762000 5
762040 5
762080 5
762120 5
762160 5
762200 5
762240 5
762280 5
762320 5
762360 5
762400 5
762440 5
762480 5
762520 5
762560 5
762600 5
762640 5
762680 5
762720 5
762760 5
762800 5
762840 5
762880 5
762920 5
762960 5
763000 5
763040 5
763080 5
763120 5
763160 5
763200 5
763240 5
763280 5
763320 5
763360 5
763400 5
763440 5
763480 5
763520 5
763560 5
763600 5
763640 5
763680 5
763720 5
763760 5
763800 5
763840 5
763880 5
763920 5
763960 5
764000 5
764040 5
764080 5
764120 5
764160 5
764200 5
764240 5
764280 5
764320 5
764360 5
764400 5
764440 5
764480 5
764520 5
764560 5
764600 5
764640 5
764680 5
764720 5
764760 5
764800 5
764840 5
764880 5
764920 5
764960 5
765000 5
765040 5
765080 5
765120 5
765160 5
765200 5
765240 5
765280 5
765320 5
765360 5
765400 5
765440 5
765480 5
765520 5
765560 5
765600 5
765640 5
765680 5
765720 5
765760 5
765800 5
765840 5
765880 5
765920 5
765960 5
766000 5
766040 5
766080 5
766120 5
766160 5
766200 5
766240 5
766280 5
766320 5
766360 5
766400 5
766440 5
766480 5
766520 5
766560 5
766600 5
766640 5
766680 5
766720 5
766760 5
766800 5
766840 5
766880 5
766920 5
766960 5
767000 5
767040 5
767080 5
767120 5
767160 5
767200 5
767240 5
767280 5
767320 5
767360 5
767400 5
767440 5
767480 5
767520 5
767560 5
767600 5
767640 5
767680 5
767720 5
767760 5
767800 5
767840 5
767880 5
767920 5
767960 5
768000 5
768040 5
768080 5
768120 5
768160 5
768200 5
768240 5
768280 5
768320 5
768360 5
768400 5
768440 5
768480 5
768520 5
768560 5
768600 5
768640 5
768680 5
768720 5
768760 5
768800 5
768840 5
768880 5
768920 5
768960 5
769000 5
769040 5
769080 5
769120 5
769160 5
769200 5
769240 5
769280 5
769320 5
769360 5
769400 5
769440 5
769480 5
769520 5
769560 5
769600 5
769640 5
769680 5
769720 5
769760 5
769800 5
769840 5
769880 5
769920 5
769960 5
770000 5
770040 5
770080 5
770120 5
770160 5
770200 5
770240 5
770280 5
770320 5
770360 5
770400 5
770440 5
770480 5
770520 5
770560 5
770600 5
770640 5
770680 5
770720 5
770760 5
770800 5
770840 5
770880 5
770920 5
770960 5
771000 5
771040 5
771080 5
771120 5
771160 5
771200 5
771240 5
771280 5
771320 5
771360 5
771400 5
771440 5
771480 5
771520 5
771560 5
771600 5
771640 5
771680 5
771720 5
771760 5
771800 5
771840 5
771880 5
771920 5
771960 5
772000 5
772040 5
772080 5
772120 5
772160 5
772200 5
772240 5
772280 5
772320 5
772360 5
772400 5
772440 5
772480 5
772520 5
772560 5
772600 5
772640 5
772680 5
772720 5
772760 5
772800 5
772840 5
772880 5
772920 5
772960 5
773000 5
773040 5
773080 5
773120 5
773160 5
773200 5
773240 5
773280 5
773320 5
773360 5
773400 5
773440 5
773480 5
773520 5
773560 5
773600 5
773640 5
773680 5
773720 5
773760 5
773800 5
773840 5
773880 5
773920 5
773960 5
774000 5
774040 5
774080 5
774120 5
774160 5
774200 5
774240 5
774280 5
774320 5
774360 5
774400 5
774440 5
774480 5
774520 5
774560 5
774600 5
774640 5
774680 5
774720 5
774760 5
774800 5
774840 5
774880 5
774920 5
774960 5
775000 5
775040 5
775080 5
775120 5
775160 5
775200 5
775240 5
775280 5
775320 5
775360 5
775400 5
775440 5
775480 5
775520 5
775560 5
775600 5
775640 5
775680 5
775720 5
775760 5
775800 5
775840 5
775880 5
775920 5
775960 5
776000 5
776040 5
776080 5
776120 5
776160 5
776200 5
776240 5
776280 5
776320 5
776360 5
776400 5
776440 5
776480 5
776520 5
776560 5
776600 5
776640 5
776680 5
776720 5
776760 5
776800 5
776840 5
776880 5
776920 5
776960 5
777000 5
777040 5
777080 5
777120 5
777160 5
777200 5
777240 5
777280 5
777320 5
777360 5
777400 5
777440 5
777480 5
777520 5
777560 5
777600 5
777640 5
777680 5
777720 5
777760 5
777800 5
777840 5
777880 5
777920 5
777960 5
778000 5
778040 5
778080 5
778120 5
778160 5
778200 5
778240 5
778280 5
778320 5
778360 5
778400 5
778440 5
778480 5
778520 5
778560 5
778600 5
778640 5
778680 5
778720 5
778760 5
778800 5
778840 5
778880 5
778920 5
778960 5
779000 5
779040 5
779080 5
779120 5
779160 5
779200 5
779240 5
779280 5
779320 5
779360 5
779400 5
779440 5
779480 5
779520 5
779560 5
779600 5
779640 5
779680 5
779720 5
779760 5
779800 5
779840 5
779880 5
779920 5
779960 5
780000 5
780040 5
780080 5
780120 5
780160 5
780200 5
780240 5
780280 5
780320 5
780360 5
780400 5
780440 5
780480 5
780520 5
780560 5
780600 5
780640 5
780680 5
780720 5
780760 5
780800 5
780840 5
780880 5
780920 5
780960 5
781000 5
781040 5
781080 5
781120 5
781160 5
781200 5
781240 5
781280 5
781320 5
781360 5
781400 5
781440 5
781480 5
781520 5
781560 5
781600 5
781640 5
781680 5
781720 5
781760 5
781800 5
781840 5
781880 5
781920 5
781960 5
782000 5
782040 5
782080 5
782120 5
782160 5
782200 5
782240 5
782280 5
782320 5
782360 5
782400 5
782440 5
782480 5
782520 5
782560 5
782600 5
782640 5
782680 5
782720 5
782760 5
782800 5
782840 5
782880 5
782920 5
782960 5
783000 5
783040 5
783080 5
783120 5
783160 5
783200 5
783240 5
783280 5
783320 5
783360 5
783400 5
783440 5
783480 5
783520 5
783560 5
783600 5
783640 5
783680 5
783720 5
783760 5
783800 5
783840 5
783880 5
783920 5
783960 5
784000 5
784040 5
784080 5
784120 5
784160 5
784200 5
784240 5
784280 5
784320 5
784360 5
784400 5
784440 5
784480 5
784520 5
784560 5
784600 5
784640 5
784680 5
784720 5
784760 5
784800 5
784840 5
784880 5
784920 5
784960 5
785000 5
785040 5
785080 5
785120 5
785160 5
785200 5
785240 5
785280 5
785320 5
785360 5
785400 5
785440 5
785480 5
785520 5
785560 5
785600 5
785640 5
785680 5
785720 5
785760 5
785800 5
785840 5
785880 5
785920 5
785960 5
786000 5
786040 5
786080 5
786120 5
786160 5
786200 5
786240 5
786280 5
786320 5
786360 5
786400 5
786440 5
786480 5
786520 5
786560 5
786600 5
786640 5
786680 5
786720 5
786760 5
786800 5
786840 5
786880 5
786920 5
786960 5
787000 5
787040 5
787080 5
787120 5
787160 5
787200 5
787240 5
787280 5
787320 5
787360 5
787400 5
787440 5
787480 5
787520 5
787560 5
787600 5
787640 5
787680 5
787720 5
787760 5
787800 5
787840 5
787880 5
787920 5
787960 5
788000 5
788040 5
788080 5
788120 5
788160 5
788200 5
788240 5
788280 5
788320 5
788360 5
788400 5
788440 5
788480 5
788520 5
788560 5
788600 5
788640 5
788680 5
788720 5
788760 5
788800 5
788840 5
788880 5
788920 5
788960 5
789000 5
789040 5
789080 5
789120 5
789160 5
789200 5
789240 5
789280 5
789320 5
789360 5
789400 5
789440 5
789480 5
789520 5
789560 5
789600 5
789640 5
789680 5
789720 5
789760 5
789800 5
789840 5
789880 5
789920 5
789960 5
790000 5
790040 5
790080 5
790120 5
790160 5
790200 5
790240 5
790280 5
790320 5
790360 5
790400 5
790440 5
790480 5
790520 5
790560 5
790600 5
790640 5
790680 5
790720 5
790760 5
790800 5
790840 5
790880 5
790920 5
790960 5
791000 5
791040 5
791080 5
791120 5
791160 5
791200 5
791240 5
791280 5
791320 5
791360 5
791400 5
791440 5
791480 5
791520 5
791560 5
791600 5
791640 5
791680 5
791720 5
791760 5
791800 5
791840 5
791880 5
791920 5
791960 5
792000 5
792040 5
792080 5
792120 5
792160 5
792200 5
792240 5
792280 5
792320 5
792360 5
792400 5
792440 5
792480 5
792520 5
792560 5
792600 5
792640 5
792680 5
792720 5
792760 5
792800 5
792840 5
792880 5
792920 5
792960 5
793000 5
793040 5
793080 5
793120 5
793160 5
793200 5
793240 5
793280 5
793320 5
793360 5
793400 5
793440 5
793480 5
793520 5
793560 5
793600 5
793640 5
793680 5
793720 5
793760 5
793800 5
793840 5
793880 5
793920 5
793960 5
794000 5
794040 5
794080 5
794120 5
794160 5
794200 5
794240 5
794280 5
794320 5
794360 5
794400 5
794440 5
794480 5
794520 5
794560 5
794600 5
794640 5
794680 5
794720 5
794760 5
794800 5
794840 5
794880 5
794920 5
794960 5
795000 5
795040 5
795080 5
795120 5
795160 5
795200 5
795240 5
795280 5
795320 5
795360 5
795400 5
795440 5
795480 5
795520 5
795560 5
795600 5
795640 5
795680 5
795720 5
795760 5
795800 5
795840 5
795880 5
795920 5
795960 5
796000 5
796040 5
796080 5
796120 5
796160 5
796200 5
796240 5
796280 5
796320 5
796360 5
796400 5
796440 5
796480 5
796520 5
796560 5
796600 5
796640 5
796680 5
796720 5
796760 5
796800 5
796840 5
796880 5
796920 5
796960 5
797000 5
797040 5
797080 5
797120 5
797160 5
797200 5
797240 5
797280 5
797320 5
797360 5
797400 5
797440 5
797480 5
797520 5
797560 5
797600 5
797640 5
797680 5
797720 5
797760 5
797800 5
797840 5
797880 5
797920 5
797960 5
798000 5
798040 5
798080 5
798120 5
798160 5
798200 5
798240 5
798280 5
798320 5
798360 5
798400 5
798440 5
798480 5
798520 5
798560 5
798600 5
798640 5
798680 5
798720 5
798760 5
798800 5
798840 5
798880 5
798920 5
798960 5
799000 5
799040 5
799080 5
799120 5
799160 5
799200 5
799240 5
799280 5
799320 5
799360 5
799400 5
799440 5
799480 5
799520 5
799560 5
799600 5
799640 5
799680 5
799720 5
799760 5
799800 5
799840 5
799880 5
799920 5
799960 5
800000 5
800040 5
800080 5
800120 5
800160 5
800200 5
800240 5
800280 5
800320 5
800360 5
800400 5
800440 5
800480 5
800520 5
800560 5
800600 5
800640 5
800680 5
800720 5
800760 5
800800 5
800840 5
800880 5
800920 5
800960 5
801000 5
801040 5
801080 5
801120 5
801160 5
801200 5
801240 5
801280 5
801320 5
801360 5
801400 5
801440 5
801480 5
801520 5
801560 5
801600 5
801640 5
801680 5
801720 5
801760 5
801800 5
801840 5
801880 5
801920 5
801960 5
802000 5
802040 5
802080 5
802120 5
802160 5
802200 5
802240 5
802280 5
802320 5
802360 5
802400 5
802440 5
802480 5
802520 5
802560 5
802600 5
802640 5
802680 5
802720 5
802760 5
802800 5
802840 5
802880 5
802920 5
802960 5
803000 5
803040 5
803080 5
803120 5
803160 5
803200 5
803240 5
803280 5
803320 5
803360 5
803400 5
803440 5
803480 5
803520 5
803560 5
803600 5
803640 5
803680 5
803720 5
803760 5
803800 5
803840 5
803880 5
803920 5
803960 5
804000 5
804040 5
804080 5
804120 5
804160 5
804200 5
804240 5
804280 5
804320 5
804360 5
804400 5
804440 5
804480 5
804520 5
804560 5
804600 5
804640 5
804680 5
804720 5
804760 5
804800 5
804840 5
804880 5
804920 5
804960 5
805000 5
805040 5
805080 5
805120 5
805160 5
805200 5
805240 5
805280 5
805320 5
805360 5
805400 5
805440 5
805480 5
805520 5
805560 5
805600 5
805640 5
805680 5
805720 5
805760 5
805800 5
805840 5
805880 5
805920 5
805960 5
806000 5
806040 5
806080 5
806120 5
806160 5
806200 5
806240 5
806280 5
806320 5
806360 5
806400 5
806440 5
806480 5
806520 5
806560 5
806600 5
806640 5
806680 5
806720 5
806760 5
806800 5
806840 5
806880 5
806920 5
806960 5
807000 5
807040 5
807080 5
807120 5
807160 5
807200 5
807240 5
807280 5
807320 5
807360 5
807400 5
807440 5
807480 5
807520 5
807560 5
807600 5
807640 5
807680 5
807720 5
807760 5
807800 5
807840 5
807880 5
807920 5
807960 5
808000 5
808040 5
808080 5
808120 5
808160 5
808200 5
808240 5
808280 5
808320 5
808360 5
808400 5
808440 5
808480 5
808520 5
808560 5
808600 5
808640 5
808680 5
808720 5
808760 5
808800 5
808840 5
808880 5
808920 5
808960 5
809000 5
809040 5
809080 5
809120 5
809160 5
809200 5
809240 5
809280 5
809320 5
809360 5
809400 5
809440 5
809480 5
809520 5
809560 5
809600 5
809640 5
809680 5
809720 5
809760 5
809800 5
809840 5
809880 5
809920 5
809960 5
810000 5
810040 5
810080 5
810120 5
810160 5
810200 5
810240 5
810280 5
810320 5
810360 5
810400 5
810440 5
810480 5
810520 5
810560 5
810600 5
810640 5
810680 5
810720 5
810760 5
810800 5
810840 5
810880 5
810920 5
810960 5
811000 5
811040 5
811080 5
811120 5
811160 5
811200 5
811240 5
811280 5
811320 5
811360 5
811400 5
811440 5
811480 5
811520 5
811560 5
811600 5
811640 5
811680 5
811720 5
811760 5
811800 5
811840 5
811880 5
811920 5
811960 5
812000 5
812040 5
812080 5
812120 5
812160 5
812200 5
812240 5
812280 5
812320 5
812360 5
812400 5
812440 5
812480 5
812520 5
812560 5
812600 5
812640 5
812680 5
812720 5
812760 5
812800 5
812840 5
812880 5
812920 5
812960 5
813000 5
813040 5
813080 5
813120 5
813160 5
813200 5
813240 5
813280 5
813320 5
813360 5
813400 5
813440 5
813480 5
813520 5
813560 5
813600 5
813640 5
813680 5
813720 5
813760 5
813800 5
813840 5
813880 5
813920 5
813960 5
814000 5
814040 5
814080 5
814120 5
814160 5
814200 5
814240 5
814280 5
814320 5
814360 5
814400 5
814440 5
814480 5
814520 5
814560 5
814600 5
814640 5
814680 5
814720 5
814760 5
814800 5
814840 5
814880 5
814920 5
814960 5
815000 5
815040 5
815080 5
815120 5
815160 5
815200 5
815240 5
815280 5
815320 5
815360 5
815400 5
815440 5
815480 5
815520 5
815560 5
815600 5
815640 5
815680 5
815720 5
815760 5
815800 5
815840 5
815880 5
815920 5
815960 5
816000 5
816040 5
816080 5
816120 5
816160 5
816200 5
816240 5
816280 5
816320 5
816360 5
816400 5
816440 5
816480 5
816520 5
816560 5
816600 5
816640 5
816680 5
816720 5
816760 5
816800 5
816840 5
816880 5
816920 5
816960 5
817000 5
817040 5
817080 5
817120 5
817160 5
817200 5
817240 5
817280 5
817320 5
817360 5
817400 5
817440 5
817480 5
817520 5
817560 5
817600 5
817640 5
817680 5
817720 5
817760 5
817800 5
817840 5
817880 5
817920 5
817960 5
818000 5
818040 5
818080 5
818120 5
818160 5
818200 5
818240 5
818280 5
818320 5
818360 5
818400 5
818440 5
818480 5
818520 5
818560 5
818600 5
818640 5
818680 5
818720 5
818760 5
818800 5
818840 5
818880 5
818920 5
818960 5
819000 5
819040 5
819080 5
819120 5
819160 5
819200 5
819240 5
819280 5
819320 5
819360 5
819400 5
819440 5
819480 5
819520 5
819560 5
819600 5
819640 5
819680 5
819720 5
819760 5
819800 5
819840 5
819880 5
819920 5
819960 5
820000 5
820040 5
820080 5
820120 5
820160 5
820200 5
820240 5
820280 5
820320 5
820360 5
820400 5
820440 5
820480 5
820520 5
820560 5
820600 5
820640 5
820680 5
820720 5
820760 5
820800 5
820840 5
820880 5
820920 5
820960 5
821000 5
821040 5
821080 5
821120 5
821160 5
821200 5
821240 5
821280 5
821320 5
821360 5
821400 5
821440 5
821480 5
821520 5
821560 5
821600 5
821640 5
821680 5
821720 5
821760 5
821800 5
821840 5
821880 5
821920 5
821960 5
822000 5
822040 5
822080 5
822120 5
822160 5
822200 5
822240 5
822280 5
822320 5
822360 5
822400 5
822440 5
822480 5
822520 5
822560 5
822600 5
822640 5
822680 5
822720 5
822760 5
822800 5
822840 5
822880 5
822920 5
822960 5
823000 5
823040 5
823080 5
823120 5
823160 5
823200 5
823240 5
823280 5
823320 5
823360 5
823400 5
823440 5
823480 5
823520 5
823560 5
823600 5
823640 5
823680 5
823720 5
823760 5
823800 5
823840 5
823880 5
823920 5
823960 5
824000 5
824040 5
824080 5
824120 5
824160 5
824200 5
824240 5
824280 5
824320 5
824360 5
824400 5
824440 5
824480 5
824520 5
824560 5
824600 5
824640 5
824680 5
824720 5
824760 5
824800 5
824840 5
824880 5
824920 5
824960 5
825000 5
825040 5
825080 5
825120 5
825160 5
825200 5
825240 5
825280 5
825320 5
825360 5
825400 5
825440 5
825480 5
825520 5
825560 5
825600 5
825640 5
825680 5
825720 5
825760 5
825800 5
825840 5
825880 5
825920 5
825960 5
826000 5
826040 5
826080 5
826120 5
826160 5
826200 5
826240 5
826280 5
826320 5
826360 5
826400 5
826440 5
826480 5
826520 5
826560 5
826600 5
826640 5
826680 5
826720 5
826760 5
826800 5
826840 5
826880 5
826920 5
826960 5
827000 5
827040 5
827080 5
827120 5
827160 5
827200 5
827240 5
827280 5
827320 5
827360 5
827400 5
827440 5
827480 5
827520 5
827560 5
827600 5
827640 5
827680 5
827720 5
827760 5
827800 5
827840 5
827880 5
827920 5
827960 5
828000 5
828040 5
828080 5
828120 5
828160 5
828200 5
828240 5
828280 5
828320 5
828360 5
828400 5
828440 5
828480 5
828520 5
828560 5
828600 5
828640 5
828680 5
828720 5
828760 5
828800 5
828840 5
828880 5
828920 5
828960 5
829000 5
829040 5
829080 5
829120 5
829160 5
829200 5
829240 5
829280 5
829320 5
829360 5
829400 5
829440 5
829480 5
829520 5
829560 5
829600 5
829640 5
829680 5
829720 5
829760 5
829800 5
829840 5
829880 5
829920 5
829960 5
830000 5
830040 5
830080 5
830120 5
830160 5
830200 5
830240 5
830280 5
830320 5
830360 5
830400 5
830440 5
830480 5
830520 5
830560 5
830600 5
830640 5
830680 5
830720 5
830760 5
830800 5
830840 5
830880 5
830920 5
830960 5
831000 5
831040 5
831080 5
831120 5
831160 5
831200 5
831240 5
831280 5
831320 5
831360 5
831400 5
831440 5
831480 5
831520 5
831560 5
831600 5
831640 5
831680 5
831720 5
831760 5
831800 5
831840 5
831880 5
831920 5
831960 5
832000 5
832040 5
832080 5
832120 5
832160 5
832200 5
832240 5
832280 5
832320 5
832360 5
832400 5
832440 5
832480 5
832520 5
832560 5
832600 5
832640 5
832680 5
832720 5
832760 5
832800 5
832840 5
832880 5
832920 5
832960 5
833000 5
833040 5
833080 5
833120 5
833160 5
833200 5
833240 5
833280 5
833320 5
833360 5
833400 5
833440 5
833480 5
833520 5
833560 5
833600 5
833640 5
833680 5
833720 5
833760 5
833800 5
833840 5
833880 5
833920 5
833960 5
834000 5
834040 5
834080 5
834120 5
834160 5
834200 5
834240 5
834280 5
834320 5
834360 5
834400 5
834440 5
834480 5
834520 5
834560 5
834600 5
834640 5
834680 5
834720 5
834760 5
834800 5
834840 5
834880 5
834920 5
834960 5
835000 5
835040 5
835080 5
835120 5
835160 5
835200 5
835240 5
835280 5
835320 5
835360 5
835400 5
835440 5
835480 5
835520 5
835560 5
835600 5
835640 5
835680 5
835720 5
835760 5
835800 5
835840 5
835880 5
835920 5
835960 5
836000 5
836040 5
836080 5
836120 5
836160 5
836200 5
836240 5
836280 5
836320 5
836360 5
836400 5
836440 5
836480 5
836520 5
836560 5
836600 5
836640 5
836680 5
836720 5
836760 5
836800 5
836840 5
836880 5
836920 5
836960 5
837000 5
837040 5
837080 5
837120 5
837160 5
837200 5
837240 5
837280 5
837320 5
837360 5
837400 5
837440 5
837480 5
837520 5
837560 5
837600 5
837640 5
837680 5
837720 5
837760 5
837800 5
837840 5
837880 5
837920 5
837960 5
838000 5
838040 5
838080 5
838120 5
838160 5
838200 5
838240 5
838280 5
838320 5
838360 5
838400 5
838440 5
838480 5
838520 5
838560 5
838600 5
838640 5
838680 5
838720 5
838760 5
838800 5
838840 5
838880 5
838920 5
838960 5
839000 5
839040 5
839080 5
839120 5
839160 5
839200 5
839240 5
839280 5
839320 5
839360 5
839400 5
839440 5
839480 5
839520 5
839560 5
839600 5
839640 5
839680 5
839720 5
839760 5
839800 5
839840 5
839880 5
839920 5
839960 5
840000 5
840040 5
840080 5
840120 5
840160 5
840200 5
840240 5
840280 5
840320 5
840360 5
840400 5
840440 5
840480 5
840520 5
840560 5
840600 5
840640 5
840680 5
840720 5
840760 5
840800 5
840840 5
840880 5
840920 5
840960 5
841000 5
841040 5
841080 5
841120 5
841160 5
841200 5
841240 5
841280 5
841320 5
841360 5
841400 5
841440 5
841480 5
841520 5
841560 5
841600 5
841640 5
841680 5
841720 5
841760 5
841800 5
841840 5
841880 5
841920 5
841960 5
842000 5
842040 5
842080 5
842120 5
842160 5
842200 5
842240 5
842280 5
842320 5
842360 5
842400 5
842440 5
842480 5
842520 5
842560 5
842600 5
842640 5
842680 5
842720 5
842760 5
842800 5
842840 5
842880 5
842920 5
842960 5
843000 5
843040 5
843080 5
843120 5
843160 5
843200 5
843240 5
843280 5
843320 5
843360 5
843400 5
843440 5
843480 5
843520 5
843560 5
843600 5
843640 5
843680 5
843720 5
843760 5
843800 5
843840 5
843880 5
843920 5
843960 5
844000 5
844040 5
844080 5
844120 5
844160 5
844200 5
844240 5
844280 5
844320 5
844360 5
844400 5
844440 5
844480 5
844520 5
844560 5
844600 5
844640 5
844680 5
844720 5
844760 5
844800 5
844840 5
844880 5
844920 5
844960 5
845000 5
845040 5
845080 5
845120 5
845160 5
845200 5
845240 5
845280 5
845320 5
845360 5
845400 5
845440 5
845480 5
845520 5
845560 5
845600 5
845640 5
845680 5
845720 5
845760 5
845800 5
845840 5
845880 5
845920 5
845960 5
846000 5
846040 5
846080 5
846120 5
846160 5
846200 5
846240 5
846280 5
846320 5
846360 5
846400 5
846440 5
846480 5
846520 5
846560 5
846600 5
846640 5
846680 5
846720 5
846760 5
846800 5
846840 5
846880 5
846920 5
846960 5
847000 5
847040 5
847080 5
847120 5
847160 5
847200 5
847240 5
847280 5
847320 5
847360 5
847400 5
847440 5
847480 5
847520 5
847560 5
847600 5
847640 5
847680 5
847720 5
847760 5
847800 5
847840 5
847880 5
847920 5
847960 5
848000 5
848040 5
848080 5
848120 5
848160 5
848200 5
848240 5
848280 5
848320 5
848360 5
848400 5
848440 5
848480 5
848520 5
848560 5
848600 5
848640 5
848680 5
848720 5
848760 5
848800 5
848840 5
848880 5
848920 5
848960 5
849000 5
849040 5
849080 5
849120 5
849160 5
849200 5
849240 5
849280 5
849320 5
849360 5
849400 5
849440 5
849480 5
849520 5
849560 5
849600 5
849640 5
849680 5
849720 5
849760 5
849800 5
849840 5
849880 5
849920 5
849960 5
850000 5
850040 5
850080 5
850120 5
850160 5
850200 5
850240 5
850280 5
850320 5
850360 5
850400 5
850440 5
850480 5
850520 5
850560 5
850600 5
850640 5
850680 5
850720 5
850760 5
850800 5
850840 5
850880 5
850920 5
850960 5
851000 5
851040 5
851080 5
851120 5
851160 5
851200 5
851240 5
851280 5
851320 5
851360 5
851400 5
851440 5
851480 5
851520 5
851560 5
851600 5
851640 5
851680 5
851720 5
851760 5
851800 5
851840 5
851880 5
851920 5
851960 5
852000 5
852040 5
852080 5
852120 5
852160 5
852200 5
852240 5
852280 5
852320 5
852360 5
852400 5
852440 5
852480 5
852520 5
852560 5
852600 5
852640 5
852680 5
852720 5
852760 5
852800 5
852840 5
852880 5
852920 5
852960 5
853000 5
853040 5
853080 5
853120 5
853160 5
853200 5
853240 5
853280 5
853320 5
853360 5
853400 5
853440 5
853480 5
853520 5
853560 5
853600 5
853640 5
853680 5
853720 5
853760 5
853800 5
853840 5
853880 5
853920 5
853960 5
854000 5
854040 5
854080 5
854120 5
854160 5
854200 5
854240 5
854280 5
854320 5
854360 5
854400 5
854440 5
854480 5
854520 5
854560 5
854600 5
854640 5
854680 5
854720 5
854760 5
854800 5
854840 5
854880 5
854920 5
854960 5
855000 5
855040 5
855080 5
855120 5
855160 5
855200 5
855240 5
855280 5
855320 5
855360 5
855400 5
855440 5
855480 5
855520 5
855560 5
855600 5
855640 5
855680 5
855720 5
855760 5
855800 5
855840 5
855880 5
855920 5
855960 5
856000 5
856040 5
856080 5
856120 5
856160 5
856200 5
856240 5
856280 5
856320 5
856360 5
856400 5
856440 5
856480 5
856520 5
856560 5
856600 5
856640 5
856680 5
856720 5
856760 5
856800 5
856840 5
856880 5
856920 5
856960 5
857000 5
857040 5
857080 5
857120 5
857160 5
857200 5
857240 5
857280 5
857320 5
857360 5
857400 5
857440 5
857480 5
857520 5
857560 5
857600 5
857640 5
857680 5
857720 5
857760 5
857800 5
857840 5
857880 5
857920 5
857960 5
858000 5
858040 5
858080 5
858120 5
858160 5
858200 5
858240 5
858280 5
858320 5
858360 5
858400 5
858440 5
858480 5
858520 5
858560 5
858600 5
858640 5
858680 5
858720 5
858760 5
858800 5
858840 5
858880 5
858920 5
858960 5
859000 5
859040 5
859080 5
859120 5
859160 5
859200 5
859240 5
859280 5
859320 5
859360 5
859400 5
859440 5
859480 5
859520 5
859560 5
859600 5
859640 5
859680 5
859720 5
859760 5
859800 5
859840 5
859880 5
859920 5
859960 5
860000 5
860040 5
860080 5
860120 5
860160 5
860200 5
860240 5
860280 5
860320 5
860360 5
860400 5
860440 5
860480 5
860520 5
860560 5
860600 5
860640 5
860680 5
860720 5
860760 5
860800 5
860840 5
860880 5
860920 5
860960 5
861000 5
861040 5
861080 5
861120 5
861160 5
861200 5
861240 5
861280 5
861320 5
861360 5
861400 5
861440 5
861480 5
861520 5
861560 5
861600 5
861640 5
861680 5
861720 5
861760 5
861800 5
861840 5
861880 5
861920 5
861960 5
862000 5
862040 5
862080 5
862120 5
862160 5
862200 5
862240 5
862280 5
862320 5
862360 5
862400 5
862440 5
862480 5
862520 5
862560 5
862600 5
862640 5
862680 5
862720 5
862760 5
862800 5
862840 5
862880 5
862920 5
862960 5
863000 5
863040 5
863080 5
863120 5
863160 5
863200 5
863240 5
863280 5
863320 5
863360 5
863400 5
863440 5
863480 5
863520 5
863560 5
863600 5
863640 5
863680 5
863720 5
863760 5
863800 5
863840 5
863880 5
863920 5
863960 5
864000 5
864040 5
864080 5
864120 5
864160 5
864200 5
864240 5
864280 5
864320 5
864360 5
864400 5
864440 5
864480 5
864520 5
864560 5
864600 5
864640 5
864680 5
864720 5
864760 5
864800 5
864840 5
864880 5
864920 5
864960 5
865000 5
865040 5
865080 5
865120 5
865160 5
865200 5
865240 5
865280 5
865320 5
865360 5
865400 5
865440 5
865480 5
865520 5
865560 5
865600 5
865640 5
865680 5
865720 5
865760 5
865800 5
865840 5
865880 5
865920 5
865960 5
866000 5
866040 5
866080 5
866120 5
866160 5
866200 5
866240 5
866280 5
866320 5
866360 5
866400 5
866440 5
866480 5
866520 5
866560 5
866600 5
866640 5
866680 5
866720 5
866760 5
866800 5
866840 5
866880 5
866920 5
866960 5
867000 5
867040 5
867080 5
867120 5
867160 5
867200 5
867240 5
867280 5
867320 5
867360 5
867400 5
867440 5
867480 5
867520 5
867560 5
867600 5
867640 5
867680 5
867720 5
867760 5
867800 5
867840 5
867880 5
867920 5
867960 5
868000 5
868040 5
868080 5
868120 5
868160 5
868200 5
868240 5
868280 5
868320 5
868360 5
868400 5
868440 5
868480 5
868520 5
868560 5
868600 5
868640 5
868680 5
868720 5
868760 5
868800 5
868840 5
868880 5
868920 5
868960 5
869000 5
869040 5
869080 5
869120 5
869160 5
869200 5
869240 5
869280 5
869320 5
869360 5
869400 5
869440 5
869480 5
869520 5
869560 5
869600 5
869640 5
869680 5
869720 5
869760 5
869800 5
869840 5
869880 5
869920 5
869960 5
870000 5
870040 5
870080 5
870120 5
870160 5
870200 5
870240 5
870280 5
870320 5
870360 5
870400 5
870440 5
870480 5
870520 5
870560 5
870600 5
870640 5
870680 5
870720 5
870760 5
870800 5
870840 5
870880 5
870920 5
870960 5
871000 5
871040 5
871080 5
871120 5
871160 5
871200 5
871240 5
871280 5
871320 5
871360 5
871400 5
871440 5
871480 5
871520 5
871560 5
871600 5
871640 5
871680 5
871720 5
871760 5
871800 5
871840 5
871880 5
871920 5
