# Supplementary material for: Comment on 'Valid molecular dynamics simulations of human hemoglobin require a surprisingly large box size'
Source: eLife. 2019 Jun 20;8:e44718. doi: 10.7554/eLife.44718 (PMC6586461; doi:10.7554/eLife.44718)
Supplement: Figure 3—source data 1. — The zip archive contains a README file describing which source files correspond to the different panels. [file elife-44718-fig3-data1.zip › figure3/panel_A/kovalevsky/small/9/proj.xvg]

@ autoscale onread none
@ with g0
@ g0 on
@ title "projection on eigenvectors (nm)"
@ xaxis  label "Time (ps)"
@ world xmin 0
@ world xmax 435240
@ world ymin -9.86036
@ world ymax 18.412
@ view xmin 0.15
@ view xmax 0.85
@ view ymin 0.15
@ view ymax 0.85
@ yaxis  label "vec 1"
@ xaxis tick major 100000
@ xaxis tick minor 50000
@ xaxis ticklabel start type spec
@ xaxis ticklabel start -0
@ yaxis tick major 10
@ yaxis tick minor 5
@ yaxis ticklabel start type spec
@ yaxis ticklabel start -0
@ zeroxaxis bar on
@ zeroxaxis bar linestyle 3
    0.0000   -5.06737
   40.0000   -4.84468
   80.0000   -6.26838
  120.0000   -4.25518
  160.0000   -4.66161
  200.0000   -4.96554
  240.0000   -5.38371
  280.0000   -5.52971
  320.0000   -4.99909
  360.0000   -5.82429
  400.0000   -5.44955
  440.0000   -5.18273
  480.0000   -5.47068
  520.0000   -6.45193
  560.0000   -6.30739
  600.0000   -5.46717
  640.0000   -5.74153
  680.0000   -6.00148
  720.0000   -5.82104
  760.0000   -4.34558
  800.0000   -5.11868
  840.0000   -5.14819
  880.0000   -5.39657
  920.0000   -5.03567
  960.0000   -4.69268
 1000.0000   -4.79851
 1040.0000   -4.08353
 1080.0000   -5.09912
 1120.0000   -4.99281
 1160.0000   -5.40171
 1200.0000   -5.61188
 1240.0000   -5.12547
 1280.0000   -5.89864
 1320.0000   -6.22679
 1360.0000   -5.96315
 1400.0000   -5.72139
 1440.0000   -5.61103
 1480.0000   -5.40384
 1520.0000   -4.23766
 1560.0000   -4.45373
 1600.0000   -4.60652
 1640.0000   -5.85526
 1680.0000   -4.93688
 1720.0000   -5.72671
 1760.0000   -4.88422
 1800.0000   -5.25540
 1840.0000   -4.88467
 1880.0000   -5.67644
 1920.0000   -4.69670
 1960.0000   -5.47285
 2000.0000   -5.29742
 2040.0000   -5.79049
 2080.0000   -5.01503
 2120.0000   -4.88451
 2160.0000   -5.62611
 2200.0000   -4.94429
 2240.0000   -5.79211
 2280.0000   -5.50780
 2320.0000   -5.01343
 2360.0000   -5.36128
 2400.0000   -5.05290
 2440.0000   -4.95707
 2480.0000   -5.47111
 2520.0000   -5.59673
 2560.0000   -6.15596
 2600.0000   -5.34575
 2640.0000   -4.48958
 2680.0000   -4.85078
 2720.0000   -4.63887
 2760.0000   -4.71423
 2800.0000   -4.76632
 2840.0000   -3.84046
 2880.0000   -4.21062
 2920.0000   -4.66456
 2960.0000   -5.67366
 3000.0000   -5.66487
 3040.0000   -4.52136
 3080.0000   -5.46900
 3120.0000   -5.65091
 3160.0000   -5.31686
 3200.0000   -4.59261
 3240.0000   -4.06579
 3280.0000   -5.33750
 3320.0000   -5.81719
 3360.0000   -5.07646
 3400.0000   -5.37557
 3440.0000   -5.66857
 3480.0000   -6.39273
 3520.0000   -5.29693
 3560.0000   -6.13664
 3600.0000   -6.34178
 3640.0000   -5.68524
 3680.0000   -6.15400
 3720.0000   -6.01520
 3760.0000   -4.69518
 3800.0000   -4.81804
 3840.0000   -4.97517
 3880.0000   -3.70174
 3920.0000   -4.37803
 3960.0000   -5.94104
 4000.0000   -6.49271
 4040.0000   -5.90005
 4080.0000   -5.93873
 4120.0000   -5.57292
 4160.0000   -5.66862
 4200.0000   -6.29252
 4240.0000   -5.54526
 4280.0000   -4.46930
 4320.0000   -5.39098
 4360.0000   -5.47482
 4400.0000   -4.82367
 4440.0000   -4.65509
 4480.0000   -5.36327
 4520.0000   -5.53947
 4560.0000   -5.02581
 4600.0000   -5.38736
 4640.0000   -6.08847
 4680.0000   -6.11420
 4720.0000   -6.51973
 4760.0000   -6.26949
 4800.0000   -5.40859
 4840.0000   -5.64587
 4880.0000   -5.84023
 4920.0000   -6.42842
 4960.0000   -5.60036
 5000.0000   -6.31123
 5040.0000   -6.25151
 5080.0000   -5.68519
 5120.0000   -6.39255
 5160.0000   -6.86583
 5200.0000   -5.94781
 5240.0000   -6.13523
 5280.0000   -6.42761
 5320.0000   -6.26991
 5360.0000   -5.91907
 5400.0000   -5.33608
 5440.0000   -5.64300
 5480.0000   -5.60182
 5520.0000   -5.22806
 5560.0000   -6.38648
 5600.0000   -6.07183
 5640.0000   -6.46597
 5680.0000   -6.66319
 5720.0000   -6.29050
 5760.0000   -5.69034
 5800.0000   -6.14761
 5840.0000   -5.32539
 5880.0000   -6.42312
 5920.0000   -5.34320
 5960.0000   -5.10143
 6000.0000   -5.20221
 6040.0000   -5.23862
 6080.0000   -5.42759
 6120.0000   -5.21331
 6160.0000   -6.00513
 6200.0000   -4.96055
 6240.0000   -4.86604
 6280.0000   -6.06107
 6320.0000   -6.21486
 6360.0000   -6.24922
 6400.0000   -5.14285
 6440.0000   -5.85450
 6480.0000   -5.36389
 6520.0000   -5.92839
 6560.0000   -5.18997
 6600.0000   -5.94960
 6640.0000   -5.36967
 6680.0000   -5.48413
 6720.0000   -5.34023
 6760.0000   -5.59166
 6800.0000   -5.94771
 6840.0000   -5.96064
 6880.0000   -5.65580
 6920.0000   -4.79697
 6960.0000   -6.41956
 7000.0000   -5.40423
 7040.0000   -5.57874
 7080.0000   -5.29684
 7120.0000   -5.61867
 7160.0000   -6.10520
 7200.0000   -5.70842
 7240.0000   -5.84616
 7280.0000   -5.73182
 7320.0000   -5.19232
 7360.0000   -6.36493
 7400.0000   -5.53707
 7440.0000   -5.12414
 7480.0000   -5.52912
 7520.0000   -5.25627
 7560.0000   -5.76663
 7600.0000   -6.08821
 7640.0000   -6.51289
 7680.0000   -6.34097
 7720.0000   -6.06916
 7760.0000   -5.74531
 7800.0000   -5.69948
 7840.0000   -5.41513
 7880.0000   -5.87631
 7920.0000   -5.59970
 7960.0000   -5.17305
 8000.0000   -5.79893
 8040.0000   -5.91298
 8080.0000   -5.93456
 8120.0000   -6.25618
 8160.0000   -5.89524
 8200.0000   -5.82115
 8240.0000   -5.81223
 8280.0000   -5.93327
 8320.0000   -6.39876
 8360.0000   -5.12239
 8400.0000   -5.85986
 8440.0000   -5.84878
 8480.0000   -5.11326
 8520.0000   -4.83049
 8560.0000   -5.31653
 8600.0000   -5.14001
 8640.0000   -6.01437
 8680.0000   -5.55684
 8720.0000   -5.23598
 8760.0000   -5.40117
 8800.0000   -5.76472
 8840.0000   -6.73307
 8880.0000   -6.17399
 8920.0000   -5.67677
 8960.0000   -5.93554
 9000.0000   -5.51967
 9040.0000   -6.16635
 9080.0000   -5.37312
 9120.0000   -6.48293
 9160.0000   -6.21032
 9200.0000   -5.81766
 9240.0000   -5.77717
 9280.0000   -5.55855
 9320.0000   -6.19750
 9360.0000   -5.99848
 9400.0000   -5.03421
 9440.0000   -5.48820
 9480.0000   -6.37315
 9520.0000   -5.81417
 9560.0000   -4.99785
 9600.0000   -5.09442
 9640.0000   -5.88931
 9680.0000   -5.15717
 9720.0000   -5.36149
 9760.0000   -5.07066
 9800.0000   -5.66546
 9840.0000   -5.62364
 9880.0000   -5.75523
 9920.0000   -5.91738
 9960.0000   -5.88918
10000.0000   -5.59680
10040.0000   -6.12846
10080.0000   -5.58103
10120.0000   -5.87572
10160.0000   -6.94517
10200.0000   -5.82320
10240.0000   -5.89036
10280.0000   -5.96459
10320.0000   -5.76511
10360.0000   -4.99725
10400.0000   -5.19177
10440.0000   -6.43138
10480.0000   -4.89259
10520.0000   -6.05123
10560.0000   -4.62278
10600.0000   -5.16198
10640.0000   -5.17807
10680.0000   -5.86542
10720.0000   -5.20643
10760.0000   -4.58890
10800.0000   -5.82731
10840.0000   -4.36733
10880.0000   -5.79466
10920.0000   -5.40448
10960.0000   -5.34074
11000.0000   -5.88190
11040.0000   -5.71101
11080.0000   -6.06148
11120.0000   -6.21066
11160.0000   -5.26951
11200.0000   -6.61269
11240.0000   -5.64752
11280.0000   -5.54566
11320.0000   -5.53722
11360.0000   -5.75956
11400.0000   -5.73914
11440.0000   -6.42662
11480.0000   -5.66460
11520.0000   -5.93431
11560.0000   -4.94785
11600.0000   -5.60652
11640.0000   -4.74413
11680.0000   -5.87978
11720.0000   -5.47550
11760.0000   -5.71071
11800.0000   -4.98121
11840.0000   -4.20092
11880.0000   -5.82343
11920.0000   -6.04624
11960.0000   -5.26111
12000.0000   -4.80103
12040.0000   -4.93244
12080.0000   -3.99081
12120.0000   -4.71941
12160.0000   -4.40481
12200.0000   -4.43557
12240.0000   -4.59353
12280.0000   -5.21694
12320.0000   -5.16133
12360.0000   -4.95879
12400.0000   -5.69866
12440.0000   -6.70669
12480.0000   -4.71576
12520.0000   -4.57608
12560.0000   -5.22861
12600.0000   -5.11152
12640.0000   -4.59505
12680.0000   -4.52743
12720.0000   -4.28342
12760.0000   -5.12399
12800.0000   -5.01859
12840.0000   -5.58687
12880.0000   -4.98201
12920.0000   -4.50013
12960.0000   -5.56323
13000.0000   -4.98517
13040.0000   -5.06454
13080.0000   -5.05660
13120.0000   -5.26694
13160.0000   -5.29610
13200.0000   -4.28577
13240.0000   -5.81028
13280.0000   -5.72434
13320.0000   -5.56164
13360.0000   -5.17215
13400.0000   -5.11158
13440.0000   -5.28390
13480.0000   -4.99841
13520.0000   -4.49698
13560.0000   -4.67141
13600.0000   -4.49074
13640.0000   -4.33868
13680.0000   -4.54802
13720.0000   -5.16873
13760.0000   -4.32420
13800.0000   -4.10859
13840.0000   -4.81108
13880.0000   -4.72168
13920.0000   -4.81616
13960.0000   -4.08786
14000.0000   -4.53740
14040.0000   -4.39393
14080.0000   -3.90843
14120.0000   -4.55156
14160.0000   -4.64727
14200.0000   -5.07045
14240.0000   -5.19293
14280.0000   -5.24410
14320.0000   -5.43315
14360.0000   -5.48620
14400.0000   -5.16327
14440.0000   -4.67187
14480.0000   -5.54225
14520.0000   -5.52824
14560.0000   -4.21199
14600.0000   -4.70636
14640.0000   -3.73473
14680.0000   -4.95603
14720.0000   -4.69814
14760.0000   -5.60939
14800.0000   -6.07678
14840.0000   -6.65421
14880.0000   -5.54168
14920.0000   -5.76294
14960.0000   -5.71888
15000.0000   -5.34161
15040.0000   -4.40373
15080.0000   -5.33403
15120.0000   -4.86349
15160.0000   -4.91265
15200.0000   -6.17433
15240.0000   -5.66202
15280.0000   -5.59787
15320.0000   -5.20257
15360.0000   -5.54814
15400.0000   -5.29834
15440.0000   -6.32256
15480.0000   -5.89500
15520.0000   -5.20497
15560.0000   -5.25811
15600.0000   -5.61137
15640.0000   -4.45449
15680.0000   -5.34691
15720.0000   -4.73528
15760.0000   -5.48380
15800.0000   -4.68150
15840.0000   -5.28283
15880.0000   -4.90173
15920.0000   -5.47349
15960.0000   -5.09934
16000.0000   -4.58651
16040.0000   -5.83477
16080.0000   -4.65965
16120.0000   -5.69542
16160.0000   -6.26986
16200.0000   -5.37651
16240.0000   -5.71775
16280.0000   -6.22614
16320.0000   -4.54401
16360.0000   -5.42306
16400.0000   -5.71254
16440.0000   -6.23198
16480.0000   -5.79125
16520.0000   -6.46042
16560.0000   -5.42863
16600.0000   -5.45857
16640.0000   -4.92336
16680.0000   -5.67905
16720.0000   -5.35361
16760.0000   -5.46472
16800.0000   -5.43679
16840.0000   -6.48921
16880.0000   -6.09698
16920.0000   -5.74971
16960.0000   -5.37229
17000.0000   -5.08436
17040.0000   -5.33928
17080.0000   -5.34283
17120.0000   -6.40673
17160.0000   -5.83535
17200.0000   -5.90840
17240.0000   -5.85889
17280.0000   -5.35351
17320.0000   -6.17657
17360.0000   -5.63921
17400.0000   -5.49162
17440.0000   -5.98090
17480.0000   -6.31183
17520.0000   -6.45248
17560.0000   -5.90358
17600.0000   -6.12363
17640.0000   -5.55010
17680.0000   -5.59664
17720.0000   -6.34748
17760.0000   -4.76374
17800.0000   -6.14238
17840.0000   -5.85586
17880.0000   -5.11149
17920.0000   -5.75361
17960.0000   -6.22984
18000.0000   -6.44769
18040.0000   -6.80192
18080.0000   -5.86236
18120.0000   -5.60260
18160.0000   -5.60636
18200.0000   -5.60129
18240.0000   -5.59230
18280.0000   -5.52555
18320.0000   -4.91250
18360.0000   -5.42683
18400.0000   -6.02850
18440.0000   -6.17736
18480.0000   -5.42654
18520.0000   -5.40887
18560.0000   -6.08148
18600.0000   -6.52721
18640.0000   -5.97654
18680.0000   -6.18085
18720.0000   -6.26728
18760.0000   -5.36549
18800.0000   -5.67257
18840.0000   -4.52853
18880.0000   -6.34557
18920.0000   -5.52574
18960.0000   -5.90658
19000.0000   -5.83203
19040.0000   -5.95114
19080.0000   -6.03964
19120.0000   -5.66600
19160.0000   -5.54277
19200.0000   -5.76294
19240.0000   -6.07669
19280.0000   -5.55155
19320.0000   -5.63185
19360.0000   -5.90331
19400.0000   -6.41227
19440.0000   -6.06041
19480.0000   -5.78438
19520.0000   -5.98554
19560.0000   -6.20133
19600.0000   -6.19435
19640.0000   -6.08251
19680.0000   -6.21824
19720.0000   -6.08343
19760.0000   -5.84561
19800.0000   -5.48825
19840.0000   -6.39346
19880.0000   -6.57459
19920.0000   -6.99721
19960.0000   -6.19386
20000.0000   -5.92321
20040.0000   -5.47101
20080.0000   -5.09533
20120.0000   -6.45745
20160.0000   -5.38227
20200.0000   -5.78490
20240.0000   -6.60661
20280.0000   -5.56576
20320.0000   -6.01784
20360.0000   -5.97084
20400.0000   -6.15271
20440.0000   -6.11964
20480.0000   -6.64444
20520.0000   -5.99870
20560.0000   -5.37491
20600.0000   -5.52407
20640.0000   -5.68132
20680.0000   -4.63088
20720.0000   -5.94533
20760.0000   -5.69102
20800.0000   -5.55158
20840.0000   -6.11485
20880.0000   -5.83371
20920.0000   -6.41865
20960.0000   -5.63710
21000.0000   -6.44788
21040.0000   -5.18699
21080.0000   -4.86569
21120.0000   -4.96521
21160.0000   -5.54465
21200.0000   -5.75555
21240.0000   -5.04304
21280.0000   -5.79341
21320.0000   -5.46037
21360.0000   -5.81222
21400.0000   -5.80459
21440.0000   -6.45305
21480.0000   -5.78668
21520.0000   -6.17705
21560.0000   -5.66512
21600.0000   -5.14071
21640.0000   -5.14824
21680.0000   -6.27543
21720.0000   -6.35236
21760.0000   -6.28875
21800.0000   -6.79406
21840.0000   -6.67215
21880.0000   -5.71373
21920.0000   -7.47018
21960.0000   -6.10715
22000.0000   -5.51729
22040.0000   -5.79374
22080.0000   -6.23979
22120.0000   -6.13275
22160.0000   -5.49385
22200.0000   -6.18080
22240.0000   -5.78227
22280.0000   -5.21980
22320.0000   -6.03239
22360.0000   -5.88272
22400.0000   -4.85922
22440.0000   -6.48417
22480.0000   -5.85480
22520.0000   -7.14831
22560.0000   -6.39612
22600.0000   -6.54921
22640.0000   -5.80187
22680.0000   -5.13184
22720.0000   -5.18828
22760.0000   -5.90050
22800.0000   -5.42129
22840.0000   -5.99260
22880.0000   -5.70544
22920.0000   -5.39511
22960.0000   -5.78853
23000.0000   -5.63528
23040.0000   -4.63193
23080.0000   -5.34437
23120.0000   -5.57599
23160.0000   -4.91051
23200.0000   -5.73096
23240.0000   -4.59515
23280.0000   -5.38928
23320.0000   -4.40725
23360.0000   -5.37516
23400.0000   -5.30519
23440.0000   -5.54375
23480.0000   -5.82674
23520.0000   -5.49293
23560.0000   -6.19692
23600.0000   -4.48995
23640.0000   -5.98542
23680.0000   -5.21137
23720.0000   -5.66297
23760.0000   -5.92737
23800.0000   -6.38931
23840.0000   -5.81207
23880.0000   -5.55105
23920.0000   -5.52263
23960.0000   -6.06785
24000.0000   -6.12576
24040.0000   -5.84489
24080.0000   -6.25959
24120.0000   -6.11803
24160.0000   -5.39444
24200.0000   -6.30997
24240.0000   -5.61361
24280.0000   -5.90789
24320.0000   -4.93877
24360.0000   -5.84066
24400.0000   -5.49051
24440.0000   -5.50197
24480.0000   -5.36792
24520.0000   -5.26440
24560.0000   -5.41542
24600.0000   -4.65709
24640.0000   -5.47527
24680.0000   -5.54761
24720.0000   -5.69480
24760.0000   -5.52583
24800.0000   -5.37059
24840.0000   -5.76667
24880.0000   -5.61687
24920.0000   -5.19306
24960.0000   -5.48842
25000.0000   -5.22795
25040.0000   -5.71338
25080.0000   -4.20410
25120.0000   -5.14774
25160.0000   -3.85399
25200.0000   -4.95851
25240.0000   -5.44126
25280.0000   -5.21241
25320.0000   -3.74512
25360.0000   -4.43130
25400.0000   -5.30698
25440.0000   -6.16672
25480.0000   -5.63465
25520.0000   -5.72825
25560.0000   -5.92968
25600.0000   -5.97050
25640.0000   -5.17782
25680.0000   -6.37751
25720.0000   -5.42533
25760.0000   -5.99748
25800.0000   -5.77487
25840.0000   -5.58213
25880.0000   -5.76263
25920.0000   -6.22424
25960.0000   -5.48758
26000.0000   -5.13229
26040.0000   -5.87034
26080.0000   -6.14495
26120.0000   -5.34515
26160.0000   -6.42989
26200.0000   -5.87127
26240.0000   -5.80539
26280.0000   -5.45985
26320.0000   -6.40624
26360.0000   -5.90836
26400.0000   -5.86860
26440.0000   -6.32528
26480.0000   -6.26483
26520.0000   -6.58468
26560.0000   -5.87025
26600.0000   -5.49411
26640.0000   -6.57361
26680.0000   -6.66535
26720.0000   -6.72782
26760.0000   -6.87942
26800.0000   -6.54431
26840.0000   -6.16729
26880.0000   -6.48031
26920.0000   -7.37754
26960.0000   -6.58897
27000.0000   -5.81406
27040.0000   -6.02325
27080.0000   -6.06664
27120.0000   -6.16882
27160.0000   -5.49819
27200.0000   -5.78744
27240.0000   -6.05772
27280.0000   -5.94928
27320.0000   -6.38387
27360.0000   -5.74773
27400.0000   -6.54222
27440.0000   -6.15924
27480.0000   -6.16573
27520.0000   -6.01233
27560.0000   -5.84287
27600.0000   -6.32350
27640.0000   -5.45064
27680.0000   -6.48528
27720.0000   -6.46306
27760.0000   -5.80717
27800.0000   -6.49799
27840.0000   -5.99337
27880.0000   -6.33734
27920.0000   -5.83548
27960.0000   -4.66093
28000.0000   -5.69238
28040.0000   -6.32785
28080.0000   -6.27172
28120.0000   -5.40587
28160.0000   -5.87556
28200.0000   -4.76223
28240.0000   -6.11298
28280.0000   -6.19640
28320.0000   -5.95211
28360.0000   -5.05819
28400.0000   -6.07166
28440.0000   -5.79005
28480.0000   -5.61244
28520.0000   -6.19770
28560.0000   -5.55515
28600.0000   -5.81995
28640.0000   -5.09811
28680.0000   -5.45478
28720.0000   -5.47110
28760.0000   -5.17531
28800.0000   -5.04348
28840.0000   -5.48176
28880.0000   -4.42454
28920.0000   -4.12463
28960.0000   -4.87686
29000.0000   -4.63279
29040.0000   -5.25914
29080.0000   -5.60996
29120.0000   -5.06948
29160.0000   -5.56597
29200.0000   -5.59422
29240.0000   -5.39391
29280.0000   -4.89381
29320.0000   -4.76337
29360.0000   -5.44660
29400.0000   -6.07442
29440.0000   -5.76191
29480.0000   -5.77308
29520.0000   -5.71752
29560.0000   -5.01817
29600.0000   -4.41363
29640.0000   -5.57999
29680.0000   -5.47054
29720.0000   -5.69819
29760.0000   -5.59067
29800.0000   -5.88560
29840.0000   -5.80959
29880.0000   -5.40227
29920.0000   -6.53196
29960.0000   -5.23621
30000.0000   -6.17162
30040.0000   -4.82644
30080.0000   -5.25494
30120.0000   -5.36616
30160.0000   -5.69810
30200.0000   -6.45112
30240.0000   -5.73800
30280.0000   -5.30179
30320.0000   -5.36092
30360.0000   -5.40072
30400.0000   -5.15001
30440.0000   -5.34778
30480.0000   -6.02244
30520.0000   -6.05453
30560.0000   -5.77883
30600.0000   -5.35985
30640.0000   -5.63584
30680.0000   -5.54736
30720.0000   -5.03389
30760.0000   -5.44066
30800.0000   -5.83874
30840.0000   -5.46181
30880.0000   -5.37928
30920.0000   -5.24427
30960.0000   -5.58909
31000.0000   -6.75527
31040.0000   -6.45279
31080.0000   -6.15182
31120.0000   -5.34288
31160.0000   -6.05338
31200.0000   -5.49216
31240.0000   -5.81664
31280.0000   -6.50571
31320.0000   -5.58901
31360.0000   -4.56273
31400.0000   -4.81591
31440.0000   -5.36424
31480.0000   -4.96407
31520.0000   -4.90177
31560.0000   -5.70433
31600.0000   -5.27994
31640.0000   -4.96614
31680.0000   -5.22072
31720.0000   -4.06909
31760.0000   -4.69398
31800.0000   -4.57105
31840.0000   -4.86536
31880.0000   -4.38589
31920.0000   -6.36938
31960.0000   -6.27124
32000.0000   -4.87120
32040.0000   -4.69367
32080.0000   -4.53333
32120.0000   -4.59694
32160.0000   -5.44495
32200.0000   -4.74862
32240.0000   -5.59478
32280.0000   -5.02395
32320.0000   -5.56631
32360.0000   -5.26058
32400.0000   -4.90280
32440.0000   -5.03675
32480.0000   -5.22805
32520.0000   -4.97418
32560.0000   -5.70589
32600.0000   -5.06911
32640.0000   -5.51433
32680.0000   -6.09418
32720.0000   -5.40215
32760.0000   -4.97881
32800.0000   -5.43624
32840.0000   -5.42898
32880.0000   -5.76709
32920.0000   -4.88016
32960.0000   -5.46909
33000.0000   -6.19544
33040.0000   -6.04442
33080.0000   -6.26667
33120.0000   -6.26058
33160.0000   -5.29715
33200.0000   -5.82153
33240.0000   -5.52552
33280.0000   -5.94816
33320.0000   -6.47300
33360.0000   -6.78463
33400.0000   -5.19579
33440.0000   -5.89840
33480.0000   -5.86374
33520.0000   -4.86165
33560.0000   -5.23313
33600.0000   -5.78472
33640.0000   -5.66942
33680.0000   -5.88813
33720.0000   -5.43708
33760.0000   -4.88626
33800.0000   -5.26763
33840.0000   -5.39774
33880.0000   -4.46010
33920.0000   -5.87720
33960.0000   -5.81450
34000.0000   -5.40996
34040.0000   -5.81941
34080.0000   -5.14241
34120.0000   -6.37888
34160.0000   -6.10164
34200.0000   -6.33251
34240.0000   -5.82710
34280.0000   -5.12451
34320.0000   -5.41253
34360.0000   -5.10456
34400.0000   -5.96504
34440.0000   -6.72584
34480.0000   -5.77143
34520.0000   -4.62673
34560.0000   -5.67177
34600.0000   -6.24274
34640.0000   -4.84660
34680.0000   -5.73018
34720.0000   -5.94418
34760.0000   -5.70666
34800.0000   -5.87560
34840.0000   -5.92390
34880.0000   -5.01810
34920.0000   -4.75278
34960.0000   -5.41834
35000.0000   -5.17946
35040.0000   -5.45091
35080.0000   -5.73657
35120.0000   -5.36153
35160.0000   -5.36749
35200.0000   -6.28823
35240.0000   -5.88592
35280.0000   -6.49420
35320.0000   -7.44946
35360.0000   -5.25810
35400.0000   -6.21187
35440.0000   -5.87278
35480.0000   -6.77050
35520.0000   -6.30553
35560.0000   -5.59409
35600.0000   -6.60113
35640.0000   -6.09852
35680.0000   -5.93633
35720.0000   -5.32442
35760.0000   -5.21383
35800.0000   -4.95427
35840.0000   -4.47777
35880.0000   -5.37876
35920.0000   -5.37264
35960.0000   -4.56792
36000.0000   -5.76004
36040.0000   -6.37326
36080.0000   -5.85665
36120.0000   -5.39977
36160.0000   -4.66325
36200.0000   -5.60378
36240.0000   -6.29458
36280.0000   -6.63324
36320.0000   -5.96618
36360.0000   -5.41086
36400.0000   -4.78120
36440.0000   -5.29719
36480.0000   -6.39357
36520.0000   -5.80519
36560.0000   -6.05921
36600.0000   -5.94512
36640.0000   -5.61985
36680.0000   -4.20472
36720.0000   -5.19061
36760.0000   -4.79892
36800.0000   -5.28783
36840.0000   -4.16617
36880.0000   -5.80533
36920.0000   -5.19999
36960.0000   -5.53456
37000.0000   -5.08679
37040.0000   -5.49611
37080.0000   -5.72288
37120.0000   -6.28552
37160.0000   -5.62501
37200.0000   -5.82317
37240.0000   -5.83289
37280.0000   -5.50717
37320.0000   -5.29371
37360.0000   -4.99615
37400.0000   -4.37878
37440.0000   -4.75319
37480.0000   -4.15138
37520.0000   -4.30075
37560.0000   -3.99111
37600.0000   -4.39502
37640.0000   -5.19988
37680.0000   -5.56799
37720.0000   -5.05106
37760.0000   -5.23052
37800.0000   -5.42114
37840.0000   -4.35838
37880.0000   -4.73316
37920.0000   -5.50822
37960.0000   -5.05834
38000.0000   -5.09347
38040.0000   -5.20334
38080.0000   -4.33885
38120.0000   -4.56592
38160.0000   -4.28973
38200.0000   -5.56675
38240.0000   -6.25054
38280.0000   -5.34294
38320.0000   -5.30977
38360.0000   -4.94467
38400.0000   -5.78429
38440.0000   -4.70465
38480.0000   -5.16804
38520.0000   -5.25798
38560.0000   -5.37803
38600.0000   -5.50436
38640.0000   -5.32006
38680.0000   -5.79137
38720.0000   -5.22396
38760.0000   -4.78788
38800.0000   -5.70275
38840.0000   -5.63025
38880.0000   -5.76731
38920.0000   -4.48193
38960.0000   -5.70164
39000.0000   -5.48670
39040.0000   -4.36183
39080.0000   -4.79225
39120.0000   -4.23508
39160.0000   -4.55146
39200.0000   -4.19564
39240.0000   -4.58083
39280.0000   -4.05972
39320.0000   -3.54748
39360.0000   -5.24234
39400.0000   -4.14863
39440.0000   -4.26486
39480.0000   -4.84524
39520.0000   -4.84971
39560.0000   -4.98095
39600.0000   -4.71294
39640.0000   -4.85341
39680.0000   -5.17647
39720.0000   -5.47336
39760.0000   -5.43294
39800.0000   -5.73190
39840.0000   -5.54627
39880.0000   -5.92179
39920.0000   -5.17159
39960.0000   -4.81056
40000.0000   -5.59144
40040.0000   -5.49435
40080.0000   -4.74635
40120.0000   -5.17562
40160.0000   -4.72313
40200.0000   -5.58386
40240.0000   -5.35508
40280.0000   -4.95337
40320.0000   -4.58384
40360.0000   -4.23941
40400.0000   -6.14664
40440.0000   -5.32645
40480.0000   -4.90723
40520.0000   -5.19176
40560.0000   -5.17335
40600.0000   -6.13660
40640.0000   -5.23867
40680.0000   -4.96864
40720.0000   -5.15965
40760.0000   -4.20664
40800.0000   -4.82386
40840.0000   -5.27135
40880.0000   -5.28232
40920.0000   -4.04191
40960.0000   -4.21304
41000.0000   -4.63347
41040.0000   -4.93056
41080.0000   -4.10172
41120.0000   -4.29781
41160.0000   -4.59205
41200.0000   -4.68930
41240.0000   -5.17206
41280.0000   -4.56450
41320.0000   -4.33722
41360.0000   -4.98076
41400.0000   -5.18403
41440.0000   -4.22534
41480.0000   -4.44140
41520.0000   -4.76976
41560.0000   -4.76380
41600.0000   -4.63135
41640.0000   -3.84957
41680.0000   -4.63212
41720.0000   -4.75950
41760.0000   -4.74251
41800.0000   -4.99030
41840.0000   -4.47850
41880.0000   -4.33140
41920.0000   -5.27867
41960.0000   -4.61161
42000.0000   -5.10969
42040.0000   -4.67247
42080.0000   -4.77532
42120.0000   -3.95073
42160.0000   -4.58327
42200.0000   -5.42283
42240.0000   -5.50001
42280.0000   -5.12012
42320.0000   -4.74831
42360.0000   -4.93500
42400.0000   -6.01566
42440.0000   -4.41746
42480.0000   -6.44459
42520.0000   -5.69536
42560.0000   -4.99297
42600.0000   -5.17429
42640.0000   -5.13504
42680.0000   -5.96346
42720.0000   -5.23144
42760.0000   -6.01612
42800.0000   -5.97686
42840.0000   -5.17798
42880.0000   -6.01507
42920.0000   -4.61510
42960.0000   -4.64427
43000.0000   -6.35030
43040.0000   -4.79971
43080.0000   -4.87252
43120.0000   -4.81223
43160.0000   -5.60033
43200.0000   -5.68844
43240.0000   -5.79493
43280.0000   -4.95736
43320.0000   -5.51633
43360.0000   -5.75999
43400.0000   -5.50161
43440.0000   -4.99188
43480.0000   -5.97468
43520.0000   -5.58437
43560.0000   -4.62612
43600.0000   -5.63506
43640.0000   -5.41481
43680.0000   -5.86629
43720.0000   -5.63083
43760.0000   -5.30186
43800.0000   -5.72462
43840.0000   -5.47682
43880.0000   -5.07105
43920.0000   -5.63178
43960.0000   -6.31279
44000.0000   -5.53941
44040.0000   -5.18497
44080.0000   -5.55656
44120.0000   -6.31881
44160.0000   -6.06543
44200.0000   -5.98871
44240.0000   -5.50087
44280.0000   -5.72901
44320.0000   -5.38455
44360.0000   -5.26593
44400.0000   -5.78999
44440.0000   -5.34499
44480.0000   -5.74593
44520.0000   -5.02669
44560.0000   -5.66307
44600.0000   -5.83399
44640.0000   -5.37970
44680.0000   -4.70174
44720.0000   -5.63547
44760.0000   -6.76589
44800.0000   -6.37770
44840.0000   -5.82995
44880.0000   -5.80203
44920.0000   -5.70949
44960.0000   -5.11743
45000.0000   -5.89916
45040.0000   -5.45511
45080.0000   -4.93309
45120.0000   -5.24945
45160.0000   -5.70597
45200.0000   -5.75338
45240.0000   -5.22424
45280.0000   -5.39363
45320.0000   -5.58468
45360.0000   -5.33434
45400.0000   -5.07438
45440.0000   -5.46960
45480.0000   -5.59590
45520.0000   -5.97289
45560.0000   -5.69552
45600.0000   -5.88839
45640.0000   -6.07872
45680.0000   -5.88983
45720.0000   -5.94485
45760.0000   -5.92438
45800.0000   -5.97200
45840.0000   -5.77869
45880.0000   -6.34691
45920.0000   -6.35782
45960.0000   -6.50378
46000.0000   -6.44757
46040.0000   -5.88909
46080.0000   -7.00764
46120.0000   -5.87510
46160.0000   -5.92651
46200.0000   -6.12643
46240.0000   -5.92679
46280.0000   -6.13559
46320.0000   -5.73262
46360.0000   -5.14530
46400.0000   -4.27188
46440.0000   -5.03863
46480.0000   -5.07898
46520.0000   -4.31820
46560.0000   -5.17671
46600.0000   -5.47280
46640.0000   -5.92428
46680.0000   -5.45030
46720.0000   -6.45891
46760.0000   -5.65636
46800.0000   -5.85114
46840.0000   -5.05176
46880.0000   -5.02761
46920.0000   -5.62066
46960.0000   -5.80318
47000.0000   -6.27445
47040.0000   -4.73895
47080.0000   -5.30689
47120.0000   -5.06181
47160.0000   -5.62073
47200.0000   -5.33849
47240.0000   -4.47917
47280.0000   -5.35200
47320.0000   -5.28687
47360.0000   -4.77720
47400.0000   -5.33584
47440.0000   -5.60792
47480.0000   -4.44902
47520.0000   -4.54936
47560.0000   -5.29928
47600.0000   -5.46549
47640.0000   -3.90892
47680.0000   -4.23323
47720.0000   -4.76471
47760.0000   -4.23385
47800.0000   -5.32567
47840.0000   -5.22937
47880.0000   -5.98468
47920.0000   -4.42368
47960.0000   -4.17305
48000.0000   -4.45358
48040.0000   -5.23622
48080.0000   -4.64848
48120.0000   -5.99226
48160.0000   -5.84611
48200.0000   -4.94012
48240.0000   -5.01904
48280.0000   -5.92224
48320.0000   -5.04494
48360.0000   -4.68202
48400.0000   -5.07398
48440.0000   -5.64763
48480.0000   -5.97296
48520.0000   -5.60265
48560.0000   -4.83479
48600.0000   -5.74145
48640.0000   -6.50473
48680.0000   -5.72881
48720.0000   -5.63449
48760.0000   -5.46572
48800.0000   -5.99543
48840.0000   -5.86341
48880.0000   -5.74126
48920.0000   -5.80147
48960.0000   -5.87461
49000.0000   -5.55944
49040.0000   -5.92241
49080.0000   -5.66875
49120.0000   -4.98429
49160.0000   -4.84676
49200.0000   -5.09265
49240.0000   -5.52007
49280.0000   -5.35406
49320.0000   -5.79196
49360.0000   -5.35895
49400.0000   -5.74802
49440.0000   -6.04399
49480.0000   -5.38894
49520.0000   -5.66335
49560.0000   -5.70244
49600.0000   -5.73348
49640.0000   -5.07421
49680.0000   -4.77098
49720.0000   -5.52042
49760.0000   -5.40996
49800.0000   -6.19438
49840.0000   -5.94279
49880.0000   -6.45231
49920.0000   -7.48396
49960.0000   -6.26240
50000.0000   -6.34427
50040.0000   -5.97886
50080.0000   -5.72749
50120.0000   -6.07463
50160.0000   -6.47245
50200.0000   -5.71490
50240.0000   -6.25109
50280.0000   -5.41313
50320.0000   -6.36801
50360.0000   -5.61314
50400.0000   -5.04863
50440.0000   -5.22782
50480.0000   -4.97667
50520.0000   -5.67438
50560.0000   -4.83839
50600.0000   -4.92164
50640.0000   -5.08912
50680.0000   -4.62605
50720.0000   -5.25159
50760.0000   -5.01719
50800.0000   -4.76223
50840.0000   -4.45465
50880.0000   -5.76568
50920.0000   -4.43967
50960.0000   -4.66569
51000.0000   -5.31874
51040.0000   -5.74376
51080.0000   -5.63481
51120.0000   -5.10167
51160.0000   -4.36185
51200.0000   -4.84093
51240.0000   -6.03279
51280.0000   -5.41108
51320.0000   -5.09254
51360.0000   -3.86538
51400.0000   -4.01457
51440.0000   -4.28222
51480.0000   -4.15605
51520.0000   -4.88339
51560.0000   -4.27050
51600.0000   -4.30858
51640.0000   -5.20640
51680.0000   -3.73261
51720.0000   -4.19219
51760.0000   -5.15846
51800.0000   -4.86178
51840.0000   -5.25811
51880.0000   -4.92125
51920.0000   -5.24804
51960.0000   -4.57368
52000.0000   -4.80434
52040.0000   -5.43951
52080.0000   -4.90517
52120.0000   -4.58122
52160.0000   -4.85317
52200.0000   -5.12685
52240.0000   -4.98481
52280.0000   -4.80204
52320.0000   -4.82743
52360.0000   -5.40304
52400.0000   -4.78419
52440.0000   -4.72138
52480.0000   -5.39630
52520.0000   -4.53678
52560.0000   -5.15878
52600.0000   -4.82323
52640.0000   -4.69309
52680.0000   -5.33538
52720.0000   -5.93759
52760.0000   -5.76233
52800.0000   -5.33826
52840.0000   -4.83666
52880.0000   -4.13223
52920.0000   -4.35037
52960.0000   -5.27108
53000.0000   -5.71082
53040.0000   -5.73170
53080.0000   -5.31891
53120.0000   -5.01034
53160.0000   -4.91174
53200.0000   -5.45537
53240.0000   -5.69484
53280.0000   -5.07862
53320.0000   -4.74376
53360.0000   -4.50332
53400.0000   -5.19382
53440.0000   -4.82166
53480.0000   -5.42643
53520.0000   -5.46213
53560.0000   -5.19973
53600.0000   -4.46090
53640.0000   -3.74277
53680.0000   -4.27750
53720.0000   -4.60616
53760.0000   -5.14966
53800.0000   -4.67178
53840.0000   -5.19929
53880.0000   -4.16198
53920.0000   -4.83490
53960.0000   -4.82651
54000.0000   -4.31514
54040.0000   -4.07608
54080.0000   -5.58698
54120.0000   -4.97486
54160.0000   -4.94069
54200.0000   -4.95702
54240.0000   -5.10032
54280.0000   -5.29600
54320.0000   -6.07004
54360.0000   -5.35349
54400.0000   -5.28703
54440.0000   -4.96518
54480.0000   -4.24635
54520.0000   -5.46707
54560.0000   -5.39810
54600.0000   -5.76867
54640.0000   -5.59152
54680.0000   -5.05874
54720.0000   -5.21585
54760.0000   -5.32773
54800.0000   -5.28958
54840.0000   -4.93797
54880.0000   -5.68184
54920.0000   -5.15045
54960.0000   -6.02072
55000.0000   -5.97903
55040.0000   -5.65733
55080.0000   -4.77285
55120.0000   -5.51735
55160.0000   -6.13428
55200.0000   -6.44873
55240.0000   -4.93081
55280.0000   -5.18463
55320.0000   -4.36736
55360.0000   -4.87085
55400.0000   -5.92810
55440.0000   -6.33396
55480.0000   -5.51898
55520.0000   -6.25973
55560.0000   -5.88902
55600.0000   -5.29445
55640.0000   -5.99504
55680.0000   -5.28076
55720.0000   -5.38387
55760.0000   -5.20201
55800.0000   -5.07288
55840.0000   -5.28630
55880.0000   -4.81129
55920.0000   -5.90669
55960.0000   -5.60442
56000.0000   -5.24123
56040.0000   -5.40406
56080.0000   -5.02915
56120.0000   -5.66400
56160.0000   -6.39990
56200.0000   -5.38279
56240.0000   -5.28204
56280.0000   -5.74778
56320.0000   -4.26559
56360.0000   -5.99060
56400.0000   -6.41765
56440.0000   -6.11755
56480.0000   -6.57150
56520.0000   -5.29953
56560.0000   -6.17536
56600.0000   -6.38246
56640.0000   -5.41815
56680.0000   -5.61520
56720.0000   -5.26383
56760.0000   -5.40339
56800.0000   -4.64061
56840.0000   -5.60672
56880.0000   -5.68357
56920.0000   -5.73543
56960.0000   -6.24093
57000.0000   -5.68614
57040.0000   -5.27810
57080.0000   -5.07666
57120.0000   -5.22186
57160.0000   -5.57821
57200.0000   -5.70890
57240.0000   -6.12298
57280.0000   -6.07008
57320.0000   -5.59679
57360.0000   -5.30939
57400.0000   -5.85245
57440.0000   -5.74796
57480.0000   -6.22631
57520.0000   -6.47156
57560.0000   -5.10367
57600.0000   -5.63454
57640.0000   -5.78859
57680.0000   -5.40472
57720.0000   -5.84550
57760.0000   -6.47487
57800.0000   -5.81457
57840.0000   -6.25936
57880.0000   -5.87556
57920.0000   -6.04011
57960.0000   -5.82256
58000.0000   -5.78642
58040.0000   -5.45579
58080.0000   -5.29101
58120.0000   -5.30975
58160.0000   -5.73698
58200.0000   -6.39846
58240.0000   -5.77818
58280.0000   -6.18849
58320.0000   -5.23282
58360.0000   -5.34746
58400.0000   -6.28580
58440.0000   -5.36461
58480.0000   -5.35577
58520.0000   -5.91462
58560.0000   -6.83876
58600.0000   -7.08421
58640.0000   -6.02049
58680.0000   -5.61164
58720.0000   -6.20740
58760.0000   -5.93518
58800.0000   -6.25202
58840.0000   -6.30628
58880.0000   -6.51702
58920.0000   -6.35748
58960.0000   -6.28188
59000.0000   -5.82250
59040.0000   -6.21098
59080.0000   -5.60026
59120.0000   -5.78059
59160.0000   -5.40909
59200.0000   -5.68481
59240.0000   -5.63424
59280.0000   -5.61346
59320.0000   -5.43701
59360.0000   -5.90508
59400.0000   -4.59692
59440.0000   -5.91718
59480.0000   -4.71119
59520.0000   -5.63694
59560.0000   -5.67556
59600.0000   -7.52380
59640.0000   -6.85789
59680.0000   -6.81267
59720.0000   -6.29122
59760.0000   -5.99054
59800.0000   -5.67430
59840.0000   -5.68275
59880.0000   -4.91276
59920.0000   -5.79447
59960.0000   -5.38104
60000.0000   -6.12169
60040.0000   -5.71723
60080.0000   -5.26270
60120.0000   -6.05049
60160.0000   -5.67396
60200.0000   -5.17986
60240.0000   -5.97519
60280.0000   -6.47324
60320.0000   -6.76831
60360.0000   -5.77542
60400.0000   -5.76424
60440.0000   -5.17589
60480.0000   -5.53852
60520.0000   -5.77424
60560.0000   -5.86694
60600.0000   -6.47308
60640.0000   -6.31349
60680.0000   -6.51134
60720.0000   -6.91693
60760.0000   -5.65924
60800.0000   -6.22233
60840.0000   -5.86930
60880.0000   -5.33740
60920.0000   -5.35120
60960.0000   -5.26173
61000.0000   -5.02188
61040.0000   -5.33790
61080.0000   -5.87724
61120.0000   -6.13447
61160.0000   -6.00072
61200.0000   -5.47624
61240.0000   -6.55542
61280.0000   -6.03609
61320.0000   -5.64869
61360.0000   -4.98076
61400.0000   -5.45526
61440.0000   -5.29632
61480.0000   -5.76277
61520.0000   -5.64923
61560.0000   -5.53754
61600.0000   -5.43335
61640.0000   -5.82664
61680.0000   -6.41368
61720.0000   -5.30597
61760.0000   -6.03972
61800.0000   -6.03898
61840.0000   -5.83356
61880.0000   -4.56218
61920.0000   -5.16910
61960.0000   -5.19771
62000.0000   -5.65812
62040.0000   -5.22782
62080.0000   -6.45187
62120.0000   -6.28909
62160.0000   -6.51549
62200.0000   -6.18750
62240.0000   -5.96059
62280.0000   -5.49486
62320.0000   -5.97883
62360.0000   -6.44108
62400.0000   -6.09809
62440.0000   -6.03264
62480.0000   -5.86993
62520.0000   -6.19007
62560.0000   -7.38305
62600.0000   -6.22513
62640.0000   -7.13128
62680.0000   -6.24831
62720.0000   -6.79722
62760.0000   -6.80296
62800.0000   -6.37654
62840.0000   -5.90896
62880.0000   -6.77094
62920.0000   -6.67589
62960.0000   -5.93346
63000.0000   -6.28274
63040.0000   -5.75786
63080.0000   -6.34696
63120.0000   -5.08385
63160.0000   -5.27786
63200.0000   -6.17653
63240.0000   -5.91525
63280.0000   -6.38093
63320.0000   -6.16473
63360.0000   -5.35303
63400.0000   -5.20261
63440.0000   -5.99757
63480.0000   -6.08473
63520.0000   -6.18706
63560.0000   -5.49484
63600.0000   -6.49071
63640.0000   -5.09610
63680.0000   -6.01506
63720.0000   -6.67644
63760.0000   -5.30763
63800.0000   -5.91517
63840.0000   -5.86641
63880.0000   -5.74886
63920.0000   -6.38567
63960.0000   -4.82898
64000.0000   -6.08384
64040.0000   -5.30515
64080.0000   -4.98327
64120.0000   -4.50373
64160.0000   -4.50007
64200.0000   -4.44122
64240.0000   -5.06982
64280.0000   -3.72275
64320.0000   -4.69275
64360.0000   -4.97412
64400.0000   -3.76551
64440.0000   -4.92229
64480.0000   -4.98963
64520.0000   -4.70303
64560.0000   -4.04890
64600.0000   -5.83940
64640.0000   -6.64202
64680.0000   -5.51859
64720.0000   -5.12811
64760.0000   -5.44296
64800.0000   -5.21350
64840.0000   -4.44183
64880.0000   -4.95980
64920.0000   -4.89590
64960.0000   -5.38038
65000.0000   -5.88534
65040.0000   -6.14177
65080.0000   -6.10070
65120.0000   -5.09135
65160.0000   -4.93191
65200.0000   -5.13549
65240.0000   -5.32212
65280.0000   -4.88676
65320.0000   -4.93487
65360.0000   -4.96033
65400.0000   -4.79540
65440.0000   -5.80943
65480.0000   -6.11125
65520.0000   -6.27957
65560.0000   -6.57637
65600.0000   -4.90630
65640.0000   -4.88075
65680.0000   -5.50422
65720.0000   -4.98797
65760.0000   -5.54868
65800.0000   -5.88952
65840.0000   -5.10981
65880.0000   -5.97808
65920.0000   -6.33857
65960.0000   -5.39137
66000.0000   -4.77183
66040.0000   -5.85083
66080.0000   -5.44200
66120.0000   -6.13760
66160.0000   -5.87700
66200.0000   -5.97630
66240.0000   -6.39529
66280.0000   -6.35853
66320.0000   -6.71748
66360.0000   -5.39567
66400.0000   -7.39054
66440.0000   -7.13456
66480.0000   -5.37145
66520.0000   -4.94599
66560.0000   -6.79833
66600.0000   -5.52540
66640.0000   -5.76468
66680.0000   -6.39108
66720.0000   -5.33072
66760.0000   -5.02392
66800.0000   -5.27177
66840.0000   -6.21251
66880.0000   -5.26795
66920.0000   -5.44240
66960.0000   -5.92661
67000.0000   -4.79153
67040.0000   -4.82987
67080.0000   -4.34874
67120.0000   -5.13354
67160.0000   -5.31347
67200.0000   -4.68292
67240.0000   -4.53146
67280.0000   -5.06853
67320.0000   -5.13266
67360.0000   -5.04240
67400.0000   -5.43930
67440.0000   -6.27156
67480.0000   -5.39420
67520.0000   -5.90025
67560.0000   -6.12254
67600.0000   -5.48987
67640.0000   -5.32743
67680.0000   -4.76033
67720.0000   -4.75198
67760.0000   -5.22259
67800.0000   -4.83554
67840.0000   -5.48060
67880.0000   -5.13950
67920.0000   -5.44199
67960.0000   -4.96477
68000.0000   -5.65350
68040.0000   -5.34569
68080.0000   -7.32753
68120.0000   -6.58749
68160.0000   -5.91417
68200.0000   -6.10235
68240.0000   -7.20943
68280.0000   -5.40181
68320.0000   -6.61136
68360.0000   -6.24640
68400.0000   -6.59998
68440.0000   -6.60074
68480.0000   -6.63860
68520.0000   -5.67496
68560.0000   -6.67695
68600.0000   -5.84067
68640.0000   -5.33554
68680.0000   -5.66546
68720.0000   -5.06627
68760.0000   -5.25324
68800.0000   -5.75466
68840.0000   -5.70199
68880.0000   -5.05759
68920.0000   -5.06058
68960.0000   -5.52278
69000.0000   -5.63153
69040.0000   -5.90337
69080.0000   -5.75271
69120.0000   -5.21864
69160.0000   -6.55538
69200.0000   -6.41465
69240.0000   -6.39203
69280.0000   -5.74003
69320.0000   -5.29997
69360.0000   -5.50059
69400.0000   -5.06903
69440.0000   -5.41396
69480.0000   -5.65229
69520.0000   -6.17144
69560.0000   -5.57511
69600.0000   -5.57912
69640.0000   -5.79710
69680.0000   -5.31201
69720.0000   -5.78275
69760.0000   -5.67816
69800.0000   -5.52834
69840.0000   -4.41045
69880.0000   -5.37661
69920.0000   -6.00713
69960.0000   -4.72389
70000.0000   -4.97943
70040.0000   -5.78287
70080.0000   -4.99603
70120.0000   -6.00222
70160.0000   -5.61993
70200.0000   -5.55171
70240.0000   -5.45317
70280.0000   -5.45627
70320.0000   -4.97706
70360.0000   -5.68021
70400.0000   -4.24784
70440.0000   -3.94323
70480.0000   -5.05063
70520.0000   -4.86220
70560.0000   -5.46313
70600.0000   -5.26609
70640.0000   -4.89071
70680.0000   -4.96913
70720.0000   -6.01382
70760.0000   -5.32847
70800.0000   -4.89892
70840.0000   -4.89994
70880.0000   -5.80005
70920.0000   -5.39737
70960.0000   -5.42431
71000.0000   -5.68759
71040.0000   -5.12693
71080.0000   -5.53028
71120.0000   -5.65616
71160.0000   -5.63445
71200.0000   -5.84363
71240.0000   -5.11687
71280.0000   -5.54798
71320.0000   -5.11811
71360.0000   -5.53165
71400.0000   -5.16173
71440.0000   -5.48603
71480.0000   -6.75681
71520.0000   -7.13460
71560.0000   -6.31870
71600.0000   -5.55134
71640.0000   -5.52514
71680.0000   -5.31339
71720.0000   -6.43401
71760.0000   -6.62872
71800.0000   -5.71101
71840.0000   -6.65165
71880.0000   -7.15670
71920.0000   -5.89016
71960.0000   -5.82007
72000.0000   -5.93492
72040.0000   -5.53530
72080.0000   -5.90253
72120.0000   -6.29752
72160.0000   -5.61459
72200.0000   -5.70354
72240.0000   -4.56965
72280.0000   -5.78741
72320.0000   -6.18479
72360.0000   -7.24747
72400.0000   -6.95650
72440.0000   -6.59383
72480.0000   -6.18157
72520.0000   -5.89950
72560.0000   -7.05158
72600.0000   -6.61479
72640.0000   -6.62795
72680.0000   -6.47481
72720.0000   -5.22996
72760.0000   -5.84433
72800.0000   -6.07874
72840.0000   -5.52390
72880.0000   -5.29825
72920.0000   -5.41178
72960.0000   -5.50815
73000.0000   -4.03575
73040.0000   -5.04384
73080.0000   -5.22410
73120.0000   -5.72003
73160.0000   -6.77361
73200.0000   -5.48809
73240.0000   -5.62559
73280.0000   -6.25333
73320.0000   -5.80106
73360.0000   -5.54296
73400.0000   -5.55676
73440.0000   -6.00307
73480.0000   -6.01398
73520.0000   -4.68860
73560.0000   -5.09403
73600.0000   -5.54767
73640.0000   -4.80096
73680.0000   -5.15838
73720.0000   -5.52538
73760.0000   -5.65895
73800.0000   -5.18877
73840.0000   -4.33594
73880.0000   -4.61746
73920.0000   -4.55588
73960.0000   -4.74173
74000.0000   -5.06637
74040.0000   -4.87989
74080.0000   -5.05446
74120.0000   -4.40304
74160.0000   -5.65169
74200.0000   -4.94821
74240.0000   -4.87079
74280.0000   -4.31538
74320.0000   -4.44772
74360.0000   -4.11726
74400.0000   -5.91632
74440.0000   -5.67476
74480.0000   -5.41436
74520.0000   -6.08169
74560.0000   -6.27194
74600.0000   -6.61531
74640.0000   -5.84053
74680.0000   -5.81409
74720.0000   -5.95779
74760.0000   -5.25903
74800.0000   -4.94605
74840.0000   -5.38198
74880.0000   -5.65710
74920.0000   -6.01631
74960.0000   -5.27217
75000.0000   -5.62888
75040.0000   -6.94708
75080.0000   -6.83675
75120.0000   -6.20547
75160.0000   -5.69971
75200.0000   -6.36460
75240.0000   -5.55362
75280.0000   -5.89172
75320.0000   -6.31312
75360.0000   -5.79400
75400.0000   -6.51865
75440.0000   -6.77523
75480.0000   -5.37318
75520.0000   -6.16766
75560.0000   -6.53717
75600.0000   -6.53148
75640.0000   -6.51595
75680.0000   -5.80078
75720.0000   -6.15740
75760.0000   -5.17027
75800.0000   -5.65688
75840.0000   -4.95095
75880.0000   -5.03869
75920.0000   -5.79082
75960.0000   -5.31863
76000.0000   -5.87700
76040.0000   -5.56192
76080.0000   -5.95811
76120.0000   -5.54646
76160.0000   -5.82330
76200.0000   -5.64411
76240.0000   -5.01413
76280.0000   -4.65755
76320.0000   -5.10190
76360.0000   -5.76817
76400.0000   -6.14320
76440.0000   -5.26374
76480.0000   -7.12099
76520.0000   -6.85140
76560.0000   -5.28747
76600.0000   -5.77564
76640.0000   -5.84867
76680.0000   -5.41878
76720.0000   -5.36821
76760.0000   -5.89061
76800.0000   -5.32095
76840.0000   -5.62732
76880.0000   -5.69365
76920.0000   -4.77573
76960.0000   -5.13391
77000.0000   -5.77647
77040.0000   -5.48934
77080.0000   -5.02960
77120.0000   -5.72292
77160.0000   -4.92612
77200.0000   -6.55670
77240.0000   -5.32199
77280.0000   -5.72627
77320.0000   -6.38416
77360.0000   -6.89714
77400.0000   -6.41780
77440.0000   -6.11735
77480.0000   -6.40793
77520.0000   -5.16038
77560.0000   -5.60645
77600.0000   -5.62752
77640.0000   -5.15911
77680.0000   -6.14500
77720.0000   -5.19063
77760.0000   -5.40685
77800.0000   -4.62945
77840.0000   -4.76481
77880.0000   -4.91644
77920.0000   -4.79733
77960.0000   -5.32511
78000.0000   -6.12446
78040.0000   -5.42529
78080.0000   -5.28526
78120.0000   -5.14724
78160.0000   -5.44033
78200.0000   -5.12002
78240.0000   -5.21689
78280.0000   -6.00971
78320.0000   -5.90983
78360.0000   -5.88341
78400.0000   -5.46743
78440.0000   -5.49749
78480.0000   -4.95721
78520.0000   -5.32854
78560.0000   -5.18943
78600.0000   -7.08600
78640.0000   -5.98323
78680.0000   -6.70521
78720.0000   -6.64543
78760.0000   -5.72482
78800.0000   -4.86535
78840.0000   -5.60796
78880.0000   -5.11596
78920.0000   -6.43498
78960.0000   -6.10880
79000.0000   -5.98727
79040.0000   -5.95710
79080.0000   -5.93380
79120.0000   -5.90024
79160.0000   -6.15443
79200.0000   -6.16535
79240.0000   -6.38521
79280.0000   -5.51031
79320.0000   -5.29498
79360.0000   -5.67228
79400.0000   -5.38343
79440.0000   -5.14272
79480.0000   -6.02413
79520.0000   -5.59792
79560.0000   -5.46141
79600.0000   -6.77205
79640.0000   -5.58917
79680.0000   -5.63729
79720.0000   -5.24805
79760.0000   -5.57200
79800.0000   -5.70265
79840.0000   -5.15056
79880.0000   -5.77839
79920.0000   -4.28832
79960.0000   -4.70851
80000.0000   -4.12048
80040.0000   -6.10008
80080.0000   -5.37628
80120.0000   -5.49033
80160.0000   -4.80362
80200.0000   -6.30143
80240.0000   -4.58072
80280.0000   -4.90467
80320.0000   -5.37885
80360.0000   -5.92949
80400.0000   -5.66580
80440.0000   -4.96160
80480.0000   -4.69506
80520.0000   -3.96729
80560.0000   -4.97562
80600.0000   -5.12285
80640.0000   -4.59162
80680.0000   -4.55098
80720.0000   -4.93423
80760.0000   -5.08509
80800.0000   -5.39135
80840.0000   -4.63668
80880.0000   -5.22892
80920.0000   -4.80868
80960.0000   -4.55487
81000.0000   -4.13129
81040.0000   -3.95556
81080.0000   -4.81336
81120.0000   -4.27112
81160.0000   -4.21389
81200.0000   -4.17302
81240.0000   -4.54816
81280.0000   -3.84209
81320.0000   -3.68293
81360.0000   -4.48404
81400.0000   -4.61307
81440.0000   -4.10512
81480.0000   -4.53092
81520.0000   -4.53857
81560.0000   -4.66985
81600.0000   -4.83876
81640.0000   -4.45126
81680.0000   -4.04487
81720.0000   -5.19624
81760.0000   -4.75697
81800.0000   -5.87546
81840.0000   -5.14993
81880.0000   -4.48653
81920.0000   -4.83704
81960.0000   -4.43846
82000.0000   -4.33290
82040.0000   -4.00860
82080.0000   -3.92396
82120.0000   -4.00996
82160.0000   -3.97717
82200.0000   -4.64305
82240.0000   -4.77278
82280.0000   -4.58157
82320.0000   -4.83910
82360.0000   -4.54450
82400.0000   -5.03666
82440.0000   -5.46787
82480.0000   -5.37898
82520.0000   -4.18207
82560.0000   -4.68493
82600.0000   -4.80796
82640.0000   -5.40034
82680.0000   -4.81878
82720.0000   -5.37501
82760.0000   -5.45064
82800.0000   -5.21497
82840.0000   -4.85649
82880.0000   -3.67723
82920.0000   -3.76386
82960.0000   -4.04898
83000.0000   -4.26592
83040.0000   -4.15831
83080.0000   -4.52778
83120.0000   -4.86224
83160.0000   -4.67796
83200.0000   -5.24658
83240.0000   -5.01393
83280.0000   -4.62333
83320.0000   -5.32523
83360.0000   -5.10442
83400.0000   -5.30340
83440.0000   -5.94758
83480.0000   -4.81996
83520.0000   -4.70159
83560.0000   -4.25166
83600.0000   -4.75894
83640.0000   -5.07120
83680.0000   -4.00451
83720.0000   -5.60435
83760.0000   -3.81562
83800.0000   -5.09406
83840.0000   -4.76726
83880.0000   -5.19494
83920.0000   -4.91088
83960.0000   -5.29319
84000.0000   -4.97558
84040.0000   -4.00209
84080.0000   -5.27174
84120.0000   -4.42293
84160.0000   -4.51207
84200.0000   -5.03480
84240.0000   -4.97686
84280.0000   -4.52607
84320.0000   -4.64717
84360.0000   -4.96829
84400.0000   -5.12001
84440.0000   -6.04268
84480.0000   -5.85189
84520.0000   -5.39690
84560.0000   -5.84293
84600.0000   -5.98794
84640.0000   -5.83267
84680.0000   -5.34927
84720.0000   -5.01910
84760.0000   -5.30151
84800.0000   -5.40457
84840.0000   -5.41616
84880.0000   -5.34782
84920.0000   -5.16513
84960.0000   -4.33762
85000.0000   -4.53964
85040.0000   -5.12329
85080.0000   -5.28947
85120.0000   -5.48959
85160.0000   -5.23696
85200.0000   -5.31807
85240.0000   -4.95221
85280.0000   -5.09019
85320.0000   -4.44719
85360.0000   -3.89919
85400.0000   -5.30475
85440.0000   -5.34325
85480.0000   -4.42093
85520.0000   -4.54604
85560.0000   -4.71126
85600.0000   -4.34386
85640.0000   -5.13725
85680.0000   -4.32323
85720.0000   -4.32984
85760.0000   -4.60208
85800.0000   -4.49992
85840.0000   -4.85511
85880.0000   -5.23709
85920.0000   -5.26298
85960.0000   -6.36476
86000.0000   -5.89397
86040.0000   -5.02890
86080.0000   -5.06467
86120.0000   -5.71678
86160.0000   -5.67690
86200.0000   -5.95699
86240.0000   -5.46864
86280.0000   -5.55079
86320.0000   -5.50590
86360.0000   -6.87696
86400.0000   -6.28726
86440.0000   -5.88614
86480.0000   -5.99609
86520.0000   -5.43187
86560.0000   -5.48463
86600.0000   -5.05562
86640.0000   -4.51503
86680.0000   -5.43260
86720.0000   -5.39570
86760.0000   -6.19584
86800.0000   -6.02247
86840.0000   -5.03391
86880.0000   -4.95144
86920.0000   -5.32409
86960.0000   -4.99006
87000.0000   -4.76635
87040.0000   -4.82611
87080.0000   -4.40429
87120.0000   -4.41050
87160.0000   -4.75552
87200.0000   -4.20881
87240.0000   -5.28721
87280.0000   -5.47796
87320.0000   -5.15263
87360.0000   -5.69949
87400.0000   -5.60563
87440.0000   -6.13742
87480.0000   -6.46592
87520.0000   -5.42460
87560.0000   -5.64880
87600.0000   -5.82741
87640.0000   -5.78590
87680.0000   -5.79993
87720.0000   -5.40089
87760.0000   -5.73478
87800.0000   -5.18860
87840.0000   -4.18774
87880.0000   -4.30803
87920.0000   -4.78158
87960.0000   -4.60822
88000.0000   -5.20690
88040.0000   -5.20898
88080.0000   -5.24976
88120.0000   -4.92530
88160.0000   -5.22467
88200.0000   -5.31996
88240.0000   -5.46782
88280.0000   -5.10756
88320.0000   -5.39837
88360.0000   -4.81026
88400.0000   -4.99243
88440.0000   -5.06184
88480.0000   -5.04072
88520.0000   -6.26189
88560.0000   -5.21319
88600.0000   -5.80305
88640.0000   -6.18440
88680.0000   -5.36029
88720.0000   -5.42587
88760.0000   -5.27178
88800.0000   -4.31722
88840.0000   -4.86651
88880.0000   -5.33895
88920.0000   -5.53767
88960.0000   -5.36883
89000.0000   -6.31880
89040.0000   -6.17604
89080.0000   -5.02639
89120.0000   -5.06984
89160.0000   -5.67978
89200.0000   -5.88001
89240.0000   -6.10713
89280.0000   -6.21875
89320.0000   -5.81546
89360.0000   -5.38676
89400.0000   -5.54052
89440.0000   -5.52490
89480.0000   -5.41987
89520.0000   -5.34579
89560.0000   -6.19548
89600.0000   -4.93379
89640.0000   -4.80268
89680.0000   -5.47554
89720.0000   -5.18847
89760.0000   -5.52183
89800.0000   -5.60938
89840.0000   -4.76595
89880.0000   -4.56125
89920.0000   -4.35135
89960.0000   -4.99415
90000.0000   -4.87013
90040.0000   -4.52455
90080.0000   -5.28619
90120.0000   -4.67639
90160.0000   -4.66057
90200.0000   -4.51880
90240.0000   -4.73862
90280.0000   -5.06352
90320.0000   -4.75732
90360.0000   -4.15502
90400.0000   -4.05837
90440.0000   -6.15850
90480.0000   -4.65001
90520.0000   -4.61246
90560.0000   -4.76443
90600.0000   -4.73582
90640.0000   -4.11436
90680.0000   -4.57783
90720.0000   -4.17681
90760.0000   -4.01424
90800.0000   -4.52364
90840.0000   -4.07312
90880.0000   -3.81993
90920.0000   -4.15406
90960.0000   -3.82677
91000.0000   -3.92591
91040.0000   -3.81137
91080.0000   -4.45971
91120.0000   -3.31674
91160.0000   -4.83091
91200.0000   -4.62650
91240.0000   -4.53580
91280.0000   -5.52713
91320.0000   -3.87271
91360.0000   -5.02510
91400.0000   -4.40433
91440.0000   -4.51431
91480.0000   -6.09405
91520.0000   -4.91135
91560.0000   -3.91710
91600.0000   -4.41794
91640.0000   -5.27764
91680.0000   -4.54105
91720.0000   -4.45419
91760.0000   -3.84246
91800.0000   -3.96089
91840.0000   -5.00762
91880.0000   -4.79888
91920.0000   -4.30079
91960.0000   -4.71274
92000.0000   -4.69760
92040.0000   -4.79489
92080.0000   -5.09750
92120.0000   -5.47984
92160.0000   -5.05151
92200.0000   -5.75633
92240.0000   -4.37354
92280.0000   -4.94780
92320.0000   -4.88852
92360.0000   -5.48537
92400.0000   -5.45339
92440.0000   -5.55820
92480.0000   -5.68910
92520.0000   -4.47753
92560.0000   -5.87557
92600.0000   -6.17224
92640.0000   -5.51486
92680.0000   -5.59293
92720.0000   -5.66515
92760.0000   -5.23142
92800.0000   -5.59194
92840.0000   -6.64703
92880.0000   -7.06152
92920.0000   -6.07389
92960.0000   -5.96476
93000.0000   -4.93229
93040.0000   -4.87912
93080.0000   -5.24094
93120.0000   -4.39013
93160.0000   -5.95594
93200.0000   -6.42266
93240.0000   -5.32090
93280.0000   -5.92215
93320.0000   -6.20407
93360.0000   -5.84468
93400.0000   -5.82899
93440.0000   -6.43815
93480.0000   -5.50094
93520.0000   -6.00991
93560.0000   -5.86932
93600.0000   -5.37386
93640.0000   -5.09780
93680.0000   -5.16757
93720.0000   -5.24608
93760.0000   -6.13702
93800.0000   -5.03260
93840.0000   -5.04116
93880.0000   -5.21844
93920.0000   -5.01914
93960.0000   -4.86582
94000.0000   -4.76932
94040.0000   -5.07207
94080.0000   -4.53059
94120.0000   -5.13935
94160.0000   -5.16845
94200.0000   -4.78112
94240.0000   -4.81589
94280.0000   -5.18135
94320.0000   -5.47170
94360.0000   -5.39869
94400.0000   -5.44485
94440.0000   -5.26239
94480.0000   -4.54010
94520.0000   -3.83202
94560.0000   -3.94271
94600.0000   -2.92563
94640.0000   -4.58261
94680.0000   -3.47045
94720.0000   -4.56454
94760.0000   -5.48965
94800.0000   -5.16028
94840.0000   -4.03975
94880.0000   -4.19970
94920.0000   -3.84097
94960.0000   -3.54689
95000.0000   -4.47298
95040.0000   -4.59125
95080.0000   -4.72622
95120.0000   -4.74190
95160.0000   -4.70288
95200.0000   -4.86069
95240.0000   -5.77221
95280.0000   -5.26620
95320.0000   -4.50715
95360.0000   -4.33069
95400.0000   -3.80085
95440.0000   -3.96769
95480.0000   -4.63412
95520.0000   -4.44888
95560.0000   -5.03684
95600.0000   -4.88180
95640.0000   -5.08390
95680.0000   -4.91776
95720.0000   -5.19541
95760.0000   -3.87141
95800.0000   -4.51922
95840.0000   -4.83101
95880.0000   -4.54898
95920.0000   -5.24882
95960.0000   -4.48885
96000.0000   -4.98461
96040.0000   -4.97175
96080.0000   -5.02041
96120.0000   -5.13912
96160.0000   -5.10537
96200.0000   -4.43250
96240.0000   -5.18683
96280.0000   -4.53218
96320.0000   -4.95320
96360.0000   -5.27461
96400.0000   -5.22182
96440.0000   -4.78807
96480.0000   -4.76467
96520.0000   -5.25063
96560.0000   -5.39311
96600.0000   -5.36311
96640.0000   -5.86602
96680.0000   -4.92274
96720.0000   -5.97484
96760.0000   -6.58739
96800.0000   -6.02297
96840.0000   -6.23539
96880.0000   -5.07593
96920.0000   -5.55008
96960.0000   -4.91733
97000.0000   -5.36857
97040.0000   -5.09548
97080.0000   -5.16449
97120.0000   -6.19572
97160.0000   -5.85875
97200.0000   -4.31280
97240.0000   -4.66303
97280.0000   -4.84958
97320.0000   -4.74906
97360.0000   -4.92001
97400.0000   -5.18036
97440.0000   -5.57172
97480.0000   -5.47165
97520.0000   -4.97786
97560.0000   -5.65950
97600.0000   -6.49714
97640.0000   -5.90106
97680.0000   -6.31701
97720.0000   -6.08291
97760.0000   -5.86032
97800.0000   -5.47057
97840.0000   -5.46475
97880.0000   -6.30162
97920.0000   -5.52681
97960.0000   -5.55390
98000.0000   -6.03369
98040.0000   -5.57697
98080.0000   -6.07875
98120.0000   -6.14989
98160.0000   -4.82212
98200.0000   -6.06971
98240.0000   -5.59477
98280.0000   -5.92569
98320.0000   -6.45964
98360.0000   -6.96411
98400.0000   -6.52833
98440.0000   -7.18640
98480.0000   -7.03563
98520.0000   -6.43118
98560.0000   -6.53937
98600.0000   -5.50014
98640.0000   -6.16402
98680.0000   -4.94798
98720.0000   -5.29198
98760.0000   -5.49802
98800.0000   -5.23000
98840.0000   -4.39602
98880.0000   -5.47535
98920.0000   -5.83893
98960.0000   -5.41197
99000.0000   -5.61696
99040.0000   -4.81705
99080.0000   -4.15673
99120.0000   -5.09180
99160.0000   -4.93851
99200.0000   -4.63294
99240.0000   -3.78982
99280.0000   -4.61764
99320.0000   -4.84465
99360.0000   -5.17330
99400.0000   -5.27350
99440.0000   -4.50985
99480.0000   -5.77252
99520.0000   -5.86884
99560.0000   -5.50453
99600.0000   -6.00338
99640.0000   -5.36334
99680.0000   -5.95674
99720.0000   -6.19775
99760.0000   -6.46666
99800.0000   -6.19373
99840.0000   -6.07702
99880.0000   -6.06638
99920.0000   -5.73460
99960.0000   -6.24089
100000.0000   -4.67530
100040.0000   -6.01095
100080.0000   -5.03121
100120.0000   -5.33308
100160.0000   -5.17152
100200.0000   -5.88677
100240.0000   -5.75168
100280.0000   -5.87924
100320.0000   -5.43379
100360.0000   -5.59013
100400.0000   -5.54524
100440.0000   -6.14137
100480.0000   -5.14304
100520.0000   -4.82456
100560.0000   -5.10754
100600.0000   -6.53063
100640.0000   -4.67219
100680.0000   -6.36681
100720.0000   -6.57161
100760.0000   -6.59554
100800.0000   -6.64022
100840.0000   -6.53201
100880.0000   -5.42062
100920.0000   -5.60388
100960.0000   -5.23111
101000.0000   -5.65625
101040.0000   -6.58644
101080.0000   -5.69138
101120.0000   -4.84798
101160.0000   -6.67068
101200.0000   -5.93427
101240.0000   -5.55273
101280.0000   -6.79682
101320.0000   -7.29184
101360.0000   -6.30257
101400.0000   -7.16813
101440.0000   -6.56480
101480.0000   -6.70028
101520.0000   -6.18353
101560.0000   -6.17675
101600.0000   -6.04642
101640.0000   -5.69690
101680.0000   -6.95283
101720.0000   -5.86251
101760.0000   -6.47225
101800.0000   -5.43375
101840.0000   -6.49431
101880.0000   -5.94518
101920.0000   -5.13263
101960.0000   -6.13488
102000.0000   -6.26095
102040.0000   -6.11398
102080.0000   -5.54614
102120.0000   -6.08461
102160.0000   -6.17207
102200.0000   -5.81004
102240.0000   -5.99701
102280.0000   -5.95858
102320.0000   -5.32495
102360.0000   -5.72803
102400.0000   -5.95732
102440.0000   -4.48063
102480.0000   -5.00634
102520.0000   -5.08046
102560.0000   -5.87951
102600.0000   -5.61894
102640.0000   -5.84298
102680.0000   -5.88531
102720.0000   -5.11559
102760.0000   -5.92281
102800.0000   -6.23256
102840.0000   -6.46166
102880.0000   -5.60402
102920.0000   -5.85533
102960.0000   -7.12990
103000.0000   -4.54485
103040.0000   -5.91896
103080.0000   -5.39706
103120.0000   -5.39002
103160.0000   -5.66551
103200.0000   -5.27530
103240.0000   -4.88444
103280.0000   -5.17103
103320.0000   -6.27779
103360.0000   -6.09292
103400.0000   -6.96846
103440.0000   -5.41200
103480.0000   -4.83542
103520.0000   -5.72805
103560.0000   -5.36742
103600.0000   -5.40107
103640.0000   -6.89352
103680.0000   -5.87129
103720.0000   -6.27920
103760.0000   -5.36468
103800.0000   -5.43627
103840.0000   -5.90859
103880.0000   -5.49874
103920.0000   -5.89989
103960.0000   -6.19311
104000.0000   -5.69885
104040.0000   -5.82536
104080.0000   -4.97752
104120.0000   -4.20608
104160.0000   -5.22609
104200.0000   -4.20428
104240.0000   -4.80241
104280.0000   -5.22792
104320.0000   -5.39473
104360.0000   -5.16868
104400.0000   -5.27302
104440.0000   -4.78814
104480.0000   -4.95516
104520.0000   -4.44011
104560.0000   -4.75878
104600.0000   -4.98525
104640.0000   -4.79751
104680.0000   -3.91217
104720.0000   -4.45479
104760.0000   -4.76054
104800.0000   -4.14745
104840.0000   -4.20933
104880.0000   -3.56343
104920.0000   -3.32660
104960.0000   -3.54510
105000.0000   -4.37399
105040.0000   -3.97114
105080.0000   -3.79508
105120.0000   -4.99638
105160.0000   -4.14914
105200.0000   -4.87305
105240.0000   -4.52510
105280.0000   -3.56666
105320.0000   -3.74219
105360.0000   -4.61559
105400.0000   -3.70939
105440.0000   -4.33523
105480.0000   -4.58536
105520.0000   -4.25147
105560.0000   -4.34614
105600.0000   -4.46556
105640.0000   -4.54684
105680.0000   -4.39879
105720.0000   -3.71177
105760.0000   -2.91228
105800.0000   -4.40086
105840.0000   -4.01005
105880.0000   -3.56233
105920.0000   -4.47148
105960.0000   -4.04469
106000.0000   -4.12983
106040.0000   -2.90918
106080.0000   -3.84482
106120.0000   -5.12435
106160.0000   -5.36386
106200.0000   -4.43132
106240.0000   -4.31617
106280.0000   -4.60872
106320.0000   -4.39873
106360.0000   -4.71751
106400.0000   -3.80290
106440.0000   -3.83312
106480.0000   -3.17447
106520.0000   -3.86046
106560.0000   -3.81058
106600.0000   -3.42310
106640.0000   -3.52314
106680.0000   -4.24436
106720.0000   -4.52975
106760.0000   -4.48570
106800.0000   -3.20925
106840.0000   -3.82600
106880.0000   -4.31774
106920.0000   -4.37666
106960.0000   -4.12519
107000.0000   -4.85063
107040.0000   -3.36791
107080.0000   -4.03569
107120.0000   -4.11864
107160.0000   -3.23381
107200.0000   -4.73148
107240.0000   -3.66406
107280.0000   -3.99283
107320.0000   -4.10624
107360.0000   -4.34863
107400.0000   -3.49120
107440.0000   -3.59221
107480.0000   -2.41849
107520.0000   -4.00368
107560.0000   -3.64017
107600.0000   -4.48868
107640.0000   -3.59834
107680.0000   -2.56394
107720.0000   -3.21498
107760.0000   -3.85293
107800.0000   -4.26898
107840.0000   -4.11507
107880.0000   -4.46335
107920.0000   -4.56882
107960.0000   -4.16413
108000.0000   -4.70347
108040.0000   -5.22376
108080.0000   -3.97396
108120.0000   -4.02150
108160.0000   -3.86725
108200.0000   -4.11888
108240.0000   -3.64606
108280.0000   -4.44898
108320.0000   -4.62949
108360.0000   -3.53067
108400.0000   -4.79935
108440.0000   -4.58177
108480.0000   -5.00207
108520.0000   -4.76595
108560.0000   -4.65799
108600.0000   -5.22283
108640.0000   -5.24632
108680.0000   -5.72289
108720.0000   -4.46137
108760.0000   -2.86339
108800.0000   -1.74927
108840.0000   -1.87119
108880.0000   -1.54520
108920.0000   -1.54777
108960.0000   -0.78942
109000.0000   -0.58947
109040.0000   -0.61845
109080.0000    0.86539
109120.0000   -0.54520
109160.0000   -2.12580
109200.0000   -1.20588
109240.0000    0.02727
109280.0000    0.24292
109320.0000   -0.18995
109360.0000   -0.59303
109400.0000   -1.40814
109440.0000   -0.67722
109480.0000    0.05956
109520.0000    0.00014
109560.0000    0.82148
109600.0000    0.78412
109640.0000    0.86033
109680.0000    1.14075
109720.0000    1.21709
109760.0000   -0.31056
109800.0000   -0.41103
109840.0000    0.03858
109880.0000   -0.72871
109920.0000   -0.86166
109960.0000   -0.92130
110000.0000   -0.08007
110040.0000   -1.02663
110080.0000   -0.15430
110120.0000   -0.13135
110160.0000    1.44628
110200.0000    0.63817
110240.0000    0.66814
110280.0000    0.80727
110320.0000    0.07929
110360.0000    0.11155
110400.0000    0.07029
110440.0000    0.46953
110480.0000    0.80718
110520.0000   -0.32474
110560.0000   -0.22526
110600.0000   -0.62138
110640.0000    0.35450
110680.0000    0.29524
110720.0000    0.16118
110760.0000    0.16034
110800.0000   -0.15101
110840.0000    1.12908
110880.0000    1.28379
110920.0000    0.32636
110960.0000   -0.11615
111000.0000   -0.01780
111040.0000    1.02741
111080.0000    0.19992
111120.0000    0.71661
111160.0000   -0.42439
111200.0000    0.51683
111240.0000    1.92330
111280.0000    1.53477
111320.0000    0.43021
111360.0000    0.55557
111400.0000   -0.01350
111440.0000   -0.48042
111480.0000   -0.45184
111520.0000   -0.40989
111560.0000   -0.28450
111600.0000   -0.37646
111640.0000   -1.40088
111680.0000   -0.65213
111720.0000   -0.22899
111760.0000   -0.09423
111800.0000   -0.24491
111840.0000   -0.74746
111880.0000   -0.26322
111920.0000   -0.16651
111960.0000   -1.36082
112000.0000    0.25042
112040.0000    0.08560
112080.0000   -0.07082
112120.0000   -0.48738
112160.0000   -0.56376
112200.0000   -0.41535
112240.0000   -0.20971
112280.0000    0.70773
112320.0000    0.45016
112360.0000   -0.24704
112400.0000    0.07142
112440.0000   -0.73390
112480.0000   -0.23477
112520.0000   -0.32609
112560.0000    0.48109
112600.0000   -0.14070
112640.0000   -0.28905
112680.0000   -0.51423
112720.0000   -1.00941
112760.0000   -1.45455
112800.0000   -1.22386
112840.0000   -0.42628
112880.0000    0.18555
112920.0000    0.61217
112960.0000   -0.14696
113000.0000   -0.33718
113040.0000    0.28781
113080.0000    0.61403
113120.0000   -0.90145
113160.0000   -0.08806
113200.0000   -1.13541
113240.0000   -0.53588
113280.0000   -0.12206
113320.0000   -0.26155
113360.0000   -0.66003
113400.0000   -0.44529
113440.0000   -1.02339
113480.0000   -0.84417
113520.0000   -0.57126
113560.0000    0.76766
113600.0000    0.31631
113640.0000   -0.30963
113680.0000   -1.22913
113720.0000    0.36025
113760.0000    1.09754
113800.0000    0.61681
113840.0000    0.67476
113880.0000   -0.49825
113920.0000   -0.16364
113960.0000    0.72517
114000.0000    1.09838
114040.0000    1.02154
114080.0000    1.12474
114120.0000    0.57976
114160.0000   -0.56523
114200.0000    0.41968
114240.0000    0.83792
114280.0000    0.34095
114320.0000    0.14824
114360.0000   -0.15961
114400.0000   -0.25082
114440.0000   -0.25034
114480.0000   -0.47580
114520.0000    0.19178
114560.0000    0.90814
114600.0000   -0.02257
114640.0000    0.22237
114680.0000    0.20317
114720.0000   -0.57073
114760.0000    0.32294
114800.0000   -0.24947
114840.0000    0.37061
114880.0000    0.50493
114920.0000    1.05210
114960.0000    0.47154
115000.0000   -0.40363
115040.0000    0.50044
115080.0000   -0.48769
115120.0000   -0.26070
115160.0000    0.23773
115200.0000   -1.20419
115240.0000   -0.23929
115280.0000    0.34399
115320.0000   -1.20017
115360.0000    0.53513
115400.0000    0.40536
115440.0000    0.89297
115480.0000    0.50487
115520.0000   -0.92085
115560.0000    0.21613
115600.0000    0.60208
115640.0000    1.23436
115680.0000    0.40896
115720.0000    0.05515
115760.0000    0.00320
115800.0000    0.52053
115840.0000   -0.20480
115880.0000    0.51665
115920.0000    0.23165
115960.0000    0.66937
116000.0000   -0.16562
116040.0000   -0.77726
116080.0000   -0.37879
116120.0000   -0.43487
116160.0000    1.16530
116200.0000    0.32804
116240.0000   -1.11964
116280.0000   -0.65762
116320.0000   -1.57635
116360.0000   -0.29458
116400.0000   -0.63216
116440.0000   -0.52480
116480.0000   -0.66551
116520.0000   -0.02122
116560.0000   -0.03348
116600.0000   -0.33671
116640.0000   -0.52077
116680.0000   -0.27878
116720.0000   -0.13200
116760.0000    0.58198
116800.0000    0.12078
116840.0000    0.61644
116880.0000    0.85183
116920.0000   -0.09710
116960.0000    1.05696
117000.0000    0.06078
117040.0000    0.73722
117080.0000    1.28231
117120.0000    1.87295
117160.0000    0.59201
117200.0000    0.96880
117240.0000    0.61577
117280.0000    0.31714
117320.0000    0.60875
117360.0000    1.14999
117400.0000    0.45638
117440.0000   -0.20243
117480.0000    0.15194
117520.0000    0.51335
117560.0000    0.14324
117600.0000   -0.64623
117640.0000   -0.41631
117680.0000   -0.44452
117720.0000    0.14014
117760.0000   -1.34434
117800.0000   -0.17871
117840.0000    0.26172
117880.0000    0.55622
117920.0000    1.00526
117960.0000    1.39882
118000.0000    1.10934
118040.0000    0.75866
118080.0000    0.68715
118120.0000    0.48206
118160.0000    0.53150
118200.0000    0.28620
118240.0000   -0.40935
118280.0000   -0.49832
118320.0000   -0.44436
118360.0000   -0.69273
118400.0000   -0.03428
118440.0000    0.84291
118480.0000    0.89677
118520.0000    0.27575
118560.0000    0.92174
118600.0000    0.74596
118640.0000    1.01848
118680.0000    0.62095
118720.0000    1.11043
118760.0000    0.93202
118800.0000    0.88193
118840.0000    0.61275
118880.0000    1.42089
118920.0000    1.13186
118960.0000    0.76511
119000.0000    0.71531
119040.0000    1.13348
119080.0000    0.91365
119120.0000    1.25913
119160.0000    0.93631
119200.0000    0.04373
119240.0000    1.55321
119280.0000    0.49851
119320.0000    1.01292
119360.0000    0.91257
119400.0000    1.36980
119440.0000    0.78516
119480.0000    0.65917
119520.0000    0.11485
119560.0000    0.84355
119600.0000    1.02153
119640.0000    0.75016
119680.0000    0.98405
119720.0000    1.37142
119760.0000    0.16250
119800.0000    0.14667
119840.0000    1.33121
119880.0000    0.15231
119920.0000    0.51676
119960.0000    1.24956
120000.0000    0.82243
120040.0000    0.69155
120080.0000    0.63824
120120.0000    0.71494
120160.0000    2.20889
120200.0000    1.07263
120240.0000    1.41102
120280.0000    0.89393
120320.0000    1.70383
120360.0000    0.96040
120400.0000    0.67714
120440.0000    0.63653
120480.0000    0.30188
120520.0000    1.13542
120560.0000   -0.03876
120600.0000   -0.00119
120640.0000    0.72093
120680.0000    0.90996
120720.0000    1.24714
120760.0000    0.89854
120800.0000    0.83300
120840.0000    0.20468
120880.0000    0.65607
120920.0000   -0.17527
120960.0000    0.20716
121000.0000   -0.06142
121040.0000    0.37840
121080.0000   -1.37270
121120.0000   -0.40938
121160.0000    1.71008
121200.0000    0.75838
121240.0000    0.15305
121280.0000    0.24573
121320.0000    0.99817
121360.0000    0.28776
121400.0000    0.13517
121440.0000    0.89759
121480.0000    0.08836
121520.0000    0.09162
121560.0000    0.54761
121600.0000    0.69433
121640.0000    0.09666
121680.0000    0.27316
121720.0000    0.99031
121760.0000   -0.92029
121800.0000   -0.67434
121840.0000   -0.99975
121880.0000   -0.25793
121920.0000   -0.47452
121960.0000    0.05902
122000.0000    1.94347
122040.0000    1.06884
122080.0000    0.57255
122120.0000   -0.26929
122160.0000    0.10044
122200.0000   -0.77153
122240.0000    0.25448
122280.0000    0.14711
122320.0000    0.04394
122360.0000    1.28936
122400.0000    0.90584
122440.0000    1.48334
122480.0000    1.00576
122520.0000    0.52538
122560.0000    0.72508
122600.0000    0.83461
122640.0000    0.83353
122680.0000    0.28036
122720.0000    0.44925
122760.0000    0.81231
122800.0000    0.94239
122840.0000    1.14901
122880.0000    1.45542
122920.0000    1.29773
122960.0000    0.89348
123000.0000    1.36054
123040.0000    1.36676
123080.0000    1.01371
123120.0000    1.35050
123160.0000    0.30907
123200.0000    0.92401
123240.0000    1.51097
123280.0000    0.86960
123320.0000    0.90376
123360.0000    0.68243
123400.0000    0.47832
123440.0000    0.73933
123480.0000    1.39150
123520.0000    0.39722
123560.0000    0.26442
123600.0000    0.01013
123640.0000    0.16530
123680.0000    1.00940
123720.0000    1.00844
123760.0000   -0.05793
123800.0000    0.99374
123840.0000    1.49840
123880.0000    1.05743
123920.0000   -0.23426
123960.0000    0.41112
124000.0000    0.42279
124040.0000    1.00127
124080.0000    1.08770
124120.0000    1.32094
124160.0000    0.98661
124200.0000    0.08849
124240.0000    0.50973
124280.0000    1.63855
124320.0000    0.65223
124360.0000    0.41577
124400.0000    0.68606
124440.0000    1.17986
124480.0000    0.27412
124520.0000    0.05151
124560.0000   -0.23340
124600.0000    0.12917
124640.0000    1.14609
124680.0000   -0.08978
124720.0000   -0.38747
124760.0000   -0.73107
124800.0000    0.30768
124840.0000    0.48018
124880.0000   -0.04352
124920.0000    0.21960
124960.0000    0.83538
125000.0000    0.73785
125040.0000    1.18159
125080.0000    1.27890
125120.0000   -0.45965
125160.0000    0.23179
125200.0000    0.52882
125240.0000    0.57294
125280.0000    1.16109
125320.0000    0.75447
125360.0000    0.93822
125400.0000    1.09486
125440.0000    1.20500
125480.0000    1.63009
125520.0000    1.25456
125560.0000    0.41375
125600.0000   -0.38532
125640.0000   -0.07129
125680.0000    0.31016
125720.0000   -0.16509
125760.0000    0.71574
125800.0000   -0.60518
125840.0000   -0.53125
125880.0000    0.14029
125920.0000   -0.59912
125960.0000    0.20908
126000.0000   -0.40554
126040.0000   -0.50978
126080.0000   -0.47538
126120.0000   -0.11516
126160.0000   -0.98367
126200.0000    0.03986
126240.0000   -0.85639
126280.0000   -1.17606
126320.0000   -0.72722
126360.0000   -0.81502
126400.0000   -0.35710
126440.0000    0.37057
126480.0000    0.02511
126520.0000    0.34269
126560.0000    0.68161
126600.0000    1.02409
126640.0000    0.80723
126680.0000    0.55812
126720.0000    0.52653
126760.0000    0.74463
126800.0000    1.25511
126840.0000    0.17356
126880.0000    0.98799
126920.0000    1.64374
126960.0000    1.56451
127000.0000    1.46818
127040.0000    1.76454
127080.0000    0.67364
127120.0000    0.93170
127160.0000    0.61776
127200.0000    1.04553
127240.0000    0.65317
127280.0000    1.14045
127320.0000    1.47331
127360.0000    0.61565
127400.0000    1.08750
127440.0000    1.27754
127480.0000    0.82374
127520.0000    1.40931
127560.0000    0.51865
127600.0000    1.59162
127640.0000    1.94274
127680.0000    1.65302
127720.0000    1.12694
127760.0000    0.94666
127800.0000   -0.22891
127840.0000    0.19805
127880.0000    0.48510
127920.0000    0.91363
127960.0000   -0.41958
128000.0000    0.90792
128040.0000    0.99624
128080.0000    1.41672
128120.0000    0.93806
128160.0000    0.57145
128200.0000   -0.01598
128240.0000    0.26962
128280.0000    1.28994
128320.0000    1.75284
128360.0000    0.41830
128400.0000    1.06966
128440.0000    1.31961
128480.0000    1.05839
128520.0000    0.83429
128560.0000    0.89862
128600.0000    0.28158
128640.0000    0.61706
128680.0000    0.44246
128720.0000    1.33714
128760.0000    1.10691
128800.0000    1.00281
128840.0000    0.12024
128880.0000    0.66954
128920.0000    1.88151
128960.0000    2.09685
129000.0000    1.75408
129040.0000    0.58203
129080.0000    0.18735
129120.0000    1.11049
129160.0000    2.16647
129200.0000    1.09855
129240.0000    1.81343
129280.0000    1.39341
129320.0000    1.49493
129360.0000    2.15378
129400.0000    2.28281
129440.0000    1.62127
129480.0000    1.73343
129520.0000    1.88738
129560.0000    1.71535
129600.0000    0.91923
129640.0000    2.30481
129680.0000    1.86363
129720.0000    2.34632
129760.0000    1.81967
129800.0000    2.64225
129840.0000    2.92334
129880.0000    3.53229
129920.0000    2.51499
129960.0000    3.19243
130000.0000    3.86100
130040.0000    2.87486
130080.0000    3.16216
130120.0000    3.11810
130160.0000    3.43087
130200.0000    4.43624
130240.0000    3.46596
130280.0000    2.90210
130320.0000    3.04553
130360.0000    2.57012
130400.0000    2.12924
130440.0000    2.53937
130480.0000    2.84297
130520.0000    2.93593
130560.0000    2.47868
130600.0000    3.37294
130640.0000    2.74278
130680.0000    3.07910
130720.0000    3.22006
130760.0000    2.88670
130800.0000    3.24799
130840.0000    2.81382
130880.0000    1.86593
130920.0000    1.42419
130960.0000    1.84774
131000.0000    1.96605
131040.0000    1.99883
131080.0000    2.19866
131120.0000    1.23379
131160.0000    1.76370
131200.0000    2.42270
131240.0000    1.32838
131280.0000    3.05636
131320.0000    2.57304
131360.0000    3.40347
131400.0000    1.94380
131440.0000    1.55841
131480.0000    1.04321
131520.0000    1.17431
131560.0000    1.70471
131600.0000    2.17598
131640.0000    1.53997
131680.0000    0.23597
131720.0000    0.71008
131760.0000    0.02538
131800.0000    1.57669
131840.0000    0.54479
131880.0000    0.52636
131920.0000    1.35090
131960.0000    1.18168
132000.0000    1.44899
132040.0000    0.56901
132080.0000    0.64952
132120.0000    1.38780
132160.0000    1.45813
132200.0000    2.28480
132240.0000    2.03959
132280.0000    2.71537
132320.0000    2.35008
132360.0000    0.71616
132400.0000    1.36874
132440.0000    0.34657
132480.0000    1.53267
132520.0000    1.78665
132560.0000    1.23736
132600.0000    1.77692
132640.0000    2.41321
132680.0000    2.04469
132720.0000    1.63460
132760.0000    2.76149
132800.0000    2.24459
132840.0000    2.83178
132880.0000    1.29214
132920.0000    2.14155
132960.0000    1.55913
133000.0000    1.30661
133040.0000    1.89253
133080.0000    2.21468
133120.0000    1.46900
133160.0000    1.99372
133200.0000    1.82005
133240.0000    0.82108
133280.0000    0.96998
133320.0000    0.81397
133360.0000    0.49421
133400.0000    1.76855
133440.0000    1.78482
133480.0000    0.54706
133520.0000    0.79539
133560.0000    1.28857
133600.0000    2.21353
133640.0000    1.84259
133680.0000    1.74329
133720.0000    2.51020
133760.0000    2.87424
133800.0000    1.90866
133840.0000    1.78465
133880.0000    1.80121
133920.0000    1.79759
133960.0000    1.66778
134000.0000    1.94296
134040.0000    1.27810
134080.0000    2.21848
134120.0000    1.70307
134160.0000    1.03674
134200.0000    1.44362
134240.0000    1.01313
134280.0000    1.32334
134320.0000    1.46851
134360.0000    1.18514
134400.0000    1.03185
134440.0000    1.32451
134480.0000    1.40060
134520.0000    1.86228
134560.0000    0.64573
134600.0000    1.44307
134640.0000    1.97645
134680.0000    2.04610
134720.0000    0.85824
134760.0000    1.80874
134800.0000    0.84529
134840.0000    0.40424
134880.0000    0.90649
134920.0000    1.56528
134960.0000    1.38383
135000.0000    2.35415
135040.0000    1.94105
135080.0000    1.08799
135120.0000    1.32131
135160.0000    1.37337
135200.0000    1.98774
135240.0000    1.97540
135280.0000    1.50367
135320.0000    2.10105
135360.0000    1.65339
135400.0000    1.61034
135440.0000    1.47437
135480.0000    1.97518
135520.0000    2.25792
135560.0000    2.78947
135600.0000    2.15130
135640.0000    2.79969
135680.0000    2.87916
135720.0000    2.21219
135760.0000    1.15778
135800.0000    1.74053
135840.0000    1.94342
135880.0000    0.89396
135920.0000    1.35374
135960.0000    1.64426
136000.0000    1.22504
136040.0000    2.20227
136080.0000    1.22639
136120.0000    1.42926
136160.0000    2.11938
136200.0000    2.45363
136240.0000    2.31405
136280.0000    2.48629
136320.0000    2.49333
136360.0000    2.21922
136400.0000    1.73021
136440.0000    1.75502
136480.0000    2.26318
136520.0000    1.45488
136560.0000    1.91377
136600.0000    1.24798
136640.0000    1.31778
136680.0000    1.08510
136720.0000    1.54957
136760.0000    1.76331
136800.0000    1.36017
136840.0000    0.80726
136880.0000    0.18846
136920.0000    0.31719
136960.0000    1.04818
137000.0000    0.63470
137040.0000    0.82979
137080.0000    0.86859
137120.0000    0.34431
137160.0000    0.69118
137200.0000    0.67112
137240.0000    0.88565
137280.0000    1.61690
137320.0000    0.70787
137360.0000    0.26941
137400.0000    1.18531
137440.0000    1.75080
137480.0000    1.31980
137520.0000    0.79372
137560.0000    1.34285
137600.0000    1.01829
137640.0000    1.63005
137680.0000    2.11500
137720.0000    1.43141
137760.0000    0.64848
137800.0000    2.34971
137840.0000    2.56269
137880.0000    2.77648
137920.0000    1.49297
137960.0000    1.96656
138000.0000    2.44566
138040.0000    1.71662
138080.0000    2.12354
138120.0000    2.80116
138160.0000    2.11938
138200.0000    2.76292
138240.0000    1.75615
138280.0000    1.79040
138320.0000    1.99088
138360.0000    1.70541
138400.0000    2.20295
138440.0000    2.57180
138480.0000    2.49739
138520.0000    1.79945
138560.0000    1.71207
138600.0000    2.11733
138640.0000    2.40440
138680.0000    2.06062
138720.0000    3.04017
138760.0000    2.82781
138800.0000    3.29447
138840.0000    2.33253
138880.0000    1.75877
138920.0000    2.72119
138960.0000    1.83258
139000.0000    2.26125
139040.0000    2.63493
139080.0000    2.66308
139120.0000    2.95856
139160.0000    2.97276
139200.0000    3.56497
139240.0000    2.07321
139280.0000    1.11220
139320.0000    2.11977
139360.0000    1.56086
139400.0000    2.93156
139440.0000    2.08890
139480.0000    2.97575
139520.0000    2.36912
139560.0000    3.80105
139600.0000    3.14598
139640.0000    2.44358
139680.0000    2.63577
139720.0000    3.15556
139760.0000    2.07824
139800.0000    1.72313
139840.0000    2.69259
139880.0000    1.06108
139920.0000    1.81645
139960.0000    3.29735
140000.0000    2.80839
140040.0000    3.42971
140080.0000    3.03493
140120.0000    2.72618
140160.0000    3.33312
140200.0000    3.00405
140240.0000    3.47916
140280.0000    3.67651
140320.0000    3.38873
140360.0000    3.58530
140400.0000    3.39984
140440.0000    4.23585
140480.0000    3.32213
140520.0000    3.39880
140560.0000    4.27875
140600.0000    3.30739
140640.0000    3.65056
140680.0000    4.13950
140720.0000    3.79286
140760.0000    4.16677
140800.0000    2.81346
140840.0000    2.92390
140880.0000    3.44244
140920.0000    3.75094
140960.0000    3.85001
141000.0000    3.30405
141040.0000    3.45747
141080.0000    2.91657
141120.0000    3.14821
141160.0000    2.85199
141200.0000    3.25961
141240.0000    3.25179
141280.0000    3.76019
141320.0000    3.57135
141360.0000    4.11821
141400.0000    2.57032
141440.0000    2.32200
141480.0000    2.09972
141520.0000    3.07123
141560.0000    2.70463
141600.0000    2.34078
141640.0000    2.40719
141680.0000    2.85497
141720.0000    2.39357
141760.0000    2.71248
141800.0000    2.29666
141840.0000    2.97568
141880.0000    2.01697
141920.0000    2.12322
141960.0000    2.59488
142000.0000    2.97268
142040.0000    2.60631
142080.0000    3.31241
142120.0000    2.83397
142160.0000    2.69491
142200.0000    2.54103
142240.0000    3.04511
142280.0000    2.96176
142320.0000    2.23358
142360.0000    2.49451
142400.0000    3.42964
142440.0000    2.48095
142480.0000    1.54439
142520.0000    2.52089
142560.0000    1.97909
142600.0000    2.38189
142640.0000    2.00337
142680.0000    1.77805
142720.0000    2.01374
142760.0000    2.59841
142800.0000    3.32900
142840.0000    2.93263
142880.0000    3.53881
142920.0000    2.66391
142960.0000    2.12057
143000.0000    3.14471
143040.0000    2.19412
143080.0000    1.65560
143120.0000    1.95316
143160.0000    2.14572
143200.0000    2.99951
143240.0000    1.87453
143280.0000    2.39222
143320.0000    2.22616
143360.0000    2.59264
143400.0000    2.24581
143440.0000    1.96637
143480.0000    1.98666
143520.0000    2.47831
143560.0000    2.58247
143600.0000    2.08602
143640.0000    1.74007
143680.0000    1.63888
143720.0000    1.53365
143760.0000    1.74108
143800.0000    2.96457
143840.0000    2.21361
143880.0000    1.57045
143920.0000    2.57642
143960.0000    1.68668
144000.0000    2.86616
144040.0000    2.65893
144080.0000    1.81292
144120.0000    2.92419
144160.0000    1.98419
144200.0000    1.88531
144240.0000    1.91362
144280.0000    1.87244
144320.0000    1.34473
144360.0000    1.47880
144400.0000    1.82300
144440.0000    1.60843
144480.0000    1.74860
144520.0000    1.76397
144560.0000    0.62651
144600.0000    0.92234
144640.0000    1.68509
144680.0000    1.67897
144720.0000    2.10454
144760.0000    1.71103
144800.0000    2.08342
144840.0000    2.38950
144880.0000    2.24422
144920.0000    2.64721
144960.0000    2.13537
145000.0000    2.13374
145040.0000    1.95352
145080.0000    1.33166
145120.0000    1.87554
145160.0000    1.69510
145200.0000    1.44454
145240.0000    2.35843
145280.0000    2.48599
145320.0000    2.89638
145360.0000    2.29426
145400.0000    2.01776
145440.0000    2.74974
145480.0000    2.50801
145520.0000    2.00748
145560.0000    2.14247
145600.0000    1.61366
145640.0000    2.33521
145680.0000    2.57496
145720.0000    1.98665
145760.0000    2.22967
145800.0000    3.11221
145840.0000    2.44491
145880.0000    3.25659
145920.0000    3.14308
145960.0000    2.80963
146000.0000    2.88195
146040.0000    1.89116
146080.0000    2.58243
146120.0000    3.51662
146160.0000    1.94069
146200.0000    2.32192
146240.0000    2.91486
146280.0000    2.72214
146320.0000    2.39278
146360.0000    3.22199
146400.0000    2.70601
146440.0000    2.52909
146480.0000    2.16021
146520.0000    2.58607
146560.0000    2.72312
146600.0000    3.03493
146640.0000    2.56533
146680.0000    2.79442
146720.0000    3.02994
146760.0000    3.01169
146800.0000    3.00699
146840.0000    2.54820
146880.0000    1.95582
146920.0000    2.19259
146960.0000    2.20725
147000.0000    1.86820
147040.0000    1.68570
147080.0000    1.91003
147120.0000    1.41311
147160.0000    1.55351
147200.0000    1.33743
147240.0000    1.11913
147280.0000    1.30162
147320.0000    1.29963
147360.0000    1.87331
147400.0000    1.53813
147440.0000    2.63191
147480.0000    1.72534
147520.0000    2.88197
147560.0000    2.04258
147600.0000    2.51289
147640.0000    2.48153
147680.0000    2.43253
147720.0000    2.60119
147760.0000    2.26469
147800.0000    2.02785
147840.0000    2.47867
147880.0000    2.79096
147920.0000    1.70719
147960.0000    2.14341
148000.0000    0.90138
148040.0000    1.26436
148080.0000    1.60818
148120.0000    2.25234
148160.0000    2.76901
148200.0000    2.64458
148240.0000    2.07609
148280.0000    2.38132
148320.0000    3.00319
148360.0000    2.85310
148400.0000    2.53463
148440.0000    2.25086
148480.0000    2.41434
148520.0000    1.91656
148560.0000    3.17161
148600.0000    2.64277
148640.0000    2.69224
148680.0000    2.31718
148720.0000    2.67045
148760.0000    2.16018
148800.0000    2.59649
148840.0000    2.25482
148880.0000    2.12693
148920.0000    0.93658
148960.0000    0.79392
149000.0000    1.85198
149040.0000    1.32979
149080.0000    1.99848
149120.0000    2.46234
149160.0000    2.43584
149200.0000    2.09792
149240.0000    2.37154
149280.0000    1.62546
149320.0000    0.92133
149360.0000    0.67554
149400.0000    0.96404
149440.0000    1.62510
149480.0000    1.68201
149520.0000    2.00614
149560.0000    2.79079
149600.0000    1.40578
149640.0000    2.15545
149680.0000    2.36840
149720.0000    1.40858
149760.0000    2.20836
149800.0000    1.99203
149840.0000    1.82345
149880.0000    1.34399
149920.0000    1.12392
149960.0000    1.31589
150000.0000    2.04004
150040.0000    1.75131
150080.0000    2.63948
150120.0000    2.14661
150160.0000    2.18086
150200.0000    1.92299
150240.0000    1.38783
150280.0000    0.73204
150320.0000    2.65603
150360.0000    2.17123
150400.0000    1.08858
150440.0000    1.96050
150480.0000    2.21666
150520.0000    1.20321
150560.0000    1.23258
150600.0000    2.08473
150640.0000    2.39496
150680.0000    1.56152
150720.0000    1.53813
150760.0000    2.10855
150800.0000    1.63441
150840.0000    1.19221
150880.0000    1.87930
150920.0000    1.41509
150960.0000    1.98851
151000.0000    2.03488
151040.0000    2.43581
151080.0000    1.90815
151120.0000    2.85989
151160.0000    1.26862
151200.0000    1.79442
151240.0000    2.06377
151280.0000    2.02280
151320.0000    2.36934
151360.0000    2.75093
151400.0000    2.24256
151440.0000    2.97320
151480.0000    2.96091
151520.0000    2.58532
151560.0000    1.64772
151600.0000    1.86985
151640.0000    1.72067
151680.0000    1.45380
151720.0000    1.24499
151760.0000    1.81459
151800.0000    2.39333
151840.0000    1.67946
151880.0000    2.63161
151920.0000    1.13177
151960.0000    1.74217
152000.0000    0.96706
152040.0000    2.43046
152080.0000    1.64201
152120.0000    2.30818
152160.0000    3.03860
152200.0000    1.32629
152240.0000    1.26190
152280.0000    1.32539
152320.0000    2.57514
152360.0000    2.71405
152400.0000    2.12479
152440.0000    2.65470
152480.0000    2.28261
152520.0000    2.91073
152560.0000    2.42593
152600.0000    2.86029
152640.0000    2.75101
152680.0000    1.78714
152720.0000    2.09006
152760.0000    2.08787
152800.0000    1.81398
152840.0000    2.30415
152880.0000    2.75543
152920.0000    2.16836
152960.0000    2.72882
153000.0000    1.79011
153040.0000    2.67668
153080.0000    1.96860
153120.0000    1.60479
153160.0000    1.71288
153200.0000    1.87403
153240.0000    1.21085
153280.0000    0.91143
153320.0000    0.57815
153360.0000    0.10663
153400.0000    0.06232
153440.0000    1.79763
153480.0000    1.59530
153520.0000    1.88641
153560.0000    2.50124
153600.0000    1.52287
153640.0000    1.62854
153680.0000    1.42214
153720.0000    1.95806
153760.0000    2.59901
153800.0000    2.21903
153840.0000    1.84136
153880.0000    2.13145
153920.0000    2.17918
153960.0000    1.67314
154000.0000    2.00279
154040.0000    1.94262
154080.0000    2.33280
154120.0000    3.39638
154160.0000    3.52579
154200.0000    3.47876
154240.0000    3.68717
154280.0000    2.18684
154320.0000    2.54752
154360.0000    2.64292
154400.0000    3.10058
154440.0000    2.09153
154480.0000    3.21016
154520.0000    2.75564
154560.0000    2.56442
154600.0000    2.77058
154640.0000    2.10608
154680.0000    1.31564
154720.0000    2.19217
154760.0000    2.18164
154800.0000    1.47233
154840.0000    1.36186
154880.0000    2.20868
154920.0000    1.85152
154960.0000    1.28978
155000.0000    1.22910
155040.0000    1.84870
155080.0000    1.42988
155120.0000    1.47045
155160.0000    2.19293
155200.0000    1.78114
155240.0000    2.26304
155280.0000    0.29185
155320.0000    0.69914
155360.0000    1.82893
155400.0000    0.92014
155440.0000    0.81654
155480.0000    1.54735
155520.0000    1.45551
155560.0000    1.46598
155600.0000    1.09953
155640.0000    1.54667
155680.0000    1.82307
155720.0000    1.15971
155760.0000    1.07043
155800.0000    1.81514
155840.0000    1.76369
155880.0000    1.21633
155920.0000    0.42494
155960.0000    1.39018
156000.0000    0.93992
156040.0000    0.57064
156080.0000    0.88562
156120.0000    1.60248
156160.0000    1.03489
156200.0000    3.08687
156240.0000    2.71592
156280.0000    2.47395
156320.0000    2.33600
156360.0000    2.86717
156400.0000    1.41139
156440.0000    1.76276
156480.0000    1.54462
156520.0000    0.85209
156560.0000    1.28087
156600.0000    1.30404
156640.0000    1.93375
156680.0000    1.85692
156720.0000    0.65822
156760.0000   -0.18258
156800.0000   -0.48020
156840.0000    0.41971
156880.0000   -0.85338
156920.0000   -0.94097
156960.0000    0.05941
157000.0000    0.24654
157040.0000    0.44337
157080.0000    0.33602
157120.0000    0.77949
157160.0000    0.83480
157200.0000    1.32424
157240.0000    0.91478
157280.0000    0.01901
157320.0000    0.64030
157360.0000    0.40406
157400.0000    0.02656
157440.0000    0.26337
157480.0000    0.27794
157520.0000    0.81989
157560.0000    0.15687
157600.0000    0.43873
157640.0000   -0.16723
157680.0000    0.08477
157720.0000   -0.50424
157760.0000   -0.04485
157800.0000    0.17556
157840.0000    0.02972
157880.0000   -0.34131
157920.0000    0.38344
157960.0000   -0.15271
158000.0000   -0.57644
158040.0000   -0.54188
158080.0000   -0.19790
158120.0000    0.39689
158160.0000    0.49045
158200.0000    0.80370
158240.0000    1.08723
158280.0000    0.45810
158320.0000    0.26842
158360.0000    0.05498
158400.0000    1.11035
158440.0000    0.32698
158480.0000    0.69617
158520.0000    0.42087
158560.0000    0.60525
158600.0000    0.74690
158640.0000    0.62546
158680.0000    0.40291
158720.0000    1.58149
158760.0000    1.29315
158800.0000    1.12779
158840.0000    0.43156
158880.0000    0.36906
158920.0000    0.17033
158960.0000    0.83154
159000.0000    2.22432
159040.0000    1.55225
159080.0000    1.46599
159120.0000    1.97878
159160.0000    1.86183
159200.0000    1.96117
159240.0000    2.08159
159280.0000    0.17334
159320.0000    1.19940
159360.0000    1.24834
159400.0000    0.58837
159440.0000    0.44834
159480.0000    0.66765
159520.0000    1.70960
159560.0000    0.54676
159600.0000    0.60080
159640.0000    1.21107
159680.0000    1.11704
159720.0000    1.04535
159760.0000    0.88025
159800.0000    0.60991
159840.0000    1.39067
159880.0000    0.80926
159920.0000    0.55102
159960.0000    0.03580
160000.0000    2.26712
160040.0000    0.61782
160080.0000    1.58096
160120.0000    1.93697
160160.0000    0.89446
160200.0000    1.70177
160240.0000    0.86291
160280.0000    1.79595
160320.0000    0.57115
160360.0000    1.24299
160400.0000    1.30659
160440.0000    0.61835
160480.0000   -0.51867
160520.0000    0.61234
160560.0000    1.29700
160600.0000    1.26803
160640.0000    1.02832
160680.0000    1.51214
160720.0000    1.36426
160760.0000    0.55707
160800.0000    1.24091
160840.0000    1.72590
160880.0000    0.28819
160920.0000    1.28792
160960.0000    2.11200
161000.0000    1.12844
161040.0000    2.11430
161080.0000    2.25349
161120.0000    1.58137
161160.0000    2.42640
161200.0000    1.85925
161240.0000    2.12009
161280.0000    1.47119
161320.0000    1.30870
161360.0000    1.13336
161400.0000    1.68669
161440.0000    0.86848
161480.0000    1.24489
161520.0000    1.13052
161560.0000    1.50567
161600.0000    2.32568
161640.0000    2.65297
161680.0000    1.53971
161720.0000    2.78475
161760.0000    1.67771
161800.0000    2.69889
161840.0000    1.66312
161880.0000    1.76742
161920.0000    2.91722
161960.0000    0.95239
162000.0000    1.32071
162040.0000    1.47238
162080.0000    1.44643
162120.0000    1.38079
162160.0000    2.30347
162200.0000    2.01729
162240.0000    2.28921
162280.0000    1.34375
162320.0000    0.96539
162360.0000    1.16279
162400.0000    2.43861
162440.0000    2.10013
162480.0000    1.86796
162520.0000    1.30037
162560.0000    1.09737
162600.0000    1.08792
162640.0000    0.70139
162680.0000    1.68060
162720.0000    2.03285
162760.0000    2.88980
162800.0000    1.69290
162840.0000    3.43652
162880.0000    2.22690
162920.0000    1.37287
162960.0000    1.52916
163000.0000    1.95048
163040.0000    1.94055
163080.0000    0.14927
163120.0000    2.38140
163160.0000    1.90080
163200.0000    1.84140
163240.0000    2.38304
163280.0000    2.00634
163320.0000    2.05552
163360.0000    2.08041
163400.0000    2.14452
163440.0000    1.79603
163480.0000    0.59718
163520.0000   -0.04949
163560.0000    0.84727
163600.0000    0.46309
163640.0000   -0.61751
163680.0000    0.06113
163720.0000    0.63051
163760.0000    0.35344
163800.0000   -0.17726
163840.0000    0.17300
163880.0000    0.10825
163920.0000    0.28638
163960.0000    0.83348
164000.0000    0.76712
164040.0000    0.37485
164080.0000    0.15921
164120.0000    0.82975
164160.0000    0.64567
164200.0000    1.30287
164240.0000    1.38663
164280.0000    1.35691
164320.0000    1.31155
164360.0000    0.84254
164400.0000    1.46943
164440.0000    2.06607
164480.0000    1.24210
164520.0000    1.16669
164560.0000    1.30634
164600.0000    2.51911
164640.0000    1.44390
164680.0000    1.91030
164720.0000    2.62947
164760.0000    1.74932
164800.0000    2.48116
164840.0000    2.01995
164880.0000    2.07885
164920.0000    2.53198
164960.0000    2.39140
165000.0000    1.59510
165040.0000    1.51580
165080.0000    2.05877
165120.0000    1.56468
165160.0000    1.45156
165200.0000    0.99851
165240.0000    0.85804
165280.0000    1.17994
165320.0000    1.50888
165360.0000    1.48842
165400.0000    2.89240
165440.0000    1.85521
165480.0000    2.04963
165520.0000    2.46554
165560.0000    0.94909
165600.0000    2.40580
165640.0000    3.11385
165680.0000    1.98188
165720.0000    2.26072
165760.0000    2.13962
165800.0000    1.15418
165840.0000    2.39322
165880.0000    1.08121
165920.0000    0.82962
165960.0000    1.55979
166000.0000    2.09481
166040.0000    2.34497
166080.0000    1.64440
166120.0000    0.96696
166160.0000    0.74522
166200.0000    0.56205
166240.0000    1.50687
166280.0000    0.01830
166320.0000    0.28163
166360.0000    0.97029
166400.0000    0.03050
166440.0000   -0.05693
166480.0000    1.51966
166520.0000    1.12632
166560.0000   -1.97903
166600.0000   -0.97856
166640.0000   -0.03837
166680.0000   -0.42451
166720.0000   -0.56997
166760.0000    0.63697
166800.0000    1.20016
166840.0000   -0.18995
166880.0000   -0.25750
166920.0000   -1.07270
166960.0000   -1.25845
167000.0000   -0.89195
167040.0000   -1.39920
167080.0000   -1.03609
167120.0000   -0.65491
167160.0000    0.13436
167200.0000    0.33669
167240.0000   -0.62444
167280.0000   -0.75872
167320.0000   -0.31169
167360.0000    0.43686
167400.0000    0.40081
167440.0000   -0.03919
167480.0000   -0.06860
167520.0000   -0.66096
167560.0000    1.14640
167600.0000    0.08580
167640.0000   -0.33241
167680.0000    1.64242
167720.0000    2.12829
167760.0000    1.51568
167800.0000    1.11484
167840.0000    1.63496
167880.0000   -1.06163
167920.0000   -0.79423
167960.0000   -0.11715
168000.0000   -0.68297
168040.0000    0.05527
168080.0000   -0.70776
168120.0000    0.01116
168160.0000    0.79530
168200.0000    1.01368
168240.0000    0.62463
168280.0000   -0.62221
168320.0000    0.58254
168360.0000    0.71045
168400.0000    0.44585
168440.0000    0.70611
168480.0000    1.35013
168520.0000    1.60544
168560.0000    1.71934
168600.0000    0.85074
168640.0000    2.16248
168680.0000    1.94520
168720.0000    1.09805
168760.0000    0.70865
168800.0000    0.51990
168840.0000    1.47146
168880.0000    1.28559
168920.0000    1.58645
168960.0000    1.54028
169000.0000    2.04017
169040.0000    1.64900
169080.0000    1.85761
169120.0000    1.78569
169160.0000    1.26488
169200.0000    1.59422
169240.0000    1.86426
169280.0000    1.93927
169320.0000    2.67873
169360.0000    0.64212
169400.0000    1.78566
169440.0000    2.08384
169480.0000    1.82741
169520.0000    1.44213
169560.0000    1.69940
169600.0000    2.11568
169640.0000    1.35793
169680.0000    2.05010
169720.0000    2.68339
169760.0000    0.86205
169800.0000    1.24816
169840.0000    1.98239
169880.0000    1.44231
169920.0000    1.14622
169960.0000    1.41846
170000.0000    1.46183
170040.0000    1.64608
170080.0000    2.41926
170120.0000    2.64436
170160.0000    1.70007
170200.0000    0.99091
170240.0000    1.51410
170280.0000    1.07470
170320.0000    2.27553
170360.0000    1.34853
170400.0000    1.63172
170440.0000    1.28852
170480.0000    1.71530
170520.0000    1.95895
170560.0000    2.14251
170600.0000    0.38408
170640.0000    1.35225
170680.0000    1.72230
170720.0000    2.46599
170760.0000    1.93142
170800.0000    1.86443
170840.0000    0.76501
170880.0000    0.37449
170920.0000    1.51971
170960.0000    1.45573
171000.0000    0.89281
171040.0000    1.52881
171080.0000    1.03077
171120.0000    0.09323
171160.0000   -0.04396
171200.0000    1.03908
171240.0000    1.46273
171280.0000    1.08665
171320.0000    1.14650
171360.0000    1.74017
171400.0000    1.06025
171440.0000    1.62287
171480.0000    0.51482
171520.0000    1.39500
171560.0000    0.28524
171600.0000    0.83180
171640.0000    1.03862
171680.0000    1.18191
171720.0000    0.99703
171760.0000    0.57551
171800.0000    1.10596
171840.0000    1.52962
171880.0000    0.93172
171920.0000    0.42594
171960.0000    1.31153
172000.0000    0.88950
172040.0000    1.02344
172080.0000    0.56256
172120.0000    0.34811
172160.0000    0.96161
172200.0000    0.96543
172240.0000    0.01308
172280.0000    0.01541
172320.0000    0.64946
172360.0000    0.31743
172400.0000    0.93690
172440.0000    1.33085
172480.0000    2.01843
172520.0000    2.39700
172560.0000    1.40013
172600.0000    1.24661
172640.0000    1.72012
172680.0000    1.79480
172720.0000    2.04443
172760.0000    2.12853
172800.0000    2.29606
172840.0000    2.79391
172880.0000    2.70450
172920.0000    2.34440
172960.0000    2.91171
173000.0000    2.92182
173040.0000    2.11227
173080.0000    3.32464
173120.0000    3.05480
173160.0000    2.55336
173200.0000    3.15558
173240.0000    3.54569
173280.0000    2.59733
173320.0000    3.07634
173360.0000    2.54929
173400.0000    2.96537
173440.0000    3.39325
173480.0000    3.35040
173520.0000    2.99301
173560.0000    3.29963
173600.0000    2.30472
173640.0000    2.39202
173680.0000    3.36969
173720.0000    2.96579
173760.0000    3.14994
173800.0000    2.53838
173840.0000    3.29250
173880.0000    3.15802
173920.0000    2.73214
173960.0000    2.99067
174000.0000    2.60883
174040.0000    2.89955
174080.0000    2.77157
174120.0000    2.75464
174160.0000    3.05003
174200.0000    3.24852
174240.0000    3.35212
174280.0000    3.11804
174320.0000    2.76432
174360.0000    2.97114
174400.0000    3.26107
174440.0000    3.41247
174480.0000    3.23745
174520.0000    2.48047
174560.0000    3.49408
174600.0000    3.29273
174640.0000    3.30977
174680.0000    2.82340
174720.0000    3.12214
174760.0000    4.06802
174800.0000    3.09526
174840.0000    2.83228
174880.0000    3.44757
174920.0000    3.07693
174960.0000    3.44612
175000.0000    3.32673
175040.0000    2.96312
175080.0000    2.69271
175120.0000    2.17251
175160.0000    2.71957
175200.0000    2.44066
175240.0000    2.98940
175280.0000    3.03059
175320.0000    2.74710
175360.0000    2.70493
175400.0000    3.17085
175440.0000    2.20624
175480.0000    2.86109
175520.0000    2.72673
175560.0000    2.39914
175600.0000    2.47839
175640.0000    2.56142
175680.0000    2.51204
175720.0000    1.78475
175760.0000    1.92166
175800.0000    1.39716
175840.0000    1.88639
175880.0000    1.91220
175920.0000    1.81849
175960.0000    2.32156
176000.0000    1.22397
176040.0000    1.88551
176080.0000    2.77357
176120.0000    1.94213
176160.0000    1.22402
176200.0000    1.36042
176240.0000    1.48815
176280.0000    1.29674
176320.0000    1.93290
176360.0000    1.97580
176400.0000    1.53247
176440.0000    1.37875
176480.0000    1.36746
176520.0000    1.85729
176560.0000    0.87856
176600.0000    1.83009
176640.0000    2.46368
176680.0000    2.63160
176720.0000    2.15920
176760.0000    2.32640
176800.0000    2.04208
176840.0000    1.83082
176880.0000    1.73048
176920.0000    1.96816
176960.0000    1.64679
177000.0000    2.10253
177040.0000    2.27081
177080.0000    2.81859
177120.0000    1.26859
177160.0000    0.90322
177200.0000    0.82843
177240.0000    1.08845
177280.0000    2.19010
177320.0000    1.44276
177360.0000    1.44075
177400.0000    1.39024
177440.0000    1.67654
177480.0000    1.99693
177520.0000    2.99154
177560.0000    2.05877
177600.0000    2.41989
177640.0000    2.93881
177680.0000    2.19511
177720.0000    2.39952
177760.0000    2.18239
177800.0000    1.85940
177840.0000    1.72701
177880.0000    2.36728
177920.0000    2.93096
177960.0000    2.42875
178000.0000    2.50977
178040.0000    2.85834
178080.0000    1.64137
178120.0000    1.98356
178160.0000    1.39839
178200.0000    1.98079
178240.0000    2.42870
178280.0000    2.58092
178320.0000    1.86326
178360.0000    2.43766
178400.0000    1.80041
178440.0000    1.91078
178480.0000    0.78040
178520.0000    0.67576
178560.0000    1.83234
178600.0000    1.62784
178640.0000    1.99174
178680.0000    1.81970
178720.0000    2.08606
178760.0000    1.70993
178800.0000    1.68069
178840.0000    1.02857
178880.0000    1.05539
178920.0000    1.24477
178960.0000    2.16462
179000.0000    1.56699
179040.0000    1.03582
179080.0000    1.37890
179120.0000    1.21733
179160.0000    0.68962
179200.0000    1.37290
179240.0000    1.93213
179280.0000    2.33740
179320.0000    0.58485
179360.0000    1.31643
179400.0000    1.17848
179440.0000    1.71420
179480.0000    1.79895
179520.0000    2.03159
179560.0000    2.46037
179600.0000    2.80195
179640.0000    2.36863
179680.0000    2.56729
179720.0000    3.03910
179760.0000    2.34989
179800.0000    3.16656
179840.0000    2.92497
179880.0000    2.99385
179920.0000    2.35830
179960.0000    2.36174
180000.0000    2.88985
180040.0000    2.32729
180080.0000    1.71527
180120.0000    2.57868
180160.0000    2.35104
180200.0000    2.10378
180240.0000    3.30845
180280.0000    2.89005
180320.0000    2.69348
180360.0000    2.68406
180400.0000    2.38834
180440.0000    2.44424
180480.0000    2.74094
180520.0000    3.09870
180560.0000    2.07601
180600.0000    3.17575
180640.0000    2.53262
180680.0000    2.71975
180720.0000    2.91142
180760.0000    3.16253
180800.0000    3.24491
180840.0000    3.45545
180880.0000    3.76527
180920.0000    2.97106
180960.0000    3.44573
181000.0000    2.77768
181040.0000    2.86259
181080.0000    2.85845
181120.0000    2.86994
181160.0000    3.22630
181200.0000    2.89372
181240.0000    2.53268
181280.0000    1.45077
181320.0000    1.33487
181360.0000    2.97645
181400.0000    2.28951
181440.0000    2.73431
181480.0000    2.65700
181520.0000    2.41557
181560.0000    2.83895
181600.0000    2.89757
181640.0000    1.53213
181680.0000    2.81234
181720.0000    2.79731
181760.0000    3.08211
181800.0000    3.03228
181840.0000    2.69198
181880.0000    2.86485
181920.0000    1.88027
181960.0000    1.91696
182000.0000    2.83464
182040.0000    1.34558
182080.0000    2.04815
182120.0000    1.88539
182160.0000    1.48132
182200.0000    2.96134
182240.0000    1.85373
182280.0000    2.03743
182320.0000    1.55991
182360.0000    1.64256
182400.0000    2.65464
182440.0000    2.75957
182480.0000    2.72607
182520.0000    3.41322
182560.0000    1.56299
182600.0000    2.70310
182640.0000    2.48659
182680.0000    1.72432
182720.0000    2.26392
182760.0000    2.63188
182800.0000    2.65875
182840.0000    3.18727
182880.0000    2.52143
182920.0000    2.55166
182960.0000    2.40369
183000.0000    3.09106
183040.0000    2.83416
183080.0000    2.62337
183120.0000    2.76954
183160.0000    2.15477
183200.0000    1.90164
183240.0000    1.62380
183280.0000    1.29769
183320.0000    1.56057
183360.0000    1.63194
183400.0000    2.38011
183440.0000    2.14989
183480.0000    1.75312
183520.0000    2.09871
183560.0000    2.07321
183600.0000    2.53744
183640.0000    1.96185
183680.0000    2.30671
183720.0000    2.17227
183760.0000    1.90006
183800.0000    2.36113
183840.0000    2.15328
183880.0000    2.28748
183920.0000    2.42508
183960.0000    2.58387
184000.0000    2.61638
184040.0000    2.13220
184080.0000    1.45869
184120.0000    1.43344
184160.0000    1.79549
184200.0000    1.79908
184240.0000    3.09244
184280.0000    2.63467
184320.0000    2.53731
184360.0000    2.58398
184400.0000    2.96375
184440.0000    2.59828
184480.0000    3.19099
184520.0000    3.60628
184560.0000    3.10569
184600.0000    2.90220
184640.0000    3.65007
184680.0000    3.47827
184720.0000    3.45740
184760.0000    2.98078
184800.0000    3.07934
184840.0000    3.37865
184880.0000    3.48944
184920.0000    3.72850
184960.0000    4.30962
185000.0000    3.42963
185040.0000    3.37503
185080.0000    2.50508
185120.0000    2.71702
185160.0000    3.57601
185200.0000    2.78050
185240.0000    2.89477
185280.0000    2.39408
185320.0000    2.52882
185360.0000    1.53493
185400.0000    2.11497
185440.0000    2.46234
185480.0000    2.35640
185520.0000    1.56340
185560.0000    1.93290
185600.0000    2.58179
185640.0000    2.02817
185680.0000    2.09888
185720.0000    1.99755
185760.0000    2.19355
185800.0000    2.42624
185840.0000    2.66205
185880.0000    2.04679
185920.0000    1.73460
185960.0000    1.62219
186000.0000    2.29021
186040.0000    1.86286
186080.0000    2.08893
186120.0000    1.22180
186160.0000    0.64563
186200.0000    1.34950
186240.0000    1.14692
186280.0000    1.78165
186320.0000    1.91300
186360.0000    1.29859
186400.0000    0.53306
186440.0000    0.95965
186480.0000    1.44327
186520.0000    0.72243
186560.0000    0.68727
186600.0000    1.47641
186640.0000    1.67031
186680.0000    1.41206
186720.0000    1.53032
186760.0000    1.41348
186800.0000    0.91500
186840.0000    1.83398
186880.0000    1.27021
186920.0000    0.78824
186960.0000    1.16097
187000.0000    0.41580
187040.0000    1.98325
187080.0000    1.24224
187120.0000    1.49855
187160.0000    1.63400
187200.0000    1.62545
187240.0000    1.21016
187280.0000    1.25858
187320.0000    1.29898
187360.0000    1.25501
187400.0000    1.21127
187440.0000    0.84302
187480.0000    1.48823
187520.0000    0.93439
187560.0000    0.61211
187600.0000    0.85173
187640.0000    0.98320
187680.0000    0.96184
187720.0000    1.30812
187760.0000    1.66625
187800.0000    1.71312
187840.0000    1.38709
187880.0000    1.19937
187920.0000    1.62187
187960.0000    1.88210
188000.0000    1.40165
188040.0000    1.38310
188080.0000    1.55348
188120.0000    1.66803
188160.0000    1.75826
188200.0000    1.09622
188240.0000    1.11678
188280.0000    2.11726
188320.0000    1.72952
188360.0000    1.66238
188400.0000    2.05845
188440.0000    2.45252
188480.0000    1.61835
188520.0000    2.04397
188560.0000    1.42753
188600.0000    0.25359
188640.0000    0.96438
188680.0000    1.48773
188720.0000    1.93324
188760.0000    0.78510
188800.0000    0.80581
188840.0000    1.87315
188880.0000    1.10224
188920.0000    1.49210
188960.0000    2.09944
189000.0000    2.79658
189040.0000    2.01417
189080.0000    1.38716
189120.0000    1.69258
189160.0000    1.70456
189200.0000    1.33769
189240.0000    1.61287
189280.0000    1.83834
189320.0000    1.87636
189360.0000    1.40364
189400.0000    1.40985
189440.0000    1.41664
189480.0000    1.32494
189520.0000    1.45787
189560.0000    2.09473
189600.0000    1.15853
189640.0000    1.63457
189680.0000    2.18967
189720.0000    2.20322
189760.0000    1.20420
189800.0000    1.85666
189840.0000    1.72518
189880.0000    1.97752
189920.0000    1.40181
189960.0000    2.06351
190000.0000    2.36639
190040.0000    2.49501
190080.0000    1.47878
190120.0000    2.11473
190160.0000    2.22583
190200.0000    1.76726
190240.0000    1.46837
190280.0000    1.42318
190320.0000    1.45802
190360.0000    1.04005
190400.0000    1.03700
190440.0000    1.00322
190480.0000    1.37404
190520.0000    1.65399
190560.0000    2.35361
190600.0000    2.77886
190640.0000    1.96552
190680.0000    1.72734
190720.0000    0.87720
190760.0000    1.75425
190800.0000    0.97619
190840.0000    1.82684
190880.0000    1.76262
190920.0000    1.65025
190960.0000    1.05307
191000.0000    2.36605
191040.0000    1.29109
191080.0000    2.51999
191120.0000    1.88071
191160.0000    1.28530
191200.0000    1.17139
191240.0000    1.73751
191280.0000    1.18137
191320.0000    0.93934
191360.0000    1.47220
191400.0000    1.38944
191440.0000    1.13214
191480.0000    1.68284
191520.0000    1.48841
191560.0000    1.27989
191600.0000    1.83012
191640.0000    1.68200
191680.0000    1.77221
191720.0000    1.84460
191760.0000    2.25811
191800.0000    2.81966
191840.0000    2.61287
191880.0000    2.81404
191920.0000    2.31036
191960.0000    1.28874
192000.0000    1.57095
192040.0000    1.55083
192080.0000    1.70695
192120.0000    1.68118
192160.0000    1.63475
192200.0000    2.05948
192240.0000    1.49803
192280.0000    1.73489
192320.0000    1.66629
192360.0000    1.01976
192400.0000    1.57989
192440.0000    2.16953
192480.0000    2.05090
192520.0000    1.53430
192560.0000    2.33995
192600.0000    1.72727
192640.0000    1.50135
192680.0000    1.18168
192720.0000    1.65097
192760.0000    1.62860
192800.0000    1.72499
192840.0000    1.24818
192880.0000    1.25757
192920.0000    1.24551
192960.0000    1.13332
193000.0000    1.29803
193040.0000    1.61395
193080.0000    1.57652
193120.0000    1.84271
193160.0000    1.28247
193200.0000    1.28795
193240.0000    1.34082
193280.0000    1.60323
193320.0000    1.70184
193360.0000    1.84450
193400.0000    1.37886
193440.0000    1.44733
193480.0000    0.37156
193520.0000    0.91158
193560.0000    1.87194
193600.0000    1.28396
193640.0000    1.20465
193680.0000    1.45379
193720.0000    2.41067
193760.0000    2.07334
193800.0000    1.86704
193840.0000    2.52095
193880.0000    2.30703
193920.0000    2.45112
193960.0000    1.83019
194000.0000    1.44508
194040.0000    1.63650
194080.0000    2.85538
194120.0000    2.04656
194160.0000    1.61897
194200.0000    1.26072
194240.0000    1.37432
194280.0000    1.54438
194320.0000    0.01695
194360.0000    0.60802
194400.0000    0.75393
194440.0000    1.16501
194480.0000    0.19842
194520.0000    0.91979
194560.0000    1.33842
194600.0000    1.00207
194640.0000    0.87694
194680.0000    1.20312
194720.0000    1.78332
194760.0000    1.44691
194800.0000    2.13754
194840.0000    1.72565
194880.0000    1.73425
194920.0000    0.92410
194960.0000    1.53210
195000.0000    1.60580
195040.0000    1.51757
195080.0000    2.16117
195120.0000    2.06812
195160.0000    2.09496
195200.0000    1.67896
195240.0000    0.79315
195280.0000    1.50068
195320.0000    1.29137
195360.0000    1.87819
195400.0000    1.63158
195440.0000    2.21775
195480.0000    2.44444
195520.0000    1.89038
195560.0000    1.69058
195600.0000    2.55069
195640.0000    2.06283
195680.0000    1.73096
195720.0000    1.99044
195760.0000    1.88655
195800.0000    1.47515
195840.0000    2.21782
195880.0000    2.32507
195920.0000    2.27619
195960.0000    2.02600
196000.0000    2.53370
196040.0000    2.88548
196080.0000    2.00551
196120.0000    2.31029
196160.0000    1.92409
196200.0000    1.43606
196240.0000    1.53172
196280.0000    0.98026
196320.0000    1.34895
196360.0000    1.20017
196400.0000    1.20534
196440.0000    2.31978
196480.0000    1.70134
196520.0000    1.20951
196560.0000    1.51328
196600.0000    1.54880
196640.0000    0.99664
196680.0000    2.38994
196720.0000    0.98488
196760.0000    0.78633
196800.0000    0.92738
196840.0000    1.52535
196880.0000    1.48739
196920.0000    1.55312
196960.0000    1.16953
197000.0000    1.40093
197040.0000    1.85943
197080.0000    1.63576
197120.0000    1.28423
197160.0000    0.91832
197200.0000    1.30870
197240.0000    0.32213
197280.0000    1.16633
197320.0000    1.07313
197360.0000    0.23982
197400.0000   -0.03511
197440.0000    0.97985
197480.0000    0.35749
197520.0000    1.24586
197560.0000    1.27819
197600.0000    1.43092
197640.0000    1.03099
197680.0000    1.23667
197720.0000    0.97552
197760.0000    1.28418
197800.0000    0.60190
197840.0000    1.21160
197880.0000    1.10808
197920.0000    1.35203
197960.0000    1.10681
198000.0000    1.46404
198040.0000    0.90874
198080.0000    1.61206
198120.0000    0.55864
198160.0000    0.54982
198200.0000    1.42906
198240.0000    1.31125
198280.0000    1.03692
198320.0000    1.16098
198360.0000    0.70681
198400.0000    0.53425
198440.0000    0.29902
198480.0000    0.87735
198520.0000    1.22611
198560.0000    0.34753
198600.0000    0.14688
198640.0000    0.23781
198680.0000   -0.09442
198720.0000   -0.32164
198760.0000   -0.42448
198800.0000    0.22527
198840.0000   -0.14242
198880.0000    0.64899
198920.0000    0.88506
198960.0000    0.33138
199000.0000    0.53459
199040.0000    1.15677
199080.0000    0.61761
199120.0000    0.71878
199160.0000    0.97036
199200.0000    0.64257
199240.0000    0.63743
199280.0000    0.35403
199320.0000    0.82698
199360.0000    0.21741
199400.0000    0.59333
199440.0000   -0.23738
199480.0000    0.04341
199520.0000    1.21520
199560.0000    0.82412
199600.0000    0.42973
199640.0000    0.02367
199680.0000    0.18644
199720.0000    1.04361
199760.0000    1.35496
199800.0000    0.12509
199840.0000    1.74430
199880.0000    0.92025
199920.0000    0.63198
199960.0000    1.36213
200000.0000    1.96945
200040.0000    2.19465
200080.0000    1.55485
200120.0000    1.07988
200160.0000    1.44765
200200.0000    1.80391
200240.0000    1.33296
200280.0000    1.16272
200320.0000    1.46494
200360.0000    1.18797
200400.0000    0.98201
200440.0000    1.04709
200480.0000    0.63511
200520.0000    1.10601
200560.0000    1.31051
200600.0000    1.28366
200640.0000   -0.12915
200680.0000    0.28614
200720.0000    0.37697
200760.0000    0.46024
200800.0000    0.05769
200840.0000    0.33176
200880.0000    0.13323
200920.0000    1.15581
200960.0000    0.69086
201000.0000    1.30096
201040.0000    0.75243
201080.0000    1.48931
201120.0000    1.03337
201160.0000    0.44164
201200.0000    0.48989
201240.0000    1.34240
201280.0000    1.67561
201320.0000    1.38708
201360.0000    1.39498
201400.0000    1.43025
201440.0000    1.70604
201480.0000    1.73829
201520.0000    1.37238
201560.0000    1.01315
201600.0000    1.61580
201640.0000    1.22363
201680.0000    1.76473
201720.0000    1.97987
201760.0000    1.91821
201800.0000    1.36055
201840.0000    1.56972
201880.0000    1.42489
201920.0000    1.07031
201960.0000    1.94492
202000.0000    2.28550
202040.0000    2.03939
202080.0000    2.33344
202120.0000    1.99096
202160.0000    1.71731
202200.0000    1.47212
202240.0000    1.41743
202280.0000    1.61493
202320.0000    0.88620
202360.0000    1.32953
202400.0000    1.95622
202440.0000    1.41599
202480.0000    1.38818
202520.0000    2.28613
202560.0000    2.09963
202600.0000    1.77270
202640.0000    1.49462
202680.0000    1.54796
202720.0000    1.45846
202760.0000    1.56251
202800.0000    1.04511
202840.0000    1.14345
202880.0000    1.46791
202920.0000    1.35912
202960.0000    2.03842
203000.0000    1.78134
203040.0000    1.56238
203080.0000    1.28845
203120.0000    1.27283
203160.0000    1.60172
203200.0000    1.26541
203240.0000    1.36604
203280.0000    1.30682
203320.0000    1.31147
203360.0000    1.65075
203400.0000    1.08606
203440.0000    1.83251
203480.0000    2.69980
203520.0000    1.91872
203560.0000    1.65882
203600.0000    2.23234
203640.0000    2.27800
203680.0000    2.08914
203720.0000    1.91077
203760.0000    1.48542
203800.0000    1.31284
203840.0000    1.59671
203880.0000    1.61391
203920.0000    0.94761
203960.0000    0.37287
204000.0000    1.04464
204040.0000    0.55180
204080.0000    0.91630
204120.0000    1.07900
204160.0000    1.04806
204200.0000    1.52959
204240.0000    0.80279
204280.0000    0.27059
204320.0000    0.91908
204360.0000    0.84381
204400.0000    0.16606
204440.0000   -0.47760
204480.0000    0.89852
204520.0000    0.84690
204560.0000    0.01496
204600.0000    0.24007
204640.0000    0.90772
204680.0000    0.62443
204720.0000    0.61850
204760.0000    0.30834
204800.0000    1.05312
204840.0000    1.39050
204880.0000    0.87216
204920.0000    1.14433
204960.0000    1.06390
205000.0000    0.13565
205040.0000    1.00064
205080.0000    0.33364
205120.0000    1.63996
205160.0000    2.01181
205200.0000    1.78794
205240.0000    1.74274
205280.0000    1.80974
205320.0000    1.38371
205360.0000    1.74008
205400.0000    1.67629
205440.0000    0.99711
205480.0000    1.26944
205520.0000    1.51108
205560.0000    1.55683
205600.0000    2.04412
205640.0000    1.03251
205680.0000    1.41244
205720.0000    1.51854
205760.0000    1.57358
205800.0000    1.47720
205840.0000    0.86364
205880.0000    0.80009
205920.0000    1.63009
205960.0000    1.72494
206000.0000    2.07400
206040.0000    1.67056
206080.0000    1.38469
206120.0000    2.13129
206160.0000    1.52966
206200.0000    0.92415
206240.0000    1.53790
206280.0000    2.06613
206320.0000    1.72711
206360.0000    1.45079
206400.0000    2.24914
206440.0000    1.46287
206480.0000    1.34774
206520.0000    2.01230
206560.0000    1.20574
206600.0000    1.22230
206640.0000    1.45470
206680.0000    0.91592
206720.0000    1.25294
206760.0000    2.09220
206800.0000    1.41965
206840.0000    2.91756
206880.0000    1.83374
206920.0000    1.25575
206960.0000    2.03412
207000.0000    1.56666
207040.0000    2.14502
207080.0000    1.90113
207120.0000    1.92349
207160.0000    1.61773
207200.0000    1.34317
207240.0000    1.31339
207280.0000    1.90197
207320.0000    1.82778
207360.0000    1.17007
207400.0000    1.55254
207440.0000    1.74160
207480.0000    1.70852
207520.0000    1.78004
207560.0000    1.41823
207600.0000    2.30952
207640.0000    1.93592
207680.0000    2.40458
207720.0000    2.36484
207760.0000    1.41247
207800.0000    2.10598
207840.0000    1.85835
207880.0000    2.08434
207920.0000    1.42768
207960.0000    0.82625
208000.0000    1.40262
208040.0000    1.39282
208080.0000    1.81060
208120.0000    1.69694
208160.0000    1.79772
208200.0000    1.84101
208240.0000    2.19217
208280.0000    1.83056
208320.0000    1.20134
208360.0000    1.32879
208400.0000    1.48891
208440.0000    1.60244
208480.0000    1.80326
208520.0000    1.46058
208560.0000    1.72412
208600.0000    0.78420
208640.0000    1.58816
208680.0000    1.99035
208720.0000    1.72887
208760.0000    0.87400
208800.0000    0.70336
208840.0000    0.84449
208880.0000    2.00161
208920.0000    2.01899
208960.0000    1.72084
209000.0000    0.86461
209040.0000    1.87597
209080.0000    2.08099
209120.0000    2.17795
209160.0000    2.53075
209200.0000    2.07227
209240.0000    1.89369
209280.0000    1.76279
209320.0000    1.48998
209360.0000    1.07990
209400.0000    1.29952
209440.0000    0.61637
209480.0000    0.94303
209520.0000    1.40444
209560.0000    1.76253
209600.0000    0.97600
209640.0000    2.22469
209680.0000    1.91474
209720.0000    1.19131
209760.0000    1.17918
209800.0000    1.00308
209840.0000    1.19673
209880.0000    1.11067
209920.0000    0.91088
209960.0000    1.84969
210000.0000    0.96160
210040.0000    0.70772
210080.0000    1.11850
210120.0000    1.42660
210160.0000    1.48942
210200.0000    1.50919
210240.0000    1.58543
210280.0000    1.28704
210320.0000    0.62128
210360.0000    0.76008
210400.0000    1.35133
210440.0000    1.41487
210480.0000    1.98918
210520.0000    1.29254
210560.0000    1.11239
210600.0000    1.51719
210640.0000    0.96879
210680.0000    1.19309
210720.0000    1.11536
210760.0000    1.13744
210800.0000    1.13208
210840.0000    0.61068
210880.0000    0.84433
210920.0000    1.10376
210960.0000    0.64213
211000.0000    0.22741
211040.0000    0.76279
211080.0000    0.58257
211120.0000    0.87188
211160.0000    0.76103
211200.0000    1.01770
211240.0000    1.48600
211280.0000    0.69720
211320.0000    0.81671
211360.0000    0.48843
211400.0000    1.18918
211440.0000    1.51943
211480.0000    1.12594
211520.0000    1.31947
211560.0000    0.79297
211600.0000    0.88383
211640.0000    0.86277
211680.0000    1.60204
211720.0000    0.61505
211760.0000    0.63201
211800.0000    0.62954
211840.0000    0.74060
211880.0000    0.43131
211920.0000    0.85439
211960.0000    0.56134
212000.0000    0.38528
212040.0000    0.81668
212080.0000    1.08205
212120.0000    0.68206
212160.0000    0.79856
212200.0000    1.19747
212240.0000    0.80452
212280.0000    0.83159
212320.0000    0.50311
212360.0000    0.17667
212400.0000    0.42286
212440.0000    0.21161
212480.0000    1.15607
212520.0000    0.01226
212560.0000    0.42749
212600.0000    0.67431
212640.0000    0.59291
212680.0000    0.86386
212720.0000    1.30415
212760.0000    1.27547
212800.0000   -0.25124
212840.0000    0.65612
212880.0000    1.04479
212920.0000    0.38736
212960.0000    0.50250
213000.0000    0.84391
213040.0000    0.07301
213080.0000    0.70042
213120.0000    0.45274
213160.0000    0.12641
213200.0000   -0.17519
213240.0000   -0.00005
213280.0000    0.02631
213320.0000   -0.07586
213360.0000    0.29618
213400.0000   -0.23057
213440.0000    1.11133
213480.0000    0.20396
213520.0000    0.44845
213560.0000    1.34191
213600.0000    1.00422
213640.0000    0.73383
213680.0000    1.53361
213720.0000    0.88461
213760.0000    1.34443
213800.0000    1.20001
213840.0000    0.92410
213880.0000    1.44956
213920.0000    0.92292
213960.0000    0.03062
214000.0000    0.98789
214040.0000    0.94532
214080.0000    0.80621
214120.0000    0.25695
214160.0000    0.45663
214200.0000    0.30549
214240.0000    1.08897
214280.0000    0.89501
214320.0000    1.32837
214360.0000    0.69147
214400.0000    0.79104
214440.0000    1.02919
214480.0000    0.99769
214520.0000    0.91642
214560.0000    0.80910
214600.0000    1.00134
214640.0000    1.37691
214680.0000    1.51412
214720.0000    1.89868
214760.0000    1.36413
214800.0000    2.54984
214840.0000    1.59089
214880.0000    1.78582
214920.0000    1.62632
214960.0000    1.46598
215000.0000    1.76118
215040.0000    2.31429
215080.0000    1.52548
215120.0000    1.56303
215160.0000    1.72923
215200.0000    1.65067
215240.0000    1.73390
215280.0000    1.10312
215320.0000    1.54171
215360.0000    1.36514
215400.0000    1.32156
215440.0000    1.41329
215480.0000    0.99168
215520.0000    1.79625
215560.0000    1.36978
215600.0000    0.93283
215640.0000    1.19744
215680.0000    0.41118
215720.0000    0.82600
215760.0000    1.13390
215800.0000    1.78192
215840.0000    1.98501
215880.0000    1.78322
215920.0000    1.82444
215960.0000    0.96019
216000.0000    1.18972
216040.0000    2.06104
216080.0000    0.88088
216120.0000    1.57294
216160.0000    0.81737
216200.0000    1.44334
216240.0000    0.93512
216280.0000    1.18282
216320.0000    1.45278
216360.0000    1.14058
216400.0000    2.04047
216440.0000    2.15863
216480.0000    1.53786
216520.0000    1.04919
216560.0000    1.28642
216600.0000    1.41409
216640.0000    0.84584
216680.0000    0.91203
216720.0000    1.03679
216760.0000    0.04765
216800.0000    0.97776
216840.0000    1.34846
216880.0000    0.99067
216920.0000    0.34588
216960.0000    0.60696
217000.0000    0.70117
217040.0000    0.25416
217080.0000    1.18584
217120.0000    1.44941
217160.0000    0.88552
217200.0000    1.31432
217240.0000    1.53617
217280.0000    1.14891
217320.0000    1.42636
217360.0000    1.29666
217400.0000    0.59143
217440.0000    0.67006
217480.0000    1.30168
217520.0000    0.46554
217560.0000    0.89235
217600.0000    0.76522
217640.0000    0.67333
217680.0000    1.00522
217720.0000    1.42439
217760.0000    0.53942
217800.0000    0.41533
217840.0000    0.19179
217880.0000    0.65343
217920.0000    1.00495
217960.0000    0.35248
218000.0000    1.08540
218040.0000    1.09158
218080.0000    1.49312
218120.0000    1.42065
218160.0000    0.14595
218200.0000    0.98379
218240.0000    1.20547
218280.0000    1.46192
218320.0000    1.70575
218360.0000    0.85410
218400.0000    1.43130
218440.0000    0.79691
218480.0000    0.47281
218520.0000    0.81380
218560.0000    1.09977
218600.0000    0.23105
218640.0000    1.08363
218680.0000    1.23575
218720.0000    1.74376
218760.0000    2.53458
218800.0000    2.34123
218840.0000    1.51496
218880.0000    1.76760
218920.0000    1.92888
218960.0000    1.91488
219000.0000    1.31982
219040.0000    2.07670
219080.0000    1.72072
219120.0000    0.98508
219160.0000    0.91263
219200.0000    0.90483
219240.0000    1.24280
219280.0000    1.35301
219320.0000    0.79108
219360.0000    1.94384
219400.0000    0.77984
219440.0000    0.60231
219480.0000    1.26198
219520.0000    1.01568
219560.0000    0.77088
219600.0000    0.82214
219640.0000    1.52996
219680.0000    1.23347
219720.0000    1.70787
219760.0000    1.74709
219800.0000    0.95089
219840.0000    1.82468
219880.0000    0.90068
219920.0000    1.07691
219960.0000    0.82230
220000.0000    1.02280
220040.0000    1.87866
220080.0000    0.94023
220120.0000    0.80974
220160.0000    1.45048
220200.0000    0.56575
220240.0000    1.73529
220280.0000    1.55650
220320.0000    1.67459
220360.0000    2.13435
220400.0000    0.91667
220440.0000    0.87737
220480.0000    1.03993
220520.0000    1.37125
220560.0000    2.02026
220600.0000    1.57980
220640.0000    1.06999
220680.0000    1.25781
220720.0000    1.65994
220760.0000    2.58708
220800.0000    2.04458
220840.0000    2.18064
220880.0000    1.69278
220920.0000    1.73542
220960.0000    1.11150
221000.0000    1.48462
221040.0000    1.26626
221080.0000    2.03073
221120.0000    1.37304
221160.0000    1.02360
221200.0000    1.09909
221240.0000    1.81742
221280.0000    1.07631
221320.0000    1.17450
221360.0000    0.68053
221400.0000    0.23000
221440.0000    0.70471
221480.0000    0.95604
221520.0000    1.06880
221560.0000    1.66796
221600.0000    1.21413
221640.0000    1.15012
221680.0000    1.28135
221720.0000    1.47207
221760.0000    2.89403
221800.0000    1.82630
221840.0000    1.78429
221880.0000    1.23035
221920.0000    1.59229
221960.0000    1.00063
222000.0000    0.12054
222040.0000    1.61339
222080.0000    1.13792
222120.0000    0.42643
222160.0000    0.70166
222200.0000    0.45054
222240.0000    0.93377
222280.0000    1.29821
222320.0000    0.69026
222360.0000    0.90709
222400.0000    1.19730
222440.0000    0.99855
222480.0000    1.00467
222520.0000    1.38090
222560.0000    1.34901
222600.0000    1.15291
222640.0000    1.38037
222680.0000    0.47322
222720.0000    0.64643
222760.0000    1.48946
222800.0000    2.21086
222840.0000    1.59327
222880.0000    0.75117
222920.0000    0.98678
222960.0000    0.76970
223000.0000    1.49976
223040.0000    0.53843
223080.0000    1.05094
223120.0000    0.73602
223160.0000    1.54900
223200.0000    1.39897
223240.0000    0.80624
223280.0000    0.15355
223320.0000   -0.12624
223360.0000    0.71325
223400.0000    0.17048
223440.0000    0.49328
223480.0000    0.56709
223520.0000    0.78496
223560.0000    0.74688
223600.0000    1.47170
223640.0000    1.33526
223680.0000    1.49201
223720.0000    1.16374
223760.0000    0.66531
223800.0000    1.00874
223840.0000    1.55860
223880.0000    1.61999
223920.0000    1.49687
223960.0000    0.85078
224000.0000    1.66590
224040.0000    1.66270
224080.0000    2.04705
224120.0000    2.01953
224160.0000    2.61122
224200.0000    2.44910
224240.0000    2.88263
224280.0000    1.67935
224320.0000    2.06393
224360.0000    1.64241
224400.0000    1.58049
224440.0000    1.45419
224480.0000    1.47342
224520.0000    1.93573
224560.0000    0.93649
224600.0000    1.59784
224640.0000    1.92669
224680.0000    1.34108
224720.0000    1.30179
224760.0000    1.16638
224800.0000    0.87350
224840.0000    0.69718
224880.0000    0.95175
224920.0000    1.01673
224960.0000    0.60214
225000.0000    1.11621
225040.0000    0.76287
225080.0000    2.02982
225120.0000    1.50817
225160.0000    0.19950
225200.0000    1.11115
225240.0000    1.05921
225280.0000    0.39291
225320.0000    1.20094
225360.0000    1.38253
225400.0000    2.16101
225440.0000    2.24662
225480.0000    2.18810
225520.0000    1.71678
225560.0000    1.96161
225600.0000    1.49363
225640.0000    0.89667
225680.0000    1.31697
225720.0000    0.72345
225760.0000    1.70427
225800.0000    1.34279
225840.0000    1.74702
225880.0000    1.86520
225920.0000    1.73926
225960.0000    2.06250
226000.0000    2.42618
226040.0000    2.38571
226080.0000    2.33182
226120.0000    2.06770
226160.0000    1.34430
226200.0000    2.01697
226240.0000    2.52581
226280.0000    2.66036
226320.0000    1.81038
226360.0000    1.73091
226400.0000    2.10335
226440.0000    2.30385
226480.0000    1.80204
226520.0000    1.65894
226560.0000    2.45393
226600.0000    1.83376
226640.0000    1.79792
226680.0000    2.48834
226720.0000    2.12701
226760.0000    2.30312
226800.0000    1.88904
226840.0000    2.14448
226880.0000    1.61208
226920.0000    1.62296
226960.0000    2.00794
227000.0000    1.47547
227040.0000    1.56938
227080.0000    1.38019
227120.0000    1.65226
227160.0000    1.79827
227200.0000    0.97214
227240.0000    1.09627
227280.0000    1.64654
227320.0000    1.77710
227360.0000    2.63265
227400.0000    2.07814
227440.0000    2.53768
227480.0000    1.91983
227520.0000    2.06108
227560.0000    2.84596
227600.0000    2.15871
227640.0000    2.17785
227680.0000    3.34920
227720.0000    2.45931
227760.0000    1.86472
227800.0000    2.52022
227840.0000    2.58410
227880.0000    3.23143
227920.0000    3.41314
227960.0000    2.98037
228000.0000    2.53750
228040.0000    2.64975
228080.0000    2.10564
228120.0000    2.68829
228160.0000    2.21820
228200.0000    2.54421
228240.0000    2.85567
228280.0000    2.94791
228320.0000    2.71177
228360.0000    3.00122
228400.0000    2.58023
228440.0000    1.86430
228480.0000    2.44249
228520.0000    2.21386
228560.0000    2.34979
228600.0000    1.78498
228640.0000    2.03769
228680.0000    2.61319
228720.0000    2.65603
228760.0000    2.55736
228800.0000    2.87133
228840.0000    2.16664
228880.0000    2.69385
228920.0000    2.70954
228960.0000    2.92443
229000.0000    2.28960
229040.0000    2.79051
229080.0000    2.24676
229120.0000    2.57878
229160.0000    1.73338
229200.0000    2.55435
229240.0000    1.98176
229280.0000    2.49207
229320.0000    2.13606
229360.0000    2.05327
229400.0000    2.52802
229440.0000    1.93532
229480.0000    2.49192
229520.0000    2.51851
229560.0000    2.40142
229600.0000    2.78380
229640.0000    2.98683
229680.0000    2.68016
229720.0000    2.22888
229760.0000    2.96914
229800.0000    2.21899
229840.0000    1.65545
229880.0000    1.70498
229920.0000    2.10655
229960.0000    2.07826
230000.0000    1.73744
230040.0000    2.10977
230080.0000    1.38222
230120.0000    2.05188
230160.0000    2.70932
230200.0000    2.33590
230240.0000    2.32688
230280.0000    2.23358
230320.0000    2.84357
230360.0000    2.08610
230400.0000    1.78891
230440.0000    2.12010
230480.0000    1.86899
230520.0000    2.71785
230560.0000    1.92762
230600.0000    2.22859
230640.0000    2.28000
230680.0000    2.35813
230720.0000    3.18370
230760.0000    2.41280
230800.0000    2.49275
230840.0000    2.63122
230880.0000    2.28267
230920.0000    2.67288
230960.0000    2.36097
231000.0000    1.68573
231040.0000    2.76085
231080.0000    1.95141
231120.0000    2.47193
231160.0000    3.05541
231200.0000    2.44233
231240.0000    1.66977
231280.0000    2.09969
231320.0000    2.65592
231360.0000    3.28787
231400.0000    2.15963
231440.0000    2.75676
231480.0000    2.09826
231520.0000    2.16809
231560.0000    1.73221
231600.0000    1.91848
231640.0000    1.20154
231680.0000    1.65261
231720.0000    1.49160
231760.0000    1.49894
231800.0000    2.36021
231840.0000    1.89495
231880.0000    1.36325
231920.0000    1.75924
231960.0000    2.46058
232000.0000    1.42604
232040.0000    1.19833
232080.0000    1.13995
232120.0000    1.17653
232160.0000    2.08086
232200.0000    1.27503
232240.0000    1.04076
232280.0000    2.20402
232320.0000    2.58350
232360.0000    1.85598
232400.0000    1.60511
232440.0000    1.83159
232480.0000    1.76737
232520.0000    2.08588
232560.0000    1.78699
232600.0000    1.79716
232640.0000    1.64145
232680.0000    1.67303
232720.0000    2.15092
232760.0000    2.17225
232800.0000    2.33113
232840.0000    2.35357
232880.0000    2.63286
232920.0000    2.48695
232960.0000    2.58348
233000.0000    2.71658
233040.0000    2.96009
233080.0000    2.48744
233120.0000    3.12859
233160.0000    2.78144
233200.0000    2.62618
233240.0000    2.91801
233280.0000    2.58578
233320.0000    2.78304
233360.0000    2.26006
233400.0000    3.65070
233440.0000    2.26723
233480.0000    2.78095
233520.0000    3.04902
233560.0000    1.95693
233600.0000    2.47054
233640.0000    3.08621
233680.0000    2.60091
233720.0000    2.91253
233760.0000    2.85822
233800.0000    2.87031
233840.0000    2.99076
233880.0000    1.73612
233920.0000    2.66900
233960.0000    2.67659
234000.0000    2.66517
234040.0000    3.09658
234080.0000    3.33262
234120.0000    3.57797
234160.0000    3.40306
234200.0000    2.87847
234240.0000    2.82065
234280.0000    3.59116
234320.0000    3.28489
234360.0000    3.77934
234400.0000    2.98825
234440.0000    3.11971
234480.0000    4.00277
234520.0000    3.69030
234560.0000    2.98885
234600.0000    3.16625
234640.0000    3.77246
234680.0000    3.05930
234720.0000    3.33149
234760.0000    3.63572
234800.0000    3.30799
234840.0000    2.68180
234880.0000    3.60190
234920.0000    2.60581
234960.0000    3.08314
235000.0000    2.51983
235040.0000    1.97213
235080.0000    2.03690
235120.0000    1.52563
235160.0000    1.65013
235200.0000    2.20743
235240.0000    2.38932
235280.0000    2.04942
235320.0000    1.48818
235360.0000    1.05079
235400.0000    2.09917
235440.0000    2.30079
235480.0000    2.72244
235520.0000    2.96070
235560.0000    3.03659
235600.0000    2.50184
235640.0000    2.62417
235680.0000    2.02122
235720.0000    2.23698
235760.0000    2.18480
235800.0000    2.32893
235840.0000    3.02943
235880.0000    2.71873
235920.0000    2.25206
235960.0000    3.29457
236000.0000    1.75839
236040.0000    2.65288
236080.0000    3.05735
236120.0000    2.64941
236160.0000    2.24598
236200.0000    2.17944
236240.0000    1.74828
236280.0000    2.72115
236320.0000    2.93328
236360.0000    3.03407
236400.0000    3.29122
236440.0000    3.12134
236480.0000    3.89245
236520.0000    4.28278
236560.0000    3.24237
236600.0000    3.71136
236640.0000    3.38625
236680.0000    2.96550
236720.0000    3.08565
236760.0000    2.74151
236800.0000    3.01088
236840.0000    2.22158
236880.0000    2.98252
236920.0000    3.24075
236960.0000    2.23656
237000.0000    2.72150
237040.0000    2.76823
237080.0000    2.90724
237120.0000    2.71499
237160.0000    2.81991
237200.0000    3.14089
237240.0000    2.40805
237280.0000    2.09332
237320.0000    2.58441
237360.0000    2.17493
237400.0000    2.57088
237440.0000    2.58245
237480.0000    2.25294
237520.0000    2.49011
237560.0000    2.75290
237600.0000    3.31913
237640.0000    3.20402
237680.0000    2.55325
237720.0000    3.59275
237760.0000    4.27749
237800.0000    2.49089
237840.0000    2.54530
237880.0000    2.61668
237920.0000    2.34814
237960.0000    2.97348
238000.0000    2.79353
238040.0000    3.04099
238080.0000    2.64462
238120.0000    2.64131
238160.0000    3.41577
238200.0000    2.70748
238240.0000    3.32200
238280.0000    3.09735
238320.0000    2.71437
238360.0000    2.80309
238400.0000    3.66755
238440.0000    2.49925
238480.0000    2.94964
238520.0000    2.99759
238560.0000    2.32838
238600.0000    1.50327
238640.0000    2.58755
238680.0000    3.78006
238720.0000    3.28884
238760.0000    2.41456
238800.0000    2.98743
238840.0000    2.95373
238880.0000    2.27322
238920.0000    2.40230
238960.0000    1.81427
239000.0000    2.21980
239040.0000    2.42230
239080.0000    2.14364
239120.0000    2.55837
239160.0000    2.09100
239200.0000    2.03011
239240.0000    2.22490
239280.0000    1.42231
239320.0000    2.22007
239360.0000    1.56340
239400.0000    1.99637
239440.0000    1.78048
239480.0000    1.69534
239520.0000    1.61272
239560.0000    1.63819
239600.0000    3.17626
239640.0000    2.23204
239680.0000    2.02504
239720.0000    2.55959
239760.0000    2.17046
239800.0000    2.77622
239840.0000    3.04109
239880.0000    2.66740
239920.0000    2.64035
239960.0000    2.57340
240000.0000    3.16284
240040.0000    2.65132
240080.0000    2.86283
240120.0000    2.33046
240160.0000    2.67933
240200.0000    2.27981
240240.0000    1.81461
240280.0000    2.05244
240320.0000    1.64710
240360.0000    1.65856
240400.0000    2.32259
240440.0000    2.48246
240480.0000    3.39190
240520.0000    2.29827
240560.0000    1.65144
240600.0000    1.48333
240640.0000    1.88150
240680.0000    0.87624
240720.0000    0.82297
240760.0000    1.30932
240800.0000    2.66873
240840.0000    0.98048
240880.0000    2.46613
240920.0000    2.57470
240960.0000    2.28578
241000.0000    1.38475
241040.0000    2.15435
241080.0000    1.95367
241120.0000    1.87040
241160.0000    1.86169
241200.0000    1.90168
241240.0000    1.91581
241280.0000    2.45974
241320.0000    2.33242
241360.0000    2.16067
241400.0000    2.36510
241440.0000    2.54874
241480.0000    2.71997
241520.0000    2.38160
241560.0000    2.75771
241600.0000    3.85007
241640.0000    3.67978
241680.0000    3.61584
241720.0000    3.24315
241760.0000    2.96783
241800.0000    2.99089
241840.0000    3.03506
241880.0000    2.20468
241920.0000    3.40477
241960.0000    3.60840
242000.0000    3.18570
242040.0000    3.29281
242080.0000    3.67558
242120.0000    3.17064
242160.0000    3.63962
242200.0000    3.82855
242240.0000    3.12102
242280.0000    3.67719
242320.0000    3.78658
242360.0000    3.10243
242400.0000    2.96497
242440.0000    3.21038
242480.0000    2.91687
242520.0000    2.95916
242560.0000    3.16837
242600.0000    3.23709
242640.0000    2.20403
242680.0000    1.65836
242720.0000    3.03653
242760.0000    2.84503
242800.0000    2.79664
242840.0000    2.37959
242880.0000    2.80609
242920.0000    3.38203
242960.0000    3.30498
243000.0000    3.25227
243040.0000    2.75948
243080.0000    3.22701
243120.0000    2.34524
243160.0000    2.58921
243200.0000    2.21764
243240.0000    2.56621
243280.0000    2.87964
243320.0000    2.38515
243360.0000    1.97494
243400.0000    2.50603
243440.0000    2.19908
243480.0000    2.91466
243520.0000    2.85645
243560.0000    3.04798
243600.0000    2.31473
243640.0000    3.22655
243680.0000    2.33669
243720.0000    2.11646
243760.0000    2.83705
243800.0000    2.35618
243840.0000    1.60662
243880.0000    2.12234
243920.0000    2.32345
243960.0000    1.84868
244000.0000    2.21547
244040.0000    1.84670
244080.0000    2.73795
244120.0000    2.82171
244160.0000    2.24595
244200.0000    2.14138
244240.0000    2.10018
244280.0000    1.87084
244320.0000    1.50616
244360.0000    1.83950
244400.0000    1.56067
244440.0000    2.17780
244480.0000    1.38998
244520.0000    1.64927
244560.0000    1.84629
244600.0000    2.76227
244640.0000    2.16202
244680.0000    2.54304
244720.0000    2.81777
244760.0000    2.25452
244800.0000    2.51386
244840.0000    2.78553
244880.0000    2.57420
244920.0000    2.13406
244960.0000    2.49037
245000.0000    2.47899
245040.0000    2.45777
245080.0000    2.78162
245120.0000    2.65411
245160.0000    2.51426
245200.0000    2.14019
245240.0000    1.66627
245280.0000    1.93076
245320.0000    2.12879
245360.0000    1.34172
245400.0000    2.38410
245440.0000    2.91742
245480.0000    2.30362
245520.0000    2.37011
245560.0000    2.76648
245600.0000    2.92414
245640.0000    2.71397
245680.0000    3.48324
245720.0000    2.99817
245760.0000    2.51481
245800.0000    2.61275
245840.0000    2.22444
245880.0000    1.73862
245920.0000    1.60209
245960.0000    0.89736
246000.0000    1.16128
246040.0000    1.69599
246080.0000    2.15709
246120.0000    1.97009
246160.0000    2.04115
246200.0000    2.07846
246240.0000    1.26884
246280.0000    1.36848
246320.0000    1.52979
246360.0000    1.92461
246400.0000    1.40950
246440.0000    0.00957
246480.0000    0.60867
246520.0000    0.46300
246560.0000    0.64654
246600.0000    1.09524
246640.0000    1.06974
246680.0000    1.37782
246720.0000    1.99659
246760.0000    0.79617
246800.0000    1.39437
246840.0000    1.59619
246880.0000    1.04726
246920.0000    1.41772
246960.0000    1.37592
247000.0000    1.09450
247040.0000    1.10765
247080.0000    1.60361
247120.0000    1.41604
247160.0000    0.89091
247200.0000    1.47062
247240.0000    1.11026
247280.0000    0.95675
247320.0000    1.54335
247360.0000    1.47367
247400.0000    1.44696
247440.0000    1.24989
247480.0000    1.04455
247520.0000    0.89062
247560.0000    0.97019
247600.0000    1.46149
247640.0000    1.33733
247680.0000    1.39808
247720.0000    1.08828
247760.0000    1.86093
247800.0000    1.47144
247840.0000    1.17329
247880.0000    1.03023
247920.0000    1.19662
247960.0000    1.27056
248000.0000    1.56449
248040.0000    1.59950
248080.0000    1.83396
248120.0000    1.43296
248160.0000    1.23573
248200.0000    0.58562
248240.0000    0.51919
248280.0000    1.01327
248320.0000    1.54499
248360.0000    1.87746
248400.0000    1.39203
248440.0000    1.01894
248480.0000    1.33251
248520.0000    1.34011
248560.0000    1.78934
248600.0000    1.46290
248640.0000    1.32809
248680.0000    1.34666
248720.0000    1.14527
248760.0000    2.23720
248800.0000    2.03190
248840.0000    1.64516
248880.0000    0.80360
248920.0000    1.50018
248960.0000    0.84251
249000.0000    1.37991
249040.0000    2.36216
249080.0000    2.00824
249120.0000    0.93352
249160.0000    1.48054
249200.0000    1.92856
249240.0000    1.36556
249280.0000    1.32174
249320.0000    0.53528
249360.0000    2.15470
249400.0000    2.67181
249440.0000    1.54714
249480.0000    2.14041
249520.0000    1.40796
249560.0000    1.91578
249600.0000    2.19312
249640.0000    1.31368
249680.0000    1.89409
249720.0000    1.90956
249760.0000    1.87860
249800.0000    1.77971
249840.0000    1.87640
249880.0000    3.04737
249920.0000    1.95528
249960.0000    2.47144
250000.0000    2.47660
250040.0000    2.01605
250080.0000    0.98027
250120.0000    1.23018
250160.0000    0.82791
250200.0000    2.21723
250240.0000    1.15434
250280.0000    1.41742
250320.0000    1.47469
250360.0000    1.79016
250400.0000    1.17414
250440.0000    1.16396
250480.0000    1.35578
250520.0000    1.47081
250560.0000    1.16533
250600.0000    1.83907
250640.0000    1.24367
250680.0000    0.67854
250720.0000    0.61998
250760.0000    0.16325
250800.0000    0.71642
250840.0000    1.59598
250880.0000    0.57325
250920.0000    0.72638
250960.0000    0.95457
251000.0000    0.88001
251040.0000    1.38701
251080.0000    0.80722
251120.0000    0.01701
251160.0000   -0.91048
251200.0000    0.17378
251240.0000    0.43260
251280.0000    0.46673
251320.0000    0.61965
251360.0000    0.24147
251400.0000   -0.43736
251440.0000   -0.82049
251480.0000    0.07778
251520.0000   -0.37497
251560.0000    0.31030
251600.0000    0.40618
251640.0000    0.14586
251680.0000    1.18176
251720.0000    1.54824
251760.0000    2.33254
251800.0000    1.41413
251840.0000    1.37067
251880.0000    1.34479
251920.0000    0.03289
251960.0000    1.55096
252000.0000    0.87843
252040.0000    1.09927
252080.0000    1.10576
252120.0000    2.04418
252160.0000    1.17907
252200.0000    1.87904
252240.0000    2.04368
252280.0000    0.97773
252320.0000    1.56635
252360.0000    2.04468
252400.0000    2.17502
252440.0000    0.57188
252480.0000    2.30985
252520.0000    1.76173
252560.0000    1.94841
252600.0000    1.68442
252640.0000    1.96145
252680.0000    1.69917
252720.0000    1.18744
252760.0000    2.31398
252800.0000    1.87067
252840.0000    1.62187
252880.0000    2.27315
252920.0000    1.41991
252960.0000    2.11806
253000.0000    2.39005
253040.0000    2.74571
253080.0000    1.72243
253120.0000    2.60671
253160.0000    2.16971
253200.0000    1.90166
253240.0000    1.53442
253280.0000    2.23057
253320.0000    2.35587
253360.0000    2.13787
253400.0000    1.84157
253440.0000    1.76766
253480.0000    2.07854
253520.0000    1.86569
253560.0000    1.86679
253600.0000    2.28881
253640.0000    2.46219
253680.0000    2.64536
253720.0000    1.86758
253760.0000    2.43690
253800.0000    2.02829
253840.0000    2.01552
253880.0000    1.35688
253920.0000    1.54928
253960.0000    1.59222
254000.0000    2.09280
254040.0000    2.78594
254080.0000    1.27828
254120.0000    1.43744
254160.0000    1.31329
254200.0000    1.72334
254240.0000    1.87741
254280.0000    1.18541
254320.0000    2.40621
254360.0000    1.67522
254400.0000    1.57174
254440.0000    1.58661
254480.0000    1.66709
254520.0000    2.31006
254560.0000    2.33045
254600.0000    2.05982
254640.0000    1.71245
254680.0000    1.01613
254720.0000    1.84855
254760.0000    1.32246
254800.0000    2.06905
254840.0000    2.31983
254880.0000    1.93354
254920.0000    0.87597
254960.0000    1.23884
255000.0000    0.53567
255040.0000    0.40685
255080.0000   -0.07676
255120.0000    0.29360
255160.0000    0.80592
255200.0000    0.24936
255240.0000   -0.03282
255280.0000    0.28149
255320.0000    0.98636
255360.0000    0.77692
255400.0000    0.51977
255440.0000    0.19394
255480.0000   -0.10414
255520.0000   -0.30069
255560.0000    0.61191
255600.0000   -0.06374
255640.0000    0.57340
255680.0000    1.17442
255720.0000   -0.56204
255760.0000   -0.07468
255800.0000    1.08750
255840.0000    1.43390
255880.0000    0.16258
255920.0000   -0.12166
255960.0000    0.16810
256000.0000   -0.22996
256040.0000   -0.10095
256080.0000    0.75133
256120.0000    0.92221
256160.0000    0.58389
256200.0000    1.22278
256240.0000    1.13866
256280.0000    0.39472
256320.0000    0.84805
256360.0000   -0.18962
256400.0000   -0.12586
256440.0000    0.20410
256480.0000   -0.52054
256520.0000   -0.08109
256560.0000    0.42106
256600.0000    1.11465
256640.0000    1.03514
256680.0000    0.94202
256720.0000    1.01458
256760.0000   -0.07392
256800.0000    0.15680
256840.0000    0.53079
256880.0000    0.00262
256920.0000    0.99958
256960.0000    0.83716
257000.0000    0.95190
257040.0000   -0.12908
257080.0000    1.02716
257120.0000    0.28700
257160.0000    0.51254
257200.0000    1.13034
257240.0000    0.45602
257280.0000   -0.45821
257320.0000    0.03607
257360.0000    0.40483
257400.0000   -0.29025
257440.0000    0.58073
257480.0000    0.32651
257520.0000    0.36077
257560.0000    0.24880
257600.0000    0.65708
257640.0000    0.23069
257680.0000   -0.02092
257720.0000   -0.07412
257760.0000    0.89418
257800.0000    0.86490
257840.0000    0.33179
257880.0000    0.42067
257920.0000    0.27021
257960.0000   -0.06762
258000.0000    0.81733
258040.0000    1.20898
258080.0000    0.11595
258120.0000    1.32934
258160.0000    0.59063
258200.0000    0.62792
258240.0000    0.39105
258280.0000    0.54711
258320.0000   -0.95534
258360.0000   -0.13208
258400.0000    0.02386
258440.0000    0.57287
258480.0000    0.20977
258520.0000    0.23650
258560.0000    0.68660
258600.0000    0.91564
258640.0000    1.33933
258680.0000    1.15411
258720.0000    0.85106
258760.0000    0.99025
258800.0000    0.66958
258840.0000    0.74761
258880.0000    1.07342
258920.0000    0.74304
258960.0000    1.08794
259000.0000    0.91681
259040.0000    1.23987
259080.0000    2.01557
259120.0000    2.19532
259160.0000    1.88436
259200.0000    1.86132
259240.0000    0.63021
259280.0000    0.54571
259320.0000    1.74647
259360.0000    1.12276
259400.0000    1.33771
259440.0000    0.88294
259480.0000    0.95270
259520.0000    1.13499
259560.0000    1.31920
259600.0000    1.07700
259640.0000    1.63336
259680.0000    1.17206
259720.0000    0.70860
259760.0000    1.58180
259800.0000    0.91327
259840.0000    1.19847
259880.0000    1.50318
259920.0000    1.40832
259960.0000    1.44892
260000.0000    1.59773
260040.0000    1.74567
260080.0000    1.46187
260120.0000    2.02267
260160.0000    2.40655
260200.0000    1.35603
260240.0000    1.54630
260280.0000    1.62532
260320.0000    1.88095
260360.0000    1.30667
260400.0000    0.71281
260440.0000    1.81515
260480.0000    1.70373
260520.0000    1.27035
260560.0000    1.04243
260600.0000    1.88413
260640.0000    1.69721
260680.0000    1.73142
260720.0000    1.57083
260760.0000    1.33350
260800.0000    0.64216
260840.0000    1.14154
260880.0000    1.15178
260920.0000    0.63082
260960.0000    0.65321
261000.0000    1.45553
261040.0000    1.94729
261080.0000    1.89082
261120.0000    1.84222
261160.0000    2.13944
261200.0000    1.78732
261240.0000    1.60574
261280.0000    1.79722
261320.0000    1.65446
261360.0000    1.45534
261400.0000    1.42371
261440.0000    0.21182
261480.0000    1.22981
261520.0000    1.28576
261560.0000    0.29938
261600.0000    1.18565
261640.0000    0.96973
261680.0000    1.58765
261720.0000    1.01201
261760.0000    1.66425
261800.0000    2.00879
261840.0000    2.20992
261880.0000    0.64646
261920.0000    0.78695
261960.0000    1.53802
262000.0000    1.04922
262040.0000    1.75527
262080.0000    2.66143
262120.0000    2.23305
262160.0000    2.59120
262200.0000    1.65128
262240.0000    2.42161
262280.0000    2.46282
262320.0000    2.19745
262360.0000    1.53249
262400.0000    1.28791
262440.0000    1.43940
262480.0000    1.23233
262520.0000    1.62070
262560.0000    1.50998
262600.0000    1.12325
262640.0000    0.61893
262680.0000    0.91170
262720.0000    1.76521
262760.0000    0.83313
262800.0000    1.10772
262840.0000    0.59024
262880.0000    0.80980
262920.0000    1.55623
262960.0000    1.78205
263000.0000    1.08977
263040.0000    1.74503
263080.0000    0.80413
263120.0000    1.12404
263160.0000    1.11639
263200.0000    0.16373
263240.0000    0.99606
263280.0000    0.42602
263320.0000    0.27362
263360.0000    0.59827
263400.0000    1.56664
263440.0000    0.98960
263480.0000    0.62527
263520.0000    1.34720
263560.0000    1.47573
263600.0000    0.51380
263640.0000    0.46001
263680.0000    0.79186
263720.0000    1.06746
263760.0000    1.67361
263800.0000    0.97809
263840.0000    0.93090
263880.0000    1.19503
263920.0000    1.93288
263960.0000    1.77049
264000.0000    1.53621
264040.0000    0.99130
264080.0000    0.92461
264120.0000    0.58938
264160.0000    1.29313
264200.0000    1.14318
264240.0000    0.67571
264280.0000    1.00452
264320.0000    1.39892
264360.0000    0.39849
264400.0000    1.11438
264440.0000    1.18611
264480.0000    0.85612
264520.0000    1.31321
264560.0000    1.25468
264600.0000    2.26511
264640.0000    1.28108
264680.0000    2.18790
264720.0000    1.91903
264760.0000    0.98743
264800.0000    1.11420
264840.0000    1.49891
264880.0000    1.17792
264920.0000    1.05073
264960.0000    1.46087
265000.0000    1.76396
265040.0000    1.32198
265080.0000    0.83816
265120.0000    1.18009
265160.0000    1.61542
265200.0000    1.66534
265240.0000    1.81999
265280.0000    1.95099
265320.0000    1.39044
265360.0000    1.60770
265400.0000    1.09061
265440.0000    0.31235
265480.0000    0.70244
265520.0000    1.13116
265560.0000    1.23151
265600.0000    0.89898
265640.0000    1.11024
265680.0000    0.48986
265720.0000    1.86481
265760.0000    2.04644
265800.0000    1.51807
265840.0000    1.13316
265880.0000    0.59198
265920.0000    1.26272
265960.0000    2.00906
266000.0000    1.85841
266040.0000    1.65971
266080.0000    1.63696
266120.0000    2.16830
266160.0000    0.98589
266200.0000    1.81886
266240.0000    1.74825
266280.0000    1.52963
266320.0000    1.81832
266360.0000    2.01677
266400.0000    1.94977
266440.0000    1.42616
266480.0000    2.04669
266520.0000    2.25441
266560.0000    1.71222
266600.0000    1.61762
266640.0000    1.68659
266680.0000    1.17001
266720.0000    1.21024
266760.0000    1.73677
266800.0000    1.91999
266840.0000    1.98161
266880.0000    1.96244
266920.0000    0.94699
266960.0000    0.78407
267000.0000    1.34714
267040.0000    0.96403
267080.0000    1.33350
267120.0000    1.30579
267160.0000    0.19051
267200.0000    0.18352
267240.0000    0.60425
267280.0000    0.22641
267320.0000    0.26155
267360.0000    0.32987
267400.0000    0.02159
267440.0000    1.23338
267480.0000    1.02993
267520.0000    0.86936
267560.0000    0.92066
267600.0000    1.15712
267640.0000    0.55262
267680.0000    1.96897
267720.0000    2.17239
267760.0000    1.04642
267800.0000    1.30235
267840.0000    1.12207
267880.0000    0.88783
267920.0000    0.79852
267960.0000    1.06009
268000.0000    1.16419
268040.0000    1.79964
268080.0000    1.90541
268120.0000    2.08471
268160.0000    2.15047
268200.0000    1.52947
268240.0000    2.11688
268280.0000    2.02786
268320.0000    2.03414
268360.0000    0.32265
268400.0000    0.07324
268440.0000    1.86806
268480.0000    1.35043
268520.0000    0.97667
268560.0000    1.24333
268600.0000    1.35643
268640.0000    0.63975
268680.0000    1.19833
268720.0000    1.97029
268760.0000    1.19209
268800.0000    2.56811
268840.0000    2.22983
268880.0000    2.04933
268920.0000    1.59930
268960.0000    2.36492
269000.0000    2.39495
269040.0000    2.63214
269080.0000    1.90030
269120.0000    2.77953
269160.0000    2.33888
269200.0000    1.76009
269240.0000    1.27317
269280.0000    1.52432
269320.0000    1.70738
269360.0000    0.77820
269400.0000    0.48721
269440.0000    0.81242
269480.0000    2.18449
269520.0000    2.55089
269560.0000    3.11258
269600.0000    2.66992
269640.0000    3.41393
269680.0000    2.80190
269720.0000    2.62236
269760.0000    2.38181
269800.0000    1.25350
269840.0000    1.98360
269880.0000    2.62591
269920.0000    2.41056
269960.0000    1.24179
270000.0000    1.83262
270040.0000    2.83131
270080.0000    1.53563
270120.0000    2.16995
270160.0000    2.22654
270200.0000    2.29623
270240.0000    2.93622
270280.0000    2.75463
270320.0000    2.14788
270360.0000    1.95548
270400.0000    1.82073
270440.0000    2.52140
270480.0000    3.36847
270520.0000    2.75753
270560.0000    1.99006
270600.0000    2.34550
270640.0000    3.37161
270680.0000    2.26076
270720.0000    1.85981
270760.0000    1.85392
270800.0000    2.59956
270840.0000    2.24239
270880.0000    1.94026
270920.0000    0.96933
270960.0000    1.89373
271000.0000    1.94040
271040.0000    1.59737
271080.0000    1.40905
271120.0000    1.15883
271160.0000    1.83426
271200.0000    2.04375
271240.0000    1.83272
271280.0000    2.23470
271320.0000    1.48696
271360.0000    1.46726
271400.0000    2.17166
271440.0000    1.33467
271480.0000    2.25469
271520.0000    1.96104
271560.0000    2.62822
271600.0000    1.71469
271640.0000    2.93249
271680.0000    1.94489
271720.0000    3.06227
271760.0000    2.13245
271800.0000    2.81519
271840.0000    3.06098
271880.0000    2.46533
271920.0000    2.70730
271960.0000    2.61995
272000.0000    2.40407
272040.0000    3.20142
272080.0000    3.01242
272120.0000    3.16782
272160.0000    3.49531
272200.0000    2.86130
272240.0000    2.40160
272280.0000    2.31173
272320.0000    1.74107
272360.0000    2.81179
272400.0000    2.11116
272440.0000    1.65813
272480.0000    2.60082
272520.0000    2.93092
272560.0000    2.42697
272600.0000    2.06077
272640.0000    2.63845
272680.0000    2.59125
272720.0000    2.28591
272760.0000    2.11058
272800.0000    2.39005
272840.0000    2.99448
272880.0000    2.00235
272920.0000    3.17431
272960.0000    2.59440
273000.0000    2.50470
273040.0000    2.70720
273080.0000    3.10950
273120.0000    2.52855
273160.0000    2.65756
273200.0000    2.24939
273240.0000    2.35276
273280.0000    2.50289
273320.0000    2.00488
273360.0000    1.50396
273400.0000    2.08410
273440.0000    1.51385
273480.0000    2.74342
273520.0000    2.95511
273560.0000    2.05542
273600.0000    2.22321
273640.0000    2.86493
273680.0000    1.70743
273720.0000    2.32069
273760.0000    2.46350
273800.0000    3.41224
273840.0000    3.03762
273880.0000    2.86820
273920.0000    2.09861
273960.0000    3.04128
274000.0000    2.47755
274040.0000    2.74982
274080.0000    1.55710
274120.0000    2.43625
274160.0000    2.48565
274200.0000    2.18290
274240.0000    2.10524
274280.0000    1.89770
274320.0000    1.87080
274360.0000    1.25034
274400.0000    2.04126
274440.0000    1.47291
274480.0000    1.17440
274520.0000    0.38980
274560.0000    1.18764
274600.0000    1.56552
274640.0000    1.89677
274680.0000    1.39977
274720.0000    1.39360
274760.0000    1.60756
274800.0000    2.10250
274840.0000    1.49241
274880.0000    1.89260
274920.0000    2.58327
274960.0000    2.54485
275000.0000    1.70985
275040.0000    1.79154
275080.0000    2.50985
275120.0000    1.20745
275160.0000    1.06415
275200.0000    2.37083
275240.0000    2.40635
275280.0000    2.37441
275320.0000    3.19542
275360.0000    2.35742
275400.0000    2.38041
275440.0000    1.91094
275480.0000    1.93559
275520.0000    1.92640
275560.0000    1.47617
275600.0000    1.94025
275640.0000    2.09130
275680.0000    1.55927
275720.0000    1.59240
275760.0000    1.79372
275800.0000    1.72831
275840.0000    1.65866
275880.0000    1.65935
275920.0000    1.90664
275960.0000    1.13940
276000.0000    2.00943
276040.0000    2.21825
276080.0000    2.30612
276120.0000    2.78399
276160.0000    2.29177
276200.0000    2.38885
276240.0000    2.24005
276280.0000    2.63577
276320.0000    2.37685
276360.0000    2.44440
276400.0000    1.87377
276440.0000    2.33416
276480.0000    2.30841
276520.0000    1.32384
276560.0000    1.38817
276600.0000    1.63064
276640.0000    1.70596
276680.0000    1.96605
276720.0000    1.74578
276760.0000    2.42053
276800.0000    1.61177
276840.0000    1.66324
276880.0000    0.99393
276920.0000    1.19200
276960.0000    2.05505
277000.0000    2.57582
277040.0000    2.12955
277080.0000    2.33026
277120.0000    2.41720
277160.0000    2.52232
277200.0000    1.92597
277240.0000    2.19027
277280.0000    2.13906
277320.0000    2.68752
277360.0000    2.47464
277400.0000    1.73135
277440.0000    1.77078
277480.0000    1.69187
277520.0000    1.38702
277560.0000    1.29388
277600.0000    1.34381
277640.0000    2.13707
277680.0000    1.74428
277720.0000    2.30995
277760.0000    2.86108
277800.0000    2.17787
277840.0000    2.50739
277880.0000    2.48174
277920.0000    1.97458
277960.0000    2.63235
278000.0000    2.15038
278040.0000    1.87329
278080.0000    1.67277
278120.0000    2.35629
278160.0000    2.01972
278200.0000    1.89535
278240.0000    1.97180
278280.0000    1.78126
278320.0000    2.60207
278360.0000    2.02788
278400.0000    2.48131
278440.0000    2.06256
278480.0000    1.79576
278520.0000    1.67645
278560.0000    1.47549
278600.0000    1.48432
278640.0000    1.47511
278680.0000    2.47628
278720.0000    2.79833
278760.0000    2.06268
278800.0000    1.79326
278840.0000    2.58242
278880.0000    2.06667
278920.0000    2.72285
278960.0000    1.82970
279000.0000    2.36149
279040.0000    1.77493
279080.0000    2.24030
279120.0000    2.40675
279160.0000    2.11875
279200.0000    2.59283
279240.0000    2.20563
279280.0000    2.23445
279320.0000    2.23690
279360.0000    1.67575
279400.0000    1.37869
279440.0000    1.53835
279480.0000    2.33402
279520.0000    1.64124
279560.0000    2.49922
279600.0000    2.58182
279640.0000    2.49570
279680.0000    2.39020
279720.0000    1.69060
279760.0000    1.34598
279800.0000    1.46095
279840.0000    1.55793
279880.0000    2.49708
279920.0000    1.27771
279960.0000    1.27315
280000.0000    2.24600
280040.0000    2.06411
280080.0000    1.62086
280120.0000    1.29133
280160.0000    1.37682
280200.0000    1.36750
280240.0000    1.28363
280280.0000    1.41356
280320.0000    1.45447
280360.0000    1.95085
280400.0000    2.17181
280440.0000    1.91129
280480.0000    2.18510
280520.0000    2.22770
280560.0000    1.92228
280600.0000    1.89674
280640.0000    2.20373
280680.0000    1.79356
280720.0000    2.03888
280760.0000    2.11733
280800.0000    2.55799
280840.0000    1.65653
280880.0000    1.36890
280920.0000    1.46874
280960.0000    1.57853
281000.0000    1.86983
281040.0000    1.95140
281080.0000    1.52824
281120.0000    1.80984
281160.0000    1.95233
281200.0000    1.37746
281240.0000    1.12818
281280.0000    1.47519
281320.0000    1.42345
281360.0000    1.93323
281400.0000    1.35151
281440.0000    2.03814
281480.0000    1.91568
281520.0000    2.07690
281560.0000    1.95190
281600.0000    1.77581
281640.0000    1.40378
281680.0000    1.17003
281720.0000    1.55022
281760.0000    1.50312
281800.0000    1.63263
281840.0000    0.43405
281880.0000    1.73370
281920.0000    1.08372
281960.0000    0.69650
282000.0000    1.39863
282040.0000    2.15773
282080.0000    1.71669
282120.0000    1.69579
282160.0000    2.07722
282200.0000    1.92088
282240.0000    1.92614
282280.0000    1.76365
282320.0000    1.42066
282360.0000    1.27428
282400.0000    1.05552
282440.0000    1.21957
282480.0000    1.16764
282520.0000    1.32349
282560.0000    2.08645
282600.0000    1.20639
282640.0000    1.56430
282680.0000    1.71005
282720.0000    1.74212
282760.0000    1.08609
282800.0000    1.53525
282840.0000    0.61104
282880.0000    0.04757
282920.0000    0.56357
282960.0000    0.45278
283000.0000    1.01729
283040.0000    0.98421
283080.0000    0.72208
283120.0000    0.10190
283160.0000    0.61149
283200.0000    1.02915
283240.0000    2.52100
283280.0000    1.16741
283320.0000    1.56240
283360.0000    0.97523
283400.0000    1.06704
283440.0000    0.85301
283480.0000    0.41167
283520.0000    1.19346
283560.0000    1.58746
283600.0000    1.67698
283640.0000    1.42745
283680.0000    2.26338
283720.0000    1.86149
283760.0000    2.29468
283800.0000    2.73924
283840.0000    2.08261
283880.0000    1.51302
283920.0000    1.67463
283960.0000    2.36794
284000.0000    1.79857
284040.0000    1.76999
284080.0000    1.99855
284120.0000    1.51231
284160.0000    1.64322
284200.0000    1.01473
284240.0000    1.94606
284280.0000    1.42042
284320.0000    1.72971
284360.0000    1.27949
284400.0000    1.84664
284440.0000    1.52824
284480.0000    1.21088
284520.0000    1.35387
284560.0000    1.48110
284600.0000    1.14598
284640.0000    0.90064
284680.0000    1.66222
284720.0000    1.38714
284760.0000    0.74706
284800.0000    1.18325
284840.0000    0.14339
284880.0000    0.89823
284920.0000    0.56014
284960.0000    1.62662
285000.0000    1.22612
285040.0000    1.83921
285080.0000    1.60924
285120.0000    1.34869
285160.0000    1.87212
285200.0000    1.35810
285240.0000    1.34759
285280.0000    1.47718
285320.0000    1.68343
285360.0000    1.37462
285400.0000    1.88161
285440.0000    0.72954
285480.0000    0.59825
285520.0000    1.74670
285560.0000    1.44976
285600.0000    1.96948
285640.0000    1.36362
285680.0000    1.17110
285720.0000    1.66616
285760.0000    1.56139
285800.0000    2.34909
285840.0000    2.41127
285880.0000    2.30918
285920.0000    2.62966
285960.0000    2.00799
286000.0000    3.26074
286040.0000    3.01317
286080.0000    2.50375
286120.0000    1.21199
286160.0000    1.74878
286200.0000    1.86592
286240.0000    1.68490
286280.0000    1.61601
286320.0000    1.18470
286360.0000    1.38597
286400.0000    0.63767
286440.0000    0.80291
286480.0000    0.68335
286520.0000    1.17073
286560.0000    2.00021
286600.0000    1.83768
286640.0000    2.26856
286680.0000    2.25732
286720.0000    1.76760
286760.0000    2.32115
286800.0000    2.31239
286840.0000    2.04971
286880.0000    1.62100
286920.0000    2.16034
286960.0000    2.32164
287000.0000    1.62851
287040.0000    2.47264
287080.0000    2.10644
287120.0000    1.42158
287160.0000    2.44291
287200.0000    2.58539
287240.0000    2.58406
287280.0000    1.64176
287320.0000    3.15706
287360.0000    2.00296
287400.0000    1.54383
287440.0000    2.06024
287480.0000    2.49299
287520.0000    2.20451
287560.0000    3.35510
287600.0000    2.30932
287640.0000    2.40360
287680.0000    1.96219
287720.0000    2.67074
287760.0000    2.43677
287800.0000    2.48575
287840.0000    2.75326
287880.0000    2.93145
287920.0000    2.95169
287960.0000    3.07546
288000.0000    3.12793
288040.0000    3.22131
288080.0000    3.35759
288120.0000    3.36415
288160.0000    2.24752
288200.0000    2.73984
288240.0000    3.25548
288280.0000    2.39323
288320.0000    2.86066
288360.0000    2.79797
288400.0000    2.32860
288440.0000    2.49107
288480.0000    2.87918
288520.0000    2.71784
288560.0000    1.87769
288600.0000    1.78847
288640.0000    2.31136
288680.0000    1.91420
288720.0000    3.38112
288760.0000    2.89713
288800.0000    2.32724
288840.0000    1.69471
288880.0000    1.92283
288920.0000    3.00665
288960.0000    3.63989
289000.0000    3.57339
289040.0000    3.08691
289080.0000    2.62678
289120.0000    2.29150
289160.0000    3.61352
289200.0000    3.42207
289240.0000    3.22125
289280.0000    3.77681
289320.0000    3.08731
289360.0000    3.56238
289400.0000    3.09754
289440.0000    2.92926
289480.0000    3.69822
289520.0000    3.39848
289560.0000    3.01550
289600.0000    2.74230
289640.0000    2.86038
289680.0000    2.88137
289720.0000    3.65026
289760.0000    3.80413
289800.0000    4.17892
289840.0000    3.31818
289880.0000    2.90520
289920.0000    2.19316
289960.0000    2.66868
290000.0000    1.84868
290040.0000    3.18890
290080.0000    2.99012
290120.0000    2.40527
290160.0000    2.35361
290200.0000    3.21153
290240.0000    2.82035
290280.0000    3.56324
290320.0000    2.93137
290360.0000    2.46789
290400.0000    2.00010
290440.0000    2.57169
290480.0000    2.62747
290520.0000    2.74390
290560.0000    1.25314
290600.0000    1.67467
290640.0000    1.98468
290680.0000    2.42225
290720.0000    1.93637
290760.0000    2.21326
290800.0000    2.00723
290840.0000    2.63011
290880.0000    3.01056
290920.0000    2.55926
290960.0000    2.74510
291000.0000    2.12492
291040.0000    2.86796
291080.0000    1.93396
291120.0000    2.53677
291160.0000    2.59333
291200.0000    2.76743
291240.0000    2.49371
291280.0000    2.26346
291320.0000    1.98830
291360.0000    2.80586
291400.0000    2.48419
291440.0000    1.95260
291480.0000    2.77553
291520.0000    2.39239
291560.0000    2.31458
291600.0000    2.48386
291640.0000    2.71663
291680.0000    2.72232
291720.0000    1.82362
291760.0000    2.93821
291800.0000    3.33385
291840.0000    3.06493
291880.0000    3.18397
291920.0000    2.26251
291960.0000    2.69694
292000.0000    1.47460
292040.0000    2.12358
292080.0000    2.15476
292120.0000    2.58446
292160.0000    3.29000
292200.0000    2.85005
292240.0000    2.63715
292280.0000    2.75265
292320.0000    2.73097
292360.0000    2.22724
292400.0000    2.98285
292440.0000    2.48659
292480.0000    2.44524
292520.0000    2.94895
292560.0000    3.12361
292600.0000    2.30074
292640.0000    2.55102
292680.0000    2.85023
292720.0000    2.64536
292760.0000    2.82501
292800.0000    2.83414
292840.0000    3.32095
292880.0000    3.27630
292920.0000    3.19349
292960.0000    3.13680
293000.0000    2.93341
293040.0000    2.55580
293080.0000    2.79987
293120.0000    2.98196
293160.0000    3.23373
293200.0000    2.76384
293240.0000    2.97688
293280.0000    2.85300
293320.0000    2.53807
293360.0000    2.83590
293400.0000    2.65354
293440.0000    2.98550
293480.0000    2.55493
293520.0000    2.43128
293560.0000    2.04048
293600.0000    2.74144
293640.0000    2.81817
293680.0000    2.59927
293720.0000    3.31292
293760.0000    3.16642
293800.0000    2.73037
293840.0000    2.61329
293880.0000    2.61272
293920.0000    2.83762
293960.0000    2.29800
294000.0000    2.34197
294040.0000    2.71283
294080.0000    3.53907
294120.0000    2.85567
294160.0000    3.00218
294200.0000    2.54053
294240.0000    2.75091
294280.0000    2.36056
294320.0000    2.87410
294360.0000    2.51260
294400.0000    2.80897
294440.0000    2.45959
294480.0000    2.89809
294520.0000    3.41631
294560.0000    2.17119
294600.0000    2.36386
294640.0000    2.83316
294680.0000    2.82922
294720.0000    3.37026
294760.0000    2.37950
294800.0000    2.06022
294840.0000    2.84327
294880.0000    3.35473
294920.0000    3.16795
294960.0000    3.02497
295000.0000    2.84628
295040.0000    2.64511
295080.0000    2.80032
295120.0000    3.36599
295160.0000    3.36657
295200.0000    3.66974
295240.0000    3.68893
295280.0000    3.40893
295320.0000    3.28905
295360.0000    3.44905
295400.0000    4.04368
295440.0000    3.20439
295480.0000    3.15342
295520.0000    3.67374
295560.0000    3.48291
295600.0000    2.94571
295640.0000    3.39955
295680.0000    3.09627
295720.0000    3.02124
295760.0000    2.83391
295800.0000    2.62010
295840.0000    3.04696
295880.0000    2.52762
295920.0000    2.94345
295960.0000    2.02079
296000.0000    2.73697
296040.0000    2.39910
296080.0000    3.18868
296120.0000    2.74521
296160.0000    3.98547
296200.0000    2.83727
296240.0000    3.16234
296280.0000    2.82068
296320.0000    2.42399
296360.0000    2.48990
296400.0000    2.89581
296440.0000    3.28199
296480.0000    3.24499
296520.0000    2.65571
296560.0000    2.74713
296600.0000    2.72167
296640.0000    3.21020
296680.0000    2.72231
296720.0000    2.84658
296760.0000    2.24379
296800.0000    2.70641
296840.0000    3.28349
296880.0000    2.90232
296920.0000    3.14396
296960.0000    2.94870
297000.0000    3.61651
297040.0000    3.21907
297080.0000    3.10415
297120.0000    3.01360
297160.0000    2.88136
297200.0000    1.96810
297240.0000    2.72253
297280.0000    3.38027
297320.0000    3.16332
297360.0000    3.14261
297400.0000    2.54886
297440.0000    3.11658
297480.0000    3.01422
297520.0000    2.34428
297560.0000    2.62170
297600.0000    3.49924
297640.0000    2.57720
297680.0000    2.47941
297720.0000    3.02700
297760.0000    2.99097
297800.0000    2.83938
297840.0000    3.83965
297880.0000    3.26942
297920.0000    3.18012
297960.0000    2.18653
298000.0000    2.70970
298040.0000    2.29874
298080.0000    2.34005
298120.0000    1.50987
298160.0000    1.77958
298200.0000    1.16893
298240.0000    1.57236
298280.0000    2.09518
298320.0000    2.33608
298360.0000    2.59581
298400.0000    3.23379
298440.0000    3.01832
298480.0000    2.75459
298520.0000    2.18196
298560.0000    2.91498
298600.0000    1.77960
298640.0000    2.47090
298680.0000    2.48616
298720.0000    1.56945
298760.0000    1.97494
298800.0000    2.37552
298840.0000    2.88301
298880.0000    2.68035
298920.0000    2.98189
298960.0000    3.33705
299000.0000    2.48352
299040.0000    2.26477
299080.0000    1.59619
299120.0000    2.57998
299160.0000    3.11304
299200.0000    2.91199
299240.0000    2.63348
299280.0000    2.64400
299320.0000    2.44769
299360.0000    2.25881
299400.0000    2.89073
299440.0000    3.32133
299480.0000    2.67201
299520.0000    2.53468
299560.0000    2.52782
299600.0000    2.62905
299640.0000    2.04206
299680.0000    1.55638
299720.0000    2.53410
299760.0000    2.08188
299800.0000    2.34017
299840.0000    1.70694
299880.0000    2.13880
299920.0000    1.93629
299960.0000    1.85326
300000.0000    2.09594
300040.0000    2.00753
300080.0000    2.25490
300120.0000    1.92829
300160.0000    2.03922
300200.0000    2.04233
300240.0000    2.12255
300280.0000    3.10556
300320.0000    2.85275
300360.0000    1.99241
300400.0000    2.68043
300440.0000    2.68804
300480.0000    3.26294
300520.0000    3.33528
300560.0000    2.87624
300600.0000    2.98992
300640.0000    3.85533
300680.0000    2.05579
300720.0000    2.01772
300760.0000    2.82788
300800.0000    3.28341
300840.0000    2.68783
300880.0000    3.18624
300920.0000    2.76005
300960.0000    3.40663
301000.0000    2.84056
301040.0000    2.90332
301080.0000    3.47290
301120.0000    4.14975
301160.0000    4.32512
301200.0000    3.92903
301240.0000    3.48143
301280.0000    2.99948
301320.0000    2.94976
301360.0000    2.67101
301400.0000    3.03630
301440.0000    3.17498
301480.0000    2.43581
301520.0000    3.64259
301560.0000    3.01374
301600.0000    2.99998
301640.0000    2.39598
301680.0000    2.72243
301720.0000    2.89571
301760.0000    3.24405
301800.0000    2.85374
301840.0000    2.60790
301880.0000    2.86429
301920.0000    2.89795
301960.0000    2.07443
302000.0000    2.16701
302040.0000    1.96721
302080.0000    2.53366
302120.0000    3.25481
302160.0000    3.07950
302200.0000    2.15670
302240.0000    2.54942
302280.0000    2.39436
302320.0000    2.87971
302360.0000    1.94027
302400.0000    1.29649
302440.0000    1.76955
302480.0000    2.83411
302520.0000    1.93728
302560.0000    1.79720
302600.0000    0.84951
302640.0000    0.92865
302680.0000    0.77825
302720.0000    0.77476
302760.0000    1.13345
302800.0000    0.68892
302840.0000    1.09968
302880.0000    2.41667
302920.0000    2.46393
302960.0000    2.24132
303000.0000    2.09434
303040.0000    2.53400
303080.0000    2.41415
303120.0000    2.29125
303160.0000    2.04371
303200.0000    2.21496
303240.0000    2.02834
303280.0000    3.17639
303320.0000    2.95706
303360.0000    3.46164
303400.0000    2.83203
303440.0000    3.29471
303480.0000    3.69948
303520.0000    2.87115
303560.0000    2.70214
303600.0000    3.77171
303640.0000    4.22665
303680.0000    3.38888
303720.0000    3.16718
303760.0000    2.80669
303800.0000    3.36302
303840.0000    2.66281
303880.0000    2.24560
303920.0000    1.67566
303960.0000    2.59107
304000.0000    2.34829
304040.0000    3.02582
304080.0000    2.23223
304120.0000    2.51603
304160.0000    2.04746
304200.0000    2.97243
304240.0000    2.43704
304280.0000    2.58055
304320.0000    2.73871
304360.0000    2.65296
304400.0000    2.67280
304440.0000    1.93995
304480.0000    3.28507
304520.0000    3.47754
304560.0000    3.27006
304600.0000    3.20913
304640.0000    2.95919
304680.0000    2.55053
304720.0000    2.95687
304760.0000    2.99712
304800.0000    2.48115
304840.0000    2.43284
304880.0000    2.22517
304920.0000    3.01808
304960.0000    3.46116
305000.0000    2.60665
305040.0000    2.87801
305080.0000    2.36242
305120.0000    4.07907
305160.0000    3.20235
305200.0000    3.26586
305240.0000    3.23508
305280.0000    3.47140
305320.0000    3.70956
305360.0000    2.91021
305400.0000    3.18439
305440.0000    4.11060
305480.0000    4.39363
305520.0000    4.48873
305560.0000    3.81422
305600.0000    3.86984
305640.0000    3.07755
305680.0000    3.13491
305720.0000    3.19424
305760.0000    3.27029
305800.0000    3.27600
305840.0000    3.14127
305880.0000    2.87857
305920.0000    2.21022
305960.0000    2.75617
306000.0000    2.96100
306040.0000    2.94808
306080.0000    2.17625
306120.0000    2.34530
306160.0000    2.51746
306200.0000    3.28888
306240.0000    3.14973
306280.0000    3.24986
306320.0000    3.14116
306360.0000    3.42185
306400.0000    3.24811
306440.0000    2.71259
306480.0000    3.03081
306520.0000    2.70127
306560.0000    2.83368
306600.0000    2.83974
306640.0000    2.97909
306680.0000    2.96057
306720.0000    3.29368
306760.0000    2.81747
306800.0000    2.59108
306840.0000    2.65308
306880.0000    3.21672
306920.0000    2.75313
306960.0000    2.68528
307000.0000    1.63008
307040.0000    2.35933
307080.0000    2.39089
307120.0000    2.21149
307160.0000    2.13561
307200.0000    2.69143
307240.0000    1.85829
307280.0000    2.03114
307320.0000    2.23207
307360.0000    2.54311
307400.0000    1.92077
307440.0000    1.84807
307480.0000    2.45256
307520.0000    3.21244
307560.0000    2.85599
307600.0000    3.36484
307640.0000    2.98030
307680.0000    2.64055
307720.0000    3.16351
307760.0000    3.09535
307800.0000    4.18683
307840.0000    3.41008
307880.0000    2.40948
307920.0000    3.13881
307960.0000    2.80276
308000.0000    2.22461
308040.0000    3.04555
308080.0000    3.04563
308120.0000    2.44785
308160.0000    2.80194
308200.0000    3.17922
308240.0000    3.08461
308280.0000    2.86623
308320.0000    2.45397
308360.0000    2.81643
308400.0000    3.48832
308440.0000    3.44432
308480.0000    3.71496
308520.0000    4.12263
308560.0000    3.22905
308600.0000    3.30291
308640.0000    2.46228
308680.0000    2.47510
308720.0000    2.07717
308760.0000    2.24974
308800.0000    2.35916
308840.0000    1.96553
308880.0000    2.94534
308920.0000    2.77567
308960.0000    2.06310
309000.0000    2.23412
309040.0000    2.25043
309080.0000    2.26368
309120.0000    2.50446
309160.0000    2.75950
309200.0000    2.38578
309240.0000    2.44967
309280.0000    3.11636
309320.0000    3.48295
309360.0000    2.41045
309400.0000    2.42881
309440.0000    2.30366
309480.0000    2.54072
309520.0000    2.18607
309560.0000    2.85900
309600.0000    3.65602
309640.0000    3.50867
309680.0000    2.84148
309720.0000    3.39938
309760.0000    2.49441
309800.0000    2.42012
309840.0000    2.54047
309880.0000    2.66445
309920.0000    3.14023
309960.0000    2.77468
310000.0000    2.71058
310040.0000    3.30625
310080.0000    3.51255
310120.0000    4.02820
310160.0000    3.32700
310200.0000    2.69524
310240.0000    3.39851
310280.0000    3.35198
310320.0000    3.56566
310360.0000    3.93638
310400.0000    4.17929
310440.0000    3.68752
310480.0000    3.44532
310520.0000    4.35696
310560.0000    3.38548
310600.0000    3.02809
310640.0000    3.36631
310680.0000    3.09175
310720.0000    3.42357
310760.0000    3.31240
310800.0000    3.37172
310840.0000    3.93708
310880.0000    3.55325
310920.0000    2.45109
310960.0000    3.15378
311000.0000    3.45087
311040.0000    3.30152
311080.0000    3.07962
311120.0000    2.97092
311160.0000    1.89729
311200.0000    2.73926
311240.0000    2.49864
311280.0000    2.10564
311320.0000    2.67896
311360.0000    1.61634
311400.0000    1.69353
311440.0000    2.06270
311480.0000    1.86473
311520.0000    1.35547
311560.0000    1.40239
311600.0000    1.13084
311640.0000    1.54717
311680.0000    0.83436
311720.0000    1.97930
311760.0000    2.00945
311800.0000    1.56418
311840.0000    1.25942
311880.0000    1.56274
311920.0000    2.20667
311960.0000    1.98771
312000.0000    1.66797
312040.0000    1.85897
312080.0000    1.45737
312120.0000    1.91428
312160.0000    1.58291
312200.0000    1.77097
312240.0000    1.46866
312280.0000    1.48820
312320.0000    1.68552
312360.0000    2.28311
312400.0000    1.69153
312440.0000    1.99233
312480.0000    1.36287
312520.0000    1.20944
312560.0000    1.74974
312600.0000    1.65182
312640.0000    1.92623
312680.0000    1.58846
312720.0000    2.22211
312760.0000    0.73468
312800.0000    1.46370
312840.0000    0.94580
312880.0000    1.57576
312920.0000    1.20033
312960.0000    0.53864
313000.0000    1.02241
313040.0000    0.56875
313080.0000    1.98729
313120.0000    1.37249
313160.0000    1.76476
313200.0000    0.75852
313240.0000    2.84210
313280.0000    2.06776
313320.0000    2.79824
313360.0000    2.08611
313400.0000    2.84626
313440.0000    2.59529
313480.0000    2.38110
313520.0000    1.74369
313560.0000    2.51743
313600.0000    1.90943
313640.0000    2.28542
313680.0000    2.52880
313720.0000    1.81749
313760.0000    2.72596
313800.0000    1.80799
313840.0000    1.61196
313880.0000    1.81495
313920.0000    2.49878
313960.0000    1.89305
314000.0000    1.84433
314040.0000    1.92118
314080.0000    2.45161
314120.0000    1.39760
314160.0000    1.47444
314200.0000    2.52087
314240.0000    2.69714
314280.0000    2.22435
314320.0000    2.14402
314360.0000    1.73793
314400.0000    1.72559
314440.0000    2.81059
314480.0000    3.02669
314520.0000    2.33615
314560.0000    1.92238
314600.0000    1.83857
314640.0000    2.56031
314680.0000    2.48392
314720.0000    3.50116
314760.0000    3.40003
314800.0000    1.83749
314840.0000    2.35078
314880.0000    2.27836
314920.0000    1.60051
314960.0000    2.01335
315000.0000    2.01139
315040.0000    1.88672
315080.0000    1.80556
315120.0000    2.65030
315160.0000    2.22471
315200.0000    2.05310
315240.0000    2.66823
315280.0000    1.93355
315320.0000    1.62461
315360.0000    1.71802
315400.0000    1.80700
315440.0000    1.43066
315480.0000    1.59878
315520.0000    1.10418
315560.0000    0.88505
315600.0000    0.94315
315640.0000    1.90584
315680.0000    1.49114
315720.0000   -0.14626
315760.0000    0.33305
315800.0000    1.37203
315840.0000    1.09729
315880.0000    0.41763
315920.0000    0.03835
315960.0000    0.41641
316000.0000    1.50500
316040.0000    2.71543
316080.0000    1.95701
316120.0000    1.32389
316160.0000    1.36330
316200.0000    1.04411
316240.0000    1.15408
316280.0000    1.04158
316320.0000    1.12790
316360.0000    0.98421
316400.0000    0.63277
316440.0000    0.63367
316480.0000    0.32867
316520.0000    0.76957
316560.0000   -0.12268
316600.0000    0.97424
316640.0000    1.37652
316680.0000    0.62806
316720.0000    0.13911
316760.0000    0.93071
316800.0000    1.49967
316840.0000    1.15571
316880.0000    1.40450
316920.0000    0.41204
316960.0000    0.54390
317000.0000    1.14815
317040.0000    1.35144
317080.0000    1.60835
317120.0000    2.26575
317160.0000    1.06161
317200.0000    1.11430
317240.0000    1.11733
317280.0000    0.87312
317320.0000    1.47549
317360.0000    0.24724
317400.0000    0.23412
317440.0000    1.39663
317480.0000    1.29449
317520.0000    0.52785
317560.0000    0.88266
317600.0000    0.57645
317640.0000    1.39689
317680.0000    0.63303
317720.0000    1.09127
317760.0000    0.64302
317800.0000    0.00067
317840.0000   -0.92084
317880.0000    0.41170
317920.0000    0.57792
317960.0000    0.51820
318000.0000    0.39628
318040.0000    0.17442
318080.0000    0.21441
318120.0000    1.44467
318160.0000    0.47277
318200.0000    0.14396
318240.0000    0.97650
318280.0000    0.93180
318320.0000    1.98425
318360.0000    2.15621
318400.0000    1.02540
318440.0000    1.47601
318480.0000    1.05480
318520.0000    1.79688
318560.0000    1.24807
318600.0000    1.14399
318640.0000    1.83349
318680.0000    1.37371
318720.0000    0.61787
318760.0000    1.00261
318800.0000    1.84957
318840.0000    1.28064
318880.0000    2.62599
318920.0000    2.35408
318960.0000    2.56862
319000.0000    1.31632
319040.0000    2.09905
319080.0000    1.59454
319120.0000    1.44568
319160.0000    2.76745
319200.0000    2.61721
319240.0000    2.80642
319280.0000    3.34754
319320.0000    2.95350
319360.0000    2.35896
319400.0000    2.26697
319440.0000    2.56094
319480.0000    2.26450
319520.0000    3.07865
319560.0000    1.96314
319600.0000    1.98420
319640.0000    2.25087
319680.0000    2.51649
319720.0000    1.97966
319760.0000    2.23329
319800.0000    2.40549
319840.0000    3.53522
319880.0000    3.74169
319920.0000    2.51390
319960.0000    3.77742
320000.0000    3.45602
320040.0000    3.58007
320080.0000    3.51346
320120.0000    3.70979
320160.0000    3.08613
320200.0000    3.78429
320240.0000    3.56234
320280.0000    4.07138
320320.0000    4.08126
320360.0000    4.32004
320400.0000    2.78216
320440.0000    3.54597
320480.0000    4.08528
320520.0000    4.50979
320560.0000    3.07019
320600.0000    3.26596
320640.0000    3.69500
320680.0000    2.51453
320720.0000    2.51469
320760.0000    1.28908
320800.0000    2.14640
320840.0000    2.73618
320880.0000    2.31242
320920.0000    2.61987
320960.0000    2.34839
321000.0000    2.30270
321040.0000    2.11894
321080.0000    1.89001
321120.0000    0.97846
321160.0000    1.80322
321200.0000    1.95348
321240.0000    1.97634
321280.0000    0.31085
321320.0000    0.82109
321360.0000    0.74688
321400.0000    0.31349
321440.0000    0.46611
321480.0000    1.51789
321520.0000    1.13771
321560.0000    2.00384
321600.0000    1.34757
321640.0000    0.83954
321680.0000    1.60578
321720.0000    2.65531
321760.0000    2.65186
321800.0000    2.15389
321840.0000    2.08633
321880.0000    1.73228
321920.0000    3.19518
321960.0000    2.61006
322000.0000    3.67252
322040.0000    2.98665
322080.0000    3.17420
322120.0000    2.55403
322160.0000    1.74694
322200.0000    1.99456
322240.0000    1.72312
322280.0000    1.33236
322320.0000    3.42136
322360.0000    2.66573
322400.0000    1.90146
322440.0000    3.05213
322480.0000    3.34450
322520.0000    2.43099
322560.0000    3.18790
322600.0000    1.69521
322640.0000    3.06391
322680.0000    3.83390
322720.0000    3.93948
322760.0000    4.23439
322800.0000    3.60977
322840.0000    3.92622
322880.0000    3.43313
322920.0000    4.08618
322960.0000    4.77811
323000.0000    5.07810
323040.0000    5.13318
323080.0000    4.28436
323120.0000    4.91742
323160.0000    4.06339
323200.0000    4.02501
323240.0000    4.13463
323280.0000    4.92164
323320.0000    4.39402
323360.0000    3.27654
323400.0000    4.01826
323440.0000    3.62106
323480.0000    3.95661
323520.0000    2.78664
323560.0000    3.27154
323600.0000    4.68583
323640.0000    4.98552
323680.0000    3.91754
323720.0000    3.34376
323760.0000    3.16962
323800.0000    3.40703
323840.0000    3.49298
323880.0000    2.46627
323920.0000    1.76089
323960.0000    1.62600
324000.0000    2.25656
324040.0000    3.94140
324080.0000    3.81810
324120.0000    3.40284
324160.0000    4.74921
324200.0000    4.31109
324240.0000    4.12964
324280.0000    3.57921
324320.0000    2.67513
324360.0000    3.94950
324400.0000    3.67519
324440.0000    3.57593
324480.0000    3.05386
324520.0000    2.81422
324560.0000    3.98273
324600.0000    4.40748
324640.0000    3.65791
324680.0000    4.38965
324720.0000    4.11847
324760.0000    3.63418
324800.0000    3.02552
324840.0000    4.03917
324880.0000    4.52328
324920.0000    2.16962
324960.0000    2.27138
325000.0000    2.52767
325040.0000    2.74531
325080.0000    2.03711
325120.0000    0.69271
325160.0000    2.28531
325200.0000    2.47413
325240.0000    2.58332
325280.0000    1.91549
325320.0000    1.18896
325360.0000    2.61638
325400.0000    1.37335
325440.0000    2.17154
325480.0000    0.90163
325520.0000    2.10868
325560.0000    0.91793
325600.0000    1.25822
325640.0000    0.60972
325680.0000    0.92809
325720.0000    0.64213
325760.0000    0.93763
325800.0000    1.48410
325840.0000    1.10869
325880.0000    0.24141
325920.0000    1.14231
325960.0000    1.09509
326000.0000    0.11162
326040.0000    0.31221
326080.0000    0.21628
326120.0000    0.44344
326160.0000   -0.06947
326200.0000    0.99781
326240.0000    1.03357
326280.0000    1.22962
326320.0000    1.69790
326360.0000    0.44033
326400.0000    0.29161
326440.0000    0.85013
326480.0000    2.34029
326520.0000    2.54191
326560.0000    3.52042
326600.0000    1.19652
326640.0000    1.43373
326680.0000    0.51141
326720.0000    1.03373
326760.0000    2.40249
326800.0000    1.26944
326840.0000    0.07848
326880.0000    2.11221
326920.0000    3.24608
326960.0000    3.86783
327000.0000    3.14695
327040.0000    1.32875
327080.0000    1.52775
327120.0000    1.83261
327160.0000    2.27913
327200.0000    1.92662
327240.0000    2.87234
327280.0000    1.17768
327320.0000    3.63499
327360.0000    1.85781
327400.0000    2.07252
327440.0000    1.59700
327480.0000    0.73580
327520.0000    0.94375
327560.0000    2.96247
327600.0000    1.95134
327640.0000    3.06931
327680.0000    5.24294
327720.0000    5.02308
327760.0000    3.61684
327800.0000    2.79453
327840.0000    3.70847
327880.0000    3.07716
327920.0000    1.38681
327960.0000    1.96921
328000.0000    1.28095
328040.0000    2.94249
328080.0000    2.03339
328120.0000    2.79623
328160.0000    2.45675
328200.0000    3.33430
328240.0000    5.48434
328280.0000    4.11858
328320.0000    3.14670
328360.0000    3.95785
328400.0000    3.49190
328440.0000    2.28505
328480.0000    2.38635
328520.0000    2.52375
328560.0000    4.75718
328600.0000    4.57462
328640.0000    4.73262
328680.0000    5.80287
328720.0000    5.15872
328760.0000    3.70750
328800.0000    4.90802
328840.0000    4.18783
328880.0000    3.96842
328920.0000    3.87039
328960.0000    3.86769
329000.0000    4.19677
329040.0000    2.81780
329080.0000    4.44855
329120.0000    3.20786
329160.0000    4.49638
329200.0000    3.88833
329240.0000    2.90152
329280.0000    2.69842
329320.0000    4.50407
329360.0000    6.21700
329400.0000    6.58802
329440.0000    6.75926
329480.0000    6.61324
329520.0000    6.73677
329560.0000    5.79478
329600.0000    7.47450
329640.0000    6.43978
329680.0000    7.24000
329720.0000    6.66860
329760.0000    7.00944
329800.0000    6.51289
329840.0000    6.21772
329880.0000    5.48536
329920.0000    5.53776
329960.0000    5.65045
330000.0000    6.97154
330040.0000    6.02456
330080.0000    7.38783
330120.0000    6.31729
330160.0000    4.15005
330200.0000    6.07256
330240.0000    5.83134
330280.0000    5.95656
330320.0000    5.92355
330360.0000    5.39437
330400.0000    4.24177
330440.0000    4.93364
330480.0000    6.30937
330520.0000    7.45845
330560.0000    5.74126
330600.0000    5.51654
330640.0000    5.34879
330680.0000    6.31060
330720.0000    4.97608
330760.0000    4.93973
330800.0000    6.31676
330840.0000    4.49557
330880.0000    3.50385
330920.0000    3.88512
330960.0000    3.17739
331000.0000    4.55021
331040.0000    2.52813
331080.0000    4.41802
331120.0000    3.04749
331160.0000    2.72737
331200.0000    4.25869
331240.0000    6.60704
331280.0000    5.98988
331320.0000    5.32370
331360.0000    5.74654
331400.0000    6.24452
331440.0000    6.19741
331480.0000    4.78990
331520.0000    6.30761
331560.0000    6.36124
331600.0000    5.42660
331640.0000    5.91926
331680.0000    7.85913
331720.0000    7.22885
331760.0000    8.72841
331800.0000    7.85998
331840.0000    6.95445
331880.0000    8.01291
331920.0000    7.41509
331960.0000    5.93003
332000.0000    6.28692
332040.0000    9.11477
332080.0000    8.94980
332120.0000    8.12144
332160.0000    8.07455
332200.0000    7.90136
332240.0000    6.63781
332280.0000    4.70357
332320.0000    5.49147
332360.0000    7.18851
332400.0000    6.84035
332440.0000    6.11130
332480.0000    6.89192
332520.0000    6.87847
332560.0000    6.82948
332600.0000    6.51107
332640.0000    7.20531
332680.0000    5.81802
332720.0000    5.32156
332760.0000    6.18007
332800.0000    3.88568
332840.0000    5.46455
332880.0000    5.36147
332920.0000    5.03786
332960.0000    5.15534
333000.0000    4.47306
333040.0000    2.36880
333080.0000    4.24975
333120.0000    3.61145
333160.0000    4.75287
333200.0000    5.71889
333240.0000    6.00968
333280.0000    6.38245
333320.0000    6.04734
333360.0000    7.29241
333400.0000    6.11332
333440.0000    5.73189
333480.0000    6.08153
333520.0000    6.06254
333560.0000    5.61240
333600.0000    6.33933
333640.0000    7.87609
333680.0000    8.13808
333720.0000    7.39978
333760.0000    6.74507
333800.0000    6.58528
333840.0000    5.58094
333880.0000    6.16254
333920.0000    6.07676
333960.0000    6.18403
334000.0000    6.68996
334040.0000    6.20210
334080.0000    6.53186
334120.0000    5.49612
334160.0000    5.30425
334200.0000    4.08975
334240.0000    5.21921
334280.0000    6.58586
334320.0000    6.60611
334360.0000    5.53779
334400.0000    5.33267
334440.0000    4.16166
334480.0000    4.90481
334520.0000    5.69505
334560.0000    5.26752
334600.0000    5.50458
334640.0000    5.00341
334680.0000    4.35040
334720.0000    5.21760
334760.0000    4.00520
334800.0000    6.05909
334840.0000    5.83830
334880.0000    4.82325
334920.0000    4.03089
334960.0000    4.19528
335000.0000    4.47411
335040.0000    5.56524
335080.0000    5.30960
335120.0000    5.14052
335160.0000    7.11047
335200.0000    5.35524
335240.0000    5.21232
335280.0000    6.54247
335320.0000    6.29431
335360.0000    4.53725
335400.0000    3.52598
335440.0000    4.66973
335480.0000    7.84645
335520.0000    7.58529
335560.0000    8.05248
335600.0000    6.72298
335640.0000    6.54959
335680.0000    6.98010
335720.0000    7.02505
335760.0000    7.84728
335800.0000    8.57203
335840.0000    8.09832
335880.0000    8.64228
335920.0000    8.77356
335960.0000    9.56071
336000.0000    9.56871
336040.0000    8.00713
336080.0000    8.28240
336120.0000    9.19023
336160.0000    6.43437
336200.0000    5.49813
336240.0000    8.75333
336280.0000    9.87975
336320.0000    8.82548
336360.0000    8.14181
336400.0000    9.80909
336440.0000   11.72427
336480.0000   10.44772
336520.0000    9.91741
336560.0000   12.83920
336600.0000   12.35513
336640.0000   11.72040
336680.0000   11.50447
336720.0000   11.31819
336760.0000   11.57406
336800.0000   13.05573
336840.0000   13.27677
336880.0000   13.56073
336920.0000   12.88960
336960.0000   13.31455
337000.0000   13.96756
337040.0000   13.88457
337080.0000   13.27667
337120.0000   13.27424
337160.0000   13.94894
337200.0000   14.59948
337240.0000   14.70637
337280.0000   14.98191
337320.0000   15.07246
337360.0000   15.45579
337400.0000   14.32089
337440.0000   14.47297
337480.0000   14.14708
337520.0000   13.82271
337560.0000   13.57733
337600.0000   14.82257
337640.0000   14.67073
337680.0000   14.30085
337720.0000   14.68205
337760.0000   15.24168
337800.0000   14.81977
337840.0000   13.35157
337880.0000   15.00560
337920.0000   15.29862
337960.0000   14.74656
338000.0000   13.69145
338040.0000   15.21671
338080.0000   14.29519
338120.0000   13.91747
338160.0000   13.83299
338200.0000   13.52413
338240.0000   13.23558
338280.0000   13.75242
338320.0000   14.32742
338360.0000   15.06724
338400.0000   14.08057
338440.0000   14.88857
338480.0000   13.93410
338520.0000   13.45555
338560.0000   14.55394
338600.0000   13.42446
338640.0000   14.04481
338680.0000   15.84177
338720.0000   12.80925
338760.0000   12.56722
338800.0000   12.74784
338840.0000   12.30795
338880.0000   11.29801
338920.0000   11.94376
338960.0000   12.04790
339000.0000   11.63044
339040.0000   10.59111
339080.0000    7.62453
339120.0000    7.33062
339160.0000    7.44304
339200.0000    7.39255
339240.0000    7.01147
339280.0000    8.22442
339320.0000    9.48004
339360.0000    8.88000
339400.0000    8.04232
339440.0000    7.27047
339480.0000    6.86078
339520.0000    8.90450
339560.0000    9.67025
339600.0000    9.46910
339640.0000    9.76225
339680.0000    9.35893
339720.0000    8.16402
339760.0000    8.25208
339800.0000    9.12449
339840.0000    9.34583
339880.0000   11.23062
339920.0000   10.89003
339960.0000    9.91224
340000.0000    9.25355
340040.0000    8.59350
340080.0000   10.64550
340120.0000   11.71351
340160.0000   11.14106
340200.0000   11.23891
340240.0000   10.18830
340280.0000    9.38530
340320.0000    9.11738
340360.0000    8.70538
340400.0000    9.22822
340440.0000   10.01544
340480.0000    8.52350
340520.0000    9.04541
340560.0000    7.49096
340600.0000    7.82476
340640.0000    7.81572
340680.0000    7.33072
340720.0000    8.45675
340760.0000    7.82967
340800.0000    8.19170
340840.0000    9.12261
340880.0000    9.31498
340920.0000    8.48116
340960.0000    8.98908
341000.0000   10.27265
341040.0000    9.18521
341080.0000    9.06452
341120.0000    9.67709
341160.0000    9.68044
341200.0000    9.32860
341240.0000    8.66625
341280.0000    9.47687
341320.0000    9.68130
341360.0000    9.85282
341400.0000    9.69115
341440.0000    9.75319
341480.0000    9.46198
341520.0000    9.45049
341560.0000    9.22314
341600.0000    8.68972
341640.0000    8.77548
341680.0000    8.08517
341720.0000    8.76327
341760.0000    9.42312
341800.0000    8.47271
341840.0000    8.47570
341880.0000    8.68474
341920.0000    7.98006
341960.0000    8.33916
342000.0000    9.01893
342040.0000    8.41762
342080.0000    8.99038
342120.0000    9.69742
342160.0000    9.36122
342200.0000    7.51999
342240.0000    7.97256
342280.0000    8.37359
342320.0000    7.32238
342360.0000    7.80656
342400.0000    8.93787
342440.0000    9.30539
342480.0000    8.96924
342520.0000    8.37553
342560.0000    8.48975
342600.0000    8.08378
342640.0000    8.58775
342680.0000    8.06454
342720.0000    8.47295
342760.0000    8.03092
342800.0000    8.61956
342840.0000    8.50958
342880.0000    8.24333
342920.0000    9.22442
342960.0000    8.07967
343000.0000    7.42739
343040.0000    8.97275
343080.0000    8.46507
343120.0000    8.95090
343160.0000    9.16155
343200.0000    8.52975
343240.0000   10.17991
343280.0000   10.23466
343320.0000   10.85688
343360.0000   10.16488
343400.0000   11.91246
343440.0000   11.74872
343480.0000   12.24029
343520.0000   13.36550
343560.0000   12.56497
343600.0000   10.28526
343640.0000   12.16387
343680.0000   12.40810
343720.0000   11.62444
343760.0000   11.27130
343800.0000   11.87696
343840.0000   11.64588
343880.0000    9.44240
343920.0000    9.85356
343960.0000    8.80914
344000.0000    7.68887
344040.0000    8.18753
344080.0000    8.25129
344120.0000    8.28540
344160.0000    7.70570
344200.0000    8.10508
344240.0000    7.82194
344280.0000    7.03295
344320.0000    6.03250
344360.0000    7.90062
344400.0000    8.41735
344440.0000    7.43287
344480.0000    7.56554
344520.0000    9.23271
344560.0000    8.29339
344600.0000    8.27602
344640.0000    8.97044
344680.0000    7.65485
344720.0000    7.68938
344760.0000    8.65456
344800.0000    8.32197
344840.0000   10.09494
344880.0000    8.45348
344920.0000    6.96166
344960.0000    7.63674
345000.0000    7.47466
345040.0000    8.12856
345080.0000    7.33410
345120.0000    6.69118
345160.0000    5.20202
345200.0000    6.51417
345240.0000    5.92955
345280.0000    7.02234
345320.0000    7.71354
345360.0000    5.82107
345400.0000    5.83742
345440.0000    6.36441
345480.0000    5.95050
345520.0000    7.31866
345560.0000    8.02982
345600.0000    6.49643
345640.0000    8.71563
345680.0000    8.87509
345720.0000   10.95188
345760.0000    9.96353
345800.0000    8.41213
345840.0000    8.68618
345880.0000    8.19863
345920.0000    7.85052
345960.0000    9.31505
346000.0000    8.41010
346040.0000    9.50207
346080.0000    8.51561
346120.0000    7.61649
346160.0000    7.66800
346200.0000    8.64843
346240.0000    8.90623
346280.0000    8.95868
346320.0000    8.16579
346360.0000    8.79990
346400.0000    9.15946
346440.0000    9.20185
346480.0000    9.34571
346520.0000   10.23917
346560.0000   10.20042
346600.0000    9.05951
346640.0000    9.96758
346680.0000   10.52480
346720.0000    9.70252
346760.0000   10.58751
346800.0000   11.82006
346840.0000   13.18460
346880.0000   13.11585
346920.0000   14.37348
346960.0000   13.94520
347000.0000   12.70538
347040.0000   11.23794
347080.0000   10.43766
347120.0000   10.40707
347160.0000   10.87712
347200.0000   11.07033
347240.0000    9.74990
347280.0000    9.61189
347320.0000    8.74594
347360.0000    9.37954
347400.0000    8.46246
347440.0000    8.16377
347480.0000    7.30333
347520.0000    7.87295
347560.0000    5.07687
347600.0000    6.99984
347640.0000    8.43217
347680.0000    7.59213
347720.0000    7.75411
347760.0000    6.49963
347800.0000    5.74009
347840.0000    8.87704
347880.0000    7.02410
347920.0000    6.81192
347960.0000    6.68891
348000.0000    8.38943
348040.0000    9.16097
348080.0000    7.33000
348120.0000    6.10950
348160.0000    9.15055
348200.0000    8.51731
348240.0000   10.14226
348280.0000    8.92583
348320.0000    7.85020
348360.0000    8.39834
348400.0000    5.71961
348440.0000    7.22742
348480.0000    6.67794
348520.0000    5.38852
348560.0000    5.77285
348600.0000    5.78025
348640.0000    4.94185
348680.0000    3.90839
348720.0000    6.21794
348760.0000    4.75688
348800.0000    6.01554
348840.0000    7.04059
348880.0000    5.81251
348920.0000    6.10913
348960.0000    5.51851
349000.0000    5.46605
349040.0000    5.17872
349080.0000    5.21023
349120.0000    4.56021
349160.0000    4.76281
349200.0000    7.30500
349240.0000    6.26004
349280.0000    4.91870
349320.0000    5.34845
349360.0000    6.14476
349400.0000    6.09764
349440.0000    7.29174
349480.0000    5.35480
349520.0000    6.43388
349560.0000    5.56193
349600.0000    3.70835
349640.0000    4.40633
349680.0000    5.27466
349720.0000    5.98768
349760.0000    7.80799
349800.0000    8.80617
349840.0000   11.04432
349880.0000   12.17042
349920.0000    9.30811
349960.0000    9.80987
350000.0000   10.32327
350040.0000    9.64284
350080.0000    9.89476
350120.0000    9.68415
350160.0000   11.14513
350200.0000    9.60017
350240.0000    8.32379
350280.0000    6.75514
350320.0000    7.65289
350360.0000    8.04300
350400.0000    7.77885
350440.0000    7.70988
350480.0000    6.84223
350520.0000    5.62971
350560.0000    5.03060
350600.0000    5.96722
350640.0000    6.77107
350680.0000    6.99585
350720.0000    6.67377
350760.0000    7.59075
350800.0000    8.37471
350840.0000    8.98406
350880.0000    8.17567
350920.0000    9.29979
350960.0000    6.90565
351000.0000    7.73882
351040.0000    8.09507
351080.0000    7.30417
351120.0000    7.11277
351160.0000    8.92964
351200.0000    7.21994
351240.0000    5.41516
351280.0000    5.00531
351320.0000    4.99629
351360.0000    7.27882
351400.0000    4.44047
351440.0000    4.66662
351480.0000    5.41837
351520.0000    5.37174
351560.0000    4.39357
351600.0000    5.57066
351640.0000    6.00176
351680.0000    7.47777
351720.0000    6.53862
351760.0000    7.91172
351800.0000    6.85792
351840.0000    7.88107
351880.0000    8.05401
351920.0000    6.84875
351960.0000    5.47387
352000.0000    6.85636
352040.0000    6.77150
352080.0000    5.01812
352120.0000    4.48282
352160.0000    5.72104
352200.0000    4.97668
352240.0000    5.36898
352280.0000    6.24845
352320.0000    4.39834
352360.0000    4.26710
352400.0000    4.62727
352440.0000    2.71933
352480.0000    4.85907
352520.0000    3.86981
352560.0000    4.62097
352600.0000    3.28927
352640.0000    4.96854
352680.0000    5.89625
352720.0000    6.21194
352760.0000    7.42849
352800.0000    6.64753
352840.0000    5.18234
352880.0000    5.81632
352920.0000    5.90579
352960.0000    5.68511
353000.0000    5.22279
353040.0000    5.82785
353080.0000    6.03660
353120.0000    6.13373
353160.0000    7.02713
353200.0000    7.54527
353240.0000    6.83265
353280.0000    5.46150
353320.0000    6.67434
353360.0000    4.51309
353400.0000    5.82886
353440.0000    5.79499
353480.0000    5.01548
353520.0000    3.93425
353560.0000    6.55714
353600.0000    6.49143
353640.0000    7.01595
353680.0000    9.14496
353720.0000    7.29186
353760.0000    6.59358
353800.0000    6.08721
353840.0000    7.65279
353880.0000    8.31823
353920.0000    7.97822
353960.0000    6.84241
354000.0000    7.25409
354040.0000    7.24558
354080.0000    8.34296
354120.0000    7.68583
354160.0000    7.41738
354200.0000    5.21319
354240.0000    6.24825
354280.0000    5.77008
354320.0000    4.93263
354360.0000    5.52039
354400.0000    6.80638
354440.0000    5.30084
354480.0000    6.93360
354520.0000    5.73872
354560.0000    7.20166
354600.0000    5.26464
354640.0000    6.99245
354680.0000    5.38103
354720.0000    7.34376
354760.0000    6.48143
354800.0000    5.86700
354840.0000    5.73552
354880.0000    6.89308
354920.0000    6.94996
354960.0000    7.15587
355000.0000    6.06472
355040.0000    6.72748
355080.0000    7.38500
355120.0000    9.42450
355160.0000   10.09602
355200.0000    8.74958
355240.0000    7.49412
355280.0000    7.36817
355320.0000    6.96843
355360.0000    7.40216
355400.0000    6.24376
355440.0000    6.50701
355480.0000    7.00972
355520.0000    6.80501
355560.0000    7.52262
355600.0000    8.51661
355640.0000    9.08093
355680.0000   10.51062
355720.0000    8.12046
355760.0000    7.71679
355800.0000    7.71512
355840.0000    8.43947
355880.0000    9.61250
355920.0000    8.29094
355960.0000    8.54006
356000.0000    8.17570
356040.0000    7.24010
356080.0000    6.79644
356120.0000    6.34211
356160.0000    5.52086
356200.0000    6.23666
356240.0000    4.65133
356280.0000    5.67358
356320.0000    6.87708
356360.0000    5.75061
356400.0000    4.49069
356440.0000    4.32863
356480.0000    5.24971
356520.0000    6.64471
356560.0000    6.79559
356600.0000    7.18777
356640.0000    5.07297
356680.0000    6.17626
356720.0000    6.97237
356760.0000    4.72084
356800.0000    6.66541
356840.0000    7.24199
356880.0000    6.05866
356920.0000    4.65816
356960.0000    4.60685
357000.0000    5.69820
357040.0000    3.84628
357080.0000    2.37119
357120.0000    3.36988
357160.0000    2.48754
357200.0000    2.51901
357240.0000    1.13186
357280.0000    3.09257
357320.0000    2.63941
357360.0000    2.65642
357400.0000    2.62995
357440.0000    3.64993
357480.0000    4.95046
357520.0000    5.09486
357560.0000    6.16555
357600.0000    5.50582
357640.0000    4.95421
357680.0000    6.03124
357720.0000    4.72525
357760.0000    3.96237
357800.0000    5.43707
357840.0000    4.35538
357880.0000    4.33140
357920.0000    4.32095
357960.0000    1.80115
358000.0000    3.13300
358040.0000    2.47210
358080.0000    1.52314
358120.0000    2.85814
358160.0000    3.66514
358200.0000    4.61407
358240.0000    5.43498
358280.0000    4.63888
358320.0000    5.38512
358360.0000    6.61000
358400.0000    5.63269
358440.0000    5.59433
358480.0000    3.90802
358520.0000    4.30145
358560.0000    3.61157
358600.0000    4.89368
358640.0000    3.44677
358680.0000    3.08916
358720.0000    4.49218
358760.0000    4.76636
358800.0000    3.75444
358840.0000    6.24635
358880.0000    4.88680
358920.0000    4.44837
358960.0000    5.75751
359000.0000    6.35150
359040.0000    6.46642
359080.0000    6.68643
359120.0000    7.31365
359160.0000    6.95559
359200.0000    7.82632
359240.0000    7.48814
359280.0000    8.88624
359320.0000    6.02290
359360.0000    4.19302
359400.0000    4.28958
359440.0000    5.48533
359480.0000    5.05567
359520.0000    4.85135
359560.0000    7.14386
359600.0000    5.24677
359640.0000    5.12589
359680.0000    5.55709
359720.0000    6.08867
359760.0000    6.00014
359800.0000    5.66679
359840.0000    7.23322
359880.0000    6.61672
359920.0000    6.79627
359960.0000    8.37290
360000.0000    6.20583
360040.0000    6.22963
360080.0000    6.83721
360120.0000    4.41470
360160.0000    6.83156
360200.0000    5.99119
360240.0000    5.36254
360280.0000    5.90545
360320.0000    6.34951
360360.0000    6.18697
360400.0000    6.07953
360440.0000    6.43842
360480.0000    4.55677
360520.0000    3.44117
360560.0000    2.56982
360600.0000    4.96522
360640.0000    5.98406
360680.0000    6.48865
360720.0000    5.59089
360760.0000    5.49555
360800.0000    6.01208
360840.0000    6.50717
360880.0000    6.87927
360920.0000    7.24141
360960.0000    8.00847
361000.0000    9.72202
361040.0000    7.74127
361080.0000    8.35975
361120.0000    8.98364
361160.0000    7.70054
361200.0000    7.62352
361240.0000    6.69327
361280.0000    7.79043
361320.0000    7.51429
361360.0000    7.11870
361400.0000    7.09463
361440.0000    6.42889
361480.0000    6.79432
361520.0000    5.93488
361560.0000    4.66422
361600.0000    6.39222
361640.0000    5.62382
361680.0000    5.17324
361720.0000    4.71121
361760.0000    6.09188
361800.0000    4.90207
361840.0000    4.85680
361880.0000    4.29814
361920.0000    5.84666
361960.0000    5.36273
362000.0000    4.65980
362040.0000    5.61130
362080.0000    5.56881
362120.0000    5.42017
362160.0000    5.39706
362200.0000    6.69998
362240.0000    8.12764
362280.0000    7.80408
362320.0000    7.66125
362360.0000    7.65479
362400.0000    7.96350
362440.0000    7.08664
362480.0000    6.44829
362520.0000    7.78678
362560.0000    6.92033
362600.0000    3.95025
362640.0000    4.78199
362680.0000    6.25705
362720.0000    6.38597
362760.0000    6.91056
362800.0000    7.87163
362840.0000    6.90503
362880.0000    7.32269
362920.0000    7.71011
362960.0000    6.24694
363000.0000    6.35560
363040.0000    6.78742
363080.0000    5.19708
363120.0000    6.47803
363160.0000    6.75659
363200.0000    6.50725
363240.0000    6.29752
363280.0000    6.18786
363320.0000    6.44671
363360.0000    7.23445
363400.0000    6.69425
363440.0000    6.63769
363480.0000    6.76312
363520.0000    6.70331
363560.0000    6.83730
363600.0000    6.33714
363640.0000    6.42227
363680.0000    5.32502
363720.0000    5.60442
363760.0000    6.47646
363800.0000    6.45504
363840.0000    8.37073
363880.0000    7.80125
363920.0000    6.62189
363960.0000    7.09383
364000.0000    7.48287
364040.0000    7.60058
364080.0000    6.60627
364120.0000    7.39145
364160.0000    6.01884
364200.0000    5.73598
364240.0000    5.11683
364280.0000    7.16635
364320.0000    5.98300
364360.0000    5.92160
364400.0000    5.89541
364440.0000    6.49014
364480.0000    6.48842
364520.0000    6.40181
364560.0000    4.22675
364600.0000    4.18268
364640.0000    4.94146
364680.0000    5.16810
364720.0000    5.21006
364760.0000    6.08381
364800.0000    7.00558
364840.0000    5.01707
364880.0000    4.68164
364920.0000    6.28970
364960.0000    6.51724
365000.0000    5.81080
365040.0000    4.94064
365080.0000    5.38315
365120.0000    4.98011
365160.0000    4.17860
365200.0000    4.35163
365240.0000    5.34216
365280.0000    4.31140
365320.0000    4.51420
365360.0000    5.20213
365400.0000    4.99545
365440.0000    6.13981
365480.0000    5.87335
365520.0000    6.67681
365560.0000    5.76734
365600.0000    6.52905
365640.0000    8.20769
365680.0000    5.41830
365720.0000    4.47228
365760.0000    4.88081
365800.0000    6.28246
365840.0000    7.10313
365880.0000    5.85141
365920.0000    3.44367
365960.0000    6.52863
366000.0000    6.56609
366040.0000    7.73118
366080.0000    7.35840
366120.0000    8.36918
366160.0000    8.09856
366200.0000   10.24540
366240.0000   10.13858
366280.0000   10.30856
366320.0000    9.85967
366360.0000    9.36037
366400.0000    7.47075
366440.0000    7.09544
366480.0000    7.40460
366520.0000    6.85902
366560.0000    7.51273
366600.0000    7.80813
366640.0000    6.03265
366680.0000    7.51548
366720.0000    6.87536
366760.0000    7.34631
366800.0000    7.96417
366840.0000    6.19420
366880.0000    8.62848
366920.0000    7.08141
366960.0000    6.86656
367000.0000    5.17981
367040.0000    4.30691
367080.0000    4.37575
367120.0000    4.57695
367160.0000    6.38571
367200.0000    6.24385
367240.0000    6.87161
367280.0000    6.22206
367320.0000    6.41407
367360.0000    6.99290
367400.0000    7.21031
367440.0000    6.27223
367480.0000    6.15445
367520.0000    5.19984
367560.0000    6.45983
367600.0000    5.85534
367640.0000    4.43629
367680.0000    3.19531
367720.0000    3.88019
367760.0000    4.71501
367800.0000    4.10469
367840.0000    5.69128
367880.0000    6.21042
367920.0000    5.44951
367960.0000    5.45479
368000.0000    6.24525
368040.0000    6.33964
368080.0000    6.73967
368120.0000    6.69703
368160.0000    7.86097
368200.0000    7.31160
368240.0000    6.61158
368280.0000    5.28369
368320.0000    5.16236
368360.0000    3.72315
368400.0000    5.20696
368440.0000    5.19484
368480.0000    5.23394
368520.0000    4.89020
368560.0000    4.54929
368600.0000    4.88924
368640.0000    5.27693
368680.0000    5.50594
368720.0000    4.72066
368760.0000    4.29314
368800.0000    4.17699
368840.0000    7.03490
368880.0000    6.60751
368920.0000    4.50826
368960.0000    4.84312
369000.0000    3.89937
369040.0000    5.21256
369080.0000    5.36219
369120.0000    6.26163
369160.0000    5.77932
369200.0000    4.59961
369240.0000    3.66879
369280.0000    3.92825
369320.0000    4.71925
369360.0000    4.97102
369400.0000    5.12564
369440.0000    4.59171
369480.0000    2.96180
369520.0000    3.71016
369560.0000    5.02548
369600.0000    3.66375
369640.0000    5.27291
369680.0000    4.04308
369720.0000    4.61732
369760.0000    4.67402
369800.0000    4.84075
369840.0000    3.65626
369880.0000    4.64272
369920.0000    5.02410
369960.0000    4.86352
370000.0000    4.83218
370040.0000    3.24295
370080.0000    4.35689
370120.0000    4.03929
370160.0000    5.47766
370200.0000    4.75944
370240.0000    5.52909
370280.0000    4.43616
370320.0000    3.76268
370360.0000    4.12904
370400.0000    4.83062
370440.0000    5.41502
370480.0000    4.72120
370520.0000    4.00427
370560.0000    3.53118
370600.0000    3.35802
370640.0000    3.80802
370680.0000    4.56655
370720.0000    5.50581
370760.0000    4.92989
370800.0000    5.59269
370840.0000    2.96399
370880.0000    4.44156
370920.0000    6.12368
370960.0000    5.11212
371000.0000    6.06319
371040.0000    6.05591
371080.0000    4.82406
371120.0000    4.68733
371160.0000    5.53762
371200.0000    6.15989
371240.0000    7.41578
371280.0000    6.67193
371320.0000    4.97817
371360.0000    5.67750
371400.0000    5.63306
371440.0000    5.74713
371480.0000    5.14502
371520.0000    4.70884
371560.0000    5.46954
371600.0000    4.42919
371640.0000    4.64133
371680.0000    4.03493
371720.0000    3.24293
371760.0000    3.81849
371800.0000    5.09442
371840.0000    5.39570
371880.0000    5.58459
371920.0000    6.72482
371960.0000    4.74309
372000.0000    4.51366
372040.0000    4.68942
372080.0000    4.15360
372120.0000    4.51673
372160.0000    4.17092
372200.0000    4.73626
372240.0000    4.68650
372280.0000    5.88698
372320.0000    6.56227
372360.0000    4.81342
372400.0000    3.68158
372440.0000    3.25558
372480.0000    5.48346
372520.0000    3.39319
372560.0000    3.10453
372600.0000    3.87487
372640.0000    5.01557
372680.0000    6.11689
372720.0000    5.90159
372760.0000    5.76961
372800.0000    8.17622
372840.0000    7.47911
372880.0000    7.04716
372920.0000    6.17283
372960.0000    6.11424
373000.0000    5.84156
373040.0000    6.27110
373080.0000    5.04368
373120.0000    5.61818
373160.0000    5.97833
373200.0000    3.50641
373240.0000    3.89169
373280.0000    2.53918
373320.0000    3.63249
373360.0000    6.81082
373400.0000    6.14995
373440.0000    5.98679
373480.0000    5.30412
373520.0000    5.78253
373560.0000    5.39170
373600.0000    7.09547
373640.0000    7.75178
373680.0000    6.07095
373720.0000    7.58896
373760.0000    8.76084
373800.0000    6.65673
373840.0000    6.03955
373880.0000    7.32644
373920.0000    6.88075
373960.0000    7.89755
374000.0000    6.89434
374040.0000    7.87972
374080.0000    7.01860
374120.0000    8.27770
374160.0000    8.36792
374200.0000    7.62404
374240.0000    7.22214
374280.0000    7.28663
374320.0000    7.24624
374360.0000    8.24771
374400.0000    7.21175
374440.0000    7.13269
374480.0000    7.39789
374520.0000    8.60276
374560.0000    7.83459
374600.0000    7.87970
374640.0000    7.12857
374680.0000    7.62855
374720.0000    8.67254
374760.0000    8.61790
374800.0000    8.32537
374840.0000    9.51401
374880.0000    9.82922
374920.0000    9.13324
374960.0000    8.16454
375000.0000    7.45715
375040.0000    8.48079
375080.0000    8.72284
375120.0000    9.91690
375160.0000   10.28479
375200.0000   10.26974
375240.0000    9.62716
375280.0000   10.27179
375320.0000    9.67746
375360.0000    9.64153
375400.0000   10.55843
375440.0000   10.89939
375480.0000    9.42876
375520.0000    9.05312
375560.0000    8.88250
375600.0000    8.46106
375640.0000    8.04195
375680.0000    9.20050
375720.0000    8.80717
375760.0000    8.96836
375800.0000    9.74505
375840.0000    8.05184
375880.0000    7.24191
375920.0000    7.78423
375960.0000    9.14088
376000.0000    7.57824
376040.0000    8.86339
376080.0000    9.71568
376120.0000   10.95847
376160.0000   11.03339
376200.0000   11.73929
376240.0000   11.72962
376280.0000   11.29634
376320.0000   11.11742
376360.0000   10.85267
376400.0000    9.16281
376440.0000   10.80245
376480.0000   10.08173
376520.0000    9.67721
376560.0000    7.58871
376600.0000    8.05486
376640.0000    6.23187
376680.0000    7.09582
376720.0000    6.95588
376760.0000    7.06632
376800.0000    6.93881
376840.0000    7.15120
376880.0000    4.92716
376920.0000    7.31395
376960.0000    5.91914
377000.0000    5.33997
377040.0000    4.43424
377080.0000    4.46809
377120.0000    6.35622
377160.0000    5.79346
377200.0000    6.28455
377240.0000    6.27558
377280.0000    6.17659
377320.0000    4.86767
377360.0000    6.10641
377400.0000    6.29107
377440.0000    6.35313
377480.0000    6.48741
377520.0000    6.25208
377560.0000    6.26019
377600.0000    5.84917
377640.0000    5.79891
377680.0000    6.38661
377720.0000    5.33580
377760.0000    8.05450
377800.0000    6.76341
377840.0000    8.48880
377880.0000    6.72668
377920.0000    6.40668
377960.0000    8.61903
378000.0000    9.33079
378040.0000    7.48183
378080.0000    7.25670
378120.0000    9.14497
378160.0000    8.40839
378200.0000    7.78114
378240.0000    5.84610
378280.0000    5.51942
378320.0000    7.30096
378360.0000    6.41800
378400.0000    8.38610
378440.0000    5.57780
378480.0000    7.62707
378520.0000    7.34835
378560.0000    8.17110
378600.0000    8.00768
378640.0000    7.35726
378680.0000    6.43423
378720.0000    6.12450
378760.0000    5.06538
378800.0000    5.63624
378840.0000    4.96518
378880.0000    5.89048
378920.0000    5.96290
378960.0000    6.67994
379000.0000    6.52315
379040.0000    6.47726
379080.0000    4.83600
379120.0000    7.06426
379160.0000    7.01315
379200.0000    5.42391
379240.0000    4.81801
379280.0000    5.01113
379320.0000    6.13810
379360.0000    8.38700
379400.0000    6.70024
379440.0000    8.99966
379480.0000    9.27374
379520.0000    8.42441
379560.0000    7.98535
379600.0000    8.36615
379640.0000    8.35742
379680.0000    8.92772
379720.0000    7.28798
379760.0000    8.06785
379800.0000    8.80853
379840.0000    9.43683
379880.0000    9.97625
379920.0000    8.85966
379960.0000    7.92119
380000.0000    7.85713
380040.0000    8.35836
380080.0000    8.43043
380120.0000    7.94437
380160.0000    8.58863
380200.0000   11.10681
380240.0000   11.20093
380280.0000   11.50514
380320.0000   11.35092
380360.0000   10.09261
380400.0000    8.96340
380440.0000    9.28446
380480.0000    6.97107
380520.0000    7.44655
380560.0000    6.72819
380600.0000    7.23510
380640.0000    5.74839
380680.0000    4.33750
380720.0000    5.31581
380760.0000    4.44009
380800.0000    3.98987
380840.0000    5.19955
380880.0000    4.77197
380920.0000    4.96459
380960.0000    4.23676
381000.0000    4.60126
381040.0000    4.99827
381080.0000    6.15019
381120.0000    5.42302
381160.0000    5.12008
381200.0000    7.17794
381240.0000    7.70771
381280.0000    7.93804
381320.0000    7.68746
381360.0000    6.75928
381400.0000    7.20617
381440.0000    5.76666
381480.0000    6.23595
381520.0000    5.60925
381560.0000    5.48772
381600.0000    5.58220
381640.0000    5.31671
381680.0000    6.89719
381720.0000    7.31379
381760.0000    8.99666
381800.0000    7.68724
381840.0000    6.30546
381880.0000    8.15953
381920.0000    7.36341
381960.0000    6.82382
382000.0000    9.48462
382040.0000    9.72747
382080.0000    8.61334
382120.0000    8.21674
382160.0000    8.92777
382200.0000    9.11705
382240.0000    8.98323
382280.0000    8.48907
382320.0000    8.26620
382360.0000    7.38163
382400.0000    8.27880
382440.0000    8.06388
382480.0000    6.88962
382520.0000    8.99970
382560.0000    8.25280
382600.0000    7.02267
382640.0000    7.60446
382680.0000    8.05340
382720.0000    6.31609
382760.0000    6.26821
382800.0000    7.38875
382840.0000    6.64114
382880.0000    7.21431
382920.0000    7.40832
382960.0000    6.76785
383000.0000    8.59209
383040.0000    8.05795
383080.0000    7.76392
383120.0000    7.84201
383160.0000   10.74483
383200.0000   11.01741
383240.0000    8.91170
383280.0000   10.54830
383320.0000    8.39178
383360.0000    7.81611
383400.0000    8.46142
383440.0000    7.03729
383480.0000    8.93148
383520.0000    9.69023
383560.0000    9.60510
383600.0000    8.67966
383640.0000    6.08355
383680.0000    5.86368
383720.0000    6.10639
383760.0000    6.67449
383800.0000    5.35817
383840.0000    5.84563
383880.0000    7.01390
383920.0000    9.09778
383960.0000    9.50791
384000.0000    8.25071
384040.0000    9.30527
384080.0000   10.06683
384120.0000   10.63668
384160.0000    9.78987
384200.0000    7.66452
384240.0000    9.52582
384280.0000    8.59728
384320.0000    6.88318
384360.0000    7.50135
384400.0000    8.16987
384440.0000    8.08671
384480.0000    6.82490
384520.0000    7.31654
384560.0000    7.34729
384600.0000    8.39861
384640.0000    7.33973
384680.0000    7.53992
384720.0000    8.19446
384760.0000    9.40366
384800.0000    8.05322
384840.0000    6.22630
384880.0000    6.07556
384920.0000    7.21090
384960.0000    7.11548
385000.0000    5.71435
385040.0000    5.61974
385080.0000    4.56339
385120.0000    5.97732
385160.0000    4.12176
385200.0000    3.11409
385240.0000    3.84666
385280.0000    4.65980
385320.0000    5.33249
385360.0000    5.10684
385400.0000    3.98170
385440.0000    3.64757
385480.0000    5.59613
385520.0000    6.03580
385560.0000    5.49079
385600.0000    5.62149
385640.0000    8.12214
385680.0000    6.73626
385720.0000    5.82333
385760.0000    6.09549
385800.0000    5.89140
385840.0000    6.49515
385880.0000    6.85530
385920.0000    6.12047
385960.0000    3.55573
386000.0000    4.63434
386040.0000    5.68530
386080.0000    4.52112
386120.0000    6.86588
386160.0000    7.29789
386200.0000    8.17398
386240.0000    8.46288
386280.0000    8.06592
386320.0000    9.47344
386360.0000    7.81312
386400.0000    7.56039
386440.0000    8.23718
386480.0000    8.36730
386520.0000    6.59131
386560.0000    5.77212
386600.0000    6.12563
386640.0000    5.57013
386680.0000    5.36752
386720.0000    4.09527
386760.0000    5.21292
386800.0000    5.34314
386840.0000    4.63269
386880.0000    5.41137
386920.0000    4.51724
386960.0000    3.74714
387000.0000    3.62711
387040.0000    3.40948
387080.0000    4.12908
387120.0000    3.56351
387160.0000    3.35908
387200.0000    3.51079
387240.0000    2.95455
387280.0000    4.06714
387320.0000    2.93398
387360.0000    3.32923
387400.0000    2.34810
387440.0000    3.55431
387480.0000    3.88136
387520.0000    3.32452
387560.0000    6.39434
387600.0000    4.99922
387640.0000    6.64503
387680.0000    5.77675
387720.0000    5.43775
387760.0000    6.22767
387800.0000    6.44079
387840.0000    7.58768
387880.0000    8.90524
387920.0000    7.83597
387960.0000    9.21147
388000.0000    9.86463
388040.0000   10.79207
388080.0000    9.55865
388120.0000    9.52285
388160.0000    8.34480
388200.0000    9.67682
388240.0000    6.60887
388280.0000    7.43282
388320.0000    9.12922
388360.0000    8.16479
388400.0000    7.52253
388440.0000    9.61617
388480.0000    8.46601
388520.0000   10.06832
388560.0000   10.42196
388600.0000    9.13271
388640.0000    9.20240
388680.0000   10.74011
388720.0000   11.23884
388760.0000    9.50874
388800.0000    8.67829
388840.0000    7.53596
388880.0000    7.31435
388920.0000    7.52126
388960.0000    7.28476
389000.0000    9.17242
389040.0000    8.98248
389080.0000    7.82187
389120.0000    8.65840
389160.0000    7.69121
389200.0000    6.86929
389240.0000    8.18342
389280.0000    8.88208
389320.0000    9.43991
389360.0000    8.03810
389400.0000    9.34113
389440.0000    9.00208
389480.0000    8.61877
389520.0000    7.92885
389560.0000    9.68233
389600.0000    8.01345
389640.0000    7.11026
389680.0000    6.80631
389720.0000   10.14925
389760.0000    8.97806
389800.0000    7.66463
389840.0000    7.80883
389880.0000    6.62856
389920.0000    6.40301
389960.0000    6.43836
390000.0000    7.76512
390040.0000    8.37193
390080.0000    7.55798
390120.0000    8.43359
390160.0000    7.41999
390200.0000    9.20680
390240.0000    7.23978
390280.0000    8.49363
390320.0000    7.67433
390360.0000    7.73802
390400.0000    8.76068
390440.0000    9.15722
390480.0000    8.46575
390520.0000    7.51594
390560.0000    8.50525
390600.0000    7.24315
390640.0000    8.01999
390680.0000    7.06577
390720.0000    6.90706
390760.0000    6.88040
390800.0000    6.57791
390840.0000    7.94991
390880.0000    8.03747
390920.0000    8.58983
390960.0000    8.62563
391000.0000    7.49530
391040.0000    6.43988
391080.0000    7.13161
391120.0000    7.57207
391160.0000    8.96517
391200.0000    8.04705
391240.0000    6.27030
391280.0000    5.77566
391320.0000    7.14496
391360.0000    6.55386
391400.0000    8.68435
391440.0000    8.21764
391480.0000    8.51035
391520.0000    8.02257
391560.0000    6.76418
391600.0000    7.14434
391640.0000    7.09566
391680.0000    8.05850
391720.0000    9.65333
391760.0000    8.73344
391800.0000    9.30392
391840.0000    8.48278
391880.0000    8.53261
391920.0000    9.46154
391960.0000    8.89053
392000.0000    9.42522
392040.0000   10.16300
392080.0000    9.61039
392120.0000   10.07158
392160.0000    8.39072
392200.0000    8.65017
392240.0000    6.60081
392280.0000    4.90092
392320.0000    5.66424
392360.0000    6.82670
392400.0000    6.66667
392440.0000    5.83890
392480.0000    5.20343
392520.0000    5.32563
392560.0000    6.47975
392600.0000    7.82494
392640.0000    7.80708
392680.0000    6.57928
392720.0000   10.21137
392760.0000    8.56703
392800.0000    8.24869
392840.0000    6.57815
392880.0000    7.09250
392920.0000    6.54826
392960.0000    5.75300
393000.0000    5.65077
393040.0000    4.83316
393080.0000    6.11148
393120.0000    6.15703
393160.0000    6.48004
393200.0000    5.23435
393240.0000    6.15808
393280.0000    5.79596
393320.0000    5.11775
393360.0000    5.12913
393400.0000    5.85044
393440.0000    4.21931
393480.0000    3.13159
393520.0000    4.32684
393560.0000    5.07635
393600.0000    6.03307
393640.0000    7.47057
393680.0000    7.69885
393720.0000    8.16382
393760.0000    7.66111
393800.0000    7.74859
393840.0000    9.09218
393880.0000    9.18949
393920.0000   10.14106
393960.0000    8.73413
394000.0000    8.30974
394040.0000    7.58158
394080.0000    9.13190
394120.0000    9.23754
394160.0000   10.13758
394200.0000    8.11182
394240.0000    8.90282
394280.0000    9.33655
394320.0000    7.27100
394360.0000    7.30912
394400.0000    6.92394
394440.0000    7.89574
394480.0000    8.77384
394520.0000    8.39786
394560.0000    8.59552
394600.0000    9.64117
394640.0000    9.19441
394680.0000    6.91677
394720.0000    8.56175
394760.0000    7.79623
394800.0000    8.21848
394840.0000    8.31265
394880.0000    7.26580
394920.0000    8.33532
394960.0000    7.87813
395000.0000    8.32266
395040.0000    8.97327
395080.0000   10.60217
395120.0000   10.37938
395160.0000    9.90710
395200.0000    9.82529
395240.0000   10.49626
395280.0000    9.68851
395320.0000    8.48759
395360.0000    9.19617
395400.0000    8.88694
395440.0000   10.88921
395480.0000    8.01377
395520.0000    7.04164
395560.0000    7.35654
395600.0000    8.07284
395640.0000    7.68585
395680.0000    7.57085
395720.0000    8.07558
395760.0000    8.00922
395800.0000    9.54207
395840.0000   10.53063
395880.0000    9.37234
395920.0000    9.90401
395960.0000    7.59600
396000.0000    7.79011
396040.0000    7.67444
396080.0000    7.80952
396120.0000    9.25586
396160.0000   10.21987
396200.0000    9.06887
396240.0000    8.75963
396280.0000    8.26628
396320.0000    7.62250
396360.0000    7.40481
396400.0000    6.74688
396440.0000    7.58142
396480.0000    7.33890
396520.0000    7.61187
396560.0000    9.66276
396600.0000    8.95250
396640.0000    8.79365
396680.0000    8.14654
396720.0000    7.11886
396760.0000    7.36754
396800.0000    6.87866
396840.0000    8.46128
396880.0000    7.44087
396920.0000    8.83471
396960.0000    8.73013
397000.0000    9.27896
397040.0000    8.72934
397080.0000    9.03385
397120.0000    9.39320
397160.0000   10.11474
397200.0000    8.61306
397240.0000    9.53526
397280.0000    8.22353
397320.0000    8.15897
397360.0000    7.08367
397400.0000    7.17726
397440.0000    9.13181
397480.0000    7.65098
397520.0000    8.46429
397560.0000    7.97164
397600.0000    7.65805
397640.0000    8.50591
397680.0000    8.43621
397720.0000    8.94148
397760.0000    8.46600
397800.0000    7.84507
397840.0000    7.47175
397880.0000    8.35054
397920.0000    8.26155
397960.0000    8.57242
398000.0000    8.68863
398040.0000    9.84636
398080.0000    9.99965
398120.0000    9.41111
398160.0000    9.52919
398200.0000    9.17464
398240.0000   10.14790
398280.0000    9.97821
398320.0000    8.53496
398360.0000    7.40007
398400.0000    8.56353
398440.0000    8.59624
398480.0000    8.97322
398520.0000    8.96725
398560.0000    9.27069
398600.0000    8.07238
398640.0000    9.50644
398680.0000    9.92034
398720.0000    9.80863
398760.0000    8.11308
398800.0000    8.41679
398840.0000    7.14616
398880.0000    5.85811
398920.0000    8.05731
398960.0000    7.49298
399000.0000    6.59401
399040.0000    5.84413
399080.0000    8.58862
399120.0000    6.98781
399160.0000    7.93974
399200.0000    7.66097
399240.0000    8.73241
399280.0000    8.88310
399320.0000    7.28817
399360.0000    7.19373
399400.0000    7.93033
399440.0000    9.43960
399480.0000    8.82414
399520.0000    8.04619
399560.0000    8.90367
399600.0000    8.13847
399640.0000    6.57894
399680.0000    7.87764
399720.0000    7.97472
399760.0000    7.87363
399800.0000    7.27443
399840.0000    7.77822
399880.0000    8.67119
399920.0000    8.79755
399960.0000    8.81227
400000.0000    8.43987
400040.0000    6.53879
400080.0000    7.79542
400120.0000    8.44627
400160.0000    8.75284
400200.0000    7.30529
400240.0000    6.90678
400280.0000    5.38154
400320.0000    5.49098
400360.0000    6.02951
400400.0000    5.35536
400440.0000    7.08069
400480.0000    7.56544
400520.0000    6.64941
400560.0000    7.52380
400600.0000    6.82938
400640.0000    7.18621
400680.0000    7.25391
400720.0000    7.37873
400760.0000    7.62097
400800.0000    6.89937
400840.0000    8.57108
400880.0000    9.20587
400920.0000    8.17009
400960.0000    7.83072
401000.0000    8.39336
401040.0000    7.81945
401080.0000    8.55089
401120.0000    7.38164
401160.0000    6.63372
401200.0000    8.06833
401240.0000    7.10090
401280.0000    5.91680
401320.0000    7.62384
401360.0000    8.17132
401400.0000    7.18340
401440.0000    6.90854
401480.0000    6.74551
401520.0000    7.35709
401560.0000    7.97687
401600.0000    8.73871
401640.0000    7.62802
401680.0000    6.86257
401720.0000    7.65353
401760.0000    7.57629
401800.0000    8.09956
401840.0000    7.77781
401880.0000    8.55098
401920.0000    8.72947
401960.0000    8.73666
402000.0000    9.45660
402040.0000    7.60413
402080.0000    8.49167
402120.0000    8.49546
402160.0000    7.83278
402200.0000    7.79945
402240.0000    6.55936
402280.0000    6.27887
402320.0000    7.50934
402360.0000    8.40381
402400.0000    8.25084
402440.0000    8.24644
402480.0000    7.95335
402520.0000    9.50268
402560.0000    7.01000
402600.0000    9.50212
402640.0000    8.20086
402680.0000    7.24987
402720.0000    8.14419
402760.0000    6.75121
402800.0000    7.27862
402840.0000    7.01352
402880.0000    7.57469
402920.0000    6.77442
402960.0000    6.73951
403000.0000    5.21570
403040.0000    5.60263
403080.0000    5.65378
403120.0000    4.78872
403160.0000    7.08723
403200.0000    7.80806
403240.0000    6.28780
403280.0000    5.48472
403320.0000    6.57992
403360.0000    7.68174
403400.0000    6.73266
403440.0000    5.63927
403480.0000    6.08254
403520.0000    4.43574
403560.0000    2.52473
403600.0000    3.49131
403640.0000    4.09575
403680.0000    3.23187
403720.0000    3.35825
403760.0000    3.20328
403800.0000    2.59075
403840.0000    2.68384
403880.0000    1.70039
403920.0000    2.89028
403960.0000    1.80516
404000.0000    3.34860
404040.0000    3.89446
404080.0000    3.98786
404120.0000    4.15457
404160.0000    4.77690
404200.0000    5.34742
404240.0000    5.30181
404280.0000    4.31278
404320.0000    5.92437
404360.0000    5.13005
404400.0000    6.45627
404440.0000    7.87357
404480.0000    7.27980
404520.0000    6.89157
404560.0000    4.97225
404600.0000    3.40555
404640.0000    4.13069
404680.0000    2.96292
404720.0000    2.44639
404760.0000    3.65533
404800.0000    4.01059
404840.0000    2.85236
404880.0000    3.81884
404920.0000    4.26212
404960.0000    4.62004
405000.0000    4.57811
405040.0000    6.10371
405080.0000    6.20960
405120.0000    6.11734
405160.0000    5.55649
405200.0000    6.10200
405240.0000    6.41355
405280.0000    5.08225
405320.0000    5.02293
405360.0000    5.52261
405400.0000    4.50668
405440.0000    5.22065
405480.0000    5.00843
405520.0000    5.47403
405560.0000    5.28263
405600.0000    4.77763
405640.0000    5.96092
405680.0000    6.65500
405720.0000    6.68636
405760.0000    5.90069
405800.0000    7.57922
405840.0000    7.15046
405880.0000    7.86179
405920.0000    7.91961
405960.0000    5.78982
406000.0000    4.11715
406040.0000    5.88395
406080.0000    5.47375
406120.0000    5.43211
406160.0000    5.15956
406200.0000    4.89386
406240.0000    3.87112
406280.0000    3.88917
406320.0000    3.80061
406360.0000    3.47735
406400.0000    4.89912
406440.0000    4.91039
406480.0000    4.48720
406520.0000    5.21993
406560.0000    4.63722
406600.0000    6.35596
406640.0000    6.93218
406680.0000    7.21689
406720.0000    7.19611
406760.0000    7.27004
406800.0000    6.93436
406840.0000    9.32302
406880.0000    9.42220
406920.0000   10.59854
406960.0000   10.17599
407000.0000    8.38047
407040.0000    7.24690
407080.0000    7.64206
407120.0000    8.13801
407160.0000    8.72198
407200.0000    9.38624
407240.0000    8.44709
407280.0000    7.20532
407320.0000    7.79289
407360.0000    8.38732
407400.0000   10.32032
407440.0000    9.24817
407480.0000    9.18081
407520.0000    8.34376
407560.0000    8.05728
407600.0000    7.46291
407640.0000    9.28799
407680.0000    8.44114
407720.0000    8.56451
407760.0000    8.73867
407800.0000    7.82904
407840.0000    7.82691
407880.0000    8.29930
407920.0000    6.74670
407960.0000    6.89573
408000.0000    7.12524
408040.0000    7.19206
408080.0000    7.48780
408120.0000    8.25534
408160.0000    7.42118
408200.0000    5.94502
408240.0000    7.66186
408280.0000    7.49573
408320.0000    8.24951
408360.0000    8.46341
408400.0000    7.41923
408440.0000    7.38877
408480.0000    8.22377
408520.0000    7.75295
408560.0000    6.70715
408600.0000    7.14675
408640.0000    7.53133
408680.0000    8.60443
408720.0000    9.06957
408760.0000   10.44505
408800.0000   10.30222
408840.0000    9.98720
408880.0000    9.95722
408920.0000    9.91853
408960.0000    9.85000
409000.0000    9.67956
409040.0000   10.74529
409080.0000   10.11287
409120.0000    9.52711
409160.0000    9.26798
409200.0000    7.88799
409240.0000    8.82857
409280.0000   10.39903
409320.0000    9.56616
409360.0000   10.10684
409400.0000   11.23724
409440.0000    9.28842
409480.0000    9.21784
409520.0000   11.47702
409560.0000    8.79713
409600.0000    8.71355
409640.0000    9.85859
409680.0000    9.55794
409720.0000    9.24721
409760.0000    9.07315
409800.0000   10.82255
409840.0000   10.41403
409880.0000    9.55187
409920.0000    8.73212
409960.0000   10.30501
410000.0000    9.59600
410040.0000    8.57361
410080.0000    8.27658
410120.0000    8.20337
410160.0000    8.01069
410200.0000    8.35740
410240.0000    6.41679
410280.0000    6.93925
410320.0000    6.40030
410360.0000    7.36041
410400.0000    6.87638
410440.0000    5.00819
410480.0000    6.90749
410520.0000    7.56299
410560.0000    8.73413
410600.0000    9.41984
410640.0000    8.38671
410680.0000    7.72554
410720.0000    7.74158
410760.0000    9.04062
410800.0000    8.25836
410840.0000    9.10257
410880.0000    6.94006
410920.0000    6.56628
410960.0000    7.92623
411000.0000    7.02786
411040.0000    6.89574
411080.0000    6.69678
411120.0000    6.84951
411160.0000    6.84525
411200.0000    8.56181
411240.0000    9.45378
411280.0000    7.82556
411320.0000    8.28255
411360.0000    7.97623
411400.0000    9.15181
411440.0000    7.75868
411480.0000    6.66004
411520.0000    7.18717
411560.0000    7.42202
411600.0000    6.92567
411640.0000    8.74755
411680.0000    8.55181
411720.0000    8.16100
411760.0000    7.51272
411800.0000    8.18717
411840.0000    9.14413
411880.0000    7.20945
411920.0000    7.70795
411960.0000    8.18537
412000.0000    6.00476
412040.0000    6.84634
412080.0000    6.74798
412120.0000    5.94320
412160.0000    6.61020
412200.0000    7.76009
412240.0000    5.74412
412280.0000    5.45146
412320.0000    7.71775
412360.0000    9.01463
412400.0000    8.41806
412440.0000    8.31229
412480.0000    8.28585
412520.0000    7.73419
412560.0000    8.70802
412600.0000    7.69679
412640.0000    7.47615
412680.0000    6.49775
412720.0000    6.27920
412760.0000    6.78779
412800.0000    5.99078
412840.0000    5.65579
412880.0000    5.17907
412920.0000    5.34363
412960.0000    5.04236
413000.0000    7.33196
413040.0000    7.36883
413080.0000    8.01159
413120.0000    7.64344
413160.0000    6.11458
413200.0000    6.76201
413240.0000    8.11199
413280.0000    7.98350
413320.0000    8.00680
413360.0000    8.36866
413400.0000    8.57319
413440.0000    8.40813
413480.0000    8.17425
413520.0000    8.47875
413560.0000    8.90510
413600.0000    9.00430
413640.0000   10.00399
413680.0000    9.07658
413720.0000    8.69770
413760.0000    8.21941
413800.0000    8.87618
413840.0000   10.63797
413880.0000   10.57544
413920.0000    8.86696
413960.0000    7.80944
414000.0000    8.11623
414040.0000    9.13918
414080.0000    9.27486
414120.0000   10.06906
414160.0000   10.54210
414200.0000    8.12990
414240.0000    7.66140
414280.0000    8.04703
414320.0000    6.67935
414360.0000    7.50422
414400.0000    7.19312
414440.0000    7.26157
414480.0000    6.02808
414520.0000    7.72118
414560.0000    8.38862
414600.0000    8.08694
414640.0000    8.09638
414680.0000    8.14289
414720.0000    7.38142
414760.0000    7.56517
414800.0000    8.00588
414840.0000    8.03552
414880.0000    8.11684
414920.0000    9.07535
414960.0000    8.27450
415000.0000    9.31571
415040.0000    8.75024
415080.0000    7.26775
415120.0000    6.35018
415160.0000    6.84380
415200.0000    7.17222
415240.0000    6.87890
415280.0000    7.11935
415320.0000    7.54932
415360.0000    8.48414
415400.0000    8.37313
415440.0000    7.97059
415480.0000   10.11565
415520.0000    8.93587
415560.0000    8.28695
415600.0000    8.35956
415640.0000    9.53091
415680.0000    9.02250
415720.0000    8.87332
415760.0000    9.54903
415800.0000    9.90905
415840.0000    8.63388
415880.0000    7.83455
415920.0000    6.77931
415960.0000    7.90547
416000.0000    7.27778
416040.0000    7.54293
416080.0000    7.75745
416120.0000    7.03799
416160.0000    7.33447
416200.0000    7.31800
416240.0000    7.55914
416280.0000    8.42919
416320.0000    8.30356
416360.0000    8.04011
416400.0000    7.15027
416440.0000    7.55922
416480.0000    7.18475
416520.0000    8.31975
416560.0000    7.71058
416600.0000    8.21307
416640.0000    8.57986
416680.0000    7.55579
416720.0000    7.46183
416760.0000    7.80307
416800.0000    9.69250
416840.0000    8.32050
416880.0000    7.64074
416920.0000    5.64669
416960.0000    6.98563
417000.0000    6.31823
417040.0000    7.71913
417080.0000    6.44392
417120.0000    7.70345
417160.0000    7.71510
417200.0000    8.90945
417240.0000    7.84247
417280.0000    7.76576
417320.0000    8.36242
417360.0000    7.40179
417400.0000    8.60458
417440.0000    7.79040
417480.0000    6.48947
417520.0000    6.97235
417560.0000    6.80328
417600.0000    7.06721
417640.0000    7.12880
417680.0000    7.96319
417720.0000    8.42953
417760.0000    6.55162
417800.0000    6.23857
417840.0000    6.57388
417880.0000    6.34639
417920.0000    6.34474
417960.0000    6.16506
418000.0000    8.24189
418040.0000    7.27159
418080.0000    6.25362
418120.0000    7.04557
418160.0000    7.45300
418200.0000    7.75284
418240.0000    8.49280
418280.0000    9.46783
418320.0000    7.58460
418360.0000    9.04308
418400.0000    8.48720
418440.0000    8.28533
418480.0000    7.01855
418520.0000    7.23374
418560.0000    8.49294
418600.0000    9.49486
418640.0000    8.72610
418680.0000    8.09246
418720.0000    8.71656
418760.0000    8.54036
418800.0000    7.72922
418840.0000    7.51748
418880.0000    6.90800
418920.0000    6.51470
418960.0000    7.28957
419000.0000    5.74699
419040.0000    7.15801
419080.0000    9.16490
419120.0000    9.18000
419160.0000    7.59875
419200.0000    8.57833
419240.0000    9.30389
419280.0000    9.82491
419320.0000   10.21977
419360.0000    8.91413
419400.0000    8.70947
419440.0000    7.88270
419480.0000    8.54679
419520.0000    7.72250
419560.0000    7.59746
419600.0000    7.73115
419640.0000    8.15873
419680.0000    8.66909
419720.0000    8.48950
419760.0000    8.44973
419800.0000    8.30778
419840.0000    8.45923
419880.0000    8.90706
419920.0000    8.25488
419960.0000    7.62372
420000.0000    7.75197
420040.0000    8.36273
420080.0000    7.86888
420120.0000    8.24378
420160.0000    8.26991
420200.0000    8.43750
420240.0000    8.91528
420280.0000   10.20032
420320.0000    8.89001
420360.0000    9.34957
420400.0000    9.36410
420440.0000    9.67498
420480.0000    9.67500
420520.0000   10.58375
420560.0000    8.94624
420600.0000    8.71525
420640.0000    8.90898
420680.0000    8.23010
420720.0000    8.78294
420760.0000    8.02774
420800.0000    8.03397
420840.0000    7.57820
420880.0000    7.71368
420920.0000    7.58982
420960.0000    7.94096
421000.0000    8.02940
421040.0000    5.88507
421080.0000    5.55930
421120.0000    7.00778
421160.0000    7.81064
421200.0000    7.63587
421240.0000    8.44223
421280.0000    8.17534
421320.0000    8.52454
421360.0000    7.79290
421400.0000    8.59696
421440.0000    7.41661
421480.0000    8.23296
421520.0000    7.99503
421560.0000    8.30203
421600.0000    8.95121
421640.0000    7.61434
421680.0000    6.44550
421720.0000    8.08110
421760.0000    7.49036
421800.0000    7.98841
421840.0000    7.61152
421880.0000    8.38121
421920.0000    8.43520
421960.0000    7.74004
422000.0000    7.58754
422040.0000    8.42192
422080.0000    7.41528
422120.0000    7.60896
422160.0000    6.50683
422200.0000    8.68359
422240.0000    8.75996
422280.0000    9.05729
422320.0000   10.04451
422360.0000    8.74636
422400.0000    9.42345
422440.0000    8.25661
422480.0000    6.74203
422520.0000    7.59432
422560.0000    7.19916
422600.0000    7.35716
422640.0000    7.65022
422680.0000    9.02080
422720.0000    9.33141
422760.0000    8.59734
422800.0000    8.68518
422840.0000    9.07275
422880.0000    8.62905
422920.0000    7.95618
422960.0000    8.11133
423000.0000    8.64574
423040.0000    9.24648
423080.0000    8.52723
423120.0000    8.39854
423160.0000    8.15960
423200.0000    7.69340
423240.0000    7.19998
423280.0000    7.96628
423320.0000    8.07712
423360.0000    7.42207
423400.0000    7.05012
423440.0000    7.98097
423480.0000    7.91445
423520.0000    7.43880
423560.0000    7.59699
423600.0000    7.12723
423640.0000    7.01317
423680.0000    6.73433
423720.0000    7.63687
423760.0000    8.66800
423800.0000    8.39336
423840.0000    8.67833
423880.0000    7.50906
423920.0000    7.65653
423960.0000    7.71490
424000.0000    8.22582
424040.0000    7.97716
424080.0000    7.40410
424120.0000    6.27549
424160.0000    7.56588
424200.0000    8.25415
424240.0000    9.58000
424280.0000    7.59263
424320.0000    8.05817
424360.0000    7.50130
424400.0000    7.14482
424440.0000    7.91559
424480.0000    7.45756
424520.0000    8.25924
424560.0000    8.83107
424600.0000    7.49675
424640.0000    7.04431
424680.0000    7.85488
424720.0000    8.11803
424760.0000    7.27461
424800.0000    7.05151
424840.0000    7.23143
424880.0000    7.22988
424920.0000    6.82502
424960.0000    7.65900
425000.0000    7.31762
425040.0000    7.14379
425080.0000    6.82192
425120.0000    7.29443
425160.0000    8.67851
425200.0000    8.61534
425240.0000    8.36350
425280.0000    7.81565
425320.0000    7.65512
425360.0000    7.62891
425400.0000    9.81681
425440.0000    9.30838
425480.0000   10.48503
425520.0000    9.98803
425560.0000    9.88355
425600.0000   10.58074
425640.0000   10.10633
425680.0000    9.12025
425720.0000    8.75712
425760.0000    9.29350
425800.0000    9.06117
425840.0000    8.99444
425880.0000    8.17343
425920.0000    7.65033
425960.0000    7.66298
426000.0000    8.84760
426040.0000    7.46065
426080.0000    7.60966
426120.0000    9.17828
426160.0000    8.62757
426200.0000    8.97779
426240.0000    8.62877
426280.0000    8.11276
426320.0000    7.45517
426360.0000    6.67357
426400.0000    6.20265
426440.0000    6.61991
426480.0000    7.21894
426520.0000    6.77995
426560.0000    7.03224
426600.0000    7.16994
426640.0000    7.14762
426680.0000    7.81097
426720.0000    8.12325
426760.0000    6.75245
426800.0000    6.51373
426840.0000    6.75471
426880.0000    6.36417
426920.0000    5.93868
426960.0000    5.48213
427000.0000    7.39015
427040.0000    7.00715
427080.0000    9.57987
427120.0000    9.58354
427160.0000    9.41602
427200.0000   10.76453
427240.0000    7.51698
427280.0000    7.56054
427320.0000    7.25270
427360.0000    7.90433
427400.0000    6.69961
427440.0000    7.37273
427480.0000    7.24740
427520.0000    6.50529
427560.0000    7.46211
427600.0000    6.75312
427640.0000    7.44469
427680.0000    7.94994
427720.0000    8.04735
427760.0000    7.74502
427800.0000    9.02567
427840.0000    8.78545
427880.0000    7.20702
427920.0000    7.42025
427960.0000    7.18223
428000.0000    6.18938
428040.0000    6.77594
428080.0000    5.87380
428120.0000    7.09716
428160.0000    7.37512
428200.0000    8.18441
428240.0000    6.32465
428280.0000    4.81510
428320.0000    5.60284
428360.0000    5.51004
428400.0000    5.35115
428440.0000    5.59584
428480.0000    6.08649
428520.0000    4.91719
428560.0000    5.79088
428600.0000    5.28187
428640.0000    6.07575
428680.0000    6.27983
428720.0000    6.49473
428760.0000    7.99477
428800.0000    6.44321
428840.0000    7.95716
428880.0000    8.78016
428920.0000    9.39915
428960.0000    8.80173
429000.0000    8.25927
429040.0000    9.24277
429080.0000    8.93228
429120.0000    7.00444
429160.0000    8.18995
429200.0000    7.20903
429240.0000    7.38086
429280.0000    7.90548
429320.0000    7.57881
429360.0000    8.38963
429400.0000    7.77533
429440.0000    6.68611
429480.0000    6.80957
429520.0000    6.82399
429560.0000    8.13014
429600.0000    9.13554
429640.0000   10.43961
429680.0000    9.54035
429720.0000    8.63893
429760.0000    8.36539
429800.0000    8.09694
429840.0000    7.90602
429880.0000    8.60230
429920.0000    8.68514
429960.0000    8.15698
430000.0000    6.96553
430040.0000    7.61957
430080.0000    7.38941
430120.0000    7.09430
430160.0000    6.55632
430200.0000    6.53692
430240.0000    6.78514
430280.0000    7.04913
430320.0000    7.77287
430360.0000    9.02390
430400.0000    7.95202
430440.0000    8.51692
430480.0000    7.09668
430520.0000    7.68679
430560.0000    7.27904
430600.0000    5.56651
430640.0000    8.04154
430680.0000    6.92526
430720.0000    8.42348
430760.0000    8.06256
430800.0000    7.83290
430840.0000    7.93664
430880.0000    7.81700
430920.0000    8.32870
430960.0000    8.58578
431000.0000    8.15384
431040.0000    8.47109
431080.0000    7.93673
431120.0000    8.03224
431160.0000    7.23985
431200.0000    6.27857
431240.0000    6.68331
431280.0000    6.91382
431320.0000    6.69268
431360.0000    5.63079
431400.0000    5.47533
431440.0000    6.17260
431480.0000    7.58679
431520.0000    7.59731
431560.0000    6.60931
431600.0000    7.78649
431640.0000    8.05392
431680.0000    8.18656
431720.0000    8.33832
431760.0000    7.83038
431800.0000    7.46393
431840.0000    7.81479
431880.0000    8.98627
431920.0000    9.24610
431960.0000    7.92669
432000.0000    7.79516
432040.0000    7.90737
432080.0000    6.86767
432120.0000    7.46137
432160.0000    7.36332
432200.0000    7.21572
432240.0000    7.83990
432280.0000    8.39765
432320.0000    6.77533
432360.0000    7.18581
432400.0000    6.37885
432440.0000    6.38423
432480.0000    5.95149
432520.0000    6.39707
432560.0000    6.39984
432600.0000    7.49034
432640.0000    6.69519
432680.0000    7.44553
432720.0000    6.69270
432760.0000    7.04368
432800.0000    7.43439
432840.0000    7.23154
432880.0000    7.48273
432920.0000    7.80482
432960.0000    7.68148
433000.0000    7.87571
433040.0000    7.73905
433080.0000    6.03001
433120.0000    5.53753
433160.0000    5.62713
433200.0000    3.87452
433240.0000    4.77398
433280.0000    6.44091
433320.0000    5.79207
433360.0000    7.13847
433400.0000    6.78036
433440.0000    5.81379
433480.0000    5.48283
433520.0000    8.06660
433560.0000    8.17202
433600.0000    6.58409
433640.0000    7.33962
433680.0000    8.37707
433720.0000    8.13877
433760.0000    8.65968
433800.0000    7.71362
433840.0000    7.31150
433880.0000    7.07903
433920.0000    6.91890
433960.0000    7.83442
434000.0000    6.73948
434040.0000    5.71099
434080.0000    6.01134
434120.0000    5.15310
434160.0000    5.93414
434200.0000    6.24444
434240.0000    5.88344
434280.0000    5.97306
434320.0000    5.50032
434360.0000    5.42560
434400.0000    4.48683
434440.0000    5.32578
434480.0000    4.98523
434520.0000    6.20105
434560.0000    5.77016
434600.0000    6.68941
434640.0000    6.76599
434680.0000    6.48708
434720.0000    7.20557
434760.0000    8.43343
434800.0000    6.72571
434840.0000    7.46454
434880.0000    6.16750
434920.0000    5.18644
434960.0000    5.77481
435000.0000    6.63110
435040.0000    6.36676
435080.0000    5.99534
435120.0000    5.29038
435160.0000    5.48423
435200.0000    5.51265
435240.0000    5.96753
435280 5
435320 5
435360 5
435400 5
435440 5
435480 5
435520 5
435560 5
435600 5
435640 5
435680 5
435720 5
435760 5
435800 5
435840 5
435880 5
435920 5
435960 5
436000 5
436040 5
436080 5
436120 5
436160 5
436200 5
436240 5
436280 5
436320 5
436360 5
436400 5
436440 5
436480 5
436520 5
436560 5
436600 5
436640 5
436680 5
436720 5
436760 5
436800 5
436840 5
436880 5
436920 5
436960 5
437000 5
437040 5
437080 5
437120 5
437160 5
437200 5
437240 5
437280 5
437320 5
437360 5
437400 5
437440 5
437480 5
437520 5
437560 5
437600 5
437640 5
437680 5
437720 5
437760 5
437800 5
437840 5
437880 5
437920 5
437960 5
438000 5
438040 5
438080 5
438120 5
438160 5
438200 5
438240 5
438280 5
438320 5
438360 5
438400 5
438440 5
438480 5
438520 5
438560 5
438600 5
438640 5
438680 5
438720 5
438760 5
438800 5
438840 5
438880 5
438920 5
438960 5
439000 5
439040 5
439080 5
439120 5
439160 5
439200 5
439240 5
439280 5
439320 5
439360 5
439400 5
439440 5
439480 5
439520 5
439560 5
439600 5
439640 5
439680 5
439720 5
439760 5
439800 5
439840 5
439880 5
439920 5
439960 5
440000 5
440040 5
440080 5
440120 5
440160 5
440200 5
440240 5
440280 5
440320 5
440360 5
440400 5
440440 5
440480 5
440520 5
440560 5
440600 5
440640 5
440680 5
440720 5
440760 5
440800 5
440840 5
440880 5
440920 5
440960 5
441000 5
441040 5
441080 5
441120 5
441160 5
441200 5
441240 5
441280 5
441320 5
441360 5
441400 5
441440 5
441480 5
441520 5
441560 5
441600 5
441640 5
441680 5
441720 5
441760 5
441800 5
441840 5
441880 5
441920 5
441960 5
442000 5
442040 5
442080 5
442120 5
442160 5
442200 5
442240 5
442280 5
442320 5
442360 5
442400 5
442440 5
442480 5
442520 5
442560 5
442600 5
442640 5
442680 5
442720 5
442760 5
442800 5
442840 5
442880 5
442920 5
442960 5
443000 5
443040 5
443080 5
443120 5
443160 5
443200 5
443240 5
443280 5
443320 5
443360 5
443400 5
443440 5
443480 5
443520 5
443560 5
443600 5
443640 5
443680 5
443720 5
443760 5
443800 5
443840 5
443880 5
443920 5
443960 5
444000 5
444040 5
444080 5
444120 5
444160 5
444200 5
444240 5
444280 5
444320 5
444360 5
444400 5
444440 5
444480 5
444520 5
444560 5
444600 5
444640 5
444680 5
444720 5
444760 5
444800 5
444840 5
444880 5
444920 5
444960 5
445000 5
445040 5
445080 5
445120 5
445160 5
445200 5
445240 5
445280 5
445320 5
445360 5
445400 5
445440 5
445480 5
445520 5
445560 5
445600 5
445640 5
445680 5
445720 5
445760 5
445800 5
445840 5
445880 5
445920 5
445960 5
446000 5
446040 5
446080 5
446120 5
446160 5
446200 5
446240 5
446280 5
446320 5
446360 5
446400 5
446440 5
446480 5
446520 5
446560 5
446600 5
446640 5
446680 5
446720 5
446760 5
446800 5
446840 5
446880 5
446920 5
446960 5
447000 5
447040 5
447080 5
447120 5
447160 5
447200 5
447240 5
447280 5
447320 5
447360 5
447400 5
447440 5
447480 5
447520 5
447560 5
447600 5
447640 5
447680 5
447720 5
447760 5
447800 5
447840 5
447880 5
447920 5
447960 5
448000 5
448040 5
448080 5
448120 5
448160 5
448200 5
448240 5
448280 5
448320 5
448360 5
448400 5
448440 5
448480 5
448520 5
448560 5
448600 5
448640 5
448680 5
448720 5
448760 5
448800 5
448840 5
448880 5
448920 5
448960 5
449000 5
449040 5
449080 5
449120 5
449160 5
449200 5
449240 5
449280 5
449320 5
449360 5
449400 5
449440 5
449480 5
449520 5
449560 5
449600 5
449640 5
449680 5
449720 5
449760 5
449800 5
449840 5
449880 5
449920 5
449960 5
450000 5
450040 5
450080 5
450120 5
450160 5
450200 5
450240 5
450280 5
450320 5
450360 5
450400 5
450440 5
450480 5
450520 5
450560 5
450600 5
450640 5
450680 5
450720 5
450760 5
450800 5
450840 5
450880 5
450920 5
450960 5
451000 5
451040 5
451080 5
451120 5
451160 5
451200 5
451240 5
451280 5
451320 5
451360 5
451400 5
451440 5
451480 5
451520 5
451560 5
451600 5
451640 5
451680 5
451720 5
451760 5
451800 5
451840 5
451880 5
451920 5
451960 5
452000 5
452040 5
452080 5
452120 5
452160 5
452200 5
452240 5
452280 5
452320 5
452360 5
452400 5
452440 5
452480 5
452520 5
452560 5
452600 5
452640 5
452680 5
452720 5
452760 5
452800 5
452840 5
452880 5
452920 5
452960 5
453000 5
453040 5
453080 5
453120 5
453160 5
453200 5
453240 5
453280 5
453320 5
453360 5
453400 5
453440 5
453480 5
453520 5
453560 5
453600 5
453640 5
453680 5
453720 5
453760 5
453800 5
453840 5
453880 5
453920 5
453960 5
454000 5
454040 5
454080 5
454120 5
454160 5
454200 5
454240 5
454280 5
454320 5
454360 5
454400 5
454440 5
454480 5
454520 5
454560 5
454600 5
454640 5
454680 5
454720 5
454760 5
454800 5
454840 5
454880 5
454920 5
454960 5
455000 5
455040 5
455080 5
455120 5
455160 5
455200 5
455240 5
455280 5
455320 5
455360 5
455400 5
455440 5
455480 5
455520 5
455560 5
455600 5
455640 5
455680 5
455720 5
455760 5
455800 5
455840 5
455880 5
455920 5
455960 5
456000 5
456040 5
456080 5
456120 5
456160 5
456200 5
456240 5
456280 5
456320 5
456360 5
456400 5
456440 5
456480 5
456520 5
456560 5
456600 5
456640 5
456680 5
456720 5
456760 5
456800 5
456840 5
456880 5
456920 5
456960 5
457000 5
457040 5
457080 5
457120 5
457160 5
457200 5
457240 5
457280 5
457320 5
457360 5
457400 5
457440 5
457480 5
457520 5
457560 5
457600 5
457640 5
457680 5
457720 5
457760 5
457800 5
457840 5
457880 5
457920 5
457960 5
458000 5
458040 5
458080 5
458120 5
458160 5
458200 5
458240 5
458280 5
458320 5
458360 5
458400 5
458440 5
458480 5
458520 5
458560 5
458600 5
458640 5
458680 5
458720 5
458760 5
458800 5
458840 5
458880 5
458920 5
458960 5
459000 5
459040 5
459080 5
459120 5
459160 5
459200 5
459240 5
459280 5
459320 5
459360 5
459400 5
459440 5
459480 5
459520 5
459560 5
459600 5
459640 5
459680 5
459720 5
459760 5
459800 5
459840 5
459880 5
459920 5
459960 5
460000 5
460040 5
460080 5
460120 5
460160 5
460200 5
460240 5
460280 5
460320 5
460360 5
460400 5
460440 5
460480 5
460520 5
460560 5
460600 5
460640 5
460680 5
460720 5
460760 5
460800 5
460840 5
460880 5
460920 5
460960 5
461000 5
461040 5
461080 5
461120 5
461160 5
461200 5
461240 5
461280 5
461320 5
461360 5
461400 5
461440 5
461480 5
461520 5
461560 5
461600 5
461640 5
461680 5
461720 5
461760 5
461800 5
461840 5
461880 5
461920 5
461960 5
462000 5
462040 5
462080 5
462120 5
462160 5
462200 5
462240 5
462280 5
462320 5
462360 5
462400 5
462440 5
462480 5
462520 5
462560 5
462600 5
462640 5
462680 5
462720 5
462760 5
462800 5
462840 5
462880 5
462920 5
462960 5
463000 5
463040 5
463080 5
463120 5
463160 5
463200 5
463240 5
463280 5
463320 5
463360 5
463400 5
463440 5
463480 5
463520 5
463560 5
463600 5
463640 5
463680 5
463720 5
463760 5
463800 5
463840 5
463880 5
463920 5
463960 5
464000 5
464040 5
464080 5
464120 5
464160 5
464200 5
464240 5
464280 5
464320 5
464360 5
464400 5
464440 5
464480 5
464520 5
464560 5
464600 5
464640 5
464680 5
464720 5
464760 5
464800 5
464840 5
464880 5
464920 5
464960 5
465000 5
465040 5
465080 5
465120 5
465160 5
465200 5
465240 5
465280 5
465320 5
465360 5
465400 5
465440 5
465480 5
465520 5
465560 5
465600 5
465640 5
465680 5
465720 5
465760 5
465800 5
465840 5
465880 5
465920 5
465960 5
466000 5
466040 5
466080 5
466120 5
466160 5
466200 5
466240 5
466280 5
466320 5
466360 5
466400 5
466440 5
466480 5
466520 5
466560 5
466600 5
466640 5
466680 5
466720 5
466760 5
466800 5
466840 5
466880 5
466920 5
466960 5
467000 5
467040 5
467080 5
467120 5
467160 5
467200 5
467240 5
467280 5
467320 5
467360 5
467400 5
467440 5
467480 5
467520 5
467560 5
467600 5
467640 5
467680 5
467720 5
467760 5
467800 5
467840 5
467880 5
467920 5
467960 5
468000 5
468040 5
468080 5
468120 5
468160 5
468200 5
468240 5
468280 5
468320 5
468360 5
468400 5
468440 5
468480 5
468520 5
468560 5
468600 5
468640 5
468680 5
468720 5
468760 5
468800 5
468840 5
468880 5
468920 5
468960 5
469000 5
469040 5
469080 5
469120 5
469160 5
469200 5
469240 5
469280 5
469320 5
469360 5
469400 5
469440 5
469480 5
469520 5
469560 5
469600 5
469640 5
469680 5
469720 5
469760 5
469800 5
469840 5
469880 5
469920 5
469960 5
470000 5
470040 5
470080 5
470120 5
470160 5
470200 5
470240 5
470280 5
470320 5
470360 5
470400 5
470440 5
470480 5
470520 5
470560 5
470600 5
470640 5
470680 5
470720 5
470760 5
470800 5
470840 5
470880 5
470920 5
470960 5
471000 5
471040 5
471080 5
471120 5
471160 5
471200 5
471240 5
471280 5
471320 5
471360 5
471400 5
471440 5
471480 5
471520 5
471560 5
471600 5
471640 5
471680 5
471720 5
471760 5
471800 5
471840 5
471880 5
471920 5
471960 5
472000 5
472040 5
472080 5
472120 5
472160 5
472200 5
472240 5
472280 5
472320 5
472360 5
472400 5
472440 5
472480 5
472520 5
472560 5
472600 5
472640 5
472680 5
472720 5
472760 5
472800 5
472840 5
472880 5
472920 5
472960 5
473000 5
473040 5
473080 5
473120 5
473160 5
473200 5
473240 5
473280 5
473320 5
473360 5
473400 5
473440 5
473480 5
473520 5
473560 5
473600 5
473640 5
473680 5
473720 5
473760 5
473800 5
473840 5
473880 5
473920 5
473960 5
474000 5
474040 5
474080 5
474120 5
474160 5
474200 5
474240 5
474280 5
474320 5
474360 5
474400 5
474440 5
474480 5
474520 5
474560 5
474600 5
474640 5
474680 5
474720 5
474760 5
474800 5
474840 5
474880 5
474920 5
474960 5
475000 5
475040 5
475080 5
475120 5
475160 5
475200 5
475240 5
475280 5
475320 5
475360 5
475400 5
475440 5
475480 5
475520 5
475560 5
475600 5
475640 5
475680 5
475720 5
475760 5
475800 5
475840 5
475880 5
475920 5
475960 5
476000 5
476040 5
476080 5
476120 5
476160 5
476200 5
476240 5
476280 5
476320 5
476360 5
476400 5
476440 5
476480 5
476520 5
476560 5
476600 5
476640 5
476680 5
476720 5
476760 5
476800 5
476840 5
476880 5
476920 5
476960 5
477000 5
477040 5
477080 5
477120 5
477160 5
477200 5
477240 5
477280 5
477320 5
477360 5
477400 5
477440 5
477480 5
477520 5
477560 5
477600 5
477640 5
477680 5
477720 5
477760 5
477800 5
477840 5
477880 5
477920 5
477960 5
478000 5
478040 5
478080 5
478120 5
478160 5
478200 5
478240 5
478280 5
478320 5
478360 5
478400 5
478440 5
478480 5
478520 5
478560 5
478600 5
478640 5
478680 5
478720 5
478760 5
478800 5
478840 5
478880 5
478920 5
478960 5
479000 5
479040 5
479080 5
479120 5
479160 5
479200 5
479240 5
479280 5
479320 5
479360 5
479400 5
479440 5
479480 5
479520 5
479560 5
479600 5
479640 5
479680 5
479720 5
479760 5
479800 5
479840 5
479880 5
479920 5
479960 5
480000 5
480040 5
480080 5
480120 5
480160 5
480200 5
480240 5
480280 5
480320 5
480360 5
480400 5
480440 5
480480 5
480520 5
480560 5
480600 5
480640 5
480680 5
480720 5
480760 5
480800 5
480840 5
480880 5
480920 5
480960 5
481000 5
481040 5
481080 5
481120 5
481160 5
481200 5
481240 5
481280 5
481320 5
481360 5
481400 5
481440 5
481480 5
481520 5
481560 5
481600 5
481640 5
481680 5
481720 5
481760 5
481800 5
481840 5
481880 5
481920 5
481960 5
482000 5
482040 5
482080 5
482120 5
482160 5
482200 5
482240 5
482280 5
482320 5
482360 5
482400 5
482440 5
482480 5
482520 5
482560 5
482600 5
482640 5
482680 5
482720 5
482760 5
482800 5
482840 5
482880 5
482920 5
482960 5
483000 5
483040 5
483080 5
483120 5
483160 5
483200 5
483240 5
483280 5
483320 5
483360 5
483400 5
483440 5
483480 5
483520 5
483560 5
483600 5
483640 5
483680 5
483720 5
483760 5
483800 5
483840 5
483880 5
483920 5
483960 5
484000 5
484040 5
484080 5
484120 5
484160 5
484200 5
484240 5
484280 5
484320 5
484360 5
484400 5
484440 5
484480 5
484520 5
484560 5
484600 5
484640 5
484680 5
484720 5
484760 5
484800 5
484840 5
484880 5
484920 5
484960 5
485000 5
485040 5
485080 5
485120 5
485160 5
485200 5
485240 5
485280 5
485320 5
485360 5
485400 5
485440 5
485480 5
485520 5
485560 5
485600 5
485640 5
485680 5
485720 5
485760 5
485800 5
485840 5
485880 5
485920 5
485960 5
486000 5
486040 5
486080 5
486120 5
486160 5
486200 5
486240 5
486280 5
486320 5
486360 5
486400 5
486440 5
486480 5
486520 5
486560 5
486600 5
486640 5
486680 5
486720 5
486760 5
486800 5
486840 5
486880 5
486920 5
486960 5
487000 5
487040 5
487080 5
487120 5
487160 5
487200 5
487240 5
487280 5
487320 5
487360 5
487400 5
487440 5
487480 5
487520 5
487560 5
487600 5
487640 5
487680 5
487720 5
487760 5
487800 5
487840 5
487880 5
487920 5
487960 5
488000 5
488040 5
488080 5
488120 5
488160 5
488200 5
488240 5
488280 5
488320 5
488360 5
488400 5
488440 5
488480 5
488520 5
488560 5
488600 5
488640 5
488680 5
488720 5
488760 5
488800 5
488840 5
488880 5
488920 5
488960 5
489000 5
489040 5
489080 5
489120 5
489160 5
489200 5
489240 5
489280 5
489320 5
489360 5
489400 5
489440 5
489480 5
489520 5
489560 5
489600 5
489640 5
489680 5
489720 5
489760 5
489800 5
489840 5
489880 5
489920 5
489960 5
490000 5
490040 5
490080 5
490120 5
490160 5
490200 5
490240 5
490280 5
490320 5
490360 5
490400 5
490440 5
490480 5
490520 5
490560 5
490600 5
490640 5
490680 5
490720 5
490760 5
490800 5
490840 5
490880 5
490920 5
490960 5
491000 5
491040 5
491080 5
491120 5
491160 5
491200 5
491240 5
491280 5
491320 5
491360 5
491400 5
491440 5
491480 5
491520 5
491560 5
491600 5
491640 5
491680 5
491720 5
491760 5
491800 5
491840 5
491880 5
491920 5
491960 5
492000 5
492040 5
492080 5
492120 5
492160 5
492200 5
492240 5
492280 5
492320 5
492360 5
492400 5
492440 5
492480 5
492520 5
492560 5
492600 5
492640 5
492680 5
492720 5
492760 5
492800 5
492840 5
492880 5
492920 5
492960 5
493000 5
493040 5
493080 5
493120 5
493160 5
493200 5
493240 5
493280 5
493320 5
493360 5
493400 5
493440 5
493480 5
493520 5
493560 5
493600 5
493640 5
493680 5
493720 5
493760 5
493800 5
493840 5
493880 5
493920 5
493960 5
494000 5
494040 5
494080 5
494120 5
494160 5
494200 5
494240 5
494280 5
494320 5
494360 5
494400 5
494440 5
494480 5
494520 5
494560 5
494600 5
494640 5
494680 5
494720 5
494760 5
494800 5
494840 5
494880 5
494920 5
494960 5
495000 5
495040 5
495080 5
495120 5
495160 5
495200 5
495240 5
495280 5
495320 5
495360 5
495400 5
495440 5
495480 5
495520 5
495560 5
495600 5
495640 5
495680 5
495720 5
495760 5
495800 5
495840 5
495880 5
495920 5
495960 5
496000 5
496040 5
496080 5
496120 5
496160 5
496200 5
496240 5
496280 5
496320 5
496360 5
496400 5
496440 5
496480 5
496520 5
496560 5
496600 5
496640 5
496680 5
496720 5
496760 5
496800 5
496840 5
496880 5
496920 5
496960 5
497000 5
497040 5
497080 5
497120 5
497160 5
497200 5
497240 5
497280 5
497320 5
497360 5
497400 5
497440 5
497480 5
497520 5
497560 5
497600 5
497640 5
497680 5
497720 5
497760 5
497800 5
497840 5
497880 5
497920 5
497960 5
498000 5
498040 5
498080 5
498120 5
498160 5
498200 5
498240 5
498280 5
498320 5
498360 5
498400 5
498440 5
498480 5
498520 5
498560 5
498600 5
498640 5
498680 5
498720 5
498760 5
498800 5
498840 5
498880 5
498920 5
498960 5
499000 5
499040 5
499080 5
499120 5
499160 5
499200 5
499240 5
499280 5
499320 5
499360 5
499400 5
499440 5
499480 5
499520 5
499560 5
499600 5
499640 5
499680 5
499720 5
499760 5
499800 5
499840 5
499880 5
499920 5
499960 5
500000 5
500040 5
500080 5
500120 5
500160 5
500200 5
500240 5
500280 5
500320 5
500360 5
500400 5
500440 5
500480 5
500520 5
500560 5
500600 5
500640 5
500680 5
500720 5
500760 5
500800 5
500840 5
500880 5
500920 5
500960 5
501000 5
501040 5
501080 5
501120 5
501160 5
501200 5
501240 5
501280 5
501320 5
501360 5
501400 5
501440 5
501480 5
501520 5
501560 5
501600 5
501640 5
501680 5
501720 5
501760 5
501800 5
501840 5
501880 5
501920 5
501960 5
502000 5
502040 5
502080 5
502120 5
502160 5
502200 5
502240 5
502280 5
502320 5
502360 5
502400 5
502440 5
502480 5
502520 5
502560 5
502600 5
502640 5
502680 5
502720 5
502760 5
502800 5
502840 5
502880 5
502920 5
502960 5
503000 5
503040 5
503080 5
503120 5
503160 5
503200 5
503240 5
503280 5
503320 5
503360 5
503400 5
503440 5
503480 5
503520 5
503560 5
503600 5
503640 5
503680 5
503720 5
503760 5
503800 5
503840 5
503880 5
503920 5
503960 5
504000 5
504040 5
504080 5
504120 5
504160 5
504200 5
504240 5
504280 5
504320 5
504360 5
504400 5
504440 5
504480 5
504520 5
504560 5
504600 5
504640 5
504680 5
504720 5
504760 5
504800 5
504840 5
504880 5
504920 5
504960 5
505000 5
505040 5
505080 5
505120 5
505160 5
505200 5
505240 5
505280 5
505320 5
505360 5
505400 5
505440 5
505480 5
505520 5
505560 5
505600 5
505640 5
505680 5
505720 5
505760 5
505800 5
505840 5
505880 5
505920 5
505960 5
506000 5
506040 5
506080 5
506120 5
506160 5
506200 5
506240 5
506280 5
506320 5
506360 5
506400 5
506440 5
506480 5
506520 5
506560 5
506600 5
506640 5
506680 5
506720 5
506760 5
506800 5
506840 5
506880 5
506920 5
506960 5
507000 5
507040 5
507080 5
507120 5
507160 5
507200 5
507240 5
507280 5
507320 5
507360 5
507400 5
507440 5
507480 5
507520 5
507560 5
507600 5
507640 5
507680 5
507720 5
507760 5
507800 5
507840 5
507880 5
507920 5
507960 5
508000 5
508040 5
508080 5
508120 5
508160 5
508200 5
508240 5
508280 5
508320 5
508360 5
508400 5
508440 5
508480 5
508520 5
508560 5
508600 5
508640 5
508680 5
508720 5
508760 5
508800 5
508840 5
508880 5
508920 5
508960 5
509000 5
509040 5
509080 5
509120 5
509160 5
509200 5
509240 5
509280 5
509320 5
509360 5
509400 5
509440 5
509480 5
509520 5
509560 5
509600 5
509640 5
509680 5
509720 5
509760 5
509800 5
509840 5
509880 5
509920 5
509960 5
510000 5
510040 5
510080 5
510120 5
510160 5
510200 5
510240 5
510280 5
510320 5
510360 5
510400 5
510440 5
510480 5
510520 5
510560 5
510600 5
510640 5
510680 5
510720 5
510760 5
510800 5
510840 5
510880 5
510920 5
510960 5
511000 5
511040 5
511080 5
511120 5
511160 5
511200 5
511240 5
511280 5
511320 5
511360 5
511400 5
511440 5
511480 5
511520 5
511560 5
511600 5
511640 5
511680 5
511720 5
511760 5
511800 5
511840 5
511880 5
511920 5
511960 5
512000 5
512040 5
512080 5
512120 5
512160 5
512200 5
512240 5
512280 5
512320 5
512360 5
512400 5
512440 5
512480 5
512520 5
512560 5
512600 5
512640 5
512680 5
512720 5
512760 5
512800 5
512840 5
512880 5
512920 5
512960 5
513000 5
513040 5
513080 5
513120 5
513160 5
513200 5
513240 5
513280 5
513320 5
513360 5
513400 5
513440 5
513480 5
513520 5
513560 5
513600 5
513640 5
513680 5
513720 5
513760 5
513800 5
513840 5
513880 5
513920 5
513960 5
514000 5
514040 5
514080 5
514120 5
514160 5
514200 5
514240 5
514280 5
514320 5
514360 5
514400 5
514440 5
514480 5
514520 5
514560 5
514600 5
514640 5
514680 5
514720 5
514760 5
514800 5
514840 5
514880 5
514920 5
514960 5
515000 5
515040 5
515080 5
515120 5
515160 5
515200 5
515240 5
515280 5
515320 5
515360 5
515400 5
515440 5
515480 5
515520 5
515560 5
515600 5
515640 5
515680 5
515720 5
515760 5
515800 5
515840 5
515880 5
515920 5
515960 5
516000 5
516040 5
516080 5
516120 5
516160 5
516200 5
516240 5
516280 5
516320 5
516360 5
516400 5
516440 5
516480 5
516520 5
516560 5
516600 5
516640 5
516680 5
516720 5
516760 5
516800 5
516840 5
516880 5
516920 5
516960 5
517000 5
517040 5
517080 5
517120 5
517160 5
517200 5
517240 5
517280 5
517320 5
517360 5
517400 5
517440 5
517480 5
517520 5
517560 5
517600 5
517640 5
517680 5
517720 5
517760 5
517800 5
517840 5
517880 5
517920 5
517960 5
518000 5
518040 5
518080 5
518120 5
518160 5
518200 5
518240 5
518280 5
518320 5
518360 5
518400 5
518440 5
518480 5
518520 5
518560 5
518600 5
518640 5
518680 5
518720 5
518760 5
518800 5
518840 5
518880 5
518920 5
518960 5
519000 5
519040 5
519080 5
519120 5
519160 5
519200 5
519240 5
519280 5
519320 5
519360 5
519400 5
519440 5
519480 5
519520 5
519560 5
519600 5
519640 5
519680 5
519720 5
519760 5
519800 5
519840 5
519880 5
519920 5
519960 5
520000 5
520040 5
520080 5
520120 5
520160 5
520200 5
520240 5
520280 5
520320 5
520360 5
520400 5
520440 5
520480 5
520520 5
520560 5
520600 5
520640 5
520680 5
520720 5
520760 5
520800 5
520840 5
520880 5
520920 5
520960 5
521000 5
521040 5
521080 5
521120 5
521160 5
521200 5
521240 5
521280 5
521320 5
521360 5
521400 5
521440 5
521480 5
521520 5
521560 5
521600 5
521640 5
521680 5
521720 5
521760 5
521800 5
521840 5
521880 5
521920 5
521960 5
522000 5
522040 5
522080 5
522120 5
522160 5
522200 5
522240 5
522280 5
522320 5
522360 5
522400 5
522440 5
522480 5
522520 5
522560 5
522600 5
522640 5
522680 5
522720 5
522760 5
522800 5
522840 5
522880 5
522920 5
522960 5
523000 5
523040 5
523080 5
523120 5
523160 5
523200 5
523240 5
523280 5
523320 5
523360 5
523400 5
523440 5
523480 5
523520 5
523560 5
523600 5
523640 5
523680 5
523720 5
523760 5
523800 5
523840 5
523880 5
523920 5
523960 5
524000 5
524040 5
524080 5
524120 5
524160 5
524200 5
524240 5
524280 5
524320 5
524360 5
524400 5
524440 5
524480 5
524520 5
524560 5
524600 5
524640 5
524680 5
524720 5
524760 5
524800 5
524840 5
524880 5
524920 5
524960 5
525000 5
525040 5
525080 5
525120 5
525160 5
525200 5
525240 5
525280 5
525320 5
525360 5
525400 5
525440 5
525480 5
525520 5
525560 5
525600 5
525640 5
525680 5
525720 5
525760 5
525800 5
525840 5
525880 5
525920 5
525960 5
526000 5
526040 5
526080 5
526120 5
526160 5
526200 5
526240 5
526280 5
526320 5
526360 5
526400 5
526440 5
526480 5
526520 5
526560 5
526600 5
526640 5
526680 5
526720 5
526760 5
526800 5
526840 5
526880 5
526920 5
526960 5
527000 5
527040 5
527080 5
527120 5
527160 5
527200 5
527240 5
527280 5
527320 5
527360 5
527400 5
527440 5
527480 5
527520 5
527560 5
527600 5
527640 5
527680 5
527720 5
527760 5
527800 5
527840 5
527880 5
527920 5
527960 5
528000 5
528040 5
528080 5
528120 5
528160 5
528200 5
528240 5
528280 5
528320 5
528360 5
528400 5
528440 5
528480 5
528520 5
528560 5
528600 5
528640 5
528680 5
528720 5
528760 5
528800 5
528840 5
528880 5
528920 5
528960 5
529000 5
529040 5
529080 5
529120 5
529160 5
529200 5
529240 5
529280 5
529320 5
529360 5
529400 5
529440 5
529480 5
529520 5
529560 5
529600 5
529640 5
529680 5
529720 5
529760 5
529800 5
529840 5
529880 5
529920 5
529960 5
530000 5
530040 5
530080 5
530120 5
530160 5
530200 5
530240 5
530280 5
530320 5
530360 5
530400 5
530440 5
530480 5
530520 5
530560 5
530600 5
530640 5
530680 5
530720 5
530760 5
530800 5
530840 5
530880 5
530920 5
530960 5
531000 5
531040 5
531080 5
531120 5
531160 5
531200 5
531240 5
531280 5
531320 5
531360 5
531400 5
531440 5
531480 5
531520 5
531560 5
531600 5
531640 5
531680 5
531720 5
531760 5
531800 5
531840 5
531880 5
531920 5
531960 5
532000 5
532040 5
532080 5
532120 5
532160 5
532200 5
532240 5
532280 5
532320 5
532360 5
532400 5
532440 5
532480 5
532520 5
532560 5
532600 5
532640 5
532680 5
532720 5
532760 5
532800 5
532840 5
532880 5
532920 5
532960 5
533000 5
533040 5
533080 5
533120 5
533160 5
533200 5
533240 5
533280 5
533320 5
533360 5
533400 5
533440 5
533480 5
533520 5
533560 5
533600 5
533640 5
533680 5
533720 5
533760 5
533800 5
533840 5
533880 5
533920 5
533960 5
534000 5
534040 5
534080 5
534120 5
534160 5
534200 5
534240 5
534280 5
534320 5
534360 5
534400 5
534440 5
534480 5
534520 5
534560 5
534600 5
534640 5
534680 5
534720 5
534760 5
534800 5
534840 5
534880 5
534920 5
534960 5
535000 5
535040 5
535080 5
535120 5
535160 5
535200 5
535240 5
535280 5
535320 5
535360 5
535400 5
535440 5
535480 5
535520 5
535560 5
535600 5
535640 5
535680 5
535720 5
535760 5
535800 5
535840 5
535880 5
535920 5
535960 5
536000 5
536040 5
536080 5
536120 5
536160 5
536200 5
536240 5
536280 5
536320 5
536360 5
536400 5
536440 5
536480 5
536520 5
536560 5
536600 5
536640 5
536680 5
536720 5
536760 5
536800 5
536840 5
536880 5
536920 5
536960 5
537000 5
537040 5
537080 5
537120 5
537160 5
537200 5
537240 5
537280 5
537320 5
537360 5
537400 5
537440 5
537480 5
537520 5
537560 5
537600 5
537640 5
537680 5
537720 5
537760 5
537800 5
537840 5
537880 5
537920 5
537960 5
538000 5
538040 5
538080 5
538120 5
538160 5
538200 5
538240 5
538280 5
538320 5
538360 5
538400 5
538440 5
538480 5
538520 5
538560 5
538600 5
538640 5
538680 5
538720 5
538760 5
538800 5
538840 5
538880 5
538920 5
538960 5
539000 5
539040 5
539080 5
539120 5
539160 5
539200 5
539240 5
539280 5
539320 5
539360 5
539400 5
539440 5
539480 5
539520 5
539560 5
539600 5
539640 5
539680 5
539720 5
539760 5
539800 5
539840 5
539880 5
539920 5
539960 5
540000 5
540040 5
540080 5
540120 5
540160 5
540200 5
540240 5
540280 5
540320 5
540360 5
540400 5
540440 5
540480 5
540520 5
540560 5
540600 5
540640 5
540680 5
540720 5
540760 5
540800 5
540840 5
540880 5
540920 5
540960 5
541000 5
541040 5
541080 5
541120 5
541160 5
541200 5
541240 5
541280 5
541320 5
541360 5
541400 5
541440 5
541480 5
541520 5
541560 5
541600 5
541640 5
541680 5
541720 5
541760 5
541800 5
541840 5
541880 5
541920 5
541960 5
542000 5
542040 5
542080 5
542120 5
542160 5
542200 5
542240 5
542280 5
542320 5
542360 5
542400 5
542440 5
542480 5
542520 5
542560 5
542600 5
542640 5
542680 5
542720 5
542760 5
542800 5
542840 5
542880 5
542920 5
542960 5
543000 5
543040 5
543080 5
543120 5
543160 5
543200 5
543240 5
543280 5
543320 5
543360 5
543400 5
543440 5
543480 5
543520 5
543560 5
543600 5
543640 5
543680 5
543720 5
543760 5
543800 5
543840 5
543880 5
543920 5
543960 5
544000 5
544040 5
544080 5
544120 5
544160 5
544200 5
544240 5
544280 5
544320 5
544360 5
544400 5
544440 5
544480 5
544520 5
544560 5
544600 5
544640 5
544680 5
544720 5
544760 5
544800 5
544840 5
544880 5
544920 5
544960 5
545000 5
545040 5
545080 5
545120 5
545160 5
545200 5
545240 5
545280 5
545320 5
545360 5
545400 5
545440 5
545480 5
545520 5
545560 5
545600 5
545640 5
545680 5
545720 5
545760 5
545800 5
545840 5
545880 5
545920 5
545960 5
546000 5
546040 5
546080 5
546120 5
546160 5
546200 5
546240 5
546280 5
546320 5
546360 5
546400 5
546440 5
546480 5
546520 5
546560 5
546600 5
546640 5
546680 5
546720 5
546760 5
546800 5
546840 5
546880 5
546920 5
546960 5
547000 5
547040 5
547080 5
547120 5
547160 5
547200 5
547240 5
547280 5
547320 5
547360 5
547400 5
547440 5
547480 5
547520 5
547560 5
547600 5
547640 5
547680 5
547720 5
547760 5
547800 5
547840 5
547880 5
547920 5
547960 5
548000 5
548040 5
548080 5
548120 5
548160 5
548200 5
548240 5
548280 5
548320 5
548360 5
548400 5
548440 5
548480 5
548520 5
548560 5
548600 5
548640 5
548680 5
548720 5
548760 5
548800 5
548840 5
548880 5
548920 5
548960 5
549000 5
549040 5
549080 5
549120 5
549160 5
549200 5
549240 5
549280 5
549320 5
549360 5
549400 5
549440 5
549480 5
549520 5
549560 5
549600 5
549640 5
549680 5
549720 5
549760 5
549800 5
549840 5
549880 5
549920 5
549960 5
550000 5
550040 5
550080 5
550120 5
550160 5
550200 5
550240 5
550280 5
550320 5
550360 5
550400 5
550440 5
550480 5
550520 5
550560 5
550600 5
550640 5
550680 5
550720 5
550760 5
550800 5
550840 5
550880 5
550920 5
550960 5
551000 5
551040 5
551080 5
551120 5
551160 5
551200 5
551240 5
551280 5
551320 5
551360 5
551400 5
551440 5
551480 5
551520 5
551560 5
551600 5
551640 5
551680 5
551720 5
551760 5
551800 5
551840 5
551880 5
551920 5
551960 5
552000 5
552040 5
552080 5
552120 5
552160 5
552200 5
552240 5
552280 5
552320 5
552360 5
552400 5
552440 5
552480 5
552520 5
552560 5
552600 5
552640 5
552680 5
552720 5
552760 5
552800 5
552840 5
552880 5
552920 5
552960 5
553000 5
553040 5
553080 5
553120 5
553160 5
553200 5
553240 5
553280 5
553320 5
553360 5
553400 5
553440 5
553480 5
553520 5
553560 5
553600 5
553640 5
553680 5
553720 5
553760 5
553800 5
553840 5
553880 5
553920 5
553960 5
554000 5
554040 5
554080 5
554120 5
554160 5
554200 5
554240 5
554280 5
554320 5
554360 5
554400 5
554440 5
554480 5
554520 5
554560 5
554600 5
554640 5
554680 5
554720 5
554760 5
554800 5
554840 5
554880 5
554920 5
554960 5
555000 5
555040 5
555080 5
555120 5
555160 5
555200 5
555240 5
555280 5
555320 5
555360 5
555400 5
555440 5
555480 5
555520 5
555560 5
555600 5
555640 5
555680 5
555720 5
555760 5
555800 5
555840 5
555880 5
555920 5
555960 5
556000 5
556040 5
556080 5
556120 5
556160 5
556200 5
556240 5
556280 5
556320 5
556360 5
556400 5
556440 5
556480 5
556520 5
556560 5
556600 5
556640 5
556680 5
556720 5
556760 5
556800 5
556840 5
556880 5
556920 5
556960 5
557000 5
557040 5
557080 5
557120 5
557160 5
557200 5
557240 5
557280 5
557320 5
557360 5
557400 5
557440 5
557480 5
557520 5
557560 5
557600 5
557640 5
557680 5
557720 5
557760 5
557800 5
557840 5
557880 5
557920 5
557960 5
558000 5
558040 5
558080 5
558120 5
558160 5
558200 5
558240 5
558280 5
558320 5
558360 5
558400 5
558440 5
558480 5
558520 5
558560 5
558600 5
558640 5
558680 5
558720 5
558760 5
558800 5
558840 5
558880 5
558920 5
558960 5
559000 5
559040 5
559080 5
559120 5
559160 5
559200 5
559240 5
559280 5
559320 5
559360 5
559400 5
559440 5
559480 5
559520 5
559560 5
559600 5
559640 5
559680 5
559720 5
559760 5
559800 5
559840 5
559880 5
559920 5
559960 5
560000 5
560040 5
560080 5
560120 5
560160 5
560200 5
560240 5
560280 5
560320 5
560360 5
560400 5
560440 5
560480 5
560520 5
560560 5
560600 5
560640 5
560680 5
560720 5
560760 5
560800 5
560840 5
560880 5
560920 5
560960 5
561000 5
561040 5
561080 5
561120 5
561160 5
561200 5
561240 5
561280 5
561320 5
561360 5
561400 5
561440 5
561480 5
561520 5
561560 5
561600 5
561640 5
561680 5
561720 5
561760 5
561800 5
561840 5
561880 5
561920 5
561960 5
562000 5
562040 5
562080 5
562120 5
562160 5
562200 5
562240 5
562280 5
562320 5
562360 5
562400 5
562440 5
562480 5
562520 5
562560 5
562600 5
562640 5
562680 5
562720 5
562760 5
562800 5
562840 5
562880 5
562920 5
562960 5
563000 5
563040 5
563080 5
563120 5
563160 5
563200 5
563240 5
563280 5
563320 5
563360 5
563400 5
563440 5
563480 5
563520 5
563560 5
563600 5
563640 5
563680 5
563720 5
563760 5
563800 5
563840 5
563880 5
563920 5
563960 5
564000 5
564040 5
564080 5
564120 5
564160 5
564200 5
564240 5
564280 5
564320 5
564360 5
564400 5
564440 5
564480 5
564520 5
564560 5
564600 5
564640 5
564680 5
564720 5
564760 5
564800 5
564840 5
564880 5
564920 5
564960 5
565000 5
565040 5
565080 5
565120 5
565160 5
565200 5
565240 5
565280 5
565320 5
565360 5
565400 5
565440 5
565480 5
565520 5
565560 5
565600 5
565640 5
565680 5
565720 5
565760 5
565800 5
565840 5
565880 5
565920 5
565960 5
566000 5
566040 5
566080 5
566120 5
566160 5
566200 5
566240 5
566280 5
566320 5
566360 5
566400 5
566440 5
566480 5
566520 5
566560 5
566600 5
566640 5
566680 5
566720 5
566760 5
566800 5
566840 5
566880 5
566920 5
566960 5
567000 5
567040 5
567080 5
567120 5
567160 5
567200 5
567240 5
567280 5
567320 5
567360 5
567400 5
567440 5
567480 5
567520 5
567560 5
567600 5
567640 5
567680 5
567720 5
567760 5
567800 5
567840 5
567880 5
567920 5
567960 5
568000 5
568040 5
568080 5
568120 5
568160 5
568200 5
568240 5
568280 5
568320 5
568360 5
568400 5
568440 5
568480 5
568520 5
568560 5
568600 5
568640 5
568680 5
568720 5
568760 5
568800 5
568840 5
568880 5
568920 5
568960 5
569000 5
569040 5
569080 5
569120 5
569160 5
569200 5
569240 5
569280 5
569320 5
569360 5
569400 5
569440 5
569480 5
569520 5
569560 5
569600 5
569640 5
569680 5
569720 5
569760 5
569800 5
569840 5
569880 5
569920 5
569960 5
570000 5
570040 5
570080 5
570120 5
570160 5
570200 5
570240 5
570280 5
570320 5
570360 5
570400 5
570440 5
570480 5
570520 5
570560 5
570600 5
570640 5
570680 5
570720 5
570760 5
570800 5
570840 5
570880 5
570920 5
570960 5
571000 5
571040 5
571080 5
571120 5
571160 5
571200 5
571240 5
571280 5
571320 5
571360 5
571400 5
571440 5
571480 5
571520 5
571560 5
571600 5
571640 5
571680 5
571720 5
571760 5
571800 5
571840 5
571880 5
571920 5
571960 5
572000 5
572040 5
572080 5
572120 5
572160 5
572200 5
572240 5
572280 5
572320 5
572360 5
572400 5
572440 5
572480 5
572520 5
572560 5
572600 5
572640 5
572680 5
572720 5
572760 5
572800 5
572840 5
572880 5
572920 5
572960 5
573000 5
573040 5
573080 5
573120 5
573160 5
573200 5
573240 5
573280 5
573320 5
573360 5
573400 5
573440 5
573480 5
573520 5
573560 5
573600 5
573640 5
573680 5
573720 5
573760 5
573800 5
573840 5
573880 5
573920 5
573960 5
574000 5
574040 5
574080 5
574120 5
574160 5
574200 5
574240 5
574280 5
574320 5
574360 5
574400 5
574440 5
574480 5
574520 5
574560 5
574600 5
574640 5
574680 5
574720 5
574760 5
574800 5
574840 5
574880 5
574920 5
574960 5
575000 5
575040 5
575080 5
575120 5
575160 5
575200 5
575240 5
575280 5
575320 5
575360 5
575400 5
575440 5
575480 5
575520 5
575560 5
575600 5
575640 5
575680 5
575720 5
575760 5
575800 5
575840 5
575880 5
575920 5
575960 5
576000 5
576040 5
576080 5
576120 5
576160 5
576200 5
576240 5
576280 5
576320 5
576360 5
576400 5
576440 5
576480 5
576520 5
576560 5
576600 5
576640 5
576680 5
576720 5
576760 5
576800 5
576840 5
576880 5
576920 5
576960 5
577000 5
577040 5
577080 5
577120 5
577160 5
577200 5
577240 5
577280 5
577320 5
577360 5
577400 5
577440 5
577480 5
577520 5
577560 5
577600 5
577640 5
577680 5
577720 5
577760 5
577800 5
577840 5
577880 5
577920 5
577960 5
578000 5
578040 5
578080 5
578120 5
578160 5
578200 5
578240 5
578280 5
578320 5
578360 5
578400 5
578440 5
578480 5
578520 5
578560 5
578600 5
578640 5
578680 5
578720 5
578760 5
578800 5
578840 5
578880 5
578920 5
578960 5
579000 5
579040 5
579080 5
579120 5
579160 5
579200 5
579240 5
579280 5
579320 5
579360 5
579400 5
579440 5
579480 5
579520 5
579560 5
579600 5
579640 5
579680 5
579720 5
579760 5
579800 5
579840 5
579880 5
579920 5
579960 5
580000 5
580040 5
580080 5
580120 5
580160 5
580200 5
580240 5
580280 5
580320 5
580360 5
580400 5
580440 5
580480 5
580520 5
580560 5
580600 5
580640 5
580680 5
580720 5
580760 5
580800 5
580840 5
580880 5
580920 5
580960 5
581000 5
581040 5
581080 5
581120 5
581160 5
581200 5
581240 5
581280 5
581320 5
581360 5
581400 5
581440 5
581480 5
581520 5
581560 5
581600 5
581640 5
581680 5
581720 5
581760 5
581800 5
581840 5
581880 5
581920 5
581960 5
582000 5
582040 5
582080 5
582120 5
582160 5
582200 5
582240 5
582280 5
582320 5
582360 5
582400 5
582440 5
582480 5
582520 5
582560 5
582600 5
582640 5
582680 5
582720 5
582760 5
582800 5
582840 5
582880 5
582920 5
582960 5
583000 5
583040 5
583080 5
583120 5
583160 5
583200 5
583240 5
583280 5
583320 5
583360 5
583400 5
583440 5
583480 5
583520 5
583560 5
583600 5
583640 5
583680 5
583720 5
583760 5
583800 5
583840 5
583880 5
583920 5
583960 5
584000 5
584040 5
584080 5
584120 5
584160 5
584200 5
584240 5
584280 5
584320 5
584360 5
584400 5
584440 5
584480 5
584520 5
584560 5
584600 5
584640 5
584680 5
584720 5
584760 5
584800 5
584840 5
584880 5
584920 5
584960 5
585000 5
585040 5
585080 5
585120 5
585160 5
585200 5
585240 5
585280 5
585320 5
585360 5
585400 5
585440 5
585480 5
585520 5
585560 5
585600 5
585640 5
585680 5
585720 5
585760 5
585800 5
585840 5
585880 5
585920 5
585960 5
586000 5
586040 5
586080 5
586120 5
586160 5
586200 5
586240 5
586280 5
586320 5
586360 5
586400 5
586440 5
586480 5
586520 5
586560 5
586600 5
586640 5
586680 5
586720 5
586760 5
586800 5
586840 5
586880 5
586920 5
586960 5
587000 5
587040 5
587080 5
587120 5
587160 5
587200 5
587240 5
587280 5
587320 5
587360 5
587400 5
587440 5
587480 5
587520 5
587560 5
587600 5
587640 5
587680 5
587720 5
587760 5
587800 5
587840 5
587880 5
587920 5
587960 5
588000 5
588040 5
588080 5
588120 5
588160 5
588200 5
588240 5
588280 5
588320 5
588360 5
588400 5
588440 5
588480 5
588520 5
588560 5
588600 5
588640 5
588680 5
588720 5
588760 5
588800 5
588840 5
588880 5
588920 5
588960 5
589000 5
589040 5
589080 5
589120 5
589160 5
589200 5
589240 5
589280 5
589320 5
589360 5
589400 5
589440 5
589480 5
589520 5
589560 5
589600 5
589640 5
589680 5
589720 5
589760 5
589800 5
589840 5
589880 5
589920 5
589960 5
590000 5
590040 5
590080 5
590120 5
590160 5
590200 5
590240 5
590280 5
590320 5
590360 5
590400 5
590440 5
590480 5
590520 5
590560 5
590600 5
590640 5
590680 5
590720 5
590760 5
590800 5
590840 5
590880 5
590920 5
590960 5
591000 5
591040 5
591080 5
591120 5
591160 5
591200 5
591240 5
591280 5
591320 5
591360 5
591400 5
591440 5
591480 5
591520 5
591560 5
591600 5
591640 5
591680 5
591720 5
591760 5
591800 5
591840 5
591880 5
591920 5
591960 5
592000 5
592040 5
592080 5
592120 5
592160 5
592200 5
592240 5
592280 5
592320 5
592360 5
592400 5
592440 5
592480 5
592520 5
592560 5
592600 5
592640 5
592680 5
592720 5
592760 5
592800 5
592840 5
592880 5
592920 5
592960 5
593000 5
593040 5
593080 5
593120 5
593160 5
593200 5
593240 5
593280 5
593320 5
593360 5
593400 5
593440 5
593480 5
593520 5
593560 5
593600 5
593640 5
593680 5
593720 5
593760 5
593800 5
593840 5
593880 5
593920 5
593960 5
594000 5
594040 5
594080 5
594120 5
594160 5
594200 5
594240 5
594280 5
594320 5
594360 5
594400 5
594440 5
594480 5
594520 5
594560 5
594600 5
594640 5
594680 5
594720 5
594760 5
594800 5
594840 5
594880 5
594920 5
594960 5
595000 5
595040 5
595080 5
595120 5
595160 5
595200 5
595240 5
595280 5
595320 5
595360 5
595400 5
595440 5
595480 5
595520 5
595560 5
595600 5
595640 5
595680 5
595720 5
595760 5
595800 5
595840 5
595880 5
595920 5
595960 5
596000 5
596040 5
596080 5
596120 5
596160 5
596200 5
596240 5
596280 5
596320 5
596360 5
596400 5
596440 5
596480 5
596520 5
596560 5
596600 5
596640 5
596680 5
596720 5
596760 5
596800 5
596840 5
596880 5
596920 5
596960 5
597000 5
597040 5
597080 5
597120 5
597160 5
597200 5
597240 5
597280 5
597320 5
597360 5
597400 5
597440 5
597480 5
597520 5
597560 5
597600 5
597640 5
597680 5
597720 5
597760 5
597800 5
597840 5
597880 5
597920 5
597960 5
598000 5
598040 5
598080 5
598120 5
598160 5
598200 5
598240 5
598280 5
598320 5
598360 5
598400 5
598440 5
598480 5
598520 5
598560 5
598600 5
598640 5
598680 5
598720 5
598760 5
598800 5
598840 5
598880 5
598920 5
598960 5
599000 5
599040 5
599080 5
599120 5
599160 5
599200 5
599240 5
599280 5
599320 5
599360 5
599400 5
599440 5
599480 5
599520 5
599560 5
599600 5
599640 5
599680 5
599720 5
599760 5
599800 5
599840 5
599880 5
599920 5
599960 5
600000 5
600040 5
600080 5
600120 5
600160 5
600200 5
600240 5
600280 5
600320 5
600360 5
600400 5
600440 5
600480 5
600520 5
600560 5
600600 5
600640 5
600680 5
600720 5
600760 5
600800 5
600840 5
600880 5
600920 5
600960 5
601000 5
601040 5
601080 5
601120 5
601160 5
601200 5
601240 5
601280 5
601320 5
601360 5
601400 5
601440 5
601480 5
601520 5
601560 5
601600 5
601640 5
601680 5
601720 5
601760 5
601800 5
601840 5
601880 5
601920 5
601960 5
602000 5
602040 5
602080 5
602120 5
602160 5
602200 5
602240 5
602280 5
602320 5
602360 5
602400 5
602440 5
602480 5
602520 5
602560 5
602600 5
602640 5
602680 5
602720 5
602760 5
602800 5
602840 5
602880 5
602920 5
602960 5
603000 5
603040 5
603080 5
603120 5
603160 5
603200 5
603240 5
603280 5
603320 5
603360 5
603400 5
603440 5
603480 5
603520 5
603560 5
603600 5
603640 5
603680 5
603720 5
603760 5
603800 5
603840 5
603880 5
603920 5
603960 5
604000 5
604040 5
604080 5
604120 5
604160 5
604200 5
604240 5
604280 5
604320 5
604360 5
604400 5
604440 5
604480 5
604520 5
604560 5
604600 5
604640 5
604680 5
604720 5
604760 5
604800 5
604840 5
604880 5
604920 5
604960 5
605000 5
605040 5
605080 5
605120 5
605160 5
605200 5
605240 5
605280 5
605320 5
605360 5
605400 5
605440 5
605480 5
605520 5
605560 5
605600 5
605640 5
605680 5
605720 5
605760 5
605800 5
605840 5
605880 5
605920 5
605960 5
606000 5
606040 5
606080 5
606120 5
606160 5
606200 5
606240 5
606280 5
606320 5
606360 5
606400 5
606440 5
606480 5
606520 5
606560 5
606600 5
606640 5
606680 5
606720 5
606760 5
606800 5
606840 5
606880 5
606920 5
606960 5
607000 5
607040 5
607080 5
607120 5
607160 5
607200 5
607240 5
607280 5
607320 5
607360 5
607400 5
607440 5
607480 5
607520 5
607560 5
607600 5
607640 5
607680 5
607720 5
607760 5
607800 5
607840 5
607880 5
607920 5
607960 5
608000 5
608040 5
608080 5
608120 5
608160 5
608200 5
608240 5
608280 5
608320 5
608360 5
608400 5
608440 5
608480 5
608520 5
608560 5
608600 5
608640 5
608680 5
608720 5
608760 5
608800 5
608840 5
608880 5
608920 5
608960 5
609000 5
609040 5
609080 5
609120 5
609160 5
609200 5
609240 5
609280 5
609320 5
609360 5
609400 5
609440 5
609480 5
609520 5
609560 5
609600 5
609640 5
609680 5
609720 5
609760 5
609800 5
609840 5
609880 5
609920 5
609960 5
610000 5
610040 5
610080 5
610120 5
610160 5
610200 5
610240 5
610280 5
610320 5
610360 5
610400 5
610440 5
610480 5
610520 5
610560 5
610600 5
610640 5
610680 5
610720 5
610760 5
610800 5
610840 5
610880 5
610920 5
610960 5
611000 5
611040 5
611080 5
611120 5
611160 5
611200 5
611240 5
611280 5
611320 5
611360 5
611400 5
611440 5
611480 5
611520 5
611560 5
611600 5
611640 5
611680 5
611720 5
611760 5
611800 5
611840 5
611880 5
611920 5
611960 5
612000 5
612040 5
612080 5
612120 5
612160 5
612200 5
612240 5
612280 5
612320 5
612360 5
612400 5
612440 5
612480 5
612520 5
612560 5
612600 5
612640 5
612680 5
612720 5
612760 5
612800 5
612840 5
612880 5
612920 5
612960 5
613000 5
613040 5
613080 5
613120 5
613160 5
613200 5
613240 5
613280 5
613320 5
613360 5
613400 5
613440 5
613480 5
613520 5
613560 5
613600 5
613640 5
613680 5
613720 5
613760 5
613800 5
613840 5
613880 5
613920 5
613960 5
614000 5
614040 5
614080 5
614120 5
614160 5
614200 5
614240 5
614280 5
614320 5
614360 5
614400 5
614440 5
614480 5
614520 5
614560 5
614600 5
614640 5
614680 5
614720 5
614760 5
614800 5
614840 5
614880 5
614920 5
614960 5
615000 5
615040 5
615080 5
615120 5
615160 5
615200 5
615240 5
615280 5
615320 5
615360 5
615400 5
615440 5
615480 5
615520 5
615560 5
615600 5
615640 5
615680 5
615720 5
615760 5
615800 5
615840 5
615880 5
615920 5
615960 5
616000 5
616040 5
616080 5
616120 5
616160 5
616200 5
616240 5
616280 5
616320 5
616360 5
616400 5
616440 5
616480 5
616520 5
616560 5
616600 5
616640 5
616680 5
616720 5
616760 5
616800 5
616840 5
616880 5
616920 5
616960 5
617000 5
617040 5
617080 5
617120 5
617160 5
617200 5
617240 5
617280 5
617320 5
617360 5
617400 5
617440 5
617480 5
617520 5
617560 5
617600 5
617640 5
617680 5
617720 5
617760 5
617800 5
617840 5
617880 5
617920 5
617960 5
618000 5
618040 5
618080 5
618120 5
618160 5
618200 5
618240 5
618280 5
618320 5
618360 5
618400 5
618440 5
618480 5
618520 5
618560 5
618600 5
618640 5
618680 5
618720 5
618760 5
618800 5
618840 5
618880 5
618920 5
618960 5
619000 5
619040 5
619080 5
619120 5
619160 5
619200 5
619240 5
619280 5
619320 5
619360 5
619400 5
619440 5
619480 5
619520 5
619560 5
619600 5
619640 5
619680 5
619720 5
619760 5
619800 5
619840 5
619880 5
619920 5
619960 5
620000 5
620040 5
620080 5
620120 5
620160 5
620200 5
620240 5
620280 5
620320 5
620360 5
620400 5
620440 5
620480 5
620520 5
620560 5
620600 5
620640 5
620680 5
620720 5
620760 5
620800 5
620840 5
620880 5
620920 5
620960 5
621000 5
621040 5
621080 5
621120 5
621160 5
621200 5
621240 5
621280 5
621320 5
621360 5
621400 5
621440 5
621480 5
621520 5
621560 5
621600 5
621640 5
621680 5
621720 5
621760 5
621800 5
621840 5
621880 5
621920 5
621960 5
622000 5
622040 5
622080 5
622120 5
622160 5
622200 5
622240 5
622280 5
622320 5
622360 5
622400 5
622440 5
622480 5
622520 5
622560 5
622600 5
622640 5
622680 5
622720 5
622760 5
622800 5
622840 5
622880 5
622920 5
622960 5
623000 5
623040 5
623080 5
623120 5
623160 5
623200 5
623240 5
623280 5
623320 5
623360 5
623400 5
623440 5
623480 5
623520 5
623560 5
623600 5
623640 5
623680 5
623720 5
623760 5
623800 5
623840 5
623880 5
623920 5
623960 5
624000 5
624040 5
624080 5
624120 5
624160 5
624200 5
624240 5
624280 5
624320 5
624360 5
624400 5
624440 5
624480 5
624520 5
624560 5
624600 5
624640 5
624680 5
624720 5
624760 5
624800 5
624840 5
624880 5
624920 5
624960 5
625000 5
625040 5
625080 5
625120 5
625160 5
625200 5
625240 5
625280 5
625320 5
625360 5
625400 5
625440 5
625480 5
625520 5
625560 5
625600 5
625640 5
625680 5
625720 5
625760 5
625800 5
625840 5
625880 5
625920 5
625960 5
626000 5
626040 5
626080 5
626120 5
626160 5
626200 5
626240 5
626280 5
626320 5
626360 5
626400 5
626440 5
626480 5
626520 5
626560 5
626600 5
626640 5
626680 5
626720 5
626760 5
626800 5
626840 5
626880 5
626920 5
626960 5
627000 5
627040 5
627080 5
627120 5
627160 5
627200 5
627240 5
627280 5
627320 5
627360 5
627400 5
627440 5
627480 5
627520 5
627560 5
627600 5
627640 5
627680 5
627720 5
627760 5
627800 5
627840 5
627880 5
627920 5
627960 5
628000 5
628040 5
628080 5
628120 5
628160 5
628200 5
628240 5
628280 5
628320 5
628360 5
628400 5
628440 5
628480 5
628520 5
628560 5
628600 5
628640 5
628680 5
628720 5
628760 5
628800 5
628840 5
628880 5
628920 5
628960 5
629000 5
629040 5
629080 5
629120 5
629160 5
629200 5
629240 5
629280 5
629320 5
629360 5
629400 5
629440 5
629480 5
629520 5
629560 5
629600 5
629640 5
629680 5
629720 5
629760 5
629800 5
629840 5
629880 5
629920 5
629960 5
630000 5
630040 5
630080 5
630120 5
630160 5
630200 5
630240 5
630280 5
630320 5
630360 5
630400 5
630440 5
630480 5
630520 5
630560 5
630600 5
630640 5
630680 5
630720 5
630760 5
630800 5
630840 5
630880 5
630920 5
630960 5
631000 5
631040 5
631080 5
631120 5
631160 5
631200 5
631240 5
631280 5
631320 5
631360 5
631400 5
631440 5
631480 5
631520 5
631560 5
631600 5
631640 5
631680 5
631720 5
631760 5
631800 5
631840 5
631880 5
631920 5
631960 5
632000 5
632040 5
632080 5
632120 5
632160 5
632200 5
632240 5
632280 5
632320 5
632360 5
632400 5
632440 5
632480 5
632520 5
632560 5
632600 5
632640 5
632680 5
632720 5
632760 5
632800 5
632840 5
632880 5
632920 5
632960 5
633000 5
633040 5
633080 5
633120 5
633160 5
633200 5
633240 5
633280 5
633320 5
633360 5
633400 5
633440 5
633480 5
633520 5
633560 5
633600 5
633640 5
633680 5
633720 5
633760 5
633800 5
633840 5
633880 5
633920 5
633960 5
634000 5
634040 5
634080 5
634120 5
634160 5
634200 5
634240 5
634280 5
634320 5
634360 5
634400 5
634440 5
634480 5
634520 5
634560 5
634600 5
634640 5
634680 5
634720 5
634760 5
634800 5
634840 5
634880 5
634920 5
634960 5
635000 5
635040 5
635080 5
635120 5
635160 5
635200 5
635240 5
635280 5
635320 5
635360 5
635400 5
635440 5
635480 5
635520 5
635560 5
635600 5
635640 5
635680 5
635720 5
635760 5
635800 5
635840 5
635880 5
635920 5
635960 5
636000 5
636040 5
636080 5
636120 5
636160 5
636200 5
636240 5
636280 5
636320 5
636360 5
636400 5
636440 5
636480 5
636520 5
636560 5
636600 5
636640 5
636680 5
636720 5
636760 5
636800 5
636840 5
636880 5
636920 5
636960 5
637000 5
637040 5
637080 5
637120 5
637160 5
637200 5
637240 5
637280 5
637320 5
637360 5
637400 5
637440 5
637480 5
637520 5
637560 5
637600 5
637640 5
637680 5
637720 5
637760 5
637800 5
637840 5
637880 5
637920 5
637960 5
638000 5
638040 5
638080 5
638120 5
638160 5
638200 5
638240 5
638280 5
638320 5
638360 5
638400 5
638440 5
638480 5
638520 5
638560 5
638600 5
638640 5
638680 5
638720 5
638760 5
638800 5
638840 5
638880 5
638920 5
638960 5
639000 5
639040 5
639080 5
639120 5
639160 5
639200 5
639240 5
639280 5
639320 5
639360 5
639400 5
639440 5
639480 5
639520 5
639560 5
639600 5
639640 5
639680 5
639720 5
639760 5
639800 5
639840 5
639880 5
639920 5
639960 5
640000 5
640040 5
640080 5
640120 5
640160 5
640200 5
640240 5
640280 5
640320 5
640360 5
640400 5
640440 5
640480 5
640520 5
640560 5
640600 5
640640 5
640680 5
640720 5
640760 5
640800 5
640840 5
640880 5
640920 5
640960 5
641000 5
641040 5
641080 5
641120 5
641160 5
641200 5
641240 5
641280 5
641320 5
641360 5
641400 5
641440 5
641480 5
641520 5
641560 5
641600 5
641640 5
641680 5
641720 5
641760 5
641800 5
641840 5
641880 5
641920 5
641960 5
642000 5
642040 5
642080 5
642120 5
642160 5
642200 5
642240 5
642280 5
642320 5
642360 5
642400 5
642440 5
642480 5
642520 5
642560 5
642600 5
642640 5
642680 5
642720 5
642760 5
642800 5
642840 5
642880 5
642920 5
642960 5
643000 5
643040 5
643080 5
643120 5
643160 5
643200 5
643240 5
643280 5
643320 5
643360 5
643400 5
643440 5
643480 5
643520 5
643560 5
643600 5
643640 5
643680 5
643720 5
643760 5
643800 5
643840 5
643880 5
643920 5
643960 5
644000 5
644040 5
644080 5
644120 5
644160 5
644200 5
644240 5
644280 5
644320 5
644360 5
644400 5
644440 5
644480 5
644520 5
644560 5
644600 5
644640 5
644680 5
644720 5
644760 5
644800 5
644840 5
644880 5
644920 5
644960 5
645000 5
645040 5
645080 5
645120 5
645160 5
645200 5
645240 5
645280 5
645320 5
645360 5
645400 5
645440 5
645480 5
645520 5
645560 5
645600 5
645640 5
645680 5
645720 5
645760 5
645800 5
645840 5
645880 5
645920 5
645960 5
646000 5
646040 5
646080 5
646120 5
646160 5
646200 5
646240 5
646280 5
646320 5
646360 5
646400 5
646440 5
646480 5
646520 5
646560 5
646600 5
646640 5
646680 5
646720 5
646760 5
646800 5
646840 5
646880 5
646920 5
646960 5
647000 5
647040 5
647080 5
647120 5
647160 5
647200 5
647240 5
647280 5
647320 5
647360 5
647400 5
647440 5
647480 5
647520 5
647560 5
647600 5
647640 5
647680 5
647720 5
647760 5
647800 5
647840 5
647880 5
647920 5
647960 5
648000 5
648040 5
648080 5
648120 5
648160 5
648200 5
648240 5
648280 5
648320 5
648360 5
648400 5
648440 5
648480 5
648520 5
648560 5
648600 5
648640 5
648680 5
648720 5
648760 5
648800 5
648840 5
648880 5
648920 5
648960 5
649000 5
649040 5
649080 5
649120 5
649160 5
649200 5
649240 5
649280 5
649320 5
649360 5
649400 5
649440 5
649480 5
649520 5
649560 5
649600 5
649640 5
649680 5
649720 5
649760 5
649800 5
649840 5
649880 5
649920 5
649960 5
650000 5
650040 5
650080 5
650120 5
650160 5
650200 5
650240 5
650280 5
650320 5
650360 5
650400 5
650440 5
650480 5
650520 5
650560 5
650600 5
650640 5
650680 5
650720 5
650760 5
650800 5
650840 5
650880 5
650920 5
650960 5
651000 5
651040 5
651080 5
651120 5
651160 5
651200 5
651240 5
651280 5
651320 5
651360 5
651400 5
651440 5
651480 5
651520 5
651560 5
651600 5
651640 5
651680 5
651720 5
651760 5
651800 5
651840 5
651880 5
651920 5
651960 5
652000 5
652040 5
652080 5
652120 5
652160 5
652200 5
652240 5
652280 5
652320 5
652360 5
652400 5
652440 5
652480 5
652520 5
652560 5
652600 5
652640 5
652680 5
652720 5
652760 5
652800 5
652840 5
652880 5
652920 5
652960 5
653000 5
653040 5
653080 5
653120 5
653160 5
653200 5
653240 5
653280 5
653320 5
653360 5
653400 5
653440 5
653480 5
653520 5
653560 5
653600 5
653640 5
653680 5
653720 5
653760 5
653800 5
653840 5
653880 5
653920 5
653960 5
654000 5
654040 5
654080 5
654120 5
654160 5
654200 5
654240 5
654280 5
654320 5
654360 5
654400 5
654440 5
654480 5
654520 5
654560 5
654600 5
654640 5
654680 5
654720 5
654760 5
654800 5
654840 5
654880 5
654920 5
654960 5
655000 5
655040 5
655080 5
655120 5
655160 5
655200 5
655240 5
655280 5
655320 5
655360 5
655400 5
655440 5
655480 5
655520 5
655560 5
655600 5
655640 5
655680 5
655720 5
655760 5
655800 5
655840 5
655880 5
655920 5
655960 5
656000 5
656040 5
656080 5
656120 5
656160 5
656200 5
656240 5
656280 5
656320 5
656360 5
656400 5
656440 5
656480 5
656520 5
656560 5
656600 5
656640 5
656680 5
656720 5
656760 5
656800 5
656840 5
656880 5
656920 5
656960 5
657000 5
657040 5
657080 5
657120 5
657160 5
657200 5
657240 5
657280 5
657320 5
657360 5
657400 5
657440 5
657480 5
657520 5
657560 5
657600 5
657640 5
657680 5
657720 5
657760 5
657800 5
657840 5
657880 5
657920 5
657960 5
658000 5
658040 5
658080 5
658120 5
658160 5
658200 5
658240 5
658280 5
658320 5
658360 5
658400 5
658440 5
658480 5
658520 5
658560 5
658600 5
658640 5
658680 5
658720 5
658760 5
658800 5
658840 5
658880 5
658920 5
658960 5
659000 5
659040 5
659080 5
659120 5
659160 5
659200 5
659240 5
659280 5
659320 5
659360 5
659400 5
659440 5
659480 5
659520 5
659560 5
659600 5
659640 5
659680 5
659720 5
659760 5
659800 5
659840 5
659880 5
659920 5
659960 5
660000 5
660040 5
660080 5
660120 5
660160 5
660200 5
660240 5
660280 5
660320 5
660360 5
660400 5
660440 5
660480 5
660520 5
660560 5
660600 5
660640 5
660680 5
660720 5
660760 5
660800 5
660840 5
660880 5
660920 5
660960 5
661000 5
661040 5
661080 5
661120 5
661160 5
661200 5
661240 5
661280 5
661320 5
661360 5
661400 5
661440 5
661480 5
661520 5
661560 5
661600 5
661640 5
661680 5
661720 5
661760 5
661800 5
661840 5
661880 5
661920 5
661960 5
662000 5
662040 5
662080 5
662120 5
662160 5
662200 5
662240 5
662280 5
662320 5
662360 5
662400 5
662440 5
662480 5
662520 5
662560 5
662600 5
662640 5
662680 5
662720 5
662760 5
662800 5
662840 5
662880 5
662920 5
662960 5
663000 5
663040 5
663080 5
663120 5
663160 5
663200 5
663240 5
663280 5
663320 5
663360 5
663400 5
663440 5
663480 5
663520 5
663560 5
663600 5
663640 5
663680 5
663720 5
663760 5
663800 5
663840 5
663880 5
663920 5
663960 5
664000 5
664040 5
664080 5
664120 5
664160 5
664200 5
664240 5
664280 5
664320 5
664360 5
664400 5
664440 5
664480 5
664520 5
664560 5
664600 5
664640 5
664680 5
664720 5
664760 5
664800 5
664840 5
664880 5
664920 5
664960 5
665000 5
665040 5
665080 5
665120 5
665160 5
665200 5
665240 5
665280 5
665320 5
665360 5
665400 5
665440 5
665480 5
665520 5
665560 5
665600 5
665640 5
665680 5
665720 5
665760 5
665800 5
665840 5
665880 5
665920 5
665960 5
666000 5
666040 5
666080 5
666120 5
666160 5
666200 5
666240 5
666280 5
666320 5
666360 5
666400 5
666440 5
666480 5
666520 5
666560 5
666600 5
666640 5
666680 5
666720 5
666760 5
666800 5
666840 5
666880 5
666920 5
666960 5
667000 5
667040 5
667080 5
667120 5
667160 5
667200 5
667240 5
667280 5
667320 5
667360 5
667400 5
667440 5
667480 5
667520 5
667560 5
667600 5
667640 5
667680 5
667720 5
667760 5
667800 5
667840 5
667880 5
667920 5
667960 5
668000 5
668040 5
668080 5
668120 5
668160 5
668200 5
668240 5
668280 5
668320 5
668360 5
668400 5
668440 5
668480 5
668520 5
668560 5
668600 5
668640 5
668680 5
668720 5
668760 5
668800 5
668840 5
668880 5
668920 5
668960 5
669000 5
669040 5
669080 5
669120 5
669160 5
669200 5
669240 5
669280 5
669320 5
669360 5
669400 5
669440 5
669480 5
669520 5
669560 5
669600 5
669640 5
669680 5
669720 5
669760 5
669800 5
669840 5
669880 5
669920 5
669960 5
670000 5
670040 5
670080 5
670120 5
670160 5
670200 5
670240 5
670280 5
670320 5
670360 5
670400 5
670440 5
670480 5
670520 5
670560 5
670600 5
670640 5
670680 5
670720 5
670760 5
670800 5
670840 5
670880 5
670920 5
670960 5
671000 5
671040 5
671080 5
671120 5
671160 5
671200 5
671240 5
671280 5
671320 5
671360 5
671400 5
671440 5
671480 5
671520 5
671560 5
671600 5
671640 5
671680 5
671720 5
671760 5
671800 5
671840 5
671880 5
671920 5
671960 5
672000 5
672040 5
672080 5
672120 5
672160 5
672200 5
672240 5
672280 5
672320 5
672360 5
672400 5
672440 5
672480 5
672520 5
672560 5
672600 5
672640 5
672680 5
672720 5
672760 5
672800 5
672840 5
672880 5
672920 5
672960 5
673000 5
673040 5
673080 5
673120 5
673160 5
673200 5
673240 5
673280 5
673320 5
673360 5
673400 5
673440 5
673480 5
673520 5
673560 5
673600 5
673640 5
673680 5
673720 5
673760 5
673800 5
673840 5
673880 5
673920 5
673960 5
674000 5
674040 5
674080 5
674120 5
674160 5
674200 5
674240 5
674280 5
674320 5
674360 5
674400 5
674440 5
674480 5
674520 5
674560 5
674600 5
674640 5
674680 5
674720 5
674760 5
674800 5
674840 5
674880 5
674920 5
674960 5
675000 5
675040 5
675080 5
675120 5
675160 5
675200 5
675240 5
675280 5
675320 5
675360 5
675400 5
675440 5
675480 5
675520 5
675560 5
675600 5
675640 5
675680 5
675720 5
675760 5
675800 5
675840 5
675880 5
675920 5
675960 5
676000 5
676040 5
676080 5
676120 5
676160 5
676200 5
676240 5
676280 5
676320 5
676360 5
676400 5
676440 5
676480 5
676520 5
676560 5
676600 5
676640 5
676680 5
676720 5
676760 5
676800 5
676840 5
676880 5
676920 5
676960 5
677000 5
677040 5
677080 5
677120 5
677160 5
677200 5
677240 5
677280 5
677320 5
677360 5
677400 5
677440 5
677480 5
677520 5
677560 5
677600 5
677640 5
677680 5
677720 5
677760 5
677800 5
677840 5
677880 5
677920 5
677960 5
678000 5
678040 5
678080 5
678120 5
678160 5
678200 5
678240 5
678280 5
678320 5
678360 5
678400 5
678440 5
678480 5
678520 5
678560 5
678600 5
678640 5
678680 5
678720 5
678760 5
678800 5
678840 5
678880 5
678920 5
678960 5
679000 5
679040 5
679080 5
679120 5
679160 5
679200 5
679240 5
679280 5
679320 5
679360 5
679400 5
679440 5
679480 5
679520 5
679560 5
679600 5
679640 5
679680 5
679720 5
679760 5
679800 5
679840 5
679880 5
679920 5
679960 5
680000 5
680040 5
680080 5
680120 5
680160 5
680200 5
680240 5
680280 5
680320 5
680360 5
680400 5
680440 5
680480 5
680520 5
680560 5
680600 5
680640 5
680680 5
680720 5
680760 5
680800 5
680840 5
680880 5
680920 5
680960 5
681000 5
681040 5
681080 5
681120 5
681160 5
681200 5
681240 5
681280 5
681320 5
681360 5
681400 5
681440 5
681480 5
681520 5
681560 5
681600 5
681640 5
681680 5
681720 5
681760 5
681800 5
681840 5
681880 5
681920 5
681960 5
682000 5
682040 5
682080 5
682120 5
682160 5
682200 5
682240 5
682280 5
682320 5
682360 5
682400 5
682440 5
682480 5
682520 5
682560 5
682600 5
682640 5
682680 5
682720 5
682760 5
682800 5
682840 5
682880 5
682920 5
682960 5
683000 5
683040 5
683080 5
683120 5
683160 5
683200 5
683240 5
683280 5
683320 5
683360 5
683400 5
683440 5
683480 5
683520 5
683560 5
683600 5
683640 5
683680 5
683720 5
683760 5
683800 5
683840 5
683880 5
683920 5
683960 5
684000 5
684040 5
684080 5
684120 5
684160 5
684200 5
684240 5
684280 5
684320 5
684360 5
684400 5
684440 5
684480 5
684520 5
684560 5
684600 5
684640 5
684680 5
684720 5
684760 5
684800 5
684840 5
684880 5
684920 5
684960 5
685000 5
685040 5
685080 5
685120 5
685160 5
685200 5
685240 5
685280 5
685320 5
685360 5
685400 5
685440 5
685480 5
685520 5
685560 5
685600 5
685640 5
685680 5
685720 5
685760 5
685800 5
685840 5
685880 5
685920 5
685960 5
686000 5
686040 5
686080 5
686120 5
686160 5
686200 5
686240 5
686280 5
686320 5
686360 5
686400 5
686440 5
686480 5
686520 5
686560 5
686600 5
686640 5
686680 5
686720 5
686760 5
686800 5
686840 5
686880 5
686920 5
686960 5
687000 5
687040 5
687080 5
687120 5
687160 5
687200 5
687240 5
687280 5
687320 5
687360 5
687400 5
687440 5
687480 5
687520 5
687560 5
687600 5
687640 5
687680 5
687720 5
687760 5
687800 5
687840 5
687880 5
687920 5
687960 5
688000 5
688040 5
688080 5
688120 5
688160 5
688200 5
688240 5
688280 5
688320 5
688360 5
688400 5
688440 5
688480 5
688520 5
688560 5
688600 5
688640 5
688680 5
688720 5
688760 5
688800 5
688840 5
688880 5
688920 5
688960 5
689000 5
689040 5
689080 5
689120 5
689160 5
689200 5
689240 5
689280 5
689320 5
689360 5
689400 5
689440 5
689480 5
689520 5
689560 5
689600 5
689640 5
689680 5
689720 5
689760 5
689800 5
689840 5
689880 5
689920 5
689960 5
690000 5
690040 5
690080 5
690120 5
690160 5
690200 5
690240 5
690280 5
690320 5
690360 5
690400 5
690440 5
690480 5
690520 5
690560 5
690600 5
690640 5
690680 5
690720 5
690760 5
690800 5
690840 5
690880 5
690920 5
690960 5
691000 5
691040 5
691080 5
691120 5
691160 5
691200 5
691240 5
691280 5
691320 5
691360 5
691400 5
691440 5
691480 5
691520 5
691560 5
691600 5
691640 5
691680 5
691720 5
691760 5
691800 5
691840 5
691880 5
691920 5
691960 5
692000 5
692040 5
692080 5
692120 5
692160 5
692200 5
692240 5
692280 5
692320 5
692360 5
692400 5
692440 5
692480 5
692520 5
692560 5
692600 5
692640 5
692680 5
692720 5
692760 5
692800 5
692840 5
692880 5
692920 5
692960 5
693000 5
693040 5
693080 5
693120 5
693160 5
693200 5
693240 5
693280 5
693320 5
693360 5
693400 5
693440 5
693480 5
693520 5
693560 5
693600 5
693640 5
693680 5
693720 5
693760 5
693800 5
693840 5
693880 5
693920 5
693960 5
694000 5
694040 5
694080 5
694120 5
694160 5
694200 5
694240 5
694280 5
694320 5
694360 5
694400 5
694440 5
694480 5
694520 5
694560 5
694600 5
694640 5
694680 5
694720 5
694760 5
694800 5
694840 5
694880 5
694920 5
694960 5
695000 5
695040 5
695080 5
695120 5
695160 5
695200 5
695240 5
695280 5
695320 5
695360 5
695400 5
695440 5
695480 5
695520 5
695560 5
695600 5
695640 5
695680 5
695720 5
695760 5
695800 5
695840 5
695880 5
695920 5
695960 5
696000 5
696040 5
696080 5
696120 5
696160 5
696200 5
696240 5
696280 5
696320 5
696360 5
696400 5
696440 5
696480 5
696520 5
696560 5
696600 5
696640 5
696680 5
696720 5
696760 5
696800 5
696840 5
696880 5
696920 5
696960 5
697000 5
697040 5
697080 5
697120 5
697160 5
697200 5
697240 5
697280 5
697320 5
697360 5
697400 5
697440 5
697480 5
697520 5
697560 5
697600 5
697640 5
697680 5
697720 5
697760 5
697800 5
697840 5
697880 5
697920 5
697960 5
698000 5
698040 5
698080 5
698120 5
698160 5
698200 5
698240 5
698280 5
698320 5
698360 5
698400 5
698440 5
698480 5
698520 5
698560 5
698600 5
698640 5
698680 5
698720 5
698760 5
698800 5
698840 5
698880 5
698920 5
698960 5
699000 5
699040 5
699080 5
699120 5
699160 5
699200 5
699240 5
699280 5
699320 5
699360 5
699400 5
699440 5
699480 5
699520 5
699560 5
699600 5
699640 5
699680 5
699720 5
699760 5
699800 5
699840 5
699880 5
699920 5
699960 5
700000 5
700040 5
700080 5
700120 5
700160 5
700200 5
700240 5
700280 5
700320 5
700360 5
700400 5
700440 5
700480 5
700520 5
700560 5
700600 5
700640 5
700680 5
700720 5
700760 5
700800 5
700840 5
700880 5
700920 5
700960 5
701000 5
701040 5
701080 5
701120 5
701160 5
701200 5
701240 5
701280 5
701320 5
701360 5
701400 5
701440 5
701480 5
701520 5
701560 5
701600 5
701640 5
701680 5
701720 5
701760 5
701800 5
701840 5
701880 5
701920 5
701960 5
702000 5
702040 5
702080 5
702120 5
702160 5
702200 5
702240 5
702280 5
702320 5
702360 5
702400 5
702440 5
702480 5
702520 5
702560 5
702600 5
702640 5
702680 5
702720 5
702760 5
702800 5
702840 5
702880 5
702920 5
702960 5
703000 5
703040 5
703080 5
703120 5
703160 5
703200 5
703240 5
703280 5
703320 5
703360 5
703400 5
703440 5
703480 5
703520 5
703560 5
703600 5
703640 5
703680 5
703720 5
703760 5
703800 5
703840 5
703880 5
703920 5
703960 5
704000 5
704040 5
704080 5
704120 5
704160 5
704200 5
704240 5
704280 5
704320 5
704360 5
704400 5
704440 5
704480 5
704520 5
704560 5
704600 5
704640 5
704680 5
704720 5
704760 5
704800 5
704840 5
704880 5
704920 5
704960 5
705000 5
705040 5
705080 5
705120 5
705160 5
705200 5
705240 5
705280 5
705320 5
705360 5
705400 5
705440 5
705480 5
705520 5
705560 5
705600 5
705640 5
705680 5
705720 5
705760 5
705800 5
705840 5
705880 5
705920 5
705960 5
706000 5
706040 5
706080 5
706120 5
706160 5
706200 5
706240 5
706280 5
706320 5
706360 5
706400 5
706440 5
706480 5
706520 5
706560 5
706600 5
706640 5
706680 5
706720 5
706760 5
706800 5
706840 5
706880 5
706920 5
706960 5
707000 5
707040 5
707080 5
707120 5
707160 5
707200 5
707240 5
707280 5
707320 5
707360 5
707400 5
707440 5
707480 5
707520 5
707560 5
707600 5
707640 5
707680 5
707720 5
707760 5
707800 5
707840 5
707880 5
707920 5
707960 5
708000 5
708040 5
708080 5
708120 5
708160 5
708200 5
708240 5
708280 5
708320 5
708360 5
708400 5
708440 5
708480 5
708520 5
708560 5
708600 5
708640 5
708680 5
708720 5
708760 5
708800 5
708840 5
708880 5
708920 5
708960 5
709000 5
709040 5
709080 5
709120 5
709160 5
709200 5
709240 5
709280 5
709320 5
709360 5
709400 5
709440 5
709480 5
709520 5
709560 5
709600 5
709640 5
709680 5
709720 5
709760 5
709800 5
709840 5
709880 5
709920 5
709960 5
710000 5
710040 5
710080 5
710120 5
710160 5
710200 5
710240 5
710280 5
710320 5
710360 5
710400 5
710440 5
710480 5
710520 5
710560 5
710600 5
710640 5
710680 5
710720 5
710760 5
710800 5
710840 5
710880 5
710920 5
710960 5
711000 5
711040 5
711080 5
711120 5
711160 5
711200 5
711240 5
711280 5
711320 5
711360 5
711400 5
711440 5
711480 5
711520 5
711560 5
711600 5
711640 5
711680 5
711720 5
711760 5
711800 5
711840 5
711880 5
711920 5
711960 5
712000 5
712040 5
712080 5
712120 5
712160 5
712200 5
712240 5
712280 5
712320 5
712360 5
712400 5
712440 5
712480 5
712520 5
712560 5
712600 5
712640 5
712680 5
712720 5
712760 5
712800 5
712840 5
712880 5
712920 5
712960 5
713000 5
713040 5
713080 5
713120 5
713160 5
713200 5
713240 5
713280 5
713320 5
713360 5
713400 5
713440 5
713480 5
713520 5
713560 5
713600 5
713640 5
713680 5
713720 5
713760 5
713800 5
713840 5
713880 5
713920 5
713960 5
714000 5
714040 5
714080 5
714120 5
714160 5
714200 5
714240 5
714280 5
714320 5
714360 5
714400 5
714440 5
714480 5
714520 5
714560 5
714600 5
714640 5
714680 5
714720 5
714760 5
714800 5
714840 5
714880 5
714920 5
714960 5
715000 5
715040 5
715080 5
715120 5
715160 5
715200 5
715240 5
715280 5
715320 5
715360 5
715400 5
715440 5
715480 5
715520 5
715560 5
715600 5
715640 5
715680 5
715720 5
715760 5
715800 5
715840 5
715880 5
715920 5
715960 5
716000 5
716040 5
716080 5
716120 5
716160 5
716200 5
716240 5
716280 5
716320 5
716360 5
716400 5
716440 5
716480 5
716520 5
716560 5
716600 5
716640 5
716680 5
716720 5
716760 5
716800 5
716840 5
716880 5
716920 5
716960 5
717000 5
717040 5
717080 5
717120 5
717160 5
717200 5
717240 5
717280 5
717320 5
717360 5
717400 5
717440 5
717480 5
717520 5
717560 5
717600 5
717640 5
717680 5
717720 5
717760 5
717800 5
717840 5
717880 5
717920 5
717960 5
718000 5
718040 5
718080 5
718120 5
718160 5
718200 5
718240 5
718280 5
718320 5
718360 5
718400 5
718440 5
718480 5
718520 5
718560 5
718600 5
718640 5
718680 5
718720 5
718760 5
718800 5
718840 5
718880 5
718920 5
718960 5
719000 5
719040 5
719080 5
719120 5
719160 5
719200 5
719240 5
719280 5
719320 5
719360 5
719400 5
719440 5
719480 5
719520 5
719560 5
719600 5
719640 5
719680 5
719720 5
719760 5
719800 5
719840 5
719880 5
719920 5
719960 5
720000 5
720040 5
720080 5
720120 5
720160 5
720200 5
720240 5
720280 5
720320 5
720360 5
720400 5
720440 5
720480 5
720520 5
720560 5
720600 5
720640 5
720680 5
720720 5
720760 5
720800 5
720840 5
720880 5
720920 5
720960 5
721000 5
721040 5
721080 5
721120 5
721160 5
721200 5
721240 5
721280 5
721320 5
721360 5
721400 5
721440 5
721480 5
721520 5
721560 5
721600 5
721640 5
721680 5
721720 5
721760 5
721800 5
721840 5
721880 5
721920 5
721960 5
722000 5
722040 5
722080 5
722120 5
722160 5
722200 5
722240 5
722280 5
722320 5
722360 5
722400 5
722440 5
722480 5
722520 5
722560 5
722600 5
722640 5
722680 5
722720 5
722760 5
722800 5
722840 5
722880 5
722920 5
722960 5
723000 5
723040 5
723080 5
723120 5
723160 5
723200 5
723240 5
723280 5
723320 5
723360 5
723400 5
723440 5
723480 5
723520 5
723560 5
723600 5
723640 5
723680 5
723720 5
723760 5
723800 5
723840 5
723880 5
723920 5
723960 5
724000 5
724040 5
724080 5
724120 5
724160 5
724200 5
724240 5
724280 5
724320 5
724360 5
724400 5
724440 5
724480 5
724520 5
724560 5
724600 5
724640 5
724680 5
724720 5
724760 5
724800 5
724840 5
724880 5
724920 5
724960 5
725000 5
725040 5
725080 5
725120 5
725160 5
725200 5
725240 5
725280 5
725320 5
725360 5
725400 5
725440 5
725480 5
725520 5
725560 5
725600 5
725640 5
725680 5
725720 5
725760 5
725800 5
725840 5
725880 5
725920 5
725960 5
726000 5
726040 5
726080 5
726120 5
726160 5
726200 5
726240 5
726280 5
726320 5
726360 5
726400 5
726440 5
726480 5
726520 5
726560 5
726600 5
726640 5
726680 5
726720 5
726760 5
726800 5
726840 5
726880 5
726920 5
726960 5
727000 5
727040 5
727080 5
727120 5
727160 5
727200 5
727240 5
727280 5
727320 5
727360 5
727400 5
727440 5
727480 5
727520 5
727560 5
727600 5
727640 5
727680 5
727720 5
727760 5
727800 5
727840 5
727880 5
727920 5
727960 5
728000 5
728040 5
728080 5
728120 5
728160 5
728200 5
728240 5
728280 5
728320 5
728360 5
728400 5
728440 5
728480 5
728520 5
728560 5
728600 5
728640 5
728680 5
728720 5
728760 5
728800 5
728840 5
728880 5
728920 5
728960 5
729000 5
729040 5
729080 5
729120 5
729160 5
729200 5
729240 5
729280 5
729320 5
729360 5
729400 5
729440 5
729480 5
729520 5
729560 5
729600 5
729640 5
729680 5
729720 5
729760 5
729800 5
729840 5
729880 5
729920 5
729960 5
730000 5
730040 5
730080 5
730120 5
730160 5
730200 5
730240 5
730280 5
730320 5
730360 5
730400 5
730440 5
730480 5
730520 5
730560 5
730600 5
730640 5
730680 5
730720 5
730760 5
730800 5
730840 5
730880 5
730920 5
730960 5
731000 5
731040 5
731080 5
731120 5
731160 5
731200 5
731240 5
731280 5
731320 5
731360 5
731400 5
731440 5
731480 5
731520 5
731560 5
731600 5
731640 5
731680 5
731720 5
731760 5
731800 5
731840 5
731880 5
731920 5
731960 5
732000 5
732040 5
732080 5
732120 5
732160 5
732200 5
732240 5
732280 5
732320 5
732360 5
732400 5
732440 5
732480 5
732520 5
732560 5
732600 5
732640 5
732680 5
732720 5
732760 5
732800 5
732840 5
732880 5
732920 5
732960 5
733000 5
733040 5
733080 5
733120 5
733160 5
733200 5
733240 5
733280 5
733320 5
733360 5
733400 5
733440 5
733480 5
733520 5
733560 5
733600 5
733640 5
733680 5
733720 5
733760 5
733800 5
733840 5
733880 5
733920 5
733960 5
734000 5
734040 5
734080 5
734120 5
734160 5
734200 5
734240 5
734280 5
734320 5
734360 5
734400 5
734440 5
734480 5
734520 5
734560 5
734600 5
734640 5
734680 5
734720 5
734760 5
734800 5
734840 5
734880 5
734920 5
734960 5
735000 5
735040 5
735080 5
735120 5
735160 5
735200 5
735240 5
735280 5
735320 5
735360 5
735400 5
735440 5
735480 5
735520 5
735560 5
735600 5
735640 5
735680 5
735720 5
735760 5
735800 5
735840 5
735880 5
735920 5
735960 5
736000 5
736040 5
736080 5
736120 5
736160 5
736200 5
736240 5
736280 5
736320 5
736360 5
736400 5
736440 5
736480 5
736520 5
736560 5
736600 5
736640 5
736680 5
736720 5
736760 5
736800 5
736840 5
736880 5
736920 5
736960 5
737000 5
737040 5
737080 5
737120 5
737160 5
737200 5
737240 5
737280 5
737320 5
737360 5
737400 5
737440 5
737480 5
737520 5
737560 5
737600 5
737640 5
737680 5
737720 5
737760 5
737800 5
737840 5
737880 5
737920 5
737960 5
738000 5
738040 5
738080 5
738120 5
738160 5
738200 5
738240 5
738280 5
738320 5
738360 5
738400 5
738440 5
738480 5
738520 5
738560 5
738600 5
738640 5
738680 5
738720 5
738760 5
738800 5
738840 5
738880 5
738920 5
738960 5
739000 5
739040 5
739080 5
739120 5
739160 5
739200 5
739240 5
739280 5
739320 5
739360 5
739400 5
739440 5
739480 5
739520 5
739560 5
739600 5
739640 5
739680 5
739720 5
739760 5
739800 5
739840 5
739880 5
739920 5
739960 5
740000 5
740040 5
740080 5
740120 5
740160 5
740200 5
740240 5
740280 5
740320 5
740360 5
740400 5
740440 5
740480 5
740520 5
740560 5
740600 5
740640 5
740680 5
740720 5
740760 5
740800 5
740840 5
740880 5
740920 5
740960 5
741000 5
741040 5
741080 5
741120 5
741160 5
741200 5
741240 5
741280 5
741320 5
741360 5
741400 5
741440 5
741480 5
741520 5
741560 5
741600 5
741640 5
741680 5
741720 5
741760 5
741800 5
741840 5
741880 5
741920 5
741960 5
742000 5
742040 5
742080 5
742120 5
742160 5
742200 5
742240 5
742280 5
742320 5
742360 5
742400 5
742440 5
742480 5
742520 5
742560 5
742600 5
742640 5
742680 5
742720 5
742760 5
742800 5
742840 5
742880 5
742920 5
742960 5
743000 5
743040 5
743080 5
743120 5
743160 5
743200 5
743240 5
743280 5
743320 5
743360 5
743400 5
743440 5
743480 5
743520 5
743560 5
743600 5
743640 5
743680 5
743720 5
743760 5
743800 5
743840 5
743880 5
743920 5
743960 5
744000 5
744040 5
744080 5
744120 5
744160 5
744200 5
744240 5
744280 5
744320 5
744360 5
744400 5
744440 5
744480 5
744520 5
744560 5
744600 5
744640 5
744680 5
744720 5
744760 5
744800 5
744840 5
744880 5
744920 5
744960 5
745000 5
745040 5
745080 5
745120 5
745160 5
745200 5
745240 5
745280 5
745320 5
745360 5
745400 5
745440 5
745480 5
745520 5
745560 5
745600 5
745640 5
745680 5
745720 5
745760 5
745800 5
745840 5
745880 5
745920 5
745960 5
746000 5
746040 5
746080 5
746120 5
746160 5
746200 5
746240 5
746280 5
746320 5
746360 5
746400 5
746440 5
746480 5
746520 5
746560 5
746600 5
746640 5
746680 5
746720 5
746760 5
746800 5
746840 5
746880 5
746920 5
746960 5
747000 5
747040 5
747080 5
747120 5
747160 5
747200 5
747240 5
747280 5
747320 5
747360 5
747400 5
747440 5
747480 5
747520 5
747560 5
747600 5
747640 5
747680 5
747720 5
747760 5
747800 5
747840 5
747880 5
747920 5
747960 5
748000 5
748040 5
748080 5
748120 5
748160 5
748200 5
748240 5
748280 5
748320 5
748360 5
748400 5
748440 5
748480 5
748520 5
748560 5
748600 5
748640 5
748680 5
748720 5
748760 5
748800 5
748840 5
748880 5
748920 5
748960 5
749000 5
749040 5
749080 5
749120 5
749160 5
749200 5
749240 5
749280 5
749320 5
749360 5
749400 5
749440 5
749480 5
749520 5
749560 5
749600 5
749640 5
749680 5
749720 5
749760 5
749800 5
749840 5
749880 5
749920 5
749960 5
750000 5
750040 5
750080 5
750120 5
750160 5
750200 5
750240 5
750280 5
750320 5
750360 5
750400 5
750440 5
750480 5
750520 5
750560 5
750600 5
750640 5
750680 5
750720 5
750760 5
750800 5
750840 5
750880 5
750920 5
750960 5
751000 5
751040 5
751080 5
751120 5
751160 5
751200 5
751240 5
751280 5
751320 5
751360 5
751400 5
751440 5
751480 5
751520 5
751560 5
751600 5
751640 5
751680 5
751720 5
751760 5
751800 5
751840 5
751880 5
751920 5
751960 5
752000 5
752040 5
752080 5
752120 5
752160 5
752200 5
752240 5
752280 5
752320 5
752360 5
752400 5
752440 5
752480 5
752520 5
752560 5
752600 5
752640 5
752680 5
752720 5
752760 5
752800 5
752840 5
752880 5
752920 5
752960 5
753000 5
753040 5
753080 5
753120 5
753160 5
753200 5
753240 5
753280 5
753320 5
753360 5
753400 5
753440 5
753480 5
753520 5
753560 5
753600 5
753640 5
753680 5
753720 5
753760 5
753800 5
753840 5
753880 5
753920 5
753960 5
754000 5
754040 5
754080 5
754120 5
754160 5
754200 5
754240 5
754280 5
754320 5
754360 5
754400 5
754440 5
754480 5
754520 5
754560 5
754600 5
754640 5
754680 5
754720 5
754760 5
754800 5
754840 5
754880 5
754920 5
754960 5
755000 5
755040 5
755080 5
755120 5
755160 5
755200 5
755240 5
755280 5
755320 5
755360 5
755400 5
755440 5
755480 5
755520 5
755560 5
755600 5
755640 5
755680 5
755720 5
755760 5
755800 5
755840 5
755880 5
755920 5
755960 5
756000 5
756040 5
756080 5
756120 5
756160 5
756200 5
756240 5
756280 5
756320 5
756360 5
756400 5
756440 5
756480 5
756520 5
756560 5
756600 5
756640 5
756680 5
756720 5
756760 5
756800 5
756840 5
756880 5
756920 5
756960 5
757000 5
757040 5
757080 5
757120 5
757160 5
757200 5
757240 5
757280 5
757320 5
757360 5
757400 5
757440 5
757480 5
757520 5
757560 5
757600 5
757640 5
757680 5
757720 5
757760 5
757800 5
757840 5
757880 5
757920 5
757960 5
758000 5
758040 5
758080 5
758120 5
758160 5
758200 5
758240 5
758280 5
758320 5
758360 5
758400 5
758440 5
758480 5
758520 5
758560 5
758600 5
758640 5
758680 5
758720 5
758760 5
758800 5
758840 5
758880 5
758920 5
758960 5
759000 5
759040 5
759080 5
759120 5
759160 5
759200 5
759240 5
759280 5
759320 5
759360 5
759400 5
759440 5
759480 5
759520 5
759560 5
759600 5
759640 5
759680 5
759720 5
759760 5
759800 5
759840 5
759880 5
759920 5
759960 5
760000 5
760040 5
760080 5
760120 5
760160 5
760200 5
760240 5
760280 5
760320 5
760360 5
760400 5
760440 5
760480 5
760520 5
760560 5
760600 5
760640 5
760680 5
760720 5
760760 5
760800 5
760840 5
760880 5
760920 5
760960 5
761000 5
761040 5
761080 5
761120 5
761160 5
761200 5
761240 5
761280 5
761320 5
761360 5
761400 5
761440 5
761480 5
761520 5
761560 5
761600 5
761640 5
761680 5
761720 5
761760 5
761800 5
761840 5
761880 5
761920 5
761960 5
762000 5
762040 5
762080 5
762120 5
762160 5
762200 5
762240 5
762280 5
762320 5
762360 5
762400 5
762440 5
762480 5
762520 5
762560 5
762600 5
762640 5
762680 5
762720 5
762760 5
762800 5
762840 5
762880 5
762920 5
762960 5
763000 5
763040 5
763080 5
763120 5
763160 5
763200 5
763240 5
763280 5
763320 5
763360 5
763400 5
763440 5
763480 5
763520 5
763560 5
763600 5
763640 5
763680 5
763720 5
763760 5
763800 5
763840 5
763880 5
763920 5
763960 5
764000 5
764040 5
764080 5
764120 5
764160 5
764200 5
764240 5
764280 5
764320 5
764360 5
764400 5
764440 5
764480 5
764520 5
764560 5
764600 5
764640 5
764680 5
764720 5
764760 5
764800 5
764840 5
764880 5
764920 5
764960 5
765000 5
765040 5
765080 5
765120 5
765160 5
765200 5
765240 5
765280 5
765320 5
765360 5
765400 5
765440 5
765480 5
765520 5
765560 5
765600 5
765640 5
765680 5
765720 5
765760 5
765800 5
765840 5
765880 5
765920 5
765960 5
766000 5
766040 5
766080 5
766120 5
766160 5
766200 5
766240 5
766280 5
766320 5
766360 5
766400 5
766440 5
766480 5
766520 5
766560 5
766600 5
766640 5
766680 5
766720 5
766760 5
766800 5
766840 5
766880 5
766920 5
766960 5
767000 5
767040 5
767080 5
767120 5
767160 5
767200 5
767240 5
767280 5
767320 5
767360 5
767400 5
767440 5
767480 5
767520 5
767560 5
767600 5
767640 5
767680 5
767720 5
767760 5
767800 5
767840 5
767880 5
767920 5
767960 5
768000 5
768040 5
768080 5
768120 5
768160 5
768200 5
768240 5
768280 5
768320 5
768360 5
768400 5
768440 5
768480 5
768520 5
768560 5
768600 5
768640 5
768680 5
768720 5
768760 5
768800 5
768840 5
768880 5
768920 5
768960 5
769000 5
769040 5
769080 5
769120 5
769160 5
769200 5
769240 5
769280 5
769320 5
769360 5
769400 5
769440 5
769480 5
769520 5
769560 5
769600 5
769640 5
769680 5
769720 5
769760 5
769800 5
769840 5
769880 5
769920 5
769960 5
770000 5
770040 5
770080 5
770120 5
770160 5
770200 5
770240 5
770280 5
770320 5
770360 5
770400 5
770440 5
770480 5
770520 5
770560 5
770600 5
770640 5
770680 5
770720 5
770760 5
770800 5
770840 5
770880 5
770920 5
770960 5
771000 5
771040 5
771080 5
771120 5
771160 5
771200 5
771240 5
771280 5
771320 5
771360 5
771400 5
771440 5
771480 5
771520 5
771560 5
771600 5
771640 5
771680 5
771720 5
771760 5
771800 5
771840 5
771880 5
771920 5
771960 5
772000 5
772040 5
772080 5
772120 5
772160 5
772200 5
772240 5
772280 5
772320 5
772360 5
772400 5
772440 5
772480 5
772520 5
772560 5
772600 5
772640 5
772680 5
772720 5
772760 5
772800 5
772840 5
772880 5
772920 5
772960 5
773000 5
773040 5
773080 5
773120 5
773160 5
773200 5
773240 5
773280 5
773320 5
773360 5
773400 5
773440 5
773480 5
773520 5
773560 5
773600 5
773640 5
773680 5
773720 5
773760 5
773800 5
773840 5
773880 5
773920 5
773960 5
774000 5
774040 5
774080 5
774120 5
774160 5
774200 5
774240 5
774280 5
774320 5
774360 5
774400 5
774440 5
774480 5
774520 5
774560 5
774600 5
774640 5
774680 5
774720 5
774760 5
774800 5
774840 5
774880 5
774920 5
774960 5
775000 5
775040 5
775080 5
775120 5
775160 5
775200 5
775240 5
775280 5
775320 5
775360 5
775400 5
775440 5
775480 5
775520 5
775560 5
775600 5
775640 5
775680 5
775720 5
775760 5
775800 5
775840 5
775880 5
775920 5
775960 5
776000 5
776040 5
776080 5
776120 5
776160 5
776200 5
776240 5
776280 5
776320 5
776360 5
776400 5
776440 5
776480 5
776520 5
776560 5
776600 5
776640 5
776680 5
776720 5
776760 5
776800 5
776840 5
776880 5
776920 5
776960 5
777000 5
777040 5
777080 5
777120 5
777160 5
777200 5
777240 5
777280 5
777320 5
777360 5
777400 5
777440 5
777480 5
777520 5
777560 5
777600 5
777640 5
777680 5
777720 5
777760 5
777800 5
777840 5
777880 5
777920 5
777960 5
778000 5
778040 5
778080 5
778120 5
778160 5
778200 5
778240 5
778280 5
778320 5
778360 5
778400 5
778440 5
778480 5
778520 5
778560 5
778600 5
778640 5
778680 5
778720 5
778760 5
778800 5
778840 5
778880 5
778920 5
778960 5
779000 5
779040 5
779080 5
779120 5
779160 5
779200 5
779240 5
779280 5
779320 5
779360 5
779400 5
779440 5
779480 5
779520 5
779560 5
779600 5
779640 5
779680 5
779720 5
779760 5
779800 5
779840 5
779880 5
779920 5
779960 5
780000 5
780040 5
780080 5
780120 5
780160 5
780200 5
780240 5
780280 5
780320 5
780360 5
780400 5
780440 5
780480 5
780520 5
780560 5
780600 5
780640 5
780680 5
780720 5
780760 5
780800 5
780840 5
780880 5
780920 5
780960 5
781000 5
781040 5
781080 5
781120 5
781160 5
781200 5
781240 5
781280 5
781320 5
781360 5
781400 5
781440 5
781480 5
781520 5
781560 5
781600 5
781640 5
781680 5
781720 5
781760 5
781800 5
781840 5
781880 5
781920 5
781960 5
782000 5
782040 5
782080 5
782120 5
782160 5
782200 5
782240 5
782280 5
782320 5
782360 5
782400 5
782440 5
782480 5
782520 5
782560 5
782600 5
782640 5
782680 5
782720 5
782760 5
782800 5
782840 5
782880 5
782920 5
782960 5
783000 5
783040 5
783080 5
783120 5
783160 5
783200 5
783240 5
783280 5
783320 5
783360 5
783400 5
783440 5
783480 5
783520 5
783560 5
783600 5
783640 5
783680 5
783720 5
783760 5
783800 5
783840 5
783880 5
783920 5
783960 5
784000 5
784040 5
784080 5
784120 5
784160 5
784200 5
784240 5
784280 5
784320 5
784360 5
784400 5
784440 5
784480 5
784520 5
784560 5
784600 5
784640 5
784680 5
784720 5
784760 5
784800 5
784840 5
784880 5
784920 5
784960 5
785000 5
785040 5
785080 5
785120 5
785160 5
785200 5
785240 5
785280 5
785320 5
785360 5
785400 5
785440 5
785480 5
785520 5
785560 5
785600 5
785640 5
785680 5
785720 5
785760 5
785800 5
785840 5
785880 5
785920 5
785960 5
786000 5
786040 5
786080 5
786120 5
786160 5
786200 5
786240 5
786280 5
786320 5
786360 5
786400 5
786440 5
786480 5
786520 5
786560 5
786600 5
786640 5
786680 5
786720 5
786760 5
786800 5
786840 5
786880 5
786920 5
786960 5
787000 5
787040 5
787080 5
787120 5
787160 5
787200 5
787240 5
787280 5
787320 5
787360 5
787400 5
787440 5
787480 5
787520 5
787560 5
787600 5
787640 5
787680 5
787720 5
787760 5
787800 5
787840 5
787880 5
787920 5
787960 5
788000 5
788040 5
788080 5
788120 5
788160 5
788200 5
788240 5
788280 5
788320 5
788360 5
788400 5
788440 5
788480 5
788520 5
788560 5
788600 5
788640 5
788680 5
788720 5
788760 5
788800 5
788840 5
788880 5
788920 5
788960 5
789000 5
789040 5
789080 5
789120 5
789160 5
789200 5
789240 5
789280 5
789320 5
789360 5
789400 5
789440 5
789480 5
789520 5
789560 5
789600 5
789640 5
789680 5
789720 5
789760 5
789800 5
789840 5
789880 5
789920 5
789960 5
790000 5
790040 5
790080 5
790120 5
790160 5
790200 5
790240 5
790280 5
790320 5
790360 5
790400 5
790440 5
790480 5
790520 5
790560 5
790600 5
790640 5
790680 5
790720 5
790760 5
790800 5
790840 5
790880 5
790920 5
790960 5
791000 5
791040 5
791080 5
791120 5
791160 5
791200 5
791240 5
791280 5
791320 5
791360 5
791400 5
791440 5
791480 5
791520 5
791560 5
791600 5
791640 5
791680 5
791720 5
791760 5
791800 5
791840 5
791880 5
791920 5
791960 5
792000 5
792040 5
792080 5
792120 5
792160 5
792200 5
792240 5
792280 5
792320 5
792360 5
792400 5
792440 5
792480 5
792520 5
792560 5
792600 5
792640 5
792680 5
792720 5
792760 5
792800 5
792840 5
792880 5
792920 5
792960 5
793000 5
793040 5
793080 5
793120 5
793160 5
793200 5
793240 5
793280 5
793320 5
793360 5
793400 5
793440 5
793480 5
793520 5
793560 5
793600 5
793640 5
793680 5
793720 5
793760 5
793800 5
793840 5
793880 5
793920 5
793960 5
794000 5
794040 5
794080 5
794120 5
794160 5
794200 5
794240 5
794280 5
794320 5
794360 5
794400 5
794440 5
794480 5
794520 5
794560 5
794600 5
794640 5
794680 5
794720 5
794760 5
794800 5
794840 5
794880 5
794920 5
794960 5
795000 5
795040 5
795080 5
795120 5
795160 5
795200 5
795240 5
795280 5
795320 5
795360 5
795400 5
795440 5
795480 5
795520 5
795560 5
795600 5
795640 5
795680 5
795720 5
795760 5
795800 5
795840 5
795880 5
795920 5
795960 5
796000 5
796040 5
796080 5
796120 5
796160 5
796200 5
796240 5
796280 5
796320 5
796360 5
796400 5
796440 5
796480 5
796520 5
796560 5
796600 5
796640 5
796680 5
796720 5
796760 5
796800 5
796840 5
796880 5
796920 5
796960 5
797000 5
797040 5
797080 5
797120 5
797160 5
797200 5
797240 5
797280 5
797320 5
797360 5
797400 5
797440 5
797480 5
797520 5
797560 5
797600 5
797640 5
797680 5
797720 5
797760 5
797800 5
797840 5
797880 5
797920 5
797960 5
798000 5
798040 5
798080 5
798120 5
798160 5
798200 5
798240 5
798280 5
798320 5
798360 5
798400 5
798440 5
798480 5
798520 5
798560 5
798600 5
798640 5
798680 5
798720 5
798760 5
798800 5
798840 5
798880 5
798920 5
798960 5
799000 5
799040 5
799080 5
799120 5
799160 5
799200 5
799240 5
799280 5
799320 5
799360 5
799400 5
799440 5
799480 5
799520 5
799560 5
799600 5
799640 5
799680 5
799720 5
799760 5
799800 5
799840 5
799880 5
799920 5
799960 5
800000 5
800040 5
800080 5
800120 5
800160 5
800200 5
800240 5
800280 5
800320 5
800360 5
800400 5
800440 5
800480 5
800520 5
800560 5
800600 5
800640 5
800680 5
800720 5
800760 5
800800 5
800840 5
800880 5
800920 5
800960 5
801000 5
801040 5
801080 5
801120 5
801160 5
801200 5
801240 5
801280 5
801320 5
801360 5
801400 5
801440 5
801480 5
801520 5
801560 5
801600 5
801640 5
801680 5
801720 5
801760 5
801800 5
801840 5
801880 5
801920 5
801960 5
802000 5
802040 5
802080 5
802120 5
802160 5
802200 5
802240 5
802280 5
802320 5
802360 5
802400 5
802440 5
802480 5
802520 5
802560 5
802600 5
802640 5
802680 5
802720 5
802760 5
802800 5
802840 5
802880 5
802920 5
802960 5
803000 5
803040 5
803080 5
803120 5
803160 5
803200 5
803240 5
803280 5
803320 5
803360 5
803400 5
803440 5
803480 5
803520 5
803560 5
803600 5
803640 5
803680 5
803720 5
803760 5
803800 5
803840 5
803880 5
803920 5
803960 5
804000 5
804040 5
804080 5
804120 5
804160 5
804200 5
804240 5
804280 5
804320 5
804360 5
804400 5
804440 5
804480 5
804520 5
804560 5
804600 5
804640 5
804680 5
804720 5
804760 5
804800 5
804840 5
804880 5
804920 5
804960 5
805000 5
805040 5
805080 5
805120 5
805160 5
805200 5
805240 5
805280 5
805320 5
805360 5
805400 5
805440 5
805480 5
805520 5
805560 5
805600 5
805640 5
805680 5
805720 5
805760 5
805800 5
805840 5
805880 5
805920 5
805960 5
806000 5
806040 5
806080 5
806120 5
806160 5
806200 5
806240 5
806280 5
806320 5
806360 5
806400 5
806440 5
806480 5
806520 5
806560 5
806600 5
806640 5
806680 5
806720 5
806760 5
806800 5
806840 5
806880 5
806920 5
806960 5
807000 5
807040 5
807080 5
807120 5
807160 5
807200 5
807240 5
807280 5
807320 5
807360 5
807400 5
807440 5
807480 5
807520 5
807560 5
807600 5
807640 5
807680 5
807720 5
807760 5
807800 5
807840 5
807880 5
807920 5
807960 5
808000 5
808040 5
808080 5
808120 5
808160 5
808200 5
808240 5
808280 5
808320 5
808360 5
808400 5
808440 5
808480 5
808520 5
808560 5
808600 5
808640 5
808680 5
808720 5
808760 5
808800 5
808840 5
808880 5
808920 5
808960 5
809000 5
809040 5
809080 5
809120 5
809160 5
809200 5
809240 5
809280 5
809320 5
809360 5
809400 5
809440 5
809480 5
809520 5
809560 5
809600 5
809640 5
809680 5
809720 5
809760 5
809800 5
809840 5
809880 5
809920 5
809960 5
810000 5
810040 5
810080 5
810120 5
810160 5
810200 5
810240 5
810280 5
810320 5
810360 5
810400 5
810440 5
810480 5
810520 5
810560 5
810600 5
810640 5
810680 5
810720 5
810760 5
810800 5
810840 5
810880 5
810920 5
810960 5
811000 5
811040 5
811080 5
811120 5
811160 5
811200 5
811240 5
811280 5
811320 5
811360 5
811400 5
811440 5
811480 5
811520 5
811560 5
811600 5
811640 5
811680 5
811720 5
811760 5
811800 5
811840 5
811880 5
811920 5
811960 5
812000 5
812040 5
812080 5
812120 5
812160 5
812200 5
812240 5
812280 5
812320 5
812360 5
812400 5
812440 5
812480 5
812520 5
812560 5
812600 5
812640 5
812680 5
812720 5
812760 5
812800 5
812840 5
812880 5
812920 5
812960 5
813000 5
813040 5
813080 5
813120 5
813160 5
813200 5
813240 5
813280 5
813320 5
813360 5
813400 5
813440 5
813480 5
813520 5
813560 5
813600 5
813640 5
813680 5
813720 5
813760 5
813800 5
813840 5
813880 5
813920 5
813960 5
814000 5
814040 5
814080 5
814120 5
814160 5
814200 5
814240 5
814280 5
814320 5
814360 5
814400 5
814440 5
814480 5
814520 5
814560 5
814600 5
814640 5
814680 5
814720 5
814760 5
814800 5
814840 5
814880 5
814920 5
814960 5
815000 5
815040 5
815080 5
815120 5
815160 5
815200 5
815240 5
815280 5
815320 5
815360 5
815400 5
815440 5
815480 5
815520 5
815560 5
815600 5
815640 5
815680 5
815720 5
815760 5
815800 5
815840 5
815880 5
815920 5
815960 5
816000 5
816040 5
816080 5
816120 5
816160 5
816200 5
816240 5
816280 5
816320 5
816360 5
816400 5
816440 5
816480 5
816520 5
816560 5
816600 5
816640 5
816680 5
816720 5
816760 5
816800 5
816840 5
816880 5
816920 5
816960 5
817000 5
817040 5
817080 5
817120 5
817160 5
817200 5
817240 5
817280 5
817320 5
817360 5
817400 5
817440 5
817480 5
817520 5
817560 5
817600 5
817640 5
817680 5
817720 5
817760 5
817800 5
817840 5
817880 5
817920 5
817960 5
818000 5
818040 5
818080 5
818120 5
818160 5
818200 5
818240 5
818280 5
818320 5
818360 5
818400 5
818440 5
818480 5
818520 5
818560 5
818600 5
818640 5
818680 5
818720 5
818760 5
818800 5
818840 5
818880 5
818920 5
818960 5
819000 5
819040 5
819080 5
819120 5
819160 5
819200 5
819240 5
819280 5
819320 5
819360 5
819400 5
819440 5
819480 5
819520 5
819560 5
819600 5
819640 5
819680 5
819720 5
819760 5
819800 5
819840 5
819880 5
819920 5
819960 5
820000 5
820040 5
820080 5
820120 5
820160 5
820200 5
820240 5
820280 5
820320 5
820360 5
820400 5
820440 5
820480 5
820520 5
820560 5
820600 5
820640 5
820680 5
820720 5
820760 5
820800 5
820840 5
820880 5
820920 5
820960 5
821000 5
821040 5
821080 5
821120 5
821160 5
821200 5
821240 5
821280 5
821320 5
821360 5
821400 5
821440 5
821480 5
821520 5
821560 5
821600 5
821640 5
821680 5
821720 5
821760 5
821800 5
821840 5
821880 5
821920 5
821960 5
822000 5
822040 5
822080 5
822120 5
822160 5
822200 5
822240 5
822280 5
822320 5
822360 5
822400 5
822440 5
822480 5
822520 5
822560 5
822600 5
822640 5
822680 5
822720 5
822760 5
822800 5
822840 5
822880 5
822920 5
822960 5
823000 5
823040 5
823080 5
823120 5
823160 5
823200 5
823240 5
823280 5
823320 5
823360 5
823400 5
823440 5
823480 5
823520 5
823560 5
823600 5
823640 5
823680 5
823720 5
823760 5
823800 5
823840 5
823880 5
823920 5
823960 5
824000 5
824040 5
824080 5
824120 5
824160 5
824200 5
824240 5
824280 5
824320 5
824360 5
824400 5
824440 5
824480 5
824520 5
824560 5
824600 5
824640 5
824680 5
824720 5
824760 5
824800 5
824840 5
824880 5
824920 5
824960 5
825000 5
825040 5
825080 5
825120 5
825160 5
825200 5
825240 5
825280 5
825320 5
825360 5
825400 5
825440 5
825480 5
825520 5
825560 5
825600 5
825640 5
825680 5
825720 5
825760 5
825800 5
825840 5
825880 5
825920 5
825960 5
826000 5
826040 5
826080 5
826120 5
826160 5
826200 5
826240 5
826280 5
826320 5
826360 5
826400 5
826440 5
826480 5
826520 5
826560 5
826600 5
826640 5
826680 5
826720 5
826760 5
826800 5
826840 5
826880 5
826920 5
826960 5
827000 5
827040 5
827080 5
827120 5
827160 5
827200 5
827240 5
827280 5
827320 5
827360 5
827400 5
827440 5
827480 5
827520 5
827560 5
827600 5
827640 5
827680 5
827720 5
827760 5
827800 5
827840 5
827880 5
827920 5
827960 5
828000 5
828040 5
828080 5
828120 5
828160 5
828200 5
828240 5
828280 5
828320 5
828360 5
828400 5
828440 5
828480 5
828520 5
828560 5
828600 5
828640 5
828680 5
828720 5
828760 5
828800 5
828840 5
828880 5
828920 5
828960 5
829000 5
829040 5
829080 5
829120 5
829160 5
829200 5
829240 5
829280 5
829320 5
829360 5
829400 5
829440 5
829480 5
829520 5
829560 5
829600 5
829640 5
829680 5
829720 5
829760 5
829800 5
829840 5
829880 5
829920 5
829960 5
830000 5
830040 5
830080 5
830120 5
830160 5
830200 5
830240 5
830280 5
830320 5
830360 5
830400 5
830440 5
830480 5
830520 5
830560 5
830600 5
830640 5
830680 5
830720 5
830760 5
830800 5
830840 5
830880 5
830920 5
830960 5
831000 5
831040 5
831080 5
831120 5
831160 5
831200 5
831240 5
831280 5
831320 5
831360 5
831400 5
831440 5
831480 5
831520 5
831560 5
831600 5
831640 5
831680 5
831720 5
831760 5
831800 5
831840 5
831880 5
831920 5
831960 5
832000 5
832040 5
832080 5
832120 5
832160 5
832200 5
832240 5
832280 5
832320 5
832360 5
832400 5
832440 5
832480 5
832520 5
832560 5
832600 5
832640 5
832680 5
832720 5
832760 5
832800 5
832840 5
832880 5
832920 5
832960 5
833000 5
833040 5
833080 5
833120 5
833160 5
833200 5
833240 5
833280 5
833320 5
833360 5
833400 5
833440 5
833480 5
833520 5
833560 5
833600 5
833640 5
833680 5
833720 5
833760 5
833800 5
833840 5
833880 5
833920 5
833960 5
834000 5
834040 5
834080 5
834120 5
834160 5
834200 5
834240 5
834280 5
834320 5
834360 5
834400 5
834440 5
834480 5
834520 5
834560 5
834600 5
834640 5
834680 5
834720 5
834760 5
834800 5
834840 5
834880 5
834920 5
834960 5
835000 5
835040 5
835080 5
835120 5
835160 5
835200 5
835240 5
835280 5
835320 5
835360 5
835400 5
835440 5
835480 5
835520 5
835560 5
835600 5
835640 5
835680 5
835720 5
835760 5
835800 5
835840 5
835880 5
835920 5
835960 5
836000 5
836040 5
836080 5
836120 5
836160 5
836200 5
836240 5
836280 5
836320 5
836360 5
836400 5
836440 5
836480 5
836520 5
836560 5
836600 5
836640 5
836680 5
836720 5
836760 5
836800 5
836840 5
836880 5
836920 5
836960 5
837000 5
837040 5
837080 5
837120 5
837160 5
837200 5
837240 5
837280 5
837320 5
837360 5
837400 5
837440 5
837480 5
837520 5
837560 5
837600 5
837640 5
837680 5
837720 5
837760 5
837800 5
837840 5
837880 5
837920 5
837960 5
838000 5
838040 5
838080 5
838120 5
838160 5
838200 5
838240 5
838280 5
838320 5
838360 5
838400 5
838440 5
838480 5
838520 5
838560 5
838600 5
838640 5
838680 5
838720 5
838760 5
838800 5
838840 5
838880 5
838920 5
838960 5
839000 5
839040 5
839080 5
839120 5
839160 5
839200 5
839240 5
839280 5
839320 5
839360 5
839400 5
839440 5
839480 5
839520 5
839560 5
839600 5
839640 5
839680 5
839720 5
839760 5
839800 5
839840 5
839880 5
839920 5
839960 5
840000 5
840040 5
840080 5
840120 5
840160 5
840200 5
840240 5
840280 5
840320 5
840360 5
840400 5
840440 5
840480 5
840520 5
840560 5
840600 5
840640 5
840680 5
840720 5
840760 5
840800 5
840840 5
840880 5
840920 5
840960 5
841000 5
841040 5
841080 5
841120 5
841160 5
841200 5
841240 5
841280 5
841320 5
841360 5
841400 5
841440 5
841480 5
841520 5
841560 5
841600 5
841640 5
841680 5
841720 5
841760 5
841800 5
841840 5
841880 5
841920 5
841960 5
842000 5
842040 5
842080 5
842120 5
842160 5
842200 5
842240 5
842280 5
842320 5
842360 5
842400 5
842440 5
842480 5
842520 5
842560 5
842600 5
842640 5
842680 5
842720 5
842760 5
842800 5
842840 5
842880 5
842920 5
842960 5
843000 5
843040 5
843080 5
843120 5
843160 5
843200 5
843240 5
843280 5
843320 5
843360 5
843400 5
843440 5
843480 5
843520 5
843560 5
843600 5
843640 5
843680 5
843720 5
843760 5
843800 5
843840 5
843880 5
843920 5
843960 5
844000 5
844040 5
844080 5
844120 5
844160 5
844200 5
844240 5
844280 5
844320 5
844360 5
844400 5
844440 5
844480 5
844520 5
844560 5
844600 5
844640 5
844680 5
844720 5
844760 5
844800 5
844840 5
844880 5
844920 5
844960 5
845000 5
845040 5
845080 5
845120 5
845160 5
845200 5
845240 5
845280 5
845320 5
845360 5
845400 5
845440 5
845480 5
845520 5
845560 5
845600 5
845640 5
845680 5
845720 5
845760 5
845800 5
845840 5
845880 5
845920 5
845960 5
846000 5
846040 5
846080 5
846120 5
846160 5
846200 5
846240 5
846280 5
846320 5
846360 5
846400 5
846440 5
846480 5
846520 5
846560 5
846600 5
846640 5
846680 5
846720 5
846760 5
846800 5
846840 5
846880 5
846920 5
846960 5
847000 5
847040 5
847080 5
847120 5
847160 5
847200 5
847240 5
847280 5
847320 5
847360 5
847400 5
847440 5
847480 5
847520 5
847560 5
847600 5
847640 5
847680 5
847720 5
847760 5
847800 5
847840 5
847880 5
847920 5
847960 5
848000 5
848040 5
848080 5
848120 5
848160 5
848200 5
848240 5
848280 5
848320 5
848360 5
848400 5
848440 5
848480 5
848520 5
848560 5
848600 5
848640 5
848680 5
848720 5
848760 5
848800 5
848840 5
848880 5
848920 5
848960 5
849000 5
849040 5
849080 5
849120 5
849160 5
849200 5
849240 5
849280 5
849320 5
849360 5
849400 5
849440 5
849480 5
849520 5
849560 5
849600 5
849640 5
849680 5
849720 5
849760 5
849800 5
849840 5
849880 5
849920 5
849960 5
850000 5
850040 5
850080 5
850120 5
850160 5
850200 5
850240 5
850280 5
850320 5
850360 5
850400 5
850440 5
850480 5
850520 5
850560 5
850600 5
850640 5
850680 5
850720 5
850760 5
850800 5
850840 5
850880 5
850920 5
850960 5
851000 5
851040 5
851080 5
851120 5
851160 5
851200 5
851240 5
851280 5
851320 5
851360 5
851400 5
851440 5
851480 5
851520 5
851560 5
851600 5
851640 5
851680 5
851720 5
851760 5
851800 5
851840 5
851880 5
851920 5
851960 5
852000 5
852040 5
852080 5
852120 5
852160 5
852200 5
852240 5
852280 5
852320 5
852360 5
852400 5
852440 5
852480 5
852520 5
852560 5
852600 5
852640 5
852680 5
852720 5
852760 5
852800 5
852840 5
852880 5
852920 5
852960 5
853000 5
853040 5
853080 5
853120 5
853160 5
853200 5
853240 5
853280 5
853320 5
853360 5
853400 5
853440 5
853480 5
853520 5
853560 5
853600 5
853640 5
853680 5
853720 5
853760 5
853800 5
853840 5
853880 5
853920 5
853960 5
854000 5
854040 5
854080 5
854120 5
854160 5
854200 5
854240 5
854280 5
854320 5
854360 5
854400 5
854440 5
854480 5
854520 5
854560 5
854600 5
854640 5
854680 5
854720 5
854760 5
854800 5
854840 5
854880 5
854920 5
854960 5
855000 5
855040 5
855080 5
855120 5
855160 5
855200 5
855240 5
855280 5
855320 5
855360 5
855400 5
855440 5
855480 5
855520 5
855560 5
855600 5
855640 5
855680 5
855720 5
855760 5
855800 5
855840 5
855880 5
855920 5
855960 5
856000 5
856040 5
856080 5
856120 5
856160 5
856200 5
856240 5
856280 5
856320 5
856360 5
856400 5
856440 5
856480 5
856520 5
856560 5
856600 5
856640 5
856680 5
856720 5
856760 5
856800 5
856840 5
856880 5
856920 5
856960 5
857000 5
857040 5
857080 5
857120 5
857160 5
857200 5
857240 5
857280 5
857320 5
857360 5
857400 5
857440 5
857480 5
857520 5
857560 5
857600 5
857640 5
857680 5
857720 5
857760 5
857800 5
857840 5
857880 5
857920 5
857960 5
858000 5
858040 5
858080 5
858120 5
858160 5
858200 5
858240 5
858280 5
858320 5
858360 5
858400 5
858440 5
858480 5
858520 5
858560 5
858600 5
858640 5
858680 5
858720 5
858760 5
858800 5
858840 5
858880 5
858920 5
858960 5
859000 5
859040 5
859080 5
859120 5
859160 5
859200 5
859240 5
859280 5
859320 5
859360 5
859400 5
859440 5
859480 5
859520 5
859560 5
859600 5
859640 5
859680 5
859720 5
859760 5
859800 5
859840 5
859880 5
859920 5
859960 5
860000 5
860040 5
860080 5
860120 5
860160 5
860200 5
860240 5
860280 5
860320 5
860360 5
860400 5
860440 5
860480 5
860520 5
860560 5
860600 5
860640 5
860680 5
860720 5
860760 5
860800 5
860840 5
860880 5
860920 5
860960 5
861000 5
861040 5
861080 5
861120 5
861160 5
861200 5
861240 5
861280 5
861320 5
861360 5
861400 5
861440 5
861480 5
861520 5
861560 5
861600 5
861640 5
861680 5
861720 5
861760 5
861800 5
861840 5
861880 5
861920 5
861960 5
862000 5
862040 5
862080 5
862120 5
862160 5
862200 5
862240 5
862280 5
862320 5
862360 5
862400 5
862440 5
862480 5
862520 5
862560 5
862600 5
862640 5
862680 5
862720 5
862760 5
862800 5
862840 5
862880 5
862920 5
862960 5
863000 5
863040 5
863080 5
863120 5
863160 5
863200 5
863240 5
863280 5
863320 5
863360 5
863400 5
863440 5
863480 5
863520 5
863560 5
863600 5
863640 5
863680 5
863720 5
863760 5
863800 5
863840 5
863880 5
863920 5
863960 5
864000 5
864040 5
864080 5
864120 5
864160 5
864200 5
864240 5
864280 5
864320 5
864360 5
864400 5
864440 5
864480 5
864520 5
864560 5
864600 5
864640 5
864680 5
864720 5
864760 5
864800 5
864840 5
864880 5
864920 5
864960 5
865000 5
865040 5
865080 5
865120 5
865160 5
865200 5
865240 5
865280 5
865320 5
865360 5
865400 5
865440 5
865480 5
865520 5
865560 5
865600 5
865640 5
865680 5
865720 5
865760 5
865800 5
865840 5
865880 5
865920 5
865960 5
866000 5
866040 5
866080 5
866120 5
866160 5
866200 5
866240 5
866280 5
866320 5
866360 5
866400 5
866440 5
866480 5
866520 5
866560 5
866600 5
866640 5
866680 5
866720 5
866760 5
866800 5
866840 5
866880 5
866920 5
866960 5
867000 5
867040 5
867080 5
867120 5
867160 5
867200 5
867240 5
867280 5
867320 5
867360 5
867400 5
867440 5
867480 5
867520 5
867560 5
867600 5
867640 5
867680 5
867720 5
867760 5
867800 5
867840 5
867880 5
867920 5
867960 5
868000 5
868040 5
868080 5
868120 5
868160 5
868200 5
868240 5
868280 5
868320 5
868360 5
868400 5
868440 5
868480 5
868520 5
868560 5
868600 5
868640 5
868680 5
868720 5
868760 5
868800 5
868840 5
868880 5
868920 5
868960 5
869000 5
869040 5
869080 5
869120 5
869160 5
869200 5
869240 5
869280 5
869320 5
869360 5
869400 5
869440 5
869480 5
869520 5
869560 5
869600 5
869640 5
869680 5
869720 5
869760 5
869800 5
869840 5
869880 5
869920 5
869960 5
870000 5
870040 5
870080 5
870120 5
870160 5
870200 5
870240 5
870280 5
870320 5
870360 5
870400 5
870440 5
870480 5
870520 5
870560 5
870600 5
870640 5
870680 5
870720 5
870760 5
870800 5
870840 5
870880 5
870920 5
870960 5
871000 5
871040 5
871080 5
871120 5
871160 5
871200 5
871240 5
871280 5
871320 5
871360 5
871400 5
871440 5
871480 5
871520 5
871560 5
871600 5
871640 5
871680 5
871720 5
871760 5
871800 5
871840 5
871880 5
871920 5
