# Supplementary material for: Comment on 'Valid molecular dynamics simulations of human hemoglobin require a surprisingly large box size'
Source: eLife. 2019 Jun 20;8:e44718. doi: 10.7554/eLife.44718 (PMC6586461; doi:10.7554/eLife.44718)
Supplement: Figure 3—source data 1. — The zip archive contains a README file describing which source files correspond to the different panels. [file elife-44718-fig3-data1.zip › figure3/panel_A/kovalevsky/small/8/proj.xvg]

@ autoscale onread none
@ with g0
@ g0 on
@ title "projection on eigenvectors (nm)"
@ xaxis  label "Time (ps)"
@ world xmin 0
@ world xmax 444960
@ world ymin -10.3115
@ world ymax 9.1068
@ view xmin 0.15
@ view xmax 0.85
@ view ymin 0.15
@ view ymax 0.85
@ yaxis  label "vec 1"
@ xaxis tick major 100000
@ xaxis tick minor 50000
@ xaxis ticklabel start type spec
@ xaxis ticklabel start -0
@ yaxis tick major 5
@ yaxis tick minor 2.5
@ yaxis ticklabel start type spec
@ yaxis ticklabel start -10
@ zeroxaxis bar on
@ zeroxaxis bar linestyle 3
    0.0000   -5.06737
   40.0000   -5.08389
   80.0000   -4.82817
  120.0000   -5.69206
  160.0000   -4.69132
  200.0000   -5.07150
  240.0000   -4.72924
  280.0000   -4.80285
  320.0000   -4.77578
  360.0000   -5.37815
  400.0000   -5.66924
  440.0000   -5.05985
  480.0000   -4.50988
  520.0000   -5.11693
  560.0000   -5.06386
  600.0000   -6.09558
  640.0000   -5.79282
  680.0000   -5.21733
  720.0000   -6.26551
  760.0000   -5.90358
  800.0000   -5.97744
  840.0000   -6.12901
  880.0000   -6.54856
  920.0000   -5.82252
  960.0000   -6.14443
 1000.0000   -6.04551
 1040.0000   -6.33848
 1080.0000   -5.30603
 1120.0000   -5.94765
 1160.0000   -5.31589
 1200.0000   -6.25917
 1240.0000   -6.45565
 1280.0000   -6.19320
 1320.0000   -6.33137
 1360.0000   -6.08913
 1400.0000   -5.12894
 1440.0000   -6.66333
 1480.0000   -6.92447
 1520.0000   -7.26412
 1560.0000   -6.14941
 1600.0000   -5.48132
 1640.0000   -5.23271
 1680.0000   -5.98956
 1720.0000   -5.42537
 1760.0000   -6.72330
 1800.0000   -6.21076
 1840.0000   -6.62904
 1880.0000   -7.01289
 1920.0000   -6.82135
 1960.0000   -6.92425
 2000.0000   -5.92063
 2040.0000   -6.48557
 2080.0000   -6.44781
 2120.0000   -6.45453
 2160.0000   -6.23893
 2200.0000   -5.78419
 2240.0000   -5.66612
 2280.0000   -6.64964
 2320.0000   -6.06980
 2360.0000   -7.12346
 2400.0000   -7.22551
 2440.0000   -6.80346
 2480.0000   -6.68060
 2520.0000   -7.53656
 2560.0000   -8.22087
 2600.0000   -7.55382
 2640.0000   -7.22974
 2680.0000   -7.14919
 2720.0000   -7.38765
 2760.0000   -6.57903
 2800.0000   -7.41943
 2840.0000   -7.09780
 2880.0000   -6.58638
 2920.0000   -6.44432
 2960.0000   -7.71958
 3000.0000   -7.24400
 3040.0000   -6.83963
 3080.0000   -6.80319
 3120.0000   -7.34019
 3160.0000   -6.86769
 3200.0000   -6.63204
 3240.0000   -7.40419
 3280.0000   -7.95804
 3320.0000   -7.73065
 3360.0000   -7.59525
 3400.0000   -7.58116
 3440.0000   -7.54755
 3480.0000   -7.02669
 3520.0000   -7.36710
 3560.0000   -7.22364
 3600.0000   -6.96120
 3640.0000   -7.33264
 3680.0000   -7.19982
 3720.0000   -7.58773
 3760.0000   -7.81265
 3800.0000   -6.92816
 3840.0000   -7.15399
 3880.0000   -6.95012
 3920.0000   -7.81084
 3960.0000   -7.45234
 4000.0000   -6.83619
 4040.0000   -6.24073
 4080.0000   -6.98244
 4120.0000   -6.75199
 4160.0000   -7.40783
 4200.0000   -7.73577
 4240.0000   -7.66769
 4280.0000   -6.81107
 4320.0000   -6.95209
 4360.0000   -6.83420
 4400.0000   -7.57460
 4440.0000   -7.67363
 4480.0000   -6.84302
 4520.0000   -7.28082
 4560.0000   -5.81563
 4600.0000   -7.98164
 4640.0000   -7.36577
 4680.0000   -7.31274
 4720.0000   -6.33704
 4760.0000   -6.92771
 4800.0000   -6.90197
 4840.0000   -6.16574
 4880.0000   -5.74286
 4920.0000   -6.07129
 4960.0000   -7.05014
 5000.0000   -6.19299
 5040.0000   -6.89268
 5080.0000   -5.90751
 5120.0000   -6.76291
 5160.0000   -6.39384
 5200.0000   -7.00657
 5240.0000   -6.64618
 5280.0000   -6.63934
 5320.0000   -6.82030
 5360.0000   -6.30496
 5400.0000   -6.20586
 5440.0000   -5.52183
 5480.0000   -6.58693
 5520.0000   -6.05538
 5560.0000   -6.77611
 5600.0000   -7.61151
 5640.0000   -8.70673
 5680.0000   -7.49346
 5720.0000   -7.18831
 5760.0000   -7.45247
 5800.0000   -6.81020
 5840.0000   -6.41478
 5880.0000   -6.95491
 5920.0000   -7.11702
 5960.0000   -6.60395
 6000.0000   -6.96448
 6040.0000   -7.02961
 6080.0000   -7.08955
 6120.0000   -7.51715
 6160.0000   -7.20317
 6200.0000   -7.11262
 6240.0000   -6.95210
 6280.0000   -7.37487
 6320.0000   -7.20445
 6360.0000   -7.62588
 6400.0000   -7.05879
 6440.0000   -7.51833
 6480.0000   -6.98887
 6520.0000   -7.31074
 6560.0000   -7.45748
 6600.0000   -7.51055
 6640.0000   -7.72905
 6680.0000   -7.25152
 6720.0000   -7.71444
 6760.0000   -6.99322
 6800.0000   -6.48238
 6840.0000   -6.49775
 6880.0000   -6.22392
 6920.0000   -7.22660
 6960.0000   -6.07075
 7000.0000   -7.19366
 7040.0000   -7.57103
 7080.0000   -7.09760
 7120.0000   -7.25063
 7160.0000   -6.90178
 7200.0000   -6.97461
 7240.0000   -7.55433
 7280.0000   -7.00274
 7320.0000   -7.24281
 7360.0000   -7.21860
 7400.0000   -6.55995
 7440.0000   -6.88594
 7480.0000   -5.75963
 7520.0000   -5.13627
 7560.0000   -6.36399
 7600.0000   -5.86192
 7640.0000   -6.00410
 7680.0000   -7.74207
 7720.0000   -6.73159
 7760.0000   -6.93291
 7800.0000   -7.05486
 7840.0000   -6.29780
 7880.0000   -6.61329
 7920.0000   -6.92026
 7960.0000   -7.63927
 8000.0000   -7.62714
 8040.0000   -6.95720
 8080.0000   -7.10752
 8120.0000   -6.32994
 8160.0000   -6.67236
 8200.0000   -7.66211
 8240.0000   -7.44751
 8280.0000   -5.72583
 8320.0000   -6.51771
 8360.0000   -6.29847
 8400.0000   -6.33849
 8440.0000   -6.22155
 8480.0000   -5.72721
 8520.0000   -5.32626
 8560.0000   -5.64736
 8600.0000   -5.65165
 8640.0000   -5.55673
 8680.0000   -5.59027
 8720.0000   -5.88998
 8760.0000   -5.24468
 8800.0000   -5.21886
 8840.0000   -5.75013
 8880.0000   -6.33341
 8920.0000   -6.72829
 8960.0000   -6.73879
 9000.0000   -6.96022
 9040.0000   -6.36451
 9080.0000   -6.65341
 9120.0000   -7.29050
 9160.0000   -6.31743
 9200.0000   -6.36488
 9240.0000   -5.44463
 9280.0000   -5.91897
 9320.0000   -5.80095
 9360.0000   -5.92666
 9400.0000   -6.44792
 9440.0000   -5.33915
 9480.0000   -4.59574
 9520.0000   -5.97512
 9560.0000   -5.70229
 9600.0000   -5.66114
 9640.0000   -6.33897
 9680.0000   -5.29939
 9720.0000   -5.54495
 9760.0000   -4.95336
 9800.0000   -4.55228
 9840.0000   -3.96091
 9880.0000   -5.29623
 9920.0000   -5.19376
 9960.0000   -5.55601
10000.0000   -6.38692
10040.0000   -5.26251
10080.0000   -4.66960
10120.0000   -5.40459
10160.0000   -6.60053
10200.0000   -6.56252
10240.0000   -6.23479
10280.0000   -5.37847
10320.0000   -4.96961
10360.0000   -4.65903
10400.0000   -5.70409
10440.0000   -5.99055
10480.0000   -5.95984
10520.0000   -5.92716
10560.0000   -6.43205
10600.0000   -5.41559
10640.0000   -5.63264
10680.0000   -5.91527
10720.0000   -5.74560
10760.0000   -4.89053
10800.0000   -5.46283
10840.0000   -5.90397
10880.0000   -5.20106
10920.0000   -5.04942
10960.0000   -5.84811
11000.0000   -6.24540
11040.0000   -6.48103
11080.0000   -6.10448
11120.0000   -6.22808
11160.0000   -6.50949
11200.0000   -6.51064
11240.0000   -5.19890
11280.0000   -4.84186
11320.0000   -5.15882
11360.0000   -5.51422
11400.0000   -5.67113
11440.0000   -5.50056
11480.0000   -6.83424
11520.0000   -5.23558
11560.0000   -5.64258
11600.0000   -5.74021
11640.0000   -5.68266
11680.0000   -5.67513
11720.0000   -4.73113
11760.0000   -5.42216
11800.0000   -6.18491
11840.0000   -6.09904
11880.0000   -5.44539
11920.0000   -5.52657
11960.0000   -4.80984
12000.0000   -6.58105
12040.0000   -6.13362
12080.0000   -4.43206
12120.0000   -4.37281
12160.0000   -5.55517
12200.0000   -5.54096
12240.0000   -5.13781
12280.0000   -6.04172
12320.0000   -5.68464
12360.0000   -5.92481
12400.0000   -5.39106
12440.0000   -4.68572
12480.0000   -4.31789
12520.0000   -5.28300
12560.0000   -4.09144
12600.0000   -4.46141
12640.0000   -4.26953
12680.0000   -5.09412
12720.0000   -5.63339
12760.0000   -5.41287
12800.0000   -5.51986
12840.0000   -5.10129
12880.0000   -6.03450
12920.0000   -4.58737
12960.0000   -5.54444
13000.0000   -5.50889
13040.0000   -5.35254
13080.0000   -4.39017
13120.0000   -4.90556
13160.0000   -4.04701
13200.0000   -5.11711
13240.0000   -5.24512
13280.0000   -4.90586
13320.0000   -5.40095
13360.0000   -5.92262
13400.0000   -6.16318
13440.0000   -6.56211
13480.0000   -5.92096
13520.0000   -6.10001
13560.0000   -5.24528
13600.0000   -4.90202
13640.0000   -5.24872
13680.0000   -6.61410
13720.0000   -5.44710
13760.0000   -4.87804
13800.0000   -4.73287
13840.0000   -4.50737
13880.0000   -4.14763
13920.0000   -5.56213
13960.0000   -5.88075
14000.0000   -5.52076
14040.0000   -5.86610
14080.0000   -5.54342
14120.0000   -5.18231
14160.0000   -5.14814
14200.0000   -5.32515
14240.0000   -4.84950
14280.0000   -5.44134
14320.0000   -4.64593
14360.0000   -4.67386
14400.0000   -5.96631
14440.0000   -5.27950
14480.0000   -4.69250
14520.0000   -4.84218
14560.0000   -4.69445
14600.0000   -5.28649
14640.0000   -5.21376
14680.0000   -5.12357
14720.0000   -4.75036
14760.0000   -4.53287
14800.0000   -4.52157
14840.0000   -5.57613
14880.0000   -5.77115
14920.0000   -5.00428
14960.0000   -5.15031
15000.0000   -4.60035
15040.0000   -5.92284
15080.0000   -5.88419
15120.0000   -5.70262
15160.0000   -5.07802
15200.0000   -4.22694
15240.0000   -4.95492
15280.0000   -4.79412
15320.0000   -4.63760
15360.0000   -5.18277
15400.0000   -4.87903
15440.0000   -4.48741
15480.0000   -5.43995
15520.0000   -4.94718
15560.0000   -4.69014
15600.0000   -4.30548
15640.0000   -4.30851
15680.0000   -5.38373
15720.0000   -6.10207
15760.0000   -5.28400
15800.0000   -6.05927
15840.0000   -5.58297
15880.0000   -5.53967
15920.0000   -5.68392
15960.0000   -5.29663
16000.0000   -5.55373
16040.0000   -6.16057
16080.0000   -5.93165
16120.0000   -5.76235
16160.0000   -5.64351
16200.0000   -5.51879
16240.0000   -6.40941
16280.0000   -5.74691
16320.0000   -5.81743
16360.0000   -6.45927
16400.0000   -5.98980
16440.0000   -5.70396
16480.0000   -6.40783
16520.0000   -6.27377
16560.0000   -7.78495
16600.0000   -6.85674
16640.0000   -6.87255
16680.0000   -6.96753
16720.0000   -5.32124
16760.0000   -5.21410
16800.0000   -5.50325
16840.0000   -5.62327
16880.0000   -6.28359
16920.0000   -5.53986
16960.0000   -6.19158
17000.0000   -5.81088
17040.0000   -5.60308
17080.0000   -5.83962
17120.0000   -5.26263
17160.0000   -6.31253
17200.0000   -5.40006
17240.0000   -6.80601
17280.0000   -5.85238
17320.0000   -5.37029
17360.0000   -5.72656
17400.0000   -4.99475
17440.0000   -5.21650
17480.0000   -6.21505
17520.0000   -5.65476
17560.0000   -5.05132
17600.0000   -6.39370
17640.0000   -4.89021
17680.0000   -5.25066
17720.0000   -4.71730
17760.0000   -5.87158
17800.0000   -5.44528
17840.0000   -4.65538
17880.0000   -6.30439
17920.0000   -5.52075
17960.0000   -6.55771
18000.0000   -5.14972
18040.0000   -5.44300
18080.0000   -5.62043
18120.0000   -6.08211
18160.0000   -6.16227
18200.0000   -5.39843
18240.0000   -5.48490
18280.0000   -6.31560
18320.0000   -5.90724
18360.0000   -4.77188
18400.0000   -5.37285
18440.0000   -5.80557
18480.0000   -6.16687
18520.0000   -5.22766
18560.0000   -5.53289
18600.0000   -6.32487
18640.0000   -6.47451
18680.0000   -6.70698
18720.0000   -6.73395
18760.0000   -6.12639
18800.0000   -6.13286
18840.0000   -5.81006
18880.0000   -5.57081
18920.0000   -5.93094
18960.0000   -6.62872
19000.0000   -6.31797
19040.0000   -6.46997
19080.0000   -5.51059
19120.0000   -5.91003
19160.0000   -5.89197
19200.0000   -5.64678
19240.0000   -5.53274
19280.0000   -5.07462
19320.0000   -6.01612
19360.0000   -5.46094
19400.0000   -5.24337
19440.0000   -4.90413
19480.0000   -5.15882
19520.0000   -5.33489
19560.0000   -5.27749
19600.0000   -5.85607
19640.0000   -5.55582
19680.0000   -5.84457
19720.0000   -5.18539
19760.0000   -5.09700
19800.0000   -5.11045
19840.0000   -5.18612
19880.0000   -5.69163
19920.0000   -4.83413
19960.0000   -5.01725
20000.0000   -5.56305
20040.0000   -5.49419
20080.0000   -4.96674
20120.0000   -5.14188
20160.0000   -5.04023
20200.0000   -4.65842
20240.0000   -5.56192
20280.0000   -5.15623
20320.0000   -5.17671
20360.0000   -4.79796
20400.0000   -5.20703
20440.0000   -5.76999
20480.0000   -5.44130
20520.0000   -5.71186
20560.0000   -5.79558
20600.0000   -7.15741
20640.0000   -5.76375
20680.0000   -5.92387
20720.0000   -5.49586
20760.0000   -4.94169
20800.0000   -6.00486
20840.0000   -5.93517
20880.0000   -5.15429
20920.0000   -5.44938
20960.0000   -5.51278
21000.0000   -6.87877
21040.0000   -5.08344
21080.0000   -5.49290
21120.0000   -4.67324
21160.0000   -4.70143
21200.0000   -5.39268
21240.0000   -5.78309
21280.0000   -5.47355
21320.0000   -5.53802
21360.0000   -5.06918
21400.0000   -5.39568
21440.0000   -4.42572
21480.0000   -5.16033
21520.0000   -4.94184
21560.0000   -4.95401
21600.0000   -5.24172
21640.0000   -5.32989
21680.0000   -5.41859
21720.0000   -4.98962
21760.0000   -5.46210
21800.0000   -6.40636
21840.0000   -5.00185
21880.0000   -5.29206
21920.0000   -5.13006
21960.0000   -5.50170
22000.0000   -4.49419
22040.0000   -5.59395
22080.0000   -5.93231
22120.0000   -6.66626
22160.0000   -6.45448
22200.0000   -5.60667
22240.0000   -5.57847
22280.0000   -5.26136
22320.0000   -6.75109
22360.0000   -5.87287
22400.0000   -6.33133
22440.0000   -6.72543
22480.0000   -6.24170
22520.0000   -5.32498
22560.0000   -5.22360
22600.0000   -5.08335
22640.0000   -5.29683
22680.0000   -5.93108
22720.0000   -5.64702
22760.0000   -5.16802
22800.0000   -5.68530
22840.0000   -5.36673
22880.0000   -5.86023
22920.0000   -6.75019
22960.0000   -6.65656
23000.0000   -6.66980
23040.0000   -5.24526
23080.0000   -5.19001
23120.0000   -4.63905
23160.0000   -5.29665
23200.0000   -5.59411
23240.0000   -5.43183
23280.0000   -4.84521
23320.0000   -4.94664
23360.0000   -6.21391
23400.0000   -6.35062
23440.0000   -6.49809
23480.0000   -6.26780
23520.0000   -5.35940
23560.0000   -5.81431
23600.0000   -5.60924
23640.0000   -4.99380
23680.0000   -5.65814
23720.0000   -4.64062
23760.0000   -5.17333
23800.0000   -4.53488
23840.0000   -5.72910
23880.0000   -4.73385
23920.0000   -5.37767
23960.0000   -6.82456
24000.0000   -6.67021
24040.0000   -7.25679
24080.0000   -6.61810
24120.0000   -5.30087
24160.0000   -5.04018
24200.0000   -4.52830
24240.0000   -5.03551
24280.0000   -5.38416
24320.0000   -6.12997
24360.0000   -6.18516
24400.0000   -5.23130
24440.0000   -5.07147
24480.0000   -4.89502
24520.0000   -5.19316
24560.0000   -5.23359
24600.0000   -5.49191
24640.0000   -6.04584
24680.0000   -6.07138
24720.0000   -5.86432
24760.0000   -5.50860
24800.0000   -5.31109
24840.0000   -4.64300
24880.0000   -5.06188
24920.0000   -5.38911
24960.0000   -5.05231
25000.0000   -5.27051
25040.0000   -5.07021
25080.0000   -6.17855
25120.0000   -6.12952
25160.0000   -5.35423
25200.0000   -5.21648
25240.0000   -5.26761
25280.0000   -5.26740
25320.0000   -5.71498
25360.0000   -6.05283
25400.0000   -5.29746
25440.0000   -5.14669
25480.0000   -5.92851
25520.0000   -5.72939
25560.0000   -5.50861
25600.0000   -5.47533
25640.0000   -5.10875
25680.0000   -4.84062
25720.0000   -4.70444
25760.0000   -4.63926
25800.0000   -4.99973
25840.0000   -5.14530
25880.0000   -5.82144
25920.0000   -5.54955
25960.0000   -5.45097
26000.0000   -4.53509
26040.0000   -4.91525
26080.0000   -5.82056
26120.0000   -5.50603
26160.0000   -5.41295
26200.0000   -5.98491
26240.0000   -5.34428
26280.0000   -5.90526
26320.0000   -5.55429
26360.0000   -5.24211
26400.0000   -5.88348
26440.0000   -6.24253
26480.0000   -5.57568
26520.0000   -5.92955
26560.0000   -5.53371
26600.0000   -5.89305
26640.0000   -5.80280
26680.0000   -5.72064
26720.0000   -5.97302
26760.0000   -6.65855
26800.0000   -5.37071
26840.0000   -5.71893
26880.0000   -5.91734
26920.0000   -5.66212
26960.0000   -6.36868
27000.0000   -5.81914
27040.0000   -6.05019
27080.0000   -6.30834
27120.0000   -5.83893
27160.0000   -5.40432
27200.0000   -5.51852
27240.0000   -5.37312
27280.0000   -5.72755
27320.0000   -5.73281
27360.0000   -5.33387
27400.0000   -5.82418
27440.0000   -4.84790
27480.0000   -5.00881
27520.0000   -5.52521
27560.0000   -6.23143
27600.0000   -5.64631
27640.0000   -5.27292
27680.0000   -5.55688
27720.0000   -4.95250
27760.0000   -5.44506
27800.0000   -5.51652
27840.0000   -4.41536
27880.0000   -4.63929
27920.0000   -4.50009
27960.0000   -5.10663
28000.0000   -5.79135
28040.0000   -4.36827
28080.0000   -5.83687
28120.0000   -5.25079
28160.0000   -6.22758
28200.0000   -5.94196
28240.0000   -6.42988
28280.0000   -5.32099
28320.0000   -5.58914
28360.0000   -5.59938
28400.0000   -4.77213
28440.0000   -6.10881
28480.0000   -5.20709
28520.0000   -4.59830
28560.0000   -5.18097
28600.0000   -4.99995
28640.0000   -4.92626
28680.0000   -5.28290
28720.0000   -4.42275
28760.0000   -5.22708
28800.0000   -5.94209
28840.0000   -4.86053
28880.0000   -5.09160
28920.0000   -5.00297
28960.0000   -4.72990
29000.0000   -5.51811
29040.0000   -4.81958
29080.0000   -4.83091
29120.0000   -5.05485
29160.0000   -5.14819
29200.0000   -5.07179
29240.0000   -5.81645
29280.0000   -6.32686
29320.0000   -5.72777
29360.0000   -5.94397
29400.0000   -5.75765
29440.0000   -4.99973
29480.0000   -5.46896
29520.0000   -4.45926
29560.0000   -5.83811
29600.0000   -5.19284
29640.0000   -3.71408
29680.0000   -5.24653
29720.0000   -5.93997
29760.0000   -5.49924
29800.0000   -6.63828
29840.0000   -5.31899
29880.0000   -5.72352
29920.0000   -5.32105
29960.0000   -4.82829
30000.0000   -5.55287
30040.0000   -6.03831
30080.0000   -5.46462
30120.0000   -4.63572
30160.0000   -4.54151
30200.0000   -4.21306
30240.0000   -5.71208
30280.0000   -5.44030
30320.0000   -5.53358
30360.0000   -5.01517
30400.0000   -4.90645
30440.0000   -4.07488
30480.0000   -6.28835
30520.0000   -5.04453
30560.0000   -6.65294
30600.0000   -6.21673
30640.0000   -4.85441
30680.0000   -4.97316
30720.0000   -5.71029
30760.0000   -5.10743
30800.0000   -6.06684
30840.0000   -4.89880
30880.0000   -5.37254
30920.0000   -5.13228
30960.0000   -5.58315
31000.0000   -5.79308
31040.0000   -5.12506
31080.0000   -5.26608
31120.0000   -4.90835
31160.0000   -6.26959
31200.0000   -5.80911
31240.0000   -5.74973
31280.0000   -6.39057
31320.0000   -5.76925
31360.0000   -5.97338
31400.0000   -6.29321
31440.0000   -6.17900
31480.0000   -6.17199
31520.0000   -5.65946
31560.0000   -5.40521
31600.0000   -6.25584
31640.0000   -5.57264
31680.0000   -5.79064
31720.0000   -5.83594
31760.0000   -5.72821
31800.0000   -5.38662
31840.0000   -4.92113
31880.0000   -5.82820
31920.0000   -6.65887
31960.0000   -6.50241
32000.0000   -4.84540
32040.0000   -5.57597
32080.0000   -5.65197
32120.0000   -5.91177
32160.0000   -6.45601
32200.0000   -6.12231
32240.0000   -5.77687
32280.0000   -4.72810
32320.0000   -5.17466
32360.0000   -4.63374
32400.0000   -5.01098
32440.0000   -4.71356
32480.0000   -4.96883
32520.0000   -5.70616
32560.0000   -4.36578
32600.0000   -4.46087
32640.0000   -4.59238
32680.0000   -5.15618
32720.0000   -4.98176
32760.0000   -3.65034
32800.0000   -5.22445
32840.0000   -5.20683
32880.0000   -6.35017
32920.0000   -5.85920
32960.0000   -5.30405
33000.0000   -5.32793
33040.0000   -5.27200
33080.0000   -6.01286
33120.0000   -5.26524
33160.0000   -4.82163
33200.0000   -5.19880
33240.0000   -4.61733
33280.0000   -5.54418
33320.0000   -5.54821
33360.0000   -5.37055
33400.0000   -5.98859
33440.0000   -5.77703
33480.0000   -4.70766
33520.0000   -5.55099
33560.0000   -5.04142
33600.0000   -4.64801
33640.0000   -4.35905
33680.0000   -4.37783
33720.0000   -4.71794
33760.0000   -4.88406
33800.0000   -5.14098
33840.0000   -5.72151
33880.0000   -5.63730
33920.0000   -5.41531
33960.0000   -6.21117
34000.0000   -5.63701
34040.0000   -5.64650
34080.0000   -5.35117
34120.0000   -4.71736
34160.0000   -4.85708
34200.0000   -5.07302
34240.0000   -5.04567
34280.0000   -4.90067
34320.0000   -5.77504
34360.0000   -5.67665
34400.0000   -5.73189
34440.0000   -5.39508
34480.0000   -5.22082
34520.0000   -5.11654
34560.0000   -5.62264
34600.0000   -5.20973
34640.0000   -4.40013
34680.0000   -5.62687
34720.0000   -4.38316
34760.0000   -5.48049
34800.0000   -4.47951
34840.0000   -5.03273
34880.0000   -5.34470
34920.0000   -5.73937
34960.0000   -5.27459
35000.0000   -5.21795
35040.0000   -5.37575
35080.0000   -5.14867
35120.0000   -4.50618
35160.0000   -3.42850
35200.0000   -4.42981
35240.0000   -4.95347
35280.0000   -5.28799
35320.0000   -5.15289
35360.0000   -5.53625
35400.0000   -5.10801
35440.0000   -4.97782
35480.0000   -5.13468
35520.0000   -6.07051
35560.0000   -5.53247
35600.0000   -5.79667
35640.0000   -4.80232
35680.0000   -4.73597
35720.0000   -5.58908
35760.0000   -4.79894
35800.0000   -5.63847
35840.0000   -4.82607
35880.0000   -5.30004
35920.0000   -5.24600
35960.0000   -5.95197
36000.0000   -5.82293
36040.0000   -5.38496
36080.0000   -4.65803
36120.0000   -5.71926
36160.0000   -4.65613
36200.0000   -5.39945
36240.0000   -4.90547
36280.0000   -5.43516
36320.0000   -5.65382
36360.0000   -5.93759
36400.0000   -6.39763
36440.0000   -5.98661
36480.0000   -6.08184
36520.0000   -5.72758
36560.0000   -6.89012
36600.0000   -5.89004
36640.0000   -5.05337
36680.0000   -5.51421
36720.0000   -5.66495
36760.0000   -5.56084
36800.0000   -5.04671
36840.0000   -5.95598
36880.0000   -5.14216
36920.0000   -5.17931
36960.0000   -5.97864
37000.0000   -5.61829
37040.0000   -5.10472
37080.0000   -4.05555
37120.0000   -4.85775
37160.0000   -4.78438
37200.0000   -4.69629
37240.0000   -5.03266
37280.0000   -4.32874
37320.0000   -4.97175
37360.0000   -4.70922
37400.0000   -5.44150
37440.0000   -4.59765
37480.0000   -4.91917
37520.0000   -5.15166
37560.0000   -5.32563
37600.0000   -4.76451
37640.0000   -5.42608
37680.0000   -5.78535
37720.0000   -4.98228
37760.0000   -5.22639
37800.0000   -5.65823
37840.0000   -5.29849
37880.0000   -5.77293
37920.0000   -5.01832
37960.0000   -4.67732
38000.0000   -4.03411
38040.0000   -3.92231
38080.0000   -4.32681
38120.0000   -4.47833
38160.0000   -4.34353
38200.0000   -5.35025
38240.0000   -5.98523
38280.0000   -4.74333
38320.0000   -4.56141
38360.0000   -5.71734
38400.0000   -5.27287
38440.0000   -5.75395
38480.0000   -5.91789
38520.0000   -4.58579
38560.0000   -5.34200
38600.0000   -4.85766
38640.0000   -4.54805
38680.0000   -5.10181
38720.0000   -4.39955
38760.0000   -3.99304
38800.0000   -4.33778
38840.0000   -4.66553
38880.0000   -3.58499
38920.0000   -4.66026
38960.0000   -3.87708
39000.0000   -4.03431
39040.0000   -4.43042
39080.0000   -3.18579
39120.0000   -3.48619
39160.0000   -3.72402
39200.0000   -3.16478
39240.0000   -4.72148
39280.0000   -3.34513
39320.0000   -3.89186
39360.0000   -3.76239
39400.0000   -3.32177
39440.0000   -3.02368
39480.0000   -2.14118
39520.0000   -3.02768
39560.0000   -2.52598
39600.0000   -3.61255
39640.0000   -3.05663
39680.0000   -2.21066
39720.0000   -2.73657
39760.0000   -2.59758
39800.0000   -2.76030
39840.0000   -1.70421
39880.0000   -3.02458
39920.0000   -2.17168
39960.0000   -2.25273
40000.0000   -2.15164
40040.0000   -1.94922
40080.0000   -3.03819
40120.0000   -2.70791
40160.0000   -2.85622
40200.0000   -1.79854
40240.0000   -2.48356
40280.0000   -1.90878
40320.0000   -1.53257
40360.0000   -3.12604
40400.0000   -2.49995
40440.0000   -1.42038
40480.0000   -2.47580
40520.0000   -2.47887
40560.0000   -1.98790
40600.0000   -2.39675
40640.0000   -2.32255
40680.0000   -2.25796
40720.0000   -1.88374
40760.0000   -2.61620
40800.0000   -1.61339
40840.0000   -1.76630
40880.0000   -2.10064
40920.0000   -1.90010
40960.0000   -1.80423
41000.0000   -1.67107
41040.0000   -1.89273
41080.0000   -2.25750
41120.0000   -2.63043
41160.0000   -2.99495
41200.0000   -3.36351
41240.0000   -2.34405
41280.0000   -2.57736
41320.0000   -2.78623
41360.0000   -1.87484
41400.0000   -2.23930
41440.0000   -3.48016
41480.0000   -3.61715
41520.0000   -3.37960
41560.0000   -3.16278
41600.0000   -2.72040
41640.0000   -1.64213
41680.0000   -2.48568
41720.0000   -1.79708
41760.0000   -1.22565
41800.0000   -1.61040
41840.0000   -1.98792
41880.0000   -2.59789
41920.0000   -2.34629
41960.0000   -2.37411
42000.0000   -2.26253
42040.0000   -3.21212
42080.0000   -2.38316
42120.0000   -2.05155
42160.0000   -1.63695
42200.0000   -3.59769
42240.0000   -2.83117
42280.0000   -2.72628
42320.0000   -2.20281
42360.0000   -2.68673
42400.0000   -2.21222
42440.0000   -2.34169
42480.0000   -2.98492
42520.0000   -2.55009
42560.0000   -2.46640
42600.0000   -2.65586
42640.0000   -2.40569
42680.0000   -2.60533
42720.0000   -4.03493
42760.0000   -3.50303
42800.0000   -3.23199
42840.0000   -2.26410
42880.0000   -1.75718
42920.0000   -2.21433
42960.0000   -2.08634
43000.0000   -2.12084
43040.0000   -1.52155
43080.0000   -2.65497
43120.0000   -2.37996
43160.0000   -2.08107
43200.0000   -3.14874
43240.0000   -3.29082
43280.0000   -3.15247
43320.0000   -2.64797
43360.0000   -2.58420
43400.0000   -1.28386
43440.0000   -2.64354
43480.0000   -2.64483
43520.0000   -3.46727
43560.0000   -2.20239
43600.0000   -1.42818
43640.0000   -2.49454
43680.0000   -2.23814
43720.0000   -2.50236
43760.0000   -1.61844
43800.0000   -2.61078
43840.0000   -2.52344
43880.0000   -2.45980
43920.0000   -2.45579
43960.0000   -2.09086
44000.0000   -3.26731
44040.0000   -3.12134
44080.0000   -1.61803
44120.0000   -1.35485
44160.0000   -1.69699
44200.0000   -1.41459
44240.0000   -1.58582
44280.0000   -1.60086
44320.0000   -1.43300
44360.0000   -2.03622
44400.0000   -1.51767
44440.0000   -2.39142
44480.0000   -1.74717
44520.0000   -1.68681
44560.0000   -2.91520
44600.0000   -2.48607
44640.0000   -1.82872
44680.0000   -1.92926
44720.0000   -1.94721
44760.0000   -1.55821
44800.0000   -1.40214
44840.0000   -1.56438
44880.0000   -2.54941
44920.0000   -3.15447
44960.0000   -2.98637
45000.0000   -3.02749
45040.0000   -2.67393
45080.0000   -2.47749
45120.0000   -2.76229
45160.0000   -2.49575
45200.0000   -2.11253
45240.0000   -2.80659
45280.0000   -2.83510
45320.0000   -2.14074
45360.0000   -3.03882
45400.0000   -3.70525
45440.0000   -2.48566
45480.0000   -3.35333
45520.0000   -2.18885
45560.0000   -2.47920
45600.0000   -2.34518
45640.0000   -1.35071
45680.0000   -3.29182
45720.0000   -3.47932
45760.0000   -2.52494
45800.0000   -3.64460
45840.0000   -1.40636
45880.0000   -1.84504
45920.0000   -2.92564
45960.0000   -1.56840
46000.0000   -3.00593
46040.0000   -1.60261
46080.0000   -1.47844
46120.0000   -2.83260
46160.0000   -2.25689
46200.0000   -2.43923
46240.0000   -2.96478
46280.0000   -2.14495
46320.0000   -2.88647
46360.0000   -2.11205
46400.0000   -2.61951
46440.0000   -1.98583
46480.0000   -2.13421
46520.0000   -2.23530
46560.0000   -2.34546
46600.0000   -1.94961
46640.0000   -2.70700
46680.0000   -3.44092
46720.0000   -2.86635
46760.0000   -2.74177
46800.0000   -2.49061
46840.0000   -3.89160
46880.0000   -3.27389
46920.0000   -4.44803
46960.0000   -4.54350
47000.0000   -4.52022
47040.0000   -2.85139
47080.0000   -4.24394
47120.0000   -3.54986
47160.0000   -3.64880
47200.0000   -3.66977
47240.0000   -3.07762
47280.0000   -3.72015
47320.0000   -2.45564
47360.0000   -2.39062
47400.0000   -3.15945
47440.0000   -2.18539
47480.0000   -2.26719
47520.0000   -2.69205
47560.0000   -1.85882
47600.0000   -2.12545
47640.0000   -1.90699
47680.0000   -2.58211
47720.0000   -1.77336
47760.0000   -2.87329
47800.0000   -1.86649
47840.0000   -2.02721
47880.0000   -1.31182
47920.0000   -2.42767
47960.0000   -1.47242
48000.0000   -1.55043
48040.0000   -1.43989
48080.0000   -1.65077
48120.0000   -1.04520
48160.0000   -2.08614
48200.0000   -2.19228
48240.0000   -1.95958
48280.0000   -3.29391
48320.0000   -2.19642
48360.0000   -2.49486
48400.0000   -2.70498
48440.0000   -2.19076
48480.0000   -2.39001
48520.0000   -2.89693
48560.0000   -2.13300
48600.0000   -2.93349
48640.0000   -2.27909
48680.0000   -1.93269
48720.0000   -1.52085
48760.0000   -2.18317
48800.0000   -1.39856
48840.0000   -1.14112
48880.0000   -1.30054
48920.0000   -2.16519
48960.0000   -2.20338
49000.0000   -2.37746
49040.0000   -1.70503
49080.0000   -1.69598
49120.0000   -2.02037
49160.0000   -2.10781
49200.0000   -2.47692
49240.0000   -1.71861
49280.0000   -2.63930
49320.0000   -2.16178
49360.0000   -2.41276
49400.0000   -2.15015
49440.0000   -2.16356
49480.0000   -2.81223
49520.0000   -3.26919
49560.0000   -2.78861
49600.0000   -2.71832
49640.0000   -2.42629
49680.0000   -1.71485
49720.0000   -1.90348
49760.0000   -1.30207
49800.0000   -1.75791
49840.0000   -1.41818
49880.0000   -1.93031
49920.0000   -0.89585
49960.0000   -2.96487
50000.0000   -1.61245
50040.0000   -1.68557
50080.0000   -0.92102
50120.0000   -1.22331
50160.0000   -1.64859
50200.0000   -1.70176
50240.0000   -1.59446
50280.0000   -2.53058
50320.0000   -1.70752
50360.0000   -1.68744
50400.0000   -2.99463
50440.0000   -2.21655
50480.0000   -1.86145
50520.0000   -2.52655
50560.0000   -2.48966
50600.0000   -2.75447
50640.0000   -1.83489
50680.0000   -2.62313
50720.0000   -2.88337
50760.0000   -3.03499
50800.0000   -1.89402
50840.0000   -1.94159
50880.0000   -2.05687
50920.0000   -1.76138
50960.0000   -1.50119
51000.0000   -2.05431
51040.0000   -2.21934
51080.0000   -2.26314
51120.0000   -1.95955
51160.0000   -1.32307
51200.0000   -0.83498
51240.0000   -0.89322
51280.0000   -2.05533
51320.0000   -1.55631
51360.0000   -0.83791
51400.0000   -1.70349
51440.0000   -1.86258
51480.0000   -0.61158
51520.0000   -1.51320
51560.0000   -1.83972
51600.0000   -1.31390
51640.0000   -1.78007
51680.0000   -0.98493
51720.0000   -1.94149
51760.0000   -2.12543
51800.0000   -1.67231
51840.0000   -1.30285
51880.0000   -1.32654
51920.0000   -1.21941
51960.0000   -1.36404
52000.0000   -2.10823
52040.0000   -1.95002
52080.0000   -1.73076
52120.0000   -1.94879
52160.0000   -1.75488
52200.0000   -2.18290
52240.0000   -1.22199
52280.0000   -1.95644
52320.0000   -2.47419
52360.0000   -1.63752
52400.0000   -1.58071
52440.0000   -1.59227
52480.0000   -2.48960
52520.0000   -2.74031
52560.0000   -1.97488
52600.0000   -1.66340
52640.0000   -2.07189
52680.0000   -2.52896
52720.0000   -3.68720
52760.0000   -3.66145
52800.0000   -4.45815
52840.0000   -3.91388
52880.0000   -3.87398
52920.0000   -3.21864
52960.0000   -3.16632
53000.0000   -3.54504
53040.0000   -2.79109
53080.0000   -1.64211
53120.0000   -1.33859
53160.0000   -2.23675
53200.0000   -2.06490
53240.0000   -2.23758
53280.0000   -1.55097
53320.0000   -2.80057
53360.0000   -1.61742
53400.0000   -0.87774
53440.0000   -1.59530
53480.0000   -1.48882
53520.0000   -2.10105
53560.0000   -3.15349
53600.0000   -1.59068
53640.0000   -1.77849
53680.0000   -1.81969
53720.0000   -1.67249
53760.0000   -2.77053
53800.0000   -1.52852
53840.0000   -2.14344
53880.0000   -2.97293
53920.0000   -1.75517
53960.0000   -2.07466
54000.0000   -1.92597
54040.0000   -2.15749
54080.0000   -1.67806
54120.0000   -2.43278
54160.0000   -2.43157
54200.0000   -2.21135
54240.0000   -1.57904
54280.0000   -3.56104
54320.0000   -3.06252
54360.0000   -2.75292
54400.0000   -2.65646
54440.0000   -1.47579
54480.0000   -0.96525
54520.0000   -0.65847
54560.0000   -0.94230
54600.0000   -0.37086
54640.0000   -1.60193
54680.0000   -1.56432
54720.0000   -1.73845
54760.0000   -0.31524
54800.0000   -1.49171
54840.0000   -0.78289
54880.0000   -0.85404
54920.0000   -0.98492
54960.0000   -0.83217
55000.0000   -0.85343
55040.0000   -1.78271
55080.0000   -1.43979
55120.0000   -1.64512
55160.0000   -2.76185
55200.0000   -1.74937
55240.0000   -1.54670
55280.0000   -0.06881
55320.0000   -0.45510
55360.0000   -0.54237
55400.0000   -0.58901
55440.0000   -1.29324
55480.0000   -0.54884
55520.0000   -1.61291
55560.0000   -1.43498
55600.0000   -1.41272
55640.0000   -1.02604
55680.0000   -1.28137
55720.0000   -1.99658
55760.0000   -1.85789
55800.0000   -1.33681
55840.0000   -2.30131
55880.0000   -1.06685
55920.0000   -0.79206
55960.0000   -1.29080
56000.0000   -1.62942
56040.0000   -2.03292
56080.0000   -2.21097
56120.0000   -1.69226
56160.0000   -1.65201
56200.0000   -2.17483
56240.0000   -1.51741
56280.0000   -1.15996
56320.0000   -1.59500
56360.0000   -2.06667
56400.0000   -2.34214
56440.0000   -0.91040
56480.0000   -1.12200
56520.0000   -1.18790
56560.0000   -1.46304
56600.0000   -1.36956
56640.0000   -1.34099
56680.0000   -0.63625
56720.0000   -2.62005
56760.0000   -1.28281
56800.0000   -1.46265
56840.0000   -0.96567
56880.0000   -0.77363
56920.0000   -1.18641
56960.0000   -1.76874
57000.0000   -1.65802
57040.0000   -2.32722
57080.0000   -1.14281
57120.0000   -1.37459
57160.0000   -1.55785
57200.0000   -2.24142
57240.0000   -2.53167
57280.0000   -1.29385
57320.0000   -1.90486
57360.0000   -2.22835
57400.0000   -1.80548
57440.0000   -2.07362
57480.0000   -2.11247
57520.0000   -0.87185
57560.0000   -2.22211
57600.0000   -1.87773
57640.0000   -2.57067
57680.0000   -2.08453
57720.0000   -2.01452
57760.0000   -1.85469
57800.0000   -2.42602
57840.0000   -2.20515
57880.0000   -2.78419
57920.0000   -1.95192
57960.0000   -1.98079
58000.0000   -2.09079
58040.0000   -2.58995
58080.0000   -1.42481
58120.0000   -1.56597
58160.0000   -1.73759
58200.0000   -1.92709
58240.0000   -2.06142
58280.0000   -2.63244
58320.0000   -2.23208
58360.0000   -2.73712
58400.0000   -2.59634
58440.0000   -1.48956
58480.0000   -2.37379
58520.0000   -2.42054
58560.0000   -1.87825
58600.0000   -1.42628
58640.0000   -1.91682
58680.0000   -1.77694
58720.0000   -2.11642
58760.0000   -1.54808
58800.0000   -1.66983
58840.0000   -1.81927
58880.0000   -2.36791
58920.0000   -1.98480
58960.0000   -2.23232
59000.0000   -2.56192
59040.0000   -2.44729
59080.0000   -2.47120
59120.0000   -1.68036
59160.0000   -1.62491
59200.0000   -1.57422
59240.0000   -1.47273
59280.0000   -1.49472
59320.0000   -1.77487
59360.0000   -2.59819
59400.0000   -2.02982
59440.0000   -1.11805
59480.0000   -1.39497
59520.0000   -1.09240
59560.0000   -0.46086
59600.0000   -0.79505
59640.0000   -0.69805
59680.0000   -0.31993
59720.0000   -1.53997
59760.0000   -0.86473
59800.0000   -1.02676
59840.0000   -0.99437
59880.0000   -1.59958
59920.0000   -1.51112
59960.0000   -2.07733
60000.0000   -1.26832
60040.0000   -1.80034
60080.0000   -1.67179
60120.0000   -2.05668
60160.0000   -1.39104
60200.0000   -1.36889
60240.0000   -1.93299
60280.0000   -1.80664
60320.0000   -2.14699
60360.0000   -1.52124
60400.0000   -2.90222
60440.0000   -3.53866
60480.0000   -2.36426
60520.0000   -2.89839
60560.0000   -3.09678
60600.0000   -3.34114
60640.0000   -1.62806
60680.0000   -2.68383
60720.0000   -2.59082
60760.0000   -2.20352
60800.0000   -2.72557
60840.0000   -3.06538
60880.0000   -2.21482
60920.0000   -3.37966
60960.0000   -2.21955
61000.0000   -2.80826
61040.0000   -3.35213
61080.0000   -2.46050
61120.0000   -1.75292
61160.0000   -2.09668
61200.0000   -2.61777
61240.0000   -2.00354
61280.0000   -1.94591
61320.0000   -1.03783
61360.0000   -2.06566
61400.0000   -2.39580
61440.0000   -0.97557
61480.0000   -1.91877
61520.0000   -0.96408
61560.0000   -0.76364
61600.0000   -1.74119
61640.0000   -3.04144
61680.0000   -1.87205
61720.0000   -1.93571
61760.0000   -2.70599
61800.0000   -2.02093
61840.0000   -3.11998
61880.0000   -2.41080
61920.0000   -1.47525
61960.0000   -3.13942
62000.0000   -2.03587
62040.0000   -1.57297
62080.0000   -0.99806
62120.0000   -2.40104
62160.0000   -2.01528
62200.0000   -2.24190
62240.0000   -2.32772
62280.0000   -2.33686
62320.0000   -1.47957
62360.0000   -2.66143
62400.0000   -2.41181
62440.0000   -2.03685
62480.0000   -3.15889
62520.0000   -2.40567
62560.0000   -3.32012
62600.0000   -2.53176
62640.0000   -1.75029
62680.0000   -3.13039
62720.0000   -2.62215
62760.0000   -2.28067
62800.0000   -2.19992
62840.0000   -1.23467
62880.0000   -0.87763
62920.0000    0.51708
62960.0000   -0.06112
63000.0000   -0.24724
63040.0000    0.23805
63080.0000    0.68159
63120.0000    0.50002
63160.0000    0.58913
63200.0000   -0.93738
63240.0000   -1.15534
63280.0000   -0.79955
63320.0000   -0.31432
63360.0000   -0.37195
63400.0000   -0.55300
63440.0000    0.24629
63480.0000   -0.47425
63520.0000   -0.96222
63560.0000   -1.69605
63600.0000   -0.38771
63640.0000   -1.68863
63680.0000   -1.43199
63720.0000   -1.33819
63760.0000   -2.17915
63800.0000   -1.93139
63840.0000   -1.93967
63880.0000   -2.34363
63920.0000   -1.13640
63960.0000   -1.14371
64000.0000   -1.40232
64040.0000   -2.83948
64080.0000   -3.19141
64120.0000   -2.34617
64160.0000   -1.75019
64200.0000   -3.01790
64240.0000   -2.49729
64280.0000   -2.05080
64320.0000   -1.66676
64360.0000   -2.16783
64400.0000   -2.32687
64440.0000   -1.41530
64480.0000   -1.45599
64520.0000   -2.28541
64560.0000   -2.03598
64600.0000   -1.97460
64640.0000   -2.03450
64680.0000   -1.92115
64720.0000   -2.73768
64760.0000   -2.04255
64800.0000   -2.22117
64840.0000   -2.04191
64880.0000   -2.26402
64920.0000   -2.48919
64960.0000   -1.53643
65000.0000   -3.30941
65040.0000   -2.82710
65080.0000   -1.00582
65120.0000   -1.25853
65160.0000   -1.60760
65200.0000   -1.84161
65240.0000   -1.30760
65280.0000   -1.32036
65320.0000   -1.20087
65360.0000   -0.47044
65400.0000   -0.77155
65440.0000   -0.78437
65480.0000   -1.57051
65520.0000   -0.58462
65560.0000   -0.98022
65600.0000   -1.50190
65640.0000   -1.14907
65680.0000   -1.31728
65720.0000   -1.45116
65760.0000   -2.01765
65800.0000   -1.44950
65840.0000   -1.86187
65880.0000   -2.62193
65920.0000   -2.04325
65960.0000   -2.20143
66000.0000   -2.02754
66040.0000   -2.17310
66080.0000   -2.08916
66120.0000   -1.79626
66160.0000   -2.68913
66200.0000   -1.65934
66240.0000   -2.37846
66280.0000   -2.89409
66320.0000   -2.99500
66360.0000   -2.79718
66400.0000   -2.29827
66440.0000   -2.65789
66480.0000   -2.47800
66520.0000   -2.00778
66560.0000   -1.82347
66600.0000   -3.46636
66640.0000   -2.28684
66680.0000   -2.15673
66720.0000   -2.51205
66760.0000   -3.14560
66800.0000   -3.25929
66840.0000   -1.96404
66880.0000   -1.11254
66920.0000   -1.70680
66960.0000   -2.08833
67000.0000   -2.54054
67040.0000   -1.99595
67080.0000   -2.42006
67120.0000   -2.45454
67160.0000   -2.23202
67200.0000   -2.17487
67240.0000   -1.96906
67280.0000   -2.73695
67320.0000   -1.98365
67360.0000   -1.69648
67400.0000   -2.37926
67440.0000   -1.49643
67480.0000   -2.48109
67520.0000   -3.07345
67560.0000   -2.82444
67600.0000   -2.30151
67640.0000   -2.26077
67680.0000   -1.88445
67720.0000   -1.80580
67760.0000   -2.49485
67800.0000   -2.30515
67840.0000   -1.59083
67880.0000   -1.74505
67920.0000   -2.26079
67960.0000   -1.69827
68000.0000   -2.54430
68040.0000   -1.59746
68080.0000   -2.67501
68120.0000   -1.99788
68160.0000   -2.11909
68200.0000   -2.46328
68240.0000   -2.44140
68280.0000   -2.63957
68320.0000   -2.36800
68360.0000   -2.66993
68400.0000   -1.92951
68440.0000   -1.86880
68480.0000   -1.65861
68520.0000   -1.94477
68560.0000   -1.66826
68600.0000   -1.92578
68640.0000   -1.45040
68680.0000   -2.80006
68720.0000   -2.43498
68760.0000   -1.49730
68800.0000   -2.58580
68840.0000   -1.91181
68880.0000   -2.90624
68920.0000   -1.93945
68960.0000   -2.19838
69000.0000   -2.34457
69040.0000   -2.45021
69080.0000   -2.14429
69120.0000   -3.30675
69160.0000   -2.95485
69200.0000   -2.76236
69240.0000   -2.45679
69280.0000   -2.38564
69320.0000   -2.57732
69360.0000   -2.43244
69400.0000   -2.33570
69440.0000   -1.62102
69480.0000   -2.29272
69520.0000   -2.58117
69560.0000   -3.43960
69600.0000   -2.27811
69640.0000   -2.69240
69680.0000   -1.49637
69720.0000   -2.37063
69760.0000   -2.34620
69800.0000   -2.30830
69840.0000   -2.19385
69880.0000   -1.96787
69920.0000   -2.00347
69960.0000   -1.83779
70000.0000   -1.54188
70040.0000   -2.01165
70080.0000   -1.23555
70120.0000   -2.16644
70160.0000   -2.54799
70200.0000   -2.55683
70240.0000   -2.93265
70280.0000   -2.99342
70320.0000   -3.06713
70360.0000   -3.06693
70400.0000   -2.61411
70440.0000   -3.34193
70480.0000   -3.27067
70520.0000   -2.18295
70560.0000   -2.64835
70600.0000   -2.85753
70640.0000   -3.58889
70680.0000   -3.17917
70720.0000   -2.16901
70760.0000   -2.16895
70800.0000   -2.18155
70840.0000   -1.98156
70880.0000   -2.08266
70920.0000   -2.81867
70960.0000   -3.14371
71000.0000   -2.91481
71040.0000   -2.72405
71080.0000   -2.07093
71120.0000   -3.28876
71160.0000   -3.22715
71200.0000   -1.98643
71240.0000   -1.71029
71280.0000   -2.41645
71320.0000   -2.72197
71360.0000   -2.26176
71400.0000   -2.65583
71440.0000   -1.83966
71480.0000   -2.33771
71520.0000   -1.63222
71560.0000   -2.74055
71600.0000   -2.52207
71640.0000   -3.17246
71680.0000   -2.70029
71720.0000   -2.52372
71760.0000   -1.72683
71800.0000   -2.85419
71840.0000   -1.73648
71880.0000   -2.14041
71920.0000   -1.33225
71960.0000   -2.00943
72000.0000   -2.10052
72040.0000   -1.97485
72080.0000   -2.04691
72120.0000   -1.64347
72160.0000   -2.07844
72200.0000   -1.69699
72240.0000   -1.79463
72280.0000   -1.62614
72320.0000   -2.42452
72360.0000   -1.74372
72400.0000   -2.12062
72440.0000   -1.97551
72480.0000   -2.77969
72520.0000   -2.51527
72560.0000   -2.42392
72600.0000   -3.10843
72640.0000   -2.72418
72680.0000   -2.70694
72720.0000   -3.03706
72760.0000   -2.79603
72800.0000   -3.66487
72840.0000   -3.82151
72880.0000   -2.78920
72920.0000   -3.08727
72960.0000   -2.67312
73000.0000   -2.94820
73040.0000   -3.35640
73080.0000   -2.56121
73120.0000   -2.65589
73160.0000   -2.99875
73200.0000   -2.74843
73240.0000   -3.16639
73280.0000   -2.85891
73320.0000   -2.87217
73360.0000   -2.65937
73400.0000   -3.83885
73440.0000   -3.79637
73480.0000   -2.27398
73520.0000   -3.21149
73560.0000   -3.37724
73600.0000   -3.77514
73640.0000   -2.24655
73680.0000   -2.40494
73720.0000   -2.25136
73760.0000   -2.43576
73800.0000   -3.69037
73840.0000   -3.41440
73880.0000   -3.26635
73920.0000   -2.79632
73960.0000   -2.38860
74000.0000   -2.29084
74040.0000   -2.52222
74080.0000   -2.56212
74120.0000   -2.61260
74160.0000   -1.93381
74200.0000   -2.47474
74240.0000   -1.58653
74280.0000   -2.72558
74320.0000   -2.23233
74360.0000   -2.63085
74400.0000   -2.84020
74440.0000   -3.26462
74480.0000   -3.14804
74520.0000   -3.03114
74560.0000   -1.69010
74600.0000   -2.62594
74640.0000   -2.32980
74680.0000   -1.71773
74720.0000   -2.17339
74760.0000   -2.65655
74800.0000   -2.62780
74840.0000   -1.82567
74880.0000   -2.43114
74920.0000   -1.49449
74960.0000   -1.99965
75000.0000   -1.81439
75040.0000   -2.12640
75080.0000   -1.32738
75120.0000   -1.97637
75160.0000   -1.73168
75200.0000   -1.99624
75240.0000   -2.55659
75280.0000   -3.30239
75320.0000   -2.60907
75360.0000   -2.52239
75400.0000   -2.28057
75440.0000   -2.09456
75480.0000   -1.71777
75520.0000   -2.16264
75560.0000   -2.74795
75600.0000   -2.49457
75640.0000   -2.14847
75680.0000   -2.87039
75720.0000   -2.12141
75760.0000   -1.78790
75800.0000   -1.15653
75840.0000   -2.01512
75880.0000   -2.87720
75920.0000   -2.55222
75960.0000   -2.52296
76000.0000   -3.29547
76040.0000   -2.74055
76080.0000   -3.17480
76120.0000   -2.96060
76160.0000   -3.45170
76200.0000   -2.44541
76240.0000   -3.04166
76280.0000   -3.15107
76320.0000   -2.54533
76360.0000   -3.13142
76400.0000   -3.27615
76440.0000   -3.30523
76480.0000   -2.82332
76520.0000   -3.01862
76560.0000   -2.55659
76600.0000   -3.00670
76640.0000   -2.10412
76680.0000   -1.78297
76720.0000   -2.49887
76760.0000   -2.26677
76800.0000   -1.85889
76840.0000   -1.80776
76880.0000   -1.91927
76920.0000   -2.14427
76960.0000   -1.28999
77000.0000   -1.70062
77040.0000   -1.15806
77080.0000   -1.45160
77120.0000   -1.81789
77160.0000   -1.89999
77200.0000   -0.85058
77240.0000   -0.98812
77280.0000   -0.58793
77320.0000   -1.53795
77360.0000   -1.26811
77400.0000   -0.95399
77440.0000   -0.76273
77480.0000   -1.70433
77520.0000   -0.93600
77560.0000   -1.20813
77600.0000   -0.99148
77640.0000   -1.96141
77680.0000   -1.62689
77720.0000   -1.46640
77760.0000   -1.77399
77800.0000   -1.59317
77840.0000   -1.16591
77880.0000   -1.28047
77920.0000   -1.67067
77960.0000   -1.45773
78000.0000   -1.43985
78040.0000   -1.54157
78080.0000   -1.42135
78120.0000   -1.21990
78160.0000   -1.91631
78200.0000   -1.14587
78240.0000   -1.44990
78280.0000   -1.38656
78320.0000   -1.25292
78360.0000   -0.68553
78400.0000   -1.17634
78440.0000   -1.13024
78480.0000   -1.11523
78520.0000   -1.80411
78560.0000   -1.01587
78600.0000   -0.80385
78640.0000   -0.89259
78680.0000   -1.23794
78720.0000   -1.28434
78760.0000   -0.82100
78800.0000   -1.21966
78840.0000   -1.84639
78880.0000   -1.81210
78920.0000   -1.95409
78960.0000   -1.20619
79000.0000   -1.66246
79040.0000   -2.11786
79080.0000   -1.23388
79120.0000   -1.40039
79160.0000   -1.94196
79200.0000   -1.81137
79240.0000   -1.74514
79280.0000   -1.17715
79320.0000   -1.95323
79360.0000   -2.03209
79400.0000   -2.81922
79440.0000   -1.97359
79480.0000   -1.73697
79520.0000   -1.78258
79560.0000   -1.93896
79600.0000   -1.12146
79640.0000   -1.48782
79680.0000   -1.52674
79720.0000   -1.19687
79760.0000   -2.07437
79800.0000   -1.73939
79840.0000   -1.90855
79880.0000   -2.06510
79920.0000   -2.31293
79960.0000   -2.30609
80000.0000   -2.27898
80040.0000   -2.10351
80080.0000   -2.26952
80120.0000   -2.11883
80160.0000   -2.22487
80200.0000   -2.25866
80240.0000   -1.61839
80280.0000   -1.25458
80320.0000   -2.14890
80360.0000   -1.39168
80400.0000   -1.87966
80440.0000   -2.02586
80480.0000   -1.79230
80520.0000   -1.56527
80560.0000   -2.05622
80600.0000   -1.73935
80640.0000   -1.77805
80680.0000   -1.67426
80720.0000   -1.02771
80760.0000   -1.18617
80800.0000   -0.90079
80840.0000   -2.11277
80880.0000   -1.72710
80920.0000   -1.36061
80960.0000   -1.40993
81000.0000   -1.35377
81040.0000   -1.17630
81080.0000   -0.56112
81120.0000   -1.59223
81160.0000   -1.86017
81200.0000   -1.45959
81240.0000   -2.00972
81280.0000   -1.54557
81320.0000   -1.67317
81360.0000   -1.62193
81400.0000   -1.90704
81440.0000   -1.69585
81480.0000   -1.88978
81520.0000   -1.76711
81560.0000   -1.70399
81600.0000   -1.75028
81640.0000   -2.30577
81680.0000   -1.78353
81720.0000   -1.75950
81760.0000   -1.30588
81800.0000   -0.47410
81840.0000   -0.91527
81880.0000   -1.11092
81920.0000   -1.48722
81960.0000   -1.89892
82000.0000   -1.85167
82040.0000   -2.24325
82080.0000   -2.02090
82120.0000   -1.88676
82160.0000   -1.76696
82200.0000   -1.41643
82240.0000   -1.72437
82280.0000   -1.95231
82320.0000   -2.18954
82360.0000   -1.72101
82400.0000   -2.38913
82440.0000   -1.89882
82480.0000   -1.63809
82520.0000   -1.41251
82560.0000   -1.46205
82600.0000   -3.23735
82640.0000   -3.13937
82680.0000   -2.70495
82720.0000   -2.58826
82760.0000   -2.23623
82800.0000   -1.82945
82840.0000   -1.98175
82880.0000   -1.96635
82920.0000   -2.33045
82960.0000   -1.49620
83000.0000   -1.43201
83040.0000   -0.84234
83080.0000   -1.43696
83120.0000   -0.77992
83160.0000   -1.64731
83200.0000   -2.05153
83240.0000   -2.40248
83280.0000   -2.53958
83320.0000   -1.53870
83360.0000   -2.21755
83400.0000   -1.63557
83440.0000   -0.60115
83480.0000   -1.53252
83520.0000   -1.65914
83560.0000   -1.99347
83600.0000   -1.93314
83640.0000   -1.44707
83680.0000   -2.05723
83720.0000   -1.81473
83760.0000   -0.88332
83800.0000   -2.26224
83840.0000   -2.42847
83880.0000   -1.37153
83920.0000   -1.37534
83960.0000   -0.90370
84000.0000   -1.62832
84040.0000   -1.37778
84080.0000   -1.37301
84120.0000   -1.74605
84160.0000   -1.58054
84200.0000   -1.89070
84240.0000   -1.50872
84280.0000   -1.28455
84320.0000   -0.15021
84360.0000   -0.78838
84400.0000   -0.56132
84440.0000   -1.14295
84480.0000   -1.40525
84520.0000   -0.24586
84560.0000   -1.17031
84600.0000   -0.45290
84640.0000   -0.87811
84680.0000   -0.62397
84720.0000   -1.22139
84760.0000   -0.71789
84800.0000   -0.92952
84840.0000   -0.75539
84880.0000   -0.80075
84920.0000   -0.41563
84960.0000   -1.47497
85000.0000    0.19550
85040.0000   -0.53522
85080.0000   -1.35829
85120.0000   -1.59975
85160.0000   -1.28351
85200.0000   -1.49861
85240.0000   -1.61607
85280.0000   -2.39898
85320.0000   -2.13157
85360.0000   -2.64287
85400.0000   -2.23142
85440.0000   -0.98011
85480.0000   -1.39600
85520.0000   -1.50499
85560.0000   -1.40136
85600.0000   -1.44654
85640.0000   -1.75282
85680.0000   -1.72107
85720.0000   -1.26791
85760.0000   -1.64877
85800.0000   -1.78479
85840.0000   -2.01342
85880.0000   -1.65649
85920.0000   -2.35979
85960.0000   -1.56098
86000.0000   -1.71070
86040.0000   -2.09837
86080.0000   -2.49958
86120.0000   -2.27806
86160.0000   -2.16115
86200.0000   -2.85790
86240.0000   -2.62726
86280.0000   -1.91479
86320.0000   -2.39026
86360.0000   -2.87126
86400.0000   -2.63854
86440.0000   -2.48282
86480.0000   -2.51025
86520.0000   -3.04229
86560.0000   -2.55823
86600.0000   -1.79317
86640.0000   -1.41276
86680.0000   -1.76257
86720.0000   -2.19757
86760.0000   -2.56594
86800.0000   -2.63110
86840.0000   -2.03371
86880.0000   -1.13999
86920.0000   -2.07295
86960.0000   -1.25804
87000.0000   -2.07626
87040.0000   -2.32902
87080.0000   -2.10891
87120.0000   -2.09225
87160.0000   -2.56056
87200.0000   -2.06903
87240.0000   -1.23247
87280.0000   -1.79283
87320.0000   -2.02462
87360.0000   -2.06990
87400.0000   -1.72208
87440.0000   -1.98509
87480.0000   -3.10197
87520.0000   -1.61441
87560.0000   -1.26555
87600.0000   -1.83867
87640.0000   -1.83604
87680.0000   -2.44879
87720.0000   -2.40549
87760.0000   -1.73452
87800.0000   -2.30390
87840.0000   -2.50704
87880.0000   -1.79794
87920.0000   -2.66011
87960.0000   -1.28943
88000.0000   -2.20743
88040.0000   -1.66194
88080.0000   -2.16637
88120.0000   -2.54559
88160.0000   -2.35261
88200.0000   -2.97388
88240.0000   -2.59676
88280.0000   -2.26859
88320.0000   -2.33371
88360.0000   -1.84048
88400.0000   -2.18685
88440.0000   -1.96756
88480.0000   -1.83167
88520.0000   -2.53814
88560.0000   -2.52134
88600.0000   -2.76066
88640.0000   -0.74839
88680.0000   -1.91613
88720.0000   -2.43247
88760.0000   -2.13448
88800.0000   -1.89985
88840.0000   -1.66557
88880.0000   -1.40385
88920.0000   -1.81838
88960.0000   -1.84065
89000.0000   -2.08739
89040.0000   -2.27392
89080.0000   -2.54717
89120.0000   -2.00819
89160.0000   -1.74038
89200.0000   -2.56206
89240.0000   -1.53501
89280.0000   -1.64525
89320.0000   -1.00527
89360.0000   -2.55155
89400.0000   -1.83419
89440.0000   -1.22479
89480.0000   -1.05491
89520.0000   -1.75335
89560.0000   -1.41646
89600.0000   -2.04572
89640.0000   -1.48141
89680.0000   -1.79748
89720.0000   -1.16704
89760.0000   -1.98827
89800.0000   -1.83643
89840.0000   -1.61942
89880.0000   -1.98248
89920.0000   -1.02387
89960.0000   -1.41647
90000.0000   -1.89970
90040.0000   -1.38733
90080.0000   -1.31134
90120.0000   -2.09811
90160.0000   -1.88843
90200.0000   -3.13713
90240.0000   -2.41364
90280.0000   -2.63887
90320.0000   -2.33604
90360.0000   -3.46155
90400.0000   -2.79710
90440.0000   -1.99488
90480.0000   -1.82910
90520.0000   -2.34218
90560.0000   -2.86085
90600.0000   -2.89288
90640.0000   -1.70526
90680.0000   -2.49736
90720.0000   -2.21125
90760.0000   -1.94520
90800.0000   -2.10669
90840.0000   -2.79968
90880.0000   -2.33851
90920.0000   -2.74648
90960.0000   -2.77411
91000.0000   -1.93217
91040.0000   -2.44919
91080.0000   -2.71799
91120.0000   -3.32317
91160.0000   -3.22544
91200.0000   -3.36837
91240.0000   -3.16673
91280.0000   -2.68242
91320.0000   -3.30368
91360.0000   -3.89233
91400.0000   -3.78536
91440.0000   -4.05527
91480.0000   -3.23794
91520.0000   -2.99135
91560.0000   -2.75290
91600.0000   -2.75039
91640.0000   -3.15852
91680.0000   -3.53952
91720.0000   -3.16852
91760.0000   -3.19385
91800.0000   -2.91783
91840.0000   -3.16313
91880.0000   -2.51846
91920.0000   -2.16113
91960.0000   -3.83550
92000.0000   -2.26295
92040.0000   -2.97500
92080.0000   -2.60235
92120.0000   -2.47304
92160.0000   -1.97965
92200.0000   -2.64914
92240.0000   -3.05392
92280.0000   -2.33361
92320.0000   -3.55532
92360.0000   -3.13027
92400.0000   -2.84666
92440.0000   -3.47359
92480.0000   -2.90102
92520.0000   -3.36856
92560.0000   -2.85260
92600.0000   -2.88788
92640.0000   -0.66991
92680.0000   -1.55213
92720.0000   -2.05414
92760.0000   -2.33301
92800.0000   -1.57705
92840.0000   -1.67475
92880.0000   -2.67419
92920.0000   -3.42378
92960.0000   -1.52679
93000.0000   -1.54181
93040.0000   -2.21598
93080.0000   -1.14592
93120.0000   -2.29050
93160.0000   -2.36608
93200.0000   -2.97508
93240.0000   -2.73529
93280.0000   -2.29432
93320.0000   -1.54182
93360.0000   -1.72765
93400.0000   -2.48788
93440.0000   -3.25498
93480.0000   -2.40897
93520.0000   -1.95126
93560.0000   -2.78404
93600.0000   -2.51227
93640.0000   -2.58083
93680.0000   -2.72380
93720.0000   -1.73066
93760.0000   -1.38541
93800.0000   -2.89393
93840.0000   -3.53535
93880.0000   -3.50998
93920.0000   -3.33262
93960.0000   -3.59207
94000.0000   -3.10139
94040.0000   -3.62348
94080.0000   -3.01152
94120.0000   -3.19894
94160.0000   -3.05105
94200.0000   -4.15111
94240.0000   -2.87261
94280.0000   -2.41813
94320.0000   -2.70175
94360.0000   -2.89792
94400.0000   -2.70744
94440.0000   -2.45040
94480.0000   -1.77633
94520.0000   -2.70766
94560.0000   -2.74514
94600.0000   -2.66938
94640.0000   -3.12722
94680.0000   -3.03259
94720.0000   -2.73174
94760.0000   -2.47150
94800.0000   -3.41845
94840.0000   -3.26609
94880.0000   -3.42020
94920.0000   -3.00530
94960.0000   -2.50547
95000.0000   -2.79543
95040.0000   -2.48847
95080.0000   -2.11142
95120.0000   -1.89714
95160.0000   -3.01618
95200.0000   -2.59408
95240.0000   -3.32381
95280.0000   -2.77647
95320.0000   -2.86739
95360.0000   -3.92529
95400.0000   -3.02626
95440.0000   -3.07051
95480.0000   -2.13370
95520.0000   -2.45159
95560.0000   -3.36377
95600.0000   -2.53977
95640.0000   -2.68552
95680.0000   -2.57379
95720.0000   -3.13228
95760.0000   -2.14946
95800.0000   -3.53330
95840.0000   -2.86363
95880.0000   -3.24057
95920.0000   -3.13543
95960.0000   -3.65811
96000.0000   -2.19851
96040.0000   -2.41255
96080.0000   -1.88339
96120.0000   -2.57741
96160.0000   -3.24020
96200.0000   -2.58514
96240.0000   -2.61449
96280.0000   -2.94745
96320.0000   -2.66392
96360.0000   -2.94236
96400.0000   -3.68782
96440.0000   -3.25073
96480.0000   -4.13295
96520.0000   -3.96584
96560.0000   -4.05066
96600.0000   -3.79768
96640.0000   -4.14845
96680.0000   -4.12440
96720.0000   -5.34561
96760.0000   -5.50377
96800.0000   -4.99038
96840.0000   -4.43834
96880.0000   -4.88227
96920.0000   -4.58090
96960.0000   -2.72282
97000.0000   -3.88898
97040.0000   -3.62961
97080.0000   -2.52527
97120.0000   -3.63004
97160.0000   -2.50099
97200.0000   -3.55038
97240.0000   -3.92345
97280.0000   -4.55513
97320.0000   -4.85762
97360.0000   -4.95522
97400.0000   -4.43920
97440.0000   -3.07455
97480.0000   -4.38373
97520.0000   -3.74086
97560.0000   -4.11706
97600.0000   -4.58749
97640.0000   -4.48825
97680.0000   -4.37881
97720.0000   -4.85997
97760.0000   -3.81370
97800.0000   -3.49010
97840.0000   -4.74876
97880.0000   -3.45193
97920.0000   -3.42326
97960.0000   -3.89775
98000.0000   -4.12834
98040.0000   -4.20217
98080.0000   -3.98939
98120.0000   -3.38729
98160.0000   -3.87122
98200.0000   -2.56033
98240.0000   -3.55803
98280.0000   -4.04316
98320.0000   -3.63596
98360.0000   -4.55042
98400.0000   -4.19922
98440.0000   -4.44322
98480.0000   -4.17047
98520.0000   -4.19576
98560.0000   -4.45217
98600.0000   -4.35629
98640.0000   -4.59010
98680.0000   -3.90367
98720.0000   -3.02185
98760.0000   -4.98363
98800.0000   -4.05968
98840.0000   -4.00284
98880.0000   -4.23808
98920.0000   -4.15431
98960.0000   -3.46845
99000.0000   -4.17710
99040.0000   -3.62610
99080.0000   -3.76510
99120.0000   -3.87993
99160.0000   -3.59206
99200.0000   -3.94017
99240.0000   -4.22960
99280.0000   -3.94853
99320.0000   -3.29371
99360.0000   -3.81899
99400.0000   -2.85710
99440.0000   -3.59196
99480.0000   -3.15146
99520.0000   -3.28544
99560.0000   -2.10332
99600.0000   -2.92401
99640.0000   -2.91204
99680.0000   -2.92745
99720.0000   -2.77182
99760.0000   -3.43847
99800.0000   -3.46912
99840.0000   -3.33284
99880.0000   -3.62202
99920.0000   -3.67400
99960.0000   -3.54659
100000.0000   -3.19147
100040.0000   -3.75481
100080.0000   -2.71383
100120.0000   -3.85280
100160.0000   -4.27297
100200.0000   -3.41977
100240.0000   -3.46966
100280.0000   -3.53857
100320.0000   -3.05314
100360.0000   -3.17677
100400.0000   -3.49003
100440.0000   -2.48916
100480.0000   -3.02889
100520.0000   -3.31990
100560.0000   -3.48891
100600.0000   -2.97605
100640.0000   -3.45378
100680.0000   -4.85700
100720.0000   -2.92633
100760.0000   -3.82888
100800.0000   -3.72619
100840.0000   -4.01087
100880.0000   -3.74078
100920.0000   -4.47581
100960.0000   -3.57451
101000.0000   -3.81340
101040.0000   -2.81183
101080.0000   -2.75547
101120.0000   -2.90977
101160.0000   -2.50485
101200.0000   -3.06981
101240.0000   -3.45095
101280.0000   -3.01517
101320.0000   -3.78322
101360.0000   -3.11867
101400.0000   -2.82752
101440.0000   -2.88708
101480.0000   -3.73200
101520.0000   -3.52625
101560.0000   -3.63271
101600.0000   -3.40116
101640.0000   -3.56855
101680.0000   -4.03465
101720.0000   -4.55244
101760.0000   -4.33075
101800.0000   -4.43050
101840.0000   -3.87422
101880.0000   -4.62994
101920.0000   -4.74762
101960.0000   -4.15407
102000.0000   -4.70667
102040.0000   -5.68200
102080.0000   -4.94295
102120.0000   -4.83984
102160.0000   -5.16550
102200.0000   -4.83690
102240.0000   -4.88718
102280.0000   -4.42209
102320.0000   -4.27936
102360.0000   -4.94386
102400.0000   -5.24166
102440.0000   -4.72461
102480.0000   -5.29509
102520.0000   -5.73338
102560.0000   -5.61495
102600.0000   -4.59074
102640.0000   -4.24912
102680.0000   -4.45823
102720.0000   -3.32993
102760.0000   -4.21592
102800.0000   -3.86056
102840.0000   -3.29213
102880.0000   -4.25424
102920.0000   -4.81335
102960.0000   -4.53284
103000.0000   -3.66714
103040.0000   -4.84200
103080.0000   -4.33622
103120.0000   -4.64112
103160.0000   -4.35566
103200.0000   -4.50661
103240.0000   -5.03294
103280.0000   -4.32889
103320.0000   -3.68194
103360.0000   -3.96066
103400.0000   -4.73362
103440.0000   -3.81010
103480.0000   -4.36433
103520.0000   -4.14162
103560.0000   -4.47375
103600.0000   -4.63131
103640.0000   -4.37446
103680.0000   -4.36589
103720.0000   -4.53381
103760.0000   -3.20599
103800.0000   -4.55858
103840.0000   -4.26586
103880.0000   -4.35040
103920.0000   -5.20970
103960.0000   -4.67792
104000.0000   -5.31992
104040.0000   -5.08098
104080.0000   -5.11719
104120.0000   -4.87523
104160.0000   -4.60426
104200.0000   -5.24949
104240.0000   -4.64468
104280.0000   -4.32909
104320.0000   -4.38814
104360.0000   -4.47473
104400.0000   -4.33289
104440.0000   -3.48278
104480.0000   -3.91643
104520.0000   -4.07316
104560.0000   -4.38687
104600.0000   -4.33278
104640.0000   -4.08445
104680.0000   -3.99336
104720.0000   -4.33138
104760.0000   -4.14841
104800.0000   -3.50024
104840.0000   -3.84516
104880.0000   -3.52999
104920.0000   -4.15173
104960.0000   -5.00156
105000.0000   -3.41891
105040.0000   -3.36368
105080.0000   -3.50338
105120.0000   -3.76580
105160.0000   -4.00397
105200.0000   -3.73044
105240.0000   -3.98857
105280.0000   -3.95486
105320.0000   -3.83191
105360.0000   -4.89743
105400.0000   -4.40608
105440.0000   -4.32379
105480.0000   -4.94562
105520.0000   -4.54315
105560.0000   -4.62713
105600.0000   -4.30187
105640.0000   -3.89839
105680.0000   -3.20132
105720.0000   -4.09035
105760.0000   -3.94078
105800.0000   -3.94479
105840.0000   -3.63135
105880.0000   -4.60416
105920.0000   -4.10081
105960.0000   -3.97812
106000.0000   -2.44495
106040.0000   -3.38892
106080.0000   -3.61798
106120.0000   -3.73622
106160.0000   -3.79866
106200.0000   -2.98805
106240.0000   -2.08956
106280.0000   -2.84349
106320.0000   -3.79379
106360.0000   -4.04980
106400.0000   -3.11946
106440.0000   -3.31527
106480.0000   -3.49062
106520.0000   -3.81531
106560.0000   -5.39496
106600.0000   -3.68417
106640.0000   -4.76446
106680.0000   -3.23816
106720.0000   -4.97058
106760.0000   -4.57586
106800.0000   -2.88322
106840.0000   -5.48325
106880.0000   -5.30518
106920.0000   -4.10128
106960.0000   -5.32315
107000.0000   -5.20660
107040.0000   -4.28786
107080.0000   -3.53807
107120.0000   -4.88739
107160.0000   -4.96192
107200.0000   -3.68350
107240.0000   -3.74305
107280.0000   -4.05124
107320.0000   -3.94505
107360.0000   -4.92662
107400.0000   -4.69590
107440.0000   -5.02457
107480.0000   -5.33726
107520.0000   -5.47129
107560.0000   -5.54594
107600.0000   -5.69520
107640.0000   -6.22600
107680.0000   -5.87876
107720.0000   -4.81006
107760.0000   -4.46523
107800.0000   -3.98300
107840.0000   -5.02361
107880.0000   -4.85281
107920.0000   -4.71068
107960.0000   -4.09583
108000.0000   -4.12017
108040.0000   -4.90621
108080.0000   -5.55077
108120.0000   -5.20334
108160.0000   -4.10210
108200.0000   -5.84217
108240.0000   -5.12373
108280.0000   -5.52037
108320.0000   -5.22379
108360.0000   -5.11893
108400.0000   -4.64969
108440.0000   -3.79966
108480.0000   -4.58060
108520.0000   -3.95159
108560.0000   -4.68848
108600.0000   -3.57322
108640.0000   -5.28709
108680.0000   -5.09579
108720.0000   -4.78503
108760.0000   -5.06409
108800.0000   -5.35529
108840.0000   -4.81580
108880.0000   -4.46301
108920.0000   -4.78464
108960.0000   -4.95459
109000.0000   -4.25833
109040.0000   -4.67464
109080.0000   -4.86604
109120.0000   -4.31094
109160.0000   -4.24526
109200.0000   -3.38174
109240.0000   -3.59610
109280.0000   -4.70515
109320.0000   -4.83053
109360.0000   -4.48239
109400.0000   -4.89034
109440.0000   -5.69794
109480.0000   -3.82193
109520.0000   -3.59435
109560.0000   -3.92570
109600.0000   -4.47895
109640.0000   -4.35683
109680.0000   -4.81004
109720.0000   -5.55350
109760.0000   -4.23417
109800.0000   -4.04680
109840.0000   -4.07101
109880.0000   -4.37702
109920.0000   -5.02767
109960.0000   -5.12995
110000.0000   -4.85321
110040.0000   -4.60507
110080.0000   -4.52991
110120.0000   -5.35889
110160.0000   -4.47706
110200.0000   -4.04360
110240.0000   -3.85126
110280.0000   -4.67156
110320.0000   -3.56608
110360.0000   -4.45571
110400.0000   -3.30633
110440.0000   -4.38197
110480.0000   -3.50881
110520.0000   -3.29080
110560.0000   -4.50938
110600.0000   -4.34223
110640.0000   -3.71385
110680.0000   -4.18290
110720.0000   -4.47250
110760.0000   -5.80481
110800.0000   -5.32750
110840.0000   -6.32230
110880.0000   -5.11979
110920.0000   -5.63739
110960.0000   -4.84321
111000.0000   -4.63053
111040.0000   -4.72066
111080.0000   -5.23181
111120.0000   -4.44193
111160.0000   -4.02458
111200.0000   -5.15286
111240.0000   -4.79978
111280.0000   -4.82567
111320.0000   -5.17507
111360.0000   -4.58581
111400.0000   -4.99272
111440.0000   -4.65935
111480.0000   -4.69939
111520.0000   -5.46654
111560.0000   -5.03433
111600.0000   -5.43518
111640.0000   -4.80466
111680.0000   -4.89400
111720.0000   -4.39425
111760.0000   -5.20117
111800.0000   -5.97048
111840.0000   -3.84653
111880.0000   -4.67156
111920.0000   -4.66252
111960.0000   -6.62362
112000.0000   -6.61448
112040.0000   -4.85668
112080.0000   -4.73295
112120.0000   -5.01041
112160.0000   -5.02442
112200.0000   -4.88259
112240.0000   -5.02461
112280.0000   -5.35741
112320.0000   -6.09102
112360.0000   -4.73615
112400.0000   -5.87863
112440.0000   -4.69828
112480.0000   -5.39146
112520.0000   -4.28819
112560.0000   -4.22270
112600.0000   -3.81157
112640.0000   -4.82646
112680.0000   -4.25120
112720.0000   -4.92313
112760.0000   -5.16077
112800.0000   -4.35009
112840.0000   -4.25356
112880.0000   -4.53880
112920.0000   -5.39118
112960.0000   -5.00205
113000.0000   -5.00622
113040.0000   -5.22269
113080.0000   -4.15361
113120.0000   -4.18814
113160.0000   -4.61092
113200.0000   -5.37362
113240.0000   -4.38588
113280.0000   -3.85697
113320.0000   -3.94053
113360.0000   -3.37463
113400.0000   -3.96417
113440.0000   -3.60581
113480.0000   -4.54953
113520.0000   -4.71333
113560.0000   -4.71401
113600.0000   -3.74793
113640.0000   -5.45027
113680.0000   -5.48896
113720.0000   -5.50988
113760.0000   -4.32324
113800.0000   -4.63029
113840.0000   -5.38757
113880.0000   -5.10117
113920.0000   -4.91569
113960.0000   -4.85709
114000.0000   -4.25605
114040.0000   -4.45408
114080.0000   -3.75681
114120.0000   -4.31357
114160.0000   -5.14494
114200.0000   -5.07887
114240.0000   -5.47319
114280.0000   -5.31231
114320.0000   -5.73639
114360.0000   -4.66865
114400.0000   -5.49296
114440.0000   -4.59893
114480.0000   -5.25604
114520.0000   -5.15614
114560.0000   -5.74842
114600.0000   -4.81022
114640.0000   -4.91115
114680.0000   -5.63083
114720.0000   -5.38099
114760.0000   -4.81928
114800.0000   -4.42647
114840.0000   -4.67088
114880.0000   -4.64779
114920.0000   -4.29799
114960.0000   -3.55718
115000.0000   -4.92244
115040.0000   -5.13174
115080.0000   -5.48014
115120.0000   -6.07968
115160.0000   -4.84380
115200.0000   -4.88640
115240.0000   -4.86995
115280.0000   -4.59543
115320.0000   -4.97300
115360.0000   -4.96185
115400.0000   -5.20411
115440.0000   -4.90491
115480.0000   -4.97229
115520.0000   -4.28155
115560.0000   -3.61956
115600.0000   -4.85016
115640.0000   -4.86926
115680.0000   -4.92008
115720.0000   -5.70548
115760.0000   -5.27832
115800.0000   -5.81146
115840.0000   -5.39947
115880.0000   -5.61063
115920.0000   -5.46777
115960.0000   -5.42020
116000.0000   -5.64166
116040.0000   -5.71427
116080.0000   -5.22576
116120.0000   -5.01421
116160.0000   -4.57744
116200.0000   -5.28132
116240.0000   -5.67362
116280.0000   -6.03438
116320.0000   -4.94430
116360.0000   -5.36564
116400.0000   -4.86846
116440.0000   -5.18299
116480.0000   -5.10742
116520.0000   -4.29167
116560.0000   -4.37925
116600.0000   -4.14422
116640.0000   -4.26801
116680.0000   -3.91676
116720.0000   -4.83354
116760.0000   -5.22921
116800.0000   -4.73220
116840.0000   -5.48083
116880.0000   -4.29453
116920.0000   -2.97732
116960.0000   -3.00502
117000.0000   -3.44308
117040.0000   -3.55811
117080.0000   -4.15249
117120.0000   -4.27827
117160.0000   -3.74003
117200.0000   -3.89148
117240.0000   -4.92365
117280.0000   -4.68326
117320.0000   -4.48860
117360.0000   -4.02170
117400.0000   -4.65376
117440.0000   -5.07836
117480.0000   -4.98996
117520.0000   -3.20857
117560.0000   -4.29697
117600.0000   -3.54034
117640.0000   -4.36550
117680.0000   -4.90068
117720.0000   -5.26199
117760.0000   -5.39786
117800.0000   -5.08052
117840.0000   -4.52295
117880.0000   -4.53244
117920.0000   -4.14579
117960.0000   -4.11209
118000.0000   -4.12031
118040.0000   -5.53758
118080.0000   -5.25212
118120.0000   -4.54721
118160.0000   -3.79656
118200.0000   -4.70509
118240.0000   -4.12699
118280.0000   -5.32230
118320.0000   -4.21345
118360.0000   -3.36284
118400.0000   -3.89479
118440.0000   -2.99295
118480.0000   -2.09056
118520.0000   -3.44966
118560.0000   -3.48575
118600.0000   -2.64188
118640.0000   -3.97175
118680.0000   -5.17546
118720.0000   -4.44374
118760.0000   -5.15103
118800.0000   -4.69448
118840.0000   -4.55340
118880.0000   -4.18730
118920.0000   -4.78793
118960.0000   -4.49853
119000.0000   -3.70417
119040.0000   -4.07448
119080.0000   -4.58134
119120.0000   -3.87716
119160.0000   -3.70525
119200.0000   -3.39408
119240.0000   -3.38799
119280.0000   -2.45854
119320.0000   -1.90533
119360.0000   -3.39200
119400.0000   -3.04523
119440.0000   -3.29354
119480.0000   -2.82743
119520.0000   -2.65690
119560.0000   -3.19190
119600.0000   -3.26908
119640.0000   -3.38915
119680.0000   -3.49796
119720.0000   -3.48170
119760.0000   -3.31840
119800.0000   -3.89466
119840.0000   -3.84575
119880.0000   -4.28278
119920.0000   -3.84705
119960.0000   -3.63993
120000.0000   -3.74298
120040.0000   -4.11018
120080.0000   -2.81423
120120.0000   -3.15355
120160.0000   -2.63547
120200.0000   -3.09079
120240.0000   -3.40122
120280.0000   -2.99673
120320.0000   -2.57767
120360.0000   -3.29614
120400.0000   -3.94259
120440.0000   -3.81462
120480.0000   -4.78549
120520.0000   -5.07199
120560.0000   -5.47947
120600.0000   -4.49392
120640.0000   -5.09350
120680.0000   -4.34957
120720.0000   -3.73436
120760.0000   -4.70907
120800.0000   -4.01103
120840.0000   -4.50278
120880.0000   -4.77018
120920.0000   -2.32672
120960.0000   -2.10750
121000.0000   -3.28830
121040.0000   -2.93932
121080.0000   -2.86153
121120.0000   -2.10910
121160.0000   -3.42931
121200.0000   -2.27308
121240.0000   -2.23341
121280.0000   -2.24027
121320.0000   -2.64125
121360.0000   -2.36652
121400.0000   -2.38050
121440.0000   -1.76318
121480.0000   -2.24807
121520.0000   -2.05952
121560.0000   -1.90363
121600.0000   -1.60970
121640.0000   -1.61902
121680.0000   -1.88195
121720.0000   -1.70430
121760.0000   -1.83292
121800.0000   -2.05284
121840.0000   -1.87392
121880.0000   -1.03211
121920.0000   -1.08295
121960.0000   -1.18124
122000.0000   -2.08827
122040.0000   -1.64757
122080.0000   -2.31947
122120.0000   -2.93399
122160.0000   -0.76420
122200.0000   -1.64496
122240.0000   -0.69028
122280.0000   -1.04161
122320.0000   -1.63292
122360.0000   -1.72853
122400.0000   -1.29624
122440.0000   -1.69888
122480.0000   -1.66929
122520.0000   -1.05644
122560.0000   -0.70736
122600.0000   -1.31802
122640.0000   -0.18934
122680.0000   -0.37716
122720.0000   -0.83026
122760.0000   -1.09098
122800.0000   -1.10990
122840.0000   -1.70079
122880.0000   -2.75464
122920.0000   -1.89167
122960.0000   -3.13799
123000.0000   -2.36315
123040.0000   -2.36824
123080.0000   -2.01678
123120.0000   -1.18767
123160.0000   -2.50972
123200.0000   -1.64988
123240.0000   -1.69141
123280.0000   -2.15277
123320.0000   -1.50769
123360.0000   -2.16853
123400.0000   -1.66809
123440.0000   -2.44317
123480.0000   -1.56309
123520.0000   -1.01345
123560.0000   -1.40763
123600.0000   -1.43742
123640.0000   -2.80535
123680.0000   -1.31881
123720.0000   -1.47290
123760.0000   -1.24903
123800.0000   -0.96376
123840.0000   -0.60675
123880.0000   -1.25757
123920.0000   -1.17699
123960.0000   -1.05897
124000.0000   -2.03274
124040.0000   -1.66830
124080.0000   -2.03648
124120.0000   -1.35866
124160.0000   -1.42852
124200.0000   -1.73229
124240.0000   -1.81915
124280.0000   -1.35675
124320.0000   -1.33059
124360.0000   -1.07959
124400.0000   -1.29510
124440.0000   -1.24245
124480.0000   -1.47931
124520.0000   -1.61602
124560.0000   -3.00330
124600.0000   -2.97043
124640.0000   -1.70448
124680.0000   -2.61360
124720.0000   -2.18367
124760.0000   -2.15343
124800.0000   -2.49002
124840.0000   -1.25495
124880.0000   -1.69342
124920.0000   -1.71340
124960.0000   -2.35796
125000.0000   -2.08490
125040.0000   -3.16846
125080.0000   -3.49572
125120.0000   -2.16909
125160.0000   -2.42366
125200.0000   -2.61101
125240.0000   -2.30963
125280.0000   -2.25428
125320.0000   -1.29903
125360.0000   -2.06486
125400.0000   -1.84972
125440.0000   -1.58012
125480.0000   -1.43187
125520.0000   -1.40828
125560.0000   -2.77723
125600.0000   -1.48174
125640.0000   -0.67527
125680.0000   -1.28999
125720.0000    0.17908
125760.0000   -0.03142
125800.0000    0.12922
125840.0000   -0.91995
125880.0000   -0.36226
125920.0000   -0.44223
125960.0000   -0.48289
126000.0000   -0.50215
126040.0000   -0.71719
126080.0000   -1.18464
126120.0000    0.18392
126160.0000    0.57755
126200.0000   -0.06727
126240.0000   -1.31890
126280.0000   -0.82284
126320.0000   -1.19521
126360.0000   -1.63455
126400.0000   -1.47378
126440.0000   -1.37275
126480.0000   -0.18728
126520.0000   -0.65542
126560.0000   -0.45352
126600.0000   -0.40224
126640.0000   -0.61833
126680.0000   -1.33684
126720.0000   -1.27404
126760.0000   -0.15204
126800.0000   -0.78246
126840.0000   -0.83290
126880.0000   -1.61480
126920.0000   -0.93516
126960.0000   -0.25505
127000.0000   -0.15772
127040.0000   -1.89685
127080.0000   -1.34925
127120.0000   -1.21257
127160.0000   -1.67606
127200.0000   -1.05505
127240.0000   -2.07951
127280.0000   -2.37975
127320.0000   -1.98883
127360.0000   -2.84769
127400.0000   -1.60469
127440.0000   -2.40756
127480.0000   -1.95478
127520.0000   -2.11526
127560.0000   -2.23328
127600.0000   -2.61294
127640.0000   -2.44589
127680.0000   -1.28991
127720.0000   -1.37361
127760.0000   -2.02953
127800.0000   -2.12551
127840.0000   -2.26284
127880.0000   -2.81341
127920.0000   -1.80068
127960.0000   -1.70764
128000.0000   -1.61712
128040.0000   -2.56106
128080.0000   -2.66314
128120.0000   -1.82107
128160.0000   -1.96706
128200.0000   -2.11242
128240.0000   -2.59218
128280.0000   -1.46229
128320.0000   -1.64667
128360.0000   -0.78951
128400.0000   -1.04642
128440.0000   -1.19609
128480.0000   -1.93325
128520.0000   -1.86007
128560.0000   -2.64728
128600.0000   -2.87638
128640.0000   -3.29918
128680.0000   -2.29451
128720.0000   -2.39694
128760.0000   -2.08210
128800.0000   -2.51274
128840.0000   -2.16963
128880.0000   -2.97471
128920.0000   -1.73133
128960.0000   -2.55871
129000.0000   -1.89829
129040.0000   -2.27751
129080.0000   -1.31706
129120.0000   -2.06412
129160.0000   -2.46273
129200.0000   -2.30316
129240.0000   -2.09967
129280.0000   -1.92187
129320.0000   -2.03621
129360.0000   -1.46849
129400.0000   -0.20090
129440.0000   -2.05176
129480.0000   -2.16895
129520.0000   -1.99571
129560.0000   -0.89814
129600.0000   -0.63893
129640.0000   -1.76162
129680.0000   -0.36847
129720.0000   -1.91285
129760.0000   -0.90514
129800.0000   -0.42703
129840.0000   -0.66842
129880.0000   -0.74819
129920.0000   -0.33364
129960.0000   -1.38312
130000.0000   -1.76720
130040.0000   -0.63489
130080.0000   -1.82534
130120.0000   -1.81745
130160.0000   -1.63047
130200.0000   -1.51244
130240.0000   -1.91536
130280.0000   -2.23143
130320.0000   -1.81202
130360.0000   -2.29706
130400.0000   -1.06794
130440.0000   -1.25254
130480.0000   -0.47561
130520.0000   -1.80851
130560.0000   -2.33012
130600.0000   -1.33822
130640.0000   -1.26749
130680.0000   -0.73706
130720.0000   -1.88595
130760.0000   -1.59223
130800.0000   -0.47771
130840.0000   -1.22380
130880.0000   -1.66075
130920.0000   -1.31760
130960.0000   -2.40108
131000.0000   -1.66581
131040.0000   -2.09304
131080.0000   -2.23457
131120.0000   -1.90894
131160.0000   -0.92522
131200.0000   -1.67488
131240.0000   -1.69591
131280.0000   -1.89793
131320.0000   -3.13277
131360.0000   -1.27421
131400.0000   -2.51556
131440.0000   -1.70985
131480.0000   -2.04387
131520.0000   -3.01516
131560.0000   -2.33632
131600.0000   -2.11734
131640.0000   -2.64626
131680.0000   -2.44764
131720.0000   -1.73526
131760.0000   -1.01391
131800.0000   -1.39127
131840.0000   -1.51273
131880.0000   -1.72502
131920.0000   -2.03754
131960.0000   -2.96410
132000.0000   -3.73533
132040.0000   -2.20409
132080.0000   -2.16853
132120.0000   -2.10954
132160.0000   -2.78665
132200.0000   -1.84442
132240.0000   -1.36046
132280.0000   -1.84249
132320.0000   -1.03883
132360.0000   -0.08009
132400.0000   -2.40222
132440.0000   -2.10552
132480.0000   -2.11373
132520.0000   -2.94208
132560.0000   -0.75757
132600.0000   -1.62286
132640.0000   -3.28631
132680.0000   -2.66073
132720.0000   -4.03104
132760.0000   -3.89845
132800.0000   -2.67628
132840.0000   -2.35935
132880.0000   -1.81042
132920.0000   -0.51447
132960.0000   -0.72579
133000.0000   -2.22789
133040.0000   -2.48764
133080.0000   -1.79814
133120.0000   -1.02305
133160.0000   -0.72503
133200.0000   -1.08395
133240.0000   -1.12669
133280.0000   -0.28469
133320.0000   -0.77674
133360.0000   -1.52556
133400.0000   -0.82994
133440.0000   -0.21210
133480.0000    0.89024
133520.0000    2.41272
133560.0000    1.65783
133600.0000    2.67980
133640.0000    3.21352
133680.0000    3.50572
133720.0000    3.03193
133760.0000    3.55605
133800.0000    2.85253
133840.0000    3.95953
133880.0000    2.37106
133920.0000    3.93808
133960.0000    3.11717
134000.0000    4.26474
134040.0000    4.34270
134080.0000    2.54778
134120.0000    2.65848
134160.0000    3.63560
134200.0000    3.84496
134240.0000    4.60666
134280.0000    3.17479
134320.0000    3.23725
134360.0000    3.12827
134400.0000    3.09358
134440.0000    2.85911
134480.0000    3.80401
134520.0000    4.03490
134560.0000    3.65832
134600.0000    3.16863
134640.0000    4.27171
134680.0000    3.87394
134720.0000    3.93182
134760.0000    1.77997
134800.0000    3.45180
134840.0000    3.15795
134880.0000    2.75583
134920.0000    1.81644
134960.0000    1.81586
135000.0000    3.08931
135040.0000    2.53796
135080.0000    2.51240
135120.0000    1.93499
135160.0000    2.81225
135200.0000    2.58886
135240.0000    2.07007
135280.0000    1.47171
135320.0000    2.24638
135360.0000    3.23144
135400.0000    4.07928
135440.0000    2.86469
135480.0000    2.98717
135520.0000    3.25848
135560.0000    2.41554
135600.0000    1.91516
135640.0000    1.57287
135680.0000    1.27890
135720.0000    2.45750
135760.0000    2.83834
135800.0000    3.17743
135840.0000    2.38678
135880.0000    3.02785
135920.0000    2.32324
135960.0000    1.98788
136000.0000    1.97574
136040.0000    0.61433
136080.0000    0.94866
136120.0000    1.72365
136160.0000    1.10260
136200.0000    2.63568
136240.0000    2.48137
136280.0000    2.55731
136320.0000    2.28270
136360.0000    1.59263
136400.0000    2.23004
136440.0000    2.90894
136480.0000    2.77600
136520.0000    2.03780
136560.0000    2.03971
136600.0000    1.61488
136640.0000    2.75435
136680.0000    1.72087
136720.0000    1.11208
136760.0000    0.56975
136800.0000    1.36308
136840.0000    0.95722
136880.0000    1.03853
136920.0000    1.53278
136960.0000    1.83798
137000.0000    2.92053
137040.0000    2.04355
137080.0000    0.84301
137120.0000    1.17327
137160.0000    0.74435
137200.0000    1.61731
137240.0000    1.30874
137280.0000    1.83125
137320.0000    3.67776
137360.0000    2.56879
137400.0000    3.11612
137440.0000    3.33903
137480.0000    2.49698
137520.0000    3.64304
137560.0000    3.54989
137600.0000    4.35020
137640.0000    3.60144
137680.0000    4.01617
137720.0000    2.97786
137760.0000    3.24395
137800.0000    3.66697
137840.0000    4.93936
137880.0000    4.65917
137920.0000    4.62505
137960.0000    3.72332
138000.0000    1.41240
138040.0000    2.44665
138080.0000    1.77465
138120.0000    2.00046
138160.0000    3.67758
138200.0000    4.32247
138240.0000    3.41833
138280.0000    1.82457
138320.0000    1.45865
138360.0000    1.63585
138400.0000    2.69923
138440.0000    2.25896
138480.0000    3.02139
138520.0000    3.13469
138560.0000    2.81081
138600.0000    1.74472
138640.0000   -0.10173
138680.0000    1.14675
138720.0000    1.56487
138760.0000    0.53896
138800.0000    0.87262
138840.0000    0.91185
138880.0000    0.10683
138920.0000    0.39198
138960.0000    1.08670
139000.0000    0.13984
139040.0000    0.51933
139080.0000    1.12313
139120.0000    1.01888
139160.0000    0.81378
139200.0000   -0.37533
139240.0000    0.33780
139280.0000    0.04250
139320.0000    0.53174
139360.0000    0.11330
139400.0000    0.58463
139440.0000    1.95421
139480.0000    1.24897
139520.0000    1.40127
139560.0000    0.12411
139600.0000    0.78958
139640.0000    0.32343
139680.0000   -0.44951
139720.0000    0.12338
139760.0000   -1.24132
139800.0000   -0.10283
139840.0000   -0.55167
139880.0000   -0.20648
139920.0000   -0.14293
139960.0000   -1.00706
140000.0000   -0.24566
140040.0000   -0.26308
140080.0000    0.12328
140120.0000    0.84739
140160.0000    1.10536
140200.0000    0.93140
140240.0000    1.40903
140280.0000    1.11921
140320.0000    0.72440
140360.0000    1.46859
140400.0000    0.73218
140440.0000    1.29259
140480.0000    0.73322
140520.0000    1.55921
140560.0000    0.72411
140600.0000    0.31499
140640.0000    0.72419
140680.0000    1.28293
140720.0000    1.55003
140760.0000    1.58646
140800.0000    0.85367
140840.0000    1.83383
140880.0000    0.82431
140920.0000   -0.35281
140960.0000    0.18992
141000.0000   -0.65343
141040.0000   -0.26453
141080.0000   -0.40597
141120.0000    0.16886
141160.0000    0.27954
141200.0000    1.10661
141240.0000    1.26278
141280.0000    0.90959
141320.0000    0.26505
141360.0000   -0.49388
141400.0000   -1.08473
141440.0000   -0.98979
141480.0000   -1.69140
141520.0000   -2.98402
141560.0000   -1.88643
141600.0000   -2.53651
141640.0000   -1.94896
141680.0000   -1.92906
141720.0000   -1.02977
141760.0000    0.03147
141800.0000    0.31313
141840.0000   -0.99878
141880.0000   -0.06292
141920.0000    0.10547
141960.0000   -1.23724
142000.0000   -0.81841
142040.0000   -0.34056
142080.0000   -0.15040
142120.0000    1.19101
142160.0000    0.50376
142200.0000   -1.12094
142240.0000    0.81039
142280.0000    0.67509
142320.0000    0.39140
142360.0000    1.23192
142400.0000    0.56889
142440.0000   -0.50904
142480.0000    0.19366
142520.0000   -0.21796
142560.0000    0.13754
142600.0000    2.23506
142640.0000    0.31195
142680.0000    0.38554
142720.0000    0.33746
142760.0000   -0.14313
142800.0000   -0.19760
142840.0000    0.36553
142880.0000    0.56460
142920.0000    1.77526
142960.0000    1.46475
143000.0000    1.34135
143040.0000    1.09746
143080.0000    1.03392
143120.0000    1.23215
143160.0000    0.35583
143200.0000    0.68585
143240.0000    0.17811
143280.0000   -0.87213
143320.0000   -1.22706
143360.0000   -0.39487
143400.0000    0.30487
143440.0000   -0.36361
143480.0000    0.16305
143520.0000   -0.18340
143560.0000    1.66775
143600.0000    0.62695
143640.0000    1.59500
143680.0000    1.63531
143720.0000    1.56191
143760.0000    1.43415
143800.0000    1.84123
143840.0000    1.06295
143880.0000    0.28772
143920.0000    0.70832
143960.0000    0.37261
144000.0000    0.06462
144040.0000   -1.18794
144080.0000   -1.33228
144120.0000   -1.11961
144160.0000   -1.00086
144200.0000   -0.88282
144240.0000   -1.09272
144280.0000   -0.85537
144320.0000    0.46253
144360.0000   -0.32308
144400.0000   -0.43691
144440.0000   -0.57684
144480.0000   -0.13423
144520.0000    0.51476
144560.0000   -0.07621
144600.0000   -0.94373
144640.0000   -0.22339
144680.0000    0.17081
144720.0000   -0.51028
144760.0000   -0.38923
144800.0000   -0.71262
144840.0000   -1.49037
144880.0000   -0.84870
144920.0000   -1.32559
144960.0000   -1.15425
145000.0000    0.74047
145040.0000   -0.37238
145080.0000   -0.37961
145120.0000   -0.05792
145160.0000   -0.35164
145200.0000   -1.73097
145240.0000   -1.18834
145280.0000   -1.24866
145320.0000   -1.42640
145360.0000   -2.26115
145400.0000   -1.66832
145440.0000   -1.48466
145480.0000   -0.63588
145520.0000   -1.59037
145560.0000   -1.33583
145600.0000   -1.31832
145640.0000   -1.24129
145680.0000   -0.42877
145720.0000   -1.43927
145760.0000   -0.66058
145800.0000   -1.75044
145840.0000   -2.30648
145880.0000   -2.06244
145920.0000   -2.22711
145960.0000   -2.40304
146000.0000   -1.59553
146040.0000   -1.03836
146080.0000   -1.96506
146120.0000   -2.06510
146160.0000   -2.56637
146200.0000   -1.07999
146240.0000   -1.57345
146280.0000   -1.76603
146320.0000   -2.14220
146360.0000   -0.20799
146400.0000   -0.94528
146440.0000   -2.57163
146480.0000   -1.89012
146520.0000   -0.75181
146560.0000   -1.74679
146600.0000   -0.50783
146640.0000   -2.02880
146680.0000   -2.49092
146720.0000   -0.69921
146760.0000    0.17093
146800.0000   -0.73471
146840.0000   -0.27844
146880.0000    0.03822
146920.0000    0.58181
146960.0000    0.25680
147000.0000   -0.00732
147040.0000   -0.45382
147080.0000    0.33365
147120.0000   -2.07698
147160.0000   -1.42090
147200.0000   -0.56107
147240.0000   -1.06979
147280.0000   -1.30345
147320.0000   -0.73253
147360.0000    1.02352
147400.0000    0.08406
147440.0000   -0.02207
147480.0000    0.48209
147520.0000    0.03224
147560.0000   -0.02182
147600.0000    0.01128
147640.0000    1.70342
147680.0000    1.18151
147720.0000    0.32731
147760.0000    0.56225
147800.0000    1.67719
147840.0000    0.74834
147880.0000    2.08135
147920.0000    1.77808
147960.0000    0.45439
148000.0000    0.40554
148040.0000    0.12842
148080.0000    0.51321
148120.0000    0.59129
148160.0000    2.50014
148200.0000    1.12955
148240.0000    1.29547
148280.0000    1.29698
148320.0000    0.32631
148360.0000   -0.15884
148400.0000    0.17862
148440.0000   -0.47990
148480.0000    0.26624
148520.0000    0.64800
148560.0000   -0.77040
148600.0000   -0.05846
148640.0000   -0.63894
148680.0000   -0.31209
148720.0000   -0.03846
148760.0000    0.66717
148800.0000    0.37492
148840.0000    0.79999
148880.0000    0.36221
148920.0000   -0.33664
148960.0000   -0.15809
149000.0000    0.41321
149040.0000   -0.28991
149080.0000    0.66846
149120.0000    0.30744
149160.0000    0.26370
149200.0000    0.35075
149240.0000   -0.08179
149280.0000   -0.63146
149320.0000   -0.35319
149360.0000   -0.64385
149400.0000    0.15378
149440.0000   -0.66602
149480.0000   -0.98072
149520.0000   -0.99454
149560.0000   -0.30972
149600.0000    0.59195
149640.0000   -0.99902
149680.0000    0.15308
149720.0000   -0.09234
149760.0000    0.06412
149800.0000   -0.48010
149840.0000    0.45285
149880.0000   -0.36667
149920.0000   -0.54901
149960.0000   -1.16800
150000.0000   -1.34774
150040.0000   -0.39322
150080.0000   -0.21624
150120.0000    1.30563
150160.0000    1.05205
150200.0000    0.23465
150240.0000   -0.40068
150280.0000   -0.47876
150320.0000   -0.90820
150360.0000    0.06309
150400.0000   -0.36120
150440.0000    0.56544
150480.0000    1.40207
150520.0000    0.37845
150560.0000   -0.30278
150600.0000   -0.70121
150640.0000   -0.00634
150680.0000   -0.11571
150720.0000   -1.01189
150760.0000   -0.10007
150800.0000    0.17012
150840.0000    1.36781
150880.0000    0.92057
150920.0000   -1.15952
150960.0000    0.32284
151000.0000    0.78022
151040.0000    0.13393
151080.0000    0.76667
151120.0000   -0.75934
151160.0000    0.77757
151200.0000    0.16530
151240.0000   -0.45932
151280.0000   -0.31559
151320.0000    0.47665
151360.0000   -0.15395
151400.0000    0.18218
151440.0000    0.06359
151480.0000    0.11067
151520.0000    1.18053
151560.0000    0.39417
151600.0000    1.64823
151640.0000    0.49916
151680.0000    0.35363
151720.0000    0.01954
151760.0000   -0.69482
151800.0000   -0.70619
151840.0000   -0.38215
151880.0000    0.24254
151920.0000   -0.15320
151960.0000   -0.62030
152000.0000    1.04561
152040.0000    1.08721
152080.0000    0.58789
152120.0000   -0.02711
152160.0000    1.22749
152200.0000   -0.01441
152240.0000    0.86097
152280.0000    0.78936
152320.0000    0.64458
152360.0000    0.89259
152400.0000    0.36778
152440.0000   -0.12238
152480.0000    1.16588
152520.0000    1.52848
152560.0000    1.80923
152600.0000    1.07789
152640.0000    2.02357
152680.0000    1.15653
152720.0000    1.80666
152760.0000    2.10931
152800.0000    3.37307
152840.0000    1.96100
152880.0000    0.10813
152920.0000    1.16307
152960.0000    1.10094
153000.0000    0.91234
153040.0000    0.63190
153080.0000    1.31291
153120.0000    1.73129
153160.0000    1.85300
153200.0000    0.85859
153240.0000    1.42466
153280.0000    1.32752
153320.0000    2.30986
153360.0000    1.73602
153400.0000    1.27633
153440.0000    2.21254
153480.0000    1.57162
153520.0000    2.74038
153560.0000    3.84099
153600.0000    2.91825
153640.0000    2.64904
153680.0000    3.03465
153720.0000    3.15734
153760.0000    2.09797
153800.0000    2.39589
153840.0000    3.10924
153880.0000    3.03087
153920.0000    3.19547
153960.0000    2.93361
154000.0000    3.09836
154040.0000    2.59780
154080.0000    3.09178
154120.0000    2.90724
154160.0000    2.37485
154200.0000    2.07127
154240.0000    2.35478
154280.0000    1.92463
154320.0000    1.48052
154360.0000    1.73247
154400.0000    2.88053
154440.0000    1.89130
154480.0000    1.44229
154520.0000    1.75680
154560.0000    1.41872
154600.0000    0.71538
154640.0000    1.51824
154680.0000    1.71330
154720.0000    2.04344
154760.0000    2.10037
154800.0000    1.54237
154840.0000    2.21302
154880.0000    2.22355
154920.0000    2.23308
154960.0000    1.66686
155000.0000    3.10977
155040.0000    2.62590
155080.0000    2.98074
155120.0000    2.26041
155160.0000    2.14835
155200.0000    2.71214
155240.0000    2.75557
155280.0000    2.30108
155320.0000    2.52704
155360.0000    3.05288
155400.0000    3.37264
155440.0000    2.78677
155480.0000    2.36111
155520.0000    2.45108
155560.0000    3.05644
155600.0000    2.34885
155640.0000    3.20237
155680.0000    3.29738
155720.0000    2.47091
155760.0000    2.12580
155800.0000    2.36983
155840.0000    2.54398
155880.0000    1.90301
155920.0000    1.96748
155960.0000    2.79176
156000.0000    3.76358
156040.0000    4.16755
156080.0000    2.68024
156120.0000    2.93665
156160.0000    2.94976
156200.0000    1.47492
156240.0000    2.84729
156280.0000    3.19257
156320.0000    2.99146
156360.0000    2.43661
156400.0000    3.12506
156440.0000    3.47562
156480.0000    2.79622
156520.0000    2.82068
156560.0000    3.08266
156600.0000    2.62142
156640.0000    3.08583
156680.0000    1.99416
156720.0000    3.11320
156760.0000    2.66420
156800.0000    3.19704
156840.0000    3.75400
156880.0000    2.63127
156920.0000    2.51130
156960.0000    2.74055
157000.0000    2.60626
157040.0000    1.39356
157080.0000    2.76477
157120.0000    2.90431
157160.0000    2.67364
157200.0000    1.85161
157240.0000    1.46251
157280.0000    1.18652
157320.0000    1.79559
157360.0000    1.84181
157400.0000    2.19066
157440.0000    1.75274
157480.0000    1.67482
157520.0000    1.89251
157560.0000    1.36415
157600.0000    1.60217
157640.0000    1.65616
157680.0000    0.65845
157720.0000    1.69282
157760.0000    1.36874
157800.0000    1.43637
157840.0000    2.78929
157880.0000    1.92605
157920.0000    2.29123
157960.0000    2.76711
158000.0000    2.45728
158040.0000    3.80653
158080.0000    4.42945
158120.0000    2.86634
158160.0000    3.77515
158200.0000    2.85944
158240.0000    3.43602
158280.0000    3.53390
158320.0000    2.99520
158360.0000    3.39230
158400.0000    3.78150
158440.0000    3.21760
158480.0000    3.72091
158520.0000    3.29530
158560.0000    2.24150
158600.0000    2.96454
158640.0000    2.70074
158680.0000    2.77809
158720.0000    2.75979
158760.0000    3.36838
158800.0000    2.95057
158840.0000    2.83969
158880.0000    1.90603
158920.0000    2.30961
158960.0000    2.20514
159000.0000    3.45618
159040.0000    2.14295
159080.0000    2.59104
159120.0000    1.84586
159160.0000    2.92031
159200.0000    2.26720
159240.0000    2.59126
159280.0000    1.19046
159320.0000    2.72461
159360.0000    2.98547
159400.0000    3.31241
159440.0000    2.97667
159480.0000    1.67609
159520.0000    2.43127
159560.0000    2.25794
159600.0000    2.26467
159640.0000    2.69193
159680.0000    2.72428
159720.0000    2.46462
159760.0000    2.99021
159800.0000    1.77603
159840.0000    1.87022
159880.0000    2.77489
159920.0000    3.77845
159960.0000    3.68911
160000.0000    4.23021
160040.0000    3.05552
160080.0000    2.88643
160120.0000    2.83004
160160.0000    2.32945
160200.0000    1.91587
160240.0000    1.92793
160280.0000    2.37843
160320.0000    2.19193
160360.0000    3.34179
160400.0000    2.72550
160440.0000    1.85546
160480.0000    3.00927
160520.0000    2.80776
160560.0000    2.39856
160600.0000    3.05676
160640.0000    2.89993
160680.0000    2.80015
160720.0000    3.00683
160760.0000    2.83131
160800.0000    2.71776
160840.0000    2.07134
160880.0000    2.25124
160920.0000    2.88597
160960.0000    2.07047
161000.0000    2.83803
161040.0000    2.18865
161080.0000    2.24893
161120.0000    2.84137
161160.0000    2.10455
161200.0000    2.86979
161240.0000    2.55550
161280.0000    2.06556
161320.0000    2.45705
161360.0000    2.45035
161400.0000    2.82673
161440.0000    3.16171
161480.0000    1.52540
161520.0000    3.85705
161560.0000    2.67380
161600.0000    2.06703
161640.0000    2.50408
161680.0000    2.71424
161720.0000    3.26848
161760.0000    2.12288
161800.0000    2.85087
161840.0000    3.38050
161880.0000    3.50004
161920.0000    3.42213
161960.0000    3.55163
162000.0000    2.11574
162040.0000    1.97678
162080.0000    3.66944
162120.0000    2.61381
162160.0000    2.66456
162200.0000    3.85784
162240.0000    2.95176
162280.0000    2.97869
162320.0000    3.62746
162360.0000    3.75116
162400.0000    3.43136
162440.0000    2.01246
162480.0000    1.77327
162520.0000    1.78902
162560.0000    2.99709
162600.0000    3.22985
162640.0000    2.55897
162680.0000    3.41062
162720.0000    2.84610
162760.0000    2.54397
162800.0000    2.15742
162840.0000    2.35320
162880.0000    2.54115
162920.0000    2.89891
162960.0000    2.95480
163000.0000    2.80570
163040.0000    3.58570
163080.0000    3.80440
163120.0000    3.29114
163160.0000    1.99798
163200.0000    1.45250
163240.0000    1.89642
163280.0000    1.89204
163320.0000    2.10049
163360.0000    1.72735
163400.0000    2.25296
163440.0000    2.55599
163480.0000    2.41012
163520.0000    2.91679
163560.0000    2.90759
163600.0000    3.44649
163640.0000    3.15639
163680.0000    2.91608
163720.0000    2.84012
163760.0000    3.35187
163800.0000    3.08053
163840.0000    3.04466
163880.0000    3.30670
163920.0000    2.96534
163960.0000    4.00713
164000.0000    3.45599
164040.0000    2.28003
164080.0000    1.80471
164120.0000    2.17869
164160.0000    3.68743
164200.0000    3.47138
164240.0000    4.14568
164280.0000    2.83817
164320.0000    3.87550
164360.0000    3.83377
164400.0000    3.41150
164440.0000    3.44500
164480.0000    2.56675
164520.0000    2.19678
164560.0000    2.46808
164600.0000    3.97338
164640.0000    3.63749
164680.0000    3.37980
164720.0000    3.34297
164760.0000    2.69394
164800.0000    4.12285
164840.0000    4.07359
164880.0000    3.71437
164920.0000    3.71311
164960.0000    3.87192
165000.0000    3.74696
165040.0000    3.06527
165080.0000    3.03651
165120.0000    3.89399
165160.0000    4.11993
165200.0000    4.40995
165240.0000    4.93102
165280.0000    5.00568
165320.0000    4.76206
165360.0000    4.12191
165400.0000    3.28026
165440.0000    2.99245
165480.0000    4.11181
165520.0000    3.41374
165560.0000    4.59395
165600.0000    3.86586
165640.0000    2.81936
165680.0000    2.39633
165720.0000    2.36430
165760.0000    3.39912
165800.0000    1.89517
165840.0000    2.63145
165880.0000    2.63281
165920.0000    2.90739
165960.0000    2.06201
166000.0000    2.85032
166040.0000    2.90554
166080.0000    1.94151
166120.0000    1.22256
166160.0000    0.68509
166200.0000    0.36233
166240.0000    1.94635
166280.0000    2.61985
166320.0000    1.05521
166360.0000    1.79140
166400.0000    1.76590
166440.0000    2.54094
166480.0000    2.36915
166520.0000    3.35863
166560.0000    3.51513
166600.0000    2.76243
166640.0000    1.35348
166680.0000    1.79800
166720.0000    1.99236
166760.0000    1.31978
166800.0000    3.52849
166840.0000    1.88881
166880.0000    2.65609
166920.0000    2.32191
166960.0000    2.47623
167000.0000    3.42711
167040.0000    2.85363
167080.0000    1.96878
167120.0000    1.46873
167160.0000    1.59837
167200.0000    1.55625
167240.0000    0.22069
167280.0000    1.21022
167320.0000    1.02171
167360.0000    0.86353
167400.0000    2.16914
167440.0000    1.01608
167480.0000    0.70637
167520.0000    0.32552
167560.0000    1.08735
167600.0000   -0.10310
167640.0000    0.43854
167680.0000    1.09454
167720.0000    1.06914
167760.0000    1.13158
167800.0000    0.62971
167840.0000    0.38093
167880.0000    1.12633
167920.0000    2.30070
167960.0000    1.50094
168000.0000    2.16407
168040.0000    1.94260
168080.0000    1.77000
168120.0000    1.57990
168160.0000    1.54515
168200.0000    1.67018
168240.0000    0.98057
168280.0000    0.89960
168320.0000    0.04206
168360.0000    0.46269
168400.0000    1.24394
168440.0000    0.87523
168480.0000    0.90567
168520.0000    1.53880
168560.0000    2.42095
168600.0000    3.03991
168640.0000    1.50267
168680.0000    1.92892
168720.0000    1.08158
168760.0000    0.65640
168800.0000    2.06512
168840.0000    0.17445
168880.0000    1.75766
168920.0000    2.40049
168960.0000    1.57359
169000.0000    2.16191
169040.0000    1.76147
169080.0000    1.27997
169120.0000    1.94168
169160.0000    1.34279
169200.0000    2.63845
169240.0000    1.66121
169280.0000    2.07847
169320.0000    2.05019
169360.0000    2.36937
169400.0000    2.29150
169440.0000    2.48127
169480.0000    2.27969
169520.0000    2.15583
169560.0000    2.52172
169600.0000    2.39809
169640.0000    2.77557
169680.0000    1.72098
169720.0000    1.59823
169760.0000    1.24213
169800.0000    1.23518
169840.0000    1.09565
169880.0000    1.08430
169920.0000    0.55910
169960.0000    0.95631
170000.0000    0.19436
170040.0000    0.99943
170080.0000    1.41491
170120.0000    1.73506
170160.0000    1.49958
170200.0000    0.40670
170240.0000    1.62867
170280.0000    0.49959
170320.0000   -0.57355
170360.0000    0.94586
170400.0000    0.63065
170440.0000    0.93649
170480.0000    0.98018
170520.0000    2.71662
170560.0000    2.12120
170600.0000    1.99344
170640.0000    3.06686
170680.0000    2.17486
170720.0000    1.74663
170760.0000    2.32486
170800.0000    2.25006
170840.0000    1.95824
170880.0000    1.39360
170920.0000    1.06130
170960.0000    0.90642
171000.0000    1.46641
171040.0000    1.50433
171080.0000    1.79279
171120.0000    2.73296
171160.0000    1.82028
171200.0000    1.31665
171240.0000    2.03101
171280.0000    2.11916
171320.0000    2.73356
171360.0000    3.52564
171400.0000    3.79736
171440.0000    2.71564
171480.0000    1.72201
171520.0000    1.63750
171560.0000    1.22085
171600.0000    2.30007
171640.0000    1.78369
171680.0000    0.36815
171720.0000    1.38568
171760.0000    1.13600
171800.0000    2.72842
171840.0000    2.07519
171880.0000    1.54931
171920.0000    2.33455
171960.0000    1.81683
172000.0000    1.72478
172040.0000    2.05744
172080.0000    1.91279
172120.0000    1.37708
172160.0000    1.46138
172200.0000    0.53891
172240.0000    1.77836
172280.0000    2.48940
172320.0000    2.50875
172360.0000    2.16685
172400.0000    2.43628
172440.0000    2.54660
172480.0000    1.72238
172520.0000    2.32156
172560.0000    3.03244
172600.0000    2.08510
172640.0000    2.97190
172680.0000    3.51625
172720.0000    3.31006
172760.0000    3.22370
172800.0000    4.20452
172840.0000    3.83714
172880.0000    3.22966
172920.0000    2.38342
172960.0000    3.79337
173000.0000    3.93207
173040.0000    4.46816
173080.0000    4.17699
173120.0000    5.08291
173160.0000    5.33191
173200.0000    4.10848
173240.0000    5.00450
173280.0000    5.01605
173320.0000    5.15027
173360.0000    4.14122
173400.0000    4.64239
173440.0000    4.71246
173480.0000    5.72266
173520.0000    5.45735
173560.0000    5.24408
173600.0000    5.08476
173640.0000    5.74390
173680.0000    5.75613
173720.0000    5.82828
173760.0000    5.42223
173800.0000    4.29914
173840.0000    5.20534
173880.0000    5.10690
173920.0000    4.30531
173960.0000    4.79375
174000.0000    4.51856
174040.0000    3.94212
174080.0000    3.56372
174120.0000    4.18937
174160.0000    3.49690
174200.0000    3.35039
174240.0000    1.60449
174280.0000    1.42779
174320.0000    1.82460
174360.0000    2.05975
174400.0000    2.97752
174440.0000    3.28599
174480.0000    2.58193
174520.0000    1.78755
174560.0000    2.19919
174600.0000    2.06386
174640.0000    2.20866
174680.0000    1.76879
174720.0000    0.90051
174760.0000    1.74115
174800.0000    1.01789
174840.0000    2.53384
174880.0000    2.63730
174920.0000    2.31388
174960.0000    2.04609
175000.0000    2.97814
175040.0000    2.01157
175080.0000    2.12652
175120.0000    2.52419
175160.0000    2.21593
175200.0000    3.74096
175240.0000    2.23876
175280.0000    3.30027
175320.0000    1.68886
175360.0000    1.84717
175400.0000    2.82149
175440.0000    2.31073
175480.0000    1.69472
175520.0000    2.60114
175560.0000    1.72959
175600.0000    1.64484
175640.0000    2.28042
175680.0000    2.69267
175720.0000    2.00316
175760.0000    1.89092
175800.0000    2.42336
175840.0000    2.50630
175880.0000    3.82586
175920.0000    3.79105
175960.0000    4.50213
176000.0000    4.23762
176040.0000    5.33935
176080.0000    5.45837
176120.0000    3.89498
176160.0000    4.10869
176200.0000    3.93865
176240.0000    2.87115
176280.0000    4.37462
176320.0000    3.94879
176360.0000    3.55507
176400.0000    4.33916
176440.0000    4.05706
176480.0000    3.86747
176520.0000    2.97343
176560.0000    3.48050
176600.0000    3.59568
176640.0000    3.66598
176680.0000    3.53080
176720.0000    2.67781
176760.0000    3.31138
176800.0000    2.95581
176840.0000    3.59317
176880.0000    3.27607
176920.0000    3.03840
176960.0000    3.04214
177000.0000    1.87168
177040.0000    2.20372
177080.0000    2.23361
177120.0000    2.25885
177160.0000    2.14446
177200.0000    2.49774
177240.0000    2.68611
177280.0000    2.43222
177320.0000    2.51902
177360.0000    2.52765
177400.0000    1.45456
177440.0000    1.46164
177480.0000    1.48497
177520.0000    2.02310
177560.0000    1.54879
177600.0000    2.62262
177640.0000    2.26918
177680.0000    0.84037
177720.0000   -0.57804
177760.0000    0.01702
177800.0000    0.72612
177840.0000    0.67168
177880.0000    1.21344
177920.0000    0.80434
177960.0000    1.44655
178000.0000    2.13763
178040.0000    2.18426
178080.0000    2.45109
178120.0000    2.09635
178160.0000    1.65338
178200.0000    2.00556
178240.0000    1.95126
178280.0000    0.65940
178320.0000    3.11280
178360.0000    2.91044
178400.0000    3.58139
178440.0000    1.83740
178480.0000    2.84588
178520.0000    3.86720
178560.0000    3.14194
178600.0000    3.54959
178640.0000    3.29741
178680.0000    3.73902
178720.0000    2.88838
178760.0000    3.50878
178800.0000    2.74163
178840.0000    1.93466
178880.0000    2.30628
178920.0000    3.05604
178960.0000    3.31894
179000.0000    3.33558
179040.0000    4.10784
179080.0000    4.70303
179120.0000    4.44316
179160.0000    4.34868
179200.0000    5.15590
179240.0000    5.87697
179280.0000    5.21575
179320.0000    4.56380
179360.0000    4.77691
179400.0000    6.42264
179440.0000    7.05828
179480.0000    5.94195
179520.0000    6.95390
179560.0000    6.43308
179600.0000    6.38927
179640.0000    6.76606
179680.0000    6.73808
179720.0000    5.81818
179760.0000    6.69125
179800.0000    6.35810
179840.0000    5.83714
179880.0000    5.50330
179920.0000    5.42730
179960.0000    5.66303
180000.0000    5.58812
180040.0000    5.93664
180080.0000    6.19050
180120.0000    5.50248
180160.0000    5.18125
180200.0000    6.06098
180240.0000    5.75395
180280.0000    4.90912
180320.0000    5.63220
180360.0000    5.03034
180400.0000    4.88783
180440.0000    3.35804
180480.0000    3.45429
180520.0000    3.62912
180560.0000    4.87357
180600.0000    4.30962
180640.0000    3.41867
180680.0000    4.39335
180720.0000    4.45158
180760.0000    4.53819
180800.0000    4.56906
180840.0000    5.03650
180880.0000    4.23672
180920.0000    3.89004
180960.0000    4.22220
181000.0000    4.02443
181040.0000    4.76910
181080.0000    4.35868
181120.0000    4.23065
181160.0000    4.73141
181200.0000    4.90694
181240.0000    5.49930
181280.0000    5.92885
181320.0000    6.58019
181360.0000    5.62554
181400.0000    6.17607
181440.0000    5.28330
181480.0000    5.45351
181520.0000    5.62453
181560.0000    4.73907
181600.0000    4.52150
181640.0000    5.27669
181680.0000    4.77931
181720.0000    3.83933
181760.0000    3.61035
181800.0000    4.44096
181840.0000    4.40157
181880.0000    4.10049
181920.0000    3.99488
181960.0000    4.69812
182000.0000    5.00779
182040.0000    4.05759
182080.0000    4.88322
182120.0000    5.35843
182160.0000    5.03304
182200.0000    3.35244
182240.0000    4.31389
182280.0000    4.98982
182320.0000    5.17514
182360.0000    4.89763
182400.0000    5.45889
182440.0000    6.29569
182480.0000    7.34149
182520.0000    6.19789
182560.0000    5.66440
182600.0000    6.72598
182640.0000    5.81037
182680.0000    6.09160
182720.0000    5.50956
182760.0000    5.30970
182800.0000    6.20974
182840.0000    6.20472
182880.0000    5.46234
182920.0000    5.43253
182960.0000    6.45824
183000.0000    6.65738
183040.0000    5.56755
183080.0000    5.98806
183120.0000    5.61197
183160.0000    5.05581
183200.0000    5.10373
183240.0000    5.55493
183280.0000    4.78705
183320.0000    5.40882
183360.0000    4.45500
183400.0000    5.84785
183440.0000    4.62713
183480.0000    5.77508
183520.0000    5.07998
183560.0000    5.74425
183600.0000    6.13469
183640.0000    5.84738
183680.0000    5.81914
183720.0000    7.18416
183760.0000    5.43504
183800.0000    5.24588
183840.0000    5.54080
183880.0000    6.17650
183920.0000    5.46950
183960.0000    5.47403
184000.0000    5.89041
184040.0000    4.94118
184080.0000    4.95488
184120.0000    5.94425
184160.0000    5.40976
184200.0000    4.87030
184240.0000    5.33265
184280.0000    5.29935
184320.0000    5.48491
184360.0000    4.30535
184400.0000    4.67886
184440.0000    4.30126
184480.0000    5.11934
184520.0000    4.36424
184560.0000    4.47868
184600.0000    3.36522
184640.0000    4.63566
184680.0000    2.72622
184720.0000    3.72360
184760.0000    3.72153
184800.0000    4.63343
184840.0000    4.60219
184880.0000    4.56807
184920.0000    4.70719
184960.0000    4.59457
185000.0000    5.67431
185040.0000    4.94172
185080.0000    4.64580
185120.0000    4.01897
185160.0000    3.50521
185200.0000    4.02449
185240.0000    4.04620
185280.0000    4.71654
185320.0000    4.43589
185360.0000    4.06624
185400.0000    5.07397
185440.0000    5.20970
185480.0000    4.05359
185520.0000    3.18149
185560.0000    4.31341
185600.0000    4.36470
185640.0000    4.81308
185680.0000    4.19354
185720.0000    4.84286
185760.0000    4.27575
185800.0000    3.86006
185840.0000    2.87238
185880.0000    2.86681
185920.0000    2.62255
185960.0000    3.23141
186000.0000    3.64365
186040.0000    3.83706
186080.0000    3.31354
186120.0000    4.48399
186160.0000    3.94046
186200.0000    3.56819
186240.0000    4.01077
186280.0000    3.48724
186320.0000    2.89403
186360.0000    3.60999
186400.0000    2.72269
186440.0000    2.93454
186480.0000    2.62017
186520.0000    3.46708
186560.0000    3.85143
186600.0000    2.50867
186640.0000    3.09494
186680.0000    2.59936
186720.0000    3.56767
186760.0000    3.25978
186800.0000    2.65307
186840.0000    3.82493
186880.0000    4.20619
186920.0000    4.57807
186960.0000    4.31689
187000.0000    4.97247
187040.0000    4.11630
187080.0000    4.60308
187120.0000    3.22670
187160.0000    4.82885
187200.0000    5.41976
187240.0000    6.00966
187280.0000    5.48530
187320.0000    5.45139
187360.0000    4.67128
187400.0000    5.28227
187440.0000    5.15617
187480.0000    3.06142
187520.0000    3.23782
187560.0000    3.24312
187600.0000    3.43871
187640.0000    2.98368
187680.0000    3.32645
187720.0000    3.53038
187760.0000    4.06750
187800.0000    2.94179
187840.0000    4.27451
187880.0000    3.50396
187920.0000    3.79097
187960.0000    3.53750
188000.0000    4.69991
188040.0000    5.41515
188080.0000    5.09459
188120.0000    4.00523
188160.0000    4.23386
188200.0000    4.78444
188240.0000    4.94182
188280.0000    5.40831
188320.0000    3.99080
188360.0000    4.26716
188400.0000    3.85897
188440.0000    4.39306
188480.0000    4.68697
188520.0000    4.95249
188560.0000    4.50303
188600.0000    4.18292
188640.0000    2.33298
188680.0000    2.88664
188720.0000    3.93002
188760.0000    3.97537
188800.0000    3.32813
188840.0000    4.40310
188880.0000    3.88432
188920.0000    2.67993
188960.0000    2.91629
189000.0000    2.60026
189040.0000    2.62412
189080.0000    3.48494
189120.0000    4.80509
189160.0000    4.23164
189200.0000    4.57943
189240.0000    4.95915
189280.0000    4.66042
189320.0000    4.02066
189360.0000    2.84013
189400.0000    3.57943
189440.0000    3.47831
189480.0000    4.14027
189520.0000    3.98577
189560.0000    3.78719
189600.0000    3.89833
189640.0000    4.30026
189680.0000    3.33178
189720.0000    3.84139
189760.0000    4.18262
189800.0000    3.73288
189840.0000    4.06626
189880.0000    4.46590
189920.0000    5.05249
189960.0000    4.03755
190000.0000    3.11348
190040.0000    2.79442
190080.0000    3.22615
190120.0000    2.38100
190160.0000    2.78706
190200.0000    3.49656
190240.0000    2.96258
190280.0000    2.82132
190320.0000    2.13634
190360.0000    2.76063
190400.0000    3.56676
190440.0000    2.06270
190480.0000    2.40264
190520.0000    3.68733
190560.0000    2.54495
190600.0000    3.16368
190640.0000    2.29344
190680.0000    3.55037
190720.0000    2.99693
190760.0000    3.27777
190800.0000    3.56445
190840.0000    2.35676
190880.0000    4.25694
190920.0000    2.13264
190960.0000    2.94005
191000.0000    2.10056
191040.0000    2.86355
191080.0000    3.14685
191120.0000    3.51675
191160.0000    3.67137
191200.0000    3.75918
191240.0000    3.95910
191280.0000    4.47501
191320.0000    4.71952
191360.0000    3.69836
191400.0000    3.40294
191440.0000    4.36074
191480.0000    5.22017
191520.0000    4.87579
191560.0000    5.08481
191600.0000    4.52273
191640.0000    5.59685
191680.0000    5.04624
191720.0000    4.89929
191760.0000    4.67731
191800.0000    5.08664
191840.0000    5.38764
191880.0000    4.93307
191920.0000    4.80607
191960.0000    5.40966
192000.0000    4.73264
192040.0000    4.01058
192080.0000    4.17379
192120.0000    5.65117
192160.0000    4.53116
192200.0000    4.98364
192240.0000    4.63001
192280.0000    4.68504
192320.0000    5.00928
192360.0000    4.42725
192400.0000    4.52883
192440.0000    4.54763
192480.0000    4.25725
192520.0000    4.02220
192560.0000    5.24811
192600.0000    4.58920
192640.0000    4.45225
192680.0000    4.39479
192720.0000    4.37378
192760.0000    4.58831
192800.0000    5.01257
192840.0000    4.04878
192880.0000    3.28787
192920.0000    3.84584
192960.0000    4.53844
193000.0000    3.82053
193040.0000    4.11992
193080.0000    4.61078
193120.0000    4.77442
193160.0000    4.88413
193200.0000    4.25880
193240.0000    4.41567
193280.0000    4.04595
193320.0000    4.17333
193360.0000    3.41771
193400.0000    3.11136
193440.0000    2.47349
193480.0000    4.11840
193520.0000    4.48067
193560.0000    3.81936
193600.0000    3.23510
193640.0000    3.66152
193680.0000    3.66668
193720.0000    4.73127
193760.0000    4.19863
193800.0000    4.64185
193840.0000    5.48984
193880.0000    4.93537
193920.0000    4.98827
193960.0000    5.62760
194000.0000    5.37517
194040.0000    4.99983
194080.0000    4.68716
194120.0000    4.96977
194160.0000    5.27704
194200.0000    5.11017
194240.0000    5.63726
194280.0000    5.38549
194320.0000    6.03774
194360.0000    5.48039
194400.0000    5.76755
194440.0000    6.34613
194480.0000    4.96307
194520.0000    5.84960
194560.0000    5.06790
194600.0000    5.38696
194640.0000    4.67883
194680.0000    4.82505
194720.0000    5.17649
194760.0000    4.51654
194800.0000    4.98661
194840.0000    4.42218
194880.0000    4.93922
194920.0000    4.68653
194960.0000    4.54956
195000.0000    5.23350
195040.0000    4.98046
195080.0000    4.72347
195120.0000    5.08834
195160.0000    5.20713
195200.0000    5.99219
195240.0000    6.21830
195280.0000    4.98559
195320.0000    6.16910
195360.0000    6.74809
195400.0000    6.13004
195440.0000    5.94451
195480.0000    6.81955
195520.0000    5.61763
195560.0000    5.28169
195600.0000    5.24742
195640.0000    5.40772
195680.0000    5.98772
195720.0000    6.47077
195760.0000    5.82592
195800.0000    5.32187
195840.0000    5.77084
195880.0000    5.17303
195920.0000    4.79230
195960.0000    5.92628
196000.0000    5.26177
196040.0000    5.03685
196080.0000    4.68501
196120.0000    4.72746
196160.0000    4.76193
196200.0000    4.83823
196240.0000    4.55201
196280.0000    5.14231
196320.0000    5.82103
196360.0000    5.00717
196400.0000    5.93893
196440.0000    6.73034
196480.0000    5.72306
196520.0000    6.14169
196560.0000    5.44594
196600.0000    6.14420
196640.0000    5.17235
196680.0000    5.51442
196720.0000    5.42323
196760.0000    4.97458
196800.0000    5.51720
196840.0000    4.76343
196880.0000    4.46790
196920.0000    4.97383
196960.0000    5.17043
197000.0000    5.25407
197040.0000    5.48348
197080.0000    4.53820
197120.0000    6.21318
197160.0000    5.69102
197200.0000    5.30065
197240.0000    4.97419
197280.0000    4.29331
197320.0000    4.75245
197360.0000    4.55429
197400.0000    5.12867
197440.0000    4.31646
197480.0000    4.05944
197520.0000    4.71366
197560.0000    4.43239
197600.0000    4.70729
197640.0000    4.07657
197680.0000    4.27956
197720.0000    5.52170
197760.0000    5.38418
197800.0000    5.98207
197840.0000    5.96676
197880.0000    4.81307
197920.0000    5.94619
197960.0000    5.62142
198000.0000    5.18442
198040.0000    5.09975
198080.0000    5.70617
198120.0000    6.01871
198160.0000    6.28561
198200.0000    5.70532
198240.0000    4.28401
198280.0000    6.19796
198320.0000    5.71998
198360.0000    5.45254
198400.0000    5.41188
198440.0000    4.49281
198480.0000    5.97785
198520.0000    5.37586
198560.0000    5.84193
198600.0000    4.88067
198640.0000    4.52690
198680.0000    3.79621
198720.0000    4.21451
198760.0000    4.69113
198800.0000    4.42158
198840.0000    4.77599
198880.0000    4.34204
198920.0000    3.69781
198960.0000    3.29889
199000.0000    3.71264
199040.0000    3.90509
199080.0000    4.52132
199120.0000    4.63346
199160.0000    5.22480
199200.0000    4.45043
199240.0000    5.20233
199280.0000    4.05526
199320.0000    4.45680
199360.0000    5.28158
199400.0000    5.10415
199440.0000    5.22034
199480.0000    5.44097
199520.0000    4.06306
199560.0000    4.32818
199600.0000    5.86426
199640.0000    5.28260
199680.0000    6.31232
199720.0000    4.44881
199760.0000    4.74398
199800.0000    5.47935
199840.0000    6.14739
199880.0000    6.59253
199920.0000    5.91901
199960.0000    6.24563
200000.0000    4.68706
200040.0000    3.86822
200080.0000    4.83056
200120.0000    4.69949
200160.0000    4.72594
200200.0000    4.96553
200240.0000    4.82544
200280.0000    4.12258
200320.0000    4.62107
200360.0000    4.26126
200400.0000    4.82983
200440.0000    4.24178
200480.0000    4.32614
200520.0000    3.60266
200560.0000    4.47862
200600.0000    4.99580
200640.0000    4.52012
200680.0000    4.95009
200720.0000    4.77785
200760.0000    4.76069
200800.0000    4.96501
200840.0000    4.38246
200880.0000    4.31509
200920.0000    3.42207
200960.0000    3.66441
201000.0000    3.51095
201040.0000    4.67762
201080.0000    4.54434
201120.0000    6.27341
201160.0000    5.90044
201200.0000    5.30850
201240.0000    5.16665
201280.0000    5.10161
201320.0000    5.21575
201360.0000    5.82208
201400.0000    5.11591
201440.0000    5.44867
201480.0000    6.30773
201520.0000    5.01729
201560.0000    6.10619
201600.0000    6.57568
201640.0000    6.25783
201680.0000    6.44725
201720.0000    5.15612
201760.0000    5.06309
201800.0000    5.16990
201840.0000    5.85982
201880.0000    5.72404
201920.0000    6.57225
201960.0000    6.56313
202000.0000    6.05069
202040.0000    6.29056
202080.0000    6.66070
202120.0000    6.33139
202160.0000    6.32572
202200.0000    6.56597
202240.0000    6.33189
202280.0000    5.56458
202320.0000    6.76988
202360.0000    5.80011
202400.0000    4.71853
202440.0000    5.67078
202480.0000    6.00292
202520.0000    5.63981
202560.0000    5.36323
202600.0000    6.10321
202640.0000    6.14571
202680.0000    4.96344
202720.0000    4.55881
202760.0000    4.60870
202800.0000    5.21635
202840.0000    5.09065
202880.0000    5.42543
202920.0000    5.01651
202960.0000    4.24521
203000.0000    4.75868
203040.0000    4.63834
203080.0000    5.71249
203120.0000    5.67959
203160.0000    5.59235
203200.0000    5.13473
203240.0000    4.56199
203280.0000    5.01450
203320.0000    5.25084
203360.0000    5.17574
203400.0000    5.57976
203440.0000    6.18281
203480.0000    5.14337
203520.0000    6.67620
203560.0000    5.61608
203600.0000    5.23814
203640.0000    4.80931
203680.0000    4.98717
203720.0000    5.00423
203760.0000    4.77854
203800.0000    4.93161
203840.0000    5.55088
203880.0000    5.28695
203920.0000    5.40576
203960.0000    5.72023
204000.0000    5.54079
204040.0000    4.55387
204080.0000    4.84212
204120.0000    4.46899
204160.0000    4.33641
204200.0000    5.67960
204240.0000    5.09344
204280.0000    5.73488
204320.0000    6.71169
204360.0000    6.15796
204400.0000    6.04588
204440.0000    5.46590
204480.0000    5.60902
204520.0000    6.09572
204560.0000    6.07053
204600.0000    6.32114
204640.0000    6.31585
204680.0000    6.24083
204720.0000    5.96562
204760.0000    7.04887
204800.0000    6.15383
204840.0000    5.78525
204880.0000    5.78823
204920.0000    5.06891
204960.0000    5.29219
205000.0000    5.90915
205040.0000    5.04600
205080.0000    6.06357
205120.0000    5.91742
205160.0000    5.88270
205200.0000    6.30591
205240.0000    5.27130
205280.0000    5.60386
205320.0000    4.77588
205360.0000    4.52228
205400.0000    4.92319
205440.0000    3.19454
205480.0000    3.77028
205520.0000    3.78040
205560.0000    4.07056
205600.0000    4.86383
205640.0000    5.35722
205680.0000    5.06677
205720.0000    5.55056
205760.0000    3.07645
205800.0000    4.38271
205840.0000    4.73236
205880.0000    4.82623
205920.0000    5.07341
205960.0000    4.37245
206000.0000    3.42730
206040.0000    3.98417
206080.0000    5.01716
206120.0000    4.51017
206160.0000    5.35145
206200.0000    5.43898
206240.0000    4.73795
206280.0000    4.54946
206320.0000    3.32165
206360.0000    3.74532
206400.0000    3.40820
206440.0000    4.49316
206480.0000    4.31313
206520.0000    5.13117
206560.0000    3.74105
206600.0000    4.19592
206640.0000    4.34727
206680.0000    5.01062
206720.0000    5.74082
206760.0000    5.04548
206800.0000    5.21734
206840.0000    4.75919
206880.0000    4.71248
206920.0000    4.91553
206960.0000    5.93572
207000.0000    5.09522
207040.0000    5.49613
207080.0000    5.81445
207120.0000    6.47215
207160.0000    4.63903
207200.0000    4.90547
207240.0000    5.09739
207280.0000    6.03315
207320.0000    5.92234
207360.0000    6.48517
207400.0000    5.20223
207440.0000    6.33259
207480.0000    6.06754
207520.0000    6.12324
207560.0000    6.19185
207600.0000    6.04902
207640.0000    5.28047
207680.0000    5.88765
207720.0000    5.32886
207760.0000    5.09423
207800.0000    5.71495
207840.0000    5.34299
207880.0000    4.57069
207920.0000    3.93174
207960.0000    3.99239
208000.0000    3.89382
208040.0000    4.89979
208080.0000    4.41427
208120.0000    3.91445
208160.0000    3.67413
208200.0000    4.21606
208240.0000    4.41407
208280.0000    4.53740
208320.0000    3.89371
208360.0000    4.62347
208400.0000    3.47359
208440.0000    3.61806
208480.0000    3.48412
208520.0000    3.95918
208560.0000    4.17972
208600.0000    4.09014
208640.0000    4.11675
208680.0000    4.04847
208720.0000    4.28687
208760.0000    3.57743
208800.0000    3.61248
208840.0000    3.39930
208880.0000    3.90929
208920.0000    2.49333
208960.0000    3.37469
209000.0000    2.96331
209040.0000    3.62715
209080.0000    3.48338
209120.0000    3.10458
209160.0000    3.19851
209200.0000    2.89192
209240.0000    2.64206
209280.0000    2.71625
209320.0000    2.95632
209360.0000    2.14664
209400.0000    3.21029
209440.0000    3.58245
209480.0000    3.09718
209520.0000    3.17608
209560.0000    3.30791
209600.0000    3.38353
209640.0000    3.83893
209680.0000    3.79317
209720.0000    3.06219
209760.0000    3.79942
209800.0000    3.92906
209840.0000    4.16510
209880.0000    3.25665
209920.0000    2.84671
209960.0000    3.34757
210000.0000    4.40520
210040.0000    4.88543
210080.0000    4.14779
210120.0000    3.13886
210160.0000    2.86083
210200.0000    2.61402
210240.0000    2.92508
210280.0000    2.98676
210320.0000    2.12827
210360.0000    2.49029
210400.0000    3.76266
210440.0000    4.71161
210480.0000    2.67623
210520.0000    2.41436
210560.0000    2.96733
210600.0000    3.77666
210640.0000    3.14456
210680.0000    3.50740
210720.0000    3.06705
210760.0000    3.12786
210800.0000    3.35248
210840.0000    3.95613
210880.0000    2.31042
210920.0000    2.96292
210960.0000    2.75494
211000.0000    3.09092
211040.0000    2.93219
211080.0000    3.25439
211120.0000    1.86284
211160.0000    2.28560
211200.0000    2.59795
211240.0000    1.75890
211280.0000    1.91327
211320.0000    2.44004
211360.0000    1.87877
211400.0000    1.08903
211440.0000    1.93252
211480.0000    1.44178
211520.0000    1.61200
211560.0000    1.90791
211600.0000    2.60445
211640.0000    3.73087
211680.0000    3.86048
211720.0000    4.02623
211760.0000    3.31098
211800.0000    3.30984
211840.0000    3.14716
211880.0000    3.65446
211920.0000    3.68870
211960.0000    3.26564
212000.0000    4.07785
212040.0000    3.81690
212080.0000    4.04365
212120.0000    4.02062
212160.0000    3.81971
212200.0000    3.16438
212240.0000    4.45514
212280.0000    3.53756
212320.0000    2.69552
212360.0000    1.86886
212400.0000    2.22967
212440.0000    2.53016
212480.0000    2.76099
212520.0000    3.74288
212560.0000    3.34192
212600.0000    3.86922
212640.0000    2.74670
212680.0000    3.26023
212720.0000    3.02818
212760.0000    2.74058
212800.0000    3.31089
212840.0000    3.45862
212880.0000    4.01034
212920.0000    2.55866
212960.0000    2.78007
213000.0000    1.63524
213040.0000    1.99924
213080.0000    0.40981
213120.0000    1.38449
213160.0000    0.35668
213200.0000    1.46079
213240.0000    0.37651
213280.0000    1.53884
213320.0000    1.64601
213360.0000    1.64701
213400.0000    0.36750
213440.0000    1.06546
213480.0000    0.93347
213520.0000    1.03842
213560.0000    1.88779
213600.0000    1.32384
213640.0000    1.09431
213680.0000    2.49813
213720.0000    1.81638
213760.0000    1.93940
213800.0000    1.59620
213840.0000    2.88632
213880.0000    2.73195
213920.0000    2.68651
213960.0000    3.62561
214000.0000    3.46627
214040.0000    2.97633
214080.0000    2.82495
214120.0000    2.21097
214160.0000    2.86517
214200.0000    3.04583
214240.0000    3.70497
214280.0000    2.72343
214320.0000    2.36196
214360.0000    2.06939
214400.0000    3.83507
214440.0000    3.05946
214480.0000    3.77196
214520.0000    2.48226
214560.0000    2.39575
214600.0000    3.02200
214640.0000    2.97042
214680.0000    2.33874
214720.0000    2.98762
214760.0000    2.87964
214800.0000    3.11137
214840.0000    3.08350
214880.0000    2.72882
214920.0000    3.59365
214960.0000    2.43161
215000.0000    2.89603
215040.0000    1.97652
215080.0000    2.17178
215120.0000    2.01562
215160.0000    1.77702
215200.0000    2.42615
215240.0000    2.17590
215280.0000    2.12805
215320.0000    3.78815
215360.0000    2.61544
215400.0000    2.97225
215440.0000    3.17509
215480.0000    2.67283
215520.0000    3.48346
215560.0000    3.48474
215600.0000    3.17300
215640.0000    4.56705
215680.0000    3.67411
215720.0000    4.09628
215760.0000    2.83589
215800.0000    3.03676
215840.0000    3.14115
215880.0000    5.04309
215920.0000    4.25128
215960.0000    3.41791
216000.0000    3.54796
216040.0000    3.26400
216080.0000    3.68150
216120.0000    2.97642
216160.0000    2.12827
216200.0000    2.64933
216240.0000    3.47099
216280.0000    3.05147
216320.0000    3.62586
216360.0000    3.18721
216400.0000    4.12492
216440.0000    4.10107
216480.0000    4.23098
216520.0000    4.08260
216560.0000    3.60111
216600.0000    4.16390
216640.0000    4.00102
216680.0000    4.50300
216720.0000    3.61029
216760.0000    4.58753
216800.0000    4.32118
216840.0000    3.96617
216880.0000    4.64400
216920.0000    4.54150
216960.0000    4.52751
217000.0000    4.13293
217040.0000    3.98467
217080.0000    4.14659
217120.0000    4.15502
217160.0000    3.47125
217200.0000    4.43544
217240.0000    3.69733
217280.0000    3.96821
217320.0000    4.33451
217360.0000    4.83790
217400.0000    4.51475
217440.0000    4.04879
217480.0000    5.16532
217520.0000    4.50103
217560.0000    4.13001
217600.0000    4.17479
217640.0000    4.17259
217680.0000    5.27200
217720.0000    4.11208
217760.0000    4.69630
217800.0000    4.15585
217840.0000    3.40003
217880.0000    4.07290
217920.0000    3.78229
217960.0000    3.58686
218000.0000    2.67309
218040.0000    2.79023
218080.0000    3.21958
218120.0000    3.38379
218160.0000    3.19203
218200.0000    3.96816
218240.0000    3.87832
218280.0000    3.99991
218320.0000    3.30287
218360.0000    3.38963
218400.0000    2.43382
218440.0000    3.12716
218480.0000    4.65994
218520.0000    4.39452
218560.0000    3.89184
218600.0000    3.83648
218640.0000    4.36111
218680.0000    4.25697
218720.0000    4.65072
218760.0000    3.94642
218800.0000    4.09806
218840.0000    3.35400
218880.0000    2.77752
218920.0000    3.40205
218960.0000    3.27682
219000.0000    4.17720
219040.0000    3.03334
219080.0000    3.48062
219120.0000    3.69750
219160.0000    4.15702
219200.0000    4.08713
219240.0000    3.36115
219280.0000    2.90918
219320.0000    3.31126
219360.0000    3.19966
219400.0000    2.53365
219440.0000    2.26999
219480.0000    1.68865
219520.0000    3.35930
219560.0000    1.32591
219600.0000    1.55838
219640.0000    0.78365
219680.0000    1.27195
219720.0000    1.70930
219760.0000    1.07843
219800.0000    1.47478
219840.0000    1.57206
219880.0000    1.74444
219920.0000    1.60697
219960.0000    1.37414
220000.0000    1.87994
220040.0000    1.87279
220080.0000    3.10932
220120.0000    1.66891
220160.0000    1.67710
220200.0000    2.76541
220240.0000    2.85585
220280.0000    2.78146
220320.0000    2.97126
220360.0000    2.36602
220400.0000    2.36694
220440.0000    1.82641
220480.0000    2.75409
220520.0000    2.08810
220560.0000    2.62358
220600.0000    0.98727
220640.0000    0.36878
220680.0000    2.23620
220720.0000    0.72879
220760.0000    0.54245
220800.0000    0.53014
220840.0000    0.67896
220880.0000    1.70222
220920.0000    2.05239
220960.0000    2.85097
221000.0000    2.28118
221040.0000    1.71698
221080.0000    2.25154
221120.0000    1.97419
221160.0000    3.10698
221200.0000    2.32257
221240.0000    3.22371
221280.0000    2.36452
221320.0000    3.36746
221360.0000    2.09792
221400.0000    1.02678
221440.0000    3.12386
221480.0000    1.94219
221520.0000    2.05813
221560.0000    2.48177
221600.0000    1.70294
221640.0000    3.53087
221680.0000    3.38459
221720.0000    3.58092
221760.0000    3.16642
221800.0000    2.68240
221840.0000    2.82660
221880.0000    2.14950
221920.0000    1.99518
221960.0000    2.65392
222000.0000    1.98175
222040.0000    3.11997
222080.0000    3.11940
222120.0000    2.93418
222160.0000    3.56677
222200.0000    4.04211
222240.0000    3.65301
222280.0000    3.75392
222320.0000    3.78747
222360.0000    3.57971
222400.0000    2.63266
222440.0000    2.82291
222480.0000    3.01590
222520.0000    2.36442
222560.0000    2.76027
222600.0000    2.40639
222640.0000    3.00559
222680.0000    2.73333
222720.0000    2.56608
222760.0000    2.78209
222800.0000    2.55515
222840.0000    2.79669
222880.0000    3.59629
222920.0000    4.25389
222960.0000    2.52343
223000.0000    3.46616
223040.0000    3.86714
223080.0000    3.64245
223120.0000    3.36406
223160.0000    4.17342
223200.0000    2.99036
223240.0000    3.19700
223280.0000    4.02301
223320.0000    4.14283
223360.0000    3.66073
223400.0000    4.25824
223440.0000    3.14906
223480.0000    3.32882
223520.0000    3.87216
223560.0000    3.81890
223600.0000    3.48364
223640.0000    2.47589
223680.0000    3.11514
223720.0000    3.24867
223760.0000    4.97856
223800.0000    4.28749
223840.0000    2.75316
223880.0000    2.92346
223920.0000    2.66350
223960.0000    2.69136
224000.0000    2.85076
224040.0000    3.89372
224080.0000    3.73323
224120.0000    2.78699
224160.0000    2.04537
224200.0000    1.51857
224240.0000    2.08882
224280.0000    1.56109
224320.0000    0.22310
224360.0000    1.82370
224400.0000    1.71319
224440.0000    2.52735
224480.0000    3.10007
224520.0000    2.21610
224560.0000    2.94743
224600.0000    1.86854
224640.0000    1.14220
224680.0000    1.08383
224720.0000    0.01495
224760.0000    0.53109
224800.0000    0.28645
224840.0000    0.44402
224880.0000    1.61865
224920.0000    2.27439
224960.0000    1.85219
225000.0000    3.03211
225040.0000    2.21048
225080.0000    2.55333
225120.0000    2.15663
225160.0000    1.87787
225200.0000    2.35843
225240.0000    1.87975
225280.0000    1.93538
225320.0000    1.23525
225360.0000    2.56064
225400.0000    2.38009
225440.0000    2.34618
225480.0000    2.39487
225520.0000    1.84509
225560.0000    2.64344
225600.0000    1.19743
225640.0000    2.49079
225680.0000    3.22526
225720.0000    2.75553
225760.0000    3.04457
225800.0000    2.93599
225840.0000    2.52795
225880.0000    3.84476
225920.0000    2.80007
225960.0000    3.17209
226000.0000    3.12873
226040.0000    2.92413
226080.0000    2.69265
226120.0000    2.72668
226160.0000    2.62422
226200.0000    1.93095
226240.0000    3.22919
226280.0000    2.65936
226320.0000    2.96188
226360.0000    2.47869
226400.0000    2.04573
226440.0000    2.39688
226480.0000    2.68728
226520.0000    3.14109
226560.0000    3.28274
226600.0000    2.32003
226640.0000    2.27894
226680.0000    2.00368
226720.0000    1.78670
226760.0000    2.07687
226800.0000    2.37743
226840.0000    2.52316
226880.0000    2.53076
226920.0000    1.88562
226960.0000    3.34141
227000.0000    3.10593
227040.0000    2.90548
227080.0000    3.09110
227120.0000    3.33615
227160.0000    4.06755
227200.0000    3.92428
227240.0000    5.08596
227280.0000    4.59548
227320.0000    4.00277
227360.0000    3.19678
227400.0000    2.11207
227440.0000    2.99067
227480.0000    2.01843
227520.0000    1.60920
227560.0000    2.50210
227600.0000    1.87892
227640.0000    2.74600
227680.0000    1.49831
227720.0000    3.44783
227760.0000    2.22881
227800.0000    2.59352
227840.0000    2.75537
227880.0000    2.57156
227920.0000    2.82397
227960.0000    2.56482
228000.0000    3.32950
228040.0000    4.01495
228080.0000    4.09798
228120.0000    2.57973
228160.0000    2.71680
228200.0000    2.79514
228240.0000    2.96263
228280.0000    1.91328
228320.0000    2.28668
228360.0000    2.99714
228400.0000    3.49898
228440.0000    2.97697
228480.0000    2.63342
228520.0000    3.34323
228560.0000    3.86418
228600.0000    4.12535
228640.0000    4.33374
228680.0000    3.51006
228720.0000    3.67168
228760.0000    2.65908
228800.0000    2.98077
228840.0000    2.58565
228880.0000    3.12135
228920.0000    3.18572
228960.0000    2.83729
229000.0000    3.26533
229040.0000    3.35904
229080.0000    2.61855
229120.0000    3.28336
229160.0000    3.13433
229200.0000    2.41629
229240.0000    2.86604
229280.0000    2.22847
229320.0000    1.84392
229360.0000    2.98185
229400.0000    3.02958
229440.0000    2.39214
229480.0000    2.16472
229520.0000    1.72515
229560.0000    2.63874
229600.0000    3.05991
229640.0000    1.80080
229680.0000    2.06993
229720.0000    2.48040
229760.0000    1.26479
229800.0000    1.95008
229840.0000    2.55700
229880.0000    2.03216
229920.0000    3.19737
229960.0000    2.62990
230000.0000    2.30179
230040.0000    1.37730
230080.0000    0.40742
230120.0000    1.66721
230160.0000    1.21128
230200.0000    0.70033
230240.0000    1.88291
230280.0000    2.50625
230320.0000    1.35838
230360.0000    2.22927
230400.0000    2.72485
230440.0000    0.93871
230480.0000    1.23867
230520.0000    2.49214
230560.0000    0.48608
230600.0000    0.74082
230640.0000    1.15854
230680.0000    1.22889
230720.0000    0.92382
230760.0000    1.04293
230800.0000    1.63893
230840.0000    1.00721
230880.0000    2.94066
230920.0000    1.82874
230960.0000    1.29975
231000.0000    2.01976
231040.0000    2.14315
231080.0000    2.32606
231120.0000    2.79570
231160.0000    2.32769
231200.0000    2.31635
231240.0000    1.90197
231280.0000    2.15323
231320.0000    1.60034
231360.0000    1.71871
231400.0000    2.75538
231440.0000    2.96033
231480.0000    4.20427
231520.0000    3.14579
231560.0000    2.23221
231600.0000    2.60368
231640.0000    2.92461
231680.0000    3.15877
231720.0000    2.15188
231760.0000    2.42952
231800.0000    2.37034
231840.0000    2.48950
231880.0000    2.64049
231920.0000    2.29833
231960.0000    2.07997
232000.0000    2.34805
232040.0000    2.95809
232080.0000    3.30764
232120.0000    3.92302
232160.0000    3.14128
232200.0000    3.46400
232240.0000    4.16034
232280.0000    4.20668
232320.0000    3.77696
232360.0000    3.75766
232400.0000    4.20145
232440.0000    4.89743
232480.0000    4.53948
232520.0000    3.11737
232560.0000    2.09095
232600.0000    3.63354
232640.0000    2.90832
232680.0000    1.60631
232720.0000    2.85113
232760.0000    3.45146
232800.0000    3.50251
232840.0000    1.78168
232880.0000    1.56060
232920.0000    1.29267
232960.0000    1.60324
233000.0000    2.08742
233040.0000    2.95438
233080.0000    1.73872
233120.0000    2.23156
233160.0000    2.05220
233200.0000    2.10358
233240.0000    3.07889
233280.0000    1.48733
233320.0000    1.74922
233360.0000    0.84167
233400.0000    0.45739
233440.0000    1.20330
233480.0000    1.19120
233520.0000    1.26056
233560.0000    0.66299
233600.0000    0.84933
233640.0000    0.54374
233680.0000    1.02333
233720.0000    0.48064
233760.0000    1.23786
233800.0000    1.97668
233840.0000    1.63798
233880.0000    1.47014
233920.0000    1.82752
233960.0000    2.08476
234000.0000    3.03577
234040.0000    3.11227
234080.0000    2.50192
234120.0000    2.83395
234160.0000    2.34678
234200.0000    2.37084
234240.0000    2.41576
234280.0000    2.57785
234320.0000    2.19813
234360.0000    3.14330
234400.0000    3.59944
234440.0000    2.54272
234480.0000    3.49052
234520.0000    2.86904
234560.0000    3.03455
234600.0000    3.10061
234640.0000    3.44291
234680.0000    2.73781
234720.0000    1.94133
234760.0000    2.96820
234800.0000    3.11489
234840.0000    2.82156
234880.0000    2.72702
234920.0000    3.87478
234960.0000    4.10174
235000.0000    2.45714
235040.0000    2.53463
235080.0000    2.79744
235120.0000    4.06446
235160.0000    3.45789
235200.0000    3.75044
235240.0000    2.76275
235280.0000    4.39343
235320.0000    4.11993
235360.0000    4.05393
235400.0000    3.58089
235440.0000    3.53149
235480.0000    3.38667
235520.0000    3.69058
235560.0000    4.08176
235600.0000    4.75319
235640.0000    3.77145
235680.0000    4.01101
235720.0000    2.54254
235760.0000    3.86423
235800.0000    3.67663
235840.0000    3.99191
235880.0000    3.68099
235920.0000    3.29221
235960.0000    3.73230
236000.0000    4.04655
236040.0000    3.57540
236080.0000    3.83650
236120.0000    3.65511
236160.0000    3.14857
236200.0000    4.60872
236240.0000    3.49694
236280.0000    4.02754
236320.0000    2.14013
236360.0000    4.07685
236400.0000    4.50188
236440.0000    4.04751
236480.0000    4.75867
236520.0000    3.76955
236560.0000    3.47333
236600.0000    4.01568
236640.0000    4.76595
236680.0000    4.46887
236720.0000    4.25808
236760.0000    3.99419
236800.0000    4.47351
236840.0000    4.19993
236880.0000    4.35064
236920.0000    4.21804
236960.0000    3.80868
237000.0000    2.64604
237040.0000    3.30673
237080.0000    2.50934
237120.0000    2.32027
237160.0000    2.85468
237200.0000    3.04238
237240.0000    2.51814
237280.0000    2.15728
237320.0000    1.90959
237360.0000    2.53971
237400.0000    3.67426
237440.0000    3.06051
237480.0000    3.66693
237520.0000    1.45340
237560.0000    1.82283
237600.0000    1.85334
237640.0000    1.83055
237680.0000    2.18102
237720.0000    3.22130
237760.0000    2.31056
237800.0000    2.48670
237840.0000    2.56041
237880.0000    1.94860
237920.0000    0.47492
237960.0000    2.76991
238000.0000    3.74105
238040.0000    3.11888
238080.0000    2.71468
238120.0000    3.68127
238160.0000    4.18390
238200.0000    4.64294
238240.0000    4.74545
238280.0000    3.54636
238320.0000    3.19135
238360.0000    2.95157
238400.0000    2.92020
238440.0000    3.82049
238480.0000    3.37079
238520.0000    2.79961
238560.0000    3.24724
238600.0000    3.45784
238640.0000    3.20885
238680.0000    3.78868
238720.0000    3.20060
238760.0000    4.48116
238800.0000    4.49001
238840.0000    3.87454
238880.0000    3.74437
238920.0000    3.55233
238960.0000    2.67674
239000.0000    1.99034
239040.0000    1.75560
239080.0000    2.49848
239120.0000    2.42449
239160.0000    0.91813
239200.0000    1.22802
239240.0000    2.87856
239280.0000    3.68406
239320.0000    2.48730
239360.0000    2.99366
239400.0000    0.65412
239440.0000    1.35803
239480.0000    1.17115
239520.0000    0.87536
239560.0000    0.91887
239600.0000    1.90678
239640.0000    0.83503
239680.0000    0.57701
239720.0000    1.39281
239760.0000    1.00723
239800.0000   -0.19043
239840.0000    1.39675
239880.0000    1.61684
239920.0000    1.05492
239960.0000    1.12257
240000.0000    1.27468
240040.0000    2.63310
240080.0000    3.21102
240120.0000    2.37492
240160.0000    2.70979
240200.0000    2.96487
240240.0000    1.47765
240280.0000    2.13717
240320.0000    1.82341
240360.0000    1.78114
240400.0000    2.00693
240440.0000    1.37567
240480.0000    1.19929
240520.0000    1.80404
240560.0000    1.74661
240600.0000    1.04924
240640.0000    1.90860
240680.0000    1.98622
240720.0000    1.69538
240760.0000    1.29891
240800.0000    0.68865
240840.0000    2.42251
240880.0000    2.25050
240920.0000    2.28928
240960.0000    2.70661
241000.0000    2.27062
241040.0000    2.45122
241080.0000    3.25141
241120.0000    3.12706
241160.0000    2.61963
241200.0000    2.82613
241240.0000    2.71117
241280.0000    2.65536
241320.0000    3.02471
241360.0000    3.36997
241400.0000    2.55187
241440.0000    2.95258
241480.0000    3.39070
241520.0000    3.02016
241560.0000    2.85907
241600.0000    3.78589
241640.0000    2.93391
241680.0000    2.47006
241720.0000    3.02859
241760.0000    2.96971
241800.0000    4.43336
241840.0000    3.10529
241880.0000    2.35258
241920.0000    1.21557
241960.0000    1.58919
242000.0000    1.80463
242040.0000    2.30681
242080.0000    2.74292
242120.0000    2.50183
242160.0000    2.36774
242200.0000    2.48132
242240.0000    1.16483
242280.0000    2.95447
242320.0000    1.57287
242360.0000    3.48449
242400.0000    2.75730
242440.0000    2.82619
242480.0000    1.35370
242520.0000    2.19637
242560.0000    1.62540
242600.0000    2.99628
242640.0000    1.75036
242680.0000    2.19970
242720.0000    1.81320
242760.0000    2.11718
242800.0000    2.01994
242840.0000    2.87281
242880.0000    3.37588
242920.0000    2.50970
242960.0000    2.44537
243000.0000    2.42354
243040.0000    3.54457
243080.0000    2.39376
243120.0000    3.54790
243160.0000    3.60484
243200.0000    4.32378
243240.0000    3.70304
243280.0000    3.73262
243320.0000    3.36150
243360.0000    4.05399
243400.0000    3.90015
243440.0000    2.92020
243480.0000    2.38338
243520.0000    3.58294
243560.0000    3.68388
243600.0000    2.92979
243640.0000    3.53021
243680.0000    2.54408
243720.0000    3.84686
243760.0000    4.82540
243800.0000    4.33348
243840.0000    3.75819
243880.0000    3.48407
243920.0000    2.74383
243960.0000    2.69010
244000.0000    3.08343
244040.0000    3.36286
244080.0000    1.86428
244120.0000    3.85877
244160.0000    4.56230
244200.0000    3.84567
244240.0000    4.18079
244280.0000    4.66096
244320.0000    5.43391
244360.0000    4.35170
244400.0000    4.46047
244440.0000    3.06520
244480.0000    4.26858
244520.0000    3.66751
244560.0000    2.55029
244600.0000    2.02693
244640.0000    3.00870
244680.0000    1.71614
244720.0000    1.11039
244760.0000    2.04986
244800.0000    2.10584
244840.0000    1.87404
244880.0000    1.74688
244920.0000    1.78823
244960.0000    1.26331
245000.0000    1.47102
245040.0000    2.05374
245080.0000    2.41775
245120.0000    1.72284
245160.0000    1.94427
245200.0000    3.17902
245240.0000    3.20415
245280.0000    2.40552
245320.0000    2.68533
245360.0000    3.22581
245400.0000    3.09190
245440.0000    3.07717
245480.0000    2.84557
245520.0000    3.30163
245560.0000    3.30861
245600.0000    3.10575
245640.0000    4.15605
245680.0000    3.11700
245720.0000    3.97332
245760.0000    3.14392
245800.0000    3.80674
245840.0000    3.38732
245880.0000    2.74841
245920.0000    2.82092
245960.0000    3.51582
246000.0000    3.41677
246040.0000    3.57877
246080.0000    3.50403
246120.0000    4.10537
246160.0000    3.40508
246200.0000    4.18464
246240.0000    3.68815
246280.0000    3.22779
246320.0000    3.23430
246360.0000    2.18997
246400.0000    2.00864
246440.0000    2.54555
246480.0000    3.25400
246520.0000    2.51313
246560.0000    3.35638
246600.0000    3.96094
246640.0000    3.27015
246680.0000    4.02605
246720.0000    3.66923
246760.0000    3.63295
246800.0000    2.81131
246840.0000    3.45539
246880.0000    2.08112
246920.0000    2.21995
246960.0000    2.48157
247000.0000    2.67897
247040.0000    2.65096
247080.0000    3.07827
247120.0000    2.65756
247160.0000    1.31170
247200.0000    1.78113
247240.0000    1.63834
247280.0000    1.79950
247320.0000    2.10726
247360.0000    1.71401
247400.0000    2.99076
247440.0000    2.07470
247480.0000    2.42499
247520.0000    2.42874
247560.0000    3.04802
247600.0000    2.84937
247640.0000    2.23819
247680.0000    2.19619
247720.0000    1.57047
247760.0000    2.83954
247800.0000    3.47707
247840.0000    3.67136
247880.0000    3.04010
247920.0000    3.46125
247960.0000    4.27743
248000.0000    2.72354
248040.0000    2.17248
248080.0000    3.86456
248120.0000    2.27078
248160.0000    2.70323
248200.0000    2.96504
248240.0000    3.64438
248280.0000    3.14177
248320.0000    3.30864
248360.0000    2.36227
248400.0000    2.24774
248440.0000    1.89328
248480.0000    1.94768
248520.0000    3.32722
248560.0000    3.21237
248600.0000    2.32283
248640.0000    2.08534
248680.0000    2.23785
248720.0000    1.49233
248760.0000    1.38309
248800.0000    1.65928
248840.0000    1.30460
248880.0000    3.24124
248920.0000    2.67082
248960.0000    2.91414
249000.0000    2.21758
249040.0000    1.45606
249080.0000    1.79203
249120.0000    2.05196
249160.0000    1.66632
249200.0000    2.37095
249240.0000    2.52070
249280.0000    4.08215
249320.0000    3.28604
249360.0000    3.91506
249400.0000    3.51628
249440.0000    2.82088
249480.0000    1.44864
249520.0000    2.18146
249560.0000    2.91711
249600.0000    4.09401
249640.0000    4.71229
249680.0000    3.84069
249720.0000    3.37592
249760.0000    3.37416
249800.0000    4.29166
249840.0000    4.00399
249880.0000    2.70934
249920.0000    3.61622
249960.0000    3.46784
250000.0000    4.01741
250040.0000    3.59609
250080.0000    3.63654
250120.0000    3.33858
250160.0000    3.49050
250200.0000    2.36769
250240.0000    2.61003
250280.0000    1.83193
250320.0000    2.72260
250360.0000    2.65903
250400.0000    2.66625
250440.0000    2.66709
250480.0000    4.07160
250520.0000    4.00840
250560.0000    4.05041
250600.0000    3.20292
250640.0000    4.09407
250680.0000    3.95192
250720.0000    3.65376
250760.0000    2.52460
250800.0000    3.38004
250840.0000    2.90493
250880.0000    1.53768
250920.0000    2.20370
250960.0000    2.42619
251000.0000    2.46183
251040.0000    1.31494
251080.0000    1.01550
251120.0000    0.49332
251160.0000    0.35636
251200.0000   -0.60191
251240.0000   -1.79079
251280.0000   -1.84153
251320.0000   -1.42969
251360.0000   -0.72924
251400.0000   -0.17277
251440.0000    0.21792
251480.0000    0.45597
251520.0000    0.59869
251560.0000    0.35767
251600.0000    0.73593
251640.0000   -0.15891
251680.0000    0.01269
251720.0000    0.37736
251760.0000    0.31549
251800.0000    0.99858
251840.0000    1.45816
251880.0000    0.61266
251920.0000    0.51843
251960.0000    1.14696
252000.0000    1.35009
252040.0000    0.96645
252080.0000    0.00832
252120.0000    0.67979
252160.0000    0.30494
252200.0000    0.43969
252240.0000    0.95213
252280.0000    1.46744
252320.0000    0.53117
252360.0000   -0.67359
252400.0000   -0.50179
252440.0000    0.61020
252480.0000    0.63710
252520.0000   -0.50210
252560.0000    0.19139
252600.0000   -0.08599
252640.0000    0.18057
252680.0000   -0.90487
252720.0000    0.25856
252760.0000   -0.17833
252800.0000    0.24874
252840.0000   -0.31024
252880.0000    0.69956
252920.0000    0.47835
252960.0000    0.34189
253000.0000   -0.70171
253040.0000   -0.89652
253080.0000    0.29580
253120.0000    0.14239
253160.0000   -0.03788
253200.0000   -0.05255
253240.0000    0.75413
253280.0000   -0.76722
253320.0000    0.00361
253360.0000   -0.05312
253400.0000    0.06636
253440.0000   -0.58674
253480.0000   -0.80917
253520.0000   -0.18604
253560.0000   -0.22723
253600.0000    0.60315
253640.0000    0.30979
253680.0000   -0.73342
253720.0000   -0.24807
253760.0000    0.38704
253800.0000   -0.16205
253840.0000    0.49284
253880.0000    0.26730
253920.0000   -0.00707
253960.0000    0.53641
254000.0000    0.70071
254040.0000    0.26239
254080.0000    0.20785
254120.0000    1.15855
254160.0000    0.65620
254200.0000    1.71800
254240.0000    0.38645
254280.0000    0.02381
254320.0000    0.62408
254360.0000    0.00655
254400.0000    1.27571
254440.0000    0.43781
254480.0000    0.79849
254520.0000    1.05318
254560.0000    1.10077
254600.0000    0.34533
254640.0000    0.60917
254680.0000    0.54779
254720.0000   -0.60745
254760.0000   -1.69582
254800.0000   -1.47221
254840.0000   -1.00678
254880.0000   -1.82486
254920.0000    0.18169
254960.0000   -2.78158
255000.0000   -3.38525
255040.0000   -2.31841
255080.0000   -2.04657
255120.0000    0.14294
255160.0000   -1.02054
255200.0000   -1.18442
255240.0000    0.50255
255280.0000   -0.27857
255320.0000   -0.35051
255360.0000   -0.57270
255400.0000   -1.33601
255440.0000   -1.83802
255480.0000   -0.92191
255520.0000   -1.91989
255560.0000   -1.44706
255600.0000   -1.44961
255640.0000   -1.46601
255680.0000   -0.34582
255720.0000   -0.54382
255760.0000   -0.55087
255800.0000   -1.37681
255840.0000   -1.40062
255880.0000   -2.60707
255920.0000   -2.35698
255960.0000   -2.42223
256000.0000   -1.43715
256040.0000   -2.00903
256080.0000   -1.01381
256120.0000   -0.40752
256160.0000   -1.05674
256200.0000   -1.16096
256240.0000   -1.34236
256280.0000   -1.87749
256320.0000   -2.33537
256360.0000   -1.51457
256400.0000   -1.57290
256440.0000   -1.69191
256480.0000   -2.14046
256520.0000   -2.32451
256560.0000   -2.32563
256600.0000   -2.13641
256640.0000   -1.71659
256680.0000   -0.37456
256720.0000   -0.69223
256760.0000   -0.99087
256800.0000   -0.56568
256840.0000    0.30419
256880.0000   -0.21627
256920.0000   -0.12472
256960.0000   -2.04689
257000.0000   -0.66151
257040.0000   -0.83067
257080.0000   -1.07675
257120.0000   -1.08123
257160.0000    0.32819
257200.0000   -0.62736
257240.0000   -1.06807
257280.0000   -0.85169
257320.0000   -2.10651
257360.0000   -2.72410
257400.0000   -2.19666
257440.0000   -2.02367
257480.0000   -0.24782
257520.0000    0.60421
257560.0000   -0.35786
257600.0000   -0.27517
257640.0000   -0.81384
257680.0000   -0.83506
257720.0000   -1.38143
257760.0000   -1.31995
257800.0000   -1.75200
257840.0000   -1.47704
257880.0000   -1.80272
257920.0000   -1.47917
257960.0000   -1.46508
258000.0000   -1.52407
258040.0000   -0.82362
258080.0000   -0.98501
258120.0000   -1.27161
258160.0000   -2.03641
258200.0000   -2.56774
258240.0000   -3.14992
258280.0000   -3.17075
258320.0000   -1.54233
258360.0000   -2.18915
258400.0000   -2.99754
258440.0000   -3.27966
258480.0000   -3.82927
258520.0000   -3.41581
258560.0000   -2.99265
258600.0000   -3.93367
258640.0000   -2.48776
258680.0000   -2.71845
258720.0000   -2.58993
258760.0000   -2.15536
258800.0000   -2.46169
258840.0000   -2.89627
258880.0000   -3.08645
258920.0000   -2.50106
258960.0000   -2.05327
259000.0000   -3.05053
259040.0000   -1.50295
259080.0000   -0.93410
259120.0000    0.06983
259160.0000   -0.91041
259200.0000   -0.81576
259240.0000   -1.26035
259280.0000   -2.54804
259320.0000   -2.33263
259360.0000   -1.07580
259400.0000   -1.33322
259440.0000   -1.54631
259480.0000   -1.32573
259520.0000   -1.24753
259560.0000   -1.47851
259600.0000   -0.53490
259640.0000   -0.88315
259680.0000   -2.86498
259720.0000   -2.29648
259760.0000   -1.35230
259800.0000   -2.25591
259840.0000   -1.61828
259880.0000   -1.05233
259920.0000   -0.39304
259960.0000   -1.17637
260000.0000   -1.49521
260040.0000   -0.99584
260080.0000   -1.28428
260120.0000   -1.66467
260160.0000   -1.44299
260200.0000   -2.25062
260240.0000   -1.68050
260280.0000   -2.15403
260320.0000   -1.29190
260360.0000    0.33984
260400.0000   -0.92388
260440.0000   -0.86029
260480.0000   -0.45485
260520.0000   -0.53204
260560.0000   -1.72948
260600.0000   -1.04080
260640.0000   -0.98324
260680.0000   -2.39629
260720.0000   -2.13962
260760.0000   -2.31797
260800.0000   -2.36149
260840.0000   -2.32136
260880.0000   -2.96595
260920.0000   -0.84307
260960.0000   -1.88742
261000.0000   -1.89881
261040.0000   -1.34278
261080.0000   -2.45737
261120.0000   -2.63181
261160.0000   -1.55277
261200.0000   -2.71139
261240.0000   -3.39330
261280.0000   -3.76149
261320.0000   -1.51028
261360.0000   -3.23365
261400.0000   -2.50515
261440.0000   -2.47004
261480.0000   -1.85100
261520.0000   -0.90508
261560.0000   -1.59984
261600.0000   -1.93441
261640.0000   -1.71031
261680.0000   -1.13620
261720.0000   -2.40274
261760.0000   -1.81925
261800.0000   -2.36953
261840.0000   -2.28358
261880.0000   -1.79679
261920.0000   -1.70498
261960.0000   -1.17886
262000.0000   -1.99264
262040.0000   -2.43240
262080.0000   -2.99485
262120.0000   -3.40929
262160.0000   -2.56009
262200.0000   -2.71998
262240.0000   -2.28442
262280.0000   -2.06998
262320.0000   -2.06292
262360.0000   -1.92778
262400.0000   -2.42826
262440.0000   -2.58635
262480.0000   -2.49774
262520.0000   -2.84889
262560.0000   -2.45453
262600.0000   -1.35926
262640.0000   -1.21727
262680.0000   -1.68509
262720.0000   -0.97012
262760.0000   -2.37057
262800.0000   -2.21306
262840.0000   -2.57106
262880.0000   -1.33056
262920.0000   -2.55977
262960.0000   -1.99667
263000.0000   -2.67365
263040.0000   -1.68223
263080.0000   -1.80135
263120.0000   -1.76086
263160.0000   -2.69826
263200.0000   -2.45938
263240.0000   -2.85324
263280.0000   -1.26683
263320.0000   -1.92567
263360.0000   -1.30065
263400.0000   -1.61300
263440.0000   -2.35624
263480.0000   -2.25579
263520.0000   -1.93002
263560.0000   -2.42863
263600.0000   -2.31452
263640.0000   -2.05725
263680.0000   -2.81111
263720.0000   -2.49063
263760.0000   -2.41588
263800.0000   -2.61801
263840.0000   -1.75712
263880.0000   -3.36092
263920.0000   -1.77837
263960.0000   -2.37029
264000.0000   -2.42857
264040.0000   -1.12261
264080.0000   -1.30885
264120.0000   -1.65358
264160.0000   -1.83280
264200.0000   -1.16096
264240.0000   -2.32993
264280.0000   -2.61727
264320.0000   -2.51550
264360.0000   -1.85292
264400.0000   -1.68516
264440.0000   -0.73282
264480.0000   -1.76836
264520.0000   -2.15502
264560.0000   -2.51363
264600.0000   -2.01715
264640.0000   -0.03262
264680.0000   -2.10588
264720.0000   -1.20299
264760.0000   -1.62321
264800.0000   -1.82213
264840.0000   -2.29937
264880.0000   -2.86639
264920.0000   -3.07626
264960.0000   -3.13769
265000.0000   -3.42539
265040.0000   -3.75066
265080.0000   -2.73857
265120.0000   -1.75082
265160.0000   -1.56547
265200.0000   -0.45899
265240.0000   -1.33325
265280.0000   -1.88411
265320.0000   -1.36269
265360.0000   -0.42022
265400.0000   -1.27024
265440.0000   -1.68655
265480.0000   -2.70692
265520.0000   -3.44368
265560.0000   -2.33868
265600.0000   -2.81098
265640.0000   -2.10579
265680.0000   -0.70100
265720.0000   -1.43760
265760.0000   -2.55689
265800.0000   -2.95190
265840.0000   -2.31646
265880.0000   -1.84452
265920.0000   -1.65795
265960.0000   -1.48178
266000.0000   -0.36780
266040.0000   -0.71925
266080.0000   -1.99456
266120.0000   -0.99665
266160.0000   -1.13488
266200.0000   -1.62995
266240.0000   -1.33524
266280.0000   -0.92285
266320.0000   -1.75487
266360.0000   -1.45352
266400.0000   -1.75432
266440.0000   -2.22336
266480.0000   -1.56424
266520.0000   -1.76233
266560.0000   -1.33651
266600.0000   -1.51960
266640.0000   -1.88289
266680.0000   -1.19034
266720.0000   -1.50164
266760.0000   -2.64426
266800.0000   -2.61777
266840.0000   -1.00883
266880.0000   -2.17607
266920.0000   -2.58815
266960.0000   -1.83460
267000.0000   -2.18820
267040.0000   -1.25818
267080.0000   -1.42590
267120.0000   -1.35495
267160.0000   -0.62546
267200.0000   -1.24498
267240.0000   -0.28123
267280.0000   -1.64912
267320.0000   -0.20087
267360.0000   -1.52952
267400.0000   -1.42467
267440.0000   -1.68598
267480.0000   -1.78407
267520.0000   -1.28968
267560.0000   -0.90777
267600.0000   -0.78244
267640.0000   -1.69640
267680.0000   -1.27443
267720.0000   -0.20735
267760.0000   -0.23157
267800.0000   -0.83769
267840.0000   -1.53088
267880.0000   -1.97732
267920.0000   -2.30278
267960.0000   -1.03565
268000.0000   -1.08657
268040.0000   -1.50573
268080.0000   -1.78602
268120.0000   -2.44555
268160.0000   -1.41423
268200.0000   -0.78189
268240.0000   -1.02581
268280.0000   -1.17343
268320.0000   -1.18885
268360.0000   -0.93941
268400.0000   -1.83231
268440.0000   -2.10722
268480.0000   -1.23172
268520.0000   -1.33650
268560.0000   -1.26393
268600.0000   -0.92647
268640.0000   -0.47530
268680.0000    0.17122
268720.0000   -0.19744
268760.0000    0.63686
268800.0000   -0.87874
268840.0000   -0.97088
268880.0000   -1.17890
268920.0000   -1.62827
268960.0000   -1.74082
269000.0000   -2.94336
269040.0000   -1.79323
269080.0000   -1.82725
269120.0000   -1.55632
269160.0000    0.36168
269200.0000   -1.74203
269240.0000    0.79262
269280.0000   -1.31107
269320.0000   -2.29936
269360.0000   -2.67582
269400.0000   -1.67679
269440.0000   -1.47670
269480.0000   -1.69313
269520.0000   -1.28048
269560.0000   -0.89689
269600.0000   -1.44633
269640.0000   -0.96762
269680.0000   -1.29571
269720.0000   -2.35399
269760.0000   -2.54137
269800.0000   -1.38653
269840.0000   -2.49983
269880.0000   -2.05290
269920.0000   -1.92633
269960.0000   -1.93227
270000.0000   -2.01147
270040.0000   -1.56845
270080.0000   -1.23668
270120.0000   -1.52807
270160.0000   -1.01509
270200.0000   -0.95203
270240.0000   -0.42595
270280.0000   -0.75224
270320.0000   -1.49393
270360.0000   -1.01754
270400.0000   -1.05789
270440.0000   -1.30637
270480.0000   -1.83973
270520.0000   -1.49235
270560.0000   -1.22255
270600.0000   -1.30869
270640.0000   -1.38788
270680.0000   -1.46014
270720.0000   -1.38631
270760.0000   -1.33894
270800.0000   -1.30837
270840.0000   -1.10169
270880.0000   -2.06462
270920.0000   -1.61844
270960.0000   -1.33161
271000.0000   -1.81388
271040.0000   -1.44846
271080.0000   -1.20192
271120.0000   -1.08518
271160.0000   -0.91008
271200.0000   -0.81998
271240.0000   -1.10979
271280.0000   -1.44317
271320.0000   -1.08510
271360.0000   -1.51285
271400.0000   -1.50737
271440.0000   -1.61760
271480.0000   -1.93506
271520.0000   -2.64773
271560.0000   -2.50907
271600.0000   -2.16817
271640.0000   -2.61062
271680.0000   -1.07601
271720.0000   -1.56082
271760.0000   -1.72242
271800.0000   -1.26148
271840.0000   -1.76432
271880.0000   -2.40584
271920.0000   -2.55629
271960.0000   -2.59173
272000.0000   -1.49260
272040.0000   -1.35700
272080.0000   -1.54836
272120.0000   -1.77346
272160.0000   -1.43260
272200.0000   -1.98335
272240.0000   -0.68369
272280.0000   -1.24739
272320.0000   -1.42935
272360.0000   -0.79364
272400.0000   -0.95056
272440.0000   -0.50568
272480.0000   -2.15953
272520.0000   -1.38185
272560.0000   -1.04359
272600.0000   -1.16763
272640.0000   -1.29906
272680.0000   -1.43797
272720.0000   -1.01872
272760.0000   -1.19572
272800.0000   -1.29787
272840.0000   -2.07010
272880.0000   -1.71406
272920.0000   -0.80301
272960.0000   -0.03281
273000.0000   -0.52061
273040.0000   -0.86762
273080.0000   -0.64798
273120.0000   -0.20636
273160.0000   -1.04322
273200.0000   -0.96333
273240.0000   -0.39574
273280.0000   -2.24623
273320.0000   -0.55153
273360.0000   -1.35516
273400.0000   -1.91325
273440.0000   -1.31832
273480.0000   -1.27339
273520.0000   -0.77840
273560.0000   -1.34860
273600.0000   -1.30898
273640.0000   -1.72723
273680.0000   -1.75309
273720.0000   -1.15202
273760.0000   -1.50659
273800.0000   -0.70539
273840.0000   -1.59200
273880.0000   -2.69523
273920.0000   -3.65503
273960.0000   -3.45838
274000.0000   -3.78406
274040.0000   -2.09535
274080.0000   -2.65451
274120.0000   -3.04435
274160.0000   -3.51294
274200.0000   -2.64110
274240.0000   -3.60613
274280.0000   -3.04272
274320.0000   -3.56599
274360.0000   -2.79078
274400.0000   -2.92845
274440.0000   -2.98815
274480.0000   -3.14046
274520.0000   -2.98204
274560.0000   -2.63884
274600.0000   -2.53011
274640.0000   -2.53905
274680.0000   -2.95625
274720.0000   -3.23870
274760.0000   -3.72764
274800.0000   -4.23376
274840.0000   -3.73056
274880.0000   -2.90546
274920.0000   -2.24775
274960.0000   -2.72921
275000.0000   -1.75136
275040.0000   -2.36146
275080.0000   -2.01630
275120.0000   -1.93504
275160.0000   -2.37882
275200.0000   -1.95948
275240.0000   -2.46220
275280.0000   -1.55820
275320.0000   -1.81750
275360.0000   -1.89275
275400.0000   -1.60480
275440.0000   -0.94982
275480.0000   -0.67565
275520.0000    0.19299
275560.0000   -0.70962
275600.0000   -0.44595
275640.0000   -1.75776
275680.0000   -2.40880
275720.0000   -1.64200
275760.0000   -2.21895
275800.0000   -1.23222
275840.0000   -0.82916
275880.0000   -1.36352
275920.0000   -2.38382
275960.0000   -2.20531
276000.0000   -2.45407
276040.0000   -2.54268
276080.0000   -2.47678
276120.0000   -2.73076
276160.0000   -3.43856
276200.0000   -2.39737
276240.0000   -3.12875
276280.0000   -3.07023
276320.0000   -3.34625
276360.0000   -3.48495
276400.0000   -1.96456
276440.0000   -1.74353
276480.0000   -1.88455
276520.0000   -0.63162
276560.0000   -1.62203
276600.0000   -1.90171
276640.0000   -1.31806
276680.0000   -2.47080
276720.0000   -0.91689
276760.0000   -1.50330
276800.0000   -1.77225
276840.0000   -1.32618
276880.0000   -1.36403
276920.0000   -0.81075
276960.0000   -1.15616
277000.0000   -0.60339
277040.0000   -1.10159
277080.0000   -0.68914
277120.0000   -0.65148
277160.0000   -0.77083
277200.0000   -0.50628
277240.0000   -1.53980
277280.0000   -1.01234
277320.0000   -1.05628
277360.0000   -1.03336
277400.0000   -1.33392
277440.0000   -1.13382
277480.0000   -1.20159
277520.0000   -1.29317
277560.0000   -1.55617
277600.0000   -0.81344
277640.0000   -0.37064
277680.0000   -0.75329
277720.0000   -0.34998
277760.0000   -1.23215
277800.0000   -0.97052
277840.0000   -0.17668
277880.0000   -1.37204
277920.0000   -1.16370
277960.0000   -0.97163
278000.0000   -1.83303
278040.0000   -2.08190
278080.0000   -3.80178
278120.0000   -2.78598
278160.0000   -2.06857
278200.0000   -2.98346
278240.0000   -1.45463
278280.0000   -2.08507
278320.0000   -1.68796
278360.0000   -2.42134
278400.0000   -2.46822
278440.0000   -2.16340
278480.0000   -2.53279
278520.0000   -1.52409
278560.0000   -1.95197
278600.0000   -2.46476
278640.0000   -1.27219
278680.0000   -2.11976
278720.0000   -1.76845
278760.0000   -2.42405
278800.0000   -2.43848
278840.0000   -2.82811
278880.0000   -2.49552
278920.0000   -2.13177
278960.0000   -2.21551
279000.0000   -3.18853
279040.0000   -2.75052
279080.0000   -2.91852
279120.0000   -2.87626
279160.0000   -2.40776
279200.0000   -2.68935
279240.0000   -2.50424
279280.0000   -2.75696
279320.0000   -2.17991
279360.0000   -2.14302
279400.0000   -1.99760
279440.0000   -1.99164
279480.0000   -1.55757
279520.0000   -2.66105
279560.0000   -1.87643
279600.0000   -3.17807
279640.0000   -2.64023
279680.0000   -2.58837
279720.0000   -2.88151
279760.0000   -1.95922
279800.0000   -2.51760
279840.0000   -2.32568
279880.0000   -2.60174
279920.0000   -3.12752
279960.0000   -3.67739
280000.0000   -2.71506
280040.0000   -2.98960
280080.0000   -2.94938
280120.0000   -2.87534
280160.0000   -3.10501
280200.0000   -3.06900
280240.0000   -2.01115
280280.0000   -2.40017
280320.0000   -2.87753
280360.0000   -2.90340
280400.0000   -3.30604
280440.0000   -2.77590
280480.0000   -2.21361
280520.0000   -2.38248
280560.0000   -3.30688
280600.0000   -4.11383
280640.0000   -3.25509
280680.0000   -3.00282
280720.0000   -3.07283
280760.0000   -2.25751
280800.0000   -2.44831
280840.0000   -2.35951
280880.0000   -3.57361
280920.0000   -3.38463
280960.0000   -3.24001
281000.0000   -2.74939
281040.0000   -3.17355
281080.0000   -1.38420
281120.0000   -0.75876
281160.0000   -0.20655
281200.0000   -0.14251
281240.0000    0.10503
281280.0000   -0.53480
281320.0000   -0.90206
281360.0000   -1.27802
281400.0000   -1.81603
281440.0000   -3.09611
281480.0000   -1.85950
281520.0000   -1.29359
281560.0000   -1.31379
281600.0000   -1.74841
281640.0000   -0.40532
281680.0000   -2.51076
281720.0000   -1.31861
281760.0000   -2.04980
281800.0000   -1.73111
281840.0000    0.02791
281880.0000   -0.49990
281920.0000   -0.12167
281960.0000    0.08559
282000.0000   -0.71514
282040.0000   -1.25610
282080.0000   -0.54909
282120.0000   -0.62428
282160.0000   -0.52636
282200.0000   -0.66036
282240.0000   -0.03124
282280.0000   -0.10430
282320.0000   -0.17092
282360.0000    0.31357
282400.0000   -0.81226
282440.0000   -0.24762
282480.0000    0.01089
282520.0000   -0.17144
282560.0000   -0.50672
282600.0000   -1.36391
282640.0000   -0.61346
282680.0000   -1.99874
282720.0000   -1.44117
282760.0000   -0.92745
282800.0000   -1.40723
282840.0000   -1.67326
282880.0000   -1.89793
282920.0000   -1.40499
282960.0000   -0.91284
283000.0000   -0.89660
283040.0000   -0.11510
283080.0000   -0.12962
283120.0000    0.64461
283160.0000   -0.51109
283200.0000   -0.22732
283240.0000    0.09041
283280.0000    0.47704
283320.0000    0.85063
283360.0000    0.03522
283400.0000   -0.05739
283440.0000   -0.24425
283480.0000    1.37144
283520.0000    0.93269
283560.0000    0.40365
283600.0000    0.67737
283640.0000    1.45676
283680.0000    0.33763
283720.0000    0.26099
283760.0000    0.54222
283800.0000    0.94554
283840.0000    0.64117
283880.0000   -0.14751
283920.0000   -0.43240
283960.0000    0.19306
284000.0000   -0.36244
284040.0000   -0.31665
284080.0000   -0.34651
284120.0000   -0.71557
284160.0000    0.13947
284200.0000    0.06355
284240.0000    0.52413
284280.0000   -1.34216
284320.0000   -0.10581
284360.0000   -0.16424
284400.0000   -0.43720
284440.0000   -1.21729
284480.0000   -0.40739
284520.0000    0.41170
284560.0000    0.34125
284600.0000    0.56250
284640.0000    0.42418
284680.0000   -0.22079
284720.0000   -0.15048
284760.0000   -0.57091
284800.0000   -0.30394
284840.0000   -0.41989
284880.0000   -0.50931
284920.0000   -0.50000
284960.0000    0.14862
285000.0000    0.31138
285040.0000    0.27862
285080.0000    0.36009
285120.0000    0.22948
285160.0000    0.82582
285200.0000    0.45292
285240.0000    0.19792
285280.0000    0.68521
285320.0000    0.52397
285360.0000    0.73510
285400.0000    0.63093
285440.0000    0.76081
285480.0000    0.55897
285520.0000    0.46505
285560.0000   -0.43142
285600.0000    0.42205
285640.0000    0.60874
285680.0000    0.77712
285720.0000    0.40572
285760.0000   -0.39641
285800.0000    0.60728
285840.0000    0.04093
285880.0000   -0.71705
285920.0000   -0.05451
285960.0000    0.55200
286000.0000    0.23891
286040.0000    0.83874
286080.0000    0.54443
286120.0000    0.57093
286160.0000    0.19343
286200.0000   -0.03063
286240.0000    0.08436
286280.0000    0.76607
286320.0000   -0.74982
286360.0000    0.45139
286400.0000    1.00272
286440.0000    0.16702
286480.0000   -0.02779
286520.0000   -0.35319
286560.0000   -0.01641
286600.0000   -0.10435
286640.0000   -0.76061
286680.0000   -0.23418
286720.0000   -1.70468
286760.0000    0.11472
286800.0000   -0.58585
286840.0000   -0.58742
286880.0000   -0.33239
286920.0000    0.05454
286960.0000    0.68722
287000.0000    0.27649
287040.0000   -0.38026
287080.0000   -0.32549
287120.0000   -0.42218
287160.0000    1.28004
287200.0000    0.40831
287240.0000    1.38004
287280.0000    1.08195
287320.0000    1.19996
287360.0000   -0.01085
287400.0000    0.63729
287440.0000    0.30682
287480.0000    0.37187
287520.0000    0.09802
287560.0000    0.41823
287600.0000    0.76165
287640.0000    0.37476
287680.0000    1.16849
287720.0000    1.49456
287760.0000    0.91337
287800.0000    0.28190
287840.0000    0.87450
287880.0000    1.47527
287920.0000    1.13275
287960.0000    1.57262
288000.0000    1.49310
288040.0000    1.31269
288080.0000    0.98231
288120.0000    0.78444
288160.0000    1.56951
288200.0000    0.77878
288240.0000    1.36453
288280.0000    1.77679
288320.0000    1.05761
288360.0000    0.90978
288400.0000    0.80699
288440.0000    1.09386
288480.0000    0.87900
288520.0000    0.36143
288560.0000    1.13865
288600.0000    1.38363
288640.0000    0.21331
288680.0000   -0.30048
288720.0000    0.94603
288760.0000    1.20223
288800.0000    0.55846
288840.0000    0.42962
288880.0000    0.13942
288920.0000    0.94279
288960.0000    0.92136
289000.0000    1.46281
289040.0000    1.45621
289080.0000    0.61777
289120.0000    1.35740
289160.0000    1.63746
289200.0000    0.94941
289240.0000    0.82396
289280.0000    0.51844
289320.0000    0.32151
289360.0000    0.58295
289400.0000    1.52921
289440.0000    0.97566
289480.0000    0.84763
289520.0000    0.52372
289560.0000    0.22180
289600.0000    0.75624
289640.0000    1.98561
289680.0000    0.81961
289720.0000    0.75161
289760.0000    0.05436
289800.0000    0.51656
289840.0000    1.44973
289880.0000    1.17750
289920.0000    1.71667
289960.0000    1.70858
290000.0000    2.26416
290040.0000    3.09580
290080.0000    3.60639
290120.0000    3.22580
290160.0000    1.14706
290200.0000    1.15722
290240.0000    1.20938
290280.0000    1.02902
290320.0000    0.80370
290360.0000    1.08088
290400.0000    1.89156
290440.0000    1.36375
290480.0000    1.82772
290520.0000    1.72725
290560.0000    2.25522
290600.0000    2.78250
290640.0000    2.84770
290680.0000    2.76073
290720.0000    2.59480
290760.0000    2.89227
290800.0000    2.70612
290840.0000    3.15163
290880.0000    3.00227
290920.0000    2.34995
290960.0000    1.41194
291000.0000    1.88277
291040.0000    0.76466
291080.0000    0.42382
291120.0000    0.36774
291160.0000    1.97605
291200.0000    0.63471
291240.0000    0.17495
291280.0000    1.48349
291320.0000    3.13161
291360.0000    1.83030
291400.0000    2.90227
291440.0000    2.39721
291480.0000    2.93019
291520.0000    2.11227
291560.0000    2.37526
291600.0000    2.64405
291640.0000    2.98248
291680.0000    3.64664
291720.0000    2.98935
291760.0000    3.29407
291800.0000    2.75280
291840.0000    1.78495
291880.0000    1.71833
291920.0000    2.90335
291960.0000    3.46251
292000.0000    2.06042
292040.0000    2.01032
292080.0000    2.64863
292120.0000    2.30842
292160.0000    2.03802
292200.0000    3.38411
292240.0000    2.47322
292280.0000    3.61514
292320.0000    3.20970
292360.0000    2.85480
292400.0000    3.60124
292440.0000    3.37498
292480.0000    3.27260
292520.0000    3.89170
292560.0000    4.05116
292600.0000    3.76608
292640.0000    3.40848
292680.0000    4.17680
292720.0000    3.88350
292760.0000    4.26697
292800.0000    3.56453
292840.0000    4.12874
292880.0000    3.74758
292920.0000    5.08361
292960.0000    4.92841
293000.0000    4.98668
293040.0000    4.92129
293080.0000    4.66735
293120.0000    5.04400
293160.0000    5.14603
293200.0000    4.02163
293240.0000    4.26875
293280.0000    4.42568
293320.0000    3.47933
293360.0000    4.07260
293400.0000    4.65211
293440.0000    5.25613
293480.0000    5.48522
293520.0000    4.50398
293560.0000    5.01040
293600.0000    4.17668
293640.0000    4.50785
293680.0000    4.38113
293720.0000    4.36729
293760.0000    3.57465
293800.0000    3.72562
293840.0000    3.27656
293880.0000    3.61444
293920.0000    4.19805
293960.0000    3.70435
294000.0000    4.55805
294040.0000    4.63195
294080.0000    3.58085
294120.0000    4.74660
294160.0000    5.03718
294200.0000    4.35578
294240.0000    3.75177
294280.0000    3.28940
294320.0000    4.03887
294360.0000    5.08223
294400.0000    4.22272
294440.0000    3.73073
294480.0000    3.77504
294520.0000    4.21265
294560.0000    4.68735
294600.0000    3.68165
294640.0000    4.65400
294680.0000    4.82329
294720.0000    3.71032
294760.0000    3.60567
294800.0000    3.59769
294840.0000    3.07290
294880.0000    3.97534
294920.0000    4.25304
294960.0000    4.45042
295000.0000    4.58164
295040.0000    5.19183
295080.0000    3.90296
295120.0000    3.64747
295160.0000    3.27827
295200.0000    3.67156
295240.0000    3.72876
295280.0000    3.57856
295320.0000    4.41094
295360.0000    4.30762
295400.0000    3.60324
295440.0000    3.41478
295480.0000    3.11461
295520.0000    3.74319
295560.0000    3.28603
295600.0000    3.77513
295640.0000    2.43441
295680.0000    3.46272
295720.0000    4.25013
295760.0000    4.65540
295800.0000    3.02253
295840.0000    3.17611
295880.0000    3.40716
295920.0000    3.33099
295960.0000    3.58445
296000.0000    4.12223
296040.0000    3.22980
296080.0000    2.47425
296120.0000    2.90332
296160.0000    3.54480
296200.0000    4.38067
296240.0000    2.97470
296280.0000    4.04026
296320.0000    3.95781
296360.0000    2.29684
296400.0000    4.19324
296440.0000    3.84786
296480.0000    3.27309
296520.0000    2.83891
296560.0000    4.02422
296600.0000    3.34220
296640.0000    3.99263
296680.0000    4.02877
296720.0000    4.35537
296760.0000    4.76012
296800.0000    4.78873
296840.0000    4.40534
296880.0000    4.29891
296920.0000    4.61038
296960.0000    4.45037
297000.0000    3.88280
297040.0000    3.68711
297080.0000    3.46613
297120.0000    4.81697
297160.0000    4.76534
297200.0000    3.59954
297240.0000    4.33299
297280.0000    3.98814
297320.0000    4.05191
297360.0000    4.15430
297400.0000    4.51979
297440.0000    3.99416
297480.0000    3.41906
297520.0000    3.17644
297560.0000    3.02208
297600.0000    2.27139
297640.0000    3.22657
297680.0000    3.04347
297720.0000    3.94560
297760.0000    4.49340
297800.0000    3.94852
297840.0000    3.77768
297880.0000    3.43353
297920.0000    3.14227
297960.0000    2.71659
298000.0000    3.41005
298040.0000    2.88808
298080.0000    3.65171
298120.0000    3.07164
298160.0000    4.04021
298200.0000    4.13302
298240.0000    4.18508
298280.0000    4.23365
298320.0000    4.46493
298360.0000    3.43861
298400.0000    3.89599
298440.0000    3.79581
298480.0000    3.97863
298520.0000    4.68550
298560.0000    3.76772
298600.0000    3.04447
298640.0000    3.07573
298680.0000    4.20191
298720.0000    3.65210
298760.0000    2.86070
298800.0000    4.17063
298840.0000    3.70503
298880.0000    3.68854
298920.0000    3.44123
298960.0000    2.92605
299000.0000    3.67625
299040.0000    3.77596
299080.0000    2.57260
299120.0000    2.68622
299160.0000    3.71078
299200.0000    3.35590
299240.0000    2.77852
299280.0000    3.63949
299320.0000    3.45628
299360.0000    3.64031
299400.0000    2.75475
299440.0000    3.62019
299480.0000    3.47162
299520.0000    2.97136
299560.0000    2.47324
299600.0000    2.81237
299640.0000    3.86097
299680.0000    3.90892
299720.0000    3.64395
299760.0000    4.24753
299800.0000    3.62774
299840.0000    3.88622
299880.0000    4.34016
299920.0000    3.85166
299960.0000    3.84705
300000.0000    3.77579
300040.0000    3.05618
300080.0000    3.83528
300120.0000    3.84659
300160.0000    4.04123
300200.0000    3.26322
300240.0000    2.11078
300280.0000    2.59219
300320.0000    3.58057
300360.0000    3.36124
300400.0000    2.65116
300440.0000    2.78753
300480.0000    3.28608
300520.0000    3.80461
300560.0000    3.20535
300600.0000    4.12025
300640.0000    4.19122
300680.0000    3.27807
300720.0000    3.52656
300760.0000    3.48252
300800.0000    3.82564
300840.0000    4.21356
300880.0000    3.54162
300920.0000    4.45253
300960.0000    4.41101
301000.0000    4.79981
301040.0000    4.20653
301080.0000    3.90719
301120.0000    4.70472
301160.0000    4.36936
301200.0000    3.85189
301240.0000    2.87528
301280.0000    3.51204
301320.0000    4.47879
301360.0000    3.69133
301400.0000    4.08085
301440.0000    4.03675
301480.0000    3.65064
301520.0000    4.12839
301560.0000    5.37047
301600.0000    5.71625
301640.0000    4.51773
301680.0000    4.71276
301720.0000    4.73950
301760.0000    3.21492
301800.0000    2.29130
301840.0000    2.91505
301880.0000    1.99344
301920.0000    2.15528
301960.0000    2.58120
302000.0000    2.60624
302040.0000    1.84926
302080.0000    2.89445
302120.0000    2.55583
302160.0000    2.01403
302200.0000    1.88025
302240.0000    1.84289
302280.0000    1.58875
302320.0000    1.80473
302360.0000    1.50654
302400.0000    1.36280
302440.0000    1.21405
302480.0000    0.89436
302520.0000    1.03133
302560.0000    1.25024
302600.0000    2.19301
302640.0000    2.66122
302680.0000    0.61684
302720.0000    2.05297
302760.0000    0.96740
302800.0000    0.71318
302840.0000    0.50057
302880.0000    0.50912
302920.0000    0.61426
302960.0000    0.70055
303000.0000    0.60869
303040.0000   -0.10664
303080.0000   -0.57368
303120.0000    0.31201
303160.0000    0.50451
303200.0000    0.60876
303240.0000    1.36111
303280.0000    0.40641
303320.0000    0.80107
303360.0000    1.04554
303400.0000    1.94756
303440.0000    1.00048
303480.0000    1.36290
303520.0000    2.00476
303560.0000    1.48958
303600.0000    0.66113
303640.0000    0.75384
303680.0000    1.09678
303720.0000    1.00244
303760.0000    0.62201
303800.0000    0.88717
303840.0000    1.07132
303880.0000    1.50412
303920.0000    1.43693
303960.0000    0.93386
304000.0000    0.65802
304040.0000    2.02907
304080.0000    1.41055
304120.0000    1.37424
304160.0000    1.83805
304200.0000    2.02172
304240.0000    1.94316
304280.0000    1.91305
304320.0000    1.34091
304360.0000    0.76624
304400.0000    2.02496
304440.0000    2.30386
304480.0000    2.60926
304520.0000    2.15192
304560.0000    1.68742
304600.0000    2.02277
304640.0000    1.50471
304680.0000    2.69578
304720.0000    2.62318
304760.0000    1.98102
304800.0000    2.50721
304840.0000    3.17754
304880.0000    2.90816
304920.0000    1.64307
304960.0000    1.27734
305000.0000    1.68944
305040.0000    1.54550
305080.0000    1.69672
305120.0000    1.51726
305160.0000    1.35849
305200.0000    1.83880
305240.0000    1.77683
305280.0000    1.82103
305320.0000    2.33756
305360.0000    1.54969
305400.0000    1.96551
305440.0000    1.90718
305480.0000    1.59632
305520.0000    3.00396
305560.0000    3.07833
305600.0000    2.70198
305640.0000    2.75512
305680.0000    3.21266
305720.0000    2.27483
305760.0000    1.73562
305800.0000    1.63595
305840.0000    1.81387
305880.0000    2.04547
305920.0000    1.45710
305960.0000    1.99415
306000.0000    1.40514
306040.0000    1.16055
306080.0000    1.71223
306120.0000   -0.05316
306160.0000    0.71609
306200.0000    1.18018
306240.0000    1.87111
306280.0000    1.40510
306320.0000    0.98795
306360.0000    1.47463
306400.0000    1.75000
306440.0000    1.86552
306480.0000    2.10185
306520.0000    1.71798
306560.0000    0.56888
306600.0000    1.45777
306640.0000    0.80984
306680.0000    1.53316
306720.0000    1.72580
306760.0000    0.98988
306800.0000    0.66285
306840.0000    1.06832
306880.0000    0.90525
306920.0000    1.11300
306960.0000    2.43762
307000.0000    1.84931
307040.0000    2.18182
307080.0000    1.34614
307120.0000    1.87223
307160.0000    2.35360
307200.0000    1.07159
307240.0000    1.26358
307280.0000    0.26759
307320.0000    1.31636
307360.0000    1.87848
307400.0000    1.23324
307440.0000    1.54761
307480.0000    0.49732
307520.0000    1.22963
307560.0000    1.67803
307600.0000    0.74044
307640.0000    0.78481
307680.0000    1.39218
307720.0000    1.84462
307760.0000    1.93570
307800.0000    0.93696
307840.0000    0.76793
307880.0000    1.94913
307920.0000    1.10029
307960.0000    1.65101
308000.0000    1.47602
308040.0000    2.31095
308080.0000    1.46481
308120.0000    2.35106
308160.0000    2.95480
308200.0000    1.95306
308240.0000    2.51085
308280.0000    2.59097
308320.0000    2.56449
308360.0000    2.97086
308400.0000    2.26001
308440.0000    2.17634
308480.0000    2.64414
308520.0000    2.52325
308560.0000    2.19806
308600.0000    1.71375
308640.0000    1.58325
308680.0000    2.14894
308720.0000    2.13512
308760.0000    2.28130
308800.0000    1.82126
308840.0000    2.59284
308880.0000    2.64412
308920.0000    1.88653
308960.0000    1.94671
309000.0000    3.12977
309040.0000    2.95138
309080.0000    2.41523
309120.0000    2.38688
309160.0000    3.03369
309200.0000    3.33393
309240.0000    2.85545
309280.0000    2.53294
309320.0000    2.83083
309360.0000    2.01925
309400.0000    2.56868
309440.0000    2.18455
309480.0000    2.41929
309520.0000    2.27206
309560.0000    2.37039
309600.0000    2.52247
309640.0000    2.34387
309680.0000    1.85435
309720.0000    1.56088
309760.0000    1.89426
309800.0000    1.61299
309840.0000    2.33979
309880.0000    1.84937
309920.0000    1.89092
309960.0000    2.01214
310000.0000    2.67536
310040.0000    2.48390
310080.0000    2.14748
310120.0000    2.84997
310160.0000    2.19986
310200.0000    3.20404
310240.0000    2.88016
310280.0000    3.20160
310320.0000    2.91430
310360.0000    3.45692
310400.0000    2.65374
310440.0000    2.48064
310480.0000    2.65362
310520.0000    2.45723
310560.0000    2.64334
310600.0000    1.71345
310640.0000    2.59968
310680.0000    1.44526
310720.0000    1.84586
310760.0000    2.41586
310800.0000    1.67938
310840.0000    1.90581
310880.0000    2.25771
310920.0000    2.69651
310960.0000    2.29801
311000.0000    2.55347
311040.0000    1.75871
311080.0000    0.59361
311120.0000    0.32348
311160.0000    0.67452
311200.0000    1.08314
311240.0000    1.65704
311280.0000    0.82104
311320.0000    1.15953
311360.0000    1.35930
311400.0000    1.59007
311440.0000    1.37985
311480.0000    1.93407
311520.0000    1.18619
311560.0000    0.71278
311600.0000    1.10370
311640.0000    1.33766
311680.0000    1.81306
311720.0000    0.63543
311760.0000    1.22641
311800.0000    2.69541
311840.0000    2.36502
311880.0000    1.68852
311920.0000    2.21033
311960.0000    1.84915
312000.0000    2.38713
312040.0000    3.00068
312080.0000    1.24652
312120.0000    1.83241
312160.0000    1.72209
312200.0000    2.42788
312240.0000    2.62071
312280.0000    1.48888
312320.0000    0.86392
312360.0000    1.05643
312400.0000    1.75650
312440.0000    2.53965
312480.0000    2.21730
312520.0000    1.79548
312560.0000    1.55372
312600.0000    1.67644
312640.0000    2.25167
312680.0000    2.32657
312720.0000    1.95307
312760.0000    3.26050
312800.0000    2.81453
312840.0000    2.61976
312880.0000    3.76085
312920.0000    3.56589
312960.0000    4.21176
313000.0000    3.50583
313040.0000    3.28036
313080.0000    3.56336
313120.0000    3.05646
313160.0000    4.19777
313200.0000    3.02489
313240.0000    4.12146
313280.0000    4.20240
313320.0000    2.30572
313360.0000    1.78749
313400.0000    1.61344
313440.0000    1.24567
313480.0000    0.94064
313520.0000    0.85575
313560.0000    1.40846
313600.0000    1.10660
313640.0000    1.39845
313680.0000    1.56310
313720.0000    1.60455
313760.0000    3.13285
313800.0000    2.32531
313840.0000    2.65818
313880.0000    2.39643
313920.0000    1.78147
313960.0000    1.83375
314000.0000    3.31439
314040.0000    2.98945
314080.0000    1.90771
314120.0000    2.26164
314160.0000    2.28749
314200.0000    1.85367
314240.0000    1.85890
314280.0000    1.56479
314320.0000    1.65253
314360.0000    1.04842
314400.0000    1.73089
314440.0000    1.50134
314480.0000    0.94247
314520.0000    1.50932
314560.0000    1.48883
314600.0000    1.88514
314640.0000    1.58403
314680.0000    1.47266
314720.0000    2.59167
314760.0000    2.53769
314800.0000    3.13199
314840.0000    3.49481
314880.0000    2.85789
314920.0000    1.87480
314960.0000    2.28870
315000.0000    2.04758
315040.0000    2.10036
315080.0000    1.94386
315120.0000    2.11107
315160.0000    1.53366
315200.0000    1.65331
315240.0000    1.95098
315280.0000    1.99701
315320.0000    2.64834
315360.0000    3.13470
315400.0000    1.96573
315440.0000    2.78877
315480.0000    2.98951
315520.0000    2.28736
315560.0000    2.10570
315600.0000    2.81783
315640.0000    2.31336
315680.0000    1.81446
315720.0000    1.92742
315760.0000    1.62733
315800.0000    0.89776
315840.0000    1.83418
315880.0000    1.13140
315920.0000   -0.00104
315960.0000    1.63426
316000.0000    2.25637
316040.0000    2.05575
316080.0000    2.50030
316120.0000    2.95121
316160.0000    2.58943
316200.0000    1.92589
316240.0000    3.34668
316280.0000    2.92370
316320.0000    1.63101
316360.0000    2.48633
316400.0000    2.13476
316440.0000    2.13302
316480.0000    1.95315
316520.0000    3.35216
316560.0000    2.42862
316600.0000    2.68665
316640.0000    1.92667
316680.0000    2.18142
316720.0000    2.65937
316760.0000    4.10341
316800.0000    3.81769
316840.0000    3.30891
316880.0000    2.98902
316920.0000    4.01612
316960.0000    3.00238
317000.0000    3.79559
317040.0000    3.69822
317080.0000    3.58369
317120.0000    3.69518
317160.0000    3.45044
317200.0000    3.62042
317240.0000    3.59416
317280.0000    3.51941
317320.0000    3.86346
317360.0000    4.49267
317400.0000    3.89228
317440.0000    4.66443
317480.0000    5.60180
317520.0000    4.04676
317560.0000    4.18191
317600.0000    3.75308
317640.0000    3.81480
317680.0000    3.20895
317720.0000    3.37450
317760.0000    2.80917
317800.0000    3.95333
317840.0000    4.18967
317880.0000    3.80884
317920.0000    4.29725
317960.0000    2.70349
318000.0000    3.65861
318040.0000    3.45677
318080.0000    3.36269
318120.0000    2.96326
318160.0000    3.49110
318200.0000    2.89562
318240.0000    3.30467
318280.0000    3.65446
318320.0000    4.36798
318360.0000    3.65786
318400.0000    3.66569
318440.0000    2.82265
318480.0000    2.92642
318520.0000    3.83330
318560.0000    3.94959
318600.0000    4.00792
318640.0000    3.31537
318680.0000    2.96014
318720.0000    2.59392
318760.0000    3.71098
318800.0000    4.04217
318840.0000    3.65254
318880.0000    4.43659
318920.0000    4.84224
318960.0000    4.21692
319000.0000    3.78825
319040.0000    3.86927
319080.0000    3.46297
319120.0000    3.65316
319160.0000    3.09083
319200.0000    3.54443
319240.0000    3.11912
319280.0000    3.74587
319320.0000    3.40152
319360.0000    2.65619
319400.0000    2.26521
319440.0000    3.31033
319480.0000    3.17325
319520.0000    4.36329
319560.0000    2.91938
319600.0000    3.78332
319640.0000    3.85272
319680.0000    3.40400
319720.0000    2.08507
319760.0000    1.72017
319800.0000    1.50691
319840.0000    1.71064
319880.0000    1.97456
319920.0000    1.54944
319960.0000    2.89827
320000.0000    2.98920
320040.0000    1.87470
320080.0000    3.45653
320120.0000    3.15074
320160.0000    0.83663
320200.0000    1.54324
320240.0000    2.76165
320280.0000    1.08199
320320.0000    1.03953
320360.0000    2.02963
320400.0000    2.88004
320440.0000    1.79764
320480.0000    3.03784
320520.0000    1.89560
320560.0000    1.78592
320600.0000    2.65738
320640.0000    3.26546
320680.0000    3.59868
320720.0000    3.57358
320760.0000    3.58111
320800.0000    3.32869
320840.0000    3.62382
320880.0000    3.78130
320920.0000    2.34858
320960.0000    2.79198
321000.0000    3.70886
321040.0000    2.97287
321080.0000    4.25512
321120.0000    3.63388
321160.0000    4.76691
321200.0000    4.20965
321240.0000    4.75764
321280.0000    4.97811
321320.0000    4.78477
321360.0000    4.45916
321400.0000    4.10127
321440.0000    3.88172
321480.0000    3.58066
321520.0000    3.43336
321560.0000    3.93261
321600.0000    4.15639
321640.0000    3.82786
321680.0000    4.24380
321720.0000    5.25703
321760.0000    4.26516
321800.0000    4.09087
321840.0000    2.79595
321880.0000    4.43587
321920.0000    3.85442
321960.0000    4.10055
322000.0000    4.61143
322040.0000    3.86281
322080.0000    3.87388
322120.0000    4.15872
322160.0000    4.06684
322200.0000    3.48369
322240.0000    3.96752
322280.0000    2.90970
322320.0000    4.17465
322360.0000    4.82189
322400.0000    3.98983
322440.0000    4.26881
322480.0000    3.94018
322520.0000    4.65802
322560.0000    3.86927
322600.0000    4.76059
322640.0000    4.61337
322680.0000    4.00206
322720.0000    3.35486
322760.0000    3.57450
322800.0000    3.58112
322840.0000    3.81308
322880.0000    4.44869
322920.0000    3.25260
322960.0000    2.72068
323000.0000    2.79412
323040.0000    3.97078
323080.0000    3.13130
323120.0000    2.62283
323160.0000    3.17839
323200.0000    3.59742
323240.0000    3.00731
323280.0000    3.35854
323320.0000    4.28544
323360.0000    4.15244
323400.0000    3.60927
323440.0000    3.90166
323480.0000    2.99065
323520.0000    4.41223
323560.0000    5.26132
323600.0000    4.94878
323640.0000    4.25368
323680.0000    3.73134
323720.0000    4.34382
323760.0000    3.48812
323800.0000    4.27915
323840.0000    4.46042
323880.0000    3.52407
323920.0000    2.75026
323960.0000    3.39857
324000.0000    4.64491
324040.0000    3.41174
324080.0000    2.82953
324120.0000    3.38946
324160.0000    3.29091
324200.0000    4.15343
324240.0000    3.99285
324280.0000    3.46549
324320.0000    3.65516
324360.0000    4.35618
324400.0000    4.66953
324440.0000    3.82250
324480.0000    4.12291
324520.0000    4.34186
324560.0000    4.81856
324600.0000    3.54806
324640.0000    4.26826
324680.0000    4.24312
324720.0000    3.60457
324760.0000    4.06798
324800.0000    3.00904
324840.0000    3.12118
324880.0000    3.17831
324920.0000    3.57624
324960.0000    3.40583
325000.0000    3.70182
325040.0000    2.18956
325080.0000    3.05551
325120.0000    2.46284
325160.0000    2.31340
325200.0000    3.35516
325240.0000    3.77327
325280.0000    2.93802
325320.0000    2.91553
325360.0000    3.19797
325400.0000    2.90776
325440.0000    1.88521
325480.0000    3.51162
325520.0000    3.03578
325560.0000    3.28453
325600.0000    2.95471
325640.0000    2.81620
325680.0000    2.56448
325720.0000    2.76071
325760.0000    2.87574
325800.0000    2.60208
325840.0000    3.27633
325880.0000    2.64459
325920.0000    3.44225
325960.0000    3.85848
326000.0000    4.06410
326040.0000    4.56381
326080.0000    4.04553
326120.0000    3.54309
326160.0000    3.71709
326200.0000    2.57062
326240.0000    2.47334
326280.0000    3.51395
326320.0000    3.49244
326360.0000    3.54873
326400.0000    3.62862
326440.0000    4.52486
326480.0000    3.82561
326520.0000    3.95803
326560.0000    4.63551
326600.0000    4.11848
326640.0000    3.64179
326680.0000    3.38390
326720.0000    3.76691
326760.0000    3.60954
326800.0000    3.17231
326840.0000    3.86995
326880.0000    2.95651
326920.0000    3.07130
326960.0000    2.84165
327000.0000    2.95648
327040.0000    4.03322
327080.0000    3.35832
327120.0000    3.81202
327160.0000    3.86674
327200.0000    3.12247
327240.0000    3.47971
327280.0000    5.16703
327320.0000    4.31787
327360.0000    4.23355
327400.0000    3.30965
327440.0000    3.91358
327480.0000    4.49982
327520.0000    3.64282
327560.0000    3.99494
327600.0000    3.24147
327640.0000    3.27316
327680.0000    2.02983
327720.0000    2.54317
327760.0000    2.93123
327800.0000    2.58810
327840.0000    3.23933
327880.0000    2.97094
327920.0000    2.19895
327960.0000    0.88600
328000.0000    1.77241
328040.0000    1.03005
328080.0000    0.74649
328120.0000    2.07671
328160.0000    2.81596
328200.0000    2.75600
328240.0000    3.00037
328280.0000    2.86710
328320.0000    2.26472
328360.0000    2.47214
328400.0000    2.30157
328440.0000    2.72464
328480.0000    2.52986
328520.0000    3.50802
328560.0000    1.96155
328600.0000    2.15201
328640.0000    2.59453
328680.0000    2.40145
328720.0000    1.89273
328760.0000    2.75390
328800.0000    3.07360
328840.0000    1.99129
328880.0000    1.30742
328920.0000    2.20091
328960.0000    1.73818
329000.0000    1.52894
329040.0000    1.22482
329080.0000    1.11052
329120.0000    1.42294
329160.0000    2.21690
329200.0000    1.43519
329240.0000    1.78558
329280.0000    1.19120
329320.0000    2.20613
329360.0000    2.02982
329400.0000    1.86171
329440.0000    2.38792
329480.0000    1.48936
329520.0000    1.49660
329560.0000    1.37965
329600.0000    1.91212
329640.0000    2.67830
329680.0000    2.20297
329720.0000    1.77731
329760.0000    2.63320
329800.0000    2.82329
329840.0000    2.54148
329880.0000    3.15050
329920.0000    2.61148
329960.0000    2.73946
330000.0000    3.20399
330040.0000    2.53181
330080.0000    2.86107
330120.0000    4.03029
330160.0000    3.81468
330200.0000    2.62801
330240.0000    3.34533
330280.0000    4.24871
330320.0000    4.09881
330360.0000    3.55024
330400.0000    4.14550
330440.0000    4.65036
330480.0000    3.98715
330520.0000    4.44094
330560.0000    4.43440
330600.0000    4.62989
330640.0000    4.69864
330680.0000    4.18686
330720.0000    3.93715
330760.0000    3.70540
330800.0000    3.58689
330840.0000    3.78820
330880.0000    3.72246
330920.0000    3.37227
330960.0000    2.88134
331000.0000    3.79577
331040.0000    3.42303
331080.0000    3.63459
331120.0000    4.06234
331160.0000    4.48261
331200.0000    4.49919
331240.0000    4.02595
331280.0000    3.48767
331320.0000    4.39658
331360.0000    4.23963
331400.0000    3.60540
331440.0000    3.09715
331480.0000    3.90568
331520.0000    3.47970
331560.0000    3.71646
331600.0000    4.02517
331640.0000    3.71334
331680.0000    4.43664
331720.0000    4.12753
331760.0000    3.12565
331800.0000    3.64953
331840.0000    4.38065
331880.0000    4.17838
331920.0000    3.69527
331960.0000    3.74875
332000.0000    4.58901
332040.0000    4.90859
332080.0000    4.18912
332120.0000    4.86632
332160.0000    4.65281
332200.0000    4.26265
332240.0000    4.99800
332280.0000    4.17223
332320.0000    4.84846
332360.0000    4.77002
332400.0000    4.49837
332440.0000    5.16975
332480.0000    4.52788
332520.0000    4.11950
332560.0000    4.66574
332600.0000    3.76212
332640.0000    3.84699
332680.0000    5.17964
332720.0000    4.75353
332760.0000    4.71909
332800.0000    4.31506
332840.0000    4.23975
332880.0000    4.12771
332920.0000    3.78505
332960.0000    3.24927
333000.0000    3.71813
333040.0000    3.41494
333080.0000    3.52043
333120.0000    3.10836
333160.0000    4.49795
333200.0000    4.35059
333240.0000    3.35382
333280.0000    3.43612
333320.0000    2.78621
333360.0000    3.77005
333400.0000    4.07976
333440.0000    3.64516
333480.0000    2.61180
333520.0000    3.07943
333560.0000    3.56986
333600.0000    3.38898
333640.0000    4.66552
333680.0000    4.63611
333720.0000    4.08350
333760.0000    4.59684
333800.0000    4.30904
333840.0000    5.23617
333880.0000    4.64227
333920.0000    4.52081
333960.0000    3.51774
334000.0000    3.49287
334040.0000    3.48485
334080.0000    2.53803
334120.0000    4.18144
334160.0000    4.13651
334200.0000    4.64359
334240.0000    5.32925
334280.0000    4.96197
334320.0000    4.72501
334360.0000    4.34677
334400.0000    5.48571
334440.0000    5.14284
334480.0000    4.90014
334520.0000    5.26344
334560.0000    5.00829
334600.0000    4.09045
334640.0000    5.17754
334680.0000    5.41794
334720.0000    5.15812
334760.0000    4.57240
334800.0000    5.57178
334840.0000    4.43622
334880.0000    4.47294
334920.0000    3.83673
334960.0000    3.33024
335000.0000    4.53838
335040.0000    4.30822
335080.0000    4.02682
335120.0000    4.31247
335160.0000    4.05305
335200.0000    4.10077
335240.0000    4.32271
335280.0000    3.63913
335320.0000    3.16689
335360.0000    3.63000
335400.0000    3.60075
335440.0000    3.00562
335480.0000    2.97003
335520.0000    3.82598
335560.0000    2.93953
335600.0000    3.46316
335640.0000    3.81598
335680.0000    3.41454
335720.0000    3.40218
335760.0000    3.80983
335800.0000    4.11396
335840.0000    3.69955
335880.0000    3.19792
335920.0000    3.35362
335960.0000    3.22641
336000.0000    4.29032
336040.0000    4.13470
336080.0000    4.66071
336120.0000    4.77560
336160.0000    3.73799
336200.0000    3.82158
336240.0000    4.33991
336280.0000    5.08226
336320.0000    5.04226
336360.0000    5.39630
336400.0000    4.82618
336440.0000    4.53651
336480.0000    4.30978
336520.0000    4.60809
336560.0000    3.24419
336600.0000    4.40460
336640.0000    4.68498
336680.0000    3.57907
336720.0000    3.36355
336760.0000    3.30235
336800.0000    3.52964
336840.0000    3.78865
336880.0000    4.39595
336920.0000    3.58421
336960.0000    3.62526
337000.0000    3.79201
337040.0000    1.98144
337080.0000    2.18921
337120.0000    2.35599
337160.0000    3.68193
337200.0000    3.48557
337240.0000    3.59112
337280.0000    3.90522
337320.0000    3.08452
337360.0000    2.41292
337400.0000    4.58973
337440.0000    4.34526
337480.0000    3.73684
337520.0000    4.26704
337560.0000    3.80810
337600.0000    3.91941
337640.0000    3.09934
337680.0000    2.89456
337720.0000    2.88614
337760.0000    2.18153
337800.0000    2.37938
337840.0000    2.21658
337880.0000    1.68757
337920.0000    1.00767
337960.0000    1.58595
338000.0000    1.69116
338040.0000    0.79881
338080.0000    0.44716
338120.0000    1.29790
338160.0000    2.10731
338200.0000    1.65264
338240.0000    1.39505
338280.0000    1.67047
338320.0000    1.47033
338360.0000    1.23719
338400.0000    1.39579
338440.0000    1.33329
338480.0000    2.29275
338520.0000    2.90872
338560.0000    2.46359
338600.0000    2.17470
338640.0000    2.19593
338680.0000    2.61573
338720.0000    2.41787
338760.0000    2.51289
338800.0000    2.40855
338840.0000    2.42003
338880.0000    2.87907
338920.0000    2.07924
338960.0000    3.38602
339000.0000    3.87360
339040.0000    3.56710
339080.0000    3.16833
339120.0000    2.79501
339160.0000    1.96879
339200.0000    2.73799
339240.0000    3.19541
339280.0000    3.19764
339320.0000    2.53740
339360.0000    2.42461
339400.0000    2.18503
339440.0000    2.15013
339480.0000    2.38082
339520.0000    2.08111
339560.0000    2.46109
339600.0000    3.36309
339640.0000    1.67179
339680.0000    1.39950
339720.0000    1.73745
339760.0000    1.84649
339800.0000    2.67077
339840.0000    1.68917
339880.0000    1.86688
339920.0000    1.85628
339960.0000    1.82422
340000.0000    1.58155
340040.0000    1.64996
340080.0000    1.46596
340120.0000    1.31080
340160.0000    1.66143
340200.0000    2.10011
340240.0000    2.54849
340280.0000    2.17015
340320.0000    3.31995
340360.0000    2.69809
340400.0000    2.76275
340440.0000    2.08206
340480.0000    3.41168
340520.0000    3.91356
340560.0000    3.71723
340600.0000    3.18371
340640.0000    3.40612
340680.0000    3.72536
340720.0000    3.47015
340760.0000    3.98474
340800.0000    4.03955
340840.0000    3.43094
340880.0000    2.15422
340920.0000    2.89411
340960.0000    4.15085
341000.0000    2.62466
341040.0000    2.27824
341080.0000    1.99267
341120.0000    3.19272
341160.0000    3.01445
341200.0000    3.65012
341240.0000    2.29228
341280.0000    2.37523
341320.0000    2.27041
341360.0000    2.83011
341400.0000    2.64861
341440.0000    2.75631
341480.0000    2.34175
341520.0000    2.26205
341560.0000    1.17144
341600.0000    1.59161
341640.0000    2.77379
341680.0000    2.40086
341720.0000    2.45389
341760.0000    1.77238
341800.0000    2.27223
341840.0000    3.12206
341880.0000    3.01667
341920.0000    3.65319
341960.0000    3.19376
342000.0000    2.74585
342040.0000    4.20367
342080.0000    3.74834
342120.0000    2.93497
342160.0000    2.77580
342200.0000    3.62219
342240.0000    2.65477
342280.0000    3.06780
342320.0000    4.03409
342360.0000    3.79903
342400.0000    3.43086
342440.0000    3.38077
342480.0000    3.45672
342520.0000    3.30496
342560.0000    2.52475
342600.0000    3.36216
342640.0000    2.66600
342680.0000    2.68767
342720.0000    2.38155
342760.0000    3.21927
342800.0000    2.86890
342840.0000    3.11427
342880.0000    2.98242
342920.0000    1.52447
342960.0000    0.92733
343000.0000    2.01934
343040.0000    2.19806
343080.0000    1.47361
343120.0000    2.14061
343160.0000    3.00497
343200.0000    3.96663
343240.0000    3.35750
343280.0000    3.44219
343320.0000    2.65388
343360.0000    3.68333
343400.0000    3.32787
343440.0000    2.75216
343480.0000    3.40902
343520.0000    3.56835
343560.0000    3.67953
343600.0000    2.97346
343640.0000    3.60701
343680.0000    4.17793
343720.0000    3.57190
343760.0000    3.77062
343800.0000    4.14550
343840.0000    3.93955
343880.0000    4.77883
343920.0000    4.32057
343960.0000    4.00504
344000.0000    4.89323
344040.0000    4.87373
344080.0000    4.84129
344120.0000    5.08657
344160.0000    4.33534
344200.0000    4.92876
344240.0000    4.81456
344280.0000    5.84245
344320.0000    5.58451
344360.0000    4.68618
344400.0000    5.19079
344440.0000    4.56083
344480.0000    5.54845
344520.0000    4.23388
344560.0000    4.54504
344600.0000    4.32661
344640.0000    5.04831
344680.0000    3.42525
344720.0000    4.01434
344760.0000    2.96812
344800.0000    3.98445
344840.0000    5.38799
344880.0000    5.04696
344920.0000    4.90532
344960.0000    4.24959
345000.0000    4.61710
345040.0000    3.86613
345080.0000    4.51211
345120.0000    4.31182
345160.0000    4.25852
345200.0000    3.63967
345240.0000    3.04190
345280.0000    2.77456
345320.0000    1.78945
345360.0000    2.98547
345400.0000    2.55578
345440.0000    3.03786
345480.0000    2.70607
345520.0000    2.67808
345560.0000    2.27406
345600.0000    2.88068
345640.0000    2.99879
345680.0000    3.31177
345720.0000    3.84803
345760.0000    3.91883
345800.0000    3.98514
345840.0000    4.25444
345880.0000    2.66636
345920.0000    3.99765
345960.0000    4.01516
346000.0000    4.21592
346040.0000    3.89905
346080.0000    3.96779
346120.0000    4.53975
346160.0000    4.94075
346200.0000    5.18657
346240.0000    5.24968
346280.0000    4.73606
346320.0000    3.99437
346360.0000    3.85194
346400.0000    3.55303
346440.0000    4.02248
346480.0000    2.49589
346520.0000    2.37477
346560.0000    2.24365
346600.0000    2.23413
346640.0000    3.36808
346680.0000    3.09791
346720.0000    2.98276
346760.0000    3.46967
346800.0000    2.25591
346840.0000    2.11151
346880.0000    1.25395
346920.0000    0.88486
346960.0000    1.74875
347000.0000    1.85556
347040.0000    1.21239
347080.0000    2.52833
347120.0000    2.91768
347160.0000    2.94031
347200.0000    2.41886
347240.0000    2.50335
347280.0000    2.66125
347320.0000    1.74635
347360.0000    2.05859
347400.0000    2.90037
347440.0000    3.38666
347480.0000    3.37562
347520.0000    2.35772
347560.0000    3.30861
347600.0000    2.18496
347640.0000    1.07142
347680.0000    1.93942
347720.0000    3.20091
347760.0000    3.81927
347800.0000    3.96721
347840.0000    4.09891
347880.0000    4.51286
347920.0000    3.76487
347960.0000    3.92775
348000.0000    3.10725
348040.0000    3.87397
348080.0000    4.24387
348120.0000    3.46955
348160.0000    3.87475
348200.0000    4.39622
348240.0000    3.48315
348280.0000    3.19541
348320.0000    3.27792
348360.0000    3.85774
348400.0000    3.42949
348440.0000    3.11081
348480.0000    3.03998
348520.0000    2.66137
348560.0000    2.26579
348600.0000    3.68228
348640.0000    3.22589
348680.0000    2.87830
348720.0000    2.44575
348760.0000    2.93021
348800.0000    2.58653
348840.0000    2.57852
348880.0000    2.40469
348920.0000    3.32989
348960.0000    2.16635
349000.0000    2.88566
349040.0000    2.70769
349080.0000    3.50919
349120.0000    2.33395
349160.0000    3.22378
349200.0000    2.26251
349240.0000    2.62201
349280.0000    2.82486
349320.0000    2.62975
349360.0000    2.89042
349400.0000    3.05378
349440.0000    2.73023
349480.0000    2.25849
349520.0000    2.95826
349560.0000    2.78015
349600.0000    3.24360
349640.0000    3.09944
349680.0000    3.28643
349720.0000    3.58286
349760.0000    4.08455
349800.0000    4.09861
349840.0000    4.19478
349880.0000    3.45998
349920.0000    4.27750
349960.0000    3.36897
350000.0000    2.71135
350040.0000    4.06383
350080.0000    3.34847
350120.0000    3.85072
350160.0000    3.09770
350200.0000    2.60953
350240.0000    2.87290
350280.0000    3.06186
350320.0000    2.65867
350360.0000    2.63273
350400.0000    3.00488
350440.0000    3.21757
350480.0000    4.21159
350520.0000    3.99644
350560.0000    3.86871
350600.0000    4.14620
350640.0000    3.99505
350680.0000    3.36278
350720.0000    3.51606
350760.0000    4.14948
350800.0000    4.01892
350840.0000    4.55766
350880.0000    3.23191
350920.0000    4.09166
350960.0000    3.46568
351000.0000    3.84002
351040.0000    3.04195
351080.0000    2.49604
351120.0000    3.10331
351160.0000    1.58250
351200.0000    2.35756
351240.0000    2.78468
351280.0000    3.01685
351320.0000    2.51406
351360.0000    2.86630
351400.0000    3.44052
351440.0000    3.04265
351480.0000    2.23740
351520.0000    2.55096
351560.0000    2.25675
351600.0000    2.08364
351640.0000    2.17207
351680.0000    2.70091
351720.0000    1.58303
351760.0000    2.00416
351800.0000    1.68027
351840.0000    2.53598
351880.0000    2.71715
351920.0000    2.78027
351960.0000    2.52991
352000.0000    4.16941
352040.0000    3.25056
352080.0000    4.01674
352120.0000    3.41640
352160.0000    3.66710
352200.0000    4.08150
352240.0000    4.05725
352280.0000    3.42562
352320.0000    3.61824
352360.0000    4.11167
352400.0000    4.04871
352440.0000    4.15751
352480.0000    4.29920
352520.0000    3.36894
352560.0000    3.36419
352600.0000    4.81325
352640.0000    5.10973
352680.0000    3.94768
352720.0000    4.63392
352760.0000    4.79291
352800.0000    4.39441
352840.0000    4.58490
352880.0000    5.31044
352920.0000    4.35986
352960.0000    4.27799
353000.0000    5.00108
353040.0000    4.62240
353080.0000    5.08408
353120.0000    5.66933
353160.0000    5.10134
353200.0000    5.12326
353240.0000    5.67041
353280.0000    5.87587
353320.0000    3.96920
353360.0000    4.46823
353400.0000    5.07255
353440.0000    4.96628
353480.0000    3.68313
353520.0000    4.62014
353560.0000    5.10416
353600.0000    3.96029
353640.0000    5.16639
353680.0000    4.87849
353720.0000    4.57442
353760.0000    4.62723
353800.0000    4.59639
353840.0000    3.95191
353880.0000    4.46109
353920.0000    4.05694
353960.0000    3.57961
354000.0000    3.12531
354040.0000    2.48156
354080.0000    2.74784
354120.0000    2.36309
354160.0000    2.05968
354200.0000    3.16592
354240.0000    2.41522
354280.0000    2.85106
354320.0000    2.41682
354360.0000    2.33732
354400.0000    3.11668
354440.0000    3.06447
354480.0000    2.79375
354520.0000    1.20221
354560.0000    0.77772
354600.0000    1.32659
354640.0000    2.16071
354680.0000    2.98658
354720.0000    2.11454
354760.0000    2.66258
354800.0000    3.55823
354840.0000    3.05999
354880.0000    2.77169
354920.0000    3.09917
354960.0000    2.98401
355000.0000    2.93424
355040.0000    2.44323
355080.0000    2.99398
355120.0000    3.17858
355160.0000    3.10336
355200.0000    1.94417
355240.0000    2.44547
355280.0000    2.02974
355320.0000    1.60357
355360.0000    1.96719
355400.0000    1.24037
355440.0000    0.62657
355480.0000    1.61494
355520.0000    2.01481
355560.0000    1.68009
355600.0000    1.74941
355640.0000    2.10378
355680.0000    2.29673
355720.0000    2.83762
355760.0000    1.53223
355800.0000    2.38124
355840.0000    1.62257
355880.0000    2.38019
355920.0000    2.61635
355960.0000    2.20910
356000.0000    2.78326
356040.0000    2.38598
356080.0000    2.71933
356120.0000    3.77577
356160.0000    3.58768
356200.0000    3.35450
356240.0000    3.38511
356280.0000    3.34088
356320.0000    2.68502
356360.0000    3.36568
356400.0000    3.09332
356440.0000    2.48577
356480.0000    2.50865
356520.0000    1.74172
356560.0000    2.29608
356600.0000    2.72330
356640.0000    2.47957
356680.0000    2.09900
356720.0000    2.10395
356760.0000    2.52823
356800.0000    1.98119
356840.0000    1.53339
356880.0000    1.97618
356920.0000    2.06038
356960.0000    2.81275
357000.0000    2.85458
357040.0000    2.37207
357080.0000    2.26638
357120.0000    2.82136
357160.0000    1.83147
357200.0000    2.53842
357240.0000    3.04299
357280.0000    4.30181
357320.0000    3.76307
357360.0000    4.03451
357400.0000    4.07839
357440.0000    4.18429
357480.0000    4.05190
357520.0000    3.66392
357560.0000    4.63679
357600.0000    3.78625
357640.0000    3.56086
357680.0000    3.77864
357720.0000    3.94283
357760.0000    3.20794
357800.0000    3.63626
357840.0000    3.62947
357880.0000    3.19044
357920.0000    3.38180
357960.0000    2.68890
358000.0000    3.59036
358040.0000    3.81413
358080.0000    4.35318
358120.0000    4.93930
358160.0000    5.45689
358200.0000    4.71210
358240.0000    4.32483
358280.0000    4.76917
358320.0000    4.26923
358360.0000    4.19283
358400.0000    3.11105
358440.0000    4.22109
358480.0000    4.17506
358520.0000    3.43428
358560.0000    3.90891
358600.0000    4.16825
358640.0000    5.30482
358680.0000    3.97426
358720.0000    4.82199
358760.0000    5.81745
358800.0000    5.12342
358840.0000    4.54087
358880.0000    5.54832
358920.0000    6.08684
358960.0000    4.71324
359000.0000    5.72147
359040.0000    5.72826
359080.0000    5.46614
359120.0000    5.83763
359160.0000    5.56499
359200.0000    4.40233
359240.0000    4.12544
359280.0000    4.70261
359320.0000    4.81210
359360.0000    5.12076
359400.0000    5.72504
359440.0000    4.77199
359480.0000    4.28702
359520.0000    3.73828
359560.0000    5.22559
359600.0000    5.08383
359640.0000    4.79187
359680.0000    4.43954
359720.0000    4.59069
359760.0000    4.54890
359800.0000    5.06976
359840.0000    5.62220
359880.0000    4.89059
359920.0000    3.94465
359960.0000    4.70378
360000.0000    4.28097
360040.0000    4.67738
360080.0000    4.23394
360120.0000    4.46986
360160.0000    3.99881
360200.0000    3.94301
360240.0000    3.87923
360280.0000    4.44162
360320.0000    4.24760
360360.0000    4.23010
360400.0000    4.43871
360440.0000    3.85461
360480.0000    3.84406
360520.0000    3.75050
360560.0000    5.00944
360600.0000    5.13549
360640.0000    4.96465
360680.0000    4.61979
360720.0000    4.94238
360760.0000    5.17303
360800.0000    4.00202
360840.0000    4.56826
360880.0000    3.43196
360920.0000    4.04549
360960.0000    3.69460
361000.0000    3.06545
361040.0000    4.09704
361080.0000    3.75837
361120.0000    3.52783
361160.0000    2.90285
361200.0000    3.55258
361240.0000    3.14543
361280.0000    3.01191
361320.0000    3.49854
361360.0000    3.47355
361400.0000    3.46788
361440.0000    3.58483
361480.0000    2.94452
361520.0000    3.18952
361560.0000    3.44011
361600.0000    2.81574
361640.0000    2.32292
361680.0000    2.94251
361720.0000    2.98010
361760.0000    2.90895
361800.0000    4.09640
361840.0000    4.08099
361880.0000    3.27374
361920.0000    3.50308
361960.0000    4.20743
362000.0000    2.79959
362040.0000    3.04843
362080.0000    2.69959
362120.0000    2.82474
362160.0000    3.94710
362200.0000    4.28399
362240.0000    4.01692
362280.0000    4.28167
362320.0000    4.26867
362360.0000    4.63246
362400.0000    4.06550
362440.0000    4.01358
362480.0000    4.57458
362520.0000    3.62022
362560.0000    3.06579
362600.0000    3.17332
362640.0000    3.51508
362680.0000    2.77205
362720.0000    2.89377
362760.0000    4.17580
362800.0000    4.12037
362840.0000    3.64710
362880.0000    4.45297
362920.0000    2.94262
362960.0000    3.71244
363000.0000    2.26474
363040.0000    2.51773
363080.0000    3.48611
363120.0000    2.60790
363160.0000    2.61581
363200.0000    2.19425
363240.0000    3.03138
363280.0000    2.39538
363320.0000    2.24387
363360.0000    3.08084
363400.0000    3.04124
363440.0000    3.30997
363480.0000    3.30116
363520.0000    4.07765
363560.0000    3.30764
363600.0000    4.25534
363640.0000    3.64942
363680.0000    3.04916
363720.0000    4.00090
363760.0000    4.05531
363800.0000    2.05745
363840.0000    3.24448
363880.0000    3.20594
363920.0000    3.53668
363960.0000    3.45632
364000.0000    3.22815
364040.0000    3.08889
364080.0000    3.78620
364120.0000    2.75325
364160.0000    3.57468
364200.0000    4.11763
364240.0000    4.03844
364280.0000    3.17271
364320.0000    3.93943
364360.0000    3.28563
364400.0000    2.28185
364440.0000    2.20389
364480.0000    3.88988
364520.0000    3.84685
364560.0000    2.26473
364600.0000    2.83216
364640.0000    2.26649
364680.0000    3.03946
364720.0000    3.16423
364760.0000    3.49107
364800.0000    2.65987
364840.0000    2.36376
364880.0000    2.79589
364920.0000    3.01173
364960.0000    3.90193
365000.0000    3.12134
365040.0000    3.50590
365080.0000    3.47618
365120.0000    3.69162
365160.0000    4.11634
365200.0000    3.86761
365240.0000    4.25180
365280.0000    3.76635
365320.0000    4.48054
365360.0000    3.77978
365400.0000    3.40520
365440.0000    2.28667
365480.0000    3.12029
365520.0000    2.18292
365560.0000    3.25500
365600.0000    3.41947
365640.0000    3.46927
365680.0000    3.06117
365720.0000    2.24812
365760.0000    2.05299
365800.0000    1.92191
365840.0000    2.73899
365880.0000    2.77536
365920.0000    3.43926
365960.0000    2.13674
366000.0000    3.14003
366040.0000    2.10548
366080.0000    2.03994
366120.0000    1.38642
366160.0000    2.22528
366200.0000    2.17059
366240.0000    2.78475
366280.0000    2.31162
366320.0000    1.55799
366360.0000    1.07909
366400.0000    2.00730
366440.0000    2.43999
366480.0000    2.65736
366520.0000    3.24092
366560.0000    2.93917
366600.0000    3.40991
366640.0000    2.55575
366680.0000    2.64096
366720.0000    1.95097
366760.0000    2.89868
366800.0000    2.62793
366840.0000    3.01976
366880.0000    2.80998
366920.0000    2.51748
366960.0000    3.53413
367000.0000    3.71780
367040.0000    3.95882
367080.0000    3.20202
367120.0000    4.06215
367160.0000    4.05992
367200.0000    4.51780
367240.0000    3.28072
367280.0000    3.32455
367320.0000    3.10327
367360.0000    2.21574
367400.0000    3.02714
367440.0000    2.98207
367480.0000    1.34282
367520.0000    1.20648
367560.0000    1.97476
367600.0000    2.51328
367640.0000    1.73833
367680.0000    2.89958
367720.0000    2.78312
367760.0000    2.58853
367800.0000    2.41978
367840.0000    1.31951
367880.0000    1.89509
367920.0000    1.44498
367960.0000    0.84733
368000.0000    1.07348
368040.0000    0.74141
368080.0000    0.86726
368120.0000    2.17659
368160.0000    2.86567
368200.0000    2.36313
368240.0000    2.92814
368280.0000    3.12774
368320.0000    3.62904
368360.0000    3.72618
368400.0000    2.51903
368440.0000    2.70268
368480.0000    2.09041
368520.0000    1.46151
368560.0000    1.39050
368600.0000    2.00511
368640.0000    1.38625
368680.0000    3.14907
368720.0000    1.10622
368760.0000    0.80934
368800.0000    2.38050
368840.0000    2.47841
368880.0000    3.08708
368920.0000    3.27954
368960.0000    2.50554
369000.0000    3.22472
369040.0000    3.06830
369080.0000    2.41415
369120.0000    3.15224
369160.0000    3.40434
369200.0000    3.05603
369240.0000    3.80767
369280.0000    3.72625
369320.0000    3.77757
369360.0000    2.89191
369400.0000    3.70782
369440.0000    3.06870
369480.0000    2.51532
369520.0000    3.02891
369560.0000    2.67119
369600.0000    2.96695
369640.0000    2.32719
369680.0000    3.79354
369720.0000    4.00670
369760.0000    3.18411
369800.0000    3.43015
369840.0000    3.04616
369880.0000    2.41477
369920.0000    3.80574
369960.0000    3.54684
370000.0000    2.93374
370040.0000    3.41950
370080.0000    3.30211
370120.0000    3.08374
370160.0000    4.06431
370200.0000    3.30787
370240.0000    4.17715
370280.0000    4.25608
370320.0000    3.87947
370360.0000    4.17776
370400.0000    3.91928
370440.0000    4.26498
370480.0000    3.60949
370520.0000    2.85391
370560.0000    3.60116
370600.0000    4.08275
370640.0000    4.15296
370680.0000    4.30742
370720.0000    3.60966
370760.0000    3.85914
370800.0000    4.49972
370840.0000    3.52418
370880.0000    3.92232
370920.0000    2.73743
370960.0000    3.80192
371000.0000    3.49922
371040.0000    2.77604
371080.0000    4.10776
371120.0000    3.03232
371160.0000    4.37460
371200.0000    2.81193
371240.0000    4.15474
371280.0000    3.76560
371320.0000    4.21260
371360.0000    2.80538
371400.0000    4.24805
371440.0000    3.21516
371480.0000    3.35831
371520.0000    3.80399
371560.0000    3.69763
371600.0000    3.59314
371640.0000    3.90899
371680.0000    3.82953
371720.0000    4.61795
371760.0000    4.12471
371800.0000    3.42955
371840.0000    3.81890
371880.0000    3.86853
371920.0000    4.18537
371960.0000    4.96686
372000.0000    5.96010
372040.0000    5.68044
372080.0000    5.32807
372120.0000    5.09772
372160.0000    6.02316
372200.0000    5.63968
372240.0000    5.08287
372280.0000    3.76391
372320.0000    4.17617
372360.0000    3.60490
372400.0000    3.83779
372440.0000    4.04610
372480.0000    4.42617
372520.0000    5.19095
372560.0000    4.21484
372600.0000    3.81621
372640.0000    3.69720
372680.0000    3.74110
372720.0000    3.98719
372760.0000    3.85873
372800.0000    5.42465
372840.0000    3.87572
372880.0000    3.94590
372920.0000    4.42461
372960.0000    5.06614
373000.0000    4.72710
373040.0000    4.17656
373080.0000    4.34772
373120.0000    4.73748
373160.0000    5.86178
373200.0000    4.75644
373240.0000    4.94193
373280.0000    4.67928
373320.0000    4.94054
373360.0000    5.01051
373400.0000    5.03456
373440.0000    4.37775
373480.0000    5.68055
373520.0000    4.78307
373560.0000    5.35702
373600.0000    5.91030
373640.0000    4.28566
373680.0000    4.73054
373720.0000    3.89430
373760.0000    4.39808
373800.0000    4.11996
373840.0000    4.40236
373880.0000    3.77672
373920.0000    4.12389
373960.0000    3.50937
374000.0000    3.34573
374040.0000    4.09104
374080.0000    4.45716
374120.0000    4.51504
374160.0000    3.20920
374200.0000    3.06621
374240.0000    4.29135
374280.0000    4.00336
374320.0000    5.20855
374360.0000    4.22630
374400.0000    4.76530
374440.0000    4.93762
374480.0000    5.08180
374520.0000    5.20156
374560.0000    5.29718
374600.0000    4.74440
374640.0000    5.13836
374680.0000    5.34324
374720.0000    4.63634
374760.0000    5.34547
374800.0000    5.11978
374840.0000    4.16963
374880.0000    4.74917
374920.0000    4.35594
374960.0000    4.25462
375000.0000    4.23739
375040.0000    2.80859
375080.0000    4.04325
375120.0000    3.45612
375160.0000    2.96353
375200.0000    3.39594
375240.0000    3.77496
375280.0000    3.50024
375320.0000    3.54571
375360.0000    3.44053
375400.0000    2.85288
375440.0000    3.41113
375480.0000    2.90232
375520.0000    2.78040
375560.0000    4.03139
375600.0000    3.80886
375640.0000    3.70605
375680.0000    4.17521
375720.0000    2.13758
375760.0000    2.49839
375800.0000    2.41517
375840.0000    1.90082
375880.0000    3.27333
375920.0000    2.63693
375960.0000    3.19008
376000.0000    2.71830
376040.0000    1.73296
376080.0000    2.92184
376120.0000    2.94026
376160.0000    3.18675
376200.0000    3.46393
376240.0000    3.92945
376280.0000    4.31774
376320.0000    3.27893
376360.0000    3.89944
376400.0000    4.00128
376440.0000    2.86588
376480.0000    3.91638
376520.0000    2.80650
376560.0000    2.64023
376600.0000    1.79693
376640.0000    2.36360
376680.0000    3.55425
376720.0000    3.59364
376760.0000    3.61129
376800.0000    2.47221
376840.0000    2.50265
376880.0000    2.88795
376920.0000    3.07494
376960.0000    2.89536
377000.0000    3.30797
377040.0000    3.91181
377080.0000    2.84463
377120.0000    3.23556
377160.0000    3.85501
377200.0000    3.64617
377240.0000    4.06296
377280.0000    4.91954
377320.0000    4.33166
377360.0000    4.94360
377400.0000    5.12751
377440.0000    5.64889
377480.0000    3.78991
377520.0000    5.03479
377560.0000    5.74042
377600.0000    5.45289
377640.0000    5.30750
377680.0000    5.67250
377720.0000    4.12435
377760.0000    4.61836
377800.0000    3.48580
377840.0000    4.07261
377880.0000    3.70041
377920.0000    4.09066
377960.0000    4.90971
378000.0000    4.24109
378040.0000    4.50837
378080.0000    4.22905
378120.0000    4.45208
378160.0000    4.21158
378200.0000    3.58682
378240.0000    3.89098
378280.0000    4.35409
378320.0000    4.38227
378360.0000    4.39094
378400.0000    3.22037
378440.0000    3.56572
378480.0000    3.87439
378520.0000    4.76111
378560.0000    5.04375
378600.0000    4.16845
378640.0000    4.70578
378680.0000    3.71190
378720.0000    3.12379
378760.0000    3.09525
378800.0000    3.08741
378840.0000    4.72703
378880.0000    3.54277
378920.0000    3.84122
378960.0000    3.64096
379000.0000    4.09815
379040.0000    3.37192
379080.0000    3.30154
379120.0000    4.08013
379160.0000    4.08835
379200.0000    4.08478
379240.0000    4.81843
379280.0000    4.43807
379320.0000    4.31582
379360.0000    3.57840
379400.0000    4.01020
379440.0000    3.69919
379480.0000    3.19210
379520.0000    2.97304
379560.0000    3.62961
379600.0000    4.54411
379640.0000    3.88301
379680.0000    5.04149
379720.0000    3.76978
379760.0000    3.46065
379800.0000    3.02021
379840.0000    3.89566
379880.0000    3.56605
379920.0000    3.35564
379960.0000    4.51113
380000.0000    4.23576
380040.0000    3.50106
380080.0000    3.29496
380120.0000    3.88240
380160.0000    3.20582
380200.0000    3.93639
380240.0000    3.47308
380280.0000    3.63986
380320.0000    2.81133
380360.0000    3.51590
380400.0000    3.63782
380440.0000    2.96672
380480.0000    2.67497
380520.0000    2.71740
380560.0000    3.98958
380600.0000    4.33438
380640.0000    4.30404
380680.0000    4.32288
380720.0000    4.52764
380760.0000    3.97831
380800.0000    4.26053
380840.0000    4.45774
380880.0000    5.08735
380920.0000    3.56413
380960.0000    3.41056
381000.0000    3.51742
381040.0000    3.54973
381080.0000    3.22074
381120.0000    3.24701
381160.0000    3.47832
381200.0000    4.19951
381240.0000    3.51427
381280.0000    3.43469
381320.0000    3.75574
381360.0000    4.21598
381400.0000    2.93949
381440.0000    3.69988
381480.0000    4.16647
381520.0000    3.33119
381560.0000    4.11044
381600.0000    3.18523
381640.0000    3.02823
381680.0000    2.20599
381720.0000    3.20401
381760.0000    3.69683
381800.0000    4.33099
381840.0000    4.54839
381880.0000    4.72517
381920.0000    3.68676
381960.0000    3.43615
382000.0000    3.59162
382040.0000    3.00421
382080.0000    3.33077
382120.0000    3.09118
382160.0000    3.99028
382200.0000    4.13814
382240.0000    4.06501
382280.0000    3.90154
382320.0000    3.64349
382360.0000    4.23010
382400.0000    4.66229
382440.0000    3.69740
382480.0000    3.67679
382520.0000    4.51531
382560.0000    3.30820
382600.0000    3.67976
382640.0000    2.68365
382680.0000    4.69809
382720.0000    4.50279
382760.0000    4.16371
382800.0000    3.80213
382840.0000    3.49783
382880.0000    3.68931
382920.0000    3.14182
382960.0000    3.90048
383000.0000    3.98283
383040.0000    4.08664
383080.0000    3.27700
383120.0000    3.28896
383160.0000    3.03875
383200.0000    2.87913
383240.0000    3.78383
383280.0000    4.04660
383320.0000    4.34149
383360.0000    4.57355
383400.0000    4.61157
383440.0000    4.14359
383480.0000    4.64457
383520.0000    3.90558
383560.0000    3.34402
383600.0000    4.30790
383640.0000    3.82757
383680.0000    3.21921
383720.0000    3.51152
383760.0000    4.38864
383800.0000    5.34187
383840.0000    4.89614
383880.0000    3.12698
383920.0000    3.02443
383960.0000    4.33640
384000.0000    4.29835
384040.0000    4.02564
384080.0000    4.14766
384120.0000    4.37055
384160.0000    4.65339
384200.0000    4.52130
384240.0000    5.52352
384280.0000    5.49432
384320.0000    4.61168
384360.0000    4.66069
384400.0000    5.13384
384440.0000    4.57289
384480.0000    5.00193
384520.0000    4.25882
384560.0000    5.70245
384600.0000    5.29711
384640.0000    4.93977
384680.0000    5.12086
384720.0000    5.32224
384760.0000    5.60863
384800.0000    6.00451
384840.0000    5.02924
384880.0000    4.44942
384920.0000    5.48087
384960.0000    6.21504
385000.0000    5.41090
385040.0000    6.10815
385080.0000    5.98679
385120.0000    5.88622
385160.0000    5.00245
385200.0000    4.96588
385240.0000    4.57009
385280.0000    4.55405
385320.0000    4.72295
385360.0000    4.55957
385400.0000    4.29606
385440.0000    4.68264
385480.0000    4.69658
385520.0000    4.27368
385560.0000    3.86117
385600.0000    4.99514
385640.0000    4.52323
385680.0000    5.59330
385720.0000    3.82276
385760.0000    4.60464
385800.0000    4.61750
385840.0000    4.36317
385880.0000    4.18606
385920.0000    3.74005
385960.0000    4.01523
386000.0000    3.72102
386040.0000    3.40519
386080.0000    3.33891
386120.0000    3.00162
386160.0000    3.87665
386200.0000    4.21779
386240.0000    4.25756
386280.0000    3.85782
386320.0000    3.96034
386360.0000    3.76890
386400.0000    3.66051
386440.0000    4.13735
386480.0000    4.14161
386520.0000    4.16853
386560.0000    4.82931
386600.0000    4.23206
386640.0000    4.47127
386680.0000    3.35464
386720.0000    4.28816
386760.0000    3.95989
386800.0000    3.89416
386840.0000    3.06986
386880.0000    3.24800
386920.0000    4.08116
386960.0000    3.89837
387000.0000    3.86199
387040.0000    4.16977
387080.0000    2.75358
387120.0000    3.43447
387160.0000    3.23385
387200.0000    3.55029
387240.0000    3.31776
387280.0000    3.91246
387320.0000    3.59419
387360.0000    4.24963
387400.0000    3.89557
387440.0000    4.03181
387480.0000    3.89944
387520.0000    2.94134
387560.0000    2.95396
387600.0000    1.95196
387640.0000    2.78701
387680.0000    4.86260
387720.0000    3.39484
387760.0000    3.73281
387800.0000    3.49004
387840.0000    4.66307
387880.0000    4.55369
387920.0000    4.23592
387960.0000    5.11949
388000.0000    5.47386
388040.0000    4.70626
388080.0000    5.40246
388120.0000    5.91613
388160.0000    6.55501
388200.0000    5.55422
388240.0000    4.93191
388280.0000    4.94548
388320.0000    4.78984
388360.0000    5.05589
388400.0000    4.92806
388440.0000    3.84962
388480.0000    3.85735
388520.0000    4.47051
388560.0000    4.10889
388600.0000    4.53175
388640.0000    3.22994
388680.0000    3.26070
388720.0000    3.47380
388760.0000    4.24609
388800.0000    4.06563
388840.0000    4.62914
388880.0000    3.83290
388920.0000    4.60821
388960.0000    4.88940
389000.0000    4.12519
389040.0000    3.90217
389080.0000    4.34189
389120.0000    4.81852
389160.0000    4.62484
389200.0000    3.39441
389240.0000    4.41363
389280.0000    4.45406
389320.0000    3.94747
389360.0000    4.31877
389400.0000    4.52507
389440.0000    3.14998
389480.0000    3.19502
389520.0000    3.39116
389560.0000    3.10050
389600.0000    3.29538
389640.0000    3.35142
389680.0000    2.46184
389720.0000    3.44510
389760.0000    3.16732
389800.0000    2.56812
389840.0000    3.26161
389880.0000    3.74197
389920.0000    3.43841
389960.0000    2.77429
390000.0000    3.95264
390040.0000    3.10718
390080.0000    3.96424
390120.0000    3.66309
390160.0000    3.97998
390200.0000    4.27149
390240.0000    3.90284
390280.0000    4.00327
390320.0000    3.89494
390360.0000    3.60823
390400.0000    3.94668
390440.0000    2.91163
390480.0000    3.40052
390520.0000    3.11840
390560.0000    4.25824
390600.0000    3.19872
390640.0000    2.88155
390680.0000    3.71583
390720.0000    3.47843
390760.0000    2.98405
390800.0000    3.06233
390840.0000    3.74815
390880.0000    2.38614
390920.0000    2.08912
390960.0000    2.52607
391000.0000    3.16624
391040.0000    2.81559
391080.0000    3.10109
391120.0000    3.01073
391160.0000    2.68661
391200.0000    2.72217
391240.0000    2.29757
391280.0000    3.40321
391320.0000    2.56531
391360.0000    2.57429
391400.0000    2.89576
391440.0000    4.21253
391480.0000    4.52874
391520.0000    3.50803
391560.0000    4.19612
391600.0000    4.62184
391640.0000    3.43357
391680.0000    4.51607
391720.0000    3.47561
391760.0000    3.83426
391800.0000    3.74855
391840.0000    3.82092
391880.0000    3.79104
391920.0000    4.58473
391960.0000    4.14147
392000.0000    3.92645
392040.0000    3.28853
392080.0000    4.61077
392120.0000    3.64716
392160.0000    3.56103
392200.0000    2.74309
392240.0000    3.39968
392280.0000    3.20556
392320.0000    3.80033
392360.0000    3.68817
392400.0000    3.75896
392440.0000    3.44851
392480.0000    2.50022
392520.0000    2.63846
392560.0000    2.76492
392600.0000    3.13689
392640.0000    4.03170
392680.0000    3.77959
392720.0000    3.26120
392760.0000    3.84111
392800.0000    3.44546
392840.0000    4.00025
392880.0000    3.28830
392920.0000    3.46239
392960.0000    4.28046
393000.0000    4.88160
393040.0000    4.05056
393080.0000    4.15907
393120.0000    3.41422
393160.0000    3.74808
393200.0000    4.00112
393240.0000    3.20747
393280.0000    3.56599
393320.0000    3.97604
393360.0000    3.54945
393400.0000    4.00899
393440.0000    3.45800
393480.0000    2.15238
393520.0000    2.64357
393560.0000    2.90717
393600.0000    3.51537
393640.0000    3.47591
393680.0000    2.91394
393720.0000    3.14087
393760.0000    3.13365
393800.0000    3.65100
393840.0000    3.26026
393880.0000    4.26671
393920.0000    3.17798
393960.0000    3.43741
394000.0000    4.14893
394040.0000    3.34597
394080.0000    3.56665
394120.0000    3.96111
394160.0000    3.48531
394200.0000    3.19491
394240.0000    2.75054
394280.0000    3.71320
394320.0000    4.50871
394360.0000    4.02225
394400.0000    3.97793
394440.0000    4.41852
394480.0000    4.10051
394520.0000    3.09947
394560.0000    3.26525
394600.0000    3.74987
394640.0000    4.22151
394680.0000    4.28690
394720.0000    5.14056
394760.0000    4.87723
394800.0000    4.35552
394840.0000    4.15178
394880.0000    4.41221
394920.0000    4.07719
394960.0000    5.08244
395000.0000    3.87295
395040.0000    4.03152
395080.0000    3.80278
395120.0000    3.29167
395160.0000    3.92416
395200.0000    4.57330
395240.0000    4.19407
395280.0000    4.05386
395320.0000    5.68173
395360.0000    4.86699
395400.0000    4.06888
395440.0000    3.37315
395480.0000    3.22512
395520.0000    3.05567
395560.0000    3.66066
395600.0000    3.39662
395640.0000    4.03107
395680.0000    4.15597
395720.0000    5.09636
395760.0000    3.95135
395800.0000    4.08564
395840.0000    4.47618
395880.0000    4.05761
395920.0000    4.94575
395960.0000    4.20772
396000.0000    4.68886
396040.0000    4.88256
396080.0000    3.70685
396120.0000    5.40688
396160.0000    3.96785
396200.0000    4.65533
396240.0000    5.32683
396280.0000    5.61567
396320.0000    4.73145
396360.0000    5.05238
396400.0000    4.63596
396440.0000    4.45239
396480.0000    5.31073
396520.0000    4.52000
396560.0000    2.99211
396600.0000    4.26907
396640.0000    4.48032
396680.0000    3.27106
396720.0000    4.06925
396760.0000    4.39785
396800.0000    3.83518
396840.0000    4.01006
396880.0000    3.46142
396920.0000    4.43305
396960.0000    4.71576
397000.0000    4.20780
397040.0000    4.33085
397080.0000    3.85492
397120.0000    3.65982
397160.0000    4.28243
397200.0000    3.56438
397240.0000    4.26053
397280.0000    4.57791
397320.0000    3.52820
397360.0000    3.35615
397400.0000    3.84603
397440.0000    5.64646
397480.0000    5.55107
397520.0000    4.57014
397560.0000    5.45080
397600.0000    5.21713
397640.0000    5.87987
397680.0000    5.92562
397720.0000    5.96157
397760.0000    6.55781
397800.0000    6.07227
397840.0000    6.78261
397880.0000    5.93655
397920.0000    6.02298
397960.0000    4.91366
398000.0000    3.99520
398040.0000    2.80029
398080.0000    3.87155
398120.0000    3.53768
398160.0000    4.06854
398200.0000    4.35244
398240.0000    4.18947
398280.0000    4.55182
398320.0000    4.99082
398360.0000    4.44855
398400.0000    4.83968
398440.0000    4.57025
398480.0000    4.73995
398520.0000    4.23666
398560.0000    4.05250
398600.0000    4.59637
398640.0000    4.82424
398680.0000    4.28723
398720.0000    4.61722
398760.0000    4.26524
398800.0000    3.56065
398840.0000    3.72669
398880.0000    4.26892
398920.0000    4.32447
398960.0000    5.49673
399000.0000    5.65204
399040.0000    5.53470
399080.0000    6.58062
399120.0000    6.82809
399160.0000    5.25344
399200.0000    6.55490
399240.0000    6.43966
399280.0000    6.33759
399320.0000    5.75753
399360.0000    5.76584
399400.0000    5.48438
399440.0000    5.30688
399480.0000    5.43407
399520.0000    5.13525
399560.0000    5.82519
399600.0000    5.39466
399640.0000    6.14240
399680.0000    6.52556
399720.0000    6.46006
399760.0000    7.33052
399800.0000    6.02979
399840.0000    6.09277
399880.0000    6.28579
399920.0000    6.43717
399960.0000    6.16154
400000.0000    5.71810
400040.0000    6.43772
400080.0000    6.22093
400120.0000    5.30732
400160.0000    6.03286
400200.0000    6.11206
400240.0000    5.61396
400280.0000    6.55043
400320.0000    6.87817
400360.0000    6.20087
400400.0000    6.55618
400440.0000    6.65956
400480.0000    5.49973
400520.0000    5.52357
400560.0000    4.94788
400600.0000    4.98032
400640.0000    5.74554
400680.0000    5.59709
400720.0000    5.05910
400760.0000    4.58197
400800.0000    5.19663
400840.0000    4.86609
400880.0000    5.41492
400920.0000    4.90312
400960.0000    3.93986
401000.0000    5.45225
401040.0000    6.13962
401080.0000    5.63149
401120.0000    6.23503
401160.0000    6.57120
401200.0000    6.29416
401240.0000    5.51979
401280.0000    5.97211
401320.0000    5.38119
401360.0000    5.94802
401400.0000    6.02555
401440.0000    5.43791
401480.0000    5.01271
401520.0000    5.20313
401560.0000    5.08867
401600.0000    5.46726
401640.0000    4.54434
401680.0000    4.92877
401720.0000    4.32168
401760.0000    5.63498
401800.0000    5.15611
401840.0000    4.04700
401880.0000    4.50942
401920.0000    4.99509
401960.0000    5.33919
402000.0000    5.73185
402040.0000    5.88839
402080.0000    5.21407
402120.0000    6.22174
402160.0000    6.54692
402200.0000    4.82753
402240.0000    5.36296
402280.0000    4.74103
402320.0000    4.71898
402360.0000    4.66770
402400.0000    4.45409
402440.0000    3.64229
402480.0000    3.96440
402520.0000    3.50048
402560.0000    3.76785
402600.0000    3.67155
402640.0000    2.86838
402680.0000    3.39370
402720.0000    2.55813
402760.0000    2.85229
402800.0000    2.79848
402840.0000    3.03145
402880.0000    3.19913
402920.0000    2.98936
402960.0000    3.77145
403000.0000    3.83574
403040.0000    2.95753
403080.0000    3.50794
403120.0000    4.26368
403160.0000    3.75992
403200.0000    3.84778
403240.0000    3.24313
403280.0000    3.32829
403320.0000    3.23896
403360.0000    4.30004
403400.0000    3.69141
403440.0000    3.50006
403480.0000    3.41232
403520.0000    2.75184
403560.0000    2.48153
403600.0000    2.81014
403640.0000    2.73950
403680.0000    2.73863
403720.0000    2.45674
403760.0000    1.72162
403800.0000    3.27042
403840.0000    2.73605
403880.0000    3.22363
403920.0000    4.08014
403960.0000    3.89235
404000.0000    2.71191
404040.0000    3.62955
404080.0000    2.83313
404120.0000    3.74865
404160.0000    3.23556
404200.0000    3.69663
404240.0000    2.94503
404280.0000    3.09038
404320.0000    3.40430
404360.0000    3.46337
404400.0000    3.37511
404440.0000    3.88785
404480.0000    3.66197
404520.0000    4.36619
404560.0000    4.21557
404600.0000    4.50779
404640.0000    4.73771
404680.0000    3.42420
404720.0000    3.66027
404760.0000    2.83757
404800.0000    2.30337
404840.0000    3.13312
404880.0000    2.55736
404920.0000    3.06571
404960.0000    3.84446
405000.0000    3.50903
405040.0000    3.69960
405080.0000    3.36909
405120.0000    3.01529
405160.0000    3.05596
405200.0000    3.64002
405240.0000    4.03173
405280.0000    3.96643
405320.0000    3.52005
405360.0000    4.63614
405400.0000    4.60448
405440.0000    4.92683
405480.0000    5.17807
405520.0000    5.17288
405560.0000    5.02959
405600.0000    3.93835
405640.0000    3.23570
405680.0000    4.17538
405720.0000    3.64782
405760.0000    3.46569
405800.0000    2.99919
405840.0000    2.99913
405880.0000    2.81185
405920.0000    3.24191
405960.0000    3.67729
406000.0000    2.65061
406040.0000    1.84747
406080.0000    1.54041
406120.0000    2.11595
406160.0000    1.63623
406200.0000    0.94600
406240.0000    1.29696
406280.0000    0.76882
406320.0000    1.21955
406360.0000    1.76407
406400.0000    2.61168
406440.0000    1.76198
406480.0000    1.97372
406520.0000    2.79488
406560.0000    2.78409
406600.0000    2.90236
406640.0000    3.31197
406680.0000    2.42302
406720.0000    3.13055
406760.0000    3.37393
406800.0000    3.90460
406840.0000    3.14266
406880.0000    2.67416
406920.0000    4.14475
406960.0000    4.14259
407000.0000    2.64637
407040.0000    2.21073
407080.0000    1.71416
407120.0000    2.09735
407160.0000    1.91104
407200.0000    1.67284
407240.0000    3.86545
407280.0000    3.36687
407320.0000    3.30564
407360.0000    4.13311
407400.0000    3.98187
407440.0000    3.28456
407480.0000    3.62594
407520.0000    2.51152
407560.0000    2.92674
407600.0000    3.40780
407640.0000    2.43402
407680.0000    2.91521
407720.0000    3.24078
407760.0000    3.10994
407800.0000    3.14086
407840.0000    3.64278
407880.0000    2.74811
407920.0000    2.68448
407960.0000    2.98337
408000.0000    1.93555
408040.0000    0.66316
408080.0000    0.81279
408120.0000    1.66096
408160.0000    2.01189
408200.0000    1.98739
408240.0000    3.35271
408280.0000    3.84128
408320.0000    3.06913
408360.0000    3.27091
408400.0000    3.29793
408440.0000    3.34377
408480.0000    1.91829
408520.0000    2.70256
408560.0000    1.90177
408600.0000    2.70757
408640.0000    2.13119
408680.0000    2.28814
408720.0000    2.10988
408760.0000    2.20692
408800.0000    1.93354
408840.0000    2.64044
408880.0000    3.07142
408920.0000    2.55747
408960.0000    3.15976
409000.0000    2.66158
409040.0000    2.85607
409080.0000    1.77601
409120.0000    3.17796
409160.0000    2.68796
409200.0000    3.73079
409240.0000    1.73607
409280.0000    1.77337
409320.0000    2.53458
409360.0000    1.70090
409400.0000    2.05269
409440.0000    3.25531
409480.0000    1.88511
409520.0000    1.40241
409560.0000    1.76297
409600.0000    0.75909
409640.0000    0.56488
409680.0000    1.84090
409720.0000    1.82363
409760.0000    2.14622
409800.0000    2.94610
409840.0000    2.03751
409880.0000    2.96505
409920.0000    1.60144
409960.0000    1.21121
410000.0000    0.96809
410040.0000    1.95152
410080.0000    1.90024
410120.0000    1.20874
410160.0000    0.94195
410200.0000    0.64599
410240.0000    0.33184
410280.0000    1.11291
410320.0000    2.00587
410360.0000    1.45790
410400.0000    1.99761
410440.0000    1.23791
410480.0000    2.77818
410520.0000    3.47938
410560.0000    2.81408
410600.0000    3.21173
410640.0000    3.08338
410680.0000    3.06452
410720.0000    3.73466
410760.0000    3.35951
410800.0000    3.62309
410840.0000    3.41352
410880.0000    3.79274
410920.0000    3.66439
410960.0000    2.91111
411000.0000    3.36035
411040.0000    1.95350
411080.0000    3.20877
411120.0000    3.31951
411160.0000    3.48694
411200.0000    3.41946
411240.0000    4.17399
411280.0000    3.15879
411320.0000    2.20259
411360.0000    2.78048
411400.0000    2.66211
411440.0000    1.84885
411480.0000    2.28329
411520.0000    1.18225
411560.0000    1.72348
411600.0000    0.76023
411640.0000    0.47698
411680.0000    0.91498
411720.0000    1.65838
411760.0000    1.12191
411800.0000    0.62450
411840.0000    2.79397
411880.0000    1.64289
411920.0000    1.33444
411960.0000    1.30001
412000.0000    1.22136
412040.0000    1.66533
412080.0000    0.35659
412120.0000    0.62653
412160.0000    0.74289
412200.0000    1.23454
412240.0000    1.96644
412280.0000    1.64598
412320.0000    2.08959
412360.0000    3.17684
412400.0000    1.76511
412440.0000    1.47075
412480.0000    2.10369
412520.0000    2.56992
412560.0000    1.94434
412600.0000    1.41571
412640.0000    1.66521
412680.0000    2.23544
412720.0000    3.01045
412760.0000    1.97191
412800.0000    2.59912
412840.0000    2.08953
412880.0000    1.81351
412920.0000    3.14997
412960.0000    2.23510
413000.0000    2.54121
413040.0000    2.96297
413080.0000    2.77435
413120.0000    2.77464
413160.0000    1.98801
413200.0000    2.96285
413240.0000    1.76881
413280.0000    2.29529
413320.0000    2.74532
413360.0000    2.81511
413400.0000    2.83318
413440.0000    2.35469
413480.0000    1.82018
413520.0000    1.46345
413560.0000    2.40914
413600.0000    1.85978
413640.0000    3.18921
413680.0000    2.69447
413720.0000    2.34170
413760.0000    1.94816
413800.0000    1.59436
413840.0000    0.20091
413880.0000    1.19790
413920.0000    0.38467
413960.0000    0.76421
414000.0000   -0.58223
414040.0000    0.95667
414080.0000    1.59733
414120.0000    2.04057
414160.0000    1.39719
414200.0000    2.41267
414240.0000    0.17468
414280.0000    1.50286
414320.0000    0.79798
414360.0000    1.15249
414400.0000    0.30464
414440.0000   -0.29167
414480.0000    1.63997
414520.0000    1.19753
414560.0000    0.47273
414600.0000    2.22392
414640.0000    1.41082
414680.0000    1.01768
414720.0000    1.54417
414760.0000    1.03462
414800.0000    0.90748
414840.0000    1.45760
414880.0000    2.04306
414920.0000    2.57265
414960.0000    3.09253
415000.0000    2.81721
415040.0000    2.82969
415080.0000    3.80618
415120.0000    3.29410
415160.0000    3.88338
415200.0000    3.42706
415240.0000    2.34016
415280.0000    1.65275
415320.0000    2.52579
415360.0000    2.40872
415400.0000    2.33929
415440.0000    3.43379
415480.0000    2.71484
415520.0000    3.30227
415560.0000    3.07354
415600.0000    2.99935
415640.0000    3.27281
415680.0000    3.05887
415720.0000    3.19637
415760.0000    3.14234
415800.0000    3.06271
415840.0000    2.18293
415880.0000    1.76103
415920.0000    3.12700
415960.0000    3.17549
416000.0000    3.83664
416040.0000    2.96003
416080.0000    3.49736
416120.0000    2.60296
416160.0000    3.18590
416200.0000    2.95228
416240.0000    2.78609
416280.0000    2.43461
416320.0000    3.21808
416360.0000    2.61046
416400.0000    2.63008
416440.0000    2.15118
416480.0000    1.41356
416520.0000    2.06466
416560.0000    1.01334
416600.0000    1.88275
416640.0000    2.23797
416680.0000    1.18171
416720.0000    1.88043
416760.0000    2.16520
416800.0000    1.99884
416840.0000    2.41158
416880.0000    1.48457
416920.0000    2.41176
416960.0000    2.74423
417000.0000    2.01419
417040.0000    2.75293
417080.0000    1.74975
417120.0000    1.91302
417160.0000    2.05564
417200.0000    2.13814
417240.0000    1.68543
417280.0000    3.26673
417320.0000    2.45647
417360.0000    1.21839
417400.0000    2.07382
417440.0000    1.60097
417480.0000    1.13613
417520.0000    0.56234
417560.0000    1.66778
417600.0000    1.50379
417640.0000    2.02965
417680.0000    2.60967
417720.0000    1.61892
417760.0000    1.70669
417800.0000    1.49996
417840.0000    1.24145
417880.0000    0.71165
417920.0000    1.64367
417960.0000    2.05967
418000.0000    2.13436
418040.0000    2.23386
418080.0000    1.72363
418120.0000    1.71167
418160.0000    2.25127
418200.0000    1.25715
418240.0000    2.32835
418280.0000    1.42804
418320.0000    1.95213
418360.0000    1.07445
418400.0000    1.59692
418440.0000    1.77615
418480.0000    2.08657
418520.0000    1.80177
418560.0000    2.70682
418600.0000    2.65861
418640.0000    2.23237
418680.0000    2.81467
418720.0000    2.59131
418760.0000    1.88756
418800.0000    2.00272
418840.0000    1.77155
418880.0000    1.92379
418920.0000    2.00829
418960.0000    3.35600
419000.0000    2.88457
419040.0000    2.84135
419080.0000    2.06084
419120.0000    2.54080
419160.0000    2.01222
419200.0000    2.43901
419240.0000    2.56248
419280.0000    2.12419
419320.0000    3.20187
419360.0000    2.03828
419400.0000    0.98708
419440.0000    1.30662
419480.0000    2.04618
419520.0000    3.19784
419560.0000    3.43458
419600.0000    3.18383
419640.0000    1.68205
419680.0000    3.01727
419720.0000    2.67157
419760.0000    3.56338
419800.0000    2.78508
419840.0000    4.15806
419880.0000    3.73708
419920.0000    4.06544
419960.0000    4.26429
420000.0000    3.67368
420040.0000    3.41776
420080.0000    3.94005
420120.0000    3.50949
420160.0000    4.16541
420200.0000    3.36319
420240.0000    3.93699
420280.0000    2.11759
420320.0000    2.72637
420360.0000    1.71093
420400.0000    1.19091
420440.0000    2.37817
420480.0000    1.85341
420520.0000    1.29191
420560.0000    2.20833
420600.0000    2.14500
420640.0000    1.84031
420680.0000    1.90067
420720.0000    1.83123
420760.0000    1.87546
420800.0000    1.89610
420840.0000    2.85926
420880.0000    2.24203
420920.0000    2.05306
420960.0000    2.37645
421000.0000    2.37632
421040.0000    2.19494
421080.0000    1.00830
421120.0000    2.08557
421160.0000    2.91076
421200.0000    1.57989
421240.0000    1.32851
421280.0000    2.30929
421320.0000    2.10936
421360.0000    1.49528
421400.0000    2.79366
421440.0000    1.24388
421480.0000    1.85628
421520.0000    2.53854
421560.0000    2.92761
421600.0000    3.38090
421640.0000    2.96019
421680.0000    2.92870
421720.0000    3.81819
421760.0000    2.94150
421800.0000    2.86199
421840.0000    2.48581
421880.0000    3.19629
421920.0000    3.01746
421960.0000    2.87238
422000.0000    1.71943
422040.0000    2.71704
422080.0000    3.17754
422120.0000    3.26930
422160.0000    2.16730
422200.0000    2.79875
422240.0000    2.92205
422280.0000    2.98404
422320.0000    3.97066
422360.0000    2.90092
422400.0000    2.89001
422440.0000    3.25772
422480.0000    3.13486
422520.0000    4.00095
422560.0000    4.12072
422600.0000    3.98961
422640.0000    4.45727
422680.0000    3.13080
422720.0000    3.18421
422760.0000    2.98469
422800.0000    3.38082
422840.0000    3.07093
422880.0000    3.21741
422920.0000    2.19280
422960.0000    4.06642
423000.0000    3.38134
423040.0000    3.78951
423080.0000    3.27747
423120.0000    2.14722
423160.0000    2.73313
423200.0000    2.54363
423240.0000    2.93969
423280.0000    2.70492
423320.0000    2.60844
423360.0000    1.83096
423400.0000    2.60620
423440.0000    2.56925
423480.0000    1.57316
423520.0000    1.34291
423560.0000    1.69176
423600.0000    2.12612
423640.0000    2.94363
423680.0000    2.80767
423720.0000    2.75962
423760.0000    3.45357
423800.0000    2.91949
423840.0000    3.03389
423880.0000    2.51158
423920.0000    2.92853
423960.0000    4.14266
424000.0000    3.96846
424040.0000    3.46956
424080.0000    3.02836
424120.0000    4.07217
424160.0000    4.04938
424200.0000    3.59068
424240.0000    3.38234
424280.0000    3.50546
424320.0000    3.21592
424360.0000    3.63300
424400.0000    3.53542
424440.0000    3.36684
424480.0000    1.45834
424520.0000    1.88602
424560.0000    2.84855
424600.0000    2.51513
424640.0000    2.70436
424680.0000    3.45187
424720.0000    3.07077
424760.0000    2.88359
424800.0000    2.63903
424840.0000    2.92847
424880.0000    2.64743
424920.0000    2.33861
424960.0000    3.08709
425000.0000    2.57388
425040.0000    3.96917
425080.0000    3.72142
425120.0000    3.70686
425160.0000    2.82224
425200.0000    2.92037
425240.0000    2.31983
425280.0000    2.30601
425320.0000    2.51322
425360.0000    3.14451
425400.0000    3.60234
425440.0000    3.54990
425480.0000    3.71255
425520.0000    3.68963
425560.0000    4.22204
425600.0000    3.79897
425640.0000    2.76577
425680.0000    3.47063
425720.0000    3.75567
425760.0000    4.79649
425800.0000    4.70996
425840.0000    3.40334
425880.0000    3.78272
425920.0000    3.79361
425960.0000    3.57811
426000.0000    3.36503
426040.0000    3.87381
426080.0000    2.89722
426120.0000    2.41153
426160.0000    1.72834
426200.0000    3.20834
426240.0000    3.92861
426280.0000    2.51635
426320.0000    3.25350
426360.0000    2.06256
426400.0000    2.77089
426440.0000    2.27946
426480.0000    3.10759
426520.0000    2.21160
426560.0000    2.62053
426600.0000    3.14161
426640.0000    3.03966
426680.0000    3.64873
426720.0000    3.43731
426760.0000    3.60569
426800.0000    3.63230
426840.0000    3.09148
426880.0000    2.90524
426920.0000    2.47481
426960.0000    2.39095
427000.0000    3.51288
427040.0000    4.02889
427080.0000    3.38145
427120.0000    3.08256
427160.0000    2.51418
427200.0000    2.75282
427240.0000    2.61786
427280.0000    3.80963
427320.0000    3.33206
427360.0000    2.53939
427400.0000    3.18959
427440.0000    3.39083
427480.0000    3.45368
427520.0000    3.62657
427560.0000    3.41839
427600.0000    3.45483
427640.0000    4.15832
427680.0000    3.44142
427720.0000    3.02758
427760.0000    3.55509
427800.0000    3.52303
427840.0000    4.20698
427880.0000    3.06413
427920.0000    3.76018
427960.0000    3.45604
428000.0000    3.15856
428040.0000    4.03224
428080.0000    5.28806
428120.0000    4.00051
428160.0000    2.70674
428200.0000    3.97613
428240.0000    3.93915
428280.0000    4.00443
428320.0000    3.87920
428360.0000    3.77962
428400.0000    4.78764
428440.0000    4.14462
428480.0000    5.00061
428520.0000    5.36162
428560.0000    4.73656
428600.0000    4.04659
428640.0000    3.90638
428680.0000    4.18945
428720.0000    4.54808
428760.0000    3.09252
428800.0000    3.76444
428840.0000    4.21319
428880.0000    4.28663
428920.0000    4.87599
428960.0000    4.05000
429000.0000    4.72501
429040.0000    4.04220
429080.0000    5.02715
429120.0000    5.10068
429160.0000    4.63473
429200.0000    5.33270
429240.0000    4.51481
429280.0000    3.16853
429320.0000    4.42368
429360.0000    4.54194
429400.0000    3.79999
429440.0000    4.08783
429480.0000    3.98903
429520.0000    4.37483
429560.0000    3.58118
429600.0000    4.32141
429640.0000    4.47974
429680.0000    3.52018
429720.0000    4.55435
429760.0000    3.13567
429800.0000    3.52863
429840.0000    3.84656
429880.0000    3.57648
429920.0000    3.76886
429960.0000    3.82250
430000.0000    4.30308
430040.0000    4.40631
430080.0000    6.07301
430120.0000    5.53607
430160.0000    6.80826
430200.0000    5.36093
430240.0000    5.70756
430280.0000    5.72235
430320.0000    4.15737
430360.0000    4.63947
430400.0000    4.47149
430440.0000    4.06609
430480.0000    5.03058
430520.0000    5.99030
430560.0000    5.75522
430600.0000    6.40734
430640.0000    6.72962
430680.0000    6.30973
430720.0000    4.90165
430760.0000    5.38144
430800.0000    5.62754
430840.0000    5.39161
430880.0000    5.29370
430920.0000    5.71157
430960.0000    4.73857
431000.0000    3.38845
431040.0000    4.70936
431080.0000    4.99177
431120.0000    5.36804
431160.0000    4.60757
431200.0000    4.68685
431240.0000    4.75066
431280.0000    4.93539
431320.0000    5.40208
431360.0000    4.51730
431400.0000    4.25121
431440.0000    3.98245
431480.0000    3.90969
431520.0000    4.05063
431560.0000    4.16025
431600.0000    3.58990
431640.0000    4.12365
431680.0000    3.61932
431720.0000    4.43659
431760.0000    4.45926
431800.0000    5.77576
431840.0000    5.50637
431880.0000    5.41726
431920.0000    6.43538
431960.0000    5.97279
432000.0000    6.52776
432040.0000    6.78460
432080.0000    5.60515
432120.0000    5.49464
432160.0000    4.67464
432200.0000    4.53450
432240.0000    4.19880
432280.0000    3.90712
432320.0000    3.59663
432360.0000    4.05637
432400.0000    4.51461
432440.0000    3.83562
432480.0000    3.17221
432520.0000    2.57141
432560.0000    3.37292
432600.0000    3.38294
432640.0000    2.91599
432680.0000    3.26994
432720.0000    3.43673
432760.0000    3.46788
432800.0000    2.21643
432840.0000    2.78293
432880.0000    3.81129
432920.0000    2.64970
432960.0000    3.79196
433000.0000    4.07195
433040.0000    3.91667
433080.0000    3.64856
433120.0000    3.14228
433160.0000    3.01220
433200.0000    2.41081
433240.0000    1.92895
433280.0000    2.58569
433320.0000    1.07147
433360.0000    2.06255
433400.0000    2.16494
433440.0000    2.79680
433480.0000    1.72469
433520.0000    2.03104
433560.0000    2.18063
433600.0000    2.52816
433640.0000    1.42184
433680.0000    1.49336
433720.0000    1.88820
433760.0000    2.62625
433800.0000    1.09940
433840.0000    1.19659
433880.0000    1.48719
433920.0000    2.60403
433960.0000    2.16157
434000.0000    2.34722
434040.0000    2.46552
434080.0000    1.93972
434120.0000    1.14036
434160.0000    1.45032
434200.0000    2.49466
434240.0000    2.04432
434280.0000    2.41693
434320.0000    3.80323
434360.0000    2.61144
434400.0000    1.73834
434440.0000    2.03628
434480.0000    2.94231
434520.0000    2.94319
434560.0000    3.70929
434600.0000    3.41163
434640.0000    3.10772
434680.0000    2.77029
434720.0000    2.48468
434760.0000    1.77127
434800.0000    3.07297
434840.0000    2.40429
434880.0000    2.89647
434920.0000    2.97178
434960.0000    2.22607
435000.0000    2.98501
435040.0000    3.13522
435080.0000    2.53321
435120.0000    4.06918
435160.0000    3.55933
435200.0000    3.38505
435240.0000    2.84605
435280.0000    4.53291
435320.0000    3.51445
435360.0000    2.97828
435400.0000    3.47869
435440.0000    2.72269
435480.0000    2.93264
435520.0000    3.10801
435560.0000    1.57297
435600.0000    1.88754
435640.0000    2.94142
435680.0000    2.93589
435720.0000    0.17535
435760.0000    2.28351
435800.0000    1.61199
435840.0000    2.34919
435880.0000    1.93744
435920.0000    2.43743
435960.0000    1.90691
436000.0000    2.40434
436040.0000    1.03119
436080.0000    2.08466
436120.0000    3.17572
436160.0000    2.99283
436200.0000    2.32758
436240.0000    1.74656
436280.0000    1.33381
436320.0000    0.44285
436360.0000    1.10450
436400.0000    2.23463
436440.0000    3.88211
436480.0000    3.24595
436520.0000    2.39579
436560.0000    2.40499
436600.0000    2.46891
436640.0000    2.45893
436680.0000    2.01847
436720.0000    2.07697
436760.0000    2.11088
436800.0000    0.87964
436840.0000    2.27325
436880.0000    3.85596
436920.0000    2.77657
436960.0000    3.18219
437000.0000    3.14385
437040.0000    2.49068
437080.0000    3.22657
437120.0000    3.02526
437160.0000    2.63015
437200.0000    3.34621
437240.0000    2.79155
437280.0000    2.85596
437320.0000    1.91724
437360.0000    1.93094
437400.0000    1.28970
437440.0000    2.87552
437480.0000    2.95497
437520.0000    3.47232
437560.0000    2.43092
437600.0000    4.23222
437640.0000    4.23562
437680.0000    4.32058
437720.0000    4.46130
437760.0000    4.02867
437800.0000    4.17675
437840.0000    4.65521
437880.0000    3.88682
437920.0000    4.82442
437960.0000    3.41324
438000.0000    3.34323
438040.0000    3.42306
438080.0000    3.63876
438120.0000    2.98917
438160.0000    2.93817
438200.0000    1.81601
438240.0000    2.47858
438280.0000    3.17859
438320.0000    3.62840
438360.0000    3.39008
438400.0000    4.91377
438440.0000    3.32978
438480.0000    2.64369
438520.0000    3.75871
438560.0000    3.52535
438600.0000    2.97241
438640.0000    3.79037
438680.0000    4.17407
438720.0000    2.89270
438760.0000    3.23383
438800.0000    2.39250
438840.0000    2.98126
438880.0000    1.92744
438920.0000    4.44776
438960.0000    3.95459
439000.0000    3.23585
439040.0000    2.73854
439080.0000    2.96666
439120.0000    1.88126
439160.0000    2.77202
439200.0000    2.93747
439240.0000    3.90196
439280.0000    4.54480
439320.0000    3.12724
439360.0000    3.14971
439400.0000    1.47083
439440.0000    2.14396
439480.0000    1.82577
439520.0000    2.03627
439560.0000    2.22784
439600.0000    2.17043
439640.0000    2.69039
439680.0000    3.03575
439720.0000    4.04696
439760.0000    3.00870
439800.0000    2.60471
439840.0000    2.73926
439880.0000    3.54764
439920.0000    3.46772
439960.0000    2.73586
440000.0000    3.15183
440040.0000    1.31086
440080.0000    1.67588
440120.0000    3.27965
440160.0000    1.77432
440200.0000    2.03214
440240.0000    2.21939
440280.0000    2.90141
440320.0000    1.84931
440360.0000    2.68185
440400.0000    2.25940
440440.0000    1.84397
440480.0000    3.11800
440520.0000    2.30593
440560.0000    2.57857
440600.0000    1.15623
440640.0000    0.63658
440680.0000    2.36487
440720.0000    2.89073
440760.0000    2.55345
440800.0000    2.24480
440840.0000    1.76633
440880.0000    2.30968
440920.0000    3.66313
440960.0000    3.38710
441000.0000    4.13212
441040.0000    1.93329
441080.0000    1.96436
441120.0000    2.16851
441160.0000    1.86355
441200.0000    3.96881
441240.0000    2.56695
441280.0000    2.57811
441320.0000    1.78217
441360.0000    3.72414
441400.0000    2.69083
441440.0000    2.74377
441480.0000    3.44694
441520.0000    2.15398
441560.0000    2.92146
441600.0000    3.04443
441640.0000    2.73631
441680.0000    3.23458
441720.0000    3.52244
441760.0000    3.74119
441800.0000    4.29861
441840.0000    4.83383
441880.0000    3.39340
441920.0000    4.71553
441960.0000    4.27743
442000.0000    4.48514
442040.0000    3.74369
442080.0000    4.93863
442120.0000    3.72360
442160.0000    4.45974
442200.0000    4.46005
442240.0000    4.04976
442280.0000    3.54700
442320.0000    3.19733
442360.0000    2.99574
442400.0000    3.60102
442440.0000    3.28734
442480.0000    3.72486
442520.0000    4.02019
442560.0000    4.47728
442600.0000    3.82755
442640.0000    3.14043
442680.0000    1.75179
442720.0000    3.65271
442760.0000    4.01316
442800.0000    3.56693
442840.0000    3.48776
442880.0000    3.82404
442920.0000    4.97537
442960.0000    4.22702
443000.0000    4.41034
443040.0000    3.71910
443080.0000    4.28445
443120.0000    4.06894
443160.0000    4.26094
443200.0000    3.81069
443240.0000    4.34812
443280.0000    3.99617
443320.0000    4.65314
443360.0000    4.86324
443400.0000    4.57926
443440.0000    3.28710
443480.0000    3.48134
443520.0000    1.94453
443560.0000    2.54159
443600.0000    2.58736
443640.0000    2.63688
443680.0000    2.74015
443720.0000    2.93995
443760.0000    3.55518
443800.0000    3.09393
443840.0000    3.97561
443880.0000    3.39851
443920.0000    2.73187
443960.0000    3.02368
444000.0000    2.38647
444040.0000    3.48861
444080.0000    1.75123
444120.0000    1.52616
444160.0000    3.38845
444200.0000    2.66256
444240.0000    2.07425
444280.0000    0.36586
444320.0000    1.64832
444360.0000    2.19520
444400.0000    1.97065
444440.0000    1.34330
444480.0000    1.38254
444520.0000    2.03850
444560.0000    2.45854
444600.0000    2.65904
444640.0000    2.07424
444680.0000    1.95835
444720.0000    3.54857
444760.0000    2.81397
444800.0000    3.34908
444840.0000    3.68491
444880.0000    3.10978
444920.0000    2.76507
444960.0000    1.81264
445000 5
445040 5
445080 5
445120 5
445160 5
445200 5
445240 5
445280 5
445320 5
445360 5
445400 5
445440 5
445480 5
445520 5
445560 5
445600 5
445640 5
445680 5
445720 5
445760 5
445800 5
445840 5
445880 5
445920 5
445960 5
446000 5
446040 5
446080 5
446120 5
446160 5
446200 5
446240 5
446280 5
446320 5
446360 5
446400 5
446440 5
446480 5
446520 5
446560 5
446600 5
446640 5
446680 5
446720 5
446760 5
446800 5
446840 5
446880 5
446920 5
446960 5
447000 5
447040 5
447080 5
447120 5
447160 5
447200 5
447240 5
447280 5
447320 5
447360 5
447400 5
447440 5
447480 5
447520 5
447560 5
447600 5
447640 5
447680 5
447720 5
447760 5
447800 5
447840 5
447880 5
447920 5
447960 5
448000 5
448040 5
448080 5
448120 5
448160 5
448200 5
448240 5
448280 5
448320 5
448360 5
448400 5
448440 5
448480 5
448520 5
448560 5
448600 5
448640 5
448680 5
448720 5
448760 5
448800 5
448840 5
448880 5
448920 5
448960 5
449000 5
449040 5
449080 5
449120 5
449160 5
449200 5
449240 5
449280 5
449320 5
449360 5
449400 5
449440 5
449480 5
449520 5
449560 5
449600 5
449640 5
449680 5
449720 5
449760 5
449800 5
449840 5
449880 5
449920 5
449960 5
450000 5
450040 5
450080 5
450120 5
450160 5
450200 5
450240 5
450280 5
450320 5
450360 5
450400 5
450440 5
450480 5
450520 5
450560 5
450600 5
450640 5
450680 5
450720 5
450760 5
450800 5
450840 5
450880 5
450920 5
450960 5
451000 5
451040 5
451080 5
451120 5
451160 5
451200 5
451240 5
451280 5
451320 5
451360 5
451400 5
451440 5
451480 5
451520 5
451560 5
451600 5
451640 5
451680 5
451720 5
451760 5
451800 5
451840 5
451880 5
451920 5
451960 5
452000 5
452040 5
452080 5
452120 5
452160 5
452200 5
452240 5
452280 5
452320 5
452360 5
452400 5
452440 5
452480 5
452520 5
452560 5
452600 5
452640 5
452680 5
452720 5
452760 5
452800 5
452840 5
452880 5
452920 5
452960 5
453000 5
453040 5
453080 5
453120 5
453160 5
453200 5
453240 5
453280 5
453320 5
453360 5
453400 5
453440 5
453480 5
453520 5
453560 5
453600 5
453640 5
453680 5
453720 5
453760 5
453800 5
453840 5
453880 5
453920 5
453960 5
454000 5
454040 5
454080 5
454120 5
454160 5
454200 5
454240 5
454280 5
454320 5
454360 5
454400 5
454440 5
454480 5
454520 5
454560 5
454600 5
454640 5
454680 5
454720 5
454760 5
454800 5
454840 5
454880 5
454920 5
454960 5
455000 5
455040 5
455080 5
455120 5
455160 5
455200 5
455240 5
455280 5
455320 5
455360 5
455400 5
455440 5
455480 5
455520 5
455560 5
455600 5
455640 5
455680 5
455720 5
455760 5
455800 5
455840 5
455880 5
455920 5
455960 5
456000 5
456040 5
456080 5
456120 5
456160 5
456200 5
456240 5
456280 5
456320 5
456360 5
456400 5
456440 5
456480 5
456520 5
456560 5
456600 5
456640 5
456680 5
456720 5
456760 5
456800 5
456840 5
456880 5
456920 5
456960 5
457000 5
457040 5
457080 5
457120 5
457160 5
457200 5
457240 5
457280 5
457320 5
457360 5
457400 5
457440 5
457480 5
457520 5
457560 5
457600 5
457640 5
457680 5
457720 5
457760 5
457800 5
457840 5
457880 5
457920 5
457960 5
458000 5
458040 5
458080 5
458120 5
458160 5
458200 5
458240 5
458280 5
458320 5
458360 5
458400 5
458440 5
458480 5
458520 5
458560 5
458600 5
458640 5
458680 5
458720 5
458760 5
458800 5
458840 5
458880 5
458920 5
458960 5
459000 5
459040 5
459080 5
459120 5
459160 5
459200 5
459240 5
459280 5
459320 5
459360 5
459400 5
459440 5
459480 5
459520 5
459560 5
459600 5
459640 5
459680 5
459720 5
459760 5
459800 5
459840 5
459880 5
459920 5
459960 5
460000 5
460040 5
460080 5
460120 5
460160 5
460200 5
460240 5
460280 5
460320 5
460360 5
460400 5
460440 5
460480 5
460520 5
460560 5
460600 5
460640 5
460680 5
460720 5
460760 5
460800 5
460840 5
460880 5
460920 5
460960 5
461000 5
461040 5
461080 5
461120 5
461160 5
461200 5
461240 5
461280 5
461320 5
461360 5
461400 5
461440 5
461480 5
461520 5
461560 5
461600 5
461640 5
461680 5
461720 5
461760 5
461800 5
461840 5
461880 5
461920 5
461960 5
462000 5
462040 5
462080 5
462120 5
462160 5
462200 5
462240 5
462280 5
462320 5
462360 5
462400 5
462440 5
462480 5
462520 5
462560 5
462600 5
462640 5
462680 5
462720 5
462760 5
462800 5
462840 5
462880 5
462920 5
462960 5
463000 5
463040 5
463080 5
463120 5
463160 5
463200 5
463240 5
463280 5
463320 5
463360 5
463400 5
463440 5
463480 5
463520 5
463560 5
463600 5
463640 5
463680 5
463720 5
463760 5
463800 5
463840 5
463880 5
463920 5
463960 5
464000 5
464040 5
464080 5
464120 5
464160 5
464200 5
464240 5
464280 5
464320 5
464360 5
464400 5
464440 5
464480 5
464520 5
464560 5
464600 5
464640 5
464680 5
464720 5
464760 5
464800 5
464840 5
464880 5
464920 5
464960 5
465000 5
465040 5
465080 5
465120 5
465160 5
465200 5
465240 5
465280 5
465320 5
465360 5
465400 5
465440 5
465480 5
465520 5
465560 5
465600 5
465640 5
465680 5
465720 5
465760 5
465800 5
465840 5
465880 5
465920 5
465960 5
466000 5
466040 5
466080 5
466120 5
466160 5
466200 5
466240 5
466280 5
466320 5
466360 5
466400 5
466440 5
466480 5
466520 5
466560 5
466600 5
466640 5
466680 5
466720 5
466760 5
466800 5
466840 5
466880 5
466920 5
466960 5
467000 5
467040 5
467080 5
467120 5
467160 5
467200 5
467240 5
467280 5
467320 5
467360 5
467400 5
467440 5
467480 5
467520 5
467560 5
467600 5
467640 5
467680 5
467720 5
467760 5
467800 5
467840 5
467880 5
467920 5
467960 5
468000 5
468040 5
468080 5
468120 5
468160 5
468200 5
468240 5
468280 5
468320 5
468360 5
468400 5
468440 5
468480 5
468520 5
468560 5
468600 5
468640 5
468680 5
468720 5
468760 5
468800 5
468840 5
468880 5
468920 5
468960 5
469000 5
469040 5
469080 5
469120 5
469160 5
469200 5
469240 5
469280 5
469320 5
469360 5
469400 5
469440 5
469480 5
469520 5
469560 5
469600 5
469640 5
469680 5
469720 5
469760 5
469800 5
469840 5
469880 5
469920 5
469960 5
470000 5
470040 5
470080 5
470120 5
470160 5
470200 5
470240 5
470280 5
470320 5
470360 5
470400 5
470440 5
470480 5
470520 5
470560 5
470600 5
470640 5
470680 5
470720 5
470760 5
470800 5
470840 5
470880 5
470920 5
470960 5
471000 5
471040 5
471080 5
471120 5
471160 5
471200 5
471240 5
471280 5
471320 5
471360 5
471400 5
471440 5
471480 5
471520 5
471560 5
471600 5
471640 5
471680 5
471720 5
471760 5
471800 5
471840 5
471880 5
471920 5
471960 5
472000 5
472040 5
472080 5
472120 5
472160 5
472200 5
472240 5
472280 5
472320 5
472360 5
472400 5
472440 5
472480 5
472520 5
472560 5
472600 5
472640 5
472680 5
472720 5
472760 5
472800 5
472840 5
472880 5
472920 5
472960 5
473000 5
473040 5
473080 5
473120 5
473160 5
473200 5
473240 5
473280 5
473320 5
473360 5
473400 5
473440 5
473480 5
473520 5
473560 5
473600 5
473640 5
473680 5
473720 5
473760 5
473800 5
473840 5
473880 5
473920 5
473960 5
474000 5
474040 5
474080 5
474120 5
474160 5
474200 5
474240 5
474280 5
474320 5
474360 5
474400 5
474440 5
474480 5
474520 5
474560 5
474600 5
474640 5
474680 5
474720 5
474760 5
474800 5
474840 5
474880 5
474920 5
474960 5
475000 5
475040 5
475080 5
475120 5
475160 5
475200 5
475240 5
475280 5
475320 5
475360 5
475400 5
475440 5
475480 5
475520 5
475560 5
475600 5
475640 5
475680 5
475720 5
475760 5
475800 5
475840 5
475880 5
475920 5
475960 5
476000 5
476040 5
476080 5
476120 5
476160 5
476200 5
476240 5
476280 5
476320 5
476360 5
476400 5
476440 5
476480 5
476520 5
476560 5
476600 5
476640 5
476680 5
476720 5
476760 5
476800 5
476840 5
476880 5
476920 5
476960 5
477000 5
477040 5
477080 5
477120 5
477160 5
477200 5
477240 5
477280 5
477320 5
477360 5
477400 5
477440 5
477480 5
477520 5
477560 5
477600 5
477640 5
477680 5
477720 5
477760 5
477800 5
477840 5
477880 5
477920 5
477960 5
478000 5
478040 5
478080 5
478120 5
478160 5
478200 5
478240 5
478280 5
478320 5
478360 5
478400 5
478440 5
478480 5
478520 5
478560 5
478600 5
478640 5
478680 5
478720 5
478760 5
478800 5
478840 5
478880 5
478920 5
478960 5
479000 5
479040 5
479080 5
479120 5
479160 5
479200 5
479240 5
479280 5
479320 5
479360 5
479400 5
479440 5
479480 5
479520 5
479560 5
479600 5
479640 5
479680 5
479720 5
479760 5
479800 5
479840 5
479880 5
479920 5
479960 5
480000 5
480040 5
480080 5
480120 5
480160 5
480200 5
480240 5
480280 5
480320 5
480360 5
480400 5
480440 5
480480 5
480520 5
480560 5
480600 5
480640 5
480680 5
480720 5
480760 5
480800 5
480840 5
480880 5
480920 5
480960 5
481000 5
481040 5
481080 5
481120 5
481160 5
481200 5
481240 5
481280 5
481320 5
481360 5
481400 5
481440 5
481480 5
481520 5
481560 5
481600 5
481640 5
481680 5
481720 5
481760 5
481800 5
481840 5
481880 5
481920 5
481960 5
482000 5
482040 5
482080 5
482120 5
482160 5
482200 5
482240 5
482280 5
482320 5
482360 5
482400 5
482440 5
482480 5
482520 5
482560 5
482600 5
482640 5
482680 5
482720 5
482760 5
482800 5
482840 5
482880 5
482920 5
482960 5
483000 5
483040 5
483080 5
483120 5
483160 5
483200 5
483240 5
483280 5
483320 5
483360 5
483400 5
483440 5
483480 5
483520 5
483560 5
483600 5
483640 5
483680 5
483720 5
483760 5
483800 5
483840 5
483880 5
483920 5
483960 5
484000 5
484040 5
484080 5
484120 5
484160 5
484200 5
484240 5
484280 5
484320 5
484360 5
484400 5
484440 5
484480 5
484520 5
484560 5
484600 5
484640 5
484680 5
484720 5
484760 5
484800 5
484840 5
484880 5
484920 5
484960 5
485000 5
485040 5
485080 5
485120 5
485160 5
485200 5
485240 5
485280 5
485320 5
485360 5
485400 5
485440 5
485480 5
485520 5
485560 5
485600 5
485640 5
485680 5
485720 5
485760 5
485800 5
485840 5
485880 5
485920 5
485960 5
486000 5
486040 5
486080 5
486120 5
486160 5
486200 5
486240 5
486280 5
486320 5
486360 5
486400 5
486440 5
486480 5
486520 5
486560 5
486600 5
486640 5
486680 5
486720 5
486760 5
486800 5
486840 5
486880 5
486920 5
486960 5
487000 5
487040 5
487080 5
487120 5
487160 5
487200 5
487240 5
487280 5
487320 5
487360 5
487400 5
487440 5
487480 5
487520 5
487560 5
487600 5
487640 5
487680 5
487720 5
487760 5
487800 5
487840 5
487880 5
487920 5
487960 5
488000 5
488040 5
488080 5
488120 5
488160 5
488200 5
488240 5
488280 5
488320 5
488360 5
488400 5
488440 5
488480 5
488520 5
488560 5
488600 5
488640 5
488680 5
488720 5
488760 5
488800 5
488840 5
488880 5
488920 5
488960 5
489000 5
489040 5
489080 5
489120 5
489160 5
489200 5
489240 5
489280 5
489320 5
489360 5
489400 5
489440 5
489480 5
489520 5
489560 5
489600 5
489640 5
489680 5
489720 5
489760 5
489800 5
489840 5
489880 5
489920 5
489960 5
490000 5
490040 5
490080 5
490120 5
490160 5
490200 5
490240 5
490280 5
490320 5
490360 5
490400 5
490440 5
490480 5
490520 5
490560 5
490600 5
490640 5
490680 5
490720 5
490760 5
490800 5
490840 5
490880 5
490920 5
490960 5
491000 5
491040 5
491080 5
491120 5
491160 5
491200 5
491240 5
491280 5
491320 5
491360 5
491400 5
491440 5
491480 5
491520 5
491560 5
491600 5
491640 5
491680 5
491720 5
491760 5
491800 5
491840 5
491880 5
491920 5
491960 5
492000 5
492040 5
492080 5
492120 5
492160 5
492200 5
492240 5
492280 5
492320 5
492360 5
492400 5
492440 5
492480 5
492520 5
492560 5
492600 5
492640 5
492680 5
492720 5
492760 5
492800 5
492840 5
492880 5
492920 5
492960 5
493000 5
493040 5
493080 5
493120 5
493160 5
493200 5
493240 5
493280 5
493320 5
493360 5
493400 5
493440 5
493480 5
493520 5
493560 5
493600 5
493640 5
493680 5
493720 5
493760 5
493800 5
493840 5
493880 5
493920 5
493960 5
494000 5
494040 5
494080 5
494120 5
494160 5
494200 5
494240 5
494280 5
494320 5
494360 5
494400 5
494440 5
494480 5
494520 5
494560 5
494600 5
494640 5
494680 5
494720 5
494760 5
494800 5
494840 5
494880 5
494920 5
494960 5
495000 5
495040 5
495080 5
495120 5
495160 5
495200 5
495240 5
495280 5
495320 5
495360 5
495400 5
495440 5
495480 5
495520 5
495560 5
495600 5
495640 5
495680 5
495720 5
495760 5
495800 5
495840 5
495880 5
495920 5
495960 5
496000 5
496040 5
496080 5
496120 5
496160 5
496200 5
496240 5
496280 5
496320 5
496360 5
496400 5
496440 5
496480 5
496520 5
496560 5
496600 5
496640 5
496680 5
496720 5
496760 5
496800 5
496840 5
496880 5
496920 5
496960 5
497000 5
497040 5
497080 5
497120 5
497160 5
497200 5
497240 5
497280 5
497320 5
497360 5
497400 5
497440 5
497480 5
497520 5
497560 5
497600 5
497640 5
497680 5
497720 5
497760 5
497800 5
497840 5
497880 5
497920 5
497960 5
498000 5
498040 5
498080 5
498120 5
498160 5
498200 5
498240 5
498280 5
498320 5
498360 5
498400 5
498440 5
498480 5
498520 5
498560 5
498600 5
498640 5
498680 5
498720 5
498760 5
498800 5
498840 5
498880 5
498920 5
498960 5
499000 5
499040 5
499080 5
499120 5
499160 5
499200 5
499240 5
499280 5
499320 5
499360 5
499400 5
499440 5
499480 5
499520 5
499560 5
499600 5
499640 5
499680 5
499720 5
499760 5
499800 5
499840 5
499880 5
499920 5
499960 5
500000 5
500040 5
500080 5
500120 5
500160 5
500200 5
500240 5
500280 5
500320 5
500360 5
500400 5
500440 5
500480 5
500520 5
500560 5
500600 5
500640 5
500680 5
500720 5
500760 5
500800 5
500840 5
500880 5
500920 5
500960 5
501000 5
501040 5
501080 5
501120 5
501160 5
501200 5
501240 5
501280 5
501320 5
501360 5
501400 5
501440 5
501480 5
501520 5
501560 5
501600 5
501640 5
501680 5
501720 5
501760 5
501800 5
501840 5
501880 5
501920 5
501960 5
502000 5
502040 5
502080 5
502120 5
502160 5
502200 5
502240 5
502280 5
502320 5
502360 5
502400 5
502440 5
502480 5
502520 5
502560 5
502600 5
502640 5
502680 5
502720 5
502760 5
502800 5
502840 5
502880 5
502920 5
502960 5
503000 5
503040 5
503080 5
503120 5
503160 5
503200 5
503240 5
503280 5
503320 5
503360 5
503400 5
503440 5
503480 5
503520 5
503560 5
503600 5
503640 5
503680 5
503720 5
503760 5
503800 5
503840 5
503880 5
503920 5
503960 5
504000 5
504040 5
504080 5
504120 5
504160 5
504200 5
504240 5
504280 5
504320 5
504360 5
504400 5
504440 5
504480 5
504520 5
504560 5
504600 5
504640 5
504680 5
504720 5
504760 5
504800 5
504840 5
504880 5
504920 5
504960 5
505000 5
505040 5
505080 5
505120 5
505160 5
505200 5
505240 5
505280 5
505320 5
505360 5
505400 5
505440 5
505480 5
505520 5
505560 5
505600 5
505640 5
505680 5
505720 5
505760 5
505800 5
505840 5
505880 5
505920 5
505960 5
506000 5
506040 5
506080 5
506120 5
506160 5
506200 5
506240 5
506280 5
506320 5
506360 5
506400 5
506440 5
506480 5
506520 5
506560 5
506600 5
506640 5
506680 5
506720 5
506760 5
506800 5
506840 5
506880 5
506920 5
506960 5
507000 5
507040 5
507080 5
507120 5
507160 5
507200 5
507240 5
507280 5
507320 5
507360 5
507400 5
507440 5
507480 5
507520 5
507560 5
507600 5
507640 5
507680 5
507720 5
507760 5
507800 5
507840 5
507880 5
507920 5
507960 5
508000 5
508040 5
508080 5
508120 5
508160 5
508200 5
508240 5
508280 5
508320 5
508360 5
508400 5
508440 5
508480 5
508520 5
508560 5
508600 5
508640 5
508680 5
508720 5
508760 5
508800 5
508840 5
508880 5
508920 5
508960 5
509000 5
509040 5
509080 5
509120 5
509160 5
509200 5
509240 5
509280 5
509320 5
509360 5
509400 5
509440 5
509480 5
509520 5
509560 5
509600 5
509640 5
509680 5
509720 5
509760 5
509800 5
509840 5
509880 5
509920 5
509960 5
510000 5
510040 5
510080 5
510120 5
510160 5
510200 5
510240 5
510280 5
510320 5
510360 5
510400 5
510440 5
510480 5
510520 5
510560 5
510600 5
510640 5
510680 5
510720 5
510760 5
510800 5
510840 5
510880 5
510920 5
510960 5
511000 5
511040 5
511080 5
511120 5
511160 5
511200 5
511240 5
511280 5
511320 5
511360 5
511400 5
511440 5
511480 5
511520 5
511560 5
511600 5
511640 5
511680 5
511720 5
511760 5
511800 5
511840 5
511880 5
511920 5
511960 5
512000 5
512040 5
512080 5
512120 5
512160 5
512200 5
512240 5
512280 5
512320 5
512360 5
512400 5
512440 5
512480 5
512520 5
512560 5
512600 5
512640 5
512680 5
512720 5
512760 5
512800 5
512840 5
512880 5
512920 5
512960 5
513000 5
513040 5
513080 5
513120 5
513160 5
513200 5
513240 5
513280 5
513320 5
513360 5
513400 5
513440 5
513480 5
513520 5
513560 5
513600 5
513640 5
513680 5
513720 5
513760 5
513800 5
513840 5
513880 5
513920 5
513960 5
514000 5
514040 5
514080 5
514120 5
514160 5
514200 5
514240 5
514280 5
514320 5
514360 5
514400 5
514440 5
514480 5
514520 5
514560 5
514600 5
514640 5
514680 5
514720 5
514760 5
514800 5
514840 5
514880 5
514920 5
514960 5
515000 5
515040 5
515080 5
515120 5
515160 5
515200 5
515240 5
515280 5
515320 5
515360 5
515400 5
515440 5
515480 5
515520 5
515560 5
515600 5
515640 5
515680 5
515720 5
515760 5
515800 5
515840 5
515880 5
515920 5
515960 5
516000 5
516040 5
516080 5
516120 5
516160 5
516200 5
516240 5
516280 5
516320 5
516360 5
516400 5
516440 5
516480 5
516520 5
516560 5
516600 5
516640 5
516680 5
516720 5
516760 5
516800 5
516840 5
516880 5
516920 5
516960 5
517000 5
517040 5
517080 5
517120 5
517160 5
517200 5
517240 5
517280 5
517320 5
517360 5
517400 5
517440 5
517480 5
517520 5
517560 5
517600 5
517640 5
517680 5
517720 5
517760 5
517800 5
517840 5
517880 5
517920 5
517960 5
518000 5
518040 5
518080 5
518120 5
518160 5
518200 5
518240 5
518280 5
518320 5
518360 5
518400 5
518440 5
518480 5
518520 5
518560 5
518600 5
518640 5
518680 5
518720 5
518760 5
518800 5
518840 5
518880 5
518920 5
518960 5
519000 5
519040 5
519080 5
519120 5
519160 5
519200 5
519240 5
519280 5
519320 5
519360 5
519400 5
519440 5
519480 5
519520 5
519560 5
519600 5
519640 5
519680 5
519720 5
519760 5
519800 5
519840 5
519880 5
519920 5
519960 5
520000 5
520040 5
520080 5
520120 5
520160 5
520200 5
520240 5
520280 5
520320 5
520360 5
520400 5
520440 5
520480 5
520520 5
520560 5
520600 5
520640 5
520680 5
520720 5
520760 5
520800 5
520840 5
520880 5
520920 5
520960 5
521000 5
521040 5
521080 5
521120 5
521160 5
521200 5
521240 5
521280 5
521320 5
521360 5
521400 5
521440 5
521480 5
521520 5
521560 5
521600 5
521640 5
521680 5
521720 5
521760 5
521800 5
521840 5
521880 5
521920 5
521960 5
522000 5
522040 5
522080 5
522120 5
522160 5
522200 5
522240 5
522280 5
522320 5
522360 5
522400 5
522440 5
522480 5
522520 5
522560 5
522600 5
522640 5
522680 5
522720 5
522760 5
522800 5
522840 5
522880 5
522920 5
522960 5
523000 5
523040 5
523080 5
523120 5
523160 5
523200 5
523240 5
523280 5
523320 5
523360 5
523400 5
523440 5
523480 5
523520 5
523560 5
523600 5
523640 5
523680 5
523720 5
523760 5
523800 5
523840 5
523880 5
523920 5
523960 5
524000 5
524040 5
524080 5
524120 5
524160 5
524200 5
524240 5
524280 5
524320 5
524360 5
524400 5
524440 5
524480 5
524520 5
524560 5
524600 5
524640 5
524680 5
524720 5
524760 5
524800 5
524840 5
524880 5
524920 5
524960 5
525000 5
525040 5
525080 5
525120 5
525160 5
525200 5
525240 5
525280 5
525320 5
525360 5
525400 5
525440 5
525480 5
525520 5
525560 5
525600 5
525640 5
525680 5
525720 5
525760 5
525800 5
525840 5
525880 5
525920 5
525960 5
526000 5
526040 5
526080 5
526120 5
526160 5
526200 5
526240 5
526280 5
526320 5
526360 5
526400 5
526440 5
526480 5
526520 5
526560 5
526600 5
526640 5
526680 5
526720 5
526760 5
526800 5
526840 5
526880 5
526920 5
526960 5
527000 5
527040 5
527080 5
527120 5
527160 5
527200 5
527240 5
527280 5
527320 5
527360 5
527400 5
527440 5
527480 5
527520 5
527560 5
527600 5
527640 5
527680 5
527720 5
527760 5
527800 5
527840 5
527880 5
527920 5
527960 5
528000 5
528040 5
528080 5
528120 5
528160 5
528200 5
528240 5
528280 5
528320 5
528360 5
528400 5
528440 5
528480 5
528520 5
528560 5
528600 5
528640 5
528680 5
528720 5
528760 5
528800 5
528840 5
528880 5
528920 5
528960 5
529000 5
529040 5
529080 5
529120 5
529160 5
529200 5
529240 5
529280 5
529320 5
529360 5
529400 5
529440 5
529480 5
529520 5
529560 5
529600 5
529640 5
529680 5
529720 5
529760 5
529800 5
529840 5
529880 5
529920 5
529960 5
530000 5
530040 5
530080 5
530120 5
530160 5
530200 5
530240 5
530280 5
530320 5
530360 5
530400 5
530440 5
530480 5
530520 5
530560 5
530600 5
530640 5
530680 5
530720 5
530760 5
530800 5
530840 5
530880 5
530920 5
530960 5
531000 5
531040 5
531080 5
531120 5
531160 5
531200 5
531240 5
531280 5
531320 5
531360 5
531400 5
531440 5
531480 5
531520 5
531560 5
531600 5
531640 5
531680 5
531720 5
531760 5
531800 5
531840 5
531880 5
531920 5
531960 5
532000 5
532040 5
532080 5
532120 5
532160 5
532200 5
532240 5
532280 5
532320 5
532360 5
532400 5
532440 5
532480 5
532520 5
532560 5
532600 5
532640 5
532680 5
532720 5
532760 5
532800 5
532840 5
532880 5
532920 5
532960 5
533000 5
533040 5
533080 5
533120 5
533160 5
533200 5
533240 5
533280 5
533320 5
533360 5
533400 5
533440 5
533480 5
533520 5
533560 5
533600 5
533640 5
533680 5
533720 5
533760 5
533800 5
533840 5
533880 5
533920 5
533960 5
534000 5
534040 5
534080 5
534120 5
534160 5
534200 5
534240 5
534280 5
534320 5
534360 5
534400 5
534440 5
534480 5
534520 5
534560 5
534600 5
534640 5
534680 5
534720 5
534760 5
534800 5
534840 5
534880 5
534920 5
534960 5
535000 5
535040 5
535080 5
535120 5
535160 5
535200 5
535240 5
535280 5
535320 5
535360 5
535400 5
535440 5
535480 5
535520 5
535560 5
535600 5
535640 5
535680 5
535720 5
535760 5
535800 5
535840 5
535880 5
535920 5
535960 5
536000 5
536040 5
536080 5
536120 5
536160 5
536200 5
536240 5
536280 5
536320 5
536360 5
536400 5
536440 5
536480 5
536520 5
536560 5
536600 5
536640 5
536680 5
536720 5
536760 5
536800 5
536840 5
536880 5
536920 5
536960 5
537000 5
537040 5
537080 5
537120 5
537160 5
537200 5
537240 5
537280 5
537320 5
537360 5
537400 5
537440 5
537480 5
537520 5
537560 5
537600 5
537640 5
537680 5
537720 5
537760 5
537800 5
537840 5
537880 5
537920 5
537960 5
538000 5
538040 5
538080 5
538120 5
538160 5
538200 5
538240 5
538280 5
538320 5
538360 5
538400 5
538440 5
538480 5
538520 5
538560 5
538600 5
538640 5
538680 5
538720 5
538760 5
538800 5
538840 5
538880 5
538920 5
538960 5
539000 5
539040 5
539080 5
539120 5
539160 5
539200 5
539240 5
539280 5
539320 5
539360 5
539400 5
539440 5
539480 5
539520 5
539560 5
539600 5
539640 5
539680 5
539720 5
539760 5
539800 5
539840 5
539880 5
539920 5
539960 5
540000 5
540040 5
540080 5
540120 5
540160 5
540200 5
540240 5
540280 5
540320 5
540360 5
540400 5
540440 5
540480 5
540520 5
540560 5
540600 5
540640 5
540680 5
540720 5
540760 5
540800 5
540840 5
540880 5
540920 5
540960 5
541000 5
541040 5
541080 5
541120 5
541160 5
541200 5
541240 5
541280 5
541320 5
541360 5
541400 5
541440 5
541480 5
541520 5
541560 5
541600 5
541640 5
541680 5
541720 5
541760 5
541800 5
541840 5
541880 5
541920 5
541960 5
542000 5
542040 5
542080 5
542120 5
542160 5
542200 5
542240 5
542280 5
542320 5
542360 5
542400 5
542440 5
542480 5
542520 5
542560 5
542600 5
542640 5
542680 5
542720 5
542760 5
542800 5
542840 5
542880 5
542920 5
542960 5
543000 5
543040 5
543080 5
543120 5
543160 5
543200 5
543240 5
543280 5
543320 5
543360 5
543400 5
543440 5
543480 5
543520 5
543560 5
543600 5
543640 5
543680 5
543720 5
543760 5
543800 5
543840 5
543880 5
543920 5
543960 5
544000 5
544040 5
544080 5
544120 5
544160 5
544200 5
544240 5
544280 5
544320 5
544360 5
544400 5
544440 5
544480 5
544520 5
544560 5
544600 5
544640 5
544680 5
544720 5
544760 5
544800 5
544840 5
544880 5
544920 5
544960 5
545000 5
545040 5
545080 5
545120 5
545160 5
545200 5
545240 5
545280 5
545320 5
545360 5
545400 5
545440 5
545480 5
545520 5
545560 5
545600 5
545640 5
545680 5
545720 5
545760 5
545800 5
545840 5
545880 5
545920 5
545960 5
546000 5
546040 5
546080 5
546120 5
546160 5
546200 5
546240 5
546280 5
546320 5
546360 5
546400 5
546440 5
546480 5
546520 5
546560 5
546600 5
546640 5
546680 5
546720 5
546760 5
546800 5
546840 5
546880 5
546920 5
546960 5
547000 5
547040 5
547080 5
547120 5
547160 5
547200 5
547240 5
547280 5
547320 5
547360 5
547400 5
547440 5
547480 5
547520 5
547560 5
547600 5
547640 5
547680 5
547720 5
547760 5
547800 5
547840 5
547880 5
547920 5
547960 5
548000 5
548040 5
548080 5
548120 5
548160 5
548200 5
548240 5
548280 5
548320 5
548360 5
548400 5
548440 5
548480 5
548520 5
548560 5
548600 5
548640 5
548680 5
548720 5
548760 5
548800 5
548840 5
548880 5
548920 5
548960 5
549000 5
549040 5
549080 5
549120 5
549160 5
549200 5
549240 5
549280 5
549320 5
549360 5
549400 5
549440 5
549480 5
549520 5
549560 5
549600 5
549640 5
549680 5
549720 5
549760 5
549800 5
549840 5
549880 5
549920 5
549960 5
550000 5
550040 5
550080 5
550120 5
550160 5
550200 5
550240 5
550280 5
550320 5
550360 5
550400 5
550440 5
550480 5
550520 5
550560 5
550600 5
550640 5
550680 5
550720 5
550760 5
550800 5
550840 5
550880 5
550920 5
550960 5
551000 5
551040 5
551080 5
551120 5
551160 5
551200 5
551240 5
551280 5
551320 5
551360 5
551400 5
551440 5
551480 5
551520 5
551560 5
551600 5
551640 5
551680 5
551720 5
551760 5
551800 5
551840 5
551880 5
551920 5
551960 5
552000 5
552040 5
552080 5
552120 5
552160 5
552200 5
552240 5
552280 5
552320 5
552360 5
552400 5
552440 5
552480 5
552520 5
552560 5
552600 5
552640 5
552680 5
552720 5
552760 5
552800 5
552840 5
552880 5
552920 5
552960 5
553000 5
553040 5
553080 5
553120 5
553160 5
553200 5
553240 5
553280 5
553320 5
553360 5
553400 5
553440 5
553480 5
553520 5
553560 5
553600 5
553640 5
553680 5
553720 5
553760 5
553800 5
553840 5
553880 5
553920 5
553960 5
554000 5
554040 5
554080 5
554120 5
554160 5
554200 5
554240 5
554280 5
554320 5
554360 5
554400 5
554440 5
554480 5
554520 5
554560 5
554600 5
554640 5
554680 5
554720 5
554760 5
554800 5
554840 5
554880 5
554920 5
554960 5
555000 5
555040 5
555080 5
555120 5
555160 5
555200 5
555240 5
555280 5
555320 5
555360 5
555400 5
555440 5
555480 5
555520 5
555560 5
555600 5
555640 5
555680 5
555720 5
555760 5
555800 5
555840 5
555880 5
555920 5
555960 5
556000 5
556040 5
556080 5
556120 5
556160 5
556200 5
556240 5
556280 5
556320 5
556360 5
556400 5
556440 5
556480 5
556520 5
556560 5
556600 5
556640 5
556680 5
556720 5
556760 5
556800 5
556840 5
556880 5
556920 5
556960 5
557000 5
557040 5
557080 5
557120 5
557160 5
557200 5
557240 5
557280 5
557320 5
557360 5
557400 5
557440 5
557480 5
557520 5
557560 5
557600 5
557640 5
557680 5
557720 5
557760 5
557800 5
557840 5
557880 5
557920 5
557960 5
558000 5
558040 5
558080 5
558120 5
558160 5
558200 5
558240 5
558280 5
558320 5
558360 5
558400 5
558440 5
558480 5
558520 5
558560 5
558600 5
558640 5
558680 5
558720 5
558760 5
558800 5
558840 5
558880 5
558920 5
558960 5
559000 5
559040 5
559080 5
559120 5
559160 5
559200 5
559240 5
559280 5
559320 5
559360 5
559400 5
559440 5
559480 5
559520 5
559560 5
559600 5
559640 5
559680 5
559720 5
559760 5
559800 5
559840 5
559880 5
559920 5
559960 5
560000 5
560040 5
560080 5
560120 5
560160 5
560200 5
560240 5
560280 5
560320 5
560360 5
560400 5
560440 5
560480 5
560520 5
560560 5
560600 5
560640 5
560680 5
560720 5
560760 5
560800 5
560840 5
560880 5
560920 5
560960 5
561000 5
561040 5
561080 5
561120 5
561160 5
561200 5
561240 5
561280 5
561320 5
561360 5
561400 5
561440 5
561480 5
561520 5
561560 5
561600 5
561640 5
561680 5
561720 5
561760 5
561800 5
561840 5
561880 5
561920 5
561960 5
562000 5
562040 5
562080 5
562120 5
562160 5
562200 5
562240 5
562280 5
562320 5
562360 5
562400 5
562440 5
562480 5
562520 5
562560 5
562600 5
562640 5
562680 5
562720 5
562760 5
562800 5
562840 5
562880 5
562920 5
562960 5
563000 5
563040 5
563080 5
563120 5
563160 5
563200 5
563240 5
563280 5
563320 5
563360 5
563400 5
563440 5
563480 5
563520 5
563560 5
563600 5
563640 5
563680 5
563720 5
563760 5
563800 5
563840 5
563880 5
563920 5
563960 5
564000 5
564040 5
564080 5
564120 5
564160 5
564200 5
564240 5
564280 5
564320 5
564360 5
564400 5
564440 5
564480 5
564520 5
564560 5
564600 5
564640 5
564680 5
564720 5
564760 5
564800 5
564840 5
564880 5
564920 5
564960 5
565000 5
565040 5
565080 5
565120 5
565160 5
565200 5
565240 5
565280 5
565320 5
565360 5
565400 5
565440 5
565480 5
565520 5
565560 5
565600 5
565640 5
565680 5
565720 5
565760 5
565800 5
565840 5
565880 5
565920 5
565960 5
566000 5
566040 5
566080 5
566120 5
566160 5
566200 5
566240 5
566280 5
566320 5
566360 5
566400 5
566440 5
566480 5
566520 5
566560 5
566600 5
566640 5
566680 5
566720 5
566760 5
566800 5
566840 5
566880 5
566920 5
566960 5
567000 5
567040 5
567080 5
567120 5
567160 5
567200 5
567240 5
567280 5
567320 5
567360 5
567400 5
567440 5
567480 5
567520 5
567560 5
567600 5
567640 5
567680 5
567720 5
567760 5
567800 5
567840 5
567880 5
567920 5
567960 5
568000 5
568040 5
568080 5
568120 5
568160 5
568200 5
568240 5
568280 5
568320 5
568360 5
568400 5
568440 5
568480 5
568520 5
568560 5
568600 5
568640 5
568680 5
568720 5
568760 5
568800 5
568840 5
568880 5
568920 5
568960 5
569000 5
569040 5
569080 5
569120 5
569160 5
569200 5
569240 5
569280 5
569320 5
569360 5
569400 5
569440 5
569480 5
569520 5
569560 5
569600 5
569640 5
569680 5
569720 5
569760 5
569800 5
569840 5
569880 5
569920 5
569960 5
570000 5
570040 5
570080 5
570120 5
570160 5
570200 5
570240 5
570280 5
570320 5
570360 5
570400 5
570440 5
570480 5
570520 5
570560 5
570600 5
570640 5
570680 5
570720 5
570760 5
570800 5
570840 5
570880 5
570920 5
570960 5
571000 5
571040 5
571080 5
571120 5
571160 5
571200 5
571240 5
571280 5
571320 5
571360 5
571400 5
571440 5
571480 5
571520 5
571560 5
571600 5
571640 5
571680 5
571720 5
571760 5
571800 5
571840 5
571880 5
571920 5
571960 5
572000 5
572040 5
572080 5
572120 5
572160 5
572200 5
572240 5
572280 5
572320 5
572360 5
572400 5
572440 5
572480 5
572520 5
572560 5
572600 5
572640 5
572680 5
572720 5
572760 5
572800 5
572840 5
572880 5
572920 5
572960 5
573000 5
573040 5
573080 5
573120 5
573160 5
573200 5
573240 5
573280 5
573320 5
573360 5
573400 5
573440 5
573480 5
573520 5
573560 5
573600 5
573640 5
573680 5
573720 5
573760 5
573800 5
573840 5
573880 5
573920 5
573960 5
574000 5
574040 5
574080 5
574120 5
574160 5
574200 5
574240 5
574280 5
574320 5
574360 5
574400 5
574440 5
574480 5
574520 5
574560 5
574600 5
574640 5
574680 5
574720 5
574760 5
574800 5
574840 5
574880 5
574920 5
574960 5
575000 5
575040 5
575080 5
575120 5
575160 5
575200 5
575240 5
575280 5
575320 5
575360 5
575400 5
575440 5
575480 5
575520 5
575560 5
575600 5
575640 5
575680 5
575720 5
575760 5
575800 5
575840 5
575880 5
575920 5
575960 5
576000 5
576040 5
576080 5
576120 5
576160 5
576200 5
576240 5
576280 5
576320 5
576360 5
576400 5
576440 5
576480 5
576520 5
576560 5
576600 5
576640 5
576680 5
576720 5
576760 5
576800 5
576840 5
576880 5
576920 5
576960 5
577000 5
577040 5
577080 5
577120 5
577160 5
577200 5
577240 5
577280 5
577320 5
577360 5
577400 5
577440 5
577480 5
577520 5
577560 5
577600 5
577640 5
577680 5
577720 5
577760 5
577800 5
577840 5
577880 5
577920 5
577960 5
578000 5
578040 5
578080 5
578120 5
578160 5
578200 5
578240 5
578280 5
578320 5
578360 5
578400 5
578440 5
578480 5
578520 5
578560 5
578600 5
578640 5
578680 5
578720 5
578760 5
578800 5
578840 5
578880 5
578920 5
578960 5
579000 5
579040 5
579080 5
579120 5
579160 5
579200 5
579240 5
579280 5
579320 5
579360 5
579400 5
579440 5
579480 5
579520 5
579560 5
579600 5
579640 5
579680 5
579720 5
579760 5
579800 5
579840 5
579880 5
579920 5
579960 5
580000 5
580040 5
580080 5
580120 5
580160 5
580200 5
580240 5
580280 5
580320 5
580360 5
580400 5
580440 5
580480 5
580520 5
580560 5
580600 5
580640 5
580680 5
580720 5
580760 5
580800 5
580840 5
580880 5
580920 5
580960 5
581000 5
581040 5
581080 5
581120 5
581160 5
581200 5
581240 5
581280 5
581320 5
581360 5
581400 5
581440 5
581480 5
581520 5
581560 5
581600 5
581640 5
581680 5
581720 5
581760 5
581800 5
581840 5
581880 5
581920 5
581960 5
582000 5
582040 5
582080 5
582120 5
582160 5
582200 5
582240 5
582280 5
582320 5
582360 5
582400 5
582440 5
582480 5
582520 5
582560 5
582600 5
582640 5
582680 5
582720 5
582760 5
582800 5
582840 5
582880 5
582920 5
582960 5
583000 5
583040 5
583080 5
583120 5
583160 5
583200 5
583240 5
583280 5
583320 5
583360 5
583400 5
583440 5
583480 5
583520 5
583560 5
583600 5
583640 5
583680 5
583720 5
583760 5
583800 5
583840 5
583880 5
583920 5
583960 5
584000 5
584040 5
584080 5
584120 5
584160 5
584200 5
584240 5
584280 5
584320 5
584360 5
584400 5
584440 5
584480 5
584520 5
584560 5
584600 5
584640 5
584680 5
584720 5
584760 5
584800 5
584840 5
584880 5
584920 5
584960 5
585000 5
585040 5
585080 5
585120 5
585160 5
585200 5
585240 5
585280 5
585320 5
585360 5
585400 5
585440 5
585480 5
585520 5
585560 5
585600 5
585640 5
585680 5
585720 5
585760 5
585800 5
585840 5
585880 5
585920 5
585960 5
586000 5
586040 5
586080 5
586120 5
586160 5
586200 5
586240 5
586280 5
586320 5
586360 5
586400 5
586440 5
586480 5
586520 5
586560 5
586600 5
586640 5
586680 5
586720 5
586760 5
586800 5
586840 5
586880 5
586920 5
586960 5
587000 5
587040 5
587080 5
587120 5
587160 5
587200 5
587240 5
587280 5
587320 5
587360 5
587400 5
587440 5
587480 5
587520 5
587560 5
587600 5
587640 5
587680 5
587720 5
587760 5
587800 5
587840 5
587880 5
587920 5
587960 5
588000 5
588040 5
588080 5
588120 5
588160 5
588200 5
588240 5
588280 5
588320 5
588360 5
588400 5
588440 5
588480 5
588520 5
588560 5
588600 5
588640 5
588680 5
588720 5
588760 5
588800 5
588840 5
588880 5
588920 5
588960 5
589000 5
589040 5
589080 5
589120 5
589160 5
589200 5
589240 5
589280 5
589320 5
589360 5
589400 5
589440 5
589480 5
589520 5
589560 5
589600 5
589640 5
589680 5
589720 5
589760 5
589800 5
589840 5
589880 5
589920 5
589960 5
590000 5
590040 5
590080 5
590120 5
590160 5
590200 5
590240 5
590280 5
590320 5
590360 5
590400 5
590440 5
590480 5
590520 5
590560 5
590600 5
590640 5
590680 5
590720 5
590760 5
590800 5
590840 5
590880 5
590920 5
590960 5
591000 5
591040 5
591080 5
591120 5
591160 5
591200 5
591240 5
591280 5
591320 5
591360 5
591400 5
591440 5
591480 5
591520 5
591560 5
591600 5
591640 5
591680 5
591720 5
591760 5
591800 5
591840 5
591880 5
591920 5
591960 5
592000 5
592040 5
592080 5
592120 5
592160 5
592200 5
592240 5
592280 5
592320 5
592360 5
592400 5
592440 5
592480 5
592520 5
592560 5
592600 5
592640 5
592680 5
592720 5
592760 5
592800 5
592840 5
592880 5
592920 5
592960 5
593000 5
593040 5
593080 5
593120 5
593160 5
593200 5
593240 5
593280 5
593320 5
593360 5
593400 5
593440 5
593480 5
593520 5
593560 5
593600 5
593640 5
593680 5
593720 5
593760 5
593800 5
593840 5
593880 5
593920 5
593960 5
594000 5
594040 5
594080 5
594120 5
594160 5
594200 5
594240 5
594280 5
594320 5
594360 5
594400 5
594440 5
594480 5
594520 5
594560 5
594600 5
594640 5
594680 5
594720 5
594760 5
594800 5
594840 5
594880 5
594920 5
594960 5
595000 5
595040 5
595080 5
595120 5
595160 5
595200 5
595240 5
595280 5
595320 5
595360 5
595400 5
595440 5
595480 5
595520 5
595560 5
595600 5
595640 5
595680 5
595720 5
595760 5
595800 5
595840 5
595880 5
595920 5
595960 5
596000 5
596040 5
596080 5
596120 5
596160 5
596200 5
596240 5
596280 5
596320 5
596360 5
596400 5
596440 5
596480 5
596520 5
596560 5
596600 5
596640 5
596680 5
596720 5
596760 5
596800 5
596840 5
596880 5
596920 5
596960 5
597000 5
597040 5
597080 5
597120 5
597160 5
597200 5
597240 5
597280 5
597320 5
597360 5
597400 5
597440 5
597480 5
597520 5
597560 5
597600 5
597640 5
597680 5
597720 5
597760 5
597800 5
597840 5
597880 5
597920 5
597960 5
598000 5
598040 5
598080 5
598120 5
598160 5
598200 5
598240 5
598280 5
598320 5
598360 5
598400 5
598440 5
598480 5
598520 5
598560 5
598600 5
598640 5
598680 5
598720 5
598760 5
598800 5
598840 5
598880 5
598920 5
598960 5
599000 5
599040 5
599080 5
599120 5
599160 5
599200 5
599240 5
599280 5
599320 5
599360 5
599400 5
599440 5
599480 5
599520 5
599560 5
599600 5
599640 5
599680 5
599720 5
599760 5
599800 5
599840 5
599880 5
599920 5
599960 5
600000 5
600040 5
600080 5
600120 5
600160 5
600200 5
600240 5
600280 5
600320 5
600360 5
600400 5
600440 5
600480 5
600520 5
600560 5
600600 5
600640 5
600680 5
600720 5
600760 5
600800 5
600840 5
600880 5
600920 5
600960 5
601000 5
601040 5
601080 5
601120 5
601160 5
601200 5
601240 5
601280 5
601320 5
601360 5
601400 5
601440 5
601480 5
601520 5
601560 5
601600 5
601640 5
601680 5
601720 5
601760 5
601800 5
601840 5
601880 5
601920 5
601960 5
602000 5
602040 5
602080 5
602120 5
602160 5
602200 5
602240 5
602280 5
602320 5
602360 5
602400 5
602440 5
602480 5
602520 5
602560 5
602600 5
602640 5
602680 5
602720 5
602760 5
602800 5
602840 5
602880 5
602920 5
602960 5
603000 5
603040 5
603080 5
603120 5
603160 5
603200 5
603240 5
603280 5
603320 5
603360 5
603400 5
603440 5
603480 5
603520 5
603560 5
603600 5
603640 5
603680 5
603720 5
603760 5
603800 5
603840 5
603880 5
603920 5
603960 5
604000 5
604040 5
604080 5
604120 5
604160 5
604200 5
604240 5
604280 5
604320 5
604360 5
604400 5
604440 5
604480 5
604520 5
604560 5
604600 5
604640 5
604680 5
604720 5
604760 5
604800 5
604840 5
604880 5
604920 5
604960 5
605000 5
605040 5
605080 5
605120 5
605160 5
605200 5
605240 5
605280 5
605320 5
605360 5
605400 5
605440 5
605480 5
605520 5
605560 5
605600 5
605640 5
605680 5
605720 5
605760 5
605800 5
605840 5
605880 5
605920 5
605960 5
606000 5
606040 5
606080 5
606120 5
606160 5
606200 5
606240 5
606280 5
606320 5
606360 5
606400 5
606440 5
606480 5
606520 5
606560 5
606600 5
606640 5
606680 5
606720 5
606760 5
606800 5
606840 5
606880 5
606920 5
606960 5
607000 5
607040 5
607080 5
607120 5
607160 5
607200 5
607240 5
607280 5
607320 5
607360 5
607400 5
607440 5
607480 5
607520 5
607560 5
607600 5
607640 5
607680 5
607720 5
607760 5
607800 5
607840 5
607880 5
607920 5
607960 5
608000 5
608040 5
608080 5
608120 5
608160 5
608200 5
608240 5
608280 5
608320 5
608360 5
608400 5
608440 5
608480 5
608520 5
608560 5
608600 5
608640 5
608680 5
608720 5
608760 5
608800 5
608840 5
608880 5
608920 5
608960 5
609000 5
609040 5
609080 5
609120 5
609160 5
609200 5
609240 5
609280 5
609320 5
609360 5
609400 5
609440 5
609480 5
609520 5
609560 5
609600 5
609640 5
609680 5
609720 5
609760 5
609800 5
609840 5
609880 5
609920 5
609960 5
610000 5
610040 5
610080 5
610120 5
610160 5
610200 5
610240 5
610280 5
610320 5
610360 5
610400 5
610440 5
610480 5
610520 5
610560 5
610600 5
610640 5
610680 5
610720 5
610760 5
610800 5
610840 5
610880 5
610920 5
610960 5
611000 5
611040 5
611080 5
611120 5
611160 5
611200 5
611240 5
611280 5
611320 5
611360 5
611400 5
611440 5
611480 5
611520 5
611560 5
611600 5
611640 5
611680 5
611720 5
611760 5
611800 5
611840 5
611880 5
611920 5
611960 5
612000 5
612040 5
612080 5
612120 5
612160 5
612200 5
612240 5
612280 5
612320 5
612360 5
612400 5
612440 5
612480 5
612520 5
612560 5
612600 5
612640 5
612680 5
612720 5
612760 5
612800 5
612840 5
612880 5
612920 5
612960 5
613000 5
613040 5
613080 5
613120 5
613160 5
613200 5
613240 5
613280 5
613320 5
613360 5
613400 5
613440 5
613480 5
613520 5
613560 5
613600 5
613640 5
613680 5
613720 5
613760 5
613800 5
613840 5
613880 5
613920 5
613960 5
614000 5
614040 5
614080 5
614120 5
614160 5
614200 5
614240 5
614280 5
614320 5
614360 5
614400 5
614440 5
614480 5
614520 5
614560 5
614600 5
614640 5
614680 5
614720 5
614760 5
614800 5
614840 5
614880 5
614920 5
614960 5
615000 5
615040 5
615080 5
615120 5
615160 5
615200 5
615240 5
615280 5
615320 5
615360 5
615400 5
615440 5
615480 5
615520 5
615560 5
615600 5
615640 5
615680 5
615720 5
615760 5
615800 5
615840 5
615880 5
615920 5
615960 5
616000 5
616040 5
616080 5
616120 5
616160 5
616200 5
616240 5
616280 5
616320 5
616360 5
616400 5
616440 5
616480 5
616520 5
616560 5
616600 5
616640 5
616680 5
616720 5
616760 5
616800 5
616840 5
616880 5
616920 5
616960 5
617000 5
617040 5
617080 5
617120 5
617160 5
617200 5
617240 5
617280 5
617320 5
617360 5
617400 5
617440 5
617480 5
617520 5
617560 5
617600 5
617640 5
617680 5
617720 5
617760 5
617800 5
617840 5
617880 5
617920 5
617960 5
618000 5
618040 5
618080 5
618120 5
618160 5
618200 5
618240 5
618280 5
618320 5
618360 5
618400 5
618440 5
618480 5
618520 5
618560 5
618600 5
618640 5
618680 5
618720 5
618760 5
618800 5
618840 5
618880 5
618920 5
618960 5
619000 5
619040 5
619080 5
619120 5
619160 5
619200 5
619240 5
619280 5
619320 5
619360 5
619400 5
619440 5
619480 5
619520 5
619560 5
619600 5
619640 5
619680 5
619720 5
619760 5
619800 5
619840 5
619880 5
619920 5
619960 5
620000 5
620040 5
620080 5
620120 5
620160 5
620200 5
620240 5
620280 5
620320 5
620360 5
620400 5
620440 5
620480 5
620520 5
620560 5
620600 5
620640 5
620680 5
620720 5
620760 5
620800 5
620840 5
620880 5
620920 5
620960 5
621000 5
621040 5
621080 5
621120 5
621160 5
621200 5
621240 5
621280 5
621320 5
621360 5
621400 5
621440 5
621480 5
621520 5
621560 5
621600 5
621640 5
621680 5
621720 5
621760 5
621800 5
621840 5
621880 5
621920 5
621960 5
622000 5
622040 5
622080 5
622120 5
622160 5
622200 5
622240 5
622280 5
622320 5
622360 5
622400 5
622440 5
622480 5
622520 5
622560 5
622600 5
622640 5
622680 5
622720 5
622760 5
622800 5
622840 5
622880 5
622920 5
622960 5
623000 5
623040 5
623080 5
623120 5
623160 5
623200 5
623240 5
623280 5
623320 5
623360 5
623400 5
623440 5
623480 5
623520 5
623560 5
623600 5
623640 5
623680 5
623720 5
623760 5
623800 5
623840 5
623880 5
623920 5
623960 5
624000 5
624040 5
624080 5
624120 5
624160 5
624200 5
624240 5
624280 5
624320 5
624360 5
624400 5
624440 5
624480 5
624520 5
624560 5
624600 5
624640 5
624680 5
624720 5
624760 5
624800 5
624840 5
624880 5
624920 5
624960 5
625000 5
625040 5
625080 5
625120 5
625160 5
625200 5
625240 5
625280 5
625320 5
625360 5
625400 5
625440 5
625480 5
625520 5
625560 5
625600 5
625640 5
625680 5
625720 5
625760 5
625800 5
625840 5
625880 5
625920 5
625960 5
626000 5
626040 5
626080 5
626120 5
626160 5
626200 5
626240 5
626280 5
626320 5
626360 5
626400 5
626440 5
626480 5
626520 5
626560 5
626600 5
626640 5
626680 5
626720 5
626760 5
626800 5
626840 5
626880 5
626920 5
626960 5
627000 5
627040 5
627080 5
627120 5
627160 5
627200 5
627240 5
627280 5
627320 5
627360 5
627400 5
627440 5
627480 5
627520 5
627560 5
627600 5
627640 5
627680 5
627720 5
627760 5
627800 5
627840 5
627880 5
627920 5
627960 5
628000 5
628040 5
628080 5
628120 5
628160 5
628200 5
628240 5
628280 5
628320 5
628360 5
628400 5
628440 5
628480 5
628520 5
628560 5
628600 5
628640 5
628680 5
628720 5
628760 5
628800 5
628840 5
628880 5
628920 5
628960 5
629000 5
629040 5
629080 5
629120 5
629160 5
629200 5
629240 5
629280 5
629320 5
629360 5
629400 5
629440 5
629480 5
629520 5
629560 5
629600 5
629640 5
629680 5
629720 5
629760 5
629800 5
629840 5
629880 5
629920 5
629960 5
630000 5
630040 5
630080 5
630120 5
630160 5
630200 5
630240 5
630280 5
630320 5
630360 5
630400 5
630440 5
630480 5
630520 5
630560 5
630600 5
630640 5
630680 5
630720 5
630760 5
630800 5
630840 5
630880 5
630920 5
630960 5
631000 5
631040 5
631080 5
631120 5
631160 5
631200 5
631240 5
631280 5
631320 5
631360 5
631400 5
631440 5
631480 5
631520 5
631560 5
631600 5
631640 5
631680 5
631720 5
631760 5
631800 5
631840 5
631880 5
631920 5
631960 5
632000 5
632040 5
632080 5
632120 5
632160 5
632200 5
632240 5
632280 5
632320 5
632360 5
632400 5
632440 5
632480 5
632520 5
632560 5
632600 5
632640 5
632680 5
632720 5
632760 5
632800 5
632840 5
632880 5
632920 5
632960 5
633000 5
633040 5
633080 5
633120 5
633160 5
633200 5
633240 5
633280 5
633320 5
633360 5
633400 5
633440 5
633480 5
633520 5
633560 5
633600 5
633640 5
633680 5
633720 5
633760 5
633800 5
633840 5
633880 5
633920 5
633960 5
634000 5
634040 5
634080 5
634120 5
634160 5
634200 5
634240 5
634280 5
634320 5
634360 5
634400 5
634440 5
634480 5
634520 5
634560 5
634600 5
634640 5
634680 5
634720 5
634760 5
634800 5
634840 5
634880 5
634920 5
634960 5
635000 5
635040 5
635080 5
635120 5
635160 5
635200 5
635240 5
635280 5
635320 5
635360 5
635400 5
635440 5
635480 5
635520 5
635560 5
635600 5
635640 5
635680 5
635720 5
635760 5
635800 5
635840 5
635880 5
635920 5
635960 5
636000 5
636040 5
636080 5
636120 5
636160 5
636200 5
636240 5
636280 5
636320 5
636360 5
636400 5
636440 5
636480 5
636520 5
636560 5
636600 5
636640 5
636680 5
636720 5
636760 5
636800 5
636840 5
636880 5
636920 5
636960 5
637000 5
637040 5
637080 5
637120 5
637160 5
637200 5
637240 5
637280 5
637320 5
637360 5
637400 5
637440 5
637480 5
637520 5
637560 5
637600 5
637640 5
637680 5
637720 5
637760 5
637800 5
637840 5
637880 5
637920 5
637960 5
638000 5
638040 5
638080 5
638120 5
638160 5
638200 5
638240 5
638280 5
638320 5
638360 5
638400 5
638440 5
638480 5
638520 5
638560 5
638600 5
638640 5
638680 5
638720 5
638760 5
638800 5
638840 5
638880 5
638920 5
638960 5
639000 5
639040 5
639080 5
639120 5
639160 5
639200 5
639240 5
639280 5
639320 5
639360 5
639400 5
639440 5
639480 5
639520 5
639560 5
639600 5
639640 5
639680 5
639720 5
639760 5
639800 5
639840 5
639880 5
639920 5
639960 5
640000 5
640040 5
640080 5
640120 5
640160 5
640200 5
640240 5
640280 5
640320 5
640360 5
640400 5
640440 5
640480 5
640520 5
640560 5
640600 5
640640 5
640680 5
640720 5
640760 5
640800 5
640840 5
640880 5
640920 5
640960 5
641000 5
641040 5
641080 5
641120 5
641160 5
641200 5
641240 5
641280 5
641320 5
641360 5
641400 5
641440 5
641480 5
641520 5
641560 5
641600 5
641640 5
641680 5
641720 5
641760 5
641800 5
641840 5
641880 5
641920 5
641960 5
642000 5
642040 5
642080 5
642120 5
642160 5
642200 5
642240 5
642280 5
642320 5
642360 5
642400 5
642440 5
642480 5
642520 5
642560 5
642600 5
642640 5
642680 5
642720 5
642760 5
642800 5
642840 5
642880 5
642920 5
642960 5
643000 5
643040 5
643080 5
643120 5
643160 5
643200 5
643240 5
643280 5
643320 5
643360 5
643400 5
643440 5
643480 5
643520 5
643560 5
643600 5
643640 5
643680 5
643720 5
643760 5
643800 5
643840 5
643880 5
643920 5
643960 5
644000 5
644040 5
644080 5
644120 5
644160 5
644200 5
644240 5
644280 5
644320 5
644360 5
644400 5
644440 5
644480 5
644520 5
644560 5
644600 5
644640 5
644680 5
644720 5
644760 5
644800 5
644840 5
644880 5
644920 5
644960 5
645000 5
645040 5
645080 5
645120 5
645160 5
645200 5
645240 5
645280 5
645320 5
645360 5
645400 5
645440 5
645480 5
645520 5
645560 5
645600 5
645640 5
645680 5
645720 5
645760 5
645800 5
645840 5
645880 5
645920 5
645960 5
646000 5
646040 5
646080 5
646120 5
646160 5
646200 5
646240 5
646280 5
646320 5
646360 5
646400 5
646440 5
646480 5
646520 5
646560 5
646600 5
646640 5
646680 5
646720 5
646760 5
646800 5
646840 5
646880 5
646920 5
646960 5
647000 5
647040 5
647080 5
647120 5
647160 5
647200 5
647240 5
647280 5
647320 5
647360 5
647400 5
647440 5
647480 5
647520 5
647560 5
647600 5
647640 5
647680 5
647720 5
647760 5
647800 5
647840 5
647880 5
647920 5
647960 5
648000 5
648040 5
648080 5
648120 5
648160 5
648200 5
648240 5
648280 5
648320 5
648360 5
648400 5
648440 5
648480 5
648520 5
648560 5
648600 5
648640 5
648680 5
648720 5
648760 5
648800 5
648840 5
648880 5
648920 5
648960 5
649000 5
649040 5
649080 5
649120 5
649160 5
649200 5
649240 5
649280 5
649320 5
649360 5
649400 5
649440 5
649480 5
649520 5
649560 5
649600 5
649640 5
649680 5
649720 5
649760 5
649800 5
649840 5
649880 5
649920 5
649960 5
650000 5
650040 5
650080 5
650120 5
650160 5
650200 5
650240 5
650280 5
650320 5
650360 5
650400 5
650440 5
650480 5
650520 5
650560 5
650600 5
650640 5
650680 5
650720 5
650760 5
650800 5
650840 5
650880 5
650920 5
650960 5
651000 5
651040 5
651080 5
651120 5
651160 5
651200 5
651240 5
651280 5
651320 5
651360 5
651400 5
651440 5
651480 5
651520 5
651560 5
651600 5
651640 5
651680 5
651720 5
651760 5
651800 5
651840 5
651880 5
651920 5
651960 5
652000 5
652040 5
652080 5
652120 5
652160 5
652200 5
652240 5
652280 5
652320 5
652360 5
652400 5
652440 5
652480 5
652520 5
652560 5
652600 5
652640 5
652680 5
652720 5
652760 5
652800 5
652840 5
652880 5
652920 5
652960 5
653000 5
653040 5
653080 5
653120 5
653160 5
653200 5
653240 5
653280 5
653320 5
653360 5
653400 5
653440 5
653480 5
653520 5
653560 5
653600 5
653640 5
653680 5
653720 5
653760 5
653800 5
653840 5
653880 5
653920 5
653960 5
654000 5
654040 5
654080 5
654120 5
654160 5
654200 5
654240 5
654280 5
654320 5
654360 5
654400 5
654440 5
654480 5
654520 5
654560 5
654600 5
654640 5
654680 5
654720 5
654760 5
654800 5
654840 5
654880 5
654920 5
654960 5
655000 5
655040 5
655080 5
655120 5
655160 5
655200 5
655240 5
655280 5
655320 5
655360 5
655400 5
655440 5
655480 5
655520 5
655560 5
655600 5
655640 5
655680 5
655720 5
655760 5
655800 5
655840 5
655880 5
655920 5
655960 5
656000 5
656040 5
656080 5
656120 5
656160 5
656200 5
656240 5
656280 5
656320 5
656360 5
656400 5
656440 5
656480 5
656520 5
656560 5
656600 5
656640 5
656680 5
656720 5
656760 5
656800 5
656840 5
656880 5
656920 5
656960 5
657000 5
657040 5
657080 5
657120 5
657160 5
657200 5
657240 5
657280 5
657320 5
657360 5
657400 5
657440 5
657480 5
657520 5
657560 5
657600 5
657640 5
657680 5
657720 5
657760 5
657800 5
657840 5
657880 5
657920 5
657960 5
658000 5
658040 5
658080 5
658120 5
658160 5
658200 5
658240 5
658280 5
658320 5
658360 5
658400 5
658440 5
658480 5
658520 5
658560 5
658600 5
658640 5
658680 5
658720 5
658760 5
658800 5
658840 5
658880 5
658920 5
658960 5
659000 5
659040 5
659080 5
659120 5
659160 5
659200 5
659240 5
659280 5
659320 5
659360 5
659400 5
659440 5
659480 5
659520 5
659560 5
659600 5
659640 5
659680 5
659720 5
659760 5
659800 5
659840 5
659880 5
659920 5
659960 5
660000 5
660040 5
660080 5
660120 5
660160 5
660200 5
660240 5
660280 5
660320 5
660360 5
660400 5
660440 5
660480 5
660520 5
660560 5
660600 5
660640 5
660680 5
660720 5
660760 5
660800 5
660840 5
660880 5
660920 5
660960 5
661000 5
661040 5
661080 5
661120 5
661160 5
661200 5
661240 5
661280 5
661320 5
661360 5
661400 5
661440 5
661480 5
661520 5
661560 5
661600 5
661640 5
661680 5
661720 5
661760 5
661800 5
661840 5
661880 5
661920 5
661960 5
662000 5
662040 5
662080 5
662120 5
662160 5
662200 5
662240 5
662280 5
662320 5
662360 5
662400 5
662440 5
662480 5
662520 5
662560 5
662600 5
662640 5
662680 5
662720 5
662760 5
662800 5
662840 5
662880 5
662920 5
662960 5
663000 5
663040 5
663080 5
663120 5
663160 5
663200 5
663240 5
663280 5
663320 5
663360 5
663400 5
663440 5
663480 5
663520 5
663560 5
663600 5
663640 5
663680 5
663720 5
663760 5
663800 5
663840 5
663880 5
663920 5
663960 5
664000 5
664040 5
664080 5
664120 5
664160 5
664200 5
664240 5
664280 5
664320 5
664360 5
664400 5
664440 5
664480 5
664520 5
664560 5
664600 5
664640 5
664680 5
664720 5
664760 5
664800 5
664840 5
664880 5
664920 5
664960 5
665000 5
665040 5
665080 5
665120 5
665160 5
665200 5
665240 5
665280 5
665320 5
665360 5
665400 5
665440 5
665480 5
665520 5
665560 5
665600 5
665640 5
665680 5
665720 5
665760 5
665800 5
665840 5
665880 5
665920 5
665960 5
666000 5
666040 5
666080 5
666120 5
666160 5
666200 5
666240 5
666280 5
666320 5
666360 5
666400 5
666440 5
666480 5
666520 5
666560 5
666600 5
666640 5
666680 5
666720 5
666760 5
666800 5
666840 5
666880 5
666920 5
666960 5
667000 5
667040 5
667080 5
667120 5
667160 5
667200 5
667240 5
667280 5
667320 5
667360 5
667400 5
667440 5
667480 5
667520 5
667560 5
667600 5
667640 5
667680 5
667720 5
667760 5
667800 5
667840 5
667880 5
667920 5
667960 5
668000 5
668040 5
668080 5
668120 5
668160 5
668200 5
668240 5
668280 5
668320 5
668360 5
668400 5
668440 5
668480 5
668520 5
668560 5
668600 5
668640 5
668680 5
668720 5
668760 5
668800 5
668840 5
668880 5
668920 5
668960 5
669000 5
669040 5
669080 5
669120 5
669160 5
669200 5
669240 5
669280 5
669320 5
669360 5
669400 5
669440 5
669480 5
669520 5
669560 5
669600 5
669640 5
669680 5
669720 5
669760 5
669800 5
669840 5
669880 5
669920 5
669960 5
670000 5
670040 5
670080 5
670120 5
670160 5
670200 5
670240 5
670280 5
670320 5
670360 5
670400 5
670440 5
670480 5
670520 5
670560 5
670600 5
670640 5
670680 5
670720 5
670760 5
670800 5
670840 5
670880 5
670920 5
670960 5
671000 5
671040 5
671080 5
671120 5
671160 5
671200 5
671240 5
671280 5
671320 5
671360 5
671400 5
671440 5
671480 5
671520 5
671560 5
671600 5
671640 5
671680 5
671720 5
671760 5
671800 5
671840 5
671880 5
671920 5
671960 5
672000 5
672040 5
672080 5
672120 5
672160 5
672200 5
672240 5
672280 5
672320 5
672360 5
672400 5
672440 5
672480 5
672520 5
672560 5
672600 5
672640 5
672680 5
672720 5
672760 5
672800 5
672840 5
672880 5
672920 5
672960 5
673000 5
673040 5
673080 5
673120 5
673160 5
673200 5
673240 5
673280 5
673320 5
673360 5
673400 5
673440 5
673480 5
673520 5
673560 5
673600 5
673640 5
673680 5
673720 5
673760 5
673800 5
673840 5
673880 5
673920 5
673960 5
674000 5
674040 5
674080 5
674120 5
674160 5
674200 5
674240 5
674280 5
674320 5
674360 5
674400 5
674440 5
674480 5
674520 5
674560 5
674600 5
674640 5
674680 5
674720 5
674760 5
674800 5
674840 5
674880 5
674920 5
674960 5
675000 5
675040 5
675080 5
675120 5
675160 5
675200 5
675240 5
675280 5
675320 5
675360 5
675400 5
675440 5
675480 5
675520 5
675560 5
675600 5
675640 5
675680 5
675720 5
675760 5
675800 5
675840 5
675880 5
675920 5
675960 5
676000 5
676040 5
676080 5
676120 5
676160 5
676200 5
676240 5
676280 5
676320 5
676360 5
676400 5
676440 5
676480 5
676520 5
676560 5
676600 5
676640 5
676680 5
676720 5
676760 5
676800 5
676840 5
676880 5
676920 5
676960 5
677000 5
677040 5
677080 5
677120 5
677160 5
677200 5
677240 5
677280 5
677320 5
677360 5
677400 5
677440 5
677480 5
677520 5
677560 5
677600 5
677640 5
677680 5
677720 5
677760 5
677800 5
677840 5
677880 5
677920 5
677960 5
678000 5
678040 5
678080 5
678120 5
678160 5
678200 5
678240 5
678280 5
678320 5
678360 5
678400 5
678440 5
678480 5
678520 5
678560 5
678600 5
678640 5
678680 5
678720 5
678760 5
678800 5
678840 5
678880 5
678920 5
678960 5
679000 5
679040 5
679080 5
679120 5
679160 5
679200 5
679240 5
679280 5
679320 5
679360 5
679400 5
679440 5
679480 5
679520 5
679560 5
679600 5
679640 5
679680 5
679720 5
679760 5
679800 5
679840 5
679880 5
679920 5
679960 5
680000 5
680040 5
680080 5
680120 5
680160 5
680200 5
680240 5
680280 5
680320 5
680360 5
680400 5
680440 5
680480 5
680520 5
680560 5
680600 5
680640 5
680680 5
680720 5
680760 5
680800 5
680840 5
680880 5
680920 5
680960 5
681000 5
681040 5
681080 5
681120 5
681160 5
681200 5
681240 5
681280 5
681320 5
681360 5
681400 5
681440 5
681480 5
681520 5
681560 5
681600 5
681640 5
681680 5
681720 5
681760 5
681800 5
681840 5
681880 5
681920 5
681960 5
682000 5
682040 5
682080 5
682120 5
682160 5
682200 5
682240 5
682280 5
682320 5
682360 5
682400 5
682440 5
682480 5
682520 5
682560 5
682600 5
682640 5
682680 5
682720 5
682760 5
682800 5
682840 5
682880 5
682920 5
682960 5
683000 5
683040 5
683080 5
683120 5
683160 5
683200 5
683240 5
683280 5
683320 5
683360 5
683400 5
683440 5
683480 5
683520 5
683560 5
683600 5
683640 5
683680 5
683720 5
683760 5
683800 5
683840 5
683880 5
683920 5
683960 5
684000 5
684040 5
684080 5
684120 5
684160 5
684200 5
684240 5
684280 5
684320 5
684360 5
684400 5
684440 5
684480 5
684520 5
684560 5
684600 5
684640 5
684680 5
684720 5
684760 5
684800 5
684840 5
684880 5
684920 5
684960 5
685000 5
685040 5
685080 5
685120 5
685160 5
685200 5
685240 5
685280 5
685320 5
685360 5
685400 5
685440 5
685480 5
685520 5
685560 5
685600 5
685640 5
685680 5
685720 5
685760 5
685800 5
685840 5
685880 5
685920 5
685960 5
686000 5
686040 5
686080 5
686120 5
686160 5
686200 5
686240 5
686280 5
686320 5
686360 5
686400 5
686440 5
686480 5
686520 5
686560 5
686600 5
686640 5
686680 5
686720 5
686760 5
686800 5
686840 5
686880 5
686920 5
686960 5
687000 5
687040 5
687080 5
687120 5
687160 5
687200 5
687240 5
687280 5
687320 5
687360 5
687400 5
687440 5
687480 5
687520 5
687560 5
687600 5
687640 5
687680 5
687720 5
687760 5
687800 5
687840 5
687880 5
687920 5
687960 5
688000 5
688040 5
688080 5
688120 5
688160 5
688200 5
688240 5
688280 5
688320 5
688360 5
688400 5
688440 5
688480 5
688520 5
688560 5
688600 5
688640 5
688680 5
688720 5
688760 5
688800 5
688840 5
688880 5
688920 5
688960 5
689000 5
689040 5
689080 5
689120 5
689160 5
689200 5
689240 5
689280 5
689320 5
689360 5
689400 5
689440 5
689480 5
689520 5
689560 5
689600 5
689640 5
689680 5
689720 5
689760 5
689800 5
689840 5
689880 5
689920 5
689960 5
690000 5
690040 5
690080 5
690120 5
690160 5
690200 5
690240 5
690280 5
690320 5
690360 5
690400 5
690440 5
690480 5
690520 5
690560 5
690600 5
690640 5
690680 5
690720 5
690760 5
690800 5
690840 5
690880 5
690920 5
690960 5
691000 5
691040 5
691080 5
691120 5
691160 5
691200 5
691240 5
691280 5
691320 5
691360 5
691400 5
691440 5
691480 5
691520 5
691560 5
691600 5
691640 5
691680 5
691720 5
691760 5
691800 5
691840 5
691880 5
691920 5
691960 5
692000 5
692040 5
692080 5
692120 5
692160 5
692200 5
692240 5
692280 5
692320 5
692360 5
692400 5
692440 5
692480 5
692520 5
692560 5
692600 5
692640 5
692680 5
692720 5
692760 5
692800 5
692840 5
692880 5
692920 5
692960 5
693000 5
693040 5
693080 5
693120 5
693160 5
693200 5
693240 5
693280 5
693320 5
693360 5
693400 5
693440 5
693480 5
693520 5
693560 5
693600 5
693640 5
693680 5
693720 5
693760 5
693800 5
693840 5
693880 5
693920 5
693960 5
694000 5
694040 5
694080 5
694120 5
694160 5
694200 5
694240 5
694280 5
694320 5
694360 5
694400 5
694440 5
694480 5
694520 5
694560 5
694600 5
694640 5
694680 5
694720 5
694760 5
694800 5
694840 5
694880 5
694920 5
694960 5
695000 5
695040 5
695080 5
695120 5
695160 5
695200 5
695240 5
695280 5
695320 5
695360 5
695400 5
695440 5
695480 5
695520 5
695560 5
695600 5
695640 5
695680 5
695720 5
695760 5
695800 5
695840 5
695880 5
695920 5
695960 5
696000 5
696040 5
696080 5
696120 5
696160 5
696200 5
696240 5
696280 5
696320 5
696360 5
696400 5
696440 5
696480 5
696520 5
696560 5
696600 5
696640 5
696680 5
696720 5
696760 5
696800 5
696840 5
696880 5
696920 5
696960 5
697000 5
697040 5
697080 5
697120 5
697160 5
697200 5
697240 5
697280 5
697320 5
697360 5
697400 5
697440 5
697480 5
697520 5
697560 5
697600 5
697640 5
697680 5
697720 5
697760 5
697800 5
697840 5
697880 5
697920 5
697960 5
698000 5
698040 5
698080 5
698120 5
698160 5
698200 5
698240 5
698280 5
698320 5
698360 5
698400 5
698440 5
698480 5
698520 5
698560 5
698600 5
698640 5
698680 5
698720 5
698760 5
698800 5
698840 5
698880 5
698920 5
698960 5
699000 5
699040 5
699080 5
699120 5
699160 5
699200 5
699240 5
699280 5
699320 5
699360 5
699400 5
699440 5
699480 5
699520 5
699560 5
699600 5
699640 5
699680 5
699720 5
699760 5
699800 5
699840 5
699880 5
699920 5
699960 5
700000 5
700040 5
700080 5
700120 5
700160 5
700200 5
700240 5
700280 5
700320 5
700360 5
700400 5
700440 5
700480 5
700520 5
700560 5
700600 5
700640 5
700680 5
700720 5
700760 5
700800 5
700840 5
700880 5
700920 5
700960 5
701000 5
701040 5
701080 5
701120 5
701160 5
701200 5
701240 5
701280 5
701320 5
701360 5
701400 5
701440 5
701480 5
701520 5
701560 5
701600 5
701640 5
701680 5
701720 5
701760 5
701800 5
701840 5
701880 5
701920 5
701960 5
702000 5
702040 5
702080 5
702120 5
702160 5
702200 5
702240 5
702280 5
702320 5
702360 5
702400 5
702440 5
702480 5
702520 5
702560 5
702600 5
702640 5
702680 5
702720 5
702760 5
702800 5
702840 5
702880 5
702920 5
702960 5
703000 5
703040 5
703080 5
703120 5
703160 5
703200 5
703240 5
703280 5
703320 5
703360 5
703400 5
703440 5
703480 5
703520 5
703560 5
703600 5
703640 5
703680 5
703720 5
703760 5
703800 5
703840 5
703880 5
703920 5
703960 5
704000 5
704040 5
704080 5
704120 5
704160 5
704200 5
704240 5
704280 5
704320 5
704360 5
704400 5
704440 5
704480 5
704520 5
704560 5
704600 5
704640 5
704680 5
704720 5
704760 5
704800 5
704840 5
704880 5
704920 5
704960 5
705000 5
705040 5
705080 5
705120 5
705160 5
705200 5
705240 5
705280 5
705320 5
705360 5
705400 5
705440 5
705480 5
705520 5
705560 5
705600 5
705640 5
705680 5
705720 5
705760 5
705800 5
705840 5
705880 5
705920 5
705960 5
706000 5
706040 5
706080 5
706120 5
706160 5
706200 5
706240 5
706280 5
706320 5
706360 5
706400 5
706440 5
706480 5
706520 5
706560 5
706600 5
706640 5
706680 5
706720 5
706760 5
706800 5
706840 5
706880 5
706920 5
706960 5
707000 5
707040 5
707080 5
707120 5
707160 5
707200 5
707240 5
707280 5
707320 5
707360 5
707400 5
707440 5
707480 5
707520 5
707560 5
707600 5
707640 5
707680 5
707720 5
707760 5
707800 5
707840 5
707880 5
707920 5
707960 5
708000 5
708040 5
708080 5
708120 5
708160 5
708200 5
708240 5
708280 5
708320 5
708360 5
708400 5
708440 5
708480 5
708520 5
708560 5
708600 5
708640 5
708680 5
708720 5
708760 5
708800 5
708840 5
708880 5
708920 5
708960 5
709000 5
709040 5
709080 5
709120 5
709160 5
709200 5
709240 5
709280 5
709320 5
709360 5
709400 5
709440 5
709480 5
709520 5
709560 5
709600 5
709640 5
709680 5
709720 5
709760 5
709800 5
709840 5
709880 5
709920 5
709960 5
710000 5
710040 5
710080 5
710120 5
710160 5
710200 5
710240 5
710280 5
710320 5
710360 5
710400 5
710440 5
710480 5
710520 5
710560 5
710600 5
710640 5
710680 5
710720 5
710760 5
710800 5
710840 5
710880 5
710920 5
710960 5
711000 5
711040 5
711080 5
711120 5
711160 5
711200 5
711240 5
711280 5
711320 5
711360 5
711400 5
711440 5
711480 5
711520 5
711560 5
711600 5
711640 5
711680 5
711720 5
711760 5
711800 5
711840 5
711880 5
711920 5
711960 5
712000 5
712040 5
712080 5
712120 5
712160 5
712200 5
712240 5
712280 5
712320 5
712360 5
712400 5
712440 5
712480 5
712520 5
712560 5
712600 5
712640 5
712680 5
712720 5
712760 5
712800 5
712840 5
712880 5
712920 5
712960 5
713000 5
713040 5
713080 5
713120 5
713160 5
713200 5
713240 5
713280 5
713320 5
713360 5
713400 5
713440 5
713480 5
713520 5
713560 5
713600 5
713640 5
713680 5
713720 5
713760 5
713800 5
713840 5
713880 5
713920 5
713960 5
714000 5
714040 5
714080 5
714120 5
714160 5
714200 5
714240 5
714280 5
714320 5
714360 5
714400 5
714440 5
714480 5
714520 5
714560 5
714600 5
714640 5
714680 5
714720 5
714760 5
714800 5
714840 5
714880 5
714920 5
714960 5
715000 5
715040 5
715080 5
715120 5
715160 5
715200 5
715240 5
715280 5
715320 5
715360 5
715400 5
715440 5
715480 5
715520 5
715560 5
715600 5
715640 5
715680 5
715720 5
715760 5
715800 5
715840 5
715880 5
715920 5
715960 5
716000 5
716040 5
716080 5
716120 5
716160 5
716200 5
716240 5
716280 5
716320 5
716360 5
716400 5
716440 5
716480 5
716520 5
716560 5
716600 5
716640 5
716680 5
716720 5
716760 5
716800 5
716840 5
716880 5
716920 5
716960 5
717000 5
717040 5
717080 5
717120 5
717160 5
717200 5
717240 5
717280 5
717320 5
717360 5
717400 5
717440 5
717480 5
717520 5
717560 5
717600 5
717640 5
717680 5
717720 5
717760 5
717800 5
717840 5
717880 5
717920 5
717960 5
718000 5
718040 5
718080 5
718120 5
718160 5
718200 5
718240 5
718280 5
718320 5
718360 5
718400 5
718440 5
718480 5
718520 5
718560 5
718600 5
718640 5
718680 5
718720 5
718760 5
718800 5
718840 5
718880 5
718920 5
718960 5
719000 5
719040 5
719080 5
719120 5
719160 5
719200 5
719240 5
719280 5
719320 5
719360 5
719400 5
719440 5
719480 5
719520 5
719560 5
719600 5
719640 5
719680 5
719720 5
719760 5
719800 5
719840 5
719880 5
719920 5
719960 5
720000 5
720040 5
720080 5
720120 5
720160 5
720200 5
720240 5
720280 5
720320 5
720360 5
720400 5
720440 5
720480 5
720520 5
720560 5
720600 5
720640 5
720680 5
720720 5
720760 5
720800 5
720840 5
720880 5
720920 5
720960 5
721000 5
721040 5
721080 5
721120 5
721160 5
721200 5
721240 5
721280 5
721320 5
721360 5
721400 5
721440 5
721480 5
721520 5
721560 5
721600 5
721640 5
721680 5
721720 5
721760 5
721800 5
721840 5
721880 5
721920 5
721960 5
722000 5
722040 5
722080 5
722120 5
722160 5
722200 5
722240 5
722280 5
722320 5
722360 5
722400 5
722440 5
722480 5
722520 5
722560 5
722600 5
722640 5
722680 5
722720 5
722760 5
722800 5
722840 5
722880 5
722920 5
722960 5
723000 5
723040 5
723080 5
723120 5
723160 5
723200 5
723240 5
723280 5
723320 5
723360 5
723400 5
723440 5
723480 5
723520 5
723560 5
723600 5
723640 5
723680 5
723720 5
723760 5
723800 5
723840 5
723880 5
723920 5
723960 5
724000 5
724040 5
724080 5
724120 5
724160 5
724200 5
724240 5
724280 5
724320 5
724360 5
724400 5
724440 5
724480 5
724520 5
724560 5
724600 5
724640 5
724680 5
724720 5
724760 5
724800 5
724840 5
724880 5
724920 5
724960 5
725000 5
725040 5
725080 5
725120 5
725160 5
725200 5
725240 5
725280 5
725320 5
725360 5
725400 5
725440 5
725480 5
725520 5
725560 5
725600 5
725640 5
725680 5
725720 5
725760 5
725800 5
725840 5
725880 5
725920 5
725960 5
726000 5
726040 5
726080 5
726120 5
726160 5
726200 5
726240 5
726280 5
726320 5
726360 5
726400 5
726440 5
726480 5
726520 5
726560 5
726600 5
726640 5
726680 5
726720 5
726760 5
726800 5
726840 5
726880 5
726920 5
726960 5
727000 5
727040 5
727080 5
727120 5
727160 5
727200 5
727240 5
727280 5
727320 5
727360 5
727400 5
727440 5
727480 5
727520 5
727560 5
727600 5
727640 5
727680 5
727720 5
727760 5
727800 5
727840 5
727880 5
727920 5
727960 5
728000 5
728040 5
728080 5
728120 5
728160 5
728200 5
728240 5
728280 5
728320 5
728360 5
728400 5
728440 5
728480 5
728520 5
728560 5
728600 5
728640 5
728680 5
728720 5
728760 5
728800 5
728840 5
728880 5
728920 5
728960 5
729000 5
729040 5
729080 5
729120 5
729160 5
729200 5
729240 5
729280 5
729320 5
729360 5
729400 5
729440 5
729480 5
729520 5
729560 5
729600 5
729640 5
729680 5
729720 5
729760 5
729800 5
729840 5
729880 5
729920 5
729960 5
730000 5
730040 5
730080 5
730120 5
730160 5
730200 5
730240 5
730280 5
730320 5
730360 5
730400 5
730440 5
730480 5
730520 5
730560 5
730600 5
730640 5
730680 5
730720 5
730760 5
730800 5
730840 5
730880 5
730920 5
730960 5
731000 5
731040 5
731080 5
731120 5
731160 5
731200 5
731240 5
731280 5
731320 5
731360 5
731400 5
731440 5
731480 5
731520 5
731560 5
731600 5
731640 5
731680 5
731720 5
731760 5
731800 5
731840 5
731880 5
731920 5
731960 5
732000 5
732040 5
732080 5
732120 5
732160 5
732200 5
732240 5
732280 5
732320 5
732360 5
732400 5
732440 5
732480 5
732520 5
732560 5
732600 5
732640 5
732680 5
732720 5
732760 5
732800 5
732840 5
732880 5
732920 5
732960 5
733000 5
733040 5
733080 5
733120 5
733160 5
733200 5
733240 5
733280 5
733320 5
733360 5
733400 5
733440 5
733480 5
733520 5
733560 5
733600 5
733640 5
733680 5
733720 5
733760 5
733800 5
733840 5
733880 5
733920 5
733960 5
734000 5
734040 5
734080 5
734120 5
734160 5
734200 5
734240 5
734280 5
734320 5
734360 5
734400 5
734440 5
734480 5
734520 5
734560 5
734600 5
734640 5
734680 5
734720 5
734760 5
734800 5
734840 5
734880 5
734920 5
734960 5
735000 5
735040 5
735080 5
735120 5
735160 5
735200 5
735240 5
735280 5
735320 5
735360 5
735400 5
735440 5
735480 5
735520 5
735560 5
735600 5
735640 5
735680 5
735720 5
735760 5
735800 5
735840 5
735880 5
735920 5
735960 5
736000 5
736040 5
736080 5
736120 5
736160 5
736200 5
736240 5
736280 5
736320 5
736360 5
736400 5
736440 5
736480 5
736520 5
736560 5
736600 5
736640 5
736680 5
736720 5
736760 5
736800 5
736840 5
736880 5
736920 5
736960 5
737000 5
737040 5
737080 5
737120 5
737160 5
737200 5
737240 5
737280 5
737320 5
737360 5
737400 5
737440 5
737480 5
737520 5
737560 5
737600 5
737640 5
737680 5
737720 5
737760 5
737800 5
737840 5
737880 5
737920 5
737960 5
738000 5
738040 5
738080 5
738120 5
738160 5
738200 5
738240 5
738280 5
738320 5
738360 5
738400 5
738440 5
738480 5
738520 5
738560 5
738600 5
738640 5
738680 5
738720 5
738760 5
738800 5
738840 5
738880 5
738920 5
738960 5
739000 5
739040 5
739080 5
739120 5
739160 5
739200 5
739240 5
739280 5
739320 5
739360 5
739400 5
739440 5
739480 5
739520 5
739560 5
739600 5
739640 5
739680 5
739720 5
739760 5
739800 5
739840 5
739880 5
739920 5
739960 5
740000 5
740040 5
740080 5
740120 5
740160 5
740200 5
740240 5
740280 5
740320 5
740360 5
740400 5
740440 5
740480 5
740520 5
740560 5
740600 5
740640 5
740680 5
740720 5
740760 5
740800 5
740840 5
740880 5
740920 5
740960 5
741000 5
741040 5
741080 5
741120 5
741160 5
741200 5
741240 5
741280 5
741320 5
741360 5
741400 5
741440 5
741480 5
741520 5
741560 5
741600 5
741640 5
741680 5
741720 5
741760 5
741800 5
741840 5
741880 5
741920 5
741960 5
742000 5
742040 5
742080 5
742120 5
742160 5
742200 5
742240 5
742280 5
742320 5
742360 5
742400 5
742440 5
742480 5
742520 5
742560 5
742600 5
742640 5
742680 5
742720 5
742760 5
742800 5
742840 5
742880 5
742920 5
742960 5
743000 5
743040 5
743080 5
743120 5
743160 5
743200 5
743240 5
743280 5
743320 5
743360 5
743400 5
743440 5
743480 5
743520 5
743560 5
743600 5
743640 5
743680 5
743720 5
743760 5
743800 5
743840 5
743880 5
743920 5
743960 5
744000 5
744040 5
744080 5
744120 5
744160 5
744200 5
744240 5
744280 5
744320 5
744360 5
744400 5
744440 5
744480 5
744520 5
744560 5
744600 5
744640 5
744680 5
744720 5
744760 5
744800 5
744840 5
744880 5
744920 5
744960 5
745000 5
745040 5
745080 5
745120 5
745160 5
745200 5
745240 5
745280 5
745320 5
745360 5
745400 5
745440 5
745480 5
745520 5
745560 5
745600 5
745640 5
745680 5
745720 5
745760 5
745800 5
745840 5
745880 5
745920 5
745960 5
746000 5
746040 5
746080 5
746120 5
746160 5
746200 5
746240 5
746280 5
746320 5
746360 5
746400 5
746440 5
746480 5
746520 5
746560 5
746600 5
746640 5
746680 5
746720 5
746760 5
746800 5
746840 5
746880 5
746920 5
746960 5
747000 5
747040 5
747080 5
747120 5
747160 5
747200 5
747240 5
747280 5
747320 5
747360 5
747400 5
747440 5
747480 5
747520 5
747560 5
747600 5
747640 5
747680 5
747720 5
747760 5
747800 5
747840 5
747880 5
747920 5
747960 5
748000 5
748040 5
748080 5
748120 5
748160 5
748200 5
748240 5
748280 5
748320 5
748360 5
748400 5
748440 5
748480 5
748520 5
748560 5
748600 5
748640 5
748680 5
748720 5
748760 5
748800 5
748840 5
748880 5
748920 5
748960 5
749000 5
749040 5
749080 5
749120 5
749160 5
749200 5
749240 5
749280 5
749320 5
749360 5
749400 5
749440 5
749480 5
749520 5
749560 5
749600 5
749640 5
749680 5
749720 5
749760 5
749800 5
749840 5
749880 5
749920 5
749960 5
750000 5
750040 5
750080 5
750120 5
750160 5
750200 5
750240 5
750280 5
750320 5
750360 5
750400 5
750440 5
750480 5
750520 5
750560 5
750600 5
750640 5
750680 5
750720 5
750760 5
750800 5
750840 5
750880 5
750920 5
750960 5
751000 5
751040 5
751080 5
751120 5
751160 5
751200 5
751240 5
751280 5
751320 5
751360 5
751400 5
751440 5
751480 5
751520 5
751560 5
751600 5
751640 5
751680 5
751720 5
751760 5
751800 5
751840 5
751880 5
751920 5
751960 5
752000 5
752040 5
752080 5
752120 5
752160 5
752200 5
752240 5
752280 5
752320 5
752360 5
752400 5
752440 5
752480 5
752520 5
752560 5
752600 5
752640 5
752680 5
752720 5
752760 5
752800 5
752840 5
752880 5
752920 5
752960 5
753000 5
753040 5
753080 5
753120 5
753160 5
753200 5
753240 5
753280 5
753320 5
753360 5
753400 5
753440 5
753480 5
753520 5
753560 5
753600 5
753640 5
753680 5
753720 5
753760 5
753800 5
753840 5
753880 5
753920 5
753960 5
754000 5
754040 5
754080 5
754120 5
754160 5
754200 5
754240 5
754280 5
754320 5
754360 5
754400 5
754440 5
754480 5
754520 5
754560 5
754600 5
754640 5
754680 5
754720 5
754760 5
754800 5
754840 5
754880 5
754920 5
754960 5
755000 5
755040 5
755080 5
755120 5
755160 5
755200 5
755240 5
755280 5
755320 5
755360 5
755400 5
755440 5
755480 5
755520 5
755560 5
755600 5
755640 5
755680 5
755720 5
755760 5
755800 5
755840 5
755880 5
755920 5
755960 5
756000 5
756040 5
756080 5
756120 5
756160 5
756200 5
756240 5
756280 5
756320 5
756360 5
756400 5
756440 5
756480 5
756520 5
756560 5
756600 5
756640 5
756680 5
756720 5
756760 5
756800 5
756840 5
756880 5
756920 5
756960 5
757000 5
757040 5
757080 5
757120 5
757160 5
757200 5
757240 5
757280 5
757320 5
757360 5
757400 5
757440 5
757480 5
757520 5
757560 5
757600 5
757640 5
757680 5
757720 5
757760 5
757800 5
757840 5
757880 5
757920 5
757960 5
758000 5
758040 5
758080 5
758120 5
758160 5
758200 5
758240 5
758280 5
758320 5
758360 5
758400 5
758440 5
758480 5
758520 5
758560 5
758600 5
758640 5
758680 5
758720 5
758760 5
758800 5
758840 5
758880 5
758920 5
758960 5
759000 5
759040 5
759080 5
759120 5
759160 5
759200 5
759240 5
759280 5
759320 5
759360 5
759400 5
759440 5
759480 5
759520 5
759560 5
759600 5
759640 5
759680 5
759720 5
759760 5
759800 5
759840 5
759880 5
759920 5
759960 5
760000 5
760040 5
760080 5
760120 5
760160 5
760200 5
760240 5
760280 5
760320 5
760360 5
760400 5
760440 5
760480 5
760520 5
760560 5
760600 5
760640 5
760680 5
760720 5
760760 5
760800 5
760840 5
760880 5
760920 5
760960 5
761000 5
761040 5
761080 5
761120 5
761160 5
761200 5
761240 5
761280 5
761320 5
761360 5
761400 5
761440 5
761480 5
761520 5
761560 5
761600 5
761640 5
761680 5
761720 5
761760 5
761800 5
761840 5
761880 5
761920 5
761960 5
762000 5
762040 5
762080 5
762120 5
762160 5
762200 5
762240 5
762280 5
762320 5
762360 5
762400 5
762440 5
762480 5
762520 5
762560 5
762600 5
762640 5
762680 5
762720 5
762760 5
762800 5
762840 5
762880 5
762920 5
762960 5
763000 5
763040 5
763080 5
763120 5
763160 5
763200 5
763240 5
763280 5
763320 5
763360 5
763400 5
763440 5
763480 5
763520 5
763560 5
763600 5
763640 5
763680 5
763720 5
763760 5
763800 5
763840 5
763880 5
763920 5
763960 5
764000 5
764040 5
764080 5
764120 5
764160 5
764200 5
764240 5
764280 5
764320 5
764360 5
764400 5
764440 5
764480 5
764520 5
764560 5
764600 5
764640 5
764680 5
764720 5
764760 5
764800 5
764840 5
764880 5
764920 5
764960 5
765000 5
765040 5
765080 5
765120 5
765160 5
765200 5
765240 5
765280 5
765320 5
765360 5
765400 5
765440 5
765480 5
765520 5
765560 5
765600 5
765640 5
765680 5
765720 5
765760 5
765800 5
765840 5
765880 5
765920 5
765960 5
766000 5
766040 5
766080 5
766120 5
766160 5
766200 5
766240 5
766280 5
766320 5
766360 5
766400 5
766440 5
766480 5
766520 5
766560 5
766600 5
766640 5
766680 5
766720 5
766760 5
766800 5
766840 5
766880 5
766920 5
766960 5
767000 5
767040 5
767080 5
767120 5
767160 5
767200 5
767240 5
767280 5
767320 5
767360 5
767400 5
767440 5
767480 5
767520 5
767560 5
767600 5
767640 5
767680 5
767720 5
767760 5
767800 5
767840 5
767880 5
767920 5
767960 5
768000 5
768040 5
768080 5
768120 5
768160 5
768200 5
768240 5
768280 5
768320 5
768360 5
768400 5
768440 5
768480 5
768520 5
768560 5
768600 5
768640 5
768680 5
768720 5
768760 5
768800 5
768840 5
768880 5
768920 5
768960 5
769000 5
769040 5
769080 5
769120 5
769160 5
769200 5
769240 5
769280 5
769320 5
769360 5
769400 5
769440 5
769480 5
769520 5
769560 5
769600 5
769640 5
769680 5
769720 5
769760 5
769800 5
769840 5
769880 5
769920 5
769960 5
770000 5
770040 5
770080 5
770120 5
770160 5
770200 5
770240 5
770280 5
770320 5
770360 5
770400 5
770440 5
770480 5
770520 5
770560 5
770600 5
770640 5
770680 5
770720 5
770760 5
770800 5
770840 5
770880 5
770920 5
770960 5
771000 5
771040 5
771080 5
771120 5
771160 5
771200 5
771240 5
771280 5
771320 5
771360 5
771400 5
771440 5
771480 5
771520 5
771560 5
771600 5
771640 5
771680 5
771720 5
771760 5
771800 5
771840 5
771880 5
771920 5
771960 5
772000 5
772040 5
772080 5
772120 5
772160 5
772200 5
772240 5
772280 5
772320 5
772360 5
772400 5
772440 5
772480 5
772520 5
772560 5
772600 5
772640 5
772680 5
772720 5
772760 5
772800 5
772840 5
772880 5
772920 5
772960 5
773000 5
773040 5
773080 5
773120 5
773160 5
773200 5
773240 5
773280 5
773320 5
773360 5
773400 5
773440 5
773480 5
773520 5
773560 5
773600 5
773640 5
773680 5
773720 5
773760 5
773800 5
773840 5
773880 5
773920 5
773960 5
774000 5
774040 5
774080 5
774120 5
774160 5
774200 5
774240 5
774280 5
774320 5
774360 5
774400 5
774440 5
774480 5
774520 5
774560 5
774600 5
774640 5
774680 5
774720 5
774760 5
774800 5
774840 5
774880 5
774920 5
774960 5
775000 5
775040 5
775080 5
775120 5
775160 5
775200 5
775240 5
775280 5
775320 5
775360 5
775400 5
775440 5
775480 5
775520 5
775560 5
775600 5
775640 5
775680 5
775720 5
775760 5
775800 5
775840 5
775880 5
775920 5
775960 5
776000 5
776040 5
776080 5
776120 5
776160 5
776200 5
776240 5
776280 5
776320 5
776360 5
776400 5
776440 5
776480 5
776520 5
776560 5
776600 5
776640 5
776680 5
776720 5
776760 5
776800 5
776840 5
776880 5
776920 5
776960 5
777000 5
777040 5
777080 5
777120 5
777160 5
777200 5
777240 5
777280 5
777320 5
777360 5
777400 5
777440 5
777480 5
777520 5
777560 5
777600 5
777640 5
777680 5
777720 5
777760 5
777800 5
777840 5
777880 5
777920 5
777960 5
778000 5
778040 5
778080 5
778120 5
778160 5
778200 5
778240 5
778280 5
778320 5
778360 5
778400 5
778440 5
778480 5
778520 5
778560 5
778600 5
778640 5
778680 5
778720 5
778760 5
778800 5
778840 5
778880 5
778920 5
778960 5
779000 5
779040 5
779080 5
779120 5
779160 5
779200 5
779240 5
779280 5
779320 5
779360 5
779400 5
779440 5
779480 5
779520 5
779560 5
779600 5
779640 5
779680 5
779720 5
779760 5
779800 5
779840 5
779880 5
779920 5
779960 5
780000 5
780040 5
780080 5
780120 5
780160 5
780200 5
780240 5
780280 5
780320 5
780360 5
780400 5
780440 5
780480 5
780520 5
780560 5
780600 5
780640 5
780680 5
780720 5
780760 5
780800 5
780840 5
780880 5
780920 5
780960 5
781000 5
781040 5
781080 5
781120 5
781160 5
781200 5
781240 5
781280 5
781320 5
781360 5
781400 5
781440 5
781480 5
781520 5
781560 5
781600 5
781640 5
781680 5
781720 5
781760 5
781800 5
781840 5
781880 5
781920 5
781960 5
782000 5
782040 5
782080 5
782120 5
782160 5
782200 5
782240 5
782280 5
782320 5
782360 5
782400 5
782440 5
782480 5
782520 5
782560 5
782600 5
782640 5
782680 5
782720 5
782760 5
782800 5
782840 5
782880 5
782920 5
782960 5
783000 5
783040 5
783080 5
783120 5
783160 5
783200 5
783240 5
783280 5
783320 5
783360 5
783400 5
783440 5
783480 5
783520 5
783560 5
783600 5
783640 5
783680 5
783720 5
783760 5
783800 5
783840 5
783880 5
783920 5
783960 5
784000 5
784040 5
784080 5
784120 5
784160 5
784200 5
784240 5
784280 5
784320 5
784360 5
784400 5
784440 5
784480 5
784520 5
784560 5
784600 5
784640 5
784680 5
784720 5
784760 5
784800 5
784840 5
784880 5
784920 5
784960 5
785000 5
785040 5
785080 5
785120 5
785160 5
785200 5
785240 5
785280 5
785320 5
785360 5
785400 5
785440 5
785480 5
785520 5
785560 5
785600 5
785640 5
785680 5
785720 5
785760 5
785800 5
785840 5
785880 5
785920 5
785960 5
786000 5
786040 5
786080 5
786120 5
786160 5
786200 5
786240 5
786280 5
786320 5
786360 5
786400 5
786440 5
786480 5
786520 5
786560 5
786600 5
786640 5
786680 5
786720 5
786760 5
786800 5
786840 5
786880 5
786920 5
786960 5
787000 5
787040 5
787080 5
787120 5
787160 5
787200 5
787240 5
787280 5
787320 5
787360 5
787400 5
787440 5
787480 5
787520 5
787560 5
787600 5
787640 5
787680 5
787720 5
787760 5
787800 5
787840 5
787880 5
787920 5
787960 5
788000 5
788040 5
788080 5
788120 5
788160 5
788200 5
788240 5
788280 5
788320 5
788360 5
788400 5
788440 5
788480 5
788520 5
788560 5
788600 5
788640 5
788680 5
788720 5
788760 5
788800 5
788840 5
788880 5
788920 5
788960 5
789000 5
789040 5
789080 5
789120 5
789160 5
789200 5
789240 5
789280 5
789320 5
789360 5
789400 5
789440 5
789480 5
789520 5
789560 5
789600 5
789640 5
789680 5
789720 5
789760 5
789800 5
789840 5
789880 5
789920 5
789960 5
790000 5
790040 5
790080 5
790120 5
790160 5
790200 5
790240 5
790280 5
790320 5
790360 5
790400 5
790440 5
790480 5
790520 5
790560 5
790600 5
790640 5
790680 5
790720 5
790760 5
790800 5
790840 5
790880 5
790920 5
790960 5
791000 5
791040 5
791080 5
791120 5
791160 5
791200 5
791240 5
791280 5
791320 5
791360 5
791400 5
791440 5
791480 5
791520 5
791560 5
791600 5
791640 5
791680 5
791720 5
791760 5
791800 5
791840 5
791880 5
791920 5
791960 5
792000 5
792040 5
792080 5
792120 5
792160 5
792200 5
792240 5
792280 5
792320 5
792360 5
792400 5
792440 5
792480 5
792520 5
792560 5
792600 5
792640 5
792680 5
792720 5
792760 5
792800 5
792840 5
792880 5
792920 5
792960 5
793000 5
793040 5
793080 5
793120 5
793160 5
793200 5
793240 5
793280 5
793320 5
793360 5
793400 5
793440 5
793480 5
793520 5
793560 5
793600 5
793640 5
793680 5
793720 5
793760 5
793800 5
793840 5
793880 5
793920 5
793960 5
794000 5
794040 5
794080 5
794120 5
794160 5
794200 5
794240 5
794280 5
794320 5
794360 5
794400 5
794440 5
794480 5
794520 5
794560 5
794600 5
794640 5
794680 5
794720 5
794760 5
794800 5
794840 5
794880 5
794920 5
794960 5
795000 5
795040 5
795080 5
795120 5
795160 5
795200 5
795240 5
795280 5
795320 5
795360 5
795400 5
795440 5
795480 5
795520 5
795560 5
795600 5
795640 5
795680 5
795720 5
795760 5
795800 5
795840 5
795880 5
795920 5
795960 5
796000 5
796040 5
796080 5
796120 5
796160 5
796200 5
796240 5
796280 5
796320 5
796360 5
796400 5
796440 5
796480 5
796520 5
796560 5
796600 5
796640 5
796680 5
796720 5
796760 5
796800 5
796840 5
796880 5
796920 5
796960 5
797000 5
797040 5
797080 5
797120 5
797160 5
797200 5
797240 5
797280 5
797320 5
797360 5
797400 5
797440 5
797480 5
797520 5
797560 5
797600 5
797640 5
797680 5
797720 5
797760 5
797800 5
797840 5
797880 5
797920 5
797960 5
798000 5
798040 5
798080 5
798120 5
798160 5
798200 5
798240 5
798280 5
798320 5
798360 5
798400 5
798440 5
798480 5
798520 5
798560 5
798600 5
798640 5
798680 5
798720 5
798760 5
798800 5
798840 5
798880 5
798920 5
798960 5
799000 5
799040 5
799080 5
799120 5
799160 5
799200 5
799240 5
799280 5
799320 5
799360 5
799400 5
799440 5
799480 5
799520 5
799560 5
799600 5
799640 5
799680 5
799720 5
799760 5
799800 5
799840 5
799880 5
799920 5
799960 5
800000 5
800040 5
800080 5
800120 5
800160 5
800200 5
800240 5
800280 5
800320 5
800360 5
800400 5
800440 5
800480 5
800520 5
800560 5
800600 5
800640 5
800680 5
800720 5
800760 5
800800 5
800840 5
800880 5
800920 5
800960 5
801000 5
801040 5
801080 5
801120 5
801160 5
801200 5
801240 5
801280 5
801320 5
801360 5
801400 5
801440 5
801480 5
801520 5
801560 5
801600 5
801640 5
801680 5
801720 5
801760 5
801800 5
801840 5
801880 5
801920 5
801960 5
802000 5
802040 5
802080 5
802120 5
802160 5
802200 5
802240 5
802280 5
802320 5
802360 5
802400 5
802440 5
802480 5
802520 5
802560 5
802600 5
802640 5
802680 5
802720 5
802760 5
802800 5
802840 5
802880 5
802920 5
802960 5
803000 5
803040 5
803080 5
803120 5
803160 5
803200 5
803240 5
803280 5
803320 5
803360 5
803400 5
803440 5
803480 5
803520 5
803560 5
803600 5
803640 5
803680 5
803720 5
803760 5
803800 5
803840 5
803880 5
803920 5
803960 5
804000 5
804040 5
804080 5
804120 5
804160 5
804200 5
804240 5
804280 5
804320 5
804360 5
804400 5
804440 5
804480 5
804520 5
804560 5
804600 5
804640 5
804680 5
804720 5
804760 5
804800 5
804840 5
804880 5
804920 5
804960 5
805000 5
805040 5
805080 5
805120 5
805160 5
805200 5
805240 5
805280 5
805320 5
805360 5
805400 5
805440 5
805480 5
805520 5
805560 5
805600 5
805640 5
805680 5
805720 5
805760 5
805800 5
805840 5
805880 5
805920 5
805960 5
806000 5
806040 5
806080 5
806120 5
806160 5
806200 5
806240 5
806280 5
806320 5
806360 5
806400 5
806440 5
806480 5
806520 5
806560 5
806600 5
806640 5
806680 5
806720 5
806760 5
806800 5
806840 5
806880 5
806920 5
806960 5
807000 5
807040 5
807080 5
807120 5
807160 5
807200 5
807240 5
807280 5
807320 5
807360 5
807400 5
807440 5
807480 5
807520 5
807560 5
807600 5
807640 5
807680 5
807720 5
807760 5
807800 5
807840 5
807880 5
807920 5
807960 5
808000 5
808040 5
808080 5
808120 5
808160 5
808200 5
808240 5
808280 5
808320 5
808360 5
808400 5
808440 5
808480 5
808520 5
808560 5
808600 5
808640 5
808680 5
808720 5
808760 5
808800 5
808840 5
808880 5
808920 5
808960 5
809000 5
809040 5
809080 5
809120 5
809160 5
809200 5
809240 5
809280 5
809320 5
809360 5
809400 5
809440 5
809480 5
809520 5
809560 5
809600 5
809640 5
809680 5
809720 5
809760 5
809800 5
809840 5
809880 5
809920 5
809960 5
810000 5
810040 5
810080 5
810120 5
810160 5
810200 5
810240 5
810280 5
810320 5
810360 5
810400 5
810440 5
810480 5
810520 5
810560 5
810600 5
810640 5
810680 5
810720 5
810760 5
810800 5
810840 5
810880 5
810920 5
810960 5
811000 5
811040 5
811080 5
811120 5
811160 5
811200 5
811240 5
811280 5
811320 5
811360 5
811400 5
811440 5
811480 5
811520 5
811560 5
811600 5
811640 5
811680 5
811720 5
811760 5
811800 5
811840 5
811880 5
811920 5
811960 5
812000 5
812040 5
812080 5
812120 5
812160 5
812200 5
812240 5
812280 5
812320 5
812360 5
812400 5
812440 5
812480 5
812520 5
812560 5
812600 5
812640 5
812680 5
812720 5
812760 5
812800 5
812840 5
812880 5
812920 5
812960 5
813000 5
813040 5
813080 5
813120 5
813160 5
813200 5
813240 5
813280 5
813320 5
813360 5
813400 5
813440 5
813480 5
813520 5
813560 5
813600 5
813640 5
813680 5
813720 5
813760 5
813800 5
813840 5
813880 5
813920 5
813960 5
814000 5
814040 5
814080 5
814120 5
814160 5
814200 5
814240 5
814280 5
814320 5
814360 5
814400 5
814440 5
814480 5
814520 5
814560 5
814600 5
814640 5
814680 5
814720 5
814760 5
814800 5
814840 5
814880 5
814920 5
814960 5
815000 5
815040 5
815080 5
815120 5
815160 5
815200 5
815240 5
815280 5
815320 5
815360 5
815400 5
815440 5
815480 5
815520 5
815560 5
815600 5
815640 5
815680 5
815720 5
815760 5
815800 5
815840 5
815880 5
815920 5
815960 5
816000 5
816040 5
816080 5
816120 5
816160 5
816200 5
816240 5
816280 5
816320 5
816360 5
816400 5
816440 5
816480 5
816520 5
816560 5
816600 5
816640 5
816680 5
816720 5
816760 5
816800 5
816840 5
816880 5
816920 5
816960 5
817000 5
817040 5
817080 5
817120 5
817160 5
817200 5
817240 5
817280 5
817320 5
817360 5
817400 5
817440 5
817480 5
817520 5
817560 5
817600 5
817640 5
817680 5
817720 5
817760 5
817800 5
817840 5
817880 5
817920 5
817960 5
818000 5
818040 5
818080 5
818120 5
818160 5
818200 5
818240 5
818280 5
818320 5
818360 5
818400 5
818440 5
818480 5
818520 5
818560 5
818600 5
818640 5
818680 5
818720 5
818760 5
818800 5
818840 5
818880 5
818920 5
818960 5
819000 5
819040 5
819080 5
819120 5
819160 5
819200 5
819240 5
819280 5
819320 5
819360 5
819400 5
819440 5
819480 5
819520 5
819560 5
819600 5
819640 5
819680 5
819720 5
819760 5
819800 5
819840 5
819880 5
819920 5
819960 5
820000 5
820040 5
820080 5
820120 5
820160 5
820200 5
820240 5
820280 5
820320 5
820360 5
820400 5
820440 5
820480 5
820520 5
820560 5
820600 5
820640 5
820680 5
820720 5
820760 5
820800 5
820840 5
820880 5
820920 5
820960 5
821000 5
821040 5
821080 5
821120 5
821160 5
821200 5
821240 5
821280 5
821320 5
821360 5
821400 5
821440 5
821480 5
821520 5
821560 5
821600 5
821640 5
821680 5
821720 5
821760 5
821800 5
821840 5
821880 5
821920 5
821960 5
822000 5
822040 5
822080 5
822120 5
822160 5
822200 5
822240 5
822280 5
822320 5
822360 5
822400 5
822440 5
822480 5
822520 5
822560 5
822600 5
822640 5
822680 5
822720 5
822760 5
822800 5
822840 5
822880 5
822920 5
822960 5
823000 5
823040 5
823080 5
823120 5
823160 5
823200 5
823240 5
823280 5
823320 5
823360 5
823400 5
823440 5
823480 5
823520 5
823560 5
823600 5
823640 5
823680 5
823720 5
823760 5
823800 5
823840 5
823880 5
823920 5
823960 5
824000 5
824040 5
824080 5
824120 5
824160 5
824200 5
824240 5
824280 5
824320 5
824360 5
824400 5
824440 5
824480 5
824520 5
824560 5
824600 5
824640 5
824680 5
824720 5
824760 5
824800 5
824840 5
824880 5
824920 5
824960 5
825000 5
825040 5
825080 5
825120 5
825160 5
825200 5
825240 5
825280 5
825320 5
825360 5
825400 5
825440 5
825480 5
825520 5
825560 5
825600 5
825640 5
825680 5
825720 5
825760 5
825800 5
825840 5
825880 5
825920 5
825960 5
826000 5
826040 5
826080 5
826120 5
826160 5
826200 5
826240 5
826280 5
826320 5
826360 5
826400 5
826440 5
826480 5
826520 5
826560 5
826600 5
826640 5
826680 5
826720 5
826760 5
826800 5
826840 5
826880 5
826920 5
826960 5
827000 5
827040 5
827080 5
827120 5
827160 5
827200 5
827240 5
827280 5
827320 5
827360 5
827400 5
827440 5
827480 5
827520 5
827560 5
827600 5
827640 5
827680 5
827720 5
827760 5
827800 5
827840 5
827880 5
827920 5
827960 5
828000 5
828040 5
828080 5
828120 5
828160 5
828200 5
828240 5
828280 5
828320 5
828360 5
828400 5
828440 5
828480 5
828520 5
828560 5
828600 5
828640 5
828680 5
828720 5
828760 5
828800 5
828840 5
828880 5
828920 5
828960 5
829000 5
829040 5
829080 5
829120 5
829160 5
829200 5
829240 5
829280 5
829320 5
829360 5
829400 5
829440 5
829480 5
829520 5
829560 5
829600 5
829640 5
829680 5
829720 5
829760 5
829800 5
829840 5
829880 5
829920 5
829960 5
830000 5
830040 5
830080 5
830120 5
830160 5
830200 5
830240 5
830280 5
830320 5
830360 5
830400 5
830440 5
830480 5
830520 5
830560 5
830600 5
830640 5
830680 5
830720 5
830760 5
830800 5
830840 5
830880 5
830920 5
830960 5
831000 5
831040 5
831080 5
831120 5
831160 5
831200 5
831240 5
831280 5
831320 5
831360 5
831400 5
831440 5
831480 5
831520 5
831560 5
831600 5
831640 5
831680 5
831720 5
831760 5
831800 5
831840 5
831880 5
831920 5
831960 5
832000 5
832040 5
832080 5
832120 5
832160 5
832200 5
832240 5
832280 5
832320 5
832360 5
832400 5
832440 5
832480 5
832520 5
832560 5
832600 5
832640 5
832680 5
832720 5
832760 5
832800 5
832840 5
832880 5
832920 5
832960 5
833000 5
833040 5
833080 5
833120 5
833160 5
833200 5
833240 5
833280 5
833320 5
833360 5
833400 5
833440 5
833480 5
833520 5
833560 5
833600 5
833640 5
833680 5
833720 5
833760 5
833800 5
833840 5
833880 5
833920 5
833960 5
834000 5
834040 5
834080 5
834120 5
834160 5
834200 5
834240 5
834280 5
834320 5
834360 5
834400 5
834440 5
834480 5
834520 5
834560 5
834600 5
834640 5
834680 5
834720 5
834760 5
834800 5
834840 5
834880 5
834920 5
834960 5
835000 5
835040 5
835080 5
835120 5
835160 5
835200 5
835240 5
835280 5
835320 5
835360 5
835400 5
835440 5
835480 5
835520 5
835560 5
835600 5
835640 5
835680 5
835720 5
835760 5
835800 5
835840 5
835880 5
835920 5
835960 5
836000 5
836040 5
836080 5
836120 5
836160 5
836200 5
836240 5
836280 5
836320 5
836360 5
836400 5
836440 5
836480 5
836520 5
836560 5
836600 5
836640 5
836680 5
836720 5
836760 5
836800 5
836840 5
836880 5
836920 5
836960 5
837000 5
837040 5
837080 5
837120 5
837160 5
837200 5
837240 5
837280 5
837320 5
837360 5
837400 5
837440 5
837480 5
837520 5
837560 5
837600 5
837640 5
837680 5
837720 5
837760 5
837800 5
837840 5
837880 5
837920 5
837960 5
838000 5
838040 5
838080 5
838120 5
838160 5
838200 5
838240 5
838280 5
838320 5
838360 5
838400 5
838440 5
838480 5
838520 5
838560 5
838600 5
838640 5
838680 5
838720 5
838760 5
838800 5
838840 5
838880 5
838920 5
838960 5
839000 5
839040 5
839080 5
839120 5
839160 5
839200 5
839240 5
839280 5
839320 5
839360 5
839400 5
839440 5
839480 5
839520 5
839560 5
839600 5
839640 5
839680 5
839720 5
839760 5
839800 5
839840 5
839880 5
839920 5
839960 5
840000 5
840040 5
840080 5
840120 5
840160 5
840200 5
840240 5
840280 5
840320 5
840360 5
840400 5
840440 5
840480 5
840520 5
840560 5
840600 5
840640 5
840680 5
840720 5
840760 5
840800 5
840840 5
840880 5
840920 5
840960 5
841000 5
841040 5
841080 5
841120 5
841160 5
841200 5
841240 5
841280 5
841320 5
841360 5
841400 5
841440 5
841480 5
841520 5
841560 5
841600 5
841640 5
841680 5
841720 5
841760 5
841800 5
841840 5
841880 5
841920 5
841960 5
842000 5
842040 5
842080 5
842120 5
842160 5
842200 5
842240 5
842280 5
842320 5
842360 5
842400 5
842440 5
842480 5
842520 5
842560 5
842600 5
842640 5
842680 5
842720 5
842760 5
842800 5
842840 5
842880 5
842920 5
842960 5
843000 5
843040 5
843080 5
843120 5
843160 5
843200 5
843240 5
843280 5
843320 5
843360 5
843400 5
843440 5
843480 5
843520 5
843560 5
843600 5
843640 5
843680 5
843720 5
843760 5
843800 5
843840 5
843880 5
843920 5
843960 5
844000 5
844040 5
844080 5
844120 5
844160 5
844200 5
844240 5
844280 5
844320 5
844360 5
844400 5
844440 5
844480 5
844520 5
844560 5
844600 5
844640 5
844680 5
844720 5
844760 5
844800 5
844840 5
844880 5
844920 5
844960 5
845000 5
845040 5
845080 5
845120 5
845160 5
845200 5
845240 5
845280 5
845320 5
845360 5
845400 5
845440 5
845480 5
845520 5
845560 5
845600 5
845640 5
845680 5
845720 5
845760 5
845800 5
845840 5
845880 5
845920 5
845960 5
846000 5
846040 5
846080 5
846120 5
846160 5
846200 5
846240 5
846280 5
846320 5
846360 5
846400 5
846440 5
846480 5
846520 5
846560 5
846600 5
846640 5
846680 5
846720 5
846760 5
846800 5
846840 5
846880 5
846920 5
846960 5
847000 5
847040 5
847080 5
847120 5
847160 5
847200 5
847240 5
847280 5
847320 5
847360 5
847400 5
847440 5
847480 5
847520 5
847560 5
847600 5
847640 5
847680 5
847720 5
847760 5
847800 5
847840 5
847880 5
847920 5
847960 5
848000 5
848040 5
848080 5
848120 5
848160 5
848200 5
848240 5
848280 5
848320 5
848360 5
848400 5
848440 5
848480 5
848520 5
848560 5
848600 5
848640 5
848680 5
848720 5
848760 5
848800 5
848840 5
848880 5
848920 5
848960 5
849000 5
849040 5
849080 5
849120 5
849160 5
849200 5
849240 5
849280 5
849320 5
849360 5
849400 5
849440 5
849480 5
849520 5
849560 5
849600 5
849640 5
849680 5
849720 5
849760 5
849800 5
849840 5
849880 5
849920 5
849960 5
850000 5
850040 5
850080 5
850120 5
850160 5
850200 5
850240 5
850280 5
850320 5
850360 5
850400 5
850440 5
850480 5
850520 5
850560 5
850600 5
850640 5
850680 5
850720 5
850760 5
850800 5
850840 5
850880 5
850920 5
850960 5
851000 5
851040 5
851080 5
851120 5
851160 5
851200 5
851240 5
851280 5
851320 5
851360 5
851400 5
851440 5
851480 5
851520 5
851560 5
851600 5
851640 5
851680 5
851720 5
851760 5
851800 5
851840 5
851880 5
851920 5
851960 5
852000 5
852040 5
852080 5
852120 5
852160 5
852200 5
852240 5
852280 5
852320 5
852360 5
852400 5
852440 5
852480 5
852520 5
852560 5
852600 5
852640 5
852680 5
852720 5
852760 5
852800 5
852840 5
852880 5
852920 5
852960 5
853000 5
853040 5
853080 5
853120 5
853160 5
853200 5
853240 5
853280 5
853320 5
853360 5
853400 5
853440 5
853480 5
853520 5
853560 5
853600 5
853640 5
853680 5
853720 5
853760 5
853800 5
853840 5
853880 5
853920 5
853960 5
854000 5
854040 5
854080 5
854120 5
854160 5
854200 5
854240 5
854280 5
854320 5
854360 5
854400 5
854440 5
854480 5
854520 5
854560 5
854600 5
854640 5
854680 5
854720 5
854760 5
854800 5
854840 5
854880 5
854920 5
854960 5
855000 5
855040 5
855080 5
855120 5
855160 5
855200 5
855240 5
855280 5
855320 5
855360 5
855400 5
855440 5
855480 5
855520 5
855560 5
855600 5
855640 5
855680 5
855720 5
855760 5
855800 5
855840 5
855880 5
855920 5
855960 5
856000 5
856040 5
856080 5
856120 5
856160 5
856200 5
856240 5
856280 5
856320 5
856360 5
856400 5
856440 5
856480 5
856520 5
856560 5
856600 5
856640 5
856680 5
856720 5
856760 5
856800 5
856840 5
856880 5
856920 5
856960 5
857000 5
857040 5
857080 5
857120 5
857160 5
857200 5
857240 5
857280 5
857320 5
857360 5
857400 5
857440 5
857480 5
857520 5
857560 5
857600 5
857640 5
857680 5
857720 5
857760 5
857800 5
857840 5
857880 5
857920 5
857960 5
858000 5
858040 5
858080 5
858120 5
858160 5
858200 5
858240 5
858280 5
858320 5
858360 5
858400 5
858440 5
858480 5
858520 5
858560 5
858600 5
858640 5
858680 5
858720 5
858760 5
858800 5
858840 5
858880 5
858920 5
858960 5
859000 5
859040 5
859080 5
859120 5
859160 5
859200 5
859240 5
859280 5
859320 5
859360 5
859400 5
859440 5
859480 5
859520 5
859560 5
859600 5
859640 5
859680 5
859720 5
859760 5
859800 5
859840 5
859880 5
859920 5
859960 5
860000 5
860040 5
860080 5
860120 5
860160 5
860200 5
860240 5
860280 5
860320 5
860360 5
860400 5
860440 5
860480 5
860520 5
860560 5
860600 5
860640 5
860680 5
860720 5
860760 5
860800 5
860840 5
860880 5
860920 5
860960 5
861000 5
861040 5
861080 5
861120 5
861160 5
861200 5
861240 5
861280 5
861320 5
861360 5
861400 5
861440 5
861480 5
861520 5
861560 5
861600 5
861640 5
861680 5
861720 5
861760 5
861800 5
861840 5
861880 5
861920 5
861960 5
862000 5
862040 5
862080 5
862120 5
862160 5
862200 5
862240 5
862280 5
862320 5
862360 5
862400 5
862440 5
862480 5
862520 5
862560 5
862600 5
862640 5
862680 5
862720 5
862760 5
862800 5
862840 5
862880 5
862920 5
862960 5
863000 5
863040 5
863080 5
863120 5
863160 5
863200 5
863240 5
863280 5
863320 5
863360 5
863400 5
863440 5
863480 5
863520 5
863560 5
863600 5
863640 5
863680 5
863720 5
863760 5
863800 5
863840 5
863880 5
863920 5
863960 5
864000 5
864040 5
864080 5
864120 5
864160 5
864200 5
864240 5
864280 5
864320 5
864360 5
864400 5
864440 5
864480 5
864520 5
864560 5
864600 5
864640 5
864680 5
864720 5
864760 5
864800 5
864840 5
864880 5
864920 5
864960 5
865000 5
865040 5
865080 5
865120 5
865160 5
865200 5
865240 5
865280 5
865320 5
865360 5
865400 5
865440 5
865480 5
865520 5
865560 5
865600 5
865640 5
865680 5
865720 5
865760 5
865800 5
865840 5
865880 5
865920 5
865960 5
866000 5
866040 5
866080 5
866120 5
866160 5
866200 5
866240 5
866280 5
866320 5
866360 5
866400 5
866440 5
866480 5
866520 5
866560 5
866600 5
866640 5
866680 5
866720 5
866760 5
866800 5
866840 5
866880 5
866920 5
866960 5
867000 5
867040 5
867080 5
867120 5
867160 5
867200 5
867240 5
867280 5
867320 5
867360 5
867400 5
867440 5
867480 5
867520 5
867560 5
867600 5
867640 5
867680 5
867720 5
867760 5
867800 5
867840 5
867880 5
867920 5
867960 5
868000 5
868040 5
868080 5
868120 5
868160 5
868200 5
868240 5
868280 5
868320 5
868360 5
868400 5
868440 5
868480 5
868520 5
868560 5
868600 5
868640 5
868680 5
868720 5
868760 5
868800 5
868840 5
868880 5
868920 5
868960 5
869000 5
869040 5
869080 5
869120 5
869160 5
869200 5
869240 5
869280 5
869320 5
869360 5
869400 5
869440 5
869480 5
869520 5
869560 5
869600 5
869640 5
869680 5
869720 5
869760 5
869800 5
869840 5
869880 5
869920 5
869960 5
870000 5
870040 5
870080 5
870120 5
870160 5
870200 5
870240 5
870280 5
870320 5
870360 5
870400 5
870440 5
870480 5
870520 5
870560 5
870600 5
870640 5
870680 5
870720 5
870760 5
870800 5
870840 5
870880 5
870920 5
870960 5
871000 5
871040 5
871080 5
871120 5
871160 5
871200 5
871240 5
871280 5
871320 5
871360 5
871400 5
871440 5
871480 5
871520 5
871560 5
871600 5
871640 5
871680 5
871720 5
871760 5
871800 5
871840 5
871880 5
871920 5
