# Supplementary material for: Comment on 'Valid molecular dynamics simulations of human hemoglobin require a surprisingly large box size'
Source: eLife. 2019 Jun 20;8:e44718. doi: 10.7554/eLife.44718 (PMC6586461; doi:10.7554/eLife.44718)
Supplement: Figure 3—source data 1. — The zip archive contains a README file describing which source files correspond to the different panels. [file elife-44718-fig3-data1.zip › figure3/panel_A/kovalevsky/small/3/proj.xvg]

@ autoscale onread none
@ with g0
@ g0 on
@ title "projection on eigenvectors (nm)"
@ xaxis  label "Time (ps)"
@ world xmin 0
@ world xmax 731000
@ world ymin -9.69757
@ world ymax 1.98022
@ view xmin 0.15
@ view xmax 0.85
@ view ymin 0.15
@ view ymax 0.85
@ yaxis  label "vec 1"
@ xaxis tick major 200000
@ xaxis tick minor 100000
@ xaxis ticklabel start type spec
@ xaxis ticklabel start -0
@ yaxis tick major 5
@ yaxis tick minor 2.5
@ yaxis ticklabel start type spec
@ yaxis ticklabel start -5
@ zeroxaxis bar on
@ zeroxaxis bar linestyle 3
    0.0000   -5.06737
   40.0000   -4.55487
   80.0000   -5.16816
  120.0000   -5.77667
  160.0000   -4.76981
  200.0000   -4.96363
  240.0000   -5.31367
  280.0000   -5.43200
  320.0000   -5.15995
  360.0000   -4.06983
  400.0000   -3.68766
  440.0000   -4.67569
  480.0000   -4.84224
  520.0000   -5.24970
  560.0000   -6.03926
  600.0000   -4.08355
  640.0000   -5.40401
  680.0000   -5.05138
  720.0000   -5.68487
  760.0000   -5.59525
  800.0000   -6.34352
  840.0000   -5.74949
  880.0000   -5.81953
  920.0000   -5.98707
  960.0000   -7.09031
 1000.0000   -5.42552
 1040.0000   -5.43950
 1080.0000   -5.38193
 1120.0000   -4.82849
 1160.0000   -5.96679
 1200.0000   -5.62690
 1240.0000   -5.09549
 1280.0000   -5.37289
 1320.0000   -5.29215
 1360.0000   -5.75121
 1400.0000   -5.75586
 1440.0000   -5.26915
 1480.0000   -5.75625
 1520.0000   -6.11902
 1560.0000   -5.37258
 1600.0000   -6.34994
 1640.0000   -6.01437
 1680.0000   -6.83037
 1720.0000   -6.62619
 1760.0000   -6.53495
 1800.0000   -6.04051
 1840.0000   -6.32878
 1880.0000   -6.31991
 1920.0000   -5.67534
 1960.0000   -5.94989
 2000.0000   -6.06403
 2040.0000   -6.03805
 2080.0000   -6.55402
 2120.0000   -6.12407
 2160.0000   -5.95607
 2200.0000   -6.40939
 2240.0000   -6.82420
 2280.0000   -6.80066
 2320.0000   -6.66645
 2360.0000   -5.86509
 2400.0000   -6.30666
 2440.0000   -6.04218
 2480.0000   -5.64008
 2520.0000   -5.67929
 2560.0000   -6.08184
 2600.0000   -6.05063
 2640.0000   -6.59068
 2680.0000   -6.50670
 2720.0000   -4.91933
 2760.0000   -5.72116
 2800.0000   -5.14677
 2840.0000   -5.76142
 2880.0000   -5.66864
 2920.0000   -6.65362
 2960.0000   -5.98725
 3000.0000   -6.34968
 3040.0000   -6.98450
 3080.0000   -6.15413
 3120.0000   -7.27528
 3160.0000   -6.11986
 3200.0000   -6.51267
 3240.0000   -6.04728
 3280.0000   -6.25380
 3320.0000   -5.40153
 3360.0000   -6.25522
 3400.0000   -6.28057
 3440.0000   -6.19024
 3480.0000   -6.84260
 3520.0000   -6.80512
 3560.0000   -4.85167
 3600.0000   -5.01717
 3640.0000   -5.79706
 3680.0000   -5.91915
 3720.0000   -5.56037
 3760.0000   -5.32441
 3800.0000   -4.94037
 3840.0000   -3.85677
 3880.0000   -5.18116
 3920.0000   -5.28567
 3960.0000   -4.90234
 4000.0000   -5.78915
 4040.0000   -5.38746
 4080.0000   -5.80040
 4120.0000   -4.92468
 4160.0000   -5.70811
 4200.0000   -5.89171
 4240.0000   -6.16105
 4280.0000   -5.72412
 4320.0000   -4.89184
 4360.0000   -6.32966
 4400.0000   -5.42475
 4440.0000   -5.53352
 4480.0000   -4.91360
 4520.0000   -5.35428
 4560.0000   -5.67242
 4600.0000   -6.04024
 4640.0000   -6.19207
 4680.0000   -5.23469
 4720.0000   -5.69931
 4760.0000   -6.24903
 4800.0000   -5.68310
 4840.0000   -5.65810
 4880.0000   -6.17854
 4920.0000   -6.55857
 4960.0000   -5.62677
 5000.0000   -6.31712
 5040.0000   -5.51281
 5080.0000   -6.41922
 5120.0000   -6.21098
 5160.0000   -6.03129
 5200.0000   -5.65877
 5240.0000   -5.58012
 5280.0000   -5.50418
 5320.0000   -5.17255
 5360.0000   -5.95934
 5400.0000   -4.96649
 5440.0000   -4.84089
 5480.0000   -4.83252
 5520.0000   -5.81065
 5560.0000   -5.52052
 5600.0000   -6.17667
 5640.0000   -5.96674
 5680.0000   -5.93497
 5720.0000   -5.87298
 5760.0000   -5.40026
 5800.0000   -5.63864
 5840.0000   -5.90267
 5880.0000   -6.06143
 5920.0000   -5.82325
 5960.0000   -6.21165
 6000.0000   -6.74772
 6040.0000   -6.89254
 6080.0000   -6.09307
 6120.0000   -7.02779
 6160.0000   -7.18449
 6200.0000   -6.78987
 6240.0000   -5.84370
 6280.0000   -6.75070
 6320.0000   -6.20959
 6360.0000   -6.66151
 6400.0000   -7.15888
 6440.0000   -5.84457
 6480.0000   -5.52005
 6520.0000   -5.96696
 6560.0000   -5.74693
 6600.0000   -5.22176
 6640.0000   -5.80497
 6680.0000   -5.66058
 6720.0000   -5.69466
 6760.0000   -5.81181
 6800.0000   -6.53893
 6840.0000   -4.76597
 6880.0000   -5.90494
 6920.0000   -6.30624
 6960.0000   -6.88329
 7000.0000   -7.44878
 7040.0000   -6.17586
 7080.0000   -6.81310
 7120.0000   -6.22469
 7160.0000   -5.67387
 7200.0000   -6.23221
 7240.0000   -5.55242
 7280.0000   -6.64956
 7320.0000   -5.72500
 7360.0000   -7.43706
 7400.0000   -6.41048
 7440.0000   -6.31803
 7480.0000   -6.76275
 7520.0000   -6.33123
 7560.0000   -6.76915
 7600.0000   -6.25951
 7640.0000   -6.31283
 7680.0000   -5.86602
 7720.0000   -5.49028
 7760.0000   -5.67623
 7800.0000   -6.54491
 7840.0000   -6.73931
 7880.0000   -6.43498
 7920.0000   -5.69185
 7960.0000   -5.53322
 8000.0000   -7.08882
 8040.0000   -5.74872
 8080.0000   -5.82213
 8120.0000   -5.66276
 8160.0000   -6.22748
 8200.0000   -6.54795
 8240.0000   -6.21108
 8280.0000   -6.15399
 8320.0000   -6.73038
 8360.0000   -5.91859
 8400.0000   -5.26175
 8440.0000   -6.25044
 8480.0000   -7.23853
 8520.0000   -6.34504
 8560.0000   -6.03181
 8600.0000   -5.45789
 8640.0000   -6.38754
 8680.0000   -6.91159
 8720.0000   -6.60531
 8760.0000   -5.60059
 8800.0000   -5.09707
 8840.0000   -6.24247
 8880.0000   -6.87539
 8920.0000   -6.17480
 8960.0000   -4.74144
 9000.0000   -5.63727
 9040.0000   -5.35171
 9080.0000   -4.76379
 9120.0000   -5.59011
 9160.0000   -5.41108
 9200.0000   -5.23487
 9240.0000   -5.29501
 9280.0000   -5.41754
 9320.0000   -5.02775
 9360.0000   -4.96092
 9400.0000   -4.64178
 9440.0000   -4.82111
 9480.0000   -5.10519
 9520.0000   -5.52853
 9560.0000   -6.20791
 9600.0000   -5.22024
 9640.0000   -6.07842
 9680.0000   -5.59941
 9720.0000   -5.78085
 9760.0000   -5.60798
 9800.0000   -5.57280
 9840.0000   -5.87647
 9880.0000   -6.43286
 9920.0000   -6.49621
 9960.0000   -5.72957
10000.0000   -6.35455
10040.0000   -6.56839
10080.0000   -6.17901
10120.0000   -4.81916
10160.0000   -5.71058
10200.0000   -6.68953
10240.0000   -5.92774
10280.0000   -5.72828
10320.0000   -7.39588
10360.0000   -5.88415
10400.0000   -6.53644
10440.0000   -6.87407
10480.0000   -7.58056
10520.0000   -6.70678
10560.0000   -6.37625
10600.0000   -6.00412
10640.0000   -6.84791
10680.0000   -5.43093
10720.0000   -5.51549
10760.0000   -6.79086
10800.0000   -6.03896
10840.0000   -6.08407
10880.0000   -6.41260
10920.0000   -6.70105
10960.0000   -6.49329
11000.0000   -5.70994
11040.0000   -6.22939
11080.0000   -7.40650
11120.0000   -6.29048
11160.0000   -6.14831
11200.0000   -6.27155
11240.0000   -5.89834
11280.0000   -5.88895
11320.0000   -7.25463
11360.0000   -6.10961
11400.0000   -6.80191
11440.0000   -6.73140
11480.0000   -6.04664
11520.0000   -7.30518
11560.0000   -6.87698
11600.0000   -6.99072
11640.0000   -6.10700
11680.0000   -6.22269
11720.0000   -5.95284
11760.0000   -6.87452
11800.0000   -6.41681
11840.0000   -6.06906
11880.0000   -6.42403
11920.0000   -5.97613
11960.0000   -5.17752
12000.0000   -5.87803
12040.0000   -7.13675
12080.0000   -6.19811
12120.0000   -6.60814
12160.0000   -6.71359
12200.0000   -6.71590
12240.0000   -7.07178
12280.0000   -5.79360
12320.0000   -6.19845
12360.0000   -5.26025
12400.0000   -5.88648
12440.0000   -6.42490
12480.0000   -6.70567
12520.0000   -6.82853
12560.0000   -6.65453
12600.0000   -6.34192
12640.0000   -5.40566
12680.0000   -6.31977
12720.0000   -6.38524
12760.0000   -5.47572
12800.0000   -6.46920
12840.0000   -6.60400
12880.0000   -6.07616
12920.0000   -5.58884
12960.0000   -6.49550
13000.0000   -5.01749
13040.0000   -5.51971
13080.0000   -5.67357
13120.0000   -6.03462
13160.0000   -5.20598
13200.0000   -5.75306
13240.0000   -5.93193
13280.0000   -5.66215
13320.0000   -7.03859
13360.0000   -6.55783
13400.0000   -6.89812
13440.0000   -5.86542
13480.0000   -6.28142
13520.0000   -6.06063
13560.0000   -6.61129
13600.0000   -6.68912
13640.0000   -7.55683
13680.0000   -6.71041
13720.0000   -6.75893
13760.0000   -7.47166
13800.0000   -7.24902
13840.0000   -6.89230
13880.0000   -6.99379
13920.0000   -6.83650
13960.0000   -7.02872
14000.0000   -7.63849
14040.0000   -6.87674
14080.0000   -5.91827
14120.0000   -6.18187
14160.0000   -6.39923
14200.0000   -6.35945
14240.0000   -6.87027
14280.0000   -7.19471
14320.0000   -7.21612
14360.0000   -5.64254
14400.0000   -6.07387
14440.0000   -6.32315
14480.0000   -5.51942
14520.0000   -6.18594
14560.0000   -4.92402
14600.0000   -5.92069
14640.0000   -5.16877
14680.0000   -5.22624
14720.0000   -6.77788
14760.0000   -5.92363
14800.0000   -5.68872
14840.0000   -6.17882
14880.0000   -6.73747
14920.0000   -5.53610
14960.0000   -5.80858
15000.0000   -6.21320
15040.0000   -6.28776
15080.0000   -5.50341
15120.0000   -6.95665
15160.0000   -6.56530
15200.0000   -6.96598
15240.0000   -7.78581
15280.0000   -6.63123
15320.0000   -6.94174
15360.0000   -5.63743
15400.0000   -5.19986
15440.0000   -6.07351
15480.0000   -5.33233
15520.0000   -5.56777
15560.0000   -5.48768
15600.0000   -5.50509
15640.0000   -5.74233
15680.0000   -4.20052
15720.0000   -5.38947
15760.0000   -5.98682
15800.0000   -5.08103
15840.0000   -5.17802
15880.0000   -6.18596
15920.0000   -6.12192
15960.0000   -5.76295
16000.0000   -6.55485
16040.0000   -6.34887
16080.0000   -6.01441
16120.0000   -5.38766
16160.0000   -6.33934
16200.0000   -6.33393
16240.0000   -6.67784
16280.0000   -6.70522
16320.0000   -6.40901
16360.0000   -5.76931
16400.0000   -6.56350
16440.0000   -6.92157
16480.0000   -6.84696
16520.0000   -6.76081
16560.0000   -7.00354
16600.0000   -5.27508
16640.0000   -6.36778
16680.0000   -5.64387
16720.0000   -6.75197
16760.0000   -5.95567
16800.0000   -5.68962
16840.0000   -5.26245
16880.0000   -5.63822
16920.0000   -6.42560
16960.0000   -6.12631
17000.0000   -6.29704
17040.0000   -6.11030
17080.0000   -5.39771
17120.0000   -5.33557
17160.0000   -6.22332
17200.0000   -6.03107
17240.0000   -5.76099
17280.0000   -5.05760
17320.0000   -6.10198
17360.0000   -5.33263
17400.0000   -5.85060
17440.0000   -6.33983
17480.0000   -6.17294
17520.0000   -6.41946
17560.0000   -6.41310
17600.0000   -5.79671
17640.0000   -7.64169
17680.0000   -5.77364
17720.0000   -5.91821
17760.0000   -5.94670
17800.0000   -6.24004
17840.0000   -6.76588
17880.0000   -6.34665
17920.0000   -6.92857
17960.0000   -6.61556
18000.0000   -7.46194
18040.0000   -7.00039
18080.0000   -7.01885
18120.0000   -7.09714
18160.0000   -7.53861
18200.0000   -7.44856
18240.0000   -7.47079
18280.0000   -7.49657
18320.0000   -8.13872
18360.0000   -7.81410
18400.0000   -7.14975
18440.0000   -6.25810
18480.0000   -7.47425
18520.0000   -6.12133
18560.0000   -7.49739
18600.0000   -7.87798
18640.0000   -7.99414
18680.0000   -6.67199
18720.0000   -6.31186
18760.0000   -6.95528
18800.0000   -5.82006
18840.0000   -5.03516
18880.0000   -6.77500
18920.0000   -7.13927
18960.0000   -7.76034
19000.0000   -8.19036
19040.0000   -6.90694
19080.0000   -7.10804
19120.0000   -6.55060
19160.0000   -6.88760
19200.0000   -7.66129
19240.0000   -6.48944
19280.0000   -5.77281
19320.0000   -6.88646
19360.0000   -6.07476
19400.0000   -7.69961
19440.0000   -7.77114
19480.0000   -6.87401
19520.0000   -6.87510
19560.0000   -6.52716
19600.0000   -6.05913
19640.0000   -6.07040
19680.0000   -6.14798
19720.0000   -6.18285
19760.0000   -6.94717
19800.0000   -7.79349
19840.0000   -6.49956
19880.0000   -7.59248
19920.0000   -7.56577
19960.0000   -7.26116
20000.0000   -6.36678
20040.0000   -6.26940
20080.0000   -6.58705
20120.0000   -7.49157
20160.0000   -6.69599
20200.0000   -7.65981
20240.0000   -7.37868
20280.0000   -7.31146
20320.0000   -7.01263
20360.0000   -6.61219
20400.0000   -6.49106
20440.0000   -7.15508
20480.0000   -7.92034
20520.0000   -7.36208
20560.0000   -8.04353
20600.0000   -7.39063
20640.0000   -7.08604
20680.0000   -7.50502
20720.0000   -6.56732
20760.0000   -6.56765
20800.0000   -6.51111
20840.0000   -7.42057
20880.0000   -7.28839
20920.0000   -7.06276
20960.0000   -6.89004
21000.0000   -6.08328
21040.0000   -7.18651
21080.0000   -6.99836
21120.0000   -6.46625
21160.0000   -7.37741
21200.0000   -6.52103
21240.0000   -6.63507
21280.0000   -7.20466
21320.0000   -6.34623
21360.0000   -6.29550
21400.0000   -6.07494
21440.0000   -5.90212
21480.0000   -5.95488
21520.0000   -6.97445
21560.0000   -5.99152
21600.0000   -6.44629
21640.0000   -5.25407
21680.0000   -6.28687
21720.0000   -6.13237
21760.0000   -7.30470
21800.0000   -6.96613
21840.0000   -7.46820
21880.0000   -6.64092
21920.0000   -6.64058
21960.0000   -6.86677
22000.0000   -7.52802
22040.0000   -6.65190
22080.0000   -6.49735
22120.0000   -6.52224
22160.0000   -5.29504
22200.0000   -6.46193
22240.0000   -6.56509
22280.0000   -6.32137
22320.0000   -5.55339
22360.0000   -6.32805
22400.0000   -6.84269
22440.0000   -6.38980
22480.0000   -6.27917
22520.0000   -5.43558
22560.0000   -6.71796
22600.0000   -6.36983
22640.0000   -6.56089
22680.0000   -6.72349
22720.0000   -6.19293
22760.0000   -6.95035
22800.0000   -7.04819
22840.0000   -6.14365
22880.0000   -6.58414
22920.0000   -6.92067
22960.0000   -5.45189
23000.0000   -6.13070
23040.0000   -6.28486
23080.0000   -6.05472
23120.0000   -5.88798
23160.0000   -5.90371
23200.0000   -5.96911
23240.0000   -6.61123
23280.0000   -6.97240
23320.0000   -7.02457
23360.0000   -6.32849
23400.0000   -6.34115
23440.0000   -6.75851
23480.0000   -6.92797
23520.0000   -6.85605
23560.0000   -6.19354
23600.0000   -5.85184
23640.0000   -5.76693
23680.0000   -5.56766
23720.0000   -5.31500
23760.0000   -5.07859
23800.0000   -6.00326
23840.0000   -5.84851
23880.0000   -5.64328
23920.0000   -5.86788
23960.0000   -4.90124
24000.0000   -5.50919
24040.0000   -5.67366
24080.0000   -4.73560
24120.0000   -5.64210
24160.0000   -6.31357
24200.0000   -5.63748
24240.0000   -6.48294
24280.0000   -6.20780
24320.0000   -6.35990
24360.0000   -6.15527
24400.0000   -5.64444
24440.0000   -7.05915
24480.0000   -7.14894
24520.0000   -6.17735
24560.0000   -5.72208
24600.0000   -5.26800
24640.0000   -6.30813
24680.0000   -6.20140
24720.0000   -4.93348
24760.0000   -5.07823
24800.0000   -5.25876
24840.0000   -5.59723
24880.0000   -5.54079
24920.0000   -5.19854
24960.0000   -5.57663
25000.0000   -5.70089
25040.0000   -5.59361
25080.0000   -6.13534
25120.0000   -6.89338
25160.0000   -5.95243
25200.0000   -6.86612
25240.0000   -7.00508
25280.0000   -5.91995
25320.0000   -5.72625
25360.0000   -6.91068
25400.0000   -5.88597
25440.0000   -6.49909
25480.0000   -6.42333
25520.0000   -5.99591
25560.0000   -5.36485
25600.0000   -6.39348
25640.0000   -5.81844
25680.0000   -5.95189
25720.0000   -6.12251
25760.0000   -6.21236
25800.0000   -6.68665
25840.0000   -5.94224
25880.0000   -5.73763
25920.0000   -6.57376
25960.0000   -7.27113
26000.0000   -6.74527
26040.0000   -6.97564
26080.0000   -7.10180
26120.0000   -6.57964
26160.0000   -7.05771
26200.0000   -6.91075
26240.0000   -6.72925
26280.0000   -5.52945
26320.0000   -6.84020
26360.0000   -6.80688
26400.0000   -6.75957
26440.0000   -7.27972
26480.0000   -6.79856
26520.0000   -6.79085
26560.0000   -6.79178
26600.0000   -6.51406
26640.0000   -6.20582
26680.0000   -6.84520
26720.0000   -6.76623
26760.0000   -5.80276
26800.0000   -5.12857
26840.0000   -6.25391
26880.0000   -6.86412
26920.0000   -6.32376
26960.0000   -6.02732
27000.0000   -6.33036
27040.0000   -6.70075
27080.0000   -5.54360
27120.0000   -6.15220
27160.0000   -6.15252
27200.0000   -5.72418
27240.0000   -7.26164
27280.0000   -6.06817
27320.0000   -6.27414
27360.0000   -5.94575
27400.0000   -5.63381
27440.0000   -6.51351
27480.0000   -6.62107
27520.0000   -6.90555
27560.0000   -6.18008
27600.0000   -7.54241
27640.0000   -6.68819
27680.0000   -7.51321
27720.0000   -6.55352
27760.0000   -6.39053
27800.0000   -6.87643
27840.0000   -6.11940
27880.0000   -6.46220
27920.0000   -6.04967
27960.0000   -6.23918
28000.0000   -6.79607
28040.0000   -6.39119
28080.0000   -6.54641
28120.0000   -6.62759
28160.0000   -5.18965
28200.0000   -6.53337
28240.0000   -6.45013
28280.0000   -6.35434
28320.0000   -6.02005
28360.0000   -6.23902
28400.0000   -6.28179
28440.0000   -6.31912
28480.0000   -6.19731
28520.0000   -5.63401
28560.0000   -6.55672
28600.0000   -6.77622
28640.0000   -5.62541
28680.0000   -6.55369
28720.0000   -6.35818
28760.0000   -6.79230
28800.0000   -5.85894
28840.0000   -6.37384
28880.0000   -6.28566
28920.0000   -5.72756
28960.0000   -6.99022
29000.0000   -6.25396
29040.0000   -6.31115
29080.0000   -6.61588
29120.0000   -5.58117
29160.0000   -6.34333
29200.0000   -6.41418
29240.0000   -6.31987
29280.0000   -5.87668
29320.0000   -5.63938
29360.0000   -5.88693
29400.0000   -5.50164
29440.0000   -5.68409
29480.0000   -6.24665
29520.0000   -6.31538
29560.0000   -6.42880
29600.0000   -6.49754
29640.0000   -5.93234
29680.0000   -6.06235
29720.0000   -5.85761
29760.0000   -5.17545
29800.0000   -5.80654
29840.0000   -6.87001
29880.0000   -6.37828
29920.0000   -5.91141
29960.0000   -6.05831
30000.0000   -5.65105
30040.0000   -5.83960
30080.0000   -5.80144
30120.0000   -4.50677
30160.0000   -5.64642
30200.0000   -5.63495
30240.0000   -5.42011
30280.0000   -5.38892
30320.0000   -5.51115
30360.0000   -5.69752
30400.0000   -5.69020
30440.0000   -5.51221
30480.0000   -6.22238
30520.0000   -6.07134
30560.0000   -5.74335
30600.0000   -5.79602
30640.0000   -5.75071
30680.0000   -6.10246
30720.0000   -5.46357
30760.0000   -6.43290
30800.0000   -6.55887
30840.0000   -5.82435
30880.0000   -5.97567
30920.0000   -6.64678
30960.0000   -5.78956
31000.0000   -4.84045
31040.0000   -5.45939
31080.0000   -4.86151
31120.0000   -4.73012
31160.0000   -5.56503
31200.0000   -6.18229
31240.0000   -5.99797
31280.0000   -4.87754
31320.0000   -6.48027
31360.0000   -5.44075
31400.0000   -5.24904
31440.0000   -6.09132
31480.0000   -4.84824
31520.0000   -6.09505
31560.0000   -5.65702
31600.0000   -5.55009
31640.0000   -5.59595
31680.0000   -5.10260
31720.0000   -5.72375
31760.0000   -6.03478
31800.0000   -5.46906
31840.0000   -6.06524
31880.0000   -5.94548
31920.0000   -7.01387
31960.0000   -6.34118
32000.0000   -6.86077
32040.0000   -6.74454
32080.0000   -6.36862
32120.0000   -6.50527
32160.0000   -5.89555
32200.0000   -5.92278
32240.0000   -6.13742
32280.0000   -6.85017
32320.0000   -6.78826
32360.0000   -6.92833
32400.0000   -7.15493
32440.0000   -7.61486
32480.0000   -7.89997
32520.0000   -7.33096
32560.0000   -7.05611
32600.0000   -7.17040
32640.0000   -7.58788
32680.0000   -6.97401
32720.0000   -6.61356
32760.0000   -5.91453
32800.0000   -6.18470
32840.0000   -6.62649
32880.0000   -6.69864
32920.0000   -6.17712
32960.0000   -6.53382
33000.0000   -4.64431
33040.0000   -5.80349
33080.0000   -6.02254
33120.0000   -5.73663
33160.0000   -6.36151
33200.0000   -6.66845
33240.0000   -6.94834
33280.0000   -6.83415
33320.0000   -6.90915
33360.0000   -7.61495
33400.0000   -7.50560
33440.0000   -6.97635
33480.0000   -6.37897
33520.0000   -6.36824
33560.0000   -7.24104
33600.0000   -6.57797
33640.0000   -7.12308
33680.0000   -6.78693
33720.0000   -7.17613
33760.0000   -7.70304
33800.0000   -7.11414
33840.0000   -7.05457
33880.0000   -7.53872
33920.0000   -8.02890
33960.0000   -8.02018
34000.0000   -7.00482
34040.0000   -7.37851
34080.0000   -6.99059
34120.0000   -7.29370
34160.0000   -6.57630
34200.0000   -7.08623
34240.0000   -6.95457
34280.0000   -7.14807
34320.0000   -7.70821
34360.0000   -7.23808
34400.0000   -6.31450
34440.0000   -6.09565
34480.0000   -6.97925
34520.0000   -6.77530
34560.0000   -6.01268
34600.0000   -6.30503
34640.0000   -6.71919
34680.0000   -6.54252
34720.0000   -6.77425
34760.0000   -6.56320
34800.0000   -6.22155
34840.0000   -6.94037
34880.0000   -6.35035
34920.0000   -6.85709
34960.0000   -6.66944
35000.0000   -6.19445
35040.0000   -6.70499
35080.0000   -6.31753
35120.0000   -6.26850
35160.0000   -6.33070
35200.0000   -7.02292
35240.0000   -6.84607
35280.0000   -7.17558
35320.0000   -7.46610
35360.0000   -6.61489
35400.0000   -6.67056
35440.0000   -6.74930
35480.0000   -6.37919
35520.0000   -6.81846
35560.0000   -6.35457
35600.0000   -6.81954
35640.0000   -6.70346
35680.0000   -6.67729
35720.0000   -5.73563
35760.0000   -6.56026
35800.0000   -6.75662
35840.0000   -7.29152
35880.0000   -7.52278
35920.0000   -7.22160
35960.0000   -6.22047
36000.0000   -6.76671
36040.0000   -6.41985
36080.0000   -6.82493
36120.0000   -6.46219
36160.0000   -7.20970
36200.0000   -7.41252
36240.0000   -7.68480
36280.0000   -7.08439
36320.0000   -6.59198
36360.0000   -7.72138
36400.0000   -7.58865
36440.0000   -7.03409
36480.0000   -6.98568
36520.0000   -7.10257
36560.0000   -6.77370
36600.0000   -6.38711
36640.0000   -7.38941
36680.0000   -6.97786
36720.0000   -5.63455
36760.0000   -6.49288
36800.0000   -6.44687
36840.0000   -6.17515
36880.0000   -6.60830
36920.0000   -7.38708
36960.0000   -7.38541
37000.0000   -7.49429
37040.0000   -7.51396
37080.0000   -7.46278
37120.0000   -6.31516
37160.0000   -6.05172
37200.0000   -6.64710
37240.0000   -7.02335
37280.0000   -6.64028
37320.0000   -6.05984
37360.0000   -6.10877
37400.0000   -6.44461
37440.0000   -6.37689
37480.0000   -6.47923
37520.0000   -6.80184
37560.0000   -7.40952
37600.0000   -7.14520
37640.0000   -6.28642
37680.0000   -6.26354
37720.0000   -6.24456
37760.0000   -5.80370
37800.0000   -5.65246
37840.0000   -6.41845
37880.0000   -7.45238
37920.0000   -6.58897
37960.0000   -6.98214
38000.0000   -5.76609
38040.0000   -6.01497
38080.0000   -6.56152
38120.0000   -6.63974
38160.0000   -6.44998
38200.0000   -6.97177
38240.0000   -6.92876
38280.0000   -5.85399
38320.0000   -6.89688
38360.0000   -6.86661
38400.0000   -5.77787
38440.0000   -6.11618
38480.0000   -7.70873
38520.0000   -7.04363
38560.0000   -6.17840
38600.0000   -7.24387
38640.0000   -6.38372
38680.0000   -6.49180
38720.0000   -6.62194
38760.0000   -5.09004
38800.0000   -6.21117
38840.0000   -6.07715
38880.0000   -6.53162
38920.0000   -5.70319
38960.0000   -5.22533
39000.0000   -7.02193
39040.0000   -6.16244
39080.0000   -6.16731
39120.0000   -6.17978
39160.0000   -6.37013
39200.0000   -7.15919
39240.0000   -7.42668
39280.0000   -8.00253
39320.0000   -7.17126
39360.0000   -5.98961
39400.0000   -7.06688
39440.0000   -7.29322
39480.0000   -7.42091
39520.0000   -6.51717
39560.0000   -7.06592
39600.0000   -6.62293
39640.0000   -6.40214
39680.0000   -5.84650
39720.0000   -6.05807
39760.0000   -5.81188
39800.0000   -6.39689
39840.0000   -7.20451
39880.0000   -6.07921
39920.0000   -6.47613
39960.0000   -5.88852
40000.0000   -5.80129
40040.0000   -5.32093
40080.0000   -6.29542
40120.0000   -6.12689
40160.0000   -5.79503
40200.0000   -4.71593
40240.0000   -5.92060
40280.0000   -5.73602
40320.0000   -5.35578
40360.0000   -5.16501
40400.0000   -5.98715
40440.0000   -5.59140
40480.0000   -6.02301
40520.0000   -5.12530
40560.0000   -5.29699
40600.0000   -6.67084
40640.0000   -5.79898
40680.0000   -4.97410
40720.0000   -6.04034
40760.0000   -5.45980
40800.0000   -5.60621
40840.0000   -5.29449
40880.0000   -5.59975
40920.0000   -6.15876
40960.0000   -6.27285
41000.0000   -5.37007
41040.0000   -5.20902
41080.0000   -6.14043
41120.0000   -5.39947
41160.0000   -4.62024
41200.0000   -5.50953
41240.0000   -4.66261
41280.0000   -5.43523
41320.0000   -4.82946
41360.0000   -5.05130
41400.0000   -5.59406
41440.0000   -6.31494
41480.0000   -5.47339
41520.0000   -6.09155
41560.0000   -6.87016
41600.0000   -6.04352
41640.0000   -6.09161
41680.0000   -6.35530
41720.0000   -5.80740
41760.0000   -5.54410
41800.0000   -5.18688
41840.0000   -5.60045
41880.0000   -5.55690
41920.0000   -5.68240
41960.0000   -5.71269
42000.0000   -5.80275
42040.0000   -5.10033
42080.0000   -5.27535
42120.0000   -5.70350
42160.0000   -5.33835
42200.0000   -4.77855
42240.0000   -5.35214
42280.0000   -6.35029
42320.0000   -7.36996
42360.0000   -6.62099
42400.0000   -5.33757
42440.0000   -5.46676
42480.0000   -5.78300
42520.0000   -4.96658
42560.0000   -5.71929
42600.0000   -5.02015
42640.0000   -5.84021
42680.0000   -5.44169
42720.0000   -5.91759
42760.0000   -6.17639
42800.0000   -6.30211
42840.0000   -5.38324
42880.0000   -5.28113
42920.0000   -5.14058
42960.0000   -5.85522
43000.0000   -5.88422
43040.0000   -6.43331
43080.0000   -6.92609
43120.0000   -5.59045
43160.0000   -5.37493
43200.0000   -5.38028
43240.0000   -6.70875
43280.0000   -5.75642
43320.0000   -5.21094
43360.0000   -5.40859
43400.0000   -5.61057
43440.0000   -5.98885
43480.0000   -5.85718
43520.0000   -5.90152
43560.0000   -5.46338
43600.0000   -6.80605
43640.0000   -6.29930
43680.0000   -6.70931
43720.0000   -5.26490
43760.0000   -5.39409
43800.0000   -6.20488
43840.0000   -5.78055
43880.0000   -5.49641
43920.0000   -4.95892
43960.0000   -5.31946
44000.0000   -6.22533
44040.0000   -5.05015
44080.0000   -4.99494
44120.0000   -4.62396
44160.0000   -4.46244
44200.0000   -4.93261
44240.0000   -5.07809
44280.0000   -5.15856
44320.0000   -5.96840
44360.0000   -5.08415
44400.0000   -6.02363
44440.0000   -5.37201
44480.0000   -5.68986
44520.0000   -4.42695
44560.0000   -5.61050
44600.0000   -5.53587
44640.0000   -4.60197
44680.0000   -4.44430
44720.0000   -6.05332
44760.0000   -5.99755
44800.0000   -6.35590
44840.0000   -6.83024
44880.0000   -6.21945
44920.0000   -6.32333
44960.0000   -7.01215
45000.0000   -6.53483
45040.0000   -6.15544
45080.0000   -5.91354
45120.0000   -5.18448
45160.0000   -5.63499
45200.0000   -5.87842
45240.0000   -5.77060
45280.0000   -6.32072
45320.0000   -6.03827
45360.0000   -6.08934
45400.0000   -6.72139
45440.0000   -6.33693
45480.0000   -4.75609
45520.0000   -6.08281
45560.0000   -6.19890
45600.0000   -6.22518
45640.0000   -5.74721
45680.0000   -5.61962
45720.0000   -6.31849
45760.0000   -5.39420
45800.0000   -5.32517
45840.0000   -5.87711
45880.0000   -5.49157
45920.0000   -5.50732
45960.0000   -5.46623
46000.0000   -5.34792
46040.0000   -6.37257
46080.0000   -7.51271
46120.0000   -6.20560
46160.0000   -6.67399
46200.0000   -6.76006
46240.0000   -7.33872
46280.0000   -6.38150
46320.0000   -6.52573
46360.0000   -6.37599
46400.0000   -5.92537
46440.0000   -5.18420
46480.0000   -5.75559
46520.0000   -5.99768
46560.0000   -5.58750
46600.0000   -5.94329
46640.0000   -5.16600
46680.0000   -6.09103
46720.0000   -5.98458
46760.0000   -6.38198
46800.0000   -6.10496
46840.0000   -5.42982
46880.0000   -5.59008
46920.0000   -5.36368
46960.0000   -4.89833
47000.0000   -5.36697
47040.0000   -5.15434
47080.0000   -5.31457
47120.0000   -5.46014
47160.0000   -4.88462
47200.0000   -5.59094
47240.0000   -5.40808
47280.0000   -6.48341
47320.0000   -6.20056
47360.0000   -5.06143
47400.0000   -5.99022
47440.0000   -4.86222
47480.0000   -5.85959
47520.0000   -5.88576
47560.0000   -5.06453
47600.0000   -5.72400
47640.0000   -4.16277
47680.0000   -5.23508
47720.0000   -5.17490
47760.0000   -5.44530
47800.0000   -5.94456
47840.0000   -5.13503
47880.0000   -5.34829
47920.0000   -5.77969
47960.0000   -5.03131
48000.0000   -4.95732
48040.0000   -5.60115
48080.0000   -5.52612
48120.0000   -6.08599
48160.0000   -5.91481
48200.0000   -5.61121
48240.0000   -5.09109
48280.0000   -4.67252
48320.0000   -4.77646
48360.0000   -5.26919
48400.0000   -5.63810
48440.0000   -5.42707
48480.0000   -4.79786
48520.0000   -5.98305
48560.0000   -5.43880
48600.0000   -5.09673
48640.0000   -4.65704
48680.0000   -4.54637
48720.0000   -5.07957
48760.0000   -6.01893
48800.0000   -6.22645
48840.0000   -4.93629
48880.0000   -6.18606
48920.0000   -5.97323
48960.0000   -6.32699
49000.0000   -6.00139
49040.0000   -6.22639
49080.0000   -5.51574
49120.0000   -6.48241
49160.0000   -5.43070
49200.0000   -5.68289
49240.0000   -5.34049
49280.0000   -5.13478
49320.0000   -5.83581
49360.0000   -4.94238
49400.0000   -5.10328
49440.0000   -4.19729
49480.0000   -5.12102
49520.0000   -6.65845
49560.0000   -5.35703
49600.0000   -5.47239
49640.0000   -6.43883
49680.0000   -5.40050
49720.0000   -5.10684
49760.0000   -4.70957
49800.0000   -5.81019
49840.0000   -4.69319
49880.0000   -5.78169
49920.0000   -6.13112
49960.0000   -5.93821
50000.0000   -6.11049
50040.0000   -5.93139
50080.0000   -5.73859
50120.0000   -5.99176
50160.0000   -6.08835
50200.0000   -6.22291
50240.0000   -5.88191
50280.0000   -4.80422
50320.0000   -5.98188
50360.0000   -5.58728
50400.0000   -5.07192
50440.0000   -5.55011
50480.0000   -5.31956
50520.0000   -5.32727
50560.0000   -5.03606
50600.0000   -5.57540
50640.0000   -5.55356
50680.0000   -4.89144
50720.0000   -5.65254
50760.0000   -5.92262
50800.0000   -5.59403
50840.0000   -5.65063
50880.0000   -5.29062
50920.0000   -4.40867
50960.0000   -4.69113
51000.0000   -4.99007
51040.0000   -5.23000
51080.0000   -4.65654
51120.0000   -5.02522
51160.0000   -5.72799
51200.0000   -4.67097
51240.0000   -6.24674
51280.0000   -5.17087
51320.0000   -5.37133
51360.0000   -4.89129
51400.0000   -5.37628
51440.0000   -5.37589
51480.0000   -4.98092
51520.0000   -4.49160
51560.0000   -4.47862
51600.0000   -4.79119
51640.0000   -5.24849
51680.0000   -4.80401
51720.0000   -5.09490
51760.0000   -4.22910
51800.0000   -6.06140
51840.0000   -5.15919
51880.0000   -5.27705
51920.0000   -5.47096
51960.0000   -4.56045
52000.0000   -5.89986
52040.0000   -5.41126
52080.0000   -5.23807
52120.0000   -5.63536
52160.0000   -5.99371
52200.0000   -5.31349
52240.0000   -5.75524
52280.0000   -5.40058
52320.0000   -5.64212
52360.0000   -6.04670
52400.0000   -6.25799
52440.0000   -5.66851
52480.0000   -5.53057
52520.0000   -5.85095
52560.0000   -4.71024
52600.0000   -6.49192
52640.0000   -6.33880
52680.0000   -6.10849
52720.0000   -5.94784
52760.0000   -5.80069
52800.0000   -5.51314
52840.0000   -6.29846
52880.0000   -4.41657
52920.0000   -4.77640
52960.0000   -4.17881
53000.0000   -4.67910
53040.0000   -5.60122
53080.0000   -4.89383
53120.0000   -5.49373
53160.0000   -5.65649
53200.0000   -5.33955
53240.0000   -5.29002
53280.0000   -5.25764
53320.0000   -5.98304
53360.0000   -6.13748
53400.0000   -5.60998
53440.0000   -4.98450
53480.0000   -5.78754
53520.0000   -5.16374
53560.0000   -5.38395
53600.0000   -6.87861
53640.0000   -6.61059
53680.0000   -6.34111
53720.0000   -4.65451
53760.0000   -4.59594
53800.0000   -5.67032
53840.0000   -6.28532
53880.0000   -5.38241
53920.0000   -5.06818
53960.0000   -5.74560
54000.0000   -5.38519
54040.0000   -5.22307
54080.0000   -4.83482
54120.0000   -5.28432
54160.0000   -6.01390
54200.0000   -4.91493
54240.0000   -5.12400
54280.0000   -5.35521
54320.0000   -5.51660
54360.0000   -5.88328
54400.0000   -5.07305
54440.0000   -5.15820
54480.0000   -5.65913
54520.0000   -5.20294
54560.0000   -5.02342
54600.0000   -5.97222
54640.0000   -5.42218
54680.0000   -5.29514
54720.0000   -6.14454
54760.0000   -6.47807
54800.0000   -6.01385
54840.0000   -5.52392
54880.0000   -5.16248
54920.0000   -5.82257
54960.0000   -5.94729
55000.0000   -4.91208
55040.0000   -4.24628
55080.0000   -4.82755
55120.0000   -5.45319
55160.0000   -5.34993
55200.0000   -4.48446
55240.0000   -4.60636
55280.0000   -5.44947
55320.0000   -4.95062
55360.0000   -5.35883
55400.0000   -5.33333
55440.0000   -5.66777
55480.0000   -4.83353
55520.0000   -4.59492
55560.0000   -4.73701
55600.0000   -4.96100
55640.0000   -4.28105
55680.0000   -5.80640
55720.0000   -5.31923
55760.0000   -5.04243
55800.0000   -4.77985
55840.0000   -3.58481
55880.0000   -4.53265
55920.0000   -4.24268
55960.0000   -5.45448
56000.0000   -5.79893
56040.0000   -5.42647
56080.0000   -5.76466
56120.0000   -5.07722
56160.0000   -4.79552
56200.0000   -4.98002
56240.0000   -5.49988
56280.0000   -5.88730
56320.0000   -5.31451
56360.0000   -5.49267
56400.0000   -5.76052
56440.0000   -5.30644
56480.0000   -4.83441
56520.0000   -5.80848
56560.0000   -6.28122
56600.0000   -5.68233
56640.0000   -6.32889
56680.0000   -5.66065
56720.0000   -6.25658
56760.0000   -5.53870
56800.0000   -6.18010
56840.0000   -5.44843
56880.0000   -6.40799
56920.0000   -7.04000
56960.0000   -5.77665
57000.0000   -5.46913
57040.0000   -6.79717
57080.0000   -5.86138
57120.0000   -5.70401
57160.0000   -5.23786
57200.0000   -5.03244
57240.0000   -6.39875
57280.0000   -6.33528
57320.0000   -6.58698
57360.0000   -5.65525
57400.0000   -5.77214
57440.0000   -4.98581
57480.0000   -5.73445
57520.0000   -5.65309
57560.0000   -5.73375
57600.0000   -5.19110
57640.0000   -6.33871
57680.0000   -6.84857
57720.0000   -5.68027
57760.0000   -5.82561
57800.0000   -5.88228
57840.0000   -5.93024
57880.0000   -5.33969
57920.0000   -4.91121
57960.0000   -5.58474
58000.0000   -5.61202
58040.0000   -5.26149
58080.0000   -5.79495
58120.0000   -5.88092
58160.0000   -5.63893
58200.0000   -5.32479
58240.0000   -5.38167
58280.0000   -6.09687
58320.0000   -6.21060
58360.0000   -5.57621
58400.0000   -5.73241
58440.0000   -5.82803
58480.0000   -5.59294
58520.0000   -5.71966
58560.0000   -5.48735
58600.0000   -6.36541
58640.0000   -5.72269
58680.0000   -4.76245
58720.0000   -5.33562
58760.0000   -7.21248
58800.0000   -6.39175
58840.0000   -5.17360
58880.0000   -5.40586
58920.0000   -5.78624
58960.0000   -5.32489
59000.0000   -6.06996
59040.0000   -5.83140
59080.0000   -4.97776
59120.0000   -5.69150
59160.0000   -5.80013
59200.0000   -6.16881
59240.0000   -5.35073
59280.0000   -5.82460
59320.0000   -5.90867
59360.0000   -4.90323
59400.0000   -5.97465
59440.0000   -5.65018
59480.0000   -6.24640
59520.0000   -6.05217
59560.0000   -5.56591
59600.0000   -4.58524
59640.0000   -4.89172
59680.0000   -3.57099
59720.0000   -5.20931
59760.0000   -5.53080
59800.0000   -4.96617
59840.0000   -5.17798
59880.0000   -4.73903
59920.0000   -4.57804
59960.0000   -5.90605
60000.0000   -5.66981
60040.0000   -5.92067
60080.0000   -6.08267
60120.0000   -6.03053
60160.0000   -5.12001
60200.0000   -5.49121
60240.0000   -6.14949
60280.0000   -5.52291
60320.0000   -6.14517
60360.0000   -5.43930
60400.0000   -4.63208
60440.0000   -5.71076
60480.0000   -5.40265
60520.0000   -6.30120
60560.0000   -6.00171
60600.0000   -5.65410
60640.0000   -6.00147
60680.0000   -5.71868
60720.0000   -6.08089
60760.0000   -5.43903
60800.0000   -5.32961
60840.0000   -5.30339
60880.0000   -5.56597
60920.0000   -5.19662
60960.0000   -5.47486
61000.0000   -6.00469
61040.0000   -5.67916
61080.0000   -5.99008
61120.0000   -5.99120
61160.0000   -5.27718
61200.0000   -5.45826
61240.0000   -5.41629
61280.0000   -5.61844
61320.0000   -5.39175
61360.0000   -6.02668
61400.0000   -5.08907
61440.0000   -6.02296
61480.0000   -5.63376
61520.0000   -6.43533
61560.0000   -6.77573
61600.0000   -6.37315
61640.0000   -5.30047
61680.0000   -5.79899
61720.0000   -5.72801
61760.0000   -5.81409
61800.0000   -5.74526
61840.0000   -5.16745
61880.0000   -6.59066
61920.0000   -6.66528
61960.0000   -5.20478
62000.0000   -5.44182
62040.0000   -6.04149
62080.0000   -5.24551
62120.0000   -4.46190
62160.0000   -5.01421
62200.0000   -5.25195
62240.0000   -5.42683
62280.0000   -6.08342
62320.0000   -5.68440
62360.0000   -5.98968
62400.0000   -5.95172
62440.0000   -6.02609
62480.0000   -5.77500
62520.0000   -5.46506
62560.0000   -4.71839
62600.0000   -5.36415
62640.0000   -4.84022
62680.0000   -5.08155
62720.0000   -6.91725
62760.0000   -5.36221
62800.0000   -6.53894
62840.0000   -6.12095
62880.0000   -6.00718
62920.0000   -6.32741
62960.0000   -5.71738
63000.0000   -4.55818
63040.0000   -5.69039
63080.0000   -5.28212
63120.0000   -5.54841
63160.0000   -4.85732
63200.0000   -5.50368
63240.0000   -5.55622
63280.0000   -6.43884
63320.0000   -5.35637
63360.0000   -4.86749
63400.0000   -4.94993
63440.0000   -5.35943
63480.0000   -4.94394
63520.0000   -6.13528
63560.0000   -4.56119
63600.0000   -5.77365
63640.0000   -5.68027
63680.0000   -5.14013
63720.0000   -5.31681
63760.0000   -5.24541
63800.0000   -6.47818
63840.0000   -6.68111
63880.0000   -6.15879
63920.0000   -5.13376
63960.0000   -5.69069
64000.0000   -6.21761
64040.0000   -5.83919
64080.0000   -5.75716
64120.0000   -5.34183
64160.0000   -5.06791
64200.0000   -5.27485
64240.0000   -5.72589
64280.0000   -5.47478
64320.0000   -5.74657
64360.0000   -5.47010
64400.0000   -5.80317
64440.0000   -6.21529
64480.0000   -5.56337
64520.0000   -5.71072
64560.0000   -5.59687
64600.0000   -6.09520
64640.0000   -5.96173
64680.0000   -5.51229
64720.0000   -5.53074
64760.0000   -6.28159
64800.0000   -5.92994
64840.0000   -6.10404
64880.0000   -5.28603
64920.0000   -6.49738
64960.0000   -5.20024
65000.0000   -6.15588
65040.0000   -5.77437
65080.0000   -5.62302
65120.0000   -5.46881
65160.0000   -4.96025
65200.0000   -5.90515
65240.0000   -6.14903
65280.0000   -5.30364
65320.0000   -6.16364
65360.0000   -6.61517
65400.0000   -6.15982
65440.0000   -6.23090
65480.0000   -5.63083
65520.0000   -5.74536
65560.0000   -5.39491
65600.0000   -5.71576
65640.0000   -6.35633
65680.0000   -5.69816
65720.0000   -4.86301
65760.0000   -4.81402
65800.0000   -5.66714
65840.0000   -5.17662
65880.0000   -5.05633
65920.0000   -4.86497
65960.0000   -4.81208
66000.0000   -4.82785
66040.0000   -6.02099
66080.0000   -6.18301
66120.0000   -5.88073
66160.0000   -5.73228
66200.0000   -5.63629
66240.0000   -5.21748
66280.0000   -5.94512
66320.0000   -5.96441
66360.0000   -5.55350
66400.0000   -5.87699
66440.0000   -5.81368
66480.0000   -5.09255
66520.0000   -5.92211
66560.0000   -5.11722
66600.0000   -5.04350
66640.0000   -5.47129
66680.0000   -4.96055
66720.0000   -5.36499
66760.0000   -5.85662
66800.0000   -4.72722
66840.0000   -5.74573
66880.0000   -5.97537
66920.0000   -5.03585
66960.0000   -4.98822
67000.0000   -5.26279
67040.0000   -5.91608
67080.0000   -6.78386
67120.0000   -6.39333
67160.0000   -5.75632
67200.0000   -6.31586
67240.0000   -5.45951
67280.0000   -5.84229
67320.0000   -6.35799
67360.0000   -5.63186
67400.0000   -5.21051
67440.0000   -5.26739
67480.0000   -5.94282
67520.0000   -4.90818
67560.0000   -5.57801
67600.0000   -5.86882
67640.0000   -6.20730
67680.0000   -6.77408
67720.0000   -4.96120
67760.0000   -5.82211
67800.0000   -5.78438
67840.0000   -5.80407
67880.0000   -6.33320
67920.0000   -5.76519
67960.0000   -5.65240
68000.0000   -5.39773
68040.0000   -5.42208
68080.0000   -4.67616
68120.0000   -5.42876
68160.0000   -5.13354
68200.0000   -5.02690
68240.0000   -5.58174
68280.0000   -5.18468
68320.0000   -5.43341
68360.0000   -4.80538
68400.0000   -5.15007
68440.0000   -6.78908
68480.0000   -6.03434
68520.0000   -5.69767
68560.0000   -5.02216
68600.0000   -4.54954
68640.0000   -4.71143
68680.0000   -5.61898
68720.0000   -6.21326
68760.0000   -4.83516
68800.0000   -5.17724
68840.0000   -5.75562
68880.0000   -5.99289
68920.0000   -6.28242
68960.0000   -5.97674
69000.0000   -5.93021
69040.0000   -5.30231
69080.0000   -6.42839
69120.0000   -6.12563
69160.0000   -5.62399
69200.0000   -6.24878
69240.0000   -5.87087
69280.0000   -5.36507
69320.0000   -5.33285
69360.0000   -4.76739
69400.0000   -5.49704
69440.0000   -5.31543
69480.0000   -5.98362
69520.0000   -4.91870
69560.0000   -5.81121
69600.0000   -5.15263
69640.0000   -5.97695
69680.0000   -5.80654
69720.0000   -5.52139
69760.0000   -5.69413
69800.0000   -6.54297
69840.0000   -6.22053
69880.0000   -6.05064
69920.0000   -5.95439
69960.0000   -5.73722
70000.0000   -6.10000
70040.0000   -5.95580
70080.0000   -4.33299
70120.0000   -4.80810
70160.0000   -5.12524
70200.0000   -5.74868
70240.0000   -5.74618
70280.0000   -6.65946
70320.0000   -6.68347
70360.0000   -6.48259
70400.0000   -5.64245
70440.0000   -6.39361
70480.0000   -6.49734
70520.0000   -6.55833
70560.0000   -4.87620
70600.0000   -5.94215
70640.0000   -6.40279
70680.0000   -6.74611
70720.0000   -7.36028
70760.0000   -6.90733
70800.0000   -7.36538
70840.0000   -6.42533
70880.0000   -6.65145
70920.0000   -6.71943
70960.0000   -7.84551
71000.0000   -6.60652
71040.0000   -6.53076
71080.0000   -5.71137
71120.0000   -5.78575
71160.0000   -5.21604
71200.0000   -5.84569
71240.0000   -6.06152
71280.0000   -6.92919
71320.0000   -6.22458
71360.0000   -5.45752
71400.0000   -7.04224
71440.0000   -6.89994
71480.0000   -5.66814
71520.0000   -5.62637
71560.0000   -5.11742
71600.0000   -5.60084
71640.0000   -6.52360
71680.0000   -6.06758
71720.0000   -5.18388
71760.0000   -6.04804
71800.0000   -5.47316
71840.0000   -5.62861
71880.0000   -5.17899
71920.0000   -4.80396
71960.0000   -6.15630
72000.0000   -5.38694
72040.0000   -5.51124
72080.0000   -5.60961
72120.0000   -5.12328
72160.0000   -5.73225
72200.0000   -6.39070
72240.0000   -5.49601
72280.0000   -5.70414
72320.0000   -5.50877
72360.0000   -5.50487
72400.0000   -7.08112
72440.0000   -7.01053
72480.0000   -6.42665
72520.0000   -5.44108
72560.0000   -6.08368
72600.0000   -6.00639
72640.0000   -6.26107
72680.0000   -6.28982
72720.0000   -5.12962
72760.0000   -6.02351
72800.0000   -6.53271
72840.0000   -6.28450
72880.0000   -5.80699
72920.0000   -5.04760
72960.0000   -4.99744
73000.0000   -4.84395
73040.0000   -6.34581
73080.0000   -5.37262
73120.0000   -4.42877
73160.0000   -5.15180
73200.0000   -5.33795
73240.0000   -5.86459
73280.0000   -5.26288
73320.0000   -5.62978
73360.0000   -5.24095
73400.0000   -5.16218
73440.0000   -5.31220
73480.0000   -5.38589
73520.0000   -4.54042
73560.0000   -3.60341
73600.0000   -3.56898
73640.0000   -4.67727
73680.0000   -4.47772
73720.0000   -4.82592
73760.0000   -4.99293
73800.0000   -5.40749
73840.0000   -4.99437
73880.0000   -5.20046
73920.0000   -5.80462
73960.0000   -5.97985
74000.0000   -4.31635
74040.0000   -5.38329
74080.0000   -4.75842
74120.0000   -4.94734
74160.0000   -4.51104
74200.0000   -5.66511
74240.0000   -6.96403
74280.0000   -7.03592
74320.0000   -5.84286
74360.0000   -5.98830
74400.0000   -6.44436
74440.0000   -6.47918
74480.0000   -5.71208
74520.0000   -5.64835
74560.0000   -5.91205
74600.0000   -6.27793
74640.0000   -6.69232
74680.0000   -5.98187
74720.0000   -6.19847
74760.0000   -6.06034
74800.0000   -5.98395
74840.0000   -7.02149
74880.0000   -6.01100
74920.0000   -5.92258
74960.0000   -5.63696
75000.0000   -5.59909
75040.0000   -5.75139
75080.0000   -5.79872
75120.0000   -6.61041
75160.0000   -5.63055
75200.0000   -5.29646
75240.0000   -6.21857
75280.0000   -6.14408
75320.0000   -5.68101
75360.0000   -6.55440
75400.0000   -6.22048
75440.0000   -6.08495
75480.0000   -6.19565
75520.0000   -6.29097
75560.0000   -6.74154
75600.0000   -5.67295
75640.0000   -6.36213
75680.0000   -5.97612
75720.0000   -5.00323
75760.0000   -5.55916
75800.0000   -6.66910
75840.0000   -5.97971
75880.0000   -5.97983
75920.0000   -5.84102
75960.0000   -4.54116
76000.0000   -5.60249
76040.0000   -5.64717
76080.0000   -5.39503
76120.0000   -4.79205
76160.0000   -5.34717
76200.0000   -5.33576
76240.0000   -5.91600
76280.0000   -4.80324
76320.0000   -5.60194
76360.0000   -4.96927
76400.0000   -6.15084
76440.0000   -5.26952
76480.0000   -5.87247
76520.0000   -5.47969
76560.0000   -5.59191
76600.0000   -6.21897
76640.0000   -6.37458
76680.0000   -5.31701
76720.0000   -5.92029
76760.0000   -4.96643
76800.0000   -5.59696
76840.0000   -5.45499
76880.0000   -5.15057
76920.0000   -4.93316
76960.0000   -5.18949
77000.0000   -4.52694
77040.0000   -6.45448
77080.0000   -5.46048
77120.0000   -6.10827
77160.0000   -5.74967
77200.0000   -5.79073
77240.0000   -5.89721
77280.0000   -6.12569
77320.0000   -5.73042
77360.0000   -5.81033
77400.0000   -5.84094
77440.0000   -5.94606
77480.0000   -6.01561
77520.0000   -6.16396
77560.0000   -5.82786
77600.0000   -5.37771
77640.0000   -4.76250
77680.0000   -4.90069
77720.0000   -5.97265
77760.0000   -6.30667
77800.0000   -5.28815
77840.0000   -5.44462
77880.0000   -6.11285
77920.0000   -6.22160
77960.0000   -5.73098
78000.0000   -5.71568
78040.0000   -5.65771
78080.0000   -6.27813
78120.0000   -5.51410
78160.0000   -5.77732
78200.0000   -6.94031
78240.0000   -5.47311
78280.0000   -5.60747
78320.0000   -4.97088
78360.0000   -5.93462
78400.0000   -5.84262
78440.0000   -5.36371
78480.0000   -6.24793
78520.0000   -6.36876
78560.0000   -6.28642
78600.0000   -6.03292
78640.0000   -6.47065
78680.0000   -5.71883
78720.0000   -5.66763
78760.0000   -5.62010
78800.0000   -6.24805
78840.0000   -6.19599
78880.0000   -5.75704
78920.0000   -5.80402
78960.0000   -5.93194
79000.0000   -5.42798
79040.0000   -5.38987
79080.0000   -5.49993
79120.0000   -4.84815
79160.0000   -4.89661
79200.0000   -5.26176
79240.0000   -4.83483
79280.0000   -4.70965
79320.0000   -5.04534
79360.0000   -5.23459
79400.0000   -4.88847
79440.0000   -4.40825
79480.0000   -5.03833
79520.0000   -5.48115
79560.0000   -5.95244
79600.0000   -5.36246
79640.0000   -4.65465
79680.0000   -5.08058
79720.0000   -4.79040
79760.0000   -5.19724
79800.0000   -4.77671
79840.0000   -5.26931
79880.0000   -4.82714
79920.0000   -4.60531
79960.0000   -5.50928
80000.0000   -6.35285
80040.0000   -5.72231
80080.0000   -5.30413
80120.0000   -6.13786
80160.0000   -6.32340
80200.0000   -6.37562
80240.0000   -5.44425
80280.0000   -5.80675
80320.0000   -6.35827
80360.0000   -6.01301
80400.0000   -4.90568
80440.0000   -5.04763
80480.0000   -5.90121
80520.0000   -5.79338
80560.0000   -5.51820
80600.0000   -5.36013
80640.0000   -6.20714
80680.0000   -4.57170
80720.0000   -4.96373
80760.0000   -4.67646
80800.0000   -5.18071
80840.0000   -5.63571
80880.0000   -4.41812
80920.0000   -4.64705
80960.0000   -5.11603
81000.0000   -5.29397
81040.0000   -5.13373
81080.0000   -4.76333
81120.0000   -5.05914
81160.0000   -5.51538
81200.0000   -5.31297
81240.0000   -6.53623
81280.0000   -5.66097
81320.0000   -5.59564
81360.0000   -5.62886
81400.0000   -5.62345
81440.0000   -5.92321
81480.0000   -5.76146
81520.0000   -5.35031
81560.0000   -5.80676
81600.0000   -5.19278
81640.0000   -5.56735
81680.0000   -5.46079
81720.0000   -5.36639
81760.0000   -5.84597
81800.0000   -5.54664
81840.0000   -6.26407
81880.0000   -5.60070
81920.0000   -5.03961
81960.0000   -5.27295
82000.0000   -5.04607
82040.0000   -5.40068
82080.0000   -5.89953
82120.0000   -4.67340
82160.0000   -5.34789
82200.0000   -5.21621
82240.0000   -6.25652
82280.0000   -5.30108
82320.0000   -5.91280
82360.0000   -5.72225
82400.0000   -5.67458
82440.0000   -6.23380
82480.0000   -5.37793
82520.0000   -5.02939
82560.0000   -5.98456
82600.0000   -5.38376
82640.0000   -5.69835
82680.0000   -5.86904
82720.0000   -5.76430
82760.0000   -5.24777
82800.0000   -4.70386
82840.0000   -5.04523
82880.0000   -4.65012
82920.0000   -5.62071
82960.0000   -5.98314
83000.0000   -5.72012
83040.0000   -5.84084
83080.0000   -5.58626
83120.0000   -4.50049
83160.0000   -5.45950
83200.0000   -4.25614
83240.0000   -6.22194
83280.0000   -5.34206
83320.0000   -5.81440
83360.0000   -5.15504
83400.0000   -5.04533
83440.0000   -5.22096
83480.0000   -5.40960
83520.0000   -4.38940
83560.0000   -4.34572
83600.0000   -4.49490
83640.0000   -4.20672
83680.0000   -5.28850
83720.0000   -4.17004
83760.0000   -3.77198
83800.0000   -4.29752
83840.0000   -4.51027
83880.0000   -5.07561
83920.0000   -4.90462
83960.0000   -5.58011
84000.0000   -5.07922
84040.0000   -5.14200
84080.0000   -4.16275
84120.0000   -4.18030
84160.0000   -4.52970
84200.0000   -3.56697
84240.0000   -4.39314
84280.0000   -5.31898
84320.0000   -4.13936
84360.0000   -3.96631
84400.0000   -3.92865
84440.0000   -4.55884
84480.0000   -4.85022
84520.0000   -4.79246
84560.0000   -3.79932
84600.0000   -4.61104
84640.0000   -4.71036
84680.0000   -4.97588
84720.0000   -4.70521
84760.0000   -4.45660
84800.0000   -4.68407
84840.0000   -4.84382
84880.0000   -5.68389
84920.0000   -4.31028
84960.0000   -5.06884
85000.0000   -4.13525
85040.0000   -5.04668
85080.0000   -5.67542
85120.0000   -4.77839
85160.0000   -4.72385
85200.0000   -4.01490
85240.0000   -3.03908
85280.0000   -4.06047
85320.0000   -4.81402
85360.0000   -4.26961
85400.0000   -5.02024
85440.0000   -4.73518
85480.0000   -4.36916
85520.0000   -4.60946
85560.0000   -4.30506
85600.0000   -3.85620
85640.0000   -5.34225
85680.0000   -4.25376
85720.0000   -5.63357
85760.0000   -4.36476
85800.0000   -4.50753
85840.0000   -4.61150
85880.0000   -5.21805
85920.0000   -4.49985
85960.0000   -4.14232
86000.0000   -4.83060
86040.0000   -5.01601
86080.0000   -4.29067
86120.0000   -4.68492
86160.0000   -3.89315
86200.0000   -5.37141
86240.0000   -5.57387
86280.0000   -5.30700
86320.0000   -4.60957
86360.0000   -4.87194
86400.0000   -4.24338
86440.0000   -4.82588
86480.0000   -5.23896
86520.0000   -4.57514
86560.0000   -5.01979
86600.0000   -4.61308
86640.0000   -5.29194
86680.0000   -4.88004
86720.0000   -5.56241
86760.0000   -5.01941
86800.0000   -4.24923
86840.0000   -5.14684
86880.0000   -4.86916
86920.0000   -4.96824
86960.0000   -5.10887
87000.0000   -4.93744
87040.0000   -4.51681
87080.0000   -3.89040
87120.0000   -4.46019
87160.0000   -5.19647
87200.0000   -5.16002
87240.0000   -4.51917
87280.0000   -4.88969
87320.0000   -5.52935
87360.0000   -5.66323
87400.0000   -5.43759
87440.0000   -4.70442
87480.0000   -5.11243
87520.0000   -4.35507
87560.0000   -4.81823
87600.0000   -4.65996
87640.0000   -4.47498
87680.0000   -5.89167
87720.0000   -5.84852
87760.0000   -6.01315
87800.0000   -5.84514
87840.0000   -6.10815
87880.0000   -5.38717
87920.0000   -5.40142
87960.0000   -5.11045
88000.0000   -4.59530
88040.0000   -5.07513
88080.0000   -4.61907
88120.0000   -5.29952
88160.0000   -5.66711
88200.0000   -5.14795
88240.0000   -5.77348
88280.0000   -5.49023
88320.0000   -4.90646
88360.0000   -4.92425
88400.0000   -5.05336
88440.0000   -5.39481
88480.0000   -5.76106
88520.0000   -4.54163
88560.0000   -5.10865
88600.0000   -4.73910
88640.0000   -4.97470
88680.0000   -5.44571
88720.0000   -5.09998
88760.0000   -5.00049
88800.0000   -4.50213
88840.0000   -5.61794
88880.0000   -4.28869
88920.0000   -4.07782
88960.0000   -4.34073
89000.0000   -5.57770
89040.0000   -5.34610
89080.0000   -4.50196
89120.0000   -5.05621
89160.0000   -5.22531
89200.0000   -4.87682
89240.0000   -3.62671
89280.0000   -5.93069
89320.0000   -5.68326
89360.0000   -4.25873
89400.0000   -4.27836
89440.0000   -4.62947
89480.0000   -4.39488
89520.0000   -5.07742
89560.0000   -5.03028
89600.0000   -4.27672
89640.0000   -5.53240
89680.0000   -4.54501
89720.0000   -4.18101
89760.0000   -4.91153
89800.0000   -4.04697
89840.0000   -5.24412
89880.0000   -4.88709
89920.0000   -4.94271
89960.0000   -5.01663
90000.0000   -4.83270
90040.0000   -5.33063
90080.0000   -5.72929
90120.0000   -4.95834
90160.0000   -5.00695
90200.0000   -4.47593
90240.0000   -6.84169
90280.0000   -6.02108
90320.0000   -5.52578
90360.0000   -5.50420
90400.0000   -4.90128
90440.0000   -6.03564
90480.0000   -4.59405
90520.0000   -4.73374
90560.0000   -5.98986
90600.0000   -6.79774
90640.0000   -6.11171
90680.0000   -5.89551
90720.0000   -5.75637
90760.0000   -5.79116
90800.0000   -5.42120
90840.0000   -5.36825
90880.0000   -4.27321
90920.0000   -5.42521
90960.0000   -5.79792
91000.0000   -4.94175
91040.0000   -5.74500
91080.0000   -6.20254
91120.0000   -6.01066
91160.0000   -5.09955
91200.0000   -6.00063
91240.0000   -5.60132
91280.0000   -5.41776
91320.0000   -5.18870
91360.0000   -6.10793
91400.0000   -5.35926
91440.0000   -5.22260
91480.0000   -4.96317
91520.0000   -7.17757
91560.0000   -6.26327
91600.0000   -6.03298
91640.0000   -4.86673
91680.0000   -5.14909
91720.0000   -5.24974
91760.0000   -5.04560
91800.0000   -5.72144
91840.0000   -5.36587
91880.0000   -5.97683
91920.0000   -5.22026
91960.0000   -5.04132
92000.0000   -5.58467
92040.0000   -4.97515
92080.0000   -5.94541
92120.0000   -6.25221
92160.0000   -6.90869
92200.0000   -6.44808
92240.0000   -5.97793
92280.0000   -5.11327
92320.0000   -6.37711
92360.0000   -6.24728
92400.0000   -6.35634
92440.0000   -5.36909
92480.0000   -5.42554
92520.0000   -5.69709
92560.0000   -5.86833
92600.0000   -5.49366
92640.0000   -5.90750
92680.0000   -6.69445
92720.0000   -4.91274
92760.0000   -5.81555
92800.0000   -5.92105
92840.0000   -6.33094
92880.0000   -6.04931
92920.0000   -6.13282
92960.0000   -6.24487
93000.0000   -6.55198
93040.0000   -6.38352
93080.0000   -5.81616
93120.0000   -6.65605
93160.0000   -6.73560
93200.0000   -6.62546
93240.0000   -5.71656
93280.0000   -4.92747
93320.0000   -6.06611
93360.0000   -6.17862
93400.0000   -5.05942
93440.0000   -5.62079
93480.0000   -5.79612
93520.0000   -5.75755
93560.0000   -5.25270
93600.0000   -5.02866
93640.0000   -4.16211
93680.0000   -4.67084
93720.0000   -5.27812
93760.0000   -4.87793
93800.0000   -4.74523
93840.0000   -4.69363
93880.0000   -5.57448
93920.0000   -4.46692
93960.0000   -3.49113
94000.0000   -4.72227
94040.0000   -5.43116
94080.0000   -5.94212
94120.0000   -4.87265
94160.0000   -5.34802
94200.0000   -4.08659
94240.0000   -4.75609
94280.0000   -4.64642
94320.0000   -5.37536
94360.0000   -5.57029
94400.0000   -5.64825
94440.0000   -5.63758
94480.0000   -6.15438
94520.0000   -4.94623
94560.0000   -5.64278
94600.0000   -5.83288
94640.0000   -4.63054
94680.0000   -5.47085
94720.0000   -4.96789
94760.0000   -5.03724
94800.0000   -5.82292
94840.0000   -5.39553
94880.0000   -5.64835
94920.0000   -6.88116
94960.0000   -5.46271
95000.0000   -5.86124
95040.0000   -5.07584
95080.0000   -4.94118
95120.0000   -5.91470
95160.0000   -4.96075
95200.0000   -4.96446
95240.0000   -5.66241
95280.0000   -5.07656
95320.0000   -4.37536
95360.0000   -5.37008
95400.0000   -4.18450
95440.0000   -4.77045
95480.0000   -5.31814
95520.0000   -5.17586
95560.0000   -5.04560
95600.0000   -4.61869
95640.0000   -4.71747
95680.0000   -5.66160
95720.0000   -4.50923
95760.0000   -4.92969
95800.0000   -4.89799
95840.0000   -5.39220
95880.0000   -5.79333
95920.0000   -6.39724
95960.0000   -6.41514
96000.0000   -5.75173
96040.0000   -5.69433
96080.0000   -5.23191
96120.0000   -5.39002
96160.0000   -5.86023
96200.0000   -5.07232
96240.0000   -5.42014
96280.0000   -4.83973
96320.0000   -4.90056
96360.0000   -5.81659
96400.0000   -5.83291
96440.0000   -5.43608
96480.0000   -5.59210
96520.0000   -5.85687
96560.0000   -5.97034
96600.0000   -6.23453
96640.0000   -6.12270
96680.0000   -6.03173
96720.0000   -6.05149
96760.0000   -5.28240
96800.0000   -4.90273
96840.0000   -5.64365
96880.0000   -6.04998
96920.0000   -4.76694
96960.0000   -5.02740
97000.0000   -4.94686
97040.0000   -4.87857
97080.0000   -5.25277
97120.0000   -5.14130
97160.0000   -6.08258
97200.0000   -4.84244
97240.0000   -4.63045
97280.0000   -5.32728
97320.0000   -5.09912
97360.0000   -4.28795
97400.0000   -4.71690
97440.0000   -4.34489
97480.0000   -3.96967
97520.0000   -4.63424
97560.0000   -4.78494
97600.0000   -4.15780
97640.0000   -4.31879
97680.0000   -4.68754
97720.0000   -5.38359
97760.0000   -4.86985
97800.0000   -5.22760
97840.0000   -4.61343
97880.0000   -5.09501
97920.0000   -4.62167
97960.0000   -6.09561
98000.0000   -4.88655
98040.0000   -5.28830
98080.0000   -5.76350
98120.0000   -5.93931
98160.0000   -5.00730
98200.0000   -5.54704
98240.0000   -5.16147
98280.0000   -5.90445
98320.0000   -5.89310
98360.0000   -5.50387
98400.0000   -5.12265
98440.0000   -6.11143
98480.0000   -5.41511
98520.0000   -5.49884
98560.0000   -6.00651
98600.0000   -6.02288
98640.0000   -5.78947
98680.0000   -5.20642
98720.0000   -5.47784
98760.0000   -6.02493
98800.0000   -5.42454
98840.0000   -4.84331
98880.0000   -6.37563
98920.0000   -6.11552
98960.0000   -5.47352
99000.0000   -5.41389
99040.0000   -5.85696
99080.0000   -6.03941
99120.0000   -6.09274
99160.0000   -6.07225
99200.0000   -6.11084
99240.0000   -5.42882
99280.0000   -6.08007
99320.0000   -5.47784
99360.0000   -6.60392
99400.0000   -6.63343
99440.0000   -6.09681
99480.0000   -5.50004
99520.0000   -5.78918
99560.0000   -6.29094
99600.0000   -6.37480
99640.0000   -6.00796
99680.0000   -6.11587
99720.0000   -5.04842
99760.0000   -4.74190
99800.0000   -4.97965
99840.0000   -4.94907
99880.0000   -5.11841
99920.0000   -5.60066
99960.0000   -5.36669
100000.0000   -6.58989
100040.0000   -5.97608
100080.0000   -5.69988
100120.0000   -6.07716
100160.0000   -6.20093
100200.0000   -5.40239
100240.0000   -5.63954
100280.0000   -6.46063
100320.0000   -6.28814
100360.0000   -5.78683
100400.0000   -5.84021
100440.0000   -5.14685
100480.0000   -5.95238
100520.0000   -5.71908
100560.0000   -6.07823
100600.0000   -5.40422
100640.0000   -6.20493
100680.0000   -5.96526
100720.0000   -6.48942
100760.0000   -6.35342
100800.0000   -6.07763
100840.0000   -5.59100
100880.0000   -5.83599
100920.0000   -5.34717
100960.0000   -6.28309
101000.0000   -6.03390
101040.0000   -5.02992
101080.0000   -6.19279
101120.0000   -6.47327
101160.0000   -5.60436
101200.0000   -5.54077
101240.0000   -5.50518
101280.0000   -5.43507
101320.0000   -5.33452
101360.0000   -5.29249
101400.0000   -4.70026
101440.0000   -4.81054
101480.0000   -4.84709
101520.0000   -5.30980
101560.0000   -5.41468
101600.0000   -3.79583
101640.0000   -4.93466
101680.0000   -5.55336
101720.0000   -6.36209
101760.0000   -5.68465
101800.0000   -5.39636
101840.0000   -5.64507
101880.0000   -4.78590
101920.0000   -5.51935
101960.0000   -4.81885
102000.0000   -5.15338
102040.0000   -6.07512
102080.0000   -5.82322
102120.0000   -5.85527
102160.0000   -5.49257
102200.0000   -6.44601
102240.0000   -5.98877
102280.0000   -5.86442
102320.0000   -6.32306
102360.0000   -5.62956
102400.0000   -6.01622
102440.0000   -5.89192
102480.0000   -5.08145
102520.0000   -5.72068
102560.0000   -4.77316
102600.0000   -5.42921
102640.0000   -5.37147
102680.0000   -6.53611
102720.0000   -5.54293
102760.0000   -5.59592
102800.0000   -5.71581
102840.0000   -5.24965
102880.0000   -5.49366
102920.0000   -5.08022
102960.0000   -4.40802
103000.0000   -4.53092
103040.0000   -3.86578
103080.0000   -4.24290
103120.0000   -4.45813
103160.0000   -5.48450
103200.0000   -5.44404
103240.0000   -5.55949
103280.0000   -5.47415
103320.0000   -6.03967
103360.0000   -4.83160
103400.0000   -5.61226
103440.0000   -5.32330
103480.0000   -5.58085
103520.0000   -6.21103
103560.0000   -5.38706
103600.0000   -6.39932
103640.0000   -5.08772
103680.0000   -4.74733
103720.0000   -5.75414
103760.0000   -5.56695
103800.0000   -5.76634
103840.0000   -5.37794
103880.0000   -5.67978
103920.0000   -5.34051
103960.0000   -4.87108
104000.0000   -5.21120
104040.0000   -4.71301
104080.0000   -5.57789
104120.0000   -4.71130
104160.0000   -5.67386
104200.0000   -5.93506
104240.0000   -4.99385
104280.0000   -4.21790
104320.0000   -4.29541
104360.0000   -5.60539
104400.0000   -4.76174
104440.0000   -5.75508
104480.0000   -5.67534
104520.0000   -5.48677
104560.0000   -4.90151
104600.0000   -5.37511
104640.0000   -5.30893
104680.0000   -4.70917
104720.0000   -5.22264
104760.0000   -5.41575
104800.0000   -5.07665
104840.0000   -5.28116
104880.0000   -5.77432
104920.0000   -6.39174
104960.0000   -5.69572
105000.0000   -4.55719
105040.0000   -4.79783
105080.0000   -5.42586
105120.0000   -5.65396
105160.0000   -5.73608
105200.0000   -6.02251
105240.0000   -5.90809
105280.0000   -5.78069
105320.0000   -5.15811
105360.0000   -5.32437
105400.0000   -5.73013
105440.0000   -4.26828
105480.0000   -5.33969
105520.0000   -5.03622
105560.0000   -4.41004
105600.0000   -5.24323
105640.0000   -4.80494
105680.0000   -5.06361
105720.0000   -4.16461
105760.0000   -4.94052
105800.0000   -5.18307
105840.0000   -4.79790
105880.0000   -4.94388
105920.0000   -4.66100
105960.0000   -5.39777
106000.0000   -4.85002
106040.0000   -5.49770
106080.0000   -4.06775
106120.0000   -4.43040
106160.0000   -5.45472
106200.0000   -5.48233
106240.0000   -5.24165
106280.0000   -6.09742
106320.0000   -5.24293
106360.0000   -4.88921
106400.0000   -6.12704
106440.0000   -5.65255
106480.0000   -5.07517
106520.0000   -5.10488
106560.0000   -5.25356
106600.0000   -5.51648
106640.0000   -4.65887
106680.0000   -6.40075
106720.0000   -5.36645
106760.0000   -5.76719
106800.0000   -5.06893
106840.0000   -5.16879
106880.0000   -5.11296
106920.0000   -4.35108
106960.0000   -4.86522
107000.0000   -4.96047
107040.0000   -4.39272
107080.0000   -4.68879
107120.0000   -4.67008
107160.0000   -3.88694
107200.0000   -4.43988
107240.0000   -5.51595
107280.0000   -4.29501
107320.0000   -5.73704
107360.0000   -5.73485
107400.0000   -5.25902
107440.0000   -5.48885
107480.0000   -5.32776
107520.0000   -5.76755
107560.0000   -5.15676
107600.0000   -6.62877
107640.0000   -6.16747
107680.0000   -5.88781
107720.0000   -5.34088
107760.0000   -6.20042
107800.0000   -5.12417
107840.0000   -6.21562
107880.0000   -5.50758
107920.0000   -6.05481
107960.0000   -6.84851
108000.0000   -6.74511
108040.0000   -6.86710
108080.0000   -6.69990
108120.0000   -6.79678
108160.0000   -6.90928
108200.0000   -6.75186
108240.0000   -7.05466
108280.0000   -7.10348
108320.0000   -6.47137
108360.0000   -7.62133
108400.0000   -7.03652
108440.0000   -7.14675
108480.0000   -6.72721
108520.0000   -6.89518
108560.0000   -4.74660
108600.0000   -5.15790
108640.0000   -5.28928
108680.0000   -5.31169
108720.0000   -5.83425
108760.0000   -5.76093
108800.0000   -6.41536
108840.0000   -6.22791
108880.0000   -6.60501
108920.0000   -7.26402
108960.0000   -6.70551
109000.0000   -7.12966
109040.0000   -6.68958
109080.0000   -6.29841
109120.0000   -7.27124
109160.0000   -7.14658
109200.0000   -7.31018
109240.0000   -6.95056
109280.0000   -7.66139
109320.0000   -7.39308
109360.0000   -6.62761
109400.0000   -6.55402
109440.0000   -6.01710
109480.0000   -7.07314
109520.0000   -6.35067
109560.0000   -6.83853
109600.0000   -5.90845
109640.0000   -5.19919
109680.0000   -6.67587
109720.0000   -6.80130
109760.0000   -6.38053
109800.0000   -6.59361
109840.0000   -7.52210
109880.0000   -7.41984
109920.0000   -7.14473
109960.0000   -6.39948
110000.0000   -6.85142
110040.0000   -7.19038
110080.0000   -7.24663
110120.0000   -6.88895
110160.0000   -6.60973
110200.0000   -7.07535
110240.0000   -5.75129
110280.0000   -6.32313
110320.0000   -5.83926
110360.0000   -6.14279
110400.0000   -5.81118
110440.0000   -6.26734
110480.0000   -6.35535
110520.0000   -5.83279
110560.0000   -5.88543
110600.0000   -7.09894
110640.0000   -7.24143
110680.0000   -6.41333
110720.0000   -6.77115
110760.0000   -6.83123
110800.0000   -6.57969
110840.0000   -6.92580
110880.0000   -6.97946
110920.0000   -6.36902
110960.0000   -6.08388
111000.0000   -6.14596
111040.0000   -5.75019
111080.0000   -6.99294
111120.0000   -5.72017
111160.0000   -6.17897
111200.0000   -5.21372
111240.0000   -4.94172
111280.0000   -6.02879
111320.0000   -6.28887
111360.0000   -5.18504
111400.0000   -6.12215
111440.0000   -6.20273
111480.0000   -6.24302
111520.0000   -5.63823
111560.0000   -5.88790
111600.0000   -5.54121
111640.0000   -5.79975
111680.0000   -6.69029
111720.0000   -5.98035
111760.0000   -5.67571
111800.0000   -6.02059
111840.0000   -6.60764
111880.0000   -5.79595
111920.0000   -6.05777
111960.0000   -5.92948
112000.0000   -5.48638
112040.0000   -5.36116
112080.0000   -6.42874
112120.0000   -5.86825
112160.0000   -6.52490
112200.0000   -6.80584
112240.0000   -7.15203
112280.0000   -6.58020
112320.0000   -6.17411
112360.0000   -6.20940
112400.0000   -6.99600
112440.0000   -7.71965
112480.0000   -7.05066
112520.0000   -7.07341
112560.0000   -6.42418
112600.0000   -7.25373
112640.0000   -6.90771
112680.0000   -7.27793
112720.0000   -6.88134
112760.0000   -6.08458
112800.0000   -6.79498
112840.0000   -6.43953
112880.0000   -5.47268
112920.0000   -6.45847
112960.0000   -7.17846
113000.0000   -7.56152
113040.0000   -6.27586
113080.0000   -6.90239
113120.0000   -6.81887
113160.0000   -7.06402
113200.0000   -6.25372
113240.0000   -7.14014
113280.0000   -6.65722
113320.0000   -7.33612
113360.0000   -6.37319
113400.0000   -5.87237
113440.0000   -6.57811
113480.0000   -5.81431
113520.0000   -6.64694
113560.0000   -4.99329
113600.0000   -6.63894
113640.0000   -6.53496
113680.0000   -6.26498
113720.0000   -6.32946
113760.0000   -6.05938
113800.0000   -5.26808
113840.0000   -4.77444
113880.0000   -6.63085
113920.0000   -5.62266
113960.0000   -5.36432
114000.0000   -6.05121
114040.0000   -6.17829
114080.0000   -6.26727
114120.0000   -5.73434
114160.0000   -5.64544
114200.0000   -5.72006
114240.0000   -6.99481
114280.0000   -6.95282
114320.0000   -6.91493
114360.0000   -6.28469
114400.0000   -6.33614
114440.0000   -4.78796
114480.0000   -6.09676
114520.0000   -6.03975
114560.0000   -5.67954
114600.0000   -6.76981
114640.0000   -6.25804
114680.0000   -6.63703
114720.0000   -6.63236
114760.0000   -7.06823
114800.0000   -6.67027
114840.0000   -6.81825
114880.0000   -7.42096
114920.0000   -6.79905
114960.0000   -6.20078
115000.0000   -6.83324
115040.0000   -6.50378
115080.0000   -6.88229
115120.0000   -6.87605
115160.0000   -6.83013
115200.0000   -6.97679
115240.0000   -6.54495
115280.0000   -6.57998
115320.0000   -6.84807
115360.0000   -6.82641
115400.0000   -6.17783
115440.0000   -6.81264
115480.0000   -6.26736
115520.0000   -6.19342
115560.0000   -5.96251
115600.0000   -5.90703
115640.0000   -6.50019
115680.0000   -6.31599
115720.0000   -6.11518
115760.0000   -5.86704
115800.0000   -6.42546
115840.0000   -6.63142
115880.0000   -6.21573
115920.0000   -6.70902
115960.0000   -6.14583
116000.0000   -6.42435
116040.0000   -5.11431
116080.0000   -6.07602
116120.0000   -7.21836
116160.0000   -6.70054
116200.0000   -6.65510
116240.0000   -7.01199
116280.0000   -7.03881
116320.0000   -6.59009
116360.0000   -6.49236
116400.0000   -6.55199
116440.0000   -6.05662
116480.0000   -6.50648
116520.0000   -6.78143
116560.0000   -6.50826
116600.0000   -6.50383
116640.0000   -5.51976
116680.0000   -6.04720
116720.0000   -6.73622
116760.0000   -6.37746
116800.0000   -5.73261
116840.0000   -5.84275
116880.0000   -6.46834
116920.0000   -6.47111
116960.0000   -6.69085
117000.0000   -6.59762
117040.0000   -6.48840
117080.0000   -6.22981
117120.0000   -6.19059
117160.0000   -6.73333
117200.0000   -5.80814
117240.0000   -5.71024
117280.0000   -6.46932
117320.0000   -5.62697
117360.0000   -6.23540
117400.0000   -6.12315
117440.0000   -6.52293
117480.0000   -5.46148
117520.0000   -4.77944
117560.0000   -6.09746
117600.0000   -6.12694
117640.0000   -6.36130
117680.0000   -5.96952
117720.0000   -5.56983
117760.0000   -6.00770
117800.0000   -6.38589
117840.0000   -5.93462
117880.0000   -7.19725
117920.0000   -6.37356
117960.0000   -6.50791
118000.0000   -7.00013
118040.0000   -6.98386
118080.0000   -5.88932
118120.0000   -6.55558
118160.0000   -6.78566
118200.0000   -6.30926
118240.0000   -6.73277
118280.0000   -7.51933
118320.0000   -6.31655
118360.0000   -6.53486
118400.0000   -6.50886
118440.0000   -5.59030
118480.0000   -6.05548
118520.0000   -5.47276
118560.0000   -6.69915
118600.0000   -6.80774
118640.0000   -7.43738
118680.0000   -6.39951
118720.0000   -7.29808
118760.0000   -7.37172
118800.0000   -6.85598
118840.0000   -6.45542
118880.0000   -7.25464
118920.0000   -6.49671
118960.0000   -7.40511
119000.0000   -7.19659
119040.0000   -7.98560
119080.0000   -7.36239
119120.0000   -7.43050
119160.0000   -7.65228
119200.0000   -7.81652
119240.0000   -7.35713
119280.0000   -7.46290
119320.0000   -6.94208
119360.0000   -6.19269
119400.0000   -6.99355
119440.0000   -7.19134
119480.0000   -7.49915
119520.0000   -6.82165
119560.0000   -7.20598
119600.0000   -7.19662
119640.0000   -6.94621
119680.0000   -7.09093
119720.0000   -6.92689
119760.0000   -6.19387
119800.0000   -7.41827
119840.0000   -7.09826
119880.0000   -6.62180
119920.0000   -5.17765
119960.0000   -6.01147
120000.0000   -6.46729
120040.0000   -5.38139
120080.0000   -6.26923
120120.0000   -6.68001
120160.0000   -6.19262
120200.0000   -6.08316
120240.0000   -5.38266
120280.0000   -6.46682
120320.0000   -6.59661
120360.0000   -6.06670
120400.0000   -7.38444
120440.0000   -6.50529
120480.0000   -5.57218
120520.0000   -5.78559
120560.0000   -6.25719
120600.0000   -6.95534
120640.0000   -7.28992
120680.0000   -6.52310
120720.0000   -7.46989
120760.0000   -6.31052
120800.0000   -6.51538
120840.0000   -8.01874
120880.0000   -7.03626
120920.0000   -6.99999
120960.0000   -7.66580
121000.0000   -6.44348
121040.0000   -7.23720
121080.0000   -7.27462
121120.0000   -6.84516
121160.0000   -6.91297
121200.0000   -7.27184
121240.0000   -7.49428
121280.0000   -7.69572
121320.0000   -7.87039
121360.0000   -6.81863
121400.0000   -8.19547
121440.0000   -6.97018
121480.0000   -6.99384
121520.0000   -6.05902
121560.0000   -7.79110
121600.0000   -6.51150
121640.0000   -6.05045
121680.0000   -6.42649
121720.0000   -6.50090
121760.0000   -6.68324
121800.0000   -7.85748
121840.0000   -6.26934
121880.0000   -5.94073
121920.0000   -6.26732
121960.0000   -6.66837
122000.0000   -7.01742
122040.0000   -6.95933
122080.0000   -7.01129
122120.0000   -6.41748
122160.0000   -6.76308
122200.0000   -7.11853
122240.0000   -6.97368
122280.0000   -6.89993
122320.0000   -7.72967
122360.0000   -7.23750
122400.0000   -6.66796
122440.0000   -6.36122
122480.0000   -5.98073
122520.0000   -6.42505
122560.0000   -5.52754
122600.0000   -5.41648
122640.0000   -6.13858
122680.0000   -6.20579
122720.0000   -6.74791
122760.0000   -6.38468
122800.0000   -6.84685
122840.0000   -6.77266
122880.0000   -6.64263
122920.0000   -6.75472
122960.0000   -5.95358
123000.0000   -5.59585
123040.0000   -7.03615
123080.0000   -6.64924
123120.0000   -7.10076
123160.0000   -7.03369
123200.0000   -6.51115
123240.0000   -5.59029
123280.0000   -6.37857
123320.0000   -7.26530
123360.0000   -6.89581
123400.0000   -6.65553
123440.0000   -6.78896
123480.0000   -6.59111
123520.0000   -6.43460
123560.0000   -6.68046
123600.0000   -6.00455
123640.0000   -5.98266
123680.0000   -5.90889
123720.0000   -5.89614
123760.0000   -6.52949
123800.0000   -7.15533
123840.0000   -6.06339
123880.0000   -6.31189
123920.0000   -6.27107
123960.0000   -6.74732
124000.0000   -6.07843
124040.0000   -7.14836
124080.0000   -6.41661
124120.0000   -7.06900
124160.0000   -7.28367
124200.0000   -6.70286
124240.0000   -6.01863
124280.0000   -7.28617
124320.0000   -7.05792
124360.0000   -6.17277
124400.0000   -6.74518
124440.0000   -6.33724
124480.0000   -5.99807
124520.0000   -6.54120
124560.0000   -6.20689
124600.0000   -7.71248
124640.0000   -6.68313
124680.0000   -6.63162
124720.0000   -6.72592
124760.0000   -6.79633
124800.0000   -6.67265
124840.0000   -5.78913
124880.0000   -5.62075
124920.0000   -6.66430
124960.0000   -6.02677
125000.0000   -6.81115
125040.0000   -7.12098
125080.0000   -6.60386
125120.0000   -6.37527
125160.0000   -5.99058
125200.0000   -6.24520
125240.0000   -5.96567
125280.0000   -5.91951
125320.0000   -5.83097
125360.0000   -6.74583
125400.0000   -6.37285
125440.0000   -5.79122
125480.0000   -5.94515
125520.0000   -5.68487
125560.0000   -6.22752
125600.0000   -6.20809
125640.0000   -5.37266
125680.0000   -4.82601
125720.0000   -5.95135
125760.0000   -5.92244
125800.0000   -5.63222
125840.0000   -6.22907
125880.0000   -5.21847
125920.0000   -5.29903
125960.0000   -5.06616
126000.0000   -6.42524
126040.0000   -5.30466
126080.0000   -6.35823
126120.0000   -5.65814
126160.0000   -6.16977
126200.0000   -6.07936
126240.0000   -5.82061
126280.0000   -5.99337
126320.0000   -6.96010
126360.0000   -6.34112
126400.0000   -6.08788
126440.0000   -5.93931
126480.0000   -5.88675
126520.0000   -6.16413
126560.0000   -7.07200
126600.0000   -5.85427
126640.0000   -5.80362
126680.0000   -6.14901
126720.0000   -6.31837
126760.0000   -5.84249
126800.0000   -5.75349
126840.0000   -6.95937
126880.0000   -5.94354
126920.0000   -6.17390
126960.0000   -6.36777
127000.0000   -5.81842
127040.0000   -6.32537
127080.0000   -6.31274
127120.0000   -6.06316
127160.0000   -6.71947
127200.0000   -6.88445
127240.0000   -5.96523
127280.0000   -5.81613
127320.0000   -5.51978
127360.0000   -6.01664
127400.0000   -6.48862
127440.0000   -4.93428
127480.0000   -5.72977
127520.0000   -5.68813
127560.0000   -5.06987
127600.0000   -5.90534
127640.0000   -6.25222
127680.0000   -5.43812
127720.0000   -6.18879
127760.0000   -5.80349
127800.0000   -5.40269
127840.0000   -5.75854
127880.0000   -5.48204
127920.0000   -5.18084
127960.0000   -6.51155
128000.0000   -6.17722
128040.0000   -6.08557
128080.0000   -6.62815
128120.0000   -6.80894
128160.0000   -5.78046
128200.0000   -5.53188
128240.0000   -6.28759
128280.0000   -6.47070
128320.0000   -6.14416
128360.0000   -6.01612
128400.0000   -5.09910
128440.0000   -5.68670
128480.0000   -5.13587
128520.0000   -5.51336
128560.0000   -6.16563
128600.0000   -6.64378
128640.0000   -6.11738
128680.0000   -6.48375
128720.0000   -6.68224
128760.0000   -6.54212
128800.0000   -6.33952
128840.0000   -5.60069
128880.0000   -6.10106
128920.0000   -6.56847
128960.0000   -5.75957
129000.0000   -4.46159
129040.0000   -5.65264
129080.0000   -6.44009
129120.0000   -6.16125
129160.0000   -5.44541
129200.0000   -5.67874
129240.0000   -4.95163
129280.0000   -6.21812
129320.0000   -5.07831
129360.0000   -6.32039
129400.0000   -5.99220
129440.0000   -6.15112
129480.0000   -6.08548
129520.0000   -6.42590
129560.0000   -5.40656
129600.0000   -5.87609
129640.0000   -6.30627
129680.0000   -6.03845
129720.0000   -6.28945
129760.0000   -5.28833
129800.0000   -6.07098
129840.0000   -5.51056
129880.0000   -6.34372
129920.0000   -6.17421
129960.0000   -5.78052
130000.0000   -6.91417
130040.0000   -6.06307
130080.0000   -5.78142
130120.0000   -6.26397
130160.0000   -6.15553
130200.0000   -6.63569
130240.0000   -6.68453
130280.0000   -5.55734
130320.0000   -6.51054
130360.0000   -6.29600
130400.0000   -5.64885
130440.0000   -5.95731
130480.0000   -6.73007
130520.0000   -6.44973
130560.0000   -6.24563
130600.0000   -6.04408
130640.0000   -5.92203
130680.0000   -5.55734
130720.0000   -6.40626
130760.0000   -6.05992
130800.0000   -5.77370
130840.0000   -5.61993
130880.0000   -5.77572
130920.0000   -5.41465
130960.0000   -5.38525
131000.0000   -5.83521
131040.0000   -6.27920
131080.0000   -6.17661
131120.0000   -6.27313
131160.0000   -6.43710
131200.0000   -6.13199
131240.0000   -6.41076
131280.0000   -6.39879
131320.0000   -5.10514
131360.0000   -5.71365
131400.0000   -5.99697
131440.0000   -6.67871
131480.0000   -7.21785
131520.0000   -6.21332
131560.0000   -6.98669
131600.0000   -6.29232
131640.0000   -6.65162
131680.0000   -6.28654
131720.0000   -6.22942
131760.0000   -6.07522
131800.0000   -5.70296
131840.0000   -5.86161
131880.0000   -5.91621
131920.0000   -6.66764
131960.0000   -7.13848
132000.0000   -6.47223
132040.0000   -6.16159
132080.0000   -6.36886
132120.0000   -6.82499
132160.0000   -5.64753
132200.0000   -6.38038
132240.0000   -6.43805
132280.0000   -6.64377
132320.0000   -6.51979
132360.0000   -6.72916
132400.0000   -6.67794
132440.0000   -5.63689
132480.0000   -5.89488
132520.0000   -6.41867
132560.0000   -5.97192
132600.0000   -6.75494
132640.0000   -6.48929
132680.0000   -7.13014
132720.0000   -6.72168
132760.0000   -6.37571
132800.0000   -5.53094
132840.0000   -6.25479
132880.0000   -4.55307
132920.0000   -7.08499
132960.0000   -6.64671
133000.0000   -6.80849
133040.0000   -7.49489
133080.0000   -7.52747
133120.0000   -7.15909
133160.0000   -6.78329
133200.0000   -6.64411
133240.0000   -6.75568
133280.0000   -6.19624
133320.0000   -6.04315
133360.0000   -5.72492
133400.0000   -5.29130
133440.0000   -6.03429
133480.0000   -6.39911
133520.0000   -6.13497
133560.0000   -5.22323
133600.0000   -6.20098
133640.0000   -6.13753
133680.0000   -6.26830
133720.0000   -6.80236
133760.0000   -6.34544
133800.0000   -6.98153
133840.0000   -6.17689
133880.0000   -6.66881
133920.0000   -6.50613
133960.0000   -6.53778
134000.0000   -5.90863
134040.0000   -5.67347
134080.0000   -6.47217
134120.0000   -5.93705
134160.0000   -6.21773
134200.0000   -5.01382
134240.0000   -5.55549
134280.0000   -6.38910
134320.0000   -6.35656
134360.0000   -6.22373
134400.0000   -6.08510
134440.0000   -5.84719
134480.0000   -6.22411
134520.0000   -6.03571
134560.0000   -6.26488
134600.0000   -6.12174
134640.0000   -5.51704
134680.0000   -6.93946
134720.0000   -5.91560
134760.0000   -5.83836
134800.0000   -5.31133
134840.0000   -5.56477
134880.0000   -5.01125
134920.0000   -5.38955
134960.0000   -4.02969
135000.0000   -5.01412
135040.0000   -5.62098
135080.0000   -4.86643
135120.0000   -5.89930
135160.0000   -5.63872
135200.0000   -6.13319
135240.0000   -6.49644
135280.0000   -5.89354
135320.0000   -5.09333
135360.0000   -6.30503
135400.0000   -7.01031
135440.0000   -6.14039
135480.0000   -5.95932
135520.0000   -6.04354
135560.0000   -5.44539
135600.0000   -5.75541
135640.0000   -6.31030
135680.0000   -6.45782
135720.0000   -6.08641
135760.0000   -5.85746
135800.0000   -6.62624
135840.0000   -6.24464
135880.0000   -6.35915
135920.0000   -6.83966
135960.0000   -6.07845
136000.0000   -6.86560
136040.0000   -6.45979
136080.0000   -6.11740
136120.0000   -5.64000
136160.0000   -6.22211
136200.0000   -5.94929
136240.0000   -5.92864
136280.0000   -5.94562
136320.0000   -5.57278
136360.0000   -5.36856
136400.0000   -5.39765
136440.0000   -5.61084
136480.0000   -6.43544
136520.0000   -6.37310
136560.0000   -6.21433
136600.0000   -5.32778
136640.0000   -6.63456
136680.0000   -6.61521
136720.0000   -5.75878
136760.0000   -6.21490
136800.0000   -5.98062
136840.0000   -5.76258
136880.0000   -6.41401
136920.0000   -5.79003
136960.0000   -5.38542
137000.0000   -5.38830
137040.0000   -6.40828
137080.0000   -5.56926
137120.0000   -5.47244
137160.0000   -6.02296
137200.0000   -6.46516
137240.0000   -5.75719
137280.0000   -5.93503
137320.0000   -5.61243
137360.0000   -5.47198
137400.0000   -5.46761
137440.0000   -5.78347
137480.0000   -6.80275
137520.0000   -6.29842
137560.0000   -6.07415
137600.0000   -5.38717
137640.0000   -5.56997
137680.0000   -7.06868
137720.0000   -6.88266
137760.0000   -7.11134
137800.0000   -6.88650
137840.0000   -6.50742
137880.0000   -6.78777
137920.0000   -5.99789
137960.0000   -5.71792
138000.0000   -6.82681
138040.0000   -6.34492
138080.0000   -6.72121
138120.0000   -6.11724
138160.0000   -5.53483
138200.0000   -5.17527
138240.0000   -6.56162
138280.0000   -5.49663
138320.0000   -6.46931
138360.0000   -6.07178
138400.0000   -6.16085
138440.0000   -5.64767
138480.0000   -5.08026
138520.0000   -5.95759
138560.0000   -5.32134
138600.0000   -5.13986
138640.0000   -4.80148
138680.0000   -5.46328
138720.0000   -4.93491
138760.0000   -4.64020
138800.0000   -5.67699
138840.0000   -5.17703
138880.0000   -6.47697
138920.0000   -6.43081
138960.0000   -5.92002
139000.0000   -6.13008
139040.0000   -6.47499
139080.0000   -5.99548
139120.0000   -6.26354
139160.0000   -6.13077
139200.0000   -6.11910
139240.0000   -5.02270
139280.0000   -5.53033
139320.0000   -5.25854
139360.0000   -5.06087
139400.0000   -5.58383
139440.0000   -5.56169
139480.0000   -6.26021
139520.0000   -7.10089
139560.0000   -6.33390
139600.0000   -6.14857
139640.0000   -6.53097
139680.0000   -5.63038
139720.0000   -5.23379
139760.0000   -4.75209
139800.0000   -4.66870
139840.0000   -5.00821
139880.0000   -4.34612
139920.0000   -5.43249
139960.0000   -5.78609
140000.0000   -5.72108
140040.0000   -5.50923
140080.0000   -5.74840
140120.0000   -6.54394
140160.0000   -5.57048
140200.0000   -6.01965
140240.0000   -6.66292
140280.0000   -6.07519
140320.0000   -5.81736
140360.0000   -7.37677
140400.0000   -6.02816
140440.0000   -5.84304
140480.0000   -6.21900
140520.0000   -6.00852
140560.0000   -5.64741
140600.0000   -6.26393
140640.0000   -5.87674
140680.0000   -6.81003
140720.0000   -5.08417
140760.0000   -5.77148
140800.0000   -5.48056
140840.0000   -5.59459
140880.0000   -5.63843
140920.0000   -6.12587
140960.0000   -5.62841
141000.0000   -4.78155
141040.0000   -6.38241
141080.0000   -6.11461
141120.0000   -5.69726
141160.0000   -5.80715
141200.0000   -6.28989
141240.0000   -5.60873
141280.0000   -5.37218
141320.0000   -5.72484
141360.0000   -6.13610
141400.0000   -6.17307
141440.0000   -6.06303
141480.0000   -6.15030
141520.0000   -5.69953
141560.0000   -5.30876
141600.0000   -5.18956
141640.0000   -5.12829
141680.0000   -5.20557
141720.0000   -5.23788
141760.0000   -5.98665
141800.0000   -5.01444
141840.0000   -6.19179
141880.0000   -6.30648
141920.0000   -5.67635
141960.0000   -5.91668
142000.0000   -5.38388
142040.0000   -5.43707
142080.0000   -5.35268
142120.0000   -5.51468
142160.0000   -5.32278
142200.0000   -6.56627
142240.0000   -5.29689
142280.0000   -4.05924
142320.0000   -5.95727
142360.0000   -5.64915
142400.0000   -6.03200
142440.0000   -5.92014
142480.0000   -6.02643
142520.0000   -7.09205
142560.0000   -6.32067
142600.0000   -5.45625
142640.0000   -6.36493
142680.0000   -7.21483
142720.0000   -6.35845
142760.0000   -6.57505
142800.0000   -7.18182
142840.0000   -6.16108
142880.0000   -6.50833
142920.0000   -6.49803
142960.0000   -7.28747
143000.0000   -6.28267
143040.0000   -6.55455
143080.0000   -6.97253
143120.0000   -6.25196
143160.0000   -5.90363
143200.0000   -6.68524
143240.0000   -6.50450
143280.0000   -6.16305
143320.0000   -6.20089
143360.0000   -6.57887
143400.0000   -6.94068
143440.0000   -6.38669
143480.0000   -5.59951
143520.0000   -6.10550
143560.0000   -6.52073
143600.0000   -6.95569
143640.0000   -4.94899
143680.0000   -5.94029
143720.0000   -5.94288
143760.0000   -4.95193
143800.0000   -5.57359
143840.0000   -5.43090
143880.0000   -5.66598
143920.0000   -6.58871
143960.0000   -5.94053
144000.0000   -5.82965
144040.0000   -6.77023
144080.0000   -6.08519
144120.0000   -6.45442
144160.0000   -5.92289
144200.0000   -6.43191
144240.0000   -5.85024
144280.0000   -6.20905
144320.0000   -5.51703
144360.0000   -4.74225
144400.0000   -6.57305
144440.0000   -6.43854
144480.0000   -6.10439
144520.0000   -6.21086
144560.0000   -5.92771
144600.0000   -6.41137
144640.0000   -5.86596
144680.0000   -5.74564
144720.0000   -5.83104
144760.0000   -5.06433
144800.0000   -5.31704
144840.0000   -5.46510
144880.0000   -5.23524
144920.0000   -6.06910
144960.0000   -4.86915
145000.0000   -6.03695
145040.0000   -6.23703
145080.0000   -5.65193
145120.0000   -6.21745
145160.0000   -5.56661
145200.0000   -5.70788
145240.0000   -5.40647
145280.0000   -6.13405
145320.0000   -6.67559
145360.0000   -6.36224
145400.0000   -6.47234
145440.0000   -5.97772
145480.0000   -6.65384
145520.0000   -5.45888
145560.0000   -6.32249
145600.0000   -7.02734
145640.0000   -6.76788
145680.0000   -6.69784
145720.0000   -7.37345
145760.0000   -6.30677
145800.0000   -6.13460
145840.0000   -6.00085
145880.0000   -5.58321
145920.0000   -6.77015
145960.0000   -6.73153
146000.0000   -5.86201
146040.0000   -5.61707
146080.0000   -5.17049
146120.0000   -6.37183
146160.0000   -6.21765
146200.0000   -6.41227
146240.0000   -5.58840
146280.0000   -6.10272
146320.0000   -5.59737
146360.0000   -5.96654
146400.0000   -5.90635
146440.0000   -6.32285
146480.0000   -6.52501
146520.0000   -5.47777
146560.0000   -6.29097
146600.0000   -6.41674
146640.0000   -6.67747
146680.0000   -5.28537
146720.0000   -5.45384
146760.0000   -5.58046
146800.0000   -6.25516
146840.0000   -6.29613
146880.0000   -6.83028
146920.0000   -6.79867
146960.0000   -6.13482
147000.0000   -6.12231
147040.0000   -7.74677
147080.0000   -6.80503
147120.0000   -7.02145
147160.0000   -6.16371
147200.0000   -6.25007
147240.0000   -5.34776
147280.0000   -6.38347
147320.0000   -6.22773
147360.0000   -6.00022
147400.0000   -6.14590
147440.0000   -4.78328
147480.0000   -5.34531
147520.0000   -5.80491
147560.0000   -5.52620
147600.0000   -6.40860
147640.0000   -6.67120
147680.0000   -6.21404
147720.0000   -6.45490
147760.0000   -6.30010
147800.0000   -5.59137
147840.0000   -5.93058
147880.0000   -6.02375
147920.0000   -5.92988
147960.0000   -4.84890
148000.0000   -5.52848
148040.0000   -5.39651
148080.0000   -4.79352
148120.0000   -5.13894
148160.0000   -5.11489
148200.0000   -6.53765
148240.0000   -6.05579
148280.0000   -7.17400
148320.0000   -5.29737
148360.0000   -5.18366
148400.0000   -6.40736
148440.0000   -6.42708
148480.0000   -6.35201
148520.0000   -5.66784
148560.0000   -5.97104
148600.0000   -6.54407
148640.0000   -5.84619
148680.0000   -5.50071
148720.0000   -5.05287
148760.0000   -5.61700
148800.0000   -5.10664
148840.0000   -6.28833
148880.0000   -6.88233
148920.0000   -6.31685
148960.0000   -5.55211
149000.0000   -6.22798
149040.0000   -6.06503
149080.0000   -6.30104
149120.0000   -5.27499
149160.0000   -6.26325
149200.0000   -5.54948
149240.0000   -5.19980
149280.0000   -5.75909
149320.0000   -5.92111
149360.0000   -5.90778
149400.0000   -5.96502
149440.0000   -6.45608
149480.0000   -5.99165
149520.0000   -6.39149
149560.0000   -6.01319
149600.0000   -6.12421
149640.0000   -6.37372
149680.0000   -5.92890
149720.0000   -6.05923
149760.0000   -5.77129
149800.0000   -6.18114
149840.0000   -5.85683
149880.0000   -5.58318
149920.0000   -5.41832
149960.0000   -5.37248
150000.0000   -5.51870
150040.0000   -5.36772
150080.0000   -6.74763
150120.0000   -5.88204
150160.0000   -5.04509
150200.0000   -5.15047
150240.0000   -4.88912
150280.0000   -5.19428
150320.0000   -4.93823
150360.0000   -5.46073
150400.0000   -5.27197
150440.0000   -6.24225
150480.0000   -6.14206
150520.0000   -5.74786
150560.0000   -6.48432
150600.0000   -6.13200
150640.0000   -5.52615
150680.0000   -5.98077
150720.0000   -6.10479
150760.0000   -5.62992
150800.0000   -6.08757
150840.0000   -6.03370
150880.0000   -5.94086
150920.0000   -5.79709
150960.0000   -5.68953
151000.0000   -5.78751
151040.0000   -6.09166
151080.0000   -6.53734
151120.0000   -6.54941
151160.0000   -6.15300
151200.0000   -5.46130
151240.0000   -6.69412
151280.0000   -5.42675
151320.0000   -5.24446
151360.0000   -4.97662
151400.0000   -5.39290
151440.0000   -4.17205
151480.0000   -4.52379
151520.0000   -5.66369
151560.0000   -5.64679
151600.0000   -5.63125
151640.0000   -6.07954
151680.0000   -5.57563
151720.0000   -6.12336
151760.0000   -5.32400
151800.0000   -5.28495
151840.0000   -5.52391
151880.0000   -5.15280
151920.0000   -5.06202
151960.0000   -5.64573
152000.0000   -5.53823
152040.0000   -5.26672
152080.0000   -5.85735
152120.0000   -5.37032
152160.0000   -6.09979
152200.0000   -6.97251
152240.0000   -5.16301
152280.0000   -5.26999
152320.0000   -5.50981
152360.0000   -4.72674
152400.0000   -5.63146
152440.0000   -5.01229
152480.0000   -4.73113
152520.0000   -4.87240
152560.0000   -5.58517
152600.0000   -5.57489
152640.0000   -5.06644
152680.0000   -4.95714
152720.0000   -5.46899
152760.0000   -5.62307
152800.0000   -5.12256
152840.0000   -4.94812
152880.0000   -4.80905
152920.0000   -5.61669
152960.0000   -5.30951
153000.0000   -5.60185
153040.0000   -6.14679
153080.0000   -5.76328
153120.0000   -5.48643
153160.0000   -5.19555
153200.0000   -4.79556
153240.0000   -5.53285
153280.0000   -4.90193
153320.0000   -5.42808
153360.0000   -4.97662
153400.0000   -4.49465
153440.0000   -4.99558
153480.0000   -5.08879
153520.0000   -5.26263
153560.0000   -4.65167
153600.0000   -5.23338
153640.0000   -5.57691
153680.0000   -3.86778
153720.0000   -5.30811
153760.0000   -4.92494
153800.0000   -5.15218
153840.0000   -5.71519
153880.0000   -5.25647
153920.0000   -5.92093
153960.0000   -6.01752
154000.0000   -6.09637
154040.0000   -6.25723
154080.0000   -6.05405
154120.0000   -5.20177
154160.0000   -5.21785
154200.0000   -4.43325
154240.0000   -5.99978
154280.0000   -5.32741
154320.0000   -5.05392
154360.0000   -4.97560
154400.0000   -5.59824
154440.0000   -5.16210
154480.0000   -6.47410
154520.0000   -5.94210
154560.0000   -5.84753
154600.0000   -5.64122
154640.0000   -5.49829
154680.0000   -6.21761
154720.0000   -6.10432
154760.0000   -4.73445
154800.0000   -5.25654
154840.0000   -5.07362
154880.0000   -5.37998
154920.0000   -5.66906
154960.0000   -5.33050
155000.0000   -4.86466
155040.0000   -4.93678
155080.0000   -5.08414
155120.0000   -5.33282
155160.0000   -4.94952
155200.0000   -4.72713
155240.0000   -5.44932
155280.0000   -5.07452
155320.0000   -4.40591
155360.0000   -5.15108
155400.0000   -4.52518
155440.0000   -4.94672
155480.0000   -4.74307
155520.0000   -4.24894
155560.0000   -4.36988
155600.0000   -5.08129
155640.0000   -4.68080
155680.0000   -4.42973
155720.0000   -3.91634
155760.0000   -4.92978
155800.0000   -5.19255
155840.0000   -4.91664
155880.0000   -4.96713
155920.0000   -5.17815
155960.0000   -5.09613
156000.0000   -5.75766
156040.0000   -5.80518
156080.0000   -5.68929
156120.0000   -5.23735
156160.0000   -5.81009
156200.0000   -5.00735
156240.0000   -4.53213
156280.0000   -5.17049
156320.0000   -4.93725
156360.0000   -4.50150
156400.0000   -4.96996
156440.0000   -4.91861
156480.0000   -5.12377
156520.0000   -5.48007
156560.0000   -4.81763
156600.0000   -4.01654
156640.0000   -5.10026
156680.0000   -5.03588
156720.0000   -5.12284
156760.0000   -5.22961
156800.0000   -5.03899
156840.0000   -4.72144
156880.0000   -5.44449
156920.0000   -4.62507
156960.0000   -5.16767
157000.0000   -5.27782
157040.0000   -5.18401
157080.0000   -4.86139
157120.0000   -5.20460
157160.0000   -5.58801
157200.0000   -5.65762
157240.0000   -5.70032
157280.0000   -4.44932
157320.0000   -4.86156
157360.0000   -5.71339
157400.0000   -5.59230
157440.0000   -5.22121
157480.0000   -4.91452
157520.0000   -5.64241
157560.0000   -4.78056
157600.0000   -4.66296
157640.0000   -5.00504
157680.0000   -5.30129
157720.0000   -5.00513
157760.0000   -5.42374
157800.0000   -6.27704
157840.0000   -5.24342
157880.0000   -7.32579
157920.0000   -6.17200
157960.0000   -5.89110
158000.0000   -5.71558
158040.0000   -5.47623
158080.0000   -6.19603
158120.0000   -5.75098
158160.0000   -5.76587
158200.0000   -6.02963
158240.0000   -5.05964
158280.0000   -5.17326
158320.0000   -5.75530
158360.0000   -6.11391
158400.0000   -6.15654
158440.0000   -6.70934
158480.0000   -4.96318
158520.0000   -6.09402
158560.0000   -5.61095
158600.0000   -6.52644
158640.0000   -5.21830
158680.0000   -5.73791
158720.0000   -6.22858
158760.0000   -5.50911
158800.0000   -5.60402
158840.0000   -5.33756
158880.0000   -5.12340
158920.0000   -5.02158
158960.0000   -5.50205
159000.0000   -5.08476
159040.0000   -5.54582
159080.0000   -5.31953
159120.0000   -5.99961
159160.0000   -5.48356
159200.0000   -4.95613
159240.0000   -5.61278
159280.0000   -6.70754
159320.0000   -5.06786
159360.0000   -6.41363
159400.0000   -5.37343
159440.0000   -5.72470
159480.0000   -6.24880
159520.0000   -5.50305
159560.0000   -5.70329
159600.0000   -4.99952
159640.0000   -5.89674
159680.0000   -6.32467
159720.0000   -5.15586
159760.0000   -4.64229
159800.0000   -4.65730
159840.0000   -5.02816
159880.0000   -5.23253
159920.0000   -5.36281
159960.0000   -5.57832
160000.0000   -5.42859
160040.0000   -5.47412
160080.0000   -4.84426
160120.0000   -4.96854
160160.0000   -6.39055
160200.0000   -5.15357
160240.0000   -5.65895
160280.0000   -6.03704
160320.0000   -5.42776
160360.0000   -6.24665
160400.0000   -5.23355
160440.0000   -5.73611
160480.0000   -5.72945
160520.0000   -6.25249
160560.0000   -5.69984
160600.0000   -5.87731
160640.0000   -6.32810
160680.0000   -5.83675
160720.0000   -6.24925
160760.0000   -5.76638
160800.0000   -5.82231
160840.0000   -6.18079
160880.0000   -6.06915
160920.0000   -6.33740
160960.0000   -6.10277
161000.0000   -6.30191
161040.0000   -5.53617
161080.0000   -6.62741
161120.0000   -5.68199
161160.0000   -5.27259
161200.0000   -6.10222
161240.0000   -5.57433
161280.0000   -5.77753
161320.0000   -5.30808
161360.0000   -5.49789
161400.0000   -4.34906
161440.0000   -5.29792
161480.0000   -5.08780
161520.0000   -4.84391
161560.0000   -6.23840
161600.0000   -6.05870
161640.0000   -5.47438
161680.0000   -4.62756
161720.0000   -5.30739
161760.0000   -4.98643
161800.0000   -5.59731
161840.0000   -4.90625
161880.0000   -5.09570
161920.0000   -4.71989
161960.0000   -4.39841
162000.0000   -4.57647
162040.0000   -4.98427
162080.0000   -5.36237
162120.0000   -4.79635
162160.0000   -5.23729
162200.0000   -4.70313
162240.0000   -5.87435
162280.0000   -4.63915
162320.0000   -4.25026
162360.0000   -4.26962
162400.0000   -5.12452
162440.0000   -4.75475
162480.0000   -5.66868
162520.0000   -4.96053
162560.0000   -4.76334
162600.0000   -4.64902
162640.0000   -3.80430
162680.0000   -4.78707
162720.0000   -5.01698
162760.0000   -4.17143
162800.0000   -4.94070
162840.0000   -5.69890
162880.0000   -4.77553
162920.0000   -5.30854
162960.0000   -6.19829
163000.0000   -5.14551
163040.0000   -6.22361
163080.0000   -4.84620
163120.0000   -4.65708
163160.0000   -4.97242
163200.0000   -5.34808
163240.0000   -5.52593
163280.0000   -4.70317
163320.0000   -4.03918
163360.0000   -4.72122
163400.0000   -5.30426
163440.0000   -4.45491
163480.0000   -4.52145
163520.0000   -4.88096
163560.0000   -6.34214
163600.0000   -6.05310
163640.0000   -6.00013
163680.0000   -6.46716
163720.0000   -7.15491
163760.0000   -5.85396
163800.0000   -6.27964
163840.0000   -5.23383
163880.0000   -5.41639
163920.0000   -4.17914
163960.0000   -5.75221
164000.0000   -5.91522
164040.0000   -6.44980
164080.0000   -6.25893
164120.0000   -5.98678
164160.0000   -4.74970
164200.0000   -4.81450
164240.0000   -5.13842
164280.0000   -5.32888
164320.0000   -4.98678
164360.0000   -4.91545
164400.0000   -5.49572
164440.0000   -5.72719
164480.0000   -4.45920
164520.0000   -5.68319
164560.0000   -5.22816
164600.0000   -4.94919
164640.0000   -5.33006
164680.0000   -5.18607
164720.0000   -5.75016
164760.0000   -5.75759
164800.0000   -4.88135
164840.0000   -5.91685
164880.0000   -4.99905
164920.0000   -4.30224
164960.0000   -4.89356
165000.0000   -5.20800
165040.0000   -5.99407
165080.0000   -4.84367
165120.0000   -5.51997
165160.0000   -5.50396
165200.0000   -4.81696
165240.0000   -5.53981
165280.0000   -5.55586
165320.0000   -5.08158
165360.0000   -5.38834
165400.0000   -5.51755
165440.0000   -5.39761
165480.0000   -5.34854
165520.0000   -6.03596
165560.0000   -6.40073
165600.0000   -6.05713
165640.0000   -5.99366
165680.0000   -5.63667
165720.0000   -4.86244
165760.0000   -5.67725
165800.0000   -5.48358
165840.0000   -4.70740
165880.0000   -5.82356
165920.0000   -5.55599
165960.0000   -5.77491
166000.0000   -6.18585
166040.0000   -6.12094
166080.0000   -5.26161
166120.0000   -6.81327
166160.0000   -6.85988
166200.0000   -5.66620
166240.0000   -5.75102
166280.0000   -5.15211
166320.0000   -5.32696
166360.0000   -4.98246
166400.0000   -6.13328
166440.0000   -4.31092
166480.0000   -4.65526
166520.0000   -5.11738
166560.0000   -5.69748
166600.0000   -5.74111
166640.0000   -5.98070
166680.0000   -6.00834
166720.0000   -5.82702
166760.0000   -5.89932
166800.0000   -5.15664
166840.0000   -4.63272
166880.0000   -5.36897
166920.0000   -5.98019
166960.0000   -6.46392
167000.0000   -5.21170
167040.0000   -5.42071
167080.0000   -5.42060
167120.0000   -5.08815
167160.0000   -4.37820
167200.0000   -4.40839
167240.0000   -5.14033
167280.0000   -5.01215
167320.0000   -4.70675
167360.0000   -4.97465
167400.0000   -4.89676
167440.0000   -5.21794
167480.0000   -5.71417
167520.0000   -5.47158
167560.0000   -4.49561
167600.0000   -4.33764
167640.0000   -3.86547
167680.0000   -4.68840
167720.0000   -5.64022
167760.0000   -5.42783
167800.0000   -5.26509
167840.0000   -5.21726
167880.0000   -5.93564
167920.0000   -5.47987
167960.0000   -6.70414
168000.0000   -6.77021
168040.0000   -5.62699
168080.0000   -5.14021
168120.0000   -5.08819
168160.0000   -5.47060
168200.0000   -5.75096
168240.0000   -5.10887
168280.0000   -6.24012
168320.0000   -5.44367
168360.0000   -6.31570
168400.0000   -5.62386
168440.0000   -5.34695
168480.0000   -4.67315
168520.0000   -5.37675
168560.0000   -5.95149
168600.0000   -6.17658
168640.0000   -5.14023
168680.0000   -5.16412
168720.0000   -5.72010
168760.0000   -5.61160
168800.0000   -5.43778
168840.0000   -4.49762
168880.0000   -4.95377
168920.0000   -4.37894
168960.0000   -4.64424
169000.0000   -5.19670
169040.0000   -4.98909
169080.0000   -5.24595
169120.0000   -4.43414
169160.0000   -5.48156
169200.0000   -4.65414
169240.0000   -4.88509
169280.0000   -4.56651
169320.0000   -5.43885
169360.0000   -5.21285
169400.0000   -5.53886
169440.0000   -5.75857
169480.0000   -5.02485
169520.0000   -5.42917
169560.0000   -5.89770
169600.0000   -5.56702
169640.0000   -5.96894
169680.0000   -5.76903
169720.0000   -5.87120
169760.0000   -5.66647
169800.0000   -6.06876
169840.0000   -4.95808
169880.0000   -5.52701
169920.0000   -5.51812
169960.0000   -4.69941
170000.0000   -4.92955
170040.0000   -4.89358
170080.0000   -4.30905
170120.0000   -4.42546
170160.0000   -4.24951
170200.0000   -5.21915
170240.0000   -4.71326
170280.0000   -5.78584
170320.0000   -5.78417
170360.0000   -5.68698
170400.0000   -5.08305
170440.0000   -4.95455
170480.0000   -5.13481
170520.0000   -5.48793
170560.0000   -5.47656
170600.0000   -4.31496
170640.0000   -4.35725
170680.0000   -4.87207
170720.0000   -5.46290
170760.0000   -4.73265
170800.0000   -5.07422
170840.0000   -5.22710
170880.0000   -6.30016
170920.0000   -6.25226
170960.0000   -5.53854
171000.0000   -5.36053
171040.0000   -5.66217
171080.0000   -5.62333
171120.0000   -6.31380
171160.0000   -5.24795
171200.0000   -5.46042
171240.0000   -5.81581
171280.0000   -5.30387
171320.0000   -5.19628
171360.0000   -5.63510
171400.0000   -5.62937
171440.0000   -5.48435
171480.0000   -5.95191
171520.0000   -4.46369
171560.0000   -5.23839
171600.0000   -5.52252
171640.0000   -5.76225
171680.0000   -5.50652
171720.0000   -4.92980
171760.0000   -4.93584
171800.0000   -5.26782
171840.0000   -5.61477
171880.0000   -6.05316
171920.0000   -5.64374
171960.0000   -5.69665
172000.0000   -5.92638
172040.0000   -5.17960
172080.0000   -5.37624
172120.0000   -5.24405
172160.0000   -4.50628
172200.0000   -5.45378
172240.0000   -5.90213
172280.0000   -4.75712
172320.0000   -5.97519
172360.0000   -5.32888
172400.0000   -6.13431
172440.0000   -6.10791
172480.0000   -5.29863
172520.0000   -6.09852
172560.0000   -5.33461
172600.0000   -5.53984
172640.0000   -6.05376
172680.0000   -4.51219
172720.0000   -5.29292
172760.0000   -6.31781
172800.0000   -5.12819
172840.0000   -6.03705
172880.0000   -6.24222
172920.0000   -6.34892
172960.0000   -5.17506
173000.0000   -5.49757
173040.0000   -5.27737
173080.0000   -6.36512
173120.0000   -5.65277
173160.0000   -5.65994
173200.0000   -4.76755
173240.0000   -5.36903
173280.0000   -5.60516
173320.0000   -5.30217
173360.0000   -4.80359
173400.0000   -5.96408
173440.0000   -4.49095
173480.0000   -5.11608
173520.0000   -5.13824
173560.0000   -5.30684
173600.0000   -4.82916
173640.0000   -4.68784
173680.0000   -5.18269
173720.0000   -5.75534
173760.0000   -5.81006
173800.0000   -4.34290
173840.0000   -4.69914
173880.0000   -4.30561
173920.0000   -5.05653
173960.0000   -5.48686
174000.0000   -5.01807
174040.0000   -5.80690
174080.0000   -6.17525
174120.0000   -6.74044
174160.0000   -5.79997
174200.0000   -5.27959
174240.0000   -4.72819
174280.0000   -3.99328
174320.0000   -3.61777
174360.0000   -4.34158
174400.0000   -4.53407
174440.0000   -4.83349
174480.0000   -4.88072
174520.0000   -4.94601
174560.0000   -5.57773
174600.0000   -5.25299
174640.0000   -4.78502
174680.0000   -5.03461
174720.0000   -4.63343
174760.0000   -5.16553
174800.0000   -5.68081
174840.0000   -5.00216
174880.0000   -6.05727
174920.0000   -5.41767
174960.0000   -5.72817
175000.0000   -5.17646
175040.0000   -5.08034
175080.0000   -4.11117
175120.0000   -4.62621
175160.0000   -5.14447
175200.0000   -5.35122
175240.0000   -5.69031
175280.0000   -4.48161
175320.0000   -4.88031
175360.0000   -4.00410
175400.0000   -5.54092
175440.0000   -4.79369
175480.0000   -4.15989
175520.0000   -4.52424
175560.0000   -4.78123
175600.0000   -4.68282
175640.0000   -5.35525
175680.0000   -5.47694
175720.0000   -5.59002
175760.0000   -5.48478
175800.0000   -5.36540
175840.0000   -5.56396
175880.0000   -5.47462
175920.0000   -5.33638
175960.0000   -4.92950
176000.0000   -5.19251
176040.0000   -4.45939
176080.0000   -4.45079
176120.0000   -4.99862
176160.0000   -4.40474
176200.0000   -3.98573
176240.0000   -4.53750
176280.0000   -5.70414
176320.0000   -5.46925
176360.0000   -4.52578
176400.0000   -4.47937
176440.0000   -5.00598
176480.0000   -4.49847
176520.0000   -5.16934
176560.0000   -4.35658
176600.0000   -3.87993
176640.0000   -4.80032
176680.0000   -4.70296
176720.0000   -4.35736
176760.0000   -4.37022
176800.0000   -4.23529
176840.0000   -4.58959
176880.0000   -4.87989
176920.0000   -4.72639
176960.0000   -4.34601
177000.0000   -4.77088
177040.0000   -3.92160
177080.0000   -3.71995
177120.0000   -4.30537
177160.0000   -5.13167
177200.0000   -4.96961
177240.0000   -4.55280
177280.0000   -4.74261
177320.0000   -4.57229
177360.0000   -4.30121
177400.0000   -3.67238
177440.0000   -3.55463
177480.0000   -3.55765
177520.0000   -3.98834
177560.0000   -4.18889
177600.0000   -4.49635
177640.0000   -4.49370
177680.0000   -5.07321
177720.0000   -3.84822
177760.0000   -5.16656
177800.0000   -4.11043
177840.0000   -5.41766
177880.0000   -4.80055
177920.0000   -5.29355
177960.0000   -4.25834
178000.0000   -4.17239
178040.0000   -4.16499
178080.0000   -3.99650
178120.0000   -4.64833
178160.0000   -4.99476
178200.0000   -4.06980
178240.0000   -4.99029
178280.0000   -4.30429
178320.0000   -4.51951
178360.0000   -4.29141
178400.0000   -3.98633
178440.0000   -4.42088
178480.0000   -4.84960
178520.0000   -4.70698
178560.0000   -5.37649
178600.0000   -4.82129
178640.0000   -4.67080
178680.0000   -4.35745
178720.0000   -4.50337
178760.0000   -4.38184
178800.0000   -4.66524
178840.0000   -4.41056
178880.0000   -5.42778
178920.0000   -5.22134
178960.0000   -5.03673
179000.0000   -4.47661
179040.0000   -4.55193
179080.0000   -4.16428
179120.0000   -4.83718
179160.0000   -4.80665
179200.0000   -4.57144
179240.0000   -5.21926
179280.0000   -4.52128
179320.0000   -5.07806
179360.0000   -5.80710
179400.0000   -4.83883
179440.0000   -4.67269
179480.0000   -5.45971
179520.0000   -5.06682
179560.0000   -4.98712
179600.0000   -4.72808
179640.0000   -5.24337
179680.0000   -4.99866
179720.0000   -5.24019
179760.0000   -5.31952
179800.0000   -5.59158
179840.0000   -5.88551
179880.0000   -5.05803
179920.0000   -5.04341
179960.0000   -5.46883
180000.0000   -5.09794
180040.0000   -3.75145
180080.0000   -4.78378
180120.0000   -5.57243
180160.0000   -5.53245
180200.0000   -5.12555
180240.0000   -5.83115
180280.0000   -5.51918
180320.0000   -5.66360
180360.0000   -5.52500
180400.0000   -5.82274
180440.0000   -5.32603
180480.0000   -5.47229
180520.0000   -4.59433
180560.0000   -5.22762
180600.0000   -5.86026
180640.0000   -4.82479
180680.0000   -4.96960
180720.0000   -5.05671
180760.0000   -4.88830
180800.0000   -5.35340
180840.0000   -5.94152
180880.0000   -5.44563
180920.0000   -5.35188
180960.0000   -5.86608
181000.0000   -5.98662
181040.0000   -6.23160
181080.0000   -4.89574
181120.0000   -5.45641
181160.0000   -5.53401
181200.0000   -5.17252
181240.0000   -4.91903
181280.0000   -4.79069
181320.0000   -5.81327
181360.0000   -5.54315
181400.0000   -5.52191
181440.0000   -4.47635
181480.0000   -4.70449
181520.0000   -4.38591
181560.0000   -4.28927
181600.0000   -4.96311
181640.0000   -5.11994
181680.0000   -4.78898
181720.0000   -4.90866
181760.0000   -3.88200
181800.0000   -5.15898
181840.0000   -5.97638
181880.0000   -4.66920
181920.0000   -5.13454
181960.0000   -4.69980
182000.0000   -5.17126
182040.0000   -5.27729
182080.0000   -5.76552
182120.0000   -5.54574
182160.0000   -5.81375
182200.0000   -3.96460
182240.0000   -4.67492
182280.0000   -5.11235
182320.0000   -4.98165
182360.0000   -6.16191
182400.0000   -5.13542
182440.0000   -5.24629
182480.0000   -5.10357
182520.0000   -4.46073
182560.0000   -5.30338
182600.0000   -5.28915
182640.0000   -4.95797
182680.0000   -5.30510
182720.0000   -4.96116
182760.0000   -4.45589
182800.0000   -6.22133
182840.0000   -5.43935
182880.0000   -4.77260
182920.0000   -5.15997
182960.0000   -5.43411
183000.0000   -4.94759
183040.0000   -4.47073
183080.0000   -4.39919
183120.0000   -5.12976
183160.0000   -4.44907
183200.0000   -5.20578
183240.0000   -4.62155
183280.0000   -4.72316
183320.0000   -4.45568
183360.0000   -3.97747
183400.0000   -4.37536
183440.0000   -5.10131
183480.0000   -4.02825
183520.0000   -3.75300
183560.0000   -4.52228
183600.0000   -4.40854
183640.0000   -5.00483
183680.0000   -4.25381
183720.0000   -4.16829
183760.0000   -4.64988
183800.0000   -5.18001
183840.0000   -5.01429
183880.0000   -4.58304
183920.0000   -4.58226
183960.0000   -5.22403
184000.0000   -5.41778
184040.0000   -5.32460
184080.0000   -4.61391
184120.0000   -5.12084
184160.0000   -5.08211
184200.0000   -5.46588
184240.0000   -5.68324
184280.0000   -5.53562
184320.0000   -4.99364
184360.0000   -6.01409
184400.0000   -5.16752
184440.0000   -5.69163
184480.0000   -5.25467
184520.0000   -4.77834
184560.0000   -4.19939
184600.0000   -5.87956
184640.0000   -5.25497
184680.0000   -5.82475
184720.0000   -5.42117
184760.0000   -4.40615
184800.0000   -5.87072
184840.0000   -5.50164
184880.0000   -4.90610
184920.0000   -5.24595
184960.0000   -4.81823
185000.0000   -5.15555
185040.0000   -5.44763
185080.0000   -4.37153
185120.0000   -4.48066
185160.0000   -4.83095
185200.0000   -5.88488
185240.0000   -5.95744
185280.0000   -5.37090
185320.0000   -5.64296
185360.0000   -5.87092
185400.0000   -5.75435
185440.0000   -5.11009
185480.0000   -5.83328
185520.0000   -5.78670
185560.0000   -5.82913
185600.0000   -4.99689
185640.0000   -5.20454
185680.0000   -4.83706
185720.0000   -4.96907
185760.0000   -6.01476
185800.0000   -5.65209
185840.0000   -3.85150
185880.0000   -5.95553
185920.0000   -4.10292
185960.0000   -5.66887
186000.0000   -5.15129
186040.0000   -5.11951
186080.0000   -5.92728
186120.0000   -4.39010
186160.0000   -5.46126
186200.0000   -5.40709
186240.0000   -4.87214
186280.0000   -4.98500
186320.0000   -5.08904
186360.0000   -5.39735
186400.0000   -5.30416
186440.0000   -4.90305
186480.0000   -4.37872
186520.0000   -4.87414
186560.0000   -5.19801
186600.0000   -5.31633
186640.0000   -4.61336
186680.0000   -4.34337
186720.0000   -4.90635
186760.0000   -5.27670
186800.0000   -5.16187
186840.0000   -4.73551
186880.0000   -5.36101
186920.0000   -5.55270
186960.0000   -6.32699
187000.0000   -5.11903
187040.0000   -5.53316
187080.0000   -5.61531
187120.0000   -5.55967
187160.0000   -5.53166
187200.0000   -4.77127
187240.0000   -4.56176
187280.0000   -4.23976
187320.0000   -4.82290
187360.0000   -4.89983
187400.0000   -6.10242
187440.0000   -5.78033
187480.0000   -6.24666
187520.0000   -5.29322
187560.0000   -4.79782
187600.0000   -5.86120
187640.0000   -4.93956
187680.0000   -4.57141
187720.0000   -5.31993
187760.0000   -4.96648
187800.0000   -5.50690
187840.0000   -6.05970
187880.0000   -6.32537
187920.0000   -4.95710
187960.0000   -5.13980
188000.0000   -5.72417
188040.0000   -6.03925
188080.0000   -6.16351
188120.0000   -5.31849
188160.0000   -6.21525
188200.0000   -6.43282
188240.0000   -5.11748
188280.0000   -5.72889
188320.0000   -5.97908
188360.0000   -5.80662
188400.0000   -5.85848
188440.0000   -5.74472
188480.0000   -5.61647
188520.0000   -6.08274
188560.0000   -6.29924
188600.0000   -4.81980
188640.0000   -6.09650
188680.0000   -5.98426
188720.0000   -6.04321
188760.0000   -5.31243
188800.0000   -5.67480
188840.0000   -6.25394
188880.0000   -6.00900
188920.0000   -6.70616
188960.0000   -6.45744
189000.0000   -6.47690
189040.0000   -5.07309
189080.0000   -5.22906
189120.0000   -6.07320
189160.0000   -6.70700
189200.0000   -5.58749
189240.0000   -5.77197
189280.0000   -4.49498
189320.0000   -5.11988
189360.0000   -5.55640
189400.0000   -6.08020
189440.0000   -4.99148
189480.0000   -5.31904
189520.0000   -5.46525
189560.0000   -5.88824
189600.0000   -4.62368
189640.0000   -4.72248
189680.0000   -5.35770
189720.0000   -5.93244
189760.0000   -5.34811
189800.0000   -5.86221
189840.0000   -6.09632
189880.0000   -6.66042
189920.0000   -5.92722
189960.0000   -5.42731
190000.0000   -6.21626
190040.0000   -6.27323
190080.0000   -5.93985
190120.0000   -5.48767
190160.0000   -5.81271
190200.0000   -5.73082
190240.0000   -6.59516
190280.0000   -5.24387
190320.0000   -6.12075
190360.0000   -6.01475
190400.0000   -6.78161
190440.0000   -6.70857
190480.0000   -5.99117
190520.0000   -5.16855
190560.0000   -6.20291
190600.0000   -6.20546
190640.0000   -6.05964
190680.0000   -5.65908
190720.0000   -4.93346
190760.0000   -6.11832
190800.0000   -5.39935
190840.0000   -5.35609
190880.0000   -6.33409
190920.0000   -5.57269
190960.0000   -6.23420
191000.0000   -5.85880
191040.0000   -5.56709
191080.0000   -4.93758
191120.0000   -5.57727
191160.0000   -5.31872
191200.0000   -6.05675
191240.0000   -5.27279
191280.0000   -6.08424
191320.0000   -5.96414
191360.0000   -6.03307
191400.0000   -6.23645
191440.0000   -6.19011
191480.0000   -6.20998
191520.0000   -5.36764
191560.0000   -5.05391
191600.0000   -6.23758
191640.0000   -5.55291
191680.0000   -6.27099
191720.0000   -6.44030
191760.0000   -6.64083
191800.0000   -6.63533
191840.0000   -6.45672
191880.0000   -5.57622
191920.0000   -5.42142
191960.0000   -5.61337
192000.0000   -4.96767
192040.0000   -5.04587
192080.0000   -5.42496
192120.0000   -5.81565
192160.0000   -6.05337
192200.0000   -5.33363
192240.0000   -5.04901
192280.0000   -4.98800
192320.0000   -5.89010
192360.0000   -6.50698
192400.0000   -6.39020
192440.0000   -6.02359
192480.0000   -5.55601
192520.0000   -5.59547
192560.0000   -5.40719
192600.0000   -4.69257
192640.0000   -5.28751
192680.0000   -6.83630
192720.0000   -6.76330
192760.0000   -6.27728
192800.0000   -5.43858
192840.0000   -6.15660
192880.0000   -6.63015
192920.0000   -6.45792
192960.0000   -6.14090
193000.0000   -6.28794
193040.0000   -6.40076
193080.0000   -7.39340
193120.0000   -6.16268
193160.0000   -6.33378
193200.0000   -6.39174
193240.0000   -7.21135
193280.0000   -5.52904
193320.0000   -4.53594
193360.0000   -5.90220
193400.0000   -5.79227
193440.0000   -6.21222
193480.0000   -6.13073
193520.0000   -5.77779
193560.0000   -6.61811
193600.0000   -5.78520
193640.0000   -6.62417
193680.0000   -6.48506
193720.0000   -6.22806
193760.0000   -5.24954
193800.0000   -5.93115
193840.0000   -5.78611
193880.0000   -6.51830
193920.0000   -5.86482
193960.0000   -5.89077
194000.0000   -5.16610
194040.0000   -5.90050
194080.0000   -3.99858
194120.0000   -5.70005
194160.0000   -6.11303
194200.0000   -6.32512
194240.0000   -6.67600
194280.0000   -6.95242
194320.0000   -7.10622
194360.0000   -6.32305
194400.0000   -6.57666
194440.0000   -6.21017
194480.0000   -5.28555
194520.0000   -5.30219
194560.0000   -5.66122
194600.0000   -6.33138
194640.0000   -6.02493
194680.0000   -5.92298
194720.0000   -5.69241
194760.0000   -5.01672
194800.0000   -5.23358
194840.0000   -5.48796
194880.0000   -4.71824
194920.0000   -5.44478
194960.0000   -6.88401
195000.0000   -5.78066
195040.0000   -4.71422
195080.0000   -5.27073
195120.0000   -5.54504
195160.0000   -5.47013
195200.0000   -5.69433
195240.0000   -4.99664
195280.0000   -5.03603
195320.0000   -5.19089
195360.0000   -5.37364
195400.0000   -5.00331
195440.0000   -4.93961
195480.0000   -5.24184
195520.0000   -5.57373
195560.0000   -4.75062
195600.0000   -5.93773
195640.0000   -5.02153
195680.0000   -5.50982
195720.0000   -5.67754
195760.0000   -6.63082
195800.0000   -6.35852
195840.0000   -6.62217
195880.0000   -6.12696
195920.0000   -5.70501
195960.0000   -5.64856
196000.0000   -5.21220
196040.0000   -5.19657
196080.0000   -4.27139
196120.0000   -5.50801
196160.0000   -5.50744
196200.0000   -5.78933
196240.0000   -5.24681
196280.0000   -4.28036
196320.0000   -6.18983
196360.0000   -4.92540
196400.0000   -6.19473
196440.0000   -5.77810
196480.0000   -5.42657
196520.0000   -6.28138
196560.0000   -6.75425
196600.0000   -4.58771
196640.0000   -4.58960
196680.0000   -3.96147
196720.0000   -5.07017
196760.0000   -6.07434
196800.0000   -5.72148
196840.0000   -5.23512
196880.0000   -5.21173
196920.0000   -5.19898
196960.0000   -5.04400
197000.0000   -5.66205
197040.0000   -5.84508
197080.0000   -7.26514
197120.0000   -5.51888
197160.0000   -6.10237
197200.0000   -5.25735
197240.0000   -4.79613
197280.0000   -5.01548
197320.0000   -5.30687
197360.0000   -6.33513
197400.0000   -6.43543
197440.0000   -5.13413
197480.0000   -5.84990
197520.0000   -5.56426
197560.0000   -6.33847
197600.0000   -5.58434
197640.0000   -5.43974
197680.0000   -5.89585
197720.0000   -5.99140
197760.0000   -6.15723
197800.0000   -5.33665
197840.0000   -6.76814
197880.0000   -5.32314
197920.0000   -6.26454
197960.0000   -6.51634
198000.0000   -6.20164
198040.0000   -6.07188
198080.0000   -6.48980
198120.0000   -6.02904
198160.0000   -5.05886
198200.0000   -5.51684
198240.0000   -6.04010
198280.0000   -5.75599
198320.0000   -5.33011
198360.0000   -5.87807
198400.0000   -4.97490
198440.0000   -5.51313
198480.0000   -4.87981
198520.0000   -4.36980
198560.0000   -4.41821
198600.0000   -4.86684
198640.0000   -4.30328
198680.0000   -4.58794
198720.0000   -4.24183
198760.0000   -4.56818
198800.0000   -5.26576
198840.0000   -4.42131
198880.0000   -5.29356
198920.0000   -4.92115
198960.0000   -4.64157
199000.0000   -4.98324
199040.0000   -5.61041
199080.0000   -5.69086
199120.0000   -4.85999
199160.0000   -5.34360
199200.0000   -4.25379
199240.0000   -5.57695
199280.0000   -6.28127
199320.0000   -6.25383
199360.0000   -5.11504
199400.0000   -5.49265
199440.0000   -4.60683
199480.0000   -5.02217
199520.0000   -5.30340
199560.0000   -5.81941
199600.0000   -5.40598
199640.0000   -4.38837
199680.0000   -4.84493
199720.0000   -5.28745
199760.0000   -5.11916
199800.0000   -5.47462
199840.0000   -4.76142
199880.0000   -4.44229
199920.0000   -5.00237
199960.0000   -5.55859
200000.0000   -4.45844
200040.0000   -4.78816
200080.0000   -5.06090
200120.0000   -4.71725
200160.0000   -4.74873
200200.0000   -5.26888
200240.0000   -4.90000
200280.0000   -5.60449
200320.0000   -5.23364
200360.0000   -4.69873
200400.0000   -4.54733
200440.0000   -4.99742
200480.0000   -5.28171
200520.0000   -5.66748
200560.0000   -4.97703
200600.0000   -5.60662
200640.0000   -5.11672
200680.0000   -5.43509
200720.0000   -5.44159
200760.0000   -5.06614
200800.0000   -5.39051
200840.0000   -5.76678
200880.0000   -5.35710
200920.0000   -5.80160
200960.0000   -5.12737
201000.0000   -5.11710
201040.0000   -5.91382
201080.0000   -5.04429
201120.0000   -5.53333
201160.0000   -4.85495
201200.0000   -5.00673
201240.0000   -5.02353
201280.0000   -4.42690
201320.0000   -4.78308
201360.0000   -5.33330
201400.0000   -5.18268
201440.0000   -4.02456
201480.0000   -4.03188
201520.0000   -3.31680
201560.0000   -4.23738
201600.0000   -4.67705
201640.0000   -4.51206
201680.0000   -4.72664
201720.0000   -4.70690
201760.0000   -4.78264
201800.0000   -4.24827
201840.0000   -4.70498
201880.0000   -4.29563
201920.0000   -4.62275
201960.0000   -4.24585
202000.0000   -4.77815
202040.0000   -5.25278
202080.0000   -5.72843
202120.0000   -4.88539
202160.0000   -5.21545
202200.0000   -4.80474
202240.0000   -4.89284
202280.0000   -4.63787
202320.0000   -5.74010
202360.0000   -5.32302
202400.0000   -5.20519
202440.0000   -5.07062
202480.0000   -5.29827
202520.0000   -4.75221
202560.0000   -4.37374
202600.0000   -4.90614
202640.0000   -5.42190
202680.0000   -4.35401
202720.0000   -4.95487
202760.0000   -4.97254
202800.0000   -5.80095
202840.0000   -5.14953
202880.0000   -5.79768
202920.0000   -5.22283
202960.0000   -4.61932
203000.0000   -4.92585
203040.0000   -5.88031
203080.0000   -6.55340
203120.0000   -4.96917
203160.0000   -4.95666
203200.0000   -6.18799
203240.0000   -5.82608
203280.0000   -5.35665
203320.0000   -5.18952
203360.0000   -6.58007
203400.0000   -5.73194
203440.0000   -6.26485
203480.0000   -5.87742
203520.0000   -6.55901
203560.0000   -6.27477
203600.0000   -6.71618
203640.0000   -7.23204
203680.0000   -6.68226
203720.0000   -6.20528
203760.0000   -5.70037
203800.0000   -5.60105
203840.0000   -6.33371
203880.0000   -6.36053
203920.0000   -5.90073
203960.0000   -6.50135
204000.0000   -6.15213
204040.0000   -5.85558
204080.0000   -6.26009
204120.0000   -6.20654
204160.0000   -5.69621
204200.0000   -6.70456
204240.0000   -6.33690
204280.0000   -5.74360
204320.0000   -5.74235
204360.0000   -4.74506
204400.0000   -6.39576
204440.0000   -5.27310
204480.0000   -4.98967
204520.0000   -5.35378
204560.0000   -4.97155
204600.0000   -5.50758
204640.0000   -4.76754
204680.0000   -5.65202
204720.0000   -6.38247
204760.0000   -5.74916
204800.0000   -5.10937
204840.0000   -5.42315
204880.0000   -5.34559
204920.0000   -5.37090
204960.0000   -6.63878
205000.0000   -5.94833
205040.0000   -5.28152
205080.0000   -6.40118
205120.0000   -6.74856
205160.0000   -7.32317
205200.0000   -7.22053
205240.0000   -6.24599
205280.0000   -5.79638
205320.0000   -5.67041
205360.0000   -4.48655
205400.0000   -5.53135
205440.0000   -5.81848
205480.0000   -6.49053
205520.0000   -5.96088
205560.0000   -5.78821
205600.0000   -5.83710
205640.0000   -5.03163
205680.0000   -5.41435
205720.0000   -5.63762
205760.0000   -5.63065
205800.0000   -6.14245
205840.0000   -4.85706
205880.0000   -5.16945
205920.0000   -5.49129
205960.0000   -5.74358
206000.0000   -5.36600
206040.0000   -5.53893
206080.0000   -6.61316
206120.0000   -6.15736
206160.0000   -6.18059
206200.0000   -4.91037
206240.0000   -5.43587
206280.0000   -5.15288
206320.0000   -6.11054
206360.0000   -6.13323
206400.0000   -6.45386
206440.0000   -6.00047
206480.0000   -6.19596
206520.0000   -6.71720
206560.0000   -6.90749
206600.0000   -6.19179
206640.0000   -6.28205
206680.0000   -5.66103
206720.0000   -5.28942
206760.0000   -5.69718
206800.0000   -6.45596
206840.0000   -5.91370
206880.0000   -5.77330
206920.0000   -6.73991
206960.0000   -5.94486
207000.0000   -5.75857
207040.0000   -6.15093
207080.0000   -5.99505
207120.0000   -5.57308
207160.0000   -5.30810
207200.0000   -5.88974
207240.0000   -5.50335
207280.0000   -6.04622
207320.0000   -6.39997
207360.0000   -5.58613
207400.0000   -6.03560
207440.0000   -5.96769
207480.0000   -5.85557
207520.0000   -6.73148
207560.0000   -6.30196
207600.0000   -5.78544
207640.0000   -5.92143
207680.0000   -6.07732
207720.0000   -4.50826
207760.0000   -5.16068
207800.0000   -4.32771
207840.0000   -4.96958
207880.0000   -5.28643
207920.0000   -5.94255
207960.0000   -4.68974
208000.0000   -4.40585
208040.0000   -4.85872
208080.0000   -5.93039
208120.0000   -5.37186
208160.0000   -4.42279
208200.0000   -5.90222
208240.0000   -5.69213
208280.0000   -5.28957
208320.0000   -4.18389
208360.0000   -5.36129
208400.0000   -5.34596
208440.0000   -5.02337
208480.0000   -5.44768
208520.0000   -5.95063
208560.0000   -5.09359
208600.0000   -5.15583
208640.0000   -5.85822
208680.0000   -6.12513
208720.0000   -5.77312
208760.0000   -5.20727
208800.0000   -6.29191
208840.0000   -5.43613
208880.0000   -5.74237
208920.0000   -5.31734
208960.0000   -5.31721
209000.0000   -6.27671
209040.0000   -5.07982
209080.0000   -5.71696
209120.0000   -6.17361
209160.0000   -5.71448
209200.0000   -5.63803
209240.0000   -5.57810
209280.0000   -5.95476
209320.0000   -5.43462
209360.0000   -5.50418
209400.0000   -5.07136
209440.0000   -6.18986
209480.0000   -5.06744
209520.0000   -6.27819
209560.0000   -5.94747
209600.0000   -5.43513
209640.0000   -6.09906
209680.0000   -6.06643
209720.0000   -6.77311
209760.0000   -6.25898
209800.0000   -5.49747
209840.0000   -5.88380
209880.0000   -6.40962
209920.0000   -6.88994
209960.0000   -6.33383
210000.0000   -5.96852
210040.0000   -5.93934
210080.0000   -6.08175
210120.0000   -5.74502
210160.0000   -5.03600
210200.0000   -6.37894
210240.0000   -5.47904
210280.0000   -6.14116
210320.0000   -5.73929
210360.0000   -4.95203
210400.0000   -6.13735
210440.0000   -5.63509
210480.0000   -6.09945
210520.0000   -5.58413
210560.0000   -5.10802
210600.0000   -4.21334
210640.0000   -4.00023
210680.0000   -4.84144
210720.0000   -4.98720
210760.0000   -4.95769
210800.0000   -5.67158
210840.0000   -4.43638
210880.0000   -4.96856
210920.0000   -4.81834
210960.0000   -4.02576
211000.0000   -3.96753
211040.0000   -3.82400
211080.0000   -5.10229
211120.0000   -4.87615
211160.0000   -4.32780
211200.0000   -4.48661
211240.0000   -4.23539
211280.0000   -5.02308
211320.0000   -4.45595
211360.0000   -4.72617
211400.0000   -4.67502
211440.0000   -5.01024
211480.0000   -4.72058
211520.0000   -4.84220
211560.0000   -5.41077
211600.0000   -5.77450
211640.0000   -4.73148
211680.0000   -5.72507
211720.0000   -5.42407
211760.0000   -5.24227
211800.0000   -4.94465
211840.0000   -4.00983
211880.0000   -4.10252
211920.0000   -4.70577
211960.0000   -5.89608
212000.0000   -3.92291
212040.0000   -5.40980
212080.0000   -5.75831
212120.0000   -5.13824
212160.0000   -5.51576
212200.0000   -5.30503
212240.0000   -5.14864
212280.0000   -5.51111
212320.0000   -5.41384
212360.0000   -5.43941
212400.0000   -5.29336
212440.0000   -5.32171
212480.0000   -4.44495
212520.0000   -5.19361
212560.0000   -4.43064
212600.0000   -4.47214
212640.0000   -4.47773
212680.0000   -4.50502
212720.0000   -4.86151
212760.0000   -3.95999
212800.0000   -4.00358
212840.0000   -3.82067
212880.0000   -4.03340
212920.0000   -4.48289
212960.0000   -4.10731
213000.0000   -4.12139
213040.0000   -4.65508
213080.0000   -4.56240
213120.0000   -5.34943
213160.0000   -4.63069
213200.0000   -4.61922
213240.0000   -5.98558
213280.0000   -4.31515
213320.0000   -5.69090
213360.0000   -5.69149
213400.0000   -5.59055
213440.0000   -5.57596
213480.0000   -4.40612
213520.0000   -4.13950
213560.0000   -4.85366
213600.0000   -4.62940
213640.0000   -4.99567
213680.0000   -4.83444
213720.0000   -5.00688
213760.0000   -4.21200
213800.0000   -4.66530
213840.0000   -4.49013
213880.0000   -4.16482
213920.0000   -3.81963
213960.0000   -4.97886
214000.0000   -4.30116
214040.0000   -3.88658
214080.0000   -4.00799
214120.0000   -4.96060
214160.0000   -4.77045
214200.0000   -5.87226
214240.0000   -5.22301
214280.0000   -5.83604
214320.0000   -5.68737
214360.0000   -6.06224
214400.0000   -4.60944
214440.0000   -4.56217
214480.0000   -4.61133
214520.0000   -5.35906
214560.0000   -5.04606
214600.0000   -4.94214
214640.0000   -5.09562
214680.0000   -5.29217
214720.0000   -4.61137
214760.0000   -5.46768
214800.0000   -5.26323
214840.0000   -6.08328
214880.0000   -5.01259
214920.0000   -5.52396
214960.0000   -5.57129
215000.0000   -5.21865
215040.0000   -5.34272
215080.0000   -6.01437
215120.0000   -5.72324
215160.0000   -5.95739
215200.0000   -5.81125
215240.0000   -6.00255
215280.0000   -5.75044
215320.0000   -4.97813
215360.0000   -5.92516
215400.0000   -4.99302
215440.0000   -4.92310
215480.0000   -5.50623
215520.0000   -5.18192
215560.0000   -5.60565
215600.0000   -6.19477
215640.0000   -5.53736
215680.0000   -4.78413
215720.0000   -5.12173
215760.0000   -5.00882
215800.0000   -5.15484
215840.0000   -5.40518
215880.0000   -5.92015
215920.0000   -6.55298
215960.0000   -6.06930
216000.0000   -5.94396
216040.0000   -5.36469
216080.0000   -5.58814
216120.0000   -4.88715
216160.0000   -4.16667
216200.0000   -4.21195
216240.0000   -5.38937
216280.0000   -5.53668
216320.0000   -5.43745
216360.0000   -5.41364
216400.0000   -4.36822
216440.0000   -5.72406
216480.0000   -5.42585
216520.0000   -5.65650
216560.0000   -6.00707
216600.0000   -5.76410
216640.0000   -5.48428
216680.0000   -5.10214
216720.0000   -5.18387
216760.0000   -6.21031
216800.0000   -4.67894
216840.0000   -5.27392
216880.0000   -5.36648
216920.0000   -5.14671
216960.0000   -6.03912
217000.0000   -5.64430
217040.0000   -5.26820
217080.0000   -5.65380
217120.0000   -5.20105
217160.0000   -5.43140
217200.0000   -6.08117
217240.0000   -5.41884
217280.0000   -5.40728
217320.0000   -4.88283
217360.0000   -4.30006
217400.0000   -4.37166
217440.0000   -4.77901
217480.0000   -4.79695
217520.0000   -4.76556
217560.0000   -3.91048
217600.0000   -4.47147
217640.0000   -3.59090
217680.0000   -4.47790
217720.0000   -5.40975
217760.0000   -5.17855
217800.0000   -5.94484
217840.0000   -5.53959
217880.0000   -5.50664
217920.0000   -5.03130
217960.0000   -4.41624
218000.0000   -5.75383
218040.0000   -5.56881
218080.0000   -5.75238
218120.0000   -4.79474
218160.0000   -5.14834
218200.0000   -4.94806
218240.0000   -4.55169
218280.0000   -4.58807
218320.0000   -5.94360
218360.0000   -4.88867
218400.0000   -5.01629
218440.0000   -5.52136
218480.0000   -5.01253
218520.0000   -5.29083
218560.0000   -4.45824
218600.0000   -5.49238
218640.0000   -5.24685
218680.0000   -6.11141
218720.0000   -5.08836
218760.0000   -5.32240
218800.0000   -4.98188
218840.0000   -4.93983
218880.0000   -4.87301
218920.0000   -4.87547
218960.0000   -4.31702
219000.0000   -4.99068
219040.0000   -4.38525
219080.0000   -4.42728
219120.0000   -4.57453
219160.0000   -4.71410
219200.0000   -4.39392
219240.0000   -4.09735
219280.0000   -4.12608
219320.0000   -3.74758
219360.0000   -4.30020
219400.0000   -4.52691
219440.0000   -4.42458
219480.0000   -4.56021
219520.0000   -5.25997
219560.0000   -5.35673
219600.0000   -4.61432
219640.0000   -3.65035
219680.0000   -4.69106
219720.0000   -4.40018
219760.0000   -4.27780
219800.0000   -4.40695
219840.0000   -4.76411
219880.0000   -4.16729
219920.0000   -3.97890
219960.0000   -4.78332
220000.0000   -5.21237
220040.0000   -4.76733
220080.0000   -5.52325
220120.0000   -5.22178
220160.0000   -3.96691
220200.0000   -4.63617
220240.0000   -5.53887
220280.0000   -4.73808
220320.0000   -5.11492
220360.0000   -5.04046
220400.0000   -5.58165
220440.0000   -4.12596
220480.0000   -4.59569
220520.0000   -4.23355
220560.0000   -4.05302
220600.0000   -4.54744
220640.0000   -4.20666
220680.0000   -5.16903
220720.0000   -5.08319
220760.0000   -3.93251
220800.0000   -4.90471
220840.0000   -5.07298
220880.0000   -4.73364
220920.0000   -4.39994
220960.0000   -5.37937
221000.0000   -5.10965
221040.0000   -5.03249
221080.0000   -5.23751
221120.0000   -5.64494
221160.0000   -6.19015
221200.0000   -4.80329
221240.0000   -5.33009
221280.0000   -4.83033
221320.0000   -4.61421
221360.0000   -4.68615
221400.0000   -4.42668
221440.0000   -5.29329
221480.0000   -5.41196
221520.0000   -4.76440
221560.0000   -4.16951
221600.0000   -5.32711
221640.0000   -4.61591
221680.0000   -5.18248
221720.0000   -5.36726
221760.0000   -5.42875
221800.0000   -5.06162
221840.0000   -6.12209
221880.0000   -5.82199
221920.0000   -5.36542
221960.0000   -6.02397
222000.0000   -3.91670
222040.0000   -4.49761
222080.0000   -5.01910
222120.0000   -4.68776
222160.0000   -4.91661
222200.0000   -4.91127
222240.0000   -4.66962
222280.0000   -4.96056
222320.0000   -4.96277
222360.0000   -4.19823
222400.0000   -5.18873
222440.0000   -3.70906
222480.0000   -4.05336
222520.0000   -5.17354
222560.0000   -4.13269
222600.0000   -4.93523
222640.0000   -4.78198
222680.0000   -4.39128
222720.0000   -5.33895
222760.0000   -4.26926
222800.0000   -5.09280
222840.0000   -4.75604
222880.0000   -4.47607
222920.0000   -4.66408
222960.0000   -4.98029
223000.0000   -4.96638
223040.0000   -4.23889
223080.0000   -4.63177
223120.0000   -5.80408
223160.0000   -4.48134
223200.0000   -3.94643
223240.0000   -5.15594
223280.0000   -5.31818
223320.0000   -5.06908
223360.0000   -4.91203
223400.0000   -5.08018
223440.0000   -5.44287
223480.0000   -5.40628
223520.0000   -4.89682
223560.0000   -4.92128
223600.0000   -6.16097
223640.0000   -5.13057
223680.0000   -5.09859
223720.0000   -4.87779
223760.0000   -5.38559
223800.0000   -5.13225
223840.0000   -5.79227
223880.0000   -6.01834
223920.0000   -5.77634
223960.0000   -4.90157
224000.0000   -6.11072
224040.0000   -5.43280
224080.0000   -5.61964
224120.0000   -5.54596
224160.0000   -5.41116
224200.0000   -5.34855
224240.0000   -5.74921
224280.0000   -5.10670
224320.0000   -5.33365
224360.0000   -5.40661
224400.0000   -4.60342
224440.0000   -5.70729
224480.0000   -5.15627
224520.0000   -5.97899
224560.0000   -5.76362
224600.0000   -5.28211
224640.0000   -4.43728
224680.0000   -5.50794
224720.0000   -5.15163
224760.0000   -5.44438
224800.0000   -6.31602
224840.0000   -6.91986
224880.0000   -4.99655
224920.0000   -5.43165
224960.0000   -5.08819
225000.0000   -5.93364
225040.0000   -5.90217
225080.0000   -5.37662
225120.0000   -5.91548
225160.0000   -5.83225
225200.0000   -5.44295
225240.0000   -5.13735
225280.0000   -5.57999
225320.0000   -5.70597
225360.0000   -5.07501
225400.0000   -5.13051
225440.0000   -6.34177
225480.0000   -5.78169
225520.0000   -5.30867
225560.0000   -4.86947
225600.0000   -4.66485
225640.0000   -5.21970
225680.0000   -5.68427
225720.0000   -5.10158
225760.0000   -3.66098
225800.0000   -4.19838
225840.0000   -4.09367
225880.0000   -4.72465
225920.0000   -4.26791
225960.0000   -4.97046
226000.0000   -4.86715
226040.0000   -4.73634
226080.0000   -4.95358
226120.0000   -4.12044
226160.0000   -4.95969
226200.0000   -5.31261
226240.0000   -5.40831
226280.0000   -4.88124
226320.0000   -5.59471
226360.0000   -5.47258
226400.0000   -5.39670
226440.0000   -5.54399
226480.0000   -4.65151
226520.0000   -4.35181
226560.0000   -4.81160
226600.0000   -4.95917
226640.0000   -4.92248
226680.0000   -5.74972
226720.0000   -5.39387
226760.0000   -5.67394
226800.0000   -5.00115
226840.0000   -4.48163
226880.0000   -5.44692
226920.0000   -5.34135
226960.0000   -5.38327
227000.0000   -5.42358
227040.0000   -4.99924
227080.0000   -6.11475
227120.0000   -4.90607
227160.0000   -6.03823
227200.0000   -5.51580
227240.0000   -6.37618
227280.0000   -6.01535
227320.0000   -5.75001
227360.0000   -5.15516
227400.0000   -4.72019
227440.0000   -5.72479
227480.0000   -5.97835
227520.0000   -5.35823
227560.0000   -5.63069
227600.0000   -6.44485
227640.0000   -5.62840
227680.0000   -5.23219
227720.0000   -4.71493
227760.0000   -4.91975
227800.0000   -5.23490
227840.0000   -6.04506
227880.0000   -5.46342
227920.0000   -5.21478
227960.0000   -5.06421
228000.0000   -5.23869
228040.0000   -5.91806
228080.0000   -5.39129
228120.0000   -5.41150
228160.0000   -5.45479
228200.0000   -5.54399
228240.0000   -4.99947
228280.0000   -4.71970
228320.0000   -5.44438
228360.0000   -5.27247
228400.0000   -5.63650
228440.0000   -6.34154
228480.0000   -4.33203
228520.0000   -5.15092
228560.0000   -6.32411
228600.0000   -5.51293
228640.0000   -6.19673
228680.0000   -6.06989
228720.0000   -6.16029
228760.0000   -6.41337
228800.0000   -4.76997
228840.0000   -5.93075
228880.0000   -5.79367
228920.0000   -5.95134
228960.0000   -5.39649
229000.0000   -4.98850
229040.0000   -4.52960
229080.0000   -4.84343
229120.0000   -5.06689
229160.0000   -3.50918
229200.0000   -3.72910
229240.0000   -3.84628
229280.0000   -4.22039
229320.0000   -4.47286
229360.0000   -4.68497
229400.0000   -4.52091
229440.0000   -5.22632
229480.0000   -5.26050
229520.0000   -3.74062
229560.0000   -4.67424
229600.0000   -3.63598
229640.0000   -4.58366
229680.0000   -3.73688
229720.0000   -4.28915
229760.0000   -4.65613
229800.0000   -5.01070
229840.0000   -5.22072
229880.0000   -5.07297
229920.0000   -4.62435
229960.0000   -4.93153
230000.0000   -4.04716
230040.0000   -4.69413
230080.0000   -4.97770
230120.0000   -4.83080
230160.0000   -5.16598
230200.0000   -4.23987
230240.0000   -5.26142
230280.0000   -5.38546
230320.0000   -4.79047
230360.0000   -3.56144
230400.0000   -4.87645
230440.0000   -4.85168
230480.0000   -3.80117
230520.0000   -4.43484
230560.0000   -4.74281
230600.0000   -4.62852
230640.0000   -4.17879
230680.0000   -4.99751
230720.0000   -4.49690
230760.0000   -5.54313
230800.0000   -5.59410
230840.0000   -4.93293
230880.0000   -5.33738
230920.0000   -4.55568
230960.0000   -5.09216
231000.0000   -4.24758
231040.0000   -4.81719
231080.0000   -4.90373
231120.0000   -5.31527
231160.0000   -4.58701
231200.0000   -5.62088
231240.0000   -5.17971
231280.0000   -5.17294
231320.0000   -5.81613
231360.0000   -4.78325
231400.0000   -4.86059
231440.0000   -5.65640
231480.0000   -5.61598
231520.0000   -5.54307
231560.0000   -6.14970
231600.0000   -5.34487
231640.0000   -5.23632
231680.0000   -5.28734
231720.0000   -6.17857
231760.0000   -5.87780
231800.0000   -5.43283
231840.0000   -5.21445
231880.0000   -5.97992
231920.0000   -5.50838
231960.0000   -5.08150
232000.0000   -5.79418
232040.0000   -5.33058
232080.0000   -5.16753
232120.0000   -4.84887
232160.0000   -5.39939
232200.0000   -5.10779
232240.0000   -6.24141
232280.0000   -4.96925
232320.0000   -4.96902
232360.0000   -5.97629
232400.0000   -5.63861
232440.0000   -5.86975
232480.0000   -4.97294
232520.0000   -5.46337
232560.0000   -5.61595
232600.0000   -6.59201
232640.0000   -6.34501
232680.0000   -5.91320
232720.0000   -6.59613
232760.0000   -5.11337
232800.0000   -6.22389
232840.0000   -5.28817
232880.0000   -5.74934
232920.0000   -6.36341
232960.0000   -5.70642
233000.0000   -6.64715
233040.0000   -6.68081
233080.0000   -7.41007
233120.0000   -7.21253
233160.0000   -6.81427
233200.0000   -6.20891
233240.0000   -5.89493
233280.0000   -5.29588
233320.0000   -4.72937
233360.0000   -6.52517
233400.0000   -6.34054
233440.0000   -6.13774
233480.0000   -7.06208
233520.0000   -5.00966
233560.0000   -4.66438
233600.0000   -5.96912
233640.0000   -6.26139
233680.0000   -6.14588
233720.0000   -6.70412
233760.0000   -6.06824
233800.0000   -6.13639
233840.0000   -5.62701
233880.0000   -5.56199
233920.0000   -5.51780
233960.0000   -5.24456
234000.0000   -6.70201
234040.0000   -6.41548
234080.0000   -6.44319
234120.0000   -6.59869
234160.0000   -6.62819
234200.0000   -5.42533
234240.0000   -5.82555
234280.0000   -5.17283
234320.0000   -5.42235
234360.0000   -6.29636
234400.0000   -5.49231
234440.0000   -5.97880
234480.0000   -6.22525
234520.0000   -6.23334
234560.0000   -5.51219
234600.0000   -6.18092
234640.0000   -6.47698
234680.0000   -5.68396
234720.0000   -5.54078
234760.0000   -5.59508
234800.0000   -5.67971
234840.0000   -5.86590
234880.0000   -5.70439
234920.0000   -4.73581
234960.0000   -6.46662
235000.0000   -5.24570
235040.0000   -6.19848
235080.0000   -5.89961
235120.0000   -5.87635
235160.0000   -5.02769
235200.0000   -5.65359
235240.0000   -4.95806
235280.0000   -5.99578
235320.0000   -5.36179
235360.0000   -4.25597
235400.0000   -4.26670
235440.0000   -4.45663
235480.0000   -5.05142
235520.0000   -4.76713
235560.0000   -4.75813
235600.0000   -4.74979
235640.0000   -4.90114
235680.0000   -5.63844
235720.0000   -4.38487
235760.0000   -5.12015
235800.0000   -4.82577
235840.0000   -4.14354
235880.0000   -5.17878
235920.0000   -4.24565
235960.0000   -4.98467
236000.0000   -4.46573
236040.0000   -5.55073
236080.0000   -7.22111
236120.0000   -4.77126
236160.0000   -6.28345
236200.0000   -6.78464
236240.0000   -6.22025
236280.0000   -6.62497
236320.0000   -4.30436
236360.0000   -3.93933
236400.0000   -4.04216
236440.0000   -5.04763
236480.0000   -4.30844
236520.0000   -4.55661
236560.0000   -4.33491
236600.0000   -5.79532
236640.0000   -5.36994
236680.0000   -4.73702
236720.0000   -5.25191
236760.0000   -4.99663
236800.0000   -6.20035
236840.0000   -5.19826
236880.0000   -4.61884
236920.0000   -5.42705
236960.0000   -5.44403
237000.0000   -6.08217
237040.0000   -5.94685
237080.0000   -6.33310
237120.0000   -6.31577
237160.0000   -6.59517
237200.0000   -5.61404
237240.0000   -5.57062
237280.0000   -5.43433
237320.0000   -6.30862
237360.0000   -4.84080
237400.0000   -5.57994
237440.0000   -5.75611
237480.0000   -5.31924
237520.0000   -6.05097
237560.0000   -5.65450
237600.0000   -4.30222
237640.0000   -4.96843
237680.0000   -5.30157
237720.0000   -5.31429
237760.0000   -4.86429
237800.0000   -4.98422
237840.0000   -5.27571
237880.0000   -5.33031
237920.0000   -5.18735
237960.0000   -5.27212
238000.0000   -4.61522
238040.0000   -4.63700
238080.0000   -4.05710
238120.0000   -4.43150
238160.0000   -4.25715
238200.0000   -4.08329
238240.0000   -4.09975
238280.0000   -2.87541
238320.0000   -4.13005
238360.0000   -4.15256
238400.0000   -4.03540
238440.0000   -4.15135
238480.0000   -4.75985
238520.0000   -4.99666
238560.0000   -5.61704
238600.0000   -4.88324
238640.0000   -5.46718
238680.0000   -4.85651
238720.0000   -4.69351
238760.0000   -3.96240
238800.0000   -5.77877
238840.0000   -4.08374
238880.0000   -3.58070
238920.0000   -4.44975
238960.0000   -4.05295
239000.0000   -4.55828
239040.0000   -4.52803
239080.0000   -6.20979
239120.0000   -5.19623
239160.0000   -4.59228
239200.0000   -5.64475
239240.0000   -4.79871
239280.0000   -4.02821
239320.0000   -4.07677
239360.0000   -4.04525
239400.0000   -4.70929
239440.0000   -4.97182
239480.0000   -4.41656
239520.0000   -5.61509
239560.0000   -5.28215
239600.0000   -4.94614
239640.0000   -5.03682
239680.0000   -4.53413
239720.0000   -4.26961
239760.0000   -4.74215
239800.0000   -3.50279
239840.0000   -4.92420
239880.0000   -4.74428
239920.0000   -4.30144
239960.0000   -4.17540
240000.0000   -5.56211
240040.0000   -5.29511
240080.0000   -4.69560
240120.0000   -4.92202
240160.0000   -3.83181
240200.0000   -5.08639
240240.0000   -5.00232
240280.0000   -5.73219
240320.0000   -6.11519
240360.0000   -6.32217
240400.0000   -7.30148
240440.0000   -6.20962
240480.0000   -5.27517
240520.0000   -5.33680
240560.0000   -5.54957
240600.0000   -4.67968
240640.0000   -4.98472
240680.0000   -5.88763
240720.0000   -6.26702
240760.0000   -4.98648
240800.0000   -5.39206
240840.0000   -4.61283
240880.0000   -5.31245
240920.0000   -5.52792
240960.0000   -5.54349
241000.0000   -4.85629
241040.0000   -4.92314
241080.0000   -4.34865
241120.0000   -4.87493
241160.0000   -4.87295
241200.0000   -4.98847
241240.0000   -4.43179
241280.0000   -4.30411
241320.0000   -4.62815
241360.0000   -5.16668
241400.0000   -4.85518
241440.0000   -5.58902
241480.0000   -5.98616
241520.0000   -5.50806
241560.0000   -6.40648
241600.0000   -6.47203
241640.0000   -5.35512
241680.0000   -5.99755
241720.0000   -5.08182
241760.0000   -5.48330
241800.0000   -5.40969
241840.0000   -5.62454
241880.0000   -5.50961
241920.0000   -5.43659
241960.0000   -5.57691
242000.0000   -5.06073
242040.0000   -4.76914
242080.0000   -5.66686
242120.0000   -5.74082
242160.0000   -5.65790
242200.0000   -5.63420
242240.0000   -4.67930
242280.0000   -4.49959
242320.0000   -4.01912
242360.0000   -4.48492
242400.0000   -5.04760
242440.0000   -4.79086
242480.0000   -4.36821
242520.0000   -4.08445
242560.0000   -4.40756
242600.0000   -4.55060
242640.0000   -4.15264
242680.0000   -5.00898
242720.0000   -4.15486
242760.0000   -4.08380
242800.0000   -5.02482
242840.0000   -4.77089
242880.0000   -5.02751
242920.0000   -5.91752
242960.0000   -4.67337
243000.0000   -5.03515
243040.0000   -4.55173
243080.0000   -4.64897
243120.0000   -6.12560
243160.0000   -4.92203
243200.0000   -5.23085
243240.0000   -5.15632
243280.0000   -5.13348
243320.0000   -4.30437
243360.0000   -5.11133
243400.0000   -4.67667
243440.0000   -5.61630
243480.0000   -4.67555
243520.0000   -5.02409
243560.0000   -5.36976
243600.0000   -5.23396
243640.0000   -5.14430
243680.0000   -6.29315
243720.0000   -5.67658
243760.0000   -5.53462
243800.0000   -4.76559
243840.0000   -5.48447
243880.0000   -5.24671
243920.0000   -5.59760
243960.0000   -4.43197
244000.0000   -4.69940
244040.0000   -4.16489
244080.0000   -4.35308
244120.0000   -4.06363
244160.0000   -4.87145
244200.0000   -3.54930
244240.0000   -4.25542
244280.0000   -4.82872
244320.0000   -5.02694
244360.0000   -4.18973
244400.0000   -4.41836
244440.0000   -4.83244
244480.0000   -4.80969
244520.0000   -4.64568
244560.0000   -4.47575
244600.0000   -4.75214
244640.0000   -4.88653
244680.0000   -5.21222
244720.0000   -5.45071
244760.0000   -5.93775
244800.0000   -5.88114
244840.0000   -5.75487
244880.0000   -4.99091
244920.0000   -4.99840
244960.0000   -5.73972
245000.0000   -5.29829
245040.0000   -5.09678
245080.0000   -5.13173
245120.0000   -4.89794
245160.0000   -4.37913
245200.0000   -5.09675
245240.0000   -5.34407
245280.0000   -5.24086
245320.0000   -6.13839
245360.0000   -5.56320
245400.0000   -5.21174
245440.0000   -5.41434
245480.0000   -5.57782
245520.0000   -5.35155
245560.0000   -6.03848
245600.0000   -5.92105
245640.0000   -4.85918
245680.0000   -5.05954
245720.0000   -6.03327
245760.0000   -5.66282
245800.0000   -5.88278
245840.0000   -5.00641
245880.0000   -5.32647
245920.0000   -5.57362
245960.0000   -5.90107
246000.0000   -5.36669
246040.0000   -5.98661
246080.0000   -4.83038
246120.0000   -4.94926
246160.0000   -4.04777
246200.0000   -4.21156
246240.0000   -5.02613
246280.0000   -5.40160
246320.0000   -4.79857
246360.0000   -5.69020
246400.0000   -5.64868
246440.0000   -5.02806
246480.0000   -5.39376
246520.0000   -5.21561
246560.0000   -4.96528
246600.0000   -5.63844
246640.0000   -5.68806
246680.0000   -4.73321
246720.0000   -4.79930
246760.0000   -5.29839
246800.0000   -6.31906
246840.0000   -5.77936
246880.0000   -5.83871
246920.0000   -5.55277
246960.0000   -5.66660
247000.0000   -5.53037
247040.0000   -5.01710
247080.0000   -5.83909
247120.0000   -5.59254
247160.0000   -5.17193
247200.0000   -5.48451
247240.0000   -4.94528
247280.0000   -5.51300
247320.0000   -6.87043
247360.0000   -5.20001
247400.0000   -6.63203
247440.0000   -5.51555
247480.0000   -6.54188
247520.0000   -6.39008
247560.0000   -5.48850
247600.0000   -4.93637
247640.0000   -5.35977
247680.0000   -5.35349
247720.0000   -5.35151
247760.0000   -6.50944
247800.0000   -6.30235
247840.0000   -5.29817
247880.0000   -4.80455
247920.0000   -5.01880
247960.0000   -5.18810
248000.0000   -5.88436
248040.0000   -5.03670
248080.0000   -5.45256
248120.0000   -4.95389
248160.0000   -4.95650
248200.0000   -4.45715
248240.0000   -4.54667
248280.0000   -5.68834
248320.0000   -5.07962
248360.0000   -5.69903
248400.0000   -5.19956
248440.0000   -4.66124
248480.0000   -5.37701
248520.0000   -5.30251
248560.0000   -5.14094
248600.0000   -4.98027
248640.0000   -5.37844
248680.0000   -4.59695
248720.0000   -4.90008
248760.0000   -4.46506
248800.0000   -3.66716
248840.0000   -5.08902
248880.0000   -4.54325
248920.0000   -5.15349
248960.0000   -5.31782
249000.0000   -6.14918
249040.0000   -6.82152
249080.0000   -5.28606
249120.0000   -5.55448
249160.0000   -7.17130
249200.0000   -5.86264
249240.0000   -6.82637
249280.0000   -6.95751
249320.0000   -6.17060
249360.0000   -6.46467
249400.0000   -5.79713
249440.0000   -6.17189
249480.0000   -5.63997
249520.0000   -5.27374
249560.0000   -4.97223
249600.0000   -4.80417
249640.0000   -5.81999
249680.0000   -4.61281
249720.0000   -5.38268
249760.0000   -5.49451
249800.0000   -5.66269
249840.0000   -5.49877
249880.0000   -5.86946
249920.0000   -6.05990
249960.0000   -6.33417
250000.0000   -5.67357
250040.0000   -4.42312
250080.0000   -4.93047
250120.0000   -4.61929
250160.0000   -6.25543
250200.0000   -5.70015
250240.0000   -5.67863
250280.0000   -5.72858
250320.0000   -4.67897
250360.0000   -4.40165
250400.0000   -3.51927
250440.0000   -3.90108
250480.0000   -4.05774
250520.0000   -4.92004
250560.0000   -4.23274
250600.0000   -4.09534
250640.0000   -4.40154
250680.0000   -4.69866
250720.0000   -3.74225
250760.0000   -4.18621
250800.0000   -3.99744
250840.0000   -5.18069
250880.0000   -4.26060
250920.0000   -4.08145
250960.0000   -4.18211
251000.0000   -4.72155
251040.0000   -5.16631
251080.0000   -4.74257
251120.0000   -4.88112
251160.0000   -4.37241
251200.0000   -6.26714
251240.0000   -5.81456
251280.0000   -6.26902
251320.0000   -4.48980
251360.0000   -5.48397
251400.0000   -4.66204
251440.0000   -4.45305
251480.0000   -4.96136
251520.0000   -3.84667
251560.0000   -4.56287
251600.0000   -4.52042
251640.0000   -3.96466
251680.0000   -4.51124
251720.0000   -5.37588
251760.0000   -3.79064
251800.0000   -4.51019
251840.0000   -4.91222
251880.0000   -5.92269
251920.0000   -6.48233
251960.0000   -5.87557
252000.0000   -4.64178
252040.0000   -4.56600
252080.0000   -4.68042
252120.0000   -4.12422
252160.0000   -5.14089
252200.0000   -4.15766
252240.0000   -4.56964
252280.0000   -4.62713
252320.0000   -5.01021
252360.0000   -4.76871
252400.0000   -4.25597
252440.0000   -4.30478
252480.0000   -4.90674
252520.0000   -5.14289
252560.0000   -4.64923
252600.0000   -5.11050
252640.0000   -5.27901
252680.0000   -5.11496
252720.0000   -5.08744
252760.0000   -5.19697
252800.0000   -4.32251
252840.0000   -4.41903
252880.0000   -4.73310
252920.0000   -4.45070
252960.0000   -4.26561
253000.0000   -5.84537
253040.0000   -5.52567
253080.0000   -5.48646
253120.0000   -4.07400
253160.0000   -4.98084
253200.0000   -4.17187
253240.0000   -5.36754
253280.0000   -5.84146
253320.0000   -5.50002
253360.0000   -6.09836
253400.0000   -6.05649
253440.0000   -6.67746
253480.0000   -5.90070
253520.0000   -4.13896
253560.0000   -4.39688
253600.0000   -4.22323
253640.0000   -4.41940
253680.0000   -5.27698
253720.0000   -5.50636
253760.0000   -4.83534
253800.0000   -5.49405
253840.0000   -4.80463
253880.0000   -4.85407
253920.0000   -5.41537
253960.0000   -5.26334
254000.0000   -5.27780
254040.0000   -6.08601
254080.0000   -5.64529
254120.0000   -6.16721
254160.0000   -6.03286
254200.0000   -5.84560
254240.0000   -5.80113
254280.0000   -5.67907
254320.0000   -5.65134
254360.0000   -5.97321
254400.0000   -5.98105
254440.0000   -6.03872
254480.0000   -6.10296
254520.0000   -6.37633
254560.0000   -6.75934
254600.0000   -5.83843
254640.0000   -5.65837
254680.0000   -6.19005
254720.0000   -5.57670
254760.0000   -5.35454
254800.0000   -6.11095
254840.0000   -6.40872
254880.0000   -5.52826
254920.0000   -5.36152
254960.0000   -6.09853
255000.0000   -7.50247
255040.0000   -6.93660
255080.0000   -5.67267
255120.0000   -5.64337
255160.0000   -6.20692
255200.0000   -5.10188
255240.0000   -4.73396
255280.0000   -4.87114
255320.0000   -5.67870
255360.0000   -4.69878
255400.0000   -4.61566
255440.0000   -4.72913
255480.0000   -5.59445
255520.0000   -6.01243
255560.0000   -5.67371
255600.0000   -4.99862
255640.0000   -4.30215
255680.0000   -4.76024
255720.0000   -4.89152
255760.0000   -4.53543
255800.0000   -4.84237
255840.0000   -5.53268
255880.0000   -5.33035
255920.0000   -5.20311
255960.0000   -5.26789
256000.0000   -5.64453
256040.0000   -6.41640
256080.0000   -5.59370
256120.0000   -5.86042
256160.0000   -6.41052
256200.0000   -5.46081
256240.0000   -5.00476
256280.0000   -5.10081
256320.0000   -5.82367
256360.0000   -6.09078
256400.0000   -6.33967
256440.0000   -5.96031
256480.0000   -6.33678
256520.0000   -5.54583
256560.0000   -5.57272
256600.0000   -5.75678
256640.0000   -6.16044
256680.0000   -4.89088
256720.0000   -5.60980
256760.0000   -5.81082
256800.0000   -5.99784
256840.0000   -6.18434
256880.0000   -5.34986
256920.0000   -5.89444
256960.0000   -5.77606
257000.0000   -5.95656
257040.0000   -6.44263
257080.0000   -7.13667
257120.0000   -7.30020
257160.0000   -6.51519
257200.0000   -6.65800
257240.0000   -4.81363
257280.0000   -5.22972
257320.0000   -6.05174
257360.0000   -5.04015
257400.0000   -5.33526
257440.0000   -5.52308
257480.0000   -6.49243
257520.0000   -5.57607
257560.0000   -5.25295
257600.0000   -5.18137
257640.0000   -5.57609
257680.0000   -5.69833
257720.0000   -4.82801
257760.0000   -5.69432
257800.0000   -5.71791
257840.0000   -5.24416
257880.0000   -5.41304
257920.0000   -5.26255
257960.0000   -5.94732
258000.0000   -6.15022
258040.0000   -6.53087
258080.0000   -5.77257
258120.0000   -6.29034
258160.0000   -6.24270
258200.0000   -6.51187
258240.0000   -5.94797
258280.0000   -6.50350
258320.0000   -6.03418
258360.0000   -6.47395
258400.0000   -5.81201
258440.0000   -6.74666
258480.0000   -6.31214
258520.0000   -5.41185
258560.0000   -6.23439
258600.0000   -5.61374
258640.0000   -5.51704
258680.0000   -6.28979
258720.0000   -6.03369
258760.0000   -6.33974
258800.0000   -6.23702
258840.0000   -6.22781
258880.0000   -5.87214
258920.0000   -6.07012
258960.0000   -5.48674
259000.0000   -7.16862
259040.0000   -6.16860
259080.0000   -6.63151
259120.0000   -6.15472
259160.0000   -5.83994
259200.0000   -6.60656
259240.0000   -6.31153
259280.0000   -7.27483
259320.0000   -6.28113
259360.0000   -6.04831
259400.0000   -6.07911
259440.0000   -6.12667
259480.0000   -6.44801
259520.0000   -6.93782
259560.0000   -6.95939
259600.0000   -5.76921
259640.0000   -6.18473
259680.0000   -6.21058
259720.0000   -6.70741
259760.0000   -6.35138
259800.0000   -6.66669
259840.0000   -6.26176
259880.0000   -5.46357
259920.0000   -6.56953
259960.0000   -6.08518
260000.0000   -6.61725
260040.0000   -6.70259
260080.0000   -6.06234
260120.0000   -7.02112
260160.0000   -6.11199
260200.0000   -5.82309
260240.0000   -6.45166
260280.0000   -5.45013
260320.0000   -5.84513
260360.0000   -6.76351
260400.0000   -6.37319
260440.0000   -5.89397
260480.0000   -7.03754
260520.0000   -5.58609
260560.0000   -7.61278
260600.0000   -6.60319
260640.0000   -6.20041
260680.0000   -5.41510
260720.0000   -6.52551
260760.0000   -5.83266
260800.0000   -5.81259
260840.0000   -6.96245
260880.0000   -6.23087
260920.0000   -5.95608
260960.0000   -6.63882
261000.0000   -6.09933
261040.0000   -5.44782
261080.0000   -6.35377
261120.0000   -7.24280
261160.0000   -6.33618
261200.0000   -6.94661
261240.0000   -6.67161
261280.0000   -7.62214
261320.0000   -6.51123
261360.0000   -5.88832
261400.0000   -6.10997
261440.0000   -6.02218
261480.0000   -5.98762
261520.0000   -5.66973
261560.0000   -5.87398
261600.0000   -5.72696
261640.0000   -5.70803
261680.0000   -5.90294
261720.0000   -5.82406
261760.0000   -4.75733
261800.0000   -5.69444
261840.0000   -6.31580
261880.0000   -6.55273
261920.0000   -6.55956
261960.0000   -5.47214
262000.0000   -5.63573
262040.0000   -4.83881
262080.0000   -5.35029
262120.0000   -5.17183
262160.0000   -6.00590
262200.0000   -5.60817
262240.0000   -5.50368
262280.0000   -5.82655
262320.0000   -6.03159
262360.0000   -6.78172
262400.0000   -5.89755
262440.0000   -6.11972
262480.0000   -6.04715
262520.0000   -5.89197
262560.0000   -5.97133
262600.0000   -6.14352
262640.0000   -5.15503
262680.0000   -5.83941
262720.0000   -6.39686
262760.0000   -4.77921
262800.0000   -5.99243
262840.0000   -6.74518
262880.0000   -6.23045
262920.0000   -6.82606
262960.0000   -6.57013
263000.0000   -5.71189
263040.0000   -5.88245
263080.0000   -6.56250
263120.0000   -6.99520
263160.0000   -7.30109
263200.0000   -6.82318
263240.0000   -6.89987
263280.0000   -5.37457
263320.0000   -5.85299
263360.0000   -6.51324
263400.0000   -5.86761
263440.0000   -6.55661
263480.0000   -6.24706
263520.0000   -6.91777
263560.0000   -6.79097
263600.0000   -6.08482
263640.0000   -7.38557
263680.0000   -7.42992
263720.0000   -6.06093
263760.0000   -5.31797
263800.0000   -6.11789
263840.0000   -5.94636
263880.0000   -7.02433
263920.0000   -6.08068
263960.0000   -6.63697
264000.0000   -7.24146
264040.0000   -6.92998
264080.0000   -6.77439
264120.0000   -7.22506
264160.0000   -5.53993
264200.0000   -8.73247
264240.0000   -8.19577
264280.0000   -7.33357
264320.0000   -6.93244
264360.0000   -6.21051
264400.0000   -6.86011
264440.0000   -6.03149
264480.0000   -6.43726
264520.0000   -5.95155
264560.0000   -6.75828
264600.0000   -6.37609
264640.0000   -7.51344
264680.0000   -7.44193
264720.0000   -6.95347
264760.0000   -6.84373
264800.0000   -6.86705
264840.0000   -6.48392
264880.0000   -6.39042
264920.0000   -7.23410
264960.0000   -6.69481
265000.0000   -6.77531
265040.0000   -5.99655
265080.0000   -6.96821
265120.0000   -5.43362
265160.0000   -6.27968
265200.0000   -5.60916
265240.0000   -6.41097
265280.0000   -5.88125
265320.0000   -6.07832
265360.0000   -5.68855
265400.0000   -5.46868
265440.0000   -5.74586
265480.0000   -6.34554
265520.0000   -6.83052
265560.0000   -6.43884
265600.0000   -6.02974
265640.0000   -5.86577
265680.0000   -6.47057
265720.0000   -5.66418
265760.0000   -5.59587
265800.0000   -6.06848
265840.0000   -6.40444
265880.0000   -5.92247
265920.0000   -5.92499
265960.0000   -5.43496
266000.0000   -5.24924
266040.0000   -4.65419
266080.0000   -5.87393
266120.0000   -6.03767
266160.0000   -5.29727
266200.0000   -6.81974
266240.0000   -6.52130
266280.0000   -6.89932
266320.0000   -5.83955
266360.0000   -5.64272
266400.0000   -5.92650
266440.0000   -6.05146
266480.0000   -6.36854
266520.0000   -5.95454
266560.0000   -6.83413
266600.0000   -7.22842
266640.0000   -6.77945
266680.0000   -6.81866
266720.0000   -6.85657
266760.0000   -5.27737
266800.0000   -6.05370
266840.0000   -7.13897
266880.0000   -6.08081
266920.0000   -5.66855
266960.0000   -5.96765
267000.0000   -6.11668
267040.0000   -5.88874
267080.0000   -5.95287
267120.0000   -4.70785
267160.0000   -5.79284
267200.0000   -5.41057
267240.0000   -4.69961
267280.0000   -5.59920
267320.0000   -4.10183
267360.0000   -5.80475
267400.0000   -6.22484
267440.0000   -5.91945
267480.0000   -5.97969
267520.0000   -5.85592
267560.0000   -5.38258
267600.0000   -5.22508
267640.0000   -4.41328
267680.0000   -5.79184
267720.0000   -6.45812
267760.0000   -5.62742
267800.0000   -6.50074
267840.0000   -6.92531
267880.0000   -7.05538
267920.0000   -6.15997
267960.0000   -5.53978
268000.0000   -5.22083
268040.0000   -6.10159
268080.0000   -5.64101
268120.0000   -4.61408
268160.0000   -4.72928
268200.0000   -4.63089
268240.0000   -4.31123
268280.0000   -5.60390
268320.0000   -5.57988
268360.0000   -5.61511
268400.0000   -5.63834
268440.0000   -6.40455
268480.0000   -5.64335
268520.0000   -5.93648
268560.0000   -5.45807
268600.0000   -6.67199
268640.0000   -6.48057
268680.0000   -4.89659
268720.0000   -5.85321
268760.0000   -4.49537
268800.0000   -4.91024
268840.0000   -5.50515
268880.0000   -5.94146
268920.0000   -5.85146
268960.0000   -5.93652
269000.0000   -5.79124
269040.0000   -4.53789
269080.0000   -6.08550
269120.0000   -5.32783
269160.0000   -6.54543
269200.0000   -6.23529
269240.0000   -5.10219
269280.0000   -5.29401
269320.0000   -5.98632
269360.0000   -6.45829
269400.0000   -6.63174
269440.0000   -5.66142
269480.0000   -5.14651
269520.0000   -6.30466
269560.0000   -5.61809
269600.0000   -5.79427
269640.0000   -5.65951
269680.0000   -6.43231
269720.0000   -6.00079
269760.0000   -6.44345
269800.0000   -6.54262
269840.0000   -6.28318
269880.0000   -5.52478
269920.0000   -4.93643
269960.0000   -5.63735
270000.0000   -5.43395
270040.0000   -5.42217
270080.0000   -5.19964
270120.0000   -4.83096
270160.0000   -4.33143
270200.0000   -6.36188
270240.0000   -5.42252
270280.0000   -5.45159
270320.0000   -5.10925
270360.0000   -5.11191
270400.0000   -4.31017
270440.0000   -4.97414
270480.0000   -4.87433
270520.0000   -5.28252
270560.0000   -7.14576
270600.0000   -5.69073
270640.0000   -6.72523
270680.0000   -5.97740
270720.0000   -5.54186
270760.0000   -5.65218
270800.0000   -6.93709
270840.0000   -6.68338
270880.0000   -6.22450
270920.0000   -5.91547
270960.0000   -5.89972
271000.0000   -6.00258
271040.0000   -6.29954
271080.0000   -4.91031
271120.0000   -6.08781
271160.0000   -4.91359
271200.0000   -5.28820
271240.0000   -6.37554
271280.0000   -5.40446
271320.0000   -4.41474
271360.0000   -5.69984
271400.0000   -5.64492
271440.0000   -4.86786
271480.0000   -5.76206
271520.0000   -5.62231
271560.0000   -5.88158
271600.0000   -5.98593
271640.0000   -4.90133
271680.0000   -5.14145
271720.0000   -4.79036
271760.0000   -5.45084
271800.0000   -5.39687
271840.0000   -5.91936
271880.0000   -5.47711
271920.0000   -6.06949
271960.0000   -5.74787
272000.0000   -7.62989
272040.0000   -5.90331
272080.0000   -5.95143
272120.0000   -6.27951
272160.0000   -5.58011
272200.0000   -5.08657
272240.0000   -5.26303
272280.0000   -6.00374
272320.0000   -5.17426
272360.0000   -5.59423
272400.0000   -5.12588
272440.0000   -3.84523
272480.0000   -3.70294
272520.0000   -4.44183
272560.0000   -4.10316
272600.0000   -5.15432
272640.0000   -4.95342
272680.0000   -5.45419
272720.0000   -5.52255
272760.0000   -5.74220
272800.0000   -4.70729
272840.0000   -3.98172
272880.0000   -6.04452
272920.0000   -5.30224
272960.0000   -5.99311
273000.0000   -5.44586
273040.0000   -6.20233
273080.0000   -5.45181
273120.0000   -5.52017
273160.0000   -5.55770
273200.0000   -5.36044
273240.0000   -5.21916
273280.0000   -5.27875
273320.0000   -5.72430
273360.0000   -4.84799
273400.0000   -4.64845
273440.0000   -4.94844
273480.0000   -5.45446
273520.0000   -5.41794
273560.0000   -5.72636
273600.0000   -5.14531
273640.0000   -5.87197
273680.0000   -6.65173
273720.0000   -6.37689
273760.0000   -6.56955
273800.0000   -6.37143
273840.0000   -6.18379
273880.0000   -6.47056
273920.0000   -6.79852
273960.0000   -6.35414
274000.0000   -6.44753
274040.0000   -6.35289
274080.0000   -7.07998
274120.0000   -5.59908
274160.0000   -6.29885
274200.0000   -6.08924
274240.0000   -5.99578
274280.0000   -5.44364
274320.0000   -5.83160
274360.0000   -5.94755
274400.0000   -6.23773
274440.0000   -5.79667
274480.0000   -5.35647
274520.0000   -5.92955
274560.0000   -5.72581
274600.0000   -5.41795
274640.0000   -4.61549
274680.0000   -5.10511
274720.0000   -5.89621
274760.0000   -5.35789
274800.0000   -5.75817
274840.0000   -5.37993
274880.0000   -6.46320
274920.0000   -6.08644
274960.0000   -6.38696
275000.0000   -5.84893
275040.0000   -5.61601
275080.0000   -5.51080
275120.0000   -5.65502
275160.0000   -6.20812
275200.0000   -6.00485
275240.0000   -5.18003
275280.0000   -5.01695
275320.0000   -5.16080
275360.0000   -4.76623
275400.0000   -4.71139
275440.0000   -5.26133
275480.0000   -5.06360
275520.0000   -5.87924
275560.0000   -4.83140
275600.0000   -5.15745
275640.0000   -5.32038
275680.0000   -5.02390
275720.0000   -5.52510
275760.0000   -6.39757
275800.0000   -5.20477
275840.0000   -4.38912
275880.0000   -4.92413
275920.0000   -4.82098
275960.0000   -5.35430
276000.0000   -5.44018
276040.0000   -4.53067
276080.0000   -5.23608
276120.0000   -5.14870
276160.0000   -5.78659
276200.0000   -4.87083
276240.0000   -5.48381
276280.0000   -5.34938
276320.0000   -5.34772
276360.0000   -4.35592
276400.0000   -5.32734
276440.0000   -4.92365
276480.0000   -5.48405
276520.0000   -4.63825
276560.0000   -4.11151
276600.0000   -4.25434
276640.0000   -4.94836
276680.0000   -4.77869
276720.0000   -4.43081
276760.0000   -4.74270
276800.0000   -5.20036
276840.0000   -4.99344
276880.0000   -5.42718
276920.0000   -6.22370
276960.0000   -4.94904
277000.0000   -5.06002
277040.0000   -4.78908
277080.0000   -5.31137
277120.0000   -5.05742
277160.0000   -5.06146
277200.0000   -4.75664
277240.0000   -5.05849
277280.0000   -5.01433
277320.0000   -4.56149
277360.0000   -4.65411
277400.0000   -4.38808
277440.0000   -5.73757
277480.0000   -4.66192
277520.0000   -5.78737
277560.0000   -5.75129
277600.0000   -5.24411
277640.0000   -4.64721
277680.0000   -5.47714
277720.0000   -5.41190
277760.0000   -5.11413
277800.0000   -5.61622
277840.0000   -4.89601
277880.0000   -5.14679
277920.0000   -5.09605
277960.0000   -5.82808
278000.0000   -5.11012
278040.0000   -4.44263
278080.0000   -4.21030
278120.0000   -4.22451
278160.0000   -4.43430
278200.0000   -5.72632
278240.0000   -5.45654
278280.0000   -4.17070
278320.0000   -4.41518
278360.0000   -5.15516
278400.0000   -4.95071
278440.0000   -5.35519
278480.0000   -6.26848
278520.0000   -5.08900
278560.0000   -5.22972
278600.0000   -5.67052
278640.0000   -6.19537
278680.0000   -5.11356
278720.0000   -4.33863
278760.0000   -5.47224
278800.0000   -5.47254
278840.0000   -4.91502
278880.0000   -4.83619
278920.0000   -4.35812
278960.0000   -5.09652
279000.0000   -5.39122
279040.0000   -4.65452
279080.0000   -4.52217
279120.0000   -4.16247
279160.0000   -5.12166
279200.0000   -4.90683
279240.0000   -4.85921
279280.0000   -5.40933
279320.0000   -5.95946
279360.0000   -5.04327
279400.0000   -5.61008
279440.0000   -5.51859
279480.0000   -5.19857
279520.0000   -4.95324
279560.0000   -5.52306
279600.0000   -4.24746
279640.0000   -3.93504
279680.0000   -5.21324
279720.0000   -4.38593
279760.0000   -5.21482
279800.0000   -4.98158
279840.0000   -5.74079
279880.0000   -5.24084
279920.0000   -4.81425
279960.0000   -5.22647
280000.0000   -4.73502
280040.0000   -5.40779
280080.0000   -5.30208
280120.0000   -4.99858
280160.0000   -5.59353
280200.0000   -4.77517
280240.0000   -4.39014
280280.0000   -5.34869
280320.0000   -5.74713
280360.0000   -4.74290
280400.0000   -5.08055
280440.0000   -5.45652
280480.0000   -6.07458
280520.0000   -5.95187
280560.0000   -6.13627
280600.0000   -6.43006
280640.0000   -6.04940
280680.0000   -6.37887
280720.0000   -5.89556
280760.0000   -5.69075
280800.0000   -5.83163
280840.0000   -5.48562
280880.0000   -5.53119
280920.0000   -3.94629
280960.0000   -4.10052
281000.0000   -4.09311
281040.0000   -4.39920
281080.0000   -4.99264
281120.0000   -4.47891
281160.0000   -4.73382
281200.0000   -4.09369
281240.0000   -4.97175
281280.0000   -6.48358
281320.0000   -5.22743
281360.0000   -5.19391
281400.0000   -4.70297
281440.0000   -4.87740
281480.0000   -4.03851
281520.0000   -4.10730
281560.0000   -4.83945
281600.0000   -5.20239
281640.0000   -4.79720
281680.0000   -5.46670
281720.0000   -4.79052
281760.0000   -5.01142
281800.0000   -5.69766
281840.0000   -5.61369
281880.0000   -5.12452
281920.0000   -4.95899
281960.0000   -5.55921
282000.0000   -5.47855
282040.0000   -5.21472
282080.0000   -5.61642
282120.0000   -5.16706
282160.0000   -5.29186
282200.0000   -5.01015
282240.0000   -4.85003
282280.0000   -5.27659
282320.0000   -4.23575
282360.0000   -4.82056
282400.0000   -5.36636
282440.0000   -4.66054
282480.0000   -6.53727
282520.0000   -5.11573
282560.0000   -4.67950
282600.0000   -4.48049
282640.0000   -4.98552
282680.0000   -5.42873
282720.0000   -5.70341
282760.0000   -6.52098
282800.0000   -5.48983
282840.0000   -5.64810
282880.0000   -5.86180
282920.0000   -4.81868
282960.0000   -4.10783
283000.0000   -4.51019
283040.0000   -5.39244
283080.0000   -4.54597
283120.0000   -5.66867
283160.0000   -5.08001
283200.0000   -5.36475
283240.0000   -5.40588
283280.0000   -6.07790
283320.0000   -6.41829
283360.0000   -5.54534
283400.0000   -5.28985
283440.0000   -5.03365
283480.0000   -5.64120
283520.0000   -5.78060
283560.0000   -5.64645
283600.0000   -5.26195
283640.0000   -5.07397
283680.0000   -5.18235
283720.0000   -4.68887
283760.0000   -5.04019
283800.0000   -5.51351
283840.0000   -5.63006
283880.0000   -6.49011
283920.0000   -6.04531
283960.0000   -6.18927
284000.0000   -5.76791
284040.0000   -6.24851
284080.0000   -5.41689
284120.0000   -7.00676
284160.0000   -6.08043
284200.0000   -6.28630
284240.0000   -6.62321
284280.0000   -6.78359
284320.0000   -5.92778
284360.0000   -6.01670
284400.0000   -5.33874
284440.0000   -5.55891
284480.0000   -5.04956
284520.0000   -5.64649
284560.0000   -5.52731
284600.0000   -5.65263
284640.0000   -5.26441
284680.0000   -6.02880
284720.0000   -5.77883
284760.0000   -5.47832
284800.0000   -6.40717
284840.0000   -5.04407
284880.0000   -5.36922
284920.0000   -6.22357
284960.0000   -5.72888
285000.0000   -5.15973
285040.0000   -5.20892
285080.0000   -6.06392
285120.0000   -6.26591
285160.0000   -5.05536
285200.0000   -5.19449
285240.0000   -5.00325
285280.0000   -5.48537
285320.0000   -5.86078
285360.0000   -4.33133
285400.0000   -5.66884
285440.0000   -5.37965
285480.0000   -4.85740
285520.0000   -4.95656
285560.0000   -4.96492
285600.0000   -4.45905
285640.0000   -5.47307
285680.0000   -5.35694
285720.0000   -5.38671
285760.0000   -5.55038
285800.0000   -5.87068
285840.0000   -5.77216
285880.0000   -6.25231
285920.0000   -5.53710
285960.0000   -5.76992
286000.0000   -5.60101
286040.0000   -5.06580
286080.0000   -5.87408
286120.0000   -5.51454
286160.0000   -5.93254
286200.0000   -5.85820
286240.0000   -4.91312
286280.0000   -5.32468
286320.0000   -5.55148
286360.0000   -4.49819
286400.0000   -4.93804
286440.0000   -5.44128
286480.0000   -5.82284
286520.0000   -4.25413
286560.0000   -4.45907
286600.0000   -5.40477
286640.0000   -4.44568
286680.0000   -5.69851
286720.0000   -5.06937
286760.0000   -5.12716
286800.0000   -5.26462
286840.0000   -5.35962
286880.0000   -5.04481
286920.0000   -4.77780
286960.0000   -5.07214
287000.0000   -5.66280
287040.0000   -5.68741
287080.0000   -5.81928
287120.0000   -4.84731
287160.0000   -4.17720
287200.0000   -3.74414
287240.0000   -4.31021
287280.0000   -5.84202
287320.0000   -5.44368
287360.0000   -5.92691
287400.0000   -4.69247
287440.0000   -5.00131
287480.0000   -4.43061
287520.0000   -4.46374
287560.0000   -4.84715
287600.0000   -4.90718
287640.0000   -4.73381
287680.0000   -4.53051
287720.0000   -4.48170
287760.0000   -5.44052
287800.0000   -4.93085
287840.0000   -4.94333
287880.0000   -5.13629
287920.0000   -5.26605
287960.0000   -5.61823
288000.0000   -5.90633
288040.0000   -5.28997
288080.0000   -5.14329
288120.0000   -4.88285
288160.0000   -5.56138
288200.0000   -5.41672
288240.0000   -5.28478
288280.0000   -4.70903
288320.0000   -5.49260
288360.0000   -5.49277
288400.0000   -5.18758
288440.0000   -6.01548
288480.0000   -5.59141
288520.0000   -5.49216
288560.0000   -6.36353
288600.0000   -5.20854
288640.0000   -4.32150
288680.0000   -5.16096
288720.0000   -5.38893
288760.0000   -5.30414
288800.0000   -5.33347
288840.0000   -5.76851
288880.0000   -5.71125
288920.0000   -5.39252
288960.0000   -4.12787
289000.0000   -5.20866
289040.0000   -5.66625
289080.0000   -6.30780
289120.0000   -5.17607
289160.0000   -4.98948
289200.0000   -5.29529
289240.0000   -4.59141
289280.0000   -5.59959
289320.0000   -4.83735
289360.0000   -6.15304
289400.0000   -5.58493
289440.0000   -5.95673
289480.0000   -5.98753
289520.0000   -5.83119
289560.0000   -5.46143
289600.0000   -5.03281
289640.0000   -4.18434
289680.0000   -5.59660
289720.0000   -5.35957
289760.0000   -4.10024
289800.0000   -5.61134
289840.0000   -6.29518
289880.0000   -5.40878
289920.0000   -5.04905
289960.0000   -4.91674
290000.0000   -5.36000
290040.0000   -4.71419
290080.0000   -4.92349
290120.0000   -5.25579
290160.0000   -4.94106
290200.0000   -5.39323
290240.0000   -5.55664
290280.0000   -5.40509
290320.0000   -5.30071
290360.0000   -5.51904
290400.0000   -5.86978
290440.0000   -6.28842
290480.0000   -4.78042
290520.0000   -5.57949
290560.0000   -5.50039
290600.0000   -5.51260
290640.0000   -5.74673
290680.0000   -5.95921
290720.0000   -5.52839
290760.0000   -6.31055
290800.0000   -6.80597
290840.0000   -6.49697
290880.0000   -6.20046
290920.0000   -6.15193
290960.0000   -6.16941
291000.0000   -5.36967
291040.0000   -6.21637
291080.0000   -6.31097
291120.0000   -6.11051
291160.0000   -5.81773
291200.0000   -5.99550
291240.0000   -4.73367
291280.0000   -5.35975
291320.0000   -6.18903
291360.0000   -6.26991
291400.0000   -6.53912
291440.0000   -5.89325
291480.0000   -5.75252
291520.0000   -6.15080
291560.0000   -5.17753
291600.0000   -6.13519
291640.0000   -5.34447
291680.0000   -5.40394
291720.0000   -5.97206
291760.0000   -6.00294
291800.0000   -6.78643
291840.0000   -7.01312
291880.0000   -6.59174
291920.0000   -6.03828
291960.0000   -5.27572
292000.0000   -5.22010
292040.0000   -5.71182
292080.0000   -6.38611
292120.0000   -5.74633
292160.0000   -6.57320
292200.0000   -4.73311
292240.0000   -5.38831
292280.0000   -4.54964
292320.0000   -4.75031
292360.0000   -5.34722
292400.0000   -5.24098
292440.0000   -4.32873
292480.0000   -4.80505
292520.0000   -4.99788
292560.0000   -4.00404
292600.0000   -4.28107
292640.0000   -5.21530
292680.0000   -5.07663
292720.0000   -5.21548
292760.0000   -5.77682
292800.0000   -5.29254
292840.0000   -4.39138
292880.0000   -4.54518
292920.0000   -4.37884
292960.0000   -5.97384
293000.0000   -4.98364
293040.0000   -5.06751
293080.0000   -4.95158
293120.0000   -5.47713
293160.0000   -5.89037
293200.0000   -5.29382
293240.0000   -5.24287
293280.0000   -4.54629
293320.0000   -5.43252
293360.0000   -5.04983
293400.0000   -5.71351
293440.0000   -5.26991
293480.0000   -4.57228
293520.0000   -4.39513
293560.0000   -4.69672
293600.0000   -4.67082
293640.0000   -4.56238
293680.0000   -4.66036
293720.0000   -4.98845
293760.0000   -4.78569
293800.0000   -4.77037
293840.0000   -5.29164
293880.0000   -5.61724
293920.0000   -5.38488
293960.0000   -6.23180
294000.0000   -5.86672
294040.0000   -4.56174
294080.0000   -5.33719
294120.0000   -5.57620
294160.0000   -5.05288
294200.0000   -5.26507
294240.0000   -6.00035
294280.0000   -5.10828
294320.0000   -4.65247
294360.0000   -5.07545
294400.0000   -5.06769
294440.0000   -4.86311
294480.0000   -5.21175
294520.0000   -5.93089
294560.0000   -6.23300
294600.0000   -6.13221
294640.0000   -6.29526
294680.0000   -4.90983
294720.0000   -6.04536
294760.0000   -5.22816
294800.0000   -5.14592
294840.0000   -4.57553
294880.0000   -5.40057
294920.0000   -5.45708
294960.0000   -5.69225
295000.0000   -5.41457
295040.0000   -5.70186
295080.0000   -5.40110
295120.0000   -5.90538
295160.0000   -5.98872
295200.0000   -4.93440
295240.0000   -4.99599
295280.0000   -5.74528
295320.0000   -5.09431
295360.0000   -5.54496
295400.0000   -6.22313
295440.0000   -4.91174
295480.0000   -5.66532
295520.0000   -5.81475
295560.0000   -4.91466
295600.0000   -5.55362
295640.0000   -5.46492
295680.0000   -6.13868
295720.0000   -5.29067
295760.0000   -4.45561
295800.0000   -5.92651
295840.0000   -5.10700
295880.0000   -5.61614
295920.0000   -5.41468
295960.0000   -5.42235
296000.0000   -5.18191
296040.0000   -5.30400
296080.0000   -5.70585
296120.0000   -6.28909
296160.0000   -5.30450
296200.0000   -5.42334
296240.0000   -5.76219
296280.0000   -5.21142
296320.0000   -6.06834
296360.0000   -6.00330
296400.0000   -5.04233
296440.0000   -4.91555
296480.0000   -5.06737
296520.0000   -6.36590
296560.0000   -6.06110
296600.0000   -5.31236
296640.0000   -6.12073
296680.0000   -6.14214
296720.0000   -5.84773
296760.0000   -6.36499
296800.0000   -5.41946
296840.0000   -5.91384
296880.0000   -4.27312
296920.0000   -5.56982
296960.0000   -6.04794
297000.0000   -5.56666
297040.0000   -4.48547
297080.0000   -6.21728
297120.0000   -6.30625
297160.0000   -5.32864
297200.0000   -6.11785
297240.0000   -5.63945
297280.0000   -6.47381
297320.0000   -6.26059
297360.0000   -6.21574
297400.0000   -5.94963
297440.0000   -5.71257
297480.0000   -5.59778
297520.0000   -5.87556
297560.0000   -5.84621
297600.0000   -6.10716
297640.0000   -6.02403
297680.0000   -5.94209
297720.0000   -5.07087
297760.0000   -5.39673
297800.0000   -6.65629
297840.0000   -6.62255
297880.0000   -5.71007
297920.0000   -5.67742
297960.0000   -6.15698
298000.0000   -5.42693
298040.0000   -4.27383
298080.0000   -5.10625
298120.0000   -5.19443
298160.0000   -6.54439
298200.0000   -6.36946
298240.0000   -6.45623
298280.0000   -6.50885
298320.0000   -6.41695
298360.0000   -6.14232
298400.0000   -5.92045
298440.0000   -5.10436
298480.0000   -6.82941
298520.0000   -6.32620
298560.0000   -6.13080
298600.0000   -5.47198
298640.0000   -6.97037
298680.0000   -5.87003
298720.0000   -5.88147
298760.0000   -5.57877
298800.0000   -5.62310
298840.0000   -5.62265
298880.0000   -4.78297
298920.0000   -5.14254
298960.0000   -5.90274
299000.0000   -6.15444
299040.0000   -5.14235
299080.0000   -4.80906
299120.0000   -4.94116
299160.0000   -4.63867
299200.0000   -5.79268
299240.0000   -5.96567
299280.0000   -4.33265
299320.0000   -4.22460
299360.0000   -5.33494
299400.0000   -4.70034
299440.0000   -5.78080
299480.0000   -5.91834
299520.0000   -5.05397
299560.0000   -5.46964
299600.0000   -6.06501
299640.0000   -5.78244
299680.0000   -4.63693
299720.0000   -5.83049
299760.0000   -5.24254
299800.0000   -5.96472
299840.0000   -5.66586
299880.0000   -5.38319
299920.0000   -5.75667
299960.0000   -6.25322
300000.0000   -5.39970
300040.0000   -5.28663
300080.0000   -4.25103
300120.0000   -4.80965
300160.0000   -4.65267
300200.0000   -5.12748
300240.0000   -5.23102
300280.0000   -5.16046
300320.0000   -5.52519
300360.0000   -4.77130
300400.0000   -5.81553
300440.0000   -5.43634
300480.0000   -5.70428
300520.0000   -5.88026
300560.0000   -4.25234
300600.0000   -5.56695
300640.0000   -5.52044
300680.0000   -4.61341
300720.0000   -6.19583
300760.0000   -6.02059
300800.0000   -5.81934
300840.0000   -5.60974
300880.0000   -5.86625
300920.0000   -5.43314
300960.0000   -5.35877
301000.0000   -5.15987
301040.0000   -5.44413
301080.0000   -5.39931
301120.0000   -5.81461
301160.0000   -5.62322
301200.0000   -6.07243
301240.0000   -6.18042
301280.0000   -5.49399
301320.0000   -4.74816
301360.0000   -5.52815
301400.0000   -4.68511
301440.0000   -6.08609
301480.0000   -4.94373
301520.0000   -5.03872
301560.0000   -6.35292
301600.0000   -6.00651
301640.0000   -6.07487
301680.0000   -4.68425
301720.0000   -6.15489
301760.0000   -5.80558
301800.0000   -4.80826
301840.0000   -5.09838
301880.0000   -6.12463
301920.0000   -5.98249
301960.0000   -6.07144
302000.0000   -5.39620
302040.0000   -5.34614
302080.0000   -4.84388
302120.0000   -6.12092
302160.0000   -4.78368
302200.0000   -5.76813
302240.0000   -5.88588
302280.0000   -5.06607
302320.0000   -5.22559
302360.0000   -5.21638
302400.0000   -5.04712
302440.0000   -5.47088
302480.0000   -5.86730
302520.0000   -5.85991
302560.0000   -5.70457
302600.0000   -5.17224
302640.0000   -5.58111
302680.0000   -5.60555
302720.0000   -5.78350
302760.0000   -5.62900
302800.0000   -5.59789
302840.0000   -6.07998
302880.0000   -5.80006
302920.0000   -5.60528
302960.0000   -5.73750
303000.0000   -5.12022
303040.0000   -5.34542
303080.0000   -4.72898
303120.0000   -5.27328
303160.0000   -5.59247
303200.0000   -5.78737
303240.0000   -5.08923
303280.0000   -5.31137
303320.0000   -4.99238
303360.0000   -5.08439
303400.0000   -6.15636
303440.0000   -5.69088
303480.0000   -5.84059
303520.0000   -5.69907
303560.0000   -5.57435
303600.0000   -4.72482
303640.0000   -5.69427
303680.0000   -4.98466
303720.0000   -5.00144
303760.0000   -5.06632
303800.0000   -5.01199
303840.0000   -4.79343
303880.0000   -5.70828
303920.0000   -5.22163
303960.0000   -5.60613
304000.0000   -4.70613
304040.0000   -5.90266
304080.0000   -5.68670
304120.0000   -4.96913
304160.0000   -6.53099
304200.0000   -5.21967
304240.0000   -6.51816
304280.0000   -6.10652
304320.0000   -6.46240
304360.0000   -6.18565
304400.0000   -5.88428
304440.0000   -5.57495
304480.0000   -5.68239
304520.0000   -5.31899
304560.0000   -5.52352
304600.0000   -4.68104
304640.0000   -4.49780
304680.0000   -4.34239
304720.0000   -3.82631
304760.0000   -5.30676
304800.0000   -5.49838
304840.0000   -5.56169
304880.0000   -5.12717
304920.0000   -4.87539
304960.0000   -4.64824
305000.0000   -4.43728
305040.0000   -5.40175
305080.0000   -5.16896
305120.0000   -5.13478
305160.0000   -5.41086
305200.0000   -5.22788
305240.0000   -5.07875
305280.0000   -6.06972
305320.0000   -6.02851
305360.0000   -6.52312
305400.0000   -4.91366
305440.0000   -6.22349
305480.0000   -4.56239
305520.0000   -5.03986
305560.0000   -5.55074
305600.0000   -7.00086
305640.0000   -6.13624
305680.0000   -5.82368
305720.0000   -7.11119
305760.0000   -6.64403
305800.0000   -5.98410
305840.0000   -5.85240
305880.0000   -6.21936
305920.0000   -6.16019
305960.0000   -6.18698
306000.0000   -6.35533
306040.0000   -7.10951
306080.0000   -6.67536
306120.0000   -6.49618
306160.0000   -5.98889
306200.0000   -5.83310
306240.0000   -5.45793
306280.0000   -5.17739
306320.0000   -5.28791
306360.0000   -6.81357
306400.0000   -6.57766
306440.0000   -6.25178
306480.0000   -6.02479
306520.0000   -6.29623
306560.0000   -6.68119
306600.0000   -6.03039
306640.0000   -5.87388
306680.0000   -5.18578
306720.0000   -5.36271
306760.0000   -5.12542
306800.0000   -5.08989
306840.0000   -5.87695
306880.0000   -6.46456
306920.0000   -6.18456
306960.0000   -5.55359
307000.0000   -5.37947
307040.0000   -5.68164
307080.0000   -6.08748
307120.0000   -5.22490
307160.0000   -5.72917
307200.0000   -5.73583
307240.0000   -5.50198
307280.0000   -5.57709
307320.0000   -6.35898
307360.0000   -5.80090
307400.0000   -4.74596
307440.0000   -5.86836
307480.0000   -5.06207
307520.0000   -3.92226
307560.0000   -5.62685
307600.0000   -4.91538
307640.0000   -6.04283
307680.0000   -4.82695
307720.0000   -4.94871
307760.0000   -5.28219
307800.0000   -5.29722
307840.0000   -4.20909
307880.0000   -4.99425
307920.0000   -5.74622
307960.0000   -6.26973
308000.0000   -5.64451
308040.0000   -6.34307
308080.0000   -6.29947
308120.0000   -4.88784
308160.0000   -5.43910
308200.0000   -5.56294
308240.0000   -6.61248
308280.0000   -5.38191
308320.0000   -6.78245
308360.0000   -6.23028
308400.0000   -5.76289
308440.0000   -6.01117
308480.0000   -5.51785
308520.0000   -6.75332
308560.0000   -6.00184
308600.0000   -5.86424
308640.0000   -5.17169
308680.0000   -5.01864
308720.0000   -6.09763
308760.0000   -5.44881
308800.0000   -4.95602
308840.0000   -5.58644
308880.0000   -5.83094
308920.0000   -5.83315
308960.0000   -5.65801
309000.0000   -6.11724
309040.0000   -5.28027
309080.0000   -5.36387
309120.0000   -4.81446
309160.0000   -5.78756
309200.0000   -6.30762
309240.0000   -5.34464
309280.0000   -5.71686
309320.0000   -5.71039
309360.0000   -5.60982
309400.0000   -5.63225
309440.0000   -6.43852
309480.0000   -6.40351
309520.0000   -7.27966
309560.0000   -5.17847
309600.0000   -5.50842
309640.0000   -5.46606
309680.0000   -5.16394
309720.0000   -5.40673
309760.0000   -6.04614
309800.0000   -5.72960
309840.0000   -5.34065
309880.0000   -5.23908
309920.0000   -5.04528
309960.0000   -5.96855
310000.0000   -5.51052
310040.0000   -5.19895
310080.0000   -5.66722
310120.0000   -5.53623
310160.0000   -5.32024
310200.0000   -5.57440
310240.0000   -5.26553
310280.0000   -5.41270
310320.0000   -5.79619
310360.0000   -5.58074
310400.0000   -5.72109
310440.0000   -4.80541
310480.0000   -5.67208
310520.0000   -5.68619
310560.0000   -5.14765
310600.0000   -5.09820
310640.0000   -4.84454
310680.0000   -6.33677
310720.0000   -5.38380
310760.0000   -5.68669
310800.0000   -6.02695
310840.0000   -6.56654
310880.0000   -6.30920
310920.0000   -6.58598
310960.0000   -6.90697
311000.0000   -5.11041
311040.0000   -5.37650
311080.0000   -6.02878
311120.0000   -5.82321
311160.0000   -5.64828
311200.0000   -5.94925
311240.0000   -6.77604
311280.0000   -6.89097
311320.0000   -5.91684
311360.0000   -6.20426
311400.0000   -6.56380
311440.0000   -5.96477
311480.0000   -5.60624
311520.0000   -4.70078
311560.0000   -5.45060
311600.0000   -5.70122
311640.0000   -4.70438
311680.0000   -5.56702
311720.0000   -4.95291
311760.0000   -5.40279
311800.0000   -5.26954
311840.0000   -5.83884
311880.0000   -5.38548
311920.0000   -4.50093
311960.0000   -5.21451
312000.0000   -5.78822
312040.0000   -4.79100
312080.0000   -4.44163
312120.0000   -5.03263
312160.0000   -5.43286
312200.0000   -4.42108
312240.0000   -5.18457
312280.0000   -4.95127
312320.0000   -4.67808
312360.0000   -4.58872
312400.0000   -4.37245
312440.0000   -4.34748
312480.0000   -4.55428
312520.0000   -5.45363
312560.0000   -4.74019
312600.0000   -5.67295
312640.0000   -5.07822
312680.0000   -5.37102
312720.0000   -5.75015
312760.0000   -5.32263
312800.0000   -4.96114
312840.0000   -5.13534
312880.0000   -5.77739
312920.0000   -6.08381
312960.0000   -5.33412
313000.0000   -4.98040
313040.0000   -4.79149
313080.0000   -5.71924
313120.0000   -5.61914
313160.0000   -5.35282
313200.0000   -4.86421
313240.0000   -4.22884
313280.0000   -5.58735
313320.0000   -4.63602
313360.0000   -4.96158
313400.0000   -4.66541
313440.0000   -5.30212
313480.0000   -4.97751
313520.0000   -4.14829
313560.0000   -4.49203
313600.0000   -5.57148
313640.0000   -6.04725
313680.0000   -4.75674
313720.0000   -4.92167
313760.0000   -4.75755
313800.0000   -4.32544
313840.0000   -5.11578
313880.0000   -4.80568
313920.0000   -4.93559
313960.0000   -4.71727
314000.0000   -5.14623
314040.0000   -4.86452
314080.0000   -4.98956
314120.0000   -5.72219
314160.0000   -5.06865
314200.0000   -5.87260
314240.0000   -5.60363
314280.0000   -5.16200
314320.0000   -5.22558
314360.0000   -5.34030
314400.0000   -4.82156
314440.0000   -4.23381
314480.0000   -4.53906
314520.0000   -5.74076
314560.0000   -4.91950
314600.0000   -5.81343
314640.0000   -5.34603
314680.0000   -5.84148
314720.0000   -5.17092
314760.0000   -4.77048
314800.0000   -5.13401
314840.0000   -5.43994
314880.0000   -5.59437
314920.0000   -5.53715
314960.0000   -5.94547
315000.0000   -5.60436
315040.0000   -6.20936
315080.0000   -5.68418
315120.0000   -5.68277
315160.0000   -5.85349
315200.0000   -5.85518
315240.0000   -3.98586
315280.0000   -5.74612
315320.0000   -5.02479
315360.0000   -5.16811
315400.0000   -4.20523
315440.0000   -4.77843
315480.0000   -5.02069
315520.0000   -4.09145
315560.0000   -4.11830
315600.0000   -4.32956
315640.0000   -4.00502
315680.0000   -4.55449
315720.0000   -4.66039
315760.0000   -5.04730
315800.0000   -5.11333
315840.0000   -4.49467
315880.0000   -4.78491
315920.0000   -4.42614
315960.0000   -4.87046
316000.0000   -4.45070
316040.0000   -4.12044
316080.0000   -4.73228
316120.0000   -4.27075
316160.0000   -5.37441
316200.0000   -5.63075
316240.0000   -5.08691
316280.0000   -5.36580
316320.0000   -5.23487
316360.0000   -5.24324
316400.0000   -4.72603
316440.0000   -5.37939
316480.0000   -5.13915
316520.0000   -4.88725
316560.0000   -4.75126
316600.0000   -4.78457
316640.0000   -4.05301
316680.0000   -5.83861
316720.0000   -5.77319
316760.0000   -5.75030
316800.0000   -5.91518
316840.0000   -5.34799
316880.0000   -4.95646
316920.0000   -5.15774
316960.0000   -5.28393
317000.0000   -5.66882
317040.0000   -5.08334
317080.0000   -5.74062
317120.0000   -5.84695
317160.0000   -6.01881
317200.0000   -4.77503
317240.0000   -5.58906
317280.0000   -5.17206
317320.0000   -4.61530
317360.0000   -5.96347
317400.0000   -5.70187
317440.0000   -4.14805
317480.0000   -4.48117
317520.0000   -4.51976
317560.0000   -5.14536
317600.0000   -4.76490
317640.0000   -5.10593
317680.0000   -4.21141
317720.0000   -5.62496
317760.0000   -4.87561
317800.0000   -4.94145
317840.0000   -4.98095
317880.0000   -5.33112
317920.0000   -6.16173
317960.0000   -6.01740
318000.0000   -6.20745
318040.0000   -4.81636
318080.0000   -5.76370
318120.0000   -6.64014
318160.0000   -6.05366
318200.0000   -6.20464
318240.0000   -6.69321
318280.0000   -5.40404
318320.0000   -4.96652
318360.0000   -5.45856
318400.0000   -5.42772
318440.0000   -5.90949
318480.0000   -6.29250
318520.0000   -5.86251
318560.0000   -5.55234
318600.0000   -5.50049
318640.0000   -5.47719
318680.0000   -5.38111
318720.0000   -5.07501
318760.0000   -4.70799
318800.0000   -4.87762
318840.0000   -6.10333
318880.0000   -5.17061
318920.0000   -5.67458
318960.0000   -5.18409
319000.0000   -4.99660
319040.0000   -5.13930
319080.0000   -5.29800
319120.0000   -4.82656
319160.0000   -5.17237
319200.0000   -4.71945
319240.0000   -5.62095
319280.0000   -5.33908
319320.0000   -5.40247
319360.0000   -4.92320
319400.0000   -5.40626
319440.0000   -5.79634
319480.0000   -5.25756
319520.0000   -5.34234
319560.0000   -5.68895
319600.0000   -5.36706
319640.0000   -5.49141
319680.0000   -5.90205
319720.0000   -5.66496
319760.0000   -5.53654
319800.0000   -4.31286
319840.0000   -6.34537
319880.0000   -6.15638
319920.0000   -5.10671
319960.0000   -5.67569
320000.0000   -5.81294
320040.0000   -5.72375
320080.0000   -5.05183
320120.0000   -5.75242
320160.0000   -5.90781
320200.0000   -5.77770
320240.0000   -5.93220
320280.0000   -4.59416
320320.0000   -5.89985
320360.0000   -5.75561
320400.0000   -4.86741
320440.0000   -5.93885
320480.0000   -5.42673
320520.0000   -5.15345
320560.0000   -4.09892
320600.0000   -5.03348
320640.0000   -5.07977
320680.0000   -5.97146
320720.0000   -5.16828
320760.0000   -5.35831
320800.0000   -5.36635
320840.0000   -5.53960
320880.0000   -5.68172
320920.0000   -6.25939
320960.0000   -5.00957
321000.0000   -4.89428
321040.0000   -4.70812
321080.0000   -5.07118
321120.0000   -5.32400
321160.0000   -3.86423
321200.0000   -4.56068
321240.0000   -5.62621
321280.0000   -4.94571
321320.0000   -4.54699
321360.0000   -5.19258
321400.0000   -5.19245
321440.0000   -5.24207
321480.0000   -5.17211
321520.0000   -4.58963
321560.0000   -6.03333
321600.0000   -5.77796
321640.0000   -6.13694
321680.0000   -4.80369
321720.0000   -4.74410
321760.0000   -4.75474
321800.0000   -4.42523
321840.0000   -5.44675
321880.0000   -4.99176
321920.0000   -5.14845
321960.0000   -5.15820
322000.0000   -4.54802
322040.0000   -4.74994
322080.0000   -4.11927
322120.0000   -4.47032
322160.0000   -4.73493
322200.0000   -4.97716
322240.0000   -4.97193
322280.0000   -5.25296
322320.0000   -4.75435
322360.0000   -4.97948
322400.0000   -4.31263
322440.0000   -4.55723
322480.0000   -5.22403
322520.0000   -5.69061
322560.0000   -4.85037
322600.0000   -5.21271
322640.0000   -5.59168
322680.0000   -4.94510
322720.0000   -5.62237
322760.0000   -4.50931
322800.0000   -6.06214
322840.0000   -5.01500
322880.0000   -5.57556
322920.0000   -5.41435
322960.0000   -4.67765
323000.0000   -5.80091
323040.0000   -5.08451
323080.0000   -4.90467
323120.0000   -4.75927
323160.0000   -5.66626
323200.0000   -5.62693
323240.0000   -5.60283
323280.0000   -5.68789
323320.0000   -5.55384
323360.0000   -5.40976
323400.0000   -6.08973
323440.0000   -6.76480
323480.0000   -5.23831
323520.0000   -4.39837
323560.0000   -4.59481
323600.0000   -4.71177
323640.0000   -6.51969
323680.0000   -5.49570
323720.0000   -4.83488
323760.0000   -5.70438
323800.0000   -5.78519
323840.0000   -4.50727
323880.0000   -4.92051
323920.0000   -5.71539
323960.0000   -5.03037
324000.0000   -4.37589
324040.0000   -5.14505
324080.0000   -5.66050
324120.0000   -5.70549
324160.0000   -4.29192
324200.0000   -5.26899
324240.0000   -5.11768
324280.0000   -5.28080
324320.0000   -5.54812
324360.0000   -5.72058
324400.0000   -5.89789
324440.0000   -6.03799
324480.0000   -5.26265
324520.0000   -5.74389
324560.0000   -5.21116
324600.0000   -5.13260
324640.0000   -5.53459
324680.0000   -6.16469
324720.0000   -5.90361
324760.0000   -5.44614
324800.0000   -5.50113
324840.0000   -5.92205
324880.0000   -5.53279
324920.0000   -5.31504
324960.0000   -6.32731
325000.0000   -5.10351
325040.0000   -5.21744
325080.0000   -6.60928
325120.0000   -5.75201
325160.0000   -6.13621
325200.0000   -5.87466
325240.0000   -5.97224
325280.0000   -5.64991
325320.0000   -6.32052
325360.0000   -4.86412
325400.0000   -5.57173
325440.0000   -5.65811
325480.0000   -5.37035
325520.0000   -5.07060
325560.0000   -5.42438
325600.0000   -4.56550
325640.0000   -5.17696
325680.0000   -5.62752
325720.0000   -5.81547
325760.0000   -4.89150
325800.0000   -4.64128
325840.0000   -5.65577
325880.0000   -5.84709
325920.0000   -6.64562
325960.0000   -5.85382
326000.0000   -5.04855
326040.0000   -5.33053
326080.0000   -5.47645
326120.0000   -5.70278
326160.0000   -5.71797
326200.0000   -4.72527
326240.0000   -4.89268
326280.0000   -4.70573
326320.0000   -5.07680
326360.0000   -5.25171
326400.0000   -5.41255
326440.0000   -4.23606
326480.0000   -5.07285
326520.0000   -3.51119
326560.0000   -3.42175
326600.0000   -4.37630
326640.0000   -5.14523
326680.0000   -5.62996
326720.0000   -4.82627
326760.0000   -3.70089
326800.0000   -5.60942
326840.0000   -5.23309
326880.0000   -4.94616
326920.0000   -5.49571
326960.0000   -5.43434
327000.0000   -5.38302
327040.0000   -4.51952
327080.0000   -6.14187
327120.0000   -5.83791
327160.0000   -4.86471
327200.0000   -4.77089
327240.0000   -5.08239
327280.0000   -4.99162
327320.0000   -4.43389
327360.0000   -5.18446
327400.0000   -5.40328
327440.0000   -5.60314
327480.0000   -5.00604
327520.0000   -4.40941
327560.0000   -5.77060
327600.0000   -5.86505
327640.0000   -5.24986
327680.0000   -4.98816
327720.0000   -5.49258
327760.0000   -5.45844
327800.0000   -5.18086
327840.0000   -5.04236
327880.0000   -5.73962
327920.0000   -3.53659
327960.0000   -4.75668
328000.0000   -5.14375
328040.0000   -5.26753
328080.0000   -4.20197
328120.0000   -4.50632
328160.0000   -5.42382
328200.0000   -4.65537
328240.0000   -4.23565
328280.0000   -3.84286
328320.0000   -3.39972
328360.0000   -3.73703
328400.0000   -4.63381
328440.0000   -5.24876
328480.0000   -4.49460
328520.0000   -6.14703
328560.0000   -5.38545
328600.0000   -4.80415
328640.0000   -4.44277
328680.0000   -4.17027
328720.0000   -3.86756
328760.0000   -4.48830
328800.0000   -4.07477
328840.0000   -4.02555
328880.0000   -4.35575
328920.0000   -4.56832
328960.0000   -4.25482
329000.0000   -4.93611
329040.0000   -4.79217
329080.0000   -4.49759
329120.0000   -4.53905
329160.0000   -5.60830
329200.0000   -4.08957
329240.0000   -4.07124
329280.0000   -4.25698
329320.0000   -5.38502
329360.0000   -3.80486
329400.0000   -4.91616
329440.0000   -4.33553
329480.0000   -5.18500
329520.0000   -5.58217
329560.0000   -4.76150
329600.0000   -4.51908
329640.0000   -4.30964
329680.0000   -4.26022
329720.0000   -4.28324
329760.0000   -4.59918
329800.0000   -5.16146
329840.0000   -4.58220
329880.0000   -4.86275
329920.0000   -6.09103
329960.0000   -5.40042
330000.0000   -5.39493
330040.0000   -5.19020
330080.0000   -5.87295
330120.0000   -5.48399
330160.0000   -4.85719
330200.0000   -4.19872
330240.0000   -4.67191
330280.0000   -4.17057
330320.0000   -4.91385
330360.0000   -5.19839
330400.0000   -4.12051
330440.0000   -4.34344
330480.0000   -4.05202
330520.0000   -4.26576
330560.0000   -3.64683
330600.0000   -3.93682
330640.0000   -4.48991
330680.0000   -4.53854
330720.0000   -5.56623
330760.0000   -5.42294
330800.0000   -5.98407
330840.0000   -5.59422
330880.0000   -4.75428
330920.0000   -5.03339
330960.0000   -3.28014
331000.0000   -4.75847
331040.0000   -5.56027
331080.0000   -4.63680
331120.0000   -5.03256
331160.0000   -5.01039
331200.0000   -4.76351
331240.0000   -4.93951
331280.0000   -4.94404
331320.0000   -4.81611
331360.0000   -4.60067
331400.0000   -4.63782
331440.0000   -4.62555
331480.0000   -4.96836
331520.0000   -5.36210
331560.0000   -4.77027
331600.0000   -5.28786
331640.0000   -5.35343
331680.0000   -5.79995
331720.0000   -5.46667
331760.0000   -4.99302
331800.0000   -5.55937
331840.0000   -5.90899
331880.0000   -5.22838
331920.0000   -4.93933
331960.0000   -4.43281
332000.0000   -5.28159
332040.0000   -5.50965
332080.0000   -5.14366
332120.0000   -5.48428
332160.0000   -4.33237
332200.0000   -3.77138
332240.0000   -4.18546
332280.0000   -4.74028
332320.0000   -4.33573
332360.0000   -5.74566
332400.0000   -5.33100
332440.0000   -5.29466
332480.0000   -6.17791
332520.0000   -5.42813
332560.0000   -5.62065
332600.0000   -6.06608
332640.0000   -5.45948
332680.0000   -5.00582
332720.0000   -4.79859
332760.0000   -5.07732
332800.0000   -4.32440
332840.0000   -5.33598
332880.0000   -4.60036
332920.0000   -5.29097
332960.0000   -4.72903
333000.0000   -5.16682
333040.0000   -5.16759
333080.0000   -5.76373
333120.0000   -4.94867
333160.0000   -5.85024
333200.0000   -5.48866
333240.0000   -4.87544
333280.0000   -6.06789
333320.0000   -5.89802
333360.0000   -6.49152
333400.0000   -6.08772
333440.0000   -5.68332
333480.0000   -6.10116
333520.0000   -6.13055
333560.0000   -5.61022
333600.0000   -5.86565
333640.0000   -5.55396
333680.0000   -5.80918
333720.0000   -5.61846
333760.0000   -4.96582
333800.0000   -5.74206
333840.0000   -5.11934
333880.0000   -4.96860
333920.0000   -5.20148
333960.0000   -5.24084
334000.0000   -6.54089
334040.0000   -6.23215
334080.0000   -6.20529
334120.0000   -5.01634
334160.0000   -5.80533
334200.0000   -5.72062
334240.0000   -4.91313
334280.0000   -5.88409
334320.0000   -5.14599
334360.0000   -5.62612
334400.0000   -5.76109
334440.0000   -4.73154
334480.0000   -5.18957
334520.0000   -4.74263
334560.0000   -5.33273
334600.0000   -5.49937
334640.0000   -4.42861
334680.0000   -4.89861
334720.0000   -5.17927
334760.0000   -5.48476
334800.0000   -5.19646
334840.0000   -6.28614
334880.0000   -6.18607
334920.0000   -6.03448
334960.0000   -5.56540
335000.0000   -5.63822
335040.0000   -5.94465
335080.0000   -5.63291
335120.0000   -5.12275
335160.0000   -6.18945
335200.0000   -5.39661
335240.0000   -5.90865
335280.0000   -5.19059
335320.0000   -5.30742
335360.0000   -4.68009
335400.0000   -5.54991
335440.0000   -5.00764
335480.0000   -5.52256
335520.0000   -4.84877
335560.0000   -3.81103
335600.0000   -4.24166
335640.0000   -4.87453
335680.0000   -5.18861
335720.0000   -5.39128
335760.0000   -4.82567
335800.0000   -5.09462
335840.0000   -5.04616
335880.0000   -5.11668
335920.0000   -4.72318
335960.0000   -5.10915
336000.0000   -4.64136
336040.0000   -5.64188
336080.0000   -4.50187
336120.0000   -4.50617
336160.0000   -3.76892
336200.0000   -3.71810
336240.0000   -3.85728
336280.0000   -4.02914
336320.0000   -3.90120
336360.0000   -4.45826
336400.0000   -4.52230
336440.0000   -4.79171
336480.0000   -5.79828
336520.0000   -5.82167
336560.0000   -5.92672
336600.0000   -6.28150
336640.0000   -5.63039
336680.0000   -4.82126
336720.0000   -5.56145
336760.0000   -5.51384
336800.0000   -4.80598
336840.0000   -5.19861
336880.0000   -4.84142
336920.0000   -5.79257
336960.0000   -5.21273
337000.0000   -5.23053
337040.0000   -3.78854
337080.0000   -5.25313
337120.0000   -5.25733
337160.0000   -4.82358
337200.0000   -4.96544
337240.0000   -4.29769
337280.0000   -5.28915
337320.0000   -4.35864
337360.0000   -5.02310
337400.0000   -4.81342
337440.0000   -5.60833
337480.0000   -4.59450
337520.0000   -5.68075
337560.0000   -5.65960
337600.0000   -4.78132
337640.0000   -4.95648
337680.0000   -5.61567
337720.0000   -5.60008
337760.0000   -5.49290
337800.0000   -5.91157
337840.0000   -5.70706
337880.0000   -5.86785
337920.0000   -5.55462
337960.0000   -5.72408
338000.0000   -4.85727
338040.0000   -5.61528
338080.0000   -5.38867
338120.0000   -4.63204
338160.0000   -5.64940
338200.0000   -5.26183
338240.0000   -4.25995
338280.0000   -4.80710
338320.0000   -3.85372
338360.0000   -5.55264
338400.0000   -5.64527
338440.0000   -5.62928
338480.0000   -4.80732
338520.0000   -5.83264
338560.0000   -5.11378
338600.0000   -5.57356
338640.0000   -4.67003
338680.0000   -5.32323
338720.0000   -5.78706
338760.0000   -5.47911
338800.0000   -5.09009
338840.0000   -4.65858
338880.0000   -5.14456
338920.0000   -5.18133
338960.0000   -6.09685
339000.0000   -4.87474
339040.0000   -4.66023
339080.0000   -4.71118
339120.0000   -4.38276
339160.0000   -5.12995
339200.0000   -4.46024
339240.0000   -4.61135
339280.0000   -4.13754
339320.0000   -3.97234
339360.0000   -3.77070
339400.0000   -3.94876
339440.0000   -4.60668
339480.0000   -5.35223
339520.0000   -4.96535
339560.0000   -4.86409
339600.0000   -5.24674
339640.0000   -5.21610
339680.0000   -5.60689
339720.0000   -6.02407
339760.0000   -5.47366
339800.0000   -5.43875
339840.0000   -4.98614
339880.0000   -5.90477
339920.0000   -5.75826
339960.0000   -5.93125
340000.0000   -6.22086
340040.0000   -4.50860
340080.0000   -5.13960
340120.0000   -4.36690
340160.0000   -4.65598
340200.0000   -4.77105
340240.0000   -3.61144
340280.0000   -5.95139
340320.0000   -5.16442
340360.0000   -5.79066
340400.0000   -4.48278
340440.0000   -4.46372
340480.0000   -5.55956
340520.0000   -5.72571
340560.0000   -4.04505
340600.0000   -4.41832
340640.0000   -3.32028
340680.0000   -3.45594
340720.0000   -4.14896
340760.0000   -4.00723
340800.0000   -4.73992
340840.0000   -5.07652
340880.0000   -4.75740
340920.0000   -4.88471
340960.0000   -3.92391
341000.0000   -5.30763
341040.0000   -4.18275
341080.0000   -5.52233
341120.0000   -5.25038
341160.0000   -5.49954
341200.0000   -4.74223
341240.0000   -5.48914
341280.0000   -4.99165
341320.0000   -5.00879
341360.0000   -4.01685
341400.0000   -6.24231
341440.0000   -5.58922
341480.0000   -4.75499
341520.0000   -4.83707
341560.0000   -4.94705
341600.0000   -5.90502
341640.0000   -5.38799
341680.0000   -5.19955
341720.0000   -5.90709
341760.0000   -5.80569
341800.0000   -6.69727
341840.0000   -6.03148
341880.0000   -6.09978
341920.0000   -6.19759
341960.0000   -5.64984
342000.0000   -5.53666
342040.0000   -5.91586
342080.0000   -6.98281
342120.0000   -5.58176
342160.0000   -6.06660
342200.0000   -6.72036
342240.0000   -5.76792
342280.0000   -5.47433
342320.0000   -5.57527
342360.0000   -5.11723
342400.0000   -6.14227
342440.0000   -5.69836
342480.0000   -5.41718
342520.0000   -5.81727
342560.0000   -5.29646
342600.0000   -5.91083
342640.0000   -6.13597
342680.0000   -6.34547
342720.0000   -5.45189
342760.0000   -4.85751
342800.0000   -5.17242
342840.0000   -4.15948
342880.0000   -4.38246
342920.0000   -5.19259
342960.0000   -5.41250
343000.0000   -5.17949
343040.0000   -4.85679
343080.0000   -4.65096
343120.0000   -4.83673
343160.0000   -4.88952
343200.0000   -5.26965
343240.0000   -5.93615
343280.0000   -5.36459
343320.0000   -5.67022
343360.0000   -4.94400
343400.0000   -4.08340
343440.0000   -4.68240
343480.0000   -4.82069
343520.0000   -5.65811
343560.0000   -5.30542
343600.0000   -5.32268
343640.0000   -4.54018
343680.0000   -4.72616
343720.0000   -5.01264
343760.0000   -5.36409
343800.0000   -6.58139
343840.0000   -5.62968
343880.0000   -5.54703
343920.0000   -4.54918
343960.0000   -5.40692
344000.0000   -6.18673
344040.0000   -5.96690
344080.0000   -6.09512
344120.0000   -7.08531
344160.0000   -6.60669
344200.0000   -6.53513
344240.0000   -6.83979
344280.0000   -5.35504
344320.0000   -6.12673
344360.0000   -4.83770
344400.0000   -5.40042
344440.0000   -4.94034
344480.0000   -4.99431
344520.0000   -5.96307
344560.0000   -5.16299
344600.0000   -4.40809
344640.0000   -5.08714
344680.0000   -5.43141
344720.0000   -5.84757
344760.0000   -5.43363
344800.0000   -5.45889
344840.0000   -5.29907
344880.0000   -5.64447
344920.0000   -7.03741
344960.0000   -6.81440
345000.0000   -6.09295
345040.0000   -5.24512
345080.0000   -4.42763
345120.0000   -5.45569
345160.0000   -5.30816
345200.0000   -5.97830
345240.0000   -5.57356
345280.0000   -4.71874
345320.0000   -5.87831
345360.0000   -5.57518
345400.0000   -6.29059
345440.0000   -6.35314
345480.0000   -6.47232
345520.0000   -5.87224
345560.0000   -5.79828
345600.0000   -6.29284
345640.0000   -6.32515
345680.0000   -5.64585
345720.0000   -6.44966
345760.0000   -7.19064
345800.0000   -6.74861
345840.0000   -5.71542
345880.0000   -5.53118
345920.0000   -7.67955
345960.0000   -7.56079
346000.0000   -6.14387
346040.0000   -6.10009
346080.0000   -6.74464
346120.0000   -5.77483
346160.0000   -6.68488
346200.0000   -5.82272
346240.0000   -5.91036
346280.0000   -7.24897
346320.0000   -6.63034
346360.0000   -6.08733
346400.0000   -7.33566
346440.0000   -6.62092
346480.0000   -6.80506
346520.0000   -7.42813
346560.0000   -6.90859
346600.0000   -6.98737
346640.0000   -5.06692
346680.0000   -5.26584
346720.0000   -6.10675
346760.0000   -5.94596
346800.0000   -6.69690
346840.0000   -5.54700
346880.0000   -6.83008
346920.0000   -7.44414
346960.0000   -6.62123
347000.0000   -6.15004
347040.0000   -5.36663
347080.0000   -6.32867
347120.0000   -6.10884
347160.0000   -6.66545
347200.0000   -6.42233
347240.0000   -6.20228
347280.0000   -6.34879
347320.0000   -6.96850
347360.0000   -7.80760
347400.0000   -7.07521
347440.0000   -6.48555
347480.0000   -6.18298
347520.0000   -6.55053
347560.0000   -6.26976
347600.0000   -6.21793
347640.0000   -6.31822
347680.0000   -6.54040
347720.0000   -6.52407
347760.0000   -5.79122
347800.0000   -6.20542
347840.0000   -5.46711
347880.0000   -6.31810
347920.0000   -6.76423
347960.0000   -6.42155
348000.0000   -6.16593
348040.0000   -6.71826
348080.0000   -6.57713
348120.0000   -7.21273
348160.0000   -6.33875
348200.0000   -6.29801
348240.0000   -6.11125
348280.0000   -6.26172
348320.0000   -5.93989
348360.0000   -6.12518
348400.0000   -5.61789
348440.0000   -4.43446
348480.0000   -6.75988
348520.0000   -6.77321
348560.0000   -5.95305
348600.0000   -5.86525
348640.0000   -5.77944
348680.0000   -6.16312
348720.0000   -4.97851
348760.0000   -6.22347
348800.0000   -6.10104
348840.0000   -7.46096
348880.0000   -6.96149
348920.0000   -6.24832
348960.0000   -6.69623
349000.0000   -6.01952
349040.0000   -7.24856
349080.0000   -6.77174
349120.0000   -6.68037
349160.0000   -5.01794
349200.0000   -5.72260
349240.0000   -6.51531
349280.0000   -6.14292
349320.0000   -5.81888
349360.0000   -5.50773
349400.0000   -5.77802
349440.0000   -7.32588
349480.0000   -5.98062
349520.0000   -6.57127
349560.0000   -6.85024
349600.0000   -5.74544
349640.0000   -5.41990
349680.0000   -5.75214
349720.0000   -5.38338
349760.0000   -6.07339
349800.0000   -6.45479
349840.0000   -5.87221
349880.0000   -5.66147
349920.0000   -6.32592
349960.0000   -5.59899
350000.0000   -5.13922
350040.0000   -6.11222
350080.0000   -5.23331
350120.0000   -5.87843
350160.0000   -6.09905
350200.0000   -6.32895
350240.0000   -5.25499
350280.0000   -5.61332
350320.0000   -5.51855
350360.0000   -4.96602
350400.0000   -5.86161
350440.0000   -6.09594
350480.0000   -6.19373
350520.0000   -5.80907
350560.0000   -5.88917
350600.0000   -6.01520
350640.0000   -5.85364
350680.0000   -5.12515
350720.0000   -5.80319
350760.0000   -5.56338
350800.0000   -5.90347
350840.0000   -5.54803
350880.0000   -5.36273
350920.0000   -4.87973
350960.0000   -5.34629
351000.0000   -5.72242
351040.0000   -5.39786
351080.0000   -5.78329
351120.0000   -6.47707
351160.0000   -6.08339
351200.0000   -6.76590
351240.0000   -6.02343
351280.0000   -5.53222
351320.0000   -5.07043
351360.0000   -6.02062
351400.0000   -5.61770
351440.0000   -6.63284
351480.0000   -6.80899
351520.0000   -6.05968
351560.0000   -7.85531
351600.0000   -6.92833
351640.0000   -5.80643
351680.0000   -5.67280
351720.0000   -5.25958
351760.0000   -5.86676
351800.0000   -5.42986
351840.0000   -6.34366
351880.0000   -6.74241
351920.0000   -6.86616
351960.0000   -5.95930
352000.0000   -5.92624
352040.0000   -6.11414
352080.0000   -6.42014
352120.0000   -6.73684
352160.0000   -6.38272
352200.0000   -5.20849
352240.0000   -5.37204
352280.0000   -5.29267
352320.0000   -5.56308
352360.0000   -5.90013
352400.0000   -6.10774
352440.0000   -5.50914
352480.0000   -5.38250
352520.0000   -5.27052
352560.0000   -4.89536
352600.0000   -4.93387
352640.0000   -6.16464
352680.0000   -5.06298
352720.0000   -4.95990
352760.0000   -5.10137
352800.0000   -5.80277
352840.0000   -4.94092
352880.0000   -4.87462
352920.0000   -5.57895
352960.0000   -5.29922
353000.0000   -5.79836
353040.0000   -6.02708
353080.0000   -5.12227
353120.0000   -5.46720
353160.0000   -5.61172
353200.0000   -5.75503
353240.0000   -6.09526
353280.0000   -6.03930
353320.0000   -6.72098
353360.0000   -5.48485
353400.0000   -5.23924
353440.0000   -5.91487
353480.0000   -5.11320
353520.0000   -5.54989
353560.0000   -5.31659
353600.0000   -5.59825
353640.0000   -5.92174
353680.0000   -5.42397
353720.0000   -4.88513
353760.0000   -5.32061
353800.0000   -6.20703
353840.0000   -6.40923
353880.0000   -5.59825
353920.0000   -5.56149
353960.0000   -6.29204
354000.0000   -5.72293
354040.0000   -6.36383
354080.0000   -6.53442
354120.0000   -5.40666
354160.0000   -4.43370
354200.0000   -6.45542
354240.0000   -6.07223
354280.0000   -5.08982
354320.0000   -5.31285
354360.0000   -6.16222
354400.0000   -5.48868
354440.0000   -6.35365
354480.0000   -5.30712
354520.0000   -6.06709
354560.0000   -5.86114
354600.0000   -5.87289
354640.0000   -5.97834
354680.0000   -5.13688
354720.0000   -5.12805
354760.0000   -5.37648
354800.0000   -6.00617
354840.0000   -6.51996
354880.0000   -5.38008
354920.0000   -5.00252
354960.0000   -4.60365
355000.0000   -4.67556
355040.0000   -4.62619
355080.0000   -4.89923
355120.0000   -4.76710
355160.0000   -5.21198
355200.0000   -4.49612
355240.0000   -5.78964
355280.0000   -5.38029
355320.0000   -5.51530
355360.0000   -5.09239
355400.0000   -5.74918
355440.0000   -6.21185
355480.0000   -5.77086
355520.0000   -5.35059
355560.0000   -5.33774
355600.0000   -5.59063
355640.0000   -6.24565
355680.0000   -5.59506
355720.0000   -5.67478
355760.0000   -6.18087
355800.0000   -6.58821
355840.0000   -5.99708
355880.0000   -6.70372
355920.0000   -5.65641
355960.0000   -6.19629
356000.0000   -5.82466
356040.0000   -5.71749
356080.0000   -5.99638
356120.0000   -5.47124
356160.0000   -5.35107
356200.0000   -5.30967
356240.0000   -5.43535
356280.0000   -5.72941
356320.0000   -7.54217
356360.0000   -6.00195
356400.0000   -5.51395
356440.0000   -4.79566
356480.0000   -5.34379
356520.0000   -5.24753
356560.0000   -4.56643
356600.0000   -6.79577
356640.0000   -4.88753
356680.0000   -5.59997
356720.0000   -5.27153
356760.0000   -4.70673
356800.0000   -5.61909
356840.0000   -4.52455
356880.0000   -4.54053
356920.0000   -5.22988
356960.0000   -5.40620
357000.0000   -4.98697
357040.0000   -5.30976
357080.0000   -5.20953
357120.0000   -5.28148
357160.0000   -4.32272
357200.0000   -3.73912
357240.0000   -5.10526
357280.0000   -3.95387
357320.0000   -4.87038
357360.0000   -4.50405
357400.0000   -4.31875
357440.0000   -5.10213
357480.0000   -5.96346
357520.0000   -6.02021
357560.0000   -5.47818
357600.0000   -4.95127
357640.0000   -4.87414
357680.0000   -6.33717
357720.0000   -5.79194
357760.0000   -5.17271
357800.0000   -4.76227
357840.0000   -4.55739
357880.0000   -4.94917
357920.0000   -5.60330
357960.0000   -4.94264
358000.0000   -5.78978
358040.0000   -4.81384
358080.0000   -4.61529
358120.0000   -5.11594
358160.0000   -4.85466
358200.0000   -5.24037
358240.0000   -4.68743
358280.0000   -4.90482
358320.0000   -4.97652
358360.0000   -5.09150
358400.0000   -4.80285
358440.0000   -4.11108
358480.0000   -5.76586
358520.0000   -5.67610
358560.0000   -5.64496
358600.0000   -6.09393
358640.0000   -6.04736
358680.0000   -5.57676
358720.0000   -5.10260
358760.0000   -5.78796
358800.0000   -5.23559
358840.0000   -5.81654
358880.0000   -5.47340
358920.0000   -5.37565
358960.0000   -5.43148
359000.0000   -6.07183
359040.0000   -5.06986
359080.0000   -5.92185
359120.0000   -5.60561
359160.0000   -6.44078
359200.0000   -5.63636
359240.0000   -6.09802
359280.0000   -4.90730
359320.0000   -6.15500
359360.0000   -5.69935
359400.0000   -6.89693
359440.0000   -6.44921
359480.0000   -6.39028
359520.0000   -6.18302
359560.0000   -5.61478
359600.0000   -4.59675
359640.0000   -5.15512
359680.0000   -4.79856
359720.0000   -6.20005
359760.0000   -5.74909
359800.0000   -5.52218
359840.0000   -5.17281
359880.0000   -5.48664
359920.0000   -5.88370
359960.0000   -4.99791
360000.0000   -5.39965
360040.0000   -5.42282
360080.0000   -6.02853
360120.0000   -4.90328
360160.0000   -5.44867
360200.0000   -4.84687
360240.0000   -4.78183
360280.0000   -4.68340
360320.0000   -4.92559
360360.0000   -5.05984
360400.0000   -5.36832
360440.0000   -6.01065
360480.0000   -6.76471
360520.0000   -5.31745
360560.0000   -5.49573
360600.0000   -5.36810
360640.0000   -5.67788
360680.0000   -4.84941
360720.0000   -5.42090
360760.0000   -5.25030
360800.0000   -5.11722
360840.0000   -6.32777
360880.0000   -5.55660
360920.0000   -5.64897
360960.0000   -5.16938
361000.0000   -5.45386
361040.0000   -5.01948
361080.0000   -5.06040
361120.0000   -5.39871
361160.0000   -5.38153
361200.0000   -5.01658
361240.0000   -5.23654
361280.0000   -5.04288
361320.0000   -5.55215
361360.0000   -5.48324
361400.0000   -5.13335
361440.0000   -5.67052
361480.0000   -5.75970
361520.0000   -4.91563
361560.0000   -5.78045
361600.0000   -5.81051
361640.0000   -5.33899
361680.0000   -6.25831
361720.0000   -6.42972
361760.0000   -6.22099
361800.0000   -6.42868
361840.0000   -6.55828
361880.0000   -6.54573
361920.0000   -6.82434
361960.0000   -5.86782
362000.0000   -6.58438
362040.0000   -6.54366
362080.0000   -5.61331
362120.0000   -4.61611
362160.0000   -6.02306
362200.0000   -5.57438
362240.0000   -5.78179
362280.0000   -5.68459
362320.0000   -4.50696
362360.0000   -4.91734
362400.0000   -4.56057
362440.0000   -5.37087
362480.0000   -5.17580
362520.0000   -5.85575
362560.0000   -5.73716
362600.0000   -6.72051
362640.0000   -5.50799
362680.0000   -5.84671
362720.0000   -5.44556
362760.0000   -5.27394
362800.0000   -6.06806
362840.0000   -5.53780
362880.0000   -6.14560
362920.0000   -5.89053
362960.0000   -6.10614
363000.0000   -6.58609
363040.0000   -5.80949
363080.0000   -5.92727
363120.0000   -5.82803
363160.0000   -4.93178
363200.0000   -5.60572
363240.0000   -5.18817
363280.0000   -5.54069
363320.0000   -6.01381
363360.0000   -5.06174
363400.0000   -5.35195
363440.0000   -5.34952
363480.0000   -4.71524
363520.0000   -5.23888
363560.0000   -5.77159
363600.0000   -6.42466
363640.0000   -5.65767
363680.0000   -5.69674
363720.0000   -4.84838
363760.0000   -5.47957
363800.0000   -5.60973
363840.0000   -5.53941
363880.0000   -5.59015
363920.0000   -4.91897
363960.0000   -5.34606
364000.0000   -5.97818
364040.0000   -5.57903
364080.0000   -5.71564
364120.0000   -4.92171
364160.0000   -5.57309
364200.0000   -4.93045
364240.0000   -5.47719
364280.0000   -5.03712
364320.0000   -5.28258
364360.0000   -4.98340
364400.0000   -5.61147
364440.0000   -4.62037
364480.0000   -4.82979
364520.0000   -4.78013
364560.0000   -4.50554
364600.0000   -4.11512
364640.0000   -3.92890
364680.0000   -5.43312
364720.0000   -4.55412
364760.0000   -3.94128
364800.0000   -4.82511
364840.0000   -3.86236
364880.0000   -4.36303
364920.0000   -5.21760
364960.0000   -4.88109
365000.0000   -5.76341
365040.0000   -4.37120
365080.0000   -4.42677
365120.0000   -4.57494
365160.0000   -5.42106
365200.0000   -4.92583
365240.0000   -5.58683
365280.0000   -5.09651
365320.0000   -5.60179
365360.0000   -4.74405
365400.0000   -5.40759
365440.0000   -5.23843
365480.0000   -4.84604
365520.0000   -5.89969
365560.0000   -6.78275
365600.0000   -5.44739
365640.0000   -5.22046
365680.0000   -5.16865
365720.0000   -5.07321
365760.0000   -4.87585
365800.0000   -4.15030
365840.0000   -5.23322
365880.0000   -3.46370
365920.0000   -3.68668
365960.0000   -4.48745
366000.0000   -5.07680
366040.0000   -4.53115
366080.0000   -4.05661
366120.0000   -3.87750
366160.0000   -4.27262
366200.0000   -4.06232
366240.0000   -4.44175
366280.0000   -4.71229
366320.0000   -5.49475
366360.0000   -4.89572
366400.0000   -4.60754
366440.0000   -5.00421
366480.0000   -5.30394
366520.0000   -5.02420
366560.0000   -5.08693
366600.0000   -6.05889
366640.0000   -6.83045
366680.0000   -6.61727
366720.0000   -5.84277
366760.0000   -4.91257
366800.0000   -6.19722
366840.0000   -5.65329
366880.0000   -5.91861
366920.0000   -5.63112
366960.0000   -5.38527
367000.0000   -4.84265
367040.0000   -6.23185
367080.0000   -5.25425
367120.0000   -5.60989
367160.0000   -6.29633
367200.0000   -4.79744
367240.0000   -5.10574
367280.0000   -5.66567
367320.0000   -5.37235
367360.0000   -5.27013
367400.0000   -4.90804
367440.0000   -5.75390
367480.0000   -6.36163
367520.0000   -6.79985
367560.0000   -6.97587
367600.0000   -6.69654
367640.0000   -6.02619
367680.0000   -5.84660
367720.0000   -5.90184
367760.0000   -6.08048
367800.0000   -6.54088
367840.0000   -7.28906
367880.0000   -5.69543
367920.0000   -5.89114
367960.0000   -6.24237
368000.0000   -5.46154
368040.0000   -6.18577
368080.0000   -5.58557
368120.0000   -6.45577
368160.0000   -5.97041
368200.0000   -5.67951
368240.0000   -6.65055
368280.0000   -6.53288
368320.0000   -6.28588
368360.0000   -6.06918
368400.0000   -6.21894
368440.0000   -6.91033
368480.0000   -6.52559
368520.0000   -8.06841
368560.0000   -6.74827
368600.0000   -6.27486
368640.0000   -6.80615
368680.0000   -5.78435
368720.0000   -6.66062
368760.0000   -5.77210
368800.0000   -5.50294
368840.0000   -5.80092
368880.0000   -5.75893
368920.0000   -4.78140
368960.0000   -4.91051
369000.0000   -4.73786
369040.0000   -5.64991
369080.0000   -6.39208
369120.0000   -5.58248
369160.0000   -5.03247
369200.0000   -5.46912
369240.0000   -5.56222
369280.0000   -4.97104
369320.0000   -4.40739
369360.0000   -4.38788
369400.0000   -4.84825
369440.0000   -5.60328
369480.0000   -4.45986
369520.0000   -5.82442
369560.0000   -5.09820
369600.0000   -5.62727
369640.0000   -6.36681
369680.0000   -5.77749
369720.0000   -5.21263
369760.0000   -5.12640
369800.0000   -4.49149
369840.0000   -5.74729
369880.0000   -5.90570
369920.0000   -5.15133
369960.0000   -5.44256
370000.0000   -5.58741
370040.0000   -5.45071
370080.0000   -5.06052
370120.0000   -4.99772
370160.0000   -5.82080
370200.0000   -5.52616
370240.0000   -4.40910
370280.0000   -4.85346
370320.0000   -4.66191
370360.0000   -4.86633
370400.0000   -5.51228
370440.0000   -4.50424
370480.0000   -4.94703
370520.0000   -5.90356
370560.0000   -5.55818
370600.0000   -5.34125
370640.0000   -4.75382
370680.0000   -5.35475
370720.0000   -6.34491
370760.0000   -5.78214
370800.0000   -5.58219
370840.0000   -5.67457
370880.0000   -5.16537
370920.0000   -5.99057
370960.0000   -5.95007
371000.0000   -5.35192
371040.0000   -5.70345
371080.0000   -6.20690
371120.0000   -5.61796
371160.0000   -5.62981
371200.0000   -5.28187
371240.0000   -5.48002
371280.0000   -5.86868
371320.0000   -5.24764
371360.0000   -5.92453
371400.0000   -4.96164
371440.0000   -4.65035
371480.0000   -5.88888
371520.0000   -5.25306
371560.0000   -5.88703
371600.0000   -5.14586
371640.0000   -4.86507
371680.0000   -5.68543
371720.0000   -4.83495
371760.0000   -4.92740
371800.0000   -5.53856
371840.0000   -5.90367
371880.0000   -6.21821
371920.0000   -5.69407
371960.0000   -6.33305
372000.0000   -5.46276
372040.0000   -5.78595
372080.0000   -5.88822
372120.0000   -5.26324
372160.0000   -5.75791
372200.0000   -5.26740
372240.0000   -5.68844
372280.0000   -6.13357
372320.0000   -6.59023
372360.0000   -5.87960
372400.0000   -5.71662
372440.0000   -6.07964
372480.0000   -6.17287
372520.0000   -6.84650
372560.0000   -6.00559
372600.0000   -5.34099
372640.0000   -5.18754
372680.0000   -5.13512
372720.0000   -6.29940
372760.0000   -5.21952
372800.0000   -4.79780
372840.0000   -5.10568
372880.0000   -4.77590
372920.0000   -4.63351
372960.0000   -5.81253
373000.0000   -4.78334
373040.0000   -4.72435
373080.0000   -5.02855
373120.0000   -5.44462
373160.0000   -5.41153
373200.0000   -4.55533
373240.0000   -4.65545
373280.0000   -5.22585
373320.0000   -4.90658
373360.0000   -6.09772
373400.0000   -4.93663
373440.0000   -3.82687
373480.0000   -5.39907
373520.0000   -6.56662
373560.0000   -6.38965
373600.0000   -6.84888
373640.0000   -6.18240
373680.0000   -5.97381
373720.0000   -6.64743
373760.0000   -5.39560
373800.0000   -6.25553
373840.0000   -6.61277
373880.0000   -5.89276
373920.0000   -6.43211
373960.0000   -5.69119
374000.0000   -5.19760
374040.0000   -5.63977
374080.0000   -6.14326
374120.0000   -6.04664
374160.0000   -5.42391
374200.0000   -5.13962
374240.0000   -6.58503
374280.0000   -6.43750
374320.0000   -5.72999
374360.0000   -5.16903
374400.0000   -5.24841
374440.0000   -5.78645
374480.0000   -6.22108
374520.0000   -6.30606
374560.0000   -6.53677
374600.0000   -5.99491
374640.0000   -7.23981
374680.0000   -6.26284
374720.0000   -6.05274
374760.0000   -6.27738
374800.0000   -5.61626
374840.0000   -5.39042
374880.0000   -6.00955
374920.0000   -5.97249
374960.0000   -4.77375
375000.0000   -5.10293
375040.0000   -5.13742
375080.0000   -4.76915
375120.0000   -5.16010
375160.0000   -5.87374
375200.0000   -5.36258
375240.0000   -6.04759
375280.0000   -7.28556
375320.0000   -6.19722
375360.0000   -5.50927
375400.0000   -6.04894
375440.0000   -6.42767
375480.0000   -5.76714
375520.0000   -6.44906
375560.0000   -4.97392
375600.0000   -5.22093
375640.0000   -5.25749
375680.0000   -5.28857
375720.0000   -5.24053
375760.0000   -5.34984
375800.0000   -5.87486
375840.0000   -5.52820
375880.0000   -5.00176
375920.0000   -6.04191
375960.0000   -5.60345
376000.0000   -5.89191
376040.0000   -5.57128
376080.0000   -5.12351
376120.0000   -5.49170
376160.0000   -6.10800
376200.0000   -6.52131
376240.0000   -5.80503
376280.0000   -5.83504
376320.0000   -4.99916
376360.0000   -5.79882
376400.0000   -6.21810
376440.0000   -5.76206
376480.0000   -5.88009
376520.0000   -6.47756
376560.0000   -5.48841
376600.0000   -5.23593
376640.0000   -5.65910
376680.0000   -5.84617
376720.0000   -5.09478
376760.0000   -5.16821
376800.0000   -4.84606
376840.0000   -5.48426
376880.0000   -6.41554
376920.0000   -5.63875
376960.0000   -6.25957
377000.0000   -5.80340
377040.0000   -5.63493
377080.0000   -6.63355
377120.0000   -6.50133
377160.0000   -5.47152
377200.0000   -4.62580
377240.0000   -5.51163
377280.0000   -5.20623
377320.0000   -4.24520
377360.0000   -5.36847
377400.0000   -5.09862
377440.0000   -5.45475
377480.0000   -5.34240
377520.0000   -5.47416
377560.0000   -4.84145
377600.0000   -5.81478
377640.0000   -6.37227
377680.0000   -5.58647
377720.0000   -5.67810
377760.0000   -5.07331
377800.0000   -4.28714
377840.0000   -5.40299
377880.0000   -4.89760
377920.0000   -4.81936
377960.0000   -4.16162
378000.0000   -5.30202
378040.0000   -5.72401
378080.0000   -4.88670
378120.0000   -5.88559
378160.0000   -4.58860
378200.0000   -5.31907
378240.0000   -4.94665
378280.0000   -5.14693
378320.0000   -5.10319
378360.0000   -4.95687
378400.0000   -6.13877
378440.0000   -5.35324
378480.0000   -5.30254
378520.0000   -5.36359
378560.0000   -6.23156
378600.0000   -5.54754
378640.0000   -6.27493
378680.0000   -5.33738
378720.0000   -5.48773
378760.0000   -4.65536
378800.0000   -5.24670
378840.0000   -5.57930
378880.0000   -5.53426
378920.0000   -6.31950
378960.0000   -5.17074
379000.0000   -4.48399
379040.0000   -5.70112
379080.0000   -5.67310
379120.0000   -4.55225
379160.0000   -5.22436
379200.0000   -4.00385
379240.0000   -4.93596
379280.0000   -4.77466
379320.0000   -4.78883
379360.0000   -5.39120
379400.0000   -6.11083
379440.0000   -4.81198
379480.0000   -4.98133
379520.0000   -5.67697
379560.0000   -4.85202
379600.0000   -5.82215
379640.0000   -6.05202
379680.0000   -5.76010
379720.0000   -5.41462
379760.0000   -5.33752
379800.0000   -5.14026
379840.0000   -5.02144
379880.0000   -5.56281
379920.0000   -5.08083
379960.0000   -5.25129
380000.0000   -5.43533
380040.0000   -6.25689
380080.0000   -5.22252
380120.0000   -4.98662
380160.0000   -4.58132
380200.0000   -5.30440
380240.0000   -4.61694
380280.0000   -4.90057
380320.0000   -4.57029
380360.0000   -4.40282
380400.0000   -4.37069
380440.0000   -5.34534
380480.0000   -5.07989
380520.0000   -4.81303
380560.0000   -5.11618
380600.0000   -5.29631
380640.0000   -5.38860
380680.0000   -4.58608
380720.0000   -5.83524
380760.0000   -5.53123
380800.0000   -5.63492
380840.0000   -5.26905
380880.0000   -5.63958
380920.0000   -5.44148
380960.0000   -5.50534
381000.0000   -5.18192
381040.0000   -6.01705
381080.0000   -5.26091
381120.0000   -4.53122
381160.0000   -5.26771
381200.0000   -5.76373
381240.0000   -5.85148
381280.0000   -5.75242
381320.0000   -5.13290
381360.0000   -5.54695
381400.0000   -6.18918
381440.0000   -4.74191
381480.0000   -4.89088
381520.0000   -4.62768
381560.0000   -4.80981
381600.0000   -5.55183
381640.0000   -5.20863
381680.0000   -5.95377
381720.0000   -5.43387
381760.0000   -4.05957
381800.0000   -4.79699
381840.0000   -4.87193
381880.0000   -4.86939
381920.0000   -5.04309
381960.0000   -5.54478
382000.0000   -5.07090
382040.0000   -5.21195
382080.0000   -5.96616
382120.0000   -5.87526
382160.0000   -6.05691
382200.0000   -4.72070
382240.0000   -5.48518
382280.0000   -5.80263
382320.0000   -5.59870
382360.0000   -6.59412
382400.0000   -6.47066
382440.0000   -5.58445
382480.0000   -4.91897
382520.0000   -5.99083
382560.0000   -4.72878
382600.0000   -5.98181
382640.0000   -5.89485
382680.0000   -3.93607
382720.0000   -5.77267
382760.0000   -4.79399
382800.0000   -4.95944
382840.0000   -5.23411
382880.0000   -5.59615
382920.0000   -5.27482
382960.0000   -5.14666
383000.0000   -5.36562
383040.0000   -5.95076
383080.0000   -4.57502
383120.0000   -5.41952
383160.0000   -4.19803
383200.0000   -5.51868
383240.0000   -4.90723
383280.0000   -5.63173
383320.0000   -5.50671
383360.0000   -5.93868
383400.0000   -6.00263
383440.0000   -5.81820
383480.0000   -5.32301
383520.0000   -5.63236
383560.0000   -5.90968
383600.0000   -5.87692
383640.0000   -6.59366
383680.0000   -4.98738
383720.0000   -5.81692
383760.0000   -5.94655
383800.0000   -4.90493
383840.0000   -6.00306
383880.0000   -4.84775
383920.0000   -5.84802
383960.0000   -5.28506
384000.0000   -5.43476
384040.0000   -5.39611
384080.0000   -5.91227
384120.0000   -6.37410
384160.0000   -6.39725
384200.0000   -5.34562
384240.0000   -5.76270
384280.0000   -6.38806
384320.0000   -5.88216
384360.0000   -5.40600
384400.0000   -5.25717
384440.0000   -6.24063
384480.0000   -5.89751
384520.0000   -6.52815
384560.0000   -6.11596
384600.0000   -5.87680
384640.0000   -6.00986
384680.0000   -6.41468
384720.0000   -5.28397
384760.0000   -5.46157
384800.0000   -5.95502
384840.0000   -5.35892
384880.0000   -5.16629
384920.0000   -6.43920
384960.0000   -5.82183
385000.0000   -6.10924
385040.0000   -5.77504
385080.0000   -6.20315
385120.0000   -5.66767
385160.0000   -6.31040
385200.0000   -5.55872
385240.0000   -5.57220
385280.0000   -5.77118
385320.0000   -5.24693
385360.0000   -5.13981
385400.0000   -5.89091
385440.0000   -5.38814
385480.0000   -4.60144
385520.0000   -5.01919
385560.0000   -5.93037
385600.0000   -5.04740
385640.0000   -5.32905
385680.0000   -5.64429
385720.0000   -5.35334
385760.0000   -4.39941
385800.0000   -5.25746
385840.0000   -3.66384
385880.0000   -4.92940
385920.0000   -3.82517
385960.0000   -5.19356
386000.0000   -5.04346
386040.0000   -6.37221
386080.0000   -4.37935
386120.0000   -5.10053
386160.0000   -5.24541
386200.0000   -4.58315
386240.0000   -5.23269
386280.0000   -4.98658
386320.0000   -4.77052
386360.0000   -4.30050
386400.0000   -3.36355
386440.0000   -3.91964
386480.0000   -4.00586
386520.0000   -3.79638
386560.0000   -2.90192
386600.0000   -2.68330
386640.0000   -2.54840
386680.0000   -2.39015
386720.0000   -2.59763
386760.0000   -3.19924
386800.0000   -3.14734
386840.0000   -3.11784
386880.0000   -3.52882
386920.0000   -3.13588
386960.0000   -2.93616
387000.0000   -2.17057
387040.0000   -2.87927
387080.0000   -2.34939
387120.0000   -3.15221
387160.0000   -2.88866
387200.0000   -1.96461
387240.0000   -3.13172
387280.0000   -2.66939
387320.0000   -2.70767
387360.0000   -2.39049
387400.0000   -2.14042
387440.0000   -3.10965
387480.0000   -1.62036
387520.0000   -2.99079
387560.0000   -3.07032
387600.0000   -2.39451
387640.0000   -2.15399
387680.0000   -1.88961
387720.0000   -2.12688
387760.0000   -2.83504
387800.0000   -2.50420
387840.0000   -1.81006
387880.0000   -2.24764
387920.0000   -1.72256
387960.0000   -1.15251
388000.0000   -1.56044
388040.0000   -0.97494
388080.0000   -0.71761
388120.0000   -1.73770
388160.0000   -1.84650
388200.0000   -1.41423
388240.0000   -1.24105
388280.0000   -1.54567
388320.0000   -1.81117
388360.0000   -1.57797
388400.0000   -1.82959
388440.0000   -1.03746
388480.0000   -1.91418
388520.0000   -2.15621
388560.0000   -2.64839
388600.0000   -2.25937
388640.0000   -2.50452
388680.0000   -2.47277
388720.0000   -2.13678
388760.0000   -2.29633
388800.0000   -2.03465
388840.0000   -1.95095
388880.0000   -2.40524
388920.0000   -3.07582
388960.0000   -1.65869
389000.0000   -3.56028
389040.0000   -3.37681
389080.0000   -3.40852
389120.0000   -1.34975
389160.0000   -2.29357
389200.0000   -2.52024
389240.0000   -3.50000
389280.0000   -2.83184
389320.0000   -3.04690
389360.0000   -2.30809
389400.0000   -2.60194
389440.0000   -2.52917
389480.0000   -2.23955
389520.0000   -2.56045
389560.0000   -2.93696
389600.0000   -1.87322
389640.0000   -2.08272
389680.0000   -1.64689
389720.0000   -1.56597
389760.0000   -2.36191
389800.0000   -1.83523
389840.0000   -2.29757
389880.0000   -2.05430
389920.0000   -2.05277
389960.0000   -2.01750
390000.0000   -2.17109
390040.0000   -3.03490
390080.0000   -2.66798
390120.0000   -2.75641
390160.0000   -1.88490
390200.0000   -1.43702
390240.0000   -2.15807
390280.0000   -1.90285
390320.0000   -1.12453
390360.0000   -1.14317
390400.0000   -2.51931
390440.0000   -2.59035
390480.0000   -3.04585
390520.0000   -2.16303
390560.0000   -2.39641
390600.0000   -1.87420
390640.0000   -2.09398
390680.0000   -2.30779
390720.0000   -1.84780
390760.0000   -2.20658
390800.0000   -2.63542
390840.0000   -1.91096
390880.0000   -2.49412
390920.0000   -1.29529
390960.0000   -1.87472
391000.0000   -1.42356
391040.0000   -1.67812
391080.0000   -2.19171
391120.0000   -1.92189
391160.0000   -1.84977
391200.0000   -2.40631
391240.0000   -2.08368
391280.0000   -2.06089
391320.0000   -2.46429
391360.0000   -2.95272
391400.0000   -2.20388
391440.0000   -2.76909
391480.0000   -2.94271
391520.0000   -2.58892
391560.0000   -3.10884
391600.0000   -3.04520
391640.0000   -2.21421
391680.0000   -2.00163
391720.0000   -2.40262
391760.0000   -3.40010
391800.0000   -2.28698
391840.0000   -2.51231
391880.0000   -1.43826
391920.0000   -3.38808
391960.0000   -2.79700
392000.0000   -2.41453
392040.0000   -1.65960
392080.0000   -2.39176
392120.0000   -1.92024
392160.0000   -2.35534
392200.0000   -2.06786
392240.0000   -2.96887
392280.0000   -2.46936
392320.0000   -1.89805
392360.0000   -2.07802
392400.0000   -3.01152
392440.0000   -2.57126
392480.0000   -1.85749
392520.0000   -1.18686
392560.0000   -0.88086
392600.0000   -1.78919
392640.0000   -2.01831
392680.0000   -3.07214
392720.0000   -2.22486
392760.0000   -2.62072
392800.0000   -2.44291
392840.0000   -1.89479
392880.0000   -1.98586
392920.0000   -2.72847
392960.0000   -2.42957
393000.0000   -3.04149
393040.0000   -2.43729
393080.0000   -2.16561
393120.0000   -2.45510
393160.0000   -1.56224
393200.0000   -1.56164
393240.0000   -1.28538
393280.0000   -1.28751
393320.0000   -1.67409
393360.0000   -1.22754
393400.0000   -1.78202
393440.0000   -1.59111
393480.0000   -1.35549
393520.0000   -1.55705
393560.0000   -2.14278
393600.0000   -1.95988
393640.0000   -2.42547
393680.0000   -1.84002
393720.0000   -2.11638
393760.0000   -2.81182
393800.0000   -1.89506
393840.0000   -2.35987
393880.0000   -2.27254
393920.0000   -2.12232
393960.0000   -2.45862
394000.0000   -2.31101
394040.0000   -2.04314
394080.0000   -1.49080
394120.0000   -2.11684
394160.0000   -2.32057
394200.0000   -2.99285
394240.0000   -2.11822
394280.0000   -2.05426
394320.0000   -2.14580
394360.0000   -2.36197
394400.0000   -1.91566
394440.0000   -2.16359
394480.0000   -3.02952
394520.0000   -2.86931
394560.0000   -2.23457
394600.0000   -1.34899
394640.0000   -2.11872
394680.0000   -2.20557
394720.0000   -2.07532
394760.0000   -2.44369
394800.0000   -2.00322
394840.0000   -2.55960
394880.0000   -1.54719
394920.0000   -2.47650
394960.0000   -1.99956
395000.0000   -1.32826
395040.0000   -3.25756
395080.0000   -1.79187
395120.0000   -2.40055
395160.0000   -2.12809
395200.0000   -2.82598
395240.0000   -3.39128
395280.0000   -2.18982
395320.0000   -2.47454
395360.0000   -2.35720
395400.0000   -3.24599
395440.0000   -2.56895
395480.0000   -2.41429
395520.0000   -3.26188
395560.0000   -2.36767
395600.0000   -1.89055
395640.0000   -2.04681
395680.0000   -3.08835
395720.0000   -3.04589
395760.0000   -2.77417
395800.0000   -2.56959
395840.0000   -1.79633
395880.0000   -2.72350
395920.0000   -2.40943
395960.0000   -3.19291
396000.0000   -3.53638
396040.0000   -3.43909
396080.0000   -3.81938
396120.0000   -3.08539
396160.0000   -2.56070
396200.0000   -2.32819
396240.0000   -2.39327
396280.0000   -2.21064
396320.0000   -2.95163
396360.0000   -2.55426
396400.0000   -2.13731
396440.0000   -2.28643
396480.0000   -1.95400
396520.0000   -2.03173
396560.0000   -2.50178
396600.0000   -3.13835
396640.0000   -2.45973
396680.0000   -2.25406
396720.0000   -1.97139
396760.0000   -1.79234
396800.0000   -1.56077
396840.0000   -3.01184
396880.0000   -2.66480
396920.0000   -2.53350
396960.0000   -2.33587
397000.0000   -2.63866
397040.0000   -2.41614
397080.0000   -2.77773
397120.0000   -3.51594
397160.0000   -2.83506
397200.0000   -2.85372
397240.0000   -3.12718
397280.0000   -2.27536
397320.0000   -3.95890
397360.0000   -3.95309
397400.0000   -3.82738
397440.0000   -3.05703
397480.0000   -3.00752
397520.0000   -3.63850
397560.0000   -3.23093
397600.0000   -2.90051
397640.0000   -3.79057
397680.0000   -3.85741
397720.0000   -3.33051
397760.0000   -3.27206
397800.0000   -3.21571
397840.0000   -3.33636
397880.0000   -2.57240
397920.0000   -3.26674
397960.0000   -3.86200
398000.0000   -2.75338
398040.0000   -3.50275
398080.0000   -2.66135
398120.0000   -2.87473
398160.0000   -3.72962
398200.0000   -3.28965
398240.0000   -3.53512
398280.0000   -3.66777
398320.0000   -3.64062
398360.0000   -4.04959
398400.0000   -3.26563
398440.0000   -3.40454
398480.0000   -4.06975
398520.0000   -3.51839
398560.0000   -3.19702
398600.0000   -2.91382
398640.0000   -3.58589
398680.0000   -2.39939
398720.0000   -3.36515
398760.0000   -3.20153
398800.0000   -3.00435
398840.0000   -3.74113
398880.0000   -3.49769
398920.0000   -3.76522
398960.0000   -1.90267
399000.0000   -1.96147
399040.0000   -2.24247
399080.0000   -1.44593
399120.0000   -2.31409
399160.0000   -1.86857
399200.0000   -2.43558
399240.0000   -2.03131
399280.0000   -3.40239
399320.0000   -3.21709
399360.0000   -3.02485
399400.0000   -2.53506
399440.0000   -2.68737
399480.0000   -3.13292
399520.0000   -2.10993
399560.0000   -2.83819
399600.0000   -3.45177
399640.0000   -2.47213
399680.0000   -2.38613
399720.0000   -1.63315
399760.0000   -2.25998
399800.0000   -2.18128
399840.0000   -2.21106
399880.0000   -1.71166
399920.0000   -1.49357
399960.0000   -1.49618
400000.0000   -1.04997
400040.0000   -1.33423
400080.0000   -2.17387
400120.0000   -2.02941
400160.0000   -2.20010
400200.0000   -1.40629
400240.0000   -1.89693
400280.0000   -2.83904
400320.0000   -1.81339
400360.0000   -1.49995
400400.0000   -2.25047
400440.0000   -1.68441
400480.0000   -1.46380
400520.0000   -1.76105
400560.0000   -1.94515
400600.0000   -2.70269
400640.0000   -2.88605
400680.0000   -3.09800
400720.0000   -1.75720
400760.0000   -2.50802
400800.0000   -3.50587
400840.0000   -3.33235
400880.0000   -2.80086
400920.0000   -3.67127
400960.0000   -2.43126
401000.0000   -2.93978
401040.0000   -3.15156
401080.0000   -3.42809
401120.0000   -2.63218
401160.0000   -3.01885
401200.0000   -3.77282
401240.0000   -2.74858
401280.0000   -2.86501
401320.0000   -1.79828
401360.0000   -1.66792
401400.0000   -2.54210
401440.0000   -2.61514
401480.0000   -3.00802
401520.0000   -3.12379
401560.0000   -2.38740
401600.0000   -2.15706
401640.0000   -3.55638
401680.0000   -4.41744
401720.0000   -3.78545
401760.0000   -2.99493
401800.0000   -2.88032
401840.0000   -2.12717
401880.0000   -3.36558
401920.0000   -3.83903
401960.0000   -3.52111
402000.0000   -3.75927
402040.0000   -4.60652
402080.0000   -4.60493
402120.0000   -4.71431
402160.0000   -4.47032
402200.0000   -4.70358
402240.0000   -4.79164
402280.0000   -5.45129
402320.0000   -5.25098
402360.0000   -5.17804
402400.0000   -4.78143
402440.0000   -5.28863
402480.0000   -5.12499
402520.0000   -5.69687
402560.0000   -4.60867
402600.0000   -4.50896
402640.0000   -3.30713
402680.0000   -4.35336
402720.0000   -4.27962
402760.0000   -4.87856
402800.0000   -4.47728
402840.0000   -4.80835
402880.0000   -4.91409
402920.0000   -4.96015
402960.0000   -4.14903
403000.0000   -3.82321
403040.0000   -4.64150
403080.0000   -4.35576
403120.0000   -4.51072
403160.0000   -4.57268
403200.0000   -4.24676
403240.0000   -3.70223
403280.0000   -3.90818
403320.0000   -3.67165
403360.0000   -3.98498
403400.0000   -3.04420
403440.0000   -3.36548
403480.0000   -3.19155
403520.0000   -4.27555
403560.0000   -3.27428
403600.0000   -4.03815
403640.0000   -3.81870
403680.0000   -3.71777
403720.0000   -4.03454
403760.0000   -3.17289
403800.0000   -4.24808
403840.0000   -2.75053
403880.0000   -4.03630
403920.0000   -3.89476
403960.0000   -2.91337
404000.0000   -2.87323
404040.0000   -2.62112
404080.0000   -2.50818
404120.0000   -2.43596
404160.0000   -2.97990
404200.0000   -3.10403
404240.0000   -2.62442
404280.0000   -2.52447
404320.0000   -2.49710
404360.0000   -3.28784
404400.0000   -3.40871
404440.0000   -3.16462
404480.0000   -3.11469
404520.0000   -3.66143
404560.0000   -3.51940
404600.0000   -2.62705
404640.0000   -2.78220
404680.0000   -2.64812
404720.0000   -3.48067
404760.0000   -3.03181
404800.0000   -3.25471
404840.0000   -2.50211
404880.0000   -2.27050
404920.0000   -3.07731
404960.0000   -2.14078
405000.0000   -1.92975
405040.0000   -2.46554
405080.0000   -1.60485
405120.0000   -2.30893
405160.0000   -2.24961
405200.0000   -1.96991
405240.0000   -2.28081
405280.0000   -2.18369
405320.0000   -3.07424
405360.0000   -2.94635
405400.0000   -4.00751
405440.0000   -2.62465
405480.0000   -3.05080
405520.0000   -2.39237
405560.0000   -2.86759
405600.0000   -2.33303
405640.0000   -1.89834
405680.0000   -2.50673
405720.0000   -2.09929
405760.0000   -2.76974
405800.0000   -1.67139
405840.0000   -2.31823
405880.0000   -2.09409
405920.0000   -1.81248
405960.0000   -2.29911
406000.0000   -1.95868
406040.0000   -2.28890
406080.0000   -1.57897
406120.0000   -2.13133
406160.0000   -2.38733
406200.0000   -1.62724
406240.0000   -2.16954
406280.0000   -1.52031
406320.0000   -1.73500
406360.0000   -1.41991
406400.0000   -1.37813
406440.0000   -0.68536
406480.0000   -0.10801
406520.0000   -1.54288
406560.0000   -2.22401
406600.0000   -0.77293
406640.0000   -2.78586
406680.0000   -2.48297
406720.0000   -2.51748
406760.0000   -2.31535
406800.0000   -2.47830
406840.0000   -2.25546
406880.0000   -2.92450
406920.0000   -3.05115
406960.0000   -2.32439
407000.0000   -2.76077
407040.0000   -2.24444
407080.0000   -2.75928
407120.0000   -3.13715
407160.0000   -2.57369
407200.0000   -2.93284
407240.0000   -2.34985
407280.0000   -1.25950
407320.0000   -2.20674
407360.0000   -2.12241
407400.0000   -2.09399
407440.0000   -1.65390
407480.0000   -2.57432
407520.0000   -3.28288
407560.0000   -2.68841
407600.0000   -3.29797
407640.0000   -2.19912
407680.0000   -1.51990
407720.0000   -1.87901
407760.0000   -2.79517
407800.0000   -3.09671
407840.0000   -2.90804
407880.0000   -2.80100
407920.0000   -3.27440
407960.0000   -2.17795
408000.0000   -2.11833
408040.0000   -2.49640
408080.0000   -1.59555
408120.0000   -2.06062
408160.0000   -3.49545
408200.0000   -1.88331
408240.0000   -1.80956
408280.0000   -2.48028
408320.0000   -2.66427
408360.0000   -2.11072
408400.0000   -2.22835
408440.0000   -2.08913
408480.0000   -1.96453
408520.0000   -1.80979
408560.0000   -1.64626
408600.0000   -2.81361
408640.0000   -2.66082
408680.0000   -1.97488
408720.0000   -1.70163
408760.0000   -2.27709
408800.0000   -1.45578
408840.0000   -1.34698
408880.0000   -1.95924
408920.0000   -1.67270
408960.0000   -1.49346
409000.0000   -2.65064
409040.0000   -1.93962
409080.0000   -1.50345
409120.0000   -1.36240
409160.0000   -1.45224
409200.0000   -2.60459
409240.0000   -2.74460
409280.0000   -2.01033
409320.0000   -2.92917
409360.0000   -2.24840
409400.0000   -3.10214
409440.0000   -2.66226
409480.0000   -3.06194
409520.0000   -2.62162
409560.0000   -3.14609
409600.0000   -3.90470
409640.0000   -2.85358
409680.0000   -2.86278
409720.0000   -2.19119
409760.0000   -2.69355
409800.0000   -3.47539
409840.0000   -1.85633
409880.0000   -3.10852
409920.0000   -2.30319
409960.0000   -2.89769
410000.0000   -2.11647
410040.0000   -1.78339
410080.0000   -0.80836
410120.0000   -2.03433
410160.0000   -1.99274
410200.0000   -2.06618
410240.0000   -2.53827
410280.0000   -2.05575
410320.0000   -2.82897
410360.0000   -2.15011
410400.0000   -2.08870
410440.0000   -2.31940
410480.0000   -1.83002
410520.0000   -2.19015
410560.0000   -2.65837
410600.0000   -2.70857
410640.0000   -2.27393
410680.0000   -2.91730
410720.0000   -3.24146
410760.0000   -2.32729
410800.0000   -3.43313
410840.0000   -3.23806
410880.0000   -2.73525
410920.0000   -1.82982
410960.0000   -3.16841
411000.0000   -2.42521
411040.0000   -2.45015
411080.0000   -2.12769
411120.0000   -2.65226
411160.0000   -2.41087
411200.0000   -2.03423
411240.0000   -2.70801
411280.0000   -2.45693
411320.0000   -2.15176
411360.0000   -2.95862
411400.0000   -2.83501
411440.0000   -3.52365
411480.0000   -3.12823
411520.0000   -3.91443
411560.0000   -3.08192
411600.0000   -2.70956
411640.0000   -3.62610
411680.0000   -4.07283
411720.0000   -3.17304
411760.0000   -2.90480
411800.0000   -3.07218
411840.0000   -3.66443
411880.0000   -2.11444
411920.0000   -2.66777
411960.0000   -3.43298
412000.0000   -2.55632
412040.0000   -2.21428
412080.0000   -4.09579
412120.0000   -2.25370
412160.0000   -2.91784
412200.0000   -3.15175
412240.0000   -2.99090
412280.0000   -3.68343
412320.0000   -3.21003
412360.0000   -3.14021
412400.0000   -2.42068
412440.0000   -2.43605
412480.0000   -3.30521
412520.0000   -2.98149
412560.0000   -2.72338
412600.0000   -2.30702
412640.0000   -2.93152
412680.0000   -2.99161
412720.0000   -2.47136
412760.0000   -2.85038
412800.0000   -2.85995
412840.0000   -3.57879
412880.0000   -2.86098
412920.0000   -3.41557
412960.0000   -2.91399
413000.0000   -2.67250
413040.0000   -3.29106
413080.0000   -2.70016
413120.0000   -3.58906
413160.0000   -3.56354
413200.0000   -2.85340
413240.0000   -3.44625
413280.0000   -2.96377
413320.0000   -3.01629
413360.0000   -3.05321
413400.0000   -2.15581
413440.0000   -3.37422
413480.0000   -3.53409
413520.0000   -2.99003
413560.0000   -3.98934
413600.0000   -3.57657
413640.0000   -3.27027
413680.0000   -3.85348
413720.0000   -3.56879
413760.0000   -3.14507
413800.0000   -2.50494
413840.0000   -3.05817
413880.0000   -2.28742
413920.0000   -3.24199
413960.0000   -2.97123
414000.0000   -2.77755
414040.0000   -1.71629
414080.0000   -1.61856
414120.0000   -2.79009
414160.0000   -2.60783
414200.0000   -1.54905
414240.0000   -3.00876
414280.0000   -2.29491
414320.0000   -2.13487
414360.0000   -1.66693
414400.0000   -2.02910
414440.0000   -1.28930
414480.0000   -1.33299
414520.0000   -2.11576
414560.0000   -2.79920
414600.0000   -2.26384
414640.0000   -1.55190
414680.0000   -2.26282
414720.0000   -2.12149
414760.0000   -2.26286
414800.0000   -2.40331
414840.0000   -2.44685
414880.0000   -2.65961
414920.0000   -2.64417
414960.0000   -3.03717
415000.0000   -2.28127
415040.0000   -1.67816
415080.0000   -2.62796
415120.0000   -2.13574
415160.0000   -1.80223
415200.0000   -1.82629
415240.0000   -2.53615
415280.0000   -2.76598
415320.0000   -1.84737
415360.0000   -2.63035
415400.0000   -2.19786
415440.0000   -1.52873
415480.0000   -1.96555
415520.0000   -2.27432
415560.0000   -2.51510
415600.0000   -2.00949
415640.0000   -2.62240
415680.0000   -2.10362
415720.0000   -2.17772
415760.0000   -1.87814
415800.0000   -1.99566
415840.0000   -1.23803
415880.0000   -2.00690
415920.0000   -1.32368
415960.0000   -1.53379
416000.0000   -1.75398
416040.0000   -1.72861
416080.0000   -2.41838
416120.0000   -2.47056
416160.0000   -2.61078
416200.0000   -3.01599
416240.0000   -3.62236
416280.0000   -2.79787
416320.0000   -2.77464
416360.0000   -3.31749
416400.0000   -3.00662
416440.0000   -2.91662
416480.0000   -1.89166
416520.0000   -2.95490
416560.0000   -3.50082
416600.0000   -2.80844
416640.0000   -3.03995
416680.0000   -3.34838
416720.0000   -2.38095
416760.0000   -2.45910
416800.0000   -3.13208
416840.0000   -2.15754
416880.0000   -2.76896
416920.0000   -3.10285
416960.0000   -3.24888
417000.0000   -2.85441
417040.0000   -2.61389
417080.0000   -3.00051
417120.0000   -2.26915
417160.0000   -3.18565
417200.0000   -2.46923
417240.0000   -2.69265
417280.0000   -3.12626
417320.0000   -2.01371
417360.0000   -1.67377
417400.0000   -1.86823
417440.0000   -1.85631
417480.0000   -1.83308
417520.0000   -2.43537
417560.0000   -1.75757
417600.0000   -3.06025
417640.0000   -2.67785
417680.0000   -3.47136
417720.0000   -3.33575
417760.0000   -2.70945
417800.0000   -2.79287
417840.0000   -2.94374
417880.0000   -3.53227
417920.0000   -3.19948
417960.0000   -2.88104
418000.0000   -3.31014
418040.0000   -3.19604
418080.0000   -3.45397
418120.0000   -2.97428
418160.0000   -2.91953
418200.0000   -3.85836
418240.0000   -3.40651
418280.0000   -3.21778
418320.0000   -3.37120
418360.0000   -3.82251
418400.0000   -4.22322
418440.0000   -2.39079
418480.0000   -2.98201
418520.0000   -3.17062
418560.0000   -3.48315
418600.0000   -3.75110
418640.0000   -3.40722
418680.0000   -2.79439
418720.0000   -2.97288
418760.0000   -2.93170
418800.0000   -1.69514
418840.0000   -2.01293
418880.0000   -2.37780
418920.0000   -3.70313
418960.0000   -4.23718
419000.0000   -3.56102
419040.0000   -3.53781
419080.0000   -2.79777
419120.0000   -2.89816
419160.0000   -3.12814
419200.0000   -3.41034
419240.0000   -3.14655
419280.0000   -3.20789
419320.0000   -3.60228
419360.0000   -3.65673
419400.0000   -3.10544
419440.0000   -3.87031
419480.0000   -2.79891
419520.0000   -2.69876
419560.0000   -2.27882
419600.0000   -2.03307
419640.0000   -2.37960
419680.0000   -2.47317
419720.0000   -2.71221
419760.0000   -2.81253
419800.0000   -2.82535
419840.0000   -2.40842
419880.0000   -1.55826
419920.0000   -2.64207
419960.0000   -2.85168
420000.0000   -2.19485
420040.0000   -2.51029
420080.0000   -2.58755
420120.0000   -2.34832
420160.0000   -1.61432
420200.0000   -2.44996
420240.0000   -1.64927
420280.0000   -3.50206
420320.0000   -3.10572
420360.0000   -2.04491
420400.0000   -2.52078
420440.0000   -2.82482
420480.0000   -2.52627
420520.0000   -2.19937
420560.0000   -2.28684
420600.0000   -3.01967
420640.0000   -2.09869
420680.0000   -1.45384
420720.0000   -0.70766
420760.0000   -1.19464
420800.0000   -2.47166
420840.0000   -2.40478
420880.0000   -3.36366
420920.0000   -3.19915
420960.0000   -3.87576
421000.0000   -3.04750
421040.0000   -3.43610
421080.0000   -2.72308
421120.0000   -2.34901
421160.0000   -1.50699
421200.0000   -1.76066
421240.0000   -1.35346
421280.0000   -1.82993
421320.0000   -1.63214
421360.0000   -1.97772
421400.0000   -1.55498
421440.0000   -1.63576
421480.0000   -1.44927
421520.0000   -1.28101
421560.0000   -2.24724
421600.0000   -2.17869
421640.0000   -1.58116
421680.0000   -1.92491
421720.0000   -2.54011
421760.0000   -2.21935
421800.0000   -1.55932
421840.0000   -1.82658
421880.0000   -1.31423
421920.0000   -2.23590
421960.0000   -1.21273
422000.0000   -0.83421
422040.0000   -1.77003
422080.0000   -1.54631
422120.0000   -0.82284
422160.0000   -0.71372
422200.0000   -1.63179
422240.0000   -1.95226
422280.0000   -1.89634
422320.0000   -1.31269
422360.0000   -1.60618
422400.0000   -1.17409
422440.0000   -0.93442
422480.0000   -1.53763
422520.0000   -1.43824
422560.0000   -1.61821
422600.0000   -2.08583
422640.0000   -1.67977
422680.0000   -1.47646
422720.0000   -1.13457
422760.0000   -1.86963
422800.0000   -1.72252
422840.0000   -2.29290
422880.0000   -1.64310
422920.0000   -2.36065
422960.0000   -2.86518
423000.0000   -2.68849
423040.0000   -2.09764
423080.0000   -2.64458
423120.0000   -3.75976
423160.0000   -2.49258
423200.0000   -1.38868
423240.0000   -1.89365
423280.0000   -3.65355
423320.0000   -2.61410
423360.0000   -1.85986
423400.0000   -2.43531
423440.0000   -2.20422
423480.0000   -1.58519
423520.0000   -2.14672
423560.0000   -1.63481
423600.0000   -2.29135
423640.0000   -1.98216
423680.0000   -2.57182
423720.0000   -2.37184
423760.0000   -2.23160
423800.0000   -2.61390
423840.0000   -2.78534
423880.0000   -2.61273
423920.0000   -3.14277
423960.0000   -2.90895
424000.0000   -3.09885
424040.0000   -1.82065
424080.0000   -1.63922
424120.0000   -2.47960
424160.0000   -2.19673
424200.0000   -1.18243
424240.0000   -1.93099
424280.0000   -1.54665
424320.0000   -0.55452
424360.0000   -1.81426
424400.0000   -1.99379
424440.0000   -2.24960
424480.0000   -2.88887
424520.0000   -2.55377
424560.0000   -2.03747
424600.0000   -2.42565
424640.0000   -1.92179
424680.0000   -2.60050
424720.0000   -2.31722
424760.0000   -2.55806
424800.0000   -2.10257
424840.0000   -2.21134
424880.0000   -1.67976
424920.0000   -1.70989
424960.0000   -1.81072
425000.0000   -3.16800
425040.0000   -2.94418
425080.0000   -2.21923
425120.0000   -2.61678
425160.0000   -3.05412
425200.0000   -3.23282
425240.0000   -2.58153
425280.0000   -2.30800
425320.0000   -2.82409
425360.0000   -2.04179
425400.0000   -2.23333
425440.0000   -2.06836
425480.0000   -3.10331
425520.0000   -2.89362
425560.0000   -2.71954
425600.0000   -1.75038
425640.0000   -1.81114
425680.0000   -2.35090
425720.0000   -2.01131
425760.0000   -2.06483
425800.0000   -2.44855
425840.0000   -2.39213
425880.0000   -1.87491
425920.0000   -1.89022
425960.0000   -3.00631
426000.0000   -3.35104
426040.0000   -2.82607
426080.0000   -2.51090
426120.0000   -2.22703
426160.0000   -2.02219
426200.0000   -2.70744
426240.0000   -1.62020
426280.0000   -2.22312
426320.0000   -1.48534
426360.0000   -1.35808
426400.0000   -1.99790
426440.0000   -1.68258
426480.0000   -2.30423
426520.0000   -1.30528
426560.0000   -2.24278
426600.0000   -2.73702
426640.0000   -2.31059
426680.0000   -1.89880
426720.0000   -1.87876
426760.0000   -2.03042
426800.0000   -1.80119
426840.0000   -1.44253
426880.0000   -2.10417
426920.0000   -1.28100
426960.0000   -2.63760
427000.0000   -2.93075
427040.0000   -2.93851
427080.0000   -4.19085
427120.0000   -3.03010
427160.0000   -2.75147
427200.0000   -3.02303
427240.0000   -4.38217
427280.0000   -3.01908
427320.0000   -3.75448
427360.0000   -3.99822
427400.0000   -3.92223
427440.0000   -3.47592
427480.0000   -4.28102
427520.0000   -3.57636
427560.0000   -4.48578
427600.0000   -3.64850
427640.0000   -3.91930
427680.0000   -3.38822
427720.0000   -3.33007
427760.0000   -3.58880
427800.0000   -3.61325
427840.0000   -3.62057
427880.0000   -3.11336
427920.0000   -3.91228
427960.0000   -3.00759
428000.0000   -4.24012
428040.0000   -2.91801
428080.0000   -3.66739
428120.0000   -4.22276
428160.0000   -4.32389
428200.0000   -3.81566
428240.0000   -3.13990
428280.0000   -2.59969
428320.0000   -3.58370
428360.0000   -2.77215
428400.0000   -2.93226
428440.0000   -3.33370
428480.0000   -2.52546
428520.0000   -3.05300
428560.0000   -3.21592
428600.0000   -3.16703
428640.0000   -2.55515
428680.0000   -3.17612
428720.0000   -3.29791
428760.0000   -3.69250
428800.0000   -3.05009
428840.0000   -3.52696
428880.0000   -3.86353
428920.0000   -4.28899
428960.0000   -3.54958
429000.0000   -2.11866
429040.0000   -3.34290
429080.0000   -1.94510
429120.0000   -3.01389
429160.0000   -3.15599
429200.0000   -3.50393
429240.0000   -2.26459
429280.0000   -2.70122
429320.0000   -2.82659
429360.0000   -2.37375
429400.0000   -2.39905
429440.0000   -2.13569
429480.0000   -2.12642
429520.0000   -2.61497
429560.0000   -1.95682
429600.0000   -2.23722
429640.0000   -1.70947
429680.0000   -1.66548
429720.0000   -2.65659
429760.0000   -2.90839
429800.0000   -1.92879
429840.0000   -2.64710
429880.0000   -2.67041
429920.0000   -2.21186
429960.0000   -2.68433
430000.0000   -3.23638
430040.0000   -2.22714
430080.0000   -2.66058
430120.0000   -3.06256
430160.0000   -2.19329
430200.0000   -2.55715
430240.0000   -2.64720
430280.0000   -1.28499
430320.0000   -2.82107
430360.0000   -1.80554
430400.0000   -2.30848
430440.0000   -1.49930
430480.0000   -1.54299
430520.0000   -1.45079
430560.0000   -2.29470
430600.0000   -2.20324
430640.0000   -0.99631
430680.0000   -2.05403
430720.0000   -1.88070
430760.0000   -1.14104
430800.0000   -1.70041
430840.0000   -2.67250
430880.0000   -2.23366
430920.0000   -1.49945
430960.0000   -2.52263
431000.0000   -2.37242
431040.0000   -2.35874
431080.0000   -3.42256
431120.0000   -2.45430
431160.0000   -2.87147
431200.0000   -2.76044
431240.0000   -2.28201
431280.0000   -1.91226
431320.0000   -2.72750
431360.0000   -2.53142
431400.0000   -2.35310
431440.0000   -2.50845
431480.0000   -1.93500
431520.0000   -2.09067
431560.0000   -2.63100
431600.0000   -2.11120
431640.0000   -1.46024
431680.0000   -1.35869
431720.0000   -1.69936
431760.0000   -2.08594
431800.0000   -2.28380
431840.0000   -2.24627
431880.0000   -2.49210
431920.0000   -2.70259
431960.0000   -2.90099
432000.0000   -2.10516
432040.0000   -2.16958
432080.0000   -1.75024
432120.0000   -2.14496
432160.0000   -1.49711
432200.0000   -2.20708
432240.0000   -1.04973
432280.0000   -1.28872
432320.0000   -1.84281
432360.0000   -2.28119
432400.0000   -2.21696
432440.0000   -2.28598
432480.0000   -1.71447
432520.0000   -2.32033
432560.0000   -2.15452
432600.0000   -2.46685
432640.0000   -1.71801
432680.0000   -2.30956
432720.0000   -2.29713
432760.0000   -2.31885
432800.0000   -1.72281
432840.0000   -1.75197
432880.0000   -1.89965
432920.0000   -2.22652
432960.0000   -1.38713
433000.0000   -1.95163
433040.0000   -2.59256
433080.0000   -2.64270
433120.0000   -2.68972
433160.0000   -3.01686
433200.0000   -3.48029
433240.0000   -2.92327
433280.0000   -3.27570
433320.0000   -3.92206
433360.0000   -3.34320
433400.0000   -3.09062
433440.0000   -3.99101
433480.0000   -4.04160
433520.0000   -3.83188
433560.0000   -4.64579
433600.0000   -3.45392
433640.0000   -4.59668
433680.0000   -4.42301
433720.0000   -3.23513
433760.0000   -3.45779
433800.0000   -3.47690
433840.0000   -3.96021
433880.0000   -3.70070
433920.0000   -3.89399
433960.0000   -4.36905
434000.0000   -3.65425
434040.0000   -4.52436
434080.0000   -4.11350
434120.0000   -4.45081
434160.0000   -3.71018
434200.0000   -4.18971
434240.0000   -4.11772
434280.0000   -4.28874
434320.0000   -4.45147
434360.0000   -3.56360
434400.0000   -3.39560
434440.0000   -4.34605
434480.0000   -4.18714
434520.0000   -4.41503
434560.0000   -3.57049
434600.0000   -4.22085
434640.0000   -3.56210
434680.0000   -4.28129
434720.0000   -2.69542
434760.0000   -2.78730
434800.0000   -3.24598
434840.0000   -3.00908
434880.0000   -2.53986
434920.0000   -1.65707
434960.0000   -3.08867
435000.0000   -2.85802
435040.0000   -2.48840
435080.0000   -2.97665
435120.0000   -2.38776
435160.0000   -2.47796
435200.0000   -2.77740
435240.0000   -2.92429
435280.0000   -2.43510
435320.0000   -2.49926
435360.0000   -2.62285
435400.0000   -2.65213
435440.0000   -3.09842
435480.0000   -2.83947
435520.0000   -2.70392
435560.0000   -3.25253
435600.0000   -3.40006
435640.0000   -2.10635
435680.0000   -2.06365
435720.0000   -2.01386
435760.0000   -2.17632
435800.0000   -2.18156
435840.0000   -2.04442
435880.0000   -2.76238
435920.0000   -1.64948
435960.0000   -1.89678
436000.0000   -2.12095
436040.0000   -2.22066
436080.0000   -1.91106
436120.0000   -2.56002
436160.0000   -2.31027
436200.0000   -1.79732
436240.0000   -2.10434
436280.0000   -1.91145
436320.0000   -2.05722
436360.0000   -2.45866
436400.0000   -1.54192
436440.0000   -1.60214
436480.0000   -1.57794
436520.0000   -1.15135
436560.0000   -2.15879
436600.0000   -1.86133
436640.0000   -2.78449
436680.0000   -2.00075
436720.0000   -2.23496
436760.0000   -2.29058
436800.0000   -1.24353
436840.0000   -1.97293
436880.0000   -1.71654
436920.0000   -1.92054
436960.0000   -2.05882
437000.0000   -2.86407
437040.0000   -2.15916
437080.0000   -2.05307
437120.0000   -2.16696
437160.0000   -1.97361
437200.0000   -1.63525
437240.0000   -2.54462
437280.0000   -1.88314
437320.0000   -1.49890
437360.0000   -2.26884
437400.0000   -1.55596
437440.0000   -2.30013
437480.0000   -1.96617
437520.0000   -1.55496
437560.0000   -1.83665
437600.0000   -2.03960
437640.0000   -1.27422
437680.0000   -2.08006
437720.0000   -2.12249
437760.0000   -2.00971
437800.0000   -3.03598
437840.0000   -2.26575
437880.0000   -3.24289
437920.0000   -2.46811
437960.0000   -2.25605
438000.0000   -1.84277
438040.0000   -2.37092
438080.0000   -2.02913
438120.0000   -3.14097
438160.0000   -3.32981
438200.0000   -2.92993
438240.0000   -2.28089
438280.0000   -2.48208
438320.0000   -2.27709
438360.0000   -2.69372
438400.0000   -2.58348
438440.0000   -3.25585
438480.0000   -2.82069
438520.0000   -2.49700
438560.0000   -2.80369
438600.0000   -2.88240
438640.0000   -2.63618
438680.0000   -3.31679
438720.0000   -3.23114
438760.0000   -2.97335
438800.0000   -2.66766
438840.0000   -2.89044
438880.0000   -2.36020
438920.0000   -2.48795
438960.0000   -2.66155
439000.0000   -3.12062
439040.0000   -3.48770
439080.0000   -3.60034
439120.0000   -3.94065
439160.0000   -3.30956
439200.0000   -2.49681
439240.0000   -3.64302
439280.0000   -3.03402
439320.0000   -3.19693
439360.0000   -3.52756
439400.0000   -3.07467
439440.0000   -2.87594
439480.0000   -3.31546
439520.0000   -2.50164
439560.0000   -2.42343
439600.0000   -1.41895
439640.0000   -2.00872
439680.0000   -2.84629
439720.0000   -2.39431
439760.0000   -2.07933
439800.0000   -1.87607
439840.0000   -2.35004
439880.0000   -1.24624
439920.0000   -1.73362
439960.0000   -1.32141
440000.0000   -2.12497
440040.0000   -1.93500
440080.0000   -2.56486
440120.0000   -2.99866
440160.0000   -2.37222
440200.0000   -2.59722
440240.0000   -2.59396
440280.0000   -2.54873
440320.0000   -2.76407
440360.0000   -3.15537
440400.0000   -2.96261
440440.0000   -3.25423
440480.0000   -2.92476
440520.0000   -2.55124
440560.0000   -2.26945
440600.0000   -2.40746
440640.0000   -2.28085
440680.0000   -2.69018
440720.0000   -3.09403
440760.0000   -3.34321
440800.0000   -3.50624
440840.0000   -3.05312
440880.0000   -3.00878
440920.0000   -2.76428
440960.0000   -2.84983
441000.0000   -2.37257
441040.0000   -1.97486
441080.0000   -2.66602
441120.0000   -2.65667
441160.0000   -3.40011
441200.0000   -3.96229
441240.0000   -2.62171
441280.0000   -2.56632
441320.0000   -2.67358
441360.0000   -3.01838
441400.0000   -3.29815
441440.0000   -2.52212
441480.0000   -3.21810
441520.0000   -2.45792
441560.0000   -3.56808
441600.0000   -2.94369
441640.0000   -2.93394
441680.0000   -3.46912
441720.0000   -2.99891
441760.0000   -2.11950
441800.0000   -2.23034
441840.0000   -1.95769
441880.0000   -1.82876
441920.0000   -2.22614
441960.0000   -1.88939
442000.0000   -2.67295
442040.0000   -3.64366
442080.0000   -2.95587
442120.0000   -2.83782
442160.0000   -2.30607
442200.0000   -2.68560
442240.0000   -2.39499
442280.0000   -2.34914
442320.0000   -2.22819
442360.0000   -3.21588
442400.0000   -3.71783
442440.0000   -2.34929
442480.0000   -2.12580
442520.0000   -2.83800
442560.0000   -2.40383
442600.0000   -1.90588
442640.0000   -2.17017
442680.0000   -2.89821
442720.0000   -2.56431
442760.0000   -2.78818
442800.0000   -2.61319
442840.0000   -2.22165
442880.0000   -2.64292
442920.0000   -2.32720
442960.0000   -2.49574
443000.0000   -2.73229
443040.0000   -2.14222
443080.0000   -2.39620
443120.0000   -2.34202
443160.0000   -2.49025
443200.0000   -2.82893
443240.0000   -1.77849
443280.0000   -2.24762
443320.0000   -1.49711
443360.0000   -2.25976
443400.0000   -2.67822
443440.0000   -3.11779
443480.0000   -2.00348
443520.0000   -2.37944
443560.0000   -2.54252
443600.0000   -2.91142
443640.0000   -2.16126
443680.0000   -1.43067
443720.0000   -1.85303
443760.0000   -2.11071
443800.0000   -2.19573
443840.0000   -1.79463
443880.0000   -2.28028
443920.0000   -2.86549
443960.0000   -1.80712
444000.0000   -2.14572
444040.0000   -2.78534
444080.0000   -2.45642
444120.0000   -2.36824
444160.0000   -2.74073
444200.0000   -1.70260
444240.0000   -1.62072
444280.0000   -1.43356
444320.0000   -2.11249
444360.0000   -2.19691
444400.0000   -1.73050
444440.0000   -2.17951
444480.0000   -2.42659
444520.0000   -2.83325
444560.0000   -1.94034
444600.0000   -2.54308
444640.0000   -2.64563
444680.0000   -2.34785
444720.0000   -2.44644
444760.0000   -2.03902
444800.0000   -2.85801
444840.0000   -2.42043
444880.0000   -2.23895
444920.0000   -2.08975
444960.0000   -2.06394
445000.0000   -1.68258
445040.0000   -2.21077
445080.0000   -2.86731
445120.0000   -2.38969
445160.0000   -2.77558
445200.0000   -2.24747
445240.0000   -1.92574
445280.0000   -2.03000
445320.0000   -2.21096
445360.0000   -2.42879
445400.0000   -2.93597
445440.0000   -3.03599
445480.0000   -2.56521
445520.0000   -3.08431
445560.0000   -2.97185
445600.0000   -3.79644
445640.0000   -2.79970
445680.0000   -2.86379
445720.0000   -4.03387
445760.0000   -3.17914
445800.0000   -3.62116
445840.0000   -2.40698
445880.0000   -2.68369
445920.0000   -2.98722
445960.0000   -3.31577
446000.0000   -3.21930
446040.0000   -2.94263
446080.0000   -2.26492
446120.0000   -3.12375
446160.0000   -1.90534
446200.0000   -3.13136
446240.0000   -3.66935
446280.0000   -3.37983
446320.0000   -3.55706
446360.0000   -3.22200
446400.0000   -3.38719
446440.0000   -2.55968
446480.0000   -3.07128
446520.0000   -2.84929
446560.0000   -2.32566
446600.0000   -2.16395
446640.0000   -2.56537
446680.0000   -2.44998
446720.0000   -3.09827
446760.0000   -3.54041
446800.0000   -3.27397
446840.0000   -3.41542
446880.0000   -2.35524
446920.0000   -2.90484
446960.0000   -3.20986
447000.0000   -3.99295
447040.0000   -3.35240
447080.0000   -3.69562
447120.0000   -3.34208
447160.0000   -3.20250
447200.0000   -3.16862
447240.0000   -2.67084
447280.0000   -3.29628
447320.0000   -3.53202
447360.0000   -3.04792
447400.0000   -3.11049
447440.0000   -1.90889
447480.0000   -1.64171
447520.0000   -2.34479
447560.0000   -2.25265
447600.0000   -2.15429
447640.0000   -2.52146
447680.0000   -2.72592
447720.0000   -3.43347
447760.0000   -2.70052
447800.0000   -3.37954
447840.0000   -2.78480
447880.0000   -3.79445
447920.0000   -2.80356
447960.0000   -2.84530
448000.0000   -2.51024
448040.0000   -3.50195
448080.0000   -2.49160
448120.0000   -2.53998
448160.0000   -3.20053
448200.0000   -2.90660
448240.0000   -2.79793
448280.0000   -3.09637
448320.0000   -3.14729
448360.0000   -2.63989
448400.0000   -3.22718
448440.0000   -3.33414
448480.0000   -4.03339
448520.0000   -4.22661
448560.0000   -3.52098
448600.0000   -3.07299
448640.0000   -2.85172
448680.0000   -2.48995
448720.0000   -2.01990
448760.0000   -3.04113
448800.0000   -3.93492
448840.0000   -3.05162
448880.0000   -2.70246
448920.0000   -3.48677
448960.0000   -2.95740
449000.0000   -2.60738
449040.0000   -2.63870
449080.0000   -2.31395
449120.0000   -3.00936
449160.0000   -3.87237
449200.0000   -3.68000
449240.0000   -3.01441
449280.0000   -2.87922
449320.0000   -2.88881
449360.0000   -2.63685
449400.0000   -2.15175
449440.0000   -1.92414
449480.0000   -2.71925
449520.0000   -2.97745
449560.0000   -2.60173
449600.0000   -2.71901
449640.0000   -2.91052
449680.0000   -3.36495
449720.0000   -3.49671
449760.0000   -2.93880
449800.0000   -3.67222
449840.0000   -2.75525
449880.0000   -2.41203
449920.0000   -3.46948
449960.0000   -2.81950
450000.0000   -3.71860
450040.0000   -4.70884
450080.0000   -4.06358
450120.0000   -3.96218
450160.0000   -3.32106
450200.0000   -3.17389
450240.0000   -3.34663
450280.0000   -3.11870
450320.0000   -3.26340
450360.0000   -2.96197
450400.0000   -2.44821
450440.0000   -2.81244
450480.0000   -2.96111
450520.0000   -2.08108
450560.0000   -3.70767
450600.0000   -3.20970
450640.0000   -2.29715
450680.0000   -3.07693
450720.0000   -3.08776
450760.0000   -3.62608
450800.0000   -3.94399
450840.0000   -4.13132
450880.0000   -2.84766
450920.0000   -2.60471
450960.0000   -3.36005
451000.0000   -3.36279
451040.0000   -4.85861
451080.0000   -3.82420
451120.0000   -3.51231
451160.0000   -2.89713
451200.0000   -3.47317
451240.0000   -1.53619
451280.0000   -1.17427
451320.0000   -1.53614
451360.0000   -1.63864
451400.0000   -2.91278
451440.0000   -2.43957
451480.0000   -1.09980
451520.0000   -1.96940
451560.0000   -1.60908
451600.0000   -1.47833
451640.0000   -1.99371
451680.0000   -1.84083
451720.0000   -2.09110
451760.0000   -1.44392
451800.0000   -3.20396
451840.0000   -3.22117
451880.0000   -2.97079
451920.0000   -3.23307
451960.0000   -3.40343
452000.0000   -2.29524
452040.0000   -2.25241
452080.0000   -2.56830
452120.0000   -2.25591
452160.0000   -2.20919
452200.0000   -2.01736
452240.0000   -1.86485
452280.0000   -1.53419
452320.0000   -1.39688
452360.0000   -2.59214
452400.0000   -1.79183
452440.0000   -1.67785
452480.0000   -1.53069
452520.0000   -1.33913
452560.0000   -2.01283
452600.0000   -3.09854
452640.0000   -2.24745
452680.0000   -2.03283
452720.0000   -2.90207
452760.0000   -2.49577
452800.0000   -2.12721
452840.0000   -2.56040
452880.0000   -2.20195
452920.0000   -1.99139
452960.0000   -1.62099
453000.0000   -3.29241
453040.0000   -3.07795
453080.0000   -2.24526
453120.0000   -2.28476
453160.0000   -2.65926
453200.0000   -3.62206
453240.0000   -3.38329
453280.0000   -2.83610
453320.0000   -2.67232
453360.0000   -3.11385
453400.0000   -2.96180
453440.0000   -2.11725
453480.0000   -2.83561
453520.0000   -2.26766
453560.0000   -2.24424
453600.0000   -2.29519
453640.0000   -3.02677
453680.0000   -3.03479
453720.0000   -2.91594
453760.0000   -3.40944
453800.0000   -2.31819
453840.0000   -2.69026
453880.0000   -2.30985
453920.0000   -2.50175
453960.0000   -3.05505
454000.0000   -2.78689
454040.0000   -3.39777
454080.0000   -3.41811
454120.0000   -3.12158
454160.0000   -2.01154
454200.0000   -2.77298
454240.0000   -1.51021
454280.0000   -2.58933
454320.0000   -2.58416
454360.0000   -2.97261
454400.0000   -2.44926
454440.0000   -3.41362
454480.0000   -2.74095
454520.0000   -2.51454
454560.0000   -3.09212
454600.0000   -3.06465
454640.0000   -3.32869
454680.0000   -2.61712
454720.0000   -2.53675
454760.0000   -3.17240
454800.0000   -1.56100
454840.0000   -2.59190
454880.0000   -2.52212
454920.0000   -3.09958
454960.0000   -2.59355
455000.0000   -1.81579
455040.0000   -2.01858
455080.0000   -2.47087
455120.0000   -1.97775
455160.0000   -2.72088
455200.0000   -2.66790
455240.0000   -3.31832
455280.0000   -2.68914
455320.0000   -3.43197
455360.0000   -3.19795
455400.0000   -2.05469
455440.0000   -2.57208
455480.0000   -2.61636
455520.0000   -1.69699
455560.0000   -2.61847
455600.0000   -2.00632
455640.0000   -2.08495
455680.0000   -2.49165
455720.0000   -1.32117
455760.0000   -2.13108
455800.0000   -2.86176
455840.0000   -2.59814
455880.0000   -2.52825
455920.0000   -2.33602
455960.0000   -2.85615
456000.0000   -2.94079
456040.0000   -3.42070
456080.0000   -2.84090
456120.0000   -3.11737
456160.0000   -3.24907
456200.0000   -3.10638
456240.0000   -2.51291
456280.0000   -1.17604
456320.0000   -2.30133
456360.0000   -2.19437
456400.0000   -2.58147
456440.0000   -2.31644
456480.0000   -2.76335
456520.0000   -2.92655
456560.0000   -2.42503
456600.0000   -2.68000
456640.0000   -3.53637
456680.0000   -2.58781
456720.0000   -1.86323
456760.0000   -2.00041
456800.0000   -2.28014
456840.0000   -2.24051
456880.0000   -2.32978
456920.0000   -2.88417
456960.0000   -1.92408
457000.0000   -2.24189
457040.0000   -1.65496
457080.0000   -1.67572
457120.0000   -2.59040
457160.0000   -2.66476
457200.0000   -1.57052
457240.0000   -1.67715
457280.0000   -2.16667
457320.0000   -1.55016
457360.0000   -1.95067
457400.0000   -2.03088
457440.0000   -2.30849
457480.0000   -2.62510
457520.0000   -2.48836
457560.0000   -3.29799
457600.0000   -2.82913
457640.0000   -2.94030
457680.0000   -2.65968
457720.0000   -1.72343
457760.0000   -2.46894
457800.0000   -2.06389
457840.0000   -2.02294
457880.0000   -2.15579
457920.0000   -2.18030
457960.0000   -2.47203
458000.0000   -2.80511
458040.0000   -3.01454
458080.0000   -3.06571
458120.0000   -3.12619
458160.0000   -4.00874
458200.0000   -3.16745
458240.0000   -3.04575
458280.0000   -2.29381
458320.0000   -2.67535
458360.0000   -1.60288
458400.0000   -1.52848
458440.0000   -2.38279
458480.0000   -2.65796
458520.0000   -3.38115
458560.0000   -3.32164
458600.0000   -3.15604
458640.0000   -3.47220
458680.0000   -3.94839
458720.0000   -2.94928
458760.0000   -3.74913
458800.0000   -3.18964
458840.0000   -3.50591
458880.0000   -3.37959
458920.0000   -2.58775
458960.0000   -2.10037
459000.0000   -2.98148
459040.0000   -1.82671
459080.0000   -2.38250
459120.0000   -1.96850
459160.0000   -1.77638
459200.0000   -2.35908
459240.0000   -2.64979
459280.0000   -2.49867
459320.0000   -2.76718
459360.0000   -2.81792
459400.0000   -1.97862
459440.0000   -1.60648
459480.0000   -2.00462
459520.0000   -1.45676
459560.0000   -1.30574
459600.0000   -1.55367
459640.0000   -0.39877
459680.0000   -1.80944
459720.0000   -2.12891
459760.0000   -1.52279
459800.0000   -1.62741
459840.0000   -1.36969
459880.0000   -2.05663
459920.0000   -2.14789
459960.0000   -2.32284
460000.0000   -1.90793
460040.0000   -1.15714
460080.0000   -1.64509
460120.0000   -2.84411
460160.0000   -2.09859
460200.0000   -2.13003
460240.0000   -2.50101
460280.0000   -1.61698
460320.0000   -2.51367
460360.0000   -1.65694
460400.0000   -2.59297
460440.0000   -2.07876
460480.0000   -2.12900
460520.0000   -2.17385
460560.0000   -2.96313
460600.0000   -2.42586
460640.0000   -2.11726
460680.0000   -2.92232
460720.0000   -2.87240
460760.0000   -2.68479
460800.0000   -2.73042
460840.0000   -2.86081
460880.0000   -2.55709
460920.0000   -2.86735
460960.0000   -2.52484
461000.0000   -2.23457
461040.0000   -1.44483
461080.0000   -1.32397
461120.0000   -1.99155
461160.0000   -2.21107
461200.0000   -2.07469
461240.0000   -1.71204
461280.0000   -1.58690
461320.0000   -2.28953
461360.0000   -2.01974
461400.0000   -2.67161
461440.0000   -2.83723
461480.0000   -3.27265
461520.0000   -2.93902
461560.0000   -3.25873
461600.0000   -2.28303
461640.0000   -1.84821
461680.0000   -1.75118
461720.0000   -2.67251
461760.0000   -1.52739
461800.0000   -2.24257
461840.0000   -2.91750
461880.0000   -2.58035
461920.0000   -2.64265
461960.0000   -1.62295
462000.0000   -2.01383
462040.0000   -2.55926
462080.0000   -1.60926
462120.0000   -1.94759
462160.0000   -1.63756
462200.0000   -1.53849
462240.0000   -2.13138
462280.0000   -2.49070
462320.0000   -1.52209
462360.0000   -2.31836
462400.0000   -2.19486
462440.0000   -2.33370
462480.0000   -1.72005
462520.0000   -2.51353
462560.0000   -1.35333
462600.0000   -2.64407
462640.0000   -1.42632
462680.0000   -3.00131
462720.0000   -3.13958
462760.0000   -2.89685
462800.0000   -2.00495
462840.0000   -2.66224
462880.0000   -2.54640
462920.0000   -2.78395
462960.0000   -3.33945
463000.0000   -2.27464
463040.0000   -3.01842
463080.0000   -2.92750
463120.0000   -3.15637
463160.0000   -3.17850
463200.0000   -3.29372
463240.0000   -2.80429
463280.0000   -3.04225
463320.0000   -3.02271
463360.0000   -2.45472
463400.0000   -4.10594
463440.0000   -4.05609
463480.0000   -2.63022
463520.0000   -3.47640
463560.0000   -4.03952
463600.0000   -3.86138
463640.0000   -3.11666
463680.0000   -3.20662
463720.0000   -3.74454
463760.0000   -3.00533
463800.0000   -3.00069
463840.0000   -2.37449
463880.0000   -3.89123
463920.0000   -3.33877
463960.0000   -3.03363
464000.0000   -3.46375
464040.0000   -3.02550
464080.0000   -3.39874
464120.0000   -1.73410
464160.0000   -2.33194
464200.0000   -2.52847
464240.0000   -2.98726
464280.0000   -2.10060
464320.0000   -2.64157
464360.0000   -2.12341
464400.0000   -2.10538
464440.0000   -1.88243
464480.0000   -2.45406
464520.0000   -3.09053
464560.0000   -2.55140
464600.0000   -1.95888
464640.0000   -2.27631
464680.0000   -3.07497
464720.0000   -1.97645
464760.0000   -2.18845
464800.0000   -2.24687
464840.0000   -2.67197
464880.0000   -3.15327
464920.0000   -3.39809
464960.0000   -3.96562
465000.0000   -3.94548
465040.0000   -4.13350
465080.0000   -3.86843
465120.0000   -4.12738
465160.0000   -4.07967
465200.0000   -3.00685
465240.0000   -3.73557
465280.0000   -3.39722
465320.0000   -3.52075
465360.0000   -3.46602
465400.0000   -2.89769
465440.0000   -3.67567
465480.0000   -3.61929
465520.0000   -2.16407
465560.0000   -3.65020
465600.0000   -3.53760
465640.0000   -2.29478
465680.0000   -2.33679
465720.0000   -2.36879
465760.0000   -2.55305
465800.0000   -1.79578
465840.0000   -3.33632
465880.0000   -3.05268
465920.0000   -3.51836
465960.0000   -3.61214
466000.0000   -4.21627
466040.0000   -4.36457
466080.0000   -4.08894
466120.0000   -3.30953
466160.0000   -3.27780
466200.0000   -2.71592
466240.0000   -2.33003
466280.0000   -2.15871
466320.0000   -2.47657
466360.0000   -1.61508
466400.0000   -2.25607
466440.0000   -2.40973
466480.0000   -2.69155
466520.0000   -1.81205
466560.0000   -2.39606
466600.0000   -1.85375
466640.0000   -0.91701
466680.0000   -2.36663
466720.0000   -3.09919
466760.0000   -2.57990
466800.0000   -2.48374
466840.0000   -2.92613
466880.0000   -3.73835
466920.0000   -2.67847
466960.0000   -2.89305
467000.0000   -2.11347
467040.0000   -3.42864
467080.0000   -2.63349
467120.0000   -2.09718
467160.0000   -2.79874
467200.0000   -2.98660
467240.0000   -2.64310
467280.0000   -2.57350
467320.0000   -2.85594
467360.0000   -3.21631
467400.0000   -3.69400
467440.0000   -3.33534
467480.0000   -4.27753
467520.0000   -3.83412
467560.0000   -3.10092
467600.0000   -3.14663
467640.0000   -3.18215
467680.0000   -2.93318
467720.0000   -2.85907
467760.0000   -3.44177
467800.0000   -3.30834
467840.0000   -3.40728
467880.0000   -3.71490
467920.0000   -3.27965
467960.0000   -1.72474
468000.0000   -2.06476
468040.0000   -2.39207
468080.0000   -2.48517
468120.0000   -2.96069
468160.0000   -2.26566
468200.0000   -2.61021
468240.0000   -1.80855
468280.0000   -2.82741
468320.0000   -2.34886
468360.0000   -2.83782
468400.0000   -2.28407
468440.0000   -2.94249
468480.0000   -2.12644
468520.0000   -2.68726
468560.0000   -2.17440
468600.0000   -2.91407
468640.0000   -2.61819
468680.0000   -2.01105
468720.0000   -2.68926
468760.0000   -2.65280
468800.0000   -2.52893
468840.0000   -1.82944
468880.0000   -2.56356
468920.0000   -2.79330
468960.0000   -2.61092
469000.0000   -2.45827
469040.0000   -1.75998
469080.0000   -2.24703
469120.0000   -1.88747
469160.0000   -2.70545
469200.0000   -2.69609
469240.0000   -2.04512
469280.0000   -1.87314
469320.0000   -1.73112
469360.0000   -1.07565
469400.0000   -1.20040
469440.0000   -1.57747
469480.0000   -2.53523
469520.0000   -1.99940
469560.0000   -1.43921
469600.0000   -1.66946
469640.0000   -1.25413
469680.0000   -0.43918
469720.0000   -1.19730
469760.0000   -0.79246
469800.0000   -1.94324
469840.0000   -1.39666
469880.0000   -1.20225
469920.0000   -1.60605
469960.0000   -1.72960
470000.0000   -1.28351
470040.0000   -0.54069
470080.0000   -1.07258
470120.0000   -1.12124
470160.0000   -0.23726
470200.0000   -1.60451
470240.0000   -1.28737
470280.0000   -2.79010
470320.0000   -0.84927
470360.0000   -0.94391
470400.0000   -1.23102
470440.0000   -1.93581
470480.0000   -1.33370
470520.0000   -1.86437
470560.0000   -1.72482
470600.0000   -0.78581
470640.0000   -0.44481
470680.0000   -0.48727
470720.0000   -0.64357
470760.0000   -1.59894
470800.0000   -0.89191
470840.0000   -0.95746
470880.0000   -1.41349
470920.0000   -2.13026
470960.0000   -2.11694
471000.0000   -2.03611
471040.0000   -2.26614
471080.0000   -2.32692
471120.0000   -2.72824
471160.0000   -1.30829
471200.0000   -2.13692
471240.0000   -0.33828
471280.0000   -1.49583
471320.0000   -2.38660
471360.0000   -1.19280
471400.0000   -1.13192
471440.0000   -2.11389
471480.0000   -1.22693
471520.0000   -1.66409
471560.0000   -1.59841
471600.0000   -2.14966
471640.0000   -1.23544
471680.0000   -1.04517
471720.0000   -1.62946
471760.0000   -2.48890
471800.0000   -1.58926
471840.0000   -1.29684
471880.0000   -1.25849
471920.0000   -2.44607
471960.0000   -2.94101
472000.0000   -1.63255
472040.0000   -1.63760
472080.0000   -1.94381
472120.0000   -1.69260
472160.0000   -1.23941
472200.0000   -0.38930
472240.0000   -1.54029
472280.0000   -2.07479
472320.0000   -1.98682
472360.0000   -1.93855
472400.0000   -2.41079
472440.0000   -1.52892
472480.0000   -1.32058
472520.0000   -1.82025
472560.0000   -1.89782
472600.0000   -1.76520
472640.0000   -1.25714
472680.0000   -1.66458
472720.0000   -1.08392
472760.0000   -1.55723
472800.0000   -1.96473
472840.0000   -2.95980
472880.0000   -3.02336
472920.0000   -1.96990
472960.0000   -3.49758
473000.0000   -2.38739
473040.0000   -2.60854
473080.0000   -1.92541
473120.0000   -1.38136
473160.0000   -1.72189
473200.0000   -1.69620
473240.0000   -2.07239
473280.0000   -1.93062
473320.0000   -1.70076
473360.0000   -1.81166
473400.0000   -1.86562
473440.0000   -2.39126
473480.0000   -1.39458
473520.0000   -1.19410
473560.0000   -0.88323
473600.0000   -0.37159
473640.0000   -1.90695
473680.0000   -1.06558
473720.0000   -1.07491
473760.0000   -2.32171
473800.0000   -1.97389
473840.0000   -2.21917
473880.0000   -1.86494
473920.0000   -2.63766
473960.0000   -1.69892
474000.0000   -2.17044
474040.0000   -2.47928
474080.0000   -2.16909
474120.0000   -2.88320
474160.0000   -2.91629
474200.0000   -2.33426
474240.0000   -2.04250
474280.0000   -1.70713
474320.0000   -2.40382
474360.0000   -2.25871
474400.0000   -2.94113
474440.0000   -2.56730
474480.0000   -2.18562
474520.0000   -2.04164
474560.0000   -1.53075
474600.0000   -2.13127
474640.0000   -1.66511
474680.0000   -1.78579
474720.0000   -2.10159
474760.0000   -2.45833
474800.0000   -1.32712
474840.0000   -2.01533
474880.0000   -2.71151
474920.0000   -2.32703
474960.0000   -2.61117
475000.0000   -1.67760
475040.0000   -2.24893
475080.0000   -1.65920
475120.0000   -1.66002
475160.0000   -2.53927
475200.0000   -2.32570
475240.0000   -2.34612
475280.0000   -2.97312
475320.0000   -2.43781
475360.0000   -2.14319
475400.0000   -2.56431
475440.0000   -0.89365
475480.0000   -1.48069
475520.0000   -2.26142
475560.0000   -1.96677
475600.0000   -2.79237
475640.0000   -2.11134
475680.0000   -1.61376
475720.0000   -1.91134
475760.0000   -2.34016
475800.0000   -1.44813
475840.0000   -2.31602
475880.0000   -2.66176
475920.0000   -1.51740
475960.0000   -2.99670
476000.0000   -1.42192
476040.0000   -1.80904
476080.0000   -2.10651
476120.0000   -1.71179
476160.0000   -1.56998
476200.0000   -2.22180
476240.0000   -2.13851
476280.0000   -2.58381
476320.0000   -2.50563
476360.0000   -2.29920
476400.0000   -2.63595
476440.0000   -2.56577
476480.0000   -2.33479
476520.0000   -1.76575
476560.0000   -2.43144
476600.0000   -2.50900
476640.0000   -2.36739
476680.0000   -1.89577
476720.0000   -1.39258
476760.0000   -1.99119
476800.0000   -2.54335
476840.0000   -2.81656
476880.0000   -3.30040
476920.0000   -3.14277
476960.0000   -3.14381
477000.0000   -2.64731
477040.0000   -2.42445
477080.0000   -2.60628
477120.0000   -3.16100
477160.0000   -2.92940
477200.0000   -2.56612
477240.0000   -2.76214
477280.0000   -2.55931
477320.0000   -1.86134
477360.0000   -2.53588
477400.0000   -2.99991
477440.0000   -2.93660
477480.0000   -2.32400
477520.0000   -2.50860
477560.0000   -2.66737
477600.0000   -3.32365
477640.0000   -3.62576
477680.0000   -2.20815
477720.0000   -1.97155
477760.0000   -3.07663
477800.0000   -2.09478
477840.0000   -2.50629
477880.0000   -2.14365
477920.0000   -1.66427
477960.0000   -2.57280
478000.0000   -3.15288
478040.0000   -1.95257
478080.0000   -2.72978
478120.0000   -2.58012
478160.0000   -2.60640
478200.0000   -2.61522
478240.0000   -2.27682
478280.0000   -2.56670
478320.0000   -2.84124
478360.0000   -1.80094
478400.0000   -3.70830
478440.0000   -2.02559
478480.0000   -1.90262
478520.0000   -2.50175
478560.0000   -2.34472
478600.0000   -2.35039
478640.0000   -2.10527
478680.0000   -2.29637
478720.0000   -2.20864
478760.0000   -1.59760
478800.0000   -2.43570
478840.0000   -2.45673
478880.0000   -2.10894
478920.0000   -2.72148
478960.0000   -1.93330
479000.0000   -3.23297
479040.0000   -3.42533
479080.0000   -3.84011
479120.0000   -3.38072
479160.0000   -4.01013
479200.0000   -3.32463
479240.0000   -2.33330
479280.0000   -3.25148
479320.0000   -2.55395
479360.0000   -3.57265
479400.0000   -3.37039
479440.0000   -3.17484
479480.0000   -3.22331
479520.0000   -3.31307
479560.0000   -3.31752
479600.0000   -3.67053
479640.0000   -2.62903
479680.0000   -3.06811
479720.0000   -3.45381
479760.0000   -2.35238
479800.0000   -2.47116
479840.0000   -3.64225
479880.0000   -2.73986
479920.0000   -2.79884
479960.0000   -2.33292
480000.0000   -1.96177
480040.0000   -2.66732
480080.0000   -2.22200
480120.0000   -1.99798
480160.0000   -2.55575
480200.0000   -3.12458
480240.0000   -2.22001
480280.0000   -2.39931
480320.0000   -2.48780
480360.0000   -2.31599
480400.0000   -2.41114
480440.0000   -2.74342
480480.0000   -2.66527
480520.0000   -2.30180
480560.0000   -2.54814
480600.0000   -2.78729
480640.0000   -2.54869
480680.0000   -3.15012
480720.0000   -2.24636
480760.0000   -2.46644
480800.0000   -2.68290
480840.0000   -2.41288
480880.0000   -2.93983
480920.0000   -1.92121
480960.0000   -2.00569
481000.0000   -1.88190
481040.0000   -2.56691
481080.0000   -2.33197
481120.0000   -2.42113
481160.0000   -2.62966
481200.0000   -2.15557
481240.0000   -2.02580
481280.0000   -2.05390
481320.0000   -1.63199
481360.0000   -2.89250
481400.0000   -2.81906
481440.0000   -2.97122
481480.0000   -3.32584
481520.0000   -2.63990
481560.0000   -3.02693
481600.0000   -3.05452
481640.0000   -1.71132
481680.0000   -2.29883
481720.0000   -2.75383
481760.0000   -3.25060
481800.0000   -2.88867
481840.0000   -3.57147
481880.0000   -2.60190
481920.0000   -3.13975
481960.0000   -3.13231
482000.0000   -3.24653
482040.0000   -3.55637
482080.0000   -2.71930
482120.0000   -2.87074
482160.0000   -3.72308
482200.0000   -3.73126
482240.0000   -2.05158
482280.0000   -2.47717
482320.0000   -3.02744
482360.0000   -2.29598
482400.0000   -3.07546
482440.0000   -2.91048
482480.0000   -2.63017
482520.0000   -3.31370
482560.0000   -2.96549
482600.0000   -2.68488
482640.0000   -1.53555
482680.0000   -1.43173
482720.0000   -2.18621
482760.0000   -2.59922
482800.0000   -2.53368
482840.0000   -2.33518
482880.0000   -2.17519
482920.0000   -1.84171
482960.0000   -3.12136
483000.0000   -2.71803
483040.0000   -3.12861
483080.0000   -2.01604
483120.0000   -3.22651
483160.0000   -2.50435
483200.0000   -3.05053
483240.0000   -3.12657
483280.0000   -2.99149
483320.0000   -3.52102
483360.0000   -3.05008
483400.0000   -3.22745
483440.0000   -2.30057
483480.0000   -1.95122
483520.0000   -2.38002
483560.0000   -1.39021
483600.0000   -1.43677
483640.0000   -1.44418
483680.0000   -1.16290
483720.0000   -1.40384
483760.0000   -1.14338
483800.0000   -2.59383
483840.0000   -2.10143
483880.0000   -2.28225
483920.0000   -2.76682
483960.0000   -2.66865
484000.0000   -1.82028
484040.0000   -0.62264
484080.0000   -1.04659
484120.0000   -1.94114
484160.0000   -1.80838
484200.0000   -2.00920
484240.0000   -1.75820
484280.0000   -1.72705
484320.0000   -1.78115
484360.0000   -3.20059
484400.0000   -2.53744
484440.0000   -2.15880
484480.0000   -1.94057
484520.0000   -2.41724
484560.0000   -1.43831
484600.0000   -1.01544
484640.0000   -2.07626
484680.0000   -0.88184
484720.0000   -1.35425
484760.0000   -1.25507
484800.0000   -1.30311
484840.0000   -1.34547
484880.0000   -1.65737
484920.0000   -1.33112
484960.0000   -1.30614
485000.0000   -1.83196
485040.0000   -1.54342
485080.0000   -1.54319
485120.0000   -1.93070
485160.0000   -1.85959
485200.0000   -2.10574
485240.0000   -1.50207
485280.0000   -1.97126
485320.0000   -1.31548
485360.0000   -1.32132
485400.0000   -2.07919
485440.0000   -2.07945
485480.0000   -1.72675
485520.0000   -1.96211
485560.0000   -2.30118
485600.0000   -2.48453
485640.0000   -2.62728
485680.0000   -3.36111
485720.0000   -2.89839
485760.0000   -3.26527
485800.0000   -2.57346
485840.0000   -3.04938
485880.0000   -3.59864
485920.0000   -4.74704
485960.0000   -4.00465
486000.0000   -2.80937
486040.0000   -2.79921
486080.0000   -1.85975
486120.0000   -2.07560
486160.0000   -2.44186
486200.0000   -2.10449
486240.0000   -2.44210
486280.0000   -1.76838
486320.0000   -1.90528
486360.0000   -1.63926
486400.0000   -1.39376
486440.0000   -0.83444
486480.0000   -1.29550
486520.0000   -1.43013
486560.0000   -1.92259
486600.0000   -2.42152
486640.0000   -2.05996
486680.0000   -2.02273
486720.0000   -0.81390
486760.0000   -1.94262
486800.0000   -1.61876
486840.0000   -1.53256
486880.0000   -1.60552
486920.0000   -1.50760
486960.0000   -0.97999
487000.0000   -0.51176
487040.0000   -1.26641
487080.0000   -0.72667
487120.0000   -0.60481
487160.0000   -1.27302
487200.0000   -1.23650
487240.0000   -0.82232
487280.0000   -0.48733
487320.0000   -0.07176
487360.0000   -0.43379
487400.0000    0.29089
487440.0000    0.26937
487480.0000    0.51457
487520.0000    0.39288
487560.0000    0.34614
487600.0000    0.06634
487640.0000    0.91860
487680.0000    0.40959
487720.0000   -0.13485
487760.0000    0.02609
487800.0000   -0.11349
487840.0000    0.29327
487880.0000   -0.00345
487920.0000   -0.02567
487960.0000    0.02788
488000.0000   -1.35686
488040.0000   -1.60454
488080.0000   -2.50855
488120.0000   -3.09513
488160.0000   -2.16260
488200.0000   -2.35483
488240.0000   -2.22742
488280.0000   -2.71685
488320.0000   -2.22553
488360.0000   -1.81264
488400.0000   -0.72822
488440.0000   -0.10027
488480.0000    0.34829
488520.0000   -0.12748
488560.0000   -0.09772
488600.0000   -1.11219
488640.0000   -1.15069
488680.0000   -0.65177
488720.0000   -1.06923
488760.0000   -1.05380
488800.0000   -1.29424
488840.0000   -0.47252
488880.0000   -0.17414
488920.0000   -0.33727
488960.0000    0.45067
489000.0000   -0.32677
489040.0000   -1.15803
489080.0000   -0.01025
489120.0000    0.23942
489160.0000   -0.50242
489200.0000   -0.48852
489240.0000   -0.24139
489280.0000   -0.64747
489320.0000   -0.53689
489360.0000   -0.51983
489400.0000   -1.23090
489440.0000   -0.81155
489480.0000   -1.17212
489520.0000   -1.34011
489560.0000   -0.30611
489600.0000   -1.71232
489640.0000   -1.15770
489680.0000   -1.15276
489720.0000   -1.26254
489760.0000   -0.55152
489800.0000   -1.01885
489840.0000   -0.83534
489880.0000   -1.22057
489920.0000   -0.78205
489960.0000   -1.11758
490000.0000    0.02520
490040.0000   -0.89005
490080.0000   -0.89984
490120.0000   -0.65801
490160.0000   -0.83674
490200.0000   -1.02879
490240.0000   -1.09844
490280.0000   -0.41294
490320.0000   -1.79160
490360.0000   -2.37236
490400.0000   -2.35914
490440.0000   -1.56968
490480.0000   -0.99986
490520.0000   -1.84950
490560.0000   -2.60358
490600.0000   -2.91897
490640.0000   -1.21991
490680.0000   -1.96868
490720.0000   -2.32116
490760.0000   -1.79466
490800.0000   -1.79182
490840.0000   -2.24743
490880.0000   -1.87236
490920.0000   -2.05604
490960.0000   -2.62432
491000.0000   -2.62563
491040.0000   -2.84133
491080.0000   -1.97464
491120.0000   -1.90764
491160.0000   -2.58350
491200.0000   -2.47679
491240.0000   -1.00089
491280.0000   -2.41747
491320.0000   -1.32597
491360.0000   -1.36524
491400.0000   -2.08066
491440.0000   -1.74241
491480.0000   -1.43910
491520.0000   -1.32739
491560.0000   -2.93708
491600.0000   -2.15358
491640.0000   -2.67668
491680.0000   -2.73675
491720.0000   -2.63986
491760.0000   -1.96277
491800.0000   -2.27729
491840.0000   -1.50505
491880.0000   -2.56837
491920.0000   -1.87855
491960.0000   -2.49038
492000.0000   -2.67414
492040.0000   -2.11494
492080.0000   -1.87889
492120.0000   -1.86530
492160.0000   -1.72379
492200.0000   -1.17948
492240.0000   -1.98726
492280.0000   -3.10420
492320.0000   -3.05186
492360.0000   -3.50004
492400.0000   -3.34500
492440.0000   -2.32240
492480.0000   -2.24863
492520.0000   -2.89977
492560.0000   -3.03902
492600.0000   -3.03057
492640.0000   -2.80125
492680.0000   -3.43028
492720.0000   -2.58828
492760.0000   -2.54351
492800.0000   -2.19090
492840.0000   -3.53077
492880.0000   -3.20864
492920.0000   -2.89119
492960.0000   -3.32950
493000.0000   -1.56364
493040.0000   -2.59147
493080.0000   -2.12117
493120.0000   -3.18058
493160.0000   -2.13635
493200.0000   -2.97180
493240.0000   -2.60585
493280.0000   -2.61560
493320.0000   -2.32962
493360.0000   -2.18567
493400.0000   -2.51322
493440.0000   -2.27035
493480.0000   -2.48989
493520.0000   -2.13627
493560.0000   -2.59277
493600.0000   -2.51216
493640.0000   -1.95071
493680.0000   -1.56336
493720.0000   -1.31974
493760.0000   -0.85643
493800.0000   -1.37380
493840.0000   -1.68731
493880.0000   -0.92529
493920.0000   -1.72414
493960.0000   -1.12013
494000.0000   -0.73749
494040.0000   -1.64955
494080.0000   -1.92216
494120.0000   -1.55305
494160.0000   -1.42675
494200.0000   -1.59121
494240.0000   -1.32150
494280.0000   -2.14826
494320.0000   -1.30881
494360.0000   -0.85068
494400.0000   -1.01465
494440.0000   -1.37456
494480.0000   -0.52590
494520.0000   -1.53020
494560.0000   -1.02241
494600.0000   -1.38558
494640.0000   -1.54924
494680.0000   -1.34283
494720.0000   -1.53370
494760.0000   -1.71752
494800.0000   -1.39711
494840.0000   -1.02684
494880.0000   -0.88204
494920.0000   -2.11848
494960.0000   -1.81457
495000.0000   -2.39119
495040.0000   -1.34424
495080.0000   -1.97307
495120.0000   -2.11223
495160.0000   -1.64973
495200.0000   -2.21200
495240.0000   -1.56211
495280.0000   -1.99079
495320.0000   -1.86489
495360.0000   -2.32571
495400.0000   -1.68945
495440.0000   -2.76174
495480.0000   -1.77517
495520.0000   -1.08545
495560.0000   -1.85495
495600.0000   -1.27354
495640.0000   -2.03763
495680.0000   -1.51394
495720.0000   -2.04006
495760.0000   -2.17391
495800.0000   -1.92136
495840.0000   -1.41495
495880.0000   -2.53139
495920.0000   -2.07931
495960.0000   -2.58129
496000.0000   -2.37042
496040.0000   -1.97762
496080.0000   -1.89169
496120.0000   -2.06250
496160.0000   -1.69716
496200.0000   -1.76083
496240.0000   -2.66692
496280.0000   -2.16555
496320.0000   -1.78513
496360.0000   -2.01848
496400.0000   -1.40552
496440.0000   -2.86105
496480.0000   -1.70644
496520.0000   -2.90492
496560.0000   -2.56895
496600.0000   -2.43333
496640.0000   -2.72373
496680.0000   -3.09581
496720.0000   -2.13365
496760.0000   -2.70497
496800.0000   -2.73427
496840.0000   -1.76632
496880.0000   -1.51687
496920.0000   -1.45272
496960.0000   -2.17570
497000.0000   -2.33761
497040.0000   -1.75647
497080.0000   -1.47450
497120.0000   -1.43939
497160.0000   -1.82524
497200.0000   -1.27271
497240.0000   -1.74576
497280.0000   -1.27974
497320.0000   -0.82244
497360.0000   -2.11025
497400.0000   -1.88582
497440.0000   -1.84057
497480.0000   -1.69165
497520.0000   -2.49356
497560.0000   -2.61817
497600.0000   -1.98728
497640.0000   -1.49932
497680.0000   -1.59178
497720.0000   -1.53650
497760.0000   -2.15321
497800.0000   -0.86009
497840.0000   -2.83747
497880.0000   -2.71470
497920.0000   -2.06993
497960.0000   -1.72005
498000.0000   -1.41770
498040.0000   -2.05844
498080.0000   -2.61382
498120.0000   -2.57609
498160.0000   -2.51694
498200.0000   -2.36817
498240.0000   -2.39377
498280.0000   -2.22966
498320.0000   -2.74809
498360.0000   -3.39515
498400.0000   -3.68995
498440.0000   -3.39687
498480.0000   -2.52514
498520.0000   -2.60741
498560.0000   -3.57963
498600.0000   -3.38043
498640.0000   -3.06873
498680.0000   -3.76478
498720.0000   -3.28779
498760.0000   -3.41486
498800.0000   -3.64184
498840.0000   -3.12698
498880.0000   -3.38422
498920.0000   -3.19225
498960.0000   -1.98775
499000.0000   -1.64164
499040.0000   -0.92512
499080.0000   -1.87255
499120.0000   -2.17503
499160.0000   -1.63707
499200.0000   -2.23592
499240.0000   -1.60898
499280.0000   -2.22585
499320.0000   -2.01070
499360.0000   -0.72778
499400.0000   -1.74517
499440.0000   -0.01297
499480.0000   -1.47571
499520.0000   -2.21386
499560.0000   -2.35324
499600.0000   -1.93199
499640.0000   -2.24071
499680.0000   -2.66825
499720.0000   -1.90355
499760.0000   -1.47500
499800.0000   -2.16852
499840.0000   -2.41969
499880.0000   -2.37264
499920.0000   -2.27341
499960.0000   -2.02538
500000.0000   -2.32590
500040.0000   -3.00675
500080.0000   -2.70655
500120.0000   -2.22789
500160.0000   -2.23120
500200.0000   -2.45499
500240.0000   -3.22308
500280.0000   -3.21602
500320.0000   -2.04371
500360.0000   -2.36038
500400.0000   -1.91299
500440.0000   -2.45031
500480.0000   -3.06007
500520.0000   -2.16661
500560.0000   -2.62307
500600.0000   -1.98704
500640.0000   -2.66379
500680.0000   -2.54788
500720.0000   -2.99444
500760.0000   -2.73152
500800.0000   -1.92653
500840.0000   -1.78382
500880.0000   -1.36425
500920.0000   -1.56509
500960.0000   -1.76254
501000.0000   -2.39117
501040.0000   -1.85698
501080.0000   -1.82236
501120.0000   -1.76938
501160.0000   -2.22539
501200.0000   -2.42316
501240.0000   -2.52889
501280.0000   -1.65927
501320.0000   -1.79579
501360.0000   -2.32772
501400.0000   -2.67916
501440.0000   -2.21195
501480.0000   -1.86980
501520.0000   -2.72789
501560.0000   -2.34182
501600.0000   -2.84342
501640.0000   -2.32930
501680.0000   -1.84716
501720.0000   -2.24774
501760.0000   -3.18933
501800.0000   -2.16509
501840.0000   -2.36178
501880.0000   -2.66026
501920.0000   -2.69475
501960.0000   -2.82798
502000.0000   -3.50168
502040.0000   -2.35260
502080.0000   -2.85526
502120.0000   -2.90432
502160.0000   -1.98114
502200.0000   -2.57622
502240.0000   -3.31582
502280.0000   -2.70269
502320.0000   -2.15990
502360.0000   -2.43697
502400.0000   -2.12821
502440.0000   -2.85798
502480.0000   -2.43453
502520.0000   -2.57929
502560.0000   -1.99191
502600.0000   -2.79433
502640.0000   -1.29252
502680.0000   -2.21373
502720.0000   -2.67554
502760.0000   -2.75449
502800.0000   -2.62141
502840.0000   -1.18527
502880.0000   -1.83364
502920.0000   -2.51144
502960.0000   -2.47224
503000.0000   -2.31867
503040.0000   -2.42418
503080.0000   -1.61166
503120.0000   -1.69442
503160.0000   -0.80763
503200.0000   -2.22986
503240.0000   -2.28234
503280.0000   -2.38858
503320.0000   -1.80887
503360.0000   -2.08778
503400.0000   -2.55783
503440.0000   -2.79317
503480.0000   -2.98420
503520.0000   -2.39180
503560.0000   -1.66582
503600.0000   -2.22794
503640.0000   -1.41712
503680.0000   -1.61880
503720.0000   -2.49467
503760.0000   -1.81801
503800.0000   -1.45954
503840.0000   -1.59427
503880.0000   -1.86783
503920.0000   -2.24901
503960.0000   -1.30878
504000.0000   -1.65623
504040.0000   -0.66286
504080.0000   -1.06374
504120.0000   -1.37699
504160.0000   -2.20500
504200.0000   -2.42275
504240.0000   -0.86538
504280.0000   -0.94722
504320.0000   -0.85580
504360.0000   -1.96338
504400.0000   -1.20473
504440.0000   -2.49337
504480.0000   -2.56066
504520.0000   -1.40153
504560.0000   -2.12182
504600.0000   -1.77852
504640.0000   -3.79861
504680.0000   -1.76736
504720.0000   -2.49589
504760.0000   -2.26419
504800.0000   -2.14116
504840.0000   -3.00382
504880.0000   -2.45597
504920.0000   -1.71765
504960.0000   -2.13781
505000.0000   -2.90931
505040.0000   -1.72348
505080.0000   -2.52773
505120.0000   -2.24712
505160.0000   -2.00494
505200.0000   -1.98137
505240.0000   -2.54505
505280.0000   -2.81604
505320.0000   -1.80746
505360.0000   -1.53150
505400.0000   -3.00209
505440.0000   -1.85688
505480.0000   -1.82173
505520.0000   -2.31658
505560.0000   -1.48905
505600.0000   -2.56698
505640.0000   -1.15537
505680.0000   -2.06319
505720.0000   -3.15969
505760.0000   -2.37194
505800.0000   -2.13130
505840.0000   -1.98334
505880.0000   -2.36929
505920.0000   -2.02967
505960.0000   -1.67614
506000.0000   -1.20809
506040.0000   -0.92361
506080.0000   -1.77670
506120.0000   -1.14298
506160.0000   -1.10208
506200.0000   -1.08288
506240.0000   -1.48518
506280.0000   -1.86923
506320.0000   -1.78263
506360.0000   -1.62644
506400.0000   -1.97626
506440.0000   -1.72976
506480.0000   -1.59849
506520.0000   -1.36104
506560.0000   -2.83848
506600.0000   -2.36368
506640.0000   -1.69612
506680.0000   -1.86104
506720.0000   -2.62459
506760.0000   -1.23818
506800.0000   -2.64826
506840.0000   -1.42150
506880.0000   -1.53228
506920.0000   -1.22020
506960.0000   -1.13898
507000.0000   -2.39500
507040.0000   -0.13964
507080.0000   -1.99677
507120.0000   -2.00039
507160.0000   -1.78196
507200.0000   -2.01778
507240.0000   -1.36324
507280.0000   -1.62509
507320.0000   -2.24487
507360.0000   -1.82910
507400.0000   -1.95819
507440.0000   -2.78326
507480.0000   -2.33456
507520.0000   -1.63229
507560.0000   -1.47103
507600.0000   -1.99170
507640.0000   -1.78053
507680.0000   -1.49605
507720.0000   -1.03096
507760.0000   -1.81024
507800.0000   -1.13115
507840.0000   -1.89575
507880.0000   -0.82143
507920.0000   -1.13805
507960.0000   -1.31978
508000.0000   -1.10637
508040.0000   -2.02451
508080.0000   -1.89433
508120.0000   -1.52041
508160.0000   -1.02230
508200.0000   -1.05073
508240.0000   -1.66194
508280.0000   -2.06443
508320.0000   -1.50540
508360.0000   -0.68095
508400.0000   -0.79136
508440.0000   -0.93968
508480.0000   -0.94485
508520.0000   -0.37757
508560.0000   -1.35031
508600.0000   -2.48369
508640.0000   -2.00882
508680.0000   -0.84395
508720.0000   -1.79878
508760.0000   -1.45123
508800.0000   -2.05649
508840.0000   -1.71965
508880.0000   -1.18131
508920.0000   -1.20692
508960.0000   -1.27002
509000.0000   -1.29636
509040.0000   -0.88616
509080.0000   -0.02215
509120.0000   -1.29532
509160.0000   -1.49401
509200.0000   -0.92348
509240.0000   -1.01252
509280.0000   -0.10594
509320.0000    0.70744
509360.0000   -0.84283
509400.0000   -0.71724
509440.0000   -2.21198
509480.0000   -0.60447
509520.0000   -0.68721
509560.0000   -1.83790
509600.0000   -1.64443
509640.0000   -2.07511
509680.0000   -1.05191
509720.0000   -1.80955
509760.0000   -2.66739
509800.0000   -1.95219
509840.0000   -2.36173
509880.0000   -1.39654
509920.0000   -1.37526
509960.0000   -1.39547
510000.0000   -1.23989
510040.0000   -1.60796
510080.0000   -1.69685
510120.0000   -1.84495
510160.0000   -1.17740
510200.0000   -3.24002
510240.0000   -1.77979
510280.0000   -2.86171
510320.0000   -1.77111
510360.0000   -1.81035
510400.0000   -2.01017
510440.0000   -2.31972
510480.0000   -1.92137
510520.0000   -2.31985
510560.0000   -1.86454
510600.0000   -1.64825
510640.0000   -2.01009
510680.0000   -0.97510
510720.0000   -0.97964
510760.0000   -0.68584
510800.0000   -1.07717
510840.0000   -1.76900
510880.0000   -1.68963
510920.0000   -2.25469
510960.0000   -1.88637
511000.0000   -1.29887
511040.0000   -1.28315
511080.0000   -1.77723
511120.0000   -1.69137
511160.0000   -1.30466
511200.0000   -1.21646
511240.0000   -1.63704
511280.0000   -1.59443
511320.0000   -0.88750
511360.0000   -1.51726
511400.0000   -1.77261
511440.0000   -1.51571
511480.0000   -0.82907
511520.0000   -1.77508
511560.0000   -1.63745
511600.0000   -1.21562
511640.0000   -1.41510
511680.0000   -2.43557
511720.0000   -1.36483
511760.0000   -1.51772
511800.0000   -0.46576
511840.0000   -1.02302
511880.0000   -0.75811
511920.0000   -0.93373
511960.0000   -1.35125
512000.0000   -1.06912
512040.0000   -2.02920
512080.0000   -1.75417
512120.0000   -1.02172
512160.0000   -0.38417
512200.0000   -0.88069
512240.0000   -1.17091
512280.0000   -1.45352
512320.0000   -1.13206
512360.0000   -0.93715
512400.0000   -1.60556
512440.0000   -0.89495
512480.0000   -0.82556
512520.0000   -0.57767
512560.0000   -0.79282
512600.0000   -0.98409
512640.0000   -0.31065
512680.0000   -0.71485
512720.0000   -0.74477
512760.0000   -1.19631
512800.0000   -1.29345
512840.0000   -1.72818
512880.0000   -1.81378
512920.0000   -1.18874
512960.0000   -0.94689
513000.0000   -0.93510
513040.0000   -1.56174
513080.0000   -0.59505
513120.0000   -0.93287
513160.0000   -1.27767
513200.0000   -1.61759
513240.0000   -1.01425
513280.0000   -1.65621
513320.0000   -1.54946
513360.0000   -0.82850
513400.0000   -0.91895
513440.0000   -1.14885
513480.0000   -1.11072
513520.0000   -1.91162
513560.0000   -3.02379
513600.0000   -2.31314
513640.0000   -1.93149
513680.0000   -1.82651
513720.0000   -0.45156
513760.0000   -0.85859
513800.0000   -0.91168
513840.0000   -1.66589
513880.0000   -1.14320
513920.0000   -0.40830
513960.0000   -0.78028
514000.0000   -1.37403
514040.0000   -1.28008
514080.0000   -1.13982
514120.0000   -1.77274
514160.0000   -0.61848
514200.0000   -0.47996
514240.0000   -0.55048
514280.0000   -1.26194
514320.0000   -0.49690
514360.0000    0.10865
514400.0000   -1.68253
514440.0000   -1.49301
514480.0000   -1.00549
514520.0000   -1.13347
514560.0000   -0.14516
514600.0000   -0.72469
514640.0000   -0.43360
514680.0000   -0.65830
514720.0000   -0.60017
514760.0000   -0.66754
514800.0000   -0.52094
514840.0000   -0.39957
514880.0000   -0.18678
514920.0000   -0.53885
514960.0000   -0.29315
515000.0000   -1.86901
515040.0000   -0.74157
515080.0000   -0.67967
515120.0000   -0.06633
515160.0000   -1.17983
515200.0000   -1.21177
515240.0000   -1.60903
515280.0000   -1.21201
515320.0000   -1.47821
515360.0000   -1.25142
515400.0000   -1.16435
515440.0000   -1.32559
515480.0000   -1.37363
515520.0000   -1.75987
515560.0000   -1.73731
515600.0000   -1.98609
515640.0000   -0.50761
515680.0000   -1.28460
515720.0000   -0.87519
515760.0000   -1.66355
515800.0000   -1.15057
515840.0000   -1.22604
515880.0000   -1.22667
515920.0000   -1.36142
515960.0000   -1.45952
516000.0000   -1.58646
516040.0000   -1.70557
516080.0000   -0.39000
516120.0000   -1.00344
516160.0000   -0.77080
516200.0000   -0.87800
516240.0000   -0.36782
516280.0000    0.10474
516320.0000    0.13355
516360.0000   -1.08666
516400.0000   -0.55948
516440.0000   -0.99940
516480.0000   -0.87241
516520.0000   -1.29615
516560.0000   -1.72371
516600.0000   -1.48953
516640.0000   -1.96673
516680.0000   -1.50286
516720.0000   -2.69626
516760.0000   -2.07650
516800.0000   -1.90682
516840.0000   -1.50260
516880.0000   -1.38516
516920.0000   -2.00854
516960.0000   -1.49859
517000.0000   -0.60646
517040.0000   -0.47618
517080.0000   -0.42246
517120.0000   -0.30181
517160.0000   -0.77227
517200.0000   -1.00374
517240.0000   -0.74995
517280.0000   -2.13074
517320.0000   -1.10765
517360.0000   -1.20415
517400.0000   -0.56166
517440.0000    0.31534
517480.0000   -0.44676
517520.0000   -0.10329
517560.0000   -0.94936
517600.0000   -1.17055
517640.0000   -0.95191
517680.0000   -1.81253
517720.0000   -0.70169
517760.0000   -1.47436
517800.0000   -0.25932
517840.0000   -0.71226
517880.0000   -0.35476
517920.0000   -0.41021
517960.0000   -0.65543
518000.0000   -0.73712
518040.0000   -1.36558
518080.0000   -1.70105
518120.0000   -0.19433
518160.0000   -0.87395
518200.0000   -1.22343
518240.0000   -2.24152
518280.0000   -1.23802
518320.0000   -1.40324
518360.0000   -1.34358
518400.0000   -1.44222
518440.0000   -1.59786
518480.0000   -1.17342
518520.0000   -1.70561
518560.0000   -1.98481
518600.0000   -2.07977
518640.0000   -1.33854
518680.0000   -0.78352
518720.0000   -1.49464
518760.0000   -1.73297
518800.0000   -1.46186
518840.0000   -1.10819
518880.0000   -1.86238
518920.0000   -1.27437
518960.0000   -2.02618
519000.0000   -1.37724
519040.0000   -1.28182
519080.0000   -1.33627
519120.0000   -1.35911
519160.0000   -1.26670
519200.0000   -1.02786
519240.0000   -0.32189
519280.0000   -0.26257
519320.0000   -1.24425
519360.0000   -0.64027
519400.0000   -0.63266
519440.0000   -0.16873
519480.0000   -0.88396
519520.0000   -1.69373
519560.0000   -1.27360
519600.0000   -1.80767
519640.0000   -0.21500
519680.0000   -1.04691
519720.0000   -0.21479
519760.0000   -0.98198
519800.0000   -1.49725
519840.0000   -0.07330
519880.0000   -1.08720
519920.0000   -1.02414
519960.0000   -0.55343
520000.0000   -1.41207
520040.0000   -1.05699
520080.0000   -0.53798
520120.0000   -1.47161
520160.0000   -1.79477
520200.0000   -1.41603
520240.0000   -1.72648
520280.0000   -0.74533
520320.0000   -0.01377
520360.0000   -1.22747
520400.0000   -1.24656
520440.0000   -1.48898
520480.0000   -0.32011
520520.0000   -1.53935
520560.0000   -0.97406
520600.0000   -1.47233
520640.0000   -2.04593
520680.0000   -1.77712
520720.0000   -2.51396
520760.0000   -1.53278
520800.0000   -1.41125
520840.0000   -1.41486
520880.0000   -1.07346
520920.0000   -2.10180
520960.0000   -1.61566
521000.0000   -1.01634
521040.0000   -0.76318
521080.0000   -1.53050
521120.0000   -2.20572
521160.0000   -1.78005
521200.0000   -1.27232
521240.0000   -0.90585
521280.0000   -0.54762
521320.0000   -1.28167
521360.0000   -1.75378
521400.0000   -1.70672
521440.0000   -1.56380
521480.0000   -1.91354
521520.0000   -1.07498
521560.0000   -0.83883
521600.0000   -1.58211
521640.0000   -1.93444
521680.0000   -1.96487
521720.0000   -1.30970
521760.0000   -1.54106
521800.0000   -2.41155
521840.0000   -1.68856
521880.0000   -1.30378
521920.0000   -0.51562
521960.0000   -1.40786
522000.0000   -1.90493
522040.0000   -2.00147
522080.0000   -2.23577
522120.0000   -1.64907
522160.0000   -1.52364
522200.0000   -1.26662
522240.0000   -2.30405
522280.0000   -1.46195
522320.0000   -1.24052
522360.0000   -1.66622
522400.0000   -0.77760
522440.0000   -0.19866
522480.0000   -0.39248
522520.0000   -0.28809
522560.0000   -1.47659
522600.0000   -1.86471
522640.0000   -1.10189
522680.0000   -1.44616
522720.0000   -0.99982
522760.0000   -1.75028
522800.0000   -1.31305
522840.0000   -1.51816
522880.0000   -1.50856
522920.0000   -1.66546
522960.0000   -1.37253
523000.0000   -1.10524
523040.0000   -1.09511
523080.0000   -1.68147
523120.0000   -0.68299
523160.0000   -1.34119
523200.0000   -1.70271
523240.0000   -1.39625
523280.0000   -1.30359
523320.0000   -2.63251
523360.0000   -2.81913
523400.0000   -2.06170
523440.0000   -2.29037
523480.0000   -2.37827
523520.0000   -2.87803
523560.0000   -2.26270
523600.0000   -1.78155
523640.0000   -3.11824
523680.0000   -3.19061
523720.0000   -1.62478
523760.0000   -2.05343
523800.0000   -1.97821
523840.0000   -1.90100
523880.0000   -1.39637
523920.0000   -2.37784
523960.0000   -1.81014
524000.0000   -1.56806
524040.0000   -1.39417
524080.0000   -1.75283
524120.0000   -1.33792
524160.0000   -1.09260
524200.0000   -1.26547
524240.0000   -0.42923
524280.0000   -1.57235
524320.0000   -2.57429
524360.0000   -2.38287
524400.0000   -1.40009
524440.0000   -1.07430
524480.0000   -1.04291
524520.0000   -1.57768
524560.0000   -1.67833
524600.0000   -1.72524
524640.0000   -1.61560
524680.0000   -1.42076
524720.0000   -2.17353
524760.0000   -2.16830
524800.0000   -2.85041
524840.0000   -3.27377
524880.0000   -2.31447
524920.0000   -2.27227
524960.0000   -2.94266
525000.0000   -2.36957
525040.0000   -1.85193
525080.0000   -1.98615
525120.0000   -2.07671
525160.0000   -2.19730
525200.0000   -2.31804
525240.0000   -2.24279
525280.0000   -2.51099
525320.0000   -2.41570
525360.0000   -2.60364
525400.0000   -3.29177
525440.0000   -2.09405
525480.0000   -3.33360
525520.0000   -2.12282
525560.0000   -3.10126
525600.0000   -2.89510
525640.0000   -3.37612
525680.0000   -2.21485
525720.0000   -2.48171
525760.0000   -3.01177
525800.0000   -2.40356
525840.0000   -2.11255
525880.0000   -3.60073
525920.0000   -0.87649
525960.0000   -2.14657
526000.0000   -2.54825
526040.0000   -2.12556
526080.0000   -1.00437
526120.0000   -1.00585
526160.0000   -2.07545
526200.0000   -2.25975
526240.0000   -2.09230
526280.0000   -2.21374
526320.0000   -2.02407
526360.0000   -2.46672
526400.0000   -2.86761
526440.0000   -3.55919
526480.0000   -3.28853
526520.0000   -2.89226
526560.0000   -2.69294
526600.0000   -3.04949
526640.0000   -3.23780
526680.0000   -4.06568
526720.0000   -3.13387
526760.0000   -2.99192
526800.0000   -2.75205
526840.0000   -2.75463
526880.0000   -3.17288
526920.0000   -2.67456
526960.0000   -3.28113
527000.0000   -2.58157
527040.0000   -2.27971
527080.0000   -2.89541
527120.0000   -2.99279
527160.0000   -2.86470
527200.0000   -3.11511
527240.0000   -3.12609
527280.0000   -1.62652
527320.0000   -2.01655
527360.0000   -1.27763
527400.0000   -1.28066
527440.0000   -2.68241
527480.0000   -2.19588
527520.0000   -2.21490
527560.0000   -2.34292
527600.0000   -2.55011
527640.0000   -1.57158
527680.0000   -2.23891
527720.0000   -1.71486
527760.0000   -2.32379
527800.0000   -3.03980
527840.0000   -1.69455
527880.0000   -1.58104
527920.0000   -1.78786
527960.0000   -1.30593
528000.0000   -1.18971
528040.0000   -1.58867
528080.0000   -2.17610
528120.0000   -2.06868
528160.0000   -2.22782
528200.0000   -2.54354
528240.0000   -2.19593
528280.0000   -2.61256
528320.0000   -2.22128
528360.0000   -2.55062
528400.0000   -2.35917
528440.0000   -1.98461
528480.0000   -2.29517
528520.0000   -1.51656
528560.0000   -1.78983
528600.0000   -2.38009
528640.0000   -2.24126
528680.0000   -2.14616
528720.0000   -1.96272
528760.0000   -1.90203
528800.0000   -2.16008
528840.0000   -1.67076
528880.0000   -1.29686
528920.0000   -1.24207
528960.0000   -2.02180
529000.0000   -1.29397
529040.0000   -1.37895
529080.0000   -2.51029
529120.0000   -2.48708
529160.0000   -2.35107
529200.0000   -2.31584
529240.0000   -2.11577
529280.0000   -2.35898
529320.0000   -2.11913
529360.0000   -2.69303
529400.0000   -2.63145
529440.0000   -2.15850
529480.0000   -2.43163
529520.0000   -1.43058
529560.0000   -0.96904
529600.0000   -1.66130
529640.0000   -1.66166
529680.0000   -1.77098
529720.0000   -1.03998
529760.0000   -1.95054
529800.0000   -1.61674
529840.0000   -1.44355
529880.0000   -0.57070
529920.0000   -1.27167
529960.0000   -1.90248
530000.0000   -2.10714
530040.0000   -2.01939
530080.0000   -1.33130
530120.0000   -1.22930
530160.0000   -1.66748
530200.0000   -1.82374
530240.0000   -2.46910
530280.0000   -2.64602
530320.0000   -3.32681
530360.0000   -2.46352
530400.0000   -2.38456
530440.0000   -2.59910
530480.0000   -2.01696
530520.0000   -3.66422
530560.0000   -3.95410
530600.0000   -3.74410
530640.0000   -3.44005
530680.0000   -3.68198
530720.0000   -3.45911
530760.0000   -2.60030
530800.0000   -2.25589
530840.0000   -2.62311
530880.0000   -2.55723
530920.0000   -2.11703
530960.0000   -2.58065
531000.0000   -2.60963
531040.0000   -3.21249
531080.0000   -3.16460
531120.0000   -2.96312
531160.0000   -2.42678
531200.0000   -2.23359
531240.0000   -2.86603
531280.0000   -2.26762
531320.0000   -2.49060
531360.0000   -2.11299
531400.0000   -2.29138
531440.0000   -2.35348
531480.0000   -2.35905
531520.0000   -1.90714
531560.0000   -1.47171
531600.0000   -2.30634
531640.0000   -2.76593
531680.0000   -2.46167
531720.0000   -2.84767
531760.0000   -1.97106
531800.0000   -1.60973
531840.0000   -1.56058
531880.0000   -2.11568
531920.0000   -2.21466
531960.0000   -1.93847
532000.0000   -2.74496
532040.0000   -2.28707
532080.0000   -3.19324
532120.0000   -3.05227
532160.0000   -3.12475
532200.0000   -1.93211
532240.0000   -2.30530
532280.0000   -1.45110
532320.0000   -2.24741
532360.0000   -2.38897
532400.0000   -1.66067
532440.0000   -1.90047
532480.0000   -2.64335
532520.0000   -2.43733
532560.0000   -2.87108
532600.0000   -2.32111
532640.0000   -2.28501
532680.0000   -2.29554
532720.0000   -3.20756
532760.0000   -2.58726
532800.0000   -2.61511
532840.0000   -2.29238
532880.0000   -2.41103
532920.0000   -3.27593
532960.0000   -3.13087
533000.0000   -2.61686
533040.0000   -2.46196
533080.0000   -1.66952
533120.0000   -1.95827
533160.0000   -1.81698
533200.0000   -1.84211
533240.0000   -1.87108
533280.0000   -1.87211
533320.0000   -1.84490
533360.0000   -1.53702
533400.0000   -2.63659
533440.0000   -2.25081
533480.0000   -1.03600
533520.0000   -1.55578
533560.0000   -2.36379
533600.0000   -2.76534
533640.0000   -2.80137
533680.0000   -3.33650
533720.0000   -2.17685
533760.0000   -2.81240
533800.0000   -2.96213
533840.0000   -3.12602
533880.0000   -2.40262
533920.0000   -1.54448
533960.0000   -1.97516
534000.0000   -1.64061
534040.0000   -2.07082
534080.0000   -1.15828
534120.0000   -1.35222
534160.0000   -1.52924
534200.0000   -2.13887
534240.0000   -1.15074
534280.0000   -1.64916
534320.0000   -1.74763
534360.0000   -1.39448
534400.0000   -2.20485
534440.0000   -2.74328
534480.0000   -2.73725
534520.0000   -2.11135
534560.0000   -2.22301
534600.0000   -2.89419
534640.0000   -2.49644
534680.0000   -3.49113
534720.0000   -3.24439
534760.0000   -3.12814
534800.0000   -2.21899
534840.0000   -1.98191
534880.0000   -2.34203
534920.0000   -1.76757
534960.0000   -2.04500
535000.0000   -2.26994
535040.0000   -2.09840
535080.0000   -1.84941
535120.0000   -1.93787
535160.0000   -1.90247
535200.0000   -2.71796
535240.0000   -2.50468
535280.0000   -2.69397
535320.0000   -2.42235
535360.0000   -2.69675
535400.0000   -3.10797
535440.0000   -2.36593
535480.0000   -1.94404
535520.0000   -2.03092
535560.0000   -2.20316
535600.0000   -2.62636
535640.0000   -1.93931
535680.0000   -2.36174
535720.0000   -1.88898
535760.0000   -2.52865
535800.0000   -2.35929
535840.0000   -2.69143
535880.0000   -2.00426
535920.0000   -2.42944
535960.0000   -2.30237
536000.0000   -1.55484
536040.0000   -2.02498
536080.0000   -1.56280
536120.0000   -2.10217
536160.0000   -2.54454
536200.0000   -1.87168
536240.0000   -2.39159
536280.0000   -1.89160
536320.0000   -2.10297
536360.0000   -1.82430
536400.0000   -2.21609
536440.0000   -1.60785
536480.0000   -2.12518
536520.0000   -1.91709
536560.0000   -2.36420
536600.0000   -3.16131
536640.0000   -2.92999
536680.0000   -2.48204
536720.0000   -1.64658
536760.0000   -2.25985
536800.0000   -1.75808
536840.0000   -1.66168
536880.0000   -1.81508
536920.0000   -2.48891
536960.0000   -2.08302
537000.0000   -2.18653
537040.0000   -1.76261
537080.0000   -1.31218
537120.0000   -1.13276
537160.0000   -1.55281
537200.0000   -1.10084
537240.0000   -1.76004
537280.0000   -1.37122
537320.0000   -1.32851
537360.0000   -1.91068
537400.0000   -1.77170
537440.0000   -1.78842
537480.0000   -0.87793
537520.0000   -1.66124
537560.0000   -0.99856
537600.0000   -2.03532
537640.0000   -2.59790
537680.0000   -2.54992
537720.0000   -2.57325
537760.0000   -2.53890
537800.0000   -1.79611
537840.0000   -1.55553
537880.0000   -1.80520
537920.0000   -0.98812
537960.0000   -1.46671
538000.0000   -0.90897
538040.0000   -1.48729
538080.0000   -1.80212
538120.0000   -0.68404
538160.0000   -1.29971
538200.0000   -1.92798
538240.0000   -2.12962
538280.0000   -2.59969
538320.0000   -2.84708
538360.0000   -2.35620
538400.0000   -2.95702
538440.0000   -3.00078
538480.0000   -2.60967
538520.0000   -2.90609
538560.0000   -3.29341
538600.0000   -2.52457
538640.0000   -2.65764
538680.0000   -2.47366
538720.0000   -3.19286
538760.0000   -1.78957
538800.0000   -2.90335
538840.0000   -2.38170
538880.0000   -2.64279
538920.0000   -2.36107
538960.0000   -1.80268
539000.0000   -1.94208
539040.0000   -2.69943
539080.0000   -2.60323
539120.0000   -2.63735
539160.0000   -2.64437
539200.0000   -2.05676
539240.0000   -2.94692
539280.0000   -3.44573
539320.0000   -2.50810
539360.0000   -3.24698
539400.0000   -2.58473
539440.0000   -3.46809
539480.0000   -3.10846
539520.0000   -3.32981
539560.0000   -2.67021
539600.0000   -3.64599
539640.0000   -3.18821
539680.0000   -3.47629
539720.0000   -4.19185
539760.0000   -3.66473
539800.0000   -3.68028
539840.0000   -3.60756
539880.0000   -2.48875
539920.0000   -3.28368
539960.0000   -2.85977
540000.0000   -3.53915
540040.0000   -3.16776
540080.0000   -3.51968
540120.0000   -3.08410
540160.0000   -3.00565
540200.0000   -3.59152
540240.0000   -2.65546
540280.0000   -2.98281
540320.0000   -3.48425
540360.0000   -3.08656
540400.0000   -3.02454
540440.0000   -3.46351
540480.0000   -3.61897
540520.0000   -3.11464
540560.0000   -2.93322
540600.0000   -2.83558
540640.0000   -3.82875
540680.0000   -3.14405
540720.0000   -4.47323
540760.0000   -3.71621
540800.0000   -4.01146
540840.0000   -3.91081
540880.0000   -4.18847
540920.0000   -4.16902
540960.0000   -3.46508
541000.0000   -4.00916
541040.0000   -4.09457
541080.0000   -3.24634
541120.0000   -3.94526
541160.0000   -3.16454
541200.0000   -3.68494
541240.0000   -2.88737
541280.0000   -3.40903
541320.0000   -2.14210
541360.0000   -2.43247
541400.0000   -2.44776
541440.0000   -2.55954
541480.0000   -2.85866
541520.0000   -2.84032
541560.0000   -2.75543
541600.0000   -2.70462
541640.0000   -3.25198
541680.0000   -2.89402
541720.0000   -3.83743
541760.0000   -3.17421
541800.0000   -4.44512
541840.0000   -3.96488
541880.0000   -3.46805
541920.0000   -2.96043
541960.0000   -2.86273
542000.0000   -3.78519
542040.0000   -3.69759
542080.0000   -3.30245
542120.0000   -2.76911
542160.0000   -2.92179
542200.0000   -4.65977
542240.0000   -4.03624
542280.0000   -4.77627
542320.0000   -4.58562
542360.0000   -4.48189
542400.0000   -3.42013
542440.0000   -4.51958
542480.0000   -3.88493
542520.0000   -4.38042
542560.0000   -3.69977
542600.0000   -4.55244
542640.0000   -3.65027
542680.0000   -2.39287
542720.0000   -3.14759
542760.0000   -4.12289
542800.0000   -3.01382
542840.0000   -3.78703
542880.0000   -2.84442
542920.0000   -3.16664
542960.0000   -2.87821
543000.0000   -3.33458
543040.0000   -2.78350
543080.0000   -3.17188
543120.0000   -3.46378
543160.0000   -3.02922
543200.0000   -2.58675
543240.0000   -2.58427
543280.0000   -2.95074
543320.0000   -3.69871
543360.0000   -2.28247
543400.0000   -2.50589
543440.0000   -2.25690
543480.0000   -2.93621
543520.0000   -3.22906
543560.0000   -2.64056
543600.0000   -2.99276
543640.0000   -2.59370
543680.0000   -2.64320
543720.0000   -2.19989
543760.0000   -2.59841
543800.0000   -1.78027
543840.0000   -2.30894
543880.0000   -2.49219
543920.0000   -2.43815
543960.0000   -1.98956
544000.0000   -2.11822
544040.0000   -2.15319
544080.0000   -2.21553
544120.0000   -1.37628
544160.0000   -2.05504
544200.0000   -1.74709
544240.0000   -2.88233
544280.0000   -2.44362
544320.0000   -2.07363
544360.0000   -1.95257
544400.0000   -1.40665
544440.0000   -2.49680
544480.0000   -1.40345
544520.0000   -1.70118
544560.0000   -2.32364
544600.0000   -2.26543
544640.0000   -1.96504
544680.0000   -1.79476
544720.0000   -2.00985
544760.0000   -2.83594
544800.0000   -2.38144
544840.0000   -3.18024
544880.0000   -2.97635
544920.0000   -4.07907
544960.0000   -3.62260
545000.0000   -3.85229
545040.0000   -2.92972
545080.0000   -2.54840
545120.0000   -1.98905
545160.0000   -2.95649
545200.0000   -2.79979
545240.0000   -3.31122
545280.0000   -2.60094
545320.0000   -3.30893
545360.0000   -2.82847
545400.0000   -3.56604
545440.0000   -2.95261
545480.0000   -3.29582
545520.0000   -2.67434
545560.0000   -3.46905
545600.0000   -3.17220
545640.0000   -2.77429
545680.0000   -3.70357
545720.0000   -2.97651
545760.0000   -3.53431
545800.0000   -3.86699
545840.0000   -3.62585
545880.0000   -3.73847
545920.0000   -3.19708
545960.0000   -3.22768
546000.0000   -3.88738
546040.0000   -3.30391
546080.0000   -3.52644
546120.0000   -4.06825
546160.0000   -3.15410
546200.0000   -3.31608
546240.0000   -3.07535
546280.0000   -3.34299
546320.0000   -1.95865
546360.0000   -2.95558
546400.0000   -2.87364
546440.0000   -2.38442
546480.0000   -2.47108
546520.0000   -2.30510
546560.0000   -2.90905
546600.0000   -2.46700
546640.0000   -3.10367
546680.0000   -2.88501
546720.0000   -2.95467
546760.0000   -2.95562
546800.0000   -2.69123
546840.0000   -2.36707
546880.0000   -2.11768
546920.0000   -1.53248
546960.0000   -1.83198
547000.0000   -1.92500
547040.0000   -1.58550
547080.0000   -1.26055
547120.0000   -1.96832
547160.0000   -1.79346
547200.0000   -2.08349
547240.0000   -2.64931
547280.0000   -2.66203
547320.0000   -2.03324
547360.0000   -2.11941
547400.0000   -2.04154
547440.0000   -0.82571
547480.0000   -1.91767
547520.0000   -2.03937
547560.0000   -1.64113
547600.0000   -1.60254
547640.0000   -2.29910
547680.0000   -1.81279
547720.0000   -0.75235
547760.0000   -1.55723
547800.0000   -1.88687
547840.0000   -1.82596
547880.0000   -1.81852
547920.0000   -1.41662
547960.0000   -1.95289
548000.0000   -2.88453
548040.0000   -1.78968
548080.0000   -1.69927
548120.0000   -2.13605
548160.0000   -2.12931
548200.0000   -1.49698
548240.0000   -2.46762
548280.0000   -2.40582
548320.0000   -2.09932
548360.0000   -2.22012
548400.0000   -3.00295
548440.0000   -2.13653
548480.0000   -1.68520
548520.0000   -1.77311
548560.0000   -1.59790
548600.0000   -2.45749
548640.0000   -1.78868
548680.0000   -1.87477
548720.0000   -1.49674
548760.0000   -1.96109
548800.0000   -2.04228
548840.0000   -1.51175
548880.0000   -2.44960
548920.0000   -2.32769
548960.0000   -3.71669
549000.0000   -2.62103
549040.0000   -2.97548
549080.0000   -3.53908
549120.0000   -5.01746
549160.0000   -4.42858
549200.0000   -4.01150
549240.0000   -3.93311
549280.0000   -3.44258
549320.0000   -3.98736
549360.0000   -3.01693
549400.0000   -3.45918
549440.0000   -2.86207
549480.0000   -3.58528
549520.0000   -3.00018
549560.0000   -2.02880
549600.0000   -2.43449
549640.0000   -2.46660
549680.0000   -2.55878
549720.0000   -2.88164
549760.0000   -2.94522
549800.0000   -2.70664
549840.0000   -3.18477
549880.0000   -3.00297
549920.0000   -3.02536
549960.0000   -2.97656
550000.0000   -2.61136
550040.0000   -3.91334
550080.0000   -4.32944
550120.0000   -3.05965
550160.0000   -2.94001
550200.0000   -3.31225
550240.0000   -3.59701
550280.0000   -2.81681
550320.0000   -3.64937
550360.0000   -3.39013
550400.0000   -3.65868
550440.0000   -2.93916
550480.0000   -3.81054
550520.0000   -3.38170
550560.0000   -4.35272
550600.0000   -5.08982
550640.0000   -4.90564
550680.0000   -3.66774
550720.0000   -3.89664
550760.0000   -3.49578
550800.0000   -3.78559
550840.0000   -3.29207
550880.0000   -3.44774
550920.0000   -3.72562
550960.0000   -3.24803
551000.0000   -3.44662
551040.0000   -2.39011
551080.0000   -2.03905
551120.0000   -2.54284
551160.0000   -2.40566
551200.0000   -2.53825
551240.0000   -2.83175
551280.0000   -2.53703
551320.0000   -2.46423
551360.0000   -1.97001
551400.0000   -2.64428
551440.0000   -1.84892
551480.0000   -2.49642
551520.0000   -1.77969
551560.0000   -1.40723
551600.0000   -1.32430
551640.0000   -1.57838
551680.0000   -1.16990
551720.0000   -0.99059
551760.0000   -1.55709
551800.0000   -1.83601
551840.0000   -1.70360
551880.0000   -1.89729
551920.0000   -1.29618
551960.0000   -1.93812
552000.0000   -2.47000
552040.0000   -2.26297
552080.0000   -2.77761
552120.0000   -2.31971
552160.0000   -2.11034
552200.0000   -1.15634
552240.0000   -1.78923
552280.0000   -1.86991
552320.0000   -2.76975
552360.0000   -1.90425
552400.0000   -2.13126
552440.0000   -1.74727
552480.0000   -2.02123
552520.0000   -1.93648
552560.0000   -2.35866
552600.0000   -2.17161
552640.0000   -2.25814
552680.0000   -1.54388
552720.0000   -1.75780
552760.0000   -1.84894
552800.0000   -1.90019
552840.0000   -2.38426
552880.0000   -2.27155
552920.0000   -3.22314
552960.0000   -2.55077
553000.0000   -1.86476
553040.0000   -1.93122
553080.0000   -2.17589
553120.0000   -2.33851
553160.0000   -2.12973
553200.0000   -2.40391
553240.0000   -2.34839
553280.0000   -2.02407
553320.0000   -3.47029
553360.0000   -2.91730
553400.0000   -1.82520
553440.0000   -3.68835
553480.0000   -3.55014
553520.0000   -2.66582
553560.0000   -2.26257
553600.0000   -2.59062
553640.0000   -2.29886
553680.0000   -2.68977
553720.0000   -1.93801
553760.0000   -2.09672
553800.0000   -1.78476
553840.0000   -2.22339
553880.0000   -2.09387
553920.0000   -2.42669
553960.0000   -3.11611
554000.0000   -2.01661
554040.0000   -2.34184
554080.0000   -2.54130
554120.0000   -2.65768
554160.0000   -2.27482
554200.0000   -1.95801
554240.0000   -2.04130
554280.0000   -1.80882
554320.0000   -2.07049
554360.0000   -2.65072
554400.0000   -2.52077
554440.0000   -1.86281
554480.0000   -1.73074
554520.0000   -2.37938
554560.0000   -2.32239
554600.0000   -2.41625
554640.0000   -3.31319
554680.0000   -2.80019
554720.0000   -2.74604
554760.0000   -3.19365
554800.0000   -3.51122
554840.0000   -3.47729
554880.0000   -3.13800
554920.0000   -3.16555
554960.0000   -3.63194
555000.0000   -2.64131
555040.0000   -2.64565
555080.0000   -3.26638
555120.0000   -3.70515
555160.0000   -3.97996
555200.0000   -3.16940
555240.0000   -4.90323
555280.0000   -3.56443
555320.0000   -3.95178
555360.0000   -4.65312
555400.0000   -4.23134
555440.0000   -4.39037
555480.0000   -2.68684
555520.0000   -3.47915
555560.0000   -3.53335
555600.0000   -2.61584
555640.0000   -2.46033
555680.0000   -2.51693
555720.0000   -2.60945
555760.0000   -1.86638
555800.0000   -1.63985
555840.0000   -2.75041
555880.0000   -3.05744
555920.0000   -2.22212
555960.0000   -2.80396
556000.0000   -2.59056
556040.0000   -2.75748
556080.0000   -2.19628
556120.0000   -2.56642
556160.0000   -2.57403
556200.0000   -2.89906
556240.0000   -3.14707
556280.0000   -1.76611
556320.0000   -1.84201
556360.0000   -2.79467
556400.0000   -2.50878
556440.0000   -2.79837
556480.0000   -2.79075
556520.0000   -3.00757
556560.0000   -3.53349
556600.0000   -3.56751
556640.0000   -3.18089
556680.0000   -2.16566
556720.0000   -3.14003
556760.0000   -2.23364
556800.0000   -1.92512
556840.0000   -2.63900
556880.0000   -2.33399
556920.0000   -2.99545
556960.0000   -2.91685
557000.0000   -3.65001
557040.0000   -2.64585
557080.0000   -1.73486
557120.0000   -2.63160
557160.0000   -3.41440
557200.0000   -2.10324
557240.0000   -2.51865
557280.0000   -3.18362
557320.0000   -2.90227
557360.0000   -3.00947
557400.0000   -2.72561
557440.0000   -2.79330
557480.0000   -2.26790
557520.0000   -2.85427
557560.0000   -3.25663
557600.0000   -2.20243
557640.0000   -2.86982
557680.0000   -3.63256
557720.0000   -3.87844
557760.0000   -3.68885
557800.0000   -2.89596
557840.0000   -2.91072
557880.0000   -2.48976
557920.0000   -3.00534
557960.0000   -2.40089
558000.0000   -1.74291
558040.0000   -2.74523
558080.0000   -2.64287
558120.0000   -2.45815
558160.0000   -2.43317
558200.0000   -1.78934
558240.0000   -1.92268
558280.0000   -3.41828
558320.0000   -3.04432
558360.0000   -2.72534
558400.0000   -2.42399
558440.0000   -3.26383
558480.0000   -2.38930
558520.0000   -3.38961
558560.0000   -3.17140
558600.0000   -2.75221
558640.0000   -2.93290
558680.0000   -2.66604
558720.0000   -3.19585
558760.0000   -2.10339
558800.0000   -3.13324
558840.0000   -2.93083
558880.0000   -3.19267
558920.0000   -3.63674
558960.0000   -2.94459
559000.0000   -2.45988
559040.0000   -3.40746
559080.0000   -2.94690
559120.0000   -3.18699
559160.0000   -2.05469
559200.0000   -2.23184
559240.0000   -1.96958
559280.0000   -2.38625
559320.0000   -2.98561
559360.0000   -3.08981
559400.0000   -3.34343
559440.0000   -3.19489
559480.0000   -2.08684
559520.0000   -1.89292
559560.0000   -2.25519
559600.0000   -2.16500
559640.0000   -1.83974
559680.0000   -1.23326
559720.0000   -2.76799
559760.0000   -2.11312
559800.0000   -1.87404
559840.0000   -2.57503
559880.0000   -1.47319
559920.0000   -2.25315
559960.0000   -1.91542
560000.0000   -1.89083
560040.0000   -2.29332
560080.0000   -2.27593
560120.0000   -1.95994
560160.0000   -1.87057
560200.0000   -1.62352
560240.0000   -1.20812
560280.0000   -1.95550
560320.0000   -1.70667
560360.0000   -2.16557
560400.0000   -2.64262
560440.0000   -1.72463
560480.0000   -2.70999
560520.0000   -1.76051
560560.0000   -2.37958
560600.0000   -1.65186
560640.0000   -2.15947
560680.0000   -1.81351
560720.0000   -1.48633
560760.0000   -2.12004
560800.0000   -1.80888
560840.0000   -1.28819
560880.0000   -2.10951
560920.0000   -1.02960
560960.0000   -1.49746
561000.0000   -1.71216
561040.0000   -1.12258
561080.0000   -1.44778
561120.0000   -1.39338
561160.0000   -1.23811
561200.0000   -1.82625
561240.0000   -1.43546
561280.0000   -2.05659
561320.0000   -1.92721
561360.0000   -1.75760
561400.0000   -2.41977
561440.0000   -0.80241
561480.0000   -1.77692
561520.0000   -2.25483
561560.0000   -0.93385
561600.0000   -0.62550
561640.0000   -2.01096
561680.0000   -3.09620
561720.0000   -2.42896
561760.0000   -1.92118
561800.0000   -1.80293
561840.0000   -1.72469
561880.0000   -1.93871
561920.0000   -2.69877
561960.0000   -3.18689
562000.0000   -3.25607
562040.0000   -1.67781
562080.0000   -0.79455
562120.0000   -1.88605
562160.0000   -1.35317
562200.0000   -1.20442
562240.0000   -1.53003
562280.0000   -0.65832
562320.0000   -0.80914
562360.0000   -1.57355
562400.0000   -1.41174
562440.0000   -1.72670
562480.0000   -2.24263
562520.0000   -1.51819
562560.0000   -2.03520
562600.0000   -1.11493
562640.0000   -1.92446
562680.0000   -1.82871
562720.0000   -1.87350
562760.0000   -1.55042
562800.0000   -0.82366
562840.0000   -2.81846
562880.0000   -2.61921
562920.0000   -1.72781
562960.0000   -1.93592
563000.0000   -2.64939
563040.0000   -0.83296
563080.0000   -1.17206
563120.0000   -1.91875
563160.0000   -1.15380
563200.0000   -1.27657
563240.0000   -1.20589
563280.0000   -1.79135
563320.0000   -0.85152
563360.0000   -1.88688
563400.0000   -1.55011
563440.0000   -1.75077
563480.0000   -1.87316
563520.0000   -1.29478
563560.0000   -1.72764
563600.0000   -1.25680
563640.0000   -1.38630
563680.0000   -1.46015
563720.0000   -1.99427
563760.0000   -1.20422
563800.0000   -2.35194
563840.0000   -1.62345
563880.0000   -1.07382
563920.0000   -0.60692
563960.0000   -1.55518
564000.0000   -1.01644
564040.0000   -1.01756
564080.0000   -1.16472
564120.0000   -1.55402
564160.0000   -2.17899
564200.0000   -2.02990
564240.0000   -2.08593
564280.0000   -1.99143
564320.0000   -1.96269
564360.0000   -2.44132
564400.0000   -2.23234
564440.0000   -2.04437
564480.0000   -2.41340
564520.0000   -2.03939
564560.0000   -2.24928
564600.0000   -2.41779
564640.0000   -2.75908
564680.0000   -3.10683
564720.0000   -2.23047
564760.0000   -2.48695
564800.0000   -2.06865
564840.0000   -2.08514
564880.0000   -2.20411
564920.0000   -2.79313
564960.0000   -2.62152
565000.0000   -2.25380
565040.0000   -1.97685
565080.0000   -2.30205
565120.0000   -1.47356
565160.0000   -1.28679
565200.0000   -1.69422
565240.0000   -2.70195
565280.0000   -2.52980
565320.0000   -2.10974
565360.0000   -2.83604
565400.0000   -1.92692
565440.0000   -1.91029
565480.0000   -1.44507
565520.0000   -2.44683
565560.0000   -2.64357
565600.0000   -1.29428
565640.0000   -1.63892
565680.0000   -2.01987
565720.0000   -2.19581
565760.0000   -2.11755
565800.0000   -2.97225
565840.0000   -2.45623
565880.0000   -1.55362
565920.0000   -2.28249
565960.0000   -2.94672
566000.0000   -2.31742
566040.0000   -2.88554
566080.0000   -1.92069
566120.0000   -1.96882
566160.0000   -1.83291
566200.0000   -1.97932
566240.0000   -1.56645
566280.0000   -2.08811
566320.0000   -1.71390
566360.0000   -1.82764
566400.0000   -2.14802
566440.0000   -2.45760
566480.0000   -2.29958
566520.0000   -2.60270
566560.0000   -2.12527
566600.0000   -2.83663
566640.0000   -2.98125
566680.0000   -2.61703
566720.0000   -2.34610
566760.0000   -2.58104
566800.0000   -2.65618
566840.0000   -2.85180
566880.0000   -2.46779
566920.0000   -2.79605
566960.0000   -1.65944
567000.0000   -3.35567
567040.0000   -3.42716
567080.0000   -3.05512
567120.0000   -2.47867
567160.0000   -2.32049
567200.0000   -1.69907
567240.0000   -1.86305
567280.0000   -1.95411
567320.0000   -2.56362
567360.0000   -2.45548
567400.0000   -2.70340
567440.0000   -2.04607
567480.0000   -2.13278
567520.0000   -1.42896
567560.0000   -2.85614
567600.0000   -1.37105
567640.0000   -1.70786
567680.0000   -1.72334
567720.0000   -1.49447
567760.0000   -1.53236
567800.0000   -2.03405
567840.0000   -1.99426
567880.0000   -1.94220
567920.0000   -2.79260
567960.0000   -2.58349
568000.0000   -2.23125
568040.0000   -2.40136
568080.0000   -3.09556
568120.0000   -1.85511
568160.0000   -1.95138
568200.0000   -1.67814
568240.0000   -1.96331
568280.0000   -2.10455
568320.0000   -1.84823
568360.0000   -2.01853
568400.0000   -2.58122
568440.0000   -2.76226
568480.0000   -2.36821
568520.0000   -2.48775
568560.0000   -3.11452
568600.0000   -3.41233
568640.0000   -3.62871
568680.0000   -3.68326
568720.0000   -3.62459
568760.0000   -2.37809
568800.0000   -2.94371
568840.0000   -1.84978
568880.0000   -3.51900
568920.0000   -2.65176
568960.0000   -2.27023
569000.0000   -3.51423
569040.0000   -2.75795
569080.0000   -3.40829
569120.0000   -3.21238
569160.0000   -2.49707
569200.0000   -2.83906
569240.0000   -2.33306
569280.0000   -3.59706
569320.0000   -3.43457
569360.0000   -2.98462
569400.0000   -3.23003
569440.0000   -3.25947
569480.0000   -3.25488
569520.0000   -3.08056
569560.0000   -2.53665
569600.0000   -2.56340
569640.0000   -2.07620
569680.0000   -3.44960
569720.0000   -2.63356
569760.0000   -2.12755
569800.0000   -1.73311
569840.0000   -1.88839
569880.0000   -1.82966
569920.0000   -2.09177
569960.0000   -1.52198
570000.0000   -1.62943
570040.0000   -1.78689
570080.0000   -1.60682
570120.0000   -1.47738
570160.0000   -2.02884
570200.0000   -2.40473
570240.0000   -1.55497
570280.0000   -2.29807
570320.0000   -1.85597
570360.0000   -1.53256
570400.0000   -3.18189
570440.0000   -3.52822
570480.0000   -2.74836
570520.0000   -2.60571
570560.0000   -2.43038
570600.0000   -2.21228
570640.0000   -2.29203
570680.0000   -1.94934
570720.0000   -2.09845
570760.0000   -2.11279
570800.0000   -1.47733
570840.0000   -1.56279
570880.0000   -2.45326
570920.0000   -2.01187
570960.0000   -3.36042
571000.0000   -2.14764
571040.0000   -2.58056
571080.0000   -2.58331
571120.0000   -2.34331
571160.0000   -2.16632
571200.0000   -3.07620
571240.0000   -2.58071
571280.0000   -1.69192
571320.0000   -2.18300
571360.0000   -2.04443
571400.0000   -2.37324
571440.0000   -2.71548
571480.0000   -2.53812
571520.0000   -2.73782
571560.0000   -1.82095
571600.0000   -1.89807
571640.0000   -1.74866
571680.0000   -1.61753
571720.0000   -2.53294
571760.0000   -2.03634
571800.0000   -2.58240
571840.0000   -1.67805
571880.0000   -2.31482
571920.0000   -2.60066
571960.0000   -2.84892
572000.0000   -1.77320
572040.0000   -2.47806
572080.0000   -2.04079
572120.0000   -2.57189
572160.0000   -3.03871
572200.0000   -2.53771
572240.0000   -2.57650
572280.0000   -2.62835
572320.0000   -2.38297
572360.0000   -2.79773
572400.0000   -1.50795
572440.0000   -2.14345
572480.0000   -3.07227
572520.0000   -2.06790
572560.0000   -2.58070
572600.0000   -2.60521
572640.0000   -2.65066
572680.0000   -2.42894
572720.0000   -2.33667
572760.0000   -2.38014
572800.0000   -1.43295
572840.0000   -2.09372
572880.0000   -2.39272
572920.0000   -2.13650
572960.0000   -2.87120
573000.0000   -2.36416
573040.0000   -3.35604
573080.0000   -2.53868
573120.0000   -1.96995
573160.0000   -2.74105
573200.0000   -3.76557
573240.0000   -2.39987
573280.0000   -2.85618
573320.0000   -3.09109
573360.0000   -2.54052
573400.0000   -2.40019
573440.0000   -2.00483
573480.0000   -2.16307
573520.0000   -2.15233
573560.0000   -2.72641
573600.0000   -2.62994
573640.0000   -2.51874
573680.0000   -2.91291
573720.0000   -2.33121
573760.0000   -1.46267
573800.0000   -2.62048
573840.0000   -1.16209
573880.0000   -0.99900
573920.0000   -1.16453
573960.0000   -1.74620
574000.0000   -1.53587
574040.0000   -2.72721
574080.0000   -2.06622
574120.0000   -1.77225
574160.0000   -1.16805
574200.0000   -1.88974
574240.0000   -2.10434
574280.0000   -2.13454
574320.0000   -1.64114
574360.0000   -2.72163
574400.0000   -3.13490
574440.0000   -3.33790
574480.0000   -2.47002
574520.0000   -2.28514
574560.0000   -2.92324
574600.0000   -2.76802
574640.0000   -2.40304
574680.0000   -2.47958
574720.0000   -2.71475
574760.0000   -2.15453
574800.0000   -1.98032
574840.0000   -1.89538
574880.0000   -1.56829
574920.0000   -1.53081
574960.0000   -1.29277
575000.0000   -1.41830
575040.0000   -1.87758
575080.0000   -2.01527
575120.0000   -2.24795
575160.0000   -2.18392
575200.0000   -1.59577
575240.0000   -2.84078
575280.0000   -1.77706
575320.0000   -1.55600
575360.0000   -1.96253
575400.0000   -1.44477
575440.0000   -2.30195
575480.0000   -1.87035
575520.0000   -2.76889
575560.0000   -1.51808
575600.0000   -1.94465
575640.0000   -1.39631
575680.0000   -1.97661
575720.0000   -1.83311
575760.0000   -2.39248
575800.0000   -1.89572
575840.0000   -1.19900
575880.0000   -2.02301
575920.0000   -2.48557
575960.0000   -2.46228
576000.0000   -2.55718
576040.0000   -2.61749
576080.0000   -2.94283
576120.0000   -2.87508
576160.0000   -2.49812
576200.0000   -1.37224
576240.0000   -1.41357
576280.0000   -0.80133
576320.0000   -1.39492
576360.0000   -2.45563
576400.0000   -1.71632
576440.0000   -1.75930
576480.0000   -1.20150
576520.0000   -1.08066
576560.0000   -1.26959
576600.0000   -0.86367
576640.0000   -1.74890
576680.0000   -1.73019
576720.0000   -1.81615
576760.0000   -1.16058
576800.0000   -1.19927
576840.0000   -1.96492
576880.0000   -2.17862
576920.0000   -1.72352
576960.0000   -1.49109
577000.0000   -2.32263
577040.0000   -1.88475
577080.0000   -1.82429
577120.0000   -2.15712
577160.0000   -1.66314
577200.0000   -1.63723
577240.0000   -1.69032
577280.0000   -1.37991
577320.0000   -1.81901
577360.0000   -2.06324
577400.0000   -2.21515
577440.0000   -1.53574
577480.0000   -1.61591
577520.0000   -1.88602
577560.0000   -2.02299
577600.0000   -2.11873
577640.0000   -0.68949
577680.0000   -0.98595
577720.0000   -2.11904
577760.0000   -1.85085
577800.0000   -1.08765
577840.0000   -1.50868
577880.0000   -1.18085
577920.0000   -1.61257
577960.0000   -1.83341
578000.0000   -1.29339
578040.0000   -1.67589
578080.0000   -1.39450
578120.0000   -1.68842
578160.0000   -0.93898
578200.0000   -0.66164
578240.0000   -1.08232
578280.0000   -1.51679
578320.0000   -1.56894
578360.0000   -1.43831
578400.0000   -1.86201
578440.0000   -1.36401
578480.0000   -0.80740
578520.0000   -1.51029
578560.0000   -1.16361
578600.0000   -2.52358
578640.0000   -2.25029
578680.0000   -1.22434
578720.0000   -1.94164
578760.0000   -2.08914
578800.0000   -2.40136
578840.0000   -1.98660
578880.0000   -1.75455
578920.0000   -1.80556
578960.0000   -1.74597
579000.0000   -1.73089
579040.0000   -2.22535
579080.0000   -2.05667
579120.0000   -1.37245
579160.0000   -2.07590
579200.0000   -2.78670
579240.0000   -2.18674
579280.0000   -1.29542
579320.0000   -2.65470
579360.0000   -2.25144
579400.0000   -2.91039
579440.0000   -2.20533
579480.0000   -2.16443
579520.0000   -1.44497
579560.0000   -0.89518
579600.0000   -1.37624
579640.0000   -1.15003
579680.0000   -2.04013
579720.0000   -1.85702
579760.0000   -2.02695
579800.0000   -2.64327
579840.0000   -2.82808
579880.0000   -2.57713
579920.0000   -2.38746
579960.0000   -2.10034
580000.0000   -1.70057
580040.0000   -1.75259
580080.0000   -2.02109
580120.0000   -2.42865
580160.0000   -2.34612
580200.0000   -1.95837
580240.0000   -2.01955
580280.0000   -2.89685
580320.0000   -2.78002
580360.0000   -2.57736
580400.0000   -2.46681
580440.0000   -1.82281
580480.0000   -2.77814
580520.0000   -1.96199
580560.0000   -2.11371
580600.0000   -2.22269
580640.0000   -2.00996
580680.0000   -2.54628
580720.0000   -1.85580
580760.0000   -1.96489
580800.0000   -2.07280
580840.0000   -2.16743
580880.0000   -2.37781
580920.0000   -1.67968
580960.0000   -2.16939
581000.0000   -1.83354
581040.0000   -2.96939
581080.0000   -1.46195
581120.0000   -2.25635
581160.0000   -2.32658
581200.0000   -3.18284
581240.0000   -1.47300
581280.0000   -2.72811
581320.0000   -1.90321
581360.0000   -3.04859
581400.0000   -2.67243
581440.0000   -2.63202
581480.0000   -2.11942
581520.0000   -2.12073
581560.0000   -1.98438
581600.0000   -2.52317
581640.0000   -2.33016
581680.0000   -2.06408
581720.0000   -1.94586
581760.0000   -2.47306
581800.0000   -1.17125
581840.0000   -0.77427
581880.0000   -1.26924
581920.0000   -2.30343
581960.0000   -2.72646
582000.0000   -1.78583
582040.0000   -1.80602
582080.0000   -1.44680
582120.0000   -3.10270
582160.0000   -2.42000
582200.0000   -1.96881
582240.0000   -1.61242
582280.0000   -1.55025
582320.0000   -1.59704
582360.0000   -2.52075
582400.0000   -0.89578
582440.0000   -2.05115
582480.0000   -2.24833
582520.0000   -1.76395
582560.0000   -2.45332
582600.0000   -1.77276
582640.0000   -2.09643
582680.0000   -2.64519
582720.0000   -1.63136
582760.0000   -2.09490
582800.0000   -2.06155
582840.0000   -2.97696
582880.0000   -1.87118
582920.0000   -2.49307
582960.0000   -2.48370
583000.0000   -2.76551
583040.0000   -2.42802
583080.0000   -2.91884
583120.0000   -2.15362
583160.0000   -2.66063
583200.0000   -3.14239
583240.0000   -2.81045
583280.0000   -2.33600
583320.0000   -2.33029
583360.0000   -2.13027
583400.0000   -2.71851
583440.0000   -2.41443
583480.0000   -2.39410
583520.0000   -2.91509
583560.0000   -2.80560
583600.0000   -2.99891
583640.0000   -2.63373
583680.0000   -3.11217
583720.0000   -2.43831
583760.0000   -2.76590
583800.0000   -2.12715
583840.0000   -2.94259
583880.0000   -3.54733
583920.0000   -4.11889
583960.0000   -3.50321
584000.0000   -3.33559
584040.0000   -2.65846
584080.0000   -3.43357
584120.0000   -3.23479
584160.0000   -3.47843
584200.0000   -3.46231
584240.0000   -3.69621
584280.0000   -3.41536
584320.0000   -2.76470
584360.0000   -2.71424
584400.0000   -3.24948
584440.0000   -4.41011
584480.0000   -3.53963
584520.0000   -3.63636
584560.0000   -3.63145
584600.0000   -3.49910
584640.0000   -3.39147
584680.0000   -2.97995
584720.0000   -3.64246
584760.0000   -2.98608
584800.0000   -2.58362
584840.0000   -3.91435
584880.0000   -2.92616
584920.0000   -4.26245
584960.0000   -3.52940
585000.0000   -3.71409
585040.0000   -2.70173
585080.0000   -3.29023
585120.0000   -3.55438
585160.0000   -2.87756
585200.0000   -3.93348
585240.0000   -3.84929
585280.0000   -3.42866
585320.0000   -3.80141
585360.0000   -2.94931
585400.0000   -3.07102
585440.0000   -3.07868
585480.0000   -3.29120
585520.0000   -2.87910
585560.0000   -2.56608
585600.0000   -2.56876
585640.0000   -2.51238
585680.0000   -3.71067
585720.0000   -3.44020
585760.0000   -3.74456
585800.0000   -3.39552
585840.0000   -3.67519
585880.0000   -3.22721
585920.0000   -3.39093
585960.0000   -2.72407
586000.0000   -3.62062
586040.0000   -3.18454
586080.0000   -3.57577
586120.0000   -4.13109
586160.0000   -4.10264
586200.0000   -3.62722
586240.0000   -4.02570
586280.0000   -4.00989
586320.0000   -2.89520
586360.0000   -3.39492
586400.0000   -3.78733
586440.0000   -2.80571
586480.0000   -3.01523
586520.0000   -3.29133
586560.0000   -3.39498
586600.0000   -3.94748
586640.0000   -4.02407
586680.0000   -2.97177
586720.0000   -2.94196
586760.0000   -3.94335
586800.0000   -2.74301
586840.0000   -1.89151
586880.0000   -1.32046
586920.0000   -2.73048
586960.0000   -3.02173
587000.0000   -2.22877
587040.0000   -1.93983
587080.0000   -2.11483
587120.0000   -2.77306
587160.0000   -3.22035
587200.0000   -2.15394
587240.0000   -2.54435
587280.0000   -2.27171
587320.0000   -2.50728
587360.0000   -2.80889
587400.0000   -3.09806
587440.0000   -2.33593
587480.0000   -2.98549
587520.0000   -2.42554
587560.0000   -2.36729
587600.0000   -2.43260
587640.0000   -3.07021
587680.0000   -2.33621
587720.0000   -1.91238
587760.0000   -1.63990
587800.0000   -1.68034
587840.0000   -1.78926
587880.0000   -1.58736
587920.0000   -2.04939
587960.0000   -2.60848
588000.0000   -1.84727
588040.0000   -2.10496
588080.0000   -2.91997
588120.0000   -2.53976
588160.0000   -1.86178
588200.0000   -2.29235
588240.0000   -1.86413
588280.0000   -2.38710
588320.0000   -2.57868
588360.0000   -1.60368
588400.0000   -2.68504
588440.0000   -1.97582
588480.0000   -2.43285
588520.0000   -1.94600
588560.0000   -2.00975
588600.0000   -2.28534
588640.0000   -1.73556
588680.0000   -2.64415
588720.0000   -2.23829
588760.0000   -2.26203
588800.0000   -1.73029
588840.0000   -2.29397
588880.0000   -2.33530
588920.0000   -1.96121
588960.0000   -2.63704
589000.0000   -2.77768
589040.0000   -2.34229
589080.0000   -1.99268
589120.0000   -1.78824
589160.0000   -2.52788
589200.0000   -2.89720
589240.0000   -2.75683
589280.0000   -2.28446
589320.0000   -2.55257
589360.0000   -1.69313
589400.0000   -2.86193
589440.0000   -3.02445
589480.0000   -1.71745
589520.0000   -2.37839
589560.0000   -1.77390
589600.0000   -2.28655
589640.0000   -2.55823
589680.0000   -1.48939
589720.0000   -2.28633
589760.0000   -2.59653
589800.0000   -2.10606
589840.0000   -2.11490
589880.0000   -2.34283
589920.0000   -1.93314
589960.0000   -1.54419
590000.0000   -2.03768
590040.0000   -1.81244
590080.0000   -1.25526
590120.0000   -0.80896
590160.0000   -2.38497
590200.0000   -1.97089
590240.0000   -2.50133
590280.0000   -1.72859
590320.0000   -2.91899
590360.0000   -1.92497
590400.0000   -2.52646
590440.0000   -2.23742
590480.0000   -2.30018
590520.0000   -2.23890
590560.0000   -1.97443
590600.0000   -1.87010
590640.0000   -1.93869
590680.0000   -2.95807
590720.0000   -3.34762
590760.0000   -2.59973
590800.0000   -2.51851
590840.0000   -2.79158
590880.0000   -2.85384
590920.0000   -3.10579
590960.0000   -2.98790
591000.0000   -2.85909
591040.0000   -2.56788
591080.0000   -2.53739
591120.0000   -1.96890
591160.0000   -2.53691
591200.0000   -2.67761
591240.0000   -2.66999
591280.0000   -2.61037
591320.0000   -2.40844
591360.0000   -2.31891
591400.0000   -2.60706
591440.0000   -1.98739
591480.0000   -2.13916
591520.0000   -1.81525
591560.0000   -1.72727
591600.0000   -2.36644
591640.0000   -2.40858
591680.0000   -1.71785
591720.0000   -2.41574
591760.0000   -1.78425
591800.0000   -1.51967
591840.0000   -2.47252
591880.0000   -2.62270
591920.0000   -2.77924
591960.0000   -2.49373
592000.0000   -2.11245
592040.0000   -1.83694
592080.0000   -1.67227
592120.0000   -1.95396
592160.0000   -1.69459
592200.0000   -2.28868
592240.0000   -2.00397
592280.0000   -1.41587
592320.0000   -1.37044
592360.0000   -0.61910
592400.0000   -1.40580
592440.0000   -1.96929
592480.0000   -1.68351
592520.0000   -1.07016
592560.0000   -1.71103
592600.0000   -1.41120
592640.0000   -0.99805
592680.0000   -1.16247
592720.0000   -1.97517
592760.0000   -1.30216
592800.0000   -1.01857
592840.0000   -1.19736
592880.0000   -1.86778
592920.0000   -1.57283
592960.0000   -1.68038
593000.0000   -1.80887
593040.0000   -2.33551
593080.0000   -1.97994
593120.0000   -1.72012
593160.0000   -0.99380
593200.0000   -1.76021
593240.0000   -1.61270
593280.0000   -2.52223
593320.0000   -2.38328
593360.0000   -1.99370
593400.0000   -2.69393
593440.0000   -2.51072
593480.0000   -2.55022
593520.0000   -2.22986
593560.0000   -1.61818
593600.0000   -2.16369
593640.0000   -2.56913
593680.0000   -2.30043
593720.0000   -2.65495
593760.0000   -1.79425
593800.0000   -2.63556
593840.0000   -2.59138
593880.0000   -2.58662
593920.0000   -2.69260
593960.0000   -2.88667
594000.0000   -2.57807
594040.0000   -2.96296
594080.0000   -2.96226
594120.0000   -2.70696
594160.0000   -3.01590
594200.0000   -3.49907
594240.0000   -2.19821
594280.0000   -1.93543
594320.0000   -2.73205
594360.0000   -2.73612
594400.0000   -2.60523
594440.0000   -2.97774
594480.0000   -2.92857
594520.0000   -3.48304
594560.0000   -2.76206
594600.0000   -2.08451
594640.0000   -3.16059
594680.0000   -2.65177
594720.0000   -2.12329
594760.0000   -2.80640
594800.0000   -2.46903
594840.0000   -3.20955
594880.0000   -2.71304
594920.0000   -3.40344
594960.0000   -2.54839
595000.0000   -2.26252
595040.0000   -2.28754
595080.0000   -3.15602
595120.0000   -2.48840
595160.0000   -2.79183
595200.0000   -2.23254
595240.0000   -2.59321
595280.0000   -2.18644
595320.0000   -2.20701
595360.0000   -2.75572
595400.0000   -2.93820
595440.0000   -1.75763
595480.0000   -2.36469
595520.0000   -3.19683
595560.0000   -3.12005
595600.0000   -3.07410
595640.0000   -3.06711
595680.0000   -3.01185
595720.0000   -2.41427
595760.0000   -3.31334
595800.0000   -2.23315
595840.0000   -3.05589
595880.0000   -3.24465
595920.0000   -3.07518
595960.0000   -2.24130
596000.0000   -3.17679
596040.0000   -3.42709
596080.0000   -2.99971
596120.0000   -2.86862
596160.0000   -3.93007
596200.0000   -2.11886
596240.0000   -3.07424
596280.0000   -3.78887
596320.0000   -2.63884
596360.0000   -2.67003
596400.0000   -3.00685
596440.0000   -3.45734
596480.0000   -2.90225
596520.0000   -2.18420
596560.0000   -2.29815
596600.0000   -2.41352
596640.0000   -1.47386
596680.0000   -2.36602
596720.0000   -1.91829
596760.0000   -1.75830
596800.0000   -2.62081
596840.0000   -2.25832
596880.0000   -2.46449
596920.0000   -2.05203
596960.0000   -2.29445
597000.0000   -2.30857
597040.0000   -2.08192
597080.0000   -2.41016
597120.0000   -1.89269
597160.0000   -2.47898
597200.0000   -2.33874
597240.0000   -1.93443
597280.0000   -2.59964
597320.0000   -2.22323
597360.0000   -3.05291
597400.0000   -1.87226
597440.0000   -2.71356
597480.0000   -1.58967
597520.0000   -1.98892
597560.0000   -1.47014
597600.0000   -2.68122
597640.0000   -2.54716
597680.0000   -2.78858
597720.0000   -2.02120
597760.0000   -2.26533
597800.0000   -2.64163
597840.0000   -1.62691
597880.0000   -2.04270
597920.0000   -2.10692
597960.0000   -3.05117
598000.0000   -2.73036
598040.0000   -2.23340
598080.0000   -2.28746
598120.0000   -2.56073
598160.0000   -1.65724
598200.0000   -1.17965
598240.0000   -1.74300
598280.0000   -2.16482
598320.0000   -2.71649
598360.0000   -2.23278
598400.0000   -1.55233
598440.0000   -1.22710
598480.0000   -1.47824
598520.0000   -2.20686
598560.0000   -1.61565
598600.0000   -1.27628
598640.0000   -2.21807
598680.0000   -1.87563
598720.0000   -2.69650
598760.0000   -2.63119
598800.0000   -1.79269
598840.0000   -2.21940
598880.0000   -1.33516
598920.0000   -2.66498
598960.0000   -1.97870
599000.0000   -2.71406
599040.0000   -2.81709
599080.0000   -2.55256
599120.0000   -2.50289
599160.0000   -2.12976
599200.0000   -2.64786
599240.0000   -2.48789
599280.0000   -2.20299
599320.0000   -2.88296
599360.0000   -2.13128
599400.0000   -2.68399
599440.0000   -2.38152
599480.0000   -2.31065
599520.0000   -2.63516
599560.0000   -2.85982
599600.0000   -1.86646
599640.0000   -2.50416
599680.0000   -2.44889
599720.0000   -2.24441
599760.0000   -1.92962
599800.0000   -1.95452
599840.0000   -1.32214
599880.0000   -1.74003
599920.0000   -2.05192
599960.0000   -2.50571
600000.0000   -1.75109
600040.0000   -1.33178
600080.0000   -2.63033
600120.0000   -2.35761
600160.0000   -2.52215
600200.0000   -2.01931
600240.0000   -1.77748
600280.0000   -2.49924
600320.0000   -2.42959
600360.0000   -1.69775
600400.0000   -2.96794
600440.0000   -3.19836
600480.0000   -2.87611
600520.0000   -2.94787
600560.0000   -2.02313
600600.0000   -2.59104
600640.0000   -1.53758
600680.0000   -1.99361
600720.0000   -2.42138
600760.0000   -3.78080
600800.0000   -3.21086
600840.0000   -2.73639
600880.0000   -3.01279
600920.0000   -1.83221
600960.0000   -2.49882
601000.0000   -3.43921
601040.0000   -2.57794
601080.0000   -2.62205
601120.0000   -2.23327
601160.0000   -2.70063
601200.0000   -2.56867
601240.0000   -2.36052
601280.0000   -2.41832
601320.0000   -2.29770
601360.0000   -1.97809
601400.0000   -2.55067
601440.0000   -3.19339
601480.0000   -2.95401
601520.0000   -2.79272
601560.0000   -2.35489
601600.0000   -3.06340
601640.0000   -2.94741
601680.0000   -3.47406
601720.0000   -3.15118
601760.0000   -2.68380
601800.0000   -1.30396
601840.0000   -2.79443
601880.0000   -2.74957
601920.0000   -2.03118
601960.0000   -2.29869
602000.0000   -3.13041
602040.0000   -2.54836
602080.0000   -2.90880
602120.0000   -3.00017
602160.0000   -3.14264
602200.0000   -3.12180
602240.0000   -2.80275
602280.0000   -2.55600
602320.0000   -2.44786
602360.0000   -3.21594
602400.0000   -2.60046
602440.0000   -2.10510
602480.0000   -2.37498
602520.0000   -2.51213
602560.0000   -2.30629
602600.0000   -1.95761
602640.0000   -2.09998
602680.0000   -2.55351
602720.0000   -1.92028
602760.0000   -2.24824
602800.0000   -1.48436
602840.0000   -2.34820
602880.0000   -2.08222
602920.0000   -3.03332
602960.0000   -2.26373
603000.0000   -2.22448
603040.0000   -2.33371
603080.0000   -2.25276
603120.0000   -2.02456
603160.0000   -2.02701
603200.0000   -2.25131
603240.0000   -1.69202
603280.0000   -2.15565
603320.0000   -2.34616
603360.0000   -1.52470
603400.0000   -2.44635
603440.0000   -1.55003
603480.0000   -2.31706
603520.0000   -2.46592
603560.0000   -2.29303
603600.0000   -1.75872
603640.0000   -2.05706
603680.0000   -2.55085
603720.0000   -2.02077
603760.0000   -2.12414
603800.0000   -2.25001
603840.0000   -2.56416
603880.0000   -2.07305
603920.0000   -2.50574
603960.0000   -2.96774
604000.0000   -2.03322
604040.0000   -2.52262
604080.0000   -1.99670
604120.0000   -2.12976
604160.0000   -2.01163
604200.0000   -2.29302
604240.0000   -2.40293
604280.0000   -2.26280
604320.0000   -2.98735
604360.0000   -2.05645
604400.0000   -2.57892
604440.0000   -1.83775
604480.0000   -2.12567
604520.0000   -2.49650
604560.0000   -2.76347
604600.0000   -2.80672
604640.0000   -2.68174
604680.0000   -1.80017
604720.0000   -1.67199
604760.0000   -1.35089
604800.0000   -1.73400
604840.0000   -1.21591
604880.0000   -1.62809
604920.0000   -1.40696
604960.0000   -1.16690
605000.0000   -0.88488
605040.0000   -0.81670
605080.0000   -1.71222
605120.0000   -1.77774
605160.0000   -0.89513
605200.0000   -1.85272
605240.0000   -1.46791
605280.0000   -0.86474
605320.0000   -1.09004
605360.0000   -1.43335
605400.0000   -1.00930
605440.0000   -0.96766
605480.0000   -1.82177
605520.0000   -1.71673
605560.0000   -1.92785
605600.0000   -2.04639
605640.0000   -2.29677
605680.0000   -2.30132
605720.0000   -1.74612
605760.0000   -2.46365
605800.0000   -1.83493
605840.0000   -0.86349
605880.0000   -1.61681
605920.0000   -1.04731
605960.0000   -0.75626
606000.0000   -0.44541
606040.0000   -1.26253
606080.0000   -1.48609
606120.0000   -1.87208
606160.0000   -1.86686
606200.0000   -1.16530
606240.0000   -0.11775
606280.0000   -1.50350
606320.0000   -1.43743
606360.0000   -2.02428
606400.0000   -1.23519
606440.0000   -1.73919
606480.0000   -2.21998
606520.0000   -1.51487
606560.0000   -1.31012
606600.0000   -1.34271
606640.0000   -0.96148
606680.0000   -2.12586
606720.0000   -2.17271
606760.0000   -1.97511
606800.0000   -2.58611
606840.0000   -1.27906
606880.0000   -1.50450
606920.0000   -3.57078
606960.0000   -2.71889
607000.0000   -1.75070
607040.0000   -2.27419
607080.0000   -2.08811
607120.0000   -2.17303
607160.0000   -1.55980
607200.0000   -2.16208
607240.0000   -1.67844
607280.0000   -1.46171
607320.0000   -1.90607
607360.0000   -2.15443
607400.0000   -2.49639
607440.0000   -2.73615
607480.0000   -2.48967
607520.0000   -2.53718
607560.0000   -1.86697
607600.0000   -1.66589
607640.0000   -2.68063
607680.0000   -1.82574
607720.0000   -2.24882
607760.0000   -1.50342
607800.0000   -1.49231
607840.0000   -2.80398
607880.0000   -2.21108
607920.0000   -2.65948
607960.0000   -1.83299
608000.0000   -1.66072
608040.0000   -1.72639
608080.0000   -2.43889
608120.0000   -2.27189
608160.0000   -2.48247
608200.0000   -1.53126
608240.0000   -1.02287
608280.0000   -1.63915
608320.0000   -1.70986
608360.0000   -2.45237
608400.0000   -2.25347
608440.0000   -2.15670
608480.0000   -2.60685
608520.0000   -2.31057
608560.0000   -2.52118
608600.0000   -2.31462
608640.0000   -1.78181
608680.0000   -2.05046
608720.0000   -2.09613
608760.0000   -1.15257
608800.0000   -1.08772
608840.0000   -1.54544
608880.0000   -1.55494
608920.0000   -1.05596
608960.0000   -1.22548
609000.0000   -1.58092
609040.0000   -1.66150
609080.0000   -1.56875
609120.0000   -1.37875
609160.0000   -1.38580
609200.0000   -1.35313
609240.0000   -1.07739
609280.0000   -1.60312
609320.0000   -1.11095
609360.0000   -0.87817
609400.0000   -1.89996
609440.0000   -1.37040
609480.0000   -2.02819
609520.0000   -2.39852
609560.0000   -2.44205
609600.0000   -2.50140
609640.0000   -1.62466
609680.0000   -2.78479
609720.0000   -2.12992
609760.0000   -1.96828
609800.0000   -1.83817
609840.0000   -1.77851
609880.0000   -2.05400
609920.0000   -1.85833
609960.0000   -1.82251
610000.0000   -1.48412
610040.0000   -1.21842
610080.0000   -1.78898
610120.0000   -1.19867
610160.0000   -1.68744
610200.0000   -1.31907
610240.0000   -1.59661
610280.0000   -1.61388
610320.0000   -1.21419
610360.0000   -0.59997
610400.0000   -1.35044
610440.0000   -1.56452
610480.0000   -1.66466
610520.0000   -1.35029
610560.0000   -2.46174
610600.0000   -1.69614
610640.0000   -2.84299
610680.0000   -2.24912
610720.0000   -1.49923
610760.0000   -1.28672
610800.0000   -1.88804
610840.0000   -1.67514
610880.0000   -2.01504
610920.0000   -1.86105
610960.0000   -1.97981
611000.0000   -1.45604
611040.0000   -1.71707
611080.0000   -2.26920
611120.0000   -2.47107
611160.0000   -1.60417
611200.0000   -1.64687
611240.0000   -1.65552
611280.0000   -2.17981
611320.0000   -2.80255
611360.0000   -2.10971
611400.0000   -2.25689
611440.0000   -1.97943
611480.0000   -1.77106
611520.0000   -1.67244
611560.0000   -2.02356
611600.0000   -2.09161
611640.0000   -2.04544
611680.0000   -1.94659
611720.0000   -2.66642
611760.0000   -1.58358
611800.0000   -1.45725
611840.0000   -0.78294
611880.0000   -1.53246
611920.0000   -1.25541
611960.0000   -1.54135
612000.0000   -1.28830
612040.0000   -2.25811
612080.0000   -2.46064
612120.0000   -2.45727
612160.0000   -2.64802
612200.0000   -1.69192
612240.0000   -1.95722
612280.0000   -1.89466
612320.0000   -2.22938
612360.0000   -1.31541
612400.0000   -1.59093
612440.0000   -0.95942
612480.0000   -1.32635
612520.0000   -1.00431
612560.0000   -2.42659
612600.0000   -1.14565
612640.0000   -1.43021
612680.0000   -2.38872
612720.0000   -2.35491
612760.0000   -2.30886
612800.0000   -2.15615
612840.0000   -2.13718
612880.0000   -2.07909
612920.0000   -2.25568
612960.0000   -1.25698
613000.0000   -2.51092
613040.0000   -1.94443
613080.0000   -2.07858
613120.0000   -2.16415
613160.0000   -2.05659
613200.0000   -2.77996
613240.0000   -1.37237
613280.0000   -2.50913
613320.0000   -2.48780
613360.0000   -2.12549
613400.0000   -2.21693
613440.0000   -2.61449
613480.0000   -2.22996
613520.0000   -2.46439
613560.0000   -1.67431
613600.0000   -1.68409
613640.0000   -2.05751
613680.0000   -2.65150
613720.0000   -0.94159
613760.0000   -1.08696
613800.0000   -1.27850
613840.0000   -2.35202
613880.0000   -1.77729
613920.0000   -1.21702
613960.0000   -0.53532
614000.0000   -1.30826
614040.0000   -1.03813
614080.0000   -1.41532
614120.0000   -0.85888
614160.0000   -1.56959
614200.0000   -1.62094
614240.0000   -1.17883
614280.0000   -1.14490
614320.0000   -2.65103
614360.0000   -2.22248
614400.0000   -2.49181
614440.0000   -2.22949
614480.0000   -2.34073
614520.0000   -1.10176
614560.0000   -1.99082
614600.0000   -1.97666
614640.0000   -1.78119
614680.0000   -1.81122
614720.0000   -1.93906
614760.0000   -2.50795
614800.0000   -2.24176
614840.0000   -1.52006
614880.0000   -1.18060
614920.0000   -2.13977
614960.0000   -1.52379
615000.0000   -1.41134
615040.0000   -1.57353
615080.0000   -1.64516
615120.0000   -1.70330
615160.0000   -1.94615
615200.0000   -2.23811
615240.0000   -2.12978
615280.0000   -1.94240
615320.0000   -1.78865
615360.0000   -1.85826
615400.0000   -1.45331
615440.0000   -1.68308
615480.0000   -1.21755
615520.0000   -1.16536
615560.0000   -1.63982
615600.0000   -1.26384
615640.0000   -1.15809
615680.0000   -1.74702
615720.0000   -1.84718
615760.0000   -1.49982
615800.0000   -1.21106
615840.0000   -0.99507
615880.0000   -1.70376
615920.0000   -2.16500
615960.0000   -1.56403
616000.0000   -1.46869
616040.0000   -1.78233
616080.0000   -2.36010
616120.0000   -1.56094
616160.0000   -1.88469
616200.0000   -2.42694
616240.0000   -2.75857
616280.0000   -1.82958
616320.0000   -2.56272
616360.0000   -2.51044
616400.0000   -2.12695
616440.0000   -1.60195
616480.0000   -2.70736
616520.0000   -2.14063
616560.0000   -2.04690
616600.0000   -1.19754
616640.0000   -0.95038
616680.0000   -2.42895
616720.0000   -2.79427
616760.0000   -3.28628
616800.0000   -2.09617
616840.0000   -2.10329
616880.0000   -1.84502
616920.0000   -1.42842
616960.0000   -2.30734
617000.0000   -2.51793
617040.0000   -2.04545
617080.0000   -2.51279
617120.0000   -1.18164
617160.0000   -1.94701
617200.0000   -2.25918
617240.0000   -2.41973
617280.0000   -1.30598
617320.0000   -2.39885
617360.0000   -3.00804
617400.0000   -2.17246
617440.0000   -2.11280
617480.0000   -2.90071
617520.0000   -2.27146
617560.0000   -1.50912
617600.0000   -2.23686
617640.0000   -1.86313
617680.0000   -1.76094
617720.0000   -1.99691
617760.0000   -1.92701
617800.0000   -2.18437
617840.0000   -2.46664
617880.0000   -2.34275
617920.0000   -2.95516
617960.0000   -2.98593
618000.0000   -2.59951
618040.0000   -1.81618
618080.0000   -1.99781
618120.0000   -2.12738
618160.0000   -2.64399
618200.0000   -2.98421
618240.0000   -2.59977
618280.0000   -2.20212
618320.0000   -3.03824
618360.0000   -2.76729
618400.0000   -1.92243
618440.0000   -2.62576
618480.0000   -2.94119
618520.0000   -3.11478
618560.0000   -2.34473
618600.0000   -2.36838
618640.0000   -1.90769
618680.0000   -2.39394
618720.0000   -1.75747
618760.0000   -1.88539
618800.0000   -2.16199
618840.0000   -2.08393
618880.0000   -2.14110
618920.0000   -2.29692
618960.0000   -2.87217
619000.0000   -2.87153
619040.0000   -2.79929
619080.0000   -1.70069
619120.0000   -1.96769
619160.0000   -2.38679
619200.0000   -1.92896
619240.0000   -3.47273
619280.0000   -2.59956
619320.0000   -2.94110
619360.0000   -2.39881
619400.0000   -2.18686
619440.0000   -2.03478
619480.0000   -1.34892
619520.0000   -2.73871
619560.0000   -2.60015
619600.0000   -3.07011
619640.0000   -3.11520
619680.0000   -2.94044
619720.0000   -2.85186
619760.0000   -2.87469
619800.0000   -2.29032
619840.0000   -2.15593
619880.0000   -1.96186
619920.0000   -2.08717
619960.0000   -2.69596
620000.0000   -2.97332
620040.0000   -2.76998
620080.0000   -2.65176
620120.0000   -1.91401
620160.0000   -2.48134
620200.0000   -2.38879
620240.0000   -3.13516
620280.0000   -3.25422
620320.0000   -3.75633
620360.0000   -3.82075
620400.0000   -3.20844
620440.0000   -3.20713
620480.0000   -2.62131
620520.0000   -2.87440
620560.0000   -2.23900
620600.0000   -2.42983
620640.0000   -2.13023
620680.0000   -2.78048
620720.0000   -3.77052
620760.0000   -3.88319
620800.0000   -3.22657
620840.0000   -3.92102
620880.0000   -3.22796
620920.0000   -3.06699
620960.0000   -3.16800
621000.0000   -2.94790
621040.0000   -2.26321
621080.0000   -2.62494
621120.0000   -2.99346
621160.0000   -2.22128
621200.0000   -2.82057
621240.0000   -2.88051
621280.0000   -3.58541
621320.0000   -3.11023
621360.0000   -3.63920
621400.0000   -1.94840
621440.0000   -2.30416
621480.0000   -1.98447
621520.0000   -2.54087
621560.0000   -1.28222
621600.0000   -1.62320
621640.0000   -2.24402
621680.0000   -1.27580
621720.0000   -2.92615
621760.0000   -3.48192
621800.0000   -2.02661
621840.0000   -2.51230
621880.0000   -2.06136
621920.0000   -2.76244
621960.0000   -1.73739
622000.0000   -2.19116
622040.0000   -2.28095
622080.0000   -1.67994
622120.0000   -1.49655
622160.0000   -1.85839
622200.0000   -2.25876
622240.0000   -2.32345
622280.0000   -2.12065
622320.0000   -2.53250
622360.0000   -1.67841
622400.0000   -2.34604
622440.0000   -1.39558
622480.0000   -1.95683
622520.0000   -2.27885
622560.0000   -1.71285
622600.0000   -2.40447
622640.0000   -2.13161
622680.0000   -1.61074
622720.0000   -1.35388
622760.0000   -1.80555
622800.0000   -1.71071
622840.0000   -2.17173
622880.0000   -1.63502
622920.0000   -1.21373
622960.0000   -1.74039
623000.0000   -1.46017
623040.0000   -1.72936
623080.0000   -2.21274
623120.0000   -2.63536
623160.0000   -1.72366
623200.0000   -1.75936
623240.0000   -1.89093
623280.0000   -2.08512
623320.0000   -1.47604
623360.0000   -1.53996
623400.0000   -1.24982
623440.0000   -1.70285
623480.0000   -1.37022
623520.0000   -1.12944
623560.0000   -1.00489
623600.0000   -2.65986
623640.0000   -1.71394
623680.0000   -1.90855
623720.0000   -1.74398
623760.0000   -1.51990
623800.0000   -1.68010
623840.0000   -1.51306
623880.0000   -2.19833
623920.0000   -2.09962
623960.0000   -1.56464
624000.0000   -2.26341
624040.0000   -0.89028
624080.0000   -0.85904
624120.0000   -1.68404
624160.0000   -1.37770
624200.0000   -1.50165
624240.0000   -0.95269
624280.0000   -0.88182
624320.0000   -1.83250
624360.0000   -1.87777
624400.0000   -1.93561
624440.0000   -1.37594
624480.0000   -2.19528
624520.0000   -2.38891
624560.0000   -2.53429
624600.0000   -2.42781
624640.0000   -2.72540
624680.0000   -1.90040
624720.0000   -2.98985
624760.0000   -2.99205
624800.0000   -2.84996
624840.0000   -3.38264
624880.0000   -3.15607
624920.0000   -1.92676
624960.0000   -2.94587
625000.0000   -3.21810
625040.0000   -3.10805
625080.0000   -3.04781
625120.0000   -2.77018
625160.0000   -3.36567
625200.0000   -2.75911
625240.0000   -2.66847
625280.0000   -3.27122
625320.0000   -3.30559
625360.0000   -3.43416
625400.0000   -2.33018
625440.0000   -2.42155
625480.0000   -2.38646
625520.0000   -2.35946
625560.0000   -2.57041
625600.0000   -3.13611
625640.0000   -3.17828
625680.0000   -2.93579
625720.0000   -2.44896
625760.0000   -2.86886
625800.0000   -2.51439
625840.0000   -2.58409
625880.0000   -2.68553
625920.0000   -3.00835
625960.0000   -2.44869
626000.0000   -3.02338
626040.0000   -2.43372
626080.0000   -1.64243
626120.0000   -2.00468
626160.0000   -2.74470
626200.0000   -2.62109
626240.0000   -3.02932
626280.0000   -3.83492
626320.0000   -3.83820
626360.0000   -2.22903
626400.0000   -3.08043
626440.0000   -3.29409
626480.0000   -2.75047
626520.0000   -2.18234
626560.0000   -2.93591
626600.0000   -1.73403
626640.0000   -1.84257
626680.0000   -1.88262
626720.0000   -2.82175
626760.0000   -2.29325
626800.0000   -1.78748
626840.0000   -1.90167
626880.0000   -2.64994
626920.0000   -1.67329
626960.0000   -2.68932
627000.0000   -2.69087
627040.0000   -2.75717
627080.0000   -3.20537
627120.0000   -2.26794
627160.0000   -2.79262
627200.0000   -2.42953
627240.0000   -2.41844
627280.0000   -1.16218
627320.0000   -1.87345
627360.0000   -2.16400
627400.0000   -1.62187
627440.0000   -2.14193
627480.0000   -2.46677
627520.0000   -1.70015
627560.0000   -2.82575
627600.0000   -2.36364
627640.0000   -1.87103
627680.0000   -2.19990
627720.0000   -2.41192
627760.0000   -2.18012
627800.0000   -2.97971
627840.0000   -2.62459
627880.0000   -2.96477
627920.0000   -2.38848
627960.0000   -3.20422
628000.0000   -2.73311
628040.0000   -3.17818
628080.0000   -3.01499
628120.0000   -2.68107
628160.0000   -3.05090
628200.0000   -3.06868
628240.0000   -2.79060
628280.0000   -2.92930
628320.0000   -2.29682
628360.0000   -2.12832
628400.0000   -2.26895
628440.0000   -1.72643
628480.0000   -2.27548
628520.0000   -2.22245
628560.0000   -2.39261
628600.0000   -2.34170
628640.0000   -3.19311
628680.0000   -2.69448
628720.0000   -2.77203
628760.0000   -2.49772
628800.0000   -2.24291
628840.0000   -2.24173
628880.0000   -2.25194
628920.0000   -2.34523
628960.0000   -2.22156
629000.0000   -2.05053
629040.0000   -1.54234
629080.0000   -1.74746
629120.0000   -2.21693
629160.0000   -2.23811
629200.0000   -2.04290
629240.0000   -2.13615
629280.0000   -2.25894
629320.0000   -1.82966
629360.0000   -1.98158
629400.0000   -1.10292
629440.0000   -1.47599
629480.0000   -1.57347
629520.0000   -2.00171
629560.0000   -1.39715
629600.0000   -1.83854
629640.0000   -1.64999
629680.0000   -2.44593
629720.0000   -1.63423
629760.0000   -2.37110
629800.0000   -2.10686
629840.0000   -1.95815
629880.0000   -2.38069
629920.0000   -1.90060
629960.0000   -1.56922
630000.0000   -1.87404
630040.0000   -2.18166
630080.0000   -1.51551
630120.0000   -2.35102
630160.0000   -1.91036
630200.0000   -2.05696
630240.0000   -1.75114
630280.0000   -2.13236
630320.0000   -2.32133
630360.0000   -1.91637
630400.0000   -1.72308
630440.0000   -2.26439
630480.0000   -2.55896
630520.0000   -2.30306
630560.0000   -2.27802
630600.0000   -1.45140
630640.0000   -2.08054
630680.0000   -1.19025
630720.0000   -1.60655
630760.0000   -2.40557
630800.0000   -1.52356
630840.0000   -2.19154
630880.0000   -1.70736
630920.0000   -2.35050
630960.0000   -3.40222
631000.0000   -3.06996
631040.0000   -3.02825
631080.0000   -2.03755
631120.0000   -3.31410
631160.0000   -2.17420
631200.0000   -2.36563
631240.0000   -2.05465
631280.0000   -3.15149
631320.0000   -2.66421
631360.0000   -2.83475
631400.0000   -2.09472
631440.0000   -2.52624
631480.0000   -1.80657
631520.0000   -2.05746
631560.0000   -3.19967
631600.0000   -3.19233
631640.0000   -3.71933
631680.0000   -2.99512
631720.0000   -4.39112
631760.0000   -2.71097
631800.0000   -2.64413
631840.0000   -2.07095
631880.0000   -2.56202
631920.0000   -2.99018
631960.0000   -3.39698
632000.0000   -2.72573
632040.0000   -2.52133
632080.0000   -3.47931
632120.0000   -2.27107
632160.0000   -2.09370
632200.0000   -2.73095
632240.0000   -2.71795
632280.0000   -3.26901
632320.0000   -3.29220
632360.0000   -3.77232
632400.0000   -2.73309
632440.0000   -2.75099
632480.0000   -2.93546
632520.0000   -3.46345
632560.0000   -3.81688
632600.0000   -4.13985
632640.0000   -3.54064
632680.0000   -3.16715
632720.0000   -3.82401
632760.0000   -3.12481
632800.0000   -3.69618
632840.0000   -3.88105
632880.0000   -3.84561
632920.0000   -3.82381
632960.0000   -2.75999
633000.0000   -4.03801
633040.0000   -4.61007
633080.0000   -3.29867
633120.0000   -3.78464
633160.0000   -3.54096
633200.0000   -3.60150
633240.0000   -2.39224
633280.0000   -2.59810
633320.0000   -1.85805
633360.0000   -2.30128
633400.0000   -1.86370
633440.0000   -2.08545
633480.0000   -2.15717
633520.0000   -3.18911
633560.0000   -2.52475
633600.0000   -1.29582
633640.0000   -1.11372
633680.0000   -1.62487
633720.0000   -1.79140
633760.0000   -1.88706
633800.0000   -2.19077
633840.0000   -2.35836
633880.0000   -2.73094
633920.0000   -2.14919
633960.0000   -2.63250
634000.0000   -2.05655
634040.0000   -1.70654
634080.0000   -1.72995
634120.0000   -2.13421
634160.0000   -1.42020
634200.0000   -1.49067
634240.0000   -1.98997
634280.0000   -1.77290
634320.0000   -2.07020
634360.0000   -2.12264
634400.0000   -1.96030
634440.0000   -2.11030
634480.0000   -2.25347
634520.0000   -2.01019
634560.0000   -2.14165
634600.0000   -2.67651
634640.0000   -2.86144
634680.0000   -2.71644
634720.0000   -1.72663
634760.0000   -2.84674
634800.0000   -2.32153
634840.0000   -1.77781
634880.0000   -2.41557
634920.0000   -1.84234
634960.0000   -2.11203
635000.0000   -2.28954
635040.0000   -2.41390
635080.0000   -2.50093
635120.0000   -2.21830
635160.0000   -1.85084
635200.0000   -2.02814
635240.0000   -2.02367
635280.0000   -2.39812
635320.0000   -1.49818
635360.0000   -2.17456
635400.0000   -2.28186
635440.0000   -2.35557
635480.0000   -1.99136
635520.0000   -0.49116
635560.0000   -1.19576
635600.0000   -2.64010
635640.0000   -1.91819
635680.0000   -1.63007
635720.0000   -1.90179
635760.0000   -2.49110
635800.0000   -1.88181
635840.0000   -2.02282
635880.0000   -2.04831
635920.0000   -2.15290
635960.0000   -2.56400
636000.0000   -1.79166
636040.0000   -2.60216
636080.0000   -2.22536
636120.0000   -2.25123
636160.0000   -3.19139
636200.0000   -2.89262
636240.0000   -2.52839
636280.0000   -2.20060
636320.0000   -1.56672
636360.0000   -1.85260
636400.0000   -1.42919
636440.0000   -1.26178
636480.0000   -0.99949
636520.0000   -1.46209
636560.0000   -1.24712
636600.0000   -0.71583
636640.0000   -0.65622
636680.0000   -0.95431
636720.0000   -0.32839
636760.0000   -0.98470
636800.0000   -0.94535
636840.0000   -1.04202
636880.0000   -1.35513
636920.0000   -1.23417
636960.0000   -1.48362
637000.0000   -1.16440
637040.0000   -2.24331
637080.0000   -1.46159
637120.0000   -0.79815
637160.0000   -1.13049
637200.0000   -1.48612
637240.0000   -1.24941
637280.0000   -0.56844
637320.0000   -0.48859
637360.0000   -1.59529
637400.0000   -1.43858
637440.0000   -1.17778
637480.0000   -0.60930
637520.0000   -0.67821
637560.0000   -0.67983
637600.0000   -1.73785
637640.0000   -0.66807
637680.0000   -0.52722
637720.0000   -1.11615
637760.0000   -0.92898
637800.0000   -1.04436
637840.0000   -1.29772
637880.0000   -1.55147
637920.0000   -1.57172
637960.0000   -1.74547
638000.0000   -1.03207
638040.0000   -0.75242
638080.0000   -0.73301
638120.0000   -1.86576
638160.0000   -1.99869
638200.0000   -1.77043
638240.0000   -1.44004
638280.0000   -1.54197
638320.0000   -0.95132
638360.0000   -1.29299
638400.0000   -1.23165
638440.0000   -1.09247
638480.0000   -1.64509
638520.0000   -0.55590
638560.0000   -1.38009
638600.0000   -0.94573
638640.0000   -0.77615
638680.0000   -1.16138
638720.0000   -1.77156
638760.0000   -1.01432
638800.0000   -1.00411
638840.0000   -0.98801
638880.0000   -1.10832
638920.0000   -1.89023
638960.0000   -1.91276
639000.0000   -1.20804
639040.0000   -0.95148
639080.0000   -0.97209
639120.0000   -1.16037
639160.0000   -1.12999
639200.0000   -1.12689
639240.0000   -0.94713
639280.0000   -1.15800
639320.0000   -0.57271
639360.0000   -0.58680
639400.0000    0.02463
639440.0000   -0.70035
639480.0000   -1.33396
639520.0000   -1.21493
639560.0000   -1.55299
639600.0000   -1.32306
639640.0000   -1.32304
639680.0000   -0.67057
639720.0000   -1.00414
639760.0000   -1.04334
639800.0000   -1.40601
639840.0000   -0.85508
639880.0000   -1.41671
639920.0000   -0.92297
639960.0000   -1.45210
640000.0000   -1.39749
640040.0000   -1.01685
640080.0000   -1.48001
640120.0000   -1.54342
640160.0000   -2.07755
640200.0000   -2.00560
640240.0000   -1.49648
640280.0000   -1.21066
640320.0000   -1.29415
640360.0000   -1.68098
640400.0000   -1.37559
640440.0000   -1.65054
640480.0000   -1.56040
640520.0000   -1.18343
640560.0000   -1.59807
640600.0000   -0.68747
640640.0000   -0.71893
640680.0000   -1.66190
640720.0000   -1.26785
640760.0000   -0.77789
640800.0000   -1.03084
640840.0000   -0.83595
640880.0000   -0.79441
640920.0000   -0.76402
640960.0000   -0.52361
641000.0000   -1.04221
641040.0000   -1.12200
641080.0000   -0.62562
641120.0000   -1.26589
641160.0000   -0.23973
641200.0000   -0.34739
641240.0000   -0.77935
641280.0000   -0.50444
641320.0000   -1.23786
641360.0000   -0.60895
641400.0000   -0.48562
641440.0000   -1.33631
641480.0000   -0.89368
641520.0000   -1.21140
641560.0000   -1.44314
641600.0000   -0.93228
641640.0000   -0.57852
641680.0000   -1.59550
641720.0000   -0.94710
641760.0000   -1.09769
641800.0000   -1.07586
641840.0000   -1.67542
641880.0000   -0.65718
641920.0000   -0.53808
641960.0000   -1.78562
642000.0000   -1.37237
642040.0000   -1.35954
642080.0000   -1.03237
642120.0000   -0.77185
642160.0000   -1.04208
642200.0000   -1.33312
642240.0000   -1.80595
642280.0000   -1.91851
642320.0000   -1.09622
642360.0000   -1.48420
642400.0000   -1.23151
642440.0000   -1.54954
642480.0000   -1.24789
642520.0000   -1.89328
642560.0000   -1.59457
642600.0000   -1.23500
642640.0000   -1.91420
642680.0000   -2.15624
642720.0000   -2.22363
642760.0000   -1.92684
642800.0000   -1.22161
642840.0000   -0.87605
642880.0000   -1.56395
642920.0000   -2.38709
642960.0000   -1.62853
643000.0000   -1.41223
643040.0000   -1.82356
643080.0000   -1.48099
643120.0000   -1.52786
643160.0000   -1.27821
643200.0000   -1.20191
643240.0000   -1.87477
643280.0000   -1.31098
643320.0000   -1.78414
643360.0000   -1.35442
643400.0000   -2.07313
643440.0000   -2.14979
643480.0000   -1.76139
643520.0000   -1.04497
643560.0000   -1.33202
643600.0000   -1.37245
643640.0000   -1.43920
643680.0000   -1.83832
643720.0000   -1.63861
643760.0000   -1.81433
643800.0000   -1.88187
643840.0000   -1.91504
643880.0000   -2.11512
643920.0000   -1.94043
643960.0000   -1.72035
644000.0000   -1.88496
644040.0000   -2.24890
644080.0000   -2.17253
644120.0000   -1.64008
644160.0000   -1.71884
644200.0000   -1.94635
644240.0000   -2.25339
644280.0000   -1.58787
644320.0000   -1.67507
644360.0000   -2.41930
644400.0000   -2.06245
644440.0000   -2.48772
644480.0000   -1.84553
644520.0000   -1.47764
644560.0000   -1.89885
644600.0000   -2.46800
644640.0000   -1.91072
644680.0000   -1.53903
644720.0000   -2.16067
644760.0000   -2.34274
644800.0000   -2.89087
644840.0000   -2.25397
644880.0000   -2.41744
644920.0000   -2.68095
644960.0000   -2.44659
645000.0000   -1.84429
645040.0000   -2.26318
645080.0000   -2.05727
645120.0000   -2.85134
645160.0000   -2.15007
645200.0000   -2.35388
645240.0000   -1.94849
645280.0000   -1.27476
645320.0000   -1.41347
645360.0000   -2.34650
645400.0000   -1.74722
645440.0000   -2.19942
645480.0000   -2.13288
645520.0000   -2.15378
645560.0000   -2.49837
645600.0000   -1.54988
645640.0000   -2.52212
645680.0000   -2.19808
645720.0000   -2.32497
645760.0000   -1.65713
645800.0000   -2.54612
645840.0000   -2.26739
645880.0000   -2.43713
645920.0000   -2.54807
645960.0000   -3.07473
646000.0000   -2.20348
646040.0000   -3.08984
646080.0000   -2.70504
646120.0000   -3.18111
646160.0000   -3.39878
646200.0000   -2.96930
646240.0000   -2.43787
646280.0000   -3.63181
646320.0000   -2.80005
646360.0000   -3.09178
646400.0000   -2.57511
646440.0000   -2.93764
646480.0000   -3.10537
646520.0000   -3.98391
646560.0000   -3.86408
646600.0000   -3.92856
646640.0000   -2.74639
646680.0000   -2.85089
646720.0000   -2.79418
646760.0000   -3.30098
646800.0000   -2.77249
646840.0000   -3.08285
646880.0000   -3.32159
646920.0000   -3.50405
646960.0000   -2.92212
647000.0000   -3.65363
647040.0000   -2.78334
647080.0000   -2.75558
647120.0000   -4.00649
647160.0000   -3.05349
647200.0000   -3.04892
647240.0000   -3.00496
647280.0000   -2.70204
647320.0000   -3.01331
647360.0000   -2.58761
647400.0000   -3.05787
647440.0000   -3.44866
647480.0000   -3.08035
647520.0000   -3.60570
647560.0000   -3.25310
647600.0000   -2.72382
647640.0000   -3.25107
647680.0000   -2.70714
647720.0000   -2.42614
647760.0000   -2.23572
647800.0000   -2.58773
647840.0000   -2.62643
647880.0000   -2.52538
647920.0000   -2.67438
647960.0000   -2.47125
648000.0000   -1.96687
648040.0000   -2.92169
648080.0000   -2.45148
648120.0000   -2.63495
648160.0000   -2.37268
648200.0000   -2.31803
648240.0000   -2.85928
648280.0000   -3.21642
648320.0000   -2.89800
648360.0000   -2.23798
648400.0000   -1.90169
648440.0000   -2.28885
648480.0000   -2.50105
648520.0000   -2.57187
648560.0000   -2.65814
648600.0000   -2.72441
648640.0000   -2.02599
648680.0000   -3.10646
648720.0000   -2.13191
648760.0000   -1.98485
648800.0000   -2.12743
648840.0000   -2.69763
648880.0000   -2.56426
648920.0000   -1.76161
648960.0000   -1.75971
649000.0000   -2.69746
649040.0000   -3.19298
649080.0000   -1.86208
649120.0000   -1.15543
649160.0000   -1.92314
649200.0000   -2.11475
649240.0000   -1.79452
649280.0000   -2.26347
649320.0000   -2.60252
649360.0000   -2.21788
649400.0000   -2.48305
649440.0000   -2.12595
649480.0000   -1.90433
649520.0000   -1.53241
649560.0000   -1.97552
649600.0000   -1.46422
649640.0000   -1.66270
649680.0000   -1.09329
649720.0000   -2.47810
649760.0000   -2.14647
649800.0000   -1.92549
649840.0000   -1.80677
649880.0000   -2.62006
649920.0000   -1.51609
649960.0000   -1.91092
650000.0000   -2.25228
650040.0000   -2.49694
650080.0000   -1.83954
650120.0000   -2.46587
650160.0000   -1.99138
650200.0000   -1.47474
650240.0000   -1.20749
650280.0000   -1.53286
650320.0000   -2.15529
650360.0000   -2.12630
650400.0000   -1.80957
650440.0000   -2.15384
650480.0000   -1.12269
650520.0000   -0.68881
650560.0000   -1.29419
650600.0000   -2.17284
650640.0000   -2.16824
650680.0000   -1.33868
650720.0000   -2.26229
650760.0000   -1.69947
650800.0000   -2.65135
650840.0000   -0.82751
650880.0000   -1.99026
650920.0000   -2.75618
650960.0000   -2.72607
651000.0000   -3.94752
651040.0000   -3.08025
651080.0000   -2.27092
651120.0000   -2.33235
651160.0000   -2.63130
651200.0000   -2.16717
651240.0000   -2.80197
651280.0000   -1.32773
651320.0000   -2.17320
651360.0000   -2.11971
651400.0000   -3.34586
651440.0000   -1.91523
651480.0000   -3.20352
651520.0000   -2.53559
651560.0000   -2.28520
651600.0000   -2.49874
651640.0000   -1.39853
651680.0000   -1.75080
651720.0000   -1.09445
651760.0000   -0.97676
651800.0000   -1.81552
651840.0000   -1.71616
651880.0000   -2.64112
651920.0000   -2.68093
651960.0000   -2.08549
652000.0000   -1.82837
652040.0000   -2.32488
652080.0000   -1.81103
652120.0000   -1.12656
652160.0000   -2.17881
652200.0000   -2.44542
652240.0000   -2.70966
652280.0000   -2.33370
652320.0000   -1.32368
652360.0000   -1.07753
652400.0000   -1.83653
652440.0000   -1.80189
652480.0000   -1.39226
652520.0000   -1.89661
652560.0000   -1.90991
652600.0000   -1.91284
652640.0000   -1.33848
652680.0000   -1.51880
652720.0000   -1.65480
652760.0000   -1.58109
652800.0000   -2.00462
652840.0000   -1.39812
652880.0000   -0.96819
652920.0000   -1.47859
652960.0000   -0.99908
653000.0000   -1.41223
653040.0000   -1.80628
653080.0000   -1.12595
653120.0000   -2.07814
653160.0000   -1.15940
653200.0000   -0.45024
653240.0000   -0.24949
653280.0000   -0.61735
653320.0000   -0.61681
653360.0000   -0.58218
653400.0000   -1.79804
653440.0000   -1.65870
653480.0000   -0.93779
653520.0000   -1.10819
653560.0000   -1.06837
653600.0000   -1.00207
653640.0000   -1.60782
653680.0000   -1.02640
653720.0000   -1.07245
653760.0000   -0.56949
653800.0000    0.02795
653840.0000   -1.32687
653880.0000   -0.09095
653920.0000   -1.24666
653960.0000   -1.62476
654000.0000   -0.62050
654040.0000   -0.91389
654080.0000   -0.92170
654120.0000   -1.32370
654160.0000   -0.77001
654200.0000   -1.04251
654240.0000   -2.00085
654280.0000   -0.75137
654320.0000   -1.21106
654360.0000   -1.76055
654400.0000   -2.20377
654440.0000   -1.07251
654480.0000   -0.63081
654520.0000   -1.01881
654560.0000   -0.77634
654600.0000   -0.37167
654640.0000   -0.34237
654680.0000   -0.37164
654720.0000    0.08453
654760.0000   -0.53684
654800.0000   -0.05245
654840.0000   -0.68614
654880.0000    0.10782
654920.0000   -0.35062
654960.0000   -0.80631
655000.0000   -0.92918
655040.0000    0.18097
655080.0000   -0.08278
655120.0000   -0.54399
655160.0000   -1.14356
655200.0000   -1.69747
655240.0000   -0.75475
655280.0000   -0.59436
655320.0000   -1.08911
655360.0000   -1.49217
655400.0000   -0.96683
655440.0000   -0.75539
655480.0000   -0.16327
655520.0000   -0.74288
655560.0000   -1.08805
655600.0000   -1.08707
655640.0000   -0.27928
655680.0000   -0.72592
655720.0000   -0.14818
655760.0000   -0.74631
655800.0000   -0.28311
655840.0000   -0.19251
655880.0000   -1.74301
655920.0000   -1.10515
655960.0000   -1.41903
656000.0000   -1.44753
656040.0000   -1.29077
656080.0000   -1.47365
656120.0000   -1.29272
656160.0000   -1.49215
656200.0000   -1.17855
656240.0000   -0.51275
656280.0000   -1.72185
656320.0000   -1.06144
656360.0000   -0.97320
656400.0000   -1.35160
656440.0000   -1.50267
656480.0000   -1.21508
656520.0000   -0.99119
656560.0000   -1.28305
656600.0000   -1.55525
656640.0000   -1.55943
656680.0000   -1.47952
656720.0000   -1.52899
656760.0000   -1.71244
656800.0000   -1.52356
656840.0000   -1.36212
656880.0000   -1.50530
656920.0000   -1.54711
656960.0000   -1.29173
657000.0000   -1.86055
657040.0000   -1.99529
657080.0000   -1.35741
657120.0000   -1.52835
657160.0000   -1.51124
657200.0000   -2.21717
657240.0000   -1.47209
657280.0000   -2.35983
657320.0000   -1.96260
657360.0000   -1.92992
657400.0000   -2.04313
657440.0000   -1.51249
657480.0000   -0.84813
657520.0000   -2.62981
657560.0000   -2.19813
657600.0000   -1.71641
657640.0000   -2.69925
657680.0000   -2.30953
657720.0000   -1.37129
657760.0000   -2.60488
657800.0000   -2.18741
657840.0000   -1.97205
657880.0000   -2.40668
657920.0000   -2.18835
657960.0000   -2.20516
658000.0000   -2.26824
658040.0000   -2.48318
658080.0000   -1.17987
658120.0000   -1.53333
658160.0000   -2.07331
658200.0000   -1.52040
658240.0000   -1.83843
658280.0000   -1.37478
658320.0000   -1.46018
658360.0000   -1.37733
658400.0000   -1.22253
658440.0000   -1.25027
658480.0000   -1.95290
658520.0000   -2.22944
658560.0000   -2.40451
658600.0000   -0.91309
658640.0000   -1.87157
658680.0000   -2.23530
658720.0000   -2.33005
658760.0000   -1.39593
658800.0000   -1.93018
658840.0000   -1.05179
658880.0000   -1.50165
658920.0000   -1.81361
658960.0000   -1.56221
659000.0000   -1.21261
659040.0000   -1.72491
659080.0000   -2.07158
659120.0000   -2.29015
659160.0000   -1.71567
659200.0000   -0.78600
659240.0000   -0.68296
659280.0000   -1.07580
659320.0000   -1.09124
659360.0000   -1.72328
659400.0000   -1.30799
659440.0000   -1.72756
659480.0000   -1.53865
659520.0000   -1.56771
659560.0000   -2.26789
659600.0000   -1.86252
659640.0000   -2.25989
659680.0000   -2.41242
659720.0000   -1.98469
659760.0000   -1.47152
659800.0000   -1.86723
659840.0000   -2.38737
659880.0000   -2.77432
659920.0000   -1.52328
659960.0000   -1.38141
660000.0000   -2.02341
660040.0000   -1.63061
660080.0000   -2.03363
660120.0000   -1.69612
660160.0000   -1.73815
660200.0000   -1.59893
660240.0000   -1.61934
660280.0000   -2.63315
660320.0000   -2.12055
660360.0000   -1.81763
660400.0000   -2.06792
660440.0000   -1.65669
660480.0000   -1.39412
660520.0000   -1.87592
660560.0000   -1.45952
660600.0000   -1.24197
660640.0000   -1.84625
660680.0000   -2.06632
660720.0000   -0.81102
660760.0000   -1.03573
660800.0000   -0.84057
660840.0000   -0.97442
660880.0000   -1.20611
660920.0000   -0.69852
660960.0000   -1.55653
661000.0000   -1.40430
661040.0000   -1.17713
661080.0000   -1.06852
661120.0000   -2.42211
661160.0000   -1.48625
661200.0000   -0.91790
661240.0000   -1.83271
661280.0000   -1.47969
661320.0000   -1.47584
661360.0000   -2.29834
661400.0000   -1.34247
661440.0000   -1.72604
661480.0000   -0.96741
661520.0000   -1.34785
661560.0000   -1.59153
661600.0000   -1.77070
661640.0000   -0.71949
661680.0000   -1.16380
661720.0000   -1.19343
661760.0000   -0.92200
661800.0000   -1.35747
661840.0000   -1.00665
661880.0000   -0.94195
661920.0000   -1.26214
661960.0000   -1.36868
662000.0000   -1.12111
662040.0000   -1.57279
662080.0000   -1.46543
662120.0000   -0.16796
662160.0000   -0.95097
662200.0000   -1.82318
662240.0000   -1.24954
662280.0000   -1.91279
662320.0000   -0.82554
662360.0000   -1.52779
662400.0000   -1.68267
662440.0000   -1.67851
662480.0000   -1.66913
662520.0000   -2.18228
662560.0000   -1.99718
662600.0000   -1.69787
662640.0000   -1.71128
662680.0000   -1.78240
662720.0000   -0.92103
662760.0000   -0.49270
662800.0000   -0.33099
662840.0000   -0.44286
662880.0000   -0.48885
662920.0000   -0.84106
662960.0000   -0.60153
663000.0000   -0.72608
663040.0000   -1.17358
663080.0000   -0.55208
663120.0000   -0.82064
663160.0000   -1.50025
663200.0000   -0.64070
663240.0000   -0.44374
663280.0000   -0.72762
663320.0000   -0.62996
663360.0000   -0.97878
663400.0000   -1.25545
663440.0000   -0.54442
663480.0000   -1.35998
663520.0000   -1.26163
663560.0000   -0.86692
663600.0000   -0.63225
663640.0000   -2.05757
663680.0000   -2.44284
663720.0000   -1.79980
663760.0000   -1.72921
663800.0000   -1.74400
663840.0000   -2.01736
663880.0000   -2.45069
663920.0000   -2.05562
663960.0000   -1.67988
664000.0000   -1.20341
664040.0000   -1.43038
664080.0000   -1.52004
664120.0000   -2.02086
664160.0000   -1.59373
664200.0000   -1.94520
664240.0000   -2.30682
664280.0000   -2.48010
664320.0000   -2.15627
664360.0000   -3.06617
664400.0000   -2.36579
664440.0000   -2.15672
664480.0000   -1.62476
664520.0000   -2.81424
664560.0000   -3.56553
664600.0000   -2.63578
664640.0000   -3.01547
664680.0000   -2.63167
664720.0000   -2.74767
664760.0000   -2.96416
664800.0000   -2.75359
664840.0000   -2.96810
664880.0000   -2.13850
664920.0000   -2.79888
664960.0000   -2.69981
665000.0000   -3.57531
665040.0000   -2.60735
665080.0000   -2.49110
665120.0000   -2.18221
665160.0000   -2.35260
665200.0000   -1.96398
665240.0000   -2.46948
665280.0000   -2.54022
665320.0000   -3.14994
665360.0000   -3.50130
665400.0000   -2.69786
665440.0000   -2.96413
665480.0000   -3.78207
665520.0000   -2.64511
665560.0000   -3.24351
665600.0000   -2.92347
665640.0000   -3.27122
665680.0000   -1.75628
665720.0000   -2.15040
665760.0000   -2.42649
665800.0000   -2.69836
665840.0000   -2.96450
665880.0000   -2.50377
665920.0000   -3.46478
665960.0000   -2.98411
666000.0000   -2.06888
666040.0000   -2.89417
666080.0000   -2.35060
666120.0000   -2.38340
666160.0000   -1.37121
666200.0000   -2.54318
666240.0000   -2.15432
666280.0000   -1.50047
666320.0000   -2.01293
666360.0000   -1.91344
666400.0000   -1.93841
666440.0000   -2.06118
666480.0000   -2.64331
666520.0000   -2.50183
666560.0000   -3.13269
666600.0000   -3.22734
666640.0000   -2.69974
666680.0000   -3.35546
666720.0000   -3.42981
666760.0000   -3.02745
666800.0000   -2.94098
666840.0000   -2.36068
666880.0000   -2.48391
666920.0000   -2.26593
666960.0000   -2.01192
667000.0000   -2.48380
667040.0000   -2.75722
667080.0000   -2.31970
667120.0000   -2.60422
667160.0000   -2.70784
667200.0000   -2.99721
667240.0000   -2.17857
667280.0000   -2.27660
667320.0000   -2.70678
667360.0000   -1.86261
667400.0000   -1.85611
667440.0000   -2.92821
667480.0000   -2.32088
667520.0000   -1.14891
667560.0000   -1.35664
667600.0000   -2.40264
667640.0000   -1.92262
667680.0000   -2.04938
667720.0000   -1.51160
667760.0000   -2.43605
667800.0000   -2.38105
667840.0000   -1.73049
667880.0000   -2.56339
667920.0000   -1.11700
667960.0000   -1.93680
668000.0000   -2.34398
668040.0000   -2.62281
668080.0000   -2.82021
668120.0000   -2.89605
668160.0000   -2.47076
668200.0000   -2.62505
668240.0000   -2.25287
668280.0000   -2.88079
668320.0000   -2.92034
668360.0000   -2.89217
668400.0000   -2.77324
668440.0000   -2.67066
668480.0000   -2.72362
668520.0000   -2.39239
668560.0000   -2.50717
668600.0000   -2.13617
668640.0000   -2.36646
668680.0000   -2.20594
668720.0000   -2.49422
668760.0000   -3.28642
668800.0000   -2.49096
668840.0000   -1.07957
668880.0000   -1.57623
668920.0000   -1.99376
668960.0000   -2.38868
669000.0000   -2.44996
669040.0000   -2.96811
669080.0000   -2.07941
669120.0000   -1.76183
669160.0000   -2.74448
669200.0000   -2.52797
669240.0000   -2.11767
669280.0000   -2.22188
669320.0000   -3.32203
669360.0000   -2.68055
669400.0000   -2.86669
669440.0000   -1.99463
669480.0000   -2.05077
669520.0000   -2.26402
669560.0000   -1.49807
669600.0000   -1.85636
669640.0000   -2.34674
669680.0000   -2.10008
669720.0000   -2.00719
669760.0000   -1.44729
669800.0000   -2.53846
669840.0000   -1.95901
669880.0000   -2.02820
669920.0000   -2.35378
669960.0000   -2.32176
670000.0000   -2.93031
670040.0000   -1.72241
670080.0000   -1.88135
670120.0000   -2.91826
670160.0000   -2.30660
670200.0000   -2.04378
670240.0000   -2.27031
670280.0000   -2.64526
670320.0000   -2.61144
670360.0000   -1.94137
670400.0000   -2.71589
670440.0000   -2.15187
670480.0000   -1.91165
670520.0000   -2.11512
670560.0000   -2.09377
670600.0000   -2.23117
670640.0000   -2.73952
670680.0000   -2.43086
670720.0000   -1.56182
670760.0000   -2.08121
670800.0000   -2.55024
670840.0000   -1.63916
670880.0000   -2.42984
670920.0000   -3.45219
670960.0000   -1.83286
671000.0000   -2.25834
671040.0000   -2.18982
671080.0000   -1.35417
671120.0000   -1.92314
671160.0000   -1.54354
671200.0000   -2.50936
671240.0000   -2.95303
671280.0000   -1.99803
671320.0000   -1.58723
671360.0000   -2.24469
671400.0000   -2.06756
671440.0000   -2.67550
671480.0000   -2.63402
671520.0000   -2.45529
671560.0000   -2.59774
671600.0000   -2.51181
671640.0000   -2.43634
671680.0000   -1.38303
671720.0000   -3.21810
671760.0000   -3.67984
671800.0000   -3.49362
671840.0000   -2.97344
671880.0000   -4.11209
671920.0000   -3.28973
671960.0000   -4.28283
672000.0000   -3.44555
672040.0000   -3.70346
672080.0000   -2.33654
672120.0000   -2.81804
672160.0000   -2.51510
672200.0000   -2.30498
672240.0000   -2.38822
672280.0000   -2.07148
672320.0000   -2.63402
672360.0000   -2.80524
672400.0000   -2.18267
672440.0000   -3.48769
672480.0000   -3.86676
672520.0000   -2.82501
672560.0000   -1.88974
672600.0000   -2.33011
672640.0000   -2.38541
672680.0000   -3.02614
672720.0000   -2.76705
672760.0000   -2.71225
672800.0000   -2.74942
672840.0000   -2.30480
672880.0000   -2.60288
672920.0000   -3.22196
672960.0000   -2.87047
673000.0000   -2.92293
673040.0000   -2.40024
673080.0000   -2.52584
673120.0000   -2.36405
673160.0000   -2.42691
673200.0000   -2.85571
673240.0000   -3.26265
673280.0000   -3.11003
673320.0000   -2.90248
673360.0000   -2.62115
673400.0000   -3.30012
673440.0000   -3.63948
673480.0000   -2.61314
673520.0000   -3.72523
673560.0000   -2.79028
673600.0000   -1.78030
673640.0000   -1.81968
673680.0000   -1.78751
673720.0000   -2.64719
673760.0000   -2.65369
673800.0000   -2.27091
673840.0000   -2.71672
673880.0000   -2.59374
673920.0000   -2.43439
673960.0000   -2.07708
674000.0000   -3.07707
674040.0000   -2.42130
674080.0000   -2.32597
674120.0000   -1.78237
674160.0000   -1.89914
674200.0000   -1.75090
674240.0000   -2.15730
674280.0000   -1.48080
674320.0000   -2.20872
674360.0000   -1.24421
674400.0000   -1.41221
674440.0000   -2.12081
674480.0000   -1.58885
674520.0000   -1.85562
674560.0000   -2.03123
674600.0000   -2.77305
674640.0000   -1.89461
674680.0000   -1.31794
674720.0000   -1.98113
674760.0000   -2.51001
674800.0000   -2.06503
674840.0000   -2.07805
674880.0000   -2.48351
674920.0000   -1.85080
674960.0000   -2.21971
675000.0000   -2.19147
675040.0000   -2.01303
675080.0000   -1.83963
675120.0000   -1.91249
675160.0000   -1.90512
675200.0000   -0.92731
675240.0000   -2.13358
675280.0000   -1.71767
675320.0000   -1.92472
675360.0000   -0.94190
675400.0000   -1.08314
675440.0000   -0.96298
675480.0000   -0.46836
675520.0000   -0.79456
675560.0000   -0.52942
675600.0000   -1.86564
675640.0000   -1.91791
675680.0000   -0.74108
675720.0000    0.09402
675760.0000   -0.74082
675800.0000   -0.75423
675840.0000   -1.50143
675880.0000   -1.13052
675920.0000   -1.56690
675960.0000   -2.36529
676000.0000   -1.37268
676040.0000   -0.82440
676080.0000   -0.36261
676120.0000   -1.97915
676160.0000   -0.81744
676200.0000   -0.72126
676240.0000   -1.01509
676280.0000   -1.60325
676320.0000   -0.79642
676360.0000   -0.89893
676400.0000   -1.47969
676440.0000   -0.86671
676480.0000   -0.74623
676520.0000   -1.89712
676560.0000   -1.06331
676600.0000   -1.29806
676640.0000   -0.99749
676680.0000   -1.21349
676720.0000   -0.45084
676760.0000   -0.56017
676800.0000   -0.88455
676840.0000   -1.07372
676880.0000   -0.51160
676920.0000   -0.87480
676960.0000   -1.74422
677000.0000   -0.76175
677040.0000   -1.21971
677080.0000   -1.06199
677120.0000   -1.12905
677160.0000   -1.37676
677200.0000   -1.17593
677240.0000   -1.07779
677280.0000   -2.36872
677320.0000   -2.14269
677360.0000   -2.33427
677400.0000   -1.56920
677440.0000   -1.60368
677480.0000   -2.41336
677520.0000   -2.13164
677560.0000   -2.96737
677600.0000   -2.42479
677640.0000   -2.97373
677680.0000   -2.54064
677720.0000   -1.73503
677760.0000   -2.61901
677800.0000   -1.90788
677840.0000   -1.31080
677880.0000   -1.09686
677920.0000   -2.03573
677960.0000   -1.52495
678000.0000   -1.42750
678040.0000   -1.66626
678080.0000   -1.17939
678120.0000   -0.93510
678160.0000   -1.45342
678200.0000   -1.61147
678240.0000   -2.56910
678280.0000   -3.23947
678320.0000   -2.95377
678360.0000   -3.32746
678400.0000   -3.05817
678440.0000   -3.47218
678480.0000   -2.12515
678520.0000   -1.63511
678560.0000   -2.64436
678600.0000   -1.85634
678640.0000   -1.79469
678680.0000   -1.91535
678720.0000   -2.23848
678760.0000   -2.61436
678800.0000   -1.76789
678840.0000   -2.25178
678880.0000   -1.16589
678920.0000   -0.87649
678960.0000   -1.06147
679000.0000   -1.44232
679040.0000   -0.70390
679080.0000   -1.41137
679120.0000   -2.43880
679160.0000   -2.12790
679200.0000   -2.17710
679240.0000   -2.24394
679280.0000   -1.70311
679320.0000   -1.85932
679360.0000   -1.88457
679400.0000   -1.74482
679440.0000   -1.91434
679480.0000   -2.46772
679520.0000   -2.63231
679560.0000   -1.96081
679600.0000   -2.30259
679640.0000   -1.38062
679680.0000   -1.98536
679720.0000   -1.41973
679760.0000   -1.30861
679800.0000   -1.36920
679840.0000   -2.06735
679880.0000   -2.74179
679920.0000   -1.99944
679960.0000   -2.95359
680000.0000   -3.05400
680040.0000   -2.86606
680080.0000   -2.93892
680120.0000   -2.76216
680160.0000   -2.60372
680200.0000   -2.30227
680240.0000   -2.69878
680280.0000   -2.74247
680320.0000   -2.13488
680360.0000   -4.02931
680400.0000   -2.92353
680440.0000   -2.42989
680480.0000   -1.95441
680520.0000   -2.48910
680560.0000   -3.07652
680600.0000   -3.18305
680640.0000   -2.00906
680680.0000   -2.34246
680720.0000   -3.61290
680760.0000   -2.96986
680800.0000   -3.20327
680840.0000   -2.36111
680880.0000   -2.72509
680920.0000   -2.33143
680960.0000   -2.19160
681000.0000   -2.30388
681040.0000   -2.29572
681080.0000   -2.43290
681120.0000   -2.83136
681160.0000   -3.69389
681200.0000   -3.42717
681240.0000   -2.85136
681280.0000   -2.25913
681320.0000   -2.06798
681360.0000   -1.77704
681400.0000   -2.47391
681440.0000   -2.08822
681480.0000   -2.09748
681520.0000   -2.81524
681560.0000   -2.85244
681600.0000   -2.94312
681640.0000   -3.70451
681680.0000   -3.46668
681720.0000   -3.05056
681760.0000   -3.67561
681800.0000   -3.98005
681840.0000   -3.69808
681880.0000   -2.61419
681920.0000   -2.30859
681960.0000   -2.29443
682000.0000   -3.32352
682040.0000   -3.40816
682080.0000   -2.53902
682120.0000   -2.28687
682160.0000   -2.37287
682200.0000   -2.53104
682240.0000   -3.12731
682280.0000   -3.29372
682320.0000   -2.95441
682360.0000   -3.59165
682400.0000   -2.90271
682440.0000   -3.90415
682480.0000   -3.55030
682520.0000   -2.87968
682560.0000   -2.50271
682600.0000   -3.43222
682640.0000   -3.42908
682680.0000   -2.76152
682720.0000   -2.08249
682760.0000   -3.47735
682800.0000   -2.48220
682840.0000   -2.90146
682880.0000   -2.76302
682920.0000   -2.23161
682960.0000   -2.05112
683000.0000   -2.07866
683040.0000   -3.41423
683080.0000   -2.22718
683120.0000   -2.67908
683160.0000   -3.32755
683200.0000   -3.10756
683240.0000   -3.34649
683280.0000   -3.01295
683320.0000   -2.56609
683360.0000   -2.59217
683400.0000   -2.65986
683440.0000   -2.72317
683480.0000   -2.21572
683520.0000   -1.21443
683560.0000   -1.27706
683600.0000   -2.18594
683640.0000   -1.10222
683680.0000   -2.13144
683720.0000   -2.40169
683760.0000   -2.63868
683800.0000   -1.71431
683840.0000   -1.31504
683880.0000   -1.87441
683920.0000   -2.16166
683960.0000   -2.42741
684000.0000   -1.87806
684040.0000   -2.15551
684080.0000   -0.94721
684120.0000   -1.72442
684160.0000   -1.09486
684200.0000   -1.68770
684240.0000   -1.81433
684280.0000   -2.04306
684320.0000   -1.62545
684360.0000   -2.72488
684400.0000   -1.84943
684440.0000   -2.70424
684480.0000   -1.84822
684520.0000   -2.30590
684560.0000   -2.86785
684600.0000   -2.93334
684640.0000   -1.71908
684680.0000   -1.89255
684720.0000   -0.85125
684760.0000   -1.71636
684800.0000   -0.93195
684840.0000   -0.72935
684880.0000   -1.49150
684920.0000   -1.66136
684960.0000   -1.51547
685000.0000   -1.16670
685040.0000   -2.00944
685080.0000   -2.07209
685120.0000   -2.01154
685160.0000   -1.90693
685200.0000   -1.63765
685240.0000   -1.68080
685280.0000   -2.26462
685320.0000   -1.85007
685360.0000   -1.84793
685400.0000   -1.09810
685440.0000   -2.31320
685480.0000   -2.77287
685520.0000   -1.82419
685560.0000   -1.81221
685600.0000   -1.57674
685640.0000   -1.51965
685680.0000   -1.88801
685720.0000   -1.90939
685760.0000   -0.95667
685800.0000   -1.95129
685840.0000   -1.08707
685880.0000   -0.91926
685920.0000   -1.50653
685960.0000   -1.48124
686000.0000   -1.12642
686040.0000   -0.80639
686080.0000   -0.97764
686120.0000   -1.10074
686160.0000   -0.97819
686200.0000   -1.09173
686240.0000   -1.59399
686280.0000   -1.23709
686320.0000   -1.08468
686360.0000   -1.51375
686400.0000   -1.26996
686440.0000   -2.00312
686480.0000   -2.10928
686520.0000   -0.76916
686560.0000   -1.16453
686600.0000   -2.03377
686640.0000   -2.34701
686680.0000   -2.32215
686720.0000   -1.99903
686760.0000   -1.86257
686800.0000   -0.95105
686840.0000   -1.23930
686880.0000   -1.62987
686920.0000   -1.63638
686960.0000   -0.84847
687000.0000   -1.68903
687040.0000   -1.01541
687080.0000   -1.61596
687120.0000   -1.34139
687160.0000   -1.32340
687200.0000   -1.27513
687240.0000   -1.26910
687280.0000   -2.34810
687320.0000   -0.82512
687360.0000   -2.20756
687400.0000   -1.25388
687440.0000   -1.43565
687480.0000   -1.16551
687520.0000   -0.42083
687560.0000    0.52267
687600.0000   -0.57310
687640.0000   -1.18074
687680.0000   -1.03683
687720.0000   -0.84413
687760.0000   -0.89192
687800.0000   -0.44933
687840.0000   -0.41901
687880.0000   -0.75873
687920.0000   -0.81353
687960.0000   -0.64168
688000.0000   -0.84729
688040.0000   -1.62301
688080.0000   -2.47117
688120.0000   -1.35160
688160.0000   -2.30272
688200.0000   -1.73220
688240.0000   -1.92461
688280.0000   -2.25064
688320.0000   -2.00968
688360.0000   -1.55228
688400.0000   -1.61463
688440.0000   -1.89969
688480.0000   -3.20080
688520.0000   -2.97961
688560.0000   -1.82336
688600.0000   -2.25403
688640.0000   -2.55912
688680.0000   -2.53240
688720.0000   -1.54667
688760.0000   -1.59403
688800.0000   -2.25087
688840.0000   -1.37539
688880.0000   -1.73220
688920.0000   -1.88564
688960.0000   -2.25656
689000.0000   -2.01326
689040.0000   -1.29398
689080.0000   -1.51322
689120.0000   -1.07701
689160.0000   -0.88879
689200.0000   -1.46658
689240.0000   -1.42358
689280.0000   -1.26114
689320.0000   -0.47856
689360.0000   -0.47788
689400.0000   -0.86229
689440.0000   -2.11711
689480.0000   -1.15572
689520.0000   -1.30472
689560.0000   -1.52296
689600.0000   -1.06432
689640.0000   -1.70325
689680.0000   -1.52905
689720.0000   -1.25516
689760.0000   -0.88118
689800.0000   -0.67253
689840.0000   -0.87242
689880.0000   -0.53464
689920.0000   -0.45797
689960.0000   -0.79327
690000.0000   -1.30921
690040.0000   -1.77410
690080.0000   -2.32044
690120.0000   -0.74163
690160.0000   -1.39104
690200.0000   -1.28815
690240.0000   -1.91504
690280.0000   -1.22899
690320.0000   -0.97419
690360.0000   -1.64153
690400.0000   -2.30788
690440.0000   -0.40356
690480.0000   -1.12043
690520.0000   -2.25819
690560.0000   -0.81972
690600.0000   -0.76749
690640.0000   -1.47743
690680.0000   -1.37765
690720.0000   -1.67200
690760.0000   -1.67415
690800.0000   -1.54884
690840.0000   -0.67297
690880.0000   -1.13597
690920.0000   -1.30095
690960.0000   -0.72225
691000.0000    0.17587
691040.0000   -0.10087
691080.0000    0.07931
691120.0000   -0.34070
691160.0000   -0.94670
691200.0000   -0.37082
691240.0000   -0.44791
691280.0000   -0.86704
691320.0000   -1.30395
691360.0000   -0.77164
691400.0000   -2.01822
691440.0000   -2.25222
691480.0000   -1.37791
691520.0000   -1.26329
691560.0000   -1.52128
691600.0000   -0.65409
691640.0000   -0.84070
691680.0000   -0.94088
691720.0000   -1.39465
691760.0000   -0.66324
691800.0000   -0.78690
691840.0000   -0.74136
691880.0000   -1.13938
691920.0000   -0.61906
691960.0000   -1.14012
692000.0000   -0.25762
692040.0000   -1.75287
692080.0000   -1.38980
692120.0000   -0.80940
692160.0000   -0.68425
692200.0000    0.16706
692240.0000   -0.81213
692280.0000    0.12272
692320.0000    0.01624
692360.0000   -0.99279
692400.0000   -0.96755
692440.0000   -0.40187
692480.0000   -1.31299
692520.0000    0.25300
692560.0000   -0.26499
692600.0000    0.33332
692640.0000    0.24058
692680.0000   -0.20481
692720.0000   -0.61253
692760.0000   -0.52021
692800.0000   -0.72858
692840.0000   -0.28005
692880.0000   -0.31508
692920.0000   -0.17593
692960.0000   -0.47477
693000.0000   -0.36731
693040.0000   -0.41264
693080.0000   -0.08798
693120.0000    0.33642
693160.0000   -0.25120
693200.0000   -0.21679
693240.0000   -1.00336
693280.0000   -1.19803
693320.0000   -0.58585
693360.0000   -1.49378
693400.0000   -0.77199
693440.0000   -0.72692
693480.0000   -1.58058
693520.0000   -0.79904
693560.0000   -0.70416
693600.0000   -1.08492
693640.0000   -0.37135
693680.0000   -0.67654
693720.0000    0.06404
693760.0000   -0.61005
693800.0000   -0.14644
693840.0000   -0.48180
693880.0000   -0.18605
693920.0000    0.37828
693960.0000    0.05044
694000.0000   -0.15541
694040.0000    0.11388
694080.0000    0.20060
694120.0000    0.45444
694160.0000   -0.70397
694200.0000   -0.34547
694240.0000   -0.57912
694280.0000   -1.02692
694320.0000   -0.27039
694360.0000    0.23072
694400.0000   -0.25445
694440.0000   -0.63473
694480.0000    0.10239
694520.0000   -0.31051
694560.0000   -0.66426
694600.0000    0.07453
694640.0000   -0.14336
694680.0000   -0.88160
694720.0000   -0.62829
694760.0000   -0.67963
694800.0000   -0.36926
694840.0000   -0.51057
694880.0000   -0.89738
694920.0000   -0.28041
694960.0000   -0.43356
695000.0000   -1.83870
695040.0000   -0.63129
695080.0000   -0.85610
695120.0000   -1.07500
695160.0000    0.44887
695200.0000   -0.88049
695240.0000   -0.46189
695280.0000   -0.30800
695320.0000    0.05653
695360.0000   -0.57037
695400.0000   -0.42823
695440.0000   -0.27733
695480.0000   -0.79546
695520.0000   -1.05490
695560.0000   -0.81309
695600.0000   -0.36342
695640.0000   -0.78189
695680.0000   -0.67664
695720.0000   -1.19659
695760.0000   -1.29871
695800.0000   -1.13806
695840.0000   -1.09822
695880.0000   -1.81136
695920.0000   -1.99768
695960.0000   -1.77006
696000.0000   -1.91679
696040.0000   -1.36895
696080.0000   -1.84258
696120.0000   -1.27398
696160.0000   -1.00135
696200.0000   -0.79944
696240.0000   -2.18183
696280.0000   -1.45261
696320.0000   -0.75818
696360.0000   -0.68585
696400.0000   -1.05994
696440.0000   -1.22157
696480.0000   -1.25023
696520.0000   -2.32999
696560.0000   -1.96928
696600.0000   -2.14511
696640.0000   -2.63134
696680.0000   -1.43410
696720.0000   -0.98682
696760.0000   -1.19948
696800.0000   -1.32565
696840.0000   -1.35652
696880.0000   -1.29177
696920.0000   -1.21641
696960.0000   -1.25631
697000.0000   -1.42050
697040.0000   -1.32755
697080.0000   -2.17721
697120.0000   -1.54993
697160.0000   -1.31084
697200.0000   -0.96197
697240.0000   -1.08871
697280.0000   -1.90053
697320.0000   -1.82168
697360.0000   -1.26636
697400.0000   -2.06520
697440.0000   -1.23779
697480.0000   -0.83261
697520.0000   -1.73989
697560.0000   -1.30753
697600.0000   -1.63237
697640.0000   -0.94086
697680.0000   -0.73769
697720.0000   -0.71927
697760.0000   -0.84928
697800.0000   -0.76429
697840.0000   -0.68157
697880.0000   -0.59000
697920.0000   -0.45988
697960.0000   -0.34570
698000.0000   -1.32317
698040.0000   -0.98988
698080.0000   -1.50633
698120.0000   -1.73592
698160.0000   -1.70180
698200.0000   -0.07959
698240.0000   -0.92521
698280.0000   -1.08077
698320.0000   -1.17970
698360.0000   -0.83268
698400.0000   -0.70328
698440.0000   -0.46251
698480.0000   -0.31712
698520.0000   -0.17391
698560.0000   -0.93765
698600.0000   -0.90454
698640.0000   -1.91531
698680.0000   -2.05974
698720.0000   -2.00220
698760.0000   -1.73908
698800.0000   -0.74079
698840.0000   -1.62735
698880.0000   -0.84330
698920.0000   -0.72805
698960.0000   -1.91337
699000.0000   -2.12700
[truncated: 50,108 more chars]
