# Supplementary material for: Comment on 'Valid molecular dynamics simulations of human hemoglobin require a surprisingly large box size'
Source: eLife. 2019 Jun 20;8:e44718. doi: 10.7554/eLife.44718 (PMC6586461; doi:10.7554/eLife.44718)
Supplement: Figure 3—source data 1. — The zip archive contains a README file describing which source files correspond to the different panels. [file elife-44718-fig3-data1.zip › figure3/panel_A/kovalevsky/small/4/proj.xvg]

@ autoscale onread none
@ with g0
@ g0 on
@ title "projection on eigenvectors (nm)"
@ xaxis  label "Time (ps)"
@ world xmin 0
@ world xmax 441520
@ world ymin -9.92482
@ world ymax 5.70003
@ view xmin 0.15
@ view xmax 0.85
@ view ymin 0.15
@ view ymax 0.85
@ yaxis  label "vec 1"
@ xaxis tick major 100000
@ xaxis tick minor 50000
@ xaxis ticklabel start type spec
@ xaxis ticklabel start -0
@ yaxis tick major 5
@ yaxis tick minor 2.5
@ yaxis ticklabel start type spec
@ yaxis ticklabel start -5
@ zeroxaxis bar on
@ zeroxaxis bar linestyle 3
    0.0000   -5.06737
   40.0000   -4.84266
   80.0000   -4.55313
  120.0000   -4.73086
  160.0000   -5.59102
  200.0000   -5.87297
  240.0000   -5.57500
  280.0000   -5.29365
  320.0000   -6.03838
  360.0000   -6.41796
  400.0000   -5.76506
  440.0000   -4.90178
  480.0000   -5.21658
  520.0000   -5.94018
  560.0000   -4.83163
  600.0000   -5.48281
  640.0000   -6.00999
  680.0000   -7.63427
  720.0000   -7.79358
  760.0000   -7.24832
  800.0000   -6.42838
  840.0000   -7.32068
  880.0000   -7.09515
  920.0000   -6.32598
  960.0000   -6.16061
 1000.0000   -7.22675
 1040.0000   -6.26153
 1080.0000   -6.53186
 1120.0000   -6.17760
 1160.0000   -6.02664
 1200.0000   -6.31176
 1240.0000   -6.44718
 1280.0000   -5.80611
 1320.0000   -5.93417
 1360.0000   -6.38588
 1400.0000   -5.47482
 1440.0000   -6.47356
 1480.0000   -6.41241
 1520.0000   -6.59479
 1560.0000   -6.66295
 1600.0000   -6.67292
 1640.0000   -6.29465
 1680.0000   -6.17469
 1720.0000   -6.47118
 1760.0000   -7.31373
 1800.0000   -7.01361
 1840.0000   -6.18627
 1880.0000   -6.10411
 1920.0000   -7.35187
 1960.0000   -6.32401
 2000.0000   -6.71267
 2040.0000   -5.97484
 2080.0000   -5.52324
 2120.0000   -6.50938
 2160.0000   -6.49235
 2200.0000   -6.90246
 2240.0000   -5.95115
 2280.0000   -6.79393
 2320.0000   -6.54584
 2360.0000   -6.05614
 2400.0000   -5.95945
 2440.0000   -6.19841
 2480.0000   -7.26509
 2520.0000   -6.19406
 2560.0000   -6.67815
 2600.0000   -6.44285
 2640.0000   -7.21275
 2680.0000   -6.91784
 2720.0000   -6.50076
 2760.0000   -7.31597
 2800.0000   -6.63730
 2840.0000   -6.11385
 2880.0000   -6.19572
 2920.0000   -6.44793
 2960.0000   -6.52803
 3000.0000   -6.86293
 3040.0000   -6.34622
 3080.0000   -6.16264
 3120.0000   -6.22734
 3160.0000   -7.47660
 3200.0000   -5.76414
 3240.0000   -6.46164
 3280.0000   -6.90933
 3320.0000   -6.75305
 3360.0000   -6.96344
 3400.0000   -7.13672
 3440.0000   -6.86814
 3480.0000   -6.78712
 3520.0000   -6.63285
 3560.0000   -6.63882
 3600.0000   -6.34497
 3640.0000   -6.32177
 3680.0000   -6.11566
 3720.0000   -6.91853
 3760.0000   -7.26024
 3800.0000   -5.99388
 3840.0000   -5.98177
 3880.0000   -8.16710
 3920.0000   -6.57570
 3960.0000   -6.24550
 4000.0000   -7.10982
 4040.0000   -6.22550
 4080.0000   -6.25325
 4120.0000   -6.15872
 4160.0000   -6.13519
 4200.0000   -5.93210
 4240.0000   -7.73357
 4280.0000   -6.44153
 4320.0000   -7.79173
 4360.0000   -6.49976
 4400.0000   -5.91415
 4440.0000   -5.81093
 4480.0000   -7.39310
 4520.0000   -6.15075
 4560.0000   -6.60348
 4600.0000   -7.32856
 4640.0000   -6.45350
 4680.0000   -6.90418
 4720.0000   -6.60938
 4760.0000   -6.57145
 4800.0000   -6.58840
 4840.0000   -7.15184
 4880.0000   -6.96424
 4920.0000   -6.84037
 4960.0000   -6.88533
 5000.0000   -6.22148
 5040.0000   -6.20085
 5080.0000   -6.79789
 5120.0000   -7.36427
 5160.0000   -7.48928
 5200.0000   -7.68783
 5240.0000   -7.12577
 5280.0000   -6.54794
 5320.0000   -7.39206
 5360.0000   -7.06668
 5400.0000   -7.15411
 5440.0000   -6.51889
 5480.0000   -6.82126
 5520.0000   -6.25765
 5560.0000   -6.96669
 5600.0000   -6.76001
 5640.0000   -6.42840
 5680.0000   -6.94329
 5720.0000   -6.47978
 5760.0000   -7.10116
 5800.0000   -6.85111
 5840.0000   -6.82260
 5880.0000   -6.49590
 5920.0000   -6.67803
 5960.0000   -6.37134
 6000.0000   -6.29487
 6040.0000   -6.11855
 6080.0000   -6.57178
 6120.0000   -5.65855
 6160.0000   -6.57267
 6200.0000   -6.96796
 6240.0000   -7.14901
 6280.0000   -6.96099
 6320.0000   -6.52332
 6360.0000   -6.23511
 6400.0000   -6.36920
 6440.0000   -6.39367
 6480.0000   -6.62541
 6520.0000   -7.05584
 6560.0000   -6.84818
 6600.0000   -6.64661
 6640.0000   -6.20055
 6680.0000   -6.01464
 6720.0000   -6.00066
 6760.0000   -6.61237
 6800.0000   -6.46571
 6840.0000   -6.47144
 6880.0000   -6.17125
 6920.0000   -5.89435
 6960.0000   -6.12857
 7000.0000   -6.15374
 7040.0000   -6.41231
 7080.0000   -6.23728
 7120.0000   -6.97993
 7160.0000   -6.82217
 7200.0000   -6.34544
 7240.0000   -6.17822
 7280.0000   -6.43302
 7320.0000   -6.25956
 7360.0000   -6.28858
 7400.0000   -6.55003
 7440.0000   -7.32441
 7480.0000   -6.84869
 7520.0000   -7.60318
 7560.0000   -7.22511
 7600.0000   -6.10744
 7640.0000   -6.16753
 7680.0000   -6.08036
 7720.0000   -6.25335
 7760.0000   -6.73717
 7800.0000   -6.75432
 7840.0000   -6.15247
 7880.0000   -6.20118
 7920.0000   -6.75925
 7960.0000   -6.39864
 8000.0000   -7.05534
 8040.0000   -7.42723
 8080.0000   -7.51134
 8120.0000   -6.45247
 8160.0000   -6.46476
 8200.0000   -6.77923
 8240.0000   -6.73505
 8280.0000   -5.57391
 8320.0000   -5.92671
 8360.0000   -7.01375
 8400.0000   -6.87205
 8440.0000   -6.98162
 8480.0000   -7.54299
 8520.0000   -8.13192
 8560.0000   -7.42623
 8600.0000   -7.46378
 8640.0000   -6.81621
 8680.0000   -6.06166
 8720.0000   -6.34325
 8760.0000   -6.51244
 8800.0000   -6.76065
 8840.0000   -5.75697
 8880.0000   -5.77563
 8920.0000   -5.56649
 8960.0000   -5.83633
 9000.0000   -5.47550
 9040.0000   -6.61338
 9080.0000   -5.45565
 9120.0000   -5.97137
 9160.0000   -5.90499
 9200.0000   -6.11641
 9240.0000   -5.82287
 9280.0000   -6.37140
 9320.0000   -5.07200
 9360.0000   -4.87859
 9400.0000   -5.81894
 9440.0000   -5.45125
 9480.0000   -4.87227
 9520.0000   -6.47650
 9560.0000   -6.65218
 9600.0000   -6.43279
 9640.0000   -6.86298
 9680.0000   -5.69471
 9720.0000   -6.49721
 9760.0000   -6.17635
 9800.0000   -6.50501
 9840.0000   -6.14501
 9880.0000   -5.86263
 9920.0000   -5.17769
 9960.0000   -5.65504
10000.0000   -5.03896
10040.0000   -5.37724
10080.0000   -5.64103
10120.0000   -5.95026
10160.0000   -6.33940
10200.0000   -6.41168
10240.0000   -6.22917
10280.0000   -5.89676
10320.0000   -5.91912
10360.0000   -6.01444
10400.0000   -5.94455
10440.0000   -6.03330
10480.0000   -6.53795
10520.0000   -5.96218
10560.0000   -6.46073
10600.0000   -5.92560
10640.0000   -7.13420
10680.0000   -6.29722
10720.0000   -6.17387
10760.0000   -6.34312
10800.0000   -5.87274
10840.0000   -6.57113
10880.0000   -6.75364
10920.0000   -6.13837
10960.0000   -5.77837
11000.0000   -6.65082
11040.0000   -6.76724
11080.0000   -6.43008
11120.0000   -6.20564
11160.0000   -6.01988
11200.0000   -6.06067
11240.0000   -6.53616
11280.0000   -6.19171
11320.0000   -6.52438
11360.0000   -6.03171
11400.0000   -6.20860
11440.0000   -6.17215
11480.0000   -5.26188
11520.0000   -6.28132
11560.0000   -5.35122
11600.0000   -5.23426
11640.0000   -5.87412
11680.0000   -7.03346
11720.0000   -6.15275
11760.0000   -7.05129
11800.0000   -6.51470
11840.0000   -6.31893
11880.0000   -5.79114
11920.0000   -6.58121
11960.0000   -6.85017
12000.0000   -5.81524
12040.0000   -6.44458
12080.0000   -7.82208
12120.0000   -6.30822
12160.0000   -5.99040
12200.0000   -5.72453
12240.0000   -5.50640
12280.0000   -7.12922
12320.0000   -7.23706
12360.0000   -6.18420
12400.0000   -6.41953
12440.0000   -7.83142
12480.0000   -6.90035
12520.0000   -6.48943
12560.0000   -6.93603
12600.0000   -6.79826
12640.0000   -7.23113
12680.0000   -6.23674
12720.0000   -6.72339
12760.0000   -6.37257
12800.0000   -6.64927
12840.0000   -6.69773
12880.0000   -6.39253
12920.0000   -6.05437
12960.0000   -7.32154
13000.0000   -6.52322
13040.0000   -6.12456
13080.0000   -6.73485
13120.0000   -6.22723
13160.0000   -7.13293
13200.0000   -6.61594
13240.0000   -6.51458
13280.0000   -6.63019
13320.0000   -6.84515
13360.0000   -6.50577
13400.0000   -6.92177
13440.0000   -6.24250
13480.0000   -7.13228
13520.0000   -6.44291
13560.0000   -7.01623
13600.0000   -7.10973
13640.0000   -6.49510
13680.0000   -7.21448
13720.0000   -7.75911
13760.0000   -6.49503
13800.0000   -7.25039
13840.0000   -6.53859
13880.0000   -7.22378
13920.0000   -6.84297
13960.0000   -7.32689
14000.0000   -6.84750
14040.0000   -7.06916
14080.0000   -6.04815
14120.0000   -5.79388
14160.0000   -6.98120
14200.0000   -6.59079
14240.0000   -6.35281
14280.0000   -6.95836
14320.0000   -5.41819
14360.0000   -6.35839
14400.0000   -6.47317
14440.0000   -6.80311
14480.0000   -5.59302
14520.0000   -5.97474
14560.0000   -6.94894
14600.0000   -6.90263
14640.0000   -6.45679
14680.0000   -8.07705
14720.0000   -7.29568
14760.0000   -7.23097
14800.0000   -5.80401
14840.0000   -6.19593
14880.0000   -7.42601
14920.0000   -6.77253
14960.0000   -6.13986
15000.0000   -6.87075
15040.0000   -6.79277
15080.0000   -6.82936
15120.0000   -6.62194
15160.0000   -5.08433
15200.0000   -6.69013
15240.0000   -6.85118
15280.0000   -6.54756
15320.0000   -6.84512
15360.0000   -6.91937
15400.0000   -6.71053
15440.0000   -7.66385
15480.0000   -6.76563
15520.0000   -6.58540
15560.0000   -6.78782
15600.0000   -7.27341
15640.0000   -6.66889
15680.0000   -7.88980
15720.0000   -7.66262
15760.0000   -7.42614
15800.0000   -6.89936
15840.0000   -7.13007
15880.0000   -6.35749
15920.0000   -7.68893
15960.0000   -7.21679
16000.0000   -7.10821
16040.0000   -7.69083
16080.0000   -7.31651
16120.0000   -8.31779
16160.0000   -7.60062
16200.0000   -7.25001
16240.0000   -7.29672
16280.0000   -6.64818
16320.0000   -6.99849
16360.0000   -7.54863
16400.0000   -6.29274
16440.0000   -7.02158
16480.0000   -7.53241
16520.0000   -8.10357
16560.0000   -7.34020
16600.0000   -7.79923
16640.0000   -6.66383
16680.0000   -7.50888
16720.0000   -7.76759
16760.0000   -7.54836
16800.0000   -7.06521
16840.0000   -6.97662
16880.0000   -7.12906
16920.0000   -7.21976
16960.0000   -7.21840
17000.0000   -7.46392
17040.0000   -8.35949
17080.0000   -6.35843
17120.0000   -6.13752
17160.0000   -6.72908
17200.0000   -6.72776
17240.0000   -7.06383
17280.0000   -7.07614
17320.0000   -7.29752
17360.0000   -7.10725
17400.0000   -7.18909
17440.0000   -6.38532
17480.0000   -6.45465
17520.0000   -6.85912
17560.0000   -7.27571
17600.0000   -6.42713
17640.0000   -6.69806
17680.0000   -7.14494
17720.0000   -6.65240
17760.0000   -6.39085
17800.0000   -6.46371
17840.0000   -6.37340
17880.0000   -6.04797
17920.0000   -5.32288
17960.0000   -5.94103
18000.0000   -6.67651
18040.0000   -6.43891
18080.0000   -6.51303
18120.0000   -6.36349
18160.0000   -6.04212
18200.0000   -5.87261
18240.0000   -5.83604
18280.0000   -6.38635
18320.0000   -6.64115
18360.0000   -6.68386
18400.0000   -6.97271
18440.0000   -6.08261
18480.0000   -6.38456
18520.0000   -6.70861
18560.0000   -6.80754
18600.0000   -6.24191
18640.0000   -6.14364
18680.0000   -6.18401
18720.0000   -5.37278
18760.0000   -6.32396
18800.0000   -6.09663
18840.0000   -5.59862
18880.0000   -5.91428
18920.0000   -6.00558
18960.0000   -5.56304
19000.0000   -6.74900
19040.0000   -5.76497
19080.0000   -6.33467
19120.0000   -5.93341
19160.0000   -5.67241
19200.0000   -6.02884
19240.0000   -6.12572
19280.0000   -6.22084
19320.0000   -6.57498
19360.0000   -6.52317
19400.0000   -6.32893
19440.0000   -6.06602
19480.0000   -5.88058
19520.0000   -5.36556
19560.0000   -5.72802
19600.0000   -6.38771
19640.0000   -6.59202
19680.0000   -6.53303
19720.0000   -6.89850
19760.0000   -6.40295
19800.0000   -6.04828
19840.0000   -5.87273
19880.0000   -6.21841
19920.0000   -5.76030
19960.0000   -6.70467
20000.0000   -6.24351
20040.0000   -6.55112
20080.0000   -7.04604
20120.0000   -6.68173
20160.0000   -6.84369
20200.0000   -7.15713
20240.0000   -6.12349
20280.0000   -6.35831
20320.0000   -6.73850
20360.0000   -5.74534
20400.0000   -6.36324
20440.0000   -5.31266
20480.0000   -6.28769
20520.0000   -6.10217
20560.0000   -6.65909
20600.0000   -6.40022
20640.0000   -6.60650
20680.0000   -6.58228
20720.0000   -6.86255
20760.0000   -7.37063
20800.0000   -7.39441
20840.0000   -7.32949
20880.0000   -6.07692
20920.0000   -6.98033
20960.0000   -7.20972
21000.0000   -6.35743
21040.0000   -7.22863
21080.0000   -6.61241
21120.0000   -7.08005
21160.0000   -6.89038
21200.0000   -7.21423
21240.0000   -7.16577
21280.0000   -7.36584
21320.0000   -6.73084
21360.0000   -7.14543
21400.0000   -7.60641
21440.0000   -7.27881
21480.0000   -7.58147
21520.0000   -6.57393
21560.0000   -8.44882
21600.0000   -6.77662
21640.0000   -7.06144
21680.0000   -6.88091
21720.0000   -6.88663
21760.0000   -5.75799
21800.0000   -5.73599
21840.0000   -6.80662
21880.0000   -6.26741
21920.0000   -6.44455
21960.0000   -5.47321
22000.0000   -5.59145
22040.0000   -6.47753
22080.0000   -6.67369
22120.0000   -6.57462
22160.0000   -6.88386
22200.0000   -6.82979
22240.0000   -6.41530
22280.0000   -6.75717
22320.0000   -6.66049
22360.0000   -7.05337
22400.0000   -7.72328
22440.0000   -7.16020
22480.0000   -7.50061
22520.0000   -7.25932
22560.0000   -7.25515
22600.0000   -6.67040
22640.0000   -7.31576
22680.0000   -6.01985
22720.0000   -6.64740
22760.0000   -6.49116
22800.0000   -5.82829
22840.0000   -6.99569
22880.0000   -7.06891
22920.0000   -7.42040
22960.0000   -6.74214
23000.0000   -7.26112
23040.0000   -6.19811
23080.0000   -8.63351
23120.0000   -7.61905
23160.0000   -7.66251
23200.0000   -7.00227
23240.0000   -8.19456
23280.0000   -6.81337
23320.0000   -6.57269
23360.0000   -7.36680
23400.0000   -6.88151
23440.0000   -6.75839
23480.0000   -7.14619
23520.0000   -7.26178
23560.0000   -7.14501
23600.0000   -7.70269
23640.0000   -8.43678
23680.0000   -7.65863
23720.0000   -7.19460
23760.0000   -7.86407
23800.0000   -8.19781
23840.0000   -7.61346
23880.0000   -7.45466
23920.0000   -8.07530
23960.0000   -7.68194
24000.0000   -8.06226
24040.0000   -7.70384
24080.0000   -6.46837
24120.0000   -7.38674
24160.0000   -6.86910
24200.0000   -6.11448
24240.0000   -5.71610
24280.0000   -6.48346
24320.0000   -6.44896
24360.0000   -6.13987
24400.0000   -6.71983
24440.0000   -6.60326
24480.0000   -6.80055
24520.0000   -5.94296
24560.0000   -6.43391
24600.0000   -6.31942
24640.0000   -6.11597
24680.0000   -7.24977
24720.0000   -7.21395
24760.0000   -6.55289
24800.0000   -6.61074
24840.0000   -6.26957
24880.0000   -6.87661
24920.0000   -6.45328
24960.0000   -6.65794
25000.0000   -6.35126
25040.0000   -5.52869
25080.0000   -7.06856
25120.0000   -5.65810
25160.0000   -5.86011
25200.0000   -5.48617
25240.0000   -6.96125
25280.0000   -6.47751
25320.0000   -5.45758
25360.0000   -5.99094
25400.0000   -6.59693
25440.0000   -6.71507
25480.0000   -6.05480
25520.0000   -6.84335
25560.0000   -6.95951
25600.0000   -7.29453
25640.0000   -7.04274
25680.0000   -6.61957
25720.0000   -6.54050
25760.0000   -6.06114
25800.0000   -7.52363
25840.0000   -7.55391
25880.0000   -6.89833
25920.0000   -7.27304
25960.0000   -7.08372
26000.0000   -7.20046
26040.0000   -6.57227
26080.0000   -7.41371
26120.0000   -7.37863
26160.0000   -6.89327
26200.0000   -6.93429
26240.0000   -7.26629
26280.0000   -7.49962
26320.0000   -8.23835
26360.0000   -7.58266
26400.0000   -7.64107
26440.0000   -7.21059
26480.0000   -7.22330
26520.0000   -7.18781
26560.0000   -6.58397
26600.0000   -7.06878
26640.0000   -7.97896
26680.0000   -7.28937
26720.0000   -7.37114
26760.0000   -7.10616
26800.0000   -7.20817
26840.0000   -7.88766
26880.0000   -7.57068
26920.0000   -7.38358
26960.0000   -7.53660
27000.0000   -8.27781
27040.0000   -7.13920
27080.0000   -6.72222
27120.0000   -7.43602
27160.0000   -6.65127
27200.0000   -7.01420
27240.0000   -7.24716
27280.0000   -6.74960
27320.0000   -7.58901
27360.0000   -7.02334
27400.0000   -7.31581
27440.0000   -7.77969
27480.0000   -6.72206
27520.0000   -7.09895
27560.0000   -7.93980
27600.0000   -6.75162
27640.0000   -7.02078
27680.0000   -6.56810
27720.0000   -7.39173
27760.0000   -6.27130
27800.0000   -6.77024
27840.0000   -6.23085
27880.0000   -6.21319
27920.0000   -6.63852
27960.0000   -6.59429
28000.0000   -6.82467
28040.0000   -7.16272
28080.0000   -6.56031
28120.0000   -6.52535
28160.0000   -6.87163
28200.0000   -6.52695
28240.0000   -6.41192
28280.0000   -6.00285
28320.0000   -7.34769
28360.0000   -6.45917
28400.0000   -7.23968
28440.0000   -6.42135
28480.0000   -7.13579
28520.0000   -6.89426
28560.0000   -7.59006
28600.0000   -6.86584
28640.0000   -7.29021
28680.0000   -7.02326
28720.0000   -8.60917
28760.0000   -7.27885
28800.0000   -7.00469
28840.0000   -8.17136
28880.0000   -6.59114
28920.0000   -7.69120
28960.0000   -6.80643
29000.0000   -7.19052
29040.0000   -7.25304
29080.0000   -6.14769
29120.0000   -6.63547
29160.0000   -6.87987
29200.0000   -5.93888
29240.0000   -5.56274
29280.0000   -5.18435
29320.0000   -5.43392
29360.0000   -5.41043
29400.0000   -6.13534
29440.0000   -6.57843
29480.0000   -6.24890
29520.0000   -6.73033
29560.0000   -6.42454
29600.0000   -6.80900
29640.0000   -6.66299
29680.0000   -6.50788
29720.0000   -7.49089
29760.0000   -6.21663
29800.0000   -5.86234
29840.0000   -5.77494
29880.0000   -5.99176
29920.0000   -7.23062
29960.0000   -6.58753
30000.0000   -7.89950
30040.0000   -6.08831
30080.0000   -6.51503
30120.0000   -6.31314
30160.0000   -6.24839
30200.0000   -6.37274
30240.0000   -6.67572
30280.0000   -5.92105
30320.0000   -5.76159
30360.0000   -6.55116
30400.0000   -6.25509
30440.0000   -5.79519
30480.0000   -4.67124
30520.0000   -5.33496
30560.0000   -5.67402
30600.0000   -6.46659
30640.0000   -6.29737
30680.0000   -5.72252
30720.0000   -5.65696
30760.0000   -5.92434
30800.0000   -5.55909
30840.0000   -6.02407
30880.0000   -6.83005
30920.0000   -6.60709
30960.0000   -6.70909
31000.0000   -6.13044
31040.0000   -5.91064
31080.0000   -6.10247
31120.0000   -5.55030
31160.0000   -5.79081
31200.0000   -6.28539
31240.0000   -6.45014
31280.0000   -6.21044
31320.0000   -5.44974
31360.0000   -5.16024
31400.0000   -4.51992
31440.0000   -4.63998
31480.0000   -4.80073
31520.0000   -4.83738
31560.0000   -5.69903
31600.0000   -5.65309
31640.0000   -5.29092
31680.0000   -6.60468
31720.0000   -6.70562
31760.0000   -5.97964
31800.0000   -5.46834
31840.0000   -5.52055
31880.0000   -6.63553
31920.0000   -6.43047
31960.0000   -6.14285
32000.0000   -6.88754
32040.0000   -6.20836
32080.0000   -6.15854
32120.0000   -6.59438
32160.0000   -6.16990
32200.0000   -6.29776
32240.0000   -6.78137
32280.0000   -4.84305
32320.0000   -6.66533
32360.0000   -6.46294
32400.0000   -6.65139
32440.0000   -6.42442
32480.0000   -6.30877
32520.0000   -6.27819
32560.0000   -5.31105
32600.0000   -5.00733
32640.0000   -5.98237
32680.0000   -6.53133
32720.0000   -5.96602
32760.0000   -5.54290
32800.0000   -5.32767
32840.0000   -5.58591
32880.0000   -5.28092
32920.0000   -5.27674
32960.0000   -5.32157
33000.0000   -5.42636
33040.0000   -6.55831
33080.0000   -6.13595
33120.0000   -5.91191
33160.0000   -5.38464
33200.0000   -5.94685
33240.0000   -5.54585
33280.0000   -5.99619
33320.0000   -5.90877
33360.0000   -6.18341
33400.0000   -5.52421
33440.0000   -5.26804
33480.0000   -5.00093
33520.0000   -5.61652
33560.0000   -5.31535
33600.0000   -6.66313
33640.0000   -5.51232
33680.0000   -5.61631
33720.0000   -5.61459
33760.0000   -6.71282
33800.0000   -5.22651
33840.0000   -5.15722
33880.0000   -6.27451
33920.0000   -5.33371
33960.0000   -5.77106
34000.0000   -7.09781
34040.0000   -5.15353
34080.0000   -6.44175
34120.0000   -6.63249
34160.0000   -6.63289
34200.0000   -5.72767
34240.0000   -6.01966
34280.0000   -5.90846
34320.0000   -5.79372
34360.0000   -5.56929
34400.0000   -6.00694
34440.0000   -5.79779
34480.0000   -6.47709
34520.0000   -6.05866
34560.0000   -5.18779
34600.0000   -4.78949
34640.0000   -5.36680
34680.0000   -5.89722
34720.0000   -5.34203
34760.0000   -5.44633
34800.0000   -4.94759
34840.0000   -5.82323
34880.0000   -6.11140
34920.0000   -5.83506
34960.0000   -5.66643
35000.0000   -5.37537
35040.0000   -5.76338
35080.0000   -6.52170
35120.0000   -5.07390
35160.0000   -5.74078
35200.0000   -5.29539
35240.0000   -5.08454
35280.0000   -5.67278
35320.0000   -5.51192
35360.0000   -5.26694
35400.0000   -4.76954
35440.0000   -4.70370
35480.0000   -5.45973
35520.0000   -5.91708
35560.0000   -5.56208
35600.0000   -5.33623
35640.0000   -5.07658
35680.0000   -5.44759
35720.0000   -6.56951
35760.0000   -5.64039
35800.0000   -4.84720
35840.0000   -6.35867
35880.0000   -6.13437
35920.0000   -6.29776
35960.0000   -5.77710
36000.0000   -5.78399
36040.0000   -6.38834
36080.0000   -6.19991
36120.0000   -5.77406
36160.0000   -5.83451
36200.0000   -5.27437
36240.0000   -6.57382
36280.0000   -5.92112
36320.0000   -6.48212
36360.0000   -6.95513
36400.0000   -6.73048
36440.0000   -6.33910
36480.0000   -7.12741
36520.0000   -6.58231
36560.0000   -6.70437
36600.0000   -5.52028
36640.0000   -6.17150
36680.0000   -6.48881
36720.0000   -5.98139
36760.0000   -6.37507
36800.0000   -6.39505
36840.0000   -5.87675
36880.0000   -6.46213
36920.0000   -6.03805
36960.0000   -5.70584
37000.0000   -6.42747
37040.0000   -5.91605
37080.0000   -6.09727
37120.0000   -6.13282
37160.0000   -5.93914
37200.0000   -5.09766
37240.0000   -5.28364
37280.0000   -6.17238
37320.0000   -6.05723
37360.0000   -5.99776
37400.0000   -4.71444
37440.0000   -6.02692
37480.0000   -6.48898
37520.0000   -6.28460
37560.0000   -4.86795
37600.0000   -5.23216
37640.0000   -5.44362
37680.0000   -8.25247
37720.0000   -7.27893
37760.0000   -5.57371
37800.0000   -5.64500
37840.0000   -6.17555
37880.0000   -5.69689
37920.0000   -5.10233
37960.0000   -5.44974
38000.0000   -6.05438
38040.0000   -5.82756
38080.0000   -6.01128
38120.0000   -6.44521
38160.0000   -5.90277
38200.0000   -7.04948
38240.0000   -8.02783
38280.0000   -7.78723
38320.0000   -6.92486
38360.0000   -6.92243
38400.0000   -7.61313
38440.0000   -7.76481
38480.0000   -7.13844
38520.0000   -7.86962
38560.0000   -7.25678
38600.0000   -6.76010
38640.0000   -5.97863
38680.0000   -6.08408
38720.0000   -6.67664
38760.0000   -6.78212
38800.0000   -6.36159
38840.0000   -6.73786
38880.0000   -6.40254
38920.0000   -6.56558
38960.0000   -6.91554
39000.0000   -6.40315
39040.0000   -7.39295
39080.0000   -7.52310
39120.0000   -6.43882
39160.0000   -5.90467
39200.0000   -6.42729
39240.0000   -6.38368
39280.0000   -6.25640
39320.0000   -6.75843
39360.0000   -5.83039
39400.0000   -6.86397
39440.0000   -8.31388
39480.0000   -7.95030
39520.0000   -6.74473
39560.0000   -7.31367
39600.0000   -7.97542
39640.0000   -7.52979
39680.0000   -7.20553
39720.0000   -6.39162
39760.0000   -7.06662
39800.0000   -6.97472
39840.0000   -6.73810
39880.0000   -6.08472
39920.0000   -7.63507
39960.0000   -6.45158
40000.0000   -7.25571
40040.0000   -6.78430
40080.0000   -6.31591
40120.0000   -6.90720
40160.0000   -5.56380
40200.0000   -6.29926
40240.0000   -6.17890
40280.0000   -7.04229
40320.0000   -6.32264
40360.0000   -7.04500
40400.0000   -6.09395
40440.0000   -5.75145
40480.0000   -6.54884
40520.0000   -6.25320
40560.0000   -6.84631
40600.0000   -6.92634
40640.0000   -7.06453
40680.0000   -6.88939
40720.0000   -7.31264
40760.0000   -7.09352
40800.0000   -6.51790
40840.0000   -6.51384
40880.0000   -6.73703
40920.0000   -6.61808
40960.0000   -6.75319
41000.0000   -7.43746
41040.0000   -6.25233
41080.0000   -6.22217
41120.0000   -6.71030
41160.0000   -7.09156
41200.0000   -5.44930
41240.0000   -6.12102
41280.0000   -6.25543
41320.0000   -5.50972
41360.0000   -5.64749
41400.0000   -6.47444
41440.0000   -6.66556
41480.0000   -6.55979
41520.0000   -5.37419
41560.0000   -7.35339
41600.0000   -6.35705
41640.0000   -5.99855
41680.0000   -7.89150
41720.0000   -8.00147
41760.0000   -7.37837
41800.0000   -6.63878
41840.0000   -7.27066
41880.0000   -7.02386
41920.0000   -7.06731
41960.0000   -6.41185
42000.0000   -5.89450
42040.0000   -6.45892
42080.0000   -6.73530
42120.0000   -7.25387
42160.0000   -5.85648
42200.0000   -6.22055
42240.0000   -6.37960
42280.0000   -4.51048
42320.0000   -4.85141
42360.0000   -5.59930
42400.0000   -4.78934
42440.0000   -4.99415
42480.0000   -5.14196
42520.0000   -4.79741
42560.0000   -3.91643
42600.0000   -3.73713
42640.0000   -3.25226
42680.0000   -2.58066
42720.0000   -3.97821
42760.0000   -4.07444
42800.0000   -4.62823
42840.0000   -4.40903
42880.0000   -4.15775
42920.0000   -4.81353
42960.0000   -5.49711
43000.0000   -5.45873
43040.0000   -4.78645
43080.0000   -6.69190
43120.0000   -6.19266
43160.0000   -5.33799
43200.0000   -5.69737
43240.0000   -6.82848
43280.0000   -5.72384
43320.0000   -4.39829
43360.0000   -4.57416
43400.0000   -4.05101
43440.0000   -3.76232
43480.0000   -3.85945
43520.0000   -3.28038
43560.0000   -2.99250
43600.0000   -3.79063
43640.0000   -3.87020
43680.0000   -2.79180
43720.0000   -1.81955
43760.0000   -2.45680
43800.0000   -2.01289
43840.0000   -1.63193
43880.0000   -2.70089
43920.0000   -2.65597
43960.0000   -2.27989
44000.0000   -0.71809
44040.0000   -1.09816
44080.0000   -1.15578
44120.0000   -2.66512
44160.0000   -1.89273
44200.0000   -1.01448
44240.0000    0.45841
44280.0000   -0.79202
44320.0000   -0.20141
44360.0000    0.53076
44400.0000    1.39858
44440.0000    0.64766
44480.0000    0.52539
44520.0000   -0.16536
44560.0000   -0.32688
44600.0000    0.18758
44640.0000    0.81636
44680.0000    2.26574
44720.0000    1.50042
44760.0000    0.68069
44800.0000    0.89609
44840.0000    1.85138
44880.0000    0.83464
44920.0000    0.01539
44960.0000    0.44694
45000.0000    0.83805
45040.0000   -0.01785
45080.0000    1.07446
45120.0000    2.09692
45160.0000    1.83485
45200.0000    1.72427
45240.0000    0.51033
45280.0000    2.97754
45320.0000    2.25118
45360.0000    1.80285
45400.0000    1.39444
45440.0000    2.32562
45480.0000    2.89635
45520.0000    0.54634
45560.0000    0.73027
45600.0000    0.23782
45640.0000    1.06759
45680.0000    0.62543
45720.0000    0.20581
45760.0000    0.82649
45800.0000    1.24619
45840.0000    2.06403
45880.0000    1.35351
45920.0000    1.77112
45960.0000    1.15132
46000.0000    0.73286
46040.0000    0.24148
46080.0000    0.17684
46120.0000    0.01634
46160.0000   -0.30842
46200.0000    0.67502
46240.0000    1.08452
46280.0000    0.69136
46320.0000    0.62557
46360.0000    0.33365
46400.0000    0.85293
46440.0000    0.96481
46480.0000    0.43378
46520.0000    0.69257
46560.0000    0.62768
46600.0000    1.57391
46640.0000    1.78162
46680.0000    0.68271
46720.0000    1.02535
46760.0000    1.69260
46800.0000    0.92708
46840.0000    2.36673
46880.0000    1.64427
46920.0000    1.15606
46960.0000    1.83022
47000.0000    1.19644
47040.0000    1.78061
47080.0000    1.19124
47120.0000   -0.22252
47160.0000    0.89795
47200.0000    0.82739
47240.0000   -0.09320
47280.0000    1.22889
47320.0000    2.03913
47360.0000    1.18148
47400.0000    0.38586
47440.0000    0.26487
47480.0000   -1.31164
47520.0000    0.14468
47560.0000    0.68384
47600.0000    1.34659
47640.0000    0.58617
47680.0000    1.10296
47720.0000   -0.09510
47760.0000   -0.84615
47800.0000    0.08610
47840.0000   -0.96215
47880.0000    1.61689
47920.0000    0.16478
47960.0000    0.41476
48000.0000    1.91473
48040.0000    1.60472
48080.0000    1.86179
48120.0000    0.27955
48160.0000    0.91402
48200.0000    1.54809
48240.0000    1.15857
48280.0000    0.04876
48320.0000    0.86094
48360.0000    1.48400
48400.0000    0.51390
48440.0000    0.01811
48480.0000   -0.42140
48520.0000    0.62165
48560.0000    0.90102
48600.0000    0.38946
48640.0000    1.77726
48680.0000    0.78055
48720.0000   -0.06693
48760.0000    1.30246
48800.0000    0.27841
48840.0000   -0.48112
48880.0000   -0.67484
48920.0000   -0.35411
48960.0000   -1.47189
49000.0000    0.34148
49040.0000   -0.55244
49080.0000   -0.37230
49120.0000   -2.01944
49160.0000   -1.62546
49200.0000   -1.70129
49240.0000   -1.60836
49280.0000   -1.56799
49320.0000   -1.94637
49360.0000   -2.20472
49400.0000   -1.48816
49440.0000    0.24282
49480.0000   -0.20980
49520.0000    0.01160
49560.0000   -0.40419
49600.0000   -0.15202
49640.0000   -0.10178
49680.0000   -0.94604
49720.0000    0.38419
49760.0000    1.58064
49800.0000    0.66304
49840.0000    0.55980
49880.0000    0.17525
49920.0000   -0.56057
49960.0000   -1.27163
50000.0000   -1.01271
50040.0000   -0.28980
50080.0000    0.56196
50120.0000    0.89401
50160.0000    1.92711
50200.0000    1.46166
50240.0000    0.52268
50280.0000    0.41554
50320.0000    0.06484
50360.0000    1.11831
50400.0000    1.20736
50440.0000    0.88451
50480.0000    1.72812
50520.0000    1.14047
50560.0000    1.98850
50600.0000    1.33356
50640.0000    1.91090
50680.0000    1.96762
50720.0000   -0.41849
50760.0000   -0.69424
50800.0000   -0.46630
50840.0000    0.39475
50880.0000    1.05157
50920.0000    0.75777
50960.0000    0.36442
51000.0000   -0.34361
51040.0000    0.80535
51080.0000   -0.53535
51120.0000   -0.07707
51160.0000   -0.39168
51200.0000   -0.97784
51240.0000   -1.10971
51280.0000   -1.20096
51320.0000   -0.76215
51360.0000    0.46934
51400.0000    0.08731
51440.0000    1.51268
51480.0000    0.14978
51520.0000    1.30483
51560.0000    0.49478
51600.0000    1.63943
51640.0000    1.65537
51680.0000    0.27400
51720.0000   -0.37503
51760.0000   -0.03993
51800.0000    0.29122
51840.0000   -0.26729
51880.0000    0.32915
51920.0000    0.37062
51960.0000    0.41425
52000.0000    0.94183
52040.0000    1.11845
52080.0000    1.59213
52120.0000    2.31790
52160.0000    1.66986
52200.0000    1.45534
52240.0000    2.42682
52280.0000    1.68676
52320.0000    1.94171
52360.0000    0.89037
52400.0000    1.06907
52440.0000    1.15025
52480.0000    0.41863
52520.0000    0.94241
52560.0000    0.99941
52600.0000    1.58790
52640.0000    1.25925
52680.0000    0.39494
52720.0000    0.58899
52760.0000    0.96714
52800.0000    0.92286
52840.0000    0.50516
52880.0000   -0.48737
52920.0000    1.37872
52960.0000    0.73326
53000.0000    0.73885
53040.0000    1.37591
53080.0000    2.17001
53120.0000    0.24714
53160.0000    0.29802
53200.0000    1.31378
53240.0000    0.78811
53280.0000    1.62000
53320.0000    1.59885
53360.0000    0.56545
53400.0000    0.30376
53440.0000    0.41665
53480.0000    0.36574
53520.0000   -0.10328
53560.0000    0.53593
53600.0000   -0.12635
53640.0000    0.33827
53680.0000    0.66541
53720.0000    0.64021
53760.0000    1.10823
53800.0000    0.75907
53840.0000    1.22705
53880.0000    0.01422
53920.0000    0.79763
53960.0000    0.58351
54000.0000    1.06118
54040.0000    1.01404
54080.0000    1.25985
54120.0000    1.27077
54160.0000    1.80868
54200.0000    0.74185
54240.0000    0.78764
54280.0000    1.49971
54320.0000    2.16578
54360.0000    2.16003
54400.0000    1.44184
54440.0000    1.57133
54480.0000    2.62881
54520.0000    2.35774
54560.0000    1.32113
54600.0000    2.74787
54640.0000    2.55771
54680.0000    1.91220
54720.0000    2.75831
54760.0000    1.39633
54800.0000    2.31916
54840.0000    1.81123
54880.0000    2.88552
54920.0000    1.93878
54960.0000    2.48943
55000.0000    2.51799
55040.0000    0.68273
55080.0000    1.88125
55120.0000    1.91754
55160.0000    1.98751
55200.0000    0.58432
55240.0000    1.54468
55280.0000    1.70512
55320.0000    1.62936
55360.0000    2.69435
55400.0000    2.75250
55440.0000    2.69529
55480.0000    2.94365
55520.0000    2.09725
55560.0000    2.24774
55600.0000    1.68241
55640.0000    2.06198
55680.0000    1.62173
55720.0000    1.76925
55760.0000    0.95188
55800.0000    1.47075
55840.0000    0.68578
55880.0000    0.59023
55920.0000    1.09124
55960.0000    1.08535
56000.0000    0.55610
56040.0000    0.60024
56080.0000    1.22831
56120.0000    1.15265
56160.0000    0.92180
56200.0000    1.23295
56240.0000    0.76687
56280.0000    0.95288
56320.0000    1.04603
56360.0000    0.68103
56400.0000    0.60588
56440.0000    0.63440
56480.0000   -0.00692
56520.0000    0.28126
56560.0000   -1.17829
56600.0000   -1.11450
56640.0000   -0.11202
56680.0000   -0.39631
56720.0000   -1.10495
56760.0000    0.39849
56800.0000    0.16456
56840.0000    0.41812
56880.0000    0.32200
56920.0000   -0.43505
56960.0000    0.16016
57000.0000   -0.30936
57040.0000    0.50719
57080.0000   -0.30599
57120.0000   -0.04341
57160.0000   -1.08468
57200.0000   -0.79152
57240.0000    0.03092
57280.0000   -0.63821
57320.0000   -0.75705
57360.0000   -0.34794
57400.0000   -0.50236
57440.0000    0.20537
57480.0000    0.31388
57520.0000    0.13184
57560.0000    0.08873
57600.0000   -0.66304
57640.0000   -0.42097
57680.0000   -0.37541
57720.0000    0.01879
57760.0000    0.11897
57800.0000    0.14201
57840.0000   -0.57710
57880.0000   -0.35221
57920.0000    0.08463
57960.0000   -0.20031
58000.0000   -0.03232
58040.0000   -0.62432
58080.0000    0.17974
58120.0000    0.66985
58160.0000    0.70569
58200.0000   -0.67672
58240.0000   -0.32155
58280.0000   -0.11258
58320.0000   -0.38927
58360.0000    0.24259
58400.0000   -0.47350
58440.0000    0.32954
58480.0000    0.36713
58520.0000    0.13944
58560.0000    0.37086
58600.0000   -0.29554
58640.0000   -0.15858
58680.0000    0.54638
58720.0000   -0.06424
58760.0000    0.18949
58800.0000   -0.20558
58840.0000    0.08067
58880.0000    0.70200
58920.0000   -0.15491
58960.0000    0.07440
59000.0000   -0.87333
59040.0000   -0.12135
59080.0000    0.59071
59120.0000    0.94046
59160.0000    0.14740
59200.0000    0.92190
59240.0000   -0.20815
59280.0000    0.16741
59320.0000    0.22236
59360.0000   -0.11324
59400.0000    0.02835
59440.0000    0.18394
59480.0000    0.13419
59520.0000    1.37014
59560.0000    0.48564
59600.0000    0.75714
59640.0000    0.21021
59680.0000    0.22355
59720.0000   -0.04756
59760.0000   -0.94127
59800.0000    0.31520
59840.0000   -0.22125
59880.0000   -0.47283
59920.0000   -0.51434
59960.0000    0.19177
60000.0000   -0.21958
60040.0000   -0.85253
60080.0000    0.65458
60120.0000    0.59288
60160.0000   -0.10414
60200.0000    0.74367
60240.0000    0.43164
60280.0000    0.36593
60320.0000   -0.54363
60360.0000    0.30524
60400.0000    0.35854
60440.0000    0.56200
60480.0000   -0.32991
60520.0000   -0.42489
60560.0000    0.17198
60600.0000    0.34076
60640.0000    0.11982
60680.0000   -0.53524
60720.0000   -0.09346
60760.0000   -0.20852
60800.0000   -0.93621
60840.0000   -0.22667
60880.0000    0.12778
60920.0000    0.81523
60960.0000    0.09176
61000.0000   -0.38169
61040.0000    0.59804
61080.0000    0.22653
61120.0000    0.33002
61160.0000    0.88296
61200.0000    1.07060
61240.0000    0.69645
61280.0000    0.34056
61320.0000   -0.11078
61360.0000    0.59050
61400.0000    0.57005
61440.0000    0.16358
61480.0000   -0.41549
61520.0000   -0.29061
61560.0000    0.01335
61600.0000   -0.03471
61640.0000    0.00319
61680.0000   -0.26056
61720.0000   -0.04408
61760.0000    0.03870
61800.0000    0.13619
61840.0000    0.04526
61880.0000    0.70939
61920.0000    0.29014
61960.0000    0.30389
62000.0000    0.22788
62040.0000    0.05465
62080.0000    0.21884
62120.0000    0.52824
62160.0000   -0.00587
62200.0000    0.01450
62240.0000    0.86388
62280.0000    0.63222
62320.0000    0.15307
62360.0000    0.76301
62400.0000    0.62046
62440.0000    0.89992
62480.0000    0.48343
62520.0000    0.70720
62560.0000    0.91829
62600.0000    0.67721
62640.0000    0.95831
62680.0000    0.33180
62720.0000    1.91587
62760.0000    0.89242
62800.0000    0.88233
62840.0000    0.45068
62880.0000    1.12761
62920.0000    0.68112
62960.0000    1.23594
63000.0000    1.03321
63040.0000    0.32615
63080.0000    0.35702
63120.0000    0.73501
63160.0000    0.40153
63200.0000   -0.04364
63240.0000    0.22761
63280.0000    0.85211
63320.0000    0.83935
63360.0000    1.27163
63400.0000    1.39148
63440.0000    0.19423
63480.0000   -0.13279
63520.0000    1.49765
63560.0000    1.72960
63600.0000    2.50546
63640.0000    1.39212
63680.0000    0.52142
63720.0000    1.53918
63760.0000    0.70061
63800.0000    0.40795
63840.0000    1.66926
63880.0000    1.29739
63920.0000    2.14085
63960.0000    2.86876
64000.0000    3.21319
64040.0000    2.26209
64080.0000    2.23666
64120.0000    0.93468
64160.0000    1.98660
64200.0000    3.05156
64240.0000    2.28410
64280.0000    2.36041
64320.0000    1.91741
64360.0000    1.65574
64400.0000    1.73098
64440.0000    1.70840
64480.0000    2.00614
64520.0000    1.13090
64560.0000    0.36361
64600.0000    0.71746
64640.0000    1.58584
64680.0000    0.19193
64720.0000    0.63269
64760.0000    1.49296
64800.0000    0.58891
64840.0000    1.16025
64880.0000    0.31010
64920.0000    0.68477
64960.0000    1.00824
65000.0000    1.53865
65040.0000    0.65875
65080.0000    0.97568
65120.0000    1.53103
65160.0000    0.49785
65200.0000    1.17177
65240.0000    2.13991
65280.0000    1.39000
65320.0000    1.70498
65360.0000    0.83762
65400.0000    1.60489
65440.0000    2.40961
65480.0000    2.84401
65520.0000    2.29562
65560.0000    1.89364
65600.0000    2.58294
65640.0000    1.21961
65680.0000    1.96184
65720.0000    1.46946
65760.0000    1.85762
65800.0000    2.34001
65840.0000    1.78393
65880.0000    0.92865
65920.0000    2.09540
65960.0000    1.54548
66000.0000    1.85230
66040.0000    1.14316
66080.0000    1.31209
66120.0000    1.55814
66160.0000    0.49153
66200.0000    1.01090
66240.0000    1.09608
66280.0000    0.24514
66320.0000    1.01582
66360.0000    1.13797
66400.0000    1.33754
66440.0000    1.11200
66480.0000    2.40902
66520.0000    1.00602
66560.0000    1.12114
66600.0000    0.79204
66640.0000    0.67285
66680.0000    2.16168
66720.0000    1.93690
66760.0000    1.05757
66800.0000    1.12756
66840.0000    1.34938
66880.0000    1.13962
66920.0000    1.84593
66960.0000    2.14717
67000.0000    1.40993
67040.0000    1.78166
67080.0000    1.87962
67120.0000    2.30849
67160.0000    3.95400
67200.0000    3.56971
67240.0000    3.81192
67280.0000    2.25314
67320.0000    2.06685
67360.0000    1.87033
67400.0000    1.27638
67440.0000    1.79001
67480.0000    1.15600
67520.0000    1.98786
67560.0000    2.63502
67600.0000    1.95375
67640.0000    1.84773
67680.0000    2.45329
67720.0000    1.46785
67760.0000    2.68202
67800.0000    1.73818
67840.0000    1.61725
67880.0000    1.39367
67920.0000    0.92766
67960.0000    0.44812
68000.0000    0.12883
68040.0000    0.56877
68080.0000    0.34908
68120.0000   -0.28492
68160.0000   -0.48001
68200.0000   -0.00442
68240.0000    0.32269
68280.0000    0.29077
68320.0000   -0.37300
68360.0000   -0.30334
68400.0000   -0.19839
68440.0000   -0.27226
68480.0000   -1.30035
68520.0000   -0.06878
68560.0000   -0.28296
68600.0000    0.47838
68640.0000    0.75481
68680.0000   -0.37805
68720.0000    0.59253
68760.0000    0.18170
68800.0000   -0.24887
68840.0000   -0.36206
68880.0000   -0.24558
68920.0000   -0.61810
68960.0000   -1.30737
69000.0000   -0.91562
69040.0000   -1.23965
69080.0000   -0.70229
69120.0000    0.16451
69160.0000   -0.40979
69200.0000   -0.62383
69240.0000   -0.09102
69280.0000    0.15942
69320.0000    0.64357
69360.0000   -0.78028
69400.0000   -0.29676
69440.0000    0.09840
69480.0000    0.17109
69520.0000    0.41933
69560.0000   -0.30572
69600.0000    0.03357
69640.0000    0.46744
69680.0000    0.92817
69720.0000    1.23087
69760.0000    0.08378
69800.0000    0.54995
69840.0000    0.58265
69880.0000    0.11621
69920.0000   -0.38800
69960.0000   -0.75451
70000.0000   -0.30164
70040.0000   -0.01562
70080.0000    0.18363
70120.0000    0.27448
70160.0000    0.20828
70200.0000    0.74894
70240.0000    0.04047
70280.0000    0.02066
70320.0000   -0.24809
70360.0000   -0.34341
70400.0000   -0.53703
70440.0000   -0.16102
70480.0000    0.41669
70520.0000    0.39543
70560.0000    0.47537
70600.0000    1.44411
70640.0000    1.99250
70680.0000    0.91502
70720.0000    2.20440
70760.0000    1.43649
70800.0000    0.96628
70840.0000    0.08118
70880.0000    0.52536
70920.0000    0.88253
70960.0000    0.97657
71000.0000    1.07690
71040.0000    0.29361
71080.0000    0.40203
71120.0000    0.87896
71160.0000    1.60417
71200.0000    1.16933
71240.0000    0.92152
71280.0000    0.97896
71320.0000    1.26772
71360.0000    0.87846
71400.0000    0.79662
71440.0000    1.95575
71480.0000    1.35642
71520.0000    2.49174
71560.0000    1.94640
71600.0000    1.47619
71640.0000    1.67632
71680.0000    1.52580
71720.0000    0.49708
71760.0000    0.60081
71800.0000    0.97127
71840.0000    0.89851
71880.0000    1.98727
71920.0000    1.41924
71960.0000    1.36808
72000.0000    1.16525
72040.0000    0.43319
72080.0000    0.46168
72120.0000    0.61982
72160.0000    0.12982
72200.0000   -0.27543
72240.0000    0.34140
72280.0000    0.42906
72320.0000    0.92699
72360.0000    0.47554
72400.0000    0.39366
72440.0000    0.59491
72480.0000    0.54104
72520.0000    0.48211
72560.0000    1.11539
72600.0000    0.55182
72640.0000    1.11513
72680.0000    0.61292
72720.0000    1.33588
72760.0000    1.16691
72800.0000    0.44476
72840.0000    2.07103
72880.0000    1.18555
72920.0000    1.14232
72960.0000    1.49625
73000.0000    1.15833
73040.0000    1.21224
73080.0000    1.05971
73120.0000    0.11457
73160.0000    0.42635
73200.0000    0.70034
73240.0000    0.88272
73280.0000    1.04195
73320.0000    1.61979
73360.0000    1.43895
73400.0000    1.05154
73440.0000    0.91909
73480.0000    0.26345
73520.0000    1.18601
73560.0000    1.11362
73600.0000    1.09791
73640.0000    0.83218
73680.0000    0.73988
73720.0000    0.81635
73760.0000    1.19481
73800.0000    0.81586
73840.0000    0.84597
73880.0000    0.99931
73920.0000    1.25959
73960.0000    0.72583
74000.0000    0.65891
74040.0000    0.98711
74080.0000    1.02614
74120.0000    1.38495
74160.0000    1.53279
74200.0000    1.20970
74240.0000    0.57963
74280.0000    1.59864
74320.0000    0.94200
74360.0000    1.03554
74400.0000    1.13747
74440.0000    0.22001
74480.0000    0.75947
74520.0000    0.56445
74560.0000    0.28107
74600.0000    0.78806
74640.0000   -0.07572
74680.0000    1.22183
74720.0000    0.53359
74760.0000    0.03541
74800.0000   -0.45471
74840.0000   -0.47404
74880.0000   -0.69184
74920.0000    0.12326
74960.0000   -0.06351
75000.0000    0.22175
75040.0000   -0.41481
75080.0000   -0.41379
75120.0000   -0.65377
75160.0000   -0.20380
75200.0000   -0.19386
75240.0000    0.30153
75280.0000    1.55663
75320.0000    0.30620
75360.0000    0.94093
75400.0000    0.87383
75440.0000   -0.52669
75480.0000    1.01110
75520.0000    0.89904
75560.0000    0.66777
75600.0000    0.45714
75640.0000   -0.84239
75680.0000   -1.02800
75720.0000   -0.41972
75760.0000    0.19988
75800.0000    0.53176
75840.0000   -0.15639
75880.0000   -0.08731
75920.0000   -0.24612
75960.0000   -0.08129
76000.0000    0.26137
76040.0000   -0.59538
76080.0000   -0.59502
76120.0000   -0.48766
76160.0000    0.03424
76200.0000   -0.09000
76240.0000    0.07547
76280.0000   -0.39130
76320.0000   -0.33974
76360.0000   -0.60592
76400.0000   -0.19115
76440.0000   -1.51286
76480.0000   -0.86896
76520.0000   -0.63853
76560.0000   -0.38594
76600.0000   -1.03653
76640.0000   -0.49182
76680.0000    0.44196
76720.0000   -0.03350
76760.0000    0.53449
76800.0000    0.86295
76840.0000    0.59240
76880.0000    1.36424
76920.0000    1.11984
76960.0000    0.58158
77000.0000    0.98352
77040.0000   -0.00459
77080.0000    0.75878
77120.0000    0.48377
77160.0000    1.40337
77200.0000    1.69058
77240.0000    1.61310
77280.0000    0.69513
77320.0000    1.18385
77360.0000    0.37717
77400.0000    1.45156
77440.0000    1.10699
77480.0000    0.09069
77520.0000   -0.06907
77560.0000    0.53083
77600.0000    0.53451
77640.0000    0.56405
77680.0000   -0.29096
77720.0000    1.03388
77760.0000    0.65002
77800.0000    0.09042
77840.0000    1.02986
77880.0000    0.08688
77920.0000    0.03080
77960.0000    0.48663
78000.0000    0.39169
78040.0000    0.42881
78080.0000    0.82337
78120.0000   -0.09964
78160.0000    0.61392
78200.0000    1.20120
78240.0000    1.14795
78280.0000    1.60369
78320.0000    0.68092
78360.0000    1.32003
78400.0000    2.79956
78440.0000    1.98232
78480.0000    1.23246
78520.0000    1.30122
78560.0000    0.88715
78600.0000    0.52714
78640.0000    1.09336
78680.0000    0.83671
78720.0000    0.01554
78760.0000   -0.15832
78800.0000    0.52876
78840.0000    0.99778
78880.0000    0.71988
78920.0000   -0.36219
78960.0000   -0.20490
79000.0000    0.08921
79040.0000   -0.19710
79080.0000   -0.78464
79120.0000    0.43703
79160.0000   -0.99956
79200.0000   -1.54953
79240.0000   -0.66030
79280.0000   -0.27729
79320.0000   -0.04580
79360.0000    0.39012
79400.0000   -0.73265
79440.0000   -0.74839
79480.0000   -1.77939
79520.0000    0.21415
79560.0000    0.06316
79600.0000   -0.41550
79640.0000   -0.62105
79680.0000   -0.56145
79720.0000    0.17803
79760.0000    0.63651
79800.0000    0.16660
79840.0000    1.07660
79880.0000    0.44537
79920.0000   -0.03688
79960.0000    1.16180
80000.0000    0.42777
80040.0000    1.03940
80080.0000    0.92165
80120.0000    0.39545
80160.0000    1.27194
80200.0000    1.19902
80240.0000    0.32033
80280.0000    1.39806
80320.0000    0.47980
80360.0000    0.87462
80400.0000    1.92770
80440.0000    0.84763
80480.0000    1.66216
80520.0000    1.52294
80560.0000    1.63457
80600.0000    1.24957
80640.0000    2.03959
80680.0000    2.27150
80720.0000    2.25828
80760.0000    2.62919
80800.0000    3.29098
80840.0000    1.92490
80880.0000    2.11959
80920.0000    1.56290
80960.0000    1.85225
81000.0000    1.44993
81040.0000    1.71777
81080.0000    0.96670
81120.0000    1.43893
81160.0000    1.05639
81200.0000    1.21131
81240.0000    1.37559
81280.0000    2.48439
81320.0000    0.02144
81360.0000    0.93299
81400.0000   -0.02526
81440.0000    0.49775
81480.0000    0.10369
81520.0000    0.70777
81560.0000   -0.36825
81600.0000   -0.00877
81640.0000    0.53769
81680.0000    0.54748
81720.0000    0.52166
81760.0000    0.77875
81800.0000    0.44622
81840.0000    1.12363
81880.0000    0.20571
81920.0000   -0.08264
81960.0000    0.08624
82000.0000   -0.05841
82040.0000   -0.47134
82080.0000    0.32878
82120.0000    1.20231
82160.0000    1.44275
82200.0000    1.27020
82240.0000    1.35279
82280.0000    0.68504
82320.0000    0.76927
82360.0000   -0.45363
82400.0000    0.72524
82440.0000    1.04064
82480.0000    0.68808
82520.0000    0.77999
82560.0000    0.78497
82600.0000    1.39260
82640.0000    0.50122
82680.0000    0.13088
82720.0000    0.71961
82760.0000    0.19505
82800.0000    0.20764
82840.0000    0.82404
82880.0000    0.53878
82920.0000    0.54253
82960.0000    1.24364
83000.0000    0.89651
83040.0000    0.46393
83080.0000    0.93300
83120.0000    1.73558
83160.0000    1.73053
83200.0000    0.93226
83240.0000   -0.11892
83280.0000    0.39062
83320.0000    0.39892
83360.0000    0.58837
83400.0000    0.12094
83440.0000    0.27508
83480.0000    0.13955
83520.0000   -0.44751
83560.0000    0.17487
83600.0000   -0.08214
83640.0000   -0.23799
83680.0000   -0.25855
83720.0000    0.62747
83760.0000    0.09823
83800.0000    0.11163
83840.0000    0.25283
83880.0000   -0.70052
83920.0000    0.12962
83960.0000   -0.20912
84000.0000    0.06644
84040.0000   -0.38325
84080.0000    0.62724
84120.0000    0.93687
84160.0000    0.15207
84200.0000   -0.49183
84240.0000    0.44387
84280.0000   -0.44968
84320.0000   -0.24517
84360.0000   -0.05243
84400.0000    0.59348
84440.0000    0.24530
84480.0000    0.59110
84520.0000    0.16833
84560.0000    0.28092
84600.0000    0.36138
84640.0000   -0.07074
84680.0000   -0.15994
84720.0000   -0.05021
84760.0000    0.29149
84800.0000    0.10686
84840.0000    0.20904
84880.0000    0.77335
84920.0000    0.77626
84960.0000    0.03006
85000.0000    0.08914
85040.0000    0.43528
85080.0000    0.18839
85120.0000    0.28310
85160.0000    0.66062
85200.0000    0.36402
85240.0000    0.62420
85280.0000    0.66942
85320.0000    0.32636
85360.0000    1.45774
85400.0000    0.78737
85440.0000   -0.07949
85480.0000   -0.10349
85520.0000    0.78190
85560.0000    0.27512
85600.0000    0.02382
85640.0000    0.10637
85680.0000    0.30049
85720.0000   -0.38531
85760.0000    0.59985
85800.0000    0.98295
85840.0000    0.40378
85880.0000   -0.26049
85920.0000    0.25682
85960.0000    0.24895
86000.0000    0.44325
86040.0000    1.20115
86080.0000    1.25047
86120.0000   -0.15841
86160.0000   -0.11530
86200.0000    0.21713
86240.0000    0.45313
86280.0000    0.44685
86320.0000    0.70547
86360.0000   -0.04304
86400.0000    0.45369
86440.0000    0.53140
86480.0000    0.97580
86520.0000    0.20497
86560.0000    0.93190
86600.0000    0.14471
86640.0000    0.72614
86680.0000    0.51304
86720.0000    0.14751
86760.0000   -0.12695
86800.0000    0.38772
86840.0000    1.17268
86880.0000   -0.02032
86920.0000    0.85495
86960.0000    0.83433
87000.0000   -0.05704
87040.0000    0.34887
87080.0000    1.27695
87120.0000    0.98452
87160.0000    0.92391
87200.0000    1.10269
87240.0000   -0.37307
87280.0000    0.17745
87320.0000    0.19721
87360.0000    0.68816
87400.0000    0.19926
87440.0000   -0.17854
87480.0000   -0.07984
87520.0000   -0.66957
87560.0000   -0.55443
87600.0000    0.27048
87640.0000    0.07489
87680.0000    1.28530
87720.0000    1.41017
87760.0000    1.02706
87800.0000    1.39763
87840.0000    1.11315
87880.0000    0.88061
87920.0000    0.36135
87960.0000    0.99670
88000.0000    0.89882
88040.0000    0.89444
88080.0000    0.39689
88120.0000    1.24209
88160.0000    0.93388
88200.0000    1.90432
88240.0000    0.19570
88280.0000    1.21111
88320.0000    1.11101
88360.0000    0.50068
88400.0000    1.02037
88440.0000    0.45373
88480.0000    1.34156
88520.0000    1.14074
88560.0000    0.68550
88600.0000    1.20137
88640.0000    0.55092
88680.0000    0.88346
88720.0000    0.68018
88760.0000    0.72663
88800.0000    0.81941
88840.0000    0.61016
88880.0000    0.74776
88920.0000    1.59017
88960.0000    1.39237
89000.0000    1.17794
89040.0000    1.05464
89080.0000    0.54150
89120.0000    0.53503
89160.0000    1.11660
89200.0000    1.76678
89240.0000    1.90342
89280.0000    1.39177
89320.0000    1.46463
89360.0000    0.52939
89400.0000    1.72874
89440.0000    1.66767
89480.0000    1.22012
89520.0000    1.37071
89560.0000    1.46377
89600.0000    2.05770
89640.0000    0.78530
89680.0000    1.16174
89720.0000    1.25724
89760.0000    1.06809
89800.0000    1.50075
89840.0000    0.97147
89880.0000    0.97929
89920.0000    1.37631
89960.0000    1.18019
90000.0000    1.05753
90040.0000    1.77734
90080.0000    1.52665
90120.0000    1.20533
90160.0000    0.95163
90200.0000    1.00352
90240.0000    0.49231
90280.0000    0.89502
90320.0000    0.30443
90360.0000    1.69043
90400.0000    0.34582
90440.0000    1.12662
90480.0000    0.73725
90520.0000    1.30899
90560.0000    0.30499
90600.0000    1.38645
90640.0000    0.23269
90680.0000    0.67411
90720.0000    0.48251
90760.0000    0.37134
90800.0000    0.73468
90840.0000    0.55085
90880.0000    0.78863
90920.0000    0.74090
90960.0000    1.29903
91000.0000    0.94655
91040.0000    0.76024
91080.0000    0.22280
91120.0000    0.35485
91160.0000    0.34567
91200.0000    0.35479
91240.0000    0.51227
91280.0000    1.04698
91320.0000    1.02249
91360.0000    1.00899
91400.0000    0.46143
91440.0000    0.95918
91480.0000    0.43053
91520.0000    1.18371
91560.0000    1.18728
91600.0000    1.01743
91640.0000    1.65284
91680.0000    1.22606
91720.0000    0.97367
91760.0000    1.66374
91800.0000    1.70256
91840.0000    1.63301
91880.0000    2.09377
91920.0000    1.94206
91960.0000    1.21752
92000.0000    0.58614
92040.0000    1.58737
92080.0000    1.31435
92120.0000    1.97645
92160.0000    1.56875
92200.0000    1.01484
92240.0000    1.29434
92280.0000    1.28951
92320.0000    1.19007
92360.0000    0.34741
92400.0000    1.35600
92440.0000    0.67778
92480.0000    1.29596
92520.0000    0.35426
92560.0000    0.63425
92600.0000    1.68424
92640.0000    0.40456
92680.0000    0.37874
92720.0000    0.75634
92760.0000   -0.25284
92800.0000    1.04371
92840.0000    0.43395
92880.0000    0.21316
92920.0000    0.09533
92960.0000    0.19824
93000.0000    0.42540
93040.0000    0.41054
93080.0000    0.86341
93120.0000    1.02037
93160.0000    0.24457
93200.0000   -0.36099
93240.0000    0.65579
93280.0000    0.19716
93320.0000    0.82338
93360.0000    0.45715
93400.0000    0.23309
93440.0000   -0.32773
93480.0000   -0.07716
93520.0000    0.36982
93560.0000    0.69330
93600.0000    0.36953
93640.0000    1.26073
93680.0000    0.48200
93720.0000    0.88357
93760.0000    0.74631
93800.0000    1.00395
93840.0000    0.25881
93880.0000    0.52971
93920.0000    0.76243
93960.0000    0.70982
94000.0000    0.95623
94040.0000    0.98258
94080.0000    0.58095
94120.0000   -0.11379
94160.0000    0.67525
94200.0000    0.52649
94240.0000    1.66687
94280.0000    1.24363
94320.0000    0.44457
94360.0000    1.10063
94400.0000    0.85922
94440.0000    0.98205
94480.0000    0.88148
94520.0000    0.18698
94560.0000    0.29553
94600.0000    0.83760
94640.0000    0.60908
94680.0000    1.05368
94720.0000    0.86422
94760.0000    0.54127
94800.0000    0.25927
94840.0000   -0.27506
94880.0000    0.59291
94920.0000    0.12441
94960.0000    0.27879
95000.0000   -0.06818
95040.0000   -0.63641
95080.0000   -0.58267
95120.0000   -0.20738
95160.0000   -0.04832
95200.0000   -0.01507
95240.0000    0.52006
95280.0000    0.84839
95320.0000    0.52062
95360.0000    0.21271
95400.0000   -0.65661
95440.0000   -0.70567
95480.0000   -0.15399
95520.0000   -0.27433
95560.0000   -0.32604
95600.0000    0.39218
95640.0000   -0.21683
95680.0000   -0.30882
95720.0000    0.49303
95760.0000    0.23538
95800.0000    0.17663
95840.0000   -0.11466
95880.0000    0.08276
95920.0000    0.86593
95960.0000    0.84580
96000.0000    0.36106
96040.0000    0.60786
96080.0000    0.17067
96120.0000    0.79794
96160.0000    0.29774
96200.0000    0.68430
96240.0000    0.60703
96280.0000   -0.42514
96320.0000   -1.17352
96360.0000    0.44093
96400.0000    0.80216
96440.0000    0.76695
96480.0000    0.57334
96520.0000    0.25188
96560.0000    0.37017
96600.0000   -0.34702
96640.0000    0.59368
96680.0000   -0.32456
96720.0000    0.05023
96760.0000    0.97882
96800.0000    0.08219
96840.0000   -0.87140
96880.0000   -1.03914
96920.0000   -1.57794
96960.0000   -0.60915
97000.0000   -0.54259
97040.0000    0.26984
97080.0000    0.18508
97120.0000   -0.13172
97160.0000   -0.67079
97200.0000    0.57937
97240.0000   -0.10793
97280.0000    0.09059
97320.0000    0.30673
97360.0000    1.09169
97400.0000    0.86958
97440.0000    1.14352
97480.0000    0.14614
97520.0000    0.65421
97560.0000    1.45725
97600.0000    0.33388
97640.0000    0.64691
97680.0000    1.60738
97720.0000    0.72191
97760.0000    0.51292
97800.0000    0.49907
97840.0000    0.35545
97880.0000   -0.25311
97920.0000    0.10294
97960.0000   -0.37133
98000.0000    0.78799
98040.0000    0.56324
98080.0000    0.38103
98120.0000    0.75453
98160.0000    1.02294
98200.0000    1.55827
98240.0000    0.90570
98280.0000    0.68073
98320.0000    0.77386
98360.0000    0.73666
98400.0000    0.64791
98440.0000    1.03086
98480.0000    0.53788
98520.0000    0.32342
98560.0000   -0.21358
98600.0000   -0.31387
98640.0000    0.50891
98680.0000   -0.16601
98720.0000    0.45784
98760.0000   -0.02254
98800.0000    0.18945
98840.0000   -0.56664
98880.0000    0.21160
98920.0000    0.84921
98960.0000   -0.09309
99000.0000   -0.06710
99040.0000   -0.58729
99080.0000   -0.06665
99120.0000    0.13715
99160.0000   -0.55749
99200.0000    0.31821
99240.0000    0.33311
99280.0000    0.33800
99320.0000    0.35177
99360.0000    0.19180
99400.0000    0.83437
99440.0000   -0.08038
99480.0000   -0.03612
99520.0000   -0.55663
99560.0000    0.58818
99600.0000    0.21467
99640.0000    0.02193
99680.0000   -0.05110
99720.0000   -0.12706
99760.0000    0.25376
99800.0000    0.12557
99840.0000   -0.10801
99880.0000   -0.24479
99920.0000    0.23679
99960.0000    0.42621
100000.0000    0.58189
100040.0000    0.63087
100080.0000    0.30165
100120.0000    0.23179
100160.0000    0.59697
100200.0000   -0.12956
100240.0000   -0.19974
100280.0000   -0.11891
100320.0000    0.85020
100360.0000    0.06599
100400.0000    0.13140
100440.0000   -0.06658
100480.0000   -0.50826
100520.0000   -0.07465
100560.0000    0.10046
100600.0000   -0.94831
100640.0000   -0.12960
100680.0000   -0.15997
100720.0000   -0.75518
100760.0000   -0.21620
100800.0000    0.10154
100840.0000    0.51447
100880.0000    1.11252
100920.0000   -0.42879
100960.0000    0.18984
101000.0000    0.57088
101040.0000    0.64920
101080.0000    0.31492
101120.0000    0.74372
101160.0000    0.36566
101200.0000    0.60485
101240.0000    0.70524
101280.0000    1.26918
101320.0000    0.31718
101360.0000    0.95568
101400.0000    0.64406
101440.0000    1.34833
101480.0000    1.28291
101520.0000    1.10780
101560.0000    0.87642
101600.0000    1.21327
101640.0000    0.84317
101680.0000    0.76124
101720.0000   -0.07543
101760.0000    0.17119
101800.0000    0.76316
101840.0000    0.49088
101880.0000    0.40435
101920.0000    0.39317
101960.0000    0.81305
102000.0000    0.54714
102040.0000    0.22910
102080.0000    0.09842
102120.0000    0.59017
102160.0000    0.91628
102200.0000    0.52481
102240.0000   -0.07860
102280.0000    0.43262
102320.0000    0.91419
102360.0000    0.76553
102400.0000    0.67187
102440.0000    0.90188
102480.0000    0.63990
102520.0000    0.53415
102560.0000    0.83521
102600.0000    0.69561
102640.0000    0.39294
102680.0000    0.68290
102720.0000    0.78465
102760.0000    0.43710
102800.0000    0.64771
102840.0000   -0.58022
102880.0000    0.60318
102920.0000    1.00792
102960.0000    0.38028
103000.0000   -0.29889
103040.0000   -0.25351
103080.0000   -0.19246
103120.0000   -0.62654
103160.0000   -0.83734
103200.0000   -0.03343
103240.0000    0.49144
103280.0000    0.69677
103320.0000   -0.19769
103360.0000   -0.52528
103400.0000    0.70040
103440.0000    0.62274
103480.0000    0.90185
103520.0000    0.02509
103560.0000    1.41529
103600.0000    0.53335
103640.0000   -0.14119
103680.0000   -0.16140
103720.0000    0.36720
103760.0000    1.07900
103800.0000    0.03210
103840.0000    0.32140
103880.0000    0.63761
103920.0000    0.20300
103960.0000   -0.67887
104000.0000   -1.50096
104040.0000   -0.12650
104080.0000   -0.38462
104120.0000   -0.30656
104160.0000    0.15932
104200.0000   -0.13449
104240.0000    0.00099
104280.0000    0.09632
104320.0000    0.86477
104360.0000    0.40104
104400.0000    0.97355
104440.0000    0.38818
104480.0000    0.83604
104520.0000   -0.16464
104560.0000   -0.99763
104600.0000   -0.06981
104640.0000   -0.04833
104680.0000   -0.22154
104720.0000   -0.37738
104760.0000    0.47454
104800.0000    0.20596
104840.0000    0.57088
104880.0000    0.62533
104920.0000    1.01061
104960.0000    1.14346
105000.0000   -0.51921
105040.0000   -0.07015
105080.0000    0.27422
105120.0000    0.17579
105160.0000    0.27937
105200.0000    0.11382
105240.0000    0.49563
105280.0000    0.13945
105320.0000   -0.34252
105360.0000   -0.07786
105400.0000   -0.47995
105440.0000   -0.23451
105480.0000   -0.41208
105520.0000   -0.64502
105560.0000    0.10300
105600.0000   -0.23122
105640.0000    0.45912
105680.0000    0.46470
105720.0000    0.16317
105760.0000   -0.36788
105800.0000   -0.40009
105840.0000   -0.47369
105880.0000   -0.12700
105920.0000    0.25501
105960.0000   -0.17469
106000.0000   -0.11291
106040.0000    0.28340
106080.0000   -0.42127
106120.0000   -0.14219
106160.0000   -0.09993
106200.0000    0.60414
106240.0000    0.03481
106280.0000   -0.34985
106320.0000   -0.09080
106360.0000    0.83883
106400.0000    0.78307
106440.0000    0.29060
106480.0000    0.12340
106520.0000   -0.07803
106560.0000    0.66042
106600.0000   -0.06736
106640.0000   -0.11426
106680.0000   -0.11631
106720.0000    0.10456
106760.0000   -0.12371
106800.0000   -0.06351
106840.0000   -0.88295
106880.0000    0.43328
106920.0000   -0.07244
106960.0000    0.13795
107000.0000    0.30714
107040.0000    1.08522
107080.0000    0.06657
107120.0000    0.89791
107160.0000    0.21623
107200.0000   -0.82126
107240.0000   -0.06345
107280.0000   -0.02961
107320.0000    0.85812
107360.0000    0.61077
107400.0000    1.16786
107440.0000    0.22486
107480.0000    0.19978
107520.0000    0.45719
107560.0000   -0.50041
107600.0000   -0.22794
107640.0000   -0.26412
107680.0000   -0.21955
107720.0000   -0.11575
107760.0000    0.01028
107800.0000    0.14087
107840.0000   -0.52212
107880.0000    0.09425
107920.0000    0.44993
107960.0000   -0.80001
108000.0000   -0.16299
108040.0000    0.09304
108080.0000   -0.05563
108120.0000    0.14164
108160.0000   -0.03566
108200.0000    1.17200
108240.0000    0.99124
108280.0000   -0.30983
108320.0000   -0.17080
108360.0000   -0.11225
108400.0000    0.08905
108440.0000    0.10371
108480.0000    0.10221
108520.0000    0.47689
108560.0000    0.55723
108600.0000    0.49265
108640.0000    0.55334
108680.0000    0.42149
108720.0000    0.74605
108760.0000    0.13827
108800.0000    0.67203
108840.0000    0.60146
108880.0000    0.18873
108920.0000   -0.10118
108960.0000    0.95603
109000.0000    0.49947
109040.0000    0.63550
109080.0000    0.60429
109120.0000    1.54377
109160.0000    0.74791
109200.0000    0.16751
109240.0000    0.43754
109280.0000    0.30063
109320.0000    0.87093
109360.0000    0.23490
109400.0000    0.88677
109440.0000   -0.53315
109480.0000   -0.39641
109520.0000    0.38526
109560.0000    0.25107
109600.0000    1.39049
109640.0000    1.00649
109680.0000    1.09367
109720.0000    1.17252
109760.0000    0.80200
109800.0000    0.19151
109840.0000    0.33671
109880.0000    0.50510
109920.0000    1.48072
109960.0000    0.64865
110000.0000    1.21533
110040.0000    1.19800
110080.0000    0.67108
110120.0000    0.87982
110160.0000    0.60298
110200.0000    1.17474
110240.0000    0.29816
110280.0000    0.52455
110320.0000    0.45384
110360.0000    0.73239
110400.0000    0.66379
110440.0000   -0.36709
110480.0000    0.60210
110520.0000    0.53083
110560.0000   -0.15860
110600.0000   -0.09877
110640.0000   -0.22471
110680.0000   -0.27984
110720.0000    0.75005
110760.0000    0.77510
110800.0000    0.21016
110840.0000    0.38903
110880.0000   -0.18676
110920.0000    0.88878
110960.0000    0.99441
111000.0000    1.09253
111040.0000    1.12914
111080.0000    0.40926
111120.0000    1.10758
111160.0000    1.11299
111200.0000    0.13284
111240.0000    0.61130
111280.0000   -0.11440
111320.0000    0.70284
111360.0000    0.22345
111400.0000    0.02171
111440.0000    0.95849
111480.0000    0.69613
111520.0000    1.21022
111560.0000    0.93050
111600.0000    1.00233
111640.0000    0.85293
111680.0000    0.67763
111720.0000    0.93951
111760.0000    0.59148
111800.0000    0.18219
111840.0000    0.24037
111880.0000   -0.11027
111920.0000    0.19550
111960.0000    0.27003
112000.0000    0.30188
112040.0000    0.56328
112080.0000    0.61790
112120.0000    0.38985
112160.0000    0.51666
112200.0000    0.59270
112240.0000    0.12585
112280.0000    1.15216
112320.0000    0.32432
112360.0000    0.32151
112400.0000   -0.07601
112440.0000    0.63104
112480.0000    0.04302
112520.0000   -0.01369
112560.0000   -0.01496
112600.0000    0.01084
112640.0000   -0.16164
112680.0000   -0.44860
112720.0000    0.29216
112760.0000    0.03414
112800.0000   -0.60861
112840.0000   -0.04285
112880.0000   -0.06066
112920.0000   -0.11589
112960.0000    0.25217
113000.0000    0.22218
113040.0000    0.16442
113080.0000   -0.16121
113120.0000    0.78810
113160.0000    0.76244
113200.0000    1.46623
113240.0000    0.38015
113280.0000    0.37017
113320.0000    0.69878
113360.0000    0.07517
113400.0000   -0.44279
113440.0000   -0.49201
113480.0000   -0.17447
113520.0000    0.44954
113560.0000   -0.18605
113600.0000   -1.21970
113640.0000   -1.11666
113680.0000   -0.48146
113720.0000    0.48765
113760.0000    0.32914
113800.0000   -0.09494
113840.0000   -0.21012
113880.0000   -0.40639
113920.0000   -0.20423
113960.0000   -0.65370
114000.0000    0.50696
114040.0000    0.36770
114080.0000    0.00953
114120.0000    0.16190
114160.0000   -0.21189
114200.0000   -0.07502
114240.0000    0.13268
114280.0000    0.03237
114320.0000    0.42269
114360.0000    0.47058
114400.0000    0.18575
114440.0000    0.66495
114480.0000    0.59915
114520.0000    0.57652
114560.0000    0.68151
114600.0000    1.67511
114640.0000    1.37510
114680.0000    0.57364
114720.0000    0.17707
114760.0000    0.96207
114800.0000    0.50656
114840.0000    0.78393
114880.0000    0.88649
114920.0000    1.72393
114960.0000    1.53054
115000.0000    0.87094
115040.0000    0.53769
115080.0000    0.01636
115120.0000    0.94360
115160.0000    0.44688
115200.0000    0.54726
115240.0000    1.33402
115280.0000    0.31711
115320.0000   -0.23341
115360.0000   -0.43587
115400.0000    0.82781
115440.0000    0.96157
115480.0000    0.50102
115520.0000    0.54752
115560.0000   -0.65389
115600.0000    0.30300
115640.0000    0.70187
115680.0000   -0.04897
115720.0000   -0.73285
115760.0000   -0.28219
115800.0000   -0.05297
115840.0000   -0.17541
115880.0000    0.09279
115920.0000   -0.34731
115960.0000   -0.12521
116000.0000    0.63525
116040.0000    0.20518
116080.0000   -0.32377
116120.0000    0.43957
116160.0000   -0.17859
116200.0000    0.19439
116240.0000    0.16035
116280.0000    0.49933
116320.0000    0.53191
116360.0000    0.58149
116400.0000   -0.55107
116440.0000   -0.34916
116480.0000    0.44776
116520.0000    0.48963
116560.0000    0.00303
116600.0000   -0.32435
116640.0000   -0.69735
116680.0000    0.33470
116720.0000   -0.58747
116760.0000    0.04334
116800.0000    0.14609
116840.0000   -0.44741
116880.0000    0.50824
116920.0000    0.33753
116960.0000    1.29711
117000.0000    0.20350
117040.0000    0.34627
117080.0000    0.37744
117120.0000    0.62727
117160.0000    0.88515
117200.0000    0.68549
117240.0000    1.40402
117280.0000   -0.12898
117320.0000    0.08437
117360.0000    0.76269
117400.0000    0.72271
117440.0000    0.82454
117480.0000   -0.19259
117520.0000    0.11411
117560.0000    0.10214
117600.0000    0.82266
117640.0000    0.55528
117680.0000    0.35597
117720.0000    0.41315
117760.0000   -0.33644
117800.0000   -0.27352
117840.0000   -0.08032
117880.0000    0.28201
117920.0000    0.31462
117960.0000    0.77439
118000.0000    0.64108
118040.0000    0.49570
118080.0000    0.51839
118120.0000    0.58515
118160.0000    0.51496
118200.0000    1.06629
118240.0000    1.32783
118280.0000    1.51350
118320.0000    0.53168
118360.0000    0.53734
118400.0000    0.49544
118440.0000    0.52633
118480.0000    0.24103
118520.0000    1.21230
118560.0000    1.02074
118600.0000    1.13465
118640.0000    1.95922
118680.0000    1.15442
118720.0000    0.68615
118760.0000    0.48858
118800.0000    0.30030
118840.0000    0.32126
118880.0000    0.54520
118920.0000    0.04127
118960.0000    0.32888
119000.0000   -0.02707
119040.0000    0.16876
119080.0000   -0.04995
119120.0000    0.31148
119160.0000    0.34263
119200.0000    1.55908
119240.0000    0.92148
119280.0000    1.10025
119320.0000    0.03165
119360.0000    0.35361
119400.0000    0.01010
119440.0000    1.03917
119480.0000    0.78908
119520.0000    0.01834
119560.0000    0.66989
119600.0000    0.23681
119640.0000    0.46238
119680.0000    1.49765
119720.0000    0.84038
119760.0000    1.53393
119800.0000    0.09428
119840.0000   -0.16655
119880.0000    0.52188
119920.0000   -0.41249
119960.0000    0.18161
120000.0000   -0.19618
120040.0000    0.33497
120080.0000    0.06590
120120.0000    0.27942
120160.0000   -0.26855
120200.0000   -0.25661
120240.0000   -0.83437
120280.0000   -0.77737
120320.0000    0.20208
120360.0000   -0.23303
120400.0000    0.24677
120440.0000   -0.93906
120480.0000   -0.84058
120520.0000   -0.11371
120560.0000   -0.19766
120600.0000   -0.97184
120640.0000   -0.80711
120680.0000    0.03384
120720.0000   -1.00928
120760.0000   -0.28087
120800.0000   -0.34935
120840.0000   -0.62392
120880.0000    0.42856
120920.0000    0.51193
120960.0000    0.71782
121000.0000    0.06225
121040.0000    0.31174
121080.0000   -0.31628
121120.0000   -0.04120
121160.0000    0.25436
121200.0000    0.17732
121240.0000    0.66351
121280.0000    0.58187
121320.0000    0.90554
121360.0000    0.23469
121400.0000    0.51897
121440.0000   -0.01504
121480.0000   -0.50716
121520.0000   -0.06292
121560.0000    0.52846
121600.0000    0.43247
121640.0000    0.45701
121680.0000   -0.18960
121720.0000   -0.23110
121760.0000   -0.05481
121800.0000   -0.41590
121840.0000    0.30599
121880.0000   -0.59686
121920.0000   -0.96257
121960.0000   -0.67590
122000.0000   -0.67295
122040.0000    0.08180
122080.0000    0.00157
122120.0000   -0.29311
122160.0000    0.12618
122200.0000   -0.33764
122240.0000   -0.40083
122280.0000   -0.48959
122320.0000   -1.03586
122360.0000   -0.80184
122400.0000    0.11685
122440.0000   -0.54915
122480.0000   -0.18233
122520.0000   -0.54579
122560.0000   -0.30356
122600.0000   -0.14204
122640.0000    0.49867
122680.0000    0.13213
122720.0000   -0.59082
122760.0000    0.51079
122800.0000    1.09009
122840.0000    0.61219
122880.0000    0.81292
122920.0000    0.45650
122960.0000    0.80962
123000.0000    0.80139
123040.0000    0.47667
123080.0000    0.35758
123120.0000    0.70268
123160.0000    0.08231
123200.0000    0.07265
123240.0000    0.03108
123280.0000    0.25116
123320.0000    0.91503
123360.0000    0.55333
123400.0000    0.88179
123440.0000    1.26796
123480.0000    0.81370
123520.0000    0.89113
123560.0000    0.31559
123600.0000    0.24721
123640.0000    1.11554
123680.0000    0.89550
123720.0000    0.96925
123760.0000    0.59644
123800.0000    0.20059
123840.0000    0.45737
123880.0000    0.37563
123920.0000   -0.12314
123960.0000    0.39041
124000.0000    0.48540
124040.0000    0.21577
124080.0000    0.54951
124120.0000    0.67248
124160.0000    0.73684
124200.0000    0.11414
124240.0000   -0.79398
124280.0000   -0.60083
124320.0000   -0.08242
124360.0000    0.09152
124400.0000   -0.42341
124440.0000   -0.55984
124480.0000   -0.23678
124520.0000    0.36574
124560.0000   -0.15071
124600.0000    0.61071
124640.0000   -0.09777
124680.0000   -0.29881
124720.0000    0.09711
124760.0000   -0.24340
124800.0000   -0.26107
124840.0000    0.16585
124880.0000    0.00902
124920.0000    0.22902
124960.0000    0.58510
125000.0000    0.28627
125040.0000    1.18291
125080.0000    0.11070
125120.0000    1.18676
125160.0000    0.78864
125200.0000    0.72995
125240.0000    1.06762
125280.0000    0.36678
125320.0000    0.87112
125360.0000    1.00874
125400.0000    0.27055
125440.0000    0.23380
125480.0000    0.42894
125520.0000    0.26266
125560.0000    0.21769
125600.0000    0.47419
125640.0000    0.62796
125680.0000   -0.43719
125720.0000    0.25203
125760.0000   -0.44356
125800.0000    1.02250
125840.0000    0.66645
125880.0000    0.92376
125920.0000    0.86412
125960.0000    0.89747
126000.0000    0.13960
126040.0000   -0.04922
126080.0000    0.23865
126120.0000    0.27018
126160.0000    0.41066
126200.0000    0.40272
126240.0000   -0.13649
126280.0000   -0.19550
126320.0000   -0.37724
126360.0000    0.07303
126400.0000   -0.50720
126440.0000    0.68059
126480.0000    0.97708
126520.0000    0.52227
126560.0000    0.87070
126600.0000    0.75645
126640.0000    0.88902
126680.0000    1.01880
126720.0000    0.83691
126760.0000   -0.54638
126800.0000   -0.23066
126840.0000    0.84472
126880.0000    0.98015
126920.0000    0.75826
126960.0000    1.10418
127000.0000    0.16611
127040.0000    0.21023
127080.0000    0.47337
127120.0000    0.36833
127160.0000    0.00754
127200.0000    0.82424
127240.0000    0.55198
127280.0000    0.14449
127320.0000    0.18073
127360.0000   -0.07430
127400.0000    0.88336
127440.0000   -0.00382
127480.0000    0.56404
127520.0000    0.69239
127560.0000    0.56416
127600.0000    0.15594
127640.0000    0.26931
127680.0000    0.53565
127720.0000    0.38283
127760.0000    0.27294
127800.0000   -0.02571
127840.0000   -0.28612
127880.0000    0.46947
127920.0000    0.89654
127960.0000    0.55361
128000.0000    0.35140
128040.0000    1.13515
128080.0000    1.36398
128120.0000    0.09354
128160.0000    0.60468
128200.0000    0.73950
128240.0000    0.56994
128280.0000    0.62309
128320.0000    0.31152
128360.0000    0.58950
128400.0000    0.26483
128440.0000    0.84495
128480.0000    0.18673
128520.0000    0.12169
128560.0000    0.65964
128600.0000   -0.11462
128640.0000    0.50338
128680.0000   -0.27983
128720.0000    0.02604
128760.0000    0.36242
128800.0000    0.07681
128840.0000   -0.26433
128880.0000   -0.03106
128920.0000    0.86149
128960.0000    0.72590
129000.0000    0.60131
129040.0000    0.73803
129080.0000    0.45383
129120.0000   -0.41309
129160.0000    0.59180
129200.0000   -0.36053
129240.0000    0.09827
129280.0000    0.05590
129320.0000    0.25777
129360.0000    1.01236
129400.0000    0.08837
129440.0000    0.42435
129480.0000    0.53867
129520.0000    0.47996
129560.0000    0.79235
129600.0000    0.63858
129640.0000    0.35140
129680.0000    0.30651
129720.0000   -0.16813
129760.0000    0.62480
129800.0000    0.11649
129840.0000    0.28659
129880.0000    0.06594
129920.0000   -0.43165
129960.0000    0.05815
130000.0000    0.34915
130040.0000    0.27586
130080.0000    0.15670
130120.0000    0.66288
130160.0000    0.20519
130200.0000    0.24947
130240.0000   -0.00878
130280.0000   -0.00279
130320.0000    0.07930
130360.0000    0.32679
130400.0000    0.16190
130440.0000    0.92499
130480.0000   -0.32753
130520.0000    0.31022
130560.0000    0.52140
130600.0000    0.25385
130640.0000    0.68822
130680.0000   -0.36551
130720.0000   -0.21063
130760.0000    0.51455
130800.0000    0.99558
130840.0000    0.20378
130880.0000    0.21322
130920.0000    0.50582
130960.0000    0.14285
131000.0000    0.26501
131040.0000    0.02744
131080.0000    0.15913
131120.0000    0.27050
131160.0000    1.27771
131200.0000    0.14171
131240.0000    1.15583
131280.0000    1.13725
131320.0000    1.42622
131360.0000    1.21386
131400.0000    2.21464
131440.0000    1.43074
131480.0000    1.72044
131520.0000    1.30449
131560.0000    0.41895
131600.0000    1.02930
131640.0000    0.59035
131680.0000    0.89252
131720.0000    0.71955
131760.0000    0.69360
131800.0000    0.26075
131840.0000    0.29239
131880.0000   -0.13023
131920.0000    0.15235
131960.0000    1.11923
132000.0000    0.69566
132040.0000    0.78571
132080.0000    0.71191
132120.0000    1.45747
132160.0000    1.81209
132200.0000    0.16710
132240.0000    0.87653
132280.0000    0.61663
132320.0000    1.58308
132360.0000    0.54770
132400.0000    1.79186
132440.0000    0.61831
132480.0000    1.04270
132520.0000    0.74294
132560.0000    0.53429
132600.0000    0.33026
132640.0000    0.37723
132680.0000   -0.20425
132720.0000    0.30497
132760.0000    0.11256
132800.0000    0.39638
132840.0000    0.92270
132880.0000   -0.47469
132920.0000    0.42815
132960.0000    0.35589
133000.0000   -0.29614
133040.0000   -0.05766
133080.0000    0.21222
133120.0000    0.12333
133160.0000    1.32605
133200.0000    0.76805
133240.0000    0.32479
133280.0000    0.48423
133320.0000    0.03203
133360.0000   -0.05691
133400.0000    0.67355
133440.0000    0.74271
133480.0000    0.56672
133520.0000    0.83842
133560.0000    0.96506
133600.0000    0.95544
133640.0000    0.50984
133680.0000    0.78312
133720.0000    0.77344
133760.0000    2.29539
133800.0000    1.38020
133840.0000    1.05685
133880.0000    1.13160
133920.0000    1.25778
133960.0000    2.38174
134000.0000    0.72438
134040.0000    0.65323
134080.0000    0.33510
134120.0000    0.71690
134160.0000   -0.52498
134200.0000   -0.03813
134240.0000    0.56398
134280.0000   -0.88582
134320.0000    0.37411
134360.0000   -0.20895
134400.0000    0.11781
134440.0000   -0.14321
134480.0000    0.37657
134520.0000    0.67936
134560.0000    1.33307
134600.0000    1.11987
134640.0000    0.89233
134680.0000    0.35545
134720.0000    1.01040
134760.0000    0.90473
134800.0000    1.50111
134840.0000    0.93934
134880.0000    0.99968
134920.0000    0.97785
134960.0000    0.94576
135000.0000    0.68845
135040.0000    1.51089
135080.0000    1.58710
135120.0000    1.31859
135160.0000    1.28877
135200.0000    1.44049
135240.0000    1.36258
135280.0000    1.80608
135320.0000    1.87944
135360.0000    1.48721
135400.0000    1.16462
135440.0000    0.65200
135480.0000    0.51122
135520.0000    0.36295
135560.0000   -0.07110
135600.0000   -0.29511
135640.0000   -0.19739
135680.0000    0.38383
135720.0000    0.79055
135760.0000    0.28466
135800.0000    0.38940
135840.0000    0.70349
135880.0000   -0.33306
135920.0000   -0.62219
135960.0000    0.47958
136000.0000    0.55112
136040.0000   -0.34476
136080.0000    0.40646
136120.0000   -0.25748
136160.0000    0.22833
136200.0000    0.60402
136240.0000    0.63617
136280.0000    1.12885
136320.0000    0.79323
136360.0000    0.59490
136400.0000    1.25334
136440.0000    0.11694
136480.0000   -0.26574
136520.0000   -0.30525
136560.0000    0.37631
136600.0000   -0.06225
136640.0000    0.03212
136680.0000   -0.20584
136720.0000    0.33482
136760.0000    1.55886
136800.0000    0.99165
136840.0000    1.06835
136880.0000    0.16241
136920.0000    0.49796
136960.0000   -0.76179
137000.0000   -0.34457
137040.0000   -0.00084
137080.0000    0.46128
137120.0000    0.69760
137160.0000    0.99196
137200.0000    0.60927
137240.0000    0.35345
137280.0000    1.06947
137320.0000    1.17732
137360.0000    0.24700
137400.0000    0.96568
137440.0000    1.51887
137480.0000    0.34450
137520.0000    0.76952
137560.0000    0.68314
137600.0000    0.90642
137640.0000    0.89109
137680.0000    0.10219
137720.0000   -0.43267
137760.0000    0.88178
137800.0000    0.77003
137840.0000    0.48884
137880.0000   -0.48454
137920.0000   -0.30509
137960.0000   -0.61742
138000.0000    0.63289
138040.0000    0.53778
138080.0000    0.65811
138120.0000    0.29554
138160.0000    0.68403
138200.0000    0.44687
138240.0000   -0.34872
138280.0000    0.18780
138320.0000    0.28191
138360.0000    0.27012
138400.0000    0.21564
138440.0000    1.05944
138480.0000    0.43978
138520.0000   -0.18163
138560.0000    0.18607
138600.0000    0.03490
138640.0000    1.23432
138680.0000    0.29529
138720.0000    1.30549
138760.0000    0.88345
138800.0000    0.73455
138840.0000    0.97993
138880.0000    0.75098
138920.0000    0.72424
138960.0000    1.44927
139000.0000    0.96876
139040.0000    0.72035
139080.0000    0.54591
139120.0000    1.14575
139160.0000    1.02866
139200.0000    1.71117
139240.0000    1.69262
139280.0000    0.90718
139320.0000    0.47237
139360.0000    1.00600
139400.0000    1.01923
139440.0000    1.00890
139480.0000    0.62782
139520.0000    0.52457
139560.0000    1.41196
139600.0000    0.72017
139640.0000    1.55143
139680.0000    1.17530
139720.0000    0.64185
139760.0000    1.08198
139800.0000    0.78651
139840.0000    0.58033
139880.0000    0.72959
139920.0000    0.77093
139960.0000    0.80376
140000.0000    0.74346
140040.0000    1.00504
140080.0000    0.59768
140120.0000    0.94908
140160.0000    0.91161
140200.0000    0.89614
140240.0000    1.34327
140280.0000    1.30573
140320.0000    2.00158
140360.0000    1.73749
140400.0000    0.57579
140440.0000    1.05283
140480.0000    1.42646
140520.0000    1.08456
140560.0000    1.42233
140600.0000    0.83036
140640.0000    0.88978
140680.0000    1.10760
140720.0000    1.26908
140760.0000    0.92496
140800.0000    1.57270
140840.0000    1.54868
140880.0000    1.39332
140920.0000    1.61077
140960.0000    0.88115
141000.0000    1.39238
141040.0000    0.74868
141080.0000    0.85212
141120.0000    1.51776
141160.0000    1.03431
141200.0000    1.50258
141240.0000    1.33109
141280.0000    0.98302
141320.0000    1.83784
141360.0000    1.62437
141400.0000    1.74808
141440.0000    1.08670
141480.0000    1.33625
141520.0000    0.98110
141560.0000    1.30604
141600.0000    1.89132
141640.0000    1.55522
141680.0000    1.28517
141720.0000    1.79360
141760.0000    1.85262
141800.0000    1.67542
141840.0000    2.03155
141880.0000    1.20407
141920.0000    1.79845
141960.0000    1.33981
142000.0000    1.91479
142040.0000    1.66390
142080.0000    1.96503
142120.0000    0.99079
142160.0000    0.94275
142200.0000    0.72472
142240.0000    0.88708
142280.0000    1.15499
142320.0000    1.65297
142360.0000    1.53283
142400.0000    1.33048
142440.0000    1.37905
142480.0000    1.12608
142520.0000    1.54362
142560.0000    1.06276
142600.0000    1.62500
142640.0000    1.46837
142680.0000    0.86764
142720.0000    0.87998
142760.0000    0.47476
142800.0000    0.51341
142840.0000    1.13696
142880.0000    1.31458
142920.0000    0.75070
142960.0000    1.34355
143000.0000    1.66292
143040.0000    1.26357
143080.0000    1.65171
143120.0000    1.24584
143160.0000    1.56012
143200.0000    1.70102
143240.0000    1.74257
143280.0000    1.60434
143320.0000    1.34279
143360.0000    1.67496
143400.0000    1.53286
143440.0000    1.35340
143480.0000    1.31916
143520.0000    1.89757
143560.0000    1.72136
143600.0000    1.09542
143640.0000    1.45504
143680.0000    1.83569
143720.0000    1.36679
143760.0000    1.53602
143800.0000    2.01636
143840.0000    1.65307
143880.0000    0.97029
143920.0000    1.60190
143960.0000    1.49650
144000.0000    1.23066
144040.0000    1.17992
144080.0000    1.73968
144120.0000    1.30432
144160.0000    1.06802
144200.0000    1.27791
144240.0000    1.31626
144280.0000    1.54053
144320.0000    1.52353
144360.0000    1.82680
144400.0000    1.49039
144440.0000    1.81430
144480.0000    0.86708
144520.0000    1.33397
144560.0000    1.41824
144600.0000    1.40059
144640.0000    1.53955
144680.0000    1.69800
144720.0000    1.65113
144760.0000    2.02497
144800.0000    1.73931
144840.0000    1.42579
144880.0000    0.98111
144920.0000    0.56448
144960.0000    1.15256
145000.0000    1.51126
145040.0000    0.46110
145080.0000    0.61919
145120.0000    0.73871
145160.0000    1.29355
145200.0000    1.24905
145240.0000    0.55790
145280.0000    0.53780
145320.0000    0.12098
145360.0000    0.19401
145400.0000    0.29079
145440.0000   -0.04391
145480.0000    0.99678
145520.0000    1.45496
145560.0000    1.07957
145600.0000    1.58158
145640.0000    0.38912
145680.0000    0.75294
145720.0000    1.93622
145760.0000    0.81928
145800.0000    1.47548
145840.0000    1.56619
145880.0000    1.71473
145920.0000    1.65248
145960.0000    1.17416
146000.0000    0.96188
146040.0000    1.15407
146080.0000    0.67446
146120.0000    1.39401
146160.0000    1.24259
146200.0000    1.20255
146240.0000    0.90311
146280.0000    0.39072
146320.0000    0.82581
146360.0000    1.15093
146400.0000    1.14670
146440.0000    0.46289
146480.0000    0.68571
146520.0000    0.79721
146560.0000    1.72627
146600.0000    0.40618
146640.0000    0.77547
146680.0000    0.19791
146720.0000    0.74891
146760.0000    0.92633
146800.0000    1.24752
146840.0000    1.42786
146880.0000    0.34491
146920.0000    0.06013
146960.0000    0.91936
147000.0000    0.74773
147040.0000    0.86976
147080.0000    1.25505
147120.0000    0.33894
147160.0000    0.59117
147200.0000   -0.05374
147240.0000    0.47453
147280.0000   -0.03814
147320.0000   -0.05905
147360.0000    0.05497
147400.0000   -0.32792
147440.0000    0.52339
147480.0000   -0.04318
147520.0000    0.23788
147560.0000    0.70575
147600.0000   -0.16105
147640.0000    0.69112
147680.0000    0.87205
147720.0000    0.06748
147760.0000    0.06306
147800.0000    0.76624
147840.0000    0.17063
147880.0000   -0.25568
147920.0000   -0.36860
147960.0000    0.25317
148000.0000    0.43526
148040.0000   -0.01224
148080.0000    0.51081
148120.0000    0.15539
148160.0000    0.97732
148200.0000    0.27942
148240.0000    0.29770
148280.0000    1.27316
148320.0000    1.04820
148360.0000    0.79895
148400.0000    0.88524
148440.0000    1.13158
148480.0000    0.58604
148520.0000    0.22182
148560.0000    0.68501
148600.0000    0.86220
148640.0000    1.40313
148680.0000    1.40744
148720.0000    0.32654
148760.0000    0.24080
148800.0000    0.92862
148840.0000    0.41976
148880.0000    0.82490
148920.0000   -0.07019
148960.0000    0.90765
149000.0000    0.62617
149040.0000    0.42475
149080.0000    0.26589
149120.0000   -0.01040
149160.0000    0.75219
149200.0000    0.62918
149240.0000    1.09101
149280.0000    1.02125
149320.0000    0.84230
149360.0000    0.92278
149400.0000    1.01552
149440.0000    1.08138
149480.0000    1.09994
149520.0000    0.87773
149560.0000    1.06611
149600.0000    0.96002
149640.0000    1.38644
149680.0000    1.40764
149720.0000    1.30464
149760.0000    0.98188
149800.0000    0.58283
149840.0000    1.41217
149880.0000    1.09633
149920.0000    0.64656
149960.0000    1.14539
150000.0000    0.92847
150040.0000    0.99700
150080.0000    0.61448
150120.0000    0.10292
150160.0000    0.55389
150200.0000    0.70428
150240.0000    0.42495
150280.0000    0.67279
150320.0000    0.78759
150360.0000    0.69233
150400.0000    0.26699
150440.0000    0.71185
150480.0000    0.75226
150520.0000    0.69799
150560.0000    0.28855
150600.0000    0.55247
150640.0000    0.52260
150680.0000    0.17564
150720.0000    0.12088
150760.0000   -0.14419
150800.0000    0.94101
150840.0000    0.58142
150880.0000   -0.34256
150920.0000   -0.03313
150960.0000   -0.54852
151000.0000   -0.96319
151040.0000   -1.15104
151080.0000   -0.43560
151120.0000   -0.22252
151160.0000   -0.81159
151200.0000    0.26881
151240.0000   -0.15116
151280.0000    0.19892
151320.0000    0.20227
151360.0000    0.23931
151400.0000   -0.26832
151440.0000    0.25228
151480.0000   -0.29495
151520.0000   -0.13577
151560.0000   -0.11362
151600.0000    0.21494
151640.0000    0.36591
151680.0000    0.51429
151720.0000    0.89941
151760.0000    0.14032
151800.0000   -0.49735
151840.0000   -0.40818
151880.0000   -0.05039
151920.0000   -0.83028
151960.0000   -0.53026
152000.0000   -0.78045
152040.0000   -0.63621
152080.0000   -0.49927
152120.0000   -0.70195
152160.0000   -0.29821
152200.0000   -0.45065
152240.0000   -1.26414
152280.0000   -0.69658
152320.0000   -0.03844
152360.0000    0.03427
152400.0000   -0.27822
152440.0000   -0.21326
152480.0000    0.17229
152520.0000   -0.23320
152560.0000    0.62771
152600.0000   -0.10171
152640.0000   -0.11940
152680.0000   -0.32144
152720.0000   -0.23195
152760.0000    0.28798
152800.0000   -0.09667
152840.0000    0.56099
152880.0000    0.63329
152920.0000    0.74939
152960.0000    0.55458
153000.0000    0.98111
153040.0000    0.48540
153080.0000    0.39518
153120.0000    0.57157
153160.0000   -0.32315
153200.0000    0.42931
153240.0000    0.25881
153280.0000    0.46975
153320.0000    0.29438
153360.0000    0.10181
153400.0000    0.44652
153440.0000    0.00621
153480.0000    0.09378
153520.0000    0.81836
153560.0000    0.43641
153600.0000    0.72221
153640.0000    0.36980
153680.0000    0.69899
153720.0000   -0.14407
153760.0000   -0.13546
153800.0000   -0.27654
153840.0000    0.40584
153880.0000    0.60962
153920.0000    1.12585
153960.0000    0.74172
154000.0000    1.63388
154040.0000    1.66172
154080.0000    1.30778
154120.0000    1.44033
154160.0000    1.15823
154200.0000    1.52605
154240.0000    1.24749
154280.0000    1.47610
154320.0000    1.49444
154360.0000    0.39152
154400.0000    0.39020
154440.0000    0.74731
154480.0000    1.32142
154520.0000    0.03656
154560.0000    0.67708
154600.0000    0.95774
154640.0000    1.50389
154680.0000    1.93034
154720.0000    1.56612
154760.0000    1.77182
154800.0000    1.88435
154840.0000    0.81281
154880.0000    1.78916
154920.0000    1.32274
154960.0000    0.91245
155000.0000    0.99473
155040.0000    1.65968
155080.0000    1.15755
155120.0000    0.29845
155160.0000    1.00384
155200.0000    1.43882
155240.0000    0.89366
155280.0000    1.12954
155320.0000    0.75032
155360.0000    0.71035
155400.0000    0.76045
155440.0000    0.49266
155480.0000    0.53265
155520.0000    0.80496
155560.0000    0.82043
155600.0000   -0.30968
155640.0000    0.14168
155680.0000   -0.45447
155720.0000    0.60258
155760.0000    1.27013
155800.0000    0.26780
155840.0000    0.78544
155880.0000    1.17075
155920.0000    0.78127
155960.0000    0.76404
156000.0000    0.81084
156040.0000   -0.03618
156080.0000    0.68223
156120.0000    0.55763
156160.0000   -0.01141
156200.0000    0.70581
156240.0000    0.48378
156280.0000    0.43351
156320.0000    0.64760
156360.0000    0.49290
156400.0000    0.94077
156440.0000    0.50433
156480.0000    0.58587
156520.0000    0.41689
156560.0000    0.52299
156600.0000    0.22260
156640.0000    0.23257
156680.0000    0.02404
156720.0000    0.36864
156760.0000    0.77703
156800.0000   -0.14884
156840.0000    0.69084
156880.0000    0.41148
156920.0000    0.49872
156960.0000    0.84413
157000.0000    0.40499
157040.0000   -0.06368
157080.0000   -0.38466
157120.0000   -0.22469
157160.0000   -0.56480
157200.0000    0.22004
157240.0000   -0.59611
157280.0000    0.18524
157320.0000    0.76188
157360.0000    0.59012
157400.0000    0.03101
157440.0000    0.94719
157480.0000    0.04123
157520.0000    0.30057
157560.0000    0.67048
157600.0000    0.28755
157640.0000   -0.02882
157680.0000   -0.45018
157720.0000    0.14561
157760.0000   -0.11167
157800.0000   -0.84908
157840.0000   -0.63882
157880.0000   -0.14776
157920.0000   -0.19659
157960.0000    0.54021
158000.0000    0.01587
158040.0000    0.65724
158080.0000    0.43989
158120.0000    0.73909
158160.0000    0.38709
158200.0000    0.51862
158240.0000    0.22040
158280.0000    0.76635
158320.0000    0.89266
158360.0000    0.99151
158400.0000    0.28737
158440.0000    0.41465
158480.0000    0.79786
158520.0000    1.21855
158560.0000    0.96545
158600.0000    0.09503
158640.0000    0.39768
158680.0000    0.28168
158720.0000   -0.00147
158760.0000    0.28706
158800.0000    0.54991
158840.0000    0.07996
158880.0000    0.34691
158920.0000   -0.01487
158960.0000   -0.54959
159000.0000    0.26521
159040.0000    0.08580
159080.0000    0.73456
159120.0000    0.21918
159160.0000    0.80582
159200.0000   -0.03597
159240.0000    0.77818
159280.0000    0.51622
159320.0000    0.18165
159360.0000    0.29935
159400.0000    0.64397
159440.0000    0.72507
159480.0000    0.73786
159520.0000   -0.10514
159560.0000    0.46094
159600.0000   -0.27465
159640.0000    0.41258
159680.0000    0.70333
159720.0000    0.81619
159760.0000   -0.30912
159800.0000    0.22103
159840.0000   -0.42417
159880.0000    0.99264
159920.0000    0.20746
159960.0000   -0.11585
160000.0000   -0.04495
160040.0000    0.62922
160080.0000    0.05208
160120.0000   -0.48121
160160.0000    0.30255
160200.0000   -0.54913
160240.0000   -0.13584
160280.0000   -0.74777
160320.0000   -0.24202
160360.0000   -0.59551
160400.0000   -0.81692
160440.0000   -0.39815
160480.0000    0.09870
160520.0000    0.03369
160560.0000    0.17893
160600.0000    0.44826
160640.0000    0.94100
160680.0000    0.77703
160720.0000    0.24961
160760.0000   -0.22358
160800.0000   -0.23240
160840.0000    0.12543
160880.0000   -0.18116
160920.0000   -0.17714
160960.0000   -0.26227
161000.0000   -0.02547
161040.0000    0.27680
161080.0000    0.21364
161120.0000    0.03086
161160.0000    0.65197
161200.0000    0.40137
161240.0000   -0.15039
161280.0000    0.55812
161320.0000    0.96464
161360.0000    0.26999
161400.0000   -0.12287
161440.0000    0.45449
161480.0000    0.66249
161520.0000    0.36450
161560.0000   -0.22762
161600.0000   -0.00785
161640.0000   -0.05136
161680.0000    0.31363
161720.0000    0.65956
161760.0000   -0.25712
161800.0000    0.21058
161840.0000   -0.57003
161880.0000    0.60862
161920.0000    0.26257
161960.0000    0.18994
162000.0000    0.09506
162040.0000    0.08067
162080.0000    0.37578
162120.0000    0.15477
162160.0000    0.19335
162200.0000    0.34463
162240.0000   -0.23692
162280.0000    0.72346
162320.0000    0.38037
162360.0000    1.01608
162400.0000    1.06968
162440.0000    0.56498
162480.0000   -0.16056
162520.0000   -0.38119
162560.0000    0.34615
162600.0000   -0.07121
162640.0000   -0.40348
162680.0000    0.09712
162720.0000   -0.85920
162760.0000   -0.88511
162800.0000    0.08680
162840.0000    0.25169
162880.0000    0.01479
162920.0000   -0.35680
162960.0000    0.11692
163000.0000    0.20743
163040.0000    0.27526
163080.0000   -0.24096
163120.0000    0.05188
163160.0000    0.36177
163200.0000    0.10528
163240.0000    0.75068
163280.0000    0.09573
163320.0000    0.90702
163360.0000    1.44095
163400.0000    0.08446
163440.0000    0.65009
163480.0000   -0.00417
163520.0000    0.40667
163560.0000    0.45036
163600.0000    0.31246
163640.0000    0.15676
163680.0000    0.56423
163720.0000    1.08054
163760.0000    0.62179
163800.0000   -0.02575
163840.0000    0.67360
163880.0000    0.42526
163920.0000    0.61429
163960.0000    0.11775
164000.0000    0.30646
164040.0000    0.80455
164080.0000    0.43012
164120.0000   -0.01895
164160.0000   -0.02053
164200.0000    0.52711
164240.0000    0.77700
164280.0000    1.25671
164320.0000    0.86040
164360.0000    0.47531
164400.0000    0.52183
164440.0000    0.89545
164480.0000    0.69929
164520.0000    0.12316
164560.0000    0.87082
164600.0000    0.82884
164640.0000    0.63908
164680.0000    0.72725
164720.0000    0.39710
164760.0000    0.15636
164800.0000    0.23776
164840.0000    0.61855
164880.0000    0.89902
164920.0000    0.70143
164960.0000    0.73346
165000.0000    0.72153
165040.0000    0.12139
165080.0000    0.68524
165120.0000    0.15820
165160.0000    0.84578
165200.0000    0.76054
165240.0000    0.97908
165280.0000    0.31078
165320.0000    0.86700
165360.0000    0.44068
165400.0000    0.37857
165440.0000    0.47206
165480.0000    0.99390
165520.0000    0.14488
165560.0000    0.46711
165600.0000    0.54906
165640.0000   -0.03988
165680.0000    0.39775
165720.0000   -0.07898
165760.0000   -0.15813
165800.0000    0.08025
165840.0000   -0.69847
165880.0000   -0.39073
165920.0000    0.03872
165960.0000   -0.32554
166000.0000   -0.27237
166040.0000   -0.31175
166080.0000   -0.11959
166120.0000    0.05571
166160.0000    0.25027
166200.0000    0.40649
166240.0000   -0.11527
166280.0000    0.16254
166320.0000    0.57219
166360.0000   -0.20877
166400.0000    0.01332
166440.0000   -0.54517
166480.0000   -0.06628
166520.0000    0.34562
166560.0000    0.21628
166600.0000    0.05101
166640.0000   -0.14439
166680.0000    0.50786
166720.0000    0.27125
166760.0000    0.04163
166800.0000    0.42718
166840.0000    0.23785
166880.0000    0.67471
166920.0000    0.74682
166960.0000    1.47229
167000.0000    0.44505
167040.0000    0.43583
167080.0000    0.80818
167120.0000    1.29522
167160.0000    0.32368
167200.0000    0.27574
167240.0000    0.83429
167280.0000    0.24722
167320.0000    0.50273
167360.0000    0.14097
167400.0000    0.21508
167440.0000   -0.03338
167480.0000    0.14661
167520.0000    0.07740
167560.0000    0.27199
167600.0000   -0.12083
167640.0000    0.03609
167680.0000    0.15239
167720.0000    0.15771
167760.0000   -0.11503
167800.0000   -0.28982
167840.0000   -0.30923
167880.0000   -0.29866
167920.0000   -0.22896
167960.0000   -0.23499
168000.0000    0.30566
168040.0000    0.66211
168080.0000    0.57905
168120.0000    0.78073
168160.0000   -0.06645
168200.0000   -0.06011
168240.0000   -0.87844
168280.0000   -0.13061
168320.0000    0.02349
168360.0000   -0.11395
168400.0000   -0.35868
168440.0000   -0.05051
168480.0000    0.23129
168520.0000   -0.01099
168560.0000    0.32082
168600.0000    0.09238
168640.0000   -0.80789
168680.0000   -0.37341
168720.0000   -0.47450
168760.0000   -0.39651
168800.0000   -0.37451
168840.0000   -0.36099
168880.0000   -0.40249
168920.0000   -0.51044
168960.0000   -0.41360
169000.0000   -0.04581
169040.0000   -0.13742
169080.0000    0.26631
169120.0000   -0.17498
169160.0000   -0.22387
169200.0000   -0.24604
169240.0000   -0.19364
169280.0000   -0.32857
169320.0000   -0.74414
169360.0000    0.04522
169400.0000   -0.23243
169440.0000   -0.06174
169480.0000   -0.56226
169520.0000   -0.46279
169560.0000   -0.42516
169600.0000   -0.33700
169640.0000    0.07893
169680.0000   -0.63933
169720.0000   -0.77396
169760.0000   -0.03609
169800.0000    0.41935
169840.0000    0.34507
169880.0000    0.12294
169920.0000    0.47846
169960.0000   -0.04549
170000.0000   -0.21344
170040.0000    0.08038
170080.0000   -0.02019
170120.0000    0.59029
170160.0000   -0.06329
170200.0000   -0.17238
170240.0000   -0.35376
170280.0000    0.28860
170320.0000   -0.63051
170360.0000   -0.25350
170400.0000    0.59551
170440.0000    0.13409
170480.0000    0.25024
170520.0000   -0.17606
170560.0000   -0.10175
170600.0000   -0.67976
170640.0000    0.05029
170680.0000   -0.05429
170720.0000   -0.33647
170760.0000   -0.38851
170800.0000    0.20533
170840.0000    0.03999
170880.0000   -0.02340
170920.0000   -0.31582
170960.0000   -0.30746
171000.0000   -0.38033
171040.0000   -0.72245
171080.0000   -0.27476
171120.0000   -0.30506
171160.0000   -0.60057
171200.0000   -0.72063
171240.0000    0.16555
171280.0000    0.20931
171320.0000   -0.75414
171360.0000    0.52340
171400.0000    0.33725
171440.0000   -0.09218
171480.0000   -0.26090
171520.0000    0.12414
171560.0000   -0.27086
171600.0000    0.18580
171640.0000    0.73550
171680.0000   -0.09438
171720.0000   -0.26892
171760.0000    0.01265
171800.0000   -0.13147
171840.0000    0.24770
171880.0000    0.20562
171920.0000    0.23078
171960.0000    0.10070
172000.0000    0.05906
172040.0000   -0.23970
172080.0000   -0.16870
172120.0000    0.59678
172160.0000    0.11957
172200.0000   -0.43409
172240.0000    0.02054
172280.0000   -0.37015
172320.0000   -0.18184
172360.0000   -0.17834
172400.0000    0.35206
172440.0000   -0.16476
172480.0000   -0.44963
172520.0000    0.28623
172560.0000   -0.13938
172600.0000   -0.34365
172640.0000    0.36970
172680.0000    0.59300
172720.0000    0.02798
172760.0000    0.36691
172800.0000   -0.09260
172840.0000   -0.54185
172880.0000    0.23369
172920.0000    0.56402
172960.0000    0.41569
173000.0000    0.26167
173040.0000    0.00067
173080.0000    0.99892
173120.0000   -0.15270
173160.0000    0.43816
173200.0000    0.37273
173240.0000    0.42518
173280.0000   -0.44926
173320.0000    0.07036
173360.0000    0.19204
173400.0000    0.64976
173440.0000    0.33163
173480.0000    0.10752
173520.0000   -0.06559
173560.0000    0.01561
173600.0000    0.36088
173640.0000    0.87875
173680.0000    0.23914
173720.0000    0.04148
173760.0000    0.24197
173800.0000   -0.29659
173840.0000    0.10123
173880.0000   -0.09036
173920.0000   -0.14325
173960.0000   -0.40502
174000.0000   -0.26516
174040.0000   -0.02871
174080.0000    0.42439
174120.0000   -0.11481
174160.0000    0.11367
174200.0000   -0.01656
174240.0000    0.20914
174280.0000    0.11404
174320.0000    0.22172
174360.0000   -0.07090
174400.0000    0.04771
174440.0000   -0.21122
174480.0000    0.54780
174520.0000    0.65593
174560.0000    0.47904
174600.0000    0.52726
174640.0000    0.45416
174680.0000    0.78316
174720.0000    0.77514
174760.0000    0.73470
174800.0000   -0.07409
174840.0000    0.48545
174880.0000    0.28230
174920.0000    0.40144
174960.0000   -0.17376
175000.0000    0.26852
175040.0000    0.43815
175080.0000    0.24837
175120.0000   -0.00328
175160.0000    1.01721
175200.0000    0.52792
175240.0000   -0.30616
175280.0000    0.03223
175320.0000    0.25197
175360.0000    0.33458
175400.0000   -0.75733
175440.0000    0.70220
175480.0000   -0.19014
175520.0000   -0.48495
175560.0000   -0.45936
175600.0000    0.45975
175640.0000   -0.54757
175680.0000    0.39221
175720.0000   -0.19687
175760.0000   -0.04504
175800.0000   -0.04904
175840.0000    0.63446
175880.0000    0.28457
175920.0000   -0.39537
175960.0000   -0.08387
176000.0000    0.42728
176040.0000    0.08515
176080.0000    0.24399
176120.0000    0.50006
176160.0000    0.08728
176200.0000    0.76018
176240.0000    0.50761
176280.0000    0.36548
176320.0000    0.67458
176360.0000    0.43490
176400.0000   -0.12196
176440.0000    0.13973
176480.0000   -0.06249
176520.0000    0.43292
176560.0000    1.04376
176600.0000    0.70161
176640.0000    0.31487
176680.0000    0.25321
176720.0000    0.22367
176760.0000    0.56289
176800.0000    1.05758
176840.0000    0.20969
176880.0000    0.26783
176920.0000    0.22543
176960.0000   -0.55702
177000.0000    0.32265
177040.0000   -0.07025
177080.0000    0.63667
177120.0000    0.42905
177160.0000   -0.04186
177200.0000   -0.10653
177240.0000    0.72135
177280.0000   -0.60690
177320.0000   -0.95328
177360.0000   -0.10476
177400.0000   -0.58790
177440.0000   -0.67938
177480.0000   -0.21311
177520.0000   -0.35807
177560.0000   -0.54641
177600.0000   -0.39015
177640.0000    0.07996
177680.0000   -0.54364
177720.0000    0.26712
177760.0000    0.43176
177800.0000    0.61984
177840.0000    0.03461
177880.0000    0.10029
177920.0000   -0.28876
177960.0000   -0.40151
178000.0000   -0.23699
178040.0000   -0.02287
178080.0000    0.25329
178120.0000   -0.22917
178160.0000    0.22424
178200.0000   -0.49052
178240.0000    0.24120
178280.0000    0.10620
178320.0000    0.39537
178360.0000   -0.12492
178400.0000    0.46987
178440.0000   -0.16253
178480.0000    0.14090
178520.0000   -0.17809
178560.0000    0.13812
178600.0000    0.29546
178640.0000    0.39555
178680.0000    0.54165
178720.0000    0.39483
178760.0000    0.58629
178800.0000    0.55558
178840.0000    0.21719
178880.0000    0.67517
178920.0000    0.74722
178960.0000    0.28109
179000.0000    0.40849
179040.0000    0.32954
179080.0000    0.99414
179120.0000    0.44752
179160.0000    1.11057
179200.0000    0.81542
179240.0000    0.40835
179280.0000    0.09604
179320.0000    0.78733
179360.0000    0.44170
179400.0000    0.50282
179440.0000    0.99369
179480.0000    0.31088
179520.0000    0.69125
179560.0000    0.49463
179600.0000    0.89464
179640.0000    0.37275
179680.0000    0.70509
179720.0000    1.06286
179760.0000    0.22648
179800.0000    0.83797
179840.0000    1.10538
179880.0000    0.70835
179920.0000    0.75309
179960.0000    0.32243
180000.0000    0.41489
180040.0000   -0.06935
180080.0000    0.47464
180120.0000    0.63387
180160.0000    0.15800
180200.0000    0.81927
180240.0000    0.00447
180280.0000   -0.14074
180320.0000    0.15994
180360.0000    0.39208
180400.0000   -0.03452
180440.0000    0.50339
180480.0000    0.33235
180520.0000    0.69357
180560.0000    0.02290
180600.0000    0.59653
180640.0000    0.41016
180680.0000    0.74067
180720.0000    0.06664
180760.0000    0.33838
180800.0000    0.70355
180840.0000    0.43567
180880.0000    0.57478
180920.0000    0.52007
180960.0000    0.94646
181000.0000    1.26066
181040.0000    0.97622
181080.0000    0.92347
181120.0000    0.81016
181160.0000    0.14625
181200.0000    0.63676
181240.0000    0.80353
181280.0000    1.05661
181320.0000    0.98572
181360.0000    1.29572
181400.0000    1.04291
181440.0000    0.76031
181480.0000    0.52030
181520.0000    0.18385
181560.0000    0.56255
181600.0000    0.29290
181640.0000    0.13750
181680.0000    0.07360
181720.0000    0.93718
181760.0000    0.61862
181800.0000    0.21337
181840.0000    0.68425
181880.0000    0.85395
181920.0000    1.04399
181960.0000    1.79082
182000.0000    1.19661
182040.0000    1.38402
182080.0000    1.36664
182120.0000    0.67592
182160.0000    1.68075
182200.0000    0.79038
182240.0000    0.77472
182280.0000    1.21832
182320.0000    0.77373
182360.0000    0.68795
182400.0000    0.90419
182440.0000    0.44890
182480.0000    0.36617
182520.0000    0.38814
182560.0000    0.45444
182600.0000    0.14208
182640.0000    0.48464
182680.0000    0.73543
182720.0000    0.69981
182760.0000    0.54564
182800.0000    0.54491
182840.0000    0.57630
182880.0000    0.46452
182920.0000    1.37143
182960.0000   -0.02656
183000.0000    0.96304
183040.0000    0.40122
183080.0000    0.35309
183120.0000    0.43054
183160.0000    0.12041
183200.0000    0.07497
183240.0000    0.36076
183280.0000    0.59629
183320.0000    0.22205
183360.0000   -0.29556
183400.0000    0.17548
183440.0000   -0.07561
183480.0000    0.90000
183520.0000    0.82397
183560.0000    0.37144
183600.0000    0.70067
183640.0000    0.62432
183680.0000    0.62069
183720.0000    0.12798
183760.0000    0.21740
183800.0000   -0.63082
183840.0000   -0.43305
183880.0000   -0.08104
183920.0000    0.20319
183960.0000    0.31550
184000.0000   -0.11216
184040.0000    0.14319
184080.0000    0.25463
184120.0000   -0.09605
184160.0000   -0.19990
184200.0000   -0.74843
184240.0000   -0.15450
184280.0000   -0.27116
184320.0000    0.06510
184360.0000    0.01460
184400.0000   -0.03100
184440.0000    0.00690
184480.0000   -0.28778
184520.0000   -1.04015
184560.0000   -0.12557
184600.0000   -0.23743
184640.0000   -0.00960
184680.0000   -0.45606
184720.0000   -0.78975
184760.0000   -0.47215
184800.0000   -1.21430
184840.0000    0.04706
184880.0000   -0.28283
184920.0000   -0.43990
184960.0000    0.11792
185000.0000   -0.10379
185040.0000   -0.46713
185080.0000   -0.70353
185120.0000   -0.03054
185160.0000   -0.24796
185200.0000   -0.20521
185240.0000   -0.75298
185280.0000   -0.43725
185320.0000   -0.10761
185360.0000    0.23987
185400.0000   -0.69772
185440.0000   -0.10461
185480.0000   -0.52219
185520.0000   -0.96796
185560.0000   -0.25440
185600.0000   -0.26587
185640.0000    0.03737
185680.0000    0.00295
185720.0000    0.16494
185760.0000   -0.51363
185800.0000   -0.29090
185840.0000   -0.13774
185880.0000    0.09076
185920.0000    0.42285
185960.0000   -0.19015
186000.0000    0.60439
186040.0000    0.49062
186080.0000   -0.07400
186120.0000    0.87944
186160.0000    1.09664
186200.0000    0.71346
186240.0000    0.44833
186280.0000    0.04127
186320.0000    0.44403
186360.0000    0.10884
186400.0000   -0.04002
186440.0000    0.95840
186480.0000    0.99558
186520.0000    0.76779
186560.0000   -0.10079
186600.0000    0.59114
186640.0000    0.59560
186680.0000    0.84893
186720.0000    0.71554
186760.0000    0.57002
186800.0000    0.95047
186840.0000    1.06937
186880.0000    0.56573
186920.0000    0.38206
186960.0000   -0.03484
187000.0000    0.02951
187040.0000    0.55952
187080.0000    0.14038
187120.0000   -0.62587
187160.0000   -0.06607
187200.0000    0.62717
187240.0000    0.42730
187280.0000    1.68605
187320.0000    1.45834
187360.0000    0.80320
187400.0000    0.44238
187440.0000    0.80881
187480.0000    0.86175
187520.0000    1.03293
187560.0000    0.29226
187600.0000    1.39089
187640.0000    1.40330
187680.0000    0.98229
187720.0000    1.09169
187760.0000    0.46767
187800.0000    0.82045
187840.0000    1.91507
187880.0000    1.16305
187920.0000    0.93467
187960.0000    1.04512
188000.0000    1.41960
188040.0000    1.62043
188080.0000    1.40344
188120.0000    0.21957
188160.0000    0.59873
188200.0000    1.14193
188240.0000    0.74624
188280.0000    1.31854
188320.0000    0.70733
188360.0000    0.85282
188400.0000    1.42021
188440.0000    1.00810
188480.0000    0.45057
188520.0000    0.84245
188560.0000   -0.01230
188600.0000    0.68459
188640.0000    0.37275
188680.0000    1.33944
188720.0000    1.38652
188760.0000    1.38890
188800.0000    1.19226
188840.0000    1.99391
188880.0000    1.87338
188920.0000    1.29416
188960.0000    1.73668
189000.0000    1.50930
189040.0000    1.46184
189080.0000    1.07586
189120.0000    0.97927
189160.0000    0.48006
189200.0000    0.97210
189240.0000    0.43095
189280.0000    1.18727
189320.0000    1.70911
189360.0000    0.90189
189400.0000    1.24227
189440.0000    1.40286
189480.0000    0.75068
189520.0000    0.86342
189560.0000    0.59349
189600.0000    1.08988
189640.0000    0.36488
189680.0000    0.85225
189720.0000    1.04102
189760.0000    0.64462
189800.0000    0.54944
189840.0000    0.99680
189880.0000    1.50766
189920.0000    0.75035
189960.0000    1.21205
190000.0000    0.66466
190040.0000    1.10184
190080.0000    1.09639
190120.0000    1.35506
190160.0000    1.71920
190200.0000    0.72490
190240.0000    0.99955
190280.0000    1.16134
190320.0000    1.13061
190360.0000    1.08014
190400.0000    1.46941
190440.0000    0.49532
190480.0000    0.61310
190520.0000    1.25653
190560.0000    0.38614
190600.0000    0.66070
190640.0000    0.41708
190680.0000    0.71620
190720.0000    1.59427
190760.0000    0.53596
190800.0000    0.90565
190840.0000    1.09073
190880.0000    1.03441
190920.0000    1.01609
190960.0000    0.77679
191000.0000    0.28466
191040.0000    0.69458
191080.0000    0.76303
191120.0000    0.54161
191160.0000    0.41728
191200.0000    0.57058
191240.0000    0.73001
191280.0000    0.55139
191320.0000    0.61528
191360.0000    0.74181
191400.0000    1.07942
191440.0000    1.60643
191480.0000    1.97816
191520.0000    1.60173
191560.0000    0.69595
191600.0000    1.13262
191640.0000    1.26703
191680.0000    1.25977
191720.0000    0.85055
191760.0000    1.44431
191800.0000   -0.24324
191840.0000    0.32801
191880.0000   -0.00532
191920.0000    0.73902
191960.0000    0.77302
192000.0000    0.80707
192040.0000    0.62506
192080.0000    0.40434
192120.0000    1.18247
192160.0000    0.54420
192200.0000    0.68811
192240.0000    0.34656
192280.0000    0.67645
192320.0000    0.85427
192360.0000    1.01437
192400.0000    0.84001
192440.0000    0.43253
192480.0000    0.67542
192520.0000    0.83270
192560.0000   -0.09758
192600.0000    0.26064
192640.0000    0.35945
192680.0000    1.59280
192720.0000    0.68871
192760.0000    0.55647
192800.0000    1.08389
192840.0000    1.04122
192880.0000    0.71645
192920.0000    1.26484
192960.0000    0.91982
193000.0000    1.16989
193040.0000    0.83436
193080.0000    0.89646
193120.0000    1.14505
193160.0000    1.56884
193200.0000    1.09851
193240.0000    1.22524
193280.0000    1.01503
193320.0000    1.31767
193360.0000    1.18331
193400.0000    1.92891
193440.0000    1.24289
193480.0000    1.17378
193520.0000    1.04445
193560.0000    1.33868
193600.0000    1.27706
193640.0000    1.24555
193680.0000    1.02496
193720.0000    0.86870
193760.0000    0.94640
193800.0000    1.10110
193840.0000    0.34890
193880.0000    1.25294
193920.0000    0.90517
193960.0000    0.67579
194000.0000    0.84926
194040.0000    0.89752
194080.0000    0.72781
194120.0000   -0.05312
194160.0000    1.18003
194200.0000    1.02742
194240.0000    1.23798
194280.0000    0.65047
194320.0000    1.17139
194360.0000    0.09160
194400.0000    0.42110
194440.0000    1.03777
194480.0000    0.71679
194520.0000    1.46633
194560.0000   -0.00735
194600.0000    1.21391
194640.0000    0.82246
194680.0000    1.48076
194720.0000    1.48521
194760.0000    1.25468
194800.0000    1.31574
194840.0000    1.25668
194880.0000    1.55023
194920.0000    1.45056
194960.0000    2.16745
195000.0000    1.82165
195040.0000    1.92437
195080.0000    1.33371
195120.0000    1.00700
195160.0000    1.43034
195200.0000    1.45844
195240.0000    1.32278
195280.0000    2.34711
195320.0000    1.82867
195360.0000    1.16284
195400.0000    1.96762
195440.0000    1.29789
195480.0000    0.84989
195520.0000    0.81902
195560.0000    1.55244
195600.0000    0.54023
195640.0000    1.02051
195680.0000    1.16571
195720.0000    0.89301
195760.0000    1.36244
195800.0000    0.77119
195840.0000    1.07312
195880.0000    2.16200
195920.0000    1.95366
195960.0000    1.93494
196000.0000    1.27876
196040.0000    1.68118
196080.0000    1.86974
196120.0000    1.53076
196160.0000    1.95313
196200.0000    1.08142
196240.0000    1.94136
196280.0000    1.66630
196320.0000    0.71234
196360.0000    0.80262
196400.0000    1.81080
196440.0000    2.41127
196480.0000    1.92840
196520.0000    1.66790
196560.0000    0.95069
196600.0000    1.09053
196640.0000    0.40401
196680.0000    1.53598
196720.0000    1.24240
196760.0000    1.43531
196800.0000    1.00086
196840.0000    1.32250
196880.0000    1.17021
196920.0000    0.70885
196960.0000    0.89268
197000.0000    0.77118
197040.0000    1.65909
197080.0000    0.86192
197120.0000    0.52585
197160.0000    0.80960
197200.0000    0.68387
197240.0000    0.35180
197280.0000    0.85537
197320.0000    0.87322
197360.0000    0.77575
197400.0000    0.71237
197440.0000    0.54417
197480.0000    0.99569
197520.0000    1.01480
197560.0000    0.67010
197600.0000    0.94587
197640.0000    1.41537
197680.0000    1.13630
197720.0000    1.01951
197760.0000    0.88772
197800.0000    1.27295
197840.0000    0.91234
197880.0000    1.09427
197920.0000    1.24325
197960.0000    0.75933
198000.0000    0.34818
198040.0000    1.73349
198080.0000    0.74759
198120.0000    0.82969
198160.0000    1.31692
198200.0000    0.78651
198240.0000    1.23200
198280.0000    1.71158
198320.0000    1.58190
198360.0000    1.10761
198400.0000    2.06592
198440.0000    0.93167
198480.0000    1.48539
198520.0000    1.94303
198560.0000    1.26872
198600.0000    0.44296
198640.0000    1.74882
198680.0000    2.05246
198720.0000    1.82122
198760.0000    1.72586
198800.0000    2.38828
198840.0000    1.73478
198880.0000    2.66559
198920.0000    2.14389
198960.0000    1.56840
199000.0000    1.55376
199040.0000    1.08034
199080.0000    1.83268
199120.0000    1.43296
199160.0000    2.15819
199200.0000    1.38074
199240.0000    1.13107
199280.0000    1.56252
199320.0000    1.60222
199360.0000    1.51170
199400.0000    1.82694
199440.0000    1.97769
199480.0000    1.53174
199520.0000    1.24319
199560.0000    1.49575
199600.0000    1.70514
199640.0000    1.29541
199680.0000    1.11961
199720.0000    1.22788
199760.0000    1.28169
199800.0000    0.77084
199840.0000    0.88807
199880.0000    1.72864
199920.0000    1.53283
199960.0000    1.39980
200000.0000    1.28922
200040.0000    1.23173
200080.0000    1.63157
200120.0000    1.56325
200160.0000    1.33788
200200.0000    1.54600
200240.0000    1.93135
200280.0000    2.00374
200320.0000    1.91754
200360.0000    2.00675
200400.0000    2.46436
200440.0000    2.02509
200480.0000    1.89803
200520.0000    2.29421
200560.0000    1.64763
200600.0000    2.16394
200640.0000    2.06373
200680.0000    1.72755
200720.0000    1.35627
200760.0000    1.38285
200800.0000    0.70950
200840.0000    1.37463
200880.0000    1.44975
200920.0000    1.21247
200960.0000    1.40236
201000.0000    1.20687
201040.0000    1.18145
201080.0000    1.46697
201120.0000    1.87643
201160.0000    1.21603
201200.0000    0.82407
201240.0000    1.74336
201280.0000    1.10420
201320.0000    1.03430
201360.0000    1.16539
201400.0000    0.81142
201440.0000    1.07077
201480.0000    1.01269
201520.0000    0.86152
201560.0000    0.45123
201600.0000    0.62473
201640.0000    1.12400
201680.0000    1.62632
201720.0000    1.18232
201760.0000    0.43691
201800.0000    1.41689
201840.0000    0.99300
201880.0000    1.71570
201920.0000    1.47310
201960.0000    0.90572
202000.0000    1.21907
202040.0000    1.00674
202080.0000    0.99695
202120.0000    1.24332
202160.0000    1.07638
202200.0000    1.52111
202240.0000    0.93273
202280.0000    1.15813
202320.0000    0.86742
202360.0000    1.43658
202400.0000    0.44085
202440.0000    0.50209
202480.0000    0.86182
202520.0000    1.26597
202560.0000    0.55228
202600.0000    0.38489
202640.0000    0.32404
202680.0000    0.60329
202720.0000    0.99664
202760.0000    0.33291
202800.0000    0.84070
202840.0000   -0.32817
202880.0000    0.76606
202920.0000    0.77286
202960.0000    1.22627
203000.0000    0.67597
203040.0000    1.24861
203080.0000    0.81719
203120.0000    1.01029
203160.0000    0.89065
203200.0000    0.63342
203240.0000    1.08595
203280.0000    0.99126
203320.0000    0.89609
203360.0000    0.51343
203400.0000    1.28558
203440.0000    0.99242
203480.0000    1.10081
203520.0000    0.54197
203560.0000    1.00121
203600.0000    1.45737
203640.0000    0.92583
203680.0000    0.83608
203720.0000    0.94221
203760.0000    0.85391
203800.0000    1.07402
203840.0000    1.79272
203880.0000    0.90523
203920.0000    1.26503
203960.0000    1.29927
204000.0000    1.36674
204040.0000    1.24372
204080.0000    1.50175
204120.0000    1.17719
204160.0000    1.18948
204200.0000    1.57517
204240.0000    1.49198
204280.0000    1.70111
204320.0000    0.65441
204360.0000    1.18023
204400.0000    1.01635
204440.0000    0.52011
204480.0000    1.49184
204520.0000    1.13339
204560.0000    1.31430
204600.0000    2.00796
204640.0000    2.18944
204680.0000    1.81468
204720.0000    1.18036
204760.0000    0.88413
204800.0000    1.40971
204840.0000    1.92943
204880.0000    1.96772
204920.0000    1.87872
204960.0000    1.38988
205000.0000    1.36277
205040.0000    1.18934
205080.0000    0.98826
205120.0000    1.48434
205160.0000    1.35571
205200.0000    0.92324
205240.0000    1.39727
205280.0000    1.58434
205320.0000    0.85222
205360.0000    0.93527
205400.0000    0.46378
205440.0000    1.36792
205480.0000    0.62111
205520.0000    1.43645
205560.0000    0.81919
205600.0000    0.79040
205640.0000    1.18521
205680.0000    0.55146
205720.0000    0.73488
205760.0000    0.70297
205800.0000    0.40484
205840.0000    2.08637
205880.0000    1.30553
205920.0000    1.68052
205960.0000    1.26782
206000.0000    0.95706
206040.0000    1.09968
206080.0000    0.98261
206120.0000    1.18315
206160.0000    1.01411
206200.0000    0.68701
206240.0000    1.06072
206280.0000    1.14456
206320.0000    1.42362
206360.0000    1.08123
206400.0000    1.67906
206440.0000    1.49651
206480.0000    1.32920
206520.0000    1.70658
206560.0000    1.50062
206600.0000    0.46570
206640.0000    0.48090
206680.0000    0.07837
206720.0000    0.20293
206760.0000    0.38480
206800.0000    0.26742
206840.0000   -0.08960
206880.0000    0.09078
206920.0000    0.66875
206960.0000    0.31571
207000.0000    0.50606
207040.0000    0.68299
207080.0000    0.59425
207120.0000    0.55087
207160.0000    0.75742
207200.0000    1.03623
207240.0000    0.39347
207280.0000    1.35632
207320.0000    0.81492
207360.0000    0.73906
207400.0000    0.98796
207440.0000    0.79504
207480.0000    0.97255
207520.0000    0.63458
207560.0000    0.75840
207600.0000    0.61862
207640.0000    0.08220
207680.0000    0.15149
207720.0000    0.19332
207760.0000    0.47431
207800.0000    1.10221
207840.0000    0.58999
207880.0000    1.50841
207920.0000    1.12792
207960.0000    0.82670
208000.0000    0.88974
208040.0000    0.94519
208080.0000    1.40403
208120.0000    1.34706
208160.0000    0.82546
208200.0000    1.03158
208240.0000    1.20449
208280.0000    1.47020
208320.0000    0.56138
208360.0000    0.85314
208400.0000    0.75347
208440.0000    1.09643
208480.0000    0.57558
208520.0000    0.71577
208560.0000    1.27514
208600.0000    0.76867
208640.0000    0.14541
208680.0000    0.58724
208720.0000    1.57990
208760.0000    0.28931
208800.0000    0.39988
208840.0000    0.63512
208880.0000    1.44778
208920.0000    1.15085
208960.0000    0.89201
209000.0000    1.38129
209040.0000    1.55631
209080.0000    1.51135
209120.0000    1.29223
209160.0000    1.31159
209200.0000    0.70970
209240.0000    1.76649
209280.0000    1.34425
209320.0000    1.00995
209360.0000    1.86189
209400.0000    1.84320
209440.0000    1.13383
209480.0000    1.58138
209520.0000    1.28145
209560.0000    0.94246
209600.0000    0.19912
209640.0000    0.43629
209680.0000    0.95994
209720.0000    0.69945
209760.0000    0.49820
209800.0000    0.93395
209840.0000    2.06446
209880.0000    0.77824
209920.0000    1.18235
209960.0000    1.05655
210000.0000    0.48027
210040.0000    0.41520
210080.0000    1.43698
210120.0000    1.59891
210160.0000    1.63534
210200.0000    0.83844
210240.0000    1.33573
210280.0000    1.01920
210320.0000    0.79334
210360.0000    1.59971
210400.0000    1.46518
210440.0000    1.53563
210480.0000    1.34903
210520.0000    1.72261
210560.0000    1.51227
210600.0000    1.85928
210640.0000    1.52851
210680.0000    1.49416
210720.0000    1.03162
210760.0000    1.52695
210800.0000    1.43846
210840.0000    1.34615
210880.0000    1.62364
210920.0000    2.12344
210960.0000    1.71516
211000.0000    1.34593
211040.0000    1.89421
211080.0000    1.66346
211120.0000    2.04137
211160.0000    1.45524
211200.0000    1.66989
211240.0000    1.52258
211280.0000    1.16310
211320.0000    1.41981
211360.0000    1.35612
211400.0000    1.40448
211440.0000    2.10314
211480.0000    2.19255
211520.0000    2.26122
211560.0000    1.85068
211600.0000    1.88886
211640.0000    1.68774
211680.0000    1.44354
211720.0000    1.62535
211760.0000    1.87669
211800.0000    1.04314
211840.0000    1.08420
211880.0000    1.32795
211920.0000    1.30001
211960.0000    1.18630
212000.0000    1.51528
212040.0000    1.17617
212080.0000    1.16159
212120.0000    1.16559
212160.0000    1.07389
212200.0000    1.50881
212240.0000    1.26691
212280.0000    1.28829
212320.0000    1.53263
212360.0000    1.35356
212400.0000    0.76029
212440.0000    1.14092
212480.0000    1.30819
212520.0000    1.53923
212560.0000    1.12028
212600.0000    1.44873
212640.0000    1.41403
212680.0000    1.16385
212720.0000    1.01626
212760.0000    1.32950
212800.0000    1.71332
212840.0000    1.98973
212880.0000    1.33329
212920.0000    1.46165
212960.0000    1.29807
213000.0000    1.48403
213040.0000    0.82104
213080.0000    0.94343
213120.0000    0.99365
213160.0000    1.45585
213200.0000    1.39644
213240.0000    0.81368
213280.0000    0.54818
213320.0000    0.16547
213360.0000    1.00354
213400.0000    0.95183
213440.0000    1.28351
213480.0000    1.05927
213520.0000    1.04998
213560.0000    1.43489
213600.0000    1.15477
213640.0000    2.27535
213680.0000    1.46957
213720.0000    2.14426
213760.0000    2.34297
213800.0000    2.37323
213840.0000    1.80518
213880.0000    1.30925
213920.0000    1.07559
213960.0000    1.08789
214000.0000    0.54399
214040.0000    0.29061
214080.0000    0.43736
214120.0000    0.98214
214160.0000    0.75561
214200.0000    0.59638
214240.0000    1.58751
214280.0000    1.10587
214320.0000    1.09214
214360.0000    1.06517
214400.0000    0.99923
214440.0000    1.26514
214480.0000    1.02082
214520.0000    1.47007
214560.0000    1.42736
214600.0000    0.91327
214640.0000    1.53307
214680.0000    1.52367
214720.0000    1.83227
214760.0000    1.47851
214800.0000    1.56150
214840.0000    1.49107
214880.0000    1.71184
214920.0000    2.29688
214960.0000    1.45632
215000.0000    1.87845
215040.0000    1.52169
215080.0000    1.56877
215120.0000    1.54973
215160.0000    1.19198
215200.0000    2.63803
215240.0000    2.20456
215280.0000    2.53449
215320.0000    1.24970
215360.0000    1.22947
215400.0000    1.68366
215440.0000    1.26363
215480.0000    1.25314
215520.0000    1.70444
215560.0000    1.51091
215600.0000    1.13152
215640.0000    1.22959
215680.0000    0.86594
215720.0000    1.61296
215760.0000    1.42634
215800.0000    1.11958
215840.0000    1.31594
215880.0000    1.38202
215920.0000    1.64651
215960.0000    1.82648
216000.0000    2.16213
216040.0000    1.89429
216080.0000    1.76455
216120.0000    1.72262
216160.0000    2.26080
216200.0000    1.44609
216240.0000    1.98816
216280.0000    1.26345
216320.0000    1.97983
216360.0000    1.12290
216400.0000    1.89011
216440.0000    2.15159
216480.0000    2.23750
216520.0000    2.39913
216560.0000    1.90328
216600.0000    2.39452
216640.0000    1.94538
216680.0000    1.33083
216720.0000    1.99320
216760.0000    1.02730
216800.0000    1.52283
216840.0000    1.35603
216880.0000    1.26598
216920.0000    1.35712
216960.0000    1.71478
217000.0000    0.81759
217040.0000    1.74598
217080.0000    2.02099
217120.0000    1.82284
217160.0000    2.46582
217200.0000    2.07905
217240.0000    1.87042
217280.0000    2.00260
217320.0000    1.73168
217360.0000    0.87197
217400.0000    1.01095
217440.0000    1.36539
217480.0000    0.91162
217520.0000    1.21303
217560.0000    1.71174
217600.0000    1.68891
217640.0000    2.59922
217680.0000    1.43566
217720.0000    2.56253
217760.0000    1.18550
217800.0000    1.48011
217840.0000    0.85708
217880.0000    1.84824
217920.0000    1.65842
217960.0000    2.32349
218000.0000    2.41025
218040.0000    2.22232
218080.0000    2.21737
218120.0000    1.75682
218160.0000    1.82719
218200.0000    2.42727
218240.0000    1.95301
218280.0000    2.08246
218320.0000    1.47099
218360.0000    1.74877
218400.0000    1.62095
218440.0000    0.71743
218480.0000    1.54398
218520.0000    1.69380
218560.0000    1.83950
218600.0000    1.72089
218640.0000    0.79842
218680.0000    1.06985
218720.0000    0.96791
218760.0000    1.33536
218800.0000    1.12371
218840.0000    1.78065
218880.0000    1.56713
218920.0000    1.87768
218960.0000    1.72221
219000.0000    1.16498
219040.0000    1.24682
219080.0000    1.21165
219120.0000    1.08764
219160.0000    1.72954
219200.0000    2.17190
219240.0000    1.10464
219280.0000    1.01085
219320.0000    1.45175
219360.0000    0.80805
219400.0000    1.25002
219440.0000    1.05224
219480.0000    1.58577
219520.0000    2.02575
219560.0000    2.09443
219600.0000    1.79709
219640.0000    2.00847
219680.0000    2.19045
219720.0000    2.03808
219760.0000    2.15698
219800.0000    1.96211
219840.0000    2.15019
219880.0000    1.48984
219920.0000    1.50548
219960.0000    0.77054
220000.0000    1.70191
220040.0000    1.47816
220080.0000    1.12212
220120.0000    1.64750
220160.0000    0.64127
220200.0000    1.15495
220240.0000    1.13627
220280.0000    0.88857
220320.0000    1.02125
220360.0000    1.05636
220400.0000    0.76552
220440.0000    1.09734
220480.0000    1.42384
220520.0000    2.09759
220560.0000    1.17043
220600.0000    1.20262
220640.0000    2.43189
220680.0000    2.06811
220720.0000    2.19239
220760.0000    1.44559
220800.0000    0.99488
220840.0000    1.67325
220880.0000    2.11550
220920.0000    2.51275
220960.0000    1.91664
221000.0000    2.43503
221040.0000    2.13822
221080.0000    2.72882
221120.0000    2.26927
221160.0000    2.70884
221200.0000    2.60989
221240.0000    2.10983
221280.0000    2.60166
221320.0000    2.04553
221360.0000    1.61492
221400.0000    2.00253
221440.0000    1.82600
221480.0000    1.45991
221520.0000    1.00643
221560.0000    1.31607
221600.0000    1.54133
221640.0000    1.75262
221680.0000    2.07523
221720.0000    1.72566
221760.0000    2.03323
221800.0000    1.65210
221840.0000    0.79670
221880.0000    0.76703
221920.0000    1.02047
221960.0000    0.92423
222000.0000    1.09485
222040.0000    0.85625
222080.0000    0.75689
222120.0000    1.18992
222160.0000    1.31158
222200.0000    1.06803
222240.0000    1.41120
222280.0000    1.28876
222320.0000    1.57231
222360.0000    1.46197
222400.0000    1.64930
222440.0000    1.37502
222480.0000    1.08973
222520.0000    1.31257
222560.0000    0.95842
222600.0000    1.03614
222640.0000    0.86813
222680.0000    1.13407
222720.0000    0.61012
222760.0000    1.01974
222800.0000    0.98169
222840.0000    1.39766
222880.0000    1.10915
222920.0000    0.92515
222960.0000    1.57698
223000.0000    1.69926
223040.0000    1.24395
223080.0000    0.92939
223120.0000    1.25062
223160.0000    1.73153
223200.0000    1.38049
223240.0000    0.83243
223280.0000    1.15364
223320.0000    1.47040
223360.0000    1.91091
223400.0000    2.13769
223440.0000    2.11070
223480.0000    2.15803
223520.0000    1.74905
223560.0000    2.42321
223600.0000    1.53754
223640.0000    1.90579
223680.0000    1.80748
223720.0000    2.67089
223760.0000    2.63216
223800.0000    2.15609
223840.0000    2.11344
223880.0000    1.90750
223920.0000    2.02555
223960.0000    1.79041
224000.0000    2.24857
224040.0000    1.91372
224080.0000    2.11698
224120.0000    1.84634
224160.0000    1.61534
224200.0000    1.58270
224240.0000    2.14000
224280.0000    1.04262
224320.0000    1.98332
224360.0000    1.91648
224400.0000    2.48608
224440.0000    1.97796
224480.0000    2.42931
224520.0000    1.91457
224560.0000    2.12768
224600.0000    2.27331
224640.0000    2.28247
224680.0000    2.60541
224720.0000    1.82162
224760.0000    1.62463
224800.0000    1.76226
224840.0000    0.91567
224880.0000    1.84223
224920.0000    1.46967
224960.0000    1.26820
225000.0000    1.26729
225040.0000    1.09930
225080.0000    0.96041
225120.0000    1.32064
225160.0000    1.16868
225200.0000    0.97167
225240.0000    0.93895
225280.0000    1.01210
225320.0000    0.81211
225360.0000    1.34693
225400.0000    1.04442
225440.0000    0.91215
225480.0000    1.11853
225520.0000    0.88282
225560.0000    0.91264
225600.0000    0.99523
225640.0000    1.67810
225680.0000    1.71669
225720.0000    1.89829
225760.0000    1.60266
225800.0000    1.72950
225840.0000    1.40623
225880.0000    1.81057
225920.0000    1.28946
225960.0000    1.00144
226000.0000    1.53232
226040.0000    1.56225
226080.0000    1.72777
226120.0000    1.68349
226160.0000    2.09062
226200.0000    1.69725
226240.0000    2.34093
226280.0000    2.20984
226320.0000    1.20700
226360.0000    1.77889
226400.0000    1.29299
226440.0000    0.99343
226480.0000    0.84493
226520.0000    1.55499
226560.0000    1.33197
226600.0000    1.65013
226640.0000    1.44047
226680.0000    1.60225
226720.0000    1.37991
226760.0000    1.81216
226800.0000    2.01522
226840.0000    2.15254
226880.0000    1.20952
226920.0000    1.10847
226960.0000    1.90156
227000.0000    1.84286
227040.0000    2.12891
227080.0000    1.82254
227120.0000    2.31990
227160.0000    1.68251
227200.0000    1.74316
227240.0000    1.17101
227280.0000    1.84601
227320.0000    2.13092
227360.0000    2.21831
227400.0000    1.88341
227440.0000    1.30674
227480.0000    2.41929
227520.0000    1.88666
227560.0000    1.79060
227600.0000    1.51971
227640.0000    1.89126
227680.0000    1.54773
227720.0000    1.55415
227760.0000    1.08238
227800.0000    1.11751
227840.0000    1.31346
227880.0000    1.44812
227920.0000    1.77909
227960.0000    1.52430
228000.0000    1.68164
228040.0000    1.61522
228080.0000    1.28240
228120.0000    1.49253
228160.0000    1.58853
228200.0000    1.44700
228240.0000    0.82012
228280.0000    0.90468
228320.0000    1.05420
228360.0000    1.46634
228400.0000    1.72128
228440.0000    2.45044
228480.0000    2.24602
228520.0000    2.12804
228560.0000    1.62524
228600.0000    1.29415
228640.0000    0.98501
228680.0000    1.57163
228720.0000    1.46910
228760.0000    2.22379
228800.0000    1.90303
228840.0000    1.55631
228880.0000    1.28106
228920.0000    1.80786
228960.0000    1.44489
229000.0000    1.78670
229040.0000    1.00987
229080.0000    1.43701
229120.0000    1.35343
229160.0000    1.73479
229200.0000    2.00416
229240.0000    1.62609
229280.0000    1.39993
229320.0000    1.18161
229360.0000    1.39636
229400.0000    2.09308
229440.0000    1.08216
229480.0000    1.32658
229520.0000    1.44937
229560.0000    1.83708
229600.0000    1.62741
229640.0000    1.62014
229680.0000    2.16316
229720.0000    1.86567
229760.0000    1.80634
229800.0000    1.43778
229840.0000    2.14279
229880.0000    1.30751
229920.0000    1.41819
229960.0000    1.69394
230000.0000    1.09847
230040.0000    1.06229
230080.0000    1.18245
230120.0000   -0.03517
230160.0000    0.76112
230200.0000    0.83600
230240.0000    0.91102
230280.0000    0.56582
230320.0000    0.93809
230360.0000    0.60159
230400.0000    0.97460
230440.0000    1.34153
230480.0000    0.24666
230520.0000    0.91514
230560.0000    0.31760
230600.0000    1.58092
230640.0000    1.29747
230680.0000    1.00697
230720.0000    0.49032
230760.0000    1.43402
230800.0000    1.04200
230840.0000    1.12374
230880.0000    1.50202
230920.0000    0.87358
230960.0000    1.62049
231000.0000    1.68208
231040.0000    1.89999
231080.0000    0.82427
231120.0000    1.49799
231160.0000    1.22124
231200.0000    1.31270
231240.0000    1.50202
231280.0000    1.87178
231320.0000    0.82717
231360.0000    1.08845
231400.0000    1.47625
231440.0000    1.10684
231480.0000    1.77143
231520.0000    1.06290
231560.0000    1.17548
231600.0000    1.49893
231640.0000    0.85523
231680.0000    0.59813
231720.0000    1.43230
231760.0000    0.88752
231800.0000    0.68919
231840.0000    1.35870
231880.0000    1.38335
231920.0000    1.42988
231960.0000    1.84934
232000.0000    1.61766
232040.0000    1.32907
232080.0000    0.90388
232120.0000    1.81011
232160.0000    1.63093
232200.0000    1.88855
232240.0000    2.06495
232280.0000    1.91475
232320.0000    1.43253
232360.0000    1.38107
232400.0000    1.15865
232440.0000    1.47119
232480.0000    1.27610
232520.0000    1.01410
232560.0000    0.95544
232600.0000    1.88890
232640.0000    0.94392
232680.0000    0.82756
232720.0000    1.55960
232760.0000    1.03470
232800.0000    1.41097
232840.0000    1.36051
232880.0000    2.02848
232920.0000    1.39492
232960.0000    0.89605
233000.0000    1.43285
233040.0000    1.30527
233080.0000    1.22532
233120.0000    1.77025
233160.0000    2.15295
233200.0000    1.24046
233240.0000    1.29453
233280.0000    1.25923
233320.0000    0.95214
233360.0000    1.67169
233400.0000    2.29556
233440.0000    1.86604
233480.0000    1.18055
233520.0000    1.19516
233560.0000    1.32979
233600.0000    1.28983
233640.0000    1.22300
233680.0000    0.57378
233720.0000    1.73265
233760.0000    1.11620
233800.0000    1.31514
233840.0000    0.82234
233880.0000    1.42071
233920.0000    0.88432
233960.0000    0.76671
234000.0000    1.05832
234040.0000    0.27250
234080.0000    0.89139
234120.0000    0.59738
234160.0000    0.65630
234200.0000    1.24083
234240.0000    0.77790
234280.0000    1.28518
234320.0000    0.98315
234360.0000    0.35070
234400.0000   -0.01465
234440.0000    0.96666
234480.0000    0.39440
234520.0000    0.70462
234560.0000    0.53909
234600.0000    0.37756
234640.0000    0.21963
234680.0000    0.94832
234720.0000    0.51402
234760.0000    0.27771
234800.0000    0.67324
234840.0000    1.03454
234880.0000    1.42846
234920.0000    1.38456
234960.0000    0.53138
235000.0000    0.56261
235040.0000    0.74678
235080.0000    0.27442
235120.0000    0.67104
235160.0000    0.29909
235200.0000    0.74687
235240.0000   -0.14225
235280.0000   -0.04387
235320.0000    0.77542
235360.0000    0.02331
235400.0000    0.13822
235440.0000   -0.19473
235480.0000    0.97821
235520.0000    0.63317
235560.0000    0.75959
235600.0000    1.00809
235640.0000    1.96659
235680.0000    1.88455
235720.0000    1.19992
235760.0000    0.83151
235800.0000    0.86324
235840.0000    1.25920
235880.0000    0.88743
235920.0000    1.39844
235960.0000    1.17956
236000.0000    1.14088
236040.0000    1.48454
236080.0000    1.06553
236120.0000    0.96363
236160.0000    0.63728
236200.0000    0.76403
236240.0000    0.82225
236280.0000    0.68007
236320.0000    1.04158
236360.0000    1.19061
236400.0000    1.18077
236440.0000    1.49871
236480.0000    1.33894
236520.0000    0.78154
236560.0000    0.64480
236600.0000    1.34349
236640.0000    0.83122
236680.0000    1.11841
236720.0000    0.80992
236760.0000    1.19582
236800.0000    1.72255
236840.0000    1.59016
236880.0000    1.55828
236920.0000    1.85328
236960.0000    1.63575
237000.0000    1.79357
237040.0000    1.76852
237080.0000    1.19443
237120.0000    1.44060
237160.0000    0.82784
237200.0000    1.43709
237240.0000    0.83983
237280.0000    0.19267
237320.0000    0.86134
237360.0000    0.98959
237400.0000    0.60151
237440.0000    1.29809
237480.0000    1.38429
237520.0000    0.52095
237560.0000    0.84816
237600.0000    0.62328
237640.0000    1.17325
237680.0000    0.80151
237720.0000    0.45380
237760.0000    1.07491
237800.0000    0.39099
237840.0000    0.69627
237880.0000    0.90706
237920.0000    1.19314
237960.0000    0.96327
238000.0000    1.07170
238040.0000    1.49140
238080.0000    0.71339
238120.0000    1.00518
238160.0000    1.39393
238200.0000    0.61555
238240.0000    1.38244
238280.0000    0.68016
238320.0000    1.29061
238360.0000    1.70811
238400.0000    1.53877
238440.0000    0.71549
238480.0000    1.44622
238520.0000    0.49802
238560.0000    1.46071
238600.0000    1.47644
238640.0000    1.36772
238680.0000    1.33215
238720.0000    0.92722
238760.0000    1.44849
238800.0000    0.92509
238840.0000    1.39993
238880.0000    1.71512
238920.0000    1.21732
238960.0000    1.02956
239000.0000    0.99361
239040.0000    1.59668
239080.0000    0.86625
239120.0000    1.69100
239160.0000    1.27132
239200.0000    1.40712
239240.0000    0.98391
239280.0000    1.18022
239320.0000    1.29157
239360.0000    1.20810
239400.0000    1.42793
239440.0000    1.31658
239480.0000    1.58368
239520.0000    1.58836
239560.0000    0.88600
239600.0000    1.53839
239640.0000    2.08327
239680.0000    1.27800
239720.0000    1.32056
239760.0000    1.25304
239800.0000    1.06364
239840.0000    0.97505
239880.0000    0.83084
239920.0000    0.67681
239960.0000    1.42643
240000.0000    0.92641
240040.0000    1.07387
240080.0000    1.34831
240120.0000    0.74639
240160.0000    0.37465
240200.0000    1.05613
240240.0000    0.92338
240280.0000    1.69016
240320.0000    1.53824
240360.0000    1.11424
240400.0000    1.49759
240440.0000    1.03507
240480.0000    1.36048
240520.0000    0.70717
240560.0000    0.53825
240600.0000    0.94337
240640.0000    0.17774
240680.0000    1.03762
240720.0000    0.91496
240760.0000    1.43556
240800.0000    1.05795
240840.0000    0.31582
240880.0000    0.53813
240920.0000    0.81345
240960.0000    0.98751
241000.0000    0.51058
241040.0000    0.35044
241080.0000    0.57763
241120.0000    0.54113
241160.0000    0.79015
241200.0000    0.82703
241240.0000    1.20942
241280.0000    0.58820
241320.0000    1.31690
241360.0000    0.48462
241400.0000    0.98501
241440.0000    0.79978
241480.0000    0.34410
241520.0000    0.93510
241560.0000    1.95588
241600.0000    0.80994
241640.0000    0.86159
241680.0000    0.17939
241720.0000    1.37787
241760.0000    0.89048
241800.0000    0.91343
241840.0000    0.94553
241880.0000    0.76451
241920.0000    0.91258
241960.0000    0.37306
242000.0000    0.30666
242040.0000    0.36462
242080.0000    1.08016
242120.0000    0.49773
242160.0000    1.84135
242200.0000    0.86151
242240.0000    0.33968
242280.0000    0.87343
242320.0000    1.31467
242360.0000    0.93781
242400.0000    1.38013
242440.0000    0.99162
242480.0000    1.40895
242520.0000    0.71022
242560.0000    0.76625
242600.0000    1.10396
242640.0000    1.20886
242680.0000    0.59070
242720.0000    0.64343
242760.0000    1.36091
242800.0000    0.92797
242840.0000    1.66513
242880.0000    1.27715
242920.0000    1.07231
242960.0000    0.72337
243000.0000    0.71844
243040.0000    0.70839
243080.0000    1.34114
243120.0000    0.44720
243160.0000    0.23057
243200.0000    0.90480
243240.0000    0.38918
243280.0000    0.79061
243320.0000    1.15605
243360.0000    0.61210
243400.0000    0.91198
243440.0000    1.38288
243480.0000    1.20396
243520.0000    0.57727
243560.0000    1.21874
243600.0000    1.45019
243640.0000    1.63600
243680.0000    1.28716
243720.0000    1.40716
243760.0000    1.64867
243800.0000    1.49619
243840.0000    1.65911
243880.0000    1.79663
243920.0000    1.19264
243960.0000    0.94388
244000.0000    1.90123
244040.0000    0.83727
244080.0000    1.39005
244120.0000    0.87288
244160.0000    1.29853
244200.0000    1.19904
244240.0000    0.90384
244280.0000    1.49247
244320.0000    1.61490
244360.0000    1.07640
244400.0000    1.72707
244440.0000    1.37094
244480.0000    0.77176
244520.0000    1.27942
244560.0000    1.18836
244600.0000    1.29394
244640.0000    0.76845
244680.0000    0.67786
244720.0000    1.55651
244760.0000    0.87605
244800.0000    0.72113
244840.0000    1.52812
244880.0000    1.34176
244920.0000    0.53739
244960.0000    1.10320
245000.0000    1.37558
245040.0000    1.57832
245080.0000    1.35196
245120.0000    0.77530
245160.0000    0.99444
245200.0000    0.71002
245240.0000    1.20010
245280.0000    0.02673
245320.0000    0.87232
245360.0000    0.64372
245400.0000    1.18459
245440.0000    1.54186
245480.0000    1.09320
245520.0000    0.46584
245560.0000    0.28409
245600.0000    0.09613
245640.0000    1.09628
245680.0000    0.61570
245720.0000   -0.15346
245760.0000    0.51839
245800.0000    0.34206
245840.0000    1.27182
245880.0000    0.82410
245920.0000    1.07241
245960.0000    1.22992
246000.0000    1.89231
246040.0000    1.57324
246080.0000    1.13218
246120.0000    1.82536
246160.0000    1.28292
246200.0000    1.42813
246240.0000    0.90635
246280.0000    1.10240
246320.0000    1.80271
246360.0000    0.80599
246400.0000    1.05055
246440.0000    0.38257
246480.0000    0.53448
246520.0000    1.37873
246560.0000    1.08146
246600.0000    1.09181
246640.0000    0.63599
246680.0000    1.69248
246720.0000    0.62698
246760.0000    1.05109
246800.0000    1.07995
246840.0000    1.14157
246880.0000    0.67971
246920.0000    0.93540
246960.0000    0.86315
247000.0000    1.05144
247040.0000    0.98992
247080.0000    1.94502
247120.0000    0.93311
247160.0000    0.38746
247200.0000    1.44295
247240.0000    1.30607
247280.0000    0.95964
247320.0000    0.70519
247360.0000    0.60482
247400.0000    1.11802
247440.0000    1.19999
247480.0000    0.75288
247520.0000    1.51498
247560.0000    1.32649
247600.0000    1.78397
247640.0000    1.64458
247680.0000    1.97669
247720.0000    1.93952
247760.0000    1.55973
247800.0000    1.78345
247840.0000    1.31432
247880.0000    0.58654
247920.0000    0.73576
247960.0000    1.70117
248000.0000    0.21281
248040.0000    1.94911
248080.0000    1.45411
248120.0000    1.14489
248160.0000    1.02471
248200.0000    1.03562
248240.0000    0.89098
248280.0000    1.12234
248320.0000    1.38880
248360.0000    1.27852
248400.0000    0.93301
248440.0000    0.48756
248480.0000    0.00246
248520.0000    0.07613
248560.0000    0.18305
248600.0000    0.62325
248640.0000    0.47664
248680.0000   -0.31616
248720.0000    0.07645
248760.0000   -0.15679
248800.0000    0.78612
248840.0000    0.00664
248880.0000    0.30373
248920.0000   -0.06615
248960.0000   -0.22001
249000.0000   -0.10384
249040.0000    0.29305
249080.0000    0.63648
249120.0000    0.45521
249160.0000    0.60046
249200.0000    1.04016
249240.0000    0.96369
249280.0000    1.31037
249320.0000    1.64972
249360.0000    1.73123
249400.0000    1.82915
249440.0000    1.42589
249480.0000    1.26953
249520.0000    0.71364
249560.0000    0.81050
249600.0000    1.23942
249640.0000    0.85763
249680.0000    0.92324
249720.0000    1.47015
249760.0000    1.26333
249800.0000    1.03491
249840.0000    0.73428
249880.0000    1.47920
249920.0000    1.60191
249960.0000    0.69823
250000.0000    0.39891
250040.0000    0.17027
250080.0000    0.08731
250120.0000    0.25753
250160.0000    0.39341
250200.0000    0.23412
250240.0000    0.64332
250280.0000    0.09896
250320.0000   -0.11450
250360.0000    0.78664
250400.0000   -0.05690
250440.0000    0.15349
250480.0000   -0.10367
250520.0000   -0.03733
250560.0000    0.65315
250600.0000    0.63749
250640.0000    0.10777
250680.0000   -0.50437
250720.0000    0.97548
250760.0000    0.68967
250800.0000    0.47481
250840.0000    1.39280
250880.0000    1.28224
250920.0000    1.08970
250960.0000    1.56113
251000.0000    0.92893
251040.0000    1.14557
251080.0000    0.87754
251120.0000    1.13812
251160.0000    0.56773
251200.0000    0.66914
251240.0000    1.16765
251280.0000    0.07119
251320.0000    0.93601
251360.0000    1.65768
251400.0000    1.16937
251440.0000    0.65878
251480.0000    1.10422
251520.0000    0.81238
251560.0000    0.70350
251600.0000    0.88065
251640.0000    0.82316
251680.0000    0.90494
251720.0000    0.64545
251760.0000    0.58368
251800.0000    0.89340
251840.0000    0.96654
251880.0000    1.11229
251920.0000    0.34527
251960.0000    0.91488
252000.0000    0.28431
252040.0000    0.59722
252080.0000    0.49532
252120.0000    0.73880
252160.0000    0.90786
252200.0000    0.64840
252240.0000    0.96229
252280.0000    0.64636
252320.0000    0.72787
252360.0000    1.20928
252400.0000    0.90172
252440.0000    0.19408
252480.0000    0.75803
252520.0000    0.94921
252560.0000    0.19549
252600.0000    0.31058
252640.0000    1.30355
252680.0000    0.93673
252720.0000    1.20497
252760.0000    0.91307
252800.0000    1.42409
252840.0000    0.85756
252880.0000    0.34837
252920.0000    0.68631
252960.0000    0.47439
253000.0000   -0.29658
253040.0000   -0.14344
253080.0000    0.67672
253120.0000    0.41777
253160.0000    0.19262
253200.0000    0.28596
253240.0000    0.16975
253280.0000    0.79423
253320.0000    0.82378
253360.0000    0.20806
253400.0000    0.25633
253440.0000    0.71500
253480.0000    0.87966
253520.0000    0.82002
253560.0000    0.38105
253600.0000    1.13116
253640.0000    1.52450
253680.0000    1.68489
253720.0000    0.97631
253760.0000    0.62380
253800.0000    1.36609
253840.0000    0.83354
253880.0000    1.58506
253920.0000    1.16201
253960.0000    0.87658
254000.0000    1.46969
254040.0000    1.62925
254080.0000    1.80071
254120.0000    0.64753
254160.0000    0.84186
254200.0000    0.21812
254240.0000    1.44877
254280.0000    1.26048
254320.0000    1.56142
254360.0000    1.00487
254400.0000    1.37241
254440.0000    1.22565
254480.0000    1.30203
254520.0000    0.84844
254560.0000    1.33396
254600.0000    0.74562
254640.0000    1.09161
254680.0000    0.64135
254720.0000    1.07006
254760.0000    0.94547
254800.0000    0.86190
254840.0000    1.33971
254880.0000    1.62410
254920.0000    1.35742
254960.0000    0.72381
255000.0000    1.09057
255040.0000    0.67282
255080.0000    0.49626
255120.0000    0.70870
255160.0000    0.47676
255200.0000    0.11619
255240.0000    0.76586
255280.0000    0.12704
255320.0000    0.84039
255360.0000    0.74816
255400.0000    0.43941
255440.0000    0.47160
255480.0000    0.94460
255520.0000    0.80617
255560.0000    0.34820
255600.0000    0.78550
255640.0000    1.51461
255680.0000    1.17365
255720.0000    0.56895
255760.0000    0.93810
255800.0000    0.48776
255840.0000    1.09521
255880.0000    1.36127
255920.0000    1.56799
255960.0000    1.53504
256000.0000    1.23458
256040.0000    1.00513
256080.0000    1.25978
256120.0000    1.56431
256160.0000    0.36562
256200.0000    0.96517
256240.0000    0.65980
256280.0000    1.26160
256320.0000    0.16556
256360.0000    1.20954
256400.0000    0.79229
256440.0000    1.46124
256480.0000    0.42871
256520.0000    0.94624
256560.0000    1.21924
256600.0000    1.33749
256640.0000    0.98189
256680.0000    0.78208
256720.0000    1.08501
256760.0000    0.77233
256800.0000    1.11421
256840.0000    0.75710
256880.0000    0.73176
256920.0000    1.21272
256960.0000    1.14910
257000.0000    0.55271
257040.0000    0.91406
257080.0000    1.08119
257120.0000    0.69418
257160.0000    1.18512
257200.0000    0.64261
257240.0000    1.06840
257280.0000    0.16358
257320.0000    0.54752
257360.0000    1.19296
257400.0000    0.39698
257440.0000    0.71970
257480.0000    0.04810
257520.0000    0.98379
257560.0000    1.09785
257600.0000    0.18344
257640.0000   -0.46783
257680.0000    0.13387
257720.0000    0.49483
257760.0000    0.28956
257800.0000   -0.04058
257840.0000   -0.06768
257880.0000    0.16526
257920.0000    0.48124
257960.0000    0.81223
258000.0000    1.05877
258040.0000    1.15147
258080.0000    0.15968
258120.0000    1.27997
258160.0000    0.27290
258200.0000    0.74252
258240.0000    0.73368
258280.0000    1.05405
258320.0000    0.06997
258360.0000    0.40797
258400.0000    0.70345
258440.0000    0.94477
258480.0000    0.82660
258520.0000    1.16789
258560.0000    1.38858
258600.0000    1.04207
258640.0000    1.30774
258680.0000    1.11461
258720.0000    1.67656
258760.0000    1.18824
258800.0000    1.40369
258840.0000    1.24898
258880.0000    1.34880
258920.0000    1.18021
258960.0000    1.90932
259000.0000    1.14155
259040.0000    1.46975
259080.0000    0.59237
259120.0000    1.27810
259160.0000    0.85162
259200.0000    0.97830
259240.0000    1.52953
259280.0000    1.05040
259320.0000    0.39395
259360.0000    1.06859
259400.0000    0.34859
259440.0000    0.45976
259480.0000    0.58412
259520.0000    0.43719
259560.0000    0.11801
259600.0000    0.52971
259640.0000    1.39678
259680.0000    1.06906
259720.0000    1.20775
259760.0000    0.72792
259800.0000    0.64218
259840.0000    0.52059
259880.0000    0.43374
259920.0000    0.94859
259960.0000    0.70008
260000.0000    0.77635
260040.0000    0.96948
260080.0000    0.55968
260120.0000    0.90305
260160.0000    0.13760
260200.0000    1.08864
260240.0000    1.08599
260280.0000    0.31037
260320.0000    0.52928
260360.0000    0.08927
260400.0000    0.39056
260440.0000    0.88685
260480.0000    0.91674
260520.0000    0.71293
260560.0000    0.80130
260600.0000    0.86006
260640.0000    1.39261
260680.0000    1.58771
260720.0000    1.17439
260760.0000    1.36356
260800.0000    0.74993
260840.0000    0.64905
260880.0000    1.42183
260920.0000    0.87121
260960.0000    0.76739
261000.0000    0.90005
261040.0000    0.72628
261080.0000    1.42806
261120.0000    1.37688
261160.0000    0.79150
261200.0000    0.82605
261240.0000    1.16227
261280.0000    0.67791
261320.0000    0.82330
261360.0000    1.70021
261400.0000    0.94822
261440.0000    1.63407
261480.0000    1.26544
261520.0000    0.61099
261560.0000    1.57529
261600.0000    1.77142
261640.0000    0.95518
261680.0000    0.25038
261720.0000    0.27370
261760.0000    0.89621
261800.0000    1.21020
261840.0000    1.31541
261880.0000    1.56184
261920.0000    1.54228
261960.0000    1.45758
262000.0000    1.93755
262040.0000    1.45435
262080.0000    1.90968
262120.0000    1.04663
262160.0000    1.34027
262200.0000    1.38859
262240.0000    1.53983
262280.0000    1.94492
262320.0000    1.21526
262360.0000    1.62712
262400.0000    1.39431
262440.0000    1.36576
262480.0000    1.29398
262520.0000    1.62675
262560.0000    1.84086
262600.0000    1.29654
262640.0000    1.01505
262680.0000    1.70741
262720.0000    1.11832
262760.0000    0.81478
262800.0000    1.20931
262840.0000    0.55820
262880.0000    0.38130
262920.0000    1.04252
262960.0000    1.93095
263000.0000    1.40051
263040.0000    0.74727
263080.0000    1.26150
263120.0000    1.12816
263160.0000    0.82673
263200.0000    1.50958
263240.0000    0.41911
263280.0000    1.07821
263320.0000    1.36298
263360.0000    1.07198
263400.0000    1.85036
263440.0000    2.02219
263480.0000    1.33934
263520.0000    0.72680
263560.0000    2.07695
263600.0000    1.91996
263640.0000    1.10910
263680.0000    1.16304
263720.0000    1.24243
263760.0000    1.25449
263800.0000    0.91688
263840.0000    1.44302
263880.0000    1.47618
263920.0000    1.73106
263960.0000    1.32362
264000.0000    1.39325
264040.0000    0.44868
264080.0000    0.78148
264120.0000    0.69962
264160.0000    0.47887
264200.0000    1.14421
264240.0000    1.36517
264280.0000    1.72099
264320.0000    0.94200
264360.0000    1.61682
264400.0000    0.84589
264440.0000    1.39597
264480.0000    2.22478
264520.0000    0.64734
264560.0000    1.00834
264600.0000    1.17980
264640.0000    1.50413
264680.0000    0.22665
264720.0000    0.50560
264760.0000    0.57816
264800.0000    0.80292
264840.0000    1.28302
264880.0000    0.75710
264920.0000    0.77492
264960.0000    0.76201
265000.0000    0.76735
265040.0000    0.62171
265080.0000    1.54748
265120.0000    0.57710
265160.0000    0.28897
265200.0000    1.01616
265240.0000    0.66849
265280.0000    1.49688
265320.0000    0.85725
265360.0000    1.11600
265400.0000    1.06648
265440.0000    1.13217
265480.0000    1.18139
265520.0000    1.00204
265560.0000    1.11776
265600.0000    0.29907
265640.0000    0.57067
265680.0000    0.30005
265720.0000    0.61990
265760.0000    0.89231
265800.0000    0.90460
265840.0000    1.71519
265880.0000    1.48631
265920.0000    1.08393
265960.0000    1.26596
266000.0000    1.58276
266040.0000    2.50027
266080.0000    1.32376
266120.0000    1.05744
266160.0000    1.35795
266200.0000    1.51330
266240.0000    0.91817
266280.0000    1.44975
266320.0000    1.01174
266360.0000    0.85761
266400.0000    1.16980
266440.0000    0.39907
266480.0000    0.78926
266520.0000    0.09233
266560.0000    0.71323
266600.0000    0.53226
266640.0000    0.53217
266680.0000    0.72778
266720.0000    0.63804
266760.0000    1.44268
266800.0000    0.88888
266840.0000    1.15673
266880.0000    1.81597
266920.0000    1.82642
266960.0000    1.36264
267000.0000    1.23147
267040.0000    0.34023
267080.0000    0.75638
267120.0000    0.66108
267160.0000    1.72478
267200.0000    1.76965
267240.0000    0.96211
267280.0000    0.71833
267320.0000    1.06230
267360.0000    2.20111
267400.0000    1.66169
267440.0000    0.89608
267480.0000    1.61854
267520.0000    2.01092
267560.0000    1.41638
267600.0000    1.92963
267640.0000    1.28392
267680.0000    1.81559
267720.0000    1.58354
267760.0000    1.57111
267800.0000    1.04789
267840.0000    1.28721
267880.0000    0.90731
267920.0000    1.39222
267960.0000    1.41164
268000.0000    1.48424
268040.0000    1.44858
268080.0000    1.57994
268120.0000    2.12284
268160.0000    1.84092
268200.0000    1.93671
268240.0000    1.76748
268280.0000    1.40391
268320.0000    1.41800
268360.0000    1.93867
268400.0000    2.13130
268440.0000    1.93655
268480.0000    1.61545
268520.0000    1.51533
268560.0000    1.09908
268600.0000    1.37722
268640.0000    1.41336
268680.0000    0.77944
268720.0000    0.92909
268760.0000    1.70908
268800.0000    1.01193
268840.0000    1.87727
268880.0000    1.96808
268920.0000    1.94114
268960.0000    1.79302
269000.0000    2.51547
269040.0000    1.74493
269080.0000    1.48795
269120.0000    1.39243
269160.0000    1.08736
269200.0000    1.11581
269240.0000    1.34380
269280.0000    1.13799
269320.0000    0.95125
269360.0000    0.90706
269400.0000    1.44704
269440.0000    1.65446
269480.0000    0.49589
269520.0000    0.94489
269560.0000    0.64524
269600.0000    0.52299
269640.0000    0.43236
269680.0000    0.39739
269720.0000    0.83865
269760.0000    0.36071
269800.0000    1.16462
269840.0000    0.53091
269880.0000    0.88624
269920.0000    0.80118
269960.0000    1.26718
270000.0000    0.50462
270040.0000    1.12816
270080.0000    0.77217
270120.0000    1.13676
270160.0000    1.46075
270200.0000    1.37978
270240.0000    1.41964
270280.0000    1.07282
270320.0000    1.84387
270360.0000    0.74569
270400.0000    0.97825
270440.0000    1.07810
270480.0000    1.16266
270520.0000    1.73900
270560.0000    1.39957
270600.0000    1.36430
270640.0000    1.56928
270680.0000    1.58682
270720.0000    1.48764
270760.0000    0.80319
270800.0000    0.98883
270840.0000    0.47943
270880.0000    0.94984
270920.0000    1.36673
270960.0000    1.57732
271000.0000    1.38287
271040.0000    0.92608
271080.0000    1.57869
271120.0000    2.00517
271160.0000    1.01750
271200.0000    1.04723
271240.0000    1.59350
271280.0000    1.55383
271320.0000    1.77419
271360.0000    1.78884
271400.0000    1.58152
271440.0000    1.06723
271480.0000    1.48906
271520.0000    0.77360
271560.0000    0.57588
271600.0000    0.88582
271640.0000    0.35200
271680.0000    0.80507
271720.0000    0.83437
271760.0000    1.63349
271800.0000    0.26571
271840.0000    0.78585
271880.0000    0.48016
271920.0000    0.70311
271960.0000    0.94777
272000.0000    0.05862
272040.0000   -0.11226
272080.0000    0.16702
272120.0000    1.06972
272160.0000    1.51495
272200.0000    1.33567
272240.0000    0.60276
272280.0000    0.89186
272320.0000    0.99938
272360.0000    0.62181
272400.0000    0.56787
272440.0000    0.37043
272480.0000    0.41008
272520.0000    0.57120
272560.0000    0.54217
272600.0000    0.50761
272640.0000    0.72422
272680.0000    1.16364
272720.0000    0.86321
272760.0000    1.10416
272800.0000    1.31504
272840.0000    0.70921
272880.0000    1.23876
272920.0000    1.37611
272960.0000    1.00472
273000.0000    1.57954
273040.0000    0.85579
273080.0000    1.45825
273120.0000    1.08223
273160.0000    1.08391
273200.0000    1.49455
273240.0000    1.63032
273280.0000    2.20927
273320.0000    1.90991
273360.0000    2.33776
273400.0000    2.03420
273440.0000    2.35629
273480.0000    1.79675
273520.0000    2.01535
273560.0000    1.72130
273600.0000    1.39091
273640.0000    1.24781
273680.0000    1.20645
273720.0000    1.22927
273760.0000    1.47191
273800.0000    1.61499
273840.0000    1.49960
273880.0000    1.72223
273920.0000    1.34187
273960.0000    1.22828
274000.0000    0.80053
274040.0000    0.96475
274080.0000    1.60016
274120.0000    1.12093
274160.0000    1.28804
274200.0000    1.28435
274240.0000    1.37185
274280.0000    1.22567
274320.0000    1.09450
274360.0000    1.00065
274400.0000    0.68951
274440.0000    0.94387
274480.0000    0.81763
274520.0000    0.68026
274560.0000    0.67140
274600.0000    0.92752
274640.0000    0.74988
274680.0000    1.58395
274720.0000    1.88099
274760.0000    1.78217
274800.0000    0.81706
274840.0000    1.76374
274880.0000    1.00918
274920.0000    2.17232
274960.0000    2.00066
275000.0000    1.52204
275040.0000    1.21181
275080.0000    1.92909
275120.0000    2.20356
275160.0000    2.33261
275200.0000    1.65288
275240.0000    2.18222
275280.0000    2.04503
275320.0000    0.96922
275360.0000    2.08833
275400.0000    1.96159
275440.0000    1.40594
275480.0000    1.85291
275520.0000    1.26996
275560.0000    2.05709
275600.0000    1.21610
275640.0000    0.95010
275680.0000    1.57227
275720.0000    1.49068
275760.0000    2.27576
275800.0000    1.84473
275840.0000    2.11437
275880.0000    1.15396
275920.0000    1.96513
275960.0000    2.25215
276000.0000    2.42263
276040.0000    2.39620
276080.0000    2.64389
276120.0000    1.97844
276160.0000    2.37788
276200.0000    2.47410
276240.0000    1.87528
276280.0000    2.10681
276320.0000    2.32294
276360.0000    1.86334
276400.0000    2.01695
276440.0000    1.55225
276480.0000    1.83116
276520.0000    1.45228
276560.0000    1.20872
276600.0000    2.03310
276640.0000    1.81495
276680.0000    2.00790
276720.0000    2.37357
276760.0000    1.89823
276800.0000    1.95193
276840.0000    1.25773
276880.0000    1.66613
276920.0000    2.02156
276960.0000    1.48332
277000.0000    1.64350
277040.0000    2.24823
277080.0000    2.63845
277120.0000    2.02739
277160.0000    1.95944
277200.0000    2.45551
277240.0000    2.14163
277280.0000    2.25576
277320.0000    1.97111
277360.0000    2.40322
277400.0000    1.99427
277440.0000    1.26509
277480.0000    2.10531
277520.0000    1.65530
277560.0000    1.79207
277600.0000    1.59187
277640.0000    1.90183
277680.0000    2.06594
277720.0000    1.96428
277760.0000    2.17635
277800.0000    2.54064
277840.0000    2.76218
277880.0000    2.82819
277920.0000    2.72507
277960.0000    2.06180
278000.0000    2.97319
278040.0000    2.66693
278080.0000    2.16928
278120.0000    2.43056
278160.0000    2.44343
278200.0000    2.79014
278240.0000    2.36939
278280.0000    2.02134
278320.0000    2.30729
278360.0000    2.10572
278400.0000    3.01981
278440.0000    2.23866
278480.0000    2.99002
278520.0000    2.99018
278560.0000    3.02841
278600.0000    2.62553
278640.0000    2.38710
278680.0000    2.65575
278720.0000    3.83536
278760.0000    2.26590
278800.0000    2.00843
278840.0000    2.21508
278880.0000    1.82442
278920.0000    2.02713
278960.0000    1.84172
279000.0000    1.86142
279040.0000    1.83960
279080.0000    1.34006
279120.0000    2.12010
279160.0000    2.35571
279200.0000    0.83632
279240.0000    1.34098
279280.0000    2.89807
279320.0000    2.34072
279360.0000    2.16105
279400.0000    2.37977
279440.0000    2.05843
279480.0000    1.68600
279520.0000    2.15180
279560.0000    2.01397
279600.0000    1.95869
279640.0000    2.40025
279680.0000    2.75378
279720.0000    2.82259
279760.0000    1.54869
279800.0000    2.48493
279840.0000    2.07412
279880.0000    1.99209
279920.0000    1.96872
279960.0000    2.55251
280000.0000    2.47581
280040.0000    2.41943
280080.0000    2.27478
280120.0000    2.16293
280160.0000    2.68032
280200.0000    2.36067
280240.0000    2.14445
280280.0000    2.22645
280320.0000    2.73151
280360.0000    2.13423
280400.0000    2.98318
280440.0000    2.50694
280480.0000    2.49665
280520.0000    2.73692
280560.0000    2.23060
280600.0000    3.02602
280640.0000    2.76689
280680.0000    2.71514
280720.0000    2.28971
280760.0000    2.25259
280800.0000    2.97155
280840.0000    2.03957
280880.0000    2.41965
280920.0000    2.46817
280960.0000    2.66033
281000.0000    3.07889
281040.0000    2.51129
281080.0000    2.94020
281120.0000    3.09623
281160.0000    3.21082
281200.0000    2.33693
281240.0000    2.13261
281280.0000    3.08610
281320.0000    3.31775
281360.0000    2.55414
281400.0000    3.45911
281440.0000    2.28172
281480.0000    1.71569
281520.0000    2.24403
281560.0000    3.13064
281600.0000    3.03102
281640.0000    2.86715
281680.0000    2.53218
281720.0000    1.87540
281760.0000    2.23681
281800.0000    1.75726
281840.0000    1.04900
281880.0000    2.16635
281920.0000    1.43601
281960.0000    1.68560
282000.0000    2.76248
282040.0000    2.40677
282080.0000    2.64478
282120.0000    2.59012
282160.0000    2.52927
282200.0000    2.32081
282240.0000    2.40983
282280.0000    2.41589
282320.0000    2.50239
282360.0000    3.02498
282400.0000    1.87513
282440.0000    2.90419
282480.0000    2.17562
282520.0000    2.74284
282560.0000    1.84069
282600.0000    2.54523
282640.0000    2.89245
282680.0000    2.08799
282720.0000    1.24987
282760.0000    1.87191
282800.0000    2.00764
282840.0000    1.65936
282880.0000    2.35027
282920.0000    1.52541
282960.0000    1.48551
283000.0000    2.59146
283040.0000    1.73927
283080.0000    1.77757
283120.0000    1.58646
283160.0000    1.78194
283200.0000    1.47216
283240.0000    2.07111
283280.0000    2.26551
283320.0000    2.69980
283360.0000    1.42025
283400.0000    2.46733
283440.0000    2.14151
283480.0000    2.78589
283520.0000    3.11125
283560.0000    2.64930
283600.0000    2.99632
283640.0000    2.58213
283680.0000    2.99322
283720.0000    2.48340
283760.0000    2.86793
283800.0000    2.49461
283840.0000    2.29603
283880.0000    2.12502
283920.0000    2.41054
283960.0000    3.00940
284000.0000    2.78680
284040.0000    2.06324
284080.0000    2.73468
284120.0000    2.15070
284160.0000    1.88981
284200.0000    1.84452
284240.0000    2.09348
284280.0000    2.57516
284320.0000    2.45273
284360.0000    2.57680
284400.0000    2.76936
284440.0000    2.63620
284480.0000    2.54815
284520.0000    3.36175
284560.0000    2.49493
284600.0000    2.50249
284640.0000    2.47334
284680.0000    2.63351
284720.0000    2.35172
284760.0000    2.53616
284800.0000    2.24826
284840.0000    2.65216
284880.0000    2.19537
284920.0000    2.30807
284960.0000    2.38588
285000.0000    1.88079
285040.0000    2.13279
285080.0000    2.61365
285120.0000    1.69290
285160.0000    1.97484
285200.0000    2.23313
285240.0000    2.41122
285280.0000    2.89983
285320.0000    2.84704
285360.0000    3.03080
285400.0000    2.62643
285440.0000    2.65918
285480.0000    2.45394
285520.0000    2.84241
285560.0000    3.00955
285600.0000    2.90109
285640.0000    2.23575
285680.0000    2.40964
285720.0000    2.43772
285760.0000    2.32262
285800.0000    2.96425
285840.0000    2.07409
285880.0000    2.28834
285920.0000    2.85771
285960.0000    2.40691
286000.0000    2.53020
286040.0000    2.20859
286080.0000    2.13210
286120.0000    2.29450
286160.0000    2.16489
286200.0000    2.69792
286240.0000    2.41460
286280.0000    3.00751
286320.0000    2.84593
286360.0000    2.69005
286400.0000    2.97421
286440.0000    2.58993
286480.0000    1.92238
286520.0000    1.97790
286560.0000    1.47173
286600.0000    1.04284
286640.0000    2.39830
286680.0000    2.54255
286720.0000    2.58024
286760.0000    2.60646
286800.0000    2.26707
286840.0000    3.07674
286880.0000    3.20285
286920.0000    2.48519
286960.0000    2.67652
287000.0000    2.94591
287040.0000    2.32341
287080.0000    2.87724
287120.0000    2.17746
287160.0000    2.16683
287200.0000    2.48023
287240.0000    2.20152
287280.0000    2.78740
287320.0000    3.29756
287360.0000    2.37872
287400.0000    2.71643
287440.0000    2.70995
287480.0000    2.91701
287520.0000    3.08013
287560.0000    2.56405
287600.0000    2.29106
287640.0000    2.38733
287680.0000    3.16094
287720.0000    3.03228
287760.0000    3.29392
287800.0000    2.73787
287840.0000    3.50845
287880.0000    3.68588
287920.0000    3.09247
287960.0000    2.88749
288000.0000    3.33928
288040.0000    2.74066
288080.0000    2.70085
288120.0000    2.80100
288160.0000    3.05576
288200.0000    3.53854
288240.0000    3.00728
288280.0000    3.08041
288320.0000    3.97132
288360.0000    3.69623
288400.0000    2.68270
288440.0000    2.23654
288480.0000    2.60769
288520.0000    2.52731
288560.0000    2.89409
288600.0000    2.63927
288640.0000    2.14444
288680.0000    2.39614
288720.0000    2.38654
288760.0000    2.18906
288800.0000    2.92676
288840.0000    2.95129
288880.0000    2.05228
288920.0000    1.93960
288960.0000    2.84967
289000.0000    1.73578
289040.0000    2.61442
289080.0000    2.57200
289120.0000    2.31251
289160.0000    2.65656
289200.0000    2.61439
289240.0000    2.67034
289280.0000    2.68032
289320.0000    2.39993
289360.0000    2.53306
289400.0000    1.97602
289440.0000    2.16502
289480.0000    2.66523
289520.0000    3.02872
289560.0000    2.91473
289600.0000    2.50650
289640.0000    2.76681
289680.0000    2.51678
289720.0000    3.05917
289760.0000    2.70060
289800.0000    3.08902
289840.0000    3.29869
289880.0000    2.95748
289920.0000    2.33543
289960.0000    2.34822
290000.0000    2.60787
290040.0000    2.35316
290080.0000    2.31745
290120.0000    2.35288
290160.0000    2.30420
290200.0000    2.04309
290240.0000    2.31043
290280.0000    2.23748
290320.0000    2.79719
290360.0000    1.71475
290400.0000    1.52393
290440.0000    1.39039
290480.0000    1.37562
290520.0000    2.03220
290560.0000    1.76732
290600.0000    0.94807
290640.0000    1.74181
290680.0000    1.71173
290720.0000    2.36917
290760.0000    2.20671
290800.0000    2.69667
290840.0000    2.10682
290880.0000    2.43677
290920.0000    2.08127
290960.0000    1.40797
291000.0000    2.04847
291040.0000    2.62289
291080.0000    1.36992
291120.0000    1.79864
291160.0000    2.07538
291200.0000    1.80105
291240.0000    2.46692
291280.0000    2.23696
291320.0000    2.38064
291360.0000    3.01693
291400.0000    2.79877
291440.0000    2.72407
291480.0000    2.79645
291520.0000    2.04783
291560.0000    1.32048
291600.0000    2.34357
291640.0000    2.39257
291680.0000    1.61148
291720.0000    2.30272
291760.0000    2.07135
291800.0000    2.23275
291840.0000    2.83904
291880.0000    2.30059
291920.0000    2.47146
291960.0000    2.47023
292000.0000    2.43777
292040.0000    2.03887
292080.0000    2.71868
292120.0000    2.50931
292160.0000    3.24115
292200.0000    2.57289
292240.0000    2.59719
292280.0000    2.45319
292320.0000    2.47992
292360.0000    2.70058
292400.0000    2.19953
292440.0000    1.60005
292480.0000    2.66810
292520.0000    2.93184
292560.0000    2.32512
292600.0000    2.26984
292640.0000    2.49250
292680.0000    2.77777
292720.0000    2.71743
292760.0000    2.61313
292800.0000    2.77689
292840.0000    2.43468
292880.0000    2.71597
292920.0000    3.82075
292960.0000    3.00379
293000.0000    2.55975
293040.0000    2.58439
293080.0000    1.96014
293120.0000    3.23677
293160.0000    2.83993
293200.0000    3.08171
293240.0000    2.62840
293280.0000    3.03619
293320.0000    2.91661
293360.0000    2.96649
293400.0000    2.73680
293440.0000    2.77298
293480.0000    3.22038
293520.0000    2.98633
293560.0000    2.81575
293600.0000    2.09052
293640.0000    3.07039
293680.0000    3.01087
293720.0000    3.06334
293760.0000    3.18333
293800.0000    3.53529
293840.0000    2.84122
293880.0000    2.67252
293920.0000    2.59286
293960.0000    2.56712
294000.0000    3.08047
294040.0000    2.73510
294080.0000    3.17439
294120.0000    2.50542
294160.0000    2.11536
294200.0000    2.47671
294240.0000    2.40017
294280.0000    2.99845
294320.0000    2.81243
294360.0000    2.78731
294400.0000    2.72820
294440.0000    2.51268
294480.0000    2.94502
294520.0000    1.91547
294560.0000    2.42288
294600.0000    2.68047
294640.0000    2.84033
294680.0000    2.68902
294720.0000    2.88318
294760.0000    2.22993
294800.0000    1.84682
294840.0000    2.39143
294880.0000    2.02824
294920.0000    2.75240
294960.0000    2.22755
295000.0000    2.37580
295040.0000    2.38951
295080.0000    3.16720
295120.0000    2.42417
295160.0000    2.67501
295200.0000    3.09026
295240.0000    2.54814
295280.0000    2.62220
295320.0000    3.10371
295360.0000    2.54269
295400.0000    2.78407
295440.0000    2.64916
295480.0000    3.23473
295520.0000    2.42129
295560.0000    2.35576
295600.0000    2.48322
295640.0000    2.12852
295680.0000    2.58615
295720.0000    2.42172
295760.0000    2.75350
295800.0000    2.54679
295840.0000    2.72901
295880.0000    2.79784
295920.0000    2.19449
295960.0000    2.63355
296000.0000    2.66817
296040.0000    2.89145
296080.0000    2.83396
296120.0000    2.64286
296160.0000    2.96075
296200.0000    3.34560
296240.0000    2.62365
296280.0000    2.74274
296320.0000    2.77012
296360.0000    2.89642
296400.0000    3.09256
296440.0000    2.87868
296480.0000    2.67772
296520.0000    3.16313
296560.0000    2.30620
296600.0000    3.23395
296640.0000    2.80784
296680.0000    1.74324
296720.0000    2.72789
296760.0000    2.48604
296800.0000    2.31457
296840.0000    2.50309
296880.0000    3.22092
296920.0000    3.42342
296960.0000    2.70215
297000.0000    3.23753
297040.0000    2.89305
297080.0000    2.83923
297120.0000    3.43513
297160.0000    2.13016
297200.0000    2.98331
297240.0000    2.77646
297280.0000    2.33927
297320.0000    2.78676
297360.0000    3.04884
297400.0000    2.64167
297440.0000    2.78851
297480.0000    2.99506
297520.0000    3.39471
297560.0000    2.64182
297600.0000    2.51875
297640.0000    3.18648
297680.0000    2.83559
297720.0000    2.83945
297760.0000    2.63802
297800.0000    2.80827
297840.0000    2.58341
297880.0000    2.85652
297920.0000    3.15304
297960.0000    3.05927
298000.0000    2.42250
298040.0000    2.57225
298080.0000    2.71913
298120.0000    2.94629
298160.0000    2.89452
298200.0000    2.85884
298240.0000    2.52679
298280.0000    3.45444
298320.0000    2.80706
298360.0000    2.35097
298400.0000    2.19165
298440.0000    2.78782
298480.0000    2.58878
298520.0000    2.02910
298560.0000    3.11951
298600.0000    2.41384
298640.0000    2.95340
298680.0000    2.60969
298720.0000    3.03616
298760.0000    2.80539
298800.0000    2.77284
298840.0000    2.96501
298880.0000    3.42166
298920.0000    3.30756
298960.0000    2.89044
299000.0000    3.03018
299040.0000    3.30413
299080.0000    3.50743
299120.0000    2.70203
299160.0000    3.65003
299200.0000    2.62408
299240.0000    3.23110
299280.0000    2.40268
299320.0000    3.09999
299360.0000    2.97355
299400.0000    2.55362
299440.0000    2.45528
299480.0000    2.67092
299520.0000    2.44471
299560.0000    2.52269
299600.0000    2.79426
299640.0000    3.68545
299680.0000    3.57229
299720.0000    3.10430
299760.0000    2.14158
299800.0000    3.07993
299840.0000    3.15023
299880.0000    2.96971
299920.0000    3.32795
299960.0000    2.70760
300000.0000    2.71378
300040.0000    2.37555
300080.0000    2.82939
300120.0000    3.28699
300160.0000    2.87516
300200.0000    2.51322
300240.0000    2.24171
300280.0000    2.80520
300320.0000    3.52763
300360.0000    2.93114
300400.0000    2.65927
300440.0000    3.17046
300480.0000    3.16154
300520.0000    3.09039
300560.0000    2.72107
300600.0000    3.44246
300640.0000    3.64535
300680.0000    2.72214
300720.0000    3.20600
300760.0000    2.88010
300800.0000    2.25259
300840.0000    2.64098
300880.0000    3.34099
300920.0000    3.58523
300960.0000    2.88828
301000.0000    3.13901
301040.0000    3.11160
301080.0000    3.36332
301120.0000    2.71237
301160.0000    2.97711
301200.0000    3.11482
301240.0000    3.41153
301280.0000    3.50859
301320.0000    3.12316
301360.0000    3.01910
301400.0000    2.84825
301440.0000    3.59087
301480.0000    2.91749
301520.0000    2.30714
301560.0000    3.40604
301600.0000    3.67210
301640.0000    3.25768
301680.0000    2.84392
301720.0000    2.80374
301760.0000    3.44188
301800.0000    3.62801
301840.0000    2.83707
301880.0000    2.59237
301920.0000    2.71296
301960.0000    2.71009
302000.0000    2.73480
302040.0000    3.31780
302080.0000    3.18101
302120.0000    3.41159
302160.0000    3.23760
302200.0000    3.23075
302240.0000    2.29942
302280.0000    2.19061
302320.0000    1.96147
302360.0000    2.35520
302400.0000    2.02070
302440.0000    2.91978
302480.0000    2.46694
302520.0000    3.21188
302560.0000    2.41682
302600.0000    2.24988
302640.0000    1.91135
302680.0000    3.49675
302720.0000    1.99701
302760.0000    1.74616
302800.0000    1.85252
302840.0000    1.93456
302880.0000    2.00130
302920.0000    2.03957
302960.0000    1.82634
303000.0000    1.99842
303040.0000    2.20671
303080.0000    1.87520
303120.0000    2.10566
303160.0000    2.05561
303200.0000    2.00893
303240.0000    0.88974
303280.0000    1.16379
303320.0000    1.68907
303360.0000    1.66297
303400.0000    2.00160
303440.0000    1.65439
303480.0000    2.80101
303520.0000    2.52332
303560.0000    2.37822
303600.0000    1.40213
303640.0000    1.36149
303680.0000    1.40660
303720.0000    1.74592
303760.0000    1.66704
303800.0000    1.31287
303840.0000    1.56659
303880.0000    1.77603
303920.0000    1.82531
303960.0000    2.32072
304000.0000    2.20595
304040.0000    2.00131
304080.0000    1.43426
304120.0000    1.66285
304160.0000    1.45089
304200.0000    1.46247
304240.0000    1.51979
304280.0000    1.97911
304320.0000    1.60918
304360.0000    1.32754
304400.0000    1.60130
304440.0000    2.35605
304480.0000    2.76756
304520.0000    3.65760
304560.0000    2.96740
304600.0000    2.50262
304640.0000    2.41170
304680.0000    2.42065
304720.0000    2.00855
304760.0000    1.93959
304800.0000    1.33735
304840.0000    1.70314
304880.0000    2.20217
304920.0000    2.27847
304960.0000    2.68143
305000.0000    2.06433
305040.0000    2.38457
305080.0000    2.86706
305120.0000    2.32802
305160.0000    2.02356
305200.0000    2.67753
305240.0000    2.74224
305280.0000    1.99311
305320.0000    2.22289
305360.0000    2.55382
305400.0000    2.87009
305440.0000    3.00373
305480.0000    2.74117
305520.0000    1.91172
305560.0000    2.62854
305600.0000    2.57842
305640.0000    2.50804
305680.0000    2.41762
305720.0000    2.47514
305760.0000    2.68268
305800.0000    2.47661
305840.0000    2.38886
305880.0000    2.45184
305920.0000    2.00711
305960.0000    2.39745
306000.0000    2.25268
306040.0000    2.56545
306080.0000    2.36719
306120.0000    2.61750
306160.0000    2.50682
306200.0000    1.82320
306240.0000    1.80079
306280.0000    2.21351
306320.0000    2.22058
306360.0000    2.11043
306400.0000    2.03211
306440.0000    2.44643
306480.0000    1.98606
306520.0000    1.89754
306560.0000    1.97117
306600.0000    1.61393
306640.0000    2.08264
306680.0000    1.91829
306720.0000    2.05466
306760.0000    2.40898
306800.0000    1.74615
306840.0000    1.71044
306880.0000    1.84917
306920.0000    1.64769
306960.0000    2.20828
307000.0000    1.68578
307040.0000    1.60481
307080.0000    1.59008
307120.0000    1.48960
307160.0000    2.29816
307200.0000    2.47959
307240.0000    2.82694
307280.0000    2.19042
307320.0000    2.06425
307360.0000    2.25062
307400.0000    2.58884
307440.0000    2.20926
307480.0000    2.01452
307520.0000    1.74159
307560.0000    2.60526
307600.0000    2.47945
307640.0000    1.67844
307680.0000    2.46466
307720.0000    2.88817
307760.0000    2.56225
307800.0000    2.23617
307840.0000    2.26402
307880.0000    2.79271
307920.0000    2.24058
307960.0000    1.83281
308000.0000    1.96292
308040.0000    1.79537
308080.0000    2.21439
308120.0000    1.98780
308160.0000    2.34092
308200.0000    2.29036
308240.0000    1.98902
308280.0000    1.94578
308320.0000    1.24559
308360.0000    1.35621
308400.0000    1.39894
308440.0000    1.11766
308480.0000    2.20139
308520.0000    1.97095
308560.0000    1.83223
308600.0000    2.05713
308640.0000    2.16617
308680.0000    2.50527
308720.0000    2.39112
308760.0000    1.99532
308800.0000    1.38225
308840.0000    2.66695
308880.0000    2.28641
308920.0000    2.71195
308960.0000    2.28974
309000.0000    2.51546
309040.0000    2.56889
309080.0000    2.57967
309120.0000    2.82382
309160.0000    3.09583
309200.0000    2.91078
309240.0000    2.69243
309280.0000    2.33261
309320.0000    1.83641
309360.0000    2.14725
309400.0000    2.29343
309440.0000    2.51898
309480.0000    2.40782
309520.0000    2.42084
309560.0000    2.87156
309600.0000    2.54641
309640.0000    2.15299
309680.0000    1.51613
309720.0000    2.00639
309760.0000    2.24426
309800.0000    2.02712
309840.0000    1.63175
309880.0000    2.72616
309920.0000    2.82489
309960.0000    2.63889
310000.0000    1.74049
310040.0000    2.99852
310080.0000    2.10845
310120.0000    2.32923
310160.0000    2.69843
310200.0000    2.37779
310240.0000    2.84239
310280.0000    2.78543
310320.0000    2.11700
310360.0000    2.61260
310400.0000    2.63400
310440.0000    2.23744
310480.0000    2.95839
310520.0000    2.74746
310560.0000    2.32511
310600.0000    2.70941
310640.0000    1.67474
310680.0000    2.53229
310720.0000    1.87047
310760.0000    2.37353
310800.0000    1.66876
310840.0000    1.45121
310880.0000    2.01185
310920.0000    2.38962
310960.0000    2.55194
311000.0000    2.32919
311040.0000    2.64239
311080.0000    2.87370
311120.0000    2.30011
311160.0000    2.04487
311200.0000    2.12743
311240.0000    1.76903
311280.0000    2.69492
311320.0000    2.49426
311360.0000    2.66797
311400.0000    2.52060
311440.0000    2.35710
311480.0000    2.81978
311520.0000    1.60570
311560.0000    1.81374
311600.0000    2.43072
311640.0000    1.90788
311680.0000    2.35892
311720.0000    1.92731
311760.0000    1.62926
311800.0000    2.08977
311840.0000    2.58545
311880.0000    2.67126
311920.0000    1.84109
311960.0000    2.01735
312000.0000    1.82027
312040.0000    2.27754
312080.0000    3.32642
312120.0000    2.60710
312160.0000    2.75928
312200.0000    2.71707
312240.0000    2.32017
312280.0000    3.13832
312320.0000    2.20324
312360.0000    2.98664
312400.0000    2.97745
312440.0000    3.22349
312480.0000    2.71251
312520.0000    3.34364
312560.0000    2.39214
312600.0000    2.93316
312640.0000    2.88422
312680.0000    3.25826
312720.0000    3.22185
312760.0000    3.14445
312800.0000    2.58013
312840.0000    3.00030
312880.0000    2.81778
312920.0000    2.78763
312960.0000    3.11823
313000.0000    3.11170
313040.0000    2.67360
313080.0000    2.84064
313120.0000    2.98138
313160.0000    2.97302
313200.0000    3.45332
313240.0000    2.87385
313280.0000    3.48365
313320.0000    3.58440
313360.0000    3.63575
313400.0000    2.58655
313440.0000    3.31549
313480.0000    2.69785
313520.0000    2.65026
313560.0000    2.49663
313600.0000    3.04952
313640.0000    3.63617
313680.0000    3.16109
313720.0000    2.45075
313760.0000    3.09593
313800.0000    3.35611
313840.0000    3.30072
313880.0000    3.19156
313920.0000    3.13583
313960.0000    2.77566
314000.0000    2.28148
314040.0000    2.59494
314080.0000    2.88271
314120.0000    2.53199
314160.0000    1.92972
314200.0000    2.08121
314240.0000    2.63801
314280.0000    2.80854
314320.0000    2.58901
314360.0000    2.52082
314400.0000    2.39170
314440.0000    2.80559
314480.0000    2.30138
314520.0000    1.52764
314560.0000    1.77480
314600.0000    1.66040
314640.0000    2.62264
314680.0000    1.83288
314720.0000    2.13155
314760.0000    2.09853
314800.0000    1.16815
314840.0000    1.32878
314880.0000    2.50383
314920.0000    2.51131
314960.0000    2.30594
315000.0000    2.40461
315040.0000    2.11399
315080.0000    2.26472
315120.0000    1.40644
315160.0000    1.32553
315200.0000    1.79478
315240.0000    2.09432
315280.0000    2.29885
315320.0000    1.55192
315360.0000    2.15832
315400.0000    2.25469
315440.0000    2.56579
315480.0000    2.29772
315520.0000    2.57280
315560.0000    2.99848
315600.0000    1.92279
315640.0000    2.16465
315680.0000    2.59328
315720.0000    2.78601
315760.0000    2.22605
315800.0000    2.01729
315840.0000    1.65648
315880.0000    1.88630
315920.0000    2.47894
315960.0000    2.29160
316000.0000    2.10899
316040.0000    2.50009
316080.0000    1.83337
316120.0000    2.47512
316160.0000    1.99620
316200.0000    2.17888
316240.0000    1.98533
316280.0000    2.22287
316320.0000    1.68475
316360.0000    2.43798
316400.0000    2.72924
316440.0000    2.03415
316480.0000    2.19266
316520.0000    2.31577
316560.0000    1.60928
316600.0000    2.24917
316640.0000    2.09957
316680.0000    2.54292
316720.0000    2.38708
316760.0000    2.53325
316800.0000    1.70347
316840.0000    1.91775
316880.0000    1.46406
316920.0000    1.59631
316960.0000    2.19795
317000.0000    1.60589
317040.0000    2.22818
317080.0000    1.94134
317120.0000    1.38428
317160.0000    1.94960
317200.0000    1.87913
317240.0000    2.45447
317280.0000    1.74170
317320.0000    2.07693
317360.0000    2.40736
317400.0000    2.42867
317440.0000    2.05991
317480.0000    1.96736
317520.0000    2.05867
317560.0000    2.58880
317600.0000    1.92315
317640.0000    2.16220
317680.0000    2.11959
317720.0000    1.69132
317760.0000    1.28786
317800.0000    2.61515
317840.0000    1.57564
317880.0000    2.75923
317920.0000    2.88346
317960.0000    2.17796
318000.0000    1.51060
318040.0000    1.81272
318080.0000    1.51816
318120.0000    1.81489
318160.0000    1.84535
318200.0000    1.16864
318240.0000    1.73782
318280.0000    1.80008
318320.0000    1.97365
318360.0000    1.97062
318400.0000    1.30284
318440.0000    1.37998
318480.0000    2.06948
318520.0000    1.56305
318560.0000    2.12282
318600.0000    1.56042
318640.0000    2.32677
318680.0000    1.88198
318720.0000    2.17086
318760.0000    1.87698
318800.0000    2.84318
318840.0000    2.09775
318880.0000    2.33935
318920.0000    2.48977
318960.0000    2.69131
319000.0000    2.24955
319040.0000    2.63211
319080.0000    2.14865
319120.0000    2.09219
319160.0000    1.85203
319200.0000    2.63533
319240.0000    2.54270
319280.0000    1.76637
319320.0000    2.51406
319360.0000    1.98373
319400.0000    1.85984
319440.0000    2.00330
319480.0000    2.33776
319520.0000    2.16375
319560.0000    2.21810
319600.0000    2.69589
319640.0000    1.85804
319680.0000    2.29654
319720.0000    2.20840
319760.0000    2.40029
319800.0000    2.92561
319840.0000    2.43535
319880.0000    2.05970
319920.0000    1.62757
319960.0000    1.99438
320000.0000    2.74700
320040.0000    2.85001
320080.0000    2.05695
320120.0000    2.20498
320160.0000    1.65872
320200.0000    1.93944
320240.0000    1.27055
320280.0000    1.62110
320320.0000    0.97459
320360.0000    1.01617
320400.0000    1.42630
320440.0000    1.33121
320480.0000    1.03310
320520.0000    1.20893
320560.0000    1.66642
320600.0000    1.43514
320640.0000    1.81818
320680.0000    1.95745
320720.0000    2.04866
320760.0000    1.93294
320800.0000    2.37355
320840.0000    2.96012
320880.0000    1.85783
320920.0000    2.84433
320960.0000    2.72495
321000.0000    3.31992
321040.0000    2.70474
321080.0000    1.97367
321120.0000    2.68362
321160.0000    2.51055
321200.0000    2.59839
321240.0000    2.94165
321280.0000    3.01273
321320.0000    2.98458
321360.0000    3.00707
321400.0000    2.31737
321440.0000    2.58000
321480.0000    2.78500
321520.0000    2.50974
321560.0000    3.03969
321600.0000    2.27901
321640.0000    2.47734
321680.0000    1.32768
321720.0000    1.49752
321760.0000    1.43591
321800.0000    1.95620
321840.0000    1.62373
321880.0000    2.18030
321920.0000    1.97720
321960.0000    2.03834
322000.0000    1.62863
322040.0000    1.23956
322080.0000    0.84888
322120.0000    1.71429
322160.0000    2.13381
322200.0000    1.55037
322240.0000    1.56139
322280.0000    2.49976
322320.0000    2.05763
322360.0000    2.74203
322400.0000    1.38865
322440.0000    1.94137
322480.0000    2.55321
322520.0000    1.84658
322560.0000    2.39884
322600.0000    2.09289
322640.0000    2.50021
322680.0000    2.11481
322720.0000    2.79329
322760.0000    2.45745
322800.0000    2.83541
322840.0000    2.30819
322880.0000    1.98841
322920.0000    1.91448
322960.0000    1.88635
323000.0000    2.72482
323040.0000    2.79788
323080.0000    3.12203
323120.0000    2.55478
323160.0000    1.90905
323200.0000    2.61314
323240.0000    2.55263
323280.0000    2.52813
323320.0000    2.34112
323360.0000    2.67824
323400.0000    2.64765
323440.0000    2.60629
323480.0000    1.97596
323520.0000    2.37246
323560.0000    2.00920
323600.0000    2.56397
323640.0000    2.38197
323680.0000    2.72225
323720.0000    1.56486
323760.0000    2.00643
323800.0000    1.67882
323840.0000    1.21066
323880.0000    1.61905
323920.0000    1.74627
323960.0000    2.17819
324000.0000    1.37866
324040.0000    1.96681
324080.0000    1.55400
324120.0000    1.63846
324160.0000    1.81177
324200.0000    1.65133
324240.0000    1.59877
324280.0000    2.44543
324320.0000    2.75229
324360.0000    1.85015
324400.0000    2.50258
324440.0000    1.78366
324480.0000    1.76543
324520.0000    1.95397
324560.0000    2.21205
324600.0000    2.47115
324640.0000    2.23081
324680.0000    2.60360
324720.0000    2.25715
324760.0000    2.83388
324800.0000    2.17350
324840.0000    2.19134
324880.0000    2.10222
324920.0000    1.91788
324960.0000    2.16809
325000.0000    2.25406
325040.0000    2.08957
325080.0000    2.03529
325120.0000    2.24201
325160.0000    2.75296
325200.0000    2.78403
325240.0000    2.26307
325280.0000    2.54149
325320.0000    2.50402
325360.0000    2.61817
325400.0000    2.50010
325440.0000    2.50026
325480.0000    2.46913
325520.0000    1.72804
325560.0000    2.01154
325600.0000    2.48167
325640.0000    2.01769
325680.0000    1.47441
325720.0000    2.11144
325760.0000    2.23765
325800.0000    2.45554
325840.0000    1.47741
325880.0000    2.47552
325920.0000    2.13385
325960.0000    2.08788
326000.0000    2.76331
326040.0000    2.94208
326080.0000    3.17599
326120.0000    2.55856
326160.0000    2.15072
326200.0000    2.76658
326240.0000    2.80282
326280.0000    2.94586
326320.0000    2.69145
326360.0000    1.99921
326400.0000    2.48509
326440.0000    2.60657
326480.0000    2.38322
326520.0000    2.59354
326560.0000    2.36139
326600.0000    2.26418
326640.0000    2.71914
326680.0000    2.81674
326720.0000    3.18109
326760.0000    2.62633
326800.0000    2.79893
326840.0000    2.71501
326880.0000    2.29218
326920.0000    2.49328
326960.0000    2.17463
327000.0000    2.40143
327040.0000    2.90227
327080.0000    2.51343
327120.0000    2.85215
327160.0000    2.95282
327200.0000    2.84051
327240.0000    2.13766
327280.0000    2.37293
327320.0000    2.41401
327360.0000    2.92223
327400.0000    2.89045
327440.0000    2.11992
327480.0000    2.01494
327520.0000    2.28635
327560.0000    2.59453
327600.0000    3.08545
327640.0000    2.55092
327680.0000    2.15974
327720.0000    2.48434
327760.0000    2.68322
327800.0000    2.92318
327840.0000    2.17343
327880.0000    3.11429
327920.0000    2.42699
327960.0000    2.25768
328000.0000    2.58921
328040.0000    2.28481
328080.0000    2.11152
328120.0000    3.18218
328160.0000    2.62272
328200.0000    2.21267
328240.0000    2.41682
328280.0000    3.02977
328320.0000    2.28301
328360.0000    2.49320
328400.0000    2.51378
328440.0000    2.48209
328480.0000    2.86450
328520.0000    2.94197
328560.0000    2.87113
328600.0000    2.95163
328640.0000    3.31341
328680.0000    2.60334
328720.0000    2.79387
328760.0000    3.09198
328800.0000    2.97104
328840.0000    2.98802
328880.0000    2.73193
328920.0000    2.79010
328960.0000    2.71777
329000.0000    2.18925
329040.0000    2.82207
329080.0000    2.02130
329120.0000    2.35590
329160.0000    2.43964
329200.0000    2.93144
329240.0000    1.49171
329280.0000    1.69692
329320.0000    2.66697
329360.0000    1.98554
329400.0000    2.27677
329440.0000    2.44927
329480.0000    3.16685
329520.0000    3.01856
329560.0000    2.34639
329600.0000    2.44297
329640.0000    3.48765
329680.0000    2.37377
329720.0000    3.30801
329760.0000    2.91538
329800.0000    2.60867
329840.0000    2.22811
329880.0000    3.34582
329920.0000    2.25817
329960.0000    2.11671
330000.0000    2.12478
330040.0000    2.96876
330080.0000    2.20268
330120.0000    2.18341
330160.0000    2.68091
330200.0000    1.94076
330240.0000    2.46988
330280.0000    2.88774
330320.0000    3.04828
330360.0000    2.57271
330400.0000    2.36699
330440.0000    1.97207
330480.0000    2.72003
330520.0000    2.75590
330560.0000    1.72860
330600.0000    2.65761
330640.0000    2.55778
330680.0000    2.05838
330720.0000    2.45858
330760.0000    2.59026
330800.0000    2.63100
330840.0000    2.47476
330880.0000    3.02226
330920.0000    2.47467
330960.0000    2.03668
331000.0000    2.48544
331040.0000    3.32078
331080.0000    2.18977
331120.0000    2.45266
331160.0000    2.64656
331200.0000    2.07984
331240.0000    2.41304
331280.0000    2.18767
331320.0000    2.50046
331360.0000    2.80484
331400.0000    3.31861
331440.0000    3.13070
331480.0000    2.54134
331520.0000    2.65416
331560.0000    2.91505
331600.0000    2.36120
331640.0000    2.23673
331680.0000    1.83396
331720.0000    2.62895
331760.0000    1.68028
331800.0000    2.17104
331840.0000    2.48351
331880.0000    2.49231
331920.0000    2.51092
331960.0000    2.83518
332000.0000    2.57000
332040.0000    2.18688
332080.0000    3.20525
332120.0000    2.59971
332160.0000    3.38933
332200.0000    2.65248
332240.0000    2.75165
332280.0000    2.31084
332320.0000    2.48090
332360.0000    3.14915
332400.0000    2.29850
332440.0000    3.13121
332480.0000    2.51789
332520.0000    2.44985
332560.0000    2.58515
332600.0000    2.70085
332640.0000    3.18625
332680.0000    3.62987
332720.0000    2.50344
332760.0000    2.62958
332800.0000    2.58217
332840.0000    2.98267
332880.0000    3.12767
332920.0000    2.97575
332960.0000    2.98722
333000.0000    3.46878
333040.0000    2.97345
333080.0000    2.04148
333120.0000    2.35521
333160.0000    2.39482
333200.0000    2.49397
333240.0000    2.46385
333280.0000    2.98678
333320.0000    2.72171
333360.0000    2.66477
333400.0000    2.73020
333440.0000    2.39575
333480.0000    2.44544
333520.0000    1.97138
333560.0000    3.03721
333600.0000    2.41651
333640.0000    2.21332
333680.0000    1.88577
333720.0000    2.25627
333760.0000    2.82887
333800.0000    2.45471
333840.0000    2.19680
333880.0000    2.73773
333920.0000    2.63697
333960.0000    2.71680
334000.0000    2.86542
334040.0000    2.75613
334080.0000    2.77949
334120.0000    3.20649
334160.0000    2.76413
334200.0000    3.17416
334240.0000    3.28833
334280.0000    2.51317
334320.0000    2.36944
334360.0000    2.93864
334400.0000    2.73727
334440.0000    2.25371
334480.0000    2.34582
334520.0000    2.97155
334560.0000    2.98676
334600.0000    2.51016
334640.0000    2.63388
334680.0000    2.62030
334720.0000    1.98472
334760.0000    2.27905
334800.0000    2.64693
334840.0000    2.00964
334880.0000    2.60616
334920.0000    2.76112
334960.0000    2.15638
335000.0000    2.07399
335040.0000    2.47062
335080.0000    2.12667
335120.0000    2.10237
335160.0000    2.62129
335200.0000    2.04137
335240.0000    2.01463
335280.0000    1.96374
335320.0000    2.57408
335360.0000    2.34898
335400.0000    2.12958
335440.0000    1.71222
335480.0000    2.28093
335520.0000    1.72482
335560.0000    1.74488
335600.0000    2.50304
335640.0000    2.16059
335680.0000    1.89702
335720.0000    2.54226
335760.0000    2.82552
335800.0000    2.26217
335840.0000    2.53848
335880.0000    2.02195
335920.0000    1.92948
335960.0000    2.08122
336000.0000    2.85441
336040.0000    1.93559
336080.0000    2.00344
336120.0000    2.38483
336160.0000    2.64002
336200.0000    2.35964
336240.0000    2.79341
336280.0000    2.55763
336320.0000    2.67127
336360.0000    2.10692
336400.0000    2.05389
336440.0000    2.23406
336480.0000    2.76354
336520.0000    2.35904
336560.0000    2.26510
336600.0000    2.62303
336640.0000    2.44201
336680.0000    2.83354
336720.0000    3.89691
336760.0000    3.06993
336800.0000    3.34578
336840.0000    2.75246
336880.0000    3.15117
336920.0000    2.76576
336960.0000    2.41815
337000.0000    2.19886
337040.0000    2.08715
337080.0000    2.58357
337120.0000    2.19917
337160.0000    2.98392
337200.0000    3.07494
337240.0000    3.42698
337280.0000    2.81285
337320.0000    2.93812
337360.0000    2.86989
337400.0000    3.16921
337440.0000    3.44164
337480.0000    3.27870
337520.0000    2.66755
337560.0000    2.83148
337600.0000    3.05532
337640.0000    2.36662
337680.0000    2.00356
337720.0000    2.76249
337760.0000    2.90543
337800.0000    2.50892
337840.0000    2.21038
337880.0000    3.02219
337920.0000    3.15990
337960.0000    2.65741
338000.0000    3.23178
338040.0000    2.83403
338080.0000    2.98919
338120.0000    2.53150
338160.0000    2.50810
338200.0000    3.29522
338240.0000    2.34206
338280.0000    2.64264
338320.0000    2.89204
338360.0000    3.27973
338400.0000    2.92429
338440.0000    3.32408
338480.0000    3.08947
338520.0000    3.76721
338560.0000    2.97867
338600.0000    2.67555
338640.0000    3.21237
338680.0000    3.27798
338720.0000    2.78236
338760.0000    3.12801
338800.0000    3.34040
338840.0000    3.35042
338880.0000    3.93538
338920.0000    3.48895
338960.0000    3.31220
339000.0000    3.30854
339040.0000    2.83157
339080.0000    2.77324
339120.0000    3.06460
339160.0000    3.04258
339200.0000    2.77309
339240.0000    3.01813
339280.0000    3.56999
339320.0000    3.06472
339360.0000    2.69323
339400.0000    3.02697
339440.0000    3.15356
339480.0000    2.86955
339520.0000    2.08552
339560.0000    2.98908
339600.0000    2.63797
339640.0000    2.61153
339680.0000    2.90325
339720.0000    2.72400
339760.0000    2.93619
339800.0000    2.89327
339840.0000    2.35355
339880.0000    3.41870
339920.0000    2.97964
339960.0000    3.85553
340000.0000    2.92403
340040.0000    3.61668
340080.0000    2.94538
340120.0000    2.75499
340160.0000    3.19925
340200.0000    2.73689
340240.0000    2.80191
340280.0000    2.16032
340320.0000    2.34250
340360.0000    2.21147
340400.0000    2.94057
340440.0000    2.72136
340480.0000    3.22066
340520.0000    3.00144
340560.0000    2.69261
340600.0000    2.61463
340640.0000    2.14254
340680.0000    1.86728
340720.0000    2.85634
340760.0000    3.24097
340800.0000    3.26927
340840.0000    2.28867
340880.0000    2.95257
340920.0000    3.24663
340960.0000    2.84568
341000.0000    1.71723
341040.0000    2.40397
341080.0000    2.40524
341120.0000    3.04572
341160.0000    3.25328
341200.0000    3.08764
341240.0000    2.51975
341280.0000    2.19694
341320.0000    2.75276
341360.0000    2.72606
341400.0000    2.22177
341440.0000    2.50964
341480.0000    2.55786
341520.0000    2.62387
341560.0000    3.18881
341600.0000    2.62163
341640.0000    2.92401
341680.0000    2.78330
341720.0000    2.34033
341760.0000    3.67071
341800.0000    3.25853
341840.0000    2.91338
341880.0000    2.98594
341920.0000    2.45698
341960.0000    3.30795
342000.0000    2.70776
342040.0000    3.11936
342080.0000    3.49950
342120.0000    3.66049
342160.0000    2.98154
342200.0000    3.09850
342240.0000    3.22625
342280.0000    3.10799
342320.0000    2.63691
342360.0000    2.93956
342400.0000    3.30449
342440.0000    4.27959
342480.0000    2.84372
342520.0000    3.49774
342560.0000    3.31781
342600.0000    2.82506
342640.0000    3.72567
342680.0000    2.82773
342720.0000    3.51295
342760.0000    3.28649
342800.0000    3.08555
342840.0000    2.72099
342880.0000    2.80301
342920.0000    3.01230
342960.0000    3.73848
343000.0000    2.72639
343040.0000    2.39701
343080.0000    2.49767
343120.0000    2.29243
343160.0000    2.67375
343200.0000    2.85746
343240.0000    2.30726
343280.0000    2.68174
343320.0000    2.76377
343360.0000    2.96100
343400.0000    2.42788
343440.0000    2.13460
343480.0000    2.50125
343520.0000    2.75798
343560.0000    2.67629
343600.0000    3.06287
343640.0000    2.11675
343680.0000    2.08512
343720.0000    2.30453
343760.0000    2.00191
343800.0000    2.40365
343840.0000    2.29614
343880.0000    2.68718
343920.0000    2.27293
343960.0000    2.89496
344000.0000    2.26128
344040.0000    1.97326
344080.0000    2.95517
344120.0000    2.23481
344160.0000    1.46940
344200.0000    2.55748
344240.0000    2.68622
344280.0000    3.47302
344320.0000    2.59820
344360.0000    2.91877
344400.0000    3.07681
344440.0000    2.75429
344480.0000    2.31183
344520.0000    2.53260
344560.0000    2.91166
344600.0000    2.62179
344640.0000    3.14367
344680.0000    2.99092
344720.0000    2.84368
344760.0000    3.05008
344800.0000    3.41290
344840.0000    2.89553
344880.0000    2.75033
344920.0000    3.34071
344960.0000    3.03505
345000.0000    3.12163
345040.0000    3.38139
345080.0000    2.86054
345120.0000    2.54955
345160.0000    2.64331
345200.0000    2.54809
345240.0000    2.21823
345280.0000    3.06087
345320.0000    3.20101
345360.0000    2.63750
345400.0000    3.25338
345440.0000    3.17199
345480.0000    3.05665
345520.0000    2.52838
345560.0000    2.28521
345600.0000    2.42039
345640.0000    2.75978
345680.0000    2.46792
345720.0000    2.91946
345760.0000    2.29959
345800.0000    3.06639
345840.0000    3.67673
345880.0000    2.98480
345920.0000    2.24373
345960.0000    2.47171
346000.0000    3.03085
346040.0000    2.92012
346080.0000    2.66510
346120.0000    2.97461
346160.0000    2.63730
346200.0000    2.51850
346240.0000    2.69843
346280.0000    2.84204
346320.0000    2.92304
346360.0000    2.54365
346400.0000    2.46924
346440.0000    3.06568
346480.0000    2.21545
346520.0000    3.05196
346560.0000    3.44890
346600.0000    2.59231
346640.0000    2.63498
346680.0000    3.07898
346720.0000    3.02175
346760.0000    2.72314
346800.0000    2.68424
346840.0000    2.56314
346880.0000    2.52006
346920.0000    3.31046
346960.0000    3.07394
347000.0000    3.14007
347040.0000    3.42072
347080.0000    3.36728
347120.0000    2.88749
347160.0000    2.75995
347200.0000    2.22121
347240.0000    3.04029
347280.0000    3.24537
347320.0000    3.61715
347360.0000    3.11701
347400.0000    3.17965
347440.0000    3.14373
347480.0000    2.70555
347520.0000    3.28610
347560.0000    3.24287
347600.0000    2.71839
347640.0000    3.01179
347680.0000    1.81866
347720.0000    2.15765
347760.0000    2.06715
347800.0000    1.96517
347840.0000    2.56971
347880.0000    2.51497
347920.0000    3.36097
347960.0000    3.45341
348000.0000    2.94408
348040.0000    3.20549
348080.0000    3.13168
348120.0000    2.90920
348160.0000    3.29091
348200.0000    3.16487
348240.0000    3.63072
348280.0000    3.63307
348320.0000    3.39788
348360.0000    2.90489
348400.0000    3.39803
348440.0000    2.86235
348480.0000    3.24499
348520.0000    2.43422
348560.0000    2.75837
348600.0000    2.40531
348640.0000    2.43897
348680.0000    2.84787
348720.0000    2.24981
348760.0000    2.02613
348800.0000    1.89766
348840.0000    3.05977
348880.0000    2.25693
348920.0000    1.74313
348960.0000    2.64192
349000.0000    2.54747
349040.0000    2.76297
349080.0000    3.00262
349120.0000    2.81543
349160.0000    2.20684
349200.0000    3.05938
349240.0000    2.28667
349280.0000    2.19244
349320.0000    2.42487
349360.0000    1.83933
349400.0000    2.56068
349440.0000    2.59297
349480.0000    2.92465
349520.0000    2.29792
349560.0000    2.71671
349600.0000    2.89290
349640.0000    2.39926
349680.0000    2.99988
349720.0000    2.73231
349760.0000    2.38780
349800.0000    2.30909
349840.0000    2.67000
349880.0000    2.43118
349920.0000    2.22445
349960.0000    2.30095
350000.0000    1.90113
350040.0000    2.25540
350080.0000    2.57243
350120.0000    3.32966
350160.0000    2.77533
350200.0000    2.29515
350240.0000    2.12584
350280.0000    2.10385
350320.0000    2.07641
350360.0000    2.71594
350400.0000    2.42112
350440.0000    1.64036
350480.0000    2.13790
350520.0000    3.00419
350560.0000    2.14439
350600.0000    2.37901
350640.0000    2.18525
350680.0000    2.11082
350720.0000    2.21991
350760.0000    2.74523
350800.0000    2.76706
350840.0000    3.48927
350880.0000    2.85062
350920.0000    2.76865
350960.0000    2.65211
351000.0000    2.48148
351040.0000    2.56260
351080.0000    2.78354
351120.0000    3.01559
351160.0000    2.78326
351200.0000    3.26017
351240.0000    2.85665
351280.0000    3.00303
351320.0000    2.52924
351360.0000    3.48478
351400.0000    3.08287
351440.0000    2.87152
351480.0000    3.87715
351520.0000    3.39825
351560.0000    2.78214
351600.0000    2.67014
351640.0000    2.95644
351680.0000    2.51410
351720.0000    2.57440
351760.0000    2.85873
351800.0000    2.87886
351840.0000    3.43248
351880.0000    2.29929
351920.0000    2.70556
351960.0000    2.62827
352000.0000    2.30113
352040.0000    2.68779
352080.0000    2.12960
352120.0000    2.05571
352160.0000    2.57359
352200.0000    1.77258
352240.0000    2.22058
352280.0000    2.40809
352320.0000    2.53886
352360.0000    2.80083
352400.0000    2.80449
352440.0000    2.80172
352480.0000    1.97353
352520.0000    1.72471
352560.0000    1.94650
352600.0000    2.27456
352640.0000    2.33782
352680.0000    2.01838
352720.0000    1.48681
352760.0000    1.92803
352800.0000    1.98988
352840.0000    1.62384
352880.0000    1.33872
352920.0000    1.31541
352960.0000    1.46044
353000.0000    2.06639
353040.0000    2.70454
353080.0000    2.06147
353120.0000    2.26079
353160.0000    2.13159
353200.0000    2.31311
353240.0000    2.68929
353280.0000    2.45457
353320.0000    2.43434
353360.0000    2.22664
353400.0000    3.20405
353440.0000    2.25291
353480.0000    2.01482
353520.0000    3.02804
353560.0000    2.04644
353600.0000    2.89245
353640.0000    1.57559
353680.0000    2.39075
353720.0000    2.11666
353760.0000    2.42848
353800.0000    2.15149
353840.0000    1.97926
353880.0000    2.02153
353920.0000    3.12210
353960.0000    3.03029
354000.0000    2.13567
354040.0000    1.91420
354080.0000    2.41576
354120.0000    1.69594
354160.0000    2.19341
354200.0000    2.53859
354240.0000    2.70706
354280.0000    2.65794
354320.0000    3.40846
354360.0000    3.06664
354400.0000    2.74937
354440.0000    2.78037
354480.0000    2.28252
354520.0000    2.47314
354560.0000    2.73093
354600.0000    3.15348
354640.0000    3.17861
354680.0000    2.51501
354720.0000    2.54227
354760.0000    2.56521
354800.0000    2.64513
354840.0000    2.95688
354880.0000    2.70374
354920.0000    2.46937
354960.0000    2.63512
355000.0000    2.99423
355040.0000    2.26960
355080.0000    2.79778
355120.0000    2.28004
355160.0000    2.24464
355200.0000    2.95843
355240.0000    3.05657
355280.0000    2.82576
355320.0000    1.99660
355360.0000    2.40985
355400.0000    2.38857
355440.0000    2.26930
355480.0000    3.02889
355520.0000    2.14295
355560.0000    2.47414
355600.0000    2.05326
355640.0000    2.18143
355680.0000    2.17533
355720.0000    2.01367
355760.0000    2.70208
355800.0000    2.38653
355840.0000    2.64150
355880.0000    2.63557
355920.0000    2.95429
355960.0000    2.06395
356000.0000    2.92729
356040.0000    2.93168
356080.0000    2.98329
356120.0000    2.83198
356160.0000    2.83055
356200.0000    2.28984
356240.0000    2.97827
356280.0000    2.72565
356320.0000    2.70705
356360.0000    2.64641
356400.0000    3.18737
356440.0000    2.57808
356480.0000    3.04090
356520.0000    2.28907
356560.0000    2.40530
356600.0000    2.81342
356640.0000    2.64039
356680.0000    2.11233
356720.0000    2.03382
356760.0000    2.23765
356800.0000    2.06820
356840.0000    2.46214
356880.0000    2.67643
356920.0000    2.11006
356960.0000    2.33180
357000.0000    2.61168
357040.0000    2.48377
357080.0000    1.87507
357120.0000    2.39658
357160.0000    2.46476
357200.0000    2.26188
357240.0000    2.35378
357280.0000    2.11235
357320.0000    1.69156
357360.0000    1.93991
357400.0000    2.10461
357440.0000    2.69793
357480.0000    2.51296
357520.0000    2.84985
357560.0000    2.75273
357600.0000    1.98062
357640.0000    1.30914
357680.0000    2.22597
357720.0000    2.77281
357760.0000    2.14632
357800.0000    2.44549
357840.0000    2.44459
357880.0000    2.34523
357920.0000    2.29803
357960.0000    2.66265
358000.0000    2.53631
358040.0000    2.79065
358080.0000    3.44432
358120.0000    2.97995
358160.0000    2.65260
358200.0000    2.61670
358240.0000    2.83651
358280.0000    2.50394
358320.0000    3.26918
358360.0000    2.34798
358400.0000    2.87507
358440.0000    2.28700
358480.0000    3.29473
358520.0000    2.71158
358560.0000    2.81310
358600.0000    2.59638
358640.0000    2.94222
358680.0000    2.72747
358720.0000    3.97899
358760.0000    2.97007
358800.0000    2.90594
358840.0000    2.46445
358880.0000    2.99822
358920.0000    3.39805
358960.0000    2.96145
359000.0000    2.47775
359040.0000    2.57934
359080.0000    3.21231
359120.0000    3.52770
359160.0000    3.20911
359200.0000    2.67948
359240.0000    3.03253
359280.0000    3.68561
359320.0000    3.08090
359360.0000    2.72951
359400.0000    3.22162
359440.0000    3.37730
359480.0000    2.96966
359520.0000    2.88996
359560.0000    3.03945
359600.0000    2.57054
359640.0000    2.95787
359680.0000    2.59081
359720.0000    2.59953
359760.0000    2.46505
359800.0000    2.57574
359840.0000    2.92408
359880.0000    3.27437
359920.0000    2.92414
359960.0000    2.90534
360000.0000    2.58162
360040.0000    3.08157
360080.0000    2.78352
360120.0000    3.62826
360160.0000    2.77400
360200.0000    3.07385
360240.0000    3.17197
360280.0000    3.07266
360320.0000    2.91106
360360.0000    2.62352
360400.0000    2.63112
360440.0000    2.65182
360480.0000    2.99525
360520.0000    3.31741
360560.0000    2.65331
360600.0000    2.57131
360640.0000    3.17736
360680.0000    2.53656
360720.0000    3.04090
360760.0000    2.61729
360800.0000    2.43300
360840.0000    2.82231
360880.0000    3.13527
360920.0000    2.66826
360960.0000    3.51853
361000.0000    3.14993
361040.0000    2.92323
361080.0000    3.18174
361120.0000    3.91854
361160.0000    3.55779
361200.0000    3.38525
361240.0000    3.07732
361280.0000    3.19254
361320.0000    3.32474
361360.0000    3.38962
361400.0000    2.74291
361440.0000    2.46074
361480.0000    3.01629
361520.0000    3.38132
361560.0000    3.20311
361600.0000    3.38432
361640.0000    2.71802
361680.0000    2.64662
361720.0000    2.98381
361760.0000    3.31669
361800.0000    3.02317
361840.0000    2.93774
361880.0000    2.76778
361920.0000    3.23798
361960.0000    3.00698
362000.0000    2.27482
362040.0000    3.28357
362080.0000    3.12669
362120.0000    4.09616
362160.0000    3.44325
362200.0000    2.57841
362240.0000    3.06245
362280.0000    2.58287
362320.0000    3.15606
362360.0000    2.71555
362400.0000    3.08135
362440.0000    2.83731
362480.0000    2.99954
362520.0000    3.13898
362560.0000    3.02936
362600.0000    2.72782
362640.0000    2.75402
362680.0000    1.99361
362720.0000    2.08807
362760.0000    1.82586
362800.0000    1.81960
362840.0000    2.17494
362880.0000    2.04132
362920.0000    1.71992
362960.0000    1.56416
363000.0000    2.18710
363040.0000    1.31672
363080.0000    2.39119
363120.0000    2.73848
363160.0000    2.25738
363200.0000    2.64694
363240.0000    2.27107
363280.0000    2.52593
363320.0000    2.76896
363360.0000    2.35189
363400.0000    2.44509
363440.0000    2.61025
363480.0000    1.25381
363520.0000    2.28035
363560.0000    1.95037
363600.0000    2.33009
363640.0000    1.23762
363680.0000    2.52095
363720.0000    2.31833
363760.0000    2.11149
363800.0000    2.52487
363840.0000    2.62014
363880.0000    2.48334
363920.0000    2.06597
363960.0000    1.60774
364000.0000    2.45676
364040.0000    2.59746
364080.0000    2.15680
364120.0000    1.83215
364160.0000    2.34116
364200.0000    3.24049
364240.0000    2.58330
364280.0000    3.01545
364320.0000    3.45984
364360.0000    3.52610
364400.0000    3.80055
364440.0000    3.48672
364480.0000    3.57139
364520.0000    3.31786
364560.0000    3.45151
364600.0000    3.08310
364640.0000    2.80666
364680.0000    2.97408
364720.0000    2.95321
364760.0000    2.92854
364800.0000    2.14204
364840.0000    2.70490
364880.0000    2.31683
364920.0000    2.38632
364960.0000    2.83689
365000.0000    2.12035
365040.0000    2.30076
365080.0000    2.41890
365120.0000    2.92664
365160.0000    2.76458
365200.0000    2.41077
365240.0000    2.37822
365280.0000    2.62595
365320.0000    3.03722
365360.0000    3.09588
365400.0000    3.08674
365440.0000    2.58998
365480.0000    3.18321
365520.0000    3.34048
365560.0000    3.07999
365600.0000    1.69082
365640.0000    2.88805
365680.0000    2.90252
365720.0000    2.68243
365760.0000    2.31718
365800.0000    2.53474
365840.0000    3.03486
365880.0000    3.12135
365920.0000    3.01347
365960.0000    3.20104
366000.0000    3.47870
366040.0000    2.71740
366080.0000    2.98502
366120.0000    3.06989
366160.0000    2.40245
366200.0000    2.90483
366240.0000    2.89830
366280.0000    2.05067
366320.0000    2.38555
366360.0000    3.07727
366400.0000    3.13519
366440.0000    2.62638
366480.0000    2.53392
366520.0000    2.80551
366560.0000    2.64671
366600.0000    2.43701
366640.0000    2.70402
366680.0000    3.09948
366720.0000    2.68789
366760.0000    3.04874
366800.0000    2.72396
366840.0000    3.06907
366880.0000    3.19157
366920.0000    3.57599
366960.0000    2.46803
367000.0000    2.69864
367040.0000    3.14158
367080.0000    3.18574
367120.0000    3.56227
367160.0000    3.16477
367200.0000    3.42005
367240.0000    3.32428
367280.0000    3.75805
367320.0000    3.21102
367360.0000    3.41292
367400.0000    3.44768
367440.0000    3.60516
367480.0000    3.31582
367520.0000    3.45528
367560.0000    3.16634
367600.0000    3.18654
367640.0000    3.24432
367680.0000    3.43957
367720.0000    3.10388
367760.0000    2.96721
367800.0000    3.87648
367840.0000    2.71954
367880.0000    3.67120
367920.0000    3.88766
367960.0000    3.31094
368000.0000    3.72669
368040.0000    3.06595
368080.0000    3.76709
368120.0000    2.78268
368160.0000    3.37019
368200.0000    3.34488
368240.0000    2.29082
368280.0000    3.03700
368320.0000    3.74479
368360.0000    3.05302
368400.0000    3.11610
368440.0000    2.89465
368480.0000    3.43494
368520.0000    3.22609
368560.0000    3.46294
368600.0000    3.65009
368640.0000    3.91904
368680.0000    2.69555
368720.0000    3.23391
368760.0000    2.91015
368800.0000    2.85803
368840.0000    3.14400
368880.0000    3.26670
368920.0000    2.52719
368960.0000    2.99400
369000.0000    2.76108
369040.0000    2.96403
369080.0000    3.08417
369120.0000    2.50878
369160.0000    2.83754
369200.0000    2.64931
369240.0000    2.85614
369280.0000    3.06357
369320.0000    3.47627
369360.0000    2.73238
369400.0000    3.30624
369440.0000    3.31350
369480.0000    3.42856
369520.0000    3.41524
369560.0000    2.85076
369600.0000    2.90825
369640.0000    2.80197
369680.0000    2.87654
369720.0000    3.02427
369760.0000    2.86236
369800.0000    2.64797
369840.0000    2.14699
369880.0000    2.52973
369920.0000    2.48863
369960.0000    2.46068
370000.0000    2.64124
370040.0000    2.72780
370080.0000    3.06601
370120.0000    2.51787
370160.0000    3.01962
370200.0000    2.80130
370240.0000    3.37850
370280.0000    2.44463
370320.0000    1.74945
370360.0000    2.37379
370400.0000    1.77848
370440.0000    2.71045
370480.0000    2.23914
370520.0000    1.75373
370560.0000    3.27728
370600.0000    2.81500
370640.0000    2.28220
370680.0000    3.23104
370720.0000    2.71080
370760.0000    2.16277
370800.0000    2.08389
370840.0000    2.43303
370880.0000    2.44496
370920.0000    2.05665
370960.0000    2.37156
371000.0000    2.25093
371040.0000    1.66845
371080.0000    1.96121
371120.0000    2.51352
371160.0000    2.35365
371200.0000    1.70152
371240.0000    2.61134
371280.0000    1.78954
371320.0000    2.59547
371360.0000    1.77830
371400.0000    2.59611
371440.0000    2.48925
371480.0000    1.49557
371520.0000    1.69386
371560.0000    1.92903
371600.0000    1.83615
371640.0000    1.61260
371680.0000    1.34471
371720.0000    1.58559
371760.0000    2.25883
371800.0000    2.13738
371840.0000    1.10378
371880.0000    1.75831
371920.0000    1.72588
371960.0000    1.72516
372000.0000    1.31313
372040.0000    1.44200
372080.0000    1.58645
372120.0000    1.58043
372160.0000    1.32661
372200.0000    2.20062
372240.0000    2.53815
372280.0000    2.09760
372320.0000    1.72282
372360.0000    1.38084
372400.0000    1.96068
372440.0000    2.53251
372480.0000    2.21111
372520.0000    2.34308
372560.0000    0.94677
372600.0000    1.64936
372640.0000    1.45827
372680.0000    1.77411
372720.0000    1.54848
372760.0000    2.14134
372800.0000    0.98550
372840.0000    1.60495
372880.0000    1.72474
372920.0000    2.38340
372960.0000    1.32242
373000.0000    1.99538
373040.0000    2.15886
373080.0000    1.70511
373120.0000    1.59029
373160.0000    1.78000
373200.0000    1.73129
373240.0000    2.06598
373280.0000    2.00587
373320.0000    2.22262
373360.0000    2.91042
373400.0000    1.94589
373440.0000    1.86258
373480.0000    1.94482
373520.0000    2.55586
373560.0000    2.55745
373600.0000    2.52196
373640.0000    2.41764
373680.0000    1.58549
373720.0000    2.34369
373760.0000    2.22675
373800.0000    2.35386
373840.0000    2.24059
373880.0000    2.51755
373920.0000    1.86116
373960.0000    2.10154
374000.0000    2.30081
374040.0000    1.85553
374080.0000    2.22078
374120.0000    1.75425
374160.0000    2.17664
374200.0000    2.40916
374240.0000    1.90992
374280.0000    1.78431
374320.0000    2.28610
374360.0000    2.67776
374400.0000    2.52885
374440.0000    2.77223
374480.0000    1.38106
374520.0000    1.66396
374560.0000    1.91018
374600.0000    1.78261
374640.0000    1.70517
374680.0000    2.44480
374720.0000    1.97329
374760.0000    1.97822
374800.0000    1.66566
374840.0000    2.23787
374880.0000    2.15585
374920.0000    1.98488
374960.0000    2.07500
375000.0000    1.89477
375040.0000    1.89653
375080.0000    1.30948
375120.0000    1.42300
375160.0000    1.43779
375200.0000    1.70198
375240.0000    1.26498
375280.0000    1.79061
375320.0000    2.01094
375360.0000    1.96979
375400.0000    1.42636
375440.0000    1.30681
375480.0000    1.75436
375520.0000    1.20317
375560.0000    2.29040
375600.0000    2.06198
375640.0000    1.68443
375680.0000    1.83148
375720.0000    2.37963
375760.0000    1.51128
375800.0000    1.21870
375840.0000    1.54000
375880.0000    1.34347
375920.0000    1.99544
375960.0000    2.03565
376000.0000    1.13520
376040.0000    1.55905
376080.0000    1.75333
376120.0000    1.45037
376160.0000    1.61684
376200.0000    2.21351
376240.0000    1.76211
376280.0000    1.55154
376320.0000    1.95788
376360.0000    2.59903
376400.0000    1.59362
376440.0000    1.86591
376480.0000    1.95961
376520.0000    2.10844
376560.0000    2.31376
376600.0000    2.49596
376640.0000    2.29984
376680.0000    1.66816
376720.0000    1.12182
376760.0000    2.17809
376800.0000    1.59734
376840.0000    1.38004
376880.0000    1.05074
376920.0000    1.93521
376960.0000    1.55560
377000.0000    1.73359
377040.0000    1.87796
377080.0000    2.02116
377120.0000    2.23193
377160.0000    2.56863
377200.0000    2.00662
377240.0000    1.51712
377280.0000    3.03373
377320.0000    2.72021
377360.0000    1.98457
377400.0000    2.18196
377440.0000    1.99761
377480.0000    2.55948
377520.0000    2.75137
377560.0000    2.45520
377600.0000    2.61771
377640.0000    3.36820
377680.0000    2.28461
377720.0000    2.77852
377760.0000    2.69724
377800.0000    3.02531
377840.0000    2.01492
377880.0000    1.92000
377920.0000    2.01782
377960.0000    2.29187
378000.0000    1.97309
378040.0000    1.62334
378080.0000    1.05165
378120.0000    1.41727
378160.0000    1.54181
378200.0000    1.44598
378240.0000    0.85738
378280.0000    0.78985
378320.0000    0.56373
378360.0000    0.83671
378400.0000    0.83472
378440.0000    0.85180
378480.0000    1.06157
378520.0000    1.12073
378560.0000    0.90899
378600.0000    0.70567
378640.0000    1.86693
378680.0000    1.75733
378720.0000    1.22066
378760.0000    1.75369
378800.0000    2.35223
378840.0000    1.88876
378880.0000    1.79634
378920.0000    2.33440
378960.0000    1.98116
379000.0000    2.09837
379040.0000    1.73699
379080.0000    1.51250
379120.0000    1.31135
379160.0000    1.74740
379200.0000    1.67805
379240.0000    0.79404
379280.0000    0.89307
379320.0000    1.78872
379360.0000    0.98416
379400.0000    1.59660
379440.0000    1.74485
379480.0000    1.49475
379520.0000    1.63274
379560.0000    1.76723
379600.0000    1.34961
379640.0000    1.77096
379680.0000    1.22507
379720.0000    1.25117
379760.0000    1.87476
379800.0000    1.80215
379840.0000    1.03458
379880.0000    1.34217
379920.0000    2.16753
379960.0000    2.68225
380000.0000    1.13037
380040.0000    1.71670
380080.0000    1.88201
380120.0000    2.05131
380160.0000    0.91534
380200.0000    1.33292
380240.0000    1.31575
380280.0000    1.30766
380320.0000    1.66581
380360.0000    1.82308
380400.0000    2.00548
380440.0000    2.03302
380480.0000    2.10673
380520.0000    3.00126
380560.0000    2.52884
380600.0000    2.14060
380640.0000    1.63670
380680.0000    1.79034
380720.0000    1.68832
380760.0000    2.00693
380800.0000    1.95909
380840.0000    2.42719
380880.0000    2.19766
380920.0000    2.24974
380960.0000    1.85753
381000.0000    1.72351
381040.0000    1.94983
381080.0000    1.82769
381120.0000    2.23107
381160.0000    1.88908
381200.0000    2.10303
381240.0000    2.05245
381280.0000    1.44409
381320.0000    1.82224
381360.0000    1.38146
381400.0000    1.58080
381440.0000    1.20153
381480.0000    1.33390
381520.0000    1.64431
381560.0000    1.53865
381600.0000    1.50698
381640.0000    1.85307
381680.0000    1.23084
381720.0000    1.54063
381760.0000    0.93574
381800.0000    0.89748
381840.0000    1.02047
381880.0000    0.85216
381920.0000    2.00689
381960.0000    1.23337
382000.0000    0.55364
382040.0000    1.20643
382080.0000    1.25063
382120.0000    1.15101
382160.0000    1.70529
382200.0000    1.68940
382240.0000    1.54787
382280.0000    2.02669
382320.0000    1.96315
382360.0000    1.52421
382400.0000    1.73750
382440.0000    1.39732
382480.0000    2.19118
382520.0000    1.46005
382560.0000    1.84445
382600.0000    1.64705
382640.0000    2.08028
382680.0000    2.30431
382720.0000    1.17686
382760.0000    1.96710
382800.0000    2.06520
382840.0000    2.23995
382880.0000    1.64741
382920.0000    2.17009
382960.0000    2.18544
383000.0000    2.00803
383040.0000    1.78224
383080.0000    1.88830
383120.0000    1.80324
383160.0000    1.64548
383200.0000    1.20698
383240.0000    2.48251
383280.0000    2.27484
383320.0000    2.47389
383360.0000    2.39394
383400.0000    2.07840
383440.0000    2.54093
383480.0000    2.16268
383520.0000    2.28720
383560.0000    2.18103
383600.0000    2.94962
383640.0000    2.27266
383680.0000    2.27393
383720.0000    2.15237
383760.0000    2.34573
383800.0000    2.32808
383840.0000    2.27661
383880.0000    1.91707
383920.0000    1.99355
383960.0000    1.47084
384000.0000    1.91653
384040.0000    0.66508
384080.0000    1.56594
384120.0000    0.92482
384160.0000    1.67815
384200.0000    1.03257
384240.0000    2.12179
384280.0000    1.89527
384320.0000    2.48504
384360.0000    2.37648
384400.0000    2.04537
384440.0000    2.56367
384480.0000    2.31064
384520.0000    2.09624
384560.0000    2.28187
384600.0000    2.13281
384640.0000    2.20550
384680.0000    2.22606
384720.0000    2.36081
384760.0000    1.81162
384800.0000    1.34114
384840.0000    2.78108
384880.0000    2.86064
384920.0000    1.94604
384960.0000    1.56279
385000.0000    1.75264
385040.0000    1.98371
385080.0000    2.25644
385120.0000    1.35307
385160.0000    2.16407
385200.0000    2.49194
385240.0000    2.10639
385280.0000    2.40600
385320.0000    2.10960
385360.0000    1.94718
385400.0000    1.58147
385440.0000    1.55767
385480.0000    1.98316
385520.0000    2.22972
385560.0000    2.15136
385600.0000    1.35085
385640.0000    1.81812
385680.0000    1.96098
385720.0000    1.47619
385760.0000    1.43221
385800.0000    2.29743
385840.0000    1.90116
385880.0000    1.92238
385920.0000    1.70202
385960.0000    1.12483
386000.0000    1.31236
386040.0000    1.76128
386080.0000    1.89051
386120.0000    1.34523
386160.0000    1.80608
386200.0000    1.66919
386240.0000    2.63756
386280.0000    1.47332
386320.0000    1.65104
386360.0000    0.74443
386400.0000    1.66407
386440.0000    1.59305
386480.0000    1.77776
386520.0000    1.56190
386560.0000    1.76041
386600.0000    1.15153
386640.0000    1.54128
386680.0000    1.57156
386720.0000    1.63447
386760.0000    1.51149
386800.0000    2.00878
386840.0000    1.39416
386880.0000    1.26921
386920.0000    1.47118
386960.0000    1.66452
387000.0000    0.85208
387040.0000    0.63781
387080.0000    1.13016
387120.0000    1.62464
387160.0000    0.78874
387200.0000    1.86394
387240.0000    1.92959
387280.0000    1.14058
387320.0000    1.59406
387360.0000    2.02535
387400.0000    1.71724
387440.0000    1.71920
387480.0000    1.73705
387520.0000    2.07718
387560.0000    2.36651
387600.0000    2.45531
387640.0000    2.45158
387680.0000    1.80387
387720.0000    0.55734
387760.0000    0.76261
387800.0000    1.34600
387840.0000    1.53800
387880.0000    2.06751
387920.0000    1.82060
387960.0000    1.23554
388000.0000    1.23767
388040.0000    1.89247
388080.0000    1.90004
388120.0000    2.26311
388160.0000    2.10677
388200.0000    2.27517
388240.0000    2.35046
388280.0000    1.47523
388320.0000    2.05756
388360.0000    2.29512
388400.0000    1.67323
388440.0000    1.64226
388480.0000    2.37765
388520.0000    1.59918
388560.0000    2.03891
388600.0000    1.76968
388640.0000    1.15203
388680.0000    1.32507
388720.0000    0.67801
388760.0000    0.87855
388800.0000    1.63307
388840.0000    1.54371
388880.0000    1.64497
388920.0000    1.41903
388960.0000    1.01107
389000.0000    1.81539
389040.0000    1.87893
389080.0000    1.96483
389120.0000    2.19859
389160.0000    1.68169
389200.0000    1.29348
389240.0000    1.39785
389280.0000    0.95082
389320.0000    1.54600
389360.0000    1.53415
389400.0000    1.79601
389440.0000    1.76022
389480.0000    1.21111
389520.0000    2.11189
389560.0000    1.48045
389600.0000    1.94969
389640.0000    2.64431
389680.0000    2.27868
389720.0000    2.05768
389760.0000    2.52535
389800.0000    2.62613
389840.0000    2.62735
389880.0000    2.78096
389920.0000    2.32957
389960.0000    2.71970
390000.0000    2.93057
390040.0000    2.19203
390080.0000    2.11984
390120.0000    1.50262
390160.0000    1.95963
390200.0000    1.68439
390240.0000    2.35871
390280.0000    2.15381
390320.0000    2.13497
390360.0000    2.88330
390400.0000    2.44437
390440.0000    2.19233
390480.0000    2.82783
390520.0000    1.76200
390560.0000    2.70002
390600.0000    2.19319
390640.0000    1.86826
390680.0000    2.31559
390720.0000    2.38647
390760.0000    2.36767
390800.0000    2.85763
390840.0000    2.46618
390880.0000    2.42919
390920.0000    2.53700
390960.0000    2.12517
391000.0000    2.23995
391040.0000    2.02126
391080.0000    2.32038
391120.0000    2.48019
391160.0000    2.45810
391200.0000    2.39208
391240.0000    2.81128
391280.0000    3.05726
391320.0000    2.10122
391360.0000    1.75998
391400.0000    2.05830
391440.0000    3.10855
391480.0000    3.08328
391520.0000    2.46294
391560.0000    2.77935
391600.0000    1.67762
391640.0000    2.43069
391680.0000    2.08034
391720.0000    1.73961
391760.0000    1.17606
391800.0000    1.80268
391840.0000    1.92638
391880.0000    1.79210
391920.0000    2.17555
391960.0000    1.35958
392000.0000    2.07772
392040.0000    1.91280
392080.0000    2.07942
392120.0000    2.70009
392160.0000    2.72839
392200.0000    2.08401
392240.0000    2.35610
392280.0000    2.05386
392320.0000    2.48567
392360.0000    2.32525
392400.0000    2.74620
392440.0000    2.38018
392480.0000    3.18221
392520.0000    2.89679
392560.0000    2.71235
392600.0000    2.66447
392640.0000    2.69388
392680.0000    2.12963
392720.0000    2.12696
392760.0000    2.18946
392800.0000    2.53012
392840.0000    2.50241
392880.0000    2.83302
392920.0000    2.78110
392960.0000    3.50330
393000.0000    3.12432
393040.0000    3.02672
393080.0000    3.06714
393120.0000    2.75222
393160.0000    2.40565
393200.0000    2.40261
393240.0000    1.66883
393280.0000    2.65489
393320.0000    2.65424
393360.0000    2.38326
393400.0000    2.80909
393440.0000    2.80729
393480.0000    1.98927
393520.0000    2.67819
393560.0000    2.03621
393600.0000    2.56520
393640.0000    1.82500
393680.0000    2.35183
393720.0000    1.84562
393760.0000    1.97735
393800.0000    1.98514
393840.0000    2.44534
393880.0000    2.02839
393920.0000    2.30316
393960.0000    2.61360
394000.0000    1.91802
394040.0000    1.91316
394080.0000    2.50046
394120.0000    1.85325
394160.0000    2.46024
394200.0000    2.26094
394240.0000    1.86502
394280.0000    1.76074
394320.0000    2.62973
394360.0000    1.96080
394400.0000    2.19289
394440.0000    1.89202
394480.0000    2.28856
394520.0000    2.43719
394560.0000    1.94680
394600.0000    2.33141
394640.0000    2.31992
394680.0000    1.88398
394720.0000    1.99459
394760.0000    2.97294
394800.0000    2.62627
394840.0000    1.80120
394880.0000    2.71001
394920.0000    2.11931
394960.0000    2.75166
395000.0000    1.39320
395040.0000    2.31637
395080.0000    1.14046
395120.0000    1.36953
395160.0000    2.13391
395200.0000    1.62496
395240.0000    1.76474
395280.0000    2.17762
395320.0000    1.86563
395360.0000    2.30164
395400.0000    1.98281
395440.0000    2.41542
395480.0000    2.32210
395520.0000    2.11216
395560.0000    2.44806
395600.0000    2.03355
395640.0000    1.83277
395680.0000    1.81066
395720.0000    1.57291
395760.0000    2.01738
395800.0000    1.56365
395840.0000    1.37188
395880.0000    1.52803
395920.0000    1.94672
395960.0000    1.83031
396000.0000    1.76718
396040.0000    1.67833
396080.0000    2.37703
396120.0000    1.81927
396160.0000    2.25593
396200.0000    2.10402
396240.0000    2.44554
396280.0000    2.58117
396320.0000    2.36855
396360.0000    2.63337
396400.0000    2.68851
396440.0000    2.35910
396480.0000    2.57639
396520.0000    1.83547
396560.0000    2.33766
396600.0000    1.91002
396640.0000    2.88765
396680.0000    1.71167
396720.0000    2.73516
396760.0000    2.18455
396800.0000    2.30416
396840.0000    1.49254
396880.0000    2.16037
396920.0000    2.32668
396960.0000    2.06586
397000.0000    1.26493
397040.0000    2.26741
397080.0000    1.90115
397120.0000    2.03663
397160.0000    1.72614
397200.0000    1.75136
397240.0000    2.08476
397280.0000    2.67025
397320.0000    1.84105
397360.0000    1.56622
397400.0000    2.00064
397440.0000    2.52517
397480.0000    2.42685
397520.0000    1.98746
397560.0000    2.92291
397600.0000    2.86624
397640.0000    3.31506
397680.0000    3.00585
397720.0000    2.61223
397760.0000    2.44993
397800.0000    2.52413
397840.0000    2.43877
397880.0000    2.21678
397920.0000    2.15015
397960.0000    1.80905
398000.0000    1.90900
398040.0000    2.68623
398080.0000    2.10182
398120.0000    1.95934
398160.0000    1.59238
398200.0000    2.26322
398240.0000    2.62788
398280.0000    2.17258
398320.0000    1.59111
398360.0000    2.45423
398400.0000    1.80615
398440.0000    0.78267
398480.0000    1.69155
398520.0000    1.56928
398560.0000    1.21203
398600.0000    1.47128
398640.0000    2.00545
398680.0000    2.44848
398720.0000    1.87992
398760.0000    2.47748
398800.0000    3.17803
398840.0000    2.60949
398880.0000    2.31266
398920.0000    2.30547
398960.0000    2.47934
399000.0000    2.71111
399040.0000    2.04032
399080.0000    2.71340
399120.0000    2.51087
399160.0000    3.27011
399200.0000    2.12173
399240.0000    3.10405
399280.0000    2.73093
399320.0000    2.22462
399360.0000    2.36722
399400.0000    2.70367
399440.0000    2.64884
399480.0000    2.58103
399520.0000    3.15049
399560.0000    3.09164
399600.0000    3.17503
399640.0000    2.97925
399680.0000    2.45541
399720.0000    2.40095
399760.0000    2.72363
399800.0000    2.63082
399840.0000    2.32773
399880.0000    2.36603
399920.0000    2.59658
399960.0000    2.63544
400000.0000    2.61644
400040.0000    3.61683
400080.0000    3.10319
400120.0000    2.56067
400160.0000    2.79879
400200.0000    2.93905
400240.0000    2.52485
400280.0000    2.19386
400320.0000    2.24308
400360.0000    2.53610
400400.0000    2.45948
400440.0000    1.30431
400480.0000    2.19542
400520.0000    1.74968
400560.0000    2.48707
400600.0000    1.85756
400640.0000    2.28975
400680.0000    2.96292
400720.0000    2.72432
400760.0000    2.62222
400800.0000    2.63446
400840.0000    2.25094
400880.0000    1.87874
400920.0000    2.08466
400960.0000    2.39644
401000.0000    2.77585
401040.0000    2.39021
401080.0000    2.21852
401120.0000    2.68094
401160.0000    2.29716
401200.0000    2.62136
401240.0000    1.98613
401280.0000    2.37335
401320.0000    2.36895
401360.0000    2.17065
401400.0000    1.88451
401440.0000    1.48435
401480.0000    2.22850
401520.0000    2.26632
401560.0000    2.26153
401600.0000    2.28441
401640.0000    2.39474
401680.0000    2.58407
401720.0000    2.57203
401760.0000    2.28160
401800.0000    2.68421
401840.0000    1.73808
401880.0000    2.26241
401920.0000    2.62653
401960.0000    2.77244
402000.0000    2.66297
402040.0000    2.27000
402080.0000    2.43466
402120.0000    3.16821
402160.0000    3.06534
402200.0000    2.55534
402240.0000    2.15300
402280.0000    2.13416
402320.0000    2.62172
402360.0000    1.69247
402400.0000    2.84333
402440.0000    2.45948
402480.0000    2.01418
402520.0000    2.25029
402560.0000    2.37849
402600.0000    1.51965
402640.0000    1.98998
402680.0000    1.90249
402720.0000    1.89821
402760.0000    2.76475
402800.0000    2.61958
402840.0000    2.19589
402880.0000    2.42518
402920.0000    2.02201
402960.0000    1.94936
403000.0000    2.07310
403040.0000    1.45105
403080.0000    1.72772
403120.0000    1.26707
403160.0000    2.25078
403200.0000    2.68194
403240.0000    3.03385
403280.0000    2.59980
403320.0000    2.78800
403360.0000    1.84742
403400.0000    2.18315
403440.0000    2.97671
403480.0000    2.53971
403520.0000    2.63463
403560.0000    2.56689
403600.0000    1.87359
403640.0000    1.74434
403680.0000    2.13440
403720.0000    1.87076
403760.0000    1.72740
403800.0000    2.26173
403840.0000    2.28029
403880.0000    1.78398
403920.0000    1.47953
403960.0000    2.27880
404000.0000    2.81458
404040.0000    2.56097
404080.0000    2.79752
404120.0000    2.72347
404160.0000    3.25828
404200.0000    2.71363
404240.0000    1.98565
404280.0000    2.45718
404320.0000    2.00675
404360.0000    1.90581
404400.0000    2.66547
404440.0000    2.24384
404480.0000    2.44203
404520.0000    1.92416
404560.0000    2.20769
404600.0000    2.04299
404640.0000    2.39874
404680.0000    2.76823
404720.0000    1.93116
404760.0000    2.77981
404800.0000    3.23511
404840.0000    3.50888
404880.0000    2.85273
404920.0000    3.35982
404960.0000    2.28550
405000.0000    1.56130
405040.0000    1.84468
405080.0000    2.38117
405120.0000    2.48722
405160.0000    2.71423
405200.0000    2.45533
405240.0000    2.31321
405280.0000    2.86383
405320.0000    3.04630
405360.0000    2.27867
405400.0000    2.19581
405440.0000    2.25405
405480.0000    2.18333
405520.0000    2.30305
405560.0000    1.65610
405600.0000    1.59386
405640.0000    1.49847
405680.0000    2.17621
405720.0000    2.06467
405760.0000    1.64712
405800.0000    2.20999
405840.0000    2.01921
405880.0000    1.63275
405920.0000    1.17816
405960.0000    1.16420
406000.0000    1.52254
406040.0000    2.10941
406080.0000    1.36712
406120.0000    2.24150
406160.0000    2.16483
406200.0000    1.06105
406240.0000    2.50052
406280.0000    2.02057
406320.0000    2.64914
406360.0000    2.58627
406400.0000    2.58284
406440.0000    2.47947
406480.0000    2.08598
406520.0000    1.93121
406560.0000    2.29465
406600.0000    1.34958
406640.0000    2.35805
406680.0000    2.69326
406720.0000    1.64486
406760.0000    2.61098
406800.0000    2.75026
406840.0000    2.88260
406880.0000    1.91695
406920.0000    2.69559
406960.0000    2.64702
407000.0000    1.79824
407040.0000    2.50321
407080.0000    2.44197
407120.0000    1.60339
407160.0000    2.60300
407200.0000    2.22178
407240.0000    1.99814
407280.0000    2.44486
407320.0000    2.16238
407360.0000    2.18909
407400.0000    2.63236
407440.0000    2.09440
407480.0000    1.56281
407520.0000    1.56517
407560.0000    1.86614
407600.0000    2.32852
407640.0000    1.79220
407680.0000    1.87353
407720.0000    1.98610
407760.0000    2.12262
407800.0000    2.60770
407840.0000    2.51864
407880.0000    2.02028
407920.0000    1.99600
407960.0000    2.18257
408000.0000    2.02723
408040.0000    2.45669
408080.0000    1.18362
408120.0000    2.06038
408160.0000    1.86746
408200.0000    1.85155
408240.0000    1.64021
408280.0000    0.96311
408320.0000    0.99154
408360.0000    0.83048
408400.0000    1.50976
408440.0000    1.22546
408480.0000    1.19833
408520.0000    1.68121
408560.0000    1.31737
408600.0000    1.55621
408640.0000    1.52932
408680.0000    1.48791
408720.0000    2.14037
408760.0000    2.07767
408800.0000    0.96248
408840.0000    1.47194
408880.0000    2.69666
408920.0000    1.84561
408960.0000    2.14840
409000.0000    1.86448
409040.0000    1.70483
409080.0000    1.13347
409120.0000    2.56648
409160.0000    1.94625
409200.0000    1.80226
409240.0000    1.89693
409280.0000    2.12298
409320.0000    2.16787
409360.0000    2.17713
409400.0000    1.95509
409440.0000    1.78690
409480.0000    2.08077
409520.0000    1.94931
409560.0000    2.25336
409600.0000    2.42074
409640.0000    2.18248
409680.0000    2.00015
409720.0000    2.55839
409760.0000    1.88819
409800.0000    2.64995
409840.0000    3.06713
409880.0000    2.69938
409920.0000    2.29009
409960.0000    2.30415
410000.0000    2.64616
410040.0000    2.89556
410080.0000    2.77583
410120.0000    2.65519
410160.0000    2.44156
410200.0000    2.65698
410240.0000    2.59654
410280.0000    2.43827
410320.0000    2.96366
410360.0000    2.62542
410400.0000    2.72443
410440.0000    3.84449
410480.0000    3.09879
410520.0000    2.89843
410560.0000    2.96129
410600.0000    2.32255
410640.0000    2.65334
410680.0000    2.44605
410720.0000    2.51020
410760.0000    2.30473
410800.0000    2.27751
410840.0000    2.52769
410880.0000    2.85782
410920.0000    2.96431
410960.0000    2.50265
411000.0000    2.54506
411040.0000    2.23841
411080.0000    2.73546
411120.0000    2.44124
411160.0000    2.87536
411200.0000    2.76193
411240.0000    3.00757
411280.0000    3.30310
411320.0000    3.47920
411360.0000    3.22626
411400.0000    2.64311
411440.0000    2.80155
411480.0000    3.15705
411520.0000    2.94107
411560.0000    2.53166
411600.0000    3.31835
411640.0000    3.38144
411680.0000    3.95681
411720.0000    2.63468
411760.0000    2.96387
411800.0000    3.04891
411840.0000    3.66102
411880.0000    3.13428
411920.0000    2.69524
411960.0000    3.21058
412000.0000    2.70935
412040.0000    3.20495
412080.0000    2.53883
412120.0000    2.55731
412160.0000    2.86500
412200.0000    3.00376
412240.0000    2.93667
412280.0000    3.01492
412320.0000    3.57394
412360.0000    2.34915
412400.0000    2.12859
412440.0000    2.31808
412480.0000    2.93477
412520.0000    2.85469
412560.0000    3.10556
412600.0000    2.54449
412640.0000    2.46245
412680.0000    1.96506
412720.0000    2.52645
412760.0000    2.67712
412800.0000    2.31770
412840.0000    3.29889
412880.0000    2.41679
412920.0000    2.78906
412960.0000    3.04321
413000.0000    1.71074
413040.0000    2.07878
413080.0000    2.08199
413120.0000    1.72711
413160.0000    2.10133
413200.0000    2.42565
413240.0000    2.42438
413280.0000    2.50892
413320.0000    2.43460
413360.0000    2.94169
413400.0000    2.94236
413440.0000    2.21564
413480.0000    2.79069
413520.0000    2.17694
413560.0000    2.50791
413600.0000    2.79626
413640.0000    2.56380
413680.0000    2.42897
413720.0000    2.92313
413760.0000    2.31314
413800.0000    2.48320
413840.0000    2.40663
413880.0000    1.73563
413920.0000    2.39656
413960.0000    2.82017
414000.0000    2.72646
414040.0000    2.52875
414080.0000    2.18566
414120.0000    2.40596
414160.0000    1.39161
414200.0000    1.85558
414240.0000    2.08349
414280.0000    1.98465
414320.0000    2.09127
414360.0000    2.39765
414400.0000    2.23767
414440.0000    1.59475
414480.0000    2.21561
414520.0000    2.41706
414560.0000    2.77209
414600.0000    2.02322
414640.0000    1.85114
414680.0000    2.14944
414720.0000    2.41882
414760.0000    2.10560
414800.0000    2.01185
414840.0000    2.76444
414880.0000    2.25553
414920.0000    2.43680
414960.0000    2.11482
415000.0000    1.23584
415040.0000    2.09001
415080.0000    2.61314
415120.0000    2.49396
415160.0000    1.70876
415200.0000    2.31983
415240.0000    2.31172
415280.0000    1.89659
415320.0000    2.41804
415360.0000    2.13849
415400.0000    3.15550
415440.0000    3.06679
415480.0000    2.59191
415520.0000    2.57698
415560.0000    1.25062
415600.0000    2.00261
415640.0000    2.02882
415680.0000    2.25125
415720.0000    2.11665
415760.0000    2.82408
415800.0000    2.20845
415840.0000    2.37454
415880.0000    1.73495
415920.0000    1.55765
415960.0000    2.74586
416000.0000    2.26884
416040.0000    1.64451
416080.0000    1.61185
416120.0000    2.42820
416160.0000    2.07554
416200.0000    1.57951
416240.0000    2.16964
416280.0000    2.65348
416320.0000    1.47303
416360.0000    2.14343
416400.0000    2.74656
416440.0000    2.47010
416480.0000    2.48355
416520.0000    2.04793
416560.0000    1.81502
416600.0000    1.33146
416640.0000    1.74245
416680.0000    1.62343
416720.0000    1.88744
416760.0000    2.19092
416800.0000    2.21364
416840.0000    2.16424
416880.0000    1.44850
416920.0000    2.43021
416960.0000    2.66215
417000.0000    2.19781
417040.0000    2.11081
417080.0000    2.40543
417120.0000    2.22828
417160.0000    2.36426
417200.0000    2.05097
417240.0000    1.78733
417280.0000    2.54272
417320.0000    2.37283
417360.0000    2.02097
417400.0000    2.98195
417440.0000    2.22729
417480.0000    1.54114
417520.0000    1.67939
417560.0000    2.02865
417600.0000    1.39095
417640.0000    1.30200
417680.0000    1.03025
417720.0000    1.18795
417760.0000    1.33974
417800.0000    1.89274
417840.0000    0.82087
417880.0000    1.40838
417920.0000    1.35608
417960.0000    1.75163
418000.0000    1.50518
418040.0000    1.47225
418080.0000    1.41079
418120.0000    1.38230
418160.0000    2.01489
418200.0000    1.10773
418240.0000    1.36417
418280.0000    1.57556
418320.0000    0.78241
418360.0000    1.32543
418400.0000    1.64739
418440.0000    1.13514
418480.0000    1.85279
418520.0000    1.88730
418560.0000    2.05447
418600.0000    1.73273
418640.0000    1.79283
418680.0000    1.79500
418720.0000    1.38798
418760.0000    1.94343
418800.0000    1.65221
418840.0000    0.94721
418880.0000    1.27470
418920.0000    1.84546
418960.0000    2.21858
419000.0000    1.86912
419040.0000    2.13722
419080.0000    2.02021
419120.0000    1.39142
419160.0000    1.84695
419200.0000    2.00974
419240.0000    2.19058
419280.0000    1.61068
419320.0000    1.52664
419360.0000    1.33119
419400.0000    2.42975
419440.0000    1.65936
419480.0000    2.12778
419520.0000    1.52886
419560.0000    2.78159
419600.0000    2.33231
419640.0000    2.15974
419680.0000    2.28496
419720.0000    1.95933
419760.0000    2.49813
419800.0000    2.52631
419840.0000    1.97332
419880.0000    1.89274
419920.0000    2.60430
419960.0000    2.24220
420000.0000    2.29970
420040.0000    2.47033
420080.0000    2.85672
420120.0000    2.20951
420160.0000    2.50971
420200.0000    1.89104
420240.0000    1.84790
420280.0000    2.82485
420320.0000    1.82972
420360.0000    2.46431
420400.0000    1.84567
420440.0000    1.99283
420480.0000    2.42979
420520.0000    1.60994
420560.0000    2.03559
420600.0000    2.49987
420640.0000    2.16175
420680.0000    2.26167
420720.0000    1.54792
420760.0000    2.51853
420800.0000    2.36327
420840.0000    1.23601
420880.0000    3.06763
420920.0000    2.51858
420960.0000    1.95109
421000.0000    1.32068
421040.0000    1.96283
421080.0000    2.08710
421120.0000    2.26316
421160.0000    2.07068
421200.0000    2.26645
421240.0000    2.46380
421280.0000    2.94884
421320.0000    2.15749
421360.0000    2.22448
421400.0000    1.83773
421440.0000    1.74256
421480.0000    2.23803
421520.0000    2.52343
421560.0000    2.86853
421600.0000    1.83186
421640.0000    2.04412
421680.0000    2.09725
421720.0000    2.63115
421760.0000    1.83812
421800.0000    2.00630
421840.0000    1.72467
421880.0000    2.10832
421920.0000    2.13177
421960.0000    3.26289
422000.0000    2.59598
422040.0000    2.53945
422080.0000    2.74993
422120.0000    1.19088
422160.0000    1.88181
422200.0000    2.52511
422240.0000    1.98186
422280.0000    2.62865
422320.0000    2.17852
422360.0000    2.34988
422400.0000    2.35519
422440.0000    3.28175
422480.0000    3.08662
422520.0000    1.97120
422560.0000    2.69534
422600.0000    2.31396
422640.0000    2.65595
422680.0000    2.29873
422720.0000    1.96768
422760.0000    2.77610
422800.0000    1.66721
422840.0000    2.23067
422880.0000    1.91304
422920.0000    2.93685
422960.0000    2.49555
423000.0000    2.10219
423040.0000    1.60874
423080.0000    1.61185
423120.0000    1.81574
423160.0000    1.78512
423200.0000    2.08262
423240.0000    2.60699
423280.0000    1.93573
423320.0000    1.75019
423360.0000    1.97041
423400.0000    2.29649
423440.0000    2.01051
423480.0000    2.24948
423520.0000    2.55631
423560.0000    2.15448
423600.0000    2.06027
423640.0000    2.65571
423680.0000    2.38864
423720.0000    2.50596
423760.0000    2.76839
423800.0000    2.44958
423840.0000    2.88234
423880.0000    2.43787
423920.0000    3.04112
423960.0000    2.57499
424000.0000    2.40932
424040.0000    2.57953
424080.0000    2.42282
424120.0000    2.57396
424160.0000    2.54338
424200.0000    3.10766
424240.0000    3.12240
424280.0000    2.63517
424320.0000    1.90286
424360.0000    2.21058
424400.0000    2.01177
424440.0000    2.10700
424480.0000    1.17849
424520.0000    2.38385
424560.0000    1.61502
424600.0000    1.68771
424640.0000    1.69332
424680.0000    2.09821
424720.0000    2.40190
424760.0000    1.76558
424800.0000    2.03937
424840.0000    2.35742
424880.0000    2.61148
424920.0000    2.69313
424960.0000    2.59982
425000.0000    2.69720
425040.0000    2.21983
425080.0000    2.53030
425120.0000    2.02831
425160.0000    1.62973
425200.0000    1.83458
425240.0000    2.63003
425280.0000    2.75188
425320.0000    2.41865
425360.0000    2.08123
425400.0000    1.86915
425440.0000    1.58212
425480.0000    1.48016
425520.0000    1.59716
425560.0000    2.16184
425600.0000    1.42484
425640.0000    1.02656
425680.0000    1.79593
425720.0000    1.67508
425760.0000    1.72604
425800.0000    1.28750
425840.0000    1.22571
425880.0000    1.76407
425920.0000    1.38591
425960.0000    1.63531
426000.0000    1.93260
426040.0000    2.60647
426080.0000    2.17737
426120.0000    1.57174
426160.0000    2.12095
426200.0000    1.99629
426240.0000    1.18546
426280.0000    1.80403
426320.0000    1.76554
426360.0000    1.89861
426400.0000    2.09760
426440.0000    1.43660
426480.0000    1.19784
426520.0000    1.84261
426560.0000    2.14721
426600.0000    1.63025
426640.0000    1.67401
426680.0000    1.90203
426720.0000    2.22296
426760.0000    1.27532
426800.0000    1.08638
426840.0000    1.52705
426880.0000    1.46846
426920.0000    1.78100
426960.0000    1.62073
427000.0000    1.65533
427040.0000    1.80227
427080.0000    1.29808
427120.0000    1.20818
427160.0000    1.65529
427200.0000    1.84577
427240.0000    1.63117
427280.0000    2.62176
427320.0000    1.98285
427360.0000    2.62898
427400.0000    2.48034
427440.0000    2.28903
427480.0000    2.21071
427520.0000    2.70645
427560.0000    2.53280
427600.0000    2.44055
427640.0000    2.48251
427680.0000    1.74603
427720.0000    2.75214
427760.0000    3.12047
427800.0000    2.85202
427840.0000    2.24175
427880.0000    2.58576
427920.0000    2.06830
427960.0000    3.23132
428000.0000    3.10680
428040.0000    3.01848
428080.0000    3.09161
428120.0000    2.74119
428160.0000    2.35188
428200.0000    2.85394
428240.0000    2.73241
428280.0000    2.85828
428320.0000    2.61205
428360.0000    2.14553
428400.0000    2.72471
428440.0000    2.72937
428480.0000    2.74810
428520.0000    2.35988
428560.0000    1.71618
428600.0000    1.96435
428640.0000    1.81838
428680.0000    1.71339
428720.0000    1.68636
428760.0000    1.95833
428800.0000    2.11866
428840.0000    2.60375
428880.0000    2.12747
428920.0000    2.41156
428960.0000    2.74863
429000.0000    2.43912
429040.0000    3.64900
429080.0000    2.71748
429120.0000    2.27934
429160.0000    2.46123
429200.0000    2.80190
429240.0000    2.88411
429280.0000    2.50423
429320.0000    2.83139
429360.0000    2.63142
429400.0000    2.84546
429440.0000    2.52063
429480.0000    2.16209
429520.0000    2.72142
429560.0000    2.68336
429600.0000    2.82864
429640.0000    2.75873
429680.0000    2.53525
429720.0000    2.71056
429760.0000    2.22813
429800.0000    2.41507
429840.0000    2.48609
429880.0000    1.89395
429920.0000    2.80624
429960.0000    2.31902
430000.0000    2.35869
430040.0000    2.32447
430080.0000    2.52411
430120.0000    2.87146
430160.0000    2.37204
430200.0000    2.09317
430240.0000    2.38235
430280.0000    2.50715
430320.0000    2.44004
430360.0000    2.15731
430400.0000    2.92908
430440.0000    2.55949
430480.0000    2.73651
430520.0000    2.70868
430560.0000    2.55760
430600.0000    2.87971
430640.0000    2.32082
430680.0000    2.88620
430720.0000    2.67280
430760.0000    2.63774
430800.0000    2.75527
430840.0000    3.14565
430880.0000    2.80185
430920.0000    2.51362
430960.0000    2.70500
431000.0000    2.36181
431040.0000    2.47918
431080.0000    2.05020
431120.0000    2.35380
431160.0000    1.70072
431200.0000    1.96504
431240.0000    2.09093
431280.0000    2.72103
431320.0000    2.49230
431360.0000    2.61996
431400.0000    2.38511
431440.0000    2.27528
431480.0000    2.08674
431520.0000    2.17056
431560.0000    2.74369
431600.0000    2.73854
431640.0000    2.23719
431680.0000    2.51362
431720.0000    2.46934
431760.0000    2.57038
431800.0000    2.36175
431840.0000    2.10898
431880.0000    1.32259
431920.0000    2.24684
431960.0000    2.02794
432000.0000    2.48667
432040.0000    1.85301
432080.0000    2.20152
432120.0000    2.41134
432160.0000    1.95991
432200.0000    2.31187
432240.0000    1.74606
432280.0000    1.80494
432320.0000    1.27145
432360.0000    1.81223
432400.0000    2.01498
432440.0000    1.97104
432480.0000    2.27159
432520.0000    2.28781
432560.0000    1.93238
432600.0000    1.99148
432640.0000    1.77515
432680.0000    1.55028
432720.0000    2.74969
432760.0000    3.03801
432800.0000    2.80041
432840.0000    3.02329
432880.0000    3.11879
432920.0000    2.93574
432960.0000    2.78701
433000.0000    2.96546
433040.0000    2.85496
433080.0000    3.08642
433120.0000    2.77094
433160.0000    2.73963
433200.0000    2.10379
433240.0000    2.83507
433280.0000    3.31364
433320.0000    3.28268
433360.0000    3.29517
433400.0000    3.00692
433440.0000    3.11316
433480.0000    2.82469
433520.0000    2.60409
433560.0000    2.05477
433600.0000    2.01861
433640.0000    2.12331
433680.0000    2.16444
433720.0000    2.39078
433760.0000    2.44380
433800.0000    1.89826
433840.0000    1.36183
433880.0000    1.97429
433920.0000    2.42064
433960.0000    2.28040
434000.0000    2.74235
434040.0000    2.26272
434080.0000    1.62440
434120.0000    2.30934
434160.0000    1.59867
434200.0000    2.11902
434240.0000    2.31255
434280.0000    1.76580
434320.0000    2.26173
434360.0000    2.98024
434400.0000    2.67314
434440.0000    2.24948
434480.0000    2.34645
434520.0000    2.58599
434560.0000    2.61372
434600.0000    2.77233
434640.0000    2.20929
434680.0000    2.22950
434720.0000    1.96896
434760.0000    2.19891
434800.0000    2.27183
434840.0000    2.66191
434880.0000    1.91171
434920.0000    2.63073
434960.0000    3.16621
435000.0000    2.87668
435040.0000    2.53535
435080.0000    2.38324
435120.0000    2.08469
435160.0000    2.14332
435200.0000    2.16863
435240.0000    2.69408
435280.0000    1.68747
435320.0000    2.59986
435360.0000    2.61660
435400.0000    2.66393
435440.0000    2.43821
435480.0000    2.19914
435520.0000    2.02598
435560.0000    2.57476
435600.0000    2.47708
435640.0000    2.13017
435680.0000    1.94827
435720.0000    2.60860
435760.0000    2.24455
435800.0000    2.25402
435840.0000    2.52905
435880.0000    2.71703
435920.0000    3.54436
435960.0000    3.11098
436000.0000    2.92017
436040.0000    2.64187
436080.0000    2.26367
436120.0000    2.89267
436160.0000    3.00991
436200.0000    2.66156
436240.0000    2.39404
436280.0000    1.85689
436320.0000    2.41120
436360.0000    2.22642
436400.0000    2.07494
436440.0000    2.48027
436480.0000    2.57166
436520.0000    2.64386
436560.0000    2.72584
436600.0000    3.12343
436640.0000    2.06566
436680.0000    2.22091
436720.0000    3.15696
436760.0000    3.08221
436800.0000    2.88026
436840.0000    2.01168
436880.0000    3.02579
436920.0000    2.78939
436960.0000    3.09105
437000.0000    2.89505
437040.0000    3.22760
437080.0000    3.73206
437120.0000    3.66209
437160.0000    3.96354
437200.0000    2.83024
437240.0000    2.48079
437280.0000    2.87008
437320.0000    3.31255
437360.0000    2.72318
437400.0000    2.70247
437440.0000    3.06288
437480.0000    2.49603
437520.0000    3.12447
437560.0000    2.62916
437600.0000    3.33579
437640.0000    1.96979
437680.0000    2.61854
437720.0000    2.46121
437760.0000    3.02340
437800.0000    1.84364
437840.0000    2.19774
437880.0000    1.88816
437920.0000    2.31641
437960.0000    2.56116
438000.0000    2.43181
438040.0000    2.30659
438080.0000    2.83002
438120.0000    2.05535
438160.0000    2.68814
438200.0000    3.00213
438240.0000    3.29505
438280.0000    3.04815
438320.0000    3.32786
438360.0000    3.09697
438400.0000    2.87709
438440.0000    2.73594
438480.0000    2.52339
438520.0000    2.51400
438560.0000    2.63138
438600.0000    2.29925
438640.0000    3.00787
438680.0000    2.64081
438720.0000    2.35531
438760.0000    2.78911
438800.0000    3.24522
438840.0000    3.45597
438880.0000    2.99847
438920.0000    2.64731
438960.0000    2.58381
439000.0000    2.71143
439040.0000    2.63713
439080.0000    2.80158
439120.0000    2.10987
439160.0000    2.70182
439200.0000    2.64419
439240.0000    3.12191
439280.0000    2.18776
439320.0000    1.97363
439360.0000    2.01862
439400.0000    1.46447
439440.0000    1.58066
439480.0000    1.92043
439520.0000    2.24174
439560.0000    2.64297
439600.0000    2.28324
439640.0000    2.11114
439680.0000    2.32183
439720.0000    2.42762
439760.0000    2.12136
439800.0000    2.20426
439840.0000    2.25030
439880.0000    2.94055
439920.0000    2.73937
439960.0000    2.67171
440000.0000    2.56903
440040.0000    2.12871
440080.0000    2.49284
440120.0000    2.63601
440160.0000    2.55666
440200.0000    2.51565
440240.0000    2.66637
440280.0000    2.67797
440320.0000    2.32422
440360.0000    2.55343
440400.0000    1.93581
440440.0000    2.47774
440480.0000    2.46603
440520.0000    2.32184
440560.0000    1.90421
440600.0000    2.49371
440640.0000    3.03551
440680.0000    1.85598
440720.0000    2.39772
440760.0000    1.70874
440800.0000    2.18748
440840.0000    2.76056
440880.0000    2.27680
440920.0000    2.33916
440960.0000    2.96534
441000.0000    2.30248
441040.0000    3.04481
441080.0000    2.58360
441120.0000    2.22778
441160.0000    2.81549
441200.0000    2.40505
441240.0000    2.69423
441280.0000    2.53309
441320.0000    2.45127
441360.0000    1.92439
441400.0000    2.02363
441440.0000    2.82004
441480.0000    2.19728
441520.0000    1.81221
441560 5
441600 5
441640 5
441680 5
441720 5
441760 5
441800 5
441840 5
441880 5
441920 5
441960 5
442000 5
442040 5
442080 5
442120 5
442160 5
442200 5
442240 5
442280 5
442320 5
442360 5
442400 5
442440 5
442480 5
442520 5
442560 5
442600 5
442640 5
442680 5
442720 5
442760 5
442800 5
442840 5
442880 5
442920 5
442960 5
443000 5
443040 5
443080 5
443120 5
443160 5
443200 5
443240 5
443280 5
443320 5
443360 5
443400 5
443440 5
443480 5
443520 5
443560 5
443600 5
443640 5
443680 5
443720 5
443760 5
443800 5
443840 5
443880 5
443920 5
443960 5
444000 5
444040 5
444080 5
444120 5
444160 5
444200 5
444240 5
444280 5
444320 5
444360 5
444400 5
444440 5
444480 5
444520 5
444560 5
444600 5
444640 5
444680 5
444720 5
444760 5
444800 5
444840 5
444880 5
444920 5
444960 5
445000 5
445040 5
445080 5
445120 5
445160 5
445200 5
445240 5
445280 5
445320 5
445360 5
445400 5
445440 5
445480 5
445520 5
445560 5
445600 5
445640 5
445680 5
445720 5
445760 5
445800 5
445840 5
445880 5
445920 5
445960 5
446000 5
446040 5
446080 5
446120 5
446160 5
446200 5
446240 5
446280 5
446320 5
446360 5
446400 5
446440 5
446480 5
446520 5
446560 5
446600 5
446640 5
446680 5
446720 5
446760 5
446800 5
446840 5
446880 5
446920 5
446960 5
447000 5
447040 5
447080 5
447120 5
447160 5
447200 5
447240 5
447280 5
447320 5
447360 5
447400 5
447440 5
447480 5
447520 5
447560 5
447600 5
447640 5
447680 5
447720 5
447760 5
447800 5
447840 5
447880 5
447920 5
447960 5
448000 5
448040 5
448080 5
448120 5
448160 5
448200 5
448240 5
448280 5
448320 5
448360 5
448400 5
448440 5
448480 5
448520 5
448560 5
448600 5
448640 5
448680 5
448720 5
448760 5
448800 5
448840 5
448880 5
448920 5
448960 5
449000 5
449040 5
449080 5
449120 5
449160 5
449200 5
449240 5
449280 5
449320 5
449360 5
449400 5
449440 5
449480 5
449520 5
449560 5
449600 5
449640 5
449680 5
449720 5
449760 5
449800 5
449840 5
449880 5
449920 5
449960 5
450000 5
450040 5
450080 5
450120 5
450160 5
450200 5
450240 5
450280 5
450320 5
450360 5
450400 5
450440 5
450480 5
450520 5
450560 5
450600 5
450640 5
450680 5
450720 5
450760 5
450800 5
450840 5
450880 5
450920 5
450960 5
451000 5
451040 5
451080 5
451120 5
451160 5
451200 5
451240 5
451280 5
451320 5
451360 5
451400 5
451440 5
451480 5
451520 5
451560 5
451600 5
451640 5
451680 5
451720 5
451760 5
451800 5
451840 5
451880 5
451920 5
451960 5
452000 5
452040 5
452080 5
452120 5
452160 5
452200 5
452240 5
452280 5
452320 5
452360 5
452400 5
452440 5
452480 5
452520 5
452560 5
452600 5
452640 5
452680 5
452720 5
452760 5
452800 5
452840 5
452880 5
452920 5
452960 5
453000 5
453040 5
453080 5
453120 5
453160 5
453200 5
453240 5
453280 5
453320 5
453360 5
453400 5
453440 5
453480 5
453520 5
453560 5
453600 5
453640 5
453680 5
453720 5
453760 5
453800 5
453840 5
453880 5
453920 5
453960 5
454000 5
454040 5
454080 5
454120 5
454160 5
454200 5
454240 5
454280 5
454320 5
454360 5
454400 5
454440 5
454480 5
454520 5
454560 5
454600 5
454640 5
454680 5
454720 5
454760 5
454800 5
454840 5
454880 5
454920 5
454960 5
455000 5
455040 5
455080 5
455120 5
455160 5
455200 5
455240 5
455280 5
455320 5
455360 5
455400 5
455440 5
455480 5
455520 5
455560 5
455600 5
455640 5
455680 5
455720 5
455760 5
455800 5
455840 5
455880 5
455920 5
455960 5
456000 5
456040 5
456080 5
456120 5
456160 5
456200 5
456240 5
456280 5
456320 5
456360 5
456400 5
456440 5
456480 5
456520 5
456560 5
456600 5
456640 5
456680 5
456720 5
456760 5
456800 5
456840 5
456880 5
456920 5
456960 5
457000 5
457040 5
457080 5
457120 5
457160 5
457200 5
457240 5
457280 5
457320 5
457360 5
457400 5
457440 5
457480 5
457520 5
457560 5
457600 5
457640 5
457680 5
457720 5
457760 5
457800 5
457840 5
457880 5
457920 5
457960 5
458000 5
458040 5
458080 5
458120 5
458160 5
458200 5
458240 5
458280 5
458320 5
458360 5
458400 5
458440 5
458480 5
458520 5
458560 5
458600 5
458640 5
458680 5
458720 5
458760 5
458800 5
458840 5
458880 5
458920 5
458960 5
459000 5
459040 5
459080 5
459120 5
459160 5
459200 5
459240 5
459280 5
459320 5
459360 5
459400 5
459440 5
459480 5
459520 5
459560 5
459600 5
459640 5
459680 5
459720 5
459760 5
459800 5
459840 5
459880 5
459920 5
459960 5
460000 5
460040 5
460080 5
460120 5
460160 5
460200 5
460240 5
460280 5
460320 5
460360 5
460400 5
460440 5
460480 5
460520 5
460560 5
460600 5
460640 5
460680 5
460720 5
460760 5
460800 5
460840 5
460880 5
460920 5
460960 5
461000 5
461040 5
461080 5
461120 5
461160 5
461200 5
461240 5
461280 5
461320 5
461360 5
461400 5
461440 5
461480 5
461520 5
461560 5
461600 5
461640 5
461680 5
461720 5
461760 5
461800 5
461840 5
461880 5
461920 5
461960 5
462000 5
462040 5
462080 5
462120 5
462160 5
462200 5
462240 5
462280 5
462320 5
462360 5
462400 5
462440 5
462480 5
462520 5
462560 5
462600 5
462640 5
462680 5
462720 5
462760 5
462800 5
462840 5
462880 5
462920 5
462960 5
463000 5
463040 5
463080 5
463120 5
463160 5
463200 5
463240 5
463280 5
463320 5
463360 5
463400 5
463440 5
463480 5
463520 5
463560 5
463600 5
463640 5
463680 5
463720 5
463760 5
463800 5
463840 5
463880 5
463920 5
463960 5
464000 5
464040 5
464080 5
464120 5
464160 5
464200 5
464240 5
464280 5
464320 5
464360 5
464400 5
464440 5
464480 5
464520 5
464560 5
464600 5
464640 5
464680 5
464720 5
464760 5
464800 5
464840 5
464880 5
464920 5
464960 5
465000 5
465040 5
465080 5
465120 5
465160 5
465200 5
465240 5
465280 5
465320 5
465360 5
465400 5
465440 5
465480 5
465520 5
465560 5
465600 5
465640 5
465680 5
465720 5
465760 5
465800 5
465840 5
465880 5
465920 5
465960 5
466000 5
466040 5
466080 5
466120 5
466160 5
466200 5
466240 5
466280 5
466320 5
466360 5
466400 5
466440 5
466480 5
466520 5
466560 5
466600 5
466640 5
466680 5
466720 5
466760 5
466800 5
466840 5
466880 5
466920 5
466960 5
467000 5
467040 5
467080 5
467120 5
467160 5
467200 5
467240 5
467280 5
467320 5
467360 5
467400 5
467440 5
467480 5
467520 5
467560 5
467600 5
467640 5
467680 5
467720 5
467760 5
467800 5
467840 5
467880 5
467920 5
467960 5
468000 5
468040 5
468080 5
468120 5
468160 5
468200 5
468240 5
468280 5
468320 5
468360 5
468400 5
468440 5
468480 5
468520 5
468560 5
468600 5
468640 5
468680 5
468720 5
468760 5
468800 5
468840 5
468880 5
468920 5
468960 5
469000 5
469040 5
469080 5
469120 5
469160 5
469200 5
469240 5
469280 5
469320 5
469360 5
469400 5
469440 5
469480 5
469520 5
469560 5
469600 5
469640 5
469680 5
469720 5
469760 5
469800 5
469840 5
469880 5
469920 5
469960 5
470000 5
470040 5
470080 5
470120 5
470160 5
470200 5
470240 5
470280 5
470320 5
470360 5
470400 5
470440 5
470480 5
470520 5
470560 5
470600 5
470640 5
470680 5
470720 5
470760 5
470800 5
470840 5
470880 5
470920 5
470960 5
471000 5
471040 5
471080 5
471120 5
471160 5
471200 5
471240 5
471280 5
471320 5
471360 5
471400 5
471440 5
471480 5
471520 5
471560 5
471600 5
471640 5
471680 5
471720 5
471760 5
471800 5
471840 5
471880 5
471920 5
471960 5
472000 5
472040 5
472080 5
472120 5
472160 5
472200 5
472240 5
472280 5
472320 5
472360 5
472400 5
472440 5
472480 5
472520 5
472560 5
472600 5
472640 5
472680 5
472720 5
472760 5
472800 5
472840 5
472880 5
472920 5
472960 5
473000 5
473040 5
473080 5
473120 5
473160 5
473200 5
473240 5
473280 5
473320 5
473360 5
473400 5
473440 5
473480 5
473520 5
473560 5
473600 5
473640 5
473680 5
473720 5
473760 5
473800 5
473840 5
473880 5
473920 5
473960 5
474000 5
474040 5
474080 5
474120 5
474160 5
474200 5
474240 5
474280 5
474320 5
474360 5
474400 5
474440 5
474480 5
474520 5
474560 5
474600 5
474640 5
474680 5
474720 5
474760 5
474800 5
474840 5
474880 5
474920 5
474960 5
475000 5
475040 5
475080 5
475120 5
475160 5
475200 5
475240 5
475280 5
475320 5
475360 5
475400 5
475440 5
475480 5
475520 5
475560 5
475600 5
475640 5
475680 5
475720 5
475760 5
475800 5
475840 5
475880 5
475920 5
475960 5
476000 5
476040 5
476080 5
476120 5
476160 5
476200 5
476240 5
476280 5
476320 5
476360 5
476400 5
476440 5
476480 5
476520 5
476560 5
476600 5
476640 5
476680 5
476720 5
476760 5
476800 5
476840 5
476880 5
476920 5
476960 5
477000 5
477040 5
477080 5
477120 5
477160 5
477200 5
477240 5
477280 5
477320 5
477360 5
477400 5
477440 5
477480 5
477520 5
477560 5
477600 5
477640 5
477680 5
477720 5
477760 5
477800 5
477840 5
477880 5
477920 5
477960 5
478000 5
478040 5
478080 5
478120 5
478160 5
478200 5
478240 5
478280 5
478320 5
478360 5
478400 5
478440 5
478480 5
478520 5
478560 5
478600 5
478640 5
478680 5
478720 5
478760 5
478800 5
478840 5
478880 5
478920 5
478960 5
479000 5
479040 5
479080 5
479120 5
479160 5
479200 5
479240 5
479280 5
479320 5
479360 5
479400 5
479440 5
479480 5
479520 5
479560 5
479600 5
479640 5
479680 5
479720 5
479760 5
479800 5
479840 5
479880 5
479920 5
479960 5
480000 5
480040 5
480080 5
480120 5
480160 5
480200 5
480240 5
480280 5
480320 5
480360 5
480400 5
480440 5
480480 5
480520 5
480560 5
480600 5
480640 5
480680 5
480720 5
480760 5
480800 5
480840 5
480880 5
480920 5
480960 5
481000 5
481040 5
481080 5
481120 5
481160 5
481200 5
481240 5
481280 5
481320 5
481360 5
481400 5
481440 5
481480 5
481520 5
481560 5
481600 5
481640 5
481680 5
481720 5
481760 5
481800 5
481840 5
481880 5
481920 5
481960 5
482000 5
482040 5
482080 5
482120 5
482160 5
482200 5
482240 5
482280 5
482320 5
482360 5
482400 5
482440 5
482480 5
482520 5
482560 5
482600 5
482640 5
482680 5
482720 5
482760 5
482800 5
482840 5
482880 5
482920 5
482960 5
483000 5
483040 5
483080 5
483120 5
483160 5
483200 5
483240 5
483280 5
483320 5
483360 5
483400 5
483440 5
483480 5
483520 5
483560 5
483600 5
483640 5
483680 5
483720 5
483760 5
483800 5
483840 5
483880 5
483920 5
483960 5
484000 5
484040 5
484080 5
484120 5
484160 5
484200 5
484240 5
484280 5
484320 5
484360 5
484400 5
484440 5
484480 5
484520 5
484560 5
484600 5
484640 5
484680 5
484720 5
484760 5
484800 5
484840 5
484880 5
484920 5
484960 5
485000 5
485040 5
485080 5
485120 5
485160 5
485200 5
485240 5
485280 5
485320 5
485360 5
485400 5
485440 5
485480 5
485520 5
485560 5
485600 5
485640 5
485680 5
485720 5
485760 5
485800 5
485840 5
485880 5
485920 5
485960 5
486000 5
486040 5
486080 5
486120 5
486160 5
486200 5
486240 5
486280 5
486320 5
486360 5
486400 5
486440 5
486480 5
486520 5
486560 5
486600 5
486640 5
486680 5
486720 5
486760 5
486800 5
486840 5
486880 5
486920 5
486960 5
487000 5
487040 5
487080 5
487120 5
487160 5
487200 5
487240 5
487280 5
487320 5
487360 5
487400 5
487440 5
487480 5
487520 5
487560 5
487600 5
487640 5
487680 5
487720 5
487760 5
487800 5
487840 5
487880 5
487920 5
487960 5
488000 5
488040 5
488080 5
488120 5
488160 5
488200 5
488240 5
488280 5
488320 5
488360 5
488400 5
488440 5
488480 5
488520 5
488560 5
488600 5
488640 5
488680 5
488720 5
488760 5
488800 5
488840 5
488880 5
488920 5
488960 5
489000 5
489040 5
489080 5
489120 5
489160 5
489200 5
489240 5
489280 5
489320 5
489360 5
489400 5
489440 5
489480 5
489520 5
489560 5
489600 5
489640 5
489680 5
489720 5
489760 5
489800 5
489840 5
489880 5
489920 5
489960 5
490000 5
490040 5
490080 5
490120 5
490160 5
490200 5
490240 5
490280 5
490320 5
490360 5
490400 5
490440 5
490480 5
490520 5
490560 5
490600 5
490640 5
490680 5
490720 5
490760 5
490800 5
490840 5
490880 5
490920 5
490960 5
491000 5
491040 5
491080 5
491120 5
491160 5
491200 5
491240 5
491280 5
491320 5
491360 5
491400 5
491440 5
491480 5
491520 5
491560 5
491600 5
491640 5
491680 5
491720 5
491760 5
491800 5
491840 5
491880 5
491920 5
491960 5
492000 5
492040 5
492080 5
492120 5
492160 5
492200 5
492240 5
492280 5
492320 5
492360 5
492400 5
492440 5
492480 5
492520 5
492560 5
492600 5
492640 5
492680 5
492720 5
492760 5
492800 5
492840 5
492880 5
492920 5
492960 5
493000 5
493040 5
493080 5
493120 5
493160 5
493200 5
493240 5
493280 5
493320 5
493360 5
493400 5
493440 5
493480 5
493520 5
493560 5
493600 5
493640 5
493680 5
493720 5
493760 5
493800 5
493840 5
493880 5
493920 5
493960 5
494000 5
494040 5
494080 5
494120 5
494160 5
494200 5
494240 5
494280 5
494320 5
494360 5
494400 5
494440 5
494480 5
494520 5
494560 5
494600 5
494640 5
494680 5
494720 5
494760 5
494800 5
494840 5
494880 5
494920 5
494960 5
495000 5
495040 5
495080 5
495120 5
495160 5
495200 5
495240 5
495280 5
495320 5
495360 5
495400 5
495440 5
495480 5
495520 5
495560 5
495600 5
495640 5
495680 5
495720 5
495760 5
495800 5
495840 5
495880 5
495920 5
495960 5
496000 5
496040 5
496080 5
496120 5
496160 5
496200 5
496240 5
496280 5
496320 5
496360 5
496400 5
496440 5
496480 5
496520 5
496560 5
496600 5
496640 5
496680 5
496720 5
496760 5
496800 5
496840 5
496880 5
496920 5
496960 5
497000 5
497040 5
497080 5
497120 5
497160 5
497200 5
497240 5
497280 5
497320 5
497360 5
497400 5
497440 5
497480 5
497520 5
497560 5
497600 5
497640 5
497680 5
497720 5
497760 5
497800 5
497840 5
497880 5
497920 5
497960 5
498000 5
498040 5
498080 5
498120 5
498160 5
498200 5
498240 5
498280 5
498320 5
498360 5
498400 5
498440 5
498480 5
498520 5
498560 5
498600 5
498640 5
498680 5
498720 5
498760 5
498800 5
498840 5
498880 5
498920 5
498960 5
499000 5
499040 5
499080 5
499120 5
499160 5
499200 5
499240 5
499280 5
499320 5
499360 5
499400 5
499440 5
499480 5
499520 5
499560 5
499600 5
499640 5
499680 5
499720 5
499760 5
499800 5
499840 5
499880 5
499920 5
499960 5
500000 5
500040 5
500080 5
500120 5
500160 5
500200 5
500240 5
500280 5
500320 5
500360 5
500400 5
500440 5
500480 5
500520 5
500560 5
500600 5
500640 5
500680 5
500720 5
500760 5
500800 5
500840 5
500880 5
500920 5
500960 5
501000 5
501040 5
501080 5
501120 5
501160 5
501200 5
501240 5
501280 5
501320 5
501360 5
501400 5
501440 5
501480 5
501520 5
501560 5
501600 5
501640 5
501680 5
501720 5
501760 5
501800 5
501840 5
501880 5
501920 5
501960 5
502000 5
502040 5
502080 5
502120 5
502160 5
502200 5
502240 5
502280 5
502320 5
502360 5
502400 5
502440 5
502480 5
502520 5
502560 5
502600 5
502640 5
502680 5
502720 5
502760 5
502800 5
502840 5
502880 5
502920 5
502960 5
503000 5
503040 5
503080 5
503120 5
503160 5
503200 5
503240 5
503280 5
503320 5
503360 5
503400 5
503440 5
503480 5
503520 5
503560 5
503600 5
503640 5
503680 5
503720 5
503760 5
503800 5
503840 5
503880 5
503920 5
503960 5
504000 5
504040 5
504080 5
504120 5
504160 5
504200 5
504240 5
504280 5
504320 5
504360 5
504400 5
504440 5
504480 5
504520 5
504560 5
504600 5
504640 5
504680 5
504720 5
504760 5
504800 5
504840 5
504880 5
504920 5
504960 5
505000 5
505040 5
505080 5
505120 5
505160 5
505200 5
505240 5
505280 5
505320 5
505360 5
505400 5
505440 5
505480 5
505520 5
505560 5
505600 5
505640 5
505680 5
505720 5
505760 5
505800 5
505840 5
505880 5
505920 5
505960 5
506000 5
506040 5
506080 5
506120 5
506160 5
506200 5
506240 5
506280 5
506320 5
506360 5
506400 5
506440 5
506480 5
506520 5
506560 5
506600 5
506640 5
506680 5
506720 5
506760 5
506800 5
506840 5
506880 5
506920 5
506960 5
507000 5
507040 5
507080 5
507120 5
507160 5
507200 5
507240 5
507280 5
507320 5
507360 5
507400 5
507440 5
507480 5
507520 5
507560 5
507600 5
507640 5
507680 5
507720 5
507760 5
507800 5
507840 5
507880 5
507920 5
507960 5
508000 5
508040 5
508080 5
508120 5
508160 5
508200 5
508240 5
508280 5
508320 5
508360 5
508400 5
508440 5
508480 5
508520 5
508560 5
508600 5
508640 5
508680 5
508720 5
508760 5
508800 5
508840 5
508880 5
508920 5
508960 5
509000 5
509040 5
509080 5
509120 5
509160 5
509200 5
509240 5
509280 5
509320 5
509360 5
509400 5
509440 5
509480 5
509520 5
509560 5
509600 5
509640 5
509680 5
509720 5
509760 5
509800 5
509840 5
509880 5
509920 5
509960 5
510000 5
510040 5
510080 5
510120 5
510160 5
510200 5
510240 5
510280 5
510320 5
510360 5
510400 5
510440 5
510480 5
510520 5
510560 5
510600 5
510640 5
510680 5
510720 5
510760 5
510800 5
510840 5
510880 5
510920 5
510960 5
511000 5
511040 5
511080 5
511120 5
511160 5
511200 5
511240 5
511280 5
511320 5
511360 5
511400 5
511440 5
511480 5
511520 5
511560 5
511600 5
511640 5
511680 5
511720 5
511760 5
511800 5
511840 5
511880 5
511920 5
511960 5
512000 5
512040 5
512080 5
512120 5
512160 5
512200 5
512240 5
512280 5
512320 5
512360 5
512400 5
512440 5
512480 5
512520 5
512560 5
512600 5
512640 5
512680 5
512720 5
512760 5
512800 5
512840 5
512880 5
512920 5
512960 5
513000 5
513040 5
513080 5
513120 5
513160 5
513200 5
513240 5
513280 5
513320 5
513360 5
513400 5
513440 5
513480 5
513520 5
513560 5
513600 5
513640 5
513680 5
513720 5
513760 5
513800 5
513840 5
513880 5
513920 5
513960 5
514000 5
514040 5
514080 5
514120 5
514160 5
514200 5
514240 5
514280 5
514320 5
514360 5
514400 5
514440 5
514480 5
514520 5
514560 5
514600 5
514640 5
514680 5
514720 5
514760 5
514800 5
514840 5
514880 5
514920 5
514960 5
515000 5
515040 5
515080 5
515120 5
515160 5
515200 5
515240 5
515280 5
515320 5
515360 5
515400 5
515440 5
515480 5
515520 5
515560 5
515600 5
515640 5
515680 5
515720 5
515760 5
515800 5
515840 5
515880 5
515920 5
515960 5
516000 5
516040 5
516080 5
516120 5
516160 5
516200 5
516240 5
516280 5
516320 5
516360 5
516400 5
516440 5
516480 5
516520 5
516560 5
516600 5
516640 5
516680 5
516720 5
516760 5
516800 5
516840 5
516880 5
516920 5
516960 5
517000 5
517040 5
517080 5
517120 5
517160 5
517200 5
517240 5
517280 5
517320 5
517360 5
517400 5
517440 5
517480 5
517520 5
517560 5
517600 5
517640 5
517680 5
517720 5
517760 5
517800 5
517840 5
517880 5
517920 5
517960 5
518000 5
518040 5
518080 5
518120 5
518160 5
518200 5
518240 5
518280 5
518320 5
518360 5
518400 5
518440 5
518480 5
518520 5
518560 5
518600 5
518640 5
518680 5
518720 5
518760 5
518800 5
518840 5
518880 5
518920 5
518960 5
519000 5
519040 5
519080 5
519120 5
519160 5
519200 5
519240 5
519280 5
519320 5
519360 5
519400 5
519440 5
519480 5
519520 5
519560 5
519600 5
519640 5
519680 5
519720 5
519760 5
519800 5
519840 5
519880 5
519920 5
519960 5
520000 5
520040 5
520080 5
520120 5
520160 5
520200 5
520240 5
520280 5
520320 5
520360 5
520400 5
520440 5
520480 5
520520 5
520560 5
520600 5
520640 5
520680 5
520720 5
520760 5
520800 5
520840 5
520880 5
520920 5
520960 5
521000 5
521040 5
521080 5
521120 5
521160 5
521200 5
521240 5
521280 5
521320 5
521360 5
521400 5
521440 5
521480 5
521520 5
521560 5
521600 5
521640 5
521680 5
521720 5
521760 5
521800 5
521840 5
521880 5
521920 5
521960 5
522000 5
522040 5
522080 5
522120 5
522160 5
522200 5
522240 5
522280 5
522320 5
522360 5
522400 5
522440 5
522480 5
522520 5
522560 5
522600 5
522640 5
522680 5
522720 5
522760 5
522800 5
522840 5
522880 5
522920 5
522960 5
523000 5
523040 5
523080 5
523120 5
523160 5
523200 5
523240 5
523280 5
523320 5
523360 5
523400 5
523440 5
523480 5
523520 5
523560 5
523600 5
523640 5
523680 5
523720 5
523760 5
523800 5
523840 5
523880 5
523920 5
523960 5
524000 5
524040 5
524080 5
524120 5
524160 5
524200 5
524240 5
524280 5
524320 5
524360 5
524400 5
524440 5
524480 5
524520 5
524560 5
524600 5
524640 5
524680 5
524720 5
524760 5
524800 5
524840 5
524880 5
524920 5
524960 5
525000 5
525040 5
525080 5
525120 5
525160 5
525200 5
525240 5
525280 5
525320 5
525360 5
525400 5
525440 5
525480 5
525520 5
525560 5
525600 5
525640 5
525680 5
525720 5
525760 5
525800 5
525840 5
525880 5
525920 5
525960 5
526000 5
526040 5
526080 5
526120 5
526160 5
526200 5
526240 5
526280 5
526320 5
526360 5
526400 5
526440 5
526480 5
526520 5
526560 5
526600 5
526640 5
526680 5
526720 5
526760 5
526800 5
526840 5
526880 5
526920 5
526960 5
527000 5
527040 5
527080 5
527120 5
527160 5
527200 5
527240 5
527280 5
527320 5
527360 5
527400 5
527440 5
527480 5
527520 5
527560 5
527600 5
527640 5
527680 5
527720 5
527760 5
527800 5
527840 5
527880 5
527920 5
527960 5
528000 5
528040 5
528080 5
528120 5
528160 5
528200 5
528240 5
528280 5
528320 5
528360 5
528400 5
528440 5
528480 5
528520 5
528560 5
528600 5
528640 5
528680 5
528720 5
528760 5
528800 5
528840 5
528880 5
528920 5
528960 5
529000 5
529040 5
529080 5
529120 5
529160 5
529200 5
529240 5
529280 5
529320 5
529360 5
529400 5
529440 5
529480 5
529520 5
529560 5
529600 5
529640 5
529680 5
529720 5
529760 5
529800 5
529840 5
529880 5
529920 5
529960 5
530000 5
530040 5
530080 5
530120 5
530160 5
530200 5
530240 5
530280 5
530320 5
530360 5
530400 5
530440 5
530480 5
530520 5
530560 5
530600 5
530640 5
530680 5
530720 5
530760 5
530800 5
530840 5
530880 5
530920 5
530960 5
531000 5
531040 5
531080 5
531120 5
531160 5
531200 5
531240 5
531280 5
531320 5
531360 5
531400 5
531440 5
531480 5
531520 5
531560 5
531600 5
531640 5
531680 5
531720 5
531760 5
531800 5
531840 5
531880 5
531920 5
531960 5
532000 5
532040 5
532080 5
532120 5
532160 5
532200 5
532240 5
532280 5
532320 5
532360 5
532400 5
532440 5
532480 5
532520 5
532560 5
532600 5
532640 5
532680 5
532720 5
532760 5
532800 5
532840 5
532880 5
532920 5
532960 5
533000 5
533040 5
533080 5
533120 5
533160 5
533200 5
533240 5
533280 5
533320 5
533360 5
533400 5
533440 5
533480 5
533520 5
533560 5
533600 5
533640 5
533680 5
533720 5
533760 5
533800 5
533840 5
533880 5
533920 5
533960 5
534000 5
534040 5
534080 5
534120 5
534160 5
534200 5
534240 5
534280 5
534320 5
534360 5
534400 5
534440 5
534480 5
534520 5
534560 5
534600 5
534640 5
534680 5
534720 5
534760 5
534800 5
534840 5
534880 5
534920 5
534960 5
535000 5
535040 5
535080 5
535120 5
535160 5
535200 5
535240 5
535280 5
535320 5
535360 5
535400 5
535440 5
535480 5
535520 5
535560 5
535600 5
535640 5
535680 5
535720 5
535760 5
535800 5
535840 5
535880 5
535920 5
535960 5
536000 5
536040 5
536080 5
536120 5
536160 5
536200 5
536240 5
536280 5
536320 5
536360 5
536400 5
536440 5
536480 5
536520 5
536560 5
536600 5
536640 5
536680 5
536720 5
536760 5
536800 5
536840 5
536880 5
536920 5
536960 5
537000 5
537040 5
537080 5
537120 5
537160 5
537200 5
537240 5
537280 5
537320 5
537360 5
537400 5
537440 5
537480 5
537520 5
537560 5
537600 5
537640 5
537680 5
537720 5
537760 5
537800 5
537840 5
537880 5
537920 5
537960 5
538000 5
538040 5
538080 5
538120 5
538160 5
538200 5
538240 5
538280 5
538320 5
538360 5
538400 5
538440 5
538480 5
538520 5
538560 5
538600 5
538640 5
538680 5
538720 5
538760 5
538800 5
538840 5
538880 5
538920 5
538960 5
539000 5
539040 5
539080 5
539120 5
539160 5
539200 5
539240 5
539280 5
539320 5
539360 5
539400 5
539440 5
539480 5
539520 5
539560 5
539600 5
539640 5
539680 5
539720 5
539760 5
539800 5
539840 5
539880 5
539920 5
539960 5
540000 5
540040 5
540080 5
540120 5
540160 5
540200 5
540240 5
540280 5
540320 5
540360 5
540400 5
540440 5
540480 5
540520 5
540560 5
540600 5
540640 5
540680 5
540720 5
540760 5
540800 5
540840 5
540880 5
540920 5
540960 5
541000 5
541040 5
541080 5
541120 5
541160 5
541200 5
541240 5
541280 5
541320 5
541360 5
541400 5
541440 5
541480 5
541520 5
541560 5
541600 5
541640 5
541680 5
541720 5
541760 5
541800 5
541840 5
541880 5
541920 5
541960 5
542000 5
542040 5
542080 5
542120 5
542160 5
542200 5
542240 5
542280 5
542320 5
542360 5
542400 5
542440 5
542480 5
542520 5
542560 5
542600 5
542640 5
542680 5
542720 5
542760 5
542800 5
542840 5
542880 5
542920 5
542960 5
543000 5
543040 5
543080 5
543120 5
543160 5
543200 5
543240 5
543280 5
543320 5
543360 5
543400 5
543440 5
543480 5
543520 5
543560 5
543600 5
543640 5
543680 5
543720 5
543760 5
543800 5
543840 5
543880 5
543920 5
543960 5
544000 5
544040 5
544080 5
544120 5
544160 5
544200 5
544240 5
544280 5
544320 5
544360 5
544400 5
544440 5
544480 5
544520 5
544560 5
544600 5
544640 5
544680 5
544720 5
544760 5
544800 5
544840 5
544880 5
544920 5
544960 5
545000 5
545040 5
545080 5
545120 5
545160 5
545200 5
545240 5
545280 5
545320 5
545360 5
545400 5
545440 5
545480 5
545520 5
545560 5
545600 5
545640 5
545680 5
545720 5
545760 5
545800 5
545840 5
545880 5
545920 5
545960 5
546000 5
546040 5
546080 5
546120 5
546160 5
546200 5
546240 5
546280 5
546320 5
546360 5
546400 5
546440 5
546480 5
546520 5
546560 5
546600 5
546640 5
546680 5
546720 5
546760 5
546800 5
546840 5
546880 5
546920 5
546960 5
547000 5
547040 5
547080 5
547120 5
547160 5
547200 5
547240 5
547280 5
547320 5
547360 5
547400 5
547440 5
547480 5
547520 5
547560 5
547600 5
547640 5
547680 5
547720 5
547760 5
547800 5
547840 5
547880 5
547920 5
547960 5
548000 5
548040 5
548080 5
548120 5
548160 5
548200 5
548240 5
548280 5
548320 5
548360 5
548400 5
548440 5
548480 5
548520 5
548560 5
548600 5
548640 5
548680 5
548720 5
548760 5
548800 5
548840 5
548880 5
548920 5
548960 5
549000 5
549040 5
549080 5
549120 5
549160 5
549200 5
549240 5
549280 5
549320 5
549360 5
549400 5
549440 5
549480 5
549520 5
549560 5
549600 5
549640 5
549680 5
549720 5
549760 5
549800 5
549840 5
549880 5
549920 5
549960 5
550000 5
550040 5
550080 5
550120 5
550160 5
550200 5
550240 5
550280 5
550320 5
550360 5
550400 5
550440 5
550480 5
550520 5
550560 5
550600 5
550640 5
550680 5
550720 5
550760 5
550800 5
550840 5
550880 5
550920 5
550960 5
551000 5
551040 5
551080 5
551120 5
551160 5
551200 5
551240 5
551280 5
551320 5
551360 5
551400 5
551440 5
551480 5
551520 5
551560 5
551600 5
551640 5
551680 5
551720 5
551760 5
551800 5
551840 5
551880 5
551920 5
551960 5
552000 5
552040 5
552080 5
552120 5
552160 5
552200 5
552240 5
552280 5
552320 5
552360 5
552400 5
552440 5
552480 5
552520 5
552560 5
552600 5
552640 5
552680 5
552720 5
552760 5
552800 5
552840 5
552880 5
552920 5
552960 5
553000 5
553040 5
553080 5
553120 5
553160 5
553200 5
553240 5
553280 5
553320 5
553360 5
553400 5
553440 5
553480 5
553520 5
553560 5
553600 5
553640 5
553680 5
553720 5
553760 5
553800 5
553840 5
553880 5
553920 5
553960 5
554000 5
554040 5
554080 5
554120 5
554160 5
554200 5
554240 5
554280 5
554320 5
554360 5
554400 5
554440 5
554480 5
554520 5
554560 5
554600 5
554640 5
554680 5
554720 5
554760 5
554800 5
554840 5
554880 5
554920 5
554960 5
555000 5
555040 5
555080 5
555120 5
555160 5
555200 5
555240 5
555280 5
555320 5
555360 5
555400 5
555440 5
555480 5
555520 5
555560 5
555600 5
555640 5
555680 5
555720 5
555760 5
555800 5
555840 5
555880 5
555920 5
555960 5
556000 5
556040 5
556080 5
556120 5
556160 5
556200 5
556240 5
556280 5
556320 5
556360 5
556400 5
556440 5
556480 5
556520 5
556560 5
556600 5
556640 5
556680 5
556720 5
556760 5
556800 5
556840 5
556880 5
556920 5
556960 5
557000 5
557040 5
557080 5
557120 5
557160 5
557200 5
557240 5
557280 5
557320 5
557360 5
557400 5
557440 5
557480 5
557520 5
557560 5
557600 5
557640 5
557680 5
557720 5
557760 5
557800 5
557840 5
557880 5
557920 5
557960 5
558000 5
558040 5
558080 5
558120 5
558160 5
558200 5
558240 5
558280 5
558320 5
558360 5
558400 5
558440 5
558480 5
558520 5
558560 5
558600 5
558640 5
558680 5
558720 5
558760 5
558800 5
558840 5
558880 5
558920 5
558960 5
559000 5
559040 5
559080 5
559120 5
559160 5
559200 5
559240 5
559280 5
559320 5
559360 5
559400 5
559440 5
559480 5
559520 5
559560 5
559600 5
559640 5
559680 5
559720 5
559760 5
559800 5
559840 5
559880 5
559920 5
559960 5
560000 5
560040 5
560080 5
560120 5
560160 5
560200 5
560240 5
560280 5
560320 5
560360 5
560400 5
560440 5
560480 5
560520 5
560560 5
560600 5
560640 5
560680 5
560720 5
560760 5
560800 5
560840 5
560880 5
560920 5
560960 5
561000 5
561040 5
561080 5
561120 5
561160 5
561200 5
561240 5
561280 5
561320 5
561360 5
561400 5
561440 5
561480 5
561520 5
561560 5
561600 5
561640 5
561680 5
561720 5
561760 5
561800 5
561840 5
561880 5
561920 5
561960 5
562000 5
562040 5
562080 5
562120 5
562160 5
562200 5
562240 5
562280 5
562320 5
562360 5
562400 5
562440 5
562480 5
562520 5
562560 5
562600 5
562640 5
562680 5
562720 5
562760 5
562800 5
562840 5
562880 5
562920 5
562960 5
563000 5
563040 5
563080 5
563120 5
563160 5
563200 5
563240 5
563280 5
563320 5
563360 5
563400 5
563440 5
563480 5
563520 5
563560 5
563600 5
563640 5
563680 5
563720 5
563760 5
563800 5
563840 5
563880 5
563920 5
563960 5
564000 5
564040 5
564080 5
564120 5
564160 5
564200 5
564240 5
564280 5
564320 5
564360 5
564400 5
564440 5
564480 5
564520 5
564560 5
564600 5
564640 5
564680 5
564720 5
564760 5
564800 5
564840 5
564880 5
564920 5
564960 5
565000 5
565040 5
565080 5
565120 5
565160 5
565200 5
565240 5
565280 5
565320 5
565360 5
565400 5
565440 5
565480 5
565520 5
565560 5
565600 5
565640 5
565680 5
565720 5
565760 5
565800 5
565840 5
565880 5
565920 5
565960 5
566000 5
566040 5
566080 5
566120 5
566160 5
566200 5
566240 5
566280 5
566320 5
566360 5
566400 5
566440 5
566480 5
566520 5
566560 5
566600 5
566640 5
566680 5
566720 5
566760 5
566800 5
566840 5
566880 5
566920 5
566960 5
567000 5
567040 5
567080 5
567120 5
567160 5
567200 5
567240 5
567280 5
567320 5
567360 5
567400 5
567440 5
567480 5
567520 5
567560 5
567600 5
567640 5
567680 5
567720 5
567760 5
567800 5
567840 5
567880 5
567920 5
567960 5
568000 5
568040 5
568080 5
568120 5
568160 5
568200 5
568240 5
568280 5
568320 5
568360 5
568400 5
568440 5
568480 5
568520 5
568560 5
568600 5
568640 5
568680 5
568720 5
568760 5
568800 5
568840 5
568880 5
568920 5
568960 5
569000 5
569040 5
569080 5
569120 5
569160 5
569200 5
569240 5
569280 5
569320 5
569360 5
569400 5
569440 5
569480 5
569520 5
569560 5
569600 5
569640 5
569680 5
569720 5
569760 5
569800 5
569840 5
569880 5
569920 5
569960 5
570000 5
570040 5
570080 5
570120 5
570160 5
570200 5
570240 5
570280 5
570320 5
570360 5
570400 5
570440 5
570480 5
570520 5
570560 5
570600 5
570640 5
570680 5
570720 5
570760 5
570800 5
570840 5
570880 5
570920 5
570960 5
571000 5
571040 5
571080 5
571120 5
571160 5
571200 5
571240 5
571280 5
571320 5
571360 5
571400 5
571440 5
571480 5
571520 5
571560 5
571600 5
571640 5
571680 5
571720 5
571760 5
571800 5
571840 5
571880 5
571920 5
571960 5
572000 5
572040 5
572080 5
572120 5
572160 5
572200 5
572240 5
572280 5
572320 5
572360 5
572400 5
572440 5
572480 5
572520 5
572560 5
572600 5
572640 5
572680 5
572720 5
572760 5
572800 5
572840 5
572880 5
572920 5
572960 5
573000 5
573040 5
573080 5
573120 5
573160 5
573200 5
573240 5
573280 5
573320 5
573360 5
573400 5
573440 5
573480 5
573520 5
573560 5
573600 5
573640 5
573680 5
573720 5
573760 5
573800 5
573840 5
573880 5
573920 5
573960 5
574000 5
574040 5
574080 5
574120 5
574160 5
574200 5
574240 5
574280 5
574320 5
574360 5
574400 5
574440 5
574480 5
574520 5
574560 5
574600 5
574640 5
574680 5
574720 5
574760 5
574800 5
574840 5
574880 5
574920 5
574960 5
575000 5
575040 5
575080 5
575120 5
575160 5
575200 5
575240 5
575280 5
575320 5
575360 5
575400 5
575440 5
575480 5
575520 5
575560 5
575600 5
575640 5
575680 5
575720 5
575760 5
575800 5
575840 5
575880 5
575920 5
575960 5
576000 5
576040 5
576080 5
576120 5
576160 5
576200 5
576240 5
576280 5
576320 5
576360 5
576400 5
576440 5
576480 5
576520 5
576560 5
576600 5
576640 5
576680 5
576720 5
576760 5
576800 5
576840 5
576880 5
576920 5
576960 5
577000 5
577040 5
577080 5
577120 5
577160 5
577200 5
577240 5
577280 5
577320 5
577360 5
577400 5
577440 5
577480 5
577520 5
577560 5
577600 5
577640 5
577680 5
577720 5
577760 5
577800 5
577840 5
577880 5
577920 5
577960 5
578000 5
578040 5
578080 5
578120 5
578160 5
578200 5
578240 5
578280 5
578320 5
578360 5
578400 5
578440 5
578480 5
578520 5
578560 5
578600 5
578640 5
578680 5
578720 5
578760 5
578800 5
578840 5
578880 5
578920 5
578960 5
579000 5
579040 5
579080 5
579120 5
579160 5
579200 5
579240 5
579280 5
579320 5
579360 5
579400 5
579440 5
579480 5
579520 5
579560 5
579600 5
579640 5
579680 5
579720 5
579760 5
579800 5
579840 5
579880 5
579920 5
579960 5
580000 5
580040 5
580080 5
580120 5
580160 5
580200 5
580240 5
580280 5
580320 5
580360 5
580400 5
580440 5
580480 5
580520 5
580560 5
580600 5
580640 5
580680 5
580720 5
580760 5
580800 5
580840 5
580880 5
580920 5
580960 5
581000 5
581040 5
581080 5
581120 5
581160 5
581200 5
581240 5
581280 5
581320 5
581360 5
581400 5
581440 5
581480 5
581520 5
581560 5
581600 5
581640 5
581680 5
581720 5
581760 5
581800 5
581840 5
581880 5
581920 5
581960 5
582000 5
582040 5
582080 5
582120 5
582160 5
582200 5
582240 5
582280 5
582320 5
582360 5
582400 5
582440 5
582480 5
582520 5
582560 5
582600 5
582640 5
582680 5
582720 5
582760 5
582800 5
582840 5
582880 5
582920 5
582960 5
583000 5
583040 5
583080 5
583120 5
583160 5
583200 5
583240 5
583280 5
583320 5
583360 5
583400 5
583440 5
583480 5
583520 5
583560 5
583600 5
583640 5
583680 5
583720 5
583760 5
583800 5
583840 5
583880 5
583920 5
583960 5
584000 5
584040 5
584080 5
584120 5
584160 5
584200 5
584240 5
584280 5
584320 5
584360 5
584400 5
584440 5
584480 5
584520 5
584560 5
584600 5
584640 5
584680 5
584720 5
584760 5
584800 5
584840 5
584880 5
584920 5
584960 5
585000 5
585040 5
585080 5
585120 5
585160 5
585200 5
585240 5
585280 5
585320 5
585360 5
585400 5
585440 5
585480 5
585520 5
585560 5
585600 5
585640 5
585680 5
585720 5
585760 5
585800 5
585840 5
585880 5
585920 5
585960 5
586000 5
586040 5
586080 5
586120 5
586160 5
586200 5
586240 5
586280 5
586320 5
586360 5
586400 5
586440 5
586480 5
586520 5
586560 5
586600 5
586640 5
586680 5
586720 5
586760 5
586800 5
586840 5
586880 5
586920 5
586960 5
587000 5
587040 5
587080 5
587120 5
587160 5
587200 5
587240 5
587280 5
587320 5
587360 5
587400 5
587440 5
587480 5
587520 5
587560 5
587600 5
587640 5
587680 5
587720 5
587760 5
587800 5
587840 5
587880 5
587920 5
587960 5
588000 5
588040 5
588080 5
588120 5
588160 5
588200 5
588240 5
588280 5
588320 5
588360 5
588400 5
588440 5
588480 5
588520 5
588560 5
588600 5
588640 5
588680 5
588720 5
588760 5
588800 5
588840 5
588880 5
588920 5
588960 5
589000 5
589040 5
589080 5
589120 5
589160 5
589200 5
589240 5
589280 5
589320 5
589360 5
589400 5
589440 5
589480 5
589520 5
589560 5
589600 5
589640 5
589680 5
589720 5
589760 5
589800 5
589840 5
589880 5
589920 5
589960 5
590000 5
590040 5
590080 5
590120 5
590160 5
590200 5
590240 5
590280 5
590320 5
590360 5
590400 5
590440 5
590480 5
590520 5
590560 5
590600 5
590640 5
590680 5
590720 5
590760 5
590800 5
590840 5
590880 5
590920 5
590960 5
591000 5
591040 5
591080 5
591120 5
591160 5
591200 5
591240 5
591280 5
591320 5
591360 5
591400 5
591440 5
591480 5
591520 5
591560 5
591600 5
591640 5
591680 5
591720 5
591760 5
591800 5
591840 5
591880 5
591920 5
591960 5
592000 5
592040 5
592080 5
592120 5
592160 5
592200 5
592240 5
592280 5
592320 5
592360 5
592400 5
592440 5
592480 5
592520 5
592560 5
592600 5
592640 5
592680 5
592720 5
592760 5
592800 5
592840 5
592880 5
592920 5
592960 5
593000 5
593040 5
593080 5
593120 5
593160 5
593200 5
593240 5
593280 5
593320 5
593360 5
593400 5
593440 5
593480 5
593520 5
593560 5
593600 5
593640 5
593680 5
593720 5
593760 5
593800 5
593840 5
593880 5
593920 5
593960 5
594000 5
594040 5
594080 5
594120 5
594160 5
594200 5
594240 5
594280 5
594320 5
594360 5
594400 5
594440 5
594480 5
594520 5
594560 5
594600 5
594640 5
594680 5
594720 5
594760 5
594800 5
594840 5
594880 5
594920 5
594960 5
595000 5
595040 5
595080 5
595120 5
595160 5
595200 5
595240 5
595280 5
595320 5
595360 5
595400 5
595440 5
595480 5
595520 5
595560 5
595600 5
595640 5
595680 5
595720 5
595760 5
595800 5
595840 5
595880 5
595920 5
595960 5
596000 5
596040 5
596080 5
596120 5
596160 5
596200 5
596240 5
596280 5
596320 5
596360 5
596400 5
596440 5
596480 5
596520 5
596560 5
596600 5
596640 5
596680 5
596720 5
596760 5
596800 5
596840 5
596880 5
596920 5
596960 5
597000 5
597040 5
597080 5
597120 5
597160 5
597200 5
597240 5
597280 5
597320 5
597360 5
597400 5
597440 5
597480 5
597520 5
597560 5
597600 5
597640 5
597680 5
597720 5
597760 5
597800 5
597840 5
597880 5
597920 5
597960 5
598000 5
598040 5
598080 5
598120 5
598160 5
598200 5
598240 5
598280 5
598320 5
598360 5
598400 5
598440 5
598480 5
598520 5
598560 5
598600 5
598640 5
598680 5
598720 5
598760 5
598800 5
598840 5
598880 5
598920 5
598960 5
599000 5
599040 5
599080 5
599120 5
599160 5
599200 5
599240 5
599280 5
599320 5
599360 5
599400 5
599440 5
599480 5
599520 5
599560 5
599600 5
599640 5
599680 5
599720 5
599760 5
599800 5
599840 5
599880 5
599920 5
599960 5
600000 5
600040 5
600080 5
600120 5
600160 5
600200 5
600240 5
600280 5
600320 5
600360 5
600400 5
600440 5
600480 5
600520 5
600560 5
600600 5
600640 5
600680 5
600720 5
600760 5
600800 5
600840 5
600880 5
600920 5
600960 5
601000 5
601040 5
601080 5
601120 5
601160 5
601200 5
601240 5
601280 5
601320 5
601360 5
601400 5
601440 5
601480 5
601520 5
601560 5
601600 5
601640 5
601680 5
601720 5
601760 5
601800 5
601840 5
601880 5
601920 5
601960 5
602000 5
602040 5
602080 5
602120 5
602160 5
602200 5
602240 5
602280 5
602320 5
602360 5
602400 5
602440 5
602480 5
602520 5
602560 5
602600 5
602640 5
602680 5
602720 5
602760 5
602800 5
602840 5
602880 5
602920 5
602960 5
603000 5
603040 5
603080 5
603120 5
603160 5
603200 5
603240 5
603280 5
603320 5
603360 5
603400 5
603440 5
603480 5
603520 5
603560 5
603600 5
603640 5
603680 5
603720 5
603760 5
603800 5
603840 5
603880 5
603920 5
603960 5
604000 5
604040 5
604080 5
604120 5
604160 5
604200 5
604240 5
604280 5
604320 5
604360 5
604400 5
604440 5
604480 5
604520 5
604560 5
604600 5
604640 5
604680 5
604720 5
604760 5
604800 5
604840 5
604880 5
604920 5
604960 5
605000 5
605040 5
605080 5
605120 5
605160 5
605200 5
605240 5
605280 5
605320 5
605360 5
605400 5
605440 5
605480 5
605520 5
605560 5
605600 5
605640 5
605680 5
605720 5
605760 5
605800 5
605840 5
605880 5
605920 5
605960 5
606000 5
606040 5
606080 5
606120 5
606160 5
606200 5
606240 5
606280 5
606320 5
606360 5
606400 5
606440 5
606480 5
606520 5
606560 5
606600 5
606640 5
606680 5
606720 5
606760 5
606800 5
606840 5
606880 5
606920 5
606960 5
607000 5
607040 5
607080 5
607120 5
607160 5
607200 5
607240 5
607280 5
607320 5
607360 5
607400 5
607440 5
607480 5
607520 5
607560 5
607600 5
607640 5
607680 5
607720 5
607760 5
607800 5
607840 5
607880 5
607920 5
607960 5
608000 5
608040 5
608080 5
608120 5
608160 5
608200 5
608240 5
608280 5
608320 5
608360 5
608400 5
608440 5
608480 5
608520 5
608560 5
608600 5
608640 5
608680 5
608720 5
608760 5
608800 5
608840 5
608880 5
608920 5
608960 5
609000 5
609040 5
609080 5
609120 5
609160 5
609200 5
609240 5
609280 5
609320 5
609360 5
609400 5
609440 5
609480 5
609520 5
609560 5
609600 5
609640 5
609680 5
609720 5
609760 5
609800 5
609840 5
609880 5
609920 5
609960 5
610000 5
610040 5
610080 5
610120 5
610160 5
610200 5
610240 5
610280 5
610320 5
610360 5
610400 5
610440 5
610480 5
610520 5
610560 5
610600 5
610640 5
610680 5
610720 5
610760 5
610800 5
610840 5
610880 5
610920 5
610960 5
611000 5
611040 5
611080 5
611120 5
611160 5
611200 5
611240 5
611280 5
611320 5
611360 5
611400 5
611440 5
611480 5
611520 5
611560 5
611600 5
611640 5
611680 5
611720 5
611760 5
611800 5
611840 5
611880 5
611920 5
611960 5
612000 5
612040 5
612080 5
612120 5
612160 5
612200 5
612240 5
612280 5
612320 5
612360 5
612400 5
612440 5
612480 5
612520 5
612560 5
612600 5
612640 5
612680 5
612720 5
612760 5
612800 5
612840 5
612880 5
612920 5
612960 5
613000 5
613040 5
613080 5
613120 5
613160 5
613200 5
613240 5
613280 5
613320 5
613360 5
613400 5
613440 5
613480 5
613520 5
613560 5
613600 5
613640 5
613680 5
613720 5
613760 5
613800 5
613840 5
613880 5
613920 5
613960 5
614000 5
614040 5
614080 5
614120 5
614160 5
614200 5
614240 5
614280 5
614320 5
614360 5
614400 5
614440 5
614480 5
614520 5
614560 5
614600 5
614640 5
614680 5
614720 5
614760 5
614800 5
614840 5
614880 5
614920 5
614960 5
615000 5
615040 5
615080 5
615120 5
615160 5
615200 5
615240 5
615280 5
615320 5
615360 5
615400 5
615440 5
615480 5
615520 5
615560 5
615600 5
615640 5
615680 5
615720 5
615760 5
615800 5
615840 5
615880 5
615920 5
615960 5
616000 5
616040 5
616080 5
616120 5
616160 5
616200 5
616240 5
616280 5
616320 5
616360 5
616400 5
616440 5
616480 5
616520 5
616560 5
616600 5
616640 5
616680 5
616720 5
616760 5
616800 5
616840 5
616880 5
616920 5
616960 5
617000 5
617040 5
617080 5
617120 5
617160 5
617200 5
617240 5
617280 5
617320 5
617360 5
617400 5
617440 5
617480 5
617520 5
617560 5
617600 5
617640 5
617680 5
617720 5
617760 5
617800 5
617840 5
617880 5
617920 5
617960 5
618000 5
618040 5
618080 5
618120 5
618160 5
618200 5
618240 5
618280 5
618320 5
618360 5
618400 5
618440 5
618480 5
618520 5
618560 5
618600 5
618640 5
618680 5
618720 5
618760 5
618800 5
618840 5
618880 5
618920 5
618960 5
619000 5
619040 5
619080 5
619120 5
619160 5
619200 5
619240 5
619280 5
619320 5
619360 5
619400 5
619440 5
619480 5
619520 5
619560 5
619600 5
619640 5
619680 5
619720 5
619760 5
619800 5
619840 5
619880 5
619920 5
619960 5
620000 5
620040 5
620080 5
620120 5
620160 5
620200 5
620240 5
620280 5
620320 5
620360 5
620400 5
620440 5
620480 5
620520 5
620560 5
620600 5
620640 5
620680 5
620720 5
620760 5
620800 5
620840 5
620880 5
620920 5
620960 5
621000 5
621040 5
621080 5
621120 5
621160 5
621200 5
621240 5
621280 5
621320 5
621360 5
621400 5
621440 5
621480 5
621520 5
621560 5
621600 5
621640 5
621680 5
621720 5
621760 5
621800 5
621840 5
621880 5
621920 5
621960 5
622000 5
622040 5
622080 5
622120 5
622160 5
622200 5
622240 5
622280 5
622320 5
622360 5
622400 5
622440 5
622480 5
622520 5
622560 5
622600 5
622640 5
622680 5
622720 5
622760 5
622800 5
622840 5
622880 5
622920 5
622960 5
623000 5
623040 5
623080 5
623120 5
623160 5
623200 5
623240 5
623280 5
623320 5
623360 5
623400 5
623440 5
623480 5
623520 5
623560 5
623600 5
623640 5
623680 5
623720 5
623760 5
623800 5
623840 5
623880 5
623920 5
623960 5
624000 5
624040 5
624080 5
624120 5
624160 5
624200 5
624240 5
624280 5
624320 5
624360 5
624400 5
624440 5
624480 5
624520 5
624560 5
624600 5
624640 5
624680 5
624720 5
624760 5
624800 5
624840 5
624880 5
624920 5
624960 5
625000 5
625040 5
625080 5
625120 5
625160 5
625200 5
625240 5
625280 5
625320 5
625360 5
625400 5
625440 5
625480 5
625520 5
625560 5
625600 5
625640 5
625680 5
625720 5
625760 5
625800 5
625840 5
625880 5
625920 5
625960 5
626000 5
626040 5
626080 5
626120 5
626160 5
626200 5
626240 5
626280 5
626320 5
626360 5
626400 5
626440 5
626480 5
626520 5
626560 5
626600 5
626640 5
626680 5
626720 5
626760 5
626800 5
626840 5
626880 5
626920 5
626960 5
627000 5
627040 5
627080 5
627120 5
627160 5
627200 5
627240 5
627280 5
627320 5
627360 5
627400 5
627440 5
627480 5
627520 5
627560 5
627600 5
627640 5
627680 5
627720 5
627760 5
627800 5
627840 5
627880 5
627920 5
627960 5
628000 5
628040 5
628080 5
628120 5
628160 5
628200 5
628240 5
628280 5
628320 5
628360 5
628400 5
628440 5
628480 5
628520 5
628560 5
628600 5
628640 5
628680 5
628720 5
628760 5
628800 5
628840 5
628880 5
628920 5
628960 5
629000 5
629040 5
629080 5
629120 5
629160 5
629200 5
629240 5
629280 5
629320 5
629360 5
629400 5
629440 5
629480 5
629520 5
629560 5
629600 5
629640 5
629680 5
629720 5
629760 5
629800 5
629840 5
629880 5
629920 5
629960 5
630000 5
630040 5
630080 5
630120 5
630160 5
630200 5
630240 5
630280 5
630320 5
630360 5
630400 5
630440 5
630480 5
630520 5
630560 5
630600 5
630640 5
630680 5
630720 5
630760 5
630800 5
630840 5
630880 5
630920 5
630960 5
631000 5
631040 5
631080 5
631120 5
631160 5
631200 5
631240 5
631280 5
631320 5
631360 5
631400 5
631440 5
631480 5
631520 5
631560 5
631600 5
631640 5
631680 5
631720 5
631760 5
631800 5
631840 5
631880 5
631920 5
631960 5
632000 5
632040 5
632080 5
632120 5
632160 5
632200 5
632240 5
632280 5
632320 5
632360 5
632400 5
632440 5
632480 5
632520 5
632560 5
632600 5
632640 5
632680 5
632720 5
632760 5
632800 5
632840 5
632880 5
632920 5
632960 5
633000 5
633040 5
633080 5
633120 5
633160 5
633200 5
633240 5
633280 5
633320 5
633360 5
633400 5
633440 5
633480 5
633520 5
633560 5
633600 5
633640 5
633680 5
633720 5
633760 5
633800 5
633840 5
633880 5
633920 5
633960 5
634000 5
634040 5
634080 5
634120 5
634160 5
634200 5
634240 5
634280 5
634320 5
634360 5
634400 5
634440 5
634480 5
634520 5
634560 5
634600 5
634640 5
634680 5
634720 5
634760 5
634800 5
634840 5
634880 5
634920 5
634960 5
635000 5
635040 5
635080 5
635120 5
635160 5
635200 5
635240 5
635280 5
635320 5
635360 5
635400 5
635440 5
635480 5
635520 5
635560 5
635600 5
635640 5
635680 5
635720 5
635760 5
635800 5
635840 5
635880 5
635920 5
635960 5
636000 5
636040 5
636080 5
636120 5
636160 5
636200 5
636240 5
636280 5
636320 5
636360 5
636400 5
636440 5
636480 5
636520 5
636560 5
636600 5
636640 5
636680 5
636720 5
636760 5
636800 5
636840 5
636880 5
636920 5
636960 5
637000 5
637040 5
637080 5
637120 5
637160 5
637200 5
637240 5
637280 5
637320 5
637360 5
637400 5
637440 5
637480 5
637520 5
637560 5
637600 5
637640 5
637680 5
637720 5
637760 5
637800 5
637840 5
637880 5
637920 5
637960 5
638000 5
638040 5
638080 5
638120 5
638160 5
638200 5
638240 5
638280 5
638320 5
638360 5
638400 5
638440 5
638480 5
638520 5
638560 5
638600 5
638640 5
638680 5
638720 5
638760 5
638800 5
638840 5
638880 5
638920 5
638960 5
639000 5
639040 5
639080 5
639120 5
639160 5
639200 5
639240 5
639280 5
639320 5
639360 5
639400 5
639440 5
639480 5
639520 5
639560 5
639600 5
639640 5
639680 5
639720 5
639760 5
639800 5
639840 5
639880 5
639920 5
639960 5
640000 5
640040 5
640080 5
640120 5
640160 5
640200 5
640240 5
640280 5
640320 5
640360 5
640400 5
640440 5
640480 5
640520 5
640560 5
640600 5
640640 5
640680 5
640720 5
640760 5
640800 5
640840 5
640880 5
640920 5
640960 5
641000 5
641040 5
641080 5
641120 5
641160 5
641200 5
641240 5
641280 5
641320 5
641360 5
641400 5
641440 5
641480 5
641520 5
641560 5
641600 5
641640 5
641680 5
641720 5
641760 5
641800 5
641840 5
641880 5
641920 5
641960 5
642000 5
642040 5
642080 5
642120 5
642160 5
642200 5
642240 5
642280 5
642320 5
642360 5
642400 5
642440 5
642480 5
642520 5
642560 5
642600 5
642640 5
642680 5
642720 5
642760 5
642800 5
642840 5
642880 5
642920 5
642960 5
643000 5
643040 5
643080 5
643120 5
643160 5
643200 5
643240 5
643280 5
643320 5
643360 5
643400 5
643440 5
643480 5
643520 5
643560 5
643600 5
643640 5
643680 5
643720 5
643760 5
643800 5
643840 5
643880 5
643920 5
643960 5
644000 5
644040 5
644080 5
644120 5
644160 5
644200 5
644240 5
644280 5
644320 5
644360 5
644400 5
644440 5
644480 5
644520 5
644560 5
644600 5
644640 5
644680 5
644720 5
644760 5
644800 5
644840 5
644880 5
644920 5
644960 5
645000 5
645040 5
645080 5
645120 5
645160 5
645200 5
645240 5
645280 5
645320 5
645360 5
645400 5
645440 5
645480 5
645520 5
645560 5
645600 5
645640 5
645680 5
645720 5
645760 5
645800 5
645840 5
645880 5
645920 5
645960 5
646000 5
646040 5
646080 5
646120 5
646160 5
646200 5
646240 5
646280 5
646320 5
646360 5
646400 5
646440 5
646480 5
646520 5
646560 5
646600 5
646640 5
646680 5
646720 5
646760 5
646800 5
646840 5
646880 5
646920 5
646960 5
647000 5
647040 5
647080 5
647120 5
647160 5
647200 5
647240 5
647280 5
647320 5
647360 5
647400 5
647440 5
647480 5
647520 5
647560 5
647600 5
647640 5
647680 5
647720 5
647760 5
647800 5
647840 5
647880 5
647920 5
647960 5
648000 5
648040 5
648080 5
648120 5
648160 5
648200 5
648240 5
648280 5
648320 5
648360 5
648400 5
648440 5
648480 5
648520 5
648560 5
648600 5
648640 5
648680 5
648720 5
648760 5
648800 5
648840 5
648880 5
648920 5
648960 5
649000 5
649040 5
649080 5
649120 5
649160 5
649200 5
649240 5
649280 5
649320 5
649360 5
649400 5
649440 5
649480 5
649520 5
649560 5
649600 5
649640 5
649680 5
649720 5
649760 5
649800 5
649840 5
649880 5
649920 5
649960 5
650000 5
650040 5
650080 5
650120 5
650160 5
650200 5
650240 5
650280 5
650320 5
650360 5
650400 5
650440 5
650480 5
650520 5
650560 5
650600 5
650640 5
650680 5
650720 5
650760 5
650800 5
650840 5
650880 5
650920 5
650960 5
651000 5
651040 5
651080 5
651120 5
651160 5
651200 5
651240 5
651280 5
651320 5
651360 5
651400 5
651440 5
651480 5
651520 5
651560 5
651600 5
651640 5
651680 5
651720 5
651760 5
651800 5
651840 5
651880 5
651920 5
651960 5
652000 5
652040 5
652080 5
652120 5
652160 5
652200 5
652240 5
652280 5
652320 5
652360 5
652400 5
652440 5
652480 5
652520 5
652560 5
652600 5
652640 5
652680 5
652720 5
652760 5
652800 5
652840 5
652880 5
652920 5
652960 5
653000 5
653040 5
653080 5
653120 5
653160 5
653200 5
653240 5
653280 5
653320 5
653360 5
653400 5
653440 5
653480 5
653520 5
653560 5
653600 5
653640 5
653680 5
653720 5
653760 5
653800 5
653840 5
653880 5
653920 5
653960 5
654000 5
654040 5
654080 5
654120 5
654160 5
654200 5
654240 5
654280 5
654320 5
654360 5
654400 5
654440 5
654480 5
654520 5
654560 5
654600 5
654640 5
654680 5
654720 5
654760 5
654800 5
654840 5
654880 5
654920 5
654960 5
655000 5
655040 5
655080 5
655120 5
655160 5
655200 5
655240 5
655280 5
655320 5
655360 5
655400 5
655440 5
655480 5
655520 5
655560 5
655600 5
655640 5
655680 5
655720 5
655760 5
655800 5
655840 5
655880 5
655920 5
655960 5
656000 5
656040 5
656080 5
656120 5
656160 5
656200 5
656240 5
656280 5
656320 5
656360 5
656400 5
656440 5
656480 5
656520 5
656560 5
656600 5
656640 5
656680 5
656720 5
656760 5
656800 5
656840 5
656880 5
656920 5
656960 5
657000 5
657040 5
657080 5
657120 5
657160 5
657200 5
657240 5
657280 5
657320 5
657360 5
657400 5
657440 5
657480 5
657520 5
657560 5
657600 5
657640 5
657680 5
657720 5
657760 5
657800 5
657840 5
657880 5
657920 5
657960 5
658000 5
658040 5
658080 5
658120 5
658160 5
658200 5
658240 5
658280 5
658320 5
658360 5
658400 5
658440 5
658480 5
658520 5
658560 5
658600 5
658640 5
658680 5
658720 5
658760 5
658800 5
658840 5
658880 5
658920 5
658960 5
659000 5
659040 5
659080 5
659120 5
659160 5
659200 5
659240 5
659280 5
659320 5
659360 5
659400 5
659440 5
659480 5
659520 5
659560 5
659600 5
659640 5
659680 5
659720 5
659760 5
659800 5
659840 5
659880 5
659920 5
659960 5
660000 5
660040 5
660080 5
660120 5
660160 5
660200 5
660240 5
660280 5
660320 5
660360 5
660400 5
660440 5
660480 5
660520 5
660560 5
660600 5
660640 5
660680 5
660720 5
660760 5
660800 5
660840 5
660880 5
660920 5
660960 5
661000 5
661040 5
661080 5
661120 5
661160 5
661200 5
661240 5
661280 5
661320 5
661360 5
661400 5
661440 5
661480 5
661520 5
661560 5
661600 5
661640 5
661680 5
661720 5
661760 5
661800 5
661840 5
661880 5
661920 5
661960 5
662000 5
662040 5
662080 5
662120 5
662160 5
662200 5
662240 5
662280 5
662320 5
662360 5
662400 5
662440 5
662480 5
662520 5
662560 5
662600 5
662640 5
662680 5
662720 5
662760 5
662800 5
662840 5
662880 5
662920 5
662960 5
663000 5
663040 5
663080 5
663120 5
663160 5
663200 5
663240 5
663280 5
663320 5
663360 5
663400 5
663440 5
663480 5
663520 5
663560 5
663600 5
663640 5
663680 5
663720 5
663760 5
663800 5
663840 5
663880 5
663920 5
663960 5
664000 5
664040 5
664080 5
664120 5
664160 5
664200 5
664240 5
664280 5
664320 5
664360 5
664400 5
664440 5
664480 5
664520 5
664560 5
664600 5
664640 5
664680 5
664720 5
664760 5
664800 5
664840 5
664880 5
664920 5
664960 5
665000 5
665040 5
665080 5
665120 5
665160 5
665200 5
665240 5
665280 5
665320 5
665360 5
665400 5
665440 5
665480 5
665520 5
665560 5
665600 5
665640 5
665680 5
665720 5
665760 5
665800 5
665840 5
665880 5
665920 5
665960 5
666000 5
666040 5
666080 5
666120 5
666160 5
666200 5
666240 5
666280 5
666320 5
666360 5
666400 5
666440 5
666480 5
666520 5
666560 5
666600 5
666640 5
666680 5
666720 5
666760 5
666800 5
666840 5
666880 5
666920 5
666960 5
667000 5
667040 5
667080 5
667120 5
667160 5
667200 5
667240 5
667280 5
667320 5
667360 5
667400 5
667440 5
667480 5
667520 5
667560 5
667600 5
667640 5
667680 5
667720 5
667760 5
667800 5
667840 5
667880 5
667920 5
667960 5
668000 5
668040 5
668080 5
668120 5
668160 5
668200 5
668240 5
668280 5
668320 5
668360 5
668400 5
668440 5
668480 5
668520 5
668560 5
668600 5
668640 5
668680 5
668720 5
668760 5
668800 5
668840 5
668880 5
668920 5
668960 5
669000 5
669040 5
669080 5
669120 5
669160 5
669200 5
669240 5
669280 5
669320 5
669360 5
669400 5
669440 5
669480 5
669520 5
669560 5
669600 5
669640 5
669680 5
669720 5
669760 5
669800 5
669840 5
669880 5
669920 5
669960 5
670000 5
670040 5
670080 5
670120 5
670160 5
670200 5
670240 5
670280 5
670320 5
670360 5
670400 5
670440 5
670480 5
670520 5
670560 5
670600 5
670640 5
670680 5
670720 5
670760 5
670800 5
670840 5
670880 5
670920 5
670960 5
671000 5
671040 5
671080 5
671120 5
671160 5
671200 5
671240 5
671280 5
671320 5
671360 5
671400 5
671440 5
671480 5
671520 5
671560 5
671600 5
671640 5
671680 5
671720 5
671760 5
671800 5
671840 5
671880 5
671920 5
671960 5
672000 5
672040 5
672080 5
672120 5
672160 5
672200 5
672240 5
672280 5
672320 5
672360 5
672400 5
672440 5
672480 5
672520 5
672560 5
672600 5
672640 5
672680 5
672720 5
672760 5
672800 5
672840 5
672880 5
672920 5
672960 5
673000 5
673040 5
673080 5
673120 5
673160 5
673200 5
673240 5
673280 5
673320 5
673360 5
673400 5
673440 5
673480 5
673520 5
673560 5
673600 5
673640 5
673680 5
673720 5
673760 5
673800 5
673840 5
673880 5
673920 5
673960 5
674000 5
674040 5
674080 5
674120 5
674160 5
674200 5
674240 5
674280 5
674320 5
674360 5
674400 5
674440 5
674480 5
674520 5
674560 5
674600 5
674640 5
674680 5
674720 5
674760 5
674800 5
674840 5
674880 5
674920 5
674960 5
675000 5
675040 5
675080 5
675120 5
675160 5
675200 5
675240 5
675280 5
675320 5
675360 5
675400 5
675440 5
675480 5
675520 5
675560 5
675600 5
675640 5
675680 5
675720 5
675760 5
675800 5
675840 5
675880 5
675920 5
675960 5
676000 5
676040 5
676080 5
676120 5
676160 5
676200 5
676240 5
676280 5
676320 5
676360 5
676400 5
676440 5
676480 5
676520 5
676560 5
676600 5
676640 5
676680 5
676720 5
676760 5
676800 5
676840 5
676880 5
676920 5
676960 5
677000 5
677040 5
677080 5
677120 5
677160 5
677200 5
677240 5
677280 5
677320 5
677360 5
677400 5
677440 5
677480 5
677520 5
677560 5
677600 5
677640 5
677680 5
677720 5
677760 5
677800 5
677840 5
677880 5
677920 5
677960 5
678000 5
678040 5
678080 5
678120 5
678160 5
678200 5
678240 5
678280 5
678320 5
678360 5
678400 5
678440 5
678480 5
678520 5
678560 5
678600 5
678640 5
678680 5
678720 5
678760 5
678800 5
678840 5
678880 5
678920 5
678960 5
679000 5
679040 5
679080 5
679120 5
679160 5
679200 5
679240 5
679280 5
679320 5
679360 5
679400 5
679440 5
679480 5
679520 5
679560 5
679600 5
679640 5
679680 5
679720 5
679760 5
679800 5
679840 5
679880 5
679920 5
679960 5
680000 5
680040 5
680080 5
680120 5
680160 5
680200 5
680240 5
680280 5
680320 5
680360 5
680400 5
680440 5
680480 5
680520 5
680560 5
680600 5
680640 5
680680 5
680720 5
680760 5
680800 5
680840 5
680880 5
680920 5
680960 5
681000 5
681040 5
681080 5
681120 5
681160 5
681200 5
681240 5
681280 5
681320 5
681360 5
681400 5
681440 5
681480 5
681520 5
681560 5
681600 5
681640 5
681680 5
681720 5
681760 5
681800 5
681840 5
681880 5
681920 5
681960 5
682000 5
682040 5
682080 5
682120 5
682160 5
682200 5
682240 5
682280 5
682320 5
682360 5
682400 5
682440 5
682480 5
682520 5
682560 5
682600 5
682640 5
682680 5
682720 5
682760 5
682800 5
682840 5
682880 5
682920 5
682960 5
683000 5
683040 5
683080 5
683120 5
683160 5
683200 5
683240 5
683280 5
683320 5
683360 5
683400 5
683440 5
683480 5
683520 5
683560 5
683600 5
683640 5
683680 5
683720 5
683760 5
683800 5
683840 5
683880 5
683920 5
683960 5
684000 5
684040 5
684080 5
684120 5
684160 5
684200 5
684240 5
684280 5
684320 5
684360 5
684400 5
684440 5
684480 5
684520 5
684560 5
684600 5
684640 5
684680 5
684720 5
684760 5
684800 5
684840 5
684880 5
684920 5
684960 5
685000 5
685040 5
685080 5
685120 5
685160 5
685200 5
685240 5
685280 5
685320 5
685360 5
685400 5
685440 5
685480 5
685520 5
685560 5
685600 5
685640 5
685680 5
685720 5
685760 5
685800 5
685840 5
685880 5
685920 5
685960 5
686000 5
686040 5
686080 5
686120 5
686160 5
686200 5
686240 5
686280 5
686320 5
686360 5
686400 5
686440 5
686480 5
686520 5
686560 5
686600 5
686640 5
686680 5
686720 5
686760 5
686800 5
686840 5
686880 5
686920 5
686960 5
687000 5
687040 5
687080 5
687120 5
687160 5
687200 5
687240 5
687280 5
687320 5
687360 5
687400 5
687440 5
687480 5
687520 5
687560 5
687600 5
687640 5
687680 5
687720 5
687760 5
687800 5
687840 5
687880 5
687920 5
687960 5
688000 5
688040 5
688080 5
688120 5
688160 5
688200 5
688240 5
688280 5
688320 5
688360 5
688400 5
688440 5
688480 5
688520 5
688560 5
688600 5
688640 5
688680 5
688720 5
688760 5
688800 5
688840 5
688880 5
688920 5
688960 5
689000 5
689040 5
689080 5
689120 5
689160 5
689200 5
689240 5
689280 5
689320 5
689360 5
689400 5
689440 5
689480 5
689520 5
689560 5
689600 5
689640 5
689680 5
689720 5
689760 5
689800 5
689840 5
689880 5
689920 5
689960 5
690000 5
690040 5
690080 5
690120 5
690160 5
690200 5
690240 5
690280 5
690320 5
690360 5
690400 5
690440 5
690480 5
690520 5
690560 5
690600 5
690640 5
690680 5
690720 5
690760 5
690800 5
690840 5
690880 5
690920 5
690960 5
691000 5
691040 5
691080 5
691120 5
691160 5
691200 5
691240 5
691280 5
691320 5
691360 5
691400 5
691440 5
691480 5
691520 5
691560 5
691600 5
691640 5
691680 5
691720 5
691760 5
691800 5
691840 5
691880 5
691920 5
691960 5
692000 5
692040 5
692080 5
692120 5
692160 5
692200 5
692240 5
692280 5
692320 5
692360 5
692400 5
692440 5
692480 5
692520 5
692560 5
692600 5
692640 5
692680 5
692720 5
692760 5
692800 5
692840 5
692880 5
692920 5
692960 5
693000 5
693040 5
693080 5
693120 5
693160 5
693200 5
693240 5
693280 5
693320 5
693360 5
693400 5
693440 5
693480 5
693520 5
693560 5
693600 5
693640 5
693680 5
693720 5
693760 5
693800 5
693840 5
693880 5
693920 5
693960 5
694000 5
694040 5
694080 5
694120 5
694160 5
694200 5
694240 5
694280 5
694320 5
694360 5
694400 5
694440 5
694480 5
694520 5
694560 5
694600 5
694640 5
694680 5
694720 5
694760 5
694800 5
694840 5
694880 5
694920 5
694960 5
695000 5
695040 5
695080 5
695120 5
695160 5
695200 5
695240 5
695280 5
695320 5
695360 5
695400 5
695440 5
695480 5
695520 5
695560 5
695600 5
695640 5
695680 5
695720 5
695760 5
695800 5
695840 5
695880 5
695920 5
695960 5
696000 5
696040 5
696080 5
696120 5
696160 5
696200 5
696240 5
696280 5
696320 5
696360 5
696400 5
696440 5
696480 5
696520 5
696560 5
696600 5
696640 5
696680 5
696720 5
696760 5
696800 5
696840 5
696880 5
696920 5
696960 5
697000 5
697040 5
697080 5
697120 5
697160 5
697200 5
697240 5
697280 5
697320 5
697360 5
697400 5
697440 5
697480 5
697520 5
697560 5
697600 5
697640 5
697680 5
697720 5
697760 5
697800 5
697840 5
697880 5
697920 5
697960 5
698000 5
698040 5
698080 5
698120 5
698160 5
698200 5
698240 5
698280 5
698320 5
698360 5
698400 5
698440 5
698480 5
698520 5
698560 5
698600 5
698640 5
698680 5
698720 5
698760 5
698800 5
698840 5
698880 5
698920 5
698960 5
699000 5
699040 5
699080 5
699120 5
699160 5
699200 5
699240 5
699280 5
699320 5
699360 5
699400 5
699440 5
699480 5
699520 5
699560 5
699600 5
699640 5
699680 5
699720 5
699760 5
699800 5
699840 5
699880 5
699920 5
699960 5
700000 5
700040 5
700080 5
700120 5
700160 5
700200 5
700240 5
700280 5
700320 5
700360 5
700400 5
700440 5
700480 5
700520 5
700560 5
700600 5
700640 5
700680 5
700720 5
700760 5
700800 5
700840 5
700880 5
700920 5
700960 5
701000 5
701040 5
701080 5
701120 5
701160 5
701200 5
701240 5
701280 5
701320 5
701360 5
701400 5
701440 5
701480 5
701520 5
701560 5
701600 5
701640 5
701680 5
701720 5
701760 5
701800 5
701840 5
701880 5
701920 5
701960 5
702000 5
702040 5
702080 5
702120 5
702160 5
702200 5
702240 5
702280 5
702320 5
702360 5
702400 5
702440 5
702480 5
702520 5
702560 5
702600 5
702640 5
702680 5
702720 5
702760 5
702800 5
702840 5
702880 5
702920 5
702960 5
703000 5
703040 5
703080 5
703120 5
703160 5
703200 5
703240 5
703280 5
703320 5
703360 5
703400 5
703440 5
703480 5
703520 5
703560 5
703600 5
703640 5
703680 5
703720 5
703760 5
703800 5
703840 5
703880 5
703920 5
703960 5
704000 5
704040 5
704080 5
704120 5
704160 5
704200 5
704240 5
704280 5
704320 5
704360 5
704400 5
704440 5
704480 5
704520 5
704560 5
704600 5
704640 5
704680 5
704720 5
704760 5
704800 5
704840 5
704880 5
704920 5
704960 5
705000 5
705040 5
705080 5
705120 5
705160 5
705200 5
705240 5
705280 5
705320 5
705360 5
705400 5
705440 5
705480 5
705520 5
705560 5
705600 5
705640 5
705680 5
705720 5
705760 5
705800 5
705840 5
705880 5
705920 5
705960 5
706000 5
706040 5
706080 5
706120 5
706160 5
706200 5
706240 5
706280 5
706320 5
706360 5
706400 5
706440 5
706480 5
706520 5
706560 5
706600 5
706640 5
706680 5
706720 5
706760 5
706800 5
706840 5
706880 5
706920 5
706960 5
707000 5
707040 5
707080 5
707120 5
707160 5
707200 5
707240 5
707280 5
707320 5
707360 5
707400 5
707440 5
707480 5
707520 5
707560 5
707600 5
707640 5
707680 5
707720 5
707760 5
707800 5
707840 5
707880 5
707920 5
707960 5
708000 5
708040 5
708080 5
708120 5
708160 5
708200 5
708240 5
708280 5
708320 5
708360 5
708400 5
708440 5
708480 5
708520 5
708560 5
708600 5
708640 5
708680 5
708720 5
708760 5
708800 5
708840 5
708880 5
708920 5
708960 5
709000 5
709040 5
709080 5
709120 5
709160 5
709200 5
709240 5
709280 5
709320 5
709360 5
709400 5
709440 5
709480 5
709520 5
709560 5
709600 5
709640 5
709680 5
709720 5
709760 5
709800 5
709840 5
709880 5
709920 5
709960 5
710000 5
710040 5
710080 5
710120 5
710160 5
710200 5
710240 5
710280 5
710320 5
710360 5
710400 5
710440 5
710480 5
710520 5
710560 5
710600 5
710640 5
710680 5
710720 5
710760 5
710800 5
710840 5
710880 5
710920 5
710960 5
711000 5
711040 5
711080 5
711120 5
711160 5
711200 5
711240 5
711280 5
711320 5
711360 5
711400 5
711440 5
711480 5
711520 5
711560 5
711600 5
711640 5
711680 5
711720 5
711760 5
711800 5
711840 5
711880 5
711920 5
711960 5
712000 5
712040 5
712080 5
712120 5
712160 5
712200 5
712240 5
712280 5
712320 5
712360 5
712400 5
712440 5
712480 5
712520 5
712560 5
712600 5
712640 5
712680 5
712720 5
712760 5
712800 5
712840 5
712880 5
712920 5
712960 5
713000 5
713040 5
713080 5
713120 5
713160 5
713200 5
713240 5
713280 5
713320 5
713360 5
713400 5
713440 5
713480 5
713520 5
713560 5
713600 5
713640 5
713680 5
713720 5
713760 5
713800 5
713840 5
713880 5
713920 5
713960 5
714000 5
714040 5
714080 5
714120 5
714160 5
714200 5
714240 5
714280 5
714320 5
714360 5
714400 5
714440 5
714480 5
714520 5
714560 5
714600 5
714640 5
714680 5
714720 5
714760 5
714800 5
714840 5
714880 5
714920 5
714960 5
715000 5
715040 5
715080 5
715120 5
715160 5
715200 5
715240 5
715280 5
715320 5
715360 5
715400 5
715440 5
715480 5
715520 5
715560 5
715600 5
715640 5
715680 5
715720 5
715760 5
715800 5
715840 5
715880 5
715920 5
715960 5
716000 5
716040 5
716080 5
716120 5
716160 5
716200 5
716240 5
716280 5
716320 5
716360 5
716400 5
716440 5
716480 5
716520 5
716560 5
716600 5
716640 5
716680 5
716720 5
716760 5
716800 5
716840 5
716880 5
716920 5
716960 5
717000 5
717040 5
717080 5
717120 5
717160 5
717200 5
717240 5
717280 5
717320 5
717360 5
717400 5
717440 5
717480 5
717520 5
717560 5
717600 5
717640 5
717680 5
717720 5
717760 5
717800 5
717840 5
717880 5
717920 5
717960 5
718000 5
718040 5
718080 5
718120 5
718160 5
718200 5
718240 5
718280 5
718320 5
718360 5
718400 5
718440 5
718480 5
718520 5
718560 5
718600 5
718640 5
718680 5
718720 5
718760 5
718800 5
718840 5
718880 5
718920 5
718960 5
719000 5
719040 5
719080 5
719120 5
719160 5
719200 5
719240 5
719280 5
719320 5
719360 5
719400 5
719440 5
719480 5
719520 5
719560 5
719600 5
719640 5
719680 5
719720 5
719760 5
719800 5
719840 5
719880 5
719920 5
719960 5
720000 5
720040 5
720080 5
720120 5
720160 5
720200 5
720240 5
720280 5
720320 5
720360 5
720400 5
720440 5
720480 5
720520 5
720560 5
720600 5
720640 5
720680 5
720720 5
720760 5
720800 5
720840 5
720880 5
720920 5
720960 5
721000 5
721040 5
721080 5
721120 5
721160 5
721200 5
721240 5
721280 5
721320 5
721360 5
721400 5
721440 5
721480 5
721520 5
721560 5
721600 5
721640 5
721680 5
721720 5
721760 5
721800 5
721840 5
721880 5
721920 5
721960 5
722000 5
722040 5
722080 5
722120 5
722160 5
722200 5
722240 5
722280 5
722320 5
722360 5
722400 5
722440 5
722480 5
722520 5
722560 5
722600 5
722640 5
722680 5
722720 5
722760 5
722800 5
722840 5
722880 5
722920 5
722960 5
723000 5
723040 5
723080 5
723120 5
723160 5
723200 5
723240 5
723280 5
723320 5
723360 5
723400 5
723440 5
723480 5
723520 5
723560 5
723600 5
723640 5
723680 5
723720 5
723760 5
723800 5
723840 5
723880 5
723920 5
723960 5
724000 5
724040 5
724080 5
724120 5
724160 5
724200 5
724240 5
724280 5
724320 5
724360 5
724400 5
724440 5
724480 5
724520 5
724560 5
724600 5
724640 5
724680 5
724720 5
724760 5
724800 5
724840 5
724880 5
724920 5
724960 5
725000 5
725040 5
725080 5
725120 5
725160 5
725200 5
725240 5
725280 5
725320 5
725360 5
725400 5
725440 5
725480 5
725520 5
725560 5
725600 5
725640 5
725680 5
725720 5
725760 5
725800 5
725840 5
725880 5
725920 5
725960 5
726000 5
726040 5
726080 5
726120 5
726160 5
726200 5
726240 5
726280 5
726320 5
726360 5
726400 5
726440 5
726480 5
726520 5
726560 5
726600 5
726640 5
726680 5
726720 5
726760 5
726800 5
726840 5
726880 5
726920 5
726960 5
727000 5
727040 5
727080 5
727120 5
727160 5
727200 5
727240 5
727280 5
727320 5
727360 5
727400 5
727440 5
727480 5
727520 5
727560 5
727600 5
727640 5
727680 5
727720 5
727760 5
727800 5
727840 5
727880 5
727920 5
727960 5
728000 5
728040 5
728080 5
728120 5
728160 5
728200 5
728240 5
728280 5
728320 5
728360 5
728400 5
728440 5
728480 5
728520 5
728560 5
728600 5
728640 5
728680 5
728720 5
728760 5
728800 5
728840 5
728880 5
728920 5
728960 5
729000 5
729040 5
729080 5
729120 5
729160 5
729200 5
729240 5
729280 5
729320 5
729360 5
729400 5
729440 5
729480 5
729520 5
729560 5
729600 5
729640 5
729680 5
729720 5
729760 5
729800 5
729840 5
729880 5
729920 5
729960 5
730000 5
730040 5
730080 5
730120 5
730160 5
730200 5
730240 5
730280 5
730320 5
730360 5
730400 5
730440 5
730480 5
730520 5
730560 5
730600 5
730640 5
730680 5
730720 5
730760 5
730800 5
730840 5
730880 5
730920 5
730960 5
731000 5
731040 5
731080 5
731120 5
731160 5
731200 5
731240 5
731280 5
731320 5
731360 5
731400 5
731440 5
731480 5
731520 5
731560 5
731600 5
731640 5
731680 5
731720 5
731760 5
731800 5
731840 5
731880 5
731920 5
731960 5
732000 5
732040 5
732080 5
732120 5
732160 5
732200 5
732240 5
732280 5
732320 5
732360 5
732400 5
732440 5
732480 5
732520 5
732560 5
732600 5
732640 5
732680 5
732720 5
732760 5
732800 5
732840 5
732880 5
732920 5
732960 5
733000 5
733040 5
733080 5
733120 5
733160 5
733200 5
733240 5
733280 5
733320 5
733360 5
733400 5
733440 5
733480 5
733520 5
733560 5
733600 5
733640 5
733680 5
733720 5
733760 5
733800 5
733840 5
733880 5
733920 5
733960 5
734000 5
734040 5
734080 5
734120 5
734160 5
734200 5
734240 5
734280 5
734320 5
734360 5
734400 5
734440 5
734480 5
734520 5
734560 5
734600 5
734640 5
734680 5
734720 5
734760 5
734800 5
734840 5
734880 5
734920 5
734960 5
735000 5
735040 5
735080 5
735120 5
735160 5
735200 5
735240 5
735280 5
735320 5
735360 5
735400 5
735440 5
735480 5
735520 5
735560 5
735600 5
735640 5
735680 5
735720 5
735760 5
735800 5
735840 5
735880 5
735920 5
735960 5
736000 5
736040 5
736080 5
736120 5
736160 5
736200 5
736240 5
736280 5
736320 5
736360 5
736400 5
736440 5
736480 5
736520 5
736560 5
736600 5
736640 5
736680 5
736720 5
736760 5
736800 5
736840 5
736880 5
736920 5
736960 5
737000 5
737040 5
737080 5
737120 5
737160 5
737200 5
737240 5
737280 5
737320 5
737360 5
737400 5
737440 5
737480 5
737520 5
737560 5
737600 5
737640 5
737680 5
737720 5
737760 5
737800 5
737840 5
737880 5
737920 5
737960 5
738000 5
738040 5
738080 5
738120 5
738160 5
738200 5
738240 5
738280 5
738320 5
738360 5
738400 5
738440 5
738480 5
738520 5
738560 5
738600 5
738640 5
738680 5
738720 5
738760 5
738800 5
738840 5
738880 5
738920 5
738960 5
739000 5
739040 5
739080 5
739120 5
739160 5
739200 5
739240 5
739280 5
739320 5
739360 5
739400 5
739440 5
739480 5
739520 5
739560 5
739600 5
739640 5
739680 5
739720 5
739760 5
739800 5
739840 5
739880 5
739920 5
739960 5
740000 5
740040 5
740080 5
740120 5
740160 5
740200 5
740240 5
740280 5
740320 5
740360 5
740400 5
740440 5
740480 5
740520 5
740560 5
740600 5
740640 5
740680 5
740720 5
740760 5
740800 5
740840 5
740880 5
740920 5
740960 5
741000 5
741040 5
741080 5
741120 5
741160 5
741200 5
741240 5
741280 5
741320 5
741360 5
741400 5
741440 5
741480 5
741520 5
741560 5
741600 5
741640 5
741680 5
741720 5
741760 5
741800 5
741840 5
741880 5
741920 5
741960 5
742000 5
742040 5
742080 5
742120 5
742160 5
742200 5
742240 5
742280 5
742320 5
742360 5
742400 5
742440 5
742480 5
742520 5
742560 5
742600 5
742640 5
742680 5
742720 5
742760 5
742800 5
742840 5
742880 5
742920 5
742960 5
743000 5
743040 5
743080 5
743120 5
743160 5
743200 5
743240 5
743280 5
743320 5
743360 5
743400 5
743440 5
743480 5
743520 5
743560 5
743600 5
743640 5
743680 5
743720 5
743760 5
743800 5
743840 5
743880 5
743920 5
743960 5
744000 5
744040 5
744080 5
744120 5
744160 5
744200 5
744240 5
744280 5
744320 5
744360 5
744400 5
744440 5
744480 5
744520 5
744560 5
744600 5
744640 5
744680 5
744720 5
744760 5
744800 5
744840 5
744880 5
744920 5
744960 5
745000 5
745040 5
745080 5
745120 5
745160 5
745200 5
745240 5
745280 5
745320 5
745360 5
745400 5
745440 5
745480 5
745520 5
745560 5
745600 5
745640 5
745680 5
745720 5
745760 5
745800 5
745840 5
745880 5
745920 5
745960 5
746000 5
746040 5
746080 5
746120 5
746160 5
746200 5
746240 5
746280 5
746320 5
746360 5
746400 5
746440 5
746480 5
746520 5
746560 5
746600 5
746640 5
746680 5
746720 5
746760 5
746800 5
746840 5
746880 5
746920 5
746960 5
747000 5
747040 5
747080 5
747120 5
747160 5
747200 5
747240 5
747280 5
747320 5
747360 5
747400 5
747440 5
747480 5
747520 5
747560 5
747600 5
747640 5
747680 5
747720 5
747760 5
747800 5
747840 5
747880 5
747920 5
747960 5
748000 5
748040 5
748080 5
748120 5
748160 5
748200 5
748240 5
748280 5
748320 5
748360 5
748400 5
748440 5
748480 5
748520 5
748560 5
748600 5
748640 5
748680 5
748720 5
748760 5
748800 5
748840 5
748880 5
748920 5
748960 5
749000 5
749040 5
749080 5
749120 5
749160 5
749200 5
749240 5
749280 5
749320 5
749360 5
749400 5
749440 5
749480 5
749520 5
749560 5
749600 5
749640 5
749680 5
749720 5
749760 5
749800 5
749840 5
749880 5
749920 5
749960 5
750000 5
750040 5
750080 5
750120 5
750160 5
750200 5
750240 5
750280 5
750320 5
750360 5
750400 5
750440 5
750480 5
750520 5
750560 5
750600 5
750640 5
750680 5
750720 5
750760 5
750800 5
750840 5
750880 5
750920 5
750960 5
751000 5
751040 5
751080 5
751120 5
751160 5
751200 5
751240 5
751280 5
751320 5
751360 5
751400 5
751440 5
751480 5
751520 5
751560 5
751600 5
751640 5
751680 5
751720 5
751760 5
751800 5
751840 5
751880 5
751920 5
751960 5
752000 5
752040 5
752080 5
752120 5
752160 5
752200 5
752240 5
752280 5
752320 5
752360 5
752400 5
752440 5
752480 5
752520 5
752560 5
752600 5
752640 5
752680 5
752720 5
752760 5
752800 5
752840 5
752880 5
752920 5
752960 5
753000 5
753040 5
753080 5
753120 5
753160 5
753200 5
753240 5
753280 5
753320 5
753360 5
753400 5
753440 5
753480 5
753520 5
753560 5
753600 5
753640 5
753680 5
753720 5
753760 5
753800 5
753840 5
753880 5
753920 5
753960 5
754000 5
754040 5
754080 5
754120 5
754160 5
754200 5
754240 5
754280 5
754320 5
754360 5
754400 5
754440 5
754480 5
754520 5
754560 5
754600 5
754640 5
754680 5
754720 5
754760 5
754800 5
754840 5
754880 5
754920 5
754960 5
755000 5
755040 5
755080 5
755120 5
755160 5
755200 5
755240 5
755280 5
755320 5
755360 5
755400 5
755440 5
755480 5
755520 5
755560 5
755600 5
755640 5
755680 5
755720 5
755760 5
755800 5
755840 5
755880 5
755920 5
755960 5
756000 5
756040 5
756080 5
756120 5
756160 5
756200 5
756240 5
756280 5
756320 5
756360 5
756400 5
756440 5
756480 5
756520 5
756560 5
756600 5
756640 5
756680 5
756720 5
756760 5
756800 5
756840 5
756880 5
756920 5
756960 5
757000 5
757040 5
757080 5
757120 5
757160 5
757200 5
757240 5
757280 5
757320 5
757360 5
757400 5
757440 5
757480 5
757520 5
757560 5
757600 5
757640 5
757680 5
757720 5
757760 5
757800 5
757840 5
757880 5
757920 5
757960 5
758000 5
758040 5
758080 5
758120 5
758160 5
758200 5
758240 5
758280 5
758320 5
758360 5
758400 5
758440 5
758480 5
758520 5
758560 5
758600 5
758640 5
758680 5
758720 5
758760 5
758800 5
758840 5
758880 5
758920 5
758960 5
759000 5
759040 5
759080 5
759120 5
759160 5
759200 5
759240 5
759280 5
759320 5
759360 5
759400 5
759440 5
759480 5
759520 5
759560 5
759600 5
759640 5
759680 5
759720 5
759760 5
759800 5
759840 5
759880 5
759920 5
759960 5
760000 5
760040 5
760080 5
760120 5
760160 5
760200 5
760240 5
760280 5
760320 5
760360 5
760400 5
760440 5
760480 5
760520 5
760560 5
760600 5
760640 5
760680 5
760720 5
760760 5
760800 5
760840 5
760880 5
760920 5
760960 5
761000 5
761040 5
761080 5
761120 5
761160 5
761200 5
761240 5
761280 5
761320 5
761360 5
761400 5
761440 5
761480 5
761520 5
761560 5
761600 5
761640 5
761680 5
761720 5
761760 5
761800 5
761840 5
761880 5
761920 5
761960 5
762000 5
762040 5
762080 5
762120 5
762160 5
762200 5
762240 5
762280 5
762320 5
762360 5
762400 5
762440 5
762480 5
762520 5
762560 5
762600 5
762640 5
762680 5
762720 5
762760 5
762800 5
762840 5
762880 5
762920 5
762960 5
763000 5
763040 5
763080 5
763120 5
763160 5
763200 5
763240 5
763280 5
763320 5
763360 5
763400 5
763440 5
763480 5
763520 5
763560 5
763600 5
763640 5
763680 5
763720 5
763760 5
763800 5
763840 5
763880 5
763920 5
763960 5
764000 5
764040 5
764080 5
764120 5
764160 5
764200 5
764240 5
764280 5
764320 5
764360 5
764400 5
764440 5
764480 5
764520 5
764560 5
764600 5
764640 5
764680 5
764720 5
764760 5
764800 5
764840 5
764880 5
764920 5
764960 5
765000 5
765040 5
765080 5
765120 5
765160 5
765200 5
765240 5
765280 5
765320 5
765360 5
765400 5
765440 5
765480 5
765520 5
765560 5
765600 5
765640 5
765680 5
765720 5
765760 5
765800 5
765840 5
765880 5
765920 5
765960 5
766000 5
766040 5
766080 5
766120 5
766160 5
766200 5
766240 5
766280 5
766320 5
766360 5
766400 5
766440 5
766480 5
766520 5
766560 5
766600 5
766640 5
766680 5
766720 5
766760 5
766800 5
766840 5
766880 5
766920 5
766960 5
767000 5
767040 5
767080 5
767120 5
767160 5
767200 5
767240 5
767280 5
767320 5
767360 5
767400 5
767440 5
767480 5
767520 5
767560 5
767600 5
767640 5
767680 5
767720 5
767760 5
767800 5
767840 5
767880 5
767920 5
767960 5
768000 5
768040 5
768080 5
768120 5
768160 5
768200 5
768240 5
768280 5
768320 5
768360 5
768400 5
768440 5
768480 5
768520 5
768560 5
768600 5
768640 5
768680 5
768720 5
768760 5
768800 5
768840 5
768880 5
768920 5
768960 5
769000 5
769040 5
769080 5
769120 5
769160 5
769200 5
769240 5
769280 5
769320 5
769360 5
769400 5
769440 5
769480 5
769520 5
769560 5
769600 5
769640 5
769680 5
769720 5
769760 5
769800 5
769840 5
769880 5
769920 5
769960 5
770000 5
770040 5
770080 5
770120 5
770160 5
770200 5
770240 5
770280 5
770320 5
770360 5
770400 5
770440 5
770480 5
770520 5
770560 5
770600 5
770640 5
770680 5
770720 5
770760 5
770800 5
770840 5
770880 5
770920 5
770960 5
771000 5
771040 5
771080 5
771120 5
771160 5
771200 5
771240 5
771280 5
771320 5
771360 5
771400 5
771440 5
771480 5
771520 5
771560 5
771600 5
771640 5
771680 5
771720 5
771760 5
771800 5
771840 5
771880 5
771920 5
771960 5
772000 5
772040 5
772080 5
772120 5
772160 5
772200 5
772240 5
772280 5
772320 5
772360 5
772400 5
772440 5
772480 5
772520 5
772560 5
772600 5
772640 5
772680 5
772720 5
772760 5
772800 5
772840 5
772880 5
772920 5
772960 5
773000 5
773040 5
773080 5
773120 5
773160 5
773200 5
773240 5
773280 5
773320 5
773360 5
773400 5
773440 5
773480 5
773520 5
773560 5
773600 5
773640 5
773680 5
773720 5
773760 5
773800 5
773840 5
773880 5
773920 5
773960 5
774000 5
774040 5
774080 5
774120 5
774160 5
774200 5
774240 5
774280 5
774320 5
774360 5
774400 5
774440 5
774480 5
774520 5
774560 5
774600 5
774640 5
774680 5
774720 5
774760 5
774800 5
774840 5
774880 5
774920 5
774960 5
775000 5
775040 5
775080 5
775120 5
775160 5
775200 5
775240 5
775280 5
775320 5
775360 5
775400 5
775440 5
775480 5
775520 5
775560 5
775600 5
775640 5
775680 5
775720 5
775760 5
775800 5
775840 5
775880 5
775920 5
775960 5
776000 5
776040 5
776080 5
776120 5
776160 5
776200 5
776240 5
776280 5
776320 5
776360 5
776400 5
776440 5
776480 5
776520 5
776560 5
776600 5
776640 5
776680 5
776720 5
776760 5
776800 5
776840 5
776880 5
776920 5
776960 5
777000 5
777040 5
777080 5
777120 5
777160 5
777200 5
777240 5
777280 5
777320 5
777360 5
777400 5
777440 5
777480 5
777520 5
777560 5
777600 5
777640 5
777680 5
777720 5
777760 5
777800 5
777840 5
777880 5
777920 5
777960 5
778000 5
778040 5
778080 5
778120 5
778160 5
778200 5
778240 5
778280 5
778320 5
778360 5
778400 5
778440 5
778480 5
778520 5
778560 5
778600 5
778640 5
778680 5
778720 5
778760 5
778800 5
778840 5
778880 5
778920 5
778960 5
779000 5
779040 5
779080 5
779120 5
779160 5
779200 5
779240 5
779280 5
779320 5
779360 5
779400 5
779440 5
779480 5
779520 5
779560 5
779600 5
779640 5
779680 5
779720 5
779760 5
779800 5
779840 5
779880 5
779920 5
779960 5
780000 5
780040 5
780080 5
780120 5
780160 5
780200 5
780240 5
780280 5
780320 5
780360 5
780400 5
780440 5
780480 5
780520 5
780560 5
780600 5
780640 5
780680 5
780720 5
780760 5
780800 5
780840 5
780880 5
780920 5
780960 5
781000 5
781040 5
781080 5
781120 5
781160 5
781200 5
781240 5
781280 5
781320 5
781360 5
781400 5
781440 5
781480 5
781520 5
781560 5
781600 5
781640 5
781680 5
781720 5
781760 5
781800 5
781840 5
781880 5
781920 5
781960 5
782000 5
782040 5
782080 5
782120 5
782160 5
782200 5
782240 5
782280 5
782320 5
782360 5
782400 5
782440 5
782480 5
782520 5
782560 5
782600 5
782640 5
782680 5
782720 5
782760 5
782800 5
782840 5
782880 5
782920 5
782960 5
783000 5
783040 5
783080 5
783120 5
783160 5
783200 5
783240 5
783280 5
783320 5
783360 5
783400 5
783440 5
783480 5
783520 5
783560 5
783600 5
783640 5
783680 5
783720 5
783760 5
783800 5
783840 5
783880 5
783920 5
783960 5
784000 5
784040 5
784080 5
784120 5
784160 5
784200 5
784240 5
784280 5
784320 5
784360 5
784400 5
784440 5
784480 5
784520 5
784560 5
784600 5
784640 5
784680 5
784720 5
784760 5
784800 5
784840 5
784880 5
784920 5
784960 5
785000 5
785040 5
785080 5
785120 5
785160 5
785200 5
785240 5
785280 5
785320 5
785360 5
785400 5
785440 5
785480 5
785520 5
785560 5
785600 5
785640 5
785680 5
785720 5
785760 5
785800 5
785840 5
785880 5
785920 5
785960 5
786000 5
786040 5
786080 5
786120 5
786160 5
786200 5
786240 5
786280 5
786320 5
786360 5
786400 5
786440 5
786480 5
786520 5
786560 5
786600 5
786640 5
786680 5
786720 5
786760 5
786800 5
786840 5
786880 5
786920 5
786960 5
787000 5
787040 5
787080 5
787120 5
787160 5
787200 5
787240 5
787280 5
787320 5
787360 5
787400 5
787440 5
787480 5
787520 5
787560 5
787600 5
787640 5
787680 5
787720 5
787760 5
787800 5
787840 5
787880 5
787920 5
787960 5
788000 5
788040 5
788080 5
788120 5
788160 5
788200 5
788240 5
788280 5
788320 5
788360 5
788400 5
788440 5
788480 5
788520 5
788560 5
788600 5
788640 5
788680 5
788720 5
788760 5
788800 5
788840 5
788880 5
788920 5
788960 5
789000 5
789040 5
789080 5
789120 5
789160 5
789200 5
789240 5
789280 5
789320 5
789360 5
789400 5
789440 5
789480 5
789520 5
789560 5
789600 5
789640 5
789680 5
789720 5
789760 5
789800 5
789840 5
789880 5
789920 5
789960 5
790000 5
790040 5
790080 5
790120 5
790160 5
790200 5
790240 5
790280 5
790320 5
790360 5
790400 5
790440 5
790480 5
790520 5
790560 5
790600 5
790640 5
790680 5
790720 5
790760 5
790800 5
790840 5
790880 5
790920 5
790960 5
791000 5
791040 5
791080 5
791120 5
791160 5
791200 5
791240 5
791280 5
791320 5
791360 5
791400 5
791440 5
791480 5
791520 5
791560 5
791600 5
791640 5
791680 5
791720 5
791760 5
791800 5
791840 5
791880 5
791920 5
791960 5
792000 5
792040 5
792080 5
792120 5
792160 5
792200 5
792240 5
792280 5
792320 5
792360 5
792400 5
792440 5
792480 5
792520 5
792560 5
792600 5
792640 5
792680 5
792720 5
792760 5
792800 5
792840 5
792880 5
792920 5
792960 5
793000 5
793040 5
793080 5
793120 5
793160 5
793200 5
793240 5
793280 5
793320 5
793360 5
793400 5
793440 5
793480 5
793520 5
793560 5
793600 5
793640 5
793680 5
793720 5
793760 5
793800 5
793840 5
793880 5
793920 5
793960 5
794000 5
794040 5
794080 5
794120 5
794160 5
794200 5
794240 5
794280 5
794320 5
794360 5
794400 5
794440 5
794480 5
794520 5
794560 5
794600 5
794640 5
794680 5
794720 5
794760 5
794800 5
794840 5
794880 5
794920 5
794960 5
795000 5
795040 5
795080 5
795120 5
795160 5
795200 5
795240 5
795280 5
795320 5
795360 5
795400 5
795440 5
795480 5
795520 5
795560 5
795600 5
795640 5
795680 5
795720 5
795760 5
795800 5
795840 5
795880 5
795920 5
795960 5
796000 5
796040 5
796080 5
796120 5
796160 5
796200 5
796240 5
796280 5
796320 5
796360 5
796400 5
796440 5
796480 5
796520 5
796560 5
796600 5
796640 5
796680 5
796720 5
796760 5
796800 5
796840 5
796880 5
796920 5
796960 5
797000 5
797040 5
797080 5
797120 5
797160 5
797200 5
797240 5
797280 5
797320 5
797360 5
797400 5
797440 5
797480 5
797520 5
797560 5
797600 5
797640 5
797680 5
797720 5
797760 5
797800 5
797840 5
797880 5
797920 5
797960 5
798000 5
798040 5
798080 5
798120 5
798160 5
798200 5
798240 5
798280 5
798320 5
798360 5
798400 5
798440 5
798480 5
798520 5
798560 5
798600 5
798640 5
798680 5
798720 5
798760 5
798800 5
798840 5
798880 5
798920 5
798960 5
799000 5
799040 5
799080 5
799120 5
799160 5
799200 5
799240 5
799280 5
799320 5
799360 5
799400 5
799440 5
799480 5
799520 5
799560 5
799600 5
799640 5
799680 5
799720 5
799760 5
799800 5
799840 5
799880 5
799920 5
799960 5
800000 5
800040 5
800080 5
800120 5
800160 5
800200 5
800240 5
800280 5
800320 5
800360 5
800400 5
800440 5
800480 5
800520 5
800560 5
800600 5
800640 5
800680 5
800720 5
800760 5
800800 5
800840 5
800880 5
800920 5
800960 5
801000 5
801040 5
801080 5
801120 5
801160 5
801200 5
801240 5
801280 5
801320 5
801360 5
801400 5
801440 5
801480 5
801520 5
801560 5
801600 5
801640 5
801680 5
801720 5
801760 5
801800 5
801840 5
801880 5
801920 5
801960 5
802000 5
802040 5
802080 5
802120 5
802160 5
802200 5
802240 5
802280 5
802320 5
802360 5
802400 5
802440 5
802480 5
802520 5
802560 5
802600 5
802640 5
802680 5
802720 5
802760 5
802800 5
802840 5
802880 5
802920 5
802960 5
803000 5
803040 5
803080 5
803120 5
803160 5
803200 5
803240 5
803280 5
803320 5
803360 5
803400 5
803440 5
803480 5
803520 5
803560 5
803600 5
803640 5
803680 5
803720 5
803760 5
803800 5
803840 5
803880 5
803920 5
803960 5
804000 5
804040 5
804080 5
804120 5
804160 5
804200 5
804240 5
804280 5
804320 5
804360 5
804400 5
804440 5
804480 5
804520 5
804560 5
804600 5
804640 5
804680 5
804720 5
804760 5
804800 5
804840 5
804880 5
804920 5
804960 5
805000 5
805040 5
805080 5
805120 5
805160 5
805200 5
805240 5
805280 5
805320 5
805360 5
805400 5
805440 5
805480 5
805520 5
805560 5
805600 5
805640 5
805680 5
805720 5
805760 5
805800 5
805840 5
805880 5
805920 5
805960 5
806000 5
806040 5
806080 5
806120 5
806160 5
806200 5
806240 5
806280 5
806320 5
806360 5
806400 5
806440 5
806480 5
806520 5
806560 5
806600 5
806640 5
806680 5
806720 5
806760 5
806800 5
806840 5
806880 5
806920 5
806960 5
807000 5
807040 5
807080 5
807120 5
807160 5
807200 5
807240 5
807280 5
807320 5
807360 5
807400 5
807440 5
807480 5
807520 5
807560 5
807600 5
807640 5
807680 5
807720 5
807760 5
807800 5
807840 5
807880 5
807920 5
807960 5
808000 5
808040 5
808080 5
808120 5
808160 5
808200 5
808240 5
808280 5
808320 5
808360 5
808400 5
808440 5
808480 5
808520 5
808560 5
808600 5
808640 5
808680 5
808720 5
808760 5
808800 5
808840 5
808880 5
808920 5
808960 5
809000 5
809040 5
809080 5
809120 5
809160 5
809200 5
809240 5
809280 5
809320 5
809360 5
809400 5
809440 5
809480 5
809520 5
809560 5
809600 5
809640 5
809680 5
809720 5
809760 5
809800 5
809840 5
809880 5
809920 5
809960 5
810000 5
810040 5
810080 5
810120 5
810160 5
810200 5
810240 5
810280 5
810320 5
810360 5
810400 5
810440 5
810480 5
810520 5
810560 5
810600 5
810640 5
810680 5
810720 5
810760 5
810800 5
810840 5
810880 5
810920 5
810960 5
811000 5
811040 5
811080 5
811120 5
811160 5
811200 5
811240 5
811280 5
811320 5
811360 5
811400 5
811440 5
811480 5
811520 5
811560 5
811600 5
811640 5
811680 5
811720 5
811760 5
811800 5
811840 5
811880 5
811920 5
811960 5
812000 5
812040 5
812080 5
812120 5
812160 5
812200 5
812240 5
812280 5
812320 5
812360 5
812400 5
812440 5
812480 5
812520 5
812560 5
812600 5
812640 5
812680 5
812720 5
812760 5
812800 5
812840 5
812880 5
812920 5
812960 5
813000 5
813040 5
813080 5
813120 5
813160 5
813200 5
813240 5
813280 5
813320 5
813360 5
813400 5
813440 5
813480 5
813520 5
813560 5
813600 5
813640 5
813680 5
813720 5
813760 5
813800 5
813840 5
813880 5
813920 5
813960 5
814000 5
814040 5
814080 5
814120 5
814160 5
814200 5
814240 5
814280 5
814320 5
814360 5
814400 5
814440 5
814480 5
814520 5
814560 5
814600 5
814640 5
814680 5
814720 5
814760 5
814800 5
814840 5
814880 5
814920 5
814960 5
815000 5
815040 5
815080 5
815120 5
815160 5
815200 5
815240 5
815280 5
815320 5
815360 5
815400 5
815440 5
815480 5
815520 5
815560 5
815600 5
815640 5
815680 5
815720 5
815760 5
815800 5
815840 5
815880 5
815920 5
815960 5
816000 5
816040 5
816080 5
816120 5
816160 5
816200 5
816240 5
816280 5
816320 5
816360 5
816400 5
816440 5
816480 5
816520 5
816560 5
816600 5
816640 5
816680 5
816720 5
816760 5
816800 5
816840 5
816880 5
816920 5
816960 5
817000 5
817040 5
817080 5
817120 5
817160 5
817200 5
817240 5
817280 5
817320 5
817360 5
817400 5
817440 5
817480 5
817520 5
817560 5
817600 5
817640 5
817680 5
817720 5
817760 5
817800 5
817840 5
817880 5
817920 5
817960 5
818000 5
818040 5
818080 5
818120 5
818160 5
818200 5
818240 5
818280 5
818320 5
818360 5
818400 5
818440 5
818480 5
818520 5
818560 5
818600 5
818640 5
818680 5
818720 5
818760 5
818800 5
818840 5
818880 5
818920 5
818960 5
819000 5
819040 5
819080 5
819120 5
819160 5
819200 5
819240 5
819280 5
819320 5
819360 5
819400 5
819440 5
819480 5
819520 5
819560 5
819600 5
819640 5
819680 5
819720 5
819760 5
819800 5
819840 5
819880 5
819920 5
819960 5
820000 5
820040 5
820080 5
820120 5
820160 5
820200 5
820240 5
820280 5
820320 5
820360 5
820400 5
820440 5
820480 5
820520 5
820560 5
820600 5
820640 5
820680 5
820720 5
820760 5
820800 5
820840 5
820880 5
820920 5
820960 5
821000 5
821040 5
821080 5
821120 5
821160 5
821200 5
821240 5
821280 5
821320 5
821360 5
821400 5
821440 5
821480 5
821520 5
821560 5
821600 5
821640 5
821680 5
821720 5
821760 5
821800 5
821840 5
821880 5
821920 5
821960 5
822000 5
822040 5
822080 5
822120 5
822160 5
822200 5
822240 5
822280 5
822320 5
822360 5
822400 5
822440 5
822480 5
822520 5
822560 5
822600 5
822640 5
822680 5
822720 5
822760 5
822800 5
822840 5
822880 5
822920 5
822960 5
823000 5
823040 5
823080 5
823120 5
823160 5
823200 5
823240 5
823280 5
823320 5
823360 5
823400 5
823440 5
823480 5
823520 5
823560 5
823600 5
823640 5
823680 5
823720 5
823760 5
823800 5
823840 5
823880 5
823920 5
823960 5
824000 5
824040 5
824080 5
824120 5
824160 5
824200 5
824240 5
824280 5
824320 5
824360 5
824400 5
824440 5
824480 5
824520 5
824560 5
824600 5
824640 5
824680 5
824720 5
824760 5
824800 5
824840 5
824880 5
824920 5
824960 5
825000 5
825040 5
825080 5
825120 5
825160 5
825200 5
825240 5
825280 5
825320 5
825360 5
825400 5
825440 5
825480 5
825520 5
825560 5
825600 5
825640 5
825680 5
825720 5
825760 5
825800 5
825840 5
825880 5
825920 5
825960 5
826000 5
826040 5
826080 5
826120 5
826160 5
826200 5
826240 5
826280 5
826320 5
826360 5
826400 5
826440 5
826480 5
826520 5
826560 5
826600 5
826640 5
826680 5
826720 5
826760 5
826800 5
826840 5
826880 5
826920 5
826960 5
827000 5
827040 5
827080 5
827120 5
827160 5
827200 5
827240 5
827280 5
827320 5
827360 5
827400 5
827440 5
827480 5
827520 5
827560 5
827600 5
827640 5
827680 5
827720 5
827760 5
827800 5
827840 5
827880 5
827920 5
827960 5
828000 5
828040 5
828080 5
828120 5
828160 5
828200 5
828240 5
828280 5
828320 5
828360 5
828400 5
828440 5
828480 5
828520 5
828560 5
828600 5
828640 5
828680 5
828720 5
828760 5
828800 5
828840 5
828880 5
828920 5
828960 5
829000 5
829040 5
829080 5
829120 5
829160 5
829200 5
829240 5
829280 5
829320 5
829360 5
829400 5
829440 5
829480 5
829520 5
829560 5
829600 5
829640 5
829680 5
829720 5
829760 5
829800 5
829840 5
829880 5
829920 5
829960 5
830000 5
830040 5
830080 5
830120 5
830160 5
830200 5
830240 5
830280 5
830320 5
830360 5
830400 5
830440 5
830480 5
830520 5
830560 5
830600 5
830640 5
830680 5
830720 5
830760 5
830800 5
830840 5
830880 5
830920 5
830960 5
831000 5
831040 5
831080 5
831120 5
831160 5
831200 5
831240 5
831280 5
831320 5
831360 5
831400 5
831440 5
831480 5
831520 5
831560 5
831600 5
831640 5
831680 5
831720 5
831760 5
831800 5
831840 5
831880 5
831920 5
831960 5
832000 5
832040 5
832080 5
832120 5
832160 5
832200 5
832240 5
832280 5
832320 5
832360 5
832400 5
832440 5
832480 5
832520 5
832560 5
832600 5
832640 5
832680 5
832720 5
832760 5
832800 5
832840 5
832880 5
832920 5
832960 5
833000 5
833040 5
833080 5
833120 5
833160 5
833200 5
833240 5
833280 5
833320 5
833360 5
833400 5
833440 5
833480 5
833520 5
833560 5
833600 5
833640 5
833680 5
833720 5
833760 5
833800 5
833840 5
833880 5
833920 5
833960 5
834000 5
834040 5
834080 5
834120 5
834160 5
834200 5
834240 5
834280 5
834320 5
834360 5
834400 5
834440 5
834480 5
834520 5
834560 5
834600 5
834640 5
834680 5
834720 5
834760 5
834800 5
834840 5
834880 5
834920 5
834960 5
835000 5
835040 5
835080 5
835120 5
835160 5
835200 5
835240 5
835280 5
835320 5
835360 5
835400 5
835440 5
835480 5
835520 5
835560 5
835600 5
835640 5
835680 5
835720 5
835760 5
835800 5
835840 5
835880 5
835920 5
835960 5
836000 5
836040 5
836080 5
836120 5
836160 5
836200 5
836240 5
836280 5
836320 5
836360 5
836400 5
836440 5
836480 5
836520 5
836560 5
836600 5
836640 5
836680 5
836720 5
836760 5
836800 5
836840 5
836880 5
836920 5
836960 5
837000 5
837040 5
837080 5
837120 5
837160 5
837200 5
837240 5
837280 5
837320 5
837360 5
837400 5
837440 5
837480 5
837520 5
837560 5
837600 5
837640 5
837680 5
837720 5
837760 5
837800 5
837840 5
837880 5
837920 5
837960 5
838000 5
838040 5
838080 5
838120 5
838160 5
838200 5
838240 5
838280 5
838320 5
838360 5
838400 5
838440 5
838480 5
838520 5
838560 5
838600 5
838640 5
838680 5
838720 5
838760 5
838800 5
838840 5
838880 5
838920 5
838960 5
839000 5
839040 5
839080 5
839120 5
839160 5
839200 5
839240 5
839280 5
839320 5
839360 5
839400 5
839440 5
839480 5
839520 5
839560 5
839600 5
839640 5
839680 5
839720 5
839760 5
839800 5
839840 5
839880 5
839920 5
839960 5
840000 5
840040 5
840080 5
840120 5
840160 5
840200 5
840240 5
840280 5
840320 5
840360 5
840400 5
840440 5
840480 5
840520 5
840560 5
840600 5
840640 5
840680 5
840720 5
840760 5
840800 5
840840 5
840880 5
840920 5
840960 5
841000 5
841040 5
841080 5
841120 5
841160 5
841200 5
841240 5
841280 5
841320 5
841360 5
841400 5
841440 5
841480 5
841520 5
841560 5
841600 5
841640 5
841680 5
841720 5
841760 5
841800 5
841840 5
841880 5
841920 5
841960 5
842000 5
842040 5
842080 5
842120 5
842160 5
842200 5
842240 5
842280 5
842320 5
842360 5
842400 5
842440 5
842480 5
842520 5
842560 5
842600 5
842640 5
842680 5
842720 5
842760 5
842800 5
842840 5
842880 5
842920 5
842960 5
843000 5
843040 5
843080 5
843120 5
843160 5
843200 5
843240 5
843280 5
843320 5
843360 5
843400 5
843440 5
843480 5
843520 5
843560 5
843600 5
843640 5
843680 5
843720 5
843760 5
843800 5
843840 5
843880 5
843920 5
843960 5
844000 5
844040 5
844080 5
844120 5
844160 5
844200 5
844240 5
844280 5
844320 5
844360 5
844400 5
844440 5
844480 5
844520 5
844560 5
844600 5
844640 5
844680 5
844720 5
844760 5
844800 5
844840 5
844880 5
844920 5
844960 5
845000 5
845040 5
845080 5
845120 5
845160 5
845200 5
845240 5
845280 5
845320 5
845360 5
845400 5
845440 5
845480 5
845520 5
845560 5
845600 5
845640 5
845680 5
845720 5
845760 5
845800 5
845840 5
845880 5
845920 5
845960 5
846000 5
846040 5
846080 5
846120 5
846160 5
846200 5
846240 5
846280 5
846320 5
846360 5
846400 5
846440 5
846480 5
846520 5
846560 5
846600 5
846640 5
846680 5
846720 5
846760 5
846800 5
846840 5
846880 5
846920 5
846960 5
847000 5
847040 5
847080 5
847120 5
847160 5
847200 5
847240 5
847280 5
847320 5
847360 5
847400 5
847440 5
847480 5
847520 5
847560 5
847600 5
847640 5
847680 5
847720 5
847760 5
847800 5
847840 5
847880 5
847920 5
847960 5
848000 5
848040 5
848080 5
848120 5
848160 5
848200 5
848240 5
848280 5
848320 5
848360 5
848400 5
848440 5
848480 5
848520 5
848560 5
848600 5
848640 5
848680 5
848720 5
848760 5
848800 5
848840 5
848880 5
848920 5
848960 5
849000 5
849040 5
849080 5
849120 5
849160 5
849200 5
849240 5
849280 5
849320 5
849360 5
849400 5
849440 5
849480 5
849520 5
849560 5
849600 5
849640 5
849680 5
849720 5
849760 5
849800 5
849840 5
849880 5
849920 5
849960 5
850000 5
850040 5
850080 5
850120 5
850160 5
850200 5
850240 5
850280 5
850320 5
850360 5
850400 5
850440 5
850480 5
850520 5
850560 5
850600 5
850640 5
850680 5
850720 5
850760 5
850800 5
850840 5
850880 5
850920 5
850960 5
851000 5
851040 5
851080 5
851120 5
851160 5
851200 5
851240 5
851280 5
851320 5
851360 5
851400 5
851440 5
851480 5
851520 5
851560 5
851600 5
851640 5
851680 5
851720 5
851760 5
851800 5
851840 5
851880 5
851920 5
851960 5
852000 5
852040 5
852080 5
852120 5
852160 5
852200 5
852240 5
852280 5
852320 5
852360 5
852400 5
852440 5
852480 5
852520 5
852560 5
852600 5
852640 5
852680 5
852720 5
852760 5
852800 5
852840 5
852880 5
852920 5
852960 5
853000 5
853040 5
853080 5
853120 5
853160 5
853200 5
853240 5
853280 5
853320 5
853360 5
853400 5
853440 5
853480 5
853520 5
853560 5
853600 5
853640 5
853680 5
853720 5
853760 5
853800 5
853840 5
853880 5
853920 5
853960 5
854000 5
854040 5
854080 5
854120 5
854160 5
854200 5
854240 5
854280 5
854320 5
854360 5
854400 5
854440 5
854480 5
854520 5
854560 5
854600 5
854640 5
854680 5
854720 5
854760 5
854800 5
854840 5
854880 5
854920 5
854960 5
855000 5
855040 5
855080 5
855120 5
855160 5
855200 5
855240 5
855280 5
855320 5
855360 5
855400 5
855440 5
855480 5
855520 5
855560 5
855600 5
855640 5
855680 5
855720 5
855760 5
855800 5
855840 5
855880 5
855920 5
855960 5
856000 5
856040 5
856080 5
856120 5
856160 5
856200 5
856240 5
856280 5
856320 5
856360 5
856400 5
856440 5
856480 5
856520 5
856560 5
856600 5
856640 5
856680 5
856720 5
856760 5
856800 5
856840 5
856880 5
856920 5
856960 5
857000 5
857040 5
857080 5
857120 5
857160 5
857200 5
857240 5
857280 5
857320 5
857360 5
857400 5
857440 5
857480 5
857520 5
857560 5
857600 5
857640 5
857680 5
857720 5
857760 5
857800 5
857840 5
857880 5
857920 5
857960 5
858000 5
858040 5
858080 5
858120 5
858160 5
858200 5
858240 5
858280 5
858320 5
858360 5
858400 5
858440 5
858480 5
858520 5
858560 5
858600 5
858640 5
858680 5
858720 5
858760 5
858800 5
858840 5
858880 5
858920 5
858960 5
859000 5
859040 5
859080 5
859120 5
859160 5
859200 5
859240 5
859280 5
859320 5
859360 5
859400 5
859440 5
859480 5
859520 5
859560 5
859600 5
859640 5
859680 5
859720 5
859760 5
859800 5
859840 5
859880 5
859920 5
859960 5
860000 5
860040 5
860080 5
860120 5
860160 5
860200 5
860240 5
860280 5
860320 5
860360 5
860400 5
860440 5
860480 5
860520 5
860560 5
860600 5
860640 5
860680 5
860720 5
860760 5
860800 5
860840 5
860880 5
860920 5
860960 5
861000 5
861040 5
861080 5
861120 5
861160 5
861200 5
861240 5
861280 5
861320 5
861360 5
861400 5
861440 5
861480 5
861520 5
861560 5
861600 5
861640 5
861680 5
861720 5
861760 5
861800 5
861840 5
861880 5
861920 5
861960 5
862000 5
862040 5
862080 5
862120 5
862160 5
862200 5
862240 5
862280 5
862320 5
862360 5
862400 5
862440 5
862480 5
862520 5
862560 5
862600 5
862640 5
862680 5
862720 5
862760 5
862800 5
862840 5
862880 5
862920 5
862960 5
863000 5
863040 5
863080 5
863120 5
863160 5
863200 5
863240 5
863280 5
863320 5
863360 5
863400 5
863440 5
863480 5
863520 5
863560 5
863600 5
863640 5
863680 5
863720 5
863760 5
863800 5
863840 5
863880 5
863920 5
863960 5
864000 5
864040 5
864080 5
864120 5
864160 5
864200 5
864240 5
864280 5
864320 5
864360 5
864400 5
864440 5
864480 5
864520 5
864560 5
864600 5
864640 5
864680 5
864720 5
864760 5
864800 5
864840 5
864880 5
864920 5
864960 5
865000 5
865040 5
865080 5
865120 5
865160 5
865200 5
865240 5
865280 5
865320 5
865360 5
865400 5
865440 5
865480 5
865520 5
865560 5
865600 5
865640 5
865680 5
865720 5
865760 5
865800 5
865840 5
865880 5
865920 5
865960 5
866000 5
866040 5
866080 5
866120 5
866160 5
866200 5
866240 5
866280 5
866320 5
866360 5
866400 5
866440 5
866480 5
866520 5
866560 5
866600 5
866640 5
866680 5
866720 5
866760 5
866800 5
866840 5
866880 5
866920 5
866960 5
867000 5
867040 5
867080 5
867120 5
867160 5
867200 5
867240 5
867280 5
867320 5
867360 5
867400 5
867440 5
867480 5
867520 5
867560 5
867600 5
867640 5
867680 5
867720 5
867760 5
867800 5
867840 5
867880 5
867920 5
867960 5
868000 5
868040 5
868080 5
868120 5
868160 5
868200 5
868240 5
868280 5
868320 5
868360 5
868400 5
868440 5
868480 5
868520 5
868560 5
868600 5
868640 5
868680 5
868720 5
868760 5
868800 5
868840 5
868880 5
868920 5
868960 5
869000 5
869040 5
869080 5
869120 5
869160 5
869200 5
869240 5
869280 5
869320 5
869360 5
869400 5
869440 5
869480 5
869520 5
869560 5
869600 5
869640 5
869680 5
869720 5
869760 5
869800 5
869840 5
869880 5
869920 5
869960 5
870000 5
870040 5
870080 5
870120 5
870160 5
870200 5
870240 5
870280 5
870320 5
870360 5
870400 5
870440 5
870480 5
870520 5
870560 5
870600 5
870640 5
870680 5
870720 5
870760 5
870800 5
870840 5
870880 5
870920 5
870960 5
871000 5
871040 5
871080 5
871120 5
871160 5
871200 5
871240 5
871280 5
871320 5
871360 5
871400 5
871440 5
871480 5
871520 5
871560 5
871600 5
871640 5
871680 5
871720 5
871760 5
871800 5
871840 5
871880 5
871920 5
