# Supplementary material for: Comment on 'Valid molecular dynamics simulations of human hemoglobin require a surprisingly large box size'
Source: eLife. 2019 Jun 20;8:e44718. doi: 10.7554/eLife.44718 (PMC6586461; doi:10.7554/eLife.44718)
Supplement: Figure 3—source data 1. — The zip archive contains a README file describing which source files correspond to the different panels. [file elife-44718-fig3-data1.zip › figure3/panel_A/kovalevsky/small/1/proj.xvg]

@ autoscale onread none
@ with g0
@ g0 on
@ title "projection on eigenvectors (nm)"
@ xaxis  label "Time (ps)"
@ world xmin 0
@ world xmax 435800
@ world ymin -10.849
@ world ymax 19.7108
@ view xmin 0.15
@ view xmax 0.85
@ view ymin 0.15
@ view ymax 0.85
@ yaxis  label "vec 1"
@ xaxis tick major 100000
@ xaxis tick minor 50000
@ xaxis ticklabel start type spec
@ xaxis ticklabel start -0
@ yaxis tick major 10
@ yaxis tick minor 5
@ yaxis ticklabel start type spec
@ yaxis ticklabel start -10
@ zeroxaxis bar on
@ zeroxaxis bar linestyle 3
    0.0000   -5.06737
   40.0000   -5.57984
   80.0000   -5.33164
  120.0000   -5.35890
  160.0000   -6.36824
  200.0000   -5.66642
  240.0000   -4.78298
  280.0000   -5.11461
  320.0000   -4.99406
  360.0000   -5.59620
  400.0000   -5.27963
  440.0000   -5.96157
  480.0000   -5.58958
  520.0000   -4.85487
  560.0000   -5.48985
  600.0000   -5.58149
  640.0000   -5.06203
  680.0000   -5.74099
  720.0000   -6.04553
  760.0000   -5.86421
  800.0000   -5.76725
  840.0000   -5.55264
  880.0000   -4.83054
  920.0000   -5.94088
  960.0000   -4.72750
 1000.0000   -5.29764
 1040.0000   -4.57028
 1080.0000   -5.14503
 1120.0000   -4.35863
 1160.0000   -4.55105
 1200.0000   -4.76057
 1240.0000   -5.27619
 1280.0000   -5.38728
 1320.0000   -5.59835
 1360.0000   -6.20806
 1400.0000   -5.26587
 1440.0000   -5.11803
 1480.0000   -5.66974
 1520.0000   -5.86816
 1560.0000   -6.04189
 1600.0000   -5.91538
 1640.0000   -6.20747
 1680.0000   -7.14160
 1720.0000   -7.05489
 1760.0000   -6.63644
 1800.0000   -6.93556
 1840.0000   -6.91583
 1880.0000   -6.53786
 1920.0000   -6.43956
 1960.0000   -5.71554
 2000.0000   -6.49520
 2040.0000   -6.08864
 2080.0000   -6.66467
 2120.0000   -7.72528
 2160.0000   -7.06138
 2200.0000   -6.35466
 2240.0000   -5.73612
 2280.0000   -6.53929
 2320.0000   -6.74405
 2360.0000   -5.67583
 2400.0000   -6.17474
 2440.0000   -5.75712
 2480.0000   -6.40954
 2520.0000   -5.76684
 2560.0000   -5.78601
 2600.0000   -5.94605
 2640.0000   -6.20774
 2680.0000   -5.95676
 2720.0000   -6.64438
 2760.0000   -5.45727
 2800.0000   -6.45794
 2840.0000   -6.22450
 2880.0000   -5.91125
 2920.0000   -5.06886
 2960.0000   -5.82683
 3000.0000   -6.48172
 3040.0000   -6.32941
 3080.0000   -5.67423
 3120.0000   -5.94009
 3160.0000   -6.47888
 3200.0000   -5.68215
 3240.0000   -5.73837
 3280.0000   -6.18075
 3320.0000   -6.38272
 3360.0000   -6.76720
 3400.0000   -6.39943
 3440.0000   -5.99954
 3480.0000   -6.73782
 3520.0000   -5.95050
 3560.0000   -5.58616
 3600.0000   -6.53337
 3640.0000   -5.55504
 3680.0000   -5.61836
 3720.0000   -5.63275
 3760.0000   -5.54169
 3800.0000   -6.05771
 3840.0000   -6.70573
 3880.0000   -5.61697
 3920.0000   -6.52222
 3960.0000   -6.05084
 4000.0000   -5.75711
 4040.0000   -5.92511
 4080.0000   -5.95034
 4120.0000   -5.27436
 4160.0000   -6.15905
 4200.0000   -5.25484
 4240.0000   -5.67949
 4280.0000   -4.71691
 4320.0000   -6.36782
 4360.0000   -5.76312
 4400.0000   -5.68043
 4440.0000   -5.71589
 4480.0000   -5.52782
 4520.0000   -5.72172
 4560.0000   -5.22685
 4600.0000   -6.06894
 4640.0000   -5.93449
 4680.0000   -5.81926
 4720.0000   -6.15308
 4760.0000   -6.35378
 4800.0000   -6.04980
 4840.0000   -6.33330
 4880.0000   -6.07416
 4920.0000   -6.35938
 4960.0000   -5.86368
 5000.0000   -5.77088
 5040.0000   -6.77210
 5080.0000   -7.43359
 5120.0000   -6.16106
 5160.0000   -7.03705
 5200.0000   -6.37008
 5240.0000   -6.19422
 5280.0000   -5.82360
 5320.0000   -6.44681
 5360.0000   -6.21116
 5400.0000   -6.22431
 5440.0000   -5.99155
 5480.0000   -7.07594
 5520.0000   -5.99549
 5560.0000   -6.69619
 5600.0000   -5.52919
 5640.0000   -5.09228
 5680.0000   -5.91379
 5720.0000   -6.16476
 5760.0000   -6.21689
 5800.0000   -7.26112
 5840.0000   -5.71353
 5880.0000   -6.50956
 5920.0000   -6.71990
 5960.0000   -5.99895
 6000.0000   -6.65382
 6040.0000   -6.35340
 6080.0000   -7.00548
 6120.0000   -5.45121
 6160.0000   -6.55119
 6200.0000   -6.20843
 6240.0000   -6.85150
 6280.0000   -7.38547
 6320.0000   -6.62385
 6360.0000   -7.16131
 6400.0000   -6.24712
 6440.0000   -6.48265
 6480.0000   -6.81759
 6520.0000   -7.02563
 6560.0000   -6.49353
 6600.0000   -5.76269
 6640.0000   -6.52209
 6680.0000   -6.58089
 6720.0000   -6.80760
 6760.0000   -6.41570
 6800.0000   -6.57095
 6840.0000   -6.65073
 6880.0000   -6.09161
 6920.0000   -6.25340
 6960.0000   -6.33138
 7000.0000   -5.83452
 7040.0000   -5.61944
 7080.0000   -7.66758
 7120.0000   -6.12542
 7160.0000   -4.93424
 7200.0000   -5.38838
 7240.0000   -5.16246
 7280.0000   -5.48904
 7320.0000   -6.38354
 7360.0000   -6.14705
 7400.0000   -6.50766
 7440.0000   -6.74147
 7480.0000   -6.62502
 7520.0000   -6.79642
 7560.0000   -5.41022
 7600.0000   -5.31016
 7640.0000   -6.84214
 7680.0000   -7.26376
 7720.0000   -6.94903
 7760.0000   -6.48459
 7800.0000   -6.22457
 7840.0000   -7.28672
 7880.0000   -7.76679
 7920.0000   -7.13402
 7960.0000   -6.78189
 8000.0000   -7.66619
 8040.0000   -6.22118
 8080.0000   -6.91185
 8120.0000   -5.94865
 8160.0000   -7.09869
 8200.0000   -5.94588
 8240.0000   -6.57219
 8280.0000   -6.64929
 8320.0000   -5.80545
 8360.0000   -5.74207
 8400.0000   -5.40381
 8440.0000   -6.55362
 8480.0000   -4.77750
 8520.0000   -6.29929
 8560.0000   -6.50261
 8600.0000   -5.39676
 8640.0000   -6.73190
 8680.0000   -7.06367
 8720.0000   -6.22524
 8760.0000   -6.35369
 8800.0000   -6.46673
 8840.0000   -5.99736
 8880.0000   -5.90565
 8920.0000   -5.96056
 8960.0000   -6.82184
 9000.0000   -6.65282
 9040.0000   -6.50332
 9080.0000   -6.78329
 9120.0000   -6.45153
 9160.0000   -6.53516
 9200.0000   -7.12985
 9240.0000   -6.57022
 9280.0000   -6.00491
 9320.0000   -5.74570
 9360.0000   -5.86736
 9400.0000   -6.01648
 9440.0000   -6.48368
 9480.0000   -7.33946
 9520.0000   -8.11695
 9560.0000   -7.05761
 9600.0000   -7.08831
 9640.0000   -7.84236
 9680.0000   -7.22628
 9720.0000   -7.46003
 9760.0000   -8.29064
 9800.0000   -6.79307
 9840.0000   -6.54946
 9880.0000   -6.75541
 9920.0000   -6.09250
 9960.0000   -6.98474
10000.0000   -7.13928
10040.0000   -6.98532
10080.0000   -6.56824
10120.0000   -6.21489
10160.0000   -7.28555
10200.0000   -6.34545
10240.0000   -6.44258
10280.0000   -6.75017
10320.0000   -5.82786
10360.0000   -6.22707
10400.0000   -5.63103
10440.0000   -6.17437
10480.0000   -5.98931
10520.0000   -5.45282
10560.0000   -5.80894
10600.0000   -5.42982
10640.0000   -6.56333
10680.0000   -6.85816
10720.0000   -5.95012
10760.0000   -5.79781
10800.0000   -6.22834
10840.0000   -5.60045
10880.0000   -6.23497
10920.0000   -5.65943
10960.0000   -6.79365
11000.0000   -6.22605
11040.0000   -6.09485
11080.0000   -5.89768
11120.0000   -6.32251
11160.0000   -6.52215
11200.0000   -6.71390
11240.0000   -6.68259
11280.0000   -5.57769
11320.0000   -6.36834
11360.0000   -5.92824
11400.0000   -5.58518
11440.0000   -6.12144
11480.0000   -6.15236
11520.0000   -6.06781
11560.0000   -5.84021
11600.0000   -5.43286
11640.0000   -5.97060
11680.0000   -5.61220
11720.0000   -5.69761
11760.0000   -6.28360
11800.0000   -6.35563
11840.0000   -5.71339
11880.0000   -6.58273
11920.0000   -6.45528
11960.0000   -5.52421
12000.0000   -6.09184
12040.0000   -6.43371
12080.0000   -6.76115
12120.0000   -6.63270
12160.0000   -6.04711
12200.0000   -6.63778
12240.0000   -6.40325
12280.0000   -6.26912
12320.0000   -7.21309
12360.0000   -6.60114
12400.0000   -6.20292
12440.0000   -6.38736
12480.0000   -5.94233
12520.0000   -6.05380
12560.0000   -5.14895
12600.0000   -5.68781
12640.0000   -6.50460
12680.0000   -5.52530
12720.0000   -6.11241
12760.0000   -6.08100
12800.0000   -5.40545
12840.0000   -5.93270
12880.0000   -5.97819
12920.0000   -6.82143
12960.0000   -6.62586
13000.0000   -6.29020
13040.0000   -6.56181
13080.0000   -5.48711
13120.0000   -5.99477
13160.0000   -5.14416
13200.0000   -6.57719
13240.0000   -6.61707
13280.0000   -6.22922
13320.0000   -5.89514
13360.0000   -5.85856
13400.0000   -5.14245
13440.0000   -5.60989
13480.0000   -5.71931
13520.0000   -5.68354
13560.0000   -6.94340
13600.0000   -6.99713
13640.0000   -7.20885
13680.0000   -7.30455
13720.0000   -7.42087
13760.0000   -6.83052
13800.0000   -7.34981
13840.0000   -7.08118
13880.0000   -7.86879
13920.0000   -7.81270
13960.0000   -6.96770
14000.0000   -6.45021
14040.0000   -6.83093
14080.0000   -6.70981
14120.0000   -6.08741
14160.0000   -6.29299
14200.0000   -6.93573
14240.0000   -6.68666
14280.0000   -5.94129
14320.0000   -7.78466
14360.0000   -6.73939
14400.0000   -6.57921
14440.0000   -6.90570
14480.0000   -6.45325
14520.0000   -6.27621
14560.0000   -6.70628
14600.0000   -6.30799
14640.0000   -5.17093
14680.0000   -6.47265
14720.0000   -5.78203
14760.0000   -5.71337
14800.0000   -5.18037
14840.0000   -5.59549
14880.0000   -5.33004
14920.0000   -4.86043
14960.0000   -6.06399
15000.0000   -6.92416
15040.0000   -5.31980
15080.0000   -5.97741
15120.0000   -6.13157
15160.0000   -5.52985
15200.0000   -6.63273
15240.0000   -5.90235
15280.0000   -6.14640
15320.0000   -6.87070
15360.0000   -6.30217
15400.0000   -5.45067
15440.0000   -6.30260
15480.0000   -6.86305
15520.0000   -5.69071
15560.0000   -6.18622
15600.0000   -5.89930
15640.0000   -5.93113
15680.0000   -6.31490
15720.0000   -6.59552
15760.0000   -6.23891
15800.0000   -6.22518
15840.0000   -6.65178
15880.0000   -5.83055
15920.0000   -5.96807
15960.0000   -5.63446
16000.0000   -6.53420
16040.0000   -6.69253
16080.0000   -6.50388
16120.0000   -5.87368
16160.0000   -6.90544
16200.0000   -6.06181
16240.0000   -5.92567
16280.0000   -6.96541
16320.0000   -5.42671
16360.0000   -6.04556
16400.0000   -6.53461
16440.0000   -5.11542
16480.0000   -6.37515
16520.0000   -6.38173
16560.0000   -6.63027
16600.0000   -6.54222
16640.0000   -6.02679
16680.0000   -5.98158
16720.0000   -6.14374
16760.0000   -6.21653
16800.0000   -6.44605
16840.0000   -6.12980
16880.0000   -5.92384
16920.0000   -6.08617
16960.0000   -6.43040
17000.0000   -6.98472
17040.0000   -6.59434
17080.0000   -6.23790
17120.0000   -5.58450
17160.0000   -5.48971
17200.0000   -6.45147
17240.0000   -6.55752
17280.0000   -5.57823
17320.0000   -6.39398
17360.0000   -6.23218
17400.0000   -6.39770
17440.0000   -5.99322
17480.0000   -5.99669
17520.0000   -6.35240
17560.0000   -6.56375
17600.0000   -6.75554
17640.0000   -5.35420
17680.0000   -6.01572
17720.0000   -5.77397
17760.0000   -5.44516
17800.0000   -6.10237
17840.0000   -6.24019
17880.0000   -6.11497
17920.0000   -7.12731
17960.0000   -6.08533
18000.0000   -6.59544
18040.0000   -5.41794
18080.0000   -6.50933
18120.0000   -5.29535
18160.0000   -6.76758
18200.0000   -6.99986
18240.0000   -6.97672
18280.0000   -6.10120
18320.0000   -6.22311
18360.0000   -5.96362
18400.0000   -5.59572
18440.0000   -6.36814
18480.0000   -6.63765
18520.0000   -5.85441
18560.0000   -5.88287
18600.0000   -6.29379
18640.0000   -5.39527
18680.0000   -5.71592
18720.0000   -5.02065
18760.0000   -4.96598
18800.0000   -4.53247
18840.0000   -6.25025
18880.0000   -6.21846
18920.0000   -5.76696
18960.0000   -6.28387
19000.0000   -5.84204
19040.0000   -6.32777
19080.0000   -5.27526
19120.0000   -5.16101
19160.0000   -5.75647
19200.0000   -5.66881
19240.0000   -5.68733
19280.0000   -5.63332
19320.0000   -5.71965
19360.0000   -5.80009
19400.0000   -5.97076
19440.0000   -6.29930
19480.0000   -5.86667
19520.0000   -6.74061
19560.0000   -5.56174
19600.0000   -5.17730
19640.0000   -6.24087
19680.0000   -5.83839
19720.0000   -5.66281
19760.0000   -6.24362
19800.0000   -6.45141
19840.0000   -5.61608
19880.0000   -6.63516
19920.0000   -5.80710
19960.0000   -6.25129
20000.0000   -5.64106
20040.0000   -5.46393
20080.0000   -5.62132
20120.0000   -6.20612
20160.0000   -6.72090
20200.0000   -6.33038
20240.0000   -5.18373
20280.0000   -5.29500
20320.0000   -5.96678
20360.0000   -5.91232
20400.0000   -5.56481
20440.0000   -5.22410
20480.0000   -6.15471
20520.0000   -5.32827
20560.0000   -5.71797
20600.0000   -5.63504
20640.0000   -5.25390
20680.0000   -5.88956
20720.0000   -5.38377
20760.0000   -6.04742
20800.0000   -6.39524
20840.0000   -5.35887
20880.0000   -5.79905
20920.0000   -6.26349
20960.0000   -5.03049
21000.0000   -5.75836
21040.0000   -6.04282
21080.0000   -6.36662
21120.0000   -5.37294
21160.0000   -5.31186
21200.0000   -5.80558
21240.0000   -5.88294
21280.0000   -6.33997
21320.0000   -5.42895
21360.0000   -6.14156
21400.0000   -5.78905
21440.0000   -6.52733
21480.0000   -6.19821
21520.0000   -6.32647
21560.0000   -5.37063
21600.0000   -6.15363
21640.0000   -5.90514
21680.0000   -5.58729
21720.0000   -6.68208
21760.0000   -5.90524
21800.0000   -5.36857
21840.0000   -4.93311
21880.0000   -6.00423
21920.0000   -5.45957
21960.0000   -5.77307
22000.0000   -6.20123
22040.0000   -5.51334
22080.0000   -5.95265
22120.0000   -6.13785
22160.0000   -6.38451
22200.0000   -6.00684
22240.0000   -5.11950
22280.0000   -5.51493
22320.0000   -6.35746
22360.0000   -5.28604
22400.0000   -5.48978
22440.0000   -5.53927
22480.0000   -5.93464
22520.0000   -5.21033
22560.0000   -5.53689
22600.0000   -6.01681
22640.0000   -5.26613
22680.0000   -5.50248
22720.0000   -4.87370
22760.0000   -6.27697
22800.0000   -5.70776
22840.0000   -4.97247
22880.0000   -4.96534
22920.0000   -6.06780
22960.0000   -6.09726
23000.0000   -5.64937
23040.0000   -5.32370
23080.0000   -5.59802
23120.0000   -6.84900
23160.0000   -5.67865
23200.0000   -6.17318
23240.0000   -5.88325
23280.0000   -4.29193
23320.0000   -6.20917
23360.0000   -5.87945
23400.0000   -5.93767
23440.0000   -5.53762
23480.0000   -5.67236
23520.0000   -6.27430
23560.0000   -6.17028
23600.0000   -5.17703
23640.0000   -5.31448
23680.0000   -5.95228
23720.0000   -5.56947
23760.0000   -6.15030
23800.0000   -6.12015
23840.0000   -5.75533
23880.0000   -6.16576
23920.0000   -5.87846
23960.0000   -5.30785
24000.0000   -6.29064
24040.0000   -5.30520
24080.0000   -4.94242
24120.0000   -6.35747
24160.0000   -5.69844
24200.0000   -6.31992
24240.0000   -6.06348
24280.0000   -5.59307
24320.0000   -5.21371
24360.0000   -6.50566
24400.0000   -5.56160
24440.0000   -6.36560
24480.0000   -6.53460
24520.0000   -7.00573
24560.0000   -6.38323
24600.0000   -5.70680
24640.0000   -5.61994
24680.0000   -5.69847
24720.0000   -5.65846
24760.0000   -6.28964
24800.0000   -6.37137
24840.0000   -5.64348
24880.0000   -5.43856
24920.0000   -5.76893
24960.0000   -5.82218
25000.0000   -6.00186
25040.0000   -6.26691
25080.0000   -6.25533
25120.0000   -6.34159
25160.0000   -6.39199
25200.0000   -6.05944
25240.0000   -5.96280
25280.0000   -6.85712
25320.0000   -6.00216
25360.0000   -6.41874
25400.0000   -6.46072
25440.0000   -5.81071
25480.0000   -6.51948
25520.0000   -5.59403
25560.0000   -5.28742
25600.0000   -7.22916
25640.0000   -6.46202
25680.0000   -5.74827
25720.0000   -5.46643
25760.0000   -6.27426
25800.0000   -7.20677
25840.0000   -6.43165
25880.0000   -5.81028
25920.0000   -5.85238
25960.0000   -5.88373
26000.0000   -5.82573
26040.0000   -5.85835
26080.0000   -6.94723
26120.0000   -6.25357
26160.0000   -6.13753
26200.0000   -5.87300
26240.0000   -6.00460
26280.0000   -6.11103
26320.0000   -5.56361
26360.0000   -5.36032
26400.0000   -5.80426
26440.0000   -5.71419
26480.0000   -6.04475
26520.0000   -5.96014
26560.0000   -6.23279
26600.0000   -7.16916
26640.0000   -5.94143
26680.0000   -6.48122
26720.0000   -5.11942
26760.0000   -6.65729
26800.0000   -5.92574
26840.0000   -5.82663
26880.0000   -4.53624
26920.0000   -4.53020
26960.0000   -4.28895
27000.0000   -4.74060
27040.0000   -4.71758
27080.0000   -4.45722
27120.0000   -5.26525
27160.0000   -6.23985
27200.0000   -5.83162
27240.0000   -5.59420
27280.0000   -4.33430
27320.0000   -3.95918
27360.0000   -4.60920
27400.0000   -3.15007
27440.0000   -3.55978
27480.0000   -4.73135
27520.0000   -4.32539
27560.0000   -4.51311
27600.0000   -4.12736
27640.0000   -4.34316
27680.0000   -5.29199
27720.0000   -4.73530
27760.0000   -4.68883
27800.0000   -4.17157
27840.0000   -4.32523
27880.0000   -3.49985
27920.0000   -3.93276
27960.0000   -3.80736
28000.0000   -3.41040
28040.0000   -3.77219
28080.0000   -3.42472
28120.0000   -3.13785
28160.0000   -4.16223
28200.0000   -3.42638
28240.0000   -3.44779
28280.0000   -3.57305
28320.0000   -4.00708
28360.0000   -3.12214
28400.0000   -3.66433
28440.0000   -4.51720
28480.0000   -4.39676
28520.0000   -3.46090
28560.0000   -4.52736
28600.0000   -3.91634
28640.0000   -2.87054
28680.0000   -2.23299
28720.0000   -3.89799
28760.0000   -3.69366
28800.0000   -2.90592
28840.0000   -3.25153
28880.0000   -3.98655
28920.0000   -3.97011
28960.0000   -4.66699
29000.0000   -4.88672
29040.0000   -3.48561
29080.0000   -3.71574
29120.0000   -4.27677
29160.0000   -4.27806
29200.0000   -5.25371
29240.0000   -4.11044
29280.0000   -4.22134
29320.0000   -4.44295
29360.0000   -4.33264
29400.0000   -3.25454
29440.0000   -3.21996
29480.0000   -4.78186
29520.0000   -3.91708
29560.0000   -4.60711
29600.0000   -5.46899
29640.0000   -5.09847
29680.0000   -4.67548
29720.0000   -4.50495
29760.0000   -3.75945
29800.0000   -3.39552
29840.0000   -3.76961
29880.0000   -4.51242
29920.0000   -3.60510
29960.0000   -3.49339
30000.0000   -3.93676
30040.0000   -3.47587
30080.0000   -4.20502
30120.0000   -4.22677
30160.0000   -4.03900
30200.0000   -4.00183
30240.0000   -3.79505
30280.0000   -5.04550
30320.0000   -5.40198
30360.0000   -5.46582
30400.0000   -5.77948
30440.0000   -5.05951
30480.0000   -5.19414
30520.0000   -5.75911
30560.0000   -6.70354
30600.0000   -6.51184
30640.0000   -5.30370
30680.0000   -5.74713
30720.0000   -5.90148
30760.0000   -7.33247
30800.0000   -7.19737
30840.0000   -6.94843
30880.0000   -6.02764
30920.0000   -6.03171
30960.0000   -6.00832
31000.0000   -6.21168
31040.0000   -5.90603
31080.0000   -6.15466
31120.0000   -6.82459
31160.0000   -6.73216
31200.0000   -7.11339
31240.0000   -7.27130
31280.0000   -6.65501
31320.0000   -6.52524
31360.0000   -6.20197
31400.0000   -5.76169
31440.0000   -6.94286
31480.0000   -6.48996
31520.0000   -6.25825
31560.0000   -6.18030
31600.0000   -5.92578
31640.0000   -5.99544
31680.0000   -5.71225
31720.0000   -6.01072
31760.0000   -6.20598
31800.0000   -5.84152
31840.0000   -5.29088
31880.0000   -6.30786
31920.0000   -5.72079
31960.0000   -5.94218
32000.0000   -6.19669
32040.0000   -7.25296
32080.0000   -6.45190
32120.0000   -6.92706
32160.0000   -7.13725
32200.0000   -6.77641
32240.0000   -6.26538
32280.0000   -6.51492
32320.0000   -5.63882
32360.0000   -5.89386
32400.0000   -7.21051
32440.0000   -7.18712
32480.0000   -5.85371
32520.0000   -5.77255
32560.0000   -5.99406
32600.0000   -5.91728
32640.0000   -5.94545
32680.0000   -6.92581
32720.0000   -6.38440
32760.0000   -6.16361
32800.0000   -6.81050
32840.0000   -5.56454
32880.0000   -5.81783
32920.0000   -6.09547
32960.0000   -5.86910
33000.0000   -6.27814
33040.0000   -5.95959
33080.0000   -5.73538
33120.0000   -5.59353
33160.0000   -6.77366
33200.0000   -6.47893
33240.0000   -5.59469
33280.0000   -6.68359
33320.0000   -6.88612
33360.0000   -6.77607
33400.0000   -6.42324
33440.0000   -6.04735
33480.0000   -5.91627
33520.0000   -6.09458
33560.0000   -6.15559
33600.0000   -6.85443
33640.0000   -6.40753
33680.0000   -6.51763
33720.0000   -6.23810
33760.0000   -6.85058
33800.0000   -6.33345
33840.0000   -5.82534
33880.0000   -5.00069
33920.0000   -5.50657
33960.0000   -5.97264
34000.0000   -6.15201
34040.0000   -5.84659
34080.0000   -6.37518
34120.0000   -6.53397
34160.0000   -5.41185
34200.0000   -5.69689
34240.0000   -5.22118
34280.0000   -5.59292
34320.0000   -5.32694
34360.0000   -6.67191
34400.0000   -6.00168
34440.0000   -6.14694
34480.0000   -6.18544
34520.0000   -6.42297
34560.0000   -6.01267
34600.0000   -6.29597
34640.0000   -6.66318
34680.0000   -6.55605
34720.0000   -6.99882
34760.0000   -5.76468
34800.0000   -5.91075
34840.0000   -6.37860
34880.0000   -6.51950
34920.0000   -6.61181
34960.0000   -6.47158
35000.0000   -5.54415
35040.0000   -5.52037
35080.0000   -4.60888
35120.0000   -6.29967
35160.0000   -6.29547
35200.0000   -5.58247
35240.0000   -6.99889
35280.0000   -6.26749
35320.0000   -6.45035
35360.0000   -6.38564
35400.0000   -6.35418
35440.0000   -6.82306
35480.0000   -6.42705
35520.0000   -5.40595
35560.0000   -5.74844
35600.0000   -5.94056
35640.0000   -5.47916
35680.0000   -5.05897
35720.0000   -5.78224
35760.0000   -5.64888
35800.0000   -5.51370
35840.0000   -5.49404
35880.0000   -5.49173
35920.0000   -5.70252
35960.0000   -5.99558
36000.0000   -6.56219
36040.0000   -4.89868
36080.0000   -5.46877
36120.0000   -4.91038
36160.0000   -6.06801
36200.0000   -6.36390
36240.0000   -6.02065
36280.0000   -6.06083
36320.0000   -5.78111
36360.0000   -6.14219
36400.0000   -6.04725
36440.0000   -5.96692
36480.0000   -6.60191
36520.0000   -6.51770
36560.0000   -6.25891
36600.0000   -6.05852
36640.0000   -5.86651
36680.0000   -6.72349
36720.0000   -7.06138
36760.0000   -7.59718
36800.0000   -7.65287
36840.0000   -6.88493
36880.0000   -5.97559
36920.0000   -5.59240
36960.0000   -5.96197
37000.0000   -6.65388
37040.0000   -6.51821
37080.0000   -6.15134
37120.0000   -6.59494
37160.0000   -6.28807
37200.0000   -5.68501
37240.0000   -5.28275
37280.0000   -5.13966
37320.0000   -5.30509
37360.0000   -6.44516
37400.0000   -5.40232
37440.0000   -5.99275
37480.0000   -6.44018
37520.0000   -7.28085
37560.0000   -6.16223
37600.0000   -7.15370
37640.0000   -6.37865
37680.0000   -6.46577
37720.0000   -7.12108
37760.0000   -6.58828
37800.0000   -6.24184
37840.0000   -5.74967
37880.0000   -4.97584
37920.0000   -6.69998
37960.0000   -7.54858
38000.0000   -6.85550
38040.0000   -6.81524
38080.0000   -6.53547
38120.0000   -6.76562
38160.0000   -6.00175
38200.0000   -6.36908
38240.0000   -6.24825
38280.0000   -7.29487
38320.0000   -7.00819
38360.0000   -6.07120
38400.0000   -6.81531
38440.0000   -6.40445
38480.0000   -6.41556
38520.0000   -6.68078
38560.0000   -6.72481
38600.0000   -6.93716
38640.0000   -7.65183
38680.0000   -6.90377
38720.0000   -5.98514
38760.0000   -6.43751
38800.0000   -6.14099
38840.0000   -6.81133
38880.0000   -6.01223
38920.0000   -7.01004
38960.0000   -7.04940
39000.0000   -6.91153
39040.0000   -6.26834
39080.0000   -6.30662
39120.0000   -7.14637
39160.0000   -6.72295
39200.0000   -6.65115
39240.0000   -5.85789
39280.0000   -5.80249
39320.0000   -5.09235
39360.0000   -6.48564
39400.0000   -6.17339
39440.0000   -6.14618
39480.0000   -6.98383
39520.0000   -6.83443
39560.0000   -7.83635
39600.0000   -7.22085
39640.0000   -6.41779
39680.0000   -6.89776
39720.0000   -6.68117
39760.0000   -6.64554
39800.0000   -7.28211
39840.0000   -6.86814
39880.0000   -6.14681
39920.0000   -6.10525
39960.0000   -5.96075
40000.0000   -5.51379
40040.0000   -6.69911
40080.0000   -7.23139
40120.0000   -6.54765
40160.0000   -6.49179
40200.0000   -7.03019
40240.0000   -6.78454
40280.0000   -7.33965
40320.0000   -7.61177
40360.0000   -6.56919
40400.0000   -6.73873
40440.0000   -6.91492
40480.0000   -6.59306
40520.0000   -6.40482
40560.0000   -7.72130
40600.0000   -6.04957
40640.0000   -7.51182
40680.0000   -7.79525
40720.0000   -7.29478
40760.0000   -7.44114
40800.0000   -7.60588
40840.0000   -7.93011
40880.0000   -7.07340
40920.0000   -7.24535
40960.0000   -6.69519
41000.0000   -5.64267
41040.0000   -6.59881
41080.0000   -6.35185
41120.0000   -6.00596
41160.0000   -6.86901
41200.0000   -6.99743
41240.0000   -6.51393
41280.0000   -7.15135
41320.0000   -5.73813
41360.0000   -5.14313
41400.0000   -5.72434
41440.0000   -5.50771
41480.0000   -5.77740
41520.0000   -6.50512
41560.0000   -6.38899
41600.0000   -6.34381
41640.0000   -6.49094
41680.0000   -5.61763
41720.0000   -6.18015
41760.0000   -6.54975
41800.0000   -6.41435
41840.0000   -6.94571
41880.0000   -7.79802
41920.0000   -6.66695
41960.0000   -7.51152
42000.0000   -6.90932
42040.0000   -7.08533
42080.0000   -7.73772
42120.0000   -7.39004
42160.0000   -6.91153
42200.0000   -6.84432
42240.0000   -7.00051
42280.0000   -6.40954
42320.0000   -6.73890
42360.0000   -7.74383
42400.0000   -7.04170
42440.0000   -6.27698
42480.0000   -5.89542
42520.0000   -6.44591
42560.0000   -6.33202
42600.0000   -6.67395
42640.0000   -7.17221
42680.0000   -5.62810
42720.0000   -5.96282
42760.0000   -6.95363
42800.0000   -6.15901
42840.0000   -6.17724
42880.0000   -6.86153
42920.0000   -5.81712
42960.0000   -6.45085
43000.0000   -6.19432
43040.0000   -6.68505
43080.0000   -6.64337
43120.0000   -6.47882
43160.0000   -5.85432
43200.0000   -6.62577
43240.0000   -6.50371
43280.0000   -6.33563
43320.0000   -7.11270
43360.0000   -7.50889
43400.0000   -6.47167
43440.0000   -6.20659
43480.0000   -6.85050
43520.0000   -5.85072
43560.0000   -6.41879
43600.0000   -6.18954
43640.0000   -6.31253
43680.0000   -7.27779
43720.0000   -6.77485
43760.0000   -7.23048
43800.0000   -7.40616
43840.0000   -7.46754
43880.0000   -6.95284
43920.0000   -6.44253
43960.0000   -6.53577
44000.0000   -6.35108
44040.0000   -7.80432
44080.0000   -7.95423
44120.0000   -6.89534
44160.0000   -6.95274
44200.0000   -6.78173
44240.0000   -6.86305
44280.0000   -7.36347
44320.0000   -7.21080
44360.0000   -6.78674
44400.0000   -7.29174
44440.0000   -7.09724
44480.0000   -6.94298
44520.0000   -7.07745
44560.0000   -6.67240
44600.0000   -6.65408
44640.0000   -7.02477
44680.0000   -6.76804
44720.0000   -5.81776
44760.0000   -6.43084
44800.0000   -5.87708
44840.0000   -6.43592
44880.0000   -6.65348
44920.0000   -6.32816
44960.0000   -6.97446
45000.0000   -7.20839
45040.0000   -5.81808
45080.0000   -7.77702
45120.0000   -6.77978
45160.0000   -6.63720
45200.0000   -7.45615
45240.0000   -6.78380
45280.0000   -6.49533
45320.0000   -7.07870
45360.0000   -6.41377
45400.0000   -6.70419
45440.0000   -7.12772
45480.0000   -6.80576
45520.0000   -6.35695
45560.0000   -6.81157
45600.0000   -5.88134
45640.0000   -6.73868
45680.0000   -6.61001
45720.0000   -7.21801
45760.0000   -6.25350
45800.0000   -6.49688
45840.0000   -5.83672
45880.0000   -7.05900
45920.0000   -6.45216
45960.0000   -5.51779
46000.0000   -6.38630
46040.0000   -5.97212
46080.0000   -5.69578
46120.0000   -5.50132
46160.0000   -6.44845
46200.0000   -6.29993
46240.0000   -5.93937
46280.0000   -6.61882
46320.0000   -6.29808
46360.0000   -6.71674
46400.0000   -6.58583
46440.0000   -6.22766
46480.0000   -5.96967
46520.0000   -6.46486
46560.0000   -6.40454
46600.0000   -6.24989
46640.0000   -6.19761
46680.0000   -6.62582
46720.0000   -6.63852
46760.0000   -6.12270
46800.0000   -5.86109
46840.0000   -5.01922
46880.0000   -5.60728
46920.0000   -5.21119
46960.0000   -6.50915
47000.0000   -6.26708
47040.0000   -6.32110
47080.0000   -5.92180
47120.0000   -6.17346
47160.0000   -5.82193
47200.0000   -5.91230
47240.0000   -6.38160
47280.0000   -6.30267
47320.0000   -6.32437
47360.0000   -6.38034
47400.0000   -7.10283
47440.0000   -6.76326
47480.0000   -6.04251
47520.0000   -6.36276
47560.0000   -6.26498
47600.0000   -6.33347
47640.0000   -7.34868
47680.0000   -6.35642
47720.0000   -7.64783
47760.0000   -6.40421
47800.0000   -7.04506
47840.0000   -6.68482
47880.0000   -6.72797
47920.0000   -6.85084
47960.0000   -6.67567
48000.0000   -6.45642
48040.0000   -6.17689
48080.0000   -6.44550
48120.0000   -6.06433
48160.0000   -5.52040
48200.0000   -5.66947
48240.0000   -6.04964
48280.0000   -7.26397
48320.0000   -6.07859
48360.0000   -6.23056
48400.0000   -6.23236
48440.0000   -6.29026
48480.0000   -6.75857
48520.0000   -6.62801
48560.0000   -6.10272
48600.0000   -5.61607
48640.0000   -6.54349
48680.0000   -5.94139
48720.0000   -6.74322
48760.0000   -5.91671
48800.0000   -6.12089
48840.0000   -6.30916
48880.0000   -5.91009
48920.0000   -6.03438
48960.0000   -6.47452
49000.0000   -6.00706
49040.0000   -6.37542
49080.0000   -5.81283
49120.0000   -5.93941
49160.0000   -6.43256
49200.0000   -6.39474
49240.0000   -5.95464
49280.0000   -6.43422
49320.0000   -6.82136
49360.0000   -6.06467
49400.0000   -5.57185
49440.0000   -6.05603
49480.0000   -6.16378
49520.0000   -5.90764
49560.0000   -5.69016
49600.0000   -5.80330
49640.0000   -6.48699
49680.0000   -5.56712
49720.0000   -5.88729
49760.0000   -5.86485
49800.0000   -5.76251
49840.0000   -5.56448
49880.0000   -5.88539
49920.0000   -6.33017
49960.0000   -6.87978
50000.0000   -6.56010
50040.0000   -6.45506
50080.0000   -5.67674
50120.0000   -6.31303
50160.0000   -6.04081
50200.0000   -5.96102
50240.0000   -6.24952
50280.0000   -5.44528
50320.0000   -6.00165
50360.0000   -5.78073
50400.0000   -5.09157
50440.0000   -5.40214
50480.0000   -5.84175
50520.0000   -6.24307
50560.0000   -6.26246
50600.0000   -6.17339
50640.0000   -6.30859
50680.0000   -5.72811
50720.0000   -5.84396
50760.0000   -5.88506
50800.0000   -5.95544
50840.0000   -6.23437
50880.0000   -5.99615
50920.0000   -6.50425
50960.0000   -5.03995
51000.0000   -5.96888
51040.0000   -5.58252
51080.0000   -5.70234
51120.0000   -5.67610
51160.0000   -5.91674
51200.0000   -6.02596
51240.0000   -5.29056
51280.0000   -5.39671
51320.0000   -5.61599
51360.0000   -6.58519
51400.0000   -6.42893
51440.0000   -5.60248
51480.0000   -6.55516
51520.0000   -6.23753
51560.0000   -6.43678
51600.0000   -6.32899
51640.0000   -6.06524
51680.0000   -5.77793
51720.0000   -6.05801
51760.0000   -5.22019
51800.0000   -5.56709
51840.0000   -5.53217
51880.0000   -5.13672
51920.0000   -5.90769
51960.0000   -5.81683
52000.0000   -6.25216
52040.0000   -5.50835
52080.0000   -6.65148
52120.0000   -6.72501
52160.0000   -6.29955
52200.0000   -6.22110
52240.0000   -6.44007
52280.0000   -5.73478
52320.0000   -6.31636
52360.0000   -6.27558
52400.0000   -6.33432
52440.0000   -6.32979
52480.0000   -6.79555
52520.0000   -6.64275
52560.0000   -6.48982
52600.0000   -6.49005
52640.0000   -6.13623
52680.0000   -6.26080
52720.0000   -5.86478
52760.0000   -6.19394
52800.0000   -5.29770
52840.0000   -6.16216
52880.0000   -7.05071
52920.0000   -5.82026
52960.0000   -6.89282
53000.0000   -5.75139
53040.0000   -6.83890
53080.0000   -6.53341
53120.0000   -6.80651
53160.0000   -6.65585
53200.0000   -5.80637
53240.0000   -5.69088
53280.0000   -5.14115
53320.0000   -5.78400
53360.0000   -5.81954
53400.0000   -5.30769
53440.0000   -4.44557
53480.0000   -5.36467
53520.0000   -4.55165
53560.0000   -4.69958
53600.0000   -5.02734
53640.0000   -4.75243
53680.0000   -5.00784
53720.0000   -5.38309
53760.0000   -5.33692
53800.0000   -6.06431
53840.0000   -5.61117
53880.0000   -5.92218
53920.0000   -5.20589
53960.0000   -6.50072
54000.0000   -4.91874
54040.0000   -4.29504
54080.0000   -4.81698
54120.0000   -5.06022
54160.0000   -5.73834
54200.0000   -5.63060
54240.0000   -5.32872
54280.0000   -4.81625
54320.0000   -5.11425
54360.0000   -5.57382
54400.0000   -6.48975
54440.0000   -5.64522
54480.0000   -5.22965
54520.0000   -5.16713
54560.0000   -4.97100
54600.0000   -5.16574
54640.0000   -5.80692
54680.0000   -5.56145
54720.0000   -4.94706
54760.0000   -5.01184
54800.0000   -5.82334
54840.0000   -4.48972
54880.0000   -5.26263
54920.0000   -4.93623
54960.0000   -5.82523
55000.0000   -5.75433
55040.0000   -6.36242
55080.0000   -5.39051
55120.0000   -5.57310
55160.0000   -5.60637
55200.0000   -5.65468
55240.0000   -5.14447
55280.0000   -5.72969
55320.0000   -5.33663
55360.0000   -6.04620
55400.0000   -5.62010
55440.0000   -5.61111
55480.0000   -6.43393
55520.0000   -6.26796
55560.0000   -5.93624
55600.0000   -6.63621
55640.0000   -6.78171
55680.0000   -5.61505
55720.0000   -5.43816
55760.0000   -6.59904
55800.0000   -6.34063
55840.0000   -5.84523
55880.0000   -5.46103
55920.0000   -7.24459
55960.0000   -6.21812
56000.0000   -6.10657
56040.0000   -6.60789
56080.0000   -5.94112
56120.0000   -5.48362
56160.0000   -6.36132
56200.0000   -6.42644
56240.0000   -6.41693
56280.0000   -6.41590
56320.0000   -6.05416
56360.0000   -5.04247
56400.0000   -4.99897
56440.0000   -5.92323
56480.0000   -5.60190
56520.0000   -5.15529
56560.0000   -5.32098
56600.0000   -6.30565
56640.0000   -6.86560
56680.0000   -6.74340
56720.0000   -6.74178
56760.0000   -5.31385
56800.0000   -6.34921
56840.0000   -6.65586
56880.0000   -6.73305
56920.0000   -6.11870
56960.0000   -6.11111
57000.0000   -6.07890
57040.0000   -5.42067
57080.0000   -6.20962
57120.0000   -6.35468
57160.0000   -6.58625
57200.0000   -6.09019
57240.0000   -6.03684
57280.0000   -7.19042
57320.0000   -6.35342
57360.0000   -6.94610
57400.0000   -5.80248
57440.0000   -5.80548
57480.0000   -6.26214
57520.0000   -6.23961
57560.0000   -5.67606
57600.0000   -6.08135
57640.0000   -5.99215
57680.0000   -6.73308
57720.0000   -6.29720
57760.0000   -6.15559
57800.0000   -4.82505
57840.0000   -5.84189
57880.0000   -6.90825
57920.0000   -6.52909
57960.0000   -6.47025
58000.0000   -6.37346
58040.0000   -6.29115
58080.0000   -6.65858
58120.0000   -5.98214
58160.0000   -5.62054
58200.0000   -6.08814
58240.0000   -4.73097
58280.0000   -5.04195
58320.0000   -6.20838
58360.0000   -4.01228
58400.0000   -5.28184
58440.0000   -4.66621
58480.0000   -5.51074
58520.0000   -5.34986
58560.0000   -4.34522
58600.0000   -5.49839
58640.0000   -5.67953
58680.0000   -5.93153
58720.0000   -6.02317
58760.0000   -5.29306
58800.0000   -5.29628
58840.0000   -4.76589
58880.0000   -5.32944
58920.0000   -4.85269
58960.0000   -4.89749
59000.0000   -4.34377
59040.0000   -6.05630
59080.0000   -4.94913
59120.0000   -5.26656
59160.0000   -5.16723
59200.0000   -5.75521
59240.0000   -5.88858
59280.0000   -5.11491
59320.0000   -4.73527
59360.0000   -5.01274
59400.0000   -5.77719
59440.0000   -5.99485
59480.0000   -5.57859
59520.0000   -4.83309
59560.0000   -4.69265
59600.0000   -4.27965
59640.0000   -6.14944
59680.0000   -4.88154
59720.0000   -4.60415
59760.0000   -3.65647
59800.0000   -4.25430
59840.0000   -4.39302
59880.0000   -4.30225
59920.0000   -3.64487
59960.0000   -2.40767
60000.0000   -2.82776
60040.0000   -2.71432
60080.0000   -2.59525
60120.0000   -2.66472
60160.0000   -3.35851
60200.0000   -3.64063
60240.0000   -2.96538
60280.0000   -2.35641
60320.0000   -1.66564
60360.0000   -2.05726
60400.0000   -2.86117
60440.0000   -2.82426
60480.0000   -2.41745
60520.0000   -2.10393
60560.0000   -2.76288
60600.0000   -2.93203
60640.0000   -2.64350
60680.0000   -2.46095
60720.0000   -2.72818
60760.0000   -2.41787
60800.0000   -2.84960
60840.0000   -3.58114
60880.0000   -3.72292
60920.0000   -4.39337
60960.0000   -2.91798
61000.0000   -2.87880
61040.0000   -3.82902
61080.0000   -2.94332
61120.0000   -2.88502
61160.0000   -2.77191
61200.0000   -3.93583
61240.0000   -3.66118
61280.0000   -4.07913
61320.0000   -4.00749
61360.0000   -3.07703
61400.0000   -3.44913
61440.0000   -2.43922
61480.0000   -2.93990
61520.0000   -3.15399
61560.0000   -2.50941
61600.0000   -2.87217
61640.0000   -2.56550
61680.0000   -1.53486
61720.0000   -2.41018
61760.0000   -1.36415
61800.0000   -1.85637
61840.0000   -1.92534
61880.0000   -2.37901
61920.0000   -1.17527
61960.0000   -1.78458
62000.0000   -1.14503
62040.0000   -1.45057
62080.0000   -1.67682
62120.0000   -1.79103
62160.0000   -2.64409
62200.0000   -3.18073
62240.0000   -1.95013
62280.0000   -2.53318
62320.0000   -2.66839
62360.0000   -1.59502
62400.0000   -1.22222
62440.0000   -1.97857
62480.0000   -1.77843
62520.0000   -2.04681
62560.0000   -1.65828
62600.0000   -1.52978
62640.0000   -2.18310
62680.0000   -1.35471
62720.0000   -1.71332
62760.0000   -2.13321
62800.0000   -1.50351
62840.0000   -2.16400
62880.0000   -2.73771
62920.0000   -2.55981
62960.0000   -2.48849
63000.0000   -2.21614
63040.0000   -2.37753
63080.0000   -3.12659
63120.0000   -3.59490
63160.0000   -2.55674
63200.0000   -3.25956
63240.0000   -4.39798
63280.0000   -3.00373
63320.0000   -3.07252
63360.0000   -2.85488
63400.0000   -3.40606
63440.0000   -3.84402
63480.0000   -3.04807
63520.0000   -4.22609
63560.0000   -4.10164
63600.0000   -4.74097
63640.0000   -5.27976
63680.0000   -5.63972
63720.0000   -3.81571
63760.0000   -4.24183
63800.0000   -4.99986
63840.0000   -5.10350
63880.0000   -3.74226
63920.0000   -4.57787
63960.0000   -3.79282
64000.0000   -3.96674
64040.0000   -3.63697
64080.0000   -3.99772
64120.0000   -3.84627
64160.0000   -4.39875
64200.0000   -4.79465
64240.0000   -4.16293
64280.0000   -3.97427
64320.0000   -3.58927
64360.0000   -3.60521
64400.0000   -3.09175
64440.0000   -4.68267
64480.0000   -4.99209
64520.0000   -4.05594
64560.0000   -5.01421
64600.0000   -5.78445
64640.0000   -5.32555
64680.0000   -4.79369
64720.0000   -3.94786
64760.0000   -4.79316
64800.0000   -4.61617
64840.0000   -4.75996
64880.0000   -5.13906
64920.0000   -6.39667
64960.0000   -5.06799
65000.0000   -5.21525
65040.0000   -6.00836
65080.0000   -5.50681
65120.0000   -5.36719
65160.0000   -5.56745
65200.0000   -5.04509
65240.0000   -4.86364
65280.0000   -5.37190
65320.0000   -5.09755
65360.0000   -6.46983
65400.0000   -7.29437
65440.0000   -7.26719
65480.0000   -6.41483
65520.0000   -5.84198
65560.0000   -6.76841
65600.0000   -6.01787
65640.0000   -6.35994
65680.0000   -5.89862
65720.0000   -6.49484
65760.0000   -5.26038
65800.0000   -5.64543
65840.0000   -5.93037
65880.0000   -6.66118
65920.0000   -5.66161
65960.0000   -5.19374
66000.0000   -6.46350
66040.0000   -6.03082
66080.0000   -5.96934
66120.0000   -6.40766
66160.0000   -5.36561
66200.0000   -5.92295
66240.0000   -6.19160
66280.0000   -5.40663
66320.0000   -5.75133
66360.0000   -6.32993
66400.0000   -5.62710
66440.0000   -6.02743
66480.0000   -6.16449
66520.0000   -5.33397
66560.0000   -6.81393
66600.0000   -6.37107
66640.0000   -5.22852
66680.0000   -6.18872
66720.0000   -5.27970
66760.0000   -6.22543
66800.0000   -5.81011
66840.0000   -6.30321
66880.0000   -6.15077
66920.0000   -6.22185
66960.0000   -4.95956
67000.0000   -6.20085
67040.0000   -6.83043
67080.0000   -6.09141
67120.0000   -6.59390
67160.0000   -5.63894
67200.0000   -6.20267
67240.0000   -5.00977
67280.0000   -5.07225
67320.0000   -4.56111
67360.0000   -6.26969
67400.0000   -5.35880
67440.0000   -5.24262
67480.0000   -6.14229
67520.0000   -6.39103
67560.0000   -6.73670
67600.0000   -5.67267
67640.0000   -6.53517
67680.0000   -6.24772
67720.0000   -5.93696
67760.0000   -6.09660
67800.0000   -6.41886
67840.0000   -6.97920
67880.0000   -6.78763
67920.0000   -6.23081
67960.0000   -6.72584
68000.0000   -6.16449
68040.0000   -5.67194
68080.0000   -5.63421
68120.0000   -5.79092
68160.0000   -5.37864
68200.0000   -6.65196
68240.0000   -6.19147
68280.0000   -5.87118
68320.0000   -5.52850
68360.0000   -5.45473
68400.0000   -7.02667
68440.0000   -6.92096
68480.0000   -6.47865
68520.0000   -6.51589
68560.0000   -6.18092
68600.0000   -6.35067
68640.0000   -7.17122
68680.0000   -5.63350
68720.0000   -6.28793
68760.0000   -6.81657
68800.0000   -5.41014
68840.0000   -5.47730
68880.0000   -5.56789
68920.0000   -6.41458
68960.0000   -5.24644
69000.0000   -5.36120
69040.0000   -5.65974
69080.0000   -6.32805
69120.0000   -5.94763
69160.0000   -6.31558
69200.0000   -7.23194
69240.0000   -6.76604
69280.0000   -6.26645
69320.0000   -6.00450
69360.0000   -7.19456
69400.0000   -6.47957
69440.0000   -5.82400
69480.0000   -6.48873
69520.0000   -5.64469
69560.0000   -5.86390
69600.0000   -6.24325
69640.0000   -6.87973
69680.0000   -6.53375
69720.0000   -6.29975
69760.0000   -5.37842
69800.0000   -6.11055
69840.0000   -7.81389
69880.0000   -7.40680
69920.0000   -6.42654
69960.0000   -6.73008
70000.0000   -7.10321
70040.0000   -7.48509
70080.0000   -5.95022
70120.0000   -6.41588
70160.0000   -6.47564
70200.0000   -7.31434
70240.0000   -6.72118
70280.0000   -6.35826
70320.0000   -6.40344
70360.0000   -6.46831
70400.0000   -6.96024
70440.0000   -7.55898
70480.0000   -6.74423
70520.0000   -6.98423
70560.0000   -6.70621
70600.0000   -6.73302
70640.0000   -7.49117
70680.0000   -5.63552
70720.0000   -7.46570
70760.0000   -7.70225
70800.0000   -7.86160
70840.0000   -7.09622
70880.0000   -6.96346
70920.0000   -7.87522
70960.0000   -7.02370
71000.0000   -6.63498
71040.0000   -7.41170
71080.0000   -7.40199
71120.0000   -7.89269
71160.0000   -7.11926
71200.0000   -7.34713
71240.0000   -7.65995
71280.0000   -7.62613
71320.0000   -6.96026
71360.0000   -7.10131
71400.0000   -5.99248
71440.0000   -5.68613
71480.0000   -6.39662
71520.0000   -6.94181
71560.0000   -6.16322
71600.0000   -7.63714
71640.0000   -6.72879
71680.0000   -6.74055
71720.0000   -6.10171
71760.0000   -6.28125
71800.0000   -6.51428
71840.0000   -5.85198
71880.0000   -6.39271
71920.0000   -6.41183
71960.0000   -6.54922
72000.0000   -6.07301
72040.0000   -6.72446
72080.0000   -6.25094
72120.0000   -5.83932
72160.0000   -6.08148
72200.0000   -6.11365
72240.0000   -5.80591
72280.0000   -6.30327
72320.0000   -4.92744
72360.0000   -5.50631
72400.0000   -5.28800
72440.0000   -5.45675
72480.0000   -5.74377
72520.0000   -6.20896
72560.0000   -5.33837
72600.0000   -5.73378
72640.0000   -5.77267
72680.0000   -5.53079
72720.0000   -5.88968
72760.0000   -6.03204
72800.0000   -5.85176
72840.0000   -5.84687
72880.0000   -4.71302
72920.0000   -4.78494
72960.0000   -6.05112
73000.0000   -5.15370
73040.0000   -5.62255
73080.0000   -6.01660
73120.0000   -5.89078
73160.0000   -6.04434
73200.0000   -6.34719
73240.0000   -6.35507
73280.0000   -6.69331
73320.0000   -5.18551
73360.0000   -5.42912
73400.0000   -6.28078
73440.0000   -6.35710
73480.0000   -6.09877
73520.0000   -6.42143
73560.0000   -5.79724
73600.0000   -5.64328
73640.0000   -6.99887
73680.0000   -8.32336
73720.0000   -7.18970
73760.0000   -6.33075
73800.0000   -5.18892
73840.0000   -5.53021
73880.0000   -5.41101
73920.0000   -6.23362
73960.0000   -6.21034
74000.0000   -5.93585
74040.0000   -5.62633
74080.0000   -6.10553
74120.0000   -6.62969
74160.0000   -6.00070
74200.0000   -7.06342
74240.0000   -6.33045
74280.0000   -5.47779
74320.0000   -5.75733
74360.0000   -6.22071
74400.0000   -5.64535
74440.0000   -6.21349
74480.0000   -5.85328
74520.0000   -6.06253
74560.0000   -6.98239
74600.0000   -6.69458
74640.0000   -6.85153
74680.0000   -6.26869
74720.0000   -5.78648
74760.0000   -6.59868
74800.0000   -6.14129
74840.0000   -7.15112
74880.0000   -7.75251
74920.0000   -6.84620
74960.0000   -6.90506
75000.0000   -6.59627
75040.0000   -6.40659
75080.0000   -6.50930
75120.0000   -6.41597
75160.0000   -5.90487
75200.0000   -6.30671
75240.0000   -6.25261
75280.0000   -6.34353
75320.0000   -6.49111
75360.0000   -6.21507
75400.0000   -5.82995
75440.0000   -5.52653
75480.0000   -5.71028
75520.0000   -5.48868
75560.0000   -6.19591
75600.0000   -5.74831
75640.0000   -5.77468
75680.0000   -6.14512
75720.0000   -5.03628
75760.0000   -4.98956
75800.0000   -5.31856
75840.0000   -5.72581
75880.0000   -5.90405
75920.0000   -5.55326
75960.0000   -5.38217
76000.0000   -5.48768
76040.0000   -5.27663
76080.0000   -5.20699
76120.0000   -5.27907
76160.0000   -5.42377
76200.0000   -5.44218
76240.0000   -5.14491
76280.0000   -5.04955
76320.0000   -5.00641
76360.0000   -5.74420
76400.0000   -5.07914
76440.0000   -5.77556
76480.0000   -5.02103
76520.0000   -5.51744
76560.0000   -5.99637
76600.0000   -4.34965
76640.0000   -4.96660
76680.0000   -5.87898
76720.0000   -6.56724
76760.0000   -5.24262
76800.0000   -6.04688
76840.0000   -6.07943
76880.0000   -6.94754
76920.0000   -6.38157
76960.0000   -6.18706
77000.0000   -6.68894
77040.0000   -6.38148
77080.0000   -5.73450
77120.0000   -5.80935
77160.0000   -5.55365
77200.0000   -5.80851
77240.0000   -5.59422
77280.0000   -6.32729
77320.0000   -5.52362
77360.0000   -6.03516
77400.0000   -5.69457
77440.0000   -5.87122
77480.0000   -5.27032
77520.0000   -5.75008
77560.0000   -5.26032
77600.0000   -5.70201
77640.0000   -5.94856
77680.0000   -4.96409
77720.0000   -4.86898
77760.0000   -6.36786
77800.0000   -5.93664
77840.0000   -5.83310
77880.0000   -6.05662
77920.0000   -5.23725
77960.0000   -5.97515
78000.0000   -5.97554
78040.0000   -6.42587
78080.0000   -5.84257
78120.0000   -5.65958
78160.0000   -5.50517
78200.0000   -5.94119
78240.0000   -5.32451
78280.0000   -5.80877
78320.0000   -5.22234
78360.0000   -6.06943
78400.0000   -6.19370
78440.0000   -5.50042
78480.0000   -5.81364
78520.0000   -5.98471
78560.0000   -6.30772
78600.0000   -6.02704
78640.0000   -5.95726
78680.0000   -5.48288
78720.0000   -4.26648
78760.0000   -4.61454
78800.0000   -5.00941
78840.0000   -4.05728
78880.0000   -5.10274
78920.0000   -5.47517
78960.0000   -5.80156
79000.0000   -6.16358
79040.0000   -5.27283
79080.0000   -6.01340
79120.0000   -6.06388
79160.0000   -7.02207
79200.0000   -6.65213
79240.0000   -5.97067
79280.0000   -6.95107
79320.0000   -6.80597
79360.0000   -6.29102
79400.0000   -7.41880
79440.0000   -6.90056
79480.0000   -6.36040
79520.0000   -5.52634
79560.0000   -7.40871
79600.0000   -7.47888
79640.0000   -6.82326
79680.0000   -6.32471
79720.0000   -6.32221
79760.0000   -5.79599
79800.0000   -6.64209
79840.0000   -6.47752
79880.0000   -5.77028
79920.0000   -5.52376
79960.0000   -5.54494
80000.0000   -5.15104
80040.0000   -5.75976
80080.0000   -5.66366
80120.0000   -6.42263
80160.0000   -7.33026
80200.0000   -7.09211
80240.0000   -6.93355
80280.0000   -6.17296
80320.0000   -6.61417
80360.0000   -6.85726
80400.0000   -6.84275
80440.0000   -7.28513
80480.0000   -5.28640
80520.0000   -6.44243
80560.0000   -5.81482
80600.0000   -6.19882
80640.0000   -6.76378
80680.0000   -6.57205
80720.0000   -6.67872
80760.0000   -6.14483
80800.0000   -7.07204
80840.0000   -6.76989
80880.0000   -7.85336
80920.0000   -6.72512
80960.0000   -5.49433
81000.0000   -6.41831
81040.0000   -6.07534
81080.0000   -6.54148
81120.0000   -7.75985
81160.0000   -6.51660
81200.0000   -6.53132
81240.0000   -6.55519
81280.0000   -5.85036
81320.0000   -6.29746
81360.0000   -5.77828
81400.0000   -5.87744
81440.0000   -5.65164
81480.0000   -5.65339
81520.0000   -4.93564
81560.0000   -6.38656
81600.0000   -5.74615
81640.0000   -5.05798
81680.0000   -4.79190
81720.0000   -5.41636
81760.0000   -5.78798
81800.0000   -5.11888
81840.0000   -6.76082
81880.0000   -5.71729
81920.0000   -5.61146
81960.0000   -5.65006
82000.0000   -5.19189
82040.0000   -5.17932
82080.0000   -6.02323
82120.0000   -5.23191
82160.0000   -5.91558
82200.0000   -5.76510
82240.0000   -6.05638
82280.0000   -6.01865
82320.0000   -6.13362
82360.0000   -5.25351
82400.0000   -5.27640
82440.0000   -5.96120
82480.0000   -5.59639
82520.0000   -6.08251
82560.0000   -6.46285
82600.0000   -6.28993
82640.0000   -5.78842
82680.0000   -5.80315
82720.0000   -5.26565
82760.0000   -5.69294
82800.0000   -5.39888
82840.0000   -5.95193
82880.0000   -5.97893
82920.0000   -6.19147
82960.0000   -5.84813
83000.0000   -5.92463
83040.0000   -5.78171
83080.0000   -5.37105
83120.0000   -5.54520
83160.0000   -5.65883
83200.0000   -6.41793
83240.0000   -6.61174
83280.0000   -7.25308
83320.0000   -6.58402
83360.0000   -6.89581
83400.0000   -7.01862
83440.0000   -7.44307
83480.0000   -5.78478
83520.0000   -6.49474
83560.0000   -5.68693
83600.0000   -6.09014
83640.0000   -6.09148
83680.0000   -4.98205
83720.0000   -5.69113
83760.0000   -6.97852
83800.0000   -6.31523
83840.0000   -7.46265
83880.0000   -6.37553
83920.0000   -6.96149
83960.0000   -5.98131
84000.0000   -5.97335
84040.0000   -6.81783
84080.0000   -5.86693
84120.0000   -5.77453
84160.0000   -5.87081
84200.0000   -6.82346
84240.0000   -5.76984
84280.0000   -5.35213
84320.0000   -5.61737
84360.0000   -6.29432
84400.0000   -5.64876
84440.0000   -5.32216
84480.0000   -4.80960
84520.0000   -6.37185
84560.0000   -5.66789
84600.0000   -4.63837
84640.0000   -4.33857
84680.0000   -4.64802
84720.0000   -5.82214
84760.0000   -5.41434
84800.0000   -4.82416
84840.0000   -5.74681
84880.0000   -5.96401
84920.0000   -5.85381
84960.0000   -5.80257
85000.0000   -5.68913
85040.0000   -6.02041
85080.0000   -6.15056
85120.0000   -5.95656
85160.0000   -5.73355
85200.0000   -5.64752
85240.0000   -5.15117
85280.0000   -4.91262
85320.0000   -5.47619
85360.0000   -5.14491
85400.0000   -6.26882
85440.0000   -5.91828
85480.0000   -5.04188
85520.0000   -5.77204
85560.0000   -5.82710
85600.0000   -6.54563
85640.0000   -6.49189
85680.0000   -6.12192
85720.0000   -5.65370
85760.0000   -4.93383
85800.0000   -5.27662
85840.0000   -4.94789
85880.0000   -5.36083
85920.0000   -6.27181
85960.0000   -5.39189
86000.0000   -5.27409
86040.0000   -5.43112
86080.0000   -6.07142
86120.0000   -4.68988
86160.0000   -5.45741
86200.0000   -5.21610
86240.0000   -6.42060
86280.0000   -4.99362
86320.0000   -4.34408
86360.0000   -5.02572
86400.0000   -5.10507
86440.0000   -4.94696
86480.0000   -5.37996
86520.0000   -5.25975
86560.0000   -5.08753
86600.0000   -5.70817
86640.0000   -5.85450
86680.0000   -5.57693
86720.0000   -5.45903
86760.0000   -4.94038
86800.0000   -4.93112
86840.0000   -4.87848
86880.0000   -5.67712
86920.0000   -6.53378
86960.0000   -6.49334
87000.0000   -5.97571
87040.0000   -5.68878
87080.0000   -5.69947
87120.0000   -5.69769
87160.0000   -5.41771
87200.0000   -4.59255
87240.0000   -5.79019
87280.0000   -5.77498
87320.0000   -5.92025
87360.0000   -6.46108
87400.0000   -5.67199
87440.0000   -6.64214
87480.0000   -6.44764
87520.0000   -5.62712
87560.0000   -5.26946
87600.0000   -5.42798
87640.0000   -5.47421
87680.0000   -5.70308
87720.0000   -5.71495
87760.0000   -5.31619
87800.0000   -6.14239
87840.0000   -5.75222
87880.0000   -5.51707
87920.0000   -5.87514
87960.0000   -5.66238
88000.0000   -5.66303
88040.0000   -5.07413
88080.0000   -5.38060
88120.0000   -4.02992
88160.0000   -5.47933
88200.0000   -5.35962
88240.0000   -5.84252
88280.0000   -5.51354
88320.0000   -6.29794
88360.0000   -6.89290
88400.0000   -7.74919
88440.0000   -7.58658
88480.0000   -6.63159
88520.0000   -7.38168
88560.0000   -6.80115
88600.0000   -7.19119
88640.0000   -7.08159
88680.0000   -7.25762
88720.0000   -5.65962
88760.0000   -5.92287
88800.0000   -6.09435
88840.0000   -6.40384
88880.0000   -6.32048
88920.0000   -6.43100
88960.0000   -6.16398
89000.0000   -6.77752
89040.0000   -5.91778
89080.0000   -6.34563
89120.0000   -7.18116
89160.0000   -6.65936
89200.0000   -6.51568
89240.0000   -7.46211
89280.0000   -6.68046
89320.0000   -7.37756
89360.0000   -6.70778
89400.0000   -7.20846
89440.0000   -6.70480
89480.0000   -5.92301
89520.0000   -6.92580
89560.0000   -5.67837
89600.0000   -6.07758
89640.0000   -6.36917
89680.0000   -6.96324
89720.0000   -6.85271
89760.0000   -6.64875
89800.0000   -7.08008
89840.0000   -6.97720
89880.0000   -5.95447
89920.0000   -6.52312
89960.0000   -7.31699
90000.0000   -7.41759
90040.0000   -5.93319
90080.0000   -5.73771
90120.0000   -7.13302
90160.0000   -6.91044
90200.0000   -6.54264
90240.0000   -6.90600
90280.0000   -7.76874
90320.0000   -6.33385
90360.0000   -6.05253
90400.0000   -6.82310
90440.0000   -6.78716
90480.0000   -7.43609
90520.0000   -7.64107
90560.0000   -6.18939
90600.0000   -6.34066
90640.0000   -6.21202
90680.0000   -6.11836
90720.0000   -5.94976
90760.0000   -5.71062
90800.0000   -5.44978
90840.0000   -5.60381
90880.0000   -5.87667
90920.0000   -6.60597
90960.0000   -5.93236
91000.0000   -6.66591
91040.0000   -5.43815
91080.0000   -5.12502
91120.0000   -6.11356
91160.0000   -6.14860
91200.0000   -5.65137
91240.0000   -5.64938
91280.0000   -5.19408
91320.0000   -4.79601
91360.0000   -4.25038
91400.0000   -6.01104
91440.0000   -5.49836
91480.0000   -7.03371
91520.0000   -6.29970
91560.0000   -5.14134
91600.0000   -5.34388
91640.0000   -5.58072
91680.0000   -4.95413
91720.0000   -4.74330
91760.0000   -5.08901
91800.0000   -4.58574
91840.0000   -4.80571
91880.0000   -5.02990
91920.0000   -5.96157
91960.0000   -5.67204
92000.0000   -5.14568
92040.0000   -4.90194
92080.0000   -5.08652
92120.0000   -4.90691
92160.0000   -5.08104
92200.0000   -4.83619
92240.0000   -5.46363
92280.0000   -5.57813
92320.0000   -5.47276
92360.0000   -5.56156
92400.0000   -4.84471
92440.0000   -4.37794
92480.0000   -5.61173
92520.0000   -5.28346
92560.0000   -7.08425
92600.0000   -6.46981
92640.0000   -6.25955
92680.0000   -5.22767
92720.0000   -5.77424
92760.0000   -5.26044
92800.0000   -5.57215
92840.0000   -5.72874
92880.0000   -4.42919
92920.0000   -4.27389
92960.0000   -4.87009
93000.0000   -4.78697
93040.0000   -4.68213
93080.0000   -5.41193
93120.0000   -5.25388
93160.0000   -5.61214
93200.0000   -5.15895
93240.0000   -6.14135
93280.0000   -6.01166
93320.0000   -5.47032
93360.0000   -6.02478
93400.0000   -5.39236
93440.0000   -5.96040
93480.0000   -6.79347
93520.0000   -7.24317
93560.0000   -6.68076
93600.0000   -5.95299
93640.0000   -5.62988
93680.0000   -6.03683
93720.0000   -5.52679
93760.0000   -6.29097
93800.0000   -6.45765
93840.0000   -5.31011
93880.0000   -5.53722
93920.0000   -5.64996
93960.0000   -5.61295
94000.0000   -5.22077
94040.0000   -5.76602
94080.0000   -4.48221
94120.0000   -4.76912
94160.0000   -5.76494
94200.0000   -5.31983
94240.0000   -5.01182
94280.0000   -4.76117
94320.0000   -4.87414
94360.0000   -4.74840
94400.0000   -5.35175
94440.0000   -6.15764
94480.0000   -5.78970
94520.0000   -5.99563
94560.0000   -6.29669
94600.0000   -6.48014
94640.0000   -5.06001
94680.0000   -5.45163
94720.0000   -5.82097
94760.0000   -6.60266
94800.0000   -5.47218
94840.0000   -6.16927
94880.0000   -6.71624
94920.0000   -5.56153
94960.0000   -6.14492
95000.0000   -5.49507
95040.0000   -5.83849
95080.0000   -5.77671
95120.0000   -5.68680
95160.0000   -5.73166
95200.0000   -5.56973
95240.0000   -5.95262
95280.0000   -6.53148
95320.0000   -6.20362
95360.0000   -5.09712
95400.0000   -4.97513
95440.0000   -4.11758
95480.0000   -4.00728
95520.0000   -5.17631
95560.0000   -4.80728
95600.0000   -5.69904
95640.0000   -5.24618
95680.0000   -5.70591
95720.0000   -5.08658
95760.0000   -4.83766
95800.0000   -4.53545
95840.0000   -4.58129
95880.0000   -5.81559
95920.0000   -5.91047
95960.0000   -5.84902
96000.0000   -5.91413
96040.0000   -6.34774
96080.0000   -6.29778
96120.0000   -6.68412
96160.0000   -5.75708
96200.0000   -5.09323
96240.0000   -6.37437
96280.0000   -5.27665
96320.0000   -5.53324
96360.0000   -5.66241
96400.0000   -5.68805
96440.0000   -5.54436
96480.0000   -6.00843
96520.0000   -5.06435
96560.0000   -5.82118
96600.0000   -5.35399
96640.0000   -5.92103
96680.0000   -5.59412
96720.0000   -4.67601
96760.0000   -4.56422
96800.0000   -5.03524
96840.0000   -4.86538
96880.0000   -5.24543
96920.0000   -4.57957
96960.0000   -5.53140
97000.0000   -5.57982
97040.0000   -4.38515
97080.0000   -4.86798
97120.0000   -5.44553
97160.0000   -6.17647
97200.0000   -5.18410
97240.0000   -6.07121
97280.0000   -5.24467
97320.0000   -6.20795
97360.0000   -5.17579
97400.0000   -4.40310
97440.0000   -5.96366
97480.0000   -5.29940
97520.0000   -5.75922
97560.0000   -5.63994
97600.0000   -5.22220
97640.0000   -5.58830
97680.0000   -5.58118
97720.0000   -6.14064
97760.0000   -5.81051
97800.0000   -6.13179
97840.0000   -5.89928
97880.0000   -6.03349
97920.0000   -5.90965
97960.0000   -6.30576
98000.0000   -5.63921
98040.0000   -5.60331
98080.0000   -5.69078
98120.0000   -5.22283
98160.0000   -4.71495
98200.0000   -4.59645
98240.0000   -4.81948
98280.0000   -5.39231
98320.0000   -6.12715
98360.0000   -5.15022
98400.0000   -5.69102
98440.0000   -5.07204
98480.0000   -4.77244
98520.0000   -5.28885
98560.0000   -5.70053
98600.0000   -6.40555
98640.0000   -6.59040
98680.0000   -5.88880
98720.0000   -6.05019
98760.0000   -5.65024
98800.0000   -6.03281
98840.0000   -5.53699
98880.0000   -4.97580
98920.0000   -5.96276
98960.0000   -5.19304
99000.0000   -5.51877
99040.0000   -5.76654
99080.0000   -5.73608
99120.0000   -6.26543
99160.0000   -6.58995
99200.0000   -6.27033
99240.0000   -6.42816
99280.0000   -5.40384
99320.0000   -6.20019
99360.0000   -6.14676
99400.0000   -6.07131
99440.0000   -6.66524
99480.0000   -7.03003
99520.0000   -5.95136
99560.0000   -7.57499
99600.0000   -6.98019
99640.0000   -6.96557
99680.0000   -6.84173
99720.0000   -5.92688
99760.0000   -5.95789
99800.0000   -5.01770
99840.0000   -5.97048
99880.0000   -5.90286
99920.0000   -5.88986
99960.0000   -7.09406
100000.0000   -4.69380
100040.0000   -5.34040
100080.0000   -6.50194
100120.0000   -6.19592
100160.0000   -6.20953
100200.0000   -6.37858
100240.0000   -5.35019
100280.0000   -5.94137
100320.0000   -6.37985
100360.0000   -5.38180
100400.0000   -6.80038
100440.0000   -6.27754
100480.0000   -5.92075
100520.0000   -5.66043
100560.0000   -4.99362
100600.0000   -5.76350
100640.0000   -5.96865
100680.0000   -6.58501
100720.0000   -7.02914
100760.0000   -6.78021
100800.0000   -6.96601
100840.0000   -6.57473
100880.0000   -6.84211
100920.0000   -6.76661
100960.0000   -6.59276
101000.0000   -6.07294
101040.0000   -6.09592
101080.0000   -6.43706
101120.0000   -6.89371
101160.0000   -6.27798
101200.0000   -5.61715
101240.0000   -5.52226
101280.0000   -5.33215
101320.0000   -5.53679
101360.0000   -5.37758
101400.0000   -5.49033
101440.0000   -5.06294
101480.0000   -6.10222
101520.0000   -5.44419
101560.0000   -6.69157
101600.0000   -5.01733
101640.0000   -5.00409
101680.0000   -5.19995
101720.0000   -5.51339
101760.0000   -6.05419
101800.0000   -5.66922
101840.0000   -5.70784
101880.0000   -6.98396
101920.0000   -4.91335
101960.0000   -6.85518
102000.0000   -6.08221
102040.0000   -5.47436
102080.0000   -6.85770
102120.0000   -6.47315
102160.0000   -5.87871
102200.0000   -5.19574
102240.0000   -5.58869
102280.0000   -6.23341
102320.0000   -5.29731
102360.0000   -6.29590
102400.0000   -5.56810
102440.0000   -6.19923
102480.0000   -5.72912
102520.0000   -6.55789
102560.0000   -5.93293
102600.0000   -6.47878
102640.0000   -5.22793
102680.0000   -5.88645
102720.0000   -6.27802
102760.0000   -5.89457
102800.0000   -6.06444
102840.0000   -6.33179
102880.0000   -6.31874
102920.0000   -6.02913
102960.0000   -6.46521
103000.0000   -6.14631
103040.0000   -5.83794
103080.0000   -5.10810
103120.0000   -5.96957
103160.0000   -5.75965
103200.0000   -5.20052
103240.0000   -5.26068
103280.0000   -5.44764
103320.0000   -5.63339
103360.0000   -6.89371
103400.0000   -6.23133
103440.0000   -6.02681
103480.0000   -5.82082
103520.0000   -6.00434
103560.0000   -5.43012
103600.0000   -5.24122
103640.0000   -5.58825
103680.0000   -6.19543
103720.0000   -5.32153
103760.0000   -5.93857
103800.0000   -6.12382
103840.0000   -7.29267
103880.0000   -6.48589
103920.0000   -5.83819
103960.0000   -6.09056
104000.0000   -6.51538
104040.0000   -6.65159
104080.0000   -6.42377
104120.0000   -6.82773
104160.0000   -6.30866
104200.0000   -6.90061
104240.0000   -6.85491
104280.0000   -5.57115
104320.0000   -5.78965
104360.0000   -5.59967
104400.0000   -5.58830
104440.0000   -5.19385
104480.0000   -5.40510
104520.0000   -6.46419
104560.0000   -5.98688
104600.0000   -6.00306
104640.0000   -4.93841
104680.0000   -6.37875
104720.0000   -6.30004
104760.0000   -5.77208
104800.0000   -4.65297
104840.0000   -5.31317
104880.0000   -6.01823
104920.0000   -6.87834
104960.0000   -5.96683
105000.0000   -6.28261
105040.0000   -5.96822
105080.0000   -5.36201
105120.0000   -5.19175
105160.0000   -6.27625
105200.0000   -5.98124
105240.0000   -5.78986
105280.0000   -5.28659
105320.0000   -5.42905
105360.0000   -5.51002
105400.0000   -5.91502
105440.0000   -5.45233
105480.0000   -6.18877
105520.0000   -6.21887
105560.0000   -6.02365
105600.0000   -5.61921
105640.0000   -5.24749
105680.0000   -4.91643
105720.0000   -5.76954
105760.0000   -5.57674
105800.0000   -4.09308
105840.0000   -5.08939
105880.0000   -4.80900
105920.0000   -5.64704
105960.0000   -5.98853
106000.0000   -4.95167
106040.0000   -5.49850
106080.0000   -6.29622
106120.0000   -6.81737
106160.0000   -5.93829
106200.0000   -5.65400
106240.0000   -6.22479
106280.0000   -6.77351
106320.0000   -5.54235
106360.0000   -6.41161
106400.0000   -6.14135
106440.0000   -6.45745
106480.0000   -6.11021
106520.0000   -6.07077
106560.0000   -5.84213
106600.0000   -6.39152
106640.0000   -7.35804
106680.0000   -5.90119
106720.0000   -6.08863
106760.0000   -5.96804
106800.0000   -4.84841
106840.0000   -5.44433
106880.0000   -5.47810
106920.0000   -4.90582
106960.0000   -5.61659
107000.0000   -7.00900
107040.0000   -6.69555
107080.0000   -6.03346
107120.0000   -5.58944
107160.0000   -5.88853
107200.0000   -6.09401
107240.0000   -5.55740
107280.0000   -5.85769
107320.0000   -5.99421
107360.0000   -5.04409
107400.0000   -5.68818
107440.0000   -4.87457
107480.0000   -5.46709
107520.0000   -5.84360
107560.0000   -5.65129
107600.0000   -5.64052
107640.0000   -5.58610
107680.0000   -5.51579
107720.0000   -5.56930
107760.0000   -5.76369
107800.0000   -5.64550
107840.0000   -5.70229
107880.0000   -5.22799
107920.0000   -5.46968
107960.0000   -5.94356
108000.0000   -5.90803
108040.0000   -6.21032
108080.0000   -5.30960
108120.0000   -6.07210
108160.0000   -6.26229
108200.0000   -5.71857
108240.0000   -6.02434
108280.0000   -5.62449
108320.0000   -5.58402
108360.0000   -5.07093
108400.0000   -4.84051
108440.0000   -4.70300
108480.0000   -4.82038
108520.0000   -4.50478
108560.0000   -4.80836
108600.0000   -3.84542
108640.0000   -4.13651
108680.0000   -4.33548
108720.0000   -3.84971
108760.0000   -4.97665
108800.0000   -4.07465
108840.0000   -3.97824
108880.0000   -4.18315
108920.0000   -4.44676
108960.0000   -4.46005
109000.0000   -4.96018
109040.0000   -4.11174
109080.0000   -3.72654
109120.0000   -3.62391
109160.0000   -4.23781
109200.0000   -4.64257
109240.0000   -4.83760
109280.0000   -5.03570
109320.0000   -4.87626
109360.0000   -4.20774
109400.0000   -4.99119
109440.0000   -5.01409
109480.0000   -4.53973
109520.0000   -4.96397
109560.0000   -5.37783
109600.0000   -5.07964
109640.0000   -3.91497
109680.0000   -4.38685
109720.0000   -3.79786
109760.0000   -4.70751
109800.0000   -4.89661
109840.0000   -5.03009
109880.0000   -4.36374
109920.0000   -4.80529
109960.0000   -5.14158
110000.0000   -5.46914
110040.0000   -5.54630
110080.0000   -6.14824
110120.0000   -5.90684
110160.0000   -5.20667
110200.0000   -4.59391
110240.0000   -4.97255
110280.0000   -4.98356
110320.0000   -4.61009
110360.0000   -5.00419
110400.0000   -4.63018
110440.0000   -4.79466
110480.0000   -4.66137
110520.0000   -3.61796
110560.0000   -4.63432
110600.0000   -4.65292
110640.0000   -4.09495
110680.0000   -5.72053
110720.0000   -5.16378
110760.0000   -4.71187
110800.0000   -4.74130
110840.0000   -4.93066
110880.0000   -5.04208
110920.0000   -4.81201
110960.0000   -5.83142
111000.0000   -6.38574
111040.0000   -5.95812
111080.0000   -5.19555
111120.0000   -5.17229
111160.0000   -4.96826
111200.0000   -4.28403
111240.0000   -4.74199
111280.0000   -4.52575
111320.0000   -4.63300
111360.0000   -5.55528
111400.0000   -5.90006
111440.0000   -4.81264
111480.0000   -5.83414
111520.0000   -5.93427
111560.0000   -4.81837
111600.0000   -4.63638
111640.0000   -4.68608
111680.0000   -5.90427
111720.0000   -5.04462
111760.0000   -4.92189
111800.0000   -4.92472
111840.0000   -4.96995
111880.0000   -6.08822
111920.0000   -5.36146
111960.0000   -4.82923
112000.0000   -4.84007
112040.0000   -5.00192
112080.0000   -4.70793
112120.0000   -5.05258
112160.0000   -5.38975
112200.0000   -4.82802
112240.0000   -4.98864
112280.0000   -5.79959
112320.0000   -5.39773
112360.0000   -4.70982
112400.0000   -5.32566
112440.0000   -5.54782
112480.0000   -5.74224
112520.0000   -6.03202
112560.0000   -6.28378
112600.0000   -5.17583
112640.0000   -6.10361
112680.0000   -6.28083
112720.0000   -6.23194
112760.0000   -5.38727
112800.0000   -6.99472
112840.0000   -6.86029
112880.0000   -6.81748
112920.0000   -6.35576
112960.0000   -6.31380
113000.0000   -5.79674
113040.0000   -6.77479
113080.0000   -6.82701
113120.0000   -6.09790
113160.0000   -6.64654
113200.0000   -7.00241
113240.0000   -6.52783
113280.0000   -6.04401
113320.0000   -5.99627
113360.0000   -6.59760
113400.0000   -6.67936
113440.0000   -6.15753
113480.0000   -7.18515
113520.0000   -6.26043
113560.0000   -5.53035
113600.0000   -5.79736
113640.0000   -6.49265
113680.0000   -7.64951
113720.0000   -5.82004
113760.0000   -5.91517
113800.0000   -4.75811
113840.0000   -5.06668
113880.0000   -6.11097
113920.0000   -5.52795
113960.0000   -5.50850
114000.0000   -5.80378
114040.0000   -5.45971
114080.0000   -6.60309
114120.0000   -5.19551
114160.0000   -4.65042
114200.0000   -5.20848
114240.0000   -5.04048
114280.0000   -5.03109
114320.0000   -5.23630
114360.0000   -4.78040
114400.0000   -5.30694
114440.0000   -4.33457
114480.0000   -4.85669
114520.0000   -5.10518
114560.0000   -4.62458
114600.0000   -4.54931
114640.0000   -4.07237
114680.0000   -3.55158
114720.0000   -4.64926
114760.0000   -3.92081
114800.0000   -4.16776
114840.0000   -3.94225
114880.0000   -5.65797
114920.0000   -5.73876
114960.0000   -5.49606
115000.0000   -4.30321
115040.0000   -4.06916
115080.0000   -4.80734
115120.0000   -5.09550
115160.0000   -4.94984
115200.0000   -5.77307
115240.0000   -4.28444
115280.0000   -5.73906
115320.0000   -5.28581
115360.0000   -5.84711
115400.0000   -5.53450
115440.0000   -5.18415
115480.0000   -4.93079
115520.0000   -5.31798
115560.0000   -5.17022
115600.0000   -4.88841
115640.0000   -5.02077
115680.0000   -5.03891
115720.0000   -4.31438
115760.0000   -4.93058
115800.0000   -4.13259
115840.0000   -4.59843
115880.0000   -4.04210
115920.0000   -4.55581
115960.0000   -4.43273
116000.0000   -4.09793
116040.0000   -4.55570
116080.0000   -4.80627
116120.0000   -4.83889
116160.0000   -5.63254
116200.0000   -4.96387
116240.0000   -5.03194
116280.0000   -4.30241
116320.0000   -4.15279
116360.0000   -3.91402
116400.0000   -4.34361
116440.0000   -4.61564
116480.0000   -4.79990
116520.0000   -5.08845
116560.0000   -5.55045
116600.0000   -5.34596
116640.0000   -5.23013
116680.0000   -5.19703
116720.0000   -5.71257
116760.0000   -5.00778
116800.0000   -3.69809
116840.0000   -5.35606
116880.0000   -6.18256
116920.0000   -5.28162
116960.0000   -6.40149
117000.0000   -5.29291
117040.0000   -5.84112
117080.0000   -6.18733
117120.0000   -5.62680
117160.0000   -5.69169
117200.0000   -6.54154
117240.0000   -5.68744
117280.0000   -5.94574
117320.0000   -5.63694
117360.0000   -5.13820
117400.0000   -5.88109
117440.0000   -5.05242
117480.0000   -5.21359
117520.0000   -5.32479
117560.0000   -5.50643
117600.0000   -5.90143
117640.0000   -6.06909
117680.0000   -6.03101
117720.0000   -5.63584
117760.0000   -5.35870
117800.0000   -5.18382
117840.0000   -5.11221
117880.0000   -5.70944
117920.0000   -5.43152
117960.0000   -4.59194
118000.0000   -5.32828
118040.0000   -5.36139
118080.0000   -5.21843
118120.0000   -5.83317
118160.0000   -5.04436
118200.0000   -5.39949
118240.0000   -5.55460
118280.0000   -4.71453
118320.0000   -4.94483
118360.0000   -4.86178
118400.0000   -5.63615
118440.0000   -6.24181
118480.0000   -5.54166
118520.0000   -5.76964
118560.0000   -6.00589
118600.0000   -5.75166
118640.0000   -5.22094
118680.0000   -5.46062
118720.0000   -5.17497
118760.0000   -4.57112
118800.0000   -5.65123
118840.0000   -5.08536
118880.0000   -5.30576
118920.0000   -5.39409
118960.0000   -4.59450
119000.0000   -4.84294
119040.0000   -5.08864
119080.0000   -5.71197
119120.0000   -6.12479
119160.0000   -5.60094
119200.0000   -4.99650
119240.0000   -4.96955
119280.0000   -5.81393
119320.0000   -5.62964
119360.0000   -6.92022
119400.0000   -6.64363
119440.0000   -5.59841
119480.0000   -5.65776
119520.0000   -4.57649
119560.0000   -5.88982
119600.0000   -5.55818
119640.0000   -5.56846
119680.0000   -5.72090
119720.0000   -5.09161
119760.0000   -5.34586
119800.0000   -5.15383
119840.0000   -4.66889
119880.0000   -5.16441
119920.0000   -4.52029
119960.0000   -5.10710
120000.0000   -5.06128
120040.0000   -5.89591
120080.0000   -6.50904
120120.0000   -5.41756
120160.0000   -6.51539
120200.0000   -7.09572
120240.0000   -7.50015
120280.0000   -7.12257
120320.0000   -6.42323
120360.0000   -6.73072
120400.0000   -6.42384
120440.0000   -4.89286
120480.0000   -6.02286
120520.0000   -5.29701
120560.0000   -5.75345
120600.0000   -5.19167
120640.0000   -5.20400
120680.0000   -6.65974
120720.0000   -5.63256
120760.0000   -4.69656
120800.0000   -6.13528
120840.0000   -5.90286
120880.0000   -5.30682
120920.0000   -5.33733
120960.0000   -5.98042
121000.0000   -3.94410
121040.0000   -4.79547
121080.0000   -5.33045
121120.0000   -3.86942
121160.0000   -4.47515
121200.0000   -3.70911
121240.0000   -4.93820
121280.0000   -5.30557
121320.0000   -4.87295
121360.0000   -4.82615
121400.0000   -4.46618
121440.0000   -5.38399
121480.0000   -6.19429
121520.0000   -7.09915
121560.0000   -6.70237
121600.0000   -7.01952
121640.0000   -6.58854
121680.0000   -5.72020
121720.0000   -5.28321
121760.0000   -6.35500
121800.0000   -6.03993
121840.0000   -5.30581
121880.0000   -5.48101
121920.0000   -4.63135
121960.0000   -4.53400
122000.0000   -5.22706
122040.0000   -5.74638
122080.0000   -5.58901
122120.0000   -3.77401
122160.0000   -4.31585
122200.0000   -5.00486
122240.0000   -4.70367
122280.0000   -5.66668
122320.0000   -4.25691
122360.0000   -4.79471
122400.0000   -5.13890
122440.0000   -4.46783
122480.0000   -5.03806
122520.0000   -5.59975
122560.0000   -6.28687
122600.0000   -5.91375
122640.0000   -6.21424
122680.0000   -5.48823
122720.0000   -5.67468
122760.0000   -5.74988
122800.0000   -6.93894
122840.0000   -5.71283
122880.0000   -5.40580
122920.0000   -5.69662
122960.0000   -7.33447
123000.0000   -6.03958
123040.0000   -6.12536
123080.0000   -6.23818
123120.0000   -6.34107
123160.0000   -5.43714
123200.0000   -4.94187
123240.0000   -5.93529
123280.0000   -4.98827
123320.0000   -5.45698
123360.0000   -6.08503
123400.0000   -6.40036
123440.0000   -6.36829
123480.0000   -5.18201
123520.0000   -5.51751
123560.0000   -5.71189
123600.0000   -5.31884
123640.0000   -4.56440
123680.0000   -3.95190
123720.0000   -4.64055
123760.0000   -5.05635
123800.0000   -4.06796
123840.0000   -5.37669
123880.0000   -5.48775
123920.0000   -5.14799
123960.0000   -5.10025
124000.0000   -5.02378
124040.0000   -4.08302
124080.0000   -5.07257
124120.0000   -5.30096
124160.0000   -4.99371
124200.0000   -4.40870
124240.0000   -4.73800
124280.0000   -5.50267
124320.0000   -5.97496
124360.0000   -4.42096
124400.0000   -4.45539
124440.0000   -5.23500
124480.0000   -5.95846
124520.0000   -5.10450
124560.0000   -5.43295
124600.0000   -4.78690
124640.0000   -5.09890
124680.0000   -4.76974
124720.0000   -4.51235
124760.0000   -4.48566
124800.0000   -4.20587
124840.0000   -4.50593
124880.0000   -4.99894
124920.0000   -5.01518
124960.0000   -5.83702
125000.0000   -4.99510
125040.0000   -3.96918
125080.0000   -4.09449
125120.0000   -5.10573
125160.0000   -5.49409
125200.0000   -4.62822
125240.0000   -4.57367
125280.0000   -4.51621
125320.0000   -4.81434
125360.0000   -5.16925
125400.0000   -4.80521
125440.0000   -4.26997
125480.0000   -4.15008
125520.0000   -4.27854
125560.0000   -5.44597
125600.0000   -5.26351
125640.0000   -4.60018
125680.0000   -5.17653
125720.0000   -4.79718
125760.0000   -3.20897
125800.0000   -3.35334
125840.0000   -3.56324
125880.0000   -4.65884
125920.0000   -4.89507
125960.0000   -5.22203
126000.0000   -4.41938
126040.0000   -4.39577
126080.0000   -4.58195
126120.0000   -4.57921
126160.0000   -4.96120
126200.0000   -3.85823
126240.0000   -4.57136
126280.0000   -3.94465
126320.0000   -2.63265
126360.0000   -2.71228
126400.0000   -2.77886
126440.0000   -3.46609
126480.0000   -3.20410
126520.0000   -3.50148
126560.0000   -3.56068
126600.0000   -3.32937
126640.0000   -3.21568
126680.0000   -3.88869
126720.0000   -3.35956
126760.0000   -3.92226
126800.0000   -3.89722
126840.0000   -4.46234
126880.0000   -4.84341
126920.0000   -4.75332
126960.0000   -4.84124
127000.0000   -4.84167
127040.0000   -4.44802
127080.0000   -4.90940
127120.0000   -5.58467
127160.0000   -5.77541
127200.0000   -5.24192
127240.0000   -5.55562
127280.0000   -6.18684
127320.0000   -6.33656
127360.0000   -6.14998
127400.0000   -6.15558
127440.0000   -7.00035
127480.0000   -6.77609
127520.0000   -6.42250
127560.0000   -6.96594
127600.0000   -5.80012
127640.0000   -5.87411
127680.0000   -5.90286
127720.0000   -6.20584
127760.0000   -6.59041
127800.0000   -5.84833
127840.0000   -6.40306
127880.0000   -6.40008
127920.0000   -6.04308
127960.0000   -6.34090
128000.0000   -5.52815
128040.0000   -6.24185
128080.0000   -5.20293
128120.0000   -5.94188
128160.0000   -5.43093
128200.0000   -3.97205
128240.0000   -4.39950
128280.0000   -4.50767
128320.0000   -4.73197
128360.0000   -5.41977
128400.0000   -4.57939
128440.0000   -5.04598
128480.0000   -4.93765
128520.0000   -5.11144
128560.0000   -5.20656
128600.0000   -5.41649
128640.0000   -5.70402
128680.0000   -6.31213
128720.0000   -6.23316
128760.0000   -5.84446
128800.0000   -6.76694
128840.0000   -6.17977
128880.0000   -5.64357
128920.0000   -6.22483
128960.0000   -6.53210
129000.0000   -5.69524
129040.0000   -5.94906
129080.0000   -5.16834
129120.0000   -5.74059
129160.0000   -5.74631
129200.0000   -6.13505
129240.0000   -5.00023
129280.0000   -5.88870
129320.0000   -5.55758
129360.0000   -5.58817
129400.0000   -6.05181
129440.0000   -4.99816
129480.0000   -4.91428
129520.0000   -3.91533
129560.0000   -4.74767
129600.0000   -4.98944
129640.0000   -4.73861
129680.0000   -4.40462
129720.0000   -4.82577
129760.0000   -4.23708
129800.0000   -4.23942
129840.0000   -3.76656
129880.0000   -4.66714
129920.0000   -3.53054
129960.0000   -3.55700
130000.0000   -4.66143
130040.0000   -4.03324
130080.0000   -4.36898
130120.0000   -4.76836
130160.0000   -4.95357
130200.0000   -3.98851
130240.0000   -5.30865
130280.0000   -4.90834
130320.0000   -4.70965
130360.0000   -5.54088
130400.0000   -4.91918
130440.0000   -4.07160
130480.0000   -5.34492
130520.0000   -5.42280
130560.0000   -6.35901
130600.0000   -6.42092
130640.0000   -5.67974
130680.0000   -6.04010
130720.0000   -6.10119
130760.0000   -6.20337
130800.0000   -5.60211
130840.0000   -5.76383
130880.0000   -5.20528
130920.0000   -6.02106
130960.0000   -5.56123
131000.0000   -4.48005
131040.0000   -5.01792
131080.0000   -5.71854
131120.0000   -5.15810
131160.0000   -5.65061
131200.0000   -5.41622
131240.0000   -5.57050
131280.0000   -5.33896
131320.0000   -5.09352
131360.0000   -5.03153
131400.0000   -5.55943
131440.0000   -4.39395
131480.0000   -5.42417
131520.0000   -5.15334
131560.0000   -5.19971
131600.0000   -4.15450
131640.0000   -4.13992
131680.0000   -5.09785
131720.0000   -4.42835
131760.0000   -5.08151
131800.0000   -5.38993
131840.0000   -5.86077
131880.0000   -5.52805
131920.0000   -5.24003
131960.0000   -4.89874
132000.0000   -5.38485
132040.0000   -4.77809
132080.0000   -4.59668
132120.0000   -4.56953
132160.0000   -4.98436
132200.0000   -4.54678
132240.0000   -5.84914
132280.0000   -6.17984
132320.0000   -5.67281
132360.0000   -5.49656
132400.0000   -4.80661
132440.0000   -4.52816
132480.0000   -5.28279
132520.0000   -4.39993
132560.0000   -5.42028
132600.0000   -4.44517
132640.0000   -4.89988
132680.0000   -4.18363
132720.0000   -4.29385
132760.0000   -4.78416
132800.0000   -4.96157
132840.0000   -4.78140
132880.0000   -4.12622
132920.0000   -5.15857
132960.0000   -5.19473
133000.0000   -5.12612
133040.0000   -5.29906
133080.0000   -5.09819
133120.0000   -5.01765
133160.0000   -4.58603
133200.0000   -4.48405
133240.0000   -5.09742
133280.0000   -5.58571
133320.0000   -6.61422
133360.0000   -6.11534
133400.0000   -6.21071
133440.0000   -5.13027
133480.0000   -5.48112
133520.0000   -5.60027
133560.0000   -4.53171
133600.0000   -5.03399
133640.0000   -6.40853
133680.0000   -5.58095
133720.0000   -5.53246
133760.0000   -5.86131
133800.0000   -6.20511
133840.0000   -6.53095
133880.0000   -6.51405
133920.0000   -5.89134
133960.0000   -4.73035
134000.0000   -4.88145
134040.0000   -5.94375
134080.0000   -5.19830
134120.0000   -4.55150
134160.0000   -3.81647
134200.0000   -4.49990
134240.0000   -5.09358
134280.0000   -4.98390
134320.0000   -4.86629
134360.0000   -5.39943
134400.0000   -5.41311
134440.0000   -5.82357
134480.0000   -5.86399
134520.0000   -5.16893
134560.0000   -5.31267
134600.0000   -6.10426
134640.0000   -6.71331
134680.0000   -6.17396
134720.0000   -6.20192
134760.0000   -6.16029
134800.0000   -6.40157
134840.0000   -5.53194
134880.0000   -6.11693
134920.0000   -6.48965
134960.0000   -5.37468
135000.0000   -5.17050
135040.0000   -5.34923
135080.0000   -5.44005
135120.0000   -6.36494
135160.0000   -4.77402
135200.0000   -6.55764
135240.0000   -6.11464
135280.0000   -5.86238
135320.0000   -5.49871
135360.0000   -5.88438
135400.0000   -5.86852
135440.0000   -4.83282
135480.0000   -5.36046
135520.0000   -4.80496
135560.0000   -4.21232
135600.0000   -5.32893
135640.0000   -5.93394
135680.0000   -4.69649
135720.0000   -4.55284
135760.0000   -5.29469
135800.0000   -4.87307
135840.0000   -4.45739
135880.0000   -5.41647
135920.0000   -5.83470
135960.0000   -5.38918
136000.0000   -5.89950
136040.0000   -5.15486
136080.0000   -4.90718
136120.0000   -6.09914
136160.0000   -6.13886
136200.0000   -5.82353
136240.0000   -6.15992
136280.0000   -6.64153
136320.0000   -6.50932
136360.0000   -6.85605
136400.0000   -5.22553
136440.0000   -6.00821
136480.0000   -6.47508
136520.0000   -6.30675
136560.0000   -5.68036
136600.0000   -5.88153
136640.0000   -5.55889
136680.0000   -5.82741
136720.0000   -5.41197
136760.0000   -5.88732
136800.0000   -6.03656
136840.0000   -6.64005
136880.0000   -5.57526
136920.0000   -5.19935
136960.0000   -4.49582
137000.0000   -4.57861
137040.0000   -4.76874
137080.0000   -4.78684
137120.0000   -5.57581
137160.0000   -4.73096
137200.0000   -5.47607
137240.0000   -5.36508
137280.0000   -5.37085
137320.0000   -5.42441
137360.0000   -5.75871
137400.0000   -6.12302
137440.0000   -5.88917
137480.0000   -6.73795
137520.0000   -5.43618
137560.0000   -5.53089
137600.0000   -5.59246
137640.0000   -5.77886
137680.0000   -7.03352
137720.0000   -6.53509
137760.0000   -6.56305
137800.0000   -6.72024
137840.0000   -5.17928
137880.0000   -5.86543
137920.0000   -6.39793
137960.0000   -6.20800
138000.0000   -5.24990
138040.0000   -4.54112
138080.0000   -5.34230
138120.0000   -6.25030
138160.0000   -5.53620
138200.0000   -5.97817
138240.0000   -5.44005
138280.0000   -6.06971
138320.0000   -5.05815
138360.0000   -4.78728
138400.0000   -6.15072
138440.0000   -5.26775
138480.0000   -5.53671
138520.0000   -4.88988
138560.0000   -5.06040
138600.0000   -5.69272
138640.0000   -6.53237
138680.0000   -6.28319
138720.0000   -5.90701
138760.0000   -6.05056
138800.0000   -5.55267
138840.0000   -5.37308
138880.0000   -5.93255
138920.0000   -5.70439
138960.0000   -5.48631
139000.0000   -4.87350
139040.0000   -5.72408
139080.0000   -5.69568
139120.0000   -5.82940
139160.0000   -7.02188
139200.0000   -5.96926
139240.0000   -5.24797
139280.0000   -5.22044
139320.0000   -5.51349
139360.0000   -5.29047
139400.0000   -5.23265
139440.0000   -5.25888
139480.0000   -4.34533
139520.0000   -5.13680
139560.0000   -5.24744
139600.0000   -4.55256
139640.0000   -4.72968
139680.0000   -4.47023
139720.0000   -5.03632
139760.0000   -5.05664
139800.0000   -4.53267
139840.0000   -5.58683
139880.0000   -6.19243
139920.0000   -5.28820
139960.0000   -5.12567
140000.0000   -4.94056
140040.0000   -4.37332
140080.0000   -4.74005
140120.0000   -4.07035
140160.0000   -3.08155
140200.0000   -4.45540
140240.0000   -4.68076
140280.0000   -4.43990
140320.0000   -5.50585
140360.0000   -5.16699
140400.0000   -5.19975
140440.0000   -5.26289
140480.0000   -4.89439
140520.0000   -4.76934
140560.0000   -4.56913
140600.0000   -5.53581
140640.0000   -5.09587
140680.0000   -6.25265
140720.0000   -4.99383
140760.0000   -5.14272
140800.0000   -5.55694
140840.0000   -4.76641
140880.0000   -5.18741
140920.0000   -5.86404
140960.0000   -6.36577
141000.0000   -6.15126
141040.0000   -4.98339
141080.0000   -5.17634
141120.0000   -4.78112
141160.0000   -5.52792
141200.0000   -3.90650
141240.0000   -4.25090
141280.0000   -4.17232
141320.0000   -2.66276
141360.0000   -3.64859
141400.0000   -3.79282
141440.0000   -4.47738
141480.0000   -4.63326
141520.0000   -4.45113
141560.0000   -4.87261
141600.0000   -3.98258
141640.0000   -5.71657
141680.0000   -4.83291
141720.0000   -4.47842
141760.0000   -4.52953
141800.0000   -5.04117
141840.0000   -4.77870
141880.0000   -5.69985
141920.0000   -4.54961
141960.0000   -4.58935
142000.0000   -4.16927
142040.0000   -4.16888
142080.0000   -5.03764
142120.0000   -4.19783
142160.0000   -3.52821
142200.0000   -4.70440
142240.0000   -3.97676
142280.0000   -4.83859
142320.0000   -3.71103
142360.0000   -4.25889
142400.0000   -5.15661
142440.0000   -4.50608
142480.0000   -4.51144
142520.0000   -5.28363
142560.0000   -4.18735
142600.0000   -4.63797
142640.0000   -4.75687
142680.0000   -4.67136
142720.0000   -4.28013
142760.0000   -4.14153
142800.0000   -4.69944
142840.0000   -4.51792
142880.0000   -5.28819
142920.0000   -4.35388
142960.0000   -4.12628
143000.0000   -5.33145
143040.0000   -5.79674
143080.0000   -5.00988
143120.0000   -4.42896
143160.0000   -5.21890
143200.0000   -4.31223
143240.0000   -4.67568
143280.0000   -4.70482
143320.0000   -3.52214
143360.0000   -4.60843
143400.0000   -4.21475
143440.0000   -4.06102
143480.0000   -5.30894
143520.0000   -4.58501
143560.0000   -4.13828
143600.0000   -3.16989
143640.0000   -4.21805
143680.0000   -3.95178
143720.0000   -4.34294
143760.0000   -4.94191
143800.0000   -5.41777
143840.0000   -5.51080
143880.0000   -5.25462
143920.0000   -4.60753
143960.0000   -5.00597
144000.0000   -5.12104
144040.0000   -5.58998
144080.0000   -5.82188
144120.0000   -4.87277
144160.0000   -4.86822
144200.0000   -5.54646
144240.0000   -5.37438
144280.0000   -5.14896
144320.0000   -5.01246
144360.0000   -4.71299
144400.0000   -6.10107
144440.0000   -6.04127
144480.0000   -4.62809
144520.0000   -5.06078
144560.0000   -5.62333
144600.0000   -5.07514
144640.0000   -4.58639
144680.0000   -5.37774
144720.0000   -5.44782
144760.0000   -4.79042
144800.0000   -5.33083
144840.0000   -5.33055
144880.0000   -5.15546
144920.0000   -5.71533
144960.0000   -4.93266
145000.0000   -5.57221
145040.0000   -5.28501
145080.0000   -5.48652
145120.0000   -5.67864
145160.0000   -5.12432
145200.0000   -6.18591
145240.0000   -5.92673
145280.0000   -5.31613
145320.0000   -5.14053
145360.0000   -5.31609
145400.0000   -5.63695
145440.0000   -6.12577
145480.0000   -4.43968
145520.0000   -5.09398
145560.0000   -4.68022
145600.0000   -4.18993
145640.0000   -4.24349
145680.0000   -4.80704
145720.0000   -4.66232
145760.0000   -5.49767
145800.0000   -4.24641
145840.0000   -4.33721
145880.0000   -4.83086
145920.0000   -4.58992
145960.0000   -4.90555
146000.0000   -4.31683
146040.0000   -4.27894
146080.0000   -5.26862
146120.0000   -4.84763
146160.0000   -5.50431
146200.0000   -5.16016
146240.0000   -4.56919
146280.0000   -4.53824
146320.0000   -3.90004
146360.0000   -4.83190
146400.0000   -4.90784
146440.0000   -4.83981
146480.0000   -5.06413
146520.0000   -5.11247
146560.0000   -4.17676
146600.0000   -5.10143
146640.0000   -4.60917
146680.0000   -4.77383
146720.0000   -4.73891
146760.0000   -5.57453
146800.0000   -4.50440
146840.0000   -4.61990
146880.0000   -4.90327
146920.0000   -5.04621
146960.0000   -4.80187
147000.0000   -4.40567
147040.0000   -3.97134
147080.0000   -3.42730
147120.0000   -4.07992
147160.0000   -4.17169
147200.0000   -4.19164
147240.0000   -4.66292
147280.0000   -4.64565
147320.0000   -5.02144
147360.0000   -5.10812
147400.0000   -4.86354
147440.0000   -4.01691
147480.0000   -5.28546
147520.0000   -4.92402
147560.0000   -4.54159
147600.0000   -4.93169
147640.0000   -3.33615
147680.0000   -3.56480
147720.0000   -4.26963
147760.0000   -4.42899
147800.0000   -4.01887
147840.0000   -4.20103
147880.0000   -5.03211
147920.0000   -4.59048
147960.0000   -5.39573
148000.0000   -5.16050
148040.0000   -5.63986
148080.0000   -5.07278
148120.0000   -5.65271
148160.0000   -4.89969
148200.0000   -5.54593
148240.0000   -5.07270
148280.0000   -5.84181
148320.0000   -5.08664
148360.0000   -5.05455
148400.0000   -4.99258
148440.0000   -5.46746
148480.0000   -4.98232
148520.0000   -4.93699
148560.0000   -4.57448
148600.0000   -4.42605
148640.0000   -5.30058
148680.0000   -5.05874
148720.0000   -5.71325
148760.0000   -5.71399
148800.0000   -5.63576
148840.0000   -4.27931
148880.0000   -4.07709
148920.0000   -5.99396
148960.0000   -5.30776
149000.0000   -5.48545
149040.0000   -5.41133
149080.0000   -5.87360
149120.0000   -5.65838
149160.0000   -5.20636
149200.0000   -4.83147
149240.0000   -5.63306
149280.0000   -5.21970
149320.0000   -5.37723
149360.0000   -4.87336
149400.0000   -5.07548
149440.0000   -5.06872
149480.0000   -4.35501
149520.0000   -4.90182
149560.0000   -4.91095
149600.0000   -4.37711
149640.0000   -4.83683
149680.0000   -5.34722
149720.0000   -4.13589
149760.0000   -3.69926
149800.0000   -4.39387
149840.0000   -4.14585
149880.0000   -3.70689
149920.0000   -3.89369
149960.0000   -3.91075
150000.0000   -4.68084
150040.0000   -4.19878
150080.0000   -5.06976
150120.0000   -4.64438
150160.0000   -4.10968
150200.0000   -4.61674
150240.0000   -5.63179
150280.0000   -5.57284
150320.0000   -5.26021
150360.0000   -4.83191
150400.0000   -3.51252
150440.0000   -3.88515
150480.0000   -3.38162
150520.0000   -3.67061
150560.0000   -2.80887
150600.0000   -4.31950
150640.0000   -4.06461
150680.0000   -3.09595
150720.0000   -4.23555
150760.0000   -3.95935
150800.0000   -4.04647
150840.0000   -4.50829
150880.0000   -4.01675
150920.0000   -3.87768
150960.0000   -4.62465
151000.0000   -4.30662
151040.0000   -4.31869
151080.0000   -4.30430
151120.0000   -4.63529
151160.0000   -4.86155
151200.0000   -4.60013
151240.0000   -5.59855
151280.0000   -5.06460
151320.0000   -4.37909
151360.0000   -5.57721
151400.0000   -4.75470
151440.0000   -4.80662
151480.0000   -5.56825
151520.0000   -5.29792
151560.0000   -5.08989
151600.0000   -5.62220
151640.0000   -4.85773
151680.0000   -4.40723
151720.0000   -5.24751
151760.0000   -4.94307
151800.0000   -4.68790
151840.0000   -4.69819
151880.0000   -3.89302
151920.0000   -4.24648
151960.0000   -4.58042
152000.0000   -5.61136
152040.0000   -4.99397
152080.0000   -5.23616
152120.0000   -5.58630
152160.0000   -4.79443
152200.0000   -4.82872
152240.0000   -4.22811
152280.0000   -4.42710
152320.0000   -4.77468
152360.0000   -4.06792
152400.0000   -3.62051
152440.0000   -4.03897
152480.0000   -3.86211
152520.0000   -4.98315
152560.0000   -4.88749
152600.0000   -4.83030
152640.0000   -4.72107
152680.0000   -4.75819
152720.0000   -5.62215
152760.0000   -4.14411
152800.0000   -4.60125
152840.0000   -4.95963
152880.0000   -4.99880
152920.0000   -5.99095
152960.0000   -6.60850
153000.0000   -5.96716
153040.0000   -5.02666
153080.0000   -5.25492
153120.0000   -4.83676
153160.0000   -4.77670
153200.0000   -4.84684
153240.0000   -4.89619
153280.0000   -5.26921
153320.0000   -5.97410
153360.0000   -4.11807
153400.0000   -4.27149
153440.0000   -5.45896
153480.0000   -4.92857
153520.0000   -5.54630
153560.0000   -5.17265
153600.0000   -4.51605
153640.0000   -4.07140
153680.0000   -4.28226
153720.0000   -4.76451
153760.0000   -4.94647
153800.0000   -5.00523
153840.0000   -5.22574
153880.0000   -5.75107
153920.0000   -4.69078
153960.0000   -4.16547
154000.0000   -4.60590
154040.0000   -3.76361
154080.0000   -4.13982
154120.0000   -4.64102
154160.0000   -4.15746
154200.0000   -4.76130
154240.0000   -5.17472
154280.0000   -5.00855
154320.0000   -5.37189
154360.0000   -5.34603
154400.0000   -4.21743
154440.0000   -4.59648
154480.0000   -5.11207
154520.0000   -5.73628
154560.0000   -4.96020
154600.0000   -4.27852
154640.0000   -4.15469
154680.0000   -5.08842
154720.0000   -3.89395
154760.0000   -5.28648
154800.0000   -4.92254
154840.0000   -5.39345
154880.0000   -5.52921
154920.0000   -4.74555
154960.0000   -4.88946
155000.0000   -6.14185
155040.0000   -4.71253
155080.0000   -4.87037
155120.0000   -5.16219
155160.0000   -5.27041
155200.0000   -4.94374
155240.0000   -3.48342
155280.0000   -5.29618
155320.0000   -6.73567
155360.0000   -5.63651
155400.0000   -5.99189
155440.0000   -6.06597
155480.0000   -5.59680
155520.0000   -5.34952
155560.0000   -6.22359
155600.0000   -5.73752
155640.0000   -5.45310
155680.0000   -4.32978
155720.0000   -5.15608
155760.0000   -5.17508
155800.0000   -6.08035
155840.0000   -6.33570
155880.0000   -6.25399
155920.0000   -5.21843
155960.0000   -5.22145
156000.0000   -6.95734
156040.0000   -7.08487
156080.0000   -6.22861
156120.0000   -6.67312
156160.0000   -6.47421
156200.0000   -6.33833
156240.0000   -6.39961
156280.0000   -5.91122
156320.0000   -5.92677
156360.0000   -6.40750
156400.0000   -5.79029
156440.0000   -5.69560
156480.0000   -5.47865
156520.0000   -5.76548
156560.0000   -5.83891
156600.0000   -7.19282
156640.0000   -6.19188
156680.0000   -5.93767
156720.0000   -5.05905
156760.0000   -5.85690
156800.0000   -5.44160
156840.0000   -5.12535
156880.0000   -5.44241
156920.0000   -6.31725
156960.0000   -6.97278
157000.0000   -6.67173
157040.0000   -6.39249
157080.0000   -5.65604
157120.0000   -5.11565
157160.0000   -5.42119
157200.0000   -4.82617
157240.0000   -5.78277
157280.0000   -5.75790
157320.0000   -4.99529
157360.0000   -5.56992
157400.0000   -4.87825
157440.0000   -4.37374
157480.0000   -4.77007
157520.0000   -5.42414
157560.0000   -6.01246
157600.0000   -5.30198
157640.0000   -5.65905
157680.0000   -4.30070
157720.0000   -4.46043
157760.0000   -3.80681
157800.0000   -4.13090
157840.0000   -4.73989
157880.0000   -5.12157
157920.0000   -6.38580
157960.0000   -5.60835
158000.0000   -4.27556
158040.0000   -4.88175
158080.0000   -3.95485
158120.0000   -4.65821
158160.0000   -5.31411
158200.0000   -5.27862
158240.0000   -5.74917
158280.0000   -5.13497
158320.0000   -5.10665
158360.0000   -5.39535
158400.0000   -6.12071
158440.0000   -5.10224
158480.0000   -4.86868
158520.0000   -6.24350
158560.0000   -6.04525
158600.0000   -5.39942
158640.0000   -5.04431
158680.0000   -4.01153
158720.0000   -4.37398
158760.0000   -5.74259
158800.0000   -5.32572
158840.0000   -5.12701
158880.0000   -6.04187
158920.0000   -5.88425
158960.0000   -5.17989
159000.0000   -5.26161
159040.0000   -4.86070
159080.0000   -5.20202
159120.0000   -6.09304
159160.0000   -6.18643
159200.0000   -5.86171
159240.0000   -6.26497
159280.0000   -5.00569
159320.0000   -5.05901
159360.0000   -5.04342
159400.0000   -4.62974
159440.0000   -3.73330
159480.0000   -6.56072
159520.0000   -5.39360
159560.0000   -5.95868
159600.0000   -5.66382
159640.0000   -5.52820
159680.0000   -5.16631
159720.0000   -5.45666
159760.0000   -4.85193
159800.0000   -5.90242
159840.0000   -5.10589
159880.0000   -5.46109
159920.0000   -6.51139
159960.0000   -5.55291
160000.0000   -5.20702
160040.0000   -5.99807
160080.0000   -5.66166
160120.0000   -4.74680
160160.0000   -5.46651
160200.0000   -6.13266
160240.0000   -6.41216
160280.0000   -6.40776
160320.0000   -5.64998
160360.0000   -6.37421
160400.0000   -5.93257
160440.0000   -6.31189
160480.0000   -6.14790
160520.0000   -5.83471
160560.0000   -6.04089
160600.0000   -5.52117
160640.0000   -7.09479
160680.0000   -6.59204
160720.0000   -5.92222
160760.0000   -5.38351
160800.0000   -6.90525
160840.0000   -6.41897
160880.0000   -6.66520
160920.0000   -6.51428
160960.0000   -6.12207
161000.0000   -5.79254
161040.0000   -6.84418
161080.0000   -6.28515
161120.0000   -6.86657
161160.0000   -6.94832
161200.0000   -6.45823
161240.0000   -6.49424
161280.0000   -5.82783
161320.0000   -6.46820
161360.0000   -5.21114
161400.0000   -5.82755
161440.0000   -5.22428
161480.0000   -4.90688
161520.0000   -5.12141
161560.0000   -5.68003
161600.0000   -5.73901
161640.0000   -6.04355
161680.0000   -5.97854
161720.0000   -6.35405
161760.0000   -5.97319
161800.0000   -5.95985
161840.0000   -5.96575
161880.0000   -6.59852
161920.0000   -6.55277
161960.0000   -6.61050
162000.0000   -5.19796
162040.0000   -5.64437
162080.0000   -5.43393
162120.0000   -5.71833
162160.0000   -6.09509
162200.0000   -5.27954
162240.0000   -5.32783
162280.0000   -5.04788
162320.0000   -5.34005
162360.0000   -5.83399
162400.0000   -7.12373
162440.0000   -5.34967
162480.0000   -6.57355
162520.0000   -5.50079
162560.0000   -6.26149
162600.0000   -4.74618
162640.0000   -5.90302
162680.0000   -5.83676
162720.0000   -6.98985
162760.0000   -5.70161
162800.0000   -5.53913
162840.0000   -5.82428
162880.0000   -6.54835
162920.0000   -7.53982
162960.0000   -6.95370
163000.0000   -6.41699
163040.0000   -5.91303
163080.0000   -6.04005
163120.0000   -6.60104
163160.0000   -6.04496
163200.0000   -5.81106
163240.0000   -5.76607
163280.0000   -5.56570
163320.0000   -5.73013
163360.0000   -5.32340
163400.0000   -5.31232
163440.0000   -5.05736
163480.0000   -5.13610
163520.0000   -4.82573
163560.0000   -5.35638
163600.0000   -6.25739
163640.0000   -6.28343
163680.0000   -6.49584
163720.0000   -5.66046
163760.0000   -5.34273
163800.0000   -6.07499
163840.0000   -6.03229
163880.0000   -6.94237
163920.0000   -4.69967
163960.0000   -5.40678
164000.0000   -5.09015
164040.0000   -5.76451
164080.0000   -4.79793
164120.0000   -6.13922
164160.0000   -5.89877
164200.0000   -6.99672
164240.0000   -6.48447
164280.0000   -4.61462
164320.0000   -5.89907
164360.0000   -5.42522
164400.0000   -5.31104
164440.0000   -4.56661
164480.0000   -5.32107
164520.0000   -5.43227
164560.0000   -5.50734
164600.0000   -5.58186
164640.0000   -5.68920
164680.0000   -6.51145
164720.0000   -6.80355
164760.0000   -6.44042
164800.0000   -5.72326
164840.0000   -5.07105
164880.0000   -5.79453
164920.0000   -5.55453
164960.0000   -5.32620
165000.0000   -5.90309
165040.0000   -5.41300
165080.0000   -5.77055
165120.0000   -5.71437
165160.0000   -4.37514
165200.0000   -4.88736
165240.0000   -5.51181
165280.0000   -6.34912
165320.0000   -5.90841
165360.0000   -6.14782
165400.0000   -5.78267
165440.0000   -6.57391
165480.0000   -5.97152
165520.0000   -6.40255
165560.0000   -5.97474
165600.0000   -6.36858
165640.0000   -6.20098
165680.0000   -5.43215
165720.0000   -5.82654
165760.0000   -4.60085
165800.0000   -6.25192
165840.0000   -5.80756
165880.0000   -6.08670
165920.0000   -5.56056
165960.0000   -5.76554
166000.0000   -5.59696
166040.0000   -5.57650
166080.0000   -5.85686
166120.0000   -6.14521
166160.0000   -5.99137
166200.0000   -5.60641
166240.0000   -4.54741
166280.0000   -3.99614
166320.0000   -4.48587
166360.0000   -4.44620
166400.0000   -4.40704
166440.0000   -4.65491
166480.0000   -5.63214
166520.0000   -5.36528
166560.0000   -5.34872
166600.0000   -5.30338
166640.0000   -5.35690
166680.0000   -5.38019
166720.0000   -4.85123
166760.0000   -5.97540
166800.0000   -4.91811
166840.0000   -6.19016
166880.0000   -5.79511
166920.0000   -6.88087
166960.0000   -6.70881
167000.0000   -6.13082
167040.0000   -6.10693
167080.0000   -5.72221
167120.0000   -5.21930
167160.0000   -5.89967
167200.0000   -5.79605
167240.0000   -5.50309
167280.0000   -4.81394
167320.0000   -4.96216
167360.0000   -5.60151
167400.0000   -6.74102
167440.0000   -5.65949
167480.0000   -4.85812
167520.0000   -6.24232
167560.0000   -6.49512
167600.0000   -5.77672
167640.0000   -5.12558
167680.0000   -4.26578
167720.0000   -4.91729
167760.0000   -5.64587
167800.0000   -5.78091
167840.0000   -4.87511
167880.0000   -4.82939
167920.0000   -4.31936
167960.0000   -4.53658
168000.0000   -5.48146
168040.0000   -4.20175
168080.0000   -4.78102
168120.0000   -4.92058
168160.0000   -4.64671
168200.0000   -6.23891
168240.0000   -5.46415
168280.0000   -5.12843
168320.0000   -5.54146
168360.0000   -5.29517
168400.0000   -5.60602
168440.0000   -5.87789
168480.0000   -5.07032
168520.0000   -5.26696
168560.0000   -5.99945
168600.0000   -6.13780
168640.0000   -6.53496
168680.0000   -5.94271
168720.0000   -5.42406
168760.0000   -5.65782
168800.0000   -5.48230
168840.0000   -5.83530
168880.0000   -6.33107
168920.0000   -5.99479
168960.0000   -6.21938
169000.0000   -5.37375
169040.0000   -6.23607
169080.0000   -5.45110
169120.0000   -6.01637
169160.0000   -5.72907
169200.0000   -5.15799
169240.0000   -5.31414
169280.0000   -5.65125
169320.0000   -5.67293
169360.0000   -4.78251
169400.0000   -4.94476
169440.0000   -5.61498
169480.0000   -6.00603
169520.0000   -5.61860
169560.0000   -4.31232
169600.0000   -6.03937
169640.0000   -6.76535
169680.0000   -5.64317
169720.0000   -5.12027
169760.0000   -4.99113
169800.0000   -4.11899
169840.0000   -5.66778
169880.0000   -5.10929
169920.0000   -4.51432
169960.0000   -4.83537
170000.0000   -4.38506
170040.0000   -4.19525
170080.0000   -4.31807
170120.0000   -5.12045
170160.0000   -5.32135
170200.0000   -4.60464
170240.0000   -5.54805
170280.0000   -5.70157
170320.0000   -5.88448
170360.0000   -6.17029
170400.0000   -5.31616
170440.0000   -4.31254
170480.0000   -4.84092
170520.0000   -4.84665
170560.0000   -4.98269
170600.0000   -5.41976
170640.0000   -4.78513
170680.0000   -5.28535
170720.0000   -5.61378
170760.0000   -4.89621
170800.0000   -5.57224
170840.0000   -6.23970
170880.0000   -7.00915
170920.0000   -6.61471
170960.0000   -6.91178
171000.0000   -5.55362
171040.0000   -6.04915
171080.0000   -5.81281
171120.0000   -6.19534
171160.0000   -6.07698
171200.0000   -5.71568
171240.0000   -5.54784
171280.0000   -5.82615
171320.0000   -5.92164
171360.0000   -7.16192
171400.0000   -5.91998
171440.0000   -5.65109
171480.0000   -5.76037
171520.0000   -5.62867
171560.0000   -6.21743
171600.0000   -7.06257
171640.0000   -7.02534
171680.0000   -6.02935
171720.0000   -4.93577
171760.0000   -5.51938
171800.0000   -4.66743
171840.0000   -5.58854
171880.0000   -4.91367
171920.0000   -5.90182
171960.0000   -4.63841
172000.0000   -4.93207
172040.0000   -5.52953
172080.0000   -5.93307
172120.0000   -6.32841
172160.0000   -5.34552
172200.0000   -5.48504
172240.0000   -5.82602
172280.0000   -5.42259
172320.0000   -6.00697
172360.0000   -5.14961
172400.0000   -5.53619
172440.0000   -5.54708
172480.0000   -6.43658
172520.0000   -5.50800
172560.0000   -6.24965
172600.0000   -4.57767
172640.0000   -4.07615
172680.0000   -4.76652
172720.0000   -4.81659
172760.0000   -4.54790
172800.0000   -4.60760
172840.0000   -5.13274
172880.0000   -4.42754
172920.0000   -4.28528
172960.0000   -4.67157
173000.0000   -5.31470
173040.0000   -5.06292
173080.0000   -4.67613
173120.0000   -4.29940
173160.0000   -4.19901
173200.0000   -5.16212
173240.0000   -5.29021
173280.0000   -6.51971
173320.0000   -5.75217
173360.0000   -5.39079
173400.0000   -5.13427
173440.0000   -5.28352
173480.0000   -6.87042
173520.0000   -5.14862
173560.0000   -5.35753
173600.0000   -5.15781
173640.0000   -5.31552
173680.0000   -5.55048
173720.0000   -5.29632
173760.0000   -5.98970
173800.0000   -5.69012
173840.0000   -5.24747
173880.0000   -6.01423
173920.0000   -6.39621
173960.0000   -4.95510
174000.0000   -4.57904
174040.0000   -5.26965
174080.0000   -4.97346
174120.0000   -4.51380
174160.0000   -5.46775
174200.0000   -4.95771
174240.0000   -5.00897
174280.0000   -4.53490
174320.0000   -4.52531
174360.0000   -4.13667
174400.0000   -4.56829
174440.0000   -5.95095
174480.0000   -5.20830
174520.0000   -3.99675
174560.0000   -5.76334
174600.0000   -4.04984
174640.0000   -5.20182
174680.0000   -5.22879
174720.0000   -4.90539
174760.0000   -4.29906
174800.0000   -4.51061
174840.0000   -3.58838
174880.0000   -3.40330
174920.0000   -3.73903
174960.0000   -4.47788
175000.0000   -4.44393
175040.0000   -3.97970
175080.0000   -3.87653
175120.0000   -3.54970
175160.0000   -3.84016
175200.0000   -3.55772
175240.0000   -3.62440
175280.0000   -3.72243
175320.0000   -3.42114
175360.0000   -3.09690
175400.0000   -3.41588
175440.0000   -4.75362
175480.0000   -4.63783
175520.0000   -4.26898
175560.0000   -4.30603
175600.0000   -5.25029
175640.0000   -4.18109
175680.0000   -4.54779
175720.0000   -4.34682
175760.0000   -4.52676
175800.0000   -2.77203
175840.0000   -4.08951
175880.0000   -3.77164
175920.0000   -3.16009
175960.0000   -2.83207
176000.0000   -3.35855
176040.0000   -3.37446
176080.0000   -2.98089
176120.0000   -2.62669
176160.0000   -3.89790
176200.0000   -2.14659
176240.0000   -3.58247
176280.0000   -2.73656
176320.0000   -3.14940
176360.0000   -2.68656
176400.0000   -2.78461
176440.0000   -2.85602
176480.0000   -2.34570
176520.0000   -2.77857
176560.0000   -2.52183
176600.0000   -3.30280
176640.0000   -3.76581
176680.0000   -4.00318
176720.0000   -4.87754
176760.0000   -4.59207
176800.0000   -4.24019
176840.0000   -4.51832
176880.0000   -4.35983
176920.0000   -3.74000
176960.0000   -4.89363
177000.0000   -4.22995
177040.0000   -3.37282
177080.0000   -2.74648
177120.0000   -2.38161
177160.0000   -3.17108
177200.0000   -3.85949
177240.0000   -3.68961
177280.0000   -3.23102
177320.0000   -4.08132
177360.0000   -4.09617
177400.0000   -3.87758
177440.0000   -3.83804
177480.0000   -4.15545
177520.0000   -3.67135
177560.0000   -3.04832
177600.0000   -3.63916
177640.0000   -3.18013
177680.0000   -3.68611
177720.0000   -2.36101
177760.0000   -2.29248
177800.0000   -1.88656
177840.0000   -2.64813
177880.0000   -3.03791
177920.0000   -2.71594
177960.0000   -3.25128
178000.0000   -2.67707
178040.0000   -3.74017
178080.0000   -2.85360
178120.0000   -3.06701
178160.0000   -2.82778
178200.0000   -4.20063
178240.0000   -2.75350
178280.0000   -1.50935
178320.0000   -3.66624
178360.0000   -3.22429
178400.0000   -2.86233
178440.0000   -2.24913
178480.0000   -2.04255
178520.0000   -2.10892
178560.0000   -2.34277
178600.0000   -3.04641
178640.0000   -3.15167
178680.0000   -3.56696
178720.0000   -3.41999
178760.0000   -4.06683
178800.0000   -2.93858
178840.0000   -3.45950
178880.0000   -2.51536
178920.0000   -3.20486
178960.0000   -3.17515
179000.0000   -2.95707
179040.0000   -2.91743
179080.0000   -4.03221
179120.0000   -4.22570
179160.0000   -4.21828
179200.0000   -4.20718
179240.0000   -3.05900
179280.0000   -2.44808
179320.0000   -3.70801
179360.0000   -2.90571
179400.0000   -3.61545
179440.0000   -3.27598
179480.0000   -2.44434
179520.0000   -2.24062
179560.0000   -1.74181
179600.0000   -1.86776
179640.0000   -1.56877
179680.0000   -2.20208
179720.0000   -2.35483
179760.0000   -1.71465
179800.0000   -2.30538
179840.0000   -2.38124
179880.0000   -2.64007
179920.0000   -3.36507
179960.0000   -2.99206
180000.0000   -2.18500
180040.0000   -1.88468
180080.0000   -0.85481
180120.0000   -2.06343
180160.0000   -2.28603
180200.0000   -2.16684
180240.0000   -2.13782
180280.0000   -2.17233
180320.0000   -1.24760
180360.0000   -1.57879
180400.0000   -2.19020
180440.0000   -0.48261
180480.0000   -1.73504
180520.0000   -0.81612
180560.0000   -1.30399
180600.0000   -1.67967
180640.0000   -1.66995
180680.0000   -1.49666
180720.0000   -1.51959
180760.0000   -1.46364
180800.0000   -1.40090
180840.0000   -1.41080
180880.0000   -1.43299
180920.0000   -1.66949
180960.0000   -1.71326
181000.0000   -2.18459
181040.0000   -2.02653
181080.0000   -2.28474
181120.0000   -1.97137
181160.0000   -3.07834
181200.0000   -3.33651
181240.0000   -2.78635
181280.0000   -1.57467
181320.0000   -0.76695
181360.0000   -1.19500
181400.0000   -1.15211
181440.0000   -1.42627
181480.0000   -1.04958
181520.0000   -1.31789
181560.0000   -1.08042
181600.0000   -1.08381
181640.0000   -1.04958
181680.0000   -1.37039
181720.0000   -1.09116
181760.0000   -0.63594
181800.0000   -0.74743
181840.0000   -1.53783
181880.0000    0.06224
181920.0000    0.42051
181960.0000   -0.44283
182000.0000   -1.32273
182040.0000   -1.17396
182080.0000   -2.33409
182120.0000   -3.05798
182160.0000   -2.75049
182200.0000   -3.03190
182240.0000   -2.91481
182280.0000   -2.85078
182320.0000   -0.98458
182360.0000   -1.26477
182400.0000    0.77447
182440.0000    0.21594
182480.0000   -0.22810
182520.0000    0.85551
182560.0000    0.11191
182600.0000    0.03658
182640.0000    0.98490
182680.0000    0.99871
182720.0000   -0.11409
182760.0000    0.67492
182800.0000    1.29016
182840.0000    3.09842
182880.0000    1.38360
182920.0000   -0.46270
182960.0000    0.88736
183000.0000   -0.73677
183040.0000    0.11556
183080.0000   -0.17313
183120.0000   -0.99451
183160.0000   -0.59801
183200.0000    0.10231
183240.0000    0.25653
183280.0000   -0.29458
183320.0000   -0.50694
183360.0000    0.22247
183400.0000    0.34315
183440.0000   -0.64612
183480.0000   -0.40641
183520.0000    0.06651
183560.0000   -1.15850
183600.0000   -1.32805
183640.0000   -0.83102
183680.0000   -0.24567
183720.0000    0.77361
183760.0000   -0.24261
183800.0000   -0.27049
183840.0000   -0.59502
183880.0000   -0.51491
183920.0000    0.65485
183960.0000    1.07365
184000.0000    0.92032
184040.0000    0.86103
184080.0000    0.94338
184120.0000   -1.00043
184160.0000    1.21386
184200.0000    1.58749
184240.0000    1.89785
184280.0000    2.60754
184320.0000    2.47537
184360.0000    2.31187
184400.0000    4.53118
184440.0000    3.65971
184480.0000    3.38779
184520.0000    1.48442
184560.0000    2.47942
184600.0000    3.35698
184640.0000    3.30054
184680.0000    3.69682
184720.0000    3.27803
184760.0000    3.18777
184800.0000    3.91552
184840.0000    3.33152
184880.0000    4.28451
184920.0000    5.40002
184960.0000    4.20847
185000.0000    5.24569
185040.0000    4.35604
185080.0000    4.80272
185120.0000    4.76750
185160.0000    4.84298
185200.0000    5.00427
185240.0000    5.60865
185280.0000    4.71394
185320.0000    4.30663
185360.0000    3.54585
185400.0000    3.94905
185440.0000    4.98780
185480.0000    5.51718
185520.0000    4.81627
185560.0000    4.55512
185600.0000    3.48838
185640.0000    3.21339
185680.0000    2.80299
185720.0000    2.04973
185760.0000    1.99752
185800.0000    2.15116
185840.0000    2.28766
185880.0000    2.38744
185920.0000    2.63209
185960.0000    3.13699
186000.0000    3.12514
186040.0000    1.95562
186080.0000    3.11232
186120.0000    3.55628
186160.0000    3.85444
186200.0000    4.13319
186240.0000    3.67234
186280.0000    3.39505
186320.0000    3.67509
186360.0000    4.11332
186400.0000    2.61624
186440.0000    4.13418
186480.0000    4.18066
186520.0000    2.56015
186560.0000    3.82956
186600.0000    4.28617
186640.0000    3.77979
186680.0000    4.87871
186720.0000    4.75758
186760.0000    3.95485
186800.0000    3.92321
186840.0000    3.20640
186880.0000    4.19645
186920.0000    3.54578
186960.0000    4.68663
187000.0000    3.44545
187040.0000    4.18960
187080.0000    2.99053
187120.0000    2.34718
187160.0000    3.95198
187200.0000    5.31576
187240.0000    4.40269
187280.0000    4.50510
187320.0000    4.19401
187360.0000    4.19619
187400.0000    3.48834
187440.0000    3.15306
187480.0000    2.14431
187520.0000    2.63790
187560.0000    3.66383
187600.0000    3.31826
187640.0000    3.43047
187680.0000    2.95179
187720.0000    3.53384
187760.0000    3.85124
187800.0000    2.77354
187840.0000    3.38440
187880.0000    2.53219
187920.0000    3.41001
187960.0000    4.32884
188000.0000    2.46809
188040.0000    2.75444
188080.0000    1.70623
188120.0000    2.17202
188160.0000    2.23419
188200.0000    2.11110
188240.0000    2.34576
188280.0000    3.14047
188320.0000    3.29240
188360.0000    3.79944
188400.0000    5.15761
188440.0000    4.60237
188480.0000    4.05508
188520.0000    3.23076
188560.0000    3.73858
188600.0000    2.66618
188640.0000    2.74750
188680.0000    2.98812
188720.0000    3.54669
188760.0000    2.03254
188800.0000    3.36081
188840.0000    2.57815
188880.0000    3.73417
188920.0000    3.24341
188960.0000    1.59171
189000.0000    3.03555
189040.0000    3.37973
189080.0000    2.55810
189120.0000    1.94850
189160.0000    1.79160
189200.0000    3.44472
189240.0000    2.96973
189280.0000    3.93559
189320.0000    3.90334
189360.0000    2.56954
189400.0000    3.24428
189440.0000    2.12024
189480.0000    3.22091
189520.0000    3.02851
189560.0000    4.27407
189600.0000    4.19850
189640.0000    4.25960
189680.0000    4.53858
189720.0000    3.55466
189760.0000    3.53050
189800.0000    4.04806
189840.0000    3.34449
189880.0000    3.30411
189920.0000    3.34375
189960.0000    2.94665
190000.0000    3.59726
190040.0000    3.74942
190080.0000    3.85593
190120.0000    4.02940
190160.0000    3.31312
190200.0000    2.91268
190240.0000    4.19316
190280.0000    4.07740
190320.0000    3.61923
190360.0000    4.02824
190400.0000    3.62497
190440.0000    3.56144
190480.0000    2.82801
190520.0000    3.15353
190560.0000    2.90015
190600.0000    2.73446
190640.0000    2.59222
190680.0000    2.80925
190720.0000    3.07637
190760.0000    3.01248
190800.0000    2.77175
190840.0000    3.60799
190880.0000    3.04458
190920.0000    4.01245
190960.0000    4.37241
191000.0000    3.36152
191040.0000    3.60960
191080.0000    3.26280
191120.0000    4.85163
191160.0000    4.38232
191200.0000    4.08677
191240.0000    4.50715
191280.0000    4.02457
191320.0000    3.90381
191360.0000    3.64787
191400.0000    3.50475
191440.0000    3.76461
191480.0000    2.54495
191520.0000    3.65759
191560.0000    4.04846
191600.0000    4.11037
191640.0000    4.30560
191680.0000    3.28100
191720.0000    3.30579
191760.0000    4.05672
191800.0000    2.04387
191840.0000    3.61597
191880.0000    4.20991
191920.0000    3.72658
191960.0000    3.69834
192000.0000    3.68232
192040.0000    4.65843
192080.0000    4.44949
192120.0000    4.21900
192160.0000    3.25661
192200.0000    2.71452
192240.0000    4.17614
192280.0000    3.73749
192320.0000    3.32368
192360.0000    2.08815
192400.0000    3.00993
192440.0000    3.04868
192480.0000    2.58166
192520.0000    2.37637
192560.0000    3.64472
192600.0000    4.67665
192640.0000    5.63752
192680.0000    4.91074
192720.0000    4.30662
192760.0000    4.65634
192800.0000    5.00146
192840.0000    5.26152
192880.0000    5.01273
192920.0000    4.42739
192960.0000    5.36943
193000.0000    4.15552
193040.0000    2.97886
193080.0000    2.40925
193120.0000    3.84944
193160.0000    4.86004
193200.0000    4.58469
193240.0000    4.16116
193280.0000    4.25419
193320.0000    4.93149
193360.0000    2.41457
193400.0000    4.45377
193440.0000    4.45964
193480.0000    4.86093
193520.0000    4.27499
193560.0000    4.92496
193600.0000    6.65297
193640.0000    7.55631
193680.0000    5.31222
193720.0000    4.74124
193760.0000    4.48079
193800.0000    5.63716
193840.0000    4.45737
193880.0000    5.71713
193920.0000    5.83139
193960.0000    6.59617
194000.0000    6.24002
194040.0000    6.42728
194080.0000    5.76918
194120.0000    4.79386
194160.0000    6.04784
194200.0000    5.95229
194240.0000    4.35940
194280.0000    4.50165
194320.0000    4.10260
194360.0000    4.38854
194400.0000    4.38623
194440.0000    6.01241
194480.0000    5.42349
194520.0000    4.53057
194560.0000    5.24401
194600.0000    5.44056
194640.0000    6.05317
194680.0000    5.43000
194720.0000    5.26049
194760.0000    7.26120
194800.0000    6.70740
194840.0000    5.76857
194880.0000    6.98387
194920.0000    7.54439
194960.0000    7.58802
195000.0000    6.31480
195040.0000    7.06982
195080.0000    6.28187
195120.0000    6.49739
195160.0000    6.87583
195200.0000    6.70804
195240.0000    5.71993
195280.0000    5.84392
195320.0000    4.16735
195360.0000    4.18676
195400.0000    5.25062
195440.0000    5.83353
195480.0000    4.13907
195520.0000    4.40331
195560.0000    3.78306
195600.0000    3.78198
195640.0000    2.65303
195680.0000    2.64364
195720.0000    2.61369
195760.0000    2.48527
195800.0000    3.32292
195840.0000    3.75812
195880.0000    3.94090
195920.0000    3.89443
195960.0000    5.03520
196000.0000    5.54622
196040.0000    8.02745
196080.0000    7.60290
196120.0000    6.04466
196160.0000    6.53700
196200.0000    6.47576
196240.0000    5.26809
196280.0000    4.81045
196320.0000    3.58603
196360.0000    5.14274
196400.0000    5.08619
196440.0000    6.89359
196480.0000    8.23625
196520.0000    6.93506
196560.0000    7.39070
196600.0000    6.49832
196640.0000    6.73168
196680.0000    7.04037
196720.0000    7.46781
196760.0000    7.14188
196800.0000    6.45216
196840.0000    6.26171
196880.0000    6.46866
196920.0000    5.76569
196960.0000    6.00618
197000.0000    6.06890
197040.0000    5.42679
197080.0000    4.96210
197120.0000    6.24346
197160.0000    5.70173
197200.0000    6.19187
197240.0000    5.81347
197280.0000    4.90591
197320.0000    4.91553
197360.0000    5.50788
197400.0000    6.07814
197440.0000    5.32753
197480.0000    6.49218
197520.0000    6.66955
197560.0000    6.91705
197600.0000    7.18883
197640.0000    6.62730
197680.0000    6.23865
197720.0000    7.18173
197760.0000    6.43813
197800.0000    6.69211
197840.0000    7.81466
197880.0000    6.99566
197920.0000    8.24827
197960.0000    8.27864
198000.0000    7.17244
198040.0000    6.26637
198080.0000    7.07201
198120.0000    6.32350
198160.0000    6.03379
198200.0000    5.66189
198240.0000    6.21264
198280.0000    6.49525
198320.0000    6.47910
198360.0000    5.95066
198400.0000    7.43102
198440.0000    6.16659
198480.0000    6.58447
198520.0000    5.81094
198560.0000    6.21664
198600.0000    5.26864
198640.0000    4.95310
198680.0000    4.43776
198720.0000    5.55011
198760.0000    4.51889
198800.0000    4.88611
198840.0000    3.94396
198880.0000    5.28010
198920.0000    6.45637
198960.0000    6.01608
199000.0000    6.07961
199040.0000    5.01058
199080.0000    4.12171
199120.0000    5.03664
199160.0000    4.93311
199200.0000    5.23774
199240.0000    5.73164
199280.0000    4.23426
199320.0000    4.27809
199360.0000    5.22782
199400.0000    4.89737
199440.0000    4.52726
199480.0000    3.23846
199520.0000    2.96542
199560.0000    4.47767
199600.0000    5.58491
199640.0000    4.63945
199680.0000    6.54969
199720.0000    6.43824
199760.0000    5.14676
199800.0000    5.73574
199840.0000    5.53111
199880.0000    4.92526
199920.0000    4.52811
199960.0000    5.39736
200000.0000    5.22614
200040.0000    5.31698
200080.0000    5.24426
200120.0000    5.10365
200160.0000    6.25435
200200.0000    7.20292
200240.0000    7.48364
200280.0000    7.64697
200320.0000    7.37490
200360.0000    6.87985
200400.0000    7.70721
200440.0000    7.79024
200480.0000    7.26859
200520.0000    7.22046
200560.0000    5.20296
200600.0000    4.85420
200640.0000    4.60008
200680.0000    4.25483
200720.0000    4.92190
200760.0000    4.51628
200800.0000    3.98266
200840.0000    3.83337
200880.0000    4.79580
200920.0000    4.40426
200960.0000    5.06773
201000.0000    6.22239
201040.0000    5.26291
201080.0000    5.68815
201120.0000    6.22428
201160.0000    6.70214
201200.0000    7.86811
201240.0000    5.67709
201280.0000    6.83232
201320.0000    7.85418
201360.0000    7.70767
201400.0000    6.31170
201440.0000    5.21600
201480.0000    5.46503
201520.0000    5.08656
201560.0000    4.44582
201600.0000    5.38769
201640.0000    5.35866
201680.0000    4.93692
201720.0000    5.52474
201760.0000    5.02093
201800.0000    6.05176
201840.0000    5.94497
201880.0000    5.87886
201920.0000    5.82415
201960.0000    6.17750
202000.0000    5.82845
202040.0000    6.98009
202080.0000    6.95856
202120.0000    7.77057
202160.0000    8.12915
202200.0000    7.95427
202240.0000    7.62249
202280.0000    5.20807
202320.0000    5.04864
202360.0000    6.02122
202400.0000    5.66472
202440.0000    6.97358
202480.0000    6.77319
202520.0000    6.89110
202560.0000    5.82775
202600.0000    6.25392
202640.0000    7.59465
202680.0000    5.91871
202720.0000    4.59826
202760.0000    3.99832
202800.0000    3.77076
202840.0000    3.49790
202880.0000    4.77728
202920.0000    5.00078
202960.0000    5.10281
203000.0000    5.10588
203040.0000    5.18428
203080.0000    5.45868
203120.0000    4.17735
203160.0000    4.60748
203200.0000    5.65172
203240.0000    6.43441
203280.0000    6.46759
203320.0000    6.61785
203360.0000    6.02445
203400.0000    5.76116
203440.0000    5.16699
203480.0000    6.52078
203520.0000    7.53380
203560.0000    6.48410
203600.0000    6.05368
203640.0000    6.97250
203680.0000    6.75342
203720.0000    6.72316
203760.0000    6.69557
203800.0000    6.82220
203840.0000    7.57562
203880.0000    5.27626
203920.0000    6.02357
203960.0000    6.23542
204000.0000    7.41026
204040.0000    7.35888
204080.0000    7.95279
204120.0000    7.53263
204160.0000    8.36831
204200.0000    7.73998
204240.0000    8.66681
204280.0000    8.28401
204320.0000    7.49618
204360.0000    7.68192
204400.0000    8.45777
204440.0000    8.16722
204480.0000    8.22111
204520.0000    8.36865
204560.0000    7.81925
204600.0000    6.44407
204640.0000    6.25693
204680.0000    5.93986
204720.0000    6.79903
204760.0000    6.35937
204800.0000    7.24017
204840.0000    6.71196
204880.0000    5.46272
204920.0000    6.05770
204960.0000    6.07252
205000.0000    5.55667
205040.0000    6.01714
205080.0000    6.64151
205120.0000    6.97494
205160.0000    6.36094
205200.0000    6.94830
205240.0000    6.25443
205280.0000    5.58714
205320.0000    6.00983
205360.0000    5.44704
205400.0000    6.34278
205440.0000    6.51250
205480.0000    6.93516
205520.0000    7.16521
205560.0000    6.83932
205600.0000    6.83676
205640.0000    7.73444
205680.0000    7.01922
205720.0000    7.29751
205760.0000    8.28162
205800.0000    7.85561
205840.0000    7.40696
205880.0000    7.47603
205920.0000    7.26678
205960.0000    7.12296
206000.0000    7.57088
206040.0000    6.93236
206080.0000    7.09030
206120.0000    8.04353
206160.0000    7.16567
206200.0000    7.03292
206240.0000    5.92809
206280.0000    6.50028
206320.0000    5.92063
206360.0000    6.85609
206400.0000    6.47092
206440.0000    5.69735
206480.0000    5.88079
206520.0000    7.09093
206560.0000    6.44548
206600.0000    5.66058
206640.0000    3.44129
206680.0000    4.18656
206720.0000    5.06625
206760.0000    4.04154
206800.0000    4.91515
206840.0000    4.48279
206880.0000    4.35736
206920.0000    4.58957
206960.0000    2.92401
207000.0000    3.18712
207040.0000    3.09977
207080.0000    2.90688
207120.0000    2.62514
207160.0000    2.97360
207200.0000    3.38768
207240.0000    3.38883
207280.0000    3.75404
207320.0000    2.95987
207360.0000    2.43855
207400.0000    3.03690
207440.0000    1.94304
207480.0000    2.17549
207520.0000    1.53366
207560.0000    0.85969
207600.0000    1.43424
207640.0000    1.89139
207680.0000    3.19995
207720.0000    3.64472
207760.0000    3.39619
207800.0000    3.26279
207840.0000    2.94274
207880.0000    3.37731
207920.0000    3.27632
207960.0000    2.84855
208000.0000    2.88942
208040.0000    3.60310
208080.0000    4.96842
208120.0000    5.86602
208160.0000    5.69047
208200.0000    5.77589
208240.0000    5.21885
208280.0000    6.49043
208320.0000    7.10528
208360.0000    5.94930
208400.0000    7.10778
208440.0000    6.02047
208480.0000    7.46760
208520.0000    6.76313
208560.0000    6.56135
208600.0000    6.77789
208640.0000    7.52918
208680.0000    7.91965
208720.0000    7.50931
208760.0000    6.90638
208800.0000    7.55780
208840.0000    5.78806
208880.0000    6.88953
208920.0000    5.65852
208960.0000    5.70511
209000.0000    6.74016
209040.0000    7.13442
209080.0000    6.75746
209120.0000    7.11965
209160.0000    6.62246
209200.0000    8.39922
209240.0000    7.42414
209280.0000    8.16686
209320.0000    8.23257
209360.0000    7.83117
209400.0000    7.48111
209440.0000    7.50991
209480.0000    7.86214
209520.0000    8.89596
209560.0000    7.62947
209600.0000    6.28044
209640.0000    7.09617
209680.0000    6.74185
209720.0000    5.75460
209760.0000    7.33075
209800.0000    6.82012
209840.0000    6.05559
209880.0000    6.20396
209920.0000    5.69142
209960.0000    5.22739
210000.0000    5.56458
210040.0000    5.94684
210080.0000    5.65510
210120.0000    5.84364
210160.0000    6.31068
210200.0000    5.00833
210240.0000    5.90641
210280.0000    6.54466
210320.0000    7.58156
210360.0000    8.14276
210400.0000    7.18128
210440.0000    6.43534
210480.0000    7.21897
210520.0000    6.81231
210560.0000    6.63006
210600.0000    6.50183
210640.0000    6.26787
210680.0000    6.33102
210720.0000    6.15973
210760.0000    6.99620
210800.0000    6.54993
210840.0000    6.08366
210880.0000    4.83030
210920.0000    5.05991
210960.0000    5.93555
211000.0000    5.73095
211040.0000    5.72068
211080.0000    6.20531
211120.0000    6.95309
211160.0000    5.26995
211200.0000    6.80180
211240.0000    6.32425
211280.0000    5.95707
211320.0000    6.39327
211360.0000    7.46674
211400.0000    5.45270
211440.0000    6.77503
211480.0000    6.59248
211520.0000    6.77360
211560.0000    7.16625
211600.0000    5.77099
211640.0000    6.12376
211680.0000    7.06897
211720.0000    6.68122
211760.0000    5.86002
211800.0000    4.84799
211840.0000    6.07519
211880.0000    5.76400
211920.0000    5.26983
211960.0000    5.49622
212000.0000    6.01047
212040.0000    6.12961
212080.0000    5.30730
212120.0000    4.84283
212160.0000    6.00961
212200.0000    7.22258
212240.0000    7.47117
212280.0000    6.76307
212320.0000    7.62091
212360.0000    6.45920
212400.0000    6.57589
212440.0000    7.50561
212480.0000    5.41653
212520.0000    6.20055
212560.0000    6.76641
212600.0000    5.77693
212640.0000    6.68193
212680.0000    7.61618
212720.0000    7.77162
212760.0000    6.08647
212800.0000    7.20937
212840.0000    6.86283
212880.0000    5.65046
212920.0000    6.63064
212960.0000    7.00284
213000.0000    7.48650
213040.0000    7.75931
213080.0000    7.41460
213120.0000    7.26379
213160.0000    8.13503
213200.0000    7.06798
213240.0000    8.39084
213280.0000    6.81560
213320.0000    7.47747
213360.0000    6.38491
213400.0000    5.88456
213440.0000    5.34312
213480.0000    6.64217
213520.0000    7.16929
213560.0000    6.49451
213600.0000    6.32022
213640.0000    8.02064
213680.0000    8.77939
213720.0000    6.99596
213760.0000    7.06080
213800.0000    8.09518
213840.0000    7.75794
213880.0000    7.48290
213920.0000    8.60736
213960.0000    8.37242
214000.0000    7.04825
214040.0000    8.06931
214080.0000    7.91943
214120.0000    8.50207
214160.0000    7.56274
214200.0000    7.64609
214240.0000    6.84746
214280.0000    7.94091
214320.0000    9.29047
214360.0000    8.60783
214400.0000    7.62828
214440.0000    7.13717
214480.0000    7.09285
214520.0000    7.44353
214560.0000    8.21560
214600.0000    8.23048
214640.0000    8.20724
214680.0000    7.21878
214720.0000    6.86724
214760.0000    8.10935
214800.0000    8.46615
214840.0000    8.85305
214880.0000    7.80531
214920.0000    6.58192
214960.0000    7.20686
215000.0000    6.87993
215040.0000    7.96927
215080.0000    7.79293
215120.0000    6.96681
215160.0000    6.19458
215200.0000    7.20946
215240.0000    7.00317
215280.0000    6.65323
215320.0000    6.87984
215360.0000    6.53834
215400.0000    6.33495
215440.0000    6.21866
215480.0000    7.18711
215520.0000    7.83692
215560.0000    7.70748
215600.0000    7.27195
215640.0000    7.17357
215680.0000    6.64879
215720.0000    6.14859
215760.0000    7.85186
215800.0000    7.47711
215840.0000    6.75447
215880.0000    7.89245
215920.0000    7.76896
215960.0000    8.08293
216000.0000    7.63579
216040.0000    7.57752
216080.0000    8.63464
216120.0000    8.51537
216160.0000    8.18330
216200.0000    8.37426
216240.0000    7.97527
216280.0000    8.20050
216320.0000    7.77126
216360.0000    8.50746
216400.0000    7.90208
216440.0000    7.87991
216480.0000    8.09456
216520.0000    8.47858
216560.0000    8.85555
216600.0000    8.47622
216640.0000    8.49609
216680.0000    9.09072
216720.0000    9.04126
216760.0000    8.59338
216800.0000    8.87576
216840.0000    9.37567
216880.0000    8.83646
216920.0000    8.46771
216960.0000    8.42889
217000.0000    8.69769
217040.0000    8.65607
217080.0000    8.55471
217120.0000    8.23612
217160.0000    8.49513
217200.0000    8.35482
217240.0000    8.15637
217280.0000    8.32026
217320.0000    8.42519
217360.0000    6.68616
217400.0000    6.09014
217440.0000    7.34355
217480.0000    7.60738
217520.0000    7.37607
217560.0000    7.96546
217600.0000    8.42953
217640.0000    7.80583
217680.0000    8.12308
217720.0000    6.68652
217760.0000    8.02072
217800.0000    7.09058
217840.0000    7.29742
217880.0000    6.73181
217920.0000    6.88675
217960.0000    6.44991
218000.0000    5.83932
218040.0000    7.17365
218080.0000    7.66511
218120.0000    7.67128
218160.0000    6.89894
218200.0000    8.22139
218240.0000    7.98217
218280.0000    7.81623
218320.0000    8.26741
218360.0000    7.76710
218400.0000    7.46960
218440.0000    8.34776
218480.0000    6.99890
218520.0000    9.53640
218560.0000    8.20263
218600.0000    7.94748
218640.0000    7.75344
218680.0000    8.28086
218720.0000    7.89325
218760.0000    8.18701
218800.0000    7.82415
218840.0000    7.68683
218880.0000    8.43392
218920.0000    8.04411
218960.0000    6.48065
219000.0000    7.42137
219040.0000    6.77552
219080.0000    7.63692
219120.0000    6.61149
219160.0000    6.53053
219200.0000    7.22492
219240.0000    6.62300
219280.0000    6.39511
219320.0000    6.47406
219360.0000    7.06162
219400.0000    7.53028
219440.0000    6.56162
219480.0000    6.47523
219520.0000    6.21037
219560.0000    5.95931
219600.0000    6.25222
219640.0000    6.50476
219680.0000    6.75556
219720.0000    6.18172
219760.0000    6.37887
219800.0000    6.31020
219840.0000    5.87142
219880.0000    6.04007
219920.0000    5.73041
219960.0000    6.49095
220000.0000    7.10654
220040.0000    6.21564
220080.0000    6.38092
220120.0000    5.78735
220160.0000    6.31688
220200.0000    5.72419
220240.0000    6.90187
220280.0000    7.09505
220320.0000    6.16794
220360.0000    6.33580
220400.0000    7.45642
220440.0000    6.48038
220480.0000    6.92316
220520.0000    7.07164
220560.0000    7.50824
220600.0000    7.74516
220640.0000    7.22535
220680.0000    8.27097
220720.0000    7.15801
220760.0000    6.92962
220800.0000    7.12918
220840.0000    6.69740
220880.0000    8.30310
220920.0000    7.15724
220960.0000    7.60793
221000.0000    6.94951
221040.0000    7.09279
221080.0000    6.64538
221120.0000    6.22224
221160.0000    7.08135
221200.0000    8.02552
221240.0000    7.36405
221280.0000    6.19028
221320.0000    6.93598
221360.0000    6.99158
221400.0000    6.14586
221440.0000    7.57836
221480.0000    7.87605
221520.0000    7.07120
221560.0000    6.91521
221600.0000    7.36322
221640.0000    6.76402
221680.0000    6.85032
221720.0000    6.32793
221760.0000    6.89429
221800.0000    7.18371
221840.0000    6.14884
221880.0000    7.65158
221920.0000    7.60233
221960.0000    6.94080
222000.0000    6.57629
222040.0000    6.57912
222080.0000    6.43899
222120.0000    6.13368
222160.0000    5.94844
222200.0000    6.94359
222240.0000    6.76176
222280.0000    7.11911
222320.0000    7.36666
222360.0000    6.39437
222400.0000    6.90493
222440.0000    6.45277
222480.0000    6.87810
222520.0000    6.08056
222560.0000    7.06010
222600.0000    6.96177
222640.0000    7.48631
222680.0000    7.96949
222720.0000    6.18101
222760.0000    5.39960
222800.0000    4.67023
222840.0000    6.07164
222880.0000    5.86034
222920.0000    6.49404
222960.0000    6.87473
223000.0000    7.06811
223040.0000    6.76259
223080.0000    6.91752
223120.0000    6.41650
223160.0000    7.03263
223200.0000    5.96716
223240.0000    5.89611
223280.0000    5.30399
223320.0000    5.70251
223360.0000    5.38944
223400.0000    6.24445
223440.0000    5.77472
223480.0000    6.09477
223520.0000    7.51984
223560.0000    7.32405
223600.0000    6.19949
223640.0000    5.75067
223680.0000    7.11871
223720.0000    5.84944
223760.0000    5.75047
223800.0000    6.87047
223840.0000    6.51795
223880.0000    7.13451
223920.0000    7.85063
223960.0000    6.35869
224000.0000    6.63924
224040.0000    7.06790
224080.0000    7.51481
224120.0000    6.64331
224160.0000    7.11667
224200.0000    7.17565
224240.0000    6.38106
224280.0000    5.44868
224320.0000    5.51268
224360.0000    6.22343
224400.0000    6.63911
224440.0000    5.95439
224480.0000    7.45661
224520.0000    8.62042
224560.0000    8.46722
224600.0000    6.27543
224640.0000    6.91335
224680.0000    8.72044
224720.0000    7.26635
224760.0000    6.49422
224800.0000    6.50800
224840.0000    7.24232
224880.0000    7.26744
224920.0000    6.84943
224960.0000    7.41289
225000.0000    6.30266
225040.0000    6.61860
225080.0000    7.01757
225120.0000    6.39087
225160.0000    6.15393
225200.0000    7.29756
225240.0000    6.87066
225280.0000    7.51860
225320.0000    6.43337
225360.0000    6.56416
225400.0000    5.61869
225440.0000    5.69943
225480.0000    6.49986
225520.0000    5.84707
225560.0000    6.37653
225600.0000    7.03624
225640.0000    7.53756
225680.0000    7.53727
225720.0000    7.54805
225760.0000    7.67954
225800.0000    7.11798
225840.0000    7.04917
225880.0000    7.90548
225920.0000    7.51680
225960.0000    8.36614
226000.0000    7.95828
226040.0000    7.49356
226080.0000    9.10357
226120.0000    7.41141
226160.0000    7.98723
226200.0000    7.28105
226240.0000    7.02601
226280.0000    9.10740
226320.0000    8.93641
226360.0000    9.48902
226400.0000    9.00258
226440.0000    8.90195
226480.0000    9.50995
226520.0000    8.13036
226560.0000    8.80564
226600.0000    8.05592
226640.0000    8.65037
226680.0000    8.18745
226720.0000    8.10218
226760.0000    8.60284
226800.0000    9.04303
226840.0000    9.11223
226880.0000    8.00357
226920.0000    7.82455
226960.0000    7.70346
227000.0000    7.24948
227040.0000    7.10169
227080.0000    6.72423
227120.0000    6.78679
227160.0000    7.83955
227200.0000    7.52442
227240.0000    9.07714
227280.0000    7.69193
227320.0000    7.38599
227360.0000    7.11498
227400.0000    8.18300
227440.0000    8.72395
227480.0000    8.28261
227520.0000    8.72698
227560.0000    8.85875
227600.0000    8.23204
227640.0000    8.81312
227680.0000    8.74331
227720.0000    9.06386
227760.0000    8.31029
227800.0000    8.31753
227840.0000    7.99363
227880.0000    7.32886
227920.0000    7.96909
227960.0000    8.28711
228000.0000    8.24434
228040.0000    8.01421
228080.0000    8.50732
228120.0000    7.13440
228160.0000    7.68948
228200.0000    6.89057
228240.0000    7.24019
228280.0000    7.09525
228320.0000    8.11626
228360.0000    8.07537
228400.0000    7.80792
228440.0000    7.98486
228480.0000    8.82674
228520.0000    7.51531
228560.0000    8.78526
228600.0000    8.47368
228640.0000    8.74310
228680.0000    7.14420
228720.0000    8.51565
228760.0000    8.74235
228800.0000    8.17306
228840.0000    7.82170
228880.0000    8.04132
228920.0000    8.49320
228960.0000    7.06877
229000.0000    7.36389
229040.0000    6.00681
229080.0000    5.71858
229120.0000    5.85047
229160.0000    5.02054
229200.0000    6.06218
229240.0000    5.09325
229280.0000    5.95026
229320.0000    5.44539
229360.0000    5.57172
229400.0000    5.49666
229440.0000    5.16611
229480.0000    4.67378
229520.0000    5.03892
229560.0000    5.44419
229600.0000    5.82386
229640.0000    6.07602
229680.0000    5.67636
229720.0000    5.98210
229760.0000    6.07099
229800.0000    6.24495
229840.0000    7.57983
229880.0000    7.04934
229920.0000    6.52105
229960.0000    6.86615
230000.0000    7.12644
230040.0000    6.75468
230080.0000    6.90005
230120.0000    6.55855
230160.0000    6.40982
230200.0000    6.68304
230240.0000    6.54931
230280.0000    7.70364
230320.0000    8.80845
230360.0000    7.78917
230400.0000    8.42120
230440.0000    8.56426
230480.0000    7.74030
230520.0000    7.93806
230560.0000    8.42633
230600.0000    7.28225
230640.0000    8.11651
230680.0000    9.01556
230720.0000    8.81584
230760.0000    8.11773
230800.0000    8.65730
230840.0000    8.28283
230880.0000    6.98859
230920.0000    6.89190
230960.0000    7.94403
231000.0000    7.63654
231040.0000    7.47746
231080.0000    8.14895
231120.0000    7.33474
231160.0000    7.48876
231200.0000    7.29377
231240.0000    7.34306
231280.0000    7.49839
231320.0000    7.44797
231360.0000    7.56714
231400.0000    7.94315
231440.0000    6.74496
231480.0000    7.49110
231520.0000    7.38818
231560.0000    5.72585
231600.0000    6.13869
231640.0000    6.79542
231680.0000    5.99180
231720.0000    5.11120
231760.0000    5.99952
231800.0000    5.51386
231840.0000    6.66389
231880.0000    7.27521
231920.0000    7.49988
231960.0000    6.38899
232000.0000    5.87725
232040.0000    6.61160
232080.0000    5.87880
232120.0000    5.55941
232160.0000    6.12888
232200.0000    6.03071
232240.0000    6.58246
232280.0000    5.81094
232320.0000    5.88098
232360.0000    6.60907
232400.0000    6.55905
232440.0000    6.50145
232480.0000    6.34695
232520.0000    6.23387
232560.0000    5.66076
232600.0000    6.69177
232640.0000    6.08791
232680.0000    5.22766
232720.0000    4.90057
232760.0000    6.15666
232800.0000    5.83001
232840.0000    6.14390
232880.0000    5.29706
232920.0000    6.08160
232960.0000    5.12942
233000.0000    6.05859
233040.0000    5.88673
233080.0000    6.10622
233120.0000    6.04218
233160.0000    6.43652
233200.0000    5.81534
233240.0000    6.79700
233280.0000    5.71101
233320.0000    5.61433
233360.0000    6.52722
233400.0000    6.47466
233440.0000    7.13909
233480.0000    6.64123
233520.0000    6.65260
233560.0000    7.12169
233600.0000    6.29952
233640.0000    5.66610
233680.0000    5.46780
233720.0000    6.67963
233760.0000    6.05408
233800.0000    5.60673
233840.0000    5.80798
233880.0000    5.58187
233920.0000    4.84427
233960.0000    5.31827
234000.0000    5.64877
234040.0000    4.74185
234080.0000    5.48497
234120.0000    6.16610
234160.0000    6.60123
234200.0000    6.38783
234240.0000    7.36325
234280.0000    7.26474
234320.0000    6.44661
234360.0000    6.75947
234400.0000    5.85836
234440.0000    5.76117
234480.0000    4.89989
234520.0000    5.11134
234560.0000    5.01375
234600.0000    5.32591
234640.0000    5.89873
234680.0000    6.89429
234720.0000    7.14879
234760.0000    7.20319
234800.0000    6.40478
234840.0000    7.08227
234880.0000    6.18982
234920.0000    6.71765
234960.0000    6.27564
235000.0000    6.19960
235040.0000    6.32566
235080.0000    6.50834
235120.0000    6.34166
235160.0000    6.45678
235200.0000    6.53022
235240.0000    5.98585
235280.0000    6.20729
235320.0000    6.11416
235360.0000    5.82391
235400.0000    6.30334
235440.0000    7.28547
235480.0000    6.55384
235520.0000    5.79141
235560.0000    5.77540
235600.0000    6.37552
235640.0000    6.44153
235680.0000    5.27928
235720.0000    6.30992
235760.0000    5.21143
235800.0000    5.78585
235840.0000    5.31424
235880.0000    5.34373
235920.0000    5.93458
235960.0000    5.77164
236000.0000    6.12892
236040.0000    5.84253
236080.0000    5.64759
236120.0000    6.76660
236160.0000    7.27288
236200.0000    7.41241
236240.0000    6.40048
236280.0000    5.97393
236320.0000    7.07816
236360.0000    6.00201
236400.0000    6.86764
236440.0000    6.61339
236480.0000    6.39892
236520.0000    6.00981
236560.0000    6.68883
236600.0000    7.91465
236640.0000    7.38819
236680.0000    8.38931
236720.0000    8.05195
236760.0000    7.56264
236800.0000    5.80833
236840.0000    5.98761
236880.0000    7.00639
236920.0000    6.65377
236960.0000    6.73911
237000.0000    6.47906
237040.0000    6.17395
237080.0000    6.26722
237120.0000    6.04305
237160.0000    7.88242
237200.0000    7.46510
237240.0000    7.98697
237280.0000    6.78599
237320.0000    6.92036
237360.0000    6.93140
237400.0000    5.21565
237440.0000    5.54014
237480.0000    6.42963
237520.0000    6.20019
237560.0000    5.96158
237600.0000    7.06331
237640.0000    6.67943
237680.0000    6.15874
237720.0000    6.43077
237760.0000    6.61585
237800.0000    7.16563
237840.0000    6.83020
237880.0000    6.32387
237920.0000    7.12323
237960.0000    6.90683
238000.0000    6.95160
238040.0000    6.95569
238080.0000    6.54968
238120.0000    7.28686
238160.0000    7.22993
238200.0000    7.23978
238240.0000    8.53863
238280.0000    7.30615
238320.0000    8.15471
238360.0000    8.24322
238400.0000    6.80155
238440.0000    5.70265
238480.0000    7.19683
238520.0000    7.29088
238560.0000    7.80464
238600.0000    8.66741
238640.0000    8.11728
238680.0000    7.01166
238720.0000    6.06628
238760.0000    6.22342
238800.0000    6.45808
238840.0000    5.81557
238880.0000    6.42293
238920.0000    6.56042
238960.0000    6.96272
239000.0000    7.63374
239040.0000    7.35638
239080.0000    6.32597
239120.0000    5.95057
239160.0000    6.21641
239200.0000    6.96559
239240.0000    5.97744
239280.0000    6.05227
239320.0000    6.09976
239360.0000    7.01011
239400.0000    6.72461
239440.0000    7.16923
239480.0000    8.01446
239520.0000    7.21586
239560.0000    7.23032
239600.0000    6.82760
239640.0000    6.57280
239680.0000    7.65016
239720.0000    8.04848
239760.0000    8.47718
239800.0000    8.72282
239840.0000    6.77336
239880.0000    7.42417
239920.0000    7.41890
239960.0000    7.49778
240000.0000    8.01939
240040.0000    7.46701
240080.0000    6.74266
240120.0000    7.18670
240160.0000    7.42593
240200.0000    7.01197
240240.0000    6.68802
240280.0000    6.44734
240320.0000    6.69781
240360.0000    6.23826
240400.0000    6.36999
240440.0000    5.96851
240480.0000    6.23081
240520.0000    7.39586
240560.0000    6.15239
240600.0000    7.70588
240640.0000    6.78298
240680.0000    7.18316
240720.0000    7.88719
240760.0000    7.76377
240800.0000    7.38546
240840.0000    7.21416
240880.0000    7.75713
240920.0000    7.88718
240960.0000    7.84019
241000.0000    7.19517
241040.0000    6.29373
241080.0000    6.09421
241120.0000    4.94831
241160.0000    6.98647
241200.0000    6.59564
241240.0000    7.33122
241280.0000    6.65457
241320.0000    6.33136
241360.0000    5.67142
241400.0000    5.39682
241440.0000    4.88896
241480.0000    5.24979
241520.0000    3.92467
241560.0000    3.48073
241600.0000    3.24156
241640.0000    4.43297
241680.0000    4.60929
241720.0000    4.81146
241760.0000    7.14254
241800.0000    7.33375
241840.0000    6.13439
241880.0000    5.99998
241920.0000    6.11860
241960.0000    5.79489
242000.0000    5.67018
242040.0000    6.02683
242080.0000    5.50126
242120.0000    5.96338
242160.0000    4.86253
242200.0000    4.78388
242240.0000    6.23665
242280.0000    5.91510
242320.0000    6.49475
242360.0000    5.64459
242400.0000    5.34229
242440.0000    6.18648
242480.0000    6.07495
242520.0000    5.12020
242560.0000    5.46618
242600.0000    5.02263
242640.0000    6.03533
242680.0000    6.21475
242720.0000    5.14175
242760.0000    4.87786
242800.0000    4.44128
242840.0000    5.35043
242880.0000    5.54122
242920.0000    5.58066
242960.0000    5.07208
243000.0000    5.26093
243040.0000    5.81521
243080.0000    6.01681
243120.0000    5.82625
243160.0000    4.73126
243200.0000    5.85852
243240.0000    5.85560
243280.0000    5.64458
243320.0000    4.73968
243360.0000    5.14855
243400.0000    4.79285
243440.0000    5.11323
243480.0000    5.20074
243520.0000    5.04877
243560.0000    4.63824
243600.0000    4.05752
243640.0000    4.14153
243680.0000    4.44766
243720.0000    3.85084
243760.0000    4.16314
243800.0000    5.53895
243840.0000    5.62133
243880.0000    4.60393
243920.0000    5.83197
243960.0000    6.53519
244000.0000    6.55006
244040.0000    5.78971
244080.0000    5.32365
244120.0000    5.14667
244160.0000    5.88405
244200.0000    5.88498
244240.0000    5.48274
244280.0000    4.83280
244320.0000    5.40917
244360.0000    4.96515
244400.0000    6.45042
244440.0000    5.21793
244480.0000    5.13623
244520.0000    5.10670
244560.0000    4.89151
244600.0000    4.18914
244640.0000    3.61830
244680.0000    4.36672
244720.0000    4.69560
244760.0000    5.82621
244800.0000    5.35772
244840.0000    6.06323
244880.0000    6.68275
244920.0000    5.79364
244960.0000    7.41346
245000.0000    6.44381
245040.0000    5.98654
245080.0000    5.82514
245120.0000    5.84472
245160.0000    4.69617
245200.0000    5.34087
245240.0000    5.69980
245280.0000    4.70667
245320.0000    5.06649
245360.0000    5.05657
245400.0000    5.86538
245440.0000    5.77663
245480.0000    5.26668
245520.0000    4.90805
245560.0000    4.08122
245600.0000    6.86920
245640.0000    6.86218
245680.0000    6.83185
245720.0000    6.67823
245760.0000    7.81003
245800.0000    8.11918
245840.0000    7.83077
245880.0000    8.09393
245920.0000    7.96734
245960.0000    6.86169
246000.0000    6.78166
246040.0000    7.20848
246080.0000    7.14222
246120.0000    6.12969
246160.0000    6.72034
246200.0000    5.85324
246240.0000    6.40178
246280.0000    7.17308
246320.0000    5.49495
246360.0000    5.18369
246400.0000    4.61352
246440.0000    4.25401
246480.0000    4.85732
246520.0000    4.45583
246560.0000    4.19354
246600.0000    5.02416
246640.0000    5.54654
246680.0000    4.81564
246720.0000    5.45466
246760.0000    5.56528
246800.0000    4.98084
246840.0000    4.98063
246880.0000    5.67728
246920.0000    5.45598
246960.0000    6.07487
247000.0000    5.46515
247040.0000    7.17994
247080.0000    4.33564
247120.0000    5.18119
247160.0000    4.77075
247200.0000    5.30873
247240.0000    4.79291
247280.0000    4.68586
247320.0000    5.71214
247360.0000    4.61398
247400.0000    6.44338
247440.0000    5.96962
247480.0000    4.49468
247520.0000    5.45001
247560.0000    6.38453
247600.0000    5.80667
247640.0000    6.08727
247680.0000    6.18545
247720.0000    5.70541
247760.0000    5.91090
247800.0000    5.47801
247840.0000    6.26999
247880.0000    6.39605
247920.0000    6.98371
247960.0000    7.52405
248000.0000    7.37837
248040.0000    6.42312
248080.0000    6.21945
248120.0000    5.03170
248160.0000    4.71477
248200.0000    6.24735
248240.0000    6.06749
248280.0000    6.07190
248320.0000    5.40118
248360.0000    5.91948
248400.0000    5.56666
248440.0000    6.44205
248480.0000    5.28502
248520.0000    6.00998
248560.0000    5.38191
248600.0000    4.24520
248640.0000    6.13542
248680.0000    5.62083
248720.0000    5.54111
248760.0000    5.45975
248800.0000    6.31024
248840.0000    6.33530
248880.0000    6.32123
248920.0000    6.59914
248960.0000    6.25609
249000.0000    6.32162
249040.0000    6.46529
249080.0000    6.39098
249120.0000    6.19525
249160.0000    7.63475
249200.0000    7.43184
249240.0000    6.34569
249280.0000    7.48841
249320.0000    7.43163
249360.0000    6.32421
249400.0000    6.73397
249440.0000    8.23459
249480.0000    9.26691
249520.0000    8.11538
249560.0000    9.61087
249600.0000    8.47517
249640.0000    8.36123
249680.0000    8.05477
249720.0000    9.12046
249760.0000    7.49898
249800.0000    7.53530
249840.0000    8.24567
249880.0000    8.94174
249920.0000    9.92174
249960.0000    9.09222
250000.0000   10.41219
250040.0000    9.79046
250080.0000    9.05093
250120.0000    9.10569
250160.0000   10.17966
250200.0000   10.07519
250240.0000    9.67990
250280.0000    9.51802
250320.0000   10.27665
250360.0000   10.08009
250400.0000   10.58223
250440.0000   11.40013
250480.0000   11.07009
250520.0000   10.59519
250560.0000   10.66198
250600.0000   11.26736
250640.0000   11.69160
250680.0000   11.55996
250720.0000   10.58379
250760.0000   11.73611
250800.0000   12.82468
250840.0000   12.58175
250880.0000   12.05108
250920.0000   12.13839
250960.0000   12.12331
251000.0000   11.19892
251040.0000   10.77639
251080.0000   11.01791
251120.0000   10.52571
251160.0000   10.68989
251200.0000   11.20485
251240.0000   11.77004
251280.0000   11.48083
251320.0000   11.57856
251360.0000   11.87873
251400.0000   11.49548
251440.0000   11.08171
251480.0000   11.00027
251520.0000   10.99734
251560.0000   10.58005
251600.0000   10.90013
251640.0000    9.82763
251680.0000   11.07945
251720.0000   11.00696
251760.0000   10.12725
251800.0000    9.57137
251840.0000   10.60096
251880.0000   10.88089
251920.0000   10.58173
251960.0000   10.13946
252000.0000   10.21253
252040.0000   11.78146
252080.0000   11.18983
252120.0000   11.70306
252160.0000   11.04155
252200.0000   11.77598
252240.0000   12.34643
252280.0000   11.21668
252320.0000   10.92856
252360.0000   10.74711
252400.0000   11.75995
252440.0000   11.74080
252480.0000   12.38050
252520.0000   11.45856
252560.0000   12.17212
252600.0000   12.62018
252640.0000   10.53682
252680.0000   11.82785
252720.0000   11.02375
252760.0000   11.27459
252800.0000   10.84577
252840.0000   10.38353
252880.0000   10.95236
252920.0000   11.49804
252960.0000   10.78027
253000.0000   10.83127
253040.0000    8.61108
253080.0000    9.18002
253120.0000    9.53841
253160.0000    9.72702
253200.0000    9.49988
253240.0000   10.10730
253280.0000   10.53989
253320.0000   11.22171
253360.0000   10.92811
253400.0000   11.57050
253440.0000   11.39124
253480.0000   13.02010
253520.0000   12.14171
253560.0000   12.42441
253600.0000   11.88262
253640.0000   12.22443
253680.0000   12.66771
253720.0000   10.50590
253760.0000   12.46628
253800.0000   11.15754
253840.0000   11.97574
253880.0000   11.88503
253920.0000   11.83193
253960.0000   11.57924
254000.0000   11.89578
254040.0000   12.05723
254080.0000   11.87642
254120.0000   11.28771
254160.0000   10.72505
254200.0000   12.36313
254240.0000   11.38500
254280.0000   10.93373
254320.0000   10.62890
254360.0000   11.51226
254400.0000   11.88243
254440.0000   10.83134
254480.0000   11.32476
254520.0000   12.00315
254560.0000   11.02920
254600.0000    9.90268
254640.0000   10.36475
254680.0000    9.64427
254720.0000   10.02532
254760.0000   10.52559
254800.0000   10.57586
254840.0000   10.38868
254880.0000   11.21540
254920.0000   11.66848
254960.0000   11.65510
255000.0000   11.79268
255040.0000   11.64608
255080.0000   11.79953
255120.0000   11.01439
255160.0000   10.87890
255200.0000   11.98435
255240.0000   11.16230
255280.0000   11.34932
255320.0000    9.76205
255360.0000   10.59623
255400.0000   11.61149
255440.0000   12.24196
255480.0000   11.73660
255520.0000   12.84766
255560.0000   11.76599
255600.0000   11.03101
255640.0000   11.38959
255680.0000   11.73375
255720.0000    9.98801
255760.0000   11.27527
255800.0000   11.24047
255840.0000   12.82131
255880.0000   11.83505
255920.0000   11.10632
255960.0000   11.54976
256000.0000   11.46442
256040.0000   10.42691
256080.0000   11.44050
256120.0000   11.44344
256160.0000   11.42569
256200.0000   11.31048
256240.0000   11.57315
256280.0000   10.76780
256320.0000   11.20530
256360.0000   11.92375
256400.0000   12.13218
256440.0000   11.11076
256480.0000   11.29517
256520.0000   10.81141
256560.0000   10.59726
256600.0000   10.83388
256640.0000   11.10107
256680.0000    9.50388
256720.0000   10.77066
256760.0000    9.89276
256800.0000    9.84986
256840.0000   10.51360
256880.0000   10.28436
256920.0000    9.99763
256960.0000    9.47818
257000.0000    9.65202
257040.0000    7.60847
257080.0000    8.64006
257120.0000    7.95567
257160.0000    9.16959
257200.0000    9.52492
257240.0000    9.28045
257280.0000    9.39924
257320.0000    9.64949
257360.0000   10.06067
257400.0000    9.30950
257440.0000    8.79200
257480.0000    9.13012
257520.0000    7.44315
257560.0000    6.61727
257600.0000    6.80619
257640.0000    6.54434
257680.0000    5.30960
257720.0000    5.84418
257760.0000    4.46129
257800.0000    4.24747
257840.0000    5.05386
257880.0000    5.27210
257920.0000    6.83925
257960.0000    4.59699
258000.0000    4.71055
258040.0000    4.14795
258080.0000    4.26621
258120.0000    4.07933
258160.0000    4.94522
258200.0000    4.63194
258240.0000    5.39262
258280.0000    5.48030
258320.0000    5.79998
258360.0000    4.98137
258400.0000    4.64510
258440.0000    4.84248
258480.0000    5.27147
258520.0000    4.26554
258560.0000    6.20400
258600.0000    7.87024
258640.0000    7.28449
258680.0000    8.12312
258720.0000    6.95409
258760.0000    9.01742
258800.0000    7.92870
258840.0000    7.88937
258880.0000    6.14573
258920.0000    6.38878
258960.0000    6.96217
259000.0000    6.71553
259040.0000    6.80158
259080.0000    7.26686
259120.0000    6.86724
259160.0000    7.14117
259200.0000    7.65080
259240.0000    7.95753
259280.0000    8.65159
259320.0000    8.94047
259360.0000    7.53923
259400.0000    8.72379
259440.0000    7.93736
259480.0000    8.33680
259520.0000    7.73058
259560.0000    8.88523
259600.0000    9.38972
259640.0000    9.62259
259680.0000    8.85800
259720.0000    8.70294
259760.0000    8.75468
259800.0000    9.42068
259840.0000    9.10586
259880.0000    9.18939
259920.0000    9.75856
259960.0000    9.77994
260000.0000    8.85163
260040.0000    9.23466
260080.0000    9.29435
260120.0000    9.44543
260160.0000    9.86301
260200.0000    9.98929
260240.0000    9.70140
260280.0000    8.65161
260320.0000    9.06851
260360.0000    9.24273
260400.0000    9.77648
260440.0000    9.72494
260480.0000    9.14493
260520.0000    8.39744
260560.0000   10.28146
260600.0000    9.23101
260640.0000    8.91718
260680.0000    8.43146
260720.0000    9.46498
260760.0000   10.05787
260800.0000   10.33442
260840.0000    9.95297
260880.0000    9.46000
260920.0000   10.08416
260960.0000    9.51923
261000.0000    8.98097
261040.0000   10.19391
261080.0000   10.09765
261120.0000    9.37273
261160.0000   10.09367
261200.0000    9.12204
261240.0000    9.77890
261280.0000    9.34958
261320.0000    8.31709
261360.0000    8.13949
261400.0000    8.23660
261440.0000    7.83464
261480.0000    9.48029
261520.0000    8.97198
261560.0000    8.78615
261600.0000    9.75444
261640.0000    9.19555
261680.0000    8.62340
261720.0000    8.76778
261760.0000    8.75080
261800.0000    9.84995
261840.0000    9.98599
261880.0000    9.57540
261920.0000    9.14997
261960.0000    9.39905
262000.0000   10.05806
262040.0000    9.75514
262080.0000    8.51388
262120.0000    9.52570
262160.0000    8.23560
262200.0000    8.38253
262240.0000    8.90861
262280.0000    9.25175
262320.0000    9.65086
262360.0000    8.78779
262400.0000    9.09425
262440.0000    7.91625
262480.0000    9.22596
262520.0000    9.57927
262560.0000    9.12846
262600.0000    9.76477
262640.0000   10.23880
262680.0000    9.48280
262720.0000   10.24159
262760.0000    9.74398
262800.0000    9.46819
262840.0000   10.14621
262880.0000    9.21887
262920.0000    8.97217
262960.0000    9.58754
263000.0000    8.77058
263040.0000    9.30128
263080.0000    9.60700
263120.0000    8.60517
263160.0000    9.21508
263200.0000    9.51942
263240.0000    9.94888
263280.0000   10.17814
263320.0000   10.27155
263360.0000    9.79848
263400.0000   10.42347
263440.0000    9.94811
263480.0000   10.15409
263520.0000   10.47383
263560.0000    9.56672
263600.0000    8.67550
263640.0000    9.39245
263680.0000    9.08937
263720.0000    7.90337
263760.0000    9.43487
263800.0000    8.74810
263840.0000    9.54452
263880.0000    9.27866
263920.0000    8.19389
263960.0000    8.14472
264000.0000    9.07998
264040.0000    9.35158
264080.0000    9.46663
264120.0000    9.48527
264160.0000    9.37774
264200.0000    9.37230
264240.0000   10.30994
264280.0000   10.63152
264320.0000   10.25836
264360.0000    9.88754
264400.0000    9.89993
264440.0000    7.95782
264480.0000    8.91067
264520.0000    8.59939
264560.0000    8.32706
264600.0000    7.52699
264640.0000    9.69989
264680.0000    9.16505
264720.0000    9.70500
264760.0000    9.22253
264800.0000   10.01085
264840.0000    9.16437
264880.0000    9.42478
264920.0000    9.29527
264960.0000   10.07708
265000.0000   10.36655
265040.0000   10.20438
265080.0000    9.71974
265120.0000    9.17522
265160.0000    9.45725
265200.0000    9.71397
265240.0000   10.27013
265280.0000    8.98361
265320.0000    9.57804
265360.0000    9.55558
265400.0000    8.49275
265440.0000    9.47314
265480.0000    9.19241
265520.0000    9.96816
265560.0000    9.70196
265600.0000    9.95355
265640.0000   10.11600
265680.0000    9.91917
265720.0000    9.62313
265760.0000    9.93027
265800.0000   10.14224
265840.0000    9.54885
265880.0000   10.83222
265920.0000    9.69235
265960.0000    8.82652
266000.0000    9.39905
266040.0000   10.28491
266080.0000    9.63917
266120.0000   10.30796
266160.0000    9.54966
266200.0000    9.49366
266240.0000    9.33113
266280.0000    9.80728
266320.0000    8.81044
266360.0000    9.79622
266400.0000    9.97896
266440.0000   10.30540
266480.0000   10.49523
266520.0000    9.58467
266560.0000    9.83297
266600.0000    9.77307
266640.0000    8.72834
266680.0000    9.21835
266720.0000    9.29202
266760.0000    9.68606
266800.0000   10.20684
266840.0000    9.81627
266880.0000    9.53840
266920.0000    9.34863
266960.0000    9.13552
267000.0000    9.39318
267040.0000    9.79475
267080.0000   10.03564
267120.0000    9.76016
267160.0000    9.76801
267200.0000    9.06989
267240.0000    9.38687
267280.0000    9.33780
267320.0000    9.05840
267360.0000    8.11450
267400.0000    9.42390
267440.0000    9.37347
267480.0000    8.11818
267520.0000    9.00381
267560.0000    8.99211
267600.0000    8.15034
267640.0000    9.01712
267680.0000    7.87756
267720.0000    7.92034
267760.0000    8.74192
267800.0000    9.60824
267840.0000    9.95788
267880.0000    9.36148
267920.0000    9.06687
267960.0000    9.44029
268000.0000    8.94294
268040.0000    8.18779
268080.0000    8.55107
268120.0000    8.50955
268160.0000    8.20892
268200.0000    8.83109
268240.0000    8.97565
268280.0000    8.21460
268320.0000    8.85426
268360.0000    8.46370
268400.0000    9.49496
268440.0000    8.73201
268480.0000    8.86027
268520.0000    8.54166
268560.0000    8.63909
268600.0000    7.80316
268640.0000    8.22698
268680.0000    8.36895
268720.0000    8.16225
268760.0000    9.15974
268800.0000    7.73175
268840.0000    8.78810
268880.0000    8.45569
268920.0000    9.02565
268960.0000    8.93692
269000.0000    9.00289
269040.0000   10.04435
269080.0000    8.31265
269120.0000    8.15885
269160.0000    8.92004
269200.0000    9.59878
269240.0000    9.78327
269280.0000    8.24094
269320.0000    9.75758
269360.0000    9.19444
269400.0000    9.65812
269440.0000   10.67617
269480.0000   10.04459
269520.0000    9.74646
269560.0000   10.42125
269600.0000    9.14560
269640.0000    9.37208
269680.0000    9.08773
269720.0000    8.77271
269760.0000    9.55869
269800.0000    7.76828
269840.0000    8.40196
269880.0000    8.61124
269920.0000    9.57446
269960.0000    9.39111
270000.0000   10.43267
270040.0000    9.68369
270080.0000    9.35239
270120.0000    9.67389
270160.0000    8.39168
270200.0000    7.69186
270240.0000    8.46907
270280.0000    9.12042
270320.0000    8.87504
270360.0000   10.01880
270400.0000   10.04732
270440.0000    9.15668
270480.0000    9.97305
270520.0000    9.46040
270560.0000    9.20678
270600.0000    9.35900
270640.0000    9.30429
270680.0000    9.55516
270720.0000    9.78310
270760.0000    9.50704
270800.0000    8.21954
270840.0000    8.67983
270880.0000    8.67188
270920.0000    8.57048
270960.0000    9.67787
271000.0000    8.93154
271040.0000    8.59220
271080.0000    8.33932
271120.0000    9.11104
271160.0000    9.57085
271200.0000    9.63315
271240.0000   10.25150
271280.0000    9.88078
271320.0000    8.93926
271360.0000    9.16947
271400.0000    9.56518
271440.0000    9.65438
271480.0000    9.90044
271520.0000    9.06262
271560.0000    8.57030
271600.0000    8.83402
271640.0000    8.51205
271680.0000    8.42690
271720.0000    9.07637
271760.0000    8.51540
271800.0000    8.78338
271840.0000    9.05308
271880.0000    9.57672
271920.0000    9.11222
271960.0000    9.32439
272000.0000    9.94930
272040.0000   10.24181
272080.0000    9.03617
272120.0000    9.35045
272160.0000   10.43542
272200.0000    8.91321
272240.0000    9.59087
272280.0000   10.30173
272320.0000   11.09007
272360.0000   11.01586
272400.0000   10.37185
272440.0000    8.85117
272480.0000    8.95667
272520.0000    8.71773
272560.0000    8.72934
272600.0000    8.13453
272640.0000    9.03794
272680.0000    9.20598
272720.0000    9.67235
272760.0000    8.63226
272800.0000    7.71374
272840.0000    8.39947
272880.0000    8.57754
272920.0000    7.90615
272960.0000    8.76240
273000.0000    8.25722
273040.0000    7.69032
273080.0000    8.59215
273120.0000    7.44718
273160.0000    8.01371
273200.0000    7.90579
273240.0000    7.35576
273280.0000    6.65795
273320.0000    5.86528
273360.0000    5.62187
273400.0000    6.36262
273440.0000    6.99799
273480.0000    5.99758
273520.0000    5.89967
273560.0000    5.60108
273600.0000    7.08128
273640.0000    8.07169
273680.0000    7.19950
273720.0000    8.41568
273760.0000    7.11657
273800.0000    5.93328
273840.0000    6.64038
273880.0000    7.16499
273920.0000    8.45810
273960.0000    8.29608
274000.0000    7.76424
274040.0000    7.39943
274080.0000    7.48031
274120.0000    6.99702
274160.0000    7.50752
274200.0000    7.07731
274240.0000    7.71480
274280.0000    7.07144
274320.0000    6.69932
274360.0000    7.27461
274400.0000    6.59507
274440.0000    5.58085
274480.0000    5.91938
274520.0000    6.02622
274560.0000    7.43233
274600.0000    7.02977
274640.0000    7.40294
274680.0000    7.01702
274720.0000    8.61472
274760.0000    8.22460
274800.0000    9.16407
274840.0000    8.10653
274880.0000    7.88819
274920.0000    8.07465
274960.0000    7.97916
275000.0000    7.36377
275040.0000    8.54539
275080.0000    7.75745
275120.0000    9.06929
275160.0000    8.73575
275200.0000    7.66614
275240.0000    8.17884
275280.0000    8.71226
275320.0000    8.12890
275360.0000    7.76074
275400.0000    8.16417
275440.0000    7.57389
275480.0000    6.95599
275520.0000    8.12268
275560.0000    7.26664
275600.0000    7.66837
275640.0000    7.83033
275680.0000    6.69748
275720.0000    7.37720
275760.0000    8.81023
275800.0000    8.55334
275840.0000    8.69715
275880.0000    8.52788
275920.0000    8.24771
275960.0000    7.69554
276000.0000    7.82540
276040.0000    8.30606
276080.0000    8.40510
276120.0000    9.70358
276160.0000    9.31113
276200.0000    9.74616
276240.0000    8.43884
276280.0000    7.71822
276320.0000    7.77471
276360.0000    7.40342
276400.0000    7.73134
276440.0000    6.75289
276480.0000    7.82032
276520.0000    7.84914
276560.0000    7.96149
276600.0000    7.02545
276640.0000    7.28152
276680.0000    8.47939
276720.0000    9.16135
276760.0000    9.57658
276800.0000    9.27285
276840.0000    9.01380
276880.0000    9.27622
276920.0000    7.56166
276960.0000    8.41994
277000.0000    8.31687
277040.0000    7.54453
277080.0000    8.10903
277120.0000    7.43443
277160.0000    7.45848
277200.0000    7.84344
277240.0000    9.05519
277280.0000    7.77474
277320.0000    7.88254
277360.0000    8.42311
277400.0000    7.82059
277440.0000    8.24527
277480.0000    7.03142
277520.0000    6.78384
277560.0000    6.79995
277600.0000    6.71156
277640.0000    6.56499
277680.0000    7.22646
277720.0000    7.47202
277760.0000    8.65887
277800.0000    7.95680
277840.0000    7.33198
277880.0000    8.74801
277920.0000    8.21507
277960.0000    9.45895
278000.0000    9.91596
278040.0000    9.01689
278080.0000    8.83478
278120.0000    9.52708
278160.0000   10.01305
278200.0000    9.62130
278240.0000    8.71229
278280.0000    9.15297
278320.0000    9.87738
278360.0000    9.43752
278400.0000    9.26043
278440.0000    9.20797
278480.0000    9.45831
278520.0000   10.04862
278560.0000    9.86301
278600.0000   10.06433
278640.0000    9.50359
278680.0000    9.10471
278720.0000   10.53752
278760.0000   10.76795
278800.0000   11.18078
278840.0000   10.88460
278880.0000   11.39081
278920.0000   10.77207
278960.0000   11.19512
279000.0000   10.90435
279040.0000   11.18392
279080.0000    9.79298
279120.0000   10.72283
279160.0000   10.37657
279200.0000   10.40476
279240.0000   11.64928
279280.0000   11.71478
279320.0000   12.09698
279360.0000   10.81900
279400.0000   11.44373
279440.0000   11.47642
279480.0000   10.62949
279520.0000   10.61102
279560.0000   11.25003
279600.0000   11.73925
279640.0000   11.03596
279680.0000   11.41108
279720.0000   11.32359
279760.0000   11.31859
279800.0000   10.76238
279840.0000   10.79833
279880.0000   10.59676
279920.0000   10.28982
279960.0000   12.38132
280000.0000   11.83383
280040.0000   11.58156
280080.0000   11.28337
280120.0000   11.85252
280160.0000   11.48922
280200.0000   12.58605
280240.0000   11.92948
280280.0000   11.99847
280320.0000   11.58986
280360.0000   11.71247
280400.0000   12.88755
280440.0000   11.84938
280480.0000   12.62384
280520.0000   12.16566
280560.0000   11.39364
280600.0000   12.41836
280640.0000   10.69324
280680.0000   11.12334
280720.0000   11.47356
280760.0000   10.11264
280800.0000   10.88394
280840.0000   11.29671
280880.0000   10.96716
280920.0000   11.29582
280960.0000   10.35724
281000.0000   10.90837
281040.0000   10.51431
281080.0000   10.38478
281120.0000   10.08122
281160.0000    9.78152
281200.0000   11.54189
281240.0000   10.13168
281280.0000   10.51011
281320.0000   10.51358
281360.0000   10.20980
281400.0000   10.35907
281440.0000    9.44179
281480.0000   10.45322
281520.0000   10.64417
281560.0000    9.62759
281600.0000    9.61503
281640.0000    9.55022
281680.0000    9.70210
281720.0000    9.72758
281760.0000    9.46416
281800.0000    9.45600
281840.0000    9.52318
281880.0000    9.82339
281920.0000    9.62933
281960.0000    8.69719
282000.0000    8.82587
282040.0000    8.79426
282080.0000    9.33706
282120.0000    8.95438
282160.0000    7.71277
282200.0000    8.71615
282240.0000    8.81478
282280.0000    8.99459
282320.0000    8.93507
282360.0000    9.44529
282400.0000    9.14753
282440.0000    8.76434
282480.0000    8.37486
282520.0000    7.86251
282560.0000    8.59354
282600.0000    8.04413
282640.0000    8.57605
282680.0000    8.32367
282720.0000    8.35935
282760.0000    8.05595
282800.0000    8.43130
282840.0000    8.32159
282880.0000    8.15429
282920.0000    7.33545
282960.0000    7.15315
283000.0000    8.26881
283040.0000    9.09585
283080.0000    9.33700
283120.0000    9.40136
283160.0000    9.15401
283200.0000    9.46920
283240.0000    9.57269
283280.0000    8.55945
283320.0000    9.44168
283360.0000   10.22582
283400.0000   10.18240
283440.0000    9.41906
283480.0000    9.61701
283520.0000    9.22130
283560.0000    9.17423
283600.0000    8.99730
283640.0000    8.95806
283680.0000    9.22878
283720.0000    8.46013
283760.0000    9.16612
283800.0000    7.78024
283840.0000    8.53190
283880.0000    7.63522
283920.0000    7.63886
283960.0000    7.56629
284000.0000    6.44367
284040.0000    5.84145
284080.0000    8.17016
284120.0000    7.45750
284160.0000    7.92704
284200.0000    8.22335
284240.0000    8.48774
284280.0000    7.35703
284320.0000    6.77776
284360.0000    6.35372
284400.0000    7.12751
284440.0000    8.40248
284480.0000    7.52658
284520.0000    7.72039
284560.0000    8.50904
284600.0000    8.21375
284640.0000    8.64425
284680.0000    8.82097
284720.0000    9.15530
284760.0000    9.64665
284800.0000    9.00919
284840.0000    8.45402
284880.0000    8.71003
284920.0000    7.83473
284960.0000    9.92507
285000.0000   10.06751
285040.0000   10.01382
285080.0000    9.79770
285120.0000    9.17385
285160.0000    8.75458
285200.0000    9.38992
285240.0000    8.74687
285280.0000    9.41750
285320.0000    9.47159
285360.0000    9.24724
285400.0000    9.86284
285440.0000    9.57426
285480.0000    9.59231
285520.0000    9.79376
285560.0000    9.67332
285600.0000    9.32076
285640.0000    9.31134
285680.0000    9.89882
285720.0000    9.18080
285760.0000    9.20493
285800.0000    9.03395
285840.0000    8.09336
285880.0000    9.24578
285920.0000    9.69250
285960.0000    8.93059
286000.0000    9.08504
286040.0000    9.32387
286080.0000    8.76624
286120.0000    9.00620
286160.0000    8.85532
286200.0000    8.07577
286240.0000    8.62235
286280.0000    8.66552
286320.0000    8.88286
286360.0000    9.61307
286400.0000    8.19172
286440.0000    7.99485
286480.0000    6.81232
286520.0000    8.49800
286560.0000    8.09001
286600.0000    8.68447
286640.0000    8.15656
286680.0000    8.02190
286720.0000    8.27827
286760.0000    7.73200
286800.0000    8.53670
286840.0000    7.87307
286880.0000    9.43181
286920.0000    9.85581
286960.0000    9.53238
287000.0000    9.47035
287040.0000    9.95196
287080.0000   10.02032
287120.0000   10.98984
287160.0000    9.74758
287200.0000    9.22018
287240.0000    9.40126
287280.0000    8.31888
287320.0000    9.31841
287360.0000    8.83118
287400.0000    9.14134
287440.0000    8.46709
287480.0000    9.14399
287520.0000    9.26084
287560.0000    9.79159
287600.0000    8.87087
287640.0000    9.00952
287680.0000    9.07574
287720.0000    9.10765
287760.0000    9.34944
287800.0000    8.89043
287840.0000    8.26208
287880.0000    9.33371
287920.0000    8.68681
287960.0000    8.01173
288000.0000    8.23196
288040.0000    8.16603
288080.0000    9.17177
288120.0000    9.62558
288160.0000    9.28933
288200.0000    8.94258
288240.0000    8.62842
288280.0000    9.63806
288320.0000    9.03092
288360.0000    9.65343
288400.0000    9.07594
288440.0000    9.45919
288480.0000    9.43374
288520.0000    8.79647
288560.0000    9.92237
288600.0000    9.72903
288640.0000    9.79821
288680.0000    8.89798
288720.0000    9.01648
288760.0000    9.25724
288800.0000    8.16756
288840.0000    8.77123
288880.0000    9.17822
288920.0000    8.42552
288960.0000    9.37955
289000.0000    8.58847
289040.0000    7.99729
289080.0000    9.83792
289120.0000    8.80683
289160.0000    8.41492
289200.0000    9.40970
289240.0000    9.66535
289280.0000    9.18837
289320.0000    9.37914
289360.0000    9.43279
289400.0000    8.19207
289440.0000    9.51858
289480.0000    8.73969
289520.0000    9.17010
289560.0000    9.53622
289600.0000    9.78397
289640.0000    9.05586
289680.0000   10.13132
289720.0000    9.22915
289760.0000    9.30488
289800.0000    9.66161
289840.0000    9.55713
289880.0000    8.95319
289920.0000    9.28025
289960.0000    9.80989
290000.0000   10.23176
290040.0000    9.81657
290080.0000    9.25514
290120.0000    9.07505
290160.0000    9.15170
290200.0000    9.32568
290240.0000    9.10805
290280.0000    9.34276
290320.0000    8.96255
290360.0000    9.39880
290400.0000    9.15623
290440.0000    8.75762
290480.0000    8.57512
290520.0000    7.97977
290560.0000    8.25291
290600.0000    8.64042
290640.0000    8.40521
290680.0000    8.51529
290720.0000    7.19792
290760.0000    8.43544
290800.0000    8.22028
290840.0000    8.83888
290880.0000    9.42158
290920.0000    9.86831
290960.0000    9.60553
291000.0000   10.40304
291040.0000    9.16056
291080.0000    9.47487
291120.0000   10.08873
291160.0000    9.25179
291200.0000    8.16384
291240.0000    7.69439
291280.0000    8.99604
291320.0000    8.52693
291360.0000    7.97253
291400.0000    7.69065
291440.0000    8.07802
291480.0000    8.61898
291520.0000    8.70789
291560.0000    9.03946
291600.0000    9.16794
291640.0000    8.78296
291680.0000    8.64431
291720.0000    8.44325
291760.0000    8.36358
291800.0000    9.04865
291840.0000    9.66941
291880.0000    9.45600
291920.0000    9.85633
291960.0000    9.09190
292000.0000    9.61698
292040.0000    9.11093
292080.0000    8.78230
292120.0000    9.51773
292160.0000    9.11160
292200.0000    9.70138
292240.0000   10.10791
292280.0000    8.90249
292320.0000    8.47216
292360.0000    8.66140
292400.0000    8.24132
292440.0000    9.30172
292480.0000    9.46952
292520.0000    8.83642
292560.0000    9.72026
292600.0000    9.35016
292640.0000    8.68471
292680.0000   10.45419
292720.0000    9.59013
292760.0000    9.55627
292800.0000    9.80713
292840.0000    8.92962
292880.0000    9.37246
292920.0000    9.53362
292960.0000    9.24049
293000.0000    7.97413
293040.0000    9.71522
293080.0000    9.08498
293120.0000    9.22113
293160.0000    9.09651
293200.0000    9.55719
293240.0000    9.25523
293280.0000    9.33550
293320.0000    9.80669
293360.0000    9.82251
293400.0000    9.75172
293440.0000    9.15271
293480.0000    8.85457
293520.0000    8.27738
293560.0000    9.01964
293600.0000    9.41395
293640.0000    8.34576
293680.0000    8.77304
293720.0000    7.68299
293760.0000    8.01615
293800.0000    8.55410
293840.0000    8.42105
293880.0000    9.34107
293920.0000    8.98592
293960.0000    9.32053
294000.0000    9.40030
294040.0000   10.30686
294080.0000    9.13963
294120.0000    8.74207
294160.0000    7.78686
294200.0000    7.39213
294240.0000    8.68337
294280.0000    8.18944
294320.0000    9.48689
294360.0000    9.34427
294400.0000    9.38006
294440.0000    9.37334
294480.0000    9.74716
294520.0000    8.75284
294560.0000   10.38677
294600.0000   10.10268
294640.0000    8.80601
294680.0000    8.86292
294720.0000    8.33050
294760.0000    8.51953
294800.0000    9.11590
294840.0000    9.32992
294880.0000    9.11881
294920.0000   10.14201
294960.0000    9.47357
295000.0000    8.10433
295040.0000    9.05603
295080.0000   10.04834
295120.0000   10.79647
295160.0000   11.13993
295200.0000    9.94827
295240.0000    8.96602
295280.0000    9.13278
295320.0000    9.42851
295360.0000   10.18609
295400.0000    9.42536
295440.0000    9.48524
295480.0000    9.96898
295520.0000    9.37019
295560.0000   10.03664
295600.0000    8.73303
295640.0000    9.38655
295680.0000    9.19635
295720.0000    9.43138
295760.0000   10.14625
295800.0000   10.58153
295840.0000    9.67633
295880.0000    9.82036
295920.0000   11.41898
295960.0000   11.95416
296000.0000   10.93467
296040.0000    9.63562
296080.0000    9.83715
296120.0000    9.20005
296160.0000    8.69863
296200.0000    9.40553
296240.0000    9.09769
296280.0000    8.57107
296320.0000    8.98534
296360.0000    8.47696
296400.0000    8.48802
296440.0000    9.20242
296480.0000    9.06142
296520.0000    9.65994
296560.0000    9.61593
296600.0000    9.86928
296640.0000    9.92002
296680.0000    9.25190
296720.0000    9.16395
296760.0000    8.60891
296800.0000    8.57246
296840.0000    8.62686
296880.0000    8.89005
296920.0000    9.04695
296960.0000    8.49340
297000.0000    8.36000
297040.0000    7.81882
297080.0000    7.50441
297120.0000    7.05560
297160.0000    6.73955
297200.0000    5.92425
297240.0000    7.93537
297280.0000    7.94216
297320.0000    7.92423
297360.0000    7.59288
297400.0000    7.49178
297440.0000    9.45739
297480.0000    9.48400
297520.0000    9.27524
297560.0000    8.97671
297600.0000    8.33526
297640.0000    7.90319
297680.0000    9.78524
297720.0000    9.01061
297760.0000    9.20156
297800.0000    8.29353
297840.0000    8.92220
297880.0000    9.19516
297920.0000    8.26402
297960.0000    8.04855
298000.0000    6.82312
298040.0000    8.47043
298080.0000    8.94141
298120.0000    8.88928
298160.0000    9.55051
298200.0000    9.27457
298240.0000    9.94574
298280.0000    8.95717
298320.0000    9.05204
298360.0000    8.90098
298400.0000    9.19183
298440.0000    8.79090
298480.0000    9.02235
298520.0000    8.51762
298560.0000    8.81128
298600.0000    8.61778
298640.0000    8.83034
298680.0000    8.73749
298720.0000    9.63663
298760.0000   10.41799
298800.0000    9.30988
298840.0000    8.55659
298880.0000    8.85652
298920.0000    9.51231
298960.0000    8.80823
299000.0000    9.24492
299040.0000    9.39036
299080.0000    8.49333
299120.0000    8.27304
299160.0000    8.37330
299200.0000    9.25674
299240.0000    9.30446
299280.0000    9.09340
299320.0000    7.38221
299360.0000    8.67795
299400.0000    8.95361
299440.0000    7.88703
299480.0000    8.73830
299520.0000    8.45606
299560.0000    6.72074
299600.0000    6.80631
299640.0000    7.17016
299680.0000    6.97506
299720.0000    6.77757
299760.0000    5.84568
299800.0000    6.74721
299840.0000    6.52659
299880.0000    6.15352
299920.0000    7.50800
299960.0000    7.16751
300000.0000    7.85425
300040.0000    8.02729
300080.0000    8.32699
300120.0000    7.54800
300160.0000    7.48830
300200.0000    6.62421
300240.0000    7.20638
300280.0000    7.12678
300320.0000    8.27356
300360.0000    7.66321
300400.0000    7.79040
300440.0000    7.93928
300480.0000    8.32163
300520.0000    8.45531
300560.0000    9.50384
300600.0000    8.27753
300640.0000    9.05125
300680.0000   10.04941
300720.0000    9.89109
300760.0000    9.44909
300800.0000   10.92742
300840.0000    9.56849
300880.0000    8.52911
300920.0000    8.93812
300960.0000    9.20210
301000.0000    9.88734
301040.0000    9.54737
301080.0000    8.93924
301120.0000    8.92770
301160.0000   10.27927
301200.0000    9.65319
301240.0000    9.06001
301280.0000    9.11275
301320.0000    9.55079
301360.0000    9.08199
301400.0000    9.86936
301440.0000    9.39713
301480.0000    9.77701
301520.0000    9.51130
301560.0000    9.49422
301600.0000    9.60097
301640.0000    9.33574
301680.0000    8.02024
301720.0000    8.85979
301760.0000    9.03809
301800.0000    9.27570
301840.0000    7.94407
301880.0000    8.30408
301920.0000    8.50648
301960.0000    9.06261
302000.0000    9.17501
302040.0000    9.59721
302080.0000    9.59574
302120.0000    9.64800
302160.0000    9.17425
302200.0000    9.65237
302240.0000    8.87125
302280.0000    9.50564
302320.0000   10.11853
302360.0000   10.85281
302400.0000    9.68097
302440.0000    9.94705
302480.0000   10.24965
302520.0000    8.84994
302560.0000    9.51905
302600.0000    9.23778
302640.0000    9.16041
302680.0000    9.63139
302720.0000    9.53508
302760.0000    9.00761
302800.0000    9.34363
302840.0000    9.25145
302880.0000    9.41497
302920.0000    9.27547
302960.0000    9.19675
303000.0000    9.17951
303040.0000    8.88699
303080.0000    8.75893
303120.0000    9.24147
303160.0000    9.63506
303200.0000    9.18173
303240.0000    8.45702
303280.0000    9.22078
303320.0000    9.52985
303360.0000    9.15745
303400.0000    9.00774
303440.0000    8.15501
303480.0000    9.07556
303520.0000    8.94182
303560.0000    8.95556
303600.0000    9.15164
303640.0000    8.96715
303680.0000    8.43993
303720.0000    8.10523
303760.0000    7.34514
303800.0000    7.52455
303840.0000    7.29525
303880.0000    8.21874
303920.0000    6.97268
303960.0000    7.15233
304000.0000    6.55392
304040.0000    7.55175
304080.0000    6.89070
304120.0000    5.58627
304160.0000    5.98275
304200.0000    7.22277
304240.0000    5.02978
304280.0000    7.27523
304320.0000    9.10878
304360.0000    8.72122
304400.0000    6.87592
304440.0000    8.92790
304480.0000    9.35218
304520.0000    8.82057
304560.0000    8.57645
304600.0000    7.83252
304640.0000    9.28671
304680.0000    8.50482
304720.0000    9.38420
304760.0000    9.66788
304800.0000    8.82234
304840.0000    8.32093
304880.0000    8.50013
304920.0000    9.68584
304960.0000   10.10228
305000.0000    8.67443
305040.0000   10.36029
305080.0000    8.78564
305120.0000    8.32592
305160.0000    8.99198
305200.0000   10.61614
305240.0000    9.27480
305280.0000    9.28793
305320.0000    9.98551
305360.0000    8.73238
305400.0000    8.19777
305440.0000    8.33307
305480.0000    7.91949
305520.0000    7.54120
305560.0000    9.32420
305600.0000    8.81714
305640.0000    8.95077
305680.0000    8.54547
305720.0000    8.43708
305760.0000    9.56800
305800.0000   10.47771
305840.0000    9.60540
305880.0000    9.93302
305920.0000   10.81648
305960.0000   10.99470
306000.0000   11.16413
306040.0000   11.03782
306080.0000   10.15833
306120.0000   10.22230
306160.0000   11.07891
306200.0000    8.97574
306240.0000    9.88732
306280.0000    9.49717
306320.0000    8.73631
306360.0000    9.05720
306400.0000   10.27823
306440.0000    9.76805
306480.0000   10.39725
306520.0000    9.39695
306560.0000   10.38422
306600.0000    8.97593
306640.0000    9.09577
306680.0000    9.03372
306720.0000   10.01603
306760.0000    9.41471
306800.0000    8.93997
306840.0000    7.07627
306880.0000    6.27454
306920.0000    6.86107
306960.0000    6.43154
307000.0000    6.47820
307040.0000    4.48440
307080.0000    5.57493
307120.0000    6.78602
307160.0000    8.18383
307200.0000    8.02329
307240.0000    8.51919
307280.0000    7.86921
307320.0000    6.86264
307360.0000    8.04694
307400.0000    7.21486
307440.0000    6.42033
307480.0000    7.78833
307520.0000    7.31770
307560.0000    6.87082
307600.0000    7.86117
307640.0000    9.44289
307680.0000    9.67297
307720.0000   10.38612
307760.0000    9.02434
307800.0000    8.91460
307840.0000    8.32258
307880.0000    9.29536
307920.0000    8.19664
307960.0000    8.25463
308000.0000    7.67787
308040.0000    8.39123
308080.0000    8.88730
308120.0000    8.84496
308160.0000    9.34710
308200.0000    9.34734
308240.0000    9.78638
308280.0000    9.62873
308320.0000   11.31896
308360.0000   11.42624
308400.0000   11.22344
308440.0000   10.71997
308480.0000    9.80470
308520.0000   10.05587
308560.0000    7.80296
308600.0000    8.62184
308640.0000    8.13083
308680.0000    8.09359
308720.0000    9.11013
308760.0000    9.89492
308800.0000    9.25066
308840.0000    8.53262
308880.0000    8.73510
308920.0000    8.91642
308960.0000    7.08509
309000.0000    7.50836
309040.0000    7.06726
309080.0000    8.07052
309120.0000    8.16749
309160.0000    7.61850
309200.0000    9.20454
309240.0000    8.84937
309280.0000    8.37376
309320.0000    8.42358
309360.0000    8.91673
309400.0000    9.62598
309440.0000    9.90203
309480.0000    8.90218
309520.0000    9.21710
309560.0000    8.08959
309600.0000    9.36364
309640.0000    9.57354
309680.0000    8.78573
309720.0000    9.05289
309760.0000   10.22542
309800.0000    9.69090
309840.0000    9.68815
309880.0000    9.58539
309920.0000    8.40107
309960.0000    6.53311
310000.0000    5.15639
310040.0000    4.72290
310080.0000    5.61989
310120.0000    5.40821
310160.0000    6.21601
310200.0000    6.35984
310240.0000    4.81318
310280.0000    6.31755
310320.0000    6.36080
310360.0000    7.68670
310400.0000    8.58347
310440.0000    7.19006
310480.0000    8.05595
310520.0000    8.17793
310560.0000    8.60779
310600.0000    7.37378
310640.0000    6.53564
310680.0000    7.05369
310720.0000    5.90101
310760.0000    7.65021
310800.0000    7.29382
310840.0000    8.27540
310880.0000    8.85212
310920.0000    8.97214
310960.0000    9.66032
311000.0000    8.76504
311040.0000    9.80044
311080.0000    9.12885
311120.0000    9.91805
311160.0000    8.77009
311200.0000    8.33127
311240.0000    8.08751
311280.0000    8.51720
311320.0000    9.65017
311360.0000   10.35475
311400.0000    9.93262
311440.0000    9.57762
311480.0000   10.20527
311520.0000   10.77377
311560.0000   11.47057
311600.0000   11.01009
311640.0000   10.25998
311680.0000    9.91963
311720.0000   10.32632
311760.0000   10.64592
311800.0000    9.48806
311840.0000   10.38879
311880.0000    9.71365
311920.0000   10.40162
311960.0000    9.63867
312000.0000    9.88731
312040.0000   11.06025
312080.0000   11.76673
312120.0000   10.41901
312160.0000   10.69875
312200.0000   10.58247
312240.0000   10.56194
312280.0000   10.40690
312320.0000   10.75953
312360.0000   10.52529
312400.0000   10.21640
312440.0000    9.87126
312480.0000    9.06415
312520.0000   10.25765
312560.0000    9.95464
312600.0000   10.40740
312640.0000   10.25578
312680.0000   11.10994
312720.0000   10.75223
312760.0000   10.97276
312800.0000   10.36021
312840.0000   10.42863
312880.0000    9.89147
312920.0000    9.29334
312960.0000   10.38293
313000.0000   10.15794
313040.0000    8.81610
313080.0000    8.35697
313120.0000    8.51322
313160.0000    9.09626
313200.0000    8.29488
313240.0000    8.71010
313280.0000    9.52557
313320.0000    9.14817
313360.0000    9.64485
313400.0000   10.07590
313440.0000    9.24294
313480.0000    8.95902
313520.0000    8.05888
313560.0000    9.08628
313600.0000    7.74449
313640.0000    8.39521
313680.0000    8.39741
313720.0000    9.28861
313760.0000    9.68117
313800.0000   10.42347
313840.0000    9.39345
313880.0000    9.69452
313920.0000   10.31633
313960.0000    9.49035
314000.0000    9.26672
314040.0000    9.47216
314080.0000    8.16662
314120.0000    9.67246
314160.0000    8.76180
314200.0000    8.21049
314240.0000    9.32459
314280.0000    7.58947
314320.0000    7.75604
314360.0000    7.80458
314400.0000    8.94621
314440.0000    9.25417
314480.0000    9.44452
314520.0000    8.61189
314560.0000    8.78077
314600.0000    6.65658
314640.0000    8.72865
314680.0000    8.05153
314720.0000    8.58666
314760.0000    7.75984
314800.0000    5.40065
314840.0000    5.86166
314880.0000    6.69929
314920.0000    5.51293
314960.0000    4.90797
315000.0000    5.85966
315040.0000    6.57251
315080.0000    7.14224
315120.0000    7.12298
315160.0000    6.69591
315200.0000    6.27245
315240.0000    6.88616
315280.0000    8.74555
315320.0000    8.30341
315360.0000    8.06180
315400.0000    7.35969
315440.0000    6.95511
315480.0000    7.04481
315520.0000    7.45738
315560.0000    7.71840
315600.0000    7.69919
315640.0000    8.56041
315680.0000   10.01793
315720.0000    8.51029
315760.0000    7.27142
315800.0000    8.09867
315840.0000    7.63646
315880.0000    8.69402
315920.0000    8.23291
315960.0000    7.15856
316000.0000    7.94444
316040.0000    8.67437
316080.0000    8.69203
316120.0000   10.16174
316160.0000    9.52308
316200.0000    9.55080
316240.0000    8.80801
316280.0000    8.89321
316320.0000    9.05734
316360.0000    9.29116
316400.0000    8.96502
316440.0000    9.27017
316480.0000    8.64364
316520.0000    9.20240
316560.0000    9.59526
316600.0000    9.90954
316640.0000    9.98335
316680.0000   10.71568
316720.0000    8.71455
316760.0000    8.97929
316800.0000    9.13683
316840.0000    8.99150
316880.0000    8.59923
316920.0000    9.82028
316960.0000    9.63222
317000.0000    8.27051
317040.0000    8.52650
317080.0000    8.92058
317120.0000    9.18739
317160.0000    9.05185
317200.0000    9.46073
317240.0000   10.12622
317280.0000    8.74273
317320.0000    8.78479
317360.0000    8.87351
317400.0000    8.81454
317440.0000    9.03534
317480.0000    9.26065
317520.0000    8.74069
317560.0000    8.42525
317600.0000    9.62973
317640.0000    9.87049
317680.0000    9.08212
317720.0000   10.14781
317760.0000   10.38309
317800.0000    9.53720
317840.0000    8.80309
317880.0000    9.25654
317920.0000    9.58524
317960.0000    9.89215
318000.0000    9.77603
318040.0000    9.18011
318080.0000    9.53189
318120.0000    9.81098
318160.0000    9.11911
318200.0000    9.61227
318240.0000    9.53100
318280.0000    9.20860
318320.0000    9.63371
318360.0000    9.69868
318400.0000    9.38326
318440.0000    9.23148
318480.0000    9.85525
318520.0000    9.11137
318560.0000   10.92373
318600.0000   10.56245
318640.0000    9.37514
318680.0000    9.53001
318720.0000    9.08467
318760.0000    8.15470
318800.0000    9.19145
318840.0000    8.83121
318880.0000    9.67109
318920.0000    7.83924
318960.0000    8.68483
319000.0000    8.41997
319040.0000    9.00861
319080.0000    8.52797
319120.0000    9.23496
319160.0000    8.68129
319200.0000    8.21371
319240.0000    8.32587
319280.0000    8.75681
319320.0000    8.99143
319360.0000    8.62764
319400.0000    8.96023
319440.0000    8.76061
319480.0000    8.08823
319520.0000    7.91651
319560.0000    9.04737
319600.0000    9.18258
319640.0000    9.10465
319680.0000    9.78357
319720.0000    9.09382
319760.0000    8.95361
319800.0000    8.41731
319840.0000    9.49778
319880.0000   10.15114
319920.0000   10.10833
319960.0000    9.07771
320000.0000    9.43218
320040.0000    8.65496
320080.0000    9.08153
320120.0000    8.58810
320160.0000    8.65756
320200.0000    8.52618
320240.0000    8.75377
320280.0000   10.08572
320320.0000    8.98137
320360.0000    9.84389
320400.0000    9.30686
320440.0000    9.48322
320480.0000   10.00483
320520.0000    9.34301
320560.0000    9.05931
320600.0000    9.03061
320640.0000    9.69593
320680.0000    9.34827
320720.0000    9.09618
320760.0000    9.48564
320800.0000    9.15708
320840.0000    8.86015
320880.0000    9.44231
320920.0000    8.90510
320960.0000    8.04457
321000.0000    7.84848
321040.0000    8.33446
321080.0000    8.51389
321120.0000    7.52483
321160.0000    7.86926
321200.0000    8.32186
321240.0000    7.95741
321280.0000    8.14392
321320.0000    7.81809
321360.0000    7.43888
321400.0000    6.26512
321440.0000    7.53918
321480.0000    8.37973
321520.0000    7.94360
321560.0000    7.02918
321600.0000    7.06094
321640.0000    6.83738
321680.0000    6.31772
321720.0000    4.75714
321760.0000    5.78740
321800.0000    6.00361
321840.0000    5.67432
321880.0000    7.21126
321920.0000    8.45665
321960.0000    8.05317
322000.0000    8.66276
322040.0000    8.15603
322080.0000    7.22101
322120.0000    6.52286
322160.0000    6.90015
322200.0000    7.17002
322240.0000    7.62089
322280.0000    6.34784
322320.0000    4.37211
322360.0000    5.20469
322400.0000    6.46654
322440.0000    7.36688
322480.0000    9.50037
322520.0000    9.87444
322560.0000    8.75320
322600.0000    9.07247
322640.0000    9.74953
322680.0000    9.76558
322720.0000    8.68728
322760.0000    8.72077
322800.0000    8.84916
322840.0000    9.54465
322880.0000    8.07888
322920.0000    8.38579
322960.0000    9.55451
323000.0000    8.15516
323040.0000    8.90733
323080.0000    8.84344
323120.0000   10.06532
323160.0000    8.63975
323200.0000    7.95569
323240.0000    6.92824
323280.0000    6.87176
323320.0000    6.90195
323360.0000    8.71982
323400.0000    7.74810
323440.0000    8.23078
323480.0000    9.23514
323520.0000    7.65145
323560.0000    7.28889
323600.0000    8.04849
323640.0000    7.58823
323680.0000    7.99667
323720.0000    7.72231
323760.0000    8.85264
323800.0000    9.96425
323840.0000    8.48254
323880.0000    8.91452
323920.0000    8.76215
323960.0000    8.69735
324000.0000   10.18929
324040.0000    9.83751
324080.0000    8.97681
324120.0000    7.18207
324160.0000    7.22274
324200.0000    7.29711
324240.0000    7.16966
324280.0000    8.12182
324320.0000    8.63567
324360.0000    9.28101
324400.0000    8.68754
324440.0000    8.79752
324480.0000    7.93082
324520.0000    7.72496
324560.0000    8.28387
324600.0000    9.53351
324640.0000    8.45870
324680.0000    8.16034
324720.0000    8.12310
324760.0000    8.43135
324800.0000    8.70835
324840.0000    6.53374
324880.0000    5.97714
324920.0000    7.63494
324960.0000    7.34858
325000.0000    7.85459
325040.0000    7.87053
325080.0000    6.42003
325120.0000    6.21036
325160.0000    6.31536
325200.0000    5.88606
325240.0000    7.44465
325280.0000    6.21269
325320.0000    5.72173
325360.0000    5.61312
325400.0000    6.91776
325440.0000    7.76677
325480.0000    7.77698
325520.0000    7.81854
325560.0000    7.50401
325600.0000    8.68289
325640.0000    8.63544
325680.0000    8.97128
325720.0000    8.31982
325760.0000    7.17074
325800.0000    8.05841
325840.0000    8.67195
325880.0000    8.78605
325920.0000    9.53913
325960.0000    8.76383
326000.0000    8.55539
326040.0000    9.14214
326080.0000    8.29335
326120.0000    7.35210
326160.0000    8.53949
326200.0000    7.32122
326240.0000    7.71121
326280.0000    8.04809
326320.0000    7.62847
326360.0000    7.89613
326400.0000    7.05535
326440.0000    8.61903
326480.0000    8.77397
326520.0000    8.43003
326560.0000    8.13625
326600.0000    8.46433
326640.0000    9.20230
326680.0000    7.77563
326720.0000    7.61776
326760.0000    7.59176
326800.0000    7.49231
326840.0000    6.81140
326880.0000    7.00322
326920.0000    7.48231
326960.0000    8.52015
327000.0000    7.62387
327040.0000    6.63982
327080.0000    7.07905
327120.0000    8.33197
327160.0000    9.56352
327200.0000    9.03068
327240.0000    8.03624
327280.0000    8.38629
327320.0000    7.57546
327360.0000    8.86409
327400.0000    9.63091
327440.0000   10.90342
327480.0000   10.42498
327520.0000   10.16106
327560.0000    9.96280
327600.0000    9.36909
327640.0000    9.40501
327680.0000   10.37538
327720.0000    9.59090
327760.0000    8.81317
327800.0000   10.24990
327840.0000   10.84322
327880.0000    9.92096
327920.0000   10.06869
327960.0000    9.14336
328000.0000   10.41323
328040.0000    8.93843
328080.0000    9.59246
328120.0000    8.98903
328160.0000    9.55020
328200.0000    9.87988
328240.0000    9.87708
328280.0000    9.95872
328320.0000   11.18544
328360.0000    9.36941
328400.0000    9.60018
328440.0000    9.95683
328480.0000    9.46937
328520.0000    9.12412
328560.0000   10.51764
328600.0000    9.23668
328640.0000    9.50216
328680.0000    9.45096
328720.0000    9.95989
328760.0000    9.93725
328800.0000    8.91612
328840.0000    9.87594
328880.0000    8.98757
328920.0000    8.97819
328960.0000    8.18983
329000.0000    9.01469
329040.0000    9.31694
329080.0000    9.48508
329120.0000    7.49636
329160.0000    8.50930
329200.0000    7.56442
329240.0000    7.93845
329280.0000    8.38316
329320.0000    8.60264
329360.0000    8.31903
329400.0000    8.76787
329440.0000    8.70357
329480.0000    8.23465
329520.0000    8.81611
329560.0000    8.59941
329600.0000    8.49207
329640.0000    6.93384
329680.0000    6.83270
329720.0000    7.60634
329760.0000    7.33708
329800.0000    9.20791
329840.0000    9.57257
329880.0000    7.23610
329920.0000    7.43499
329960.0000    6.47796
330000.0000    7.61375
330040.0000    8.30334
330080.0000    7.42392
330120.0000    8.62646
330160.0000    9.13928
330200.0000    7.14218
330240.0000    7.44254
330280.0000    7.05254
330320.0000    5.42979
330360.0000    5.94585
330400.0000    6.17607
330440.0000    7.63846
330480.0000    6.73154
330520.0000    7.44966
330560.0000    7.10347
330600.0000    7.01467
330640.0000    7.92651
330680.0000    7.40170
330720.0000    9.03338
330760.0000   10.04903
330800.0000    8.70051
330840.0000    7.85944
330880.0000    8.80160
330920.0000    8.46596
330960.0000    8.33951
331000.0000    8.63644
331040.0000    9.16141
331080.0000    9.20335
331120.0000    7.95892
331160.0000    7.60568
331200.0000    8.86533
331240.0000    9.54727
331280.0000    9.67811
331320.0000    7.59883
331360.0000    7.07436
331400.0000    7.21279
331440.0000    8.28966
331480.0000    8.80107
331520.0000    8.70838
331560.0000    8.50417
331600.0000    9.11187
331640.0000    8.45802
331680.0000    8.63939
331720.0000    7.90586
331760.0000    8.09168
331800.0000    8.21256
331840.0000    7.87978
331880.0000    7.83647
331920.0000    8.89539
331960.0000    9.20652
332000.0000    9.41717
332040.0000   10.42266
332080.0000    9.46114
332120.0000    9.29350
332160.0000    9.05904
332200.0000    9.83396
332240.0000    9.50901
332280.0000    8.61763
332320.0000    7.81839
332360.0000    8.56783
332400.0000    8.79355
332440.0000   10.36426
332480.0000   10.07582
332520.0000    9.86931
332560.0000   10.71031
332600.0000   10.02273
332640.0000    8.48543
332680.0000    9.38757
332720.0000    8.07145
332760.0000    9.17008
332800.0000    8.87467
332840.0000    9.52295
332880.0000   10.57198
332920.0000    8.36218
332960.0000    8.34019
333000.0000    8.54757
333040.0000   10.28706
333080.0000    9.05159
333120.0000    9.64751
333160.0000   10.40686
333200.0000   10.48738
333240.0000   10.52302
333280.0000    9.28657
333320.0000    9.94261
333360.0000   10.28328
333400.0000   10.27431
333440.0000   10.59002
333480.0000   10.36071
333520.0000    9.61342
333560.0000   10.03517
333600.0000    9.80264
333640.0000    9.98165
333680.0000   10.39765
333720.0000    9.65131
333760.0000    9.16779
333800.0000    8.07757
333840.0000    9.65978
333880.0000    9.85433
333920.0000   10.87899
333960.0000   10.35994
334000.0000    9.67983
334040.0000    8.59658
334080.0000    8.79216
334120.0000    9.25832
334160.0000   11.53756
334200.0000   10.83398
334240.0000   10.11253
334280.0000    9.80598
334320.0000    9.49527
334360.0000    9.99428
334400.0000    9.39561
334440.0000    9.11209
334480.0000    9.53981
334520.0000    9.26468
334560.0000    8.45780
334600.0000    8.32544
334640.0000    9.92739
334680.0000   11.04799
334720.0000    9.95110
334760.0000    9.38708
334800.0000    8.35132
334840.0000    9.22730
334880.0000   10.62921
334920.0000    8.63712
334960.0000    9.58317
335000.0000    8.93539
335040.0000    8.73961
335080.0000    8.71196
335120.0000    8.17276
335160.0000    7.63339
335200.0000    7.74543
335240.0000    8.26170
335280.0000    8.37870
335320.0000    8.95485
335360.0000    8.91204
335400.0000    8.51949
335440.0000    8.47158
335480.0000    8.84419
335520.0000    9.03713
335560.0000    8.66294
335600.0000    8.24536
335640.0000    7.94553
335680.0000    8.19636
335720.0000    7.57715
335760.0000    8.67185
335800.0000    7.71224
335840.0000    7.18010
335880.0000    6.36191
335920.0000    8.39331
335960.0000    7.78968
336000.0000    7.91446
336040.0000    7.31475
336080.0000    7.10227
336120.0000    8.89190
336160.0000    8.68445
336200.0000    7.88103
336240.0000    7.43981
336280.0000    7.66473
336320.0000    7.91854
336360.0000    8.21780
336400.0000    6.92786
336440.0000    7.54464
336480.0000    6.94878
336520.0000    7.98321
336560.0000    7.98490
336600.0000    7.92416
336640.0000    7.62603
336680.0000    7.60062
336720.0000    8.14375
336760.0000    7.70179
336800.0000    8.98480
336840.0000    8.29730
336880.0000    7.38021
336920.0000    7.95062
336960.0000    7.90849
337000.0000    8.12436
337040.0000    9.08819
337080.0000    8.38650
337120.0000    7.57406
337160.0000    7.04011
337200.0000    8.90516
337240.0000    7.82435
337280.0000    8.67177
337320.0000    9.13866
337360.0000    8.75956
337400.0000    8.50693
337440.0000    8.95809
337480.0000    7.09220
337520.0000    6.97012
337560.0000    8.06441
337600.0000    8.44738
337640.0000    8.27835
337680.0000    8.08750
337720.0000    8.47221
337760.0000    8.99680
337800.0000    8.49946
337840.0000    6.74424
337880.0000    6.58106
337920.0000    6.81114
337960.0000    7.81659
338000.0000    6.33519
338040.0000    6.80521
338080.0000    7.32476
338120.0000    8.49624
338160.0000    7.92042
338200.0000    8.74901
338240.0000    9.01926
338280.0000    9.07645
338320.0000    8.27160
338360.0000    7.10293
338400.0000    8.17978
338440.0000    7.98992
338480.0000    7.68273
338520.0000    7.78746
338560.0000    9.65404
338600.0000    9.18281
338640.0000    9.59298
338680.0000    8.99958
338720.0000    9.78738
338760.0000    9.47179
338800.0000    9.46219
338840.0000    9.53212
338880.0000    9.11091
338920.0000    8.18700
338960.0000    8.90521
339000.0000    9.29838
339040.0000    8.39421
339080.0000    8.01278
339120.0000    8.25793
339160.0000    8.24484
339200.0000    9.23266
339240.0000    8.70166
339280.0000    8.38100
339320.0000    8.38056
339360.0000    9.11433
339400.0000   10.08625
339440.0000    8.84502
339480.0000    9.36307
339520.0000    9.63524
339560.0000    9.37452
339600.0000    9.63978
339640.0000    9.41100
339680.0000    9.24967
339720.0000    8.76215
339760.0000    9.54736
339800.0000    8.44547
339840.0000    9.70037
339880.0000    8.00766
339920.0000    7.91579
339960.0000    8.37187
340000.0000    7.74871
340040.0000    7.99950
340080.0000    7.76921
340120.0000    7.26249
340160.0000    7.38050
340200.0000    6.47238
340240.0000    7.35175
340280.0000    8.50063
340320.0000    6.28413
340360.0000    6.65327
340400.0000    7.17484
340440.0000    8.14167
340480.0000    9.15996
340520.0000    8.21180
340560.0000    8.56572
340600.0000    8.55831
340640.0000    8.37800
340680.0000    8.36674
340720.0000    8.10077
340760.0000    7.84122
340800.0000    7.52009
340840.0000    8.56914
340880.0000    8.28812
340920.0000    8.73060
340960.0000    9.12208
341000.0000    8.88029
341040.0000    9.54734
341080.0000    9.60294
341120.0000    8.99392
341160.0000    8.68897
341200.0000    9.95075
341240.0000    8.54059
341280.0000    8.41550
341320.0000    7.21149
341360.0000    7.47672
341400.0000    8.41788
341440.0000    8.74732
341480.0000    8.67277
341520.0000    9.13357
341560.0000    9.43198
341600.0000    8.67618
341640.0000    8.20822
341680.0000    8.37815
341720.0000    8.32742
341760.0000    8.02888
341800.0000    7.64496
341840.0000    8.58476
341880.0000    8.45803
341920.0000    8.66786
341960.0000    9.12418
342000.0000    9.22829
342040.0000    8.28440
342080.0000    6.96228
342120.0000    7.71224
342160.0000    8.76792
342200.0000    8.99402
342240.0000    8.00294
342280.0000    8.49262
342320.0000    7.97637
342360.0000    7.96380
342400.0000    9.30939
342440.0000    7.88747
342480.0000    9.25483
342520.0000    9.60261
342560.0000    8.87542
342600.0000    9.43837
342640.0000    9.32294
342680.0000    9.19413
342720.0000    9.49335
342760.0000    7.90995
342800.0000    8.45144
342840.0000    8.66646
342880.0000    9.39390
342920.0000    7.90859
342960.0000    8.32464
343000.0000    8.71313
343040.0000    7.36693
343080.0000    7.08533
343120.0000    6.59674
343160.0000    6.49588
343200.0000    7.40648
343240.0000    6.75987
343280.0000    6.33902
343320.0000    5.60498
343360.0000    6.32053
343400.0000    6.51444
343440.0000    6.92389
343480.0000    5.58584
343520.0000    6.10151
343560.0000    7.27206
343600.0000    7.99180
343640.0000    8.08419
343680.0000    7.76083
343720.0000    7.14358
343760.0000    5.69194
343800.0000    5.60322
343840.0000    4.81558
343880.0000    4.42279
343920.0000    4.73969
343960.0000    5.49011
344000.0000    6.53457
344040.0000    6.05156
344080.0000    7.87350
344120.0000    7.29884
344160.0000    7.54949
344200.0000    7.94867
344240.0000    7.77775
344280.0000    9.60185
344320.0000   10.48070
344360.0000    9.34870
344400.0000    7.64452
344440.0000    7.77236
344480.0000    6.84133
344520.0000    7.38473
344560.0000    6.40874
344600.0000    8.27811
344640.0000    8.82981
344680.0000    8.73950
344720.0000    8.47226
344760.0000    8.22918
344800.0000    8.39300
344840.0000    6.96435
344880.0000    7.46988
344920.0000    6.78904
344960.0000    7.60552
345000.0000    7.80567
345040.0000    7.99239
345080.0000    7.60974
345120.0000    8.59297
345160.0000    9.33525
345200.0000    8.60028
345240.0000    8.57255
345280.0000    8.64244
345320.0000    8.53562
345360.0000    6.81371
345400.0000    6.35376
345440.0000    6.01488
345480.0000    4.98717
345520.0000    5.70019
345560.0000    5.11615
345600.0000    6.61421
345640.0000    7.94703
345680.0000    7.53931
345720.0000    5.47440
345760.0000    4.72892
345800.0000    5.00676
345840.0000    4.80078
345880.0000    3.81470
345920.0000    4.45717
345960.0000    5.27155
346000.0000    5.56242
346040.0000    6.12684
346080.0000    4.77817
346120.0000    5.82572
346160.0000    3.93039
346200.0000    4.07262
346240.0000    4.62554
346280.0000    4.59784
346320.0000    3.88957
346360.0000    4.83607
346400.0000    4.86275
346440.0000    4.37329
346480.0000    4.98272
346520.0000    5.06611
346560.0000    5.69491
346600.0000    5.88002
346640.0000    7.25599
346680.0000    7.95436
346720.0000    7.64394
346760.0000    8.13590
346800.0000    7.51992
346840.0000    7.10451
346880.0000    7.95352
346920.0000    7.96523
346960.0000    7.28380
347000.0000    7.63829
347040.0000    8.19699
347080.0000    7.59097
347120.0000    7.96524
347160.0000    8.57327
347200.0000    6.94000
347240.0000    6.66246
347280.0000    6.39665
347320.0000    6.81350
347360.0000    6.22376
347400.0000    5.89577
347440.0000    7.38102
347480.0000    7.26563
347520.0000    7.39685
347560.0000    7.18987
347600.0000    7.58509
347640.0000    7.35497
347680.0000    7.76516
347720.0000    7.73236
347760.0000    8.12864
347800.0000    8.11355
347840.0000    8.23553
347880.0000    8.50622
347920.0000    6.89236
347960.0000    5.58299
348000.0000    7.91105
348040.0000    7.64787
348080.0000    7.85140
348120.0000    6.97400
348160.0000    6.65100
348200.0000    5.96088
348240.0000    6.91508
348280.0000    7.49502
348320.0000    7.42736
348360.0000    7.36634
348400.0000    6.94403
348440.0000    6.76770
348480.0000    6.96983
348520.0000    7.43011
348560.0000    8.11373
348600.0000    6.80365
348640.0000    7.64165
348680.0000    8.39555
348720.0000    6.56819
348760.0000    6.68874
348800.0000    6.53347
348840.0000    6.26750
348880.0000    7.61727
348920.0000    7.35611
348960.0000    8.93456
349000.0000    7.36641
349040.0000    7.27439
349080.0000    7.66112
349120.0000    6.69220
349160.0000    6.88127
349200.0000    7.72593
349240.0000    6.92362
349280.0000    7.49804
349320.0000    7.43706
349360.0000    6.33509
349400.0000    6.81114
349440.0000    7.21514
349480.0000    7.63721
349520.0000    6.54279
349560.0000    8.65675
349600.0000    9.01700
349640.0000    7.96481
349680.0000    7.13776
349720.0000    7.70195
349760.0000    8.21593
349800.0000    8.67274
349840.0000    9.87560
349880.0000    9.18118
349920.0000    8.69469
349960.0000    8.92225
350000.0000    8.78847
350040.0000    8.77677
350080.0000    9.50915
350120.0000   10.32612
350160.0000   10.18224
350200.0000   11.00197
350240.0000   10.83720
350280.0000    9.49477
350320.0000   10.10834
350360.0000    9.44451
350400.0000    9.86705
350440.0000    9.99258
350480.0000    8.03334
350520.0000    7.83937
350560.0000    8.04613
350600.0000    8.63250
350640.0000    6.20831
350680.0000    6.39640
350720.0000    6.89934
350760.0000    8.23484
350800.0000    9.93694
350840.0000    8.60916
350880.0000    7.91208
350920.0000    7.08511
350960.0000    8.08716
351000.0000    8.52042
351040.0000    7.79525
351080.0000    8.38416
351120.0000    8.67642
351160.0000    9.07870
351200.0000    9.25745
351240.0000    7.83219
351280.0000    7.91556
351320.0000    7.78555
351360.0000    7.11993
351400.0000    7.78934
351440.0000    7.51743
351480.0000    9.09350
351520.0000    8.33251
351560.0000    8.82702
351600.0000    8.42328
351640.0000    8.56736
351680.0000    9.03259
351720.0000    8.87056
351760.0000    9.48628
351800.0000    9.33106
351840.0000    8.77884
351880.0000    9.04278
351920.0000    8.44361
351960.0000    8.92260
352000.0000    8.77637
352040.0000    8.45287
352080.0000    8.68896
352120.0000    7.74552
352160.0000    7.09329
352200.0000    7.82154
352240.0000    8.15983
352280.0000    7.46005
352320.0000    6.63449
352360.0000    6.53109
352400.0000    6.39655
352440.0000    6.45459
352480.0000    6.14540
352520.0000    5.40434
352560.0000    5.72414
352600.0000    4.97632
352640.0000    7.17090
352680.0000    6.31680
352720.0000    6.91353
352760.0000    6.79447
352800.0000    6.22195
352840.0000    7.51919
352880.0000    6.76098
352920.0000    5.63000
352960.0000    6.62078
353000.0000    7.17133
353040.0000    7.29450
353080.0000    8.07521
353120.0000    8.57596
353160.0000    6.80932
353200.0000    7.35043
353240.0000    7.36995
353280.0000    7.94369
353320.0000    6.70075
353360.0000    8.13281
353400.0000    7.44897
353440.0000    7.59634
353480.0000    7.56389
353520.0000    7.44984
353560.0000    7.17479
353600.0000    6.59235
353640.0000    6.67840
353680.0000    4.99209
353720.0000    5.57912
353760.0000    7.19018
353800.0000    6.40100
353840.0000    6.05000
353880.0000    6.64783
353920.0000    6.22933
353960.0000    6.20026
354000.0000    4.88978
354040.0000    6.40580
354080.0000    6.66508
354120.0000    7.19404
354160.0000    7.47457
354200.0000    7.93957
354240.0000    7.09436
354280.0000    7.73391
354320.0000    6.42899
354360.0000    6.30651
354400.0000    6.07915
354440.0000    6.33087
354480.0000    5.84263
354520.0000    5.81237
354560.0000    5.39085
354600.0000    5.04366
354640.0000    6.51139
354680.0000    6.66049
354720.0000    5.73751
354760.0000    7.44720
354800.0000    7.43213
354840.0000    8.03111
354880.0000    8.72756
354920.0000    8.49544
354960.0000    8.88902
355000.0000    8.08299
355040.0000    7.84124
355080.0000    8.42794
355120.0000    8.52015
355160.0000    7.86782
355200.0000    8.33601
355240.0000    9.74352
355280.0000   10.50231
355320.0000   10.31635
355360.0000    8.90702
355400.0000    9.60030
355440.0000    9.28914
355480.0000    9.18852
355520.0000   10.20327
355560.0000    9.76808
355600.0000   10.12984
355640.0000   10.49816
355680.0000    9.29111
355720.0000    9.75291
355760.0000    9.92768
355800.0000    9.23895
355840.0000   10.12000
355880.0000   10.87548
355920.0000   11.27783
355960.0000    9.93344
356000.0000   10.08685
356040.0000   10.56981
356080.0000   10.93786
356120.0000   10.11660
356160.0000   11.77858
356200.0000   11.73136
356240.0000   11.30344
356280.0000   11.67740
356320.0000   10.92608
356360.0000   11.90268
356400.0000   11.07151
356440.0000   11.34589
356480.0000   11.06212
356520.0000   10.68462
356560.0000   10.90484
356600.0000   12.01517
356640.0000   11.25214
356680.0000   12.31408
356720.0000   11.29850
356760.0000   11.76751
356800.0000   11.46289
356840.0000   11.65356
356880.0000   11.83213
356920.0000   12.41629
356960.0000   12.61346
357000.0000   12.47511
357040.0000   11.31696
357080.0000   10.46645
357120.0000   11.18053
357160.0000   10.44298
357200.0000    9.57278
357240.0000    9.50843
357280.0000    8.80802
357320.0000    9.29086
357360.0000   10.63143
357400.0000   10.67703
357440.0000   10.92730
357480.0000   11.64971
357520.0000   10.54821
357560.0000   11.89092
357600.0000   10.96357
357640.0000   11.31998
357680.0000   11.81641
357720.0000   10.98576
357760.0000   11.28657
357800.0000   12.10722
357840.0000   10.97972
357880.0000   12.39549
357920.0000   11.05100
357960.0000   11.35511
358000.0000   10.40386
358040.0000   10.64636
358080.0000   11.02983
358120.0000   12.18992
358160.0000   11.28906
358200.0000   10.80882
358240.0000   11.42119
358280.0000   11.33988
358320.0000   12.22669
358360.0000   11.92775
358400.0000   12.09342
358440.0000   13.36201
358480.0000   13.54256
358520.0000   13.37077
358560.0000   11.98236
358600.0000   12.36430
358640.0000   13.15553
358680.0000   13.07404
358720.0000   12.87810
358760.0000   13.08764
358800.0000   12.74269
358840.0000   12.82323
358880.0000   14.27079
358920.0000   13.41146
358960.0000   12.19151
359000.0000   12.58208
359040.0000   13.08114
359080.0000   12.98242
359120.0000   12.34270
359160.0000   14.25956
359200.0000   12.59922
359240.0000   13.07292
359280.0000   12.85908
359320.0000   13.29186
359360.0000   12.22446
359400.0000   11.82790
359440.0000   11.86017
359480.0000   11.83981
359520.0000   11.77692
359560.0000   11.89420
359600.0000   10.78609
359640.0000   11.35212
359680.0000   10.13257
359720.0000   10.07036
359760.0000   10.21592
359800.0000    9.54316
359840.0000   10.60808
359880.0000   10.38222
359920.0000    9.69673
359960.0000   10.76270
360000.0000   10.27103
360040.0000    9.96337
360080.0000    9.56461
360120.0000    9.86629
360160.0000    9.31661
360200.0000    9.26815
360240.0000   10.05693
360280.0000    9.40531
360320.0000   11.17980
360360.0000   11.19443
360400.0000   11.74261
360440.0000   11.82871
360480.0000   12.83496
360520.0000   12.23130
360560.0000   13.13133
360600.0000   11.38865
360640.0000   11.84847
360680.0000   11.08851
360720.0000   11.42957
360760.0000   10.84461
360800.0000   11.01978
360840.0000   11.34741
360880.0000   11.08211
360920.0000   10.18225
360960.0000   10.26077
361000.0000    8.42580
361040.0000    8.93504
361080.0000    8.29785
361120.0000    8.15777
361160.0000    9.27169
361200.0000    8.08000
361240.0000    8.94944
361280.0000    9.74089
361320.0000    8.96788
361360.0000    8.92128
361400.0000    7.52883
361440.0000    8.48306
361480.0000    9.52243
361520.0000    9.27338
361560.0000    6.31627
361600.0000    6.72091
361640.0000    6.67338
361680.0000    7.39502
361720.0000    7.83764
361760.0000    9.05678
361800.0000    9.28898
361840.0000    9.42574
361880.0000   10.50471
361920.0000    9.84390
361960.0000    8.57275
362000.0000    8.99652
362040.0000    9.14476
362080.0000   10.05809
362120.0000    7.99485
362160.0000    9.25432
362200.0000    9.67245
362240.0000    8.70097
362280.0000    8.59012
362320.0000    6.84216
362360.0000    8.88624
362400.0000    7.87617
362440.0000    6.85770
362480.0000    8.09670
362520.0000    9.64078
362560.0000   11.21198
362600.0000   10.46321
362640.0000    9.43576
362680.0000    9.07100
362720.0000    8.55646
362760.0000   11.06330
362800.0000   10.12258
362840.0000   10.33790
362880.0000    8.39339
362920.0000    9.28055
362960.0000    7.52984
363000.0000    8.69919
363040.0000    8.51911
363080.0000    9.18776
363120.0000    8.08812
363160.0000    8.68659
363200.0000    8.88123
363240.0000   10.73886
363280.0000   10.23335
363320.0000    7.14353
363360.0000    6.03330
363400.0000    6.73287
363440.0000    8.23054
363480.0000    8.24329
363520.0000    8.29208
363560.0000   10.04315
363600.0000    8.64640
363640.0000    8.73849
363680.0000    8.28745
363720.0000    8.77344
363760.0000    7.68781
363800.0000    8.54112
363840.0000    7.96124
363880.0000    8.62576
363920.0000    8.27234
363960.0000    7.00139
364000.0000    8.94717
364040.0000    8.30556
364080.0000    8.97488
364120.0000    8.01920
364160.0000    8.34947
364200.0000    9.14646
364240.0000    8.47765
364280.0000    9.13330
364320.0000    9.22429
364360.0000    9.79362
364400.0000    9.93290
364440.0000   11.02243
364480.0000   11.34572
364520.0000   11.53793
364560.0000   10.89330
364600.0000   11.09623
364640.0000    8.57583
364680.0000    8.29737
364720.0000    9.70192
364760.0000   10.42629
364800.0000   12.52195
364840.0000   11.65659
364880.0000   11.70092
364920.0000   11.12491
364960.0000    9.06079
365000.0000   10.36433
365040.0000   12.39959
365080.0000   11.31453
365120.0000   10.98242
365160.0000   12.32215
365200.0000   13.32130
365240.0000   13.64058
365280.0000   13.54599
365320.0000   13.14081
365360.0000   14.26694
365400.0000   15.15208
365440.0000   14.36374
365480.0000   13.23529
365520.0000   12.91202
365560.0000   13.97212
365600.0000   12.76535
365640.0000   11.41861
365680.0000   13.56659
365720.0000   11.69799
365760.0000   11.02984
365800.0000   11.73628
365840.0000   11.09813
365880.0000   12.60608
365920.0000   12.70765
365960.0000   12.30373
366000.0000   12.34413
366040.0000   11.30659
366080.0000   10.28204
366120.0000   10.20135
366160.0000    9.69617
366200.0000    7.92713
366240.0000    7.76266
366280.0000    9.37944
366320.0000    9.92942
366360.0000    8.07870
366400.0000    8.24328
366440.0000    9.50414
366480.0000   10.04567
366520.0000    9.25593
366560.0000   10.06765
366600.0000   11.00614
366640.0000   10.06638
366680.0000    9.43724
366720.0000    7.32168
366760.0000    7.66375
366800.0000    7.06959
366840.0000    7.99867
366880.0000    8.27078
366920.0000   10.30899
366960.0000   12.29403
367000.0000   12.31560
367040.0000   10.23611
367080.0000   11.84058
367120.0000   10.72423
367160.0000   11.90737
367200.0000   11.83907
367240.0000   11.46067
367280.0000   11.13511
367320.0000   11.26084
367360.0000   10.86392
367400.0000   11.63852
367440.0000   10.95134
367480.0000   11.56109
367520.0000   14.32954
367560.0000   12.81655
367600.0000   12.70259
367640.0000   12.29848
367680.0000   14.72713
367720.0000   13.41745
367760.0000   11.76555
367800.0000   12.93819
367840.0000   13.18139
367880.0000   12.75146
367920.0000   13.24851
367960.0000   11.72344
368000.0000   11.91957
368040.0000   10.87935
368080.0000   12.60993
368120.0000   12.34164
368160.0000   12.82172
368200.0000   13.42558
368240.0000   12.97371
368280.0000   12.82253
368320.0000   15.75387
368360.0000   13.18883
368400.0000   13.85733
368440.0000   14.48153
368480.0000   15.14330
368520.0000   14.62199
368560.0000   14.67975
368600.0000   14.32938
368640.0000   14.33561
368680.0000   13.48229
368720.0000   13.00140
368760.0000   13.44487
368800.0000   14.26890
368840.0000   13.95084
368880.0000   13.12676
368920.0000   12.81262
368960.0000   12.58650
369000.0000   11.05315
369040.0000   12.50963
369080.0000   11.32848
369120.0000   11.92813
369160.0000   11.53324
369200.0000   12.36745
369240.0000   12.00651
369280.0000   12.47925
369320.0000   11.46848
369360.0000   12.34015
369400.0000   12.24701
369440.0000   11.23236
369480.0000   12.25685
369520.0000   11.11202
369560.0000   11.44643
369600.0000   11.38497
369640.0000   10.97060
369680.0000    9.04782
369720.0000    8.63800
369760.0000    9.32326
369800.0000    9.49031
369840.0000    9.47598
369880.0000   11.90253
369920.0000   11.65130
369960.0000   11.14120
370000.0000    9.33933
370040.0000    9.94906
370080.0000   11.10932
370120.0000   10.74348
370160.0000   11.35431
370200.0000   11.07339
370240.0000   12.07602
370280.0000   12.30821
370320.0000   13.44141
370360.0000   11.79228
370400.0000   12.31247
370440.0000   14.52892
370480.0000   13.06002
370520.0000   14.04141
370560.0000   13.49030
370600.0000   12.54561
370640.0000   11.21233
370680.0000   12.54912
370720.0000   14.52684
370760.0000   13.73867
370800.0000   14.56990
370840.0000   15.21177
370880.0000   15.85974
370920.0000   14.99263
370960.0000   14.05910
371000.0000   15.26647
371040.0000   14.84367
371080.0000   14.26061
371120.0000   13.56864
371160.0000   14.08437
371200.0000   13.10026
371240.0000   12.49784
371280.0000   12.45081
371320.0000   12.92894
371360.0000   13.68385
371400.0000   12.22576
371440.0000   12.12692
371480.0000   14.02867
371520.0000   11.23693
371560.0000   11.05816
371600.0000    9.55679
371640.0000    8.82364
371680.0000    9.13179
371720.0000    8.79989
371760.0000   10.43625
371800.0000    9.05842
371840.0000   11.21403
371880.0000   11.85643
371920.0000   12.57037
371960.0000   12.56514
372000.0000   10.01073
372040.0000   10.77525
372080.0000    9.76436
372120.0000    8.51182
372160.0000   10.46914
372200.0000   10.64205
372240.0000    9.67321
372280.0000   10.07843
372320.0000   10.69499
372360.0000   11.10318
372400.0000   12.11623
372440.0000   10.57679
372480.0000   10.87563
372520.0000   10.06484
372560.0000   11.05463
372600.0000   10.25937
372640.0000    9.43190
372680.0000   11.02164
372720.0000   12.07808
372760.0000   11.15173
372800.0000    9.93647
372840.0000    9.00427
372880.0000   10.93021
372920.0000   11.71051
372960.0000   11.16172
373000.0000   11.71297
373040.0000    9.80035
373080.0000    9.58218
373120.0000    9.71927
373160.0000    9.07711
373200.0000   10.38334
373240.0000   10.22723
373280.0000   10.67253
373320.0000   10.66681
373360.0000    8.85057
373400.0000    8.84975
373440.0000    8.13824
373480.0000    8.02166
373520.0000   10.07115
373560.0000   10.77889
373600.0000   10.88971
373640.0000    9.83126
373680.0000    8.41550
373720.0000    8.13849
373760.0000    8.13110
373800.0000    6.69349
373840.0000    5.80524
373880.0000    7.92734
373920.0000    6.82001
373960.0000    7.93963
374000.0000    6.75822
374040.0000    7.98917
374080.0000    6.10064
374120.0000    7.72042
374160.0000    8.91721
374200.0000   10.97913
374240.0000   12.08314
374280.0000   13.23229
374320.0000   12.17679
374360.0000   10.47437
374400.0000    8.98770
374440.0000    5.94622
374480.0000    4.91776
374520.0000    5.39948
374560.0000    8.21815
374600.0000    6.92201
374640.0000    6.02495
374680.0000    7.44677
374720.0000    6.25995
374760.0000    8.33488
374800.0000    6.69609
374840.0000    6.16665
374880.0000    6.34052
374920.0000    9.21745
374960.0000    8.69972
375000.0000    9.37857
375040.0000   11.43080
375080.0000   11.28159
375120.0000   11.49957
375160.0000   10.98368
375200.0000   12.79772
375240.0000   11.76601
375280.0000   11.87999
375320.0000   11.42996
375360.0000   12.93768
375400.0000   12.35505
375440.0000   11.11759
375480.0000   11.44710
375520.0000   12.38769
375560.0000   11.18842
375600.0000   12.21897
375640.0000   10.77510
375680.0000    9.36491
375720.0000   10.44499
375760.0000    9.49598
375800.0000    8.21344
375840.0000    8.08989
375880.0000    7.49149
375920.0000    7.78935
375960.0000    7.31473
376000.0000    6.12968
376040.0000    4.97822
376080.0000    6.30106
376120.0000    8.35878
376160.0000    7.50691
376200.0000    6.49491
376240.0000    5.48480
376280.0000    6.76980
376320.0000    5.65937
376360.0000    6.08321
376400.0000    6.56464
376440.0000    6.53734
376480.0000    7.19077
376520.0000    7.94112
376560.0000    6.54035
376600.0000    9.38247
376640.0000    8.79353
376680.0000    8.66757
376720.0000    6.49948
376760.0000    6.31284
376800.0000    5.26305
376840.0000    4.23175
376880.0000    6.61983
376920.0000    6.24999
376960.0000    5.42750
377000.0000    4.90197
377040.0000    5.53012
377080.0000    5.33526
377120.0000    6.19628
377160.0000    5.71731
377200.0000    5.96065
377240.0000    5.82460
377280.0000    7.91728
377320.0000    7.70653
377360.0000    7.02649
377400.0000    4.74399
377440.0000    5.89500
377480.0000    4.43555
377520.0000    3.49100
377560.0000    6.02760
377600.0000    4.79356
377640.0000    4.12456
377680.0000    6.67822
377720.0000    6.27866
377760.0000    6.66617
377800.0000    6.36105
377840.0000    6.17099
377880.0000    6.23936
377920.0000    6.61301
377960.0000    6.86322
378000.0000    7.74337
378040.0000    7.42407
378080.0000    7.75664
378120.0000    9.00838
378160.0000    5.65672
378200.0000    7.20109
378240.0000    7.42255
378280.0000    6.11530
378320.0000    7.24849
378360.0000    8.37450
378400.0000    8.51056
378440.0000    5.30132
378480.0000    5.89139
378520.0000    7.62526
378560.0000    6.17860
378600.0000    7.34492
378640.0000    8.68471
378680.0000    8.08606
378720.0000    7.34553
378760.0000    8.12185
378800.0000    6.49979
378840.0000    7.82067
378880.0000    8.45617
378920.0000    8.53725
378960.0000    8.14633
379000.0000    8.37767
379040.0000    7.41537
379080.0000    9.48796
379120.0000    8.07366
379160.0000    9.96676
379200.0000   11.22751
379240.0000   11.27824
379280.0000   12.59301
379320.0000   11.93624
379360.0000   10.69526
379400.0000   10.46306
379440.0000   11.61595
379480.0000   12.06453
379520.0000   11.79040
379560.0000    9.71057
379600.0000    8.29443
379640.0000    7.65483
379680.0000    5.64007
379720.0000    5.76223
379760.0000    7.06797
379800.0000    8.06343
379840.0000    7.33271
379880.0000    6.73422
379920.0000    7.34277
379960.0000    8.70642
380000.0000    9.94690
380040.0000   10.28172
380080.0000   12.09955
380120.0000   12.01550
380160.0000   11.31426
380200.0000   11.20673
380240.0000   11.10695
380280.0000    9.97209
380320.0000   10.31011
380360.0000    9.99316
380400.0000   10.37669
380440.0000   11.58687
380480.0000   10.51962
380520.0000   12.29314
380560.0000   10.91509
380600.0000   11.34093
380640.0000   11.06640
380680.0000   10.89962
380720.0000   10.50735
380760.0000   11.16620
380800.0000   11.59559
380840.0000   12.67289
380880.0000   12.43868
380920.0000   12.26185
380960.0000   10.00963
381000.0000   12.77575
381040.0000   11.04747
381080.0000   12.23496
381120.0000   11.54512
381160.0000   10.13426
381200.0000    9.82700
381240.0000    9.78450
381280.0000    9.70615
381320.0000    9.70849
381360.0000    9.77420
381400.0000   10.10529
381440.0000   10.07602
381480.0000   10.60702
381520.0000    9.39365
381560.0000   10.98893
381600.0000    9.54352
381640.0000   10.58030
381680.0000   10.80515
381720.0000   10.78142
381760.0000   10.80537
381800.0000   10.60482
381840.0000   12.16561
381880.0000   11.87354
381920.0000   10.39613
381960.0000   11.07799
382000.0000   10.40136
382040.0000   10.63822
382080.0000   10.80116
382120.0000    8.85537
382160.0000    9.63772
382200.0000    9.38154
382240.0000    9.74513
382280.0000   10.39715
382320.0000   10.92614
382360.0000    9.99160
382400.0000   10.71576
382440.0000    9.14010
382480.0000    9.97953
382520.0000   10.11591
382560.0000    9.70870
382600.0000   10.99349
382640.0000    9.55536
382680.0000   10.22794
382720.0000    8.88886
382760.0000    9.07306
382800.0000    9.24068
382840.0000   10.98491
382880.0000   10.20923
382920.0000   11.24249
382960.0000   12.26441
383000.0000   10.16230
383040.0000   11.45006
383080.0000   10.11542
383120.0000   11.88265
383160.0000   11.74683
383200.0000   13.55074
383240.0000   11.54210
383280.0000   12.56155
383320.0000   12.48346
383360.0000   12.09035
383400.0000   11.97299
383440.0000   11.20759
383480.0000   10.41508
383520.0000    9.92180
383560.0000    9.99349
383600.0000    9.36834
383640.0000    8.39028
383680.0000    8.07744
383720.0000    8.66399
383760.0000    9.25910
383800.0000    8.31398
383840.0000    7.81239
383880.0000    8.67695
383920.0000    8.26079
383960.0000    9.49550
384000.0000   10.18609
384040.0000    9.35305
384080.0000    9.86230
384120.0000    9.06760
384160.0000    9.66071
384200.0000    9.63355
384240.0000   10.75126
384280.0000   11.79295
384320.0000   10.74131
384360.0000   10.85389
384400.0000    9.19029
384440.0000    9.53254
384480.0000    9.60105
384520.0000   10.68599
384560.0000    9.91719
384600.0000   10.01263
384640.0000   11.02409
384680.0000   11.84826
384720.0000   10.96377
384760.0000   10.58888
384800.0000   10.25101
384840.0000   10.31848
384880.0000    9.73334
384920.0000   10.50928
384960.0000   10.23585
385000.0000   10.49592
385040.0000    9.86289
385080.0000   11.18814
385120.0000   11.09477
385160.0000    9.34390
385200.0000   10.48667
385240.0000    9.49394
385280.0000    9.82465
385320.0000   10.35554
385360.0000   10.77884
385400.0000   10.47072
385440.0000   10.25603
385480.0000   10.73397
385520.0000   10.64805
385560.0000   10.94731
385600.0000   11.27478
385640.0000   10.88750
385680.0000   11.19200
385720.0000   10.10133
385760.0000   10.97734
385800.0000   11.47335
385840.0000   10.92210
385880.0000   11.42937
385920.0000   11.55091
385960.0000   11.70452
386000.0000   13.09817
386040.0000   10.68681
386080.0000   11.32112
386120.0000   10.36272
386160.0000   10.57184
386200.0000    9.04439
386240.0000    9.47673
386280.0000   10.27218
386320.0000   11.17096
386360.0000   10.55601
386400.0000   11.39541
386440.0000   10.30213
386480.0000   11.14894
386520.0000   10.10428
386560.0000   11.97632
386600.0000   10.94807
386640.0000   10.80899
386680.0000   11.24388
386720.0000   10.65452
386760.0000   11.02043
386800.0000   11.52776
386840.0000   11.54331
386880.0000   12.08887
386920.0000   11.45170
386960.0000   10.85052
387000.0000   11.97951
387040.0000   10.28788
387080.0000   11.84655
387120.0000   10.85265
387160.0000   10.74416
387200.0000   10.42489
387240.0000   10.11973
387280.0000   10.85977
387320.0000    9.83687
387360.0000   11.48390
387400.0000   10.53953
387440.0000   10.25667
387480.0000    9.88065
387520.0000    9.24896
387560.0000   10.11440
387600.0000   10.37036
387640.0000   11.26981
387680.0000   11.97917
387720.0000   12.18426
387760.0000   12.24683
387800.0000   10.89498
387840.0000   10.77563
387880.0000   10.23385
387920.0000   11.51470
387960.0000   11.24335
388000.0000   11.77780
388040.0000   10.18714
388080.0000   11.52754
388120.0000   10.19876
388160.0000   10.09632
388200.0000    8.64528
388240.0000    9.23241
388280.0000    8.21669
388320.0000    9.75803
388360.0000   10.34173
388400.0000    9.99711
388440.0000    9.50792
388480.0000   10.49798
388520.0000   10.40060
388560.0000    9.11853
388600.0000    8.12906
388640.0000    9.36432
388680.0000   10.33207
388720.0000   11.26185
388760.0000   11.18320
388800.0000    9.86568
388840.0000    9.69420
388880.0000   10.27011
388920.0000   10.87291
388960.0000   10.08071
389000.0000   10.26232
389040.0000    9.64427
389080.0000   10.26892
389120.0000   10.68217
389160.0000   11.09980
389200.0000   13.16305
389240.0000   12.69616
389280.0000   12.35540
389320.0000   11.41365
389360.0000   11.14139
389400.0000    9.93916
389440.0000   10.49555
389480.0000    9.84629
389520.0000   10.22864
389560.0000    9.48287
389600.0000    9.28455
389640.0000    8.78445
389680.0000    9.42859
389720.0000    9.80316
389760.0000    9.59816
389800.0000   10.22377
389840.0000   11.14861
389880.0000   11.54021
389920.0000   11.16464
389960.0000   11.21008
390000.0000   10.64157
390040.0000   10.44833
390080.0000   10.68185
390120.0000   11.82086
390160.0000    9.77103
390200.0000   10.73575
390240.0000    9.86543
390280.0000    9.15997
390320.0000    8.96583
390360.0000    7.89128
390400.0000    9.33342
390440.0000    9.97483
390480.0000    8.82615
390520.0000    8.82097
390560.0000    9.99690
390600.0000    8.90652
390640.0000   10.40785
390680.0000   10.40180
390720.0000   10.78367
390760.0000   10.96275
390800.0000   10.80726
390840.0000   10.45470
390880.0000    9.95667
390920.0000   10.67486
390960.0000    9.90662
391000.0000   10.54092
391040.0000   12.60958
391080.0000   12.31317
391120.0000   11.93523
391160.0000   13.30131
391200.0000   14.07136
391240.0000   13.35224
391280.0000   13.14065
391320.0000   11.80157
391360.0000   13.50989
391400.0000   12.02200
391440.0000   12.33671
391480.0000   12.05580
391520.0000   11.18070
391560.0000   10.58066
391600.0000   10.24302
391640.0000   10.72556
391680.0000    9.94076
391720.0000   11.43110
391760.0000   13.15843
391800.0000   12.25501
391840.0000   13.61379
391880.0000   13.89195
391920.0000   14.04621
391960.0000   13.05004
392000.0000   12.13287
392040.0000   12.56444
392080.0000   11.67634
392120.0000   10.56034
392160.0000    9.48525
392200.0000    9.83782
392240.0000    9.94284
392280.0000    9.92747
392320.0000    9.27094
392360.0000   10.37267
392400.0000   11.47678
392440.0000   11.03674
392480.0000   10.98912
392520.0000   11.54365
392560.0000   11.86384
392600.0000   10.75179
392640.0000   11.95968
392680.0000    9.46888
392720.0000   10.75866
392760.0000   10.08432
392800.0000   11.78083
392840.0000   10.61952
392880.0000   10.63304
392920.0000   11.65816
392960.0000   12.04019
393000.0000   13.01187
393040.0000   12.88582
393080.0000   11.81385
393120.0000   12.24208
393160.0000   11.07578
393200.0000   11.34071
393240.0000   10.37376
393280.0000   10.22817
393320.0000   10.59403
393360.0000   10.14344
393400.0000   10.03694
393440.0000    9.59611
393480.0000    9.80770
393520.0000   10.77858
393560.0000   10.83799
393600.0000    9.58888
393640.0000   10.07364
393680.0000   10.57460
393720.0000    9.89509
393760.0000    9.41523
393800.0000   10.92161
393840.0000   10.37041
393880.0000    9.76932
393920.0000   11.17623
393960.0000   11.50504
394000.0000   11.98839
394040.0000   11.95703
394080.0000   11.60136
394120.0000   11.18446
394160.0000   10.33528
394200.0000   10.84686
394240.0000    9.78110
394280.0000   10.36528
394320.0000   10.68977
394360.0000    9.27337
394400.0000   10.49065
394440.0000   10.52937
394480.0000    9.67280
394520.0000    9.99762
394560.0000    9.48602
394600.0000    9.04918
394640.0000    9.69979
394680.0000    9.89506
394720.0000   10.11349
394760.0000   11.00423
394800.0000   10.27601
394840.0000   10.66089
394880.0000   10.24789
394920.0000   10.99929
394960.0000   11.82509
395000.0000   11.67782
395040.0000   11.07789
395080.0000   10.88902
395120.0000   10.85180
395160.0000   12.11564
395200.0000   11.66751
395240.0000   11.91123
395280.0000   10.90457
395320.0000   12.42593
395360.0000   12.50292
395400.0000   14.10426
395440.0000   14.77754
395480.0000   14.88915
395520.0000   14.78677
395560.0000   14.48760
395600.0000   14.29656
395640.0000   13.13440
395680.0000   13.27802
395720.0000   13.28057
395760.0000   12.78724
395800.0000   13.07353
395840.0000   13.62696
395880.0000   13.24812
395920.0000   13.67994
395960.0000   13.31036
396000.0000   13.71982
396040.0000   13.58440
396080.0000   13.84176
396120.0000   13.79264
396160.0000   13.04817
396200.0000   12.97735
396240.0000   14.40839
396280.0000   13.97230
396320.0000   13.04643
396360.0000   14.42777
396400.0000   14.06013
396440.0000   14.53227
396480.0000   14.59058
396520.0000   14.57293
396560.0000   15.41714
396600.0000   15.03020
396640.0000   15.53443
396680.0000   15.38141
396720.0000   15.89536
396760.0000   14.58834
396800.0000   16.19806
396840.0000   15.40790
396880.0000   15.57909
396920.0000   15.73925
396960.0000   15.10292
397000.0000   14.86135
397040.0000   14.88370
397080.0000   13.61295
397120.0000   14.29836
397160.0000   15.34950
397200.0000   14.36317
397240.0000   14.60208
397280.0000   14.22802
397320.0000   13.98612
397360.0000   14.06634
397400.0000   15.05153
397440.0000   16.33845
397480.0000   15.71021
397520.0000   14.16464
397560.0000   13.01252
397600.0000   13.09024
397640.0000   14.29702
397680.0000   13.50990
397720.0000   14.33418
397760.0000   13.74582
397800.0000   13.92822
397840.0000   14.02602
397880.0000   14.34366
397920.0000   13.39575
397960.0000   13.91532
398000.0000   14.40949
398040.0000   14.54890
398080.0000   13.82712
398120.0000   13.44845
398160.0000   13.64142
398200.0000   13.48959
398240.0000   13.49913
398280.0000   14.21733
398320.0000   13.34531
398360.0000   14.16129
398400.0000   14.12599
398440.0000   13.26112
398480.0000   12.62600
398520.0000   13.25358
398560.0000   12.92478
398600.0000   14.63209
398640.0000   13.26511
398680.0000   13.14612
398720.0000   13.37739
398760.0000   12.79457
398800.0000   12.35206
398840.0000   12.12547
398880.0000   11.83140
398920.0000   11.99555
398960.0000   11.73875
399000.0000   11.76034
399040.0000   13.45424
399080.0000   13.32890
399120.0000   13.69175
399160.0000   13.81318
399200.0000   12.99195
399240.0000   14.66523
399280.0000   14.36666
399320.0000   15.29240
399360.0000   14.85897
399400.0000   14.61998
399440.0000   13.98426
399480.0000   14.88873
399520.0000   15.08463
399560.0000   14.72107
399600.0000   15.03714
399640.0000   15.14804
399680.0000   14.93427
399720.0000   15.02398
399760.0000   14.87793
399800.0000   14.48688
399840.0000   13.72394
399880.0000   14.16766
399920.0000   16.01595
399960.0000   14.51634
400000.0000   14.02007
400040.0000   14.34123
400080.0000   14.53900
400120.0000   13.45783
400160.0000   11.77510
400200.0000   12.81641
400240.0000   13.50735
400280.0000   13.29607
400320.0000   12.88451
400360.0000   14.07147
400400.0000   12.51197
400440.0000   13.22761
400480.0000   13.53505
400520.0000   13.91595
400560.0000   13.44073
400600.0000   13.40376
400640.0000   13.59812
400680.0000   13.96457
400720.0000   12.87832
400760.0000   12.12882
400800.0000   12.60601
400840.0000   12.40929
400880.0000   12.61640
400920.0000   12.79000
400960.0000   13.41677
401000.0000   14.95408
401040.0000   12.74323
401080.0000   12.88472
401120.0000   12.54450
401160.0000   13.86511
401200.0000   13.25274
401240.0000   13.32059
401280.0000   13.59752
401320.0000   13.04606
401360.0000   13.29574
401400.0000   14.42241
401440.0000   14.50880
401480.0000   13.65135
401520.0000   13.40966
401560.0000   14.08803
401600.0000   13.19022
401640.0000   13.33256
401680.0000   11.83732
401720.0000   13.46052
401760.0000   13.00207
401800.0000   14.39291
401840.0000   13.41641
401880.0000   12.16305
401920.0000   11.99330
401960.0000   13.46440
402000.0000   12.46759
402040.0000   11.50136
402080.0000   12.76851
402120.0000   12.26631
402160.0000   11.94826
402200.0000   12.66894
402240.0000   12.15970
402280.0000   12.83186
402320.0000   12.67737
402360.0000   11.48290
402400.0000   10.89438
402440.0000   10.64694
402480.0000   11.44650
402520.0000   11.30613
402560.0000   10.92875
402600.0000    9.76009
402640.0000   10.72899
402680.0000   10.52338
402720.0000   10.50049
402760.0000   10.34922
402800.0000    9.97841
402840.0000    9.93969
402880.0000   10.97406
402920.0000   11.63796
402960.0000   13.15108
403000.0000   12.54368
403040.0000   12.12390
403080.0000   13.09265
403120.0000   12.23607
403160.0000   12.96138
403200.0000   11.99777
403240.0000   12.59716
403280.0000   12.10963
403320.0000   12.30182
403360.0000   11.83011
403400.0000   12.07608
403440.0000   10.69460
403480.0000   11.98932
403520.0000   11.04553
403560.0000   11.75264
403600.0000   12.15499
403640.0000   11.62979
403680.0000   12.55731
403720.0000   12.68877
403760.0000   12.05718
403800.0000   11.75494
403840.0000   10.93806
403880.0000   11.52030
403920.0000   11.36976
403960.0000   11.79858
404000.0000   12.01429
404040.0000   13.02373
404080.0000   13.07942
404120.0000   12.78441
404160.0000   13.30791
404200.0000   13.43345
404240.0000   12.13789
404280.0000   11.96595
404320.0000   12.50634
404360.0000   12.49316
404400.0000   11.99964
404440.0000   12.86313
404480.0000   13.08878
404520.0000   12.04671
404560.0000   11.71759
404600.0000   12.57068
404640.0000   12.76964
404680.0000   12.65989
404720.0000   12.59219
404760.0000   12.70134
404800.0000   11.80152
404840.0000   11.75232
404880.0000   11.87401
404920.0000   12.37344
404960.0000   12.53393
405000.0000   12.65202
405040.0000   12.96342
405080.0000   14.32459
405120.0000   13.99111
405160.0000   14.00672
405200.0000   13.79192
405240.0000   13.26789
405280.0000   14.58570
405320.0000   13.56364
405360.0000   13.20633
405400.0000   13.29278
405440.0000   14.27175
405480.0000   13.12768
405520.0000   12.95126
405560.0000   13.43057
405600.0000   15.40254
405640.0000   13.65541
405680.0000   12.68656
405720.0000   12.91296
405760.0000   12.72566
405800.0000   13.12403
405840.0000   12.78497
405880.0000   12.60341
405920.0000   13.58652
405960.0000   13.15847
406000.0000   15.03152
406040.0000   15.37836
406080.0000   14.29890
406120.0000   15.00485
406160.0000   15.46469
406200.0000   15.79389
406240.0000   15.07174
406280.0000   14.48946
406320.0000   14.92610
406360.0000   15.06954
406400.0000   14.77978
406440.0000   13.90040
406480.0000   14.42107
406520.0000   14.78765
406560.0000   14.87293
406600.0000   15.22010
406640.0000   14.86413
406680.0000   16.93263
406720.0000   16.56315
406760.0000   15.44423
406800.0000   15.35999
406840.0000   15.97099
406880.0000   15.64106
406920.0000   14.35823
406960.0000   14.78755
407000.0000   14.24213
407040.0000   13.60754
407080.0000   12.67345
407120.0000   12.96960
407160.0000   13.13626
407200.0000   11.77323
407240.0000   12.66750
407280.0000   12.22585
407320.0000   12.28142
407360.0000   13.29987
407400.0000   13.60640
407440.0000   14.21263
407480.0000   15.41458
407520.0000   14.95177
407560.0000   15.48463
407600.0000   15.54987
407640.0000   14.21543
407680.0000   14.50300
407720.0000   13.87133
407760.0000   14.86844
407800.0000   15.00022
407840.0000   14.75012
407880.0000   14.77014
407920.0000   15.68231
407960.0000   15.51068
408000.0000   14.59146
408040.0000   14.93070
408080.0000   14.89033
408120.0000   15.64259
408160.0000   15.50414
408200.0000   15.09152
408240.0000   15.60966
408280.0000   13.90945
408320.0000   13.98476
408360.0000   15.67425
408400.0000   14.14765
408440.0000   14.84598
408480.0000   14.83434
408520.0000   16.82604
408560.0000   14.51598
408600.0000   14.81059
408640.0000   15.06586
408680.0000   15.41742
408720.0000   14.66228
408760.0000   14.03708
408800.0000   14.52867
408840.0000   14.93887
408880.0000   15.47653
408920.0000   14.90570
408960.0000   14.71469
409000.0000   14.26104
409040.0000   14.51242
409080.0000   13.61721
409120.0000   13.51757
409160.0000   12.42605
409200.0000   13.89386
409240.0000   12.43389
409280.0000   12.46184
409320.0000   11.58609
409360.0000   12.24262
409400.0000   12.88655
409440.0000   12.70488
409480.0000   12.82549
409520.0000   12.78628
409560.0000   12.73099
409600.0000   12.39496
409640.0000   12.66341
409680.0000   12.60090
409720.0000   12.87628
409760.0000   13.29704
409800.0000   13.42135
409840.0000   12.14979
409880.0000   12.98989
409920.0000   12.76251
409960.0000   12.59655
410000.0000   13.10795
410040.0000   12.61969
410080.0000   12.70422
410120.0000   11.88113
410160.0000   12.37333
410200.0000   11.64990
410240.0000   11.38139
410280.0000   12.17699
410320.0000   11.44033
410360.0000   12.60577
410400.0000   12.04797
410440.0000   13.06482
410480.0000   12.41796
410520.0000   12.74618
410560.0000   12.80049
410600.0000   12.06948
410640.0000   12.71826
410680.0000   11.84300
410720.0000   12.61455
410760.0000   11.90896
410800.0000   11.68892
410840.0000   11.92329
410880.0000   11.21705
410920.0000   10.88191
410960.0000   10.38100
411000.0000   11.23093
411040.0000   10.15680
411080.0000    9.33769
411120.0000    9.29033
411160.0000   10.68173
411200.0000   10.77579
411240.0000   11.10220
411280.0000   10.37302
411320.0000   11.52099
411360.0000   12.66988
411400.0000   11.34188
411440.0000   12.14085
411480.0000   12.37106
411520.0000   12.77061
411560.0000   12.32798
411600.0000   12.02156
411640.0000   12.42692
411680.0000    9.70232
411720.0000   10.05432
411760.0000    9.81510
411800.0000   10.64568
411840.0000   11.05841
411880.0000   11.46198
411920.0000   10.81678
411960.0000   10.77304
412000.0000   11.02268
412040.0000   12.35844
412080.0000   12.61993
412120.0000   10.65420
412160.0000   13.37271
412200.0000   13.40715
412240.0000   11.60811
412280.0000   11.78298
412320.0000   11.99571
412360.0000   12.20889
412400.0000   11.45125
412440.0000   12.15906
412480.0000   12.26273
412520.0000   11.67234
412560.0000   11.37164
412600.0000   10.71678
412640.0000   12.12477
412680.0000   13.22717
412720.0000   12.99276
412760.0000   14.05441
412800.0000   14.10066
412840.0000   13.40744
412880.0000   13.18484
412920.0000   12.40983
412960.0000   11.03270
413000.0000   12.10765
413040.0000   12.14176
413080.0000   12.48886
413120.0000   12.24602
413160.0000   12.52105
413200.0000   11.31315
413240.0000   12.43429
413280.0000   11.10802
413320.0000   12.74453
413360.0000   12.07211
413400.0000   13.76746
413440.0000   11.93785
413480.0000   11.24487
413520.0000   10.17386
413560.0000   11.04241
413600.0000   11.44551
413640.0000   11.65111
413680.0000   12.26615
413720.0000   13.33982
413760.0000   13.12651
413800.0000   12.98639
413840.0000   13.62108
413880.0000   13.52316
413920.0000   14.89642
413960.0000   14.33815
414000.0000   13.66492
414040.0000   13.30959
414080.0000   13.52402
414120.0000   14.11516
414160.0000   13.49959
414200.0000   12.34093
414240.0000   12.73649
414280.0000   12.03201
414320.0000   13.21289
414360.0000   13.44276
414400.0000   11.96536
414440.0000   13.16295
414480.0000   13.01263
414520.0000   11.27952
414560.0000   11.09641
414600.0000   11.66776
414640.0000   11.98026
414680.0000   11.79644
414720.0000   11.94134
414760.0000   11.90946
414800.0000   11.41247
414840.0000   11.58656
414880.0000   11.21209
414920.0000   10.98433
414960.0000   11.87379
415000.0000   11.25626
415040.0000   10.43202
415080.0000   11.51020
415120.0000   11.81407
415160.0000   12.87061
415200.0000   11.80812
415240.0000   12.76970
415280.0000   10.78417
415320.0000   11.83411
415360.0000   11.25345
415400.0000   12.55113
415440.0000   12.29122
415480.0000   12.29943
415520.0000   11.59923
415560.0000   11.45830
415600.0000   10.94747
415640.0000   10.00755
415680.0000   10.26948
415720.0000   10.81896
415760.0000   11.35247
415800.0000   10.82527
415840.0000   11.75194
415880.0000   11.22167
415920.0000   12.10398
415960.0000   11.49647
416000.0000   12.15869
416040.0000   12.53975
416080.0000   13.47059
416120.0000   14.31159
416160.0000   15.11955
416200.0000   13.41784
416240.0000   14.78630
416280.0000   13.22978
416320.0000   14.54415
416360.0000   14.45270
416400.0000   13.91121
416440.0000   14.41569
416480.0000   14.03285
416520.0000   14.57949
416560.0000   15.01548
416600.0000   14.32268
416640.0000   13.30626
416680.0000   12.91319
416720.0000   13.92990
416760.0000   13.03185
416800.0000   11.45147
416840.0000   12.39120
416880.0000   12.16024
416920.0000   11.95979
416960.0000   11.63553
417000.0000   12.95938
417040.0000   13.65394
417080.0000   12.47314
417120.0000   13.36832
417160.0000   13.37654
417200.0000   12.42093
417240.0000   10.85309
417280.0000   12.16530
417320.0000   12.09161
417360.0000   11.94535
417400.0000   12.58859
417440.0000   12.50198
417480.0000   11.97974
417520.0000   12.44455
417560.0000   12.92801
417600.0000   13.40613
417640.0000   13.09479
417680.0000   12.63511
417720.0000   12.54470
417760.0000   11.46292
417800.0000   12.59665
417840.0000   10.78954
417880.0000   11.18412
417920.0000   11.16645
417960.0000   11.34838
418000.0000   11.83015
418040.0000   11.99589
418080.0000   11.74788
418120.0000   10.94979
418160.0000   11.79338
418200.0000   12.20875
418240.0000   11.35875
418280.0000   11.95543
418320.0000   11.98784
418360.0000   10.97123
418400.0000   10.95937
418440.0000   10.14405
418480.0000   11.22160
418520.0000   12.70569
418560.0000   12.53823
418600.0000   12.06626
418640.0000   12.27816
418680.0000   11.79345
418720.0000   11.00976
418760.0000   11.58134
418800.0000   12.11544
418840.0000   12.78961
418880.0000   12.67874
418920.0000   12.02829
418960.0000   11.21801
419000.0000   11.48078
419040.0000   11.59933
419080.0000   11.85484
419120.0000   10.91710
419160.0000   12.11956
419200.0000   11.65521
419240.0000   11.95497
419280.0000   12.32457
419320.0000   12.38685
419360.0000   13.92446
419400.0000   12.85698
419440.0000   13.37838
419480.0000   12.60906
419520.0000   12.00048
419560.0000   12.99693
419600.0000   12.12640
419640.0000   13.36528
419680.0000   13.47921
419720.0000   12.47908
419760.0000   12.55872
419800.0000   12.15558
419840.0000   13.56993
419880.0000   12.36907
419920.0000   12.03933
419960.0000   12.72913
420000.0000   13.53226
420040.0000   11.59511
420080.0000   12.41903
420120.0000   11.57627
420160.0000   11.72853
420200.0000   11.78170
420240.0000   11.98053
420280.0000   11.56239
420320.0000   11.05097
420360.0000   11.90267
420400.0000   13.08382
420440.0000   12.59824
420480.0000   13.08885
420520.0000   11.91105
420560.0000   11.90714
420600.0000   11.81871
420640.0000   12.22694
420680.0000   11.36508
420720.0000   11.06611
420760.0000   10.82619
420800.0000   10.50817
420840.0000   10.87932
420880.0000   11.21028
420920.0000   10.75271
420960.0000   10.75876
421000.0000   11.89450
421040.0000   11.72328
421080.0000   12.23540
421120.0000   12.26166
421160.0000   13.13521
421200.0000   13.85644
421240.0000   14.23413
421280.0000   13.51849
421320.0000   12.63245
421360.0000   13.18958
421400.0000   13.30244
421440.0000   14.17605
421480.0000   14.05214
421520.0000   14.39942
421560.0000   14.84329
421600.0000   13.55361
421640.0000   15.20407
421680.0000   13.75317
421720.0000   13.18295
421760.0000   14.33753
421800.0000   14.51780
421840.0000   14.92213
421880.0000   13.46714
421920.0000   14.56756
421960.0000   14.45787
422000.0000   13.95217
422040.0000   14.90118
422080.0000   14.74458
422120.0000   14.57610
422160.0000   14.56382
422200.0000   12.81286
422240.0000   11.47003
422280.0000   11.50566
422320.0000   12.57627
422360.0000   11.38559
422400.0000   11.47329
422440.0000   11.69616
422480.0000   12.31847
422520.0000   11.32208
422560.0000   10.83392
422600.0000   11.76874
422640.0000   12.35993
422680.0000   12.65868
422720.0000   12.70850
422760.0000   13.25613
422800.0000   12.77339
422840.0000   12.98052
422880.0000   12.31967
422920.0000   13.70244
422960.0000   12.97009
423000.0000   12.54344
423040.0000   11.98211
423080.0000   12.19467
423120.0000   12.30666
423160.0000   12.25718
423200.0000   11.50221
423240.0000   12.05598
423280.0000   11.53325
423320.0000   12.72592
423360.0000   12.04111
423400.0000   10.81420
423440.0000    9.70373
423480.0000   11.07440
423520.0000   10.96822
423560.0000   11.89565
423600.0000   11.55219
423640.0000   10.26077
423680.0000   10.60959
423720.0000   11.55230
423760.0000   11.40950
423800.0000   10.73695
423840.0000   10.39534
423880.0000   12.13153
423920.0000   11.32773
423960.0000   11.67107
424000.0000   11.12730
424040.0000   11.71973
424080.0000   12.69116
424120.0000   12.37554
424160.0000   13.67565
424200.0000   12.92193
424240.0000   12.88487
424280.0000   12.76814
424320.0000   13.05895
424360.0000   12.61442
424400.0000   14.18452
424440.0000   14.97510
424480.0000   14.98270
424520.0000   14.76074
424560.0000   13.82933
424600.0000   13.83960
424640.0000   13.53078
424680.0000   14.11738
424720.0000   13.35932
424760.0000   13.77716
424800.0000   13.74220
424840.0000   13.69964
424880.0000   12.78100
424920.0000   11.47517
424960.0000   11.98958
425000.0000   12.29780
425040.0000   11.47598
425080.0000   12.59240
425120.0000   13.04482
425160.0000   13.19083
425200.0000   13.60201
425240.0000   13.94016
425280.0000   13.77554
425320.0000   13.29346
425360.0000   12.88586
425400.0000   14.19167
425440.0000   13.77486
425480.0000   13.70026
425520.0000   13.40781
425560.0000   12.80315
425600.0000   12.41263
425640.0000   13.03972
425680.0000   14.03895
425720.0000   13.54111
425760.0000   13.12106
425800.0000   12.63973
425840.0000   12.61881
425880.0000   12.24365
425920.0000   12.64290
425960.0000   13.04265
426000.0000   13.48604
426040.0000   15.16945
426080.0000   14.64655
426120.0000   13.53993
426160.0000   14.28667
426200.0000   15.06621
426240.0000   14.74963
426280.0000   14.09951
426320.0000   12.74358
426360.0000   13.00091
426400.0000   14.36925
426440.0000   14.23621
426480.0000   15.29590
426520.0000   13.81220
426560.0000   14.33520
426600.0000   12.70741
426640.0000   13.27809
426680.0000   12.65930
426720.0000   13.67500
426760.0000   13.28473
426800.0000   14.38111
426840.0000   12.71780
426880.0000   13.16428
426920.0000   14.00549
426960.0000   13.54625
427000.0000   13.32460
427040.0000   14.39103
427080.0000   14.98001
427120.0000   15.05280
427160.0000   14.69665
427200.0000   14.60983
427240.0000   14.48388
427280.0000   13.98554
427320.0000   13.68725
427360.0000   13.66683
427400.0000   12.85768
427440.0000   13.44671
427480.0000   13.06880
427520.0000   12.62578
427560.0000   13.45853
427600.0000   13.31268
427640.0000   12.51612
427680.0000   12.57957
427720.0000   11.93097
427760.0000   12.55144
427800.0000   13.41297
427840.0000   12.41097
427880.0000   13.95277
427920.0000   15.38484
427960.0000   15.38453
428000.0000   14.83621
428040.0000   13.38946
428080.0000   13.14223
428120.0000   14.76157
428160.0000   15.02351
428200.0000   13.76554
428240.0000   13.62042
428280.0000   13.79222
428320.0000   14.70012
428360.0000   14.24435
428400.0000   13.64387
428440.0000   13.70203
428480.0000   14.17615
428520.0000   13.94940
428560.0000   13.26775
428600.0000   13.72322
428640.0000   12.31816
428680.0000   13.71958
428720.0000   12.39467
428760.0000   13.13707
428800.0000   12.35743
428840.0000   12.95090
428880.0000   13.45553
428920.0000   13.27970
428960.0000   12.81745
429000.0000   12.73923
429040.0000   13.35080
429080.0000   13.23074
429120.0000   13.72600
429160.0000   12.98363
429200.0000   12.91620
429240.0000   12.54952
429280.0000   12.36333
429320.0000   12.12250
429360.0000   11.71573
429400.0000   13.22364
429440.0000   12.82651
429480.0000   13.19418
429520.0000   12.40641
429560.0000   13.82984
429600.0000   13.05550
429640.0000   13.45209
429680.0000   13.30747
429720.0000   12.75182
429760.0000   12.49384
429800.0000   12.06213
429840.0000   12.09067
429880.0000   12.18225
429920.0000   12.61733
429960.0000   12.91709
430000.0000   12.82678
430040.0000   12.41989
430080.0000   13.97828
430120.0000   12.43816
430160.0000   13.11407
430200.0000   12.84980
430240.0000   12.31032
430280.0000   12.21060
430320.0000   12.04303
430360.0000   11.99808
430400.0000   12.56371
430440.0000   12.20453
430480.0000   11.65235
430520.0000   11.99431
430560.0000   12.48894
430600.0000   11.16643
430640.0000   10.16630
430680.0000   12.07040
430720.0000   11.83911
430760.0000   10.48411
430800.0000   10.99473
430840.0000   11.13592
430880.0000   12.22505
430920.0000   11.20145
430960.0000   12.00728
431000.0000   11.49354
431040.0000   12.28999
431080.0000   10.57736
431120.0000   10.86002
431160.0000   11.30203
431200.0000   11.50378
431240.0000   11.22798
431280.0000   11.01611
431320.0000   10.22480
431360.0000   10.74969
431400.0000   11.35282
431440.0000   11.60639
431480.0000   12.58905
431520.0000   11.67656
431560.0000   12.49940
431600.0000   11.64464
431640.0000   12.28930
431680.0000   12.87399
431720.0000   13.52257
431760.0000   13.16244
431800.0000   12.63304
431840.0000   12.28370
431880.0000   10.85064
431920.0000   11.80966
431960.0000   11.00422
432000.0000   10.47679
432040.0000   12.12888
432080.0000   12.28456
432120.0000   12.18098
432160.0000   11.51770
432200.0000   11.81066
432240.0000   12.87731
432280.0000   11.06458
432320.0000   11.24828
432360.0000   12.05321
432400.0000   11.48987
432440.0000   12.19966
432480.0000   11.88895
432520.0000   11.26362
432560.0000   11.38316
432600.0000   13.62007
432640.0000   14.31864
432680.0000   12.23580
432720.0000   11.62736
432760.0000   12.15839
432800.0000   12.36384
432840.0000   11.29684
432880.0000   12.83211
432920.0000   12.64047
432960.0000   12.39852
433000.0000   11.41357
433040.0000   11.08965
433080.0000   11.26077
433120.0000   12.16706
433160.0000   12.43854
433200.0000   12.32179
433240.0000   12.57549
433280.0000   11.93536
433320.0000   11.96969
433360.0000   12.64437
433400.0000   14.02665
433440.0000   12.93575
433480.0000   11.55008
433520.0000   12.34760
433560.0000   13.22023
433600.0000   12.89527
433640.0000   13.82171
433680.0000   12.99673
433720.0000   12.92599
433760.0000   12.88832
433800.0000   12.19665
433840.0000   12.68415
433880.0000   11.66757
433920.0000   12.44259
433960.0000   12.83522
434000.0000   13.35477
434040.0000   13.47577
434080.0000   14.61070
434120.0000   13.53264
434160.0000   13.30235
434200.0000   13.02972
434240.0000   13.15041
434280.0000   12.40489
434320.0000   12.64283
434360.0000   12.96997
434400.0000   13.50576
434440.0000   13.38377
434480.0000   12.21037
434520.0000   12.27673
434560.0000   14.08384
434600.0000   13.32334
434640.0000   14.31377
434680.0000   13.86892
434720.0000   13.30063
434760.0000   13.19442
434800.0000   12.90420
434840.0000   13.25216
434880.0000   14.25189
434920.0000   13.29636
434960.0000   13.39840
435000.0000   13.55701
435040.0000   13.91367
435080.0000   13.62676
435120.0000   12.96181
435160.0000   13.79427
435200.0000   13.10208
435240.0000   12.56812
435280.0000   12.14759
435320.0000   12.07491
435360.0000   13.91053
435400.0000   12.42150
435440.0000   12.50535
435480.0000   13.36709
435520.0000   14.16343
435560.0000   13.23161
435600.0000   12.82308
435640.0000   13.35284
435680.0000   12.12818
435720.0000   12.26602
435760.0000   12.51856
435800.0000   11.95132
435840 5
435880 5
435920 5
435960 5
436000 5
436040 5
436080 5
436120 5
436160 5
436200 5
436240 5
436280 5
436320 5
436360 5
436400 5
436440 5
436480 5
436520 5
436560 5
436600 5
436640 5
436680 5
436720 5
436760 5
436800 5
436840 5
436880 5
436920 5
436960 5
437000 5
437040 5
437080 5
437120 5
437160 5
437200 5
437240 5
437280 5
437320 5
437360 5
437400 5
437440 5
437480 5
437520 5
437560 5
437600 5
437640 5
437680 5
437720 5
437760 5
437800 5
437840 5
437880 5
437920 5
437960 5
438000 5
438040 5
438080 5
438120 5
438160 5
438200 5
438240 5
438280 5
438320 5
438360 5
438400 5
438440 5
438480 5
438520 5
438560 5
438600 5
438640 5
438680 5
438720 5
438760 5
438800 5
438840 5
438880 5
438920 5
438960 5
439000 5
439040 5
439080 5
439120 5
439160 5
439200 5
439240 5
439280 5
439320 5
439360 5
439400 5
439440 5
439480 5
439520 5
439560 5
439600 5
439640 5
439680 5
439720 5
439760 5
439800 5
439840 5
439880 5
439920 5
439960 5
440000 5
440040 5
440080 5
440120 5
440160 5
440200 5
440240 5
440280 5
440320 5
440360 5
440400 5
440440 5
440480 5
440520 5
440560 5
440600 5
440640 5
440680 5
440720 5
440760 5
440800 5
440840 5
440880 5
440920 5
440960 5
441000 5
441040 5
441080 5
441120 5
441160 5
441200 5
441240 5
441280 5
441320 5
441360 5
441400 5
441440 5
441480 5
441520 5
441560 5
441600 5
441640 5
441680 5
441720 5
441760 5
441800 5
441840 5
441880 5
441920 5
441960 5
442000 5
442040 5
442080 5
442120 5
442160 5
442200 5
442240 5
442280 5
442320 5
442360 5
442400 5
442440 5
442480 5
442520 5
442560 5
442600 5
442640 5
442680 5
442720 5
442760 5
442800 5
442840 5
442880 5
442920 5
442960 5
443000 5
443040 5
443080 5
443120 5
443160 5
443200 5
443240 5
443280 5
443320 5
443360 5
443400 5
443440 5
443480 5
443520 5
443560 5
443600 5
443640 5
443680 5
443720 5
443760 5
443800 5
443840 5
443880 5
443920 5
443960 5
444000 5
444040 5
444080 5
444120 5
444160 5
444200 5
444240 5
444280 5
444320 5
444360 5
444400 5
444440 5
444480 5
444520 5
444560 5
444600 5
444640 5
444680 5
444720 5
444760 5
444800 5
444840 5
444880 5
444920 5
444960 5
445000 5
445040 5
445080 5
445120 5
445160 5
445200 5
445240 5
445280 5
445320 5
445360 5
445400 5
445440 5
445480 5
445520 5
445560 5
445600 5
445640 5
445680 5
445720 5
445760 5
445800 5
445840 5
445880 5
445920 5
445960 5
446000 5
446040 5
446080 5
446120 5
446160 5
446200 5
446240 5
446280 5
446320 5
446360 5
446400 5
446440 5
446480 5
446520 5
446560 5
446600 5
446640 5
446680 5
446720 5
446760 5
446800 5
446840 5
446880 5
446920 5
446960 5
447000 5
447040 5
447080 5
447120 5
447160 5
447200 5
447240 5
447280 5
447320 5
447360 5
447400 5
447440 5
447480 5
447520 5
447560 5
447600 5
447640 5
447680 5
447720 5
447760 5
447800 5
447840 5
447880 5
447920 5
447960 5
448000 5
448040 5
448080 5
448120 5
448160 5
448200 5
448240 5
448280 5
448320 5
448360 5
448400 5
448440 5
448480 5
448520 5
448560 5
448600 5
448640 5
448680 5
448720 5
448760 5
448800 5
448840 5
448880 5
448920 5
448960 5
449000 5
449040 5
449080 5
449120 5
449160 5
449200 5
449240 5
449280 5
449320 5
449360 5
449400 5
449440 5
449480 5
449520 5
449560 5
449600 5
449640 5
449680 5
449720 5
449760 5
449800 5
449840 5
449880 5
449920 5
449960 5
450000 5
450040 5
450080 5
450120 5
450160 5
450200 5
450240 5
450280 5
450320 5
450360 5
450400 5
450440 5
450480 5
450520 5
450560 5
450600 5
450640 5
450680 5
450720 5
450760 5
450800 5
450840 5
450880 5
450920 5
450960 5
451000 5
451040 5
451080 5
451120 5
451160 5
451200 5
451240 5
451280 5
451320 5
451360 5
451400 5
451440 5
451480 5
451520 5
451560 5
451600 5
451640 5
451680 5
451720 5
451760 5
451800 5
451840 5
451880 5
451920 5
451960 5
452000 5
452040 5
452080 5
452120 5
452160 5
452200 5
452240 5
452280 5
452320 5
452360 5
452400 5
452440 5
452480 5
452520 5
452560 5
452600 5
452640 5
452680 5
452720 5
452760 5
452800 5
452840 5
452880 5
452920 5
452960 5
453000 5
453040 5
453080 5
453120 5
453160 5
453200 5
453240 5
453280 5
453320 5
453360 5
453400 5
453440 5
453480 5
453520 5
453560 5
453600 5
453640 5
453680 5
453720 5
453760 5
453800 5
453840 5
453880 5
453920 5
453960 5
454000 5
454040 5
454080 5
454120 5
454160 5
454200 5
454240 5
454280 5
454320 5
454360 5
454400 5
454440 5
454480 5
454520 5
454560 5
454600 5
454640 5
454680 5
454720 5
454760 5
454800 5
454840 5
454880 5
454920 5
454960 5
455000 5
455040 5
455080 5
455120 5
455160 5
455200 5
455240 5
455280 5
455320 5
455360 5
455400 5
455440 5
455480 5
455520 5
455560 5
455600 5
455640 5
455680 5
455720 5
455760 5
455800 5
455840 5
455880 5
455920 5
455960 5
456000 5
456040 5
456080 5
456120 5
456160 5
456200 5
456240 5
456280 5
456320 5
456360 5
456400 5
456440 5
456480 5
456520 5
456560 5
456600 5
456640 5
456680 5
456720 5
456760 5
456800 5
456840 5
456880 5
456920 5
456960 5
457000 5
457040 5
457080 5
457120 5
457160 5
457200 5
457240 5
457280 5
457320 5
457360 5
457400 5
457440 5
457480 5
457520 5
457560 5
457600 5
457640 5
457680 5
457720 5
457760 5
457800 5
457840 5
457880 5
457920 5
457960 5
458000 5
458040 5
458080 5
458120 5
458160 5
458200 5
458240 5
458280 5
458320 5
458360 5
458400 5
458440 5
458480 5
458520 5
458560 5
458600 5
458640 5
458680 5
458720 5
458760 5
458800 5
458840 5
458880 5
458920 5
458960 5
459000 5
459040 5
459080 5
459120 5
459160 5
459200 5
459240 5
459280 5
459320 5
459360 5
459400 5
459440 5
459480 5
459520 5
459560 5
459600 5
459640 5
459680 5
459720 5
459760 5
459800 5
459840 5
459880 5
459920 5
459960 5
460000 5
460040 5
460080 5
460120 5
460160 5
460200 5
460240 5
460280 5
460320 5
460360 5
460400 5
460440 5
460480 5
460520 5
460560 5
460600 5
460640 5
460680 5
460720 5
460760 5
460800 5
460840 5
460880 5
460920 5
460960 5
461000 5
461040 5
461080 5
461120 5
461160 5
461200 5
461240 5
461280 5
461320 5
461360 5
461400 5
461440 5
461480 5
461520 5
461560 5
461600 5
461640 5
461680 5
461720 5
461760 5
461800 5
461840 5
461880 5
461920 5
461960 5
462000 5
462040 5
462080 5
462120 5
462160 5
462200 5
462240 5
462280 5
462320 5
462360 5
462400 5
462440 5
462480 5
462520 5
462560 5
462600 5
462640 5
462680 5
462720 5
462760 5
462800 5
462840 5
462880 5
462920 5
462960 5
463000 5
463040 5
463080 5
463120 5
463160 5
463200 5
463240 5
463280 5
463320 5
463360 5
463400 5
463440 5
463480 5
463520 5
463560 5
463600 5
463640 5
463680 5
463720 5
463760 5
463800 5
463840 5
463880 5
463920 5
463960 5
464000 5
464040 5
464080 5
464120 5
464160 5
464200 5
464240 5
464280 5
464320 5
464360 5
464400 5
464440 5
464480 5
464520 5
464560 5
464600 5
464640 5
464680 5
464720 5
464760 5
464800 5
464840 5
464880 5
464920 5
464960 5
465000 5
465040 5
465080 5
465120 5
465160 5
465200 5
465240 5
465280 5
465320 5
465360 5
465400 5
465440 5
465480 5
465520 5
465560 5
465600 5
465640 5
465680 5
465720 5
465760 5
465800 5
465840 5
465880 5
465920 5
465960 5
466000 5
466040 5
466080 5
466120 5
466160 5
466200 5
466240 5
466280 5
466320 5
466360 5
466400 5
466440 5
466480 5
466520 5
466560 5
466600 5
466640 5
466680 5
466720 5
466760 5
466800 5
466840 5
466880 5
466920 5
466960 5
467000 5
467040 5
467080 5
467120 5
467160 5
467200 5
467240 5
467280 5
467320 5
467360 5
467400 5
467440 5
467480 5
467520 5
467560 5
467600 5
467640 5
467680 5
467720 5
467760 5
467800 5
467840 5
467880 5
467920 5
467960 5
468000 5
468040 5
468080 5
468120 5
468160 5
468200 5
468240 5
468280 5
468320 5
468360 5
468400 5
468440 5
468480 5
468520 5
468560 5
468600 5
468640 5
468680 5
468720 5
468760 5
468800 5
468840 5
468880 5
468920 5
468960 5
469000 5
469040 5
469080 5
469120 5
469160 5
469200 5
469240 5
469280 5
469320 5
469360 5
469400 5
469440 5
469480 5
469520 5
469560 5
469600 5
469640 5
469680 5
469720 5
469760 5
469800 5
469840 5
469880 5
469920 5
469960 5
470000 5
470040 5
470080 5
470120 5
470160 5
470200 5
470240 5
470280 5
470320 5
470360 5
470400 5
470440 5
470480 5
470520 5
470560 5
470600 5
470640 5
470680 5
470720 5
470760 5
470800 5
470840 5
470880 5
470920 5
470960 5
471000 5
471040 5
471080 5
471120 5
471160 5
471200 5
471240 5
471280 5
471320 5
471360 5
471400 5
471440 5
471480 5
471520 5
471560 5
471600 5
471640 5
471680 5
471720 5
471760 5
471800 5
471840 5
471880 5
471920 5
471960 5
472000 5
472040 5
472080 5
472120 5
472160 5
472200 5
472240 5
472280 5
472320 5
472360 5
472400 5
472440 5
472480 5
472520 5
472560 5
472600 5
472640 5
472680 5
472720 5
472760 5
472800 5
472840 5
472880 5
472920 5
472960 5
473000 5
473040 5
473080 5
473120 5
473160 5
473200 5
473240 5
473280 5
473320 5
473360 5
473400 5
473440 5
473480 5
473520 5
473560 5
473600 5
473640 5
473680 5
473720 5
473760 5
473800 5
473840 5
473880 5
473920 5
473960 5
474000 5
474040 5
474080 5
474120 5
474160 5
474200 5
474240 5
474280 5
474320 5
474360 5
474400 5
474440 5
474480 5
474520 5
474560 5
474600 5
474640 5
474680 5
474720 5
474760 5
474800 5
474840 5
474880 5
474920 5
474960 5
475000 5
475040 5
475080 5
475120 5
475160 5
475200 5
475240 5
475280 5
475320 5
475360 5
475400 5
475440 5
475480 5
475520 5
475560 5
475600 5
475640 5
475680 5
475720 5
475760 5
475800 5
475840 5
475880 5
475920 5
475960 5
476000 5
476040 5
476080 5
476120 5
476160 5
476200 5
476240 5
476280 5
476320 5
476360 5
476400 5
476440 5
476480 5
476520 5
476560 5
476600 5
476640 5
476680 5
476720 5
476760 5
476800 5
476840 5
476880 5
476920 5
476960 5
477000 5
477040 5
477080 5
477120 5
477160 5
477200 5
477240 5
477280 5
477320 5
477360 5
477400 5
477440 5
477480 5
477520 5
477560 5
477600 5
477640 5
477680 5
477720 5
477760 5
477800 5
477840 5
477880 5
477920 5
477960 5
478000 5
478040 5
478080 5
478120 5
478160 5
478200 5
478240 5
478280 5
478320 5
478360 5
478400 5
478440 5
478480 5
478520 5
478560 5
478600 5
478640 5
478680 5
478720 5
478760 5
478800 5
478840 5
478880 5
478920 5
478960 5
479000 5
479040 5
479080 5
479120 5
479160 5
479200 5
479240 5
479280 5
479320 5
479360 5
479400 5
479440 5
479480 5
479520 5
479560 5
479600 5
479640 5
479680 5
479720 5
479760 5
479800 5
479840 5
479880 5
479920 5
479960 5
480000 5
480040 5
480080 5
480120 5
480160 5
480200 5
480240 5
480280 5
480320 5
480360 5
480400 5
480440 5
480480 5
480520 5
480560 5
480600 5
480640 5
480680 5
480720 5
480760 5
480800 5
480840 5
480880 5
480920 5
480960 5
481000 5
481040 5
481080 5
481120 5
481160 5
481200 5
481240 5
481280 5
481320 5
481360 5
481400 5
481440 5
481480 5
481520 5
481560 5
481600 5
481640 5
481680 5
481720 5
481760 5
481800 5
481840 5
481880 5
481920 5
481960 5
482000 5
482040 5
482080 5
482120 5
482160 5
482200 5
482240 5
482280 5
482320 5
482360 5
482400 5
482440 5
482480 5
482520 5
482560 5
482600 5
482640 5
482680 5
482720 5
482760 5
482800 5
482840 5
482880 5
482920 5
482960 5
483000 5
483040 5
483080 5
483120 5
483160 5
483200 5
483240 5
483280 5
483320 5
483360 5
483400 5
483440 5
483480 5
483520 5
483560 5
483600 5
483640 5
483680 5
483720 5
483760 5
483800 5
483840 5
483880 5
483920 5
483960 5
484000 5
484040 5
484080 5
484120 5
484160 5
484200 5
484240 5
484280 5
484320 5
484360 5
484400 5
484440 5
484480 5
484520 5
484560 5
484600 5
484640 5
484680 5
484720 5
484760 5
484800 5
484840 5
484880 5
484920 5
484960 5
485000 5
485040 5
485080 5
485120 5
485160 5
485200 5
485240 5
485280 5
485320 5
485360 5
485400 5
485440 5
485480 5
485520 5
485560 5
485600 5
485640 5
485680 5
485720 5
485760 5
485800 5
485840 5
485880 5
485920 5
485960 5
486000 5
486040 5
486080 5
486120 5
486160 5
486200 5
486240 5
486280 5
486320 5
486360 5
486400 5
486440 5
486480 5
486520 5
486560 5
486600 5
486640 5
486680 5
486720 5
486760 5
486800 5
486840 5
486880 5
486920 5
486960 5
487000 5
487040 5
487080 5
487120 5
487160 5
487200 5
487240 5
487280 5
487320 5
487360 5
487400 5
487440 5
487480 5
487520 5
487560 5
487600 5
487640 5
487680 5
487720 5
487760 5
487800 5
487840 5
487880 5
487920 5
487960 5
488000 5
488040 5
488080 5
488120 5
488160 5
488200 5
488240 5
488280 5
488320 5
488360 5
488400 5
488440 5
488480 5
488520 5
488560 5
488600 5
488640 5
488680 5
488720 5
488760 5
488800 5
488840 5
488880 5
488920 5
488960 5
489000 5
489040 5
489080 5
489120 5
489160 5
489200 5
489240 5
489280 5
489320 5
489360 5
489400 5
489440 5
489480 5
489520 5
489560 5
489600 5
489640 5
489680 5
489720 5
489760 5
489800 5
489840 5
489880 5
489920 5
489960 5
490000 5
490040 5
490080 5
490120 5
490160 5
490200 5
490240 5
490280 5
490320 5
490360 5
490400 5
490440 5
490480 5
490520 5
490560 5
490600 5
490640 5
490680 5
490720 5
490760 5
490800 5
490840 5
490880 5
490920 5
490960 5
491000 5
491040 5
491080 5
491120 5
491160 5
491200 5
491240 5
491280 5
491320 5
491360 5
491400 5
491440 5
491480 5
491520 5
491560 5
491600 5
491640 5
491680 5
491720 5
491760 5
491800 5
491840 5
491880 5
491920 5
491960 5
492000 5
492040 5
492080 5
492120 5
492160 5
492200 5
492240 5
492280 5
492320 5
492360 5
492400 5
492440 5
492480 5
492520 5
492560 5
492600 5
492640 5
492680 5
492720 5
492760 5
492800 5
492840 5
492880 5
492920 5
492960 5
493000 5
493040 5
493080 5
493120 5
493160 5
493200 5
493240 5
493280 5
493320 5
493360 5
493400 5
493440 5
493480 5
493520 5
493560 5
493600 5
493640 5
493680 5
493720 5
493760 5
493800 5
493840 5
493880 5
493920 5
493960 5
494000 5
494040 5
494080 5
494120 5
494160 5
494200 5
494240 5
494280 5
494320 5
494360 5
494400 5
494440 5
494480 5
494520 5
494560 5
494600 5
494640 5
494680 5
494720 5
494760 5
494800 5
494840 5
494880 5
494920 5
494960 5
495000 5
495040 5
495080 5
495120 5
495160 5
495200 5
495240 5
495280 5
495320 5
495360 5
495400 5
495440 5
495480 5
495520 5
495560 5
495600 5
495640 5
495680 5
495720 5
495760 5
495800 5
495840 5
495880 5
495920 5
495960 5
496000 5
496040 5
496080 5
496120 5
496160 5
496200 5
496240 5
496280 5
496320 5
496360 5
496400 5
496440 5
496480 5
496520 5
496560 5
496600 5
496640 5
496680 5
496720 5
496760 5
496800 5
496840 5
496880 5
496920 5
496960 5
497000 5
497040 5
497080 5
497120 5
497160 5
497200 5
497240 5
497280 5
497320 5
497360 5
497400 5
497440 5
497480 5
497520 5
497560 5
497600 5
497640 5
497680 5
497720 5
497760 5
497800 5
497840 5
497880 5
497920 5
497960 5
498000 5
498040 5
498080 5
498120 5
498160 5
498200 5
498240 5
498280 5
498320 5
498360 5
498400 5
498440 5
498480 5
498520 5
498560 5
498600 5
498640 5
498680 5
498720 5
498760 5
498800 5
498840 5
498880 5
498920 5
498960 5
499000 5
499040 5
499080 5
499120 5
499160 5
499200 5
499240 5
499280 5
499320 5
499360 5
499400 5
499440 5
499480 5
499520 5
499560 5
499600 5
499640 5
499680 5
499720 5
499760 5
499800 5
499840 5
499880 5
499920 5
499960 5
500000 5
500040 5
500080 5
500120 5
500160 5
500200 5
500240 5
500280 5
500320 5
500360 5
500400 5
500440 5
500480 5
500520 5
500560 5
500600 5
500640 5
500680 5
500720 5
500760 5
500800 5
500840 5
500880 5
500920 5
500960 5
501000 5
501040 5
501080 5
501120 5
501160 5
501200 5
501240 5
501280 5
501320 5
501360 5
501400 5
501440 5
501480 5
501520 5
501560 5
501600 5
501640 5
501680 5
501720 5
501760 5
501800 5
501840 5
501880 5
501920 5
501960 5
502000 5
502040 5
502080 5
502120 5
502160 5
502200 5
502240 5
502280 5
502320 5
502360 5
502400 5
502440 5
502480 5
502520 5
502560 5
502600 5
502640 5
502680 5
502720 5
502760 5
502800 5
502840 5
502880 5
502920 5
502960 5
503000 5
503040 5
503080 5
503120 5
503160 5
503200 5
503240 5
503280 5
503320 5
503360 5
503400 5
503440 5
503480 5
503520 5
503560 5
503600 5
503640 5
503680 5
503720 5
503760 5
503800 5
503840 5
503880 5
503920 5
503960 5
504000 5
504040 5
504080 5
504120 5
504160 5
504200 5
504240 5
504280 5
504320 5
504360 5
504400 5
504440 5
504480 5
504520 5
504560 5
504600 5
504640 5
504680 5
504720 5
504760 5
504800 5
504840 5
504880 5
504920 5
504960 5
505000 5
505040 5
505080 5
505120 5
505160 5
505200 5
505240 5
505280 5
505320 5
505360 5
505400 5
505440 5
505480 5
505520 5
505560 5
505600 5
505640 5
505680 5
505720 5
505760 5
505800 5
505840 5
505880 5
505920 5
505960 5
506000 5
506040 5
506080 5
506120 5
506160 5
506200 5
506240 5
506280 5
506320 5
506360 5
506400 5
506440 5
506480 5
506520 5
506560 5
506600 5
506640 5
506680 5
506720 5
506760 5
506800 5
506840 5
506880 5
506920 5
506960 5
507000 5
507040 5
507080 5
507120 5
507160 5
507200 5
507240 5
507280 5
507320 5
507360 5
507400 5
507440 5
507480 5
507520 5
507560 5
507600 5
507640 5
507680 5
507720 5
507760 5
507800 5
507840 5
507880 5
507920 5
507960 5
508000 5
508040 5
508080 5
508120 5
508160 5
508200 5
508240 5
508280 5
508320 5
508360 5
508400 5
508440 5
508480 5
508520 5
508560 5
508600 5
508640 5
508680 5
508720 5
508760 5
508800 5
508840 5
508880 5
508920 5
508960 5
509000 5
509040 5
509080 5
509120 5
509160 5
509200 5
509240 5
509280 5
509320 5
509360 5
509400 5
509440 5
509480 5
509520 5
509560 5
509600 5
509640 5
509680 5
509720 5
509760 5
509800 5
509840 5
509880 5
509920 5
509960 5
510000 5
510040 5
510080 5
510120 5
510160 5
510200 5
510240 5
510280 5
510320 5
510360 5
510400 5
510440 5
510480 5
510520 5
510560 5
510600 5
510640 5
510680 5
510720 5
510760 5
510800 5
510840 5
510880 5
510920 5
510960 5
511000 5
511040 5
511080 5
511120 5
511160 5
511200 5
511240 5
511280 5
511320 5
511360 5
511400 5
511440 5
511480 5
511520 5
511560 5
511600 5
511640 5
511680 5
511720 5
511760 5
511800 5
511840 5
511880 5
511920 5
511960 5
512000 5
512040 5
512080 5
512120 5
512160 5
512200 5
512240 5
512280 5
512320 5
512360 5
512400 5
512440 5
512480 5
512520 5
512560 5
512600 5
512640 5
512680 5
512720 5
512760 5
512800 5
512840 5
512880 5
512920 5
512960 5
513000 5
513040 5
513080 5
513120 5
513160 5
513200 5
513240 5
513280 5
513320 5
513360 5
513400 5
513440 5
513480 5
513520 5
513560 5
513600 5
513640 5
513680 5
513720 5
513760 5
513800 5
513840 5
513880 5
513920 5
513960 5
514000 5
514040 5
514080 5
514120 5
514160 5
514200 5
514240 5
514280 5
514320 5
514360 5
514400 5
514440 5
514480 5
514520 5
514560 5
514600 5
514640 5
514680 5
514720 5
514760 5
514800 5
514840 5
514880 5
514920 5
514960 5
515000 5
515040 5
515080 5
515120 5
515160 5
515200 5
515240 5
515280 5
515320 5
515360 5
515400 5
515440 5
515480 5
515520 5
515560 5
515600 5
515640 5
515680 5
515720 5
515760 5
515800 5
515840 5
515880 5
515920 5
515960 5
516000 5
516040 5
516080 5
516120 5
516160 5
516200 5
516240 5
516280 5
516320 5
516360 5
516400 5
516440 5
516480 5
516520 5
516560 5
516600 5
516640 5
516680 5
516720 5
516760 5
516800 5
516840 5
516880 5
516920 5
516960 5
517000 5
517040 5
517080 5
517120 5
517160 5
517200 5
517240 5
517280 5
517320 5
517360 5
517400 5
517440 5
517480 5
517520 5
517560 5
517600 5
517640 5
517680 5
517720 5
517760 5
517800 5
517840 5
517880 5
517920 5
517960 5
518000 5
518040 5
518080 5
518120 5
518160 5
518200 5
518240 5
518280 5
518320 5
518360 5
518400 5
518440 5
518480 5
518520 5
518560 5
518600 5
518640 5
518680 5
518720 5
518760 5
518800 5
518840 5
518880 5
518920 5
518960 5
519000 5
519040 5
519080 5
519120 5
519160 5
519200 5
519240 5
519280 5
519320 5
519360 5
519400 5
519440 5
519480 5
519520 5
519560 5
519600 5
519640 5
519680 5
519720 5
519760 5
519800 5
519840 5
519880 5
519920 5
519960 5
520000 5
520040 5
520080 5
520120 5
520160 5
520200 5
520240 5
520280 5
520320 5
520360 5
520400 5
520440 5
520480 5
520520 5
520560 5
520600 5
520640 5
520680 5
520720 5
520760 5
520800 5
520840 5
520880 5
520920 5
520960 5
521000 5
521040 5
521080 5
521120 5
521160 5
521200 5
521240 5
521280 5
521320 5
521360 5
521400 5
521440 5
521480 5
521520 5
521560 5
521600 5
521640 5
521680 5
521720 5
521760 5
521800 5
521840 5
521880 5
521920 5
521960 5
522000 5
522040 5
522080 5
522120 5
522160 5
522200 5
522240 5
522280 5
522320 5
522360 5
522400 5
522440 5
522480 5
522520 5
522560 5
522600 5
522640 5
522680 5
522720 5
522760 5
522800 5
522840 5
522880 5
522920 5
522960 5
523000 5
523040 5
523080 5
523120 5
523160 5
523200 5
523240 5
523280 5
523320 5
523360 5
523400 5
523440 5
523480 5
523520 5
523560 5
523600 5
523640 5
523680 5
523720 5
523760 5
523800 5
523840 5
523880 5
523920 5
523960 5
524000 5
524040 5
524080 5
524120 5
524160 5
524200 5
524240 5
524280 5
524320 5
524360 5
524400 5
524440 5
524480 5
524520 5
524560 5
524600 5
524640 5
524680 5
524720 5
524760 5
524800 5
524840 5
524880 5
524920 5
524960 5
525000 5
525040 5
525080 5
525120 5
525160 5
525200 5
525240 5
525280 5
525320 5
525360 5
525400 5
525440 5
525480 5
525520 5
525560 5
525600 5
525640 5
525680 5
525720 5
525760 5
525800 5
525840 5
525880 5
525920 5
525960 5
526000 5
526040 5
526080 5
526120 5
526160 5
526200 5
526240 5
526280 5
526320 5
526360 5
526400 5
526440 5
526480 5
526520 5
526560 5
526600 5
526640 5
526680 5
526720 5
526760 5
526800 5
526840 5
526880 5
526920 5
526960 5
527000 5
527040 5
527080 5
527120 5
527160 5
527200 5
527240 5
527280 5
527320 5
527360 5
527400 5
527440 5
527480 5
527520 5
527560 5
527600 5
527640 5
527680 5
527720 5
527760 5
527800 5
527840 5
527880 5
527920 5
527960 5
528000 5
528040 5
528080 5
528120 5
528160 5
528200 5
528240 5
528280 5
528320 5
528360 5
528400 5
528440 5
528480 5
528520 5
528560 5
528600 5
528640 5
528680 5
528720 5
528760 5
528800 5
528840 5
528880 5
528920 5
528960 5
529000 5
529040 5
529080 5
529120 5
529160 5
529200 5
529240 5
529280 5
529320 5
529360 5
529400 5
529440 5
529480 5
529520 5
529560 5
529600 5
529640 5
529680 5
529720 5
529760 5
529800 5
529840 5
529880 5
529920 5
529960 5
530000 5
530040 5
530080 5
530120 5
530160 5
530200 5
530240 5
530280 5
530320 5
530360 5
530400 5
530440 5
530480 5
530520 5
530560 5
530600 5
530640 5
530680 5
530720 5
530760 5
530800 5
530840 5
530880 5
530920 5
530960 5
531000 5
531040 5
531080 5
531120 5
531160 5
531200 5
531240 5
531280 5
531320 5
531360 5
531400 5
531440 5
531480 5
531520 5
531560 5
531600 5
531640 5
531680 5
531720 5
531760 5
531800 5
531840 5
531880 5
531920 5
531960 5
532000 5
532040 5
532080 5
532120 5
532160 5
532200 5
532240 5
532280 5
532320 5
532360 5
532400 5
532440 5
532480 5
532520 5
532560 5
532600 5
532640 5
532680 5
532720 5
532760 5
532800 5
532840 5
532880 5
532920 5
532960 5
533000 5
533040 5
533080 5
533120 5
533160 5
533200 5
533240 5
533280 5
533320 5
533360 5
533400 5
533440 5
533480 5
533520 5
533560 5
533600 5
533640 5
533680 5
533720 5
533760 5
533800 5
533840 5
533880 5
533920 5
533960 5
534000 5
534040 5
534080 5
534120 5
534160 5
534200 5
534240 5
534280 5
534320 5
534360 5
534400 5
534440 5
534480 5
534520 5
534560 5
534600 5
534640 5
534680 5
534720 5
534760 5
534800 5
534840 5
534880 5
534920 5
534960 5
535000 5
535040 5
535080 5
535120 5
535160 5
535200 5
535240 5
535280 5
535320 5
535360 5
535400 5
535440 5
535480 5
535520 5
535560 5
535600 5
535640 5
535680 5
535720 5
535760 5
535800 5
535840 5
535880 5
535920 5
535960 5
536000 5
536040 5
536080 5
536120 5
536160 5
536200 5
536240 5
536280 5
536320 5
536360 5
536400 5
536440 5
536480 5
536520 5
536560 5
536600 5
536640 5
536680 5
536720 5
536760 5
536800 5
536840 5
536880 5
536920 5
536960 5
537000 5
537040 5
537080 5
537120 5
537160 5
537200 5
537240 5
537280 5
537320 5
537360 5
537400 5
537440 5
537480 5
537520 5
537560 5
537600 5
537640 5
537680 5
537720 5
537760 5
537800 5
537840 5
537880 5
537920 5
537960 5
538000 5
538040 5
538080 5
538120 5
538160 5
538200 5
538240 5
538280 5
538320 5
538360 5
538400 5
538440 5
538480 5
538520 5
538560 5
538600 5
538640 5
538680 5
538720 5
538760 5
538800 5
538840 5
538880 5
538920 5
538960 5
539000 5
539040 5
539080 5
539120 5
539160 5
539200 5
539240 5
539280 5
539320 5
539360 5
539400 5
539440 5
539480 5
539520 5
539560 5
539600 5
539640 5
539680 5
539720 5
539760 5
539800 5
539840 5
539880 5
539920 5
539960 5
540000 5
540040 5
540080 5
540120 5
540160 5
540200 5
540240 5
540280 5
540320 5
540360 5
540400 5
540440 5
540480 5
540520 5
540560 5
540600 5
540640 5
540680 5
540720 5
540760 5
540800 5
540840 5
540880 5
540920 5
540960 5
541000 5
541040 5
541080 5
541120 5
541160 5
541200 5
541240 5
541280 5
541320 5
541360 5
541400 5
541440 5
541480 5
541520 5
541560 5
541600 5
541640 5
541680 5
541720 5
541760 5
541800 5
541840 5
541880 5
541920 5
541960 5
542000 5
542040 5
542080 5
542120 5
542160 5
542200 5
542240 5
542280 5
542320 5
542360 5
542400 5
542440 5
542480 5
542520 5
542560 5
542600 5
542640 5
542680 5
542720 5
542760 5
542800 5
542840 5
542880 5
542920 5
542960 5
543000 5
543040 5
543080 5
543120 5
543160 5
543200 5
543240 5
543280 5
543320 5
543360 5
543400 5
543440 5
543480 5
543520 5
543560 5
543600 5
543640 5
543680 5
543720 5
543760 5
543800 5
543840 5
543880 5
543920 5
543960 5
544000 5
544040 5
544080 5
544120 5
544160 5
544200 5
544240 5
544280 5
544320 5
544360 5
544400 5
544440 5
544480 5
544520 5
544560 5
544600 5
544640 5
544680 5
544720 5
544760 5
544800 5
544840 5
544880 5
544920 5
544960 5
545000 5
545040 5
545080 5
545120 5
545160 5
545200 5
545240 5
545280 5
545320 5
545360 5
545400 5
545440 5
545480 5
545520 5
545560 5
545600 5
545640 5
545680 5
545720 5
545760 5
545800 5
545840 5
545880 5
545920 5
545960 5
546000 5
546040 5
546080 5
546120 5
546160 5
546200 5
546240 5
546280 5
546320 5
546360 5
546400 5
546440 5
546480 5
546520 5
546560 5
546600 5
546640 5
546680 5
546720 5
546760 5
546800 5
546840 5
546880 5
546920 5
546960 5
547000 5
547040 5
547080 5
547120 5
547160 5
547200 5
547240 5
547280 5
547320 5
547360 5
547400 5
547440 5
547480 5
547520 5
547560 5
547600 5
547640 5
547680 5
547720 5
547760 5
547800 5
547840 5
547880 5
547920 5
547960 5
548000 5
548040 5
548080 5
548120 5
548160 5
548200 5
548240 5
548280 5
548320 5
548360 5
548400 5
548440 5
548480 5
548520 5
548560 5
548600 5
548640 5
548680 5
548720 5
548760 5
548800 5
548840 5
548880 5
548920 5
548960 5
549000 5
549040 5
549080 5
549120 5
549160 5
549200 5
549240 5
549280 5
549320 5
549360 5
549400 5
549440 5
549480 5
549520 5
549560 5
549600 5
549640 5
549680 5
549720 5
549760 5
549800 5
549840 5
549880 5
549920 5
549960 5
550000 5
550040 5
550080 5
550120 5
550160 5
550200 5
550240 5
550280 5
550320 5
550360 5
550400 5
550440 5
550480 5
550520 5
550560 5
550600 5
550640 5
550680 5
550720 5
550760 5
550800 5
550840 5
550880 5
550920 5
550960 5
551000 5
551040 5
551080 5
551120 5
551160 5
551200 5
551240 5
551280 5
551320 5
551360 5
551400 5
551440 5
551480 5
551520 5
551560 5
551600 5
551640 5
551680 5
551720 5
551760 5
551800 5
551840 5
551880 5
551920 5
551960 5
552000 5
552040 5
552080 5
552120 5
552160 5
552200 5
552240 5
552280 5
552320 5
552360 5
552400 5
552440 5
552480 5
552520 5
552560 5
552600 5
552640 5
552680 5
552720 5
552760 5
552800 5
552840 5
552880 5
552920 5
552960 5
553000 5
553040 5
553080 5
553120 5
553160 5
553200 5
553240 5
553280 5
553320 5
553360 5
553400 5
553440 5
553480 5
553520 5
553560 5
553600 5
553640 5
553680 5
553720 5
553760 5
553800 5
553840 5
553880 5
553920 5
553960 5
554000 5
554040 5
554080 5
554120 5
554160 5
554200 5
554240 5
554280 5
554320 5
554360 5
554400 5
554440 5
554480 5
554520 5
554560 5
554600 5
554640 5
554680 5
554720 5
554760 5
554800 5
554840 5
554880 5
554920 5
554960 5
555000 5
555040 5
555080 5
555120 5
555160 5
555200 5
555240 5
555280 5
555320 5
555360 5
555400 5
555440 5
555480 5
555520 5
555560 5
555600 5
555640 5
555680 5
555720 5
555760 5
555800 5
555840 5
555880 5
555920 5
555960 5
556000 5
556040 5
556080 5
556120 5
556160 5
556200 5
556240 5
556280 5
556320 5
556360 5
556400 5
556440 5
556480 5
556520 5
556560 5
556600 5
556640 5
556680 5
556720 5
556760 5
556800 5
556840 5
556880 5
556920 5
556960 5
557000 5
557040 5
557080 5
557120 5
557160 5
557200 5
557240 5
557280 5
557320 5
557360 5
557400 5
557440 5
557480 5
557520 5
557560 5
557600 5
557640 5
557680 5
557720 5
557760 5
557800 5
557840 5
557880 5
557920 5
557960 5
558000 5
558040 5
558080 5
558120 5
558160 5
558200 5
558240 5
558280 5
558320 5
558360 5
558400 5
558440 5
558480 5
558520 5
558560 5
558600 5
558640 5
558680 5
558720 5
558760 5
558800 5
558840 5
558880 5
558920 5
558960 5
559000 5
559040 5
559080 5
559120 5
559160 5
559200 5
559240 5
559280 5
559320 5
559360 5
559400 5
559440 5
559480 5
559520 5
559560 5
559600 5
559640 5
559680 5
559720 5
559760 5
559800 5
559840 5
559880 5
559920 5
559960 5
560000 5
560040 5
560080 5
560120 5
560160 5
560200 5
560240 5
560280 5
560320 5
560360 5
560400 5
560440 5
560480 5
560520 5
560560 5
560600 5
560640 5
560680 5
560720 5
560760 5
560800 5
560840 5
560880 5
560920 5
560960 5
561000 5
561040 5
561080 5
561120 5
561160 5
561200 5
561240 5
561280 5
561320 5
561360 5
561400 5
561440 5
561480 5
561520 5
561560 5
561600 5
561640 5
561680 5
561720 5
561760 5
561800 5
561840 5
561880 5
561920 5
561960 5
562000 5
562040 5
562080 5
562120 5
562160 5
562200 5
562240 5
562280 5
562320 5
562360 5
562400 5
562440 5
562480 5
562520 5
562560 5
562600 5
562640 5
562680 5
562720 5
562760 5
562800 5
562840 5
562880 5
562920 5
562960 5
563000 5
563040 5
563080 5
563120 5
563160 5
563200 5
563240 5
563280 5
563320 5
563360 5
563400 5
563440 5
563480 5
563520 5
563560 5
563600 5
563640 5
563680 5
563720 5
563760 5
563800 5
563840 5
563880 5
563920 5
563960 5
564000 5
564040 5
564080 5
564120 5
564160 5
564200 5
564240 5
564280 5
564320 5
564360 5
564400 5
564440 5
564480 5
564520 5
564560 5
564600 5
564640 5
564680 5
564720 5
564760 5
564800 5
564840 5
564880 5
564920 5
564960 5
565000 5
565040 5
565080 5
565120 5
565160 5
565200 5
565240 5
565280 5
565320 5
565360 5
565400 5
565440 5
565480 5
565520 5
565560 5
565600 5
565640 5
565680 5
565720 5
565760 5
565800 5
565840 5
565880 5
565920 5
565960 5
566000 5
566040 5
566080 5
566120 5
566160 5
566200 5
566240 5
566280 5
566320 5
566360 5
566400 5
566440 5
566480 5
566520 5
566560 5
566600 5
566640 5
566680 5
566720 5
566760 5
566800 5
566840 5
566880 5
566920 5
566960 5
567000 5
567040 5
567080 5
567120 5
567160 5
567200 5
567240 5
567280 5
567320 5
567360 5
567400 5
567440 5
567480 5
567520 5
567560 5
567600 5
567640 5
567680 5
567720 5
567760 5
567800 5
567840 5
567880 5
567920 5
567960 5
568000 5
568040 5
568080 5
568120 5
568160 5
568200 5
568240 5
568280 5
568320 5
568360 5
568400 5
568440 5
568480 5
568520 5
568560 5
568600 5
568640 5
568680 5
568720 5
568760 5
568800 5
568840 5
568880 5
568920 5
568960 5
569000 5
569040 5
569080 5
569120 5
569160 5
569200 5
569240 5
569280 5
569320 5
569360 5
569400 5
569440 5
569480 5
569520 5
569560 5
569600 5
569640 5
569680 5
569720 5
569760 5
569800 5
569840 5
569880 5
569920 5
569960 5
570000 5
570040 5
570080 5
570120 5
570160 5
570200 5
570240 5
570280 5
570320 5
570360 5
570400 5
570440 5
570480 5
570520 5
570560 5
570600 5
570640 5
570680 5
570720 5
570760 5
570800 5
570840 5
570880 5
570920 5
570960 5
571000 5
571040 5
571080 5
571120 5
571160 5
571200 5
571240 5
571280 5
571320 5
571360 5
571400 5
571440 5
571480 5
571520 5
571560 5
571600 5
571640 5
571680 5
571720 5
571760 5
571800 5
571840 5
571880 5
571920 5
571960 5
572000 5
572040 5
572080 5
572120 5
572160 5
572200 5
572240 5
572280 5
572320 5
572360 5
572400 5
572440 5
572480 5
572520 5
572560 5
572600 5
572640 5
572680 5
572720 5
572760 5
572800 5
572840 5
572880 5
572920 5
572960 5
573000 5
573040 5
573080 5
573120 5
573160 5
573200 5
573240 5
573280 5
573320 5
573360 5
573400 5
573440 5
573480 5
573520 5
573560 5
573600 5
573640 5
573680 5
573720 5
573760 5
573800 5
573840 5
573880 5
573920 5
573960 5
574000 5
574040 5
574080 5
574120 5
574160 5
574200 5
574240 5
574280 5
574320 5
574360 5
574400 5
574440 5
574480 5
574520 5
574560 5
574600 5
574640 5
574680 5
574720 5
574760 5
574800 5
574840 5
574880 5
574920 5
574960 5
575000 5
575040 5
575080 5
575120 5
575160 5
575200 5
575240 5
575280 5
575320 5
575360 5
575400 5
575440 5
575480 5
575520 5
575560 5
575600 5
575640 5
575680 5
575720 5
575760 5
575800 5
575840 5
575880 5
575920 5
575960 5
576000 5
576040 5
576080 5
576120 5
576160 5
576200 5
576240 5
576280 5
576320 5
576360 5
576400 5
576440 5
576480 5
576520 5
576560 5
576600 5
576640 5
576680 5
576720 5
576760 5
576800 5
576840 5
576880 5
576920 5
576960 5
577000 5
577040 5
577080 5
577120 5
577160 5
577200 5
577240 5
577280 5
577320 5
577360 5
577400 5
577440 5
577480 5
577520 5
577560 5
577600 5
577640 5
577680 5
577720 5
577760 5
577800 5
577840 5
577880 5
577920 5
577960 5
578000 5
578040 5
578080 5
578120 5
578160 5
578200 5
578240 5
578280 5
578320 5
578360 5
578400 5
578440 5
578480 5
578520 5
578560 5
578600 5
578640 5
578680 5
578720 5
578760 5
578800 5
578840 5
578880 5
578920 5
578960 5
579000 5
579040 5
579080 5
579120 5
579160 5
579200 5
579240 5
579280 5
579320 5
579360 5
579400 5
579440 5
579480 5
579520 5
579560 5
579600 5
579640 5
579680 5
579720 5
579760 5
579800 5
579840 5
579880 5
579920 5
579960 5
580000 5
580040 5
580080 5
580120 5
580160 5
580200 5
580240 5
580280 5
580320 5
580360 5
580400 5
580440 5
580480 5
580520 5
580560 5
580600 5
580640 5
580680 5
580720 5
580760 5
580800 5
580840 5
580880 5
580920 5
580960 5
581000 5
581040 5
581080 5
581120 5
581160 5
581200 5
581240 5
581280 5
581320 5
581360 5
581400 5
581440 5
581480 5
581520 5
581560 5
581600 5
581640 5
581680 5
581720 5
581760 5
581800 5
581840 5
581880 5
581920 5
581960 5
582000 5
582040 5
582080 5
582120 5
582160 5
582200 5
582240 5
582280 5
582320 5
582360 5
582400 5
582440 5
582480 5
582520 5
582560 5
582600 5
582640 5
582680 5
582720 5
582760 5
582800 5
582840 5
582880 5
582920 5
582960 5
583000 5
583040 5
583080 5
583120 5
583160 5
583200 5
583240 5
583280 5
583320 5
583360 5
583400 5
583440 5
583480 5
583520 5
583560 5
583600 5
583640 5
583680 5
583720 5
583760 5
583800 5
583840 5
583880 5
583920 5
583960 5
584000 5
584040 5
584080 5
584120 5
584160 5
584200 5
584240 5
584280 5
584320 5
584360 5
584400 5
584440 5
584480 5
584520 5
584560 5
584600 5
584640 5
584680 5
584720 5
584760 5
584800 5
584840 5
584880 5
584920 5
584960 5
585000 5
585040 5
585080 5
585120 5
585160 5
585200 5
585240 5
585280 5
585320 5
585360 5
585400 5
585440 5
585480 5
585520 5
585560 5
585600 5
585640 5
585680 5
585720 5
585760 5
585800 5
585840 5
585880 5
585920 5
585960 5
586000 5
586040 5
586080 5
586120 5
586160 5
586200 5
586240 5
586280 5
586320 5
586360 5
586400 5
586440 5
586480 5
586520 5
586560 5
586600 5
586640 5
586680 5
586720 5
586760 5
586800 5
586840 5
586880 5
586920 5
586960 5
587000 5
587040 5
587080 5
587120 5
587160 5
587200 5
587240 5
587280 5
587320 5
587360 5
587400 5
587440 5
587480 5
587520 5
587560 5
587600 5
587640 5
587680 5
587720 5
587760 5
587800 5
587840 5
587880 5
587920 5
587960 5
588000 5
588040 5
588080 5
588120 5
588160 5
588200 5
588240 5
588280 5
588320 5
588360 5
588400 5
588440 5
588480 5
588520 5
588560 5
588600 5
588640 5
588680 5
588720 5
588760 5
588800 5
588840 5
588880 5
588920 5
588960 5
589000 5
589040 5
589080 5
589120 5
589160 5
589200 5
589240 5
589280 5
589320 5
589360 5
589400 5
589440 5
589480 5
589520 5
589560 5
589600 5
589640 5
589680 5
589720 5
589760 5
589800 5
589840 5
589880 5
589920 5
589960 5
590000 5
590040 5
590080 5
590120 5
590160 5
590200 5
590240 5
590280 5
590320 5
590360 5
590400 5
590440 5
590480 5
590520 5
590560 5
590600 5
590640 5
590680 5
590720 5
590760 5
590800 5
590840 5
590880 5
590920 5
590960 5
591000 5
591040 5
591080 5
591120 5
591160 5
591200 5
591240 5
591280 5
591320 5
591360 5
591400 5
591440 5
591480 5
591520 5
591560 5
591600 5
591640 5
591680 5
591720 5
591760 5
591800 5
591840 5
591880 5
591920 5
591960 5
592000 5
592040 5
592080 5
592120 5
592160 5
592200 5
592240 5
592280 5
592320 5
592360 5
592400 5
592440 5
592480 5
592520 5
592560 5
592600 5
592640 5
592680 5
592720 5
592760 5
592800 5
592840 5
592880 5
592920 5
592960 5
593000 5
593040 5
593080 5
593120 5
593160 5
593200 5
593240 5
593280 5
593320 5
593360 5
593400 5
593440 5
593480 5
593520 5
593560 5
593600 5
593640 5
593680 5
593720 5
593760 5
593800 5
593840 5
593880 5
593920 5
593960 5
594000 5
594040 5
594080 5
594120 5
594160 5
594200 5
594240 5
594280 5
594320 5
594360 5
594400 5
594440 5
594480 5
594520 5
594560 5
594600 5
594640 5
594680 5
594720 5
594760 5
594800 5
594840 5
594880 5
594920 5
594960 5
595000 5
595040 5
595080 5
595120 5
595160 5
595200 5
595240 5
595280 5
595320 5
595360 5
595400 5
595440 5
595480 5
595520 5
595560 5
595600 5
595640 5
595680 5
595720 5
595760 5
595800 5
595840 5
595880 5
595920 5
595960 5
596000 5
596040 5
596080 5
596120 5
596160 5
596200 5
596240 5
596280 5
596320 5
596360 5
596400 5
596440 5
596480 5
596520 5
596560 5
596600 5
596640 5
596680 5
596720 5
596760 5
596800 5
596840 5
596880 5
596920 5
596960 5
597000 5
597040 5
597080 5
597120 5
597160 5
597200 5
597240 5
597280 5
597320 5
597360 5
597400 5
597440 5
597480 5
597520 5
597560 5
597600 5
597640 5
597680 5
597720 5
597760 5
597800 5
597840 5
597880 5
597920 5
597960 5
598000 5
598040 5
598080 5
598120 5
598160 5
598200 5
598240 5
598280 5
598320 5
598360 5
598400 5
598440 5
598480 5
598520 5
598560 5
598600 5
598640 5
598680 5
598720 5
598760 5
598800 5
598840 5
598880 5
598920 5
598960 5
599000 5
599040 5
599080 5
599120 5
599160 5
599200 5
599240 5
599280 5
599320 5
599360 5
599400 5
599440 5
599480 5
599520 5
599560 5
599600 5
599640 5
599680 5
599720 5
599760 5
599800 5
599840 5
599880 5
599920 5
599960 5
600000 5
600040 5
600080 5
600120 5
600160 5
600200 5
600240 5
600280 5
600320 5
600360 5
600400 5
600440 5
600480 5
600520 5
600560 5
600600 5
600640 5
600680 5
600720 5
600760 5
600800 5
600840 5
600880 5
600920 5
600960 5
601000 5
601040 5
601080 5
601120 5
601160 5
601200 5
601240 5
601280 5
601320 5
601360 5
601400 5
601440 5
601480 5
601520 5
601560 5
601600 5
601640 5
601680 5
601720 5
601760 5
601800 5
601840 5
601880 5
601920 5
601960 5
602000 5
602040 5
602080 5
602120 5
602160 5
602200 5
602240 5
602280 5
602320 5
602360 5
602400 5
602440 5
602480 5
602520 5
602560 5
602600 5
602640 5
602680 5
602720 5
602760 5
602800 5
602840 5
602880 5
602920 5
602960 5
603000 5
603040 5
603080 5
603120 5
603160 5
603200 5
603240 5
603280 5
603320 5
603360 5
603400 5
603440 5
603480 5
603520 5
603560 5
603600 5
603640 5
603680 5
603720 5
603760 5
603800 5
603840 5
603880 5
603920 5
603960 5
604000 5
604040 5
604080 5
604120 5
604160 5
604200 5
604240 5
604280 5
604320 5
604360 5
604400 5
604440 5
604480 5
604520 5
604560 5
604600 5
604640 5
604680 5
604720 5
604760 5
604800 5
604840 5
604880 5
604920 5
604960 5
605000 5
605040 5
605080 5
605120 5
605160 5
605200 5
605240 5
605280 5
605320 5
605360 5
605400 5
605440 5
605480 5
605520 5
605560 5
605600 5
605640 5
605680 5
605720 5
605760 5
605800 5
605840 5
605880 5
605920 5
605960 5
606000 5
606040 5
606080 5
606120 5
606160 5
606200 5
606240 5
606280 5
606320 5
606360 5
606400 5
606440 5
606480 5
606520 5
606560 5
606600 5
606640 5
606680 5
606720 5
606760 5
606800 5
606840 5
606880 5
606920 5
606960 5
607000 5
607040 5
607080 5
607120 5
607160 5
607200 5
607240 5
607280 5
607320 5
607360 5
607400 5
607440 5
607480 5
607520 5
607560 5
607600 5
607640 5
607680 5
607720 5
607760 5
607800 5
607840 5
607880 5
607920 5
607960 5
608000 5
608040 5
608080 5
608120 5
608160 5
608200 5
608240 5
608280 5
608320 5
608360 5
608400 5
608440 5
608480 5
608520 5
608560 5
608600 5
608640 5
608680 5
608720 5
608760 5
608800 5
608840 5
608880 5
608920 5
608960 5
609000 5
609040 5
609080 5
609120 5
609160 5
609200 5
609240 5
609280 5
609320 5
609360 5
609400 5
609440 5
609480 5
609520 5
609560 5
609600 5
609640 5
609680 5
609720 5
609760 5
609800 5
609840 5
609880 5
609920 5
609960 5
610000 5
610040 5
610080 5
610120 5
610160 5
610200 5
610240 5
610280 5
610320 5
610360 5
610400 5
610440 5
610480 5
610520 5
610560 5
610600 5
610640 5
610680 5
610720 5
610760 5
610800 5
610840 5
610880 5
610920 5
610960 5
611000 5
611040 5
611080 5
611120 5
611160 5
611200 5
611240 5
611280 5
611320 5
611360 5
611400 5
611440 5
611480 5
611520 5
611560 5
611600 5
611640 5
611680 5
611720 5
611760 5
611800 5
611840 5
611880 5
611920 5
611960 5
612000 5
612040 5
612080 5
612120 5
612160 5
612200 5
612240 5
612280 5
612320 5
612360 5
612400 5
612440 5
612480 5
612520 5
612560 5
612600 5
612640 5
612680 5
612720 5
612760 5
612800 5
612840 5
612880 5
612920 5
612960 5
613000 5
613040 5
613080 5
613120 5
613160 5
613200 5
613240 5
613280 5
613320 5
613360 5
613400 5
613440 5
613480 5
613520 5
613560 5
613600 5
613640 5
613680 5
613720 5
613760 5
613800 5
613840 5
613880 5
613920 5
613960 5
614000 5
614040 5
614080 5
614120 5
614160 5
614200 5
614240 5
614280 5
614320 5
614360 5
614400 5
614440 5
614480 5
614520 5
614560 5
614600 5
614640 5
614680 5
614720 5
614760 5
614800 5
614840 5
614880 5
614920 5
614960 5
615000 5
615040 5
615080 5
615120 5
615160 5
615200 5
615240 5
615280 5
615320 5
615360 5
615400 5
615440 5
615480 5
615520 5
615560 5
615600 5
615640 5
615680 5
615720 5
615760 5
615800 5
615840 5
615880 5
615920 5
615960 5
616000 5
616040 5
616080 5
616120 5
616160 5
616200 5
616240 5
616280 5
616320 5
616360 5
616400 5
616440 5
616480 5
616520 5
616560 5
616600 5
616640 5
616680 5
616720 5
616760 5
616800 5
616840 5
616880 5
616920 5
616960 5
617000 5
617040 5
617080 5
617120 5
617160 5
617200 5
617240 5
617280 5
617320 5
617360 5
617400 5
617440 5
617480 5
617520 5
617560 5
617600 5
617640 5
617680 5
617720 5
617760 5
617800 5
617840 5
617880 5
617920 5
617960 5
618000 5
618040 5
618080 5
618120 5
618160 5
618200 5
618240 5
618280 5
618320 5
618360 5
618400 5
618440 5
618480 5
618520 5
618560 5
618600 5
618640 5
618680 5
618720 5
618760 5
618800 5
618840 5
618880 5
618920 5
618960 5
619000 5
619040 5
619080 5
619120 5
619160 5
619200 5
619240 5
619280 5
619320 5
619360 5
619400 5
619440 5
619480 5
619520 5
619560 5
619600 5
619640 5
619680 5
619720 5
619760 5
619800 5
619840 5
619880 5
619920 5
619960 5
620000 5
620040 5
620080 5
620120 5
620160 5
620200 5
620240 5
620280 5
620320 5
620360 5
620400 5
620440 5
620480 5
620520 5
620560 5
620600 5
620640 5
620680 5
620720 5
620760 5
620800 5
620840 5
620880 5
620920 5
620960 5
621000 5
621040 5
621080 5
621120 5
621160 5
621200 5
621240 5
621280 5
621320 5
621360 5
621400 5
621440 5
621480 5
621520 5
621560 5
621600 5
621640 5
621680 5
621720 5
621760 5
621800 5
621840 5
621880 5
621920 5
621960 5
622000 5
622040 5
622080 5
622120 5
622160 5
622200 5
622240 5
622280 5
622320 5
622360 5
622400 5
622440 5
622480 5
622520 5
622560 5
622600 5
622640 5
622680 5
622720 5
622760 5
622800 5
622840 5
622880 5
622920 5
622960 5
623000 5
623040 5
623080 5
623120 5
623160 5
623200 5
623240 5
623280 5
623320 5
623360 5
623400 5
623440 5
623480 5
623520 5
623560 5
623600 5
623640 5
623680 5
623720 5
623760 5
623800 5
623840 5
623880 5
623920 5
623960 5
624000 5
624040 5
624080 5
624120 5
624160 5
624200 5
624240 5
624280 5
624320 5
624360 5
624400 5
624440 5
624480 5
624520 5
624560 5
624600 5
624640 5
624680 5
624720 5
624760 5
624800 5
624840 5
624880 5
624920 5
624960 5
625000 5
625040 5
625080 5
625120 5
625160 5
625200 5
625240 5
625280 5
625320 5
625360 5
625400 5
625440 5
625480 5
625520 5
625560 5
625600 5
625640 5
625680 5
625720 5
625760 5
625800 5
625840 5
625880 5
625920 5
625960 5
626000 5
626040 5
626080 5
626120 5
626160 5
626200 5
626240 5
626280 5
626320 5
626360 5
626400 5
626440 5
626480 5
626520 5
626560 5
626600 5
626640 5
626680 5
626720 5
626760 5
626800 5
626840 5
626880 5
626920 5
626960 5
627000 5
627040 5
627080 5
627120 5
627160 5
627200 5
627240 5
627280 5
627320 5
627360 5
627400 5
627440 5
627480 5
627520 5
627560 5
627600 5
627640 5
627680 5
627720 5
627760 5
627800 5
627840 5
627880 5
627920 5
627960 5
628000 5
628040 5
628080 5
628120 5
628160 5
628200 5
628240 5
628280 5
628320 5
628360 5
628400 5
628440 5
628480 5
628520 5
628560 5
628600 5
628640 5
628680 5
628720 5
628760 5
628800 5
628840 5
628880 5
628920 5
628960 5
629000 5
629040 5
629080 5
629120 5
629160 5
629200 5
629240 5
629280 5
629320 5
629360 5
629400 5
629440 5
629480 5
629520 5
629560 5
629600 5
629640 5
629680 5
629720 5
629760 5
629800 5
629840 5
629880 5
629920 5
629960 5
630000 5
630040 5
630080 5
630120 5
630160 5
630200 5
630240 5
630280 5
630320 5
630360 5
630400 5
630440 5
630480 5
630520 5
630560 5
630600 5
630640 5
630680 5
630720 5
630760 5
630800 5
630840 5
630880 5
630920 5
630960 5
631000 5
631040 5
631080 5
631120 5
631160 5
631200 5
631240 5
631280 5
631320 5
631360 5
631400 5
631440 5
631480 5
631520 5
631560 5
631600 5
631640 5
631680 5
631720 5
631760 5
631800 5
631840 5
631880 5
631920 5
631960 5
632000 5
632040 5
632080 5
632120 5
632160 5
632200 5
632240 5
632280 5
632320 5
632360 5
632400 5
632440 5
632480 5
632520 5
632560 5
632600 5
632640 5
632680 5
632720 5
632760 5
632800 5
632840 5
632880 5
632920 5
632960 5
633000 5
633040 5
633080 5
633120 5
633160 5
633200 5
633240 5
633280 5
633320 5
633360 5
633400 5
633440 5
633480 5
633520 5
633560 5
633600 5
633640 5
633680 5
633720 5
633760 5
633800 5
633840 5
633880 5
633920 5
633960 5
634000 5
634040 5
634080 5
634120 5
634160 5
634200 5
634240 5
634280 5
634320 5
634360 5
634400 5
634440 5
634480 5
634520 5
634560 5
634600 5
634640 5
634680 5
634720 5
634760 5
634800 5
634840 5
634880 5
634920 5
634960 5
635000 5
635040 5
635080 5
635120 5
635160 5
635200 5
635240 5
635280 5
635320 5
635360 5
635400 5
635440 5
635480 5
635520 5
635560 5
635600 5
635640 5
635680 5
635720 5
635760 5
635800 5
635840 5
635880 5
635920 5
635960 5
636000 5
636040 5
636080 5
636120 5
636160 5
636200 5
636240 5
636280 5
636320 5
636360 5
636400 5
636440 5
636480 5
636520 5
636560 5
636600 5
636640 5
636680 5
636720 5
636760 5
636800 5
636840 5
636880 5
636920 5
636960 5
637000 5
637040 5
637080 5
637120 5
637160 5
637200 5
637240 5
637280 5
637320 5
637360 5
637400 5
637440 5
637480 5
637520 5
637560 5
637600 5
637640 5
637680 5
637720 5
637760 5
637800 5
637840 5
637880 5
637920 5
637960 5
638000 5
638040 5
638080 5
638120 5
638160 5
638200 5
638240 5
638280 5
638320 5
638360 5
638400 5
638440 5
638480 5
638520 5
638560 5
638600 5
638640 5
638680 5
638720 5
638760 5
638800 5
638840 5
638880 5
638920 5
638960 5
639000 5
639040 5
639080 5
639120 5
639160 5
639200 5
639240 5
639280 5
639320 5
639360 5
639400 5
639440 5
639480 5
639520 5
639560 5
639600 5
639640 5
639680 5
639720 5
639760 5
639800 5
639840 5
639880 5
639920 5
639960 5
640000 5
640040 5
640080 5
640120 5
640160 5
640200 5
640240 5
640280 5
640320 5
640360 5
640400 5
640440 5
640480 5
640520 5
640560 5
640600 5
640640 5
640680 5
640720 5
640760 5
640800 5
640840 5
640880 5
640920 5
640960 5
641000 5
641040 5
641080 5
641120 5
641160 5
641200 5
641240 5
641280 5
641320 5
641360 5
641400 5
641440 5
641480 5
641520 5
641560 5
641600 5
641640 5
641680 5
641720 5
641760 5
641800 5
641840 5
641880 5
641920 5
641960 5
642000 5
642040 5
642080 5
642120 5
642160 5
642200 5
642240 5
642280 5
642320 5
642360 5
642400 5
642440 5
642480 5
642520 5
642560 5
642600 5
642640 5
642680 5
642720 5
642760 5
642800 5
642840 5
642880 5
642920 5
642960 5
643000 5
643040 5
643080 5
643120 5
643160 5
643200 5
643240 5
643280 5
643320 5
643360 5
643400 5
643440 5
643480 5
643520 5
643560 5
643600 5
643640 5
643680 5
643720 5
643760 5
643800 5
643840 5
643880 5
643920 5
643960 5
644000 5
644040 5
644080 5
644120 5
644160 5
644200 5
644240 5
644280 5
644320 5
644360 5
644400 5
644440 5
644480 5
644520 5
644560 5
644600 5
644640 5
644680 5
644720 5
644760 5
644800 5
644840 5
644880 5
644920 5
644960 5
645000 5
645040 5
645080 5
645120 5
645160 5
645200 5
645240 5
645280 5
645320 5
645360 5
645400 5
645440 5
645480 5
645520 5
645560 5
645600 5
645640 5
645680 5
645720 5
645760 5
645800 5
645840 5
645880 5
645920 5
645960 5
646000 5
646040 5
646080 5
646120 5
646160 5
646200 5
646240 5
646280 5
646320 5
646360 5
646400 5
646440 5
646480 5
646520 5
646560 5
646600 5
646640 5
646680 5
646720 5
646760 5
646800 5
646840 5
646880 5
646920 5
646960 5
647000 5
647040 5
647080 5
647120 5
647160 5
647200 5
647240 5
647280 5
647320 5
647360 5
647400 5
647440 5
647480 5
647520 5
647560 5
647600 5
647640 5
647680 5
647720 5
647760 5
647800 5
647840 5
647880 5
647920 5
647960 5
648000 5
648040 5
648080 5
648120 5
648160 5
648200 5
648240 5
648280 5
648320 5
648360 5
648400 5
648440 5
648480 5
648520 5
648560 5
648600 5
648640 5
648680 5
648720 5
648760 5
648800 5
648840 5
648880 5
648920 5
648960 5
649000 5
649040 5
649080 5
649120 5
649160 5
649200 5
649240 5
649280 5
649320 5
649360 5
649400 5
649440 5
649480 5
649520 5
649560 5
649600 5
649640 5
649680 5
649720 5
649760 5
649800 5
649840 5
649880 5
649920 5
649960 5
650000 5
650040 5
650080 5
650120 5
650160 5
650200 5
650240 5
650280 5
650320 5
650360 5
650400 5
650440 5
650480 5
650520 5
650560 5
650600 5
650640 5
650680 5
650720 5
650760 5
650800 5
650840 5
650880 5
650920 5
650960 5
651000 5
651040 5
651080 5
651120 5
651160 5
651200 5
651240 5
651280 5
651320 5
651360 5
651400 5
651440 5
651480 5
651520 5
651560 5
651600 5
651640 5
651680 5
651720 5
651760 5
651800 5
651840 5
651880 5
651920 5
651960 5
652000 5
652040 5
652080 5
652120 5
652160 5
652200 5
652240 5
652280 5
652320 5
652360 5
652400 5
652440 5
652480 5
652520 5
652560 5
652600 5
652640 5
652680 5
652720 5
652760 5
652800 5
652840 5
652880 5
652920 5
652960 5
653000 5
653040 5
653080 5
653120 5
653160 5
653200 5
653240 5
653280 5
653320 5
653360 5
653400 5
653440 5
653480 5
653520 5
653560 5
653600 5
653640 5
653680 5
653720 5
653760 5
653800 5
653840 5
653880 5
653920 5
653960 5
654000 5
654040 5
654080 5
654120 5
654160 5
654200 5
654240 5
654280 5
654320 5
654360 5
654400 5
654440 5
654480 5
654520 5
654560 5
654600 5
654640 5
654680 5
654720 5
654760 5
654800 5
654840 5
654880 5
654920 5
654960 5
655000 5
655040 5
655080 5
655120 5
655160 5
655200 5
655240 5
655280 5
655320 5
655360 5
655400 5
655440 5
655480 5
655520 5
655560 5
655600 5
655640 5
655680 5
655720 5
655760 5
655800 5
655840 5
655880 5
655920 5
655960 5
656000 5
656040 5
656080 5
656120 5
656160 5
656200 5
656240 5
656280 5
656320 5
656360 5
656400 5
656440 5
656480 5
656520 5
656560 5
656600 5
656640 5
656680 5
656720 5
656760 5
656800 5
656840 5
656880 5
656920 5
656960 5
657000 5
657040 5
657080 5
657120 5
657160 5
657200 5
657240 5
657280 5
657320 5
657360 5
657400 5
657440 5
657480 5
657520 5
657560 5
657600 5
657640 5
657680 5
657720 5
657760 5
657800 5
657840 5
657880 5
657920 5
657960 5
658000 5
658040 5
658080 5
658120 5
658160 5
658200 5
658240 5
658280 5
658320 5
658360 5
658400 5
658440 5
658480 5
658520 5
658560 5
658600 5
658640 5
658680 5
658720 5
658760 5
658800 5
658840 5
658880 5
658920 5
658960 5
659000 5
659040 5
659080 5
659120 5
659160 5
659200 5
659240 5
659280 5
659320 5
659360 5
659400 5
659440 5
659480 5
659520 5
659560 5
659600 5
659640 5
659680 5
659720 5
659760 5
659800 5
659840 5
659880 5
659920 5
659960 5
660000 5
660040 5
660080 5
660120 5
660160 5
660200 5
660240 5
660280 5
660320 5
660360 5
660400 5
660440 5
660480 5
660520 5
660560 5
660600 5
660640 5
660680 5
660720 5
660760 5
660800 5
660840 5
660880 5
660920 5
660960 5
661000 5
661040 5
661080 5
661120 5
661160 5
661200 5
661240 5
661280 5
661320 5
661360 5
661400 5
661440 5
661480 5
661520 5
661560 5
661600 5
661640 5
661680 5
661720 5
661760 5
661800 5
661840 5
661880 5
661920 5
661960 5
662000 5
662040 5
662080 5
662120 5
662160 5
662200 5
662240 5
662280 5
662320 5
662360 5
662400 5
662440 5
662480 5
662520 5
662560 5
662600 5
662640 5
662680 5
662720 5
662760 5
662800 5
662840 5
662880 5
662920 5
662960 5
663000 5
663040 5
663080 5
663120 5
663160 5
663200 5
663240 5
663280 5
663320 5
663360 5
663400 5
663440 5
663480 5
663520 5
663560 5
663600 5
663640 5
663680 5
663720 5
663760 5
663800 5
663840 5
663880 5
663920 5
663960 5
664000 5
664040 5
664080 5
664120 5
664160 5
664200 5
664240 5
664280 5
664320 5
664360 5
664400 5
664440 5
664480 5
664520 5
664560 5
664600 5
664640 5
664680 5
664720 5
664760 5
664800 5
664840 5
664880 5
664920 5
664960 5
665000 5
665040 5
665080 5
665120 5
665160 5
665200 5
665240 5
665280 5
665320 5
665360 5
665400 5
665440 5
665480 5
665520 5
665560 5
665600 5
665640 5
665680 5
665720 5
665760 5
665800 5
665840 5
665880 5
665920 5
665960 5
666000 5
666040 5
666080 5
666120 5
666160 5
666200 5
666240 5
666280 5
666320 5
666360 5
666400 5
666440 5
666480 5
666520 5
666560 5
666600 5
666640 5
666680 5
666720 5
666760 5
666800 5
666840 5
666880 5
666920 5
666960 5
667000 5
667040 5
667080 5
667120 5
667160 5
667200 5
667240 5
667280 5
667320 5
667360 5
667400 5
667440 5
667480 5
667520 5
667560 5
667600 5
667640 5
667680 5
667720 5
667760 5
667800 5
667840 5
667880 5
667920 5
667960 5
668000 5
668040 5
668080 5
668120 5
668160 5
668200 5
668240 5
668280 5
668320 5
668360 5
668400 5
668440 5
668480 5
668520 5
668560 5
668600 5
668640 5
668680 5
668720 5
668760 5
668800 5
668840 5
668880 5
668920 5
668960 5
669000 5
669040 5
669080 5
669120 5
669160 5
669200 5
669240 5
669280 5
669320 5
669360 5
669400 5
669440 5
669480 5
669520 5
669560 5
669600 5
669640 5
669680 5
669720 5
669760 5
669800 5
669840 5
669880 5
669920 5
669960 5
670000 5
670040 5
670080 5
670120 5
670160 5
670200 5
670240 5
670280 5
670320 5
670360 5
670400 5
670440 5
670480 5
670520 5
670560 5
670600 5
670640 5
670680 5
670720 5
670760 5
670800 5
670840 5
670880 5
670920 5
670960 5
671000 5
671040 5
671080 5
671120 5
671160 5
671200 5
671240 5
671280 5
671320 5
671360 5
671400 5
671440 5
671480 5
671520 5
671560 5
671600 5
671640 5
671680 5
671720 5
671760 5
671800 5
671840 5
671880 5
671920 5
671960 5
672000 5
672040 5
672080 5
672120 5
672160 5
672200 5
672240 5
672280 5
672320 5
672360 5
672400 5
672440 5
672480 5
672520 5
672560 5
672600 5
672640 5
672680 5
672720 5
672760 5
672800 5
672840 5
672880 5
672920 5
672960 5
673000 5
673040 5
673080 5
673120 5
673160 5
673200 5
673240 5
673280 5
673320 5
673360 5
673400 5
673440 5
673480 5
673520 5
673560 5
673600 5
673640 5
673680 5
673720 5
673760 5
673800 5
673840 5
673880 5
673920 5
673960 5
674000 5
674040 5
674080 5
674120 5
674160 5
674200 5
674240 5
674280 5
674320 5
674360 5
674400 5
674440 5
674480 5
674520 5
674560 5
674600 5
674640 5
674680 5
674720 5
674760 5
674800 5
674840 5
674880 5
674920 5
674960 5
675000 5
675040 5
675080 5
675120 5
675160 5
675200 5
675240 5
675280 5
675320 5
675360 5
675400 5
675440 5
675480 5
675520 5
675560 5
675600 5
675640 5
675680 5
675720 5
675760 5
675800 5
675840 5
675880 5
675920 5
675960 5
676000 5
676040 5
676080 5
676120 5
676160 5
676200 5
676240 5
676280 5
676320 5
676360 5
676400 5
676440 5
676480 5
676520 5
676560 5
676600 5
676640 5
676680 5
676720 5
676760 5
676800 5
676840 5
676880 5
676920 5
676960 5
677000 5
677040 5
677080 5
677120 5
677160 5
677200 5
677240 5
677280 5
677320 5
677360 5
677400 5
677440 5
677480 5
677520 5
677560 5
677600 5
677640 5
677680 5
677720 5
677760 5
677800 5
677840 5
677880 5
677920 5
677960 5
678000 5
678040 5
678080 5
678120 5
678160 5
678200 5
678240 5
678280 5
678320 5
678360 5
678400 5
678440 5
678480 5
678520 5
678560 5
678600 5
678640 5
678680 5
678720 5
678760 5
678800 5
678840 5
678880 5
678920 5
678960 5
679000 5
679040 5
679080 5
679120 5
679160 5
679200 5
679240 5
679280 5
679320 5
679360 5
679400 5
679440 5
679480 5
679520 5
679560 5
679600 5
679640 5
679680 5
679720 5
679760 5
679800 5
679840 5
679880 5
679920 5
679960 5
680000 5
680040 5
680080 5
680120 5
680160 5
680200 5
680240 5
680280 5
680320 5
680360 5
680400 5
680440 5
680480 5
680520 5
680560 5
680600 5
680640 5
680680 5
680720 5
680760 5
680800 5
680840 5
680880 5
680920 5
680960 5
681000 5
681040 5
681080 5
681120 5
681160 5
681200 5
681240 5
681280 5
681320 5
681360 5
681400 5
681440 5
681480 5
681520 5
681560 5
681600 5
681640 5
681680 5
681720 5
681760 5
681800 5
681840 5
681880 5
681920 5
681960 5
682000 5
682040 5
682080 5
682120 5
682160 5
682200 5
682240 5
682280 5
682320 5
682360 5
682400 5
682440 5
682480 5
682520 5
682560 5
682600 5
682640 5
682680 5
682720 5
682760 5
682800 5
682840 5
682880 5
682920 5
682960 5
683000 5
683040 5
683080 5
683120 5
683160 5
683200 5
683240 5
683280 5
683320 5
683360 5
683400 5
683440 5
683480 5
683520 5
683560 5
683600 5
683640 5
683680 5
683720 5
683760 5
683800 5
683840 5
683880 5
683920 5
683960 5
684000 5
684040 5
684080 5
684120 5
684160 5
684200 5
684240 5
684280 5
684320 5
684360 5
684400 5
684440 5
684480 5
684520 5
684560 5
684600 5
684640 5
684680 5
684720 5
684760 5
684800 5
684840 5
684880 5
684920 5
684960 5
685000 5
685040 5
685080 5
685120 5
685160 5
685200 5
685240 5
685280 5
685320 5
685360 5
685400 5
685440 5
685480 5
685520 5
685560 5
685600 5
685640 5
685680 5
685720 5
685760 5
685800 5
685840 5
685880 5
685920 5
685960 5
686000 5
686040 5
686080 5
686120 5
686160 5
686200 5
686240 5
686280 5
686320 5
686360 5
686400 5
686440 5
686480 5
686520 5
686560 5
686600 5
686640 5
686680 5
686720 5
686760 5
686800 5
686840 5
686880 5
686920 5
686960 5
687000 5
687040 5
687080 5
687120 5
687160 5
687200 5
687240 5
687280 5
687320 5
687360 5
687400 5
687440 5
687480 5
687520 5
687560 5
687600 5
687640 5
687680 5
687720 5
687760 5
687800 5
687840 5
687880 5
687920 5
687960 5
688000 5
688040 5
688080 5
688120 5
688160 5
688200 5
688240 5
688280 5
688320 5
688360 5
688400 5
688440 5
688480 5
688520 5
688560 5
688600 5
688640 5
688680 5
688720 5
688760 5
688800 5
688840 5
688880 5
688920 5
688960 5
689000 5
689040 5
689080 5
689120 5
689160 5
689200 5
689240 5
689280 5
689320 5
689360 5
689400 5
689440 5
689480 5
689520 5
689560 5
689600 5
689640 5
689680 5
689720 5
689760 5
689800 5
689840 5
689880 5
689920 5
689960 5
690000 5
690040 5
690080 5
690120 5
690160 5
690200 5
690240 5
690280 5
690320 5
690360 5
690400 5
690440 5
690480 5
690520 5
690560 5
690600 5
690640 5
690680 5
690720 5
690760 5
690800 5
690840 5
690880 5
690920 5
690960 5
691000 5
691040 5
691080 5
691120 5
691160 5
691200 5
691240 5
691280 5
691320 5
691360 5
691400 5
691440 5
691480 5
691520 5
691560 5
691600 5
691640 5
691680 5
691720 5
691760 5
691800 5
691840 5
691880 5
691920 5
691960 5
692000 5
692040 5
692080 5
692120 5
692160 5
692200 5
692240 5
692280 5
692320 5
692360 5
692400 5
692440 5
692480 5
692520 5
692560 5
692600 5
692640 5
692680 5
692720 5
692760 5
692800 5
692840 5
692880 5
692920 5
692960 5
693000 5
693040 5
693080 5
693120 5
693160 5
693200 5
693240 5
693280 5
693320 5
693360 5
693400 5
693440 5
693480 5
693520 5
693560 5
693600 5
693640 5
693680 5
693720 5
693760 5
693800 5
693840 5
693880 5
693920 5
693960 5
694000 5
694040 5
694080 5
694120 5
694160 5
694200 5
694240 5
694280 5
694320 5
694360 5
694400 5
694440 5
694480 5
694520 5
694560 5
694600 5
694640 5
694680 5
694720 5
694760 5
694800 5
694840 5
694880 5
694920 5
694960 5
695000 5
695040 5
695080 5
695120 5
695160 5
695200 5
695240 5
695280 5
695320 5
695360 5
695400 5
695440 5
695480 5
695520 5
695560 5
695600 5
695640 5
695680 5
695720 5
695760 5
695800 5
695840 5
695880 5
695920 5
695960 5
696000 5
696040 5
696080 5
696120 5
696160 5
696200 5
696240 5
696280 5
696320 5
696360 5
696400 5
696440 5
696480 5
696520 5
696560 5
696600 5
696640 5
696680 5
696720 5
696760 5
696800 5
696840 5
696880 5
696920 5
696960 5
697000 5
697040 5
697080 5
697120 5
697160 5
697200 5
697240 5
697280 5
697320 5
697360 5
697400 5
697440 5
697480 5
697520 5
697560 5
697600 5
697640 5
697680 5
697720 5
697760 5
697800 5
697840 5
697880 5
697920 5
697960 5
698000 5
698040 5
698080 5
698120 5
698160 5
698200 5
698240 5
698280 5
698320 5
698360 5
698400 5
698440 5
698480 5
698520 5
698560 5
698600 5
698640 5
698680 5
698720 5
698760 5
698800 5
698840 5
698880 5
698920 5
698960 5
699000 5
699040 5
699080 5
699120 5
699160 5
699200 5
699240 5
699280 5
699320 5
699360 5
699400 5
699440 5
699480 5
699520 5
699560 5
699600 5
699640 5
699680 5
699720 5
699760 5
699800 5
699840 5
699880 5
699920 5
699960 5
700000 5
700040 5
700080 5
700120 5
700160 5
700200 5
700240 5
700280 5
700320 5
700360 5
700400 5
700440 5
700480 5
700520 5
700560 5
700600 5
700640 5
700680 5
700720 5
700760 5
700800 5
700840 5
700880 5
700920 5
700960 5
701000 5
701040 5
701080 5
701120 5
701160 5
701200 5
701240 5
701280 5
701320 5
701360 5
701400 5
701440 5
701480 5
701520 5
701560 5
701600 5
701640 5
701680 5
701720 5
701760 5
701800 5
701840 5
701880 5
701920 5
701960 5
702000 5
702040 5
702080 5
702120 5
702160 5
702200 5
702240 5
702280 5
702320 5
702360 5
702400 5
702440 5
702480 5
702520 5
702560 5
702600 5
702640 5
702680 5
702720 5
702760 5
702800 5
702840 5
702880 5
702920 5
702960 5
703000 5
703040 5
703080 5
703120 5
703160 5
703200 5
703240 5
703280 5
703320 5
703360 5
703400 5
703440 5
703480 5
703520 5
703560 5
703600 5
703640 5
703680 5
703720 5
703760 5
703800 5
703840 5
703880 5
703920 5
703960 5
704000 5
704040 5
704080 5
704120 5
704160 5
704200 5
704240 5
704280 5
704320 5
704360 5
704400 5
704440 5
704480 5
704520 5
704560 5
704600 5
704640 5
704680 5
704720 5
704760 5
704800 5
704840 5
704880 5
704920 5
704960 5
705000 5
705040 5
705080 5
705120 5
705160 5
705200 5
705240 5
705280 5
705320 5
705360 5
705400 5
705440 5
705480 5
705520 5
705560 5
705600 5
705640 5
705680 5
705720 5
705760 5
705800 5
705840 5
705880 5
705920 5
705960 5
706000 5
706040 5
706080 5
706120 5
706160 5
706200 5
706240 5
706280 5
706320 5
706360 5
706400 5
706440 5
706480 5
706520 5
706560 5
706600 5
706640 5
706680 5
706720 5
706760 5
706800 5
706840 5
706880 5
706920 5
706960 5
707000 5
707040 5
707080 5
707120 5
707160 5
707200 5
707240 5
707280 5
707320 5
707360 5
707400 5
707440 5
707480 5
707520 5
707560 5
707600 5
707640 5
707680 5
707720 5
707760 5
707800 5
707840 5
707880 5
707920 5
707960 5
708000 5
708040 5
708080 5
708120 5
708160 5
708200 5
708240 5
708280 5
708320 5
708360 5
708400 5
708440 5
708480 5
708520 5
708560 5
708600 5
708640 5
708680 5
708720 5
708760 5
708800 5
708840 5
708880 5
708920 5
708960 5
709000 5
709040 5
709080 5
709120 5
709160 5
709200 5
709240 5
709280 5
709320 5
709360 5
709400 5
709440 5
709480 5
709520 5
709560 5
709600 5
709640 5
709680 5
709720 5
709760 5
709800 5
709840 5
709880 5
709920 5
709960 5
710000 5
710040 5
710080 5
710120 5
710160 5
710200 5
710240 5
710280 5
710320 5
710360 5
710400 5
710440 5
710480 5
710520 5
710560 5
710600 5
710640 5
710680 5
710720 5
710760 5
710800 5
710840 5
710880 5
710920 5
710960 5
711000 5
711040 5
711080 5
711120 5
711160 5
711200 5
711240 5
711280 5
711320 5
711360 5
711400 5
711440 5
711480 5
711520 5
711560 5
711600 5
711640 5
711680 5
711720 5
711760 5
711800 5
711840 5
711880 5
711920 5
711960 5
712000 5
712040 5
712080 5
712120 5
712160 5
712200 5
712240 5
712280 5
712320 5
712360 5
712400 5
712440 5
712480 5
712520 5
712560 5
712600 5
712640 5
712680 5
712720 5
712760 5
712800 5
712840 5
712880 5
712920 5
712960 5
713000 5
713040 5
713080 5
713120 5
713160 5
713200 5
713240 5
713280 5
713320 5
713360 5
713400 5
713440 5
713480 5
713520 5
713560 5
713600 5
713640 5
713680 5
713720 5
713760 5
713800 5
713840 5
713880 5
713920 5
713960 5
714000 5
714040 5
714080 5
714120 5
714160 5
714200 5
714240 5
714280 5
714320 5
714360 5
714400 5
714440 5
714480 5
714520 5
714560 5
714600 5
714640 5
714680 5
714720 5
714760 5
714800 5
714840 5
714880 5
714920 5
714960 5
715000 5
715040 5
715080 5
715120 5
715160 5
715200 5
715240 5
715280 5
715320 5
715360 5
715400 5
715440 5
715480 5
715520 5
715560 5
715600 5
715640 5
715680 5
715720 5
715760 5
715800 5
715840 5
715880 5
715920 5
715960 5
716000 5
716040 5
716080 5
716120 5
716160 5
716200 5
716240 5
716280 5
716320 5
716360 5
716400 5
716440 5
716480 5
716520 5
716560 5
716600 5
716640 5
716680 5
716720 5
716760 5
716800 5
716840 5
716880 5
716920 5
716960 5
717000 5
717040 5
717080 5
717120 5
717160 5
717200 5
717240 5
717280 5
717320 5
717360 5
717400 5
717440 5
717480 5
717520 5
717560 5
717600 5
717640 5
717680 5
717720 5
717760 5
717800 5
717840 5
717880 5
717920 5
717960 5
718000 5
718040 5
718080 5
718120 5
718160 5
718200 5
718240 5
718280 5
718320 5
718360 5
718400 5
718440 5
718480 5
718520 5
718560 5
718600 5
718640 5
718680 5
718720 5
718760 5
718800 5
718840 5
718880 5
718920 5
718960 5
719000 5
719040 5
719080 5
719120 5
719160 5
719200 5
719240 5
719280 5
719320 5
719360 5
719400 5
719440 5
719480 5
719520 5
719560 5
719600 5
719640 5
719680 5
719720 5
719760 5
719800 5
719840 5
719880 5
719920 5
719960 5
720000 5
720040 5
720080 5
720120 5
720160 5
720200 5
720240 5
720280 5
720320 5
720360 5
720400 5
720440 5
720480 5
720520 5
720560 5
720600 5
720640 5
720680 5
720720 5
720760 5
720800 5
720840 5
720880 5
720920 5
720960 5
721000 5
721040 5
721080 5
721120 5
721160 5
721200 5
721240 5
721280 5
721320 5
721360 5
721400 5
721440 5
721480 5
721520 5
721560 5
721600 5
721640 5
721680 5
721720 5
721760 5
721800 5
721840 5
721880 5
721920 5
721960 5
722000 5
722040 5
722080 5
722120 5
722160 5
722200 5
722240 5
722280 5
722320 5
722360 5
722400 5
722440 5
722480 5
722520 5
722560 5
722600 5
722640 5
722680 5
722720 5
722760 5
722800 5
722840 5
722880 5
722920 5
722960 5
723000 5
723040 5
723080 5
723120 5
723160 5
723200 5
723240 5
723280 5
723320 5
723360 5
723400 5
723440 5
723480 5
723520 5
723560 5
723600 5
723640 5
723680 5
723720 5
723760 5
723800 5
723840 5
723880 5
723920 5
723960 5
724000 5
724040 5
724080 5
724120 5
724160 5
724200 5
724240 5
724280 5
724320 5
724360 5
724400 5
724440 5
724480 5
724520 5
724560 5
724600 5
724640 5
724680 5
724720 5
724760 5
724800 5
724840 5
724880 5
724920 5
724960 5
725000 5
725040 5
725080 5
725120 5
725160 5
725200 5
725240 5
725280 5
725320 5
725360 5
725400 5
725440 5
725480 5
725520 5
725560 5
725600 5
725640 5
725680 5
725720 5
725760 5
725800 5
725840 5
725880 5
725920 5
725960 5
726000 5
726040 5
726080 5
726120 5
726160 5
726200 5
726240 5
726280 5
726320 5
726360 5
726400 5
726440 5
726480 5
726520 5
726560 5
726600 5
726640 5
726680 5
726720 5
726760 5
726800 5
726840 5
726880 5
726920 5
726960 5
727000 5
727040 5
727080 5
727120 5
727160 5
727200 5
727240 5
727280 5
727320 5
727360 5
727400 5
727440 5
727480 5
727520 5
727560 5
727600 5
727640 5
727680 5
727720 5
727760 5
727800 5
727840 5
727880 5
727920 5
727960 5
728000 5
728040 5
728080 5
728120 5
728160 5
728200 5
728240 5
728280 5
728320 5
728360 5
728400 5
728440 5
728480 5
728520 5
728560 5
728600 5
728640 5
728680 5
728720 5
728760 5
728800 5
728840 5
728880 5
728920 5
728960 5
729000 5
729040 5
729080 5
729120 5
729160 5
729200 5
729240 5
729280 5
729320 5
729360 5
729400 5
729440 5
729480 5
729520 5
729560 5
729600 5
729640 5
729680 5
729720 5
729760 5
729800 5
729840 5
729880 5
729920 5
729960 5
730000 5
730040 5
730080 5
730120 5
730160 5
730200 5
730240 5
730280 5
730320 5
730360 5
730400 5
730440 5
730480 5
730520 5
730560 5
730600 5
730640 5
730680 5
730720 5
730760 5
730800 5
730840 5
730880 5
730920 5
730960 5
731000 5
731040 5
731080 5
731120 5
731160 5
731200 5
731240 5
731280 5
731320 5
731360 5
731400 5
731440 5
731480 5
731520 5
731560 5
731600 5
731640 5
731680 5
731720 5
731760 5
731800 5
731840 5
731880 5
731920 5
731960 5
732000 5
732040 5
732080 5
732120 5
732160 5
732200 5
732240 5
732280 5
732320 5
732360 5
732400 5
732440 5
732480 5
732520 5
732560 5
732600 5
732640 5
732680 5
732720 5
732760 5
732800 5
732840 5
732880 5
732920 5
732960 5
733000 5
733040 5
733080 5
733120 5
733160 5
733200 5
733240 5
733280 5
733320 5
733360 5
733400 5
733440 5
733480 5
733520 5
733560 5
733600 5
733640 5
733680 5
733720 5
733760 5
733800 5
733840 5
733880 5
733920 5
733960 5
734000 5
734040 5
734080 5
734120 5
734160 5
734200 5
734240 5
734280 5
734320 5
734360 5
734400 5
734440 5
734480 5
734520 5
734560 5
734600 5
734640 5
734680 5
734720 5
734760 5
734800 5
734840 5
734880 5
734920 5
734960 5
735000 5
735040 5
735080 5
735120 5
735160 5
735200 5
735240 5
735280 5
735320 5
735360 5
735400 5
735440 5
735480 5
735520 5
735560 5
735600 5
735640 5
735680 5
735720 5
735760 5
735800 5
735840 5
735880 5
735920 5
735960 5
736000 5
736040 5
736080 5
736120 5
736160 5
736200 5
736240 5
736280 5
736320 5
736360 5
736400 5
736440 5
736480 5
736520 5
736560 5
736600 5
736640 5
736680 5
736720 5
736760 5
736800 5
736840 5
736880 5
736920 5
736960 5
737000 5
737040 5
737080 5
737120 5
737160 5
737200 5
737240 5
737280 5
737320 5
737360 5
737400 5
737440 5
737480 5
737520 5
737560 5
737600 5
737640 5
737680 5
737720 5
737760 5
737800 5
737840 5
737880 5
737920 5
737960 5
738000 5
738040 5
738080 5
738120 5
738160 5
738200 5
738240 5
738280 5
738320 5
738360 5
738400 5
738440 5
738480 5
738520 5
738560 5
738600 5
738640 5
738680 5
738720 5
738760 5
738800 5
738840 5
738880 5
738920 5
738960 5
739000 5
739040 5
739080 5
739120 5
739160 5
739200 5
739240 5
739280 5
739320 5
739360 5
739400 5
739440 5
739480 5
739520 5
739560 5
739600 5
739640 5
739680 5
739720 5
739760 5
739800 5
739840 5
739880 5
739920 5
739960 5
740000 5
740040 5
740080 5
740120 5
740160 5
740200 5
740240 5
740280 5
740320 5
740360 5
740400 5
740440 5
740480 5
740520 5
740560 5
740600 5
740640 5
740680 5
740720 5
740760 5
740800 5
740840 5
740880 5
740920 5
740960 5
741000 5
741040 5
741080 5
741120 5
741160 5
741200 5
741240 5
741280 5
741320 5
741360 5
741400 5
741440 5
741480 5
741520 5
741560 5
741600 5
741640 5
741680 5
741720 5
741760 5
741800 5
741840 5
741880 5
741920 5
741960 5
742000 5
742040 5
742080 5
742120 5
742160 5
742200 5
742240 5
742280 5
742320 5
742360 5
742400 5
742440 5
742480 5
742520 5
742560 5
742600 5
742640 5
742680 5
742720 5
742760 5
742800 5
742840 5
742880 5
742920 5
742960 5
743000 5
743040 5
743080 5
743120 5
743160 5
743200 5
743240 5
743280 5
743320 5
743360 5
743400 5
743440 5
743480 5
743520 5
743560 5
743600 5
743640 5
743680 5
743720 5
743760 5
743800 5
743840 5
743880 5
743920 5
743960 5
744000 5
744040 5
744080 5
744120 5
744160 5
744200 5
744240 5
744280 5
744320 5
744360 5
744400 5
744440 5
744480 5
744520 5
744560 5
744600 5
744640 5
744680 5
744720 5
744760 5
744800 5
744840 5
744880 5
744920 5
744960 5
745000 5
745040 5
745080 5
745120 5
745160 5
745200 5
745240 5
745280 5
745320 5
745360 5
745400 5
745440 5
745480 5
745520 5
745560 5
745600 5
745640 5
745680 5
745720 5
745760 5
745800 5
745840 5
745880 5
745920 5
745960 5
746000 5
746040 5
746080 5
746120 5
746160 5
746200 5
746240 5
746280 5
746320 5
746360 5
746400 5
746440 5
746480 5
746520 5
746560 5
746600 5
746640 5
746680 5
746720 5
746760 5
746800 5
746840 5
746880 5
746920 5
746960 5
747000 5
747040 5
747080 5
747120 5
747160 5
747200 5
747240 5
747280 5
747320 5
747360 5
747400 5
747440 5
747480 5
747520 5
747560 5
747600 5
747640 5
747680 5
747720 5
747760 5
747800 5
747840 5
747880 5
747920 5
747960 5
748000 5
748040 5
748080 5
748120 5
748160 5
748200 5
748240 5
748280 5
748320 5
748360 5
748400 5
748440 5
748480 5
748520 5
748560 5
748600 5
748640 5
748680 5
748720 5
748760 5
748800 5
748840 5
748880 5
748920 5
748960 5
749000 5
749040 5
749080 5
749120 5
749160 5
749200 5
749240 5
749280 5
749320 5
749360 5
749400 5
749440 5
749480 5
749520 5
749560 5
749600 5
749640 5
749680 5
749720 5
749760 5
749800 5
749840 5
749880 5
749920 5
749960 5
750000 5
750040 5
750080 5
750120 5
750160 5
750200 5
750240 5
750280 5
750320 5
750360 5
750400 5
750440 5
750480 5
750520 5
750560 5
750600 5
750640 5
750680 5
750720 5
750760 5
750800 5
750840 5
750880 5
750920 5
750960 5
751000 5
751040 5
751080 5
751120 5
751160 5
751200 5
751240 5
751280 5
751320 5
751360 5
751400 5
751440 5
751480 5
751520 5
751560 5
751600 5
751640 5
751680 5
751720 5
751760 5
751800 5
751840 5
751880 5
751920 5
751960 5
752000 5
752040 5
752080 5
752120 5
752160 5
752200 5
752240 5
752280 5
752320 5
752360 5
752400 5
752440 5
752480 5
752520 5
752560 5
752600 5
752640 5
752680 5
752720 5
752760 5
752800 5
752840 5
752880 5
752920 5
752960 5
753000 5
753040 5
753080 5
753120 5
753160 5
753200 5
753240 5
753280 5
753320 5
753360 5
753400 5
753440 5
753480 5
753520 5
753560 5
753600 5
753640 5
753680 5
753720 5
753760 5
753800 5
753840 5
753880 5
753920 5
753960 5
754000 5
754040 5
754080 5
754120 5
754160 5
754200 5
754240 5
754280 5
754320 5
754360 5
754400 5
754440 5
754480 5
754520 5
754560 5
754600 5
754640 5
754680 5
754720 5
754760 5
754800 5
754840 5
754880 5
754920 5
754960 5
755000 5
755040 5
755080 5
755120 5
755160 5
755200 5
755240 5
755280 5
755320 5
755360 5
755400 5
755440 5
755480 5
755520 5
755560 5
755600 5
755640 5
755680 5
755720 5
755760 5
755800 5
755840 5
755880 5
755920 5
755960 5
756000 5
756040 5
756080 5
756120 5
756160 5
756200 5
756240 5
756280 5
756320 5
756360 5
756400 5
756440 5
756480 5
756520 5
756560 5
756600 5
756640 5
756680 5
756720 5
756760 5
756800 5
756840 5
756880 5
756920 5
756960 5
757000 5
757040 5
757080 5
757120 5
757160 5
757200 5
757240 5
757280 5
757320 5
757360 5
757400 5
757440 5
757480 5
757520 5
757560 5
757600 5
757640 5
757680 5
757720 5
757760 5
757800 5
757840 5
757880 5
757920 5
757960 5
758000 5
758040 5
758080 5
758120 5
758160 5
758200 5
758240 5
758280 5
758320 5
758360 5
758400 5
758440 5
758480 5
758520 5
758560 5
758600 5
758640 5
758680 5
758720 5
758760 5
758800 5
758840 5
758880 5
758920 5
758960 5
759000 5
759040 5
759080 5
759120 5
759160 5
759200 5
759240 5
759280 5
759320 5
759360 5
759400 5
759440 5
759480 5
759520 5
759560 5
759600 5
759640 5
759680 5
759720 5
759760 5
759800 5
759840 5
759880 5
759920 5
759960 5
760000 5
760040 5
760080 5
760120 5
760160 5
760200 5
760240 5
760280 5
760320 5
760360 5
760400 5
760440 5
760480 5
760520 5
760560 5
760600 5
760640 5
760680 5
760720 5
760760 5
760800 5
760840 5
760880 5
760920 5
760960 5
761000 5
761040 5
761080 5
761120 5
761160 5
761200 5
761240 5
761280 5
761320 5
761360 5
761400 5
761440 5
761480 5
761520 5
761560 5
761600 5
761640 5
761680 5
761720 5
761760 5
761800 5
761840 5
761880 5
761920 5
761960 5
762000 5
762040 5
762080 5
762120 5
762160 5
762200 5
762240 5
762280 5
762320 5
762360 5
762400 5
762440 5
762480 5
762520 5
762560 5
762600 5
762640 5
762680 5
762720 5
762760 5
762800 5
762840 5
762880 5
762920 5
762960 5
763000 5
763040 5
763080 5
763120 5
763160 5
763200 5
763240 5
763280 5
763320 5
763360 5
763400 5
763440 5
763480 5
763520 5
763560 5
763600 5
763640 5
763680 5
763720 5
763760 5
763800 5
763840 5
763880 5
763920 5
763960 5
764000 5
764040 5
764080 5
764120 5
764160 5
764200 5
764240 5
764280 5
764320 5
764360 5
764400 5
764440 5
764480 5
764520 5
764560 5
764600 5
764640 5
764680 5
764720 5
764760 5
764800 5
764840 5
764880 5
764920 5
764960 5
765000 5
765040 5
765080 5
765120 5
765160 5
765200 5
765240 5
765280 5
765320 5
765360 5
765400 5
765440 5
765480 5
765520 5
765560 5
765600 5
765640 5
765680 5
765720 5
765760 5
765800 5
765840 5
765880 5
765920 5
765960 5
766000 5
766040 5
766080 5
766120 5
766160 5
766200 5
766240 5
766280 5
766320 5
766360 5
766400 5
766440 5
766480 5
766520 5
766560 5
766600 5
766640 5
766680 5
766720 5
766760 5
766800 5
766840 5
766880 5
766920 5
766960 5
767000 5
767040 5
767080 5
767120 5
767160 5
767200 5
767240 5
767280 5
767320 5
767360 5
767400 5
767440 5
767480 5
767520 5
767560 5
767600 5
767640 5
767680 5
767720 5
767760 5
767800 5
767840 5
767880 5
767920 5
767960 5
768000 5
768040 5
768080 5
768120 5
768160 5
768200 5
768240 5
768280 5
768320 5
768360 5
768400 5
768440 5
768480 5
768520 5
768560 5
768600 5
768640 5
768680 5
768720 5
768760 5
768800 5
768840 5
768880 5
768920 5
768960 5
769000 5
769040 5
769080 5
769120 5
769160 5
769200 5
769240 5
769280 5
769320 5
769360 5
769400 5
769440 5
769480 5
769520 5
769560 5
769600 5
769640 5
769680 5
769720 5
769760 5
769800 5
769840 5
769880 5
769920 5
769960 5
770000 5
770040 5
770080 5
770120 5
770160 5
770200 5
770240 5
770280 5
770320 5
770360 5
770400 5
770440 5
770480 5
770520 5
770560 5
770600 5
770640 5
770680 5
770720 5
770760 5
770800 5
770840 5
770880 5
770920 5
770960 5
771000 5
771040 5
771080 5
771120 5
771160 5
771200 5
771240 5
771280 5
771320 5
771360 5
771400 5
771440 5
771480 5
771520 5
771560 5
771600 5
771640 5
771680 5
771720 5
771760 5
771800 5
771840 5
771880 5
771920 5
771960 5
772000 5
772040 5
772080 5
772120 5
772160 5
772200 5
772240 5
772280 5
772320 5
772360 5
772400 5
772440 5
772480 5
772520 5
772560 5
772600 5
772640 5
772680 5
772720 5
772760 5
772800 5
772840 5
772880 5
772920 5
772960 5
773000 5
773040 5
773080 5
773120 5
773160 5
773200 5
773240 5
773280 5
773320 5
773360 5
773400 5
773440 5
773480 5
773520 5
773560 5
773600 5
773640 5
773680 5
773720 5
773760 5
773800 5
773840 5
773880 5
773920 5
773960 5
774000 5
774040 5
774080 5
774120 5
774160 5
774200 5
774240 5
774280 5
774320 5
774360 5
774400 5
774440 5
774480 5
774520 5
774560 5
774600 5
774640 5
774680 5
774720 5
774760 5
774800 5
774840 5
774880 5
774920 5
774960 5
775000 5
775040 5
775080 5
775120 5
775160 5
775200 5
775240 5
775280 5
775320 5
775360 5
775400 5
775440 5
775480 5
775520 5
775560 5
775600 5
775640 5
775680 5
775720 5
775760 5
775800 5
775840 5
775880 5
775920 5
775960 5
776000 5
776040 5
776080 5
776120 5
776160 5
776200 5
776240 5
776280 5
776320 5
776360 5
776400 5
776440 5
776480 5
776520 5
776560 5
776600 5
776640 5
776680 5
776720 5
776760 5
776800 5
776840 5
776880 5
776920 5
776960 5
777000 5
777040 5
777080 5
777120 5
777160 5
777200 5
777240 5
777280 5
777320 5
777360 5
777400 5
777440 5
777480 5
777520 5
777560 5
777600 5
777640 5
777680 5
777720 5
777760 5
777800 5
777840 5
777880 5
777920 5
777960 5
778000 5
778040 5
778080 5
778120 5
778160 5
778200 5
778240 5
778280 5
778320 5
778360 5
778400 5
778440 5
778480 5
778520 5
778560 5
778600 5
778640 5
778680 5
778720 5
778760 5
778800 5
778840 5
778880 5
778920 5
778960 5
779000 5
779040 5
779080 5
779120 5
779160 5
779200 5
779240 5
779280 5
779320 5
779360 5
779400 5
779440 5
779480 5
779520 5
779560 5
779600 5
779640 5
779680 5
779720 5
779760 5
779800 5
779840 5
779880 5
779920 5
779960 5
780000 5
780040 5
780080 5
780120 5
780160 5
780200 5
780240 5
780280 5
780320 5
780360 5
780400 5
780440 5
780480 5
780520 5
780560 5
780600 5
780640 5
780680 5
780720 5
780760 5
780800 5
780840 5
780880 5
780920 5
780960 5
781000 5
781040 5
781080 5
781120 5
781160 5
781200 5
781240 5
781280 5
781320 5
781360 5
781400 5
781440 5
781480 5
781520 5
781560 5
781600 5
781640 5
781680 5
781720 5
781760 5
781800 5
781840 5
781880 5
781920 5
781960 5
782000 5
782040 5
782080 5
782120 5
782160 5
782200 5
782240 5
782280 5
782320 5
782360 5
782400 5
782440 5
782480 5
782520 5
782560 5
782600 5
782640 5
782680 5
782720 5
782760 5
782800 5
782840 5
782880 5
782920 5
782960 5
783000 5
783040 5
783080 5
783120 5
783160 5
783200 5
783240 5
783280 5
783320 5
783360 5
783400 5
783440 5
783480 5
783520 5
783560 5
783600 5
783640 5
783680 5
783720 5
783760 5
783800 5
783840 5
783880 5
783920 5
783960 5
784000 5
784040 5
784080 5
784120 5
784160 5
784200 5
784240 5
784280 5
784320 5
784360 5
784400 5
784440 5
784480 5
784520 5
784560 5
784600 5
784640 5
784680 5
784720 5
784760 5
784800 5
784840 5
784880 5
784920 5
784960 5
785000 5
785040 5
785080 5
785120 5
785160 5
785200 5
785240 5
785280 5
785320 5
785360 5
785400 5
785440 5
785480 5
785520 5
785560 5
785600 5
785640 5
785680 5
785720 5
785760 5
785800 5
785840 5
785880 5
785920 5
785960 5
786000 5
786040 5
786080 5
786120 5
786160 5
786200 5
786240 5
786280 5
786320 5
786360 5
786400 5
786440 5
786480 5
786520 5
786560 5
786600 5
786640 5
786680 5
786720 5
786760 5
786800 5
786840 5
786880 5
786920 5
786960 5
787000 5
787040 5
787080 5
787120 5
787160 5
787200 5
787240 5
787280 5
787320 5
787360 5
787400 5
787440 5
787480 5
787520 5
787560 5
787600 5
787640 5
787680 5
787720 5
787760 5
787800 5
787840 5
787880 5
787920 5
787960 5
788000 5
788040 5
788080 5
788120 5
788160 5
788200 5
788240 5
788280 5
788320 5
788360 5
788400 5
788440 5
788480 5
788520 5
788560 5
788600 5
788640 5
788680 5
788720 5
788760 5
788800 5
788840 5
788880 5
788920 5
788960 5
789000 5
789040 5
789080 5
789120 5
789160 5
789200 5
789240 5
789280 5
789320 5
789360 5
789400 5
789440 5
789480 5
789520 5
789560 5
789600 5
789640 5
789680 5
789720 5
789760 5
789800 5
789840 5
789880 5
789920 5
789960 5
790000 5
790040 5
790080 5
790120 5
790160 5
790200 5
790240 5
790280 5
790320 5
790360 5
790400 5
790440 5
790480 5
790520 5
790560 5
790600 5
790640 5
790680 5
790720 5
790760 5
790800 5
790840 5
790880 5
790920 5
790960 5
791000 5
791040 5
791080 5
791120 5
791160 5
791200 5
791240 5
791280 5
791320 5
791360 5
791400 5
791440 5
791480 5
791520 5
791560 5
791600 5
791640 5
791680 5
791720 5
791760 5
791800 5
791840 5
791880 5
791920 5
791960 5
792000 5
792040 5
792080 5
792120 5
792160 5
792200 5
792240 5
792280 5
792320 5
792360 5
792400 5
792440 5
792480 5
792520 5
792560 5
792600 5
792640 5
792680 5
792720 5
792760 5
792800 5
792840 5
792880 5
792920 5
792960 5
793000 5
793040 5
793080 5
793120 5
793160 5
793200 5
793240 5
793280 5
793320 5
793360 5
793400 5
793440 5
793480 5
793520 5
793560 5
793600 5
793640 5
793680 5
793720 5
793760 5
793800 5
793840 5
793880 5
793920 5
793960 5
794000 5
794040 5
794080 5
794120 5
794160 5
794200 5
794240 5
794280 5
794320 5
794360 5
794400 5
794440 5
794480 5
794520 5
794560 5
794600 5
794640 5
794680 5
794720 5
794760 5
794800 5
794840 5
794880 5
794920 5
794960 5
795000 5
795040 5
795080 5
795120 5
795160 5
795200 5
795240 5
795280 5
795320 5
795360 5
795400 5
795440 5
795480 5
795520 5
795560 5
795600 5
795640 5
795680 5
795720 5
795760 5
795800 5
795840 5
795880 5
795920 5
795960 5
796000 5
796040 5
796080 5
796120 5
796160 5
796200 5
796240 5
796280 5
796320 5
796360 5
796400 5
796440 5
796480 5
796520 5
796560 5
796600 5
796640 5
796680 5
796720 5
796760 5
796800 5
796840 5
796880 5
796920 5
796960 5
797000 5
797040 5
797080 5
797120 5
797160 5
797200 5
797240 5
797280 5
797320 5
797360 5
797400 5
797440 5
797480 5
797520 5
797560 5
797600 5
797640 5
797680 5
797720 5
797760 5
797800 5
797840 5
797880 5
797920 5
797960 5
798000 5
798040 5
798080 5
798120 5
798160 5
798200 5
798240 5
798280 5
798320 5
798360 5
798400 5
798440 5
798480 5
798520 5
798560 5
798600 5
798640 5
798680 5
798720 5
798760 5
798800 5
798840 5
798880 5
798920 5
798960 5
799000 5
799040 5
799080 5
799120 5
799160 5
799200 5
799240 5
799280 5
799320 5
799360 5
799400 5
799440 5
799480 5
799520 5
799560 5
799600 5
799640 5
799680 5
799720 5
799760 5
799800 5
799840 5
799880 5
799920 5
799960 5
800000 5
800040 5
800080 5
800120 5
800160 5
800200 5
800240 5
800280 5
800320 5
800360 5
800400 5
800440 5
800480 5
800520 5
800560 5
800600 5
800640 5
800680 5
800720 5
800760 5
800800 5
800840 5
800880 5
800920 5
800960 5
801000 5
801040 5
801080 5
801120 5
801160 5
801200 5
801240 5
801280 5
801320 5
801360 5
801400 5
801440 5
801480 5
801520 5
801560 5
801600 5
801640 5
801680 5
801720 5
801760 5
801800 5
801840 5
801880 5
801920 5
801960 5
802000 5
802040 5
802080 5
802120 5
802160 5
802200 5
802240 5
802280 5
802320 5
802360 5
802400 5
802440 5
802480 5
802520 5
802560 5
802600 5
802640 5
802680 5
802720 5
802760 5
802800 5
802840 5
802880 5
802920 5
802960 5
803000 5
803040 5
803080 5
803120 5
803160 5
803200 5
803240 5
803280 5
803320 5
803360 5
803400 5
803440 5
803480 5
803520 5
803560 5
803600 5
803640 5
803680 5
803720 5
803760 5
803800 5
803840 5
803880 5
803920 5
803960 5
804000 5
804040 5
804080 5
804120 5
804160 5
804200 5
804240 5
804280 5
804320 5
804360 5
804400 5
804440 5
804480 5
804520 5
804560 5
804600 5
804640 5
804680 5
804720 5
804760 5
804800 5
804840 5
804880 5
804920 5
804960 5
805000 5
805040 5
805080 5
805120 5
805160 5
805200 5
805240 5
805280 5
805320 5
805360 5
805400 5
805440 5
805480 5
805520 5
805560 5
805600 5
805640 5
805680 5
805720 5
805760 5
805800 5
805840 5
805880 5
805920 5
805960 5
806000 5
806040 5
806080 5
806120 5
806160 5
806200 5
806240 5
806280 5
806320 5
806360 5
806400 5
806440 5
806480 5
806520 5
806560 5
806600 5
806640 5
806680 5
806720 5
806760 5
806800 5
806840 5
806880 5
806920 5
806960 5
807000 5
807040 5
807080 5
807120 5
807160 5
807200 5
807240 5
807280 5
807320 5
807360 5
807400 5
807440 5
807480 5
807520 5
807560 5
807600 5
807640 5
807680 5
807720 5
807760 5
807800 5
807840 5
807880 5
807920 5
807960 5
808000 5
808040 5
808080 5
808120 5
808160 5
808200 5
808240 5
808280 5
808320 5
808360 5
808400 5
808440 5
808480 5
808520 5
808560 5
808600 5
808640 5
808680 5
808720 5
808760 5
808800 5
808840 5
808880 5
808920 5
808960 5
809000 5
809040 5
809080 5
809120 5
809160 5
809200 5
809240 5
809280 5
809320 5
809360 5
809400 5
809440 5
809480 5
809520 5
809560 5
809600 5
809640 5
809680 5
809720 5
809760 5
809800 5
809840 5
809880 5
809920 5
809960 5
810000 5
810040 5
810080 5
810120 5
810160 5
810200 5
810240 5
810280 5
810320 5
810360 5
810400 5
810440 5
810480 5
810520 5
810560 5
810600 5
810640 5
810680 5
810720 5
810760 5
810800 5
810840 5
810880 5
810920 5
810960 5
811000 5
811040 5
811080 5
811120 5
811160 5
811200 5
811240 5
811280 5
811320 5
811360 5
811400 5
811440 5
811480 5
811520 5
811560 5
811600 5
811640 5
811680 5
811720 5
811760 5
811800 5
811840 5
811880 5
811920 5
811960 5
812000 5
812040 5
812080 5
812120 5
812160 5
812200 5
812240 5
812280 5
812320 5
812360 5
812400 5
812440 5
812480 5
812520 5
812560 5
812600 5
812640 5
812680 5
812720 5
812760 5
812800 5
812840 5
812880 5
812920 5
812960 5
813000 5
813040 5
813080 5
813120 5
813160 5
813200 5
813240 5
813280 5
813320 5
813360 5
813400 5
813440 5
813480 5
813520 5
813560 5
813600 5
813640 5
813680 5
813720 5
813760 5
813800 5
813840 5
813880 5
813920 5
813960 5
814000 5
814040 5
814080 5
814120 5
814160 5
814200 5
814240 5
814280 5
814320 5
814360 5
814400 5
814440 5
814480 5
814520 5
814560 5
814600 5
814640 5
814680 5
814720 5
814760 5
814800 5
814840 5
814880 5
814920 5
814960 5
815000 5
815040 5
815080 5
815120 5
815160 5
815200 5
815240 5
815280 5
815320 5
815360 5
815400 5
815440 5
815480 5
815520 5
815560 5
815600 5
815640 5
815680 5
815720 5
815760 5
815800 5
815840 5
815880 5
815920 5
815960 5
816000 5
816040 5
816080 5
816120 5
816160 5
816200 5
816240 5
816280 5
816320 5
816360 5
816400 5
816440 5
816480 5
816520 5
816560 5
816600 5
816640 5
816680 5
816720 5
816760 5
816800 5
816840 5
816880 5
816920 5
816960 5
817000 5
817040 5
817080 5
817120 5
817160 5
817200 5
817240 5
817280 5
817320 5
817360 5
817400 5
817440 5
817480 5
817520 5
817560 5
817600 5
817640 5
817680 5
817720 5
817760 5
817800 5
817840 5
817880 5
817920 5
817960 5
818000 5
818040 5
818080 5
818120 5
818160 5
818200 5
818240 5
818280 5
818320 5
818360 5
818400 5
818440 5
818480 5
818520 5
818560 5
818600 5
818640 5
818680 5
818720 5
818760 5
818800 5
818840 5
818880 5
818920 5
818960 5
819000 5
819040 5
819080 5
819120 5
819160 5
819200 5
819240 5
819280 5
819320 5
819360 5
819400 5
819440 5
819480 5
819520 5
819560 5
819600 5
819640 5
819680 5
819720 5
819760 5
819800 5
819840 5
819880 5
819920 5
819960 5
820000 5
820040 5
820080 5
820120 5
820160 5
820200 5
820240 5
820280 5
820320 5
820360 5
820400 5
820440 5
820480 5
820520 5
820560 5
820600 5
820640 5
820680 5
820720 5
820760 5
820800 5
820840 5
820880 5
820920 5
820960 5
821000 5
821040 5
821080 5
821120 5
821160 5
821200 5
821240 5
821280 5
821320 5
821360 5
821400 5
821440 5
821480 5
821520 5
821560 5
821600 5
821640 5
821680 5
821720 5
821760 5
821800 5
821840 5
821880 5
821920 5
821960 5
822000 5
822040 5
822080 5
822120 5
822160 5
822200 5
822240 5
822280 5
822320 5
822360 5
822400 5
822440 5
822480 5
822520 5
822560 5
822600 5
822640 5
822680 5
822720 5
822760 5
822800 5
822840 5
822880 5
822920 5
822960 5
823000 5
823040 5
823080 5
823120 5
823160 5
823200 5
823240 5
823280 5
823320 5
823360 5
823400 5
823440 5
823480 5
823520 5
823560 5
823600 5
823640 5
823680 5
823720 5
823760 5
823800 5
823840 5
823880 5
823920 5
823960 5
824000 5
824040 5
824080 5
824120 5
824160 5
824200 5
824240 5
824280 5
824320 5
824360 5
824400 5
824440 5
824480 5
824520 5
824560 5
824600 5
824640 5
824680 5
824720 5
824760 5
824800 5
824840 5
824880 5
824920 5
824960 5
825000 5
825040 5
825080 5
825120 5
825160 5
825200 5
825240 5
825280 5
825320 5
825360 5
825400 5
825440 5
825480 5
825520 5
825560 5
825600 5
825640 5
825680 5
825720 5
825760 5
825800 5
825840 5
825880 5
825920 5
825960 5
826000 5
826040 5
826080 5
826120 5
826160 5
826200 5
826240 5
826280 5
826320 5
826360 5
826400 5
826440 5
826480 5
826520 5
826560 5
826600 5
826640 5
826680 5
826720 5
826760 5
826800 5
826840 5
826880 5
826920 5
826960 5
827000 5
827040 5
827080 5
827120 5
827160 5
827200 5
827240 5
827280 5
827320 5
827360 5
827400 5
827440 5
827480 5
827520 5
827560 5
827600 5
827640 5
827680 5
827720 5
827760 5
827800 5
827840 5
827880 5
827920 5
827960 5
828000 5
828040 5
828080 5
828120 5
828160 5
828200 5
828240 5
828280 5
828320 5
828360 5
828400 5
828440 5
828480 5
828520 5
828560 5
828600 5
828640 5
828680 5
828720 5
828760 5
828800 5
828840 5
828880 5
828920 5
828960 5
829000 5
829040 5
829080 5
829120 5
829160 5
829200 5
829240 5
829280 5
829320 5
829360 5
829400 5
829440 5
829480 5
829520 5
829560 5
829600 5
829640 5
829680 5
829720 5
829760 5
829800 5
829840 5
829880 5
829920 5
829960 5
830000 5
830040 5
830080 5
830120 5
830160 5
830200 5
830240 5
830280 5
830320 5
830360 5
830400 5
830440 5
830480 5
830520 5
830560 5
830600 5
830640 5
830680 5
830720 5
830760 5
830800 5
830840 5
830880 5
830920 5
830960 5
831000 5
831040 5
831080 5
831120 5
831160 5
831200 5
831240 5
831280 5
831320 5
831360 5
831400 5
831440 5
831480 5
831520 5
831560 5
831600 5
831640 5
831680 5
831720 5
831760 5
831800 5
831840 5
831880 5
831920 5
831960 5
832000 5
832040 5
832080 5
832120 5
832160 5
832200 5
832240 5
832280 5
832320 5
832360 5
832400 5
832440 5
832480 5
832520 5
832560 5
832600 5
832640 5
832680 5
832720 5
832760 5
832800 5
832840 5
832880 5
832920 5
832960 5
833000 5
833040 5
833080 5
833120 5
833160 5
833200 5
833240 5
833280 5
833320 5
833360 5
833400 5
833440 5
833480 5
833520 5
833560 5
833600 5
833640 5
833680 5
833720 5
833760 5
833800 5
833840 5
833880 5
833920 5
833960 5
834000 5
834040 5
834080 5
834120 5
834160 5
834200 5
834240 5
834280 5
834320 5
834360 5
834400 5
834440 5
834480 5
834520 5
834560 5
834600 5
834640 5
834680 5
834720 5
834760 5
834800 5
834840 5
834880 5
834920 5
834960 5
835000 5
835040 5
835080 5
835120 5
835160 5
835200 5
835240 5
835280 5
835320 5
835360 5
835400 5
835440 5
835480 5
835520 5
835560 5
835600 5
835640 5
835680 5
835720 5
835760 5
835800 5
835840 5
835880 5
835920 5
835960 5
836000 5
836040 5
836080 5
836120 5
836160 5
836200 5
836240 5
836280 5
836320 5
836360 5
836400 5
836440 5
836480 5
836520 5
836560 5
836600 5
836640 5
836680 5
836720 5
836760 5
836800 5
836840 5
836880 5
836920 5
836960 5
837000 5
837040 5
837080 5
837120 5
837160 5
837200 5
837240 5
837280 5
837320 5
837360 5
837400 5
837440 5
837480 5
837520 5
837560 5
837600 5
837640 5
837680 5
837720 5
837760 5
837800 5
837840 5
837880 5
837920 5
837960 5
838000 5
838040 5
838080 5
838120 5
838160 5
838200 5
838240 5
838280 5
838320 5
838360 5
838400 5
838440 5
838480 5
838520 5
838560 5
838600 5
838640 5
838680 5
838720 5
838760 5
838800 5
838840 5
838880 5
838920 5
838960 5
839000 5
839040 5
839080 5
839120 5
839160 5
839200 5
839240 5
839280 5
839320 5
839360 5
839400 5
839440 5
839480 5
839520 5
839560 5
839600 5
839640 5
839680 5
839720 5
839760 5
839800 5
839840 5
839880 5
839920 5
839960 5
840000 5
840040 5
840080 5
840120 5
840160 5
840200 5
840240 5
840280 5
840320 5
840360 5
840400 5
840440 5
840480 5
840520 5
840560 5
840600 5
840640 5
840680 5
840720 5
840760 5
840800 5
840840 5
840880 5
840920 5
840960 5
841000 5
841040 5
841080 5
841120 5
841160 5
841200 5
841240 5
841280 5
841320 5
841360 5
841400 5
841440 5
841480 5
841520 5
841560 5
841600 5
841640 5
841680 5
841720 5
841760 5
841800 5
841840 5
841880 5
841920 5
841960 5
842000 5
842040 5
842080 5
842120 5
842160 5
842200 5
842240 5
842280 5
842320 5
842360 5
842400 5
842440 5
842480 5
842520 5
842560 5
842600 5
842640 5
842680 5
842720 5
842760 5
842800 5
842840 5
842880 5
842920 5
842960 5
843000 5
843040 5
843080 5
843120 5
843160 5
843200 5
843240 5
843280 5
843320 5
843360 5
843400 5
843440 5
843480 5
843520 5
843560 5
843600 5
843640 5
843680 5
843720 5
843760 5
843800 5
843840 5
843880 5
843920 5
843960 5
844000 5
844040 5
844080 5
844120 5
844160 5
844200 5
844240 5
844280 5
844320 5
844360 5
844400 5
844440 5
844480 5
844520 5
844560 5
844600 5
844640 5
844680 5
844720 5
844760 5
844800 5
844840 5
844880 5
844920 5
844960 5
845000 5
845040 5
845080 5
845120 5
845160 5
845200 5
845240 5
845280 5
845320 5
845360 5
845400 5
845440 5
845480 5
845520 5
845560 5
845600 5
845640 5
845680 5
845720 5
845760 5
845800 5
845840 5
845880 5
845920 5
845960 5
846000 5
846040 5
846080 5
846120 5
846160 5
846200 5
846240 5
846280 5
846320 5
846360 5
846400 5
846440 5
846480 5
846520 5
846560 5
846600 5
846640 5
846680 5
846720 5
846760 5
846800 5
846840 5
846880 5
846920 5
846960 5
847000 5
847040 5
847080 5
847120 5
847160 5
847200 5
847240 5
847280 5
847320 5
847360 5
847400 5
847440 5
847480 5
847520 5
847560 5
847600 5
847640 5
847680 5
847720 5
847760 5
847800 5
847840 5
847880 5
847920 5
847960 5
848000 5
848040 5
848080 5
848120 5
848160 5
848200 5
848240 5
848280 5
848320 5
848360 5
848400 5
848440 5
848480 5
848520 5
848560 5
848600 5
848640 5
848680 5
848720 5
848760 5
848800 5
848840 5
848880 5
848920 5
848960 5
849000 5
849040 5
849080 5
849120 5
849160 5
849200 5
849240 5
849280 5
849320 5
849360 5
849400 5
849440 5
849480 5
849520 5
849560 5
849600 5
849640 5
849680 5
849720 5
849760 5
849800 5
849840 5
849880 5
849920 5
849960 5
850000 5
850040 5
850080 5
850120 5
850160 5
850200 5
850240 5
850280 5
850320 5
850360 5
850400 5
850440 5
850480 5
850520 5
850560 5
850600 5
850640 5
850680 5
850720 5
850760 5
850800 5
850840 5
850880 5
850920 5
850960 5
851000 5
851040 5
851080 5
851120 5
851160 5
851200 5
851240 5
851280 5
851320 5
851360 5
851400 5
851440 5
851480 5
851520 5
851560 5
851600 5
851640 5
851680 5
851720 5
851760 5
851800 5
851840 5
851880 5
851920 5
851960 5
852000 5
852040 5
852080 5
852120 5
852160 5
852200 5
852240 5
852280 5
852320 5
852360 5
852400 5
852440 5
852480 5
852520 5
852560 5
852600 5
852640 5
852680 5
852720 5
852760 5
852800 5
852840 5
852880 5
852920 5
852960 5
853000 5
853040 5
853080 5
853120 5
853160 5
853200 5
853240 5
853280 5
853320 5
853360 5
853400 5
853440 5
853480 5
853520 5
853560 5
853600 5
853640 5
853680 5
853720 5
853760 5
853800 5
853840 5
853880 5
853920 5
853960 5
854000 5
854040 5
854080 5
854120 5
854160 5
854200 5
854240 5
854280 5
854320 5
854360 5
854400 5
854440 5
854480 5
854520 5
854560 5
854600 5
854640 5
854680 5
854720 5
854760 5
854800 5
854840 5
854880 5
854920 5
854960 5
855000 5
855040 5
855080 5
855120 5
855160 5
855200 5
855240 5
855280 5
855320 5
855360 5
855400 5
855440 5
855480 5
855520 5
855560 5
855600 5
855640 5
855680 5
855720 5
855760 5
855800 5
855840 5
855880 5
855920 5
855960 5
856000 5
856040 5
856080 5
856120 5
856160 5
856200 5
856240 5
856280 5
856320 5
856360 5
856400 5
856440 5
856480 5
856520 5
856560 5
856600 5
856640 5
856680 5
856720 5
856760 5
856800 5
856840 5
856880 5
856920 5
856960 5
857000 5
857040 5
857080 5
857120 5
857160 5
857200 5
857240 5
857280 5
857320 5
857360 5
857400 5
857440 5
857480 5
857520 5
857560 5
857600 5
857640 5
857680 5
857720 5
857760 5
857800 5
857840 5
857880 5
857920 5
857960 5
858000 5
858040 5
858080 5
858120 5
858160 5
858200 5
858240 5
858280 5
858320 5
858360 5
858400 5
858440 5
858480 5
858520 5
858560 5
858600 5
858640 5
858680 5
858720 5
858760 5
858800 5
858840 5
858880 5
858920 5
858960 5
859000 5
859040 5
859080 5
859120 5
859160 5
859200 5
859240 5
859280 5
859320 5
859360 5
859400 5
859440 5
859480 5
859520 5
859560 5
859600 5
859640 5
859680 5
859720 5
859760 5
859800 5
859840 5
859880 5
859920 5
859960 5
860000 5
860040 5
860080 5
860120 5
860160 5
860200 5
860240 5
860280 5
860320 5
860360 5
860400 5
860440 5
860480 5
860520 5
860560 5
860600 5
860640 5
860680 5
860720 5
860760 5
860800 5
860840 5
860880 5
860920 5
860960 5
861000 5
861040 5
861080 5
861120 5
861160 5
861200 5
861240 5
861280 5
861320 5
861360 5
861400 5
861440 5
861480 5
861520 5
861560 5
861600 5
861640 5
861680 5
861720 5
861760 5
861800 5
861840 5
861880 5
861920 5
861960 5
862000 5
862040 5
862080 5
862120 5
862160 5
862200 5
862240 5
862280 5
862320 5
862360 5
862400 5
862440 5
862480 5
862520 5
862560 5
862600 5
862640 5
862680 5
862720 5
862760 5
862800 5
862840 5
862880 5
862920 5
862960 5
863000 5
863040 5
863080 5
863120 5
863160 5
863200 5
863240 5
863280 5
863320 5
863360 5
863400 5
863440 5
863480 5
863520 5
863560 5
863600 5
863640 5
863680 5
863720 5
863760 5
863800 5
863840 5
863880 5
863920 5
863960 5
864000 5
864040 5
864080 5
864120 5
864160 5
864200 5
864240 5
864280 5
864320 5
864360 5
864400 5
864440 5
864480 5
864520 5
864560 5
864600 5
864640 5
864680 5
864720 5
864760 5
864800 5
864840 5
864880 5
864920 5
864960 5
865000 5
865040 5
865080 5
865120 5
865160 5
865200 5
865240 5
865280 5
865320 5
865360 5
865400 5
865440 5
865480 5
865520 5
865560 5
865600 5
865640 5
865680 5
865720 5
865760 5
865800 5
865840 5
865880 5
865920 5
865960 5
866000 5
866040 5
866080 5
866120 5
866160 5
866200 5
866240 5
866280 5
866320 5
866360 5
866400 5
866440 5
866480 5
866520 5
866560 5
866600 5
866640 5
866680 5
866720 5
866760 5
866800 5
866840 5
866880 5
866920 5
866960 5
867000 5
867040 5
867080 5
867120 5
867160 5
867200 5
867240 5
867280 5
867320 5
867360 5
867400 5
867440 5
867480 5
867520 5
867560 5
867600 5
867640 5
867680 5
867720 5
867760 5
867800 5
867840 5
867880 5
867920 5
867960 5
868000 5
868040 5
868080 5
868120 5
868160 5
868200 5
868240 5
868280 5
868320 5
868360 5
868400 5
868440 5
868480 5
868520 5
868560 5
868600 5
868640 5
868680 5
868720 5
868760 5
868800 5
868840 5
868880 5
868920 5
868960 5
869000 5
869040 5
869080 5
869120 5
869160 5
869200 5
869240 5
869280 5
869320 5
869360 5
869400 5
869440 5
869480 5
869520 5
869560 5
869600 5
869640 5
869680 5
869720 5
869760 5
869800 5
869840 5
869880 5
869920 5
869960 5
870000 5
870040 5
870080 5
870120 5
870160 5
870200 5
870240 5
870280 5
870320 5
870360 5
870400 5
870440 5
870480 5
870520 5
870560 5
870600 5
870640 5
870680 5
870720 5
870760 5
870800 5
870840 5
870880 5
870920 5
870960 5
871000 5
871040 5
871080 5
871120 5
871160 5
871200 5
871240 5
871280 5
871320 5
871360 5
871400 5
871440 5
871480 5
871520 5
871560 5
871600 5
871640 5
871680 5
871720 5
871760 5
871800 5
871840 5
871880 5
871920 5
