# Supplementary material for: Comment on 'Valid molecular dynamics simulations of human hemoglobin require a surprisingly large box size'
Source: eLife. 2019 Jun 20;8:e44718. doi: 10.7554/eLife.44718 (PMC6586461; doi:10.7554/eLife.44718)
Supplement: Figure 3—source data 1. — The zip archive contains a README file describing which source files correspond to the different panels. [file elife-44718-fig3-data1.zip › figure3/panel_A/kovalevsky/small/6/proj.xvg]

@ autoscale onread none
@ with g0
@ g0 on
@ title "projection on eigenvectors (nm)"
@ xaxis  label "Time (ps)"
@ world xmin 0
@ world xmax 871920
@ world ymin -9.89382
@ world ymax 9.90713
@ view xmin 0.15
@ view xmax 0.85
@ view ymin 0.15
@ view ymax 0.85
@ yaxis  label "vec 1"
@ xaxis tick major 200000
@ xaxis tick minor 100000
@ xaxis ticklabel start type spec
@ xaxis ticklabel start -0
@ yaxis tick major 5
@ yaxis tick minor 2.5
@ yaxis ticklabel start type spec
@ yaxis ticklabel start -5
@ zeroxaxis bar on
@ zeroxaxis bar linestyle 3
    0.0000   -5.06737
   40.0000   -5.60237
   80.0000   -5.27040
  120.0000   -4.91677
  160.0000   -5.44585
  200.0000   -5.29165
  240.0000   -4.86580
  280.0000   -5.09416
  320.0000   -4.92908
  360.0000   -4.61313
  400.0000   -5.71826
  440.0000   -4.97642
  480.0000   -4.94823
  520.0000   -5.91400
  560.0000   -4.94042
  600.0000   -5.23713
  640.0000   -5.16622
  680.0000   -5.75397
  720.0000   -6.17898
  760.0000   -6.04657
  800.0000   -5.17691
  840.0000   -5.08023
  880.0000   -4.42155
  920.0000   -5.18374
  960.0000   -5.23250
 1000.0000   -5.43823
 1040.0000   -6.26016
 1080.0000   -5.26233
 1120.0000   -6.09558
 1160.0000   -4.38763
 1200.0000   -4.78661
 1240.0000   -3.96205
 1280.0000   -5.52117
 1320.0000   -5.39775
 1360.0000   -5.23404
 1400.0000   -5.06577
 1440.0000   -4.37493
 1480.0000   -5.07765
 1520.0000   -5.93039
 1560.0000   -4.78520
 1600.0000   -5.16507
 1640.0000   -5.20448
 1680.0000   -5.04333
 1720.0000   -4.46260
 1760.0000   -5.16274
 1800.0000   -4.72979
 1840.0000   -5.55391
 1880.0000   -5.36664
 1920.0000   -5.12461
 1960.0000   -4.92743
 2000.0000   -5.09287
 2040.0000   -5.19043
 2080.0000   -6.11813
 2120.0000   -5.40090
 2160.0000   -5.72740
 2200.0000   -4.94619
 2240.0000   -5.49392
 2280.0000   -3.65317
 2320.0000   -5.01334
 2360.0000   -4.81533
 2400.0000   -4.98870
 2440.0000   -4.95234
 2480.0000   -4.77815
 2520.0000   -3.99706
 2560.0000   -5.49810
 2600.0000   -4.47804
 2640.0000   -5.55274
 2680.0000   -5.95254
 2720.0000   -5.65335
 2760.0000   -5.76074
 2800.0000   -5.18577
 2840.0000   -5.91854
 2880.0000   -5.49805
 2920.0000   -6.04858
 2960.0000   -5.29161
 3000.0000   -5.17729
 3040.0000   -5.30552
 3080.0000   -6.02231
 3120.0000   -5.68894
 3160.0000   -5.17186
 3200.0000   -5.58033
 3240.0000   -5.17898
 3280.0000   -5.05955
 3320.0000   -5.15947
 3360.0000   -5.40064
 3400.0000   -4.97715
 3440.0000   -5.08378
 3480.0000   -5.17072
 3520.0000   -5.39438
 3560.0000   -5.24833
 3600.0000   -5.49151
 3640.0000   -5.80407
 3680.0000   -5.73530
 3720.0000   -5.65936
 3760.0000   -5.85299
 3800.0000   -4.50711
 3840.0000   -5.69512
 3880.0000   -5.50926
 3920.0000   -6.44964
 3960.0000   -6.55375
 4000.0000   -5.73070
 4040.0000   -4.71923
 4080.0000   -4.60681
 4120.0000   -4.89292
 4160.0000   -5.65032
 4200.0000   -5.62561
 4240.0000   -5.07660
 4280.0000   -5.00667
 4320.0000   -5.11519
 4360.0000   -5.49039
 4400.0000   -4.92196
 4440.0000   -5.75597
 4480.0000   -4.74558
 4520.0000   -5.43827
 4560.0000   -6.33762
 4600.0000   -6.60072
 4640.0000   -6.55905
 4680.0000   -6.26588
 4720.0000   -6.10255
 4760.0000   -5.36315
 4800.0000   -5.99604
 4840.0000   -5.63566
 4880.0000   -5.84577
 4920.0000   -5.81377
 4960.0000   -6.05397
 5000.0000   -5.44333
 5040.0000   -5.70722
 5080.0000   -5.11943
 5120.0000   -5.60572
 5160.0000   -5.09011
 5200.0000   -5.25571
 5240.0000   -4.88684
 5280.0000   -5.13420
 5320.0000   -5.60035
 5360.0000   -5.35863
 5400.0000   -4.81519
 5440.0000   -4.75435
 5480.0000   -4.06261
 5520.0000   -3.66352
 5560.0000   -4.32978
 5600.0000   -5.36518
 5640.0000   -5.33702
 5680.0000   -5.11268
 5720.0000   -5.12815
 5760.0000   -4.17166
 5800.0000   -6.00025
 5840.0000   -5.70822
 5880.0000   -5.42394
 5920.0000   -6.16212
 5960.0000   -7.06747
 6000.0000   -7.14954
 6040.0000   -6.34445
 6080.0000   -6.39909
 6120.0000   -6.07390
 6160.0000   -6.03924
 6200.0000   -5.23576
 6240.0000   -5.68697
 6280.0000   -5.03100
 6320.0000   -5.28853
 6360.0000   -5.76472
 6400.0000   -6.06898
 6440.0000   -5.98730
 6480.0000   -5.51057
 6520.0000   -5.64000
 6560.0000   -6.40501
 6600.0000   -6.08013
 6640.0000   -5.59478
 6680.0000   -6.96661
 6720.0000   -6.76373
 6760.0000   -6.04799
 6800.0000   -5.65040
 6840.0000   -6.02590
 6880.0000   -5.82391
 6920.0000   -5.86515
 6960.0000   -5.69150
 7000.0000   -6.33729
 7040.0000   -5.83863
 7080.0000   -6.24245
 7120.0000   -6.27144
 7160.0000   -5.27793
 7200.0000   -5.43008
 7240.0000   -6.01986
 7280.0000   -5.47579
 7320.0000   -6.25514
 7360.0000   -5.49850
 7400.0000   -6.41076
 7440.0000   -6.28697
 7480.0000   -6.54096
 7520.0000   -5.51504
 7560.0000   -5.86627
 7600.0000   -5.05127
 7640.0000   -5.96535
 7680.0000   -5.79101
 7720.0000   -5.70569
 7760.0000   -5.09268
 7800.0000   -4.47470
 7840.0000   -5.12551
 7880.0000   -5.20180
 7920.0000   -5.99408
 7960.0000   -6.27859
 8000.0000   -6.48929
 8040.0000   -5.58970
 8080.0000   -5.71324
 8120.0000   -6.96468
 8160.0000   -5.69510
 8200.0000   -6.84920
 8240.0000   -6.26313
 8280.0000   -6.22500
 8320.0000   -6.12330
 8360.0000   -6.81855
 8400.0000   -7.03355
 8440.0000   -6.89580
 8480.0000   -5.65398
 8520.0000   -6.08648
 8560.0000   -6.57616
 8600.0000   -6.40991
 8640.0000   -5.63985
 8680.0000   -6.24587
 8720.0000   -6.09163
 8760.0000   -5.80306
 8800.0000   -5.83045
 8840.0000   -5.85286
 8880.0000   -5.76327
 8920.0000   -5.94561
 8960.0000   -5.27493
 9000.0000   -5.77914
 9040.0000   -5.92710
 9080.0000   -6.40508
 9120.0000   -5.68002
 9160.0000   -5.79787
 9200.0000   -6.15440
 9240.0000   -7.01545
 9280.0000   -7.25355
 9320.0000   -6.70596
 9360.0000   -6.11608
 9400.0000   -5.84315
 9440.0000   -5.66746
 9480.0000   -6.88124
 9520.0000   -6.90377
 9560.0000   -6.79019
 9600.0000   -6.93585
 9640.0000   -6.88236
 9680.0000   -6.78876
 9720.0000   -6.01730
 9760.0000   -6.86002
 9800.0000   -5.28576
 9840.0000   -7.13640
 9880.0000   -7.08022
 9920.0000   -6.24470
 9960.0000   -7.45866
10000.0000   -7.05709
10040.0000   -6.37488
10080.0000   -5.98504
10120.0000   -6.67160
10160.0000   -5.76668
10200.0000   -5.96384
10240.0000   -5.30614
10280.0000   -6.17513
10320.0000   -5.92265
10360.0000   -5.85930
10400.0000   -5.91525
10440.0000   -6.37082
10480.0000   -6.73009
10520.0000   -7.06992
10560.0000   -6.66591
10600.0000   -6.31741
10640.0000   -6.99887
10680.0000   -6.19050
10720.0000   -5.61552
10760.0000   -5.43738
10800.0000   -5.69104
10840.0000   -6.77575
10880.0000   -6.01601
10920.0000   -6.34616
10960.0000   -6.88075
11000.0000   -6.69432
11040.0000   -7.74045
11080.0000   -6.61364
11120.0000   -6.63986
11160.0000   -6.82447
11200.0000   -7.06763
11240.0000   -6.33812
11280.0000   -6.44828
11320.0000   -6.45349
11360.0000   -6.41286
11400.0000   -5.88220
11440.0000   -6.65506
11480.0000   -6.94346
11520.0000   -6.39815
11560.0000   -6.42163
11600.0000   -5.74069
11640.0000   -5.97898
11680.0000   -6.64290
11720.0000   -6.97706
11760.0000   -6.58444
11800.0000   -6.99123
11840.0000   -6.16202
11880.0000   -6.15136
11920.0000   -7.35702
11960.0000   -6.89914
12000.0000   -6.81021
12040.0000   -6.01482
12080.0000   -6.89939
12120.0000   -7.36830
12160.0000   -6.76405
12200.0000   -7.31332
12240.0000   -5.79729
12280.0000   -6.88441
12320.0000   -5.96936
12360.0000   -5.14951
12400.0000   -5.45426
12440.0000   -5.98332
12480.0000   -6.22490
12520.0000   -6.26157
12560.0000   -6.36361
12600.0000   -7.03677
12640.0000   -6.72416
12680.0000   -6.03183
12720.0000   -6.11611
12760.0000   -6.74947
12800.0000   -6.60383
12840.0000   -6.76977
12880.0000   -6.23326
12920.0000   -6.55911
12960.0000   -6.28612
13000.0000   -6.06692
13040.0000   -6.77793
13080.0000   -6.34122
13120.0000   -6.42784
13160.0000   -6.35638
13200.0000   -5.77324
13240.0000   -5.49181
13280.0000   -7.09588
13320.0000   -7.38861
13360.0000   -5.80720
13400.0000   -6.01380
13440.0000   -5.85152
13480.0000   -5.70830
13520.0000   -5.89856
13560.0000   -5.90807
13600.0000   -4.99468
13640.0000   -6.40875
13680.0000   -5.97254
13720.0000   -6.03208
13760.0000   -5.58948
13800.0000   -6.11508
13840.0000   -5.21861
13880.0000   -5.58436
13920.0000   -5.69439
13960.0000   -5.90526
14000.0000   -6.13172
14040.0000   -6.00038
14080.0000   -7.27550
14120.0000   -6.20185
14160.0000   -5.39312
14200.0000   -6.72543
14240.0000   -7.14352
14280.0000   -7.36443
14320.0000   -6.96645
14360.0000   -7.73764
14400.0000   -8.14210
14440.0000   -7.61528
14480.0000   -7.20956
14520.0000   -6.84925
14560.0000   -6.32499
14600.0000   -7.36102
14640.0000   -6.77693
14680.0000   -7.40043
14720.0000   -7.28079
14760.0000   -7.34543
14800.0000   -6.56177
14840.0000   -6.69924
14880.0000   -5.43619
14920.0000   -5.45459
14960.0000   -5.17858
15000.0000   -5.27827
15040.0000   -5.10240
15080.0000   -5.92947
15120.0000   -5.91720
15160.0000   -5.40026
15200.0000   -5.23810
15240.0000   -5.23203
15280.0000   -5.48643
15320.0000   -5.66423
15360.0000   -6.37218
15400.0000   -6.13034
15440.0000   -7.29580
15480.0000   -6.18631
15520.0000   -6.60397
15560.0000   -7.40500
15600.0000   -7.29586
15640.0000   -7.36976
15680.0000   -6.74585
15720.0000   -7.28802
15760.0000   -7.15064
15800.0000   -7.01638
15840.0000   -5.74203
15880.0000   -7.38147
15920.0000   -7.86544
15960.0000   -8.25738
16000.0000   -7.91375
16040.0000   -7.41759
16080.0000   -7.56480
16120.0000   -7.12794
16160.0000   -6.86465
16200.0000   -6.87906
16240.0000   -6.81830
16280.0000   -7.44291
16320.0000   -6.38871
16360.0000   -7.19333
16400.0000   -5.54362
16440.0000   -6.72549
16480.0000   -6.92538
16520.0000   -6.76491
16560.0000   -7.09480
16600.0000   -6.87746
16640.0000   -6.33017
16680.0000   -6.09979
16720.0000   -6.44504
16760.0000   -6.51080
16800.0000   -5.95365
16840.0000   -6.96888
16880.0000   -6.70381
16920.0000   -6.73522
16960.0000   -7.38949
17000.0000   -6.52589
17040.0000   -7.43901
17080.0000   -7.33245
17120.0000   -7.62856
17160.0000   -6.78827
17200.0000   -6.93610
17240.0000   -7.01944
17280.0000   -6.85363
17320.0000   -6.57192
17360.0000   -7.43596
17400.0000   -6.29387
17440.0000   -7.59523
17480.0000   -7.14520
17520.0000   -7.12506
17560.0000   -7.20180
17600.0000   -6.31286
17640.0000   -6.98056
17680.0000   -7.66211
17720.0000   -7.00110
17760.0000   -7.26962
17800.0000   -7.89872
17840.0000   -5.33977
17880.0000   -6.01397
17920.0000   -5.37734
17960.0000   -5.61941
18000.0000   -6.58470
18040.0000   -5.94348
18080.0000   -4.92864
18120.0000   -5.83181
18160.0000   -5.65550
18200.0000   -5.82263
18240.0000   -6.50012
18280.0000   -4.99643
18320.0000   -6.33585
18360.0000   -5.40256
18400.0000   -5.80242
18440.0000   -6.39522
18480.0000   -5.10136
18520.0000   -5.14022
18560.0000   -5.18949
18600.0000   -5.78885
18640.0000   -6.23427
18680.0000   -6.12930
18720.0000   -5.58451
18760.0000   -4.86050
18800.0000   -5.44702
18840.0000   -6.29884
18880.0000   -5.96429
18920.0000   -5.77677
18960.0000   -5.48906
19000.0000   -6.11636
19040.0000   -6.01030
19080.0000   -5.78199
19120.0000   -6.32462
19160.0000   -5.51619
19200.0000   -6.72455
19240.0000   -6.14928
19280.0000   -6.09746
19320.0000   -6.43007
19360.0000   -6.30272
19400.0000   -6.40865
19440.0000   -5.99556
19480.0000   -6.25474
19520.0000   -6.37336
19560.0000   -6.85257
19600.0000   -6.56522
19640.0000   -5.74924
19680.0000   -6.35105
19720.0000   -6.75989
19760.0000   -5.70845
19800.0000   -6.57421
19840.0000   -7.17368
19880.0000   -6.02746
19920.0000   -5.81100
19960.0000   -5.92197
20000.0000   -6.94361
20040.0000   -6.57880
20080.0000   -6.48336
20120.0000   -5.60123
20160.0000   -6.59690
20200.0000   -7.18268
20240.0000   -6.24096
20280.0000   -6.27128
20320.0000   -7.18681
20360.0000   -5.93360
20400.0000   -6.47931
20440.0000   -5.98472
20480.0000   -7.84124
20520.0000   -6.70303
20560.0000   -5.96789
20600.0000   -6.41051
20640.0000   -6.09053
20680.0000   -6.20557
20720.0000   -6.22468
20760.0000   -6.39899
20800.0000   -5.88520
20840.0000   -6.64110
20880.0000   -6.62455
20920.0000   -5.88734
20960.0000   -6.17014
21000.0000   -5.85502
21040.0000   -6.23456
21080.0000   -6.09813
21120.0000   -6.44202
21160.0000   -6.35663
21200.0000   -5.85022
21240.0000   -6.12459
21280.0000   -6.41653
21320.0000   -6.16479
21360.0000   -6.50847
21400.0000   -6.55965
21440.0000   -6.08708
21480.0000   -6.20498
21520.0000   -6.21809
21560.0000   -5.72793
21600.0000   -6.30975
21640.0000   -6.83783
21680.0000   -6.69215
21720.0000   -6.88866
21760.0000   -6.49079
21800.0000   -6.31869
21840.0000   -6.09731
21880.0000   -6.26426
21920.0000   -5.66301
21960.0000   -6.16273
22000.0000   -6.18823
22040.0000   -6.66314
22080.0000   -6.87382
22120.0000   -6.03493
22160.0000   -5.62578
22200.0000   -6.07185
22240.0000   -5.34266
22280.0000   -5.50743
22320.0000   -6.40403
22360.0000   -6.58786
22400.0000   -6.35641
22440.0000   -6.08904
22480.0000   -6.24494
22520.0000   -6.33146
22560.0000   -6.93417
22600.0000   -6.47008
22640.0000   -5.59275
22680.0000   -6.13327
22720.0000   -6.64293
22760.0000   -6.39471
22800.0000   -6.91455
22840.0000   -7.03296
22880.0000   -7.00648
22920.0000   -6.90447
22960.0000   -6.23861
23000.0000   -6.39572
23040.0000   -6.40437
23080.0000   -5.68257
23120.0000   -5.60334
23160.0000   -6.42681
23200.0000   -6.22393
23240.0000   -6.27866
23280.0000   -6.21275
23320.0000   -5.98015
23360.0000   -5.31970
23400.0000   -6.24198
23440.0000   -5.84233
23480.0000   -6.24830
23520.0000   -5.77369
23560.0000   -5.99615
23600.0000   -7.27510
23640.0000   -6.42892
23680.0000   -6.42387
23720.0000   -6.22473
23760.0000   -6.44373
23800.0000   -5.96987
23840.0000   -6.23942
23880.0000   -5.57414
23920.0000   -6.24378
23960.0000   -6.41191
24000.0000   -6.24431
24040.0000   -6.78991
24080.0000   -6.90626
24120.0000   -6.82122
24160.0000   -6.75940
24200.0000   -5.77408
24240.0000   -5.42627
24280.0000   -5.78070
24320.0000   -6.94438
24360.0000   -6.43603
24400.0000   -6.15357
24440.0000   -6.27255
24480.0000   -5.75391
24520.0000   -6.22316
24560.0000   -5.48114
24600.0000   -5.81863
24640.0000   -5.56739
24680.0000   -6.63785
24720.0000   -6.74791
24760.0000   -7.00887
24800.0000   -6.79079
24840.0000   -6.12280
24880.0000   -6.13501
24920.0000   -5.98730
24960.0000   -6.30630
25000.0000   -6.21145
25040.0000   -6.90484
25080.0000   -5.48527
25120.0000   -6.52106
25160.0000   -5.84480
25200.0000   -6.56245
25240.0000   -6.49406
25280.0000   -6.49153
25320.0000   -6.62181
25360.0000   -6.11022
25400.0000   -6.53681
25440.0000   -5.96087
25480.0000   -5.68204
25520.0000   -5.98837
25560.0000   -5.62704
25600.0000   -5.33979
25640.0000   -5.35501
25680.0000   -5.57317
25720.0000   -5.60970
25760.0000   -5.90768
25800.0000   -6.30832
25840.0000   -5.83621
25880.0000   -5.36832
25920.0000   -6.46145
25960.0000   -5.87170
26000.0000   -5.72424
26040.0000   -6.08968
26080.0000   -5.46664
26120.0000   -5.99860
26160.0000   -6.28630
26200.0000   -5.83557
26240.0000   -5.58754
26280.0000   -6.22643
26320.0000   -5.56805
26360.0000   -5.68419
26400.0000   -6.40705
26440.0000   -5.98558
26480.0000   -5.87581
26520.0000   -5.19411
26560.0000   -6.16298
26600.0000   -6.09597
26640.0000   -5.61877
26680.0000   -5.74391
26720.0000   -5.86905
26760.0000   -5.40842
26800.0000   -5.40762
26840.0000   -4.93174
26880.0000   -5.79105
26920.0000   -5.22560
26960.0000   -6.20985
27000.0000   -4.78614
27040.0000   -5.31803
27080.0000   -6.76569
27120.0000   -5.91974
27160.0000   -5.08063
27200.0000   -5.81533
27240.0000   -5.75848
27280.0000   -6.58836
27320.0000   -5.75864
27360.0000   -5.94441
27400.0000   -5.59870
27440.0000   -6.23625
27480.0000   -6.20810
27520.0000   -6.27427
27560.0000   -5.73351
27600.0000   -6.29505
27640.0000   -6.07223
27680.0000   -6.33000
27720.0000   -7.09186
27760.0000   -6.27743
27800.0000   -6.23128
27840.0000   -6.71871
27880.0000   -6.69636
27920.0000   -6.11324
27960.0000   -6.88026
28000.0000   -5.71136
28040.0000   -5.56249
28080.0000   -6.45008
28120.0000   -5.47536
28160.0000   -6.14748
28200.0000   -5.24184
28240.0000   -6.61343
28280.0000   -6.54894
28320.0000   -7.12899
28360.0000   -6.96367
28400.0000   -5.94960
28440.0000   -6.27964
28480.0000   -6.95077
28520.0000   -6.43764
28560.0000   -6.54560
28600.0000   -6.52697
28640.0000   -5.79595
28680.0000   -6.49231
28720.0000   -5.08681
28760.0000   -5.64298
28800.0000   -5.15429
28840.0000   -6.14425
28880.0000   -5.98997
28920.0000   -7.12155
28960.0000   -6.60437
29000.0000   -6.56036
29040.0000   -5.88531
29080.0000   -6.50010
29120.0000   -6.69090
29160.0000   -6.54223
29200.0000   -6.08621
29240.0000   -5.77815
29280.0000   -4.99064
29320.0000   -4.90951
29360.0000   -5.30642
29400.0000   -5.57420
29440.0000   -5.80982
29480.0000   -6.63623
29520.0000   -6.41314
29560.0000   -6.21065
29600.0000   -5.24585
29640.0000   -5.23783
29680.0000   -6.23678
29720.0000   -5.19799
29760.0000   -5.45854
29800.0000   -5.30410
29840.0000   -5.47498
29880.0000   -5.69558
29920.0000   -6.64840
29960.0000   -6.30699
30000.0000   -6.27536
30040.0000   -6.32364
30080.0000   -6.52292
30120.0000   -6.21385
30160.0000   -6.14552
30200.0000   -6.62813
30240.0000   -6.09544
30280.0000   -6.42653
30320.0000   -5.48657
30360.0000   -6.65223
30400.0000   -5.90897
30440.0000   -6.09342
30480.0000   -5.83294
30520.0000   -5.66457
30560.0000   -5.82094
30600.0000   -5.57052
30640.0000   -5.38522
30680.0000   -5.35984
30720.0000   -5.76012
30760.0000   -5.62592
30800.0000   -5.76790
30840.0000   -6.75807
30880.0000   -5.97831
30920.0000   -5.36029
30960.0000   -5.30013
31000.0000   -6.33518
31040.0000   -6.69134
31080.0000   -5.30958
31120.0000   -6.10049
31160.0000   -6.29643
31200.0000   -5.87817
31240.0000   -5.91249
31280.0000   -6.30894
31320.0000   -5.63286
31360.0000   -5.53533
31400.0000   -5.45693
31440.0000   -6.27338
31480.0000   -5.08386
31520.0000   -6.01245
31560.0000   -5.92947
31600.0000   -5.92809
31640.0000   -5.93555
31680.0000   -5.55785
31720.0000   -5.78674
31760.0000   -5.64512
31800.0000   -5.07665
31840.0000   -5.95011
31880.0000   -4.89500
31920.0000   -6.98693
31960.0000   -6.62559
32000.0000   -5.86466
32040.0000   -6.03074
32080.0000   -6.66910
32120.0000   -6.14622
32160.0000   -6.15112
32200.0000   -6.94185
32240.0000   -6.46135
32280.0000   -5.85739
32320.0000   -6.04256
32360.0000   -6.88641
32400.0000   -6.18835
32440.0000   -5.33917
32480.0000   -5.99015
32520.0000   -5.99507
32560.0000   -6.60870
32600.0000   -6.45441
32640.0000   -6.90573
32680.0000   -6.47075
32720.0000   -5.52666
32760.0000   -5.43266
32800.0000   -6.08877
32840.0000   -5.86230
32880.0000   -5.80456
32920.0000   -5.61886
32960.0000   -6.24881
33000.0000   -6.39674
33040.0000   -6.68016
33080.0000   -6.51561
33120.0000   -7.11020
33160.0000   -6.24149
33200.0000   -7.21803
33240.0000   -5.32531
33280.0000   -6.00890
33320.0000   -6.42190
33360.0000   -5.25068
33400.0000   -5.17056
33440.0000   -6.02537
33480.0000   -5.67194
33520.0000   -5.80210
33560.0000   -5.55092
33600.0000   -6.10902
33640.0000   -6.21978
33680.0000   -5.99925
33720.0000   -5.72643
33760.0000   -5.02651
33800.0000   -4.67928
33840.0000   -5.95076
33880.0000   -5.79408
33920.0000   -5.82636
33960.0000   -5.59194
34000.0000   -5.56160
34040.0000   -5.69954
34080.0000   -6.13307
34120.0000   -6.17136
34160.0000   -5.78791
34200.0000   -6.66254
34240.0000   -6.32287
34280.0000   -5.84705
34320.0000   -5.80209
34360.0000   -5.79935
34400.0000   -6.01209
34440.0000   -6.48046
34480.0000   -5.91204
34520.0000   -6.17942
34560.0000   -6.05987
34600.0000   -5.58383
34640.0000   -6.56086
34680.0000   -6.77615
34720.0000   -6.91704
34760.0000   -6.56979
34800.0000   -5.82608
34840.0000   -6.18602
34880.0000   -6.12296
34920.0000   -5.86201
34960.0000   -6.23544
35000.0000   -6.05507
35040.0000   -5.38257
35080.0000   -6.08441
35120.0000   -5.52402
35160.0000   -6.65446
35200.0000   -6.21407
35240.0000   -5.26976
35280.0000   -6.66137
35320.0000   -6.98477
35360.0000   -6.57302
35400.0000   -6.15523
35440.0000   -6.51744
35480.0000   -6.37942
35520.0000   -6.40041
35560.0000   -6.57677
35600.0000   -6.69971
35640.0000   -5.68802
35680.0000   -6.30935
35720.0000   -5.95903
35760.0000   -6.57213
35800.0000   -6.98149
35840.0000   -6.51429
35880.0000   -6.13827
35920.0000   -5.86537
35960.0000   -5.15292
36000.0000   -6.01623
36040.0000   -5.73814
36080.0000   -5.53949
36120.0000   -5.70556
36160.0000   -5.21084
36200.0000   -6.04751
36240.0000   -5.38094
36280.0000   -5.83696
36320.0000   -5.26338
36360.0000   -5.27743
36400.0000   -4.82061
36440.0000   -4.96449
36480.0000   -5.35705
36520.0000   -5.77071
36560.0000   -6.41010
36600.0000   -5.71982
36640.0000   -4.64210
36680.0000   -4.69898
36720.0000   -4.56104
36760.0000   -5.04119
36800.0000   -5.12137
36840.0000   -4.38606
36880.0000   -5.79531
36920.0000   -4.57346
36960.0000   -5.37034
37000.0000   -4.42186
37040.0000   -4.89040
37080.0000   -4.53927
37120.0000   -5.39174
37160.0000   -5.06455
37200.0000   -4.66472
37240.0000   -5.27216
37280.0000   -4.80459
37320.0000   -4.69329
37360.0000   -5.70909
37400.0000   -5.01950
37440.0000   -5.76597
37480.0000   -6.80684
37520.0000   -6.46078
37560.0000   -6.53711
37600.0000   -6.90216
37640.0000   -6.38335
37680.0000   -6.64776
37720.0000   -6.50292
37760.0000   -6.32112
37800.0000   -6.31726
37840.0000   -5.39775
37880.0000   -5.63546
37920.0000   -5.81529
37960.0000   -5.10321
38000.0000   -5.71814
38040.0000   -6.17949
38080.0000   -6.67987
38120.0000   -5.32962
38160.0000   -5.52055
38200.0000   -6.52405
38240.0000   -5.73717
38280.0000   -6.61882
38320.0000   -5.76763
38360.0000   -6.30533
38400.0000   -6.32382
38440.0000   -6.05082
38480.0000   -6.39035
38520.0000   -6.23931
38560.0000   -6.80174
38600.0000   -6.45375
38640.0000   -6.54251
38680.0000   -5.59108
38720.0000   -7.41951
38760.0000   -5.81468
38800.0000   -6.31661
38840.0000   -5.68751
38880.0000   -4.78856
38920.0000   -6.15960
38960.0000   -6.23900
39000.0000   -6.14317
39040.0000   -6.13508
39080.0000   -5.74368
39120.0000   -5.22295
39160.0000   -5.76175
39200.0000   -5.47457
39240.0000   -5.29854
39280.0000   -6.56481
39320.0000   -5.83252
39360.0000   -5.61958
39400.0000   -5.79145
39440.0000   -5.89097
39480.0000   -6.56303
39520.0000   -5.46276
39560.0000   -5.82467
39600.0000   -5.94737
39640.0000   -5.21709
39680.0000   -6.24599
39720.0000   -5.64916
39760.0000   -5.73662
39800.0000   -5.62076
39840.0000   -5.18752
39880.0000   -5.95473
39920.0000   -5.45741
39960.0000   -5.88075
40000.0000   -5.95938
40040.0000   -6.17267
40080.0000   -5.74678
40120.0000   -5.28219
40160.0000   -5.24117
40200.0000   -4.61118
40240.0000   -6.99387
40280.0000   -6.60204
40320.0000   -6.76922
40360.0000   -6.33383
40400.0000   -5.56918
40440.0000   -5.42856
40480.0000   -5.63828
40520.0000   -6.18685
40560.0000   -5.68050
40600.0000   -6.63484
40640.0000   -5.91065
40680.0000   -5.40465
40720.0000   -6.65693
40760.0000   -6.62037
40800.0000   -6.73325
40840.0000   -5.87068
40880.0000   -5.71341
40920.0000   -5.57877
40960.0000   -5.70944
41000.0000   -5.60352
41040.0000   -6.45394
41080.0000   -5.88999
41120.0000   -6.19457
41160.0000   -5.23114
41200.0000   -5.34241
41240.0000   -6.00222
41280.0000   -6.39433
41320.0000   -6.01894
41360.0000   -5.63244
41400.0000   -6.05104
41440.0000   -5.99004
41480.0000   -5.75495
41520.0000   -5.40157
41560.0000   -4.52403
41600.0000   -4.63750
41640.0000   -5.09073
41680.0000   -5.80026
41720.0000   -5.78205
41760.0000   -6.38119
41800.0000   -6.05954
41840.0000   -6.45338
41880.0000   -5.77470
41920.0000   -6.62874
41960.0000   -4.96531
42000.0000   -6.68712
42040.0000   -6.08559
42080.0000   -6.12444
42120.0000   -6.60814
42160.0000   -5.49692
42200.0000   -5.48086
42240.0000   -5.28930
42280.0000   -4.46930
42320.0000   -5.59394
42360.0000   -5.89300
42400.0000   -5.61504
42440.0000   -5.78426
42480.0000   -5.30941
42520.0000   -5.54429
42560.0000   -5.90003
42600.0000   -5.76647
42640.0000   -5.72615
42680.0000   -5.96722
42720.0000   -5.90835
42760.0000   -6.27085
42800.0000   -6.23555
42840.0000   -6.32991
42880.0000   -6.08863
42920.0000   -5.80748
42960.0000   -6.29234
43000.0000   -6.50295
43040.0000   -6.40381
43080.0000   -6.07918
43120.0000   -6.06635
43160.0000   -6.68888
43200.0000   -5.74121
43240.0000   -4.71675
43280.0000   -4.87167
43320.0000   -5.80047
43360.0000   -5.93052
43400.0000   -5.43006
43440.0000   -5.74683
43480.0000   -5.67896
43520.0000   -5.68642
43560.0000   -6.41242
43600.0000   -6.19233
43640.0000   -6.29998
43680.0000   -6.52957
43720.0000   -5.99864
43760.0000   -6.38229
43800.0000   -6.33646
43840.0000   -6.91404
43880.0000   -5.67272
43920.0000   -5.53986
43960.0000   -5.80602
44000.0000   -5.92520
44040.0000   -6.34400
44080.0000   -6.60248
44120.0000   -6.41985
44160.0000   -5.83761
44200.0000   -6.09638
44240.0000   -5.91966
44280.0000   -6.82401
44320.0000   -5.54473
44360.0000   -5.88405
44400.0000   -5.49312
44440.0000   -6.18161
44480.0000   -7.16517
44520.0000   -6.05779
44560.0000   -5.87199
44600.0000   -5.13857
44640.0000   -5.45870
44680.0000   -5.29284
44720.0000   -5.33040
44760.0000   -6.20876
44800.0000   -6.02491
44840.0000   -6.06892
44880.0000   -5.89160
44920.0000   -5.76428
44960.0000   -6.23384
45000.0000   -5.92155
45040.0000   -7.15646
45080.0000   -7.15297
45120.0000   -6.61858
45160.0000   -5.72130
45200.0000   -6.27108
45240.0000   -5.35804
45280.0000   -5.52322
45320.0000   -6.52853
45360.0000   -5.22180
45400.0000   -5.47553
45440.0000   -5.80195
45480.0000   -5.22334
45520.0000   -5.72015
45560.0000   -5.94963
45600.0000   -5.07927
45640.0000   -5.34071
45680.0000   -5.71430
45720.0000   -6.17456
45760.0000   -5.73254
45800.0000   -6.40065
45840.0000   -7.05643
45880.0000   -6.97249
45920.0000   -6.34050
45960.0000   -6.32802
46000.0000   -5.76810
46040.0000   -6.06069
46080.0000   -5.73539
46120.0000   -6.28706
46160.0000   -5.42015
46200.0000   -5.87019
46240.0000   -6.09117
46280.0000   -6.36631
46320.0000   -5.31216
46360.0000   -5.77110
46400.0000   -5.26953
46440.0000   -6.16078
46480.0000   -5.99211
46520.0000   -5.63614
46560.0000   -5.58292
46600.0000   -6.36310
46640.0000   -5.85260
46680.0000   -6.07493
46720.0000   -6.81251
46760.0000   -6.01187
46800.0000   -6.69160
46840.0000   -6.86712
46880.0000   -6.76295
46920.0000   -5.81889
46960.0000   -4.81965
47000.0000   -5.34693
47040.0000   -5.73602
47080.0000   -5.86240
47120.0000   -5.30811
47160.0000   -5.70306
47200.0000   -6.04456
47240.0000   -5.27646
47280.0000   -6.25520
47320.0000   -5.19548
47360.0000   -6.01716
47400.0000   -6.09821
47440.0000   -5.95180
47480.0000   -5.29534
47520.0000   -6.57922
47560.0000   -7.17098
47600.0000   -7.04499
47640.0000   -5.95132
47680.0000   -5.82174
47720.0000   -6.14869
47760.0000   -5.85051
47800.0000   -6.41375
47840.0000   -6.11608
47880.0000   -7.01945
47920.0000   -5.81974
47960.0000   -5.75419
48000.0000   -5.65200
48040.0000   -6.32787
48080.0000   -5.09656
48120.0000   -5.15817
48160.0000   -5.56773
48200.0000   -5.42164
48240.0000   -5.71726
48280.0000   -5.93251
48320.0000   -6.31595
48360.0000   -5.19644
48400.0000   -6.09300
48440.0000   -5.86448
48480.0000   -6.04702
48520.0000   -4.40195
48560.0000   -5.89552
48600.0000   -5.91754
48640.0000   -6.15141
48680.0000   -6.13426
48720.0000   -6.79091
48760.0000   -6.19134
48800.0000   -6.13873
48840.0000   -6.05862
48880.0000   -6.98995
48920.0000   -5.99248
48960.0000   -6.47932
49000.0000   -6.09850
49040.0000   -5.69803
49080.0000   -5.88504
49120.0000   -6.46738
49160.0000   -6.20220
49200.0000   -6.19350
49240.0000   -6.37121
49280.0000   -6.55962
49320.0000   -5.99327
49360.0000   -6.50279
49400.0000   -7.11942
49440.0000   -6.77580
49480.0000   -6.95925
49520.0000   -7.61060
49560.0000   -5.74683
49600.0000   -7.11321
49640.0000   -6.99658
49680.0000   -6.80097
49720.0000   -7.73643
49760.0000   -6.55995
49800.0000   -6.05045
49840.0000   -6.95243
49880.0000   -6.91045
49920.0000   -6.05148
49960.0000   -5.62876
50000.0000   -5.19985
50040.0000   -5.77910
50080.0000   -4.70845
50120.0000   -6.02268
50160.0000   -5.38968
50200.0000   -5.70671
50240.0000   -5.99595
50280.0000   -6.41797
50320.0000   -6.25153
50360.0000   -5.22801
50400.0000   -5.25756
50440.0000   -4.97209
50480.0000   -5.20237
50520.0000   -5.27083
50560.0000   -6.03858
50600.0000   -5.96873
50640.0000   -5.89052
50680.0000   -5.66390
50720.0000   -4.94902
50760.0000   -5.10341
50800.0000   -5.32239
50840.0000   -6.09053
50880.0000   -5.66389
50920.0000   -5.89075
50960.0000   -6.21681
51000.0000   -5.92546
51040.0000   -5.50712
51080.0000   -5.82277
51120.0000   -6.47574
51160.0000   -6.14535
51200.0000   -5.24206
51240.0000   -5.38525
51280.0000   -6.05744
51320.0000   -5.90853
51360.0000   -4.83963
51400.0000   -5.15951
51440.0000   -4.77621
51480.0000   -5.44349
51520.0000   -4.95243
51560.0000   -5.65288
51600.0000   -5.70259
51640.0000   -5.56808
51680.0000   -5.39946
51720.0000   -5.84278
51760.0000   -6.54942
51800.0000   -6.20028
51840.0000   -5.67693
51880.0000   -6.56547
51920.0000   -6.13271
51960.0000   -5.82343
52000.0000   -6.44420
52040.0000   -6.26311
52080.0000   -6.55277
52120.0000   -7.09704
52160.0000   -6.07045
52200.0000   -6.17969
52240.0000   -5.73583
52280.0000   -5.35889
52320.0000   -6.15240
52360.0000   -6.77058
52400.0000   -6.41491
52440.0000   -5.93606
52480.0000   -5.55894
52520.0000   -6.17263
52560.0000   -5.23154
52600.0000   -5.39921
52640.0000   -6.32870
52680.0000   -6.05241
52720.0000   -5.37913
52760.0000   -6.21526
52800.0000   -5.59369
52840.0000   -5.70219
52880.0000   -5.04734
52920.0000   -5.86827
52960.0000   -5.70336
53000.0000   -6.02090
53040.0000   -5.88603
53080.0000   -6.03720
53120.0000   -7.42132
53160.0000   -5.74245
53200.0000   -5.60905
53240.0000   -5.10349
53280.0000   -4.75905
53320.0000   -5.20255
53360.0000   -5.20298
53400.0000   -5.23057
53440.0000   -5.31425
53480.0000   -4.84254
53520.0000   -5.21578
53560.0000   -5.22806
53600.0000   -5.36290
53640.0000   -5.13091
53680.0000   -5.70929
53720.0000   -5.55464
53760.0000   -5.62373
53800.0000   -4.79333
53840.0000   -4.81368
53880.0000   -5.10162
53920.0000   -4.79533
53960.0000   -4.80717
54000.0000   -4.00706
54040.0000   -4.49272
54080.0000   -4.99997
54120.0000   -5.28494
54160.0000   -4.63608
54200.0000   -4.52875
54240.0000   -5.26914
54280.0000   -5.58644
54320.0000   -5.84382
54360.0000   -6.41275
54400.0000   -6.97527
54440.0000   -5.95987
54480.0000   -6.66771
54520.0000   -6.42724
54560.0000   -5.98667
54600.0000   -6.50226
54640.0000   -6.45369
54680.0000   -5.47133
54720.0000   -5.39134
54760.0000   -5.27627
54800.0000   -6.00249
54840.0000   -5.40560
54880.0000   -6.16070
54920.0000   -5.37318
54960.0000   -4.77638
55000.0000   -4.71515
55040.0000   -5.25026
55080.0000   -5.54944
55120.0000   -4.20464
55160.0000   -4.32375
55200.0000   -5.01029
55240.0000   -5.18337
55280.0000   -5.10257
55320.0000   -5.03280
55360.0000   -5.37809
55400.0000   -6.11955
55440.0000   -5.11731
55480.0000   -4.95802
55520.0000   -4.99204
55560.0000   -3.95122
55600.0000   -5.64397
55640.0000   -4.16220
55680.0000   -4.21625
55720.0000   -5.09050
55760.0000   -4.15141
55800.0000   -5.06766
55840.0000   -4.25534
55880.0000   -4.71341
55920.0000   -5.16528
55960.0000   -5.68988
56000.0000   -5.68124
56040.0000   -5.82755
56080.0000   -4.68926
56120.0000   -4.78146
56160.0000   -5.27083
56200.0000   -5.03912
56240.0000   -5.15696
56280.0000   -5.37993
56320.0000   -5.77676
56360.0000   -5.93639
56400.0000   -6.29843
56440.0000   -5.89094
56480.0000   -6.35426
56520.0000   -5.87989
56560.0000   -5.24559
56600.0000   -6.04644
56640.0000   -5.44964
56680.0000   -5.30455
56720.0000   -4.66437
56760.0000   -4.99934
56800.0000   -5.69795
56840.0000   -5.42784
56880.0000   -4.11472
56920.0000   -5.05538
56960.0000   -4.68812
57000.0000   -4.97581
57040.0000   -5.99349
57080.0000   -6.54889
57120.0000   -6.33685
57160.0000   -6.16045
57200.0000   -6.31527
57240.0000   -6.26329
57280.0000   -5.68926
57320.0000   -5.31382
57360.0000   -5.17761
57400.0000   -5.70301
57440.0000   -5.34939
57480.0000   -5.90377
57520.0000   -6.14175
57560.0000   -5.86479
57600.0000   -5.84544
57640.0000   -5.25449
57680.0000   -5.61836
57720.0000   -6.32111
57760.0000   -6.78051
57800.0000   -5.49471
57840.0000   -5.97508
57880.0000   -5.75407
57920.0000   -6.16905
57960.0000   -6.48477
58000.0000   -6.13338
58040.0000   -5.71272
58080.0000   -5.27533
58120.0000   -4.88375
58160.0000   -5.98160
58200.0000   -5.42487
58240.0000   -6.65399
58280.0000   -5.62935
58320.0000   -4.89440
58360.0000   -5.23331
58400.0000   -5.26555
58440.0000   -6.25795
58480.0000   -5.77291
58520.0000   -5.94968
58560.0000   -5.49217
58600.0000   -5.13230
58640.0000   -5.22126
58680.0000   -5.51720
58720.0000   -5.16373
58760.0000   -6.46010
58800.0000   -5.78050
58840.0000   -6.48368
58880.0000   -6.38708
58920.0000   -6.07481
58960.0000   -5.84076
59000.0000   -6.54800
59040.0000   -6.03443
59080.0000   -5.66858
59120.0000   -6.00201
59160.0000   -6.18165
59200.0000   -6.59776
59240.0000   -6.56684
59280.0000   -6.09251
59320.0000   -6.77685
59360.0000   -6.56603
59400.0000   -5.46214
59440.0000   -5.67961
59480.0000   -5.56539
59520.0000   -6.18435
59560.0000   -6.69197
59600.0000   -6.58400
59640.0000   -6.28791
59680.0000   -6.20651
59720.0000   -6.36821
59760.0000   -6.38856
59800.0000   -5.24302
59840.0000   -5.87849
59880.0000   -6.55130
59920.0000   -5.82408
59960.0000   -6.06236
60000.0000   -6.40905
60040.0000   -6.10699
60080.0000   -5.49556
60120.0000   -5.54325
60160.0000   -6.16296
60200.0000   -5.89907
60240.0000   -6.15003
60280.0000   -5.87650
60320.0000   -6.54401
60360.0000   -5.91555
60400.0000   -6.73840
60440.0000   -5.56511
60480.0000   -5.78293
60520.0000   -5.84393
60560.0000   -6.37721
60600.0000   -6.49343
60640.0000   -4.80809
60680.0000   -5.54423
60720.0000   -5.56593
60760.0000   -5.70971
60800.0000   -5.67658
60840.0000   -6.31884
60880.0000   -6.48733
60920.0000   -5.25442
60960.0000   -5.81882
61000.0000   -5.90629
61040.0000   -6.32340
61080.0000   -6.38758
61120.0000   -6.58315
61160.0000   -5.76643
61200.0000   -5.92888
61240.0000   -6.21083
61280.0000   -5.69595
61320.0000   -6.08092
61360.0000   -5.47445
61400.0000   -5.45298
61440.0000   -6.18041
61480.0000   -5.01786
61520.0000   -5.83750
61560.0000   -5.50813
61600.0000   -5.51244
61640.0000   -6.70861
61680.0000   -5.30199
61720.0000   -6.04895
61760.0000   -5.84616
61800.0000   -5.06499
61840.0000   -4.81225
61880.0000   -5.91820
61920.0000   -6.24200
61960.0000   -5.63420
62000.0000   -6.53985
62040.0000   -6.55123
62080.0000   -6.18349
62120.0000   -6.68136
62160.0000   -6.30082
62200.0000   -6.71600
62240.0000   -6.10122
62280.0000   -6.71297
62320.0000   -5.07313
62360.0000   -5.98881
62400.0000   -6.10190
62440.0000   -6.44092
62480.0000   -5.57244
62520.0000   -5.47112
62560.0000   -5.79371
62600.0000   -6.11001
62640.0000   -5.61674
62680.0000   -6.08835
62720.0000   -7.16971
62760.0000   -5.80951
62800.0000   -5.91364
62840.0000   -5.25469
62880.0000   -5.41201
62920.0000   -5.51878
62960.0000   -5.48769
63000.0000   -6.26494
63040.0000   -6.12387
63080.0000   -6.38765
63120.0000   -5.87173
63160.0000   -4.70203
63200.0000   -5.53780
63240.0000   -4.51489
63280.0000   -5.92480
63320.0000   -6.27127
63360.0000   -5.19123
63400.0000   -6.06347
63440.0000   -6.27607
63480.0000   -5.13207
63520.0000   -5.92356
63560.0000   -5.87075
63600.0000   -6.43010
63640.0000   -5.78508
63680.0000   -6.48569
63720.0000   -6.13222
63760.0000   -5.62344
63800.0000   -5.76279
63840.0000   -6.77559
63880.0000   -6.08703
63920.0000   -5.79765
63960.0000   -5.90484
64000.0000   -6.51692
64040.0000   -6.08783
64080.0000   -6.19123
64120.0000   -6.12582
64160.0000   -6.02539
64200.0000   -5.21849
64240.0000   -5.83327
64280.0000   -5.82626
64320.0000   -5.85554
64360.0000   -5.36074
64400.0000   -6.54322
64440.0000   -6.14571
64480.0000   -5.41678
64520.0000   -6.03597
64560.0000   -5.30712
64600.0000   -6.13424
64640.0000   -5.94825
64680.0000   -6.23478
64720.0000   -5.95109
64760.0000   -6.52051
64800.0000   -6.06732
64840.0000   -6.12640
64880.0000   -6.54266
64920.0000   -6.02424
64960.0000   -6.90215
65000.0000   -5.92731
65040.0000   -6.42867
65080.0000   -6.51398
65120.0000   -6.11108
65160.0000   -6.99073
65200.0000   -6.37301
65240.0000   -6.54054
65280.0000   -6.58795
65320.0000   -5.85208
65360.0000   -5.61552
65400.0000   -5.65889
65440.0000   -6.80840
65480.0000   -6.67361
65520.0000   -5.89822
65560.0000   -6.30377
65600.0000   -6.38604
65640.0000   -6.78060
65680.0000   -6.54672
65720.0000   -7.15440
65760.0000   -5.86679
65800.0000   -6.47627
65840.0000   -6.11127
65880.0000   -5.79395
65920.0000   -5.81536
65960.0000   -5.11365
66000.0000   -4.81060
66040.0000   -4.96013
66080.0000   -5.52315
66120.0000   -5.80713
66160.0000   -6.52655
66200.0000   -5.35648
66240.0000   -5.26230
66280.0000   -5.61852
66320.0000   -5.71232
66360.0000   -5.44409
66400.0000   -6.10393
66440.0000   -3.93263
66480.0000   -5.50838
66520.0000   -6.15242
66560.0000   -5.87686
66600.0000   -5.31835
66640.0000   -6.70076
66680.0000   -6.45705
66720.0000   -6.01529
66760.0000   -6.24244
66800.0000   -5.98649
66840.0000   -5.35730
66880.0000   -4.78875
66920.0000   -5.72784
66960.0000   -5.94383
67000.0000   -6.36062
67040.0000   -6.97587
67080.0000   -6.74283
67120.0000   -6.20792
67160.0000   -6.18202
67200.0000   -5.94461
67240.0000   -5.94885
67280.0000   -5.94016
67320.0000   -5.90521
67360.0000   -6.23106
67400.0000   -6.40773
67440.0000   -6.49559
67480.0000   -6.03594
67520.0000   -6.69224
67560.0000   -6.57813
67600.0000   -6.27725
67640.0000   -6.28110
67680.0000   -5.31409
67720.0000   -7.40521
67760.0000   -6.61813
67800.0000   -7.52649
67840.0000   -6.58436
67880.0000   -6.44016
67920.0000   -6.41256
67960.0000   -6.14963
68000.0000   -6.48264
68040.0000   -6.19794
68080.0000   -6.13240
68120.0000   -6.58379
68160.0000   -6.92915
68200.0000   -7.08480
68240.0000   -6.27890
68280.0000   -6.46513
68320.0000   -6.27419
68360.0000   -5.62747
68400.0000   -6.46124
68440.0000   -6.26315
68480.0000   -5.58886
68520.0000   -6.08551
68560.0000   -5.91685
68600.0000   -6.66700
68640.0000   -5.65691
68680.0000   -6.31941
68720.0000   -6.71644
68760.0000   -5.73747
68800.0000   -6.72905
68840.0000   -6.10766
68880.0000   -7.02493
68920.0000   -6.94832
68960.0000   -7.54341
69000.0000   -6.90680
69040.0000   -7.06378
69080.0000   -7.90229
69120.0000   -7.16847
69160.0000   -7.63903
69200.0000   -7.29144
69240.0000   -7.99914
69280.0000   -6.55058
69320.0000   -7.07151
69360.0000   -7.05616
69400.0000   -6.46878
69440.0000   -6.30919
69480.0000   -6.79908
69520.0000   -6.78165
69560.0000   -6.64246
69600.0000   -6.63688
69640.0000   -5.63600
69680.0000   -6.64959
69720.0000   -6.69952
69760.0000   -6.99976
69800.0000   -7.54681
69840.0000   -6.01587
69880.0000   -6.91621
69920.0000   -7.12671
69960.0000   -6.40486
70000.0000   -6.27329
70040.0000   -7.31790
70080.0000   -6.91135
70120.0000   -6.21383
70160.0000   -5.72884
70200.0000   -6.71024
70240.0000   -5.86109
70280.0000   -5.90644
70320.0000   -6.35798
70360.0000   -6.51348
70400.0000   -6.87190
70440.0000   -6.10642
70480.0000   -5.20759
70520.0000   -5.55917
70560.0000   -5.77438
70600.0000   -5.16284
70640.0000   -5.88078
70680.0000   -6.47677
70720.0000   -6.64010
70760.0000   -4.95498
70800.0000   -6.13867
70840.0000   -6.16185
70880.0000   -5.46522
70920.0000   -5.65126
70960.0000   -5.67727
71000.0000   -5.23743
71040.0000   -5.73742
71080.0000   -5.43394
71120.0000   -5.79887
71160.0000   -5.85367
71200.0000   -5.76339
71240.0000   -5.37757
71280.0000   -5.63092
71320.0000   -6.69843
71360.0000   -5.21286
71400.0000   -5.10207
71440.0000   -4.61899
71480.0000   -5.25881
71520.0000   -6.23767
71560.0000   -5.65920
71600.0000   -5.18004
71640.0000   -4.90234
71680.0000   -6.08098
71720.0000   -5.84576
71760.0000   -5.24015
71800.0000   -5.67628
71840.0000   -5.53409
71880.0000   -6.39722
71920.0000   -5.73797
71960.0000   -5.71283
72000.0000   -5.87681
72040.0000   -5.84321
72080.0000   -5.48105
72120.0000   -5.32058
72160.0000   -5.12095
72200.0000   -5.11520
72240.0000   -4.69177
72280.0000   -5.36436
72320.0000   -6.59406
72360.0000   -5.56998
72400.0000   -5.48742
72440.0000   -6.76686
72480.0000   -6.01380
72520.0000   -5.83964
72560.0000   -5.58856
72600.0000   -5.20059
72640.0000   -5.35033
72680.0000   -4.97902
72720.0000   -5.71494
72760.0000   -5.03973
72800.0000   -4.95517
72840.0000   -5.39850
72880.0000   -6.65712
72920.0000   -6.30112
72960.0000   -6.42724
73000.0000   -5.79369
73040.0000   -5.11333
73080.0000   -5.47096
73120.0000   -5.14384
73160.0000   -4.80666
73200.0000   -4.85721
73240.0000   -5.55653
73280.0000   -5.47624
73320.0000   -6.38593
73360.0000   -5.22296
73400.0000   -5.69087
73440.0000   -5.75861
73480.0000   -6.15416
73520.0000   -5.59515
73560.0000   -4.62836
73600.0000   -5.41919
73640.0000   -5.62707
73680.0000   -6.50044
73720.0000   -5.69323
73760.0000   -5.63762
73800.0000   -6.03958
73840.0000   -6.29213
73880.0000   -5.73529
73920.0000   -5.86305
73960.0000   -5.98804
74000.0000   -5.84354
74040.0000   -6.02208
74080.0000   -5.14034
74120.0000   -5.39649
74160.0000   -4.92024
74200.0000   -5.00386
74240.0000   -5.18458
74280.0000   -5.19817
74320.0000   -4.72142
74360.0000   -5.13142
74400.0000   -5.51085
74440.0000   -5.80145
74480.0000   -5.58893
74520.0000   -5.35464
74560.0000   -5.60361
74600.0000   -5.82121
74640.0000   -5.28341
74680.0000   -5.78178
74720.0000   -6.14165
74760.0000   -5.63495
74800.0000   -6.14771
74840.0000   -6.00313
74880.0000   -5.29890
74920.0000   -6.46966
74960.0000   -5.75666
75000.0000   -6.07825
75040.0000   -6.13518
75080.0000   -5.64970
75120.0000   -6.60913
75160.0000   -5.36340
75200.0000   -5.87718
75240.0000   -4.95454
75280.0000   -5.63764
75320.0000   -6.53439
75360.0000   -5.45770
75400.0000   -4.88935
75440.0000   -5.81849
75480.0000   -5.74943
75520.0000   -5.64600
75560.0000   -5.21075
75600.0000   -5.26739
75640.0000   -4.83895
75680.0000   -5.10528
75720.0000   -5.67573
75760.0000   -5.54560
75800.0000   -4.90373
75840.0000   -4.31499
75880.0000   -4.23175
75920.0000   -4.86690
75960.0000   -5.45213
76000.0000   -5.23200
76040.0000   -5.27663
76080.0000   -5.70426
76120.0000   -5.94267
76160.0000   -4.88498
76200.0000   -4.87770
76240.0000   -5.68270
76280.0000   -4.45737
76320.0000   -5.10867
76360.0000   -5.58862
76400.0000   -5.25696
76440.0000   -5.11318
76480.0000   -4.97191
76520.0000   -4.55518
76560.0000   -5.26568
76600.0000   -5.40950
76640.0000   -6.39809
76680.0000   -5.72694
76720.0000   -5.96725
76760.0000   -5.47272
76800.0000   -4.93644
76840.0000   -5.93585
76880.0000   -5.44801
76920.0000   -5.26618
76960.0000   -5.31247
77000.0000   -5.05992
77040.0000   -6.01064
77080.0000   -6.36074
77120.0000   -5.97294
77160.0000   -5.78445
77200.0000   -6.78380
77240.0000   -6.31636
77280.0000   -6.68034
77320.0000   -6.23591
77360.0000   -5.98393
77400.0000   -5.90115
77440.0000   -5.88841
77480.0000   -5.86222
77520.0000   -7.34092
77560.0000   -7.21330
77600.0000   -6.83921
77640.0000   -6.82479
77680.0000   -5.74079
77720.0000   -6.27740
77760.0000   -6.79584
77800.0000   -6.39546
77840.0000   -6.58654
77880.0000   -6.36048
77920.0000   -5.56808
77960.0000   -6.37332
78000.0000   -5.19105
78040.0000   -4.89305
78080.0000   -5.94681
78120.0000   -6.13267
78160.0000   -6.72372
78200.0000   -6.36417
78240.0000   -4.58002
78280.0000   -5.35202
78320.0000   -5.69190
78360.0000   -6.37433
78400.0000   -5.77552
78440.0000   -4.96545
78480.0000   -5.41167
78520.0000   -5.59152
78560.0000   -5.47338
78600.0000   -6.03541
78640.0000   -5.12464
78680.0000   -5.54938
78720.0000   -6.28985
78760.0000   -6.24254
78800.0000   -5.40886
78840.0000   -5.06966
78880.0000   -5.28646
78920.0000   -4.98747
78960.0000   -4.81909
79000.0000   -6.16432
79040.0000   -6.54711
79080.0000   -5.94938
79120.0000   -6.24319
79160.0000   -6.89161
79200.0000   -6.83085
79240.0000   -6.12481
79280.0000   -5.92470
79320.0000   -6.18400
79360.0000   -5.75265
79400.0000   -5.05459
79440.0000   -5.01421
79480.0000   -5.66210
79520.0000   -5.95040
79560.0000   -6.10209
79600.0000   -5.70732
79640.0000   -6.12203
79680.0000   -5.57539
79720.0000   -6.09835
79760.0000   -6.30702
79800.0000   -5.09061
79840.0000   -6.20343
79880.0000   -5.53174
79920.0000   -5.56640
79960.0000   -5.07813
80000.0000   -5.56283
80040.0000   -6.44268
80080.0000   -6.15666
80120.0000   -5.56319
80160.0000   -5.67907
80200.0000   -6.18870
80240.0000   -6.23417
80280.0000   -5.80458
80320.0000   -5.89976
80360.0000   -5.08211
80400.0000   -4.66447
80440.0000   -6.06316
80480.0000   -5.29115
80520.0000   -5.43036
80560.0000   -5.57491
80600.0000   -5.04841
80640.0000   -5.82042
80680.0000   -5.81492
80720.0000   -5.61970
80760.0000   -5.88743
80800.0000   -5.67329
80840.0000   -5.40489
80880.0000   -5.01574
80920.0000   -5.19779
80960.0000   -5.57097
81000.0000   -6.23194
81040.0000   -5.95680
81080.0000   -4.81697
81120.0000   -6.85233
81160.0000   -5.06312
81200.0000   -4.81971
81240.0000   -5.47164
81280.0000   -6.25028
81320.0000   -5.61539
81360.0000   -6.24223
81400.0000   -5.88533
81440.0000   -6.12634
81480.0000   -6.29261
81520.0000   -5.30183
81560.0000   -5.10586
81600.0000   -5.73759
81640.0000   -5.51624
81680.0000   -5.19203
81720.0000   -5.47332
81760.0000   -4.71064
81800.0000   -5.35817
81840.0000   -6.29718
81880.0000   -5.96455
81920.0000   -5.75726
81960.0000   -5.94231
82000.0000   -5.38240
82040.0000   -5.43637
82080.0000   -6.26974
82120.0000   -6.98746
82160.0000   -5.99602
82200.0000   -6.36552
82240.0000   -5.98340
82280.0000   -5.84137
82320.0000   -5.82486
82360.0000   -5.18466
82400.0000   -6.17071
82440.0000   -6.10157
82480.0000   -6.85837
82520.0000   -6.54848
82560.0000   -6.62589
82600.0000   -6.60509
82640.0000   -5.90546
82680.0000   -6.30455
82720.0000   -6.09872
82760.0000   -6.25632
82800.0000   -6.55448
82840.0000   -6.69679
82880.0000   -5.91107
82920.0000   -6.33225
82960.0000   -5.91753
83000.0000   -6.36569
83040.0000   -6.17128
83080.0000   -5.55907
83120.0000   -6.31071
83160.0000   -6.25153
83200.0000   -5.66311
83240.0000   -5.27235
83280.0000   -6.04769
83320.0000   -6.15749
83360.0000   -6.04437
83400.0000   -6.36350
83440.0000   -6.63037
83480.0000   -6.04074
83520.0000   -6.17501
83560.0000   -5.98875
83600.0000   -5.51784
83640.0000   -6.29198
83680.0000   -6.17144
83720.0000   -5.94740
83760.0000   -6.11336
83800.0000   -5.38847
83840.0000   -5.73249
83880.0000   -6.30446
83920.0000   -7.15171
83960.0000   -6.66128
84000.0000   -6.06002
84040.0000   -6.29277
84080.0000   -6.62212
84120.0000   -6.85933
84160.0000   -6.39601
84200.0000   -5.74439
84240.0000   -6.70807
84280.0000   -5.74260
84320.0000   -5.76442
84360.0000   -5.49385
84400.0000   -5.40596
84440.0000   -4.98366
84480.0000   -5.80830
84520.0000   -5.60301
84560.0000   -5.66040
84600.0000   -5.20399
84640.0000   -5.86522
84680.0000   -5.09408
84720.0000   -4.54000
84760.0000   -5.53787
84800.0000   -5.01293
84840.0000   -5.81727
84880.0000   -5.72064
84920.0000   -5.47819
84960.0000   -6.22057
85000.0000   -6.25211
85040.0000   -4.94659
85080.0000   -6.11227
85120.0000   -5.95779
85160.0000   -6.19318
85200.0000   -6.87637
85240.0000   -7.35572
85280.0000   -6.39847
85320.0000   -7.28835
85360.0000   -6.75367
85400.0000   -7.15082
85440.0000   -5.96225
85480.0000   -6.31604
85520.0000   -6.34330
85560.0000   -5.30070
85600.0000   -6.09050
85640.0000   -5.73281
85680.0000   -5.87684
85720.0000   -6.69653
85760.0000   -6.00993
85800.0000   -5.98495
85840.0000   -5.74270
85880.0000   -5.74939
85920.0000   -6.04814
85960.0000   -6.00381
86000.0000   -5.43385
86040.0000   -5.11861
86080.0000   -5.92920
86120.0000   -5.66655
86160.0000   -5.14843
86200.0000   -4.47491
86240.0000   -5.56070
86280.0000   -5.30545
86320.0000   -5.92235
86360.0000   -4.93242
86400.0000   -4.53208
86440.0000   -4.47317
86480.0000   -4.83604
86520.0000   -4.67251
86560.0000   -4.95881
86600.0000   -5.22415
86640.0000   -5.45274
86680.0000   -4.97219
86720.0000   -5.92830
86760.0000   -6.03823
86800.0000   -5.79855
86840.0000   -6.54442
86880.0000   -5.91580
86920.0000   -5.85337
86960.0000   -5.81117
87000.0000   -6.22252
87040.0000   -6.97511
87080.0000   -5.90615
87120.0000   -6.80551
87160.0000   -6.09796
87200.0000   -6.26071
87240.0000   -6.32677
87280.0000   -6.58891
87320.0000   -6.25505
87360.0000   -6.10493
87400.0000   -5.74298
87440.0000   -4.82938
87480.0000   -5.13059
87520.0000   -6.69274
87560.0000   -6.23911
87600.0000   -4.68120
87640.0000   -5.92803
87680.0000   -5.66967
87720.0000   -6.53349
87760.0000   -5.15178
87800.0000   -6.28450
87840.0000   -5.06412
87880.0000   -6.25367
87920.0000   -5.30370
87960.0000   -5.64243
88000.0000   -6.14881
88040.0000   -6.54109
88080.0000   -6.09197
88120.0000   -6.56055
88160.0000   -6.04059
88200.0000   -6.01770
88240.0000   -6.55411
88280.0000   -5.78647
88320.0000   -6.56860
88360.0000   -5.79800
88400.0000   -6.20080
88440.0000   -5.95388
88480.0000   -5.01078
88520.0000   -5.10615
88560.0000   -5.65507
88600.0000   -5.76667
88640.0000   -5.61629
88680.0000   -5.48913
88720.0000   -5.30675
88760.0000   -5.32662
88800.0000   -5.42684
88840.0000   -5.50652
88880.0000   -6.12705
88920.0000   -5.74308
88960.0000   -6.04682
89000.0000   -4.95414
89040.0000   -5.31075
89080.0000   -4.67521
89120.0000   -5.52463
89160.0000   -4.67130
89200.0000   -5.34885
89240.0000   -4.74359
89280.0000   -5.36985
89320.0000   -5.39281
89360.0000   -5.84247
89400.0000   -5.43902
89440.0000   -5.99204
89480.0000   -5.04912
89520.0000   -5.08638
89560.0000   -5.58076
89600.0000   -4.93960
89640.0000   -5.50326
89680.0000   -5.91465
89720.0000   -5.28720
89760.0000   -6.41452
89800.0000   -6.02767
89840.0000   -5.37102
89880.0000   -4.76868
89920.0000   -4.27632
89960.0000   -5.10388
90000.0000   -5.54204
90040.0000   -6.08922
90080.0000   -5.33151
90120.0000   -6.27258
90160.0000   -5.99239
90200.0000   -6.13936
90240.0000   -6.55456
90280.0000   -6.93079
90320.0000   -6.82376
90360.0000   -5.97509
90400.0000   -6.18783
90440.0000   -6.45652
90480.0000   -6.41559
90520.0000   -6.58392
90560.0000   -6.76663
90600.0000   -6.23254
90640.0000   -7.11339
90680.0000   -5.93377
90720.0000   -6.23522
90760.0000   -5.97974
90800.0000   -6.80974
90840.0000   -6.94711
90880.0000   -6.76578
90920.0000   -5.57261
90960.0000   -6.00143
91000.0000   -5.70970
91040.0000   -6.83175
91080.0000   -6.68431
91120.0000   -6.85461
91160.0000   -6.77799
91200.0000   -7.05432
91240.0000   -7.00438
91280.0000   -7.36002
91320.0000   -6.98814
91360.0000   -6.71466
91400.0000   -6.88532
91440.0000   -6.56900
91480.0000   -5.97372
91520.0000   -6.51061
91560.0000   -7.04396
91600.0000   -6.62779
91640.0000   -6.56822
91680.0000   -6.35086
91720.0000   -7.39502
91760.0000   -7.11820
91800.0000   -6.85504
91840.0000   -7.21167
91880.0000   -6.18850
91920.0000   -6.34584
91960.0000   -6.79438
92000.0000   -6.97806
92040.0000   -6.41371
92080.0000   -5.51720
92120.0000   -5.73825
92160.0000   -5.31273
92200.0000   -5.33615
92240.0000   -5.83109
92280.0000   -5.65192
92320.0000   -5.88080
92360.0000   -5.81936
92400.0000   -6.09291
92440.0000   -5.92269
92480.0000   -7.08441
92520.0000   -6.12081
92560.0000   -6.05027
92600.0000   -6.91832
92640.0000   -5.67522
92680.0000   -7.13777
92720.0000   -6.88962
92760.0000   -7.05553
92800.0000   -7.24436
92840.0000   -6.46357
92880.0000   -6.32862
92920.0000   -7.93755
92960.0000   -7.05671
93000.0000   -6.76549
93040.0000   -6.89594
93080.0000   -7.49083
93120.0000   -6.67821
93160.0000   -6.89062
93200.0000   -6.46526
93240.0000   -6.72842
93280.0000   -6.23454
93320.0000   -6.46070
93360.0000   -6.60455
93400.0000   -6.13574
93440.0000   -5.47999
93480.0000   -5.78259
93520.0000   -5.52187
93560.0000   -5.88824
93600.0000   -5.85857
93640.0000   -6.57884
93680.0000   -5.68947
93720.0000   -5.01587
93760.0000   -6.02326
93800.0000   -5.70805
93840.0000   -5.26296
93880.0000   -6.14336
93920.0000   -5.74737
93960.0000   -5.97209
94000.0000   -5.23901
94040.0000   -5.64411
94080.0000   -6.25099
94120.0000   -5.71948
94160.0000   -5.82125
94200.0000   -4.80582
94240.0000   -5.30615
94280.0000   -5.58239
94320.0000   -5.88185
94360.0000   -6.18488
94400.0000   -5.85637
94440.0000   -6.18024
94480.0000   -5.86026
94520.0000   -5.87467
94560.0000   -6.24105
94600.0000   -5.86389
94640.0000   -5.34578
94680.0000   -6.31642
94720.0000   -5.96124
94760.0000   -6.33051
94800.0000   -6.00321
94840.0000   -6.17894
94880.0000   -6.47216
94920.0000   -7.06004
94960.0000   -6.95722
95000.0000   -5.90660
95040.0000   -6.56407
95080.0000   -5.99614
95120.0000   -5.46913
95160.0000   -6.49301
95200.0000   -5.25548
95240.0000   -5.63493
95280.0000   -5.03962
95320.0000   -5.49634
95360.0000   -5.22440
95400.0000   -6.30686
95440.0000   -6.19412
95480.0000   -5.84366
95520.0000   -5.53427
95560.0000   -4.59428
95600.0000   -5.06030
95640.0000   -5.21995
95680.0000   -6.24314
95720.0000   -5.55659
95760.0000   -5.34868
95800.0000   -5.38704
95840.0000   -5.60433
95880.0000   -5.22607
95920.0000   -6.35188
95960.0000   -5.93637
96000.0000   -5.00058
96040.0000   -5.95793
96080.0000   -5.69019
96120.0000   -6.98232
96160.0000   -5.70953
96200.0000   -6.31590
96240.0000   -5.38811
96280.0000   -5.71901
96320.0000   -6.08068
96360.0000   -5.97929
96400.0000   -6.57582
96440.0000   -5.88455
96480.0000   -5.89266
96520.0000   -5.88122
96560.0000   -6.18801
96600.0000   -6.10262
96640.0000   -5.20634
96680.0000   -6.28805
96720.0000   -6.11998
96760.0000   -5.78133
96800.0000   -6.10614
96840.0000   -5.32793
96880.0000   -6.27086
96920.0000   -5.67188
96960.0000   -5.68527
97000.0000   -5.93931
97040.0000   -5.45375
97080.0000   -6.33853
97120.0000   -7.36804
97160.0000   -5.68939
97200.0000   -5.97957
97240.0000   -5.17869
97280.0000   -5.64162
97320.0000   -5.59516
97360.0000   -5.57741
97400.0000   -6.39400
97440.0000   -5.40179
97480.0000   -5.58597
97520.0000   -6.00803
97560.0000   -6.68468
97600.0000   -5.57450
97640.0000   -5.84963
97680.0000   -5.36405
97720.0000   -6.23879
97760.0000   -6.20284
97800.0000   -6.76308
97840.0000   -6.25509
97880.0000   -6.66247
97920.0000   -6.02441
97960.0000   -6.03234
98000.0000   -5.71122
98040.0000   -5.89887
98080.0000   -5.81493
98120.0000   -5.62035
98160.0000   -7.02692
98200.0000   -5.41381
98240.0000   -6.19613
98280.0000   -6.23694
98320.0000   -6.37646
98360.0000   -5.93713
98400.0000   -5.87844
98440.0000   -6.35852
98480.0000   -6.25428
98520.0000   -7.00226
98560.0000   -6.04206
98600.0000   -6.09722
98640.0000   -6.47673
98680.0000   -5.86193
98720.0000   -6.06271
98760.0000   -5.36723
98800.0000   -5.18246
98840.0000   -5.54321
98880.0000   -5.46990
98920.0000   -6.35489
98960.0000   -5.91303
99000.0000   -5.90214
99040.0000   -6.17354
99080.0000   -5.86575
99120.0000   -6.24489
99160.0000   -6.56775
99200.0000   -6.42220
99240.0000   -5.79647
99280.0000   -6.13661
99320.0000   -6.17931
99360.0000   -5.91591
99400.0000   -5.65805
99440.0000   -5.61096
99480.0000   -6.26981
99520.0000   -5.39087
99560.0000   -5.07375
99600.0000   -5.70315
99640.0000   -5.05793
99680.0000   -6.89013
99720.0000   -6.66825
99760.0000   -6.24808
99800.0000   -5.82930
99840.0000   -6.06687
99880.0000   -5.99484
99920.0000   -5.82381
99960.0000   -6.29127
100000.0000   -5.22030
100040.0000   -5.19249
100080.0000   -5.67469
100120.0000   -6.49130
100160.0000   -5.90880
100200.0000   -6.26670
100240.0000   -6.28017
100280.0000   -6.55060
100320.0000   -5.66620
100360.0000   -6.24788
100400.0000   -5.39138
100440.0000   -5.81138
100480.0000   -5.40074
100520.0000   -5.91523
100560.0000   -5.79576
100600.0000   -6.49066
100640.0000   -6.25684
100680.0000   -5.55003
100720.0000   -4.67272
100760.0000   -5.49338
100800.0000   -4.94552
100840.0000   -5.40080
100880.0000   -6.16407
100920.0000   -6.25741
100960.0000   -7.17424
101000.0000   -7.19826
101040.0000   -6.22600
101080.0000   -6.09546
101120.0000   -5.64017
101160.0000   -6.13056
101200.0000   -6.27580
101240.0000   -6.18754
101280.0000   -5.94842
101320.0000   -5.62575
101360.0000   -5.50617
101400.0000   -5.26349
101440.0000   -5.95263
101480.0000   -6.27275
101520.0000   -6.55907
101560.0000   -6.50887
101600.0000   -7.47396
101640.0000   -6.12879
101680.0000   -5.94290
101720.0000   -6.40594
101760.0000   -6.33884
101800.0000   -7.31657
101840.0000   -7.01129
101880.0000   -6.83583
101920.0000   -5.82843
101960.0000   -4.58532
102000.0000   -5.27622
102040.0000   -5.70528
102080.0000   -6.17353
102120.0000   -4.96232
102160.0000   -4.92878
102200.0000   -6.54284
102240.0000   -5.31990
102280.0000   -5.88191
102320.0000   -5.44121
102360.0000   -5.01787
102400.0000   -5.63494
102440.0000   -4.93750
102480.0000   -5.28101
102520.0000   -5.05519
102560.0000   -5.66614
102600.0000   -5.52615
102640.0000   -4.73028
102680.0000   -6.68207
102720.0000   -5.80171
102760.0000   -5.68652
102800.0000   -6.36152
102840.0000   -6.10046
102880.0000   -6.93992
102920.0000   -6.28211
102960.0000   -6.26646
103000.0000   -5.96966
103040.0000   -6.63585
103080.0000   -6.20832
103120.0000   -5.61743
103160.0000   -5.70229
103200.0000   -5.74418
103240.0000   -6.01357
103280.0000   -6.84874
103320.0000   -6.10921
103360.0000   -6.06686
103400.0000   -5.28867
103440.0000   -5.39052
103480.0000   -4.58485
103520.0000   -4.97323
103560.0000   -5.89684
103600.0000   -5.80881
103640.0000   -4.91871
103680.0000   -5.84425
103720.0000   -5.71427
103760.0000   -6.61433
103800.0000   -6.51848
103840.0000   -6.08688
103880.0000   -5.79051
103920.0000   -5.02853
103960.0000   -5.70540
104000.0000   -5.68794
104040.0000   -5.22705
104080.0000   -4.76973
104120.0000   -4.70667
104160.0000   -4.99572
104200.0000   -5.66829
104240.0000   -5.97335
104280.0000   -6.39849
104320.0000   -6.02495
104360.0000   -5.31446
104400.0000   -5.05353
104440.0000   -5.95361
104480.0000   -5.61851
104520.0000   -5.59742
104560.0000   -5.85958
104600.0000   -4.26183
104640.0000   -5.70755
104680.0000   -5.98274
104720.0000   -5.37744
104760.0000   -5.64682
104800.0000   -6.09403
104840.0000   -6.05796
104880.0000   -6.00837
104920.0000   -5.85253
104960.0000   -6.56987
105000.0000   -7.01168
105040.0000   -7.07238
105080.0000   -6.32334
105120.0000   -6.34396
105160.0000   -6.92626
105200.0000   -5.87058
105240.0000   -6.66589
105280.0000   -5.47897
105320.0000   -5.61436
105360.0000   -6.26812
105400.0000   -5.62591
105440.0000   -5.38353
105480.0000   -5.41460
105520.0000   -4.42862
105560.0000   -5.78783
105600.0000   -4.98387
105640.0000   -5.51763
105680.0000   -6.28532
105720.0000   -5.62612
105760.0000   -6.45484
105800.0000   -5.16059
105840.0000   -4.99909
105880.0000   -5.97621
105920.0000   -6.37213
105960.0000   -6.74377
106000.0000   -6.86223
106040.0000   -5.51369
106080.0000   -5.15646
106120.0000   -5.15723
106160.0000   -6.84279
106200.0000   -5.90676
106240.0000   -5.07120
106280.0000   -6.17241
106320.0000   -6.11739
106360.0000   -5.73792
106400.0000   -5.52096
106440.0000   -5.62635
106480.0000   -5.05457
106520.0000   -6.44533
106560.0000   -5.68524
106600.0000   -5.53886
106640.0000   -5.80340
106680.0000   -6.37735
106720.0000   -5.98517
106760.0000   -6.45612
106800.0000   -6.36095
106840.0000   -5.91263
106880.0000   -6.15071
106920.0000   -6.39340
106960.0000   -6.41345
107000.0000   -6.37915
107040.0000   -5.44430
107080.0000   -5.71052
107120.0000   -6.05737
107160.0000   -6.08956
107200.0000   -5.08457
107240.0000   -4.53477
107280.0000   -6.01406
107320.0000   -4.65675
107360.0000   -5.38596
107400.0000   -6.27699
107440.0000   -5.71561
107480.0000   -5.36873
107520.0000   -5.77416
107560.0000   -6.28131
107600.0000   -5.14986
107640.0000   -5.04966
107680.0000   -5.88818
107720.0000   -5.42729
107760.0000   -6.20853
107800.0000   -4.71432
107840.0000   -5.75032
107880.0000   -5.98544
107920.0000   -4.81705
107960.0000   -5.72478
108000.0000   -5.96822
108040.0000   -4.97413
108080.0000   -6.21676
108120.0000   -6.17632
108160.0000   -6.08740
108200.0000   -6.37374
108240.0000   -5.74773
108280.0000   -5.13498
108320.0000   -5.57978
108360.0000   -5.29405
108400.0000   -5.00374
108440.0000   -4.73266
108480.0000   -5.12561
108520.0000   -4.99717
108560.0000   -5.36538
108600.0000   -3.53463
108640.0000   -5.22560
108680.0000   -5.60866
108720.0000   -4.99560
108760.0000   -5.15467
108800.0000   -5.79186
108840.0000   -4.90070
108880.0000   -4.31282
108920.0000   -3.91314
108960.0000   -4.76770
109000.0000   -4.54716
109040.0000   -4.68390
109080.0000   -4.25233
109120.0000   -5.26187
109160.0000   -4.31832
109200.0000   -4.42321
109240.0000   -4.26735
109280.0000   -4.70711
109320.0000   -4.92266
109360.0000   -5.65633
109400.0000   -5.29215
109440.0000   -6.01333
109480.0000   -4.81712
109520.0000   -4.58340
109560.0000   -4.81336
109600.0000   -4.90133
109640.0000   -4.57274
109680.0000   -5.00356
109720.0000   -4.20599
109760.0000   -5.10507
109800.0000   -5.39104
109840.0000   -5.05205
109880.0000   -4.70870
109920.0000   -5.05272
109960.0000   -5.23150
110000.0000   -5.61317
110040.0000   -6.07423
110080.0000   -6.25239
110120.0000   -5.68727
110160.0000   -5.25371
110200.0000   -4.80100
110240.0000   -4.73398
110280.0000   -5.10602
110320.0000   -4.59586
110360.0000   -4.59733
110400.0000   -4.65771
110440.0000   -5.12803
110480.0000   -4.13661
110520.0000   -4.47634
110560.0000   -5.08653
110600.0000   -4.89771
110640.0000   -4.66542
110680.0000   -5.23517
110720.0000   -5.29281
110760.0000   -6.66952
110800.0000   -5.49099
110840.0000   -5.72107
110880.0000   -5.87750
110920.0000   -5.69933
110960.0000   -5.76242
111000.0000   -5.67162
111040.0000   -6.07079
111080.0000   -5.69820
111120.0000   -5.14086
111160.0000   -6.14499
111200.0000   -5.18977
111240.0000   -5.95907
111280.0000   -5.70967
111320.0000   -5.59788
111360.0000   -5.52355
111400.0000   -6.03168
111440.0000   -5.34819
111480.0000   -5.15218
111520.0000   -4.55846
111560.0000   -5.12176
111600.0000   -5.53937
111640.0000   -5.76297
111680.0000   -4.80381
111720.0000   -4.70969
111760.0000   -4.48612
111800.0000   -4.92708
111840.0000   -5.45606
111880.0000   -4.74812
111920.0000   -4.48010
111960.0000   -4.18381
112000.0000   -5.23406
112040.0000   -3.68518
112080.0000   -4.08651
112120.0000   -4.83894
112160.0000   -4.82852
112200.0000   -4.71987
112240.0000   -4.52602
112280.0000   -4.83468
112320.0000   -5.44139
112360.0000   -5.48686
112400.0000   -4.97600
112440.0000   -5.01426
112480.0000   -5.69473
112520.0000   -4.80173
112560.0000   -4.59938
112600.0000   -4.63351
112640.0000   -4.50944
112680.0000   -5.13713
112720.0000   -5.39715
112760.0000   -5.12203
112800.0000   -4.09353
112840.0000   -4.69939
112880.0000   -5.28000
112920.0000   -4.44247
112960.0000   -4.33995
113000.0000   -3.86966
113040.0000   -3.84557
113080.0000   -5.35396
113120.0000   -4.79779
113160.0000   -3.57748
113200.0000   -3.93610
113240.0000   -4.81799
113280.0000   -4.78819
113320.0000   -4.87127
113360.0000   -4.82462
113400.0000   -4.63630
113440.0000   -4.83918
113480.0000   -5.56120
113520.0000   -4.89822
113560.0000   -4.61354
113600.0000   -4.53892
113640.0000   -5.37528
113680.0000   -5.34693
113720.0000   -4.81410
113760.0000   -5.53768
113800.0000   -5.01923
113840.0000   -4.88890
113880.0000   -5.14260
113920.0000   -4.80318
113960.0000   -4.93313
114000.0000   -5.14028
114040.0000   -4.80297
114080.0000   -4.89842
114120.0000   -4.66655
114160.0000   -5.28398
114200.0000   -4.93431
114240.0000   -4.94193
114280.0000   -5.30535
114320.0000   -5.14009
114360.0000   -5.42236
114400.0000   -5.35808
114440.0000   -5.49434
114480.0000   -5.98530
114520.0000   -4.79080
114560.0000   -4.64215
114600.0000   -4.91492
114640.0000   -5.60367
114680.0000   -5.34848
114720.0000   -4.51163
114760.0000   -4.95968
114800.0000   -4.92628
114840.0000   -5.45104
114880.0000   -5.57132
114920.0000   -5.32471
114960.0000   -5.28029
115000.0000   -4.66214
115040.0000   -4.19517
115080.0000   -4.55368
115120.0000   -5.00126
115160.0000   -5.12215
115200.0000   -5.14310
115240.0000   -5.77560
115280.0000   -4.93981
115320.0000   -4.26708
115360.0000   -3.62167
115400.0000   -4.40560
115440.0000   -4.80229
115480.0000   -4.17739
115520.0000   -4.32433
115560.0000   -6.03074
115600.0000   -5.02537
115640.0000   -5.56302
115680.0000   -5.13223
115720.0000   -5.21943
115760.0000   -5.54479
115800.0000   -4.95439
115840.0000   -5.49324
115880.0000   -5.03429
115920.0000   -4.34885
115960.0000   -4.57657
116000.0000   -4.72351
116040.0000   -6.20067
116080.0000   -6.03224
116120.0000   -5.90235
116160.0000   -5.55889
116200.0000   -6.09315
116240.0000   -5.82403
116280.0000   -4.69846
116320.0000   -5.21712
116360.0000   -6.03288
116400.0000   -5.44234
116440.0000   -4.96825
116480.0000   -5.61915
116520.0000   -5.63385
116560.0000   -4.57443
116600.0000   -5.80648
116640.0000   -4.68085
116680.0000   -6.07904
116720.0000   -6.30436
116760.0000   -5.44277
116800.0000   -4.76782
116840.0000   -4.54329
116880.0000   -4.35858
116920.0000   -5.65695
116960.0000   -5.66531
117000.0000   -5.95716
117040.0000   -5.57344
117080.0000   -4.91401
117120.0000   -4.69343
117160.0000   -5.83245
117200.0000   -4.63326
117240.0000   -4.93900
117280.0000   -5.05645
117320.0000   -4.51621
117360.0000   -5.25875
117400.0000   -5.81080
117440.0000   -6.06944
117480.0000   -6.06958
117520.0000   -4.49772
117560.0000   -5.56332
117600.0000   -5.57490
117640.0000   -4.99872
117680.0000   -4.52493
117720.0000   -4.84114
117760.0000   -4.95203
117800.0000   -5.13010
117840.0000   -5.11196
117880.0000   -5.36456
117920.0000   -5.84451
117960.0000   -6.31325
118000.0000   -5.84711
118040.0000   -5.74214
118080.0000   -5.87450
118120.0000   -6.57897
118160.0000   -5.62915
118200.0000   -5.68617
118240.0000   -5.31486
118280.0000   -6.06669
118320.0000   -5.97644
118360.0000   -6.22395
118400.0000   -4.80938
118440.0000   -5.33511
118480.0000   -5.94194
118520.0000   -6.10216
118560.0000   -6.03824
118600.0000   -5.62659
118640.0000   -6.61625
118680.0000   -5.46651
118720.0000   -5.99337
118760.0000   -5.56948
118800.0000   -5.34554
118840.0000   -4.16277
118880.0000   -4.89388
118920.0000   -4.91027
118960.0000   -5.27086
119000.0000   -5.76465
119040.0000   -5.26941
119080.0000   -3.71848
119120.0000   -5.33487
119160.0000   -4.55463
119200.0000   -5.13385
119240.0000   -4.65185
119280.0000   -4.56219
119320.0000   -5.04659
119360.0000   -5.04988
119400.0000   -5.56406
119440.0000   -3.99212
119480.0000   -3.87980
119520.0000   -4.44227
119560.0000   -5.36137
119600.0000   -4.60556
119640.0000   -4.43769
119680.0000   -3.80908
119720.0000   -4.31710
119760.0000   -3.73389
119800.0000   -4.18925
119840.0000   -4.62415
119880.0000   -4.62562
119920.0000   -4.58299
119960.0000   -3.98667
120000.0000   -4.14335
120040.0000   -4.48853
120080.0000   -4.67268
120120.0000   -4.23542
120160.0000   -4.27993
120200.0000   -5.54844
120240.0000   -5.46150
120280.0000   -3.99962
120320.0000   -4.32488
120360.0000   -4.91506
120400.0000   -5.49535
120440.0000   -4.71195
120480.0000   -4.09969
120520.0000   -3.29828
120560.0000   -4.51066
120600.0000   -3.85405
120640.0000   -3.89814
120680.0000   -4.94311
120720.0000   -5.02879
120760.0000   -5.89139
120800.0000   -5.83786
120840.0000   -4.99337
120880.0000   -5.05751
120920.0000   -4.48561
120960.0000   -5.04510
121000.0000   -4.85049
121040.0000   -4.54701
121080.0000   -4.25996
121120.0000   -3.63699
121160.0000   -4.29843
121200.0000   -4.92326
121240.0000   -4.90248
121280.0000   -5.11913
121320.0000   -4.51033
121360.0000   -4.88464
121400.0000   -5.71857
121440.0000   -5.77197
121480.0000   -4.71009
121520.0000   -4.88098
121560.0000   -3.93876
121600.0000   -4.69971
121640.0000   -4.99096
121680.0000   -4.80783
121720.0000   -4.37552
121760.0000   -3.26449
121800.0000   -5.47998
121840.0000   -5.21777
121880.0000   -4.40850
121920.0000   -4.88445
121960.0000   -4.84365
122000.0000   -4.90282
122040.0000   -4.34894
122080.0000   -5.30621
122120.0000   -5.63821
122160.0000   -4.25232
122200.0000   -3.72779
122240.0000   -3.63334
122280.0000   -4.63971
122320.0000   -3.20255
122360.0000   -3.71838
122400.0000   -4.74559
122440.0000   -4.37177
122480.0000   -5.40088
122520.0000   -4.50912
122560.0000   -5.08498
122600.0000   -5.43216
122640.0000   -4.23391
122680.0000   -5.18349
122720.0000   -5.09056
122760.0000   -5.44231
122800.0000   -5.20129
122840.0000   -5.00625
122880.0000   -5.38660
122920.0000   -5.39646
122960.0000   -3.77803
123000.0000   -4.03560
123040.0000   -4.64676
123080.0000   -4.42232
123120.0000   -5.11138
123160.0000   -5.10736
123200.0000   -4.11304
123240.0000   -3.30937
123280.0000   -3.93352
123320.0000   -4.61200
123360.0000   -4.93494
123400.0000   -4.26485
123440.0000   -4.94925
123480.0000   -4.72208
123520.0000   -4.40363
123560.0000   -4.75708
123600.0000   -4.58387
123640.0000   -4.35874
123680.0000   -4.46489
123720.0000   -4.49507
123760.0000   -5.53085
123800.0000   -4.68283
123840.0000   -3.66322
123880.0000   -4.39903
123920.0000   -4.49104
123960.0000   -4.62040
124000.0000   -4.81598
124040.0000   -4.72490
124080.0000   -5.36658
124120.0000   -4.59660
124160.0000   -4.91554
124200.0000   -4.68088
124240.0000   -3.86429
124280.0000   -4.64770
124320.0000   -4.32890
124360.0000   -4.95607
124400.0000   -4.88882
124440.0000   -4.73445
124480.0000   -4.27630
124520.0000   -5.12435
124560.0000   -4.49599
124600.0000   -4.71587
124640.0000   -5.27417
124680.0000   -5.77151
124720.0000   -4.75888
124760.0000   -4.76195
124800.0000   -4.76223
124840.0000   -4.41339
124880.0000   -4.98096
124920.0000   -4.86782
124960.0000   -5.28416
125000.0000   -5.04888
125040.0000   -5.80415
125080.0000   -5.60697
125120.0000   -5.31629
125160.0000   -5.20698
125200.0000   -5.07434
125240.0000   -4.64982
125280.0000   -4.42400
125320.0000   -4.66570
125360.0000   -4.40213
125400.0000   -5.63237
125440.0000   -5.59486
125480.0000   -5.28333
125520.0000   -4.89289
125560.0000   -5.05532
125600.0000   -4.30786
125640.0000   -5.37056
125680.0000   -5.94649
125720.0000   -5.18950
125760.0000   -4.87197
125800.0000   -4.01835
125840.0000   -5.19981
125880.0000   -4.86324
125920.0000   -4.68907
125960.0000   -4.09910
126000.0000   -3.89654
126040.0000   -4.20201
126080.0000   -3.50143
126120.0000   -3.33399
126160.0000   -3.52943
126200.0000   -3.32572
126240.0000   -3.80992
126280.0000   -5.14299
126320.0000   -3.92989
126360.0000   -4.75537
126400.0000   -5.15878
126440.0000   -4.76513
126480.0000   -4.79017
126520.0000   -3.40857
126560.0000   -3.85473
126600.0000   -2.97869
126640.0000   -3.70077
126680.0000   -3.62822
126720.0000   -3.78462
126760.0000   -3.54346
126800.0000   -3.85409
126840.0000   -3.71651
126880.0000   -4.51941
126920.0000   -3.75951
126960.0000   -4.43204
127000.0000   -4.10332
127040.0000   -4.04482
127080.0000   -4.26481
127120.0000   -4.06292
127160.0000   -4.05522
127200.0000   -4.15369
127240.0000   -4.09226
127280.0000   -4.65566
127320.0000   -5.70999
127360.0000   -5.16085
127400.0000   -4.46647
127440.0000   -4.40523
127480.0000   -5.02589
127520.0000   -4.85376
127560.0000   -4.36700
127600.0000   -5.89726
127640.0000   -4.40602
127680.0000   -4.56671
127720.0000   -4.76948
127760.0000   -5.56673
127800.0000   -5.40551
127840.0000   -6.15739
127880.0000   -4.88452
127920.0000   -4.71139
127960.0000   -4.05001
128000.0000   -4.08782
128040.0000   -5.11574
128080.0000   -4.61120
128120.0000   -4.49719
128160.0000   -5.18143
128200.0000   -5.64236
128240.0000   -5.43162
128280.0000   -5.40575
128320.0000   -5.16384
128360.0000   -4.80891
128400.0000   -3.99537
128440.0000   -4.43531
128480.0000   -4.96232
128520.0000   -5.43951
128560.0000   -4.15525
128600.0000   -4.34507
128640.0000   -4.99810
128680.0000   -4.63074
128720.0000   -4.73210
128760.0000   -5.31111
128800.0000   -5.87763
128840.0000   -5.53706
128880.0000   -4.42169
128920.0000   -6.03480
128960.0000   -5.47612
129000.0000   -3.68886
129040.0000   -4.73890
129080.0000   -4.17157
129120.0000   -4.34760
129160.0000   -4.67229
129200.0000   -3.49790
129240.0000   -3.55015
129280.0000   -3.78333
129320.0000   -4.36273
129360.0000   -4.54925
129400.0000   -3.11610
129440.0000   -2.95854
129480.0000   -3.29607
129520.0000   -3.45257
129560.0000   -3.53261
129600.0000   -4.35363
129640.0000   -4.69697
129680.0000   -4.18713
129720.0000   -4.91545
129760.0000   -4.78777
129800.0000   -4.68522
129840.0000   -5.75240
129880.0000   -5.11726
129920.0000   -4.86671
129960.0000   -4.85908
130000.0000   -4.91003
130040.0000   -4.13971
130080.0000   -5.69485
130120.0000   -5.08961
130160.0000   -4.39138
130200.0000   -4.86349
130240.0000   -3.64399
130280.0000   -4.47033
130320.0000   -4.16161
130360.0000   -4.22147
130400.0000   -3.89944
130440.0000   -4.66972
130480.0000   -5.49897
130520.0000   -5.31603
130560.0000   -5.02463
130600.0000   -4.62228
130640.0000   -4.51401
130680.0000   -3.67085
130720.0000   -3.94150
130760.0000   -3.86063
130800.0000   -4.51598
130840.0000   -4.92265
130880.0000   -5.03544
130920.0000   -4.13482
130960.0000   -4.25754
131000.0000   -4.58524
131040.0000   -2.62512
131080.0000   -4.52010
131120.0000   -4.01265
131160.0000   -3.01144
131200.0000   -3.20384
131240.0000   -2.82283
131280.0000   -4.75579
131320.0000   -4.80108
131360.0000   -4.99005
131400.0000   -5.82979
131440.0000   -4.91946
131480.0000   -4.82533
131520.0000   -4.48417
131560.0000   -4.49908
131600.0000   -6.04377
131640.0000   -6.30504
131680.0000   -5.09560
131720.0000   -4.79400
131760.0000   -4.74172
131800.0000   -5.27475
131840.0000   -4.21023
131880.0000   -4.06654
131920.0000   -4.35186
131960.0000   -4.52433
132000.0000   -4.63313
132040.0000   -4.57813
132080.0000   -4.80089
132120.0000   -3.73824
132160.0000   -4.14901
132200.0000   -4.11339
132240.0000   -4.73964
132280.0000   -4.43849
132320.0000   -4.23732
132360.0000   -5.35772
132400.0000   -5.39802
132440.0000   -3.81839
132480.0000   -4.62173
132520.0000   -4.13818
132560.0000   -3.76828
132600.0000   -4.06516
132640.0000   -4.58492
132680.0000   -4.81623
132720.0000   -4.36795
132760.0000   -4.98247
132800.0000   -4.31541
132840.0000   -4.35103
132880.0000   -3.99648
132920.0000   -4.97062
132960.0000   -4.40395
133000.0000   -4.80092
133040.0000   -5.06662
133080.0000   -5.51423
133120.0000   -4.75798
133160.0000   -4.49588
133200.0000   -4.71484
133240.0000   -3.91992
133280.0000   -4.02201
133320.0000   -4.94362
133360.0000   -4.25563
133400.0000   -3.72253
133440.0000   -4.14857
133480.0000   -3.53136
133520.0000   -4.51713
133560.0000   -3.55442
133600.0000   -4.34013
133640.0000   -5.17308
133680.0000   -4.91363
133720.0000   -4.59298
133760.0000   -5.16360
133800.0000   -4.90949
133840.0000   -4.86008
133880.0000   -4.74191
133920.0000   -5.66846
133960.0000   -4.44002
134000.0000   -4.31708
134040.0000   -4.06559
134080.0000   -3.89680
134120.0000   -5.12829
134160.0000   -4.72819
134200.0000   -4.02623
134240.0000   -3.93475
134280.0000   -4.29058
134320.0000   -4.03501
134360.0000   -4.94518
134400.0000   -4.55355
134440.0000   -5.71821
134480.0000   -6.58275
134520.0000   -4.87042
134560.0000   -6.38513
134600.0000   -5.93488
134640.0000   -6.63446
134680.0000   -5.20098
134720.0000   -6.43784
134760.0000   -5.68273
134800.0000   -6.34734
134840.0000   -6.32289
134880.0000   -5.15856
134920.0000   -4.55663
134960.0000   -4.87690
135000.0000   -5.26922
135040.0000   -4.93561
135080.0000   -5.00871
135120.0000   -4.51169
135160.0000   -4.29471
135200.0000   -3.66775
135240.0000   -4.31455
135280.0000   -4.00118
135320.0000   -4.73410
135360.0000   -4.75488
135400.0000   -5.38135
135440.0000   -5.20549
135480.0000   -5.00194
135520.0000   -5.81808
135560.0000   -5.30903
135600.0000   -6.10131
135640.0000   -6.34264
135680.0000   -5.33121
135720.0000   -5.79834
135760.0000   -5.74138
135800.0000   -4.43520
135840.0000   -5.98128
135880.0000   -5.15103
135920.0000   -4.63350
135960.0000   -4.80020
136000.0000   -5.46104
136040.0000   -4.81759
136080.0000   -4.91307
136120.0000   -5.33326
136160.0000   -5.58861
136200.0000   -6.02452
136240.0000   -5.17172
136280.0000   -5.18857
136320.0000   -5.45696
136360.0000   -5.19160
136400.0000   -4.93754
136440.0000   -5.62038
136480.0000   -5.39073
136520.0000   -5.01397
136560.0000   -5.73427
136600.0000   -6.25115
136640.0000   -6.01378
136680.0000   -5.33304
136720.0000   -5.79623
136760.0000   -5.50882
136800.0000   -5.92590
136840.0000   -5.75721
136880.0000   -5.24760
136920.0000   -6.17939
136960.0000   -6.05791
137000.0000   -5.44379
137040.0000   -4.88370
137080.0000   -5.85292
137120.0000   -4.47344
137160.0000   -5.08946
137200.0000   -5.45759
137240.0000   -4.12466
137280.0000   -4.97188
137320.0000   -4.63659
137360.0000   -5.24006
137400.0000   -4.85447
137440.0000   -4.55621
137480.0000   -4.12740
137520.0000   -4.18640
137560.0000   -4.06597
137600.0000   -5.17134
137640.0000   -5.30728
137680.0000   -4.87910
137720.0000   -4.31885
137760.0000   -4.79596
137800.0000   -4.48396
137840.0000   -6.24929
137880.0000   -6.40486
137920.0000   -5.23806
137960.0000   -3.79824
138000.0000   -4.57594
138040.0000   -4.16116
138080.0000   -4.94718
138120.0000   -4.11262
138160.0000   -3.51226
138200.0000   -3.41371
138240.0000   -3.93944
138280.0000   -4.48527
138320.0000   -4.84023
138360.0000   -5.06881
138400.0000   -4.78714
138440.0000   -4.55555
138480.0000   -5.52578
138520.0000   -5.48961
138560.0000   -5.25793
138600.0000   -4.91359
138640.0000   -4.83796
138680.0000   -4.49151
138720.0000   -5.43746
138760.0000   -5.54610
138800.0000   -4.99003
138840.0000   -4.88712
138880.0000   -4.57482
138920.0000   -4.47041
138960.0000   -3.98861
139000.0000   -5.16782
139040.0000   -5.10204
139080.0000   -5.82754
139120.0000   -5.10300
139160.0000   -5.76861
139200.0000   -5.44970
139240.0000   -5.44580
139280.0000   -5.63952
139320.0000   -5.87403
139360.0000   -5.13306
139400.0000   -5.94389
139440.0000   -5.92809
139480.0000   -5.96485
139520.0000   -6.32081
139560.0000   -6.05296
139600.0000   -6.24597
139640.0000   -4.66064
139680.0000   -5.39513
139720.0000   -5.41479
139760.0000   -4.84122
139800.0000   -5.71034
139840.0000   -5.00347
139880.0000   -4.57451
139920.0000   -4.48374
139960.0000   -4.54438
140000.0000   -4.83508
140040.0000   -5.02770
140080.0000   -4.80107
140120.0000   -5.38975
140160.0000   -5.83381
140200.0000   -5.03455
140240.0000   -4.86864
140280.0000   -5.13360
140320.0000   -5.29456
140360.0000   -6.18198
140400.0000   -5.37435
140440.0000   -5.76318
140480.0000   -5.08547
140520.0000   -5.79264
140560.0000   -5.79774
140600.0000   -4.76562
140640.0000   -4.98502
140680.0000   -5.49766
140720.0000   -5.22916
140760.0000   -5.40407
140800.0000   -4.95945
140840.0000   -5.00633
140880.0000   -4.39276
140920.0000   -5.09802
140960.0000   -4.69846
141000.0000   -5.09700
141040.0000   -5.16733
141080.0000   -6.26941
141120.0000   -4.38392
141160.0000   -5.44168
141200.0000   -6.38275
141240.0000   -5.20317
141280.0000   -4.78388
141320.0000   -4.94493
141360.0000   -6.12128
141400.0000   -5.25891
141440.0000   -4.99975
141480.0000   -4.94329
141520.0000   -4.52026
141560.0000   -4.37873
141600.0000   -4.92116
141640.0000   -5.24087
141680.0000   -4.45706
141720.0000   -4.80581
141760.0000   -4.44786
141800.0000   -4.95970
141840.0000   -4.67090
141880.0000   -4.44531
141920.0000   -5.23627
141960.0000   -4.38409
142000.0000   -5.06286
142040.0000   -5.29329
142080.0000   -5.53798
142120.0000   -4.90611
142160.0000   -4.92870
142200.0000   -4.31764
142240.0000   -4.88024
142280.0000   -5.06682
142320.0000   -5.86944
142360.0000   -5.93400
142400.0000   -6.00064
142440.0000   -6.47714
142480.0000   -6.01206
142520.0000   -5.35387
142560.0000   -6.23943
142600.0000   -6.17008
142640.0000   -5.23824
142680.0000   -6.33803
142720.0000   -5.87811
142760.0000   -5.53660
142800.0000   -6.18590
142840.0000   -5.37660
142880.0000   -4.73248
142920.0000   -5.18659
142960.0000   -5.25456
143000.0000   -5.53736
143040.0000   -5.20187
143080.0000   -5.45760
143120.0000   -4.73296
143160.0000   -5.95248
143200.0000   -5.02859
143240.0000   -5.63561
143280.0000   -5.69307
143320.0000   -5.57620
143360.0000   -5.69353
143400.0000   -6.44538
143440.0000   -6.86161
143480.0000   -6.70371
143520.0000   -6.10355
143560.0000   -6.63291
143600.0000   -7.16412
143640.0000   -6.40156
143680.0000   -6.80831
143720.0000   -6.55683
143760.0000   -5.24820
143800.0000   -5.57240
143840.0000   -6.09206
143880.0000   -5.33103
143920.0000   -5.11961
143960.0000   -5.54248
144000.0000   -5.42005
144040.0000   -6.18440
144080.0000   -5.80822
144120.0000   -5.57128
144160.0000   -6.22287
144200.0000   -5.63908
144240.0000   -5.47192
144280.0000   -5.19041
144320.0000   -5.63600
144360.0000   -5.95499
144400.0000   -4.91709
144440.0000   -4.28789
144480.0000   -4.13728
144520.0000   -4.08899
144560.0000   -4.61859
144600.0000   -4.08875
144640.0000   -4.15775
144680.0000   -4.57689
144720.0000   -4.25953
144760.0000   -4.35868
144800.0000   -4.97334
144840.0000   -3.97272
144880.0000   -4.72934
144920.0000   -4.35099
144960.0000   -5.38728
145000.0000   -5.03502
145040.0000   -4.83375
145080.0000   -4.10279
145120.0000   -5.35321
145160.0000   -5.03079
145200.0000   -4.74531
145240.0000   -5.60312
145280.0000   -5.48154
145320.0000   -5.37317
145360.0000   -5.38509
145400.0000   -5.69061
145440.0000   -5.83457
145480.0000   -5.43275
145520.0000   -5.45925
145560.0000   -5.25704
145600.0000   -5.49358
145640.0000   -5.18088
145680.0000   -5.42605
145720.0000   -6.04822
145760.0000   -5.58863
145800.0000   -5.98011
145840.0000   -5.35593
145880.0000   -4.83352
145920.0000   -4.65065
145960.0000   -4.92584
146000.0000   -5.41966
146040.0000   -5.26748
146080.0000   -6.19120
146120.0000   -6.13435
146160.0000   -6.17948
146200.0000   -6.00778
146240.0000   -5.48179
146280.0000   -5.22094
146320.0000   -5.36016
146360.0000   -5.99756
146400.0000   -6.22170
146440.0000   -6.26205
146480.0000   -5.54507
146520.0000   -5.34118
146560.0000   -5.44686
146600.0000   -5.96930
146640.0000   -6.05093
146680.0000   -6.09110
146720.0000   -6.00141
146760.0000   -5.92767
146800.0000   -5.99250
146840.0000   -5.61107
146880.0000   -5.36317
146920.0000   -6.47122
146960.0000   -4.81673
147000.0000   -6.00490
147040.0000   -5.53496
147080.0000   -6.43843
147120.0000   -6.19976
147160.0000   -6.39705
147200.0000   -5.50827
147240.0000   -5.64487
147280.0000   -5.21642
147320.0000   -5.28623
147360.0000   -6.46152
147400.0000   -7.20263
147440.0000   -6.32667
147480.0000   -6.13443
147520.0000   -6.15603
147560.0000   -5.98474
147600.0000   -6.66242
147640.0000   -6.73818
147680.0000   -6.41729
147720.0000   -6.20105
147760.0000   -6.10997
147800.0000   -5.63189
147840.0000   -6.00116
147880.0000   -5.72655
147920.0000   -4.18200
147960.0000   -6.07253
148000.0000   -5.87481
148040.0000   -5.90166
148080.0000   -5.12282
148120.0000   -5.70034
148160.0000   -5.77213
148200.0000   -6.13390
148240.0000   -5.85771
148280.0000   -5.29726
148320.0000   -4.92441
148360.0000   -4.97919
148400.0000   -5.02329
148440.0000   -5.36413
148480.0000   -5.79688
148520.0000   -4.89368
148560.0000   -4.57549
148600.0000   -5.07144
148640.0000   -5.73564
148680.0000   -5.47430
148720.0000   -4.85304
148760.0000   -5.34315
148800.0000   -5.25023
148840.0000   -5.31792
148880.0000   -6.01008
148920.0000   -6.28348
148960.0000   -6.54564
149000.0000   -6.76183
149040.0000   -6.25577
149080.0000   -6.21861
149120.0000   -6.64353
149160.0000   -5.57968
149200.0000   -5.61335
149240.0000   -5.66365
149280.0000   -5.30581
149320.0000   -5.02262
149360.0000   -5.08462
149400.0000   -4.69995
149440.0000   -5.05554
149480.0000   -5.94374
149520.0000   -6.06748
149560.0000   -5.77580
149600.0000   -4.51868
149640.0000   -5.32625
149680.0000   -5.45705
149720.0000   -5.76333
149760.0000   -5.72129
149800.0000   -5.17551
149840.0000   -4.61609
149880.0000   -5.04978
149920.0000   -4.73500
149960.0000   -4.12487
150000.0000   -4.83758
150040.0000   -5.02180
150080.0000   -3.85515
150120.0000   -4.89410
150160.0000   -4.99457
150200.0000   -4.48207
150240.0000   -4.42146
150280.0000   -4.96624
150320.0000   -5.79333
150360.0000   -5.15542
150400.0000   -4.99871
150440.0000   -4.03949
150480.0000   -4.12466
150520.0000   -5.01735
150560.0000   -4.00976
150600.0000   -4.37898
150640.0000   -4.22167
150680.0000   -4.23495
150720.0000   -4.57761
150760.0000   -3.87202
150800.0000   -5.03154
150840.0000   -4.80320
150880.0000   -4.85592
150920.0000   -4.78858
150960.0000   -4.92691
151000.0000   -4.34627
151040.0000   -5.23716
151080.0000   -5.35982
151120.0000   -5.76280
151160.0000   -4.64171
151200.0000   -4.70328
151240.0000   -4.34542
151280.0000   -4.57118
151320.0000   -4.60581
151360.0000   -4.46527
151400.0000   -4.72137
151440.0000   -5.11247
151480.0000   -5.35567
151520.0000   -4.03377
151560.0000   -4.23210
151600.0000   -4.99869
151640.0000   -5.14504
151680.0000   -4.84160
151720.0000   -4.08077
151760.0000   -4.66047
151800.0000   -4.16474
151840.0000   -4.98807
151880.0000   -4.53947
151920.0000   -5.71773
151960.0000   -4.87415
152000.0000   -4.60269
152040.0000   -4.44750
152080.0000   -4.11706
152120.0000   -3.73683
152160.0000   -4.74739
152200.0000   -3.97133
152240.0000   -4.93318
152280.0000   -4.77489
152320.0000   -4.66736
152360.0000   -4.29675
152400.0000   -4.27535
152440.0000   -4.82291
152480.0000   -4.52032
152520.0000   -3.71274
152560.0000   -4.88434
152600.0000   -4.32935
152640.0000   -3.65012
152680.0000   -3.85810
152720.0000   -4.51562
152760.0000   -5.17872
152800.0000   -4.76567
152840.0000   -4.61612
152880.0000   -5.13976
152920.0000   -5.95860
152960.0000   -4.96323
153000.0000   -4.34483
153040.0000   -4.72969
153080.0000   -5.53577
153120.0000   -5.37245
153160.0000   -5.61451
153200.0000   -5.03231
153240.0000   -3.96344
153280.0000   -4.54356
153320.0000   -4.59447
153360.0000   -5.14866
153400.0000   -4.98474
153440.0000   -4.47634
153480.0000   -4.56986
153520.0000   -4.98798
153560.0000   -5.00390
153600.0000   -4.74808
153640.0000   -4.00812
153680.0000   -4.32597
153720.0000   -4.66828
153760.0000   -4.40441
153800.0000   -4.69347
153840.0000   -4.67186
153880.0000   -5.57359
153920.0000   -3.80188
153960.0000   -4.40420
154000.0000   -5.09975
154040.0000   -4.33348
154080.0000   -4.71602
154120.0000   -4.84545
154160.0000   -4.71952
154200.0000   -4.14368
154240.0000   -4.12256
154280.0000   -3.94185
154320.0000   -5.06160
154360.0000   -4.23727
154400.0000   -4.85259
154440.0000   -5.21564
154480.0000   -4.94113
154520.0000   -4.70817
154560.0000   -4.57467
154600.0000   -5.18948
154640.0000   -5.71819
154680.0000   -4.43656
154720.0000   -5.20109
154760.0000   -4.52537
154800.0000   -5.62016
154840.0000   -4.41527
154880.0000   -4.75843
154920.0000   -4.20013
154960.0000   -3.59185
155000.0000   -3.99682
155040.0000   -4.35115
155080.0000   -3.70984
155120.0000   -4.85454
155160.0000   -4.25463
155200.0000   -5.15084
155240.0000   -5.02917
155280.0000   -5.13998
155320.0000   -5.34891
155360.0000   -3.94004
155400.0000   -4.20997
155440.0000   -4.10640
155480.0000   -5.56345
155520.0000   -4.89480
155560.0000   -5.80023
155600.0000   -5.35779
155640.0000   -4.99407
155680.0000   -5.39265
155720.0000   -5.83998
155760.0000   -5.48531
155800.0000   -5.47834
155840.0000   -5.35851
155880.0000   -5.65801
155920.0000   -5.62530
155960.0000   -5.18441
156000.0000   -5.56009
156040.0000   -6.52027
156080.0000   -6.52644
156120.0000   -6.73100
156160.0000   -5.27371
156200.0000   -6.24569
156240.0000   -6.08132
156280.0000   -5.89923
156320.0000   -5.84006
156360.0000   -5.96268
156400.0000   -5.75200
156440.0000   -5.83178
156480.0000   -5.32536
156520.0000   -6.00670
156560.0000   -5.58235
156600.0000   -4.77023
156640.0000   -4.90591
156680.0000   -5.10715
156720.0000   -5.05758
156760.0000   -4.94500
156800.0000   -4.21662
156840.0000   -5.39598
156880.0000   -5.28483
156920.0000   -5.07658
156960.0000   -4.30670
157000.0000   -5.47629
157040.0000   -4.94433
157080.0000   -4.34557
157120.0000   -4.98099
157160.0000   -4.61537
157200.0000   -5.60319
157240.0000   -5.29678
157280.0000   -4.34572
157320.0000   -4.79168
157360.0000   -4.49873
157400.0000   -4.82140
157440.0000   -4.12508
157480.0000   -5.30361
157520.0000   -5.67194
157560.0000   -5.85700
157600.0000   -5.39154
157640.0000   -5.01075
157680.0000   -4.62962
157720.0000   -4.63689
157760.0000   -4.38898
157800.0000   -4.26505
157840.0000   -4.83939
157880.0000   -5.05811
157920.0000   -4.98289
157960.0000   -4.01592
158000.0000   -3.89288
158040.0000   -4.93682
158080.0000   -4.12595
158120.0000   -4.16949
158160.0000   -3.54143
158200.0000   -2.94942
158240.0000   -2.96704
158280.0000   -3.54544
158320.0000   -4.17600
158360.0000   -4.70212
158400.0000   -3.71427
158440.0000   -3.88816
158480.0000   -4.02500
158520.0000   -4.54112
158560.0000   -3.36919
158600.0000   -3.69412
158640.0000   -5.33558
158680.0000   -3.86590
158720.0000   -3.85580
158760.0000   -3.82362
158800.0000   -3.93607
158840.0000   -3.71571
158880.0000   -3.85461
158920.0000   -3.91405
158960.0000   -4.11152
159000.0000   -4.28125
159040.0000   -4.77755
159080.0000   -4.36909
159120.0000   -4.67475
159160.0000   -4.48508
159200.0000   -4.76992
159240.0000   -3.78004
159280.0000   -3.82861
159320.0000   -2.50998
159360.0000   -2.59167
159400.0000   -3.05029
159440.0000   -3.13455
159480.0000   -3.34914
159520.0000   -3.92318
159560.0000   -4.65200
159600.0000   -3.90672
159640.0000   -3.42966
159680.0000   -4.04697
159720.0000   -4.97268
159760.0000   -4.51246
159800.0000   -5.32361
159840.0000   -4.15179
159880.0000   -3.99643
159920.0000   -4.24003
159960.0000   -4.38497
160000.0000   -5.24577
160040.0000   -5.14226
160080.0000   -4.19429
160120.0000   -4.77909
160160.0000   -3.66980
160200.0000   -4.26267
160240.0000   -3.46479
160280.0000   -3.46175
160320.0000   -4.08531
160360.0000   -4.23419
160400.0000   -4.59594
160440.0000   -5.26952
160480.0000   -4.84924
160520.0000   -4.42200
160560.0000   -4.72414
160600.0000   -4.37401
160640.0000   -4.84038
160680.0000   -3.87588
160720.0000   -4.31020
160760.0000   -4.01308
160800.0000   -4.24555
160840.0000   -4.73839
160880.0000   -3.69196
160920.0000   -4.51595
160960.0000   -4.38434
161000.0000   -4.31644
161040.0000   -4.25470
161080.0000   -3.90595
161120.0000   -4.43832
161160.0000   -4.11034
161200.0000   -4.80622
161240.0000   -4.32207
161280.0000   -5.41393
161320.0000   -4.82621
161360.0000   -4.94773
161400.0000   -4.36759
161440.0000   -4.44039
161480.0000   -6.54750
161520.0000   -5.78865
161560.0000   -5.25619
161600.0000   -4.83858
161640.0000   -5.15795
161680.0000   -4.61484
161720.0000   -4.90350
161760.0000   -4.85302
161800.0000   -5.09384
161840.0000   -5.45854
161880.0000   -4.64580
161920.0000   -5.03805
161960.0000   -5.41016
162000.0000   -4.09381
162040.0000   -4.47089
162080.0000   -5.03400
162120.0000   -4.22056
162160.0000   -4.04355
162200.0000   -5.48071
162240.0000   -4.68765
162280.0000   -4.36815
162320.0000   -4.54855
162360.0000   -4.51807
162400.0000   -5.06842
162440.0000   -4.54915
162480.0000   -4.27982
162520.0000   -4.12356
162560.0000   -4.50519
162600.0000   -4.60240
162640.0000   -4.67917
162680.0000   -4.78447
162720.0000   -4.97554
162760.0000   -4.51803
162800.0000   -5.46628
162840.0000   -4.70206
162880.0000   -3.94412
162920.0000   -3.99770
162960.0000   -4.29514
163000.0000   -4.06384
163040.0000   -4.48536
163080.0000   -4.25519
163120.0000   -3.23828
163160.0000   -4.80989
163200.0000   -4.07128
163240.0000   -5.62805
163280.0000   -5.52331
163320.0000   -4.71616
163360.0000   -4.90431
163400.0000   -5.79580
163440.0000   -4.59270
163480.0000   -5.33852
163520.0000   -4.62211
163560.0000   -4.82456
163600.0000   -4.23205
163640.0000   -4.09676
163680.0000   -3.99624
163720.0000   -4.89845
163760.0000   -4.30607
163800.0000   -4.19152
163840.0000   -4.59786
163880.0000   -4.74874
163920.0000   -5.49344
163960.0000   -5.76589
164000.0000   -5.34094
164040.0000   -5.38539
164080.0000   -5.11349
164120.0000   -5.39004
164160.0000   -4.97848
164200.0000   -5.50686
164240.0000   -5.93323
164280.0000   -5.23036
164320.0000   -4.97850
164360.0000   -5.45686
164400.0000   -5.75222
164440.0000   -5.24920
164480.0000   -4.97579
164520.0000   -5.31538
164560.0000   -6.04489
164600.0000   -5.76583
164640.0000   -4.70299
164680.0000   -4.73915
164720.0000   -5.25212
164760.0000   -5.09008
164800.0000   -4.88310
164840.0000   -4.41106
164880.0000   -5.14985
164920.0000   -5.86375
164960.0000   -5.06701
165000.0000   -4.84954
165040.0000   -3.78819
165080.0000   -4.28783
165120.0000   -5.19832
165160.0000   -4.30736
165200.0000   -3.75543
165240.0000   -4.71327
165280.0000   -6.12752
165320.0000   -5.19453
165360.0000   -5.47635
165400.0000   -5.31022
165440.0000   -5.03695
165480.0000   -5.28691
165520.0000   -4.73221
165560.0000   -5.08957
165600.0000   -5.57923
165640.0000   -4.98097
165680.0000   -5.31577
165720.0000   -4.85538
165760.0000   -5.06322
165800.0000   -4.77252
165840.0000   -5.05851
165880.0000   -5.49325
165920.0000   -4.92452
165960.0000   -5.08705
166000.0000   -5.40716
166040.0000   -5.51959
166080.0000   -4.37166
166120.0000   -5.24534
166160.0000   -5.57936
166200.0000   -5.52308
166240.0000   -4.38989
166280.0000   -5.17855
166320.0000   -4.96265
166360.0000   -4.51037
166400.0000   -4.92455
166440.0000   -5.53166
166480.0000   -5.62209
166520.0000   -5.95309
166560.0000   -5.44472
166600.0000   -4.38480
166640.0000   -4.44153
166680.0000   -4.52739
166720.0000   -5.27586
166760.0000   -5.31535
166800.0000   -4.98450
166840.0000   -5.17994
166880.0000   -6.03319
166920.0000   -4.70072
166960.0000   -5.97772
167000.0000   -4.76025
167040.0000   -4.78477
167080.0000   -5.49326
167120.0000   -6.07021
167160.0000   -5.28888
167200.0000   -5.63260
167240.0000   -5.37331
167280.0000   -5.06056
167320.0000   -5.87640
167360.0000   -5.49005
167400.0000   -4.84214
167440.0000   -5.01776
167480.0000   -5.53041
167520.0000   -4.70070
167560.0000   -4.10307
167600.0000   -4.75441
167640.0000   -4.80391
167680.0000   -5.49827
167720.0000   -4.73354
167760.0000   -4.64124
167800.0000   -5.32383
167840.0000   -4.41648
167880.0000   -4.27449
167920.0000   -4.15047
167960.0000   -5.23168
168000.0000   -5.54229
168040.0000   -5.24537
168080.0000   -5.18421
168120.0000   -6.18637
168160.0000   -5.30452
168200.0000   -6.03680
168240.0000   -4.55857
168280.0000   -5.63715
168320.0000   -4.19803
168360.0000   -4.38939
168400.0000   -5.46730
168440.0000   -5.82151
168480.0000   -5.23432
168520.0000   -5.87500
168560.0000   -4.96941
168600.0000   -5.72818
168640.0000   -5.58007
168680.0000   -5.24328
168720.0000   -6.43658
168760.0000   -4.61558
168800.0000   -4.67450
168840.0000   -4.80819
168880.0000   -4.76660
168920.0000   -5.77969
168960.0000   -5.19629
169000.0000   -4.53145
169040.0000   -5.07457
169080.0000   -4.27626
169120.0000   -4.73671
169160.0000   -4.15147
169200.0000   -5.08622
169240.0000   -4.67738
169280.0000   -4.65923
169320.0000   -5.04639
169360.0000   -4.87354
169400.0000   -4.98663
169440.0000   -5.47792
169480.0000   -4.98844
169520.0000   -4.99197
169560.0000   -4.66112
169600.0000   -3.58871
169640.0000   -4.72321
169680.0000   -4.29998
169720.0000   -4.55121
169760.0000   -4.48595
169800.0000   -4.46062
169840.0000   -5.19233
169880.0000   -4.25270
169920.0000   -4.94153
169960.0000   -5.00934
170000.0000   -5.13454
170040.0000   -4.48289
170080.0000   -4.15284
170120.0000   -3.65197
170160.0000   -4.82702
170200.0000   -4.38648
170240.0000   -4.38118
170280.0000   -5.74030
170320.0000   -5.51983
170360.0000   -5.36411
170400.0000   -5.61443
170440.0000   -4.55547
170480.0000   -5.42366
170520.0000   -4.85959
170560.0000   -5.16314
170600.0000   -4.64629
170640.0000   -4.63133
170680.0000   -5.75342
170720.0000   -5.50114
170760.0000   -5.14437
170800.0000   -5.20073
170840.0000   -6.41044
170880.0000   -5.12608
170920.0000   -5.66504
170960.0000   -5.59214
171000.0000   -5.48732
171040.0000   -5.55552
171080.0000   -5.19826
171120.0000   -4.93185
171160.0000   -5.20617
171200.0000   -5.14006
171240.0000   -5.70702
171280.0000   -4.86191
171320.0000   -4.60807
171360.0000   -5.21265
171400.0000   -5.84734
171440.0000   -5.04059
171480.0000   -4.55266
171520.0000   -5.87472
171560.0000   -5.12101
171600.0000   -5.38535
171640.0000   -4.86796
171680.0000   -5.47492
171720.0000   -4.94193
171760.0000   -5.70989
171800.0000   -4.80104
171840.0000   -5.05420
171880.0000   -5.04524
171920.0000   -5.35009
171960.0000   -5.26345
172000.0000   -5.07999
172040.0000   -5.73151
172080.0000   -5.95888
172120.0000   -5.61728
172160.0000   -5.35475
172200.0000   -5.02981
172240.0000   -5.12901
172280.0000   -4.43091
172320.0000   -5.01442
172360.0000   -5.12146
172400.0000   -4.85895
172440.0000   -4.85397
172480.0000   -5.58998
172520.0000   -5.29452
172560.0000   -5.63669
172600.0000   -5.01660
172640.0000   -5.99753
172680.0000   -4.98018
172720.0000   -5.97692
172760.0000   -5.20209
172800.0000   -5.53894
172840.0000   -5.53137
172880.0000   -5.39893
172920.0000   -5.65137
172960.0000   -6.65210
173000.0000   -6.34517
173040.0000   -5.97424
173080.0000   -5.80298
173120.0000   -5.75422
173160.0000   -5.87120
173200.0000   -5.07899
173240.0000   -6.12448
173280.0000   -5.61838
173320.0000   -5.45945
173360.0000   -5.32581
173400.0000   -5.04162
173440.0000   -4.23092
173480.0000   -5.03421
173520.0000   -5.03463
173560.0000   -4.77325
173600.0000   -5.36112
173640.0000   -4.77151
173680.0000   -4.71102
173720.0000   -6.01921
173760.0000   -5.97161
173800.0000   -6.11952
173840.0000   -4.39182
173880.0000   -5.45827
173920.0000   -5.42358
173960.0000   -4.46612
174000.0000   -4.88283
174040.0000   -4.70838
174080.0000   -5.24999
174120.0000   -5.22657
174160.0000   -4.58947
174200.0000   -4.78530
174240.0000   -4.78779
174280.0000   -4.19013
174320.0000   -5.14173
174360.0000   -5.70895
174400.0000   -4.31224
174440.0000   -5.17570
174480.0000   -4.39075
174520.0000   -3.52322
174560.0000   -4.07493
174600.0000   -3.85494
174640.0000   -4.22397
174680.0000   -4.85670
174720.0000   -4.58442
174760.0000   -5.44795
174800.0000   -4.82092
174840.0000   -4.85812
174880.0000   -4.85803
174920.0000   -4.95171
174960.0000   -4.67815
175000.0000   -4.98394
175040.0000   -5.11848
175080.0000   -4.61469
175120.0000   -4.59441
175160.0000   -5.13785
175200.0000   -4.24602
175240.0000   -4.70269
175280.0000   -4.97554
175320.0000   -5.29646
175360.0000   -5.75281
175400.0000   -5.85955
175440.0000   -4.92963
175480.0000   -4.68466
175520.0000   -5.07110
175560.0000   -4.88141
175600.0000   -4.72960
175640.0000   -4.84529
175680.0000   -4.61927
175720.0000   -5.23241
175760.0000   -4.36480
175800.0000   -4.93864
175840.0000   -4.95503
175880.0000   -4.96477
175920.0000   -4.84412
175960.0000   -4.23890
176000.0000   -4.31688
176040.0000   -4.47265
176080.0000   -4.92032
176120.0000   -5.19471
176160.0000   -4.63289
176200.0000   -4.50477
176240.0000   -5.53409
176280.0000   -5.59881
176320.0000   -5.63709
176360.0000   -5.35496
176400.0000   -4.80808
176440.0000   -5.57581
176480.0000   -6.00083
176520.0000   -4.81614
176560.0000   -4.86146
176600.0000   -4.91668
176640.0000   -4.52169
176680.0000   -5.29335
176720.0000   -4.74753
176760.0000   -4.76843
176800.0000   -4.73123
176840.0000   -4.86349
176880.0000   -4.30718
176920.0000   -4.93097
176960.0000   -4.59695
177000.0000   -6.04266
177040.0000   -6.87336
177080.0000   -5.58743
177120.0000   -5.36594
177160.0000   -5.06745
177200.0000   -4.13550
177240.0000   -4.44502
177280.0000   -5.45596
177320.0000   -5.13697
177360.0000   -5.84952
177400.0000   -5.07516
177440.0000   -5.03864
177480.0000   -5.01555
177520.0000   -5.74570
177560.0000   -5.09533
177600.0000   -4.29113
177640.0000   -5.54369
177680.0000   -5.14063
177720.0000   -5.54250
177760.0000   -4.65514
177800.0000   -5.62300
177840.0000   -4.81227
177880.0000   -5.31348
177920.0000   -5.09081
177960.0000   -5.75311
178000.0000   -5.19846
178040.0000   -5.66020
178080.0000   -4.46224
178120.0000   -4.69893
178160.0000   -4.86196
178200.0000   -5.57169
178240.0000   -6.20997
178280.0000   -5.96797
178320.0000   -5.87248
178360.0000   -5.72389
178400.0000   -6.14052
178440.0000   -4.80691
178480.0000   -5.08827
178520.0000   -5.91026
178560.0000   -4.94078
178600.0000   -5.44138
178640.0000   -5.93022
178680.0000   -5.75976
178720.0000   -5.76710
178760.0000   -6.55689
178800.0000   -5.97885
178840.0000   -6.06689
178880.0000   -5.71589
178920.0000   -5.94080
178960.0000   -5.38610
179000.0000   -6.66350
179040.0000   -6.22827
179080.0000   -5.79530
179120.0000   -5.69030
179160.0000   -5.29985
179200.0000   -5.40382
179240.0000   -5.76204
179280.0000   -5.67989
179320.0000   -5.37820
179360.0000   -6.01502
179400.0000   -5.74849
179440.0000   -5.37713
179480.0000   -5.13044
179520.0000   -4.69388
179560.0000   -5.44319
179600.0000   -5.44345
179640.0000   -5.80695
179680.0000   -4.82309
179720.0000   -4.73061
179760.0000   -5.20219
179800.0000   -5.74194
179840.0000   -5.23017
179880.0000   -5.88466
179920.0000   -6.55171
179960.0000   -4.96186
180000.0000   -5.57812
180040.0000   -5.77397
180080.0000   -6.28110
180120.0000   -6.46213
180160.0000   -6.77789
180200.0000   -5.81616
180240.0000   -5.81657
180280.0000   -6.91199
180320.0000   -6.37857
180360.0000   -5.93842
180400.0000   -6.54663
180440.0000   -6.50696
180480.0000   -7.52553
180520.0000   -6.65837
180560.0000   -6.76244
180600.0000   -6.48876
180640.0000   -6.09837
180680.0000   -6.94414
180720.0000   -5.53870
180760.0000   -6.70070
180800.0000   -6.17600
180840.0000   -6.43491
180880.0000   -5.85934
180920.0000   -6.32342
180960.0000   -6.24657
181000.0000   -5.32134
181040.0000   -4.85183
181080.0000   -5.63410
181120.0000   -5.48545
181160.0000   -5.32056
181200.0000   -5.12144
181240.0000   -5.13201
181280.0000   -4.89117
181320.0000   -5.62549
181360.0000   -5.32260
181400.0000   -5.41369
181440.0000   -6.54204
181480.0000   -5.52429
181520.0000   -5.32041
181560.0000   -5.15696
181600.0000   -5.79296
181640.0000   -5.47740
181680.0000   -5.95194
181720.0000   -5.34951
181760.0000   -5.23980
181800.0000   -5.30144
181840.0000   -4.33222
181880.0000   -4.97517
181920.0000   -6.31199
181960.0000   -5.02325
182000.0000   -5.12755
182040.0000   -4.73271
182080.0000   -5.20058
182120.0000   -4.99353
182160.0000   -5.98223
182200.0000   -5.78976
182240.0000   -5.88819
182280.0000   -5.19465
182320.0000   -4.93548
182360.0000   -4.88062
182400.0000   -5.49697
182440.0000   -4.54358
182480.0000   -5.20370
182520.0000   -4.53623
182560.0000   -5.09498
182600.0000   -4.76707
182640.0000   -6.15542
182680.0000   -5.47368
182720.0000   -4.91630
182760.0000   -5.77318
182800.0000   -5.56152
182840.0000   -5.89946
182880.0000   -5.90667
182920.0000   -5.97892
182960.0000   -5.25688
183000.0000   -5.19389
183040.0000   -6.06581
183080.0000   -5.58971
183120.0000   -5.53684
183160.0000   -6.03563
183200.0000   -6.12531
183240.0000   -5.45070
183280.0000   -4.72238
183320.0000   -4.92584
183360.0000   -4.84432
183400.0000   -5.08278
183440.0000   -5.16157
183480.0000   -5.21749
183520.0000   -3.44180
183560.0000   -4.67917
183600.0000   -5.21899
183640.0000   -5.40297
183680.0000   -4.35453
183720.0000   -4.67016
183760.0000   -5.51137
183800.0000   -5.37903
183840.0000   -6.50804
183880.0000   -5.75200
183920.0000   -4.71612
183960.0000   -4.87697
184000.0000   -5.24582
184040.0000   -5.92197
184080.0000   -6.10368
184120.0000   -6.40567
184160.0000   -4.90905
184200.0000   -5.25909
184240.0000   -5.16874
184280.0000   -4.85173
184320.0000   -5.50039
184360.0000   -5.41131
184400.0000   -4.51455
184440.0000   -5.79957
184480.0000   -6.26734
184520.0000   -4.85165
184560.0000   -5.10704
184600.0000   -5.39197
184640.0000   -5.36128
184680.0000   -5.45029
184720.0000   -5.96039
184760.0000   -5.44558
184800.0000   -5.11806
184840.0000   -5.82113
184880.0000   -5.45409
184920.0000   -4.80952
184960.0000   -4.49181
185000.0000   -4.19719
185040.0000   -4.54124
185080.0000   -5.21750
185120.0000   -4.06628
185160.0000   -5.72594
185200.0000   -5.46580
185240.0000   -5.86660
185280.0000   -4.66197
185320.0000   -5.59707
185360.0000   -5.57560
185400.0000   -6.14987
185440.0000   -6.24728
185480.0000   -5.82818
185520.0000   -5.89134
185560.0000   -4.94997
185600.0000   -5.17636
185640.0000   -5.52875
185680.0000   -5.02123
185720.0000   -5.47602
185760.0000   -6.11674
185800.0000   -5.98865
185840.0000   -5.09984
185880.0000   -5.51062
185920.0000   -4.78721
185960.0000   -5.82392
186000.0000   -5.34709
186040.0000   -5.25049
186080.0000   -4.99945
186120.0000   -4.65045
186160.0000   -5.13671
186200.0000   -5.61308
186240.0000   -5.71196
186280.0000   -5.34629
186320.0000   -5.13735
186360.0000   -5.54972
186400.0000   -5.49892
186440.0000   -4.66531
186480.0000   -5.03472
186520.0000   -5.53311
186560.0000   -5.02555
186600.0000   -5.03099
186640.0000   -4.76632
186680.0000   -4.54976
186720.0000   -4.67448
186760.0000   -4.95743
186800.0000   -5.24139
186840.0000   -4.46582
186880.0000   -5.32454
186920.0000   -5.10409
186960.0000   -4.41519
187000.0000   -5.24701
187040.0000   -5.87621
187080.0000   -5.34639
187120.0000   -5.24582
187160.0000   -5.31411
187200.0000   -4.82804
187240.0000   -5.77233
187280.0000   -4.86028
187320.0000   -5.97523
187360.0000   -5.48936
187400.0000   -5.58616
187440.0000   -5.09512
187480.0000   -4.63161
187520.0000   -5.14593
187560.0000   -5.46524
187600.0000   -4.22358
187640.0000   -4.11282
187680.0000   -4.15275
187720.0000   -4.70348
187760.0000   -4.76984
187800.0000   -4.64695
187840.0000   -4.94104
187880.0000   -4.76288
187920.0000   -5.14637
187960.0000   -5.38223
188000.0000   -5.60388
188040.0000   -6.15994
188080.0000   -5.88407
188120.0000   -5.74110
188160.0000   -5.30720
188200.0000   -6.88805
188240.0000   -6.33338
188280.0000   -6.01258
188320.0000   -5.60321
188360.0000   -4.68300
188400.0000   -5.31333
188440.0000   -4.63896
188480.0000   -5.25138
188520.0000   -5.26418
188560.0000   -5.60843
188600.0000   -4.71150
188640.0000   -5.08465
188680.0000   -4.50407
188720.0000   -5.20661
188760.0000   -5.63410
188800.0000   -5.97647
188840.0000   -5.43373
188880.0000   -5.09594
188920.0000   -5.71553
188960.0000   -5.53187
189000.0000   -5.36156
189040.0000   -5.84341
189080.0000   -5.72644
189120.0000   -6.05836
189160.0000   -6.53020
189200.0000   -6.05988
189240.0000   -5.76298
189280.0000   -5.43624
189320.0000   -6.53413
189360.0000   -5.84671
189400.0000   -5.70175
189440.0000   -5.83193
189480.0000   -5.79269
189520.0000   -4.62251
189560.0000   -4.75369
189600.0000   -4.77400
189640.0000   -5.57788
189680.0000   -5.85997
189720.0000   -4.13937
189760.0000   -3.37079
189800.0000   -4.89393
189840.0000   -4.57947
189880.0000   -5.97171
189920.0000   -5.27674
189960.0000   -5.84151
190000.0000   -5.15274
190040.0000   -5.81436
190080.0000   -4.76341
190120.0000   -4.59469
190160.0000   -5.82801
190200.0000   -5.65631
190240.0000   -5.92198
190280.0000   -4.94003
190320.0000   -6.13563
190360.0000   -5.33765
190400.0000   -5.33851
190440.0000   -5.83096
190480.0000   -4.76308
190520.0000   -4.87960
190560.0000   -6.00668
190600.0000   -5.56747
190640.0000   -4.91357
190680.0000   -4.84210
190720.0000   -4.87008
190760.0000   -4.22755
190800.0000   -4.64296
190840.0000   -4.88881
190880.0000   -5.97531
190920.0000   -5.89879
190960.0000   -5.80321
191000.0000   -5.42093
191040.0000   -5.79642
191080.0000   -5.98262
191120.0000   -6.15142
191160.0000   -5.62326
191200.0000   -5.89517
191240.0000   -4.73232
191280.0000   -5.19683
191320.0000   -5.54174
191360.0000   -6.04359
191400.0000   -5.81441
191440.0000   -5.12104
191480.0000   -5.09483
191520.0000   -4.61733
191560.0000   -5.24411
191600.0000   -4.28588
191640.0000   -3.82212
191680.0000   -3.91877
191720.0000   -3.78965
191760.0000   -4.16728
191800.0000   -4.86299
191840.0000   -4.18883
191880.0000   -5.16275
191920.0000   -5.57534
191960.0000   -4.89758
192000.0000   -5.05421
192040.0000   -4.52236
192080.0000   -5.43305
192120.0000   -4.73623
192160.0000   -5.18362
192200.0000   -5.45540
192240.0000   -5.77241
192280.0000   -4.60646
192320.0000   -4.81627
192360.0000   -4.00636
192400.0000   -5.38192
192440.0000   -5.68497
192480.0000   -4.94512
192520.0000   -5.20538
192560.0000   -5.62830
192600.0000   -5.16197
192640.0000   -4.96365
192680.0000   -4.56793
192720.0000   -5.91394
192760.0000   -5.01179
192800.0000   -5.25797
192840.0000   -4.14435
192880.0000   -3.93059
192920.0000   -5.04050
192960.0000   -4.95622
193000.0000   -5.90661
193040.0000   -4.90546
193080.0000   -5.68031
193120.0000   -6.40201
193160.0000   -5.92629
193200.0000   -6.02463
193240.0000   -6.04758
193280.0000   -5.92427
193320.0000   -5.43429
193360.0000   -5.22263
193400.0000   -6.38853
193440.0000   -4.85115
193480.0000   -5.50058
193520.0000   -5.48245
193560.0000   -5.24690
193600.0000   -3.76313
193640.0000   -5.10871
193680.0000   -6.06684
193720.0000   -4.52941
193760.0000   -4.35317
193800.0000   -6.41515
193840.0000   -4.99847
193880.0000   -4.76834
193920.0000   -5.09889
193960.0000   -4.73602
194000.0000   -5.25785
194040.0000   -4.98574
194080.0000   -4.36099
194120.0000   -5.30883
194160.0000   -5.14552
194200.0000   -5.33775
194240.0000   -4.27411
194280.0000   -4.47063
194320.0000   -4.85520
194360.0000   -5.32816
194400.0000   -5.51515
194440.0000   -5.62390
194480.0000   -5.43729
194520.0000   -6.01932
194560.0000   -4.86010
194600.0000   -5.29954
194640.0000   -5.36405
194680.0000   -5.70602
194720.0000   -4.94560
194760.0000   -5.52072
194800.0000   -6.37876
194840.0000   -5.75838
194880.0000   -5.24766
194920.0000   -4.93260
194960.0000   -4.30173
195000.0000   -5.40301
195040.0000   -6.09187
195080.0000   -5.98813
195120.0000   -5.66284
195160.0000   -5.94500
195200.0000   -5.15241
195240.0000   -5.16537
195280.0000   -4.74254
195320.0000   -4.78439
195360.0000   -4.65331
195400.0000   -5.35119
195440.0000   -4.74143
195480.0000   -5.33981
195520.0000   -5.40718
195560.0000   -6.21440
195600.0000   -5.19796
195640.0000   -5.53201
195680.0000   -5.60225
195720.0000   -5.63913
195760.0000   -5.82158
195800.0000   -5.39864
195840.0000   -5.68694
195880.0000   -4.74310
195920.0000   -6.04279
195960.0000   -4.63765
196000.0000   -5.32846
196040.0000   -5.25706
196080.0000   -4.69448
196120.0000   -4.76025
196160.0000   -5.48904
196200.0000   -5.35924
196240.0000   -5.88592
196280.0000   -5.17238
196320.0000   -5.35811
196360.0000   -5.88902
196400.0000   -6.19338
196440.0000   -6.64368
196480.0000   -6.06859
196520.0000   -5.96551
196560.0000   -5.63760
196600.0000   -5.42352
196640.0000   -6.07315
196680.0000   -5.87693
196720.0000   -5.05360
196760.0000   -5.43846
196800.0000   -5.00541
196840.0000   -4.86596
196880.0000   -5.75276
196920.0000   -5.00265
196960.0000   -4.29671
197000.0000   -5.03993
197040.0000   -5.28430
197080.0000   -4.69299
197120.0000   -5.83863
197160.0000   -5.60355
197200.0000   -5.98552
197240.0000   -5.26607
197280.0000   -5.30315
197320.0000   -4.79573
197360.0000   -6.17276
197400.0000   -6.52100
197440.0000   -5.46234
197480.0000   -4.80788
197520.0000   -5.24460
197560.0000   -6.39442
197600.0000   -6.22066
197640.0000   -5.49471
197680.0000   -5.16140
197720.0000   -5.36606
197760.0000   -5.39349
197800.0000   -5.13930
197840.0000   -5.83576
197880.0000   -6.25408
197920.0000   -6.28473
197960.0000   -4.79235
198000.0000   -4.93957
198040.0000   -4.88935
198080.0000   -5.34829
198120.0000   -4.94210
198160.0000   -5.12174
198200.0000   -4.93131
198240.0000   -4.49225
198280.0000   -5.25385
198320.0000   -3.85824
198360.0000   -4.83458
198400.0000   -5.07389
198440.0000   -4.80663
198480.0000   -4.96067
198520.0000   -5.25686
198560.0000   -5.44111
198600.0000   -6.33530
198640.0000   -5.35589
198680.0000   -5.81657
198720.0000   -6.52728
198760.0000   -5.86140
198800.0000   -4.81976
198840.0000   -5.14611
198880.0000   -5.01243
198920.0000   -4.69981
198960.0000   -5.18405
199000.0000   -6.18192
199040.0000   -5.19597
199080.0000   -5.87466
199120.0000   -4.88470
199160.0000   -5.20566
199200.0000   -4.79584
199240.0000   -4.75861
199280.0000   -4.41321
199320.0000   -4.99927
199360.0000   -5.32741
199400.0000   -4.67388
199440.0000   -5.18196
199480.0000   -4.64804
199520.0000   -5.61083
199560.0000   -3.52345
199600.0000   -4.84560
199640.0000   -4.43391
199680.0000   -4.27771
199720.0000   -4.94714
199760.0000   -4.55705
199800.0000   -4.55134
199840.0000   -4.93072
199880.0000   -4.56137
199920.0000   -5.04500
199960.0000   -5.51439
200000.0000   -5.13505
200040.0000   -5.64190
200080.0000   -4.37510
200120.0000   -4.74838
200160.0000   -5.55377
200200.0000   -4.25856
200240.0000   -4.74319
200280.0000   -4.33031
200320.0000   -4.53948
200360.0000   -5.41454
200400.0000   -5.14385
200440.0000   -4.47342
200480.0000   -4.85128
200520.0000   -4.44127
200560.0000   -4.97424
200600.0000   -4.70788
200640.0000   -4.40039
200680.0000   -3.73554
200720.0000   -3.88167
200760.0000   -5.07715
200800.0000   -4.55848
200840.0000   -3.95134
200880.0000   -4.22578
200920.0000   -4.76615
200960.0000   -5.12346
201000.0000   -5.18708
201040.0000   -5.04294
201080.0000   -5.10284
201120.0000   -4.60800
201160.0000   -5.08871
201200.0000   -5.14869
201240.0000   -4.02419
201280.0000   -4.83742
201320.0000   -4.19141
201360.0000   -4.77238
201400.0000   -4.43931
201440.0000   -4.18389
201480.0000   -3.82058
201520.0000   -4.33235
201560.0000   -4.19626
201600.0000   -4.56641
201640.0000   -4.39578
201680.0000   -4.64789
201720.0000   -5.00593
201760.0000   -3.65374
201800.0000   -4.22607
201840.0000   -5.04334
201880.0000   -3.40788
201920.0000   -4.56558
201960.0000   -4.41661
202000.0000   -4.71824
202040.0000   -4.65350
202080.0000   -4.95410
202120.0000   -4.91301
202160.0000   -4.27164
202200.0000   -4.94452
202240.0000   -4.07117
202280.0000   -4.21524
202320.0000   -6.17232
202360.0000   -6.32747
202400.0000   -5.12404
202440.0000   -5.13613
202480.0000   -5.26230
202520.0000   -5.46639
202560.0000   -4.84730
202600.0000   -5.16683
202640.0000   -5.27144
202680.0000   -4.86185
202720.0000   -4.81791
202760.0000   -5.27106
202800.0000   -5.05293
202840.0000   -5.48338
202880.0000   -5.07341
202920.0000   -4.99766
202960.0000   -5.18701
203000.0000   -5.55046
203040.0000   -4.91795
203080.0000   -4.78272
203120.0000   -5.81235
203160.0000   -5.68857
203200.0000   -4.33001
203240.0000   -3.99399
203280.0000   -3.76777
203320.0000   -5.12968
203360.0000   -4.65566
203400.0000   -4.33331
203440.0000   -4.01607
203480.0000   -5.06938
203520.0000   -4.76858
203560.0000   -4.83945
203600.0000   -4.99216
203640.0000   -4.42518
203680.0000   -5.24670
203720.0000   -4.26540
203760.0000   -4.93519
203800.0000   -4.89486
203840.0000   -4.97368
203880.0000   -4.27046
203920.0000   -4.14140
203960.0000   -5.04097
204000.0000   -4.94373
204040.0000   -5.20932
204080.0000   -4.82805
204120.0000   -5.25673
204160.0000   -4.88360
204200.0000   -4.95884
204240.0000   -4.85458
204280.0000   -5.30096
204320.0000   -4.96563
204360.0000   -5.75311
204400.0000   -5.52936
204440.0000   -5.31711
204480.0000   -5.50825
204520.0000   -5.64262
204560.0000   -5.34426
204600.0000   -5.87701
204640.0000   -5.66740
204680.0000   -4.56087
204720.0000   -4.06625
204760.0000   -5.28273
204800.0000   -3.95262
204840.0000   -4.26283
204880.0000   -4.85572
204920.0000   -4.99106
204960.0000   -4.88705
205000.0000   -5.79138
205040.0000   -5.78583
205080.0000   -6.05771
205120.0000   -6.14790
205160.0000   -4.66969
205200.0000   -6.21286
205240.0000   -5.32065
205280.0000   -5.23676
205320.0000   -5.25662
205360.0000   -5.47552
205400.0000   -5.60617
205440.0000   -5.45073
205480.0000   -5.75929
205520.0000   -5.07143
205560.0000   -5.22933
205600.0000   -5.64129
205640.0000   -4.73676
205680.0000   -4.35682
205720.0000   -5.09915
205760.0000   -5.22048
205800.0000   -4.73864
205840.0000   -4.61902
205880.0000   -4.90802
205920.0000   -4.54351
205960.0000   -4.54936
206000.0000   -4.66204
206040.0000   -5.35517
206080.0000   -4.87530
206120.0000   -4.44604
206160.0000   -4.73292
206200.0000   -4.72584
206240.0000   -5.82439
206280.0000   -6.06087
206320.0000   -5.54668
206360.0000   -4.95966
206400.0000   -4.50310
206440.0000   -4.66797
206480.0000   -3.84351
206520.0000   -5.52510
206560.0000   -4.38210
206600.0000   -4.90646
206640.0000   -4.96745
206680.0000   -3.51664
206720.0000   -4.21181
206760.0000   -5.04702
206800.0000   -4.27169
206840.0000   -4.29728
206880.0000   -4.74797
206920.0000   -5.10541
206960.0000   -4.65806
207000.0000   -3.86978
207040.0000   -4.08860
207080.0000   -4.49701
207120.0000   -3.62702
207160.0000   -3.02132
207200.0000   -3.91267
207240.0000   -3.81114
207280.0000   -4.90447
207320.0000   -4.78299
207360.0000   -4.93084
207400.0000   -3.87484
207440.0000   -3.33556
207480.0000   -4.53720
207520.0000   -3.69754
207560.0000   -4.02206
207600.0000   -4.32577
207640.0000   -4.02161
207680.0000   -4.58207
207720.0000   -4.56129
207760.0000   -4.69587
207800.0000   -4.06825
207840.0000   -4.85583
207880.0000   -4.53726
207920.0000   -4.75671
207960.0000   -4.88849
208000.0000   -3.78131
208040.0000   -4.32280
208080.0000   -5.13645
208120.0000   -5.24212
208160.0000   -4.28694
208200.0000   -6.19202
208240.0000   -5.55515
208280.0000   -4.25969
208320.0000   -4.58136
208360.0000   -4.57830
208400.0000   -4.99035
208440.0000   -5.21244
208480.0000   -5.68125
208520.0000   -5.78018
208560.0000   -5.28379
208600.0000   -5.16119
208640.0000   -4.81299
208680.0000   -4.61365
208720.0000   -6.14243
208760.0000   -4.86236
208800.0000   -4.76053
208840.0000   -5.12201
208880.0000   -3.93936
208920.0000   -4.36432
208960.0000   -4.07215
209000.0000   -4.15651
209040.0000   -4.00764
209080.0000   -4.56577
209120.0000   -4.09537
209160.0000   -4.67262
209200.0000   -3.88078
209240.0000   -4.80982
209280.0000   -4.25599
209320.0000   -3.65943
209360.0000   -3.59425
209400.0000   -4.00242
209440.0000   -4.07570
209480.0000   -4.17751
209520.0000   -4.05006
209560.0000   -4.81263
209600.0000   -5.31483
209640.0000   -5.20576
209680.0000   -4.78963
209720.0000   -4.56166
209760.0000   -4.93870
209800.0000   -5.15610
209840.0000   -4.27060
209880.0000   -5.47578
209920.0000   -5.24494
209960.0000   -4.59524
210000.0000   -5.21366
210040.0000   -4.63399
210080.0000   -4.59628
210120.0000   -4.46046
210160.0000   -5.28493
210200.0000   -4.68457
210240.0000   -3.81219
210280.0000   -4.08762
210320.0000   -3.39729
210360.0000   -4.44285
210400.0000   -4.64788
210440.0000   -5.19605
210480.0000   -4.55976
210520.0000   -4.64624
210560.0000   -4.96202
210600.0000   -4.70891
210640.0000   -4.65647
210680.0000   -5.00093
210720.0000   -4.85114
210760.0000   -5.04372
210800.0000   -5.01240
210840.0000   -5.42484
210880.0000   -5.07857
210920.0000   -5.37611
210960.0000   -5.08117
211000.0000   -4.18931
211040.0000   -4.60128
211080.0000   -4.56558
211120.0000   -5.14680
211160.0000   -4.59833
211200.0000   -4.51659
211240.0000   -5.88696
211280.0000   -4.37884
211320.0000   -4.84892
211360.0000   -4.70889
211400.0000   -4.97000
211440.0000   -5.60883
211480.0000   -5.54109
211520.0000   -6.39799
211560.0000   -6.19198
211600.0000   -5.61759
211640.0000   -5.43458
211680.0000   -5.40616
211720.0000   -4.41447
211760.0000   -4.67427
211800.0000   -5.07295
211840.0000   -4.54274
211880.0000   -4.26075
211920.0000   -4.26091
211960.0000   -4.59443
212000.0000   -5.08804
212040.0000   -5.09785
212080.0000   -4.86769
212120.0000   -5.07238
212160.0000   -5.04492
212200.0000   -5.45238
212240.0000   -4.90501
212280.0000   -4.48041
212320.0000   -4.41025
212360.0000   -5.52850
212400.0000   -5.64550
212440.0000   -4.67671
212480.0000   -4.55402
212520.0000   -4.48240
212560.0000   -4.38221
212600.0000   -4.15175
212640.0000   -4.28117
212680.0000   -4.19633
212720.0000   -4.06814
212760.0000   -5.15902
212800.0000   -4.90710
212840.0000   -3.99053
212880.0000   -4.52547
212920.0000   -5.42484
212960.0000   -5.63608
213000.0000   -5.31692
213040.0000   -5.19379
213080.0000   -4.51584
213120.0000   -5.07369
213160.0000   -4.80716
213200.0000   -5.31150
213240.0000   -4.33055
213280.0000   -3.63195
213320.0000   -3.96046
213360.0000   -4.26416
213400.0000   -3.37910
213440.0000   -3.74854
213480.0000   -4.72247
213520.0000   -4.43433
213560.0000   -4.14242
213600.0000   -5.06594
213640.0000   -5.00618
213680.0000   -4.51021
213720.0000   -4.20682
213760.0000   -2.91619
213800.0000   -4.86995
213840.0000   -4.20296
213880.0000   -4.51877
213920.0000   -4.41434
213960.0000   -4.76051
214000.0000   -4.58268
214040.0000   -4.37844
214080.0000   -4.96622
214120.0000   -4.78624
214160.0000   -4.05079
214200.0000   -4.29721
214240.0000   -4.48267
214280.0000   -4.89004
214320.0000   -3.85216
214360.0000   -4.99890
214400.0000   -3.95596
214440.0000   -4.96685
214480.0000   -4.69584
214520.0000   -4.98138
214560.0000   -4.92829
214600.0000   -5.52684
214640.0000   -4.84109
214680.0000   -4.21896
214720.0000   -4.65505
214760.0000   -4.70611
214800.0000   -3.72402
214840.0000   -4.62235
214880.0000   -4.72439
214920.0000   -5.87662
214960.0000   -5.06246
215000.0000   -5.68094
215040.0000   -5.03971
215080.0000   -5.36478
215120.0000   -4.81448
215160.0000   -5.68549
215200.0000   -6.12111
215240.0000   -5.26901
215280.0000   -5.58548
215320.0000   -5.75827
215360.0000   -5.37776
215400.0000   -5.36085
215440.0000   -5.17454
215480.0000   -5.42499
215520.0000   -4.82848
215560.0000   -5.27371
215600.0000   -4.52493
215640.0000   -4.62165
215680.0000   -3.71857
215720.0000   -4.88756
215760.0000   -4.02837
215800.0000   -4.82228
215840.0000   -5.52350
215880.0000   -5.00084
215920.0000   -4.98746
215960.0000   -4.39764
216000.0000   -5.04415
216040.0000   -4.33409
216080.0000   -5.08138
216120.0000   -6.04934
216160.0000   -4.71003
216200.0000   -5.68829
216240.0000   -4.20693
216280.0000   -4.10473
216320.0000   -4.88795
216360.0000   -5.29685
216400.0000   -3.96470
216440.0000   -5.04171
216480.0000   -3.92340
216520.0000   -4.51060
216560.0000   -4.49413
216600.0000   -4.92875
216640.0000   -3.98832
216680.0000   -4.78929
216720.0000   -5.25732
216760.0000   -4.54392
216800.0000   -4.57392
216840.0000   -4.61672
216880.0000   -4.66057
216920.0000   -5.33208
216960.0000   -4.13905
217000.0000   -5.82591
217040.0000   -5.17266
217080.0000   -5.06709
217120.0000   -4.99751
217160.0000   -5.75075
217200.0000   -5.89856
217240.0000   -4.91821
217280.0000   -4.37434
217320.0000   -5.18733
217360.0000   -4.21519
217400.0000   -3.95986
217440.0000   -4.30535
217480.0000   -4.10729
217520.0000   -4.68927
217560.0000   -4.35438
217600.0000   -4.69653
217640.0000   -4.75140
217680.0000   -4.54337
217720.0000   -4.78842
217760.0000   -5.27475
217800.0000   -4.40783
217840.0000   -5.40445
217880.0000   -4.76074
217920.0000   -5.19254
217960.0000   -4.93746
218000.0000   -5.41209
218040.0000   -4.88706
218080.0000   -4.77136
218120.0000   -4.84268
218160.0000   -4.53974
218200.0000   -4.92634
218240.0000   -4.97710
218280.0000   -4.70556
218320.0000   -4.29026
218360.0000   -5.46501
218400.0000   -4.56979
218440.0000   -4.61014
218480.0000   -4.68855
218520.0000   -4.28351
218560.0000   -4.54948
218600.0000   -4.43357
218640.0000   -4.45964
218680.0000   -4.68450
218720.0000   -5.98631
218760.0000   -4.45643
218800.0000   -4.33796
218840.0000   -4.44195
218880.0000   -4.60176
218920.0000   -4.96439
218960.0000   -4.45752
219000.0000   -4.61300
219040.0000   -4.81597
219080.0000   -4.17354
219120.0000   -5.63403
219160.0000   -5.57695
219200.0000   -5.45874
219240.0000   -5.60739
219280.0000   -5.52851
219320.0000   -4.42823
219360.0000   -4.90279
219400.0000   -5.01724
219440.0000   -5.13566
219480.0000   -5.21078
219520.0000   -5.03062
219560.0000   -4.47717
219600.0000   -5.43368
219640.0000   -5.67303
219680.0000   -5.36529
219720.0000   -5.48189
219760.0000   -4.88352
219800.0000   -4.44660
219840.0000   -4.86230
219880.0000   -5.32127
219920.0000   -5.78058
219960.0000   -5.23447
220000.0000   -4.92871
220040.0000   -4.63415
220080.0000   -4.74460
220120.0000   -4.83345
220160.0000   -5.18590
220200.0000   -5.09914
220240.0000   -4.17515
220280.0000   -5.35783
220320.0000   -5.07617
220360.0000   -5.12986
220400.0000   -4.91615
220440.0000   -3.82225
220480.0000   -4.05217
220520.0000   -4.26786
220560.0000   -4.08340
220600.0000   -4.60239
220640.0000   -4.97168
220680.0000   -4.89824
220720.0000   -5.46336
220760.0000   -5.77016
220800.0000   -5.67530
220840.0000   -5.80028
220880.0000   -5.79671
220920.0000   -6.08402
220960.0000   -5.04997
221000.0000   -4.36340
221040.0000   -5.03108
221080.0000   -5.43732
221120.0000   -5.01936
221160.0000   -4.67270
221200.0000   -3.86810
221240.0000   -4.53118
221280.0000   -4.95371
221320.0000   -4.98807
221360.0000   -4.80363
221400.0000   -4.14977
221440.0000   -4.66632
221480.0000   -5.63409
221520.0000   -4.95230
221560.0000   -4.20369
221600.0000   -3.91539
221640.0000   -3.76849
221680.0000   -4.56898
221720.0000   -4.74597
221760.0000   -5.12912
221800.0000   -4.96678
221840.0000   -3.89177
221880.0000   -3.91981
221920.0000   -4.19312
221960.0000   -4.71985
222000.0000   -5.04404
222040.0000   -4.60798
222080.0000   -4.79282
222120.0000   -4.98560
222160.0000   -5.02690
222200.0000   -4.49892
222240.0000   -4.49871
222280.0000   -4.68602
222320.0000   -5.50081
222360.0000   -5.91243
222400.0000   -4.59115
222440.0000   -5.32373
222480.0000   -5.28979
222520.0000   -4.35217
222560.0000   -3.75898
222600.0000   -6.50464
222640.0000   -5.09517
222680.0000   -4.33899
222720.0000   -5.10444
222760.0000   -3.88234
222800.0000   -4.12393
222840.0000   -5.24835
222880.0000   -5.69865
222920.0000   -5.40132
222960.0000   -4.97422
223000.0000   -4.83812
223040.0000   -4.71081
223080.0000   -4.86459
223120.0000   -5.41248
223160.0000   -4.94213
223200.0000   -5.34867
223240.0000   -5.86223
223280.0000   -5.50299
223320.0000   -4.93009
223360.0000   -4.03841
223400.0000   -4.79832
223440.0000   -5.05520
223480.0000   -4.45170
223520.0000   -4.13206
223560.0000   -3.38112
223600.0000   -3.42883
223640.0000   -3.38681
223680.0000   -4.02668
223720.0000   -4.58722
223760.0000   -3.67766
223800.0000   -3.93878
223840.0000   -4.13634
223880.0000   -4.81364
223920.0000   -5.23412
223960.0000   -4.12666
224000.0000   -4.31705
224040.0000   -4.58028
224080.0000   -4.32279
224120.0000   -5.17034
224160.0000   -4.65561
224200.0000   -4.64794
224240.0000   -4.87257
224280.0000   -3.91757
224320.0000   -4.61594
224360.0000   -4.06645
224400.0000   -4.40999
224440.0000   -4.59193
224480.0000   -4.03637
224520.0000   -4.09672
224560.0000   -4.80201
224600.0000   -3.88478
224640.0000   -4.39161
224680.0000   -4.08802
224720.0000   -4.55535
224760.0000   -4.40181
224800.0000   -4.39147
224840.0000   -4.43179
224880.0000   -4.14101
224920.0000   -5.10152
224960.0000   -5.03446
225000.0000   -4.07527
225040.0000   -5.08637
225080.0000   -5.05366
225120.0000   -5.12564
225160.0000   -4.32451
225200.0000   -4.84077
225240.0000   -3.74971
225280.0000   -4.46428
225320.0000   -4.41404
225360.0000   -4.13322
225400.0000   -5.31151
225440.0000   -5.72515
225480.0000   -4.53406
225520.0000   -5.20433
225560.0000   -4.47545
225600.0000   -4.57356
225640.0000   -4.88768
225680.0000   -5.05455
225720.0000   -4.67611
225760.0000   -4.41175
225800.0000   -3.88682
225840.0000   -5.24926
225880.0000   -5.31269
225920.0000   -5.62147
225960.0000   -4.85829
226000.0000   -4.65544
226040.0000   -5.51769
226080.0000   -4.96024
226120.0000   -5.17374
226160.0000   -3.89416
226200.0000   -3.98563
226240.0000   -5.03915
226280.0000   -4.55501
226320.0000   -3.98713
226360.0000   -3.86420
226400.0000   -5.19945
226440.0000   -4.85722
226480.0000   -4.28432
226520.0000   -4.48936
226560.0000   -4.32025
226600.0000   -4.32490
226640.0000   -4.17836
226680.0000   -5.05484
226720.0000   -4.07515
226760.0000   -3.82941
226800.0000   -4.06495
226840.0000   -4.31353
226880.0000   -4.16545
226920.0000   -4.60282
226960.0000   -4.59191
227000.0000   -4.81880
227040.0000   -4.18274
227080.0000   -4.28900
227120.0000   -4.24825
227160.0000   -4.36371
227200.0000   -4.63060
227240.0000   -4.24419
227280.0000   -5.32825
227320.0000   -5.32513
227360.0000   -5.63922
227400.0000   -5.17659
227440.0000   -5.74587
227480.0000   -5.67153
227520.0000   -5.61876
227560.0000   -4.32328
227600.0000   -4.44083
227640.0000   -4.64451
227680.0000   -4.99636
227720.0000   -5.00672
227760.0000   -5.09861
227800.0000   -4.92256
227840.0000   -5.86486
227880.0000   -5.69130
227920.0000   -5.27231
227960.0000   -4.77763
228000.0000   -4.76205
228040.0000   -4.33467
228080.0000   -5.42625
228120.0000   -4.57328
228160.0000   -5.40020
228200.0000   -4.69961
228240.0000   -5.33154
228280.0000   -5.42260
228320.0000   -5.52393
228360.0000   -6.15622
228400.0000   -6.22664
228440.0000   -5.39744
228480.0000   -6.03787
228520.0000   -6.01834
228560.0000   -5.58049
228600.0000   -5.69467
228640.0000   -5.80841
228680.0000   -5.25024
228720.0000   -4.82432
228760.0000   -4.54042
228800.0000   -4.53554
228840.0000   -4.84910
228880.0000   -3.90314
228920.0000   -4.92794
228960.0000   -4.87746
229000.0000   -4.12676
229040.0000   -4.93357
229080.0000   -4.52097
229120.0000   -4.34364
229160.0000   -4.91663
229200.0000   -4.50685
229240.0000   -4.26824
229280.0000   -4.91508
229320.0000   -5.13376
229360.0000   -5.03563
229400.0000   -5.45892
229440.0000   -5.18597
229480.0000   -5.70483
229520.0000   -5.14051
229560.0000   -4.96860
229600.0000   -4.64598
229640.0000   -4.42215
229680.0000   -4.40967
229720.0000   -5.20857
229760.0000   -4.49850
229800.0000   -5.78602
229840.0000   -4.12841
229880.0000   -4.79504
229920.0000   -3.39331
229960.0000   -4.11114
230000.0000   -4.16839
230040.0000   -4.99464
230080.0000   -4.27663
230120.0000   -4.17067
230160.0000   -3.69796
230200.0000   -3.93958
230240.0000   -3.91496
230280.0000   -4.18513
230320.0000   -4.62646
230360.0000   -5.03981
230400.0000   -4.26184
230440.0000   -4.59522
230480.0000   -4.94188
230520.0000   -4.74773
230560.0000   -5.19748
230600.0000   -5.15071
230640.0000   -5.19243
230680.0000   -4.41149
230720.0000   -4.81235
230760.0000   -4.48692
230800.0000   -4.00209
230840.0000   -4.87920
230880.0000   -4.63029
230920.0000   -5.04399
230960.0000   -4.69136
231000.0000   -5.42922
231040.0000   -4.10541
231080.0000   -4.59728
231120.0000   -4.41228
231160.0000   -4.14655
231200.0000   -3.69085
231240.0000   -4.15660
231280.0000   -4.42072
231320.0000   -4.40078
231360.0000   -4.03397
231400.0000   -3.28835
231440.0000   -3.60084
231480.0000   -3.73118
231520.0000   -4.27234
231560.0000   -3.68965
231600.0000   -4.07670
231640.0000   -4.20320
231680.0000   -5.03201
231720.0000   -4.72892
231760.0000   -4.49040
231800.0000   -4.40919
231840.0000   -4.69480
231880.0000   -4.62118
231920.0000   -5.63660
231960.0000   -4.53678
232000.0000   -4.35324
232040.0000   -3.84272
232080.0000   -3.92321
232120.0000   -3.73030
232160.0000   -3.66287
232200.0000   -5.19003
232240.0000   -4.28923
232280.0000   -4.58136
232320.0000   -3.99305
232360.0000   -3.77015
232400.0000   -3.96568
232440.0000   -2.76643
232480.0000   -3.41429
232520.0000   -4.25691
232560.0000   -3.54967
232600.0000   -3.87156
232640.0000   -4.49706
232680.0000   -4.31131
232720.0000   -4.07498
232760.0000   -4.62255
232800.0000   -4.57082
232840.0000   -4.86365
232880.0000   -4.12780
232920.0000   -3.81050
232960.0000   -4.12125
233000.0000   -3.80071
233040.0000   -4.63937
233080.0000   -4.78160
233120.0000   -3.79136
233160.0000   -4.18165
233200.0000   -4.69370
233240.0000   -4.30542
233280.0000   -4.76196
233320.0000   -4.16219
233360.0000   -4.35077
233400.0000   -3.71205
233440.0000   -4.34802
233480.0000   -4.12604
233520.0000   -5.22452
233560.0000   -3.99516
233600.0000   -5.21212
233640.0000   -3.98037
233680.0000   -4.87286
233720.0000   -5.14740
233760.0000   -4.43511
233800.0000   -3.85817
233840.0000   -5.18460
233880.0000   -5.08129
233920.0000   -6.04786
233960.0000   -5.96275
234000.0000   -5.70830
234040.0000   -4.51195
234080.0000   -5.34322
234120.0000   -5.53326
234160.0000   -4.71174
234200.0000   -4.89260
234240.0000   -5.49836
234280.0000   -5.28464
234320.0000   -5.71528
234360.0000   -5.64481
234400.0000   -5.83737
234440.0000   -5.62448
234480.0000   -4.39027
234520.0000   -5.20579
234560.0000   -4.87292
234600.0000   -3.78683
234640.0000   -4.73415
234680.0000   -4.80117
234720.0000   -5.05701
234760.0000   -5.64890
234800.0000   -5.44822
234840.0000   -4.76517
234880.0000   -5.10402
234920.0000   -5.34498
234960.0000   -5.56349
235000.0000   -5.29603
235040.0000   -5.46005
235080.0000   -5.23097
235120.0000   -4.61963
235160.0000   -5.95644
235200.0000   -4.38742
235240.0000   -5.23728
235280.0000   -4.74418
235320.0000   -4.35726
235360.0000   -4.50641
235400.0000   -5.49663
235440.0000   -6.26303
235480.0000   -5.30363
235520.0000   -4.93626
235560.0000   -5.03956
235600.0000   -5.93700
235640.0000   -4.93608
235680.0000   -4.55080
235720.0000   -5.10230
235760.0000   -4.74234
235800.0000   -5.19570
235840.0000   -4.62893
235880.0000   -4.89306
235920.0000   -5.38150
235960.0000   -5.29985
236000.0000   -5.10813
236040.0000   -5.25839
236080.0000   -5.92355
236120.0000   -4.48272
236160.0000   -4.94470
236200.0000   -5.86966
236240.0000   -6.36772
236280.0000   -5.90659
236320.0000   -5.52658
236360.0000   -5.31932
236400.0000   -4.88431
236440.0000   -5.15460
236480.0000   -5.11930
236520.0000   -5.28861
236560.0000   -6.33362
236600.0000   -4.95486
236640.0000   -5.34543
236680.0000   -5.72625
236720.0000   -5.22000
236760.0000   -4.94055
236800.0000   -5.85741
236840.0000   -4.84078
236880.0000   -4.63473
236920.0000   -5.04704
236960.0000   -6.02669
237000.0000   -5.65600
237040.0000   -5.00705
237080.0000   -4.81455
237120.0000   -5.52785
237160.0000   -4.67072
237200.0000   -5.03314
237240.0000   -4.07166
237280.0000   -4.32389
237320.0000   -4.32884
237360.0000   -3.78976
237400.0000   -4.38133
237440.0000   -4.93118
237480.0000   -4.77537
237520.0000   -5.03160
237560.0000   -4.24313
237600.0000   -4.62794
237640.0000   -4.22540
237680.0000   -3.96557
237720.0000   -5.14882
237760.0000   -4.52870
237800.0000   -4.80089
237840.0000   -3.67276
237880.0000   -4.53318
237920.0000   -3.68370
237960.0000   -4.63895
238000.0000   -4.80573
238040.0000   -3.74015
238080.0000   -4.91309
238120.0000   -4.32438
238160.0000   -4.19772
238200.0000   -4.03123
238240.0000   -3.86587
238280.0000   -3.78734
238320.0000   -4.29162
238360.0000   -4.32771
238400.0000   -4.22634
238440.0000   -4.06383
238480.0000   -4.36330
238520.0000   -4.14528
238560.0000   -3.90996
238600.0000   -4.45556
238640.0000   -3.81038
238680.0000   -3.28882
238720.0000   -4.09746
238760.0000   -4.67839
238800.0000   -4.69561
238840.0000   -5.00252
238880.0000   -4.72703
238920.0000   -5.39630
238960.0000   -4.30917
239000.0000   -4.28701
239040.0000   -4.39239
239080.0000   -4.94063
239120.0000   -4.02474
239160.0000   -4.52939
239200.0000   -4.57639
239240.0000   -4.47489
239280.0000   -3.95466
239320.0000   -4.13860
239360.0000   -3.94005
239400.0000   -4.65747
239440.0000   -3.72953
239480.0000   -4.07682
239520.0000   -4.92462
239560.0000   -3.58463
239600.0000   -5.04353
239640.0000   -5.23795
239680.0000   -4.15962
239720.0000   -4.59987
239760.0000   -4.96572
239800.0000   -6.06653
239840.0000   -4.56562
239880.0000   -4.72515
239920.0000   -4.50898
239960.0000   -4.67897
240000.0000   -4.91320
240040.0000   -5.34891
240080.0000   -4.56361
240120.0000   -3.97221
240160.0000   -4.49933
240200.0000   -4.12159
240240.0000   -4.42658
240280.0000   -4.14983
240320.0000   -5.80635
240360.0000   -5.81741
240400.0000   -5.04264
240440.0000   -4.56046
240480.0000   -4.81352
240520.0000   -3.88560
240560.0000   -4.19804
240600.0000   -4.79621
240640.0000   -5.68915
240680.0000   -4.72756
240720.0000   -5.54095
240760.0000   -5.07868
240800.0000   -5.17215
240840.0000   -4.07928
240880.0000   -4.53322
240920.0000   -3.96880
240960.0000   -4.59705
241000.0000   -5.09513
241040.0000   -4.18879
241080.0000   -4.28375
241120.0000   -4.19480
241160.0000   -4.11979
241200.0000   -4.91196
241240.0000   -5.03139
241280.0000   -5.15914
241320.0000   -5.71804
241360.0000   -5.74346
241400.0000   -4.82211
241440.0000   -5.73739
241480.0000   -5.65931
241520.0000   -5.55232
241560.0000   -4.61001
241600.0000   -4.33696
241640.0000   -4.22451
241680.0000   -3.98126
241720.0000   -4.65498
241760.0000   -4.43827
241800.0000   -5.40858
241840.0000   -5.92327
241880.0000   -5.09885
241920.0000   -5.68043
241960.0000   -4.77848
242000.0000   -4.53530
242040.0000   -5.21511
242080.0000   -4.82758
242120.0000   -5.40516
242160.0000   -5.34161
242200.0000   -6.24071
242240.0000   -5.46336
242280.0000   -5.74752
242320.0000   -5.82125
242360.0000   -5.80272
242400.0000   -4.55669
242440.0000   -4.67191
242480.0000   -4.99363
242520.0000   -4.76638
242560.0000   -5.38132
242600.0000   -5.40919
242640.0000   -3.93365
242680.0000   -4.68638
242720.0000   -4.12299
242760.0000   -4.15203
242800.0000   -3.51471
242840.0000   -3.68134
242880.0000   -5.00109
242920.0000   -3.93355
242960.0000   -3.70866
243000.0000   -3.51958
243040.0000   -3.99654
243080.0000   -4.14610
243120.0000   -3.33391
243160.0000   -5.16996
243200.0000   -5.09739
243240.0000   -4.85721
243280.0000   -5.16827
243320.0000   -4.62112
243360.0000   -5.07130
243400.0000   -4.58659
243440.0000   -4.74566
243480.0000   -4.15048
243520.0000   -4.50971
243560.0000   -5.27886
243600.0000   -5.52088
243640.0000   -5.14971
243680.0000   -5.40719
243720.0000   -5.62888
243760.0000   -4.11975
243800.0000   -4.78588
243840.0000   -5.69658
243880.0000   -5.09338
243920.0000   -5.91086
243960.0000   -5.88940
244000.0000   -5.75807
244040.0000   -5.50431
244080.0000   -5.57957
244120.0000   -5.33696
244160.0000   -4.85253
244200.0000   -5.19387
244240.0000   -4.67244
244280.0000   -5.35556
244320.0000   -4.43902
244360.0000   -4.27459
244400.0000   -4.02164
244440.0000   -5.19587
244480.0000   -4.62638
244520.0000   -5.13830
244560.0000   -4.97378
244600.0000   -5.39358
244640.0000   -5.51692
244680.0000   -6.00517
244720.0000   -5.93684
244760.0000   -5.90820
244800.0000   -5.24196
244840.0000   -5.83666
244880.0000   -6.17069
244920.0000   -5.71242
244960.0000   -4.77465
245000.0000   -4.67427
245040.0000   -3.94748
245080.0000   -4.90524
245120.0000   -4.87978
245160.0000   -4.62613
245200.0000   -5.99491
245240.0000   -5.31509
245280.0000   -5.05473
245320.0000   -5.47640
245360.0000   -4.89675
245400.0000   -5.10528
245440.0000   -4.23086
245480.0000   -4.81562
245520.0000   -5.52108
245560.0000   -5.90782
245600.0000   -5.70575
245640.0000   -5.15858
245680.0000   -5.71145
245720.0000   -6.27993
245760.0000   -6.02171
245800.0000   -5.63978
245840.0000   -6.46165
245880.0000   -5.29913
245920.0000   -5.75949
245960.0000   -5.76288
246000.0000   -5.85802
246040.0000   -5.20482
246080.0000   -6.60036
246120.0000   -6.09534
246160.0000   -6.14762
246200.0000   -6.07670
246240.0000   -5.02768
246280.0000   -6.06816
246320.0000   -5.61994
246360.0000   -4.63749
246400.0000   -5.98462
246440.0000   -5.04499
246480.0000   -5.05779
246520.0000   -5.08615
246560.0000   -5.83793
246600.0000   -3.86403
246640.0000   -4.91227
246680.0000   -4.86130
246720.0000   -5.27809
246760.0000   -5.17964
246800.0000   -5.74209
246840.0000   -6.47170
246880.0000   -5.10442
246920.0000   -5.75312
246960.0000   -5.15545
247000.0000   -5.59819
247040.0000   -5.45918
247080.0000   -5.61165
247120.0000   -5.60729
247160.0000   -6.48700
247200.0000   -6.29222
247240.0000   -5.32296
247280.0000   -5.84187
247320.0000   -5.83057
247360.0000   -5.22901
247400.0000   -4.20621
247440.0000   -4.65318
247480.0000   -4.28216
247520.0000   -4.31160
247560.0000   -4.77597
247600.0000   -4.85992
247640.0000   -4.43598
247680.0000   -4.63927
247720.0000   -4.53819
247760.0000   -4.91174
247800.0000   -5.00301
247840.0000   -4.60433
247880.0000   -5.39712
247920.0000   -5.49499
247960.0000   -4.39705
248000.0000   -5.62571
248040.0000   -5.63139
248080.0000   -5.14102
248120.0000   -5.71262
248160.0000   -5.77288
248200.0000   -5.77188
248240.0000   -6.08356
248280.0000   -6.64705
248320.0000   -5.44025
248360.0000   -6.29940
248400.0000   -6.19852
248440.0000   -6.17796
248480.0000   -6.03356
248520.0000   -5.07937
248560.0000   -6.12559
248600.0000   -6.58637
248640.0000   -5.70603
248680.0000   -5.34101
248720.0000   -6.23419
248760.0000   -5.93707
248800.0000   -5.50630
248840.0000   -5.83455
248880.0000   -5.77213
248920.0000   -5.81954
248960.0000   -5.76829
249000.0000   -6.44040
249040.0000   -5.38128
249080.0000   -5.71233
249120.0000   -5.27546
249160.0000   -5.56805
249200.0000   -5.35490
249240.0000   -4.93676
249280.0000   -6.06067
249320.0000   -5.33838
249360.0000   -5.59386
249400.0000   -5.63796
249440.0000   -4.71050
249480.0000   -5.93428
249520.0000   -5.58496
249560.0000   -5.77647
249600.0000   -4.65706
249640.0000   -5.81816
249680.0000   -5.69015
249720.0000   -6.03999
249760.0000   -6.35944
249800.0000   -6.06954
249840.0000   -5.44616
249880.0000   -5.19988
249920.0000   -4.42711
249960.0000   -5.35008
250000.0000   -5.54906
250040.0000   -5.47331
250080.0000   -6.16078
250120.0000   -5.22515
250160.0000   -5.37123
250200.0000   -5.75107
250240.0000   -4.64296
250280.0000   -5.41166
250320.0000   -5.40282
250360.0000   -5.65897
250400.0000   -5.47755
250440.0000   -5.41909
250480.0000   -5.44741
250520.0000   -5.38020
250560.0000   -6.04606
250600.0000   -4.98830
250640.0000   -5.19094
250680.0000   -5.45933
250720.0000   -6.08110
250760.0000   -6.20731
250800.0000   -5.75360
250840.0000   -6.53171
250880.0000   -5.90875
250920.0000   -5.86583
250960.0000   -5.98359
251000.0000   -5.47691
251040.0000   -6.25281
251080.0000   -6.27600
251120.0000   -6.88396
251160.0000   -5.77550
251200.0000   -6.36747
251240.0000   -6.77743
251280.0000   -6.41895
251320.0000   -6.22104
251360.0000   -5.94763
251400.0000   -5.75086
251440.0000   -5.76067
251480.0000   -5.60355
251520.0000   -6.79476
251560.0000   -5.50900
251600.0000   -5.57418
251640.0000   -5.48920
251680.0000   -6.42613
251720.0000   -6.31798
251760.0000   -6.95049
251800.0000   -5.91378
251840.0000   -6.53282
251880.0000   -6.38482
251920.0000   -5.89416
251960.0000   -5.91818
252000.0000   -6.17061
252040.0000   -6.00323
252080.0000   -6.91019
252120.0000   -6.47860
252160.0000   -6.95493
252200.0000   -6.79031
252240.0000   -6.36021
252280.0000   -6.70611
252320.0000   -5.70007
252360.0000   -5.50017
252400.0000   -5.51575
252440.0000   -5.40969
252480.0000   -5.48630
252520.0000   -6.25019
252560.0000   -5.39346
252600.0000   -5.57014
252640.0000   -4.96431
252680.0000   -5.00701
252720.0000   -4.87874
252760.0000   -5.54103
252800.0000   -5.57784
252840.0000   -5.44349
252880.0000   -5.01584
252920.0000   -5.77017
252960.0000   -5.81525
253000.0000   -5.66960
253040.0000   -5.59476
253080.0000   -5.28975
253120.0000   -4.74321
253160.0000   -4.65769
253200.0000   -4.63191
253240.0000   -4.37412
253280.0000   -5.26053
253320.0000   -5.14006
253360.0000   -4.34128
253400.0000   -4.88123
253440.0000   -4.66620
253480.0000   -4.99038
253520.0000   -5.21014
253560.0000   -5.09024
253600.0000   -5.28492
253640.0000   -5.01786
253680.0000   -5.09026
253720.0000   -6.98976
253760.0000   -5.36101
253800.0000   -5.58330
253840.0000   -4.99762
253880.0000   -4.56732
253920.0000   -5.51552
253960.0000   -5.12599
254000.0000   -5.20610
254040.0000   -5.33895
254080.0000   -4.88164
254120.0000   -6.03934
254160.0000   -6.02320
254200.0000   -4.92165
254240.0000   -5.53690
254280.0000   -6.52427
254320.0000   -5.31641
254360.0000   -5.11072
254400.0000   -5.13710
254440.0000   -5.56356
254480.0000   -5.71445
254520.0000   -5.01645
254560.0000   -5.05286
254600.0000   -5.93912
254640.0000   -5.35742
254680.0000   -5.35008
254720.0000   -5.84695
254760.0000   -5.15539
254800.0000   -5.86885
254840.0000   -4.74984
254880.0000   -5.16914
254920.0000   -5.29563
254960.0000   -5.28023
255000.0000   -5.38029
255040.0000   -4.89172
255080.0000   -4.28192
255120.0000   -4.74135
255160.0000   -4.71766
255200.0000   -4.48110
255240.0000   -5.78773
255280.0000   -5.34306
255320.0000   -6.10637
255360.0000   -5.23670
255400.0000   -5.47614
255440.0000   -6.12245
255480.0000   -4.59412
255520.0000   -6.42197
255560.0000   -5.91641
255600.0000   -5.46188
255640.0000   -5.64071
255680.0000   -6.18224
255720.0000   -6.04902
255760.0000   -5.77433
255800.0000   -4.63803
255840.0000   -5.04400
255880.0000   -5.02396
255920.0000   -5.62516
255960.0000   -5.88411
256000.0000   -5.93876
256040.0000   -6.00921
256080.0000   -6.07709
256120.0000   -6.53162
256160.0000   -5.13638
256200.0000   -5.20933
256240.0000   -5.05368
256280.0000   -5.75678
256320.0000   -5.84401
256360.0000   -5.51993
256400.0000   -5.84719
256440.0000   -6.32010
256480.0000   -6.50693
256520.0000   -5.91500
256560.0000   -6.61910
256600.0000   -4.76909
256640.0000   -4.97407
256680.0000   -4.95118
256720.0000   -5.18609
256760.0000   -5.40807
256800.0000   -5.02157
256840.0000   -4.92591
256880.0000   -5.03839
256920.0000   -5.69771
256960.0000   -5.10379
257000.0000   -5.18230
257040.0000   -5.51328
257080.0000   -5.51008
257120.0000   -5.99382
257160.0000   -4.62082
257200.0000   -4.20515
257240.0000   -5.36136
257280.0000   -4.74589
257320.0000   -5.19708
257360.0000   -5.31744
257400.0000   -3.74695
257440.0000   -5.55399
257480.0000   -4.41484
257520.0000   -5.21693
257560.0000   -4.55520
257600.0000   -3.74174
257640.0000   -3.45988
257680.0000   -3.55626
257720.0000   -4.15927
257760.0000   -4.46353
257800.0000   -4.78484
257840.0000   -4.01161
257880.0000   -4.49004
257920.0000   -4.79136
257960.0000   -5.31532
258000.0000   -4.93595
258040.0000   -4.54734
258080.0000   -3.11808
258120.0000   -4.74809
258160.0000   -3.85961
258200.0000   -4.67353
258240.0000   -3.95016
258280.0000   -4.02810
258320.0000   -5.12962
258360.0000   -5.13034
258400.0000   -4.91168
258440.0000   -5.46546
258480.0000   -4.91574
258520.0000   -3.89669
258560.0000   -5.56904
258600.0000   -5.59796
258640.0000   -4.86565
258680.0000   -5.35046
258720.0000   -4.69684
258760.0000   -4.33590
258800.0000   -5.11092
258840.0000   -4.53497
258880.0000   -4.67932
258920.0000   -4.74065
258960.0000   -4.98158
259000.0000   -4.61086
259040.0000   -4.96250
259080.0000   -6.16605
259120.0000   -4.81088
259160.0000   -4.99562
259200.0000   -5.16747
259240.0000   -4.85631
259280.0000   -4.30283
259320.0000   -5.19881
259360.0000   -4.47993
259400.0000   -5.11867
259440.0000   -4.75609
259480.0000   -4.17419
259520.0000   -3.89872
259560.0000   -4.07585
259600.0000   -4.25872
259640.0000   -3.92876
259680.0000   -5.30587
259720.0000   -5.36619
259760.0000   -4.90520
259800.0000   -4.41889
259840.0000   -3.05646
259880.0000   -4.75716
259920.0000   -4.81525
259960.0000   -4.16643
260000.0000   -4.54432
260040.0000   -4.17953
260080.0000   -5.02358
260120.0000   -5.24412
260160.0000   -5.65680
260200.0000   -5.56820
260240.0000   -4.29695
260280.0000   -3.59555
260320.0000   -4.83224
260360.0000   -4.88040
260400.0000   -4.41979
260440.0000   -4.92897
260480.0000   -4.38939
260520.0000   -4.94907
260560.0000   -5.38149
260600.0000   -4.31020
260640.0000   -5.34324
260680.0000   -5.93294
260720.0000   -5.03998
260760.0000   -4.62994
260800.0000   -3.91325
260840.0000   -5.47321
260880.0000   -4.37550
260920.0000   -4.51331
260960.0000   -5.06629
261000.0000   -4.21798
261040.0000   -4.54476
261080.0000   -5.30569
261120.0000   -4.74673
261160.0000   -5.46275
261200.0000   -4.67430
261240.0000   -5.61414
261280.0000   -4.86719
261320.0000   -4.87778
261360.0000   -4.74991
261400.0000   -5.28471
261440.0000   -4.96896
261480.0000   -5.06547
261520.0000   -5.59837
261560.0000   -5.50081
261600.0000   -5.34286
261640.0000   -4.42624
261680.0000   -4.91653
261720.0000   -5.52825
261760.0000   -5.13919
261800.0000   -4.67445
261840.0000   -4.92930
261880.0000   -4.40644
261920.0000   -4.29384
261960.0000   -4.39842
262000.0000   -4.53388
262040.0000   -4.67141
262080.0000   -4.78934
262120.0000   -5.05720
262160.0000   -6.05913
262200.0000   -5.57997
262240.0000   -5.26728
262280.0000   -5.87989
262320.0000   -5.16365
262360.0000   -5.03895
262400.0000   -4.98857
262440.0000   -4.91035
262480.0000   -4.87307
262520.0000   -4.39699
262560.0000   -4.57317
262600.0000   -4.90800
262640.0000   -6.31374
262680.0000   -4.83309
262720.0000   -4.96207
262760.0000   -5.81978
262800.0000   -6.89330
262840.0000   -6.15980
262880.0000   -5.22841
262920.0000   -5.15180
262960.0000   -5.76162
263000.0000   -5.46435
263040.0000   -4.87752
263080.0000   -4.69563
263120.0000   -5.44960
263160.0000   -5.00493
263200.0000   -5.74727
263240.0000   -4.47783
263280.0000   -5.24512
263320.0000   -5.01311
263360.0000   -5.23635
263400.0000   -5.05101
263440.0000   -5.41158
263480.0000   -4.90671
263520.0000   -4.99622
263560.0000   -5.41128
263600.0000   -5.82781
263640.0000   -5.15737
263680.0000   -6.63368
263720.0000   -5.48498
263760.0000   -5.75938
263800.0000   -4.86465
263840.0000   -3.69120
263880.0000   -4.35692
263920.0000   -4.76809
263960.0000   -4.66638
264000.0000   -4.57604
264040.0000   -4.97573
264080.0000   -3.74013
264120.0000   -5.53661
264160.0000   -5.57316
264200.0000   -4.06188
264240.0000   -5.28413
264280.0000   -4.88863
264320.0000   -4.90808
264360.0000   -3.93730
264400.0000   -5.30854
264440.0000   -4.73934
264480.0000   -5.09050
264520.0000   -5.33956
264560.0000   -5.51573
264600.0000   -6.04947
264640.0000   -5.42563
264680.0000   -5.79789
264720.0000   -5.41617
264760.0000   -5.80869
264800.0000   -5.28073
264840.0000   -6.46542
264880.0000   -5.93947
264920.0000   -5.76577
264960.0000   -5.98597
265000.0000   -5.84670
265040.0000   -5.93588
265080.0000   -5.27681
265120.0000   -6.09897
265160.0000   -6.08747
265200.0000   -5.93075
265240.0000   -6.02634
265280.0000   -5.69532
265320.0000   -6.00523
265360.0000   -6.74394
265400.0000   -5.46345
265440.0000   -5.32583
265480.0000   -5.24688
265520.0000   -4.77388
265560.0000   -5.23992
265600.0000   -5.51908
265640.0000   -5.12355
265680.0000   -6.19663
265720.0000   -5.82477
265760.0000   -6.26706
265800.0000   -5.22398
265840.0000   -4.23084
265880.0000   -5.74923
265920.0000   -4.94700
265960.0000   -4.59107
266000.0000   -5.55627
266040.0000   -4.92038
266080.0000   -5.76433
266120.0000   -5.71413
266160.0000   -5.77227
266200.0000   -4.15702
266240.0000   -5.79220
266280.0000   -5.03399
266320.0000   -5.44050
266360.0000   -5.96174
266400.0000   -5.02987
266440.0000   -5.55024
266480.0000   -6.07916
266520.0000   -5.67395
266560.0000   -5.46414
266600.0000   -6.71181
266640.0000   -6.10420
266680.0000   -5.86845
266720.0000   -6.32189
266760.0000   -4.77461
266800.0000   -6.38842
266840.0000   -5.64300
266880.0000   -5.58049
266920.0000   -5.06557
266960.0000   -5.70712
267000.0000   -5.93777
267040.0000   -5.07879
267080.0000   -5.27953
267120.0000   -5.70309
267160.0000   -5.54817
267200.0000   -5.74347
267240.0000   -5.50952
267280.0000   -6.07757
267320.0000   -4.97577
267360.0000   -4.38937
267400.0000   -5.52454
267440.0000   -5.97601
267480.0000   -5.50498
267520.0000   -4.45742
267560.0000   -4.91336
267600.0000   -5.44442
267640.0000   -5.34588
267680.0000   -5.21623
267720.0000   -4.92001
267760.0000   -4.96229
267800.0000   -5.26054
267840.0000   -5.77837
267880.0000   -6.26575
267920.0000   -6.30479
267960.0000   -5.22578
268000.0000   -4.79405
268040.0000   -5.14746
268080.0000   -4.80700
268120.0000   -4.99895
268160.0000   -5.71651
268200.0000   -5.83876
268240.0000   -5.31879
268280.0000   -5.74638
268320.0000   -4.92737
268360.0000   -5.39839
268400.0000   -5.95379
268440.0000   -5.34958
268480.0000   -6.35557
268520.0000   -6.51053
268560.0000   -5.83255
268600.0000   -5.65546
268640.0000   -5.32468
268680.0000   -6.42102
268720.0000   -6.65837
268760.0000   -5.15854
268800.0000   -5.75745
268840.0000   -5.18244
268880.0000   -5.83228
268920.0000   -5.13235
268960.0000   -5.98101
269000.0000   -6.11658
269040.0000   -5.72613
269080.0000   -5.52659
269120.0000   -4.97013
269160.0000   -5.39885
269200.0000   -5.69376
269240.0000   -4.90606
269280.0000   -5.62593
269320.0000   -5.38407
269360.0000   -5.37213
269400.0000   -4.93274
269440.0000   -5.75879
269480.0000   -5.50462
269520.0000   -4.39322
269560.0000   -3.80116
269600.0000   -4.29602
269640.0000   -4.55253
269680.0000   -4.32227
269720.0000   -4.96648
269760.0000   -3.90050
269800.0000   -3.99778
269840.0000   -4.53459
269880.0000   -4.46400
269920.0000   -5.25325
269960.0000   -4.16876
270000.0000   -5.66374
270040.0000   -5.59985
270080.0000   -5.75440
270120.0000   -4.63647
270160.0000   -4.76232
270200.0000   -6.04423
270240.0000   -4.91106
270280.0000   -6.11269
270320.0000   -5.71560
270360.0000   -5.34310
270400.0000   -6.04219
270440.0000   -4.93695
270480.0000   -5.41270
270520.0000   -4.47279
270560.0000   -4.25288
270600.0000   -5.53701
270640.0000   -5.34573
270680.0000   -5.92600
270720.0000   -6.46058
270760.0000   -5.87573
270800.0000   -5.73025
270840.0000   -6.05240
270880.0000   -5.58430
270920.0000   -4.47953
270960.0000   -5.01298
271000.0000   -5.63315
271040.0000   -5.80080
271080.0000   -4.48602
271120.0000   -4.56742
271160.0000   -4.62279
271200.0000   -5.06689
271240.0000   -4.18797
271280.0000   -4.55458
271320.0000   -4.13950
271360.0000   -5.13878
271400.0000   -4.37547
271440.0000   -4.32426
271480.0000   -6.20265
271520.0000   -4.87286
271560.0000   -4.79617
271600.0000   -4.82391
271640.0000   -3.71700
271680.0000   -4.97398
271720.0000   -4.44532
271760.0000   -5.28359
271800.0000   -4.81929
271840.0000   -4.49319
271880.0000   -4.54943
271920.0000   -4.83646
271960.0000   -4.52850
272000.0000   -4.28039
272040.0000   -4.01527
272080.0000   -4.76506
272120.0000   -4.82890
272160.0000   -4.66544
272200.0000   -5.04297
272240.0000   -4.01763
272280.0000   -3.84382
272320.0000   -3.95731
272360.0000   -4.02920
272400.0000   -4.04955
272440.0000   -3.98662
272480.0000   -4.67240
272520.0000   -4.91187
272560.0000   -4.42415
272600.0000   -5.08729
272640.0000   -4.01000
272680.0000   -3.42138
272720.0000   -3.84394
272760.0000   -4.32976
272800.0000   -4.96335
272840.0000   -5.03819
272880.0000   -4.71699
272920.0000   -4.97895
272960.0000   -4.87744
273000.0000   -3.88265
273040.0000   -4.32570
273080.0000   -3.67839
273120.0000   -4.65600
273160.0000   -4.54129
273200.0000   -4.12360
273240.0000   -3.95089
273280.0000   -4.35961
273320.0000   -5.12804
273360.0000   -4.38848
273400.0000   -4.79063
273440.0000   -4.77662
273480.0000   -4.48902
273520.0000   -3.28805
273560.0000   -3.80962
273600.0000   -5.19649
273640.0000   -4.10918
273680.0000   -4.49169
273720.0000   -4.86523
273760.0000   -5.02338
273800.0000   -4.76773
273840.0000   -4.63135
273880.0000   -4.47658
273920.0000   -4.55642
273960.0000   -5.14961
274000.0000   -5.22678
274040.0000   -5.15444
274080.0000   -5.60186
274120.0000   -7.14490
274160.0000   -5.86641
274200.0000   -5.55202
274240.0000   -5.38897
274280.0000   -5.17607
274320.0000   -4.45310
274360.0000   -4.64772
274400.0000   -5.45760
274440.0000   -5.34682
274480.0000   -5.30615
274520.0000   -4.96165
274560.0000   -4.47302
274600.0000   -4.57105
274640.0000   -5.20597
274680.0000   -5.23484
274720.0000   -5.75415
274760.0000   -4.69141
274800.0000   -5.90585
274840.0000   -5.57808
274880.0000   -4.91115
274920.0000   -4.90766
274960.0000   -5.39512
275000.0000   -5.20732
275040.0000   -4.29389
275080.0000   -3.78675
275120.0000   -4.49819
275160.0000   -4.67215
275200.0000   -4.39054
275240.0000   -3.60502
275280.0000   -3.37031
275320.0000   -5.19789
275360.0000   -5.48405
275400.0000   -4.79982
275440.0000   -4.78770
275480.0000   -4.24793
275520.0000   -3.81485
275560.0000   -4.31827
275600.0000   -4.75459
275640.0000   -5.16414
275680.0000   -6.01083
275720.0000   -4.80934
275760.0000   -4.75301
275800.0000   -3.96318
275840.0000   -4.85670
275880.0000   -5.20072
275920.0000   -5.34409
275960.0000   -4.98488
276000.0000   -5.18267
276040.0000   -4.81310
276080.0000   -4.92934
276120.0000   -5.63407
276160.0000   -5.31638
276200.0000   -4.94948
276240.0000   -5.52413
276280.0000   -4.51346
276320.0000   -4.55511
276360.0000   -4.32632
276400.0000   -5.44887
276440.0000   -3.55666
276480.0000   -4.09797
276520.0000   -4.89714
276560.0000   -5.63989
276600.0000   -4.92086
276640.0000   -4.33520
276680.0000   -4.62538
276720.0000   -4.74822
276760.0000   -4.69591
276800.0000   -4.97582
276840.0000   -4.72344
276880.0000   -5.49304
276920.0000   -4.47800
276960.0000   -4.62105
277000.0000   -5.46940
277040.0000   -5.64908
277080.0000   -6.57250
277120.0000   -6.51270
277160.0000   -6.64278
277200.0000   -5.73020
277240.0000   -5.65179
277280.0000   -4.26030
277320.0000   -4.93239
277360.0000   -5.65567
277400.0000   -5.45292
277440.0000   -5.01880
277480.0000   -5.61993
277520.0000   -5.76136
277560.0000   -5.03301
277600.0000   -4.28324
277640.0000   -3.62305
277680.0000   -4.32817
277720.0000   -4.00502
277760.0000   -4.95606
277800.0000   -4.36683
277840.0000   -5.19332
277880.0000   -5.36155
277920.0000   -6.79184
277960.0000   -6.13926
278000.0000   -5.23822
278040.0000   -4.60606
278080.0000   -4.31475
278120.0000   -4.80286
278160.0000   -4.58670
278200.0000   -5.18685
278240.0000   -5.78685
278280.0000   -5.77334
278320.0000   -5.60588
278360.0000   -4.88196
278400.0000   -5.07421
278440.0000   -4.89004
278480.0000   -5.61956
278520.0000   -5.22996
278560.0000   -4.61713
278600.0000   -5.14170
278640.0000   -5.37812
278680.0000   -4.95929
278720.0000   -4.35738
278760.0000   -5.26982
278800.0000   -5.32745
278840.0000   -5.56357
278880.0000   -5.53526
278920.0000   -5.84845
278960.0000   -5.49512
279000.0000   -4.71248
279040.0000   -4.20580
279080.0000   -4.41313
279120.0000   -4.35097
279160.0000   -5.79996
279200.0000   -5.07306
279240.0000   -6.30965
279280.0000   -6.08428
279320.0000   -4.50636
279360.0000   -5.05611
279400.0000   -5.10366
279440.0000   -5.06554
279480.0000   -5.17160
279520.0000   -5.48555
279560.0000   -5.28189
279600.0000   -5.74442
279640.0000   -5.29782
279680.0000   -5.74325
279720.0000   -4.83734
279760.0000   -5.16491
279800.0000   -4.85237
279840.0000   -4.57064
279880.0000   -4.71496
279920.0000   -4.18646
279960.0000   -5.08688
280000.0000   -5.16111
280040.0000   -5.50174
280080.0000   -4.93787
280120.0000   -4.23831
280160.0000   -3.86157
280200.0000   -4.91940
280240.0000   -3.96953
280280.0000   -4.65279
280320.0000   -3.42965
280360.0000   -4.56085
280400.0000   -4.60917
280440.0000   -4.39105
280480.0000   -4.89850
280520.0000   -5.02240
280560.0000   -4.94648
280600.0000   -4.71017
280640.0000   -3.93672
280680.0000   -4.34598
280720.0000   -3.81663
280760.0000   -4.23352
280800.0000   -5.28236
280840.0000   -5.10230
280880.0000   -5.16311
280920.0000   -5.79881
280960.0000   -6.36538
281000.0000   -4.70523
281040.0000   -5.38050
281080.0000   -5.26807
281120.0000   -4.72631
281160.0000   -4.53091
281200.0000   -4.73643
281240.0000   -4.62979
281280.0000   -4.98927
281320.0000   -3.59392
281360.0000   -4.14623
281400.0000   -3.87699
281440.0000   -4.29474
281480.0000   -4.89761
281520.0000   -5.41724
281560.0000   -5.10440
281600.0000   -5.98938
281640.0000   -6.06973
281680.0000   -5.06391
281720.0000   -6.33971
281760.0000   -5.18070
281800.0000   -5.35879
281840.0000   -5.90538
281880.0000   -6.78118
281920.0000   -5.30813
281960.0000   -5.86168
282000.0000   -4.80443
282040.0000   -5.39381
282080.0000   -5.89150
282120.0000   -5.07489
282160.0000   -5.67572
282200.0000   -5.74213
282240.0000   -5.47029
282280.0000   -5.39489
282320.0000   -5.93360
282360.0000   -5.74554
282400.0000   -5.44433
282440.0000   -5.17530
282480.0000   -4.99752
282520.0000   -5.75883
282560.0000   -4.95831
282600.0000   -5.02982
282640.0000   -4.32153
282680.0000   -4.76882
282720.0000   -6.20609
282760.0000   -5.69438
282800.0000   -6.57300
282840.0000   -6.14288
282880.0000   -5.60945
282920.0000   -5.49247
282960.0000   -5.52892
283000.0000   -5.43927
283040.0000   -5.20737
283080.0000   -4.49576
283120.0000   -5.09623
283160.0000   -4.00589
283200.0000   -4.01348
283240.0000   -4.25260
283280.0000   -4.80857
283320.0000   -5.04948
283360.0000   -4.49841
283400.0000   -4.39727
283440.0000   -4.57765
283480.0000   -5.43297
283520.0000   -5.49115
283560.0000   -4.55534
283600.0000   -4.90448
283640.0000   -4.61371
283680.0000   -5.03435
283720.0000   -3.78745
283760.0000   -4.51271
283800.0000   -4.94510
283840.0000   -4.47059
283880.0000   -5.09736
283920.0000   -4.73973
283960.0000   -4.91391
284000.0000   -5.00125
284040.0000   -4.50742
284080.0000   -5.32002
284120.0000   -5.38410
284160.0000   -4.63815
284200.0000   -5.11007
284240.0000   -5.26059
284280.0000   -3.93853
284320.0000   -4.99303
284360.0000   -5.83684
284400.0000   -4.72933
284440.0000   -5.44317
284480.0000   -4.85852
284520.0000   -5.32119
284560.0000   -4.86886
284600.0000   -4.73960
284640.0000   -4.95470
284680.0000   -5.07716
284720.0000   -5.22118
284760.0000   -4.78682
284800.0000   -5.25159
284840.0000   -5.62659
284880.0000   -4.99966
284920.0000   -4.48284
284960.0000   -3.97867
285000.0000   -4.16497
285040.0000   -4.37751
285080.0000   -5.06606
285120.0000   -4.78696
285160.0000   -4.73549
285200.0000   -5.55256
285240.0000   -4.75470
285280.0000   -5.48326
285320.0000   -5.01871
285360.0000   -4.76713
285400.0000   -5.45098
285440.0000   -4.86790
285480.0000   -6.26328
285520.0000   -6.67730
285560.0000   -5.32065
285600.0000   -5.63791
285640.0000   -5.12988
285680.0000   -4.80949
285720.0000   -5.45992
285760.0000   -4.74531
285800.0000   -4.54046
285840.0000   -5.04211
285880.0000   -4.72940
285920.0000   -5.56176
285960.0000   -5.82826
286000.0000   -6.52369
286040.0000   -6.10226
286080.0000   -5.42089
286120.0000   -5.47918
286160.0000   -5.86128
286200.0000   -4.93525
286240.0000   -5.56833
286280.0000   -4.94619
286320.0000   -4.93596
286360.0000   -3.84853
286400.0000   -5.07873
286440.0000   -4.77988
286480.0000   -4.23530
286520.0000   -4.91995
286560.0000   -5.13247
286600.0000   -4.85454
286640.0000   -4.42675
286680.0000   -4.77207
286720.0000   -4.61705
286760.0000   -4.87589
286800.0000   -4.94679
286840.0000   -4.80568
286880.0000   -4.58214
286920.0000   -5.03871
286960.0000   -4.85745
287000.0000   -5.33693
287040.0000   -6.10364
287080.0000   -4.46535
287120.0000   -5.15967
287160.0000   -5.68669
287200.0000   -5.46255
287240.0000   -6.36618
287280.0000   -5.52306
287320.0000   -5.03569
287360.0000   -5.34428
287400.0000   -5.01014
287440.0000   -4.91823
287480.0000   -5.17639
287520.0000   -4.73069
287560.0000   -5.41756
287600.0000   -5.08227
287640.0000   -4.97408
287680.0000   -4.37396
287720.0000   -5.34395
287760.0000   -4.20403
287800.0000   -4.26305
287840.0000   -5.32954
287880.0000   -4.33751
287920.0000   -5.39417
287960.0000   -5.75991
288000.0000   -4.94748
288040.0000   -5.52186
288080.0000   -5.12863
288120.0000   -5.55518
288160.0000   -4.58514
288200.0000   -5.99000
288240.0000   -5.16332
288280.0000   -5.85653
288320.0000   -5.92051
288360.0000   -4.57748
288400.0000   -5.59605
288440.0000   -5.69368
288480.0000   -5.14947
288520.0000   -5.14468
288560.0000   -5.59235
288600.0000   -4.53497
288640.0000   -5.26637
288680.0000   -3.66054
288720.0000   -4.52791
288760.0000   -4.46596
288800.0000   -5.00051
288840.0000   -4.80127
288880.0000   -4.80233
288920.0000   -5.12252
288960.0000   -5.10702
289000.0000   -5.10621
289040.0000   -4.08489
289080.0000   -5.08992
289120.0000   -5.14314
289160.0000   -5.60730
289200.0000   -5.21528
289240.0000   -4.82546
289280.0000   -4.92278
289320.0000   -4.72899
289360.0000   -5.01580
289400.0000   -4.31883
289440.0000   -3.72051
289480.0000   -4.46168
289520.0000   -4.60498
289560.0000   -2.94776
289600.0000   -3.16111
289640.0000   -3.09522
289680.0000   -4.14751
289720.0000   -4.48647
289760.0000   -4.58359
289800.0000   -4.65259
289840.0000   -4.38792
289880.0000   -4.98225
289920.0000   -4.59434
289960.0000   -5.15423
290000.0000   -4.72651
290040.0000   -4.33289
290080.0000   -4.76606
290120.0000   -4.19160
290160.0000   -5.21896
290200.0000   -3.89646
290240.0000   -4.33852
290280.0000   -4.50368
290320.0000   -3.12212
290360.0000   -3.95615
290400.0000   -3.36045
290440.0000   -4.88374
290480.0000   -5.14706
290520.0000   -5.55351
290560.0000   -5.42873
290600.0000   -4.83223
290640.0000   -5.17029
290680.0000   -4.90054
290720.0000   -4.58607
290760.0000   -4.24976
290800.0000   -4.86718
290840.0000   -3.81527
290880.0000   -4.65858
290920.0000   -4.73165
290960.0000   -5.05933
291000.0000   -4.50372
291040.0000   -5.24557
291080.0000   -4.83749
291120.0000   -4.97697
291160.0000   -4.72711
291200.0000   -4.31458
291240.0000   -4.49478
291280.0000   -4.78321
291320.0000   -5.73156
291360.0000   -4.36996
291400.0000   -4.26203
291440.0000   -4.63125
291480.0000   -5.26347
291520.0000   -4.74156
291560.0000   -4.36679
291600.0000   -4.42766
291640.0000   -3.76712
291680.0000   -3.61524
291720.0000   -3.96653
291760.0000   -4.13541
291800.0000   -4.05623
291840.0000   -3.82434
291880.0000   -3.62016
291920.0000   -4.28926
291960.0000   -4.07828
292000.0000   -3.75177
292040.0000   -4.82276
292080.0000   -3.69505
292120.0000   -4.36299
292160.0000   -4.27216
292200.0000   -4.97330
292240.0000   -4.49941
292280.0000   -4.94224
292320.0000   -5.11424
292360.0000   -4.25460
292400.0000   -3.87661
292440.0000   -4.32831
292480.0000   -4.58912
292520.0000   -3.51051
292560.0000   -4.25850
292600.0000   -4.40962
292640.0000   -5.00896
292680.0000   -3.47397
292720.0000   -4.15149
292760.0000   -4.12633
292800.0000   -4.56533
292840.0000   -3.93432
292880.0000   -4.46779
292920.0000   -5.24337
292960.0000   -5.21830
293000.0000   -4.81132
293040.0000   -5.14489
293080.0000   -5.21195
293120.0000   -5.49457
293160.0000   -4.24680
293200.0000   -4.58853
293240.0000   -4.98623
293280.0000   -5.37970
293320.0000   -5.23559
293360.0000   -4.70253
293400.0000   -4.84267
293440.0000   -5.36934
293480.0000   -4.48515
293520.0000   -4.91174
293560.0000   -4.95405
293600.0000   -5.04473
293640.0000   -4.60227
293680.0000   -4.90815
293720.0000   -4.41580
293760.0000   -4.17146
293800.0000   -4.85633
293840.0000   -5.24110
293880.0000   -5.43781
293920.0000   -4.44659
293960.0000   -4.79739
294000.0000   -5.83214
294040.0000   -5.54055
294080.0000   -4.37627
294120.0000   -3.70679
294160.0000   -4.33069
294200.0000   -4.10644
294240.0000   -5.65993
294280.0000   -5.65580
294320.0000   -5.81835
294360.0000   -4.76810
294400.0000   -5.25856
294440.0000   -5.26591
294480.0000   -5.07835
294520.0000   -5.92002
294560.0000   -5.56988
294600.0000   -4.88627
294640.0000   -5.29578
294680.0000   -5.43292
294720.0000   -6.13540
294760.0000   -5.50137
294800.0000   -5.72982
294840.0000   -5.14333
294880.0000   -5.69074
294920.0000   -4.85068
294960.0000   -5.81565
295000.0000   -5.47423
295040.0000   -5.74081
295080.0000   -4.75685
295120.0000   -4.89560
295160.0000   -3.85473
295200.0000   -4.35193
295240.0000   -4.85878
295280.0000   -5.65308
295320.0000   -4.71486
295360.0000   -5.63305
295400.0000   -5.79782
295440.0000   -5.64344
295480.0000   -4.97014
295520.0000   -5.08355
295560.0000   -4.99572
295600.0000   -4.92481
295640.0000   -4.18855
295680.0000   -5.08741
295720.0000   -5.56988
295760.0000   -6.11446
295800.0000   -5.58233
295840.0000   -6.93642
295880.0000   -5.62900
295920.0000   -5.43540
295960.0000   -5.47999
296000.0000   -5.58517
296040.0000   -4.78723
296080.0000   -4.76410
296120.0000   -5.43145
296160.0000   -5.58449
296200.0000   -5.37128
296240.0000   -4.96800
296280.0000   -5.07971
296320.0000   -4.64547
296360.0000   -4.88319
296400.0000   -4.97784
296440.0000   -5.62838
296480.0000   -4.17609
296520.0000   -5.17830
296560.0000   -4.61462
296600.0000   -5.06741
296640.0000   -5.40651
296680.0000   -4.76028
296720.0000   -5.16082
296760.0000   -5.41673
296800.0000   -4.51848
296840.0000   -4.41309
296880.0000   -5.59877
296920.0000   -4.47159
296960.0000   -4.39481
297000.0000   -5.21456
297040.0000   -4.46098
297080.0000   -4.39957
297120.0000   -4.63198
297160.0000   -5.15732
297200.0000   -5.21978
297240.0000   -5.10841
297280.0000   -5.01519
297320.0000   -5.29498
297360.0000   -4.75672
297400.0000   -4.18130
297440.0000   -4.23455
297480.0000   -4.72400
297520.0000   -5.07851
297560.0000   -4.84309
297600.0000   -4.99458
297640.0000   -4.65351
297680.0000   -4.41328
297720.0000   -4.04955
297760.0000   -4.14820
297800.0000   -4.42833
297840.0000   -5.23780
297880.0000   -4.92681
297920.0000   -4.72640
297960.0000   -4.70165
298000.0000   -5.31335
298040.0000   -5.83501
298080.0000   -5.16821
298120.0000   -4.65411
298160.0000   -4.81880
298200.0000   -5.38857
298240.0000   -4.40018
298280.0000   -3.85041
298320.0000   -4.09885
298360.0000   -5.47311
298400.0000   -5.41646
298440.0000   -3.37515
298480.0000   -4.43151
298520.0000   -4.58449
298560.0000   -4.08205
298600.0000   -5.21357
298640.0000   -5.38749
298680.0000   -5.24310
298720.0000   -4.47450
298760.0000   -4.60004
298800.0000   -5.13638
298840.0000   -4.39514
298880.0000   -4.60647
298920.0000   -4.65617
298960.0000   -4.86581
299000.0000   -4.39497
299040.0000   -5.05650
299080.0000   -4.88451
299120.0000   -4.17610
299160.0000   -4.23969
299200.0000   -4.71702
299240.0000   -3.92237
299280.0000   -4.30394
299320.0000   -4.03649
299360.0000   -5.06019
299400.0000   -4.96220
299440.0000   -4.77270
299480.0000   -5.71577
299520.0000   -5.33694
299560.0000   -4.84690
299600.0000   -5.92083
299640.0000   -5.74445
299680.0000   -4.88236
299720.0000   -4.97360
299760.0000   -4.29957
299800.0000   -4.59283
299840.0000   -5.20468
299880.0000   -5.05692
299920.0000   -5.00209
299960.0000   -5.41003
300000.0000   -4.39558
300040.0000   -5.09422
300080.0000   -5.49895
300120.0000   -5.40220
300160.0000   -4.96904
300200.0000   -4.81285
300240.0000   -5.17648
300280.0000   -4.68987
300320.0000   -4.32132
300360.0000   -3.86592
300400.0000   -4.98968
300440.0000   -3.81376
300480.0000   -5.39332
300520.0000   -5.09549
300560.0000   -4.38351
300600.0000   -5.24228
300640.0000   -5.17719
300680.0000   -4.08083
300720.0000   -4.50087
300760.0000   -4.17245
300800.0000   -4.50724
300840.0000   -5.12876
300880.0000   -4.63260
300920.0000   -4.21940
300960.0000   -4.77413
301000.0000   -5.30838
301040.0000   -4.77375
301080.0000   -4.81753
301120.0000   -4.77914
301160.0000   -4.91627
301200.0000   -4.77645
301240.0000   -4.58362
301280.0000   -5.88209
301320.0000   -4.11790
301360.0000   -4.69998
301400.0000   -5.88593
301440.0000   -4.79195
301480.0000   -4.26830
301520.0000   -4.42814
301560.0000   -4.50353
301600.0000   -5.41267
301640.0000   -5.00623
301680.0000   -3.85040
301720.0000   -4.25566
301760.0000   -4.06688
301800.0000   -4.59622
301840.0000   -4.97367
301880.0000   -3.94500
301920.0000   -3.82410
301960.0000   -4.54403
302000.0000   -4.27399
302040.0000   -3.68627
302080.0000   -3.51237
302120.0000   -3.75964
302160.0000   -4.06897
302200.0000   -4.72053
302240.0000   -3.84579
302280.0000   -3.59348
302320.0000   -4.21113
302360.0000   -4.41547
302400.0000   -3.96093
302440.0000   -4.42476
302480.0000   -4.42392
302520.0000   -4.88146
302560.0000   -4.64106
302600.0000   -3.84871
302640.0000   -3.26483
302680.0000   -3.73791
302720.0000   -3.87145
302760.0000   -3.88294
302800.0000   -3.68789
302840.0000   -4.57710
302880.0000   -4.73239
302920.0000   -4.16842
302960.0000   -4.11109
303000.0000   -4.95086
303040.0000   -4.48863
303080.0000   -4.48179
303120.0000   -3.72619
303160.0000   -4.03783
303200.0000   -4.09119
303240.0000   -4.28078
303280.0000   -3.39621
303320.0000   -4.12731
303360.0000   -5.39725
303400.0000   -4.78765
303440.0000   -4.05188
303480.0000   -3.08684
303520.0000   -3.37164
303560.0000   -3.50292
303600.0000   -2.64834
303640.0000   -2.05152
303680.0000   -3.06878
303720.0000   -3.52655
303760.0000   -3.49367
303800.0000   -2.96413
303840.0000   -4.00740
303880.0000   -3.62736
303920.0000   -5.01120
303960.0000   -4.57844
304000.0000   -4.53883
304040.0000   -3.77585
304080.0000   -4.85655
304120.0000   -4.90254
304160.0000   -5.27659
304200.0000   -5.22402
304240.0000   -4.67479
304280.0000   -4.14724
304320.0000   -3.79847
304360.0000   -3.91327
304400.0000   -4.08385
304440.0000   -4.26552
304480.0000   -3.73640
304520.0000   -4.68423
304560.0000   -4.27469
304600.0000   -4.43056
304640.0000   -4.45840
304680.0000   -3.88141
304720.0000   -4.78440
304760.0000   -5.15230
304800.0000   -3.97459
304840.0000   -4.58230
304880.0000   -4.29357
304920.0000   -4.46672
304960.0000   -5.42547
305000.0000   -4.76433
305040.0000   -5.29509
305080.0000   -3.83778
305120.0000   -4.40944
305160.0000   -4.28106
305200.0000   -4.41294
305240.0000   -3.93880
305280.0000   -4.75945
305320.0000   -5.09424
305360.0000   -4.08678
305400.0000   -4.45083
305440.0000   -4.74680
305480.0000   -5.14644
305520.0000   -5.39285
305560.0000   -5.58550
305600.0000   -4.17509
305640.0000   -4.16893
305680.0000   -4.56740
305720.0000   -4.97492
305760.0000   -4.83013
305800.0000   -4.25576
305840.0000   -5.65128
305880.0000   -5.09058
305920.0000   -5.09897
305960.0000   -5.08577
306000.0000   -5.57180
306040.0000   -5.28127
306080.0000   -5.68194
306120.0000   -4.64471
306160.0000   -4.63570
306200.0000   -5.24280
306240.0000   -3.40891
306280.0000   -5.05165
306320.0000   -5.05614
306360.0000   -4.43512
306400.0000   -4.20515
306440.0000   -4.79739
306480.0000   -4.18898
306520.0000   -5.41901
306560.0000   -4.78029
306600.0000   -4.87306
306640.0000   -3.83123
306680.0000   -3.96886
306720.0000   -5.06333
306760.0000   -4.30143
306800.0000   -4.97341
306840.0000   -5.85170
306880.0000   -5.63191
306920.0000   -4.85700
306960.0000   -4.87645
307000.0000   -4.67877
307040.0000   -5.57250
307080.0000   -4.95244
307120.0000   -5.20739
307160.0000   -4.69652
307200.0000   -4.31400
307240.0000   -3.38387
307280.0000   -4.56584
307320.0000   -4.83518
307360.0000   -5.16666
307400.0000   -3.88760
307440.0000   -4.45128
307480.0000   -4.07093
307520.0000   -5.19702
307560.0000   -3.83719
307600.0000   -3.36164
307640.0000   -4.80715
307680.0000   -4.66879
307720.0000   -6.12529
307760.0000   -5.89484
307800.0000   -5.85130
307840.0000   -5.17403
307880.0000   -5.64961
307920.0000   -4.19245
307960.0000   -3.80482
308000.0000   -3.61957
308040.0000   -3.64845
308080.0000   -4.03292
308120.0000   -5.77923
308160.0000   -4.97634
308200.0000   -4.25333
308240.0000   -4.76652
308280.0000   -3.64824
308320.0000   -5.63799
308360.0000   -4.63838
308400.0000   -4.67067
308440.0000   -3.99649
308480.0000   -4.36120
308520.0000   -4.55916
308560.0000   -4.17464
308600.0000   -4.31560
308640.0000   -5.61252
308680.0000   -4.83485
308720.0000   -4.18003
308760.0000   -4.32302
308800.0000   -3.29354
308840.0000   -4.07401
308880.0000   -5.33867
308920.0000   -3.78541
308960.0000   -4.12354
309000.0000   -4.68183
309040.0000   -4.44023
309080.0000   -4.55379
309120.0000   -4.85803
309160.0000   -4.38844
309200.0000   -4.82693
309240.0000   -4.32760
309280.0000   -4.27460
309320.0000   -3.62569
309360.0000   -3.74016
309400.0000   -4.56323
309440.0000   -3.76146
309480.0000   -3.83108
309520.0000   -4.01997
309560.0000   -4.30342
309600.0000   -3.81899
309640.0000   -3.89954
309680.0000   -3.10970
309720.0000   -3.61738
309760.0000   -3.80543
309800.0000   -4.23605
309840.0000   -5.11714
309880.0000   -3.92117
309920.0000   -3.68959
309960.0000   -3.83809
310000.0000   -3.92223
310040.0000   -4.81378
310080.0000   -4.26120
310120.0000   -3.84783
310160.0000   -3.72212
310200.0000   -4.43526
310240.0000   -4.85209
310280.0000   -4.59291
310320.0000   -4.96361
310360.0000   -5.51060
310400.0000   -6.18432
310440.0000   -4.89611
310480.0000   -5.47761
310520.0000   -4.85885
310560.0000   -6.15680
310600.0000   -5.35232
310640.0000   -4.80375
310680.0000   -4.35332
310720.0000   -3.99930
310760.0000   -3.45656
310800.0000   -3.82832
310840.0000   -5.16755
310880.0000   -4.90927
310920.0000   -4.30512
310960.0000   -4.40290
311000.0000   -4.18644
311040.0000   -4.29878
311080.0000   -4.96216
311120.0000   -3.68653
311160.0000   -4.91191
311200.0000   -3.81881
311240.0000   -4.96025
311280.0000   -4.09827
311320.0000   -3.68850
311360.0000   -4.28067
311400.0000   -4.93823
311440.0000   -3.16626
311480.0000   -3.99344
311520.0000   -3.48816
311560.0000   -3.88623
311600.0000   -4.79413
311640.0000   -4.47959
311680.0000   -4.72123
311720.0000   -4.47071
311760.0000   -4.89868
311800.0000   -3.89994
311840.0000   -4.89628
311880.0000   -4.26787
311920.0000   -4.57481
311960.0000   -4.11987
312000.0000   -4.30053
312040.0000   -3.93410
312080.0000   -4.68429
312120.0000   -4.81179
312160.0000   -4.73504
312200.0000   -5.09396
312240.0000   -4.91168
312280.0000   -5.88298
312320.0000   -4.32193
312360.0000   -4.45974
312400.0000   -4.20137
312440.0000   -4.04677
312480.0000   -5.39412
312520.0000   -4.97507
312560.0000   -5.21709
312600.0000   -4.96587
312640.0000   -4.97306
312680.0000   -5.58130
312720.0000   -5.26928
312760.0000   -4.95195
312800.0000   -3.65492
312840.0000   -4.01003
312880.0000   -4.74431
312920.0000   -3.94573
312960.0000   -3.53008
313000.0000   -3.81411
313040.0000   -3.37206
313080.0000   -5.17730
313120.0000   -4.38553
313160.0000   -4.69123
313200.0000   -4.10607
313240.0000   -4.65929
313280.0000   -4.71651
313320.0000   -5.75413
313360.0000   -5.77887
313400.0000   -5.03883
313440.0000   -5.13578
313480.0000   -4.32462
313520.0000   -5.06262
313560.0000   -5.79351
313600.0000   -5.42687
313640.0000   -4.31256
313680.0000   -4.59631
313720.0000   -4.64400
313760.0000   -4.24663
313800.0000   -4.61090
313840.0000   -4.89809
313880.0000   -4.17873
313920.0000   -4.46124
313960.0000   -4.64451
314000.0000   -4.94628
314040.0000   -4.69761
314080.0000   -5.58842
314120.0000   -5.49153
314160.0000   -5.40280
314200.0000   -4.26361
314240.0000   -5.15993
314280.0000   -4.91861
314320.0000   -4.69517
314360.0000   -5.34301
314400.0000   -6.26913
314440.0000   -4.64625
314480.0000   -4.82486
314520.0000   -4.81896
314560.0000   -4.21125
314600.0000   -4.26151
314640.0000   -3.75211
314680.0000   -4.58536
314720.0000   -5.13612
314760.0000   -5.58891
314800.0000   -4.66343
314840.0000   -5.79645
314880.0000   -4.68242
314920.0000   -5.24704
314960.0000   -4.55192
315000.0000   -5.10513
315040.0000   -6.13147
315080.0000   -5.34533
315120.0000   -4.51188
315160.0000   -5.39383
315200.0000   -5.65190
315240.0000   -5.46285
315280.0000   -5.77751
315320.0000   -5.16499
315360.0000   -5.14682
315400.0000   -4.29948
315440.0000   -4.96170
315480.0000   -5.03799
315520.0000   -5.20137
315560.0000   -4.71670
315600.0000   -5.14287
315640.0000   -4.88707
315680.0000   -5.36302
315720.0000   -5.22382
315760.0000   -4.87275
315800.0000   -5.03232
315840.0000   -5.46126
315880.0000   -5.40532
315920.0000   -4.81562
315960.0000   -6.35864
316000.0000   -5.15933
316040.0000   -5.61283
316080.0000   -4.86945
316120.0000   -4.93479
316160.0000   -5.90811
316200.0000   -6.64258
316240.0000   -5.69487
316280.0000   -4.31417
316320.0000   -5.89722
316360.0000   -5.65282
316400.0000   -5.00677
316440.0000   -5.14417
316480.0000   -4.37502
316520.0000   -3.17294
316560.0000   -4.31839
316600.0000   -5.27752
316640.0000   -4.89581
316680.0000   -5.22396
316720.0000   -4.56576
316760.0000   -5.27947
316800.0000   -4.82170
316840.0000   -5.38359
316880.0000   -5.75917
316920.0000   -4.23140
316960.0000   -4.93673
317000.0000   -4.80291
317040.0000   -5.06438
317080.0000   -4.31609
317120.0000   -4.64899
317160.0000   -4.24770
317200.0000   -5.21683
317240.0000   -5.78931
317280.0000   -5.44133
317320.0000   -5.87156
317360.0000   -4.89031
317400.0000   -4.17992
317440.0000   -4.97420
317480.0000   -4.20224
317520.0000   -5.11639
317560.0000   -4.72561
317600.0000   -5.14054
317640.0000   -4.82793
317680.0000   -5.44971
317720.0000   -4.53094
317760.0000   -5.52575
317800.0000   -5.61885
317840.0000   -6.12479
317880.0000   -4.70564
317920.0000   -5.65991
317960.0000   -5.39435
318000.0000   -5.23741
318040.0000   -5.12673
318080.0000   -4.94419
318120.0000   -5.80224
318160.0000   -4.15383
318200.0000   -4.92482
318240.0000   -5.86334
318280.0000   -6.23578
318320.0000   -4.32908
318360.0000   -5.68917
318400.0000   -5.19960
318440.0000   -4.34908
318480.0000   -4.54448
318520.0000   -4.78433
318560.0000   -5.67409
318600.0000   -5.55614
318640.0000   -5.20280
318680.0000   -5.50157
318720.0000   -6.13400
318760.0000   -5.67638
318800.0000   -4.70872
318840.0000   -5.09351
318880.0000   -4.36256
318920.0000   -4.57733
318960.0000   -4.83139
319000.0000   -5.02518
319040.0000   -5.21407
319080.0000   -5.32932
319120.0000   -4.30044
319160.0000   -4.90751
319200.0000   -5.14972
319240.0000   -5.76806
319280.0000   -5.70743
319320.0000   -5.06744
319360.0000   -4.87755
319400.0000   -5.85436
319440.0000   -5.79237
319480.0000   -6.13227
319520.0000   -5.88283
319560.0000   -6.17175
319600.0000   -6.20258
319640.0000   -6.08514
319680.0000   -5.83839
319720.0000   -6.99874
319760.0000   -5.98430
319800.0000   -7.05280
319840.0000   -5.92789
319880.0000   -6.15889
319920.0000   -6.17957
319960.0000   -6.39170
320000.0000   -7.50619
320040.0000   -6.50056
320080.0000   -6.23819
320120.0000   -7.76499
320160.0000   -6.41443
320200.0000   -6.56788
320240.0000   -6.34249
320280.0000   -6.68805
320320.0000   -6.15380
320360.0000   -6.14229
320400.0000   -6.87484
320440.0000   -5.69851
320480.0000   -6.13982
320520.0000   -5.79764
320560.0000   -5.38623
320600.0000   -6.03102
320640.0000   -5.75972
320680.0000   -5.80222
320720.0000   -6.86154
320760.0000   -6.93198
320800.0000   -6.81383
320840.0000   -6.41064
320880.0000   -7.29474
320920.0000   -6.51946
320960.0000   -7.16933
321000.0000   -6.72622
321040.0000   -6.18393
321080.0000   -7.46596
321120.0000   -7.04994
321160.0000   -5.81702
321200.0000   -6.70348
321240.0000   -6.92693
321280.0000   -6.41752
321320.0000   -6.41388
321360.0000   -7.11229
321400.0000   -5.31838
321440.0000   -6.63864
321480.0000   -7.11369
321520.0000   -6.54297
321560.0000   -6.45452
321600.0000   -6.56990
321640.0000   -5.77319
321680.0000   -6.14501
321720.0000   -6.60050
321760.0000   -6.35197
321800.0000   -7.26491
321840.0000   -6.12198
321880.0000   -5.40126
321920.0000   -5.77227
321960.0000   -5.57530
322000.0000   -6.10583
322040.0000   -5.35505
322080.0000   -6.59275
322120.0000   -5.44773
322160.0000   -4.97599
322200.0000   -5.51256
322240.0000   -5.10044
322280.0000   -4.85481
322320.0000   -5.21527
322360.0000   -4.95998
322400.0000   -6.13087
322440.0000   -5.53742
322480.0000   -6.58497
322520.0000   -5.81103
322560.0000   -5.25696
322600.0000   -5.26882
322640.0000   -5.88914
322680.0000   -5.80655
322720.0000   -5.86583
322760.0000   -5.24744
322800.0000   -5.87296
322840.0000   -5.58014
322880.0000   -5.77337
322920.0000   -5.21975
322960.0000   -4.84712
323000.0000   -5.86282
323040.0000   -6.06059
323080.0000   -6.46078
323120.0000   -6.18767
323160.0000   -5.67357
323200.0000   -6.45586
323240.0000   -5.29842
323280.0000   -5.32577
323320.0000   -4.98784
323360.0000   -6.77597
323400.0000   -6.62942
323440.0000   -6.25730
323480.0000   -5.73091
323520.0000   -5.47033
323560.0000   -4.91714
323600.0000   -6.14601
323640.0000   -6.60233
323680.0000   -5.11099
323720.0000   -6.18306
323760.0000   -6.68207
323800.0000   -5.44446
323840.0000   -5.60536
323880.0000   -6.21968
323920.0000   -5.40637
323960.0000   -6.44280
324000.0000   -6.25259
324040.0000   -6.14153
324080.0000   -5.35920
324120.0000   -4.88063
324160.0000   -4.26134
324200.0000   -5.73204
324240.0000   -5.60967
324280.0000   -5.63866
324320.0000   -6.21172
324360.0000   -5.69872
324400.0000   -5.19152
324440.0000   -5.16866
324480.0000   -5.59568
324520.0000   -5.39097
324560.0000   -5.94031
324600.0000   -5.82107
324640.0000   -5.26671
324680.0000   -5.93877
324720.0000   -6.05345
324760.0000   -6.82871
324800.0000   -6.63656
324840.0000   -5.55848
324880.0000   -6.26219
324920.0000   -6.77099
324960.0000   -7.02681
325000.0000   -5.81117
325040.0000   -6.28008
325080.0000   -5.32000
325120.0000   -6.15249
325160.0000   -6.08446
325200.0000   -7.09336
325240.0000   -7.45474
325280.0000   -6.48293
325320.0000   -6.01823
325360.0000   -5.86332
325400.0000   -5.33613
325440.0000   -6.20330
325480.0000   -6.71748
325520.0000   -6.43663
325560.0000   -6.10620
325600.0000   -5.80334
325640.0000   -5.85393
325680.0000   -6.42449
325720.0000   -6.39334
325760.0000   -6.13463
325800.0000   -6.48839
325840.0000   -5.55905
325880.0000   -5.90403
325920.0000   -6.24137
325960.0000   -5.89888
326000.0000   -5.81741
326040.0000   -5.95141
326080.0000   -5.42296
326120.0000   -5.98101
326160.0000   -5.45570
326200.0000   -6.63860
326240.0000   -6.85399
326280.0000   -5.84701
326320.0000   -6.06982
326360.0000   -5.16264
326400.0000   -5.55779
326440.0000   -6.18855
326480.0000   -5.51936
326520.0000   -5.20943
326560.0000   -5.78718
326600.0000   -6.41276
326640.0000   -6.06059
326680.0000   -5.81795
326720.0000   -5.58067
326760.0000   -5.59608
326800.0000   -5.00932
326840.0000   -5.67913
326880.0000   -5.97917
326920.0000   -5.95664
326960.0000   -5.92833
327000.0000   -4.97465
327040.0000   -5.93990
327080.0000   -5.42672
327120.0000   -5.27074
327160.0000   -4.49582
327200.0000   -5.42157
327240.0000   -5.36309
327280.0000   -6.00109
327320.0000   -6.28970
327360.0000   -5.81072
327400.0000   -5.10240
327440.0000   -5.88381
327480.0000   -4.82451
327520.0000   -5.51535
327560.0000   -5.63168
327600.0000   -4.99296
327640.0000   -5.13406
327680.0000   -5.36677
327720.0000   -5.16194
327760.0000   -5.52657
327800.0000   -5.15566
327840.0000   -5.71135
327880.0000   -6.20727
327920.0000   -4.83639
327960.0000   -5.58831
328000.0000   -4.51002
328040.0000   -5.37652
328080.0000   -4.80476
328120.0000   -6.08391
328160.0000   -5.50708
328200.0000   -5.28305
328240.0000   -5.51532
328280.0000   -5.24540
328320.0000   -4.68669
328360.0000   -6.06584
328400.0000   -5.93974
328440.0000   -4.80154
328480.0000   -5.75362
328520.0000   -5.54811
328560.0000   -5.29645
328600.0000   -5.74142
328640.0000   -6.96615
328680.0000   -6.44904
328720.0000   -6.58395
328760.0000   -5.46326
328800.0000   -5.42446
328840.0000   -6.56399
328880.0000   -5.97897
328920.0000   -5.22333
328960.0000   -5.27134
329000.0000   -6.03776
329040.0000   -5.59455
329080.0000   -4.61804
329120.0000   -4.86081
329160.0000   -5.55251
329200.0000   -5.79052
329240.0000   -6.03576
329280.0000   -6.50335
329320.0000   -5.46435
329360.0000   -5.63353
329400.0000   -5.58810
329440.0000   -5.09701
329480.0000   -5.58938
329520.0000   -5.83926
329560.0000   -4.54956
329600.0000   -5.34030
329640.0000   -5.63645
329680.0000   -6.12330
329720.0000   -5.82599
329760.0000   -5.42072
329800.0000   -6.13925
329840.0000   -5.89935
329880.0000   -5.91297
329920.0000   -6.00595
329960.0000   -6.68726
330000.0000   -5.10615
330040.0000   -6.00453
330080.0000   -5.67813
330120.0000   -4.72224
330160.0000   -5.15252
330200.0000   -5.28122
330240.0000   -5.56511
330280.0000   -5.37002
330320.0000   -5.19581
330360.0000   -6.37198
330400.0000   -5.55937
330440.0000   -5.98848
330480.0000   -6.17907
330520.0000   -6.15126
330560.0000   -5.67192
330600.0000   -5.20908
330640.0000   -5.65467
330680.0000   -5.96563
330720.0000   -5.60142
330760.0000   -6.92052
330800.0000   -6.39651
330840.0000   -6.86781
330880.0000   -6.69232
330920.0000   -7.64345
330960.0000   -6.83543
331000.0000   -6.79629
331040.0000   -7.12242
331080.0000   -6.06294
331120.0000   -6.72717
331160.0000   -6.38646
331200.0000   -5.59671
331240.0000   -6.00531
331280.0000   -5.03613
331320.0000   -4.92165
331360.0000   -5.58628
331400.0000   -5.61602
331440.0000   -6.09435
331480.0000   -6.20289
331520.0000   -6.67163
331560.0000   -6.29837
331600.0000   -5.50275
331640.0000   -6.82552
331680.0000   -6.87009
331720.0000   -7.14647
331760.0000   -6.65994
331800.0000   -5.02473
331840.0000   -6.48008
331880.0000   -6.00936
331920.0000   -4.99549
331960.0000   -4.96664
332000.0000   -5.52142
332040.0000   -5.36678
332080.0000   -4.98345
332120.0000   -4.78607
332160.0000   -5.60917
332200.0000   -6.31901
332240.0000   -6.52284
332280.0000   -5.81774
332320.0000   -5.87941
332360.0000   -6.22666
332400.0000   -5.60053
332440.0000   -5.40673
332480.0000   -5.02573
332520.0000   -4.82760
332560.0000   -5.05348
332600.0000   -6.43411
332640.0000   -5.99033
332680.0000   -5.33331
332720.0000   -5.49908
332760.0000   -6.19791
332800.0000   -5.30817
332840.0000   -5.48570
332880.0000   -5.75310
332920.0000   -4.85544
332960.0000   -4.64095
333000.0000   -5.36698
333040.0000   -4.75131
333080.0000   -4.74395
333120.0000   -5.20264
333160.0000   -4.73258
333200.0000   -4.77569
333240.0000   -5.88731
333280.0000   -5.47270
333320.0000   -5.67914
333360.0000   -4.55329
333400.0000   -4.52109
333440.0000   -4.99890
333480.0000   -5.01164
333520.0000   -4.61517
333560.0000   -4.26914
333600.0000   -5.18504
333640.0000   -5.58681
333680.0000   -5.37709
333720.0000   -4.92391
333760.0000   -6.56477
333800.0000   -5.81706
333840.0000   -4.85831
333880.0000   -6.32073
333920.0000   -5.91745
333960.0000   -6.17067
334000.0000   -5.67643
334040.0000   -5.60265
334080.0000   -5.41975
334120.0000   -4.71624
334160.0000   -5.60268
334200.0000   -5.02581
334240.0000   -5.27630
334280.0000   -5.41835
334320.0000   -4.98607
334360.0000   -5.68506
334400.0000   -6.71577
334440.0000   -6.44923
334480.0000   -6.65260
334520.0000   -7.04270
334560.0000   -6.26439
334600.0000   -5.76230
334640.0000   -6.62430
334680.0000   -6.91859
334720.0000   -5.76841
334760.0000   -6.90054
334800.0000   -6.11242
334840.0000   -5.71384
334880.0000   -6.00243
334920.0000   -6.20031
334960.0000   -5.43755
335000.0000   -5.64044
335040.0000   -6.22456
335080.0000   -6.27627
335120.0000   -6.57487
335160.0000   -5.73416
335200.0000   -6.13780
335240.0000   -5.94875
335280.0000   -5.82245
335320.0000   -6.16552
335360.0000   -6.61376
335400.0000   -6.53884
335440.0000   -6.27613
335480.0000   -6.36211
335520.0000   -6.64751
335560.0000   -6.89136
335600.0000   -6.11963
335640.0000   -6.72437
335680.0000   -5.31303
335720.0000   -5.62847
335760.0000   -5.63324
335800.0000   -6.09618
335840.0000   -6.23557
335880.0000   -5.92427
335920.0000   -5.88434
335960.0000   -6.01145
336000.0000   -6.68570
336040.0000   -6.13835
336080.0000   -6.16454
336120.0000   -6.81853
336160.0000   -5.58737
336200.0000   -6.04733
336240.0000   -6.26406
336280.0000   -5.44143
336320.0000   -4.85626
336360.0000   -5.65177
336400.0000   -5.82144
336440.0000   -5.61780
336480.0000   -5.83872
336520.0000   -6.22373
336560.0000   -5.72607
336600.0000   -5.65695
336640.0000   -6.03452
336680.0000   -5.61379
336720.0000   -6.66350
336760.0000   -6.57540
336800.0000   -6.21860
336840.0000   -5.80650
336880.0000   -6.40374
336920.0000   -6.09470
336960.0000   -6.78960
337000.0000   -7.37572
337040.0000   -5.97116
337080.0000   -5.46690
337120.0000   -6.04684
337160.0000   -6.07747
337200.0000   -6.51477
337240.0000   -6.04040
337280.0000   -5.42651
337320.0000   -7.04006
337360.0000   -7.11666
337400.0000   -6.85865
337440.0000   -6.80665
337480.0000   -6.77531
337520.0000   -6.35541
337560.0000   -4.64891
337600.0000   -5.89463
337640.0000   -6.27942
337680.0000   -5.31283
337720.0000   -5.83452
337760.0000   -5.76020
337800.0000   -5.97553
337840.0000   -6.40980
337880.0000   -6.11898
337920.0000   -6.26755
337960.0000   -6.16260
338000.0000   -5.27445
338040.0000   -6.62685
338080.0000   -6.38624
338120.0000   -6.97113
338160.0000   -6.67718
338200.0000   -5.66073
338240.0000   -5.99063
338280.0000   -5.81812
338320.0000   -5.56719
338360.0000   -5.23579
338400.0000   -6.41172
338440.0000   -6.07773
338480.0000   -6.51351
338520.0000   -6.37979
338560.0000   -6.97773
338600.0000   -6.42897
338640.0000   -6.88108
338680.0000   -6.23808
338720.0000   -5.61062
338760.0000   -6.99405
338800.0000   -6.48578
338840.0000   -5.56491
338880.0000   -5.49842
338920.0000   -5.89211
338960.0000   -5.26472
339000.0000   -6.22243
339040.0000   -6.65029
339080.0000   -7.22770
339120.0000   -6.27936
339160.0000   -6.40656
339200.0000   -6.54603
339240.0000   -6.31289
339280.0000   -5.69969
339320.0000   -6.24384
339360.0000   -6.90819
339400.0000   -7.32641
339440.0000   -5.84594
339480.0000   -6.37952
339520.0000   -5.90907
339560.0000   -6.81581
339600.0000   -7.19591
339640.0000   -7.10621
339680.0000   -7.33170
339720.0000   -7.05800
339760.0000   -6.61138
339800.0000   -6.00089
339840.0000   -6.17878
339880.0000   -6.01517
339920.0000   -7.18473
339960.0000   -5.46959
340000.0000   -6.20003
340040.0000   -6.42198
340080.0000   -5.26319
340120.0000   -6.14261
340160.0000   -6.98168
340200.0000   -6.51126
340240.0000   -5.88165
340280.0000   -6.22402
340320.0000   -6.51419
340360.0000   -5.75534
340400.0000   -5.76358
340440.0000   -6.01634
340480.0000   -6.68920
340520.0000   -6.08672
340560.0000   -6.08331
340600.0000   -6.18441
340640.0000   -6.67834
340680.0000   -6.44015
340720.0000   -6.02083
340760.0000   -5.90597
340800.0000   -5.75576
340840.0000   -5.84073
340880.0000   -6.26298
340920.0000   -6.30273
340960.0000   -4.93981
341000.0000   -5.90077
341040.0000   -5.83751
341080.0000   -5.02450
341120.0000   -5.60622
341160.0000   -5.99100
341200.0000   -6.53457
341240.0000   -6.12208
341280.0000   -6.07164
341320.0000   -5.28102
341360.0000   -6.43088
341400.0000   -5.86156
341440.0000   -6.41386
341480.0000   -6.27445
341520.0000   -6.75506
341560.0000   -6.47725
341600.0000   -5.13412
341640.0000   -5.54168
341680.0000   -5.21891
341720.0000   -5.61968
341760.0000   -6.84911
341800.0000   -6.52855
341840.0000   -6.33501
341880.0000   -6.32873
341920.0000   -6.14120
341960.0000   -5.45565
342000.0000   -5.23774
342040.0000   -6.03539
342080.0000   -6.18513
342120.0000   -6.40226
342160.0000   -6.12462
342200.0000   -6.26080
342240.0000   -6.00552
342280.0000   -6.47801
342320.0000   -5.74568
342360.0000   -6.31023
342400.0000   -6.36484
342440.0000   -6.62297
342480.0000   -5.51556
342520.0000   -5.70477
342560.0000   -5.94835
342600.0000   -6.01194
342640.0000   -6.39702
342680.0000   -6.12107
342720.0000   -5.87440
342760.0000   -5.92085
342800.0000   -5.26256
342840.0000   -5.99817
342880.0000   -5.59316
342920.0000   -6.08072
342960.0000   -6.09009
343000.0000   -5.90313
343040.0000   -5.77304
343080.0000   -5.89088
343120.0000   -5.99824
343160.0000   -5.88921
343200.0000   -6.23979
343240.0000   -6.12953
343280.0000   -5.39100
343320.0000   -6.66895
343360.0000   -6.52652
343400.0000   -6.26928
343440.0000   -5.95156
343480.0000   -6.08379
343520.0000   -6.53647
343560.0000   -6.37016
343600.0000   -6.20623
343640.0000   -6.27974
343680.0000   -6.91232
343720.0000   -6.49375
343760.0000   -6.60689
343800.0000   -6.38268
343840.0000   -6.92434
343880.0000   -6.87841
343920.0000   -6.02350
343960.0000   -5.75683
344000.0000   -5.59632
344040.0000   -7.12179
344080.0000   -6.60612
344120.0000   -6.34970
344160.0000   -6.55051
344200.0000   -5.91447
344240.0000   -5.78737
344280.0000   -5.47196
344320.0000   -6.19255
344360.0000   -6.29079
344400.0000   -6.89289
344440.0000   -6.79086
344480.0000   -6.41826
344520.0000   -6.43207
344560.0000   -6.74694
344600.0000   -6.11967
344640.0000   -6.33460
344680.0000   -6.29365
344720.0000   -7.29241
344760.0000   -6.58262
344800.0000   -6.67616
344840.0000   -6.52724
344880.0000   -6.79498
344920.0000   -6.00678
344960.0000   -6.82876
345000.0000   -6.30274
345040.0000   -6.79610
345080.0000   -6.53477
345120.0000   -7.02623
345160.0000   -6.46982
345200.0000   -6.72408
345240.0000   -5.93165
345280.0000   -6.31487
345320.0000   -7.12912
345360.0000   -6.12177
345400.0000   -6.51535
345440.0000   -6.45056
345480.0000   -6.00410
345520.0000   -6.75363
345560.0000   -5.52700
345600.0000   -6.07981
345640.0000   -6.19756
345680.0000   -5.74137
345720.0000   -6.52312
345760.0000   -5.83260
345800.0000   -5.87287
345840.0000   -6.46002
345880.0000   -5.51251
345920.0000   -5.78821
345960.0000   -5.93022
346000.0000   -5.54286
346040.0000   -5.35235
346080.0000   -6.17486
346120.0000   -7.09331
346160.0000   -6.17545
346200.0000   -5.81273
346240.0000   -5.02683
346280.0000   -5.19214
346320.0000   -3.99114
346360.0000   -5.55421
346400.0000   -5.80325
346440.0000   -4.60622
346480.0000   -5.69862
346520.0000   -5.96898
346560.0000   -6.30882
346600.0000   -6.93294
346640.0000   -5.32867
346680.0000   -5.10051
346720.0000   -5.80718
346760.0000   -6.47972
346800.0000   -6.28638
346840.0000   -5.46960
346880.0000   -5.84759
346920.0000   -5.62325
346960.0000   -6.40253
347000.0000   -5.27295
347040.0000   -6.09208
347080.0000   -6.10938
347120.0000   -5.55295
347160.0000   -6.78773
347200.0000   -6.53051
347240.0000   -6.04142
347280.0000   -5.22940
347320.0000   -6.60235
347360.0000   -6.50768
347400.0000   -6.09861
347440.0000   -6.78902
347480.0000   -6.46561
347520.0000   -6.09134
347560.0000   -7.14204
347600.0000   -6.86921
347640.0000   -7.78509
347680.0000   -6.63681
347720.0000   -6.40474
347760.0000   -5.82874
347800.0000   -5.98635
347840.0000   -5.82506
347880.0000   -6.77751
347920.0000   -5.27443
347960.0000   -6.03490
348000.0000   -5.99845
348040.0000   -6.37552
348080.0000   -6.09343
348120.0000   -5.11280
348160.0000   -5.31869
348200.0000   -5.68649
348240.0000   -5.19204
348280.0000   -5.55175
348320.0000   -5.91348
348360.0000   -6.51767
348400.0000   -5.72987
348440.0000   -5.26766
348480.0000   -5.72340
348520.0000   -6.28068
348560.0000   -6.23518
348600.0000   -6.50223
348640.0000   -6.03558
348680.0000   -5.30975
348720.0000   -6.65014
348760.0000   -6.63290
348800.0000   -6.37451
348840.0000   -6.58442
348880.0000   -6.71254
348920.0000   -6.32797
348960.0000   -7.29375
349000.0000   -7.03432
349040.0000   -6.02060
349080.0000   -6.33203
349120.0000   -5.97098
349160.0000   -6.40049
349200.0000   -6.90974
349240.0000   -5.41298
349280.0000   -7.22016
349320.0000   -6.96659
349360.0000   -5.24604
349400.0000   -6.09506
349440.0000   -6.12489
349480.0000   -6.48986
349520.0000   -6.53613
349560.0000   -6.11846
349600.0000   -6.83669
349640.0000   -6.25556
349680.0000   -5.47983
349720.0000   -5.73145
349760.0000   -6.10429
349800.0000   -5.33246
349840.0000   -5.05446
349880.0000   -4.74233
349920.0000   -5.31706
349960.0000   -5.90943
350000.0000   -5.66615
350040.0000   -5.73037
350080.0000   -5.62638
350120.0000   -6.09468
350160.0000   -6.46080
350200.0000   -5.86747
350240.0000   -5.98042
350280.0000   -5.91758
350320.0000   -5.68622
350360.0000   -5.93915
350400.0000   -5.74158
350440.0000   -6.34078
350480.0000   -5.66885
350520.0000   -5.78496
350560.0000   -6.10891
350600.0000   -5.64914
350640.0000   -5.63675
350680.0000   -5.50874
350720.0000   -4.70912
350760.0000   -5.69096
350800.0000   -6.26148
350840.0000   -4.98495
350880.0000   -5.04596
350920.0000   -5.42996
350960.0000   -5.27708
351000.0000   -5.95884
351040.0000   -5.46929
351080.0000   -5.33815
351120.0000   -5.56808
351160.0000   -6.25693
351200.0000   -5.26797
351240.0000   -5.15875
351280.0000   -6.01361
351320.0000   -5.66302
351360.0000   -5.31318
351400.0000   -5.95812
351440.0000   -6.20441
351480.0000   -5.35784
351520.0000   -5.44649
351560.0000   -4.97714
351600.0000   -5.28201
351640.0000   -5.09630
351680.0000   -4.81793
351720.0000   -6.56042
351760.0000   -6.57520
351800.0000   -6.08718
351840.0000   -6.05590
351880.0000   -6.24323
351920.0000   -5.81909
351960.0000   -5.84405
352000.0000   -5.99934
352040.0000   -5.64324
352080.0000   -6.00592
352120.0000   -5.07896
352160.0000   -5.22589
352200.0000   -5.23604
352240.0000   -5.01257
352280.0000   -5.38891
352320.0000   -6.60585
352360.0000   -5.97528
352400.0000   -5.64073
352440.0000   -5.08348
352480.0000   -6.46116
352520.0000   -4.75158
352560.0000   -6.88297
352600.0000   -7.06788
352640.0000   -6.68659
352680.0000   -5.68004
352720.0000   -6.02348
352760.0000   -6.05726
352800.0000   -5.88099
352840.0000   -5.03141
352880.0000   -6.69280
352920.0000   -6.36447
352960.0000   -5.85760
353000.0000   -6.26570
353040.0000   -5.76399
353080.0000   -5.64063
353120.0000   -6.05628
353160.0000   -5.49095
353200.0000   -5.98402
353240.0000   -5.17021
353280.0000   -5.62597
353320.0000   -6.01492
353360.0000   -5.66902
353400.0000   -5.56580
353440.0000   -5.76417
353480.0000   -5.42131
353520.0000   -5.09790
353560.0000   -4.67886
353600.0000   -5.54403
353640.0000   -5.84659
353680.0000   -5.25359
353720.0000   -6.07484
353760.0000   -5.97647
353800.0000   -5.70368
353840.0000   -5.71643
353880.0000   -6.95553
353920.0000   -6.60569
353960.0000   -5.46592
354000.0000   -5.35963
354040.0000   -6.15008
354080.0000   -5.82834
354120.0000   -5.79952
354160.0000   -5.20463
354200.0000   -4.55272
354240.0000   -5.80735
354280.0000   -5.22361
354320.0000   -6.12552
354360.0000   -5.08203
354400.0000   -5.96910
354440.0000   -5.78686
354480.0000   -5.96047
354520.0000   -6.25705
354560.0000   -6.03864
354600.0000   -5.37788
354640.0000   -5.96750
354680.0000   -5.83943
354720.0000   -5.06776
354760.0000   -5.29414
354800.0000   -4.87016
354840.0000   -5.85133
354880.0000   -7.21892
354920.0000   -6.60928
354960.0000   -6.57156
355000.0000   -5.40638
355040.0000   -5.19704
355080.0000   -5.36013
355120.0000   -5.13501
355160.0000   -5.50170
355200.0000   -5.49498
355240.0000   -5.51917
355280.0000   -5.64993
355320.0000   -4.90531
355360.0000   -5.16844
355400.0000   -6.29349
355440.0000   -6.39128
355480.0000   -6.17641
355520.0000   -6.66250
355560.0000   -6.42999
355600.0000   -6.35506
355640.0000   -5.72678
355680.0000   -5.70284
355720.0000   -5.95802
355760.0000   -6.64070
355800.0000   -6.08594
355840.0000   -6.60456
355880.0000   -6.21166
355920.0000   -7.39402
355960.0000   -6.47780
356000.0000   -6.73070
356040.0000   -6.35138
356080.0000   -6.49965
356120.0000   -6.10102
356160.0000   -6.43143
356200.0000   -6.46178
356240.0000   -6.03083
356280.0000   -7.26756
356320.0000   -6.63513
356360.0000   -7.12171
356400.0000   -6.70723
356440.0000   -5.35163
356480.0000   -5.79678
356520.0000   -6.68376
356560.0000   -5.79318
356600.0000   -5.42619
356640.0000   -5.86294
356680.0000   -6.27552
356720.0000   -5.81014
356760.0000   -5.25921
356800.0000   -5.36945
356840.0000   -6.13447
356880.0000   -5.09892
356920.0000   -5.28926
356960.0000   -5.87368
357000.0000   -5.96816
357040.0000   -4.68258
357080.0000   -5.54290
357120.0000   -6.09075
357160.0000   -6.41539
357200.0000   -6.18102
357240.0000   -5.77106
357280.0000   -4.75511
357320.0000   -6.15907
357360.0000   -6.17823
357400.0000   -6.74621
357440.0000   -6.69407
357480.0000   -6.00005
357520.0000   -6.20978
357560.0000   -6.08683
357600.0000   -6.58796
357640.0000   -7.25606
357680.0000   -7.49677
357720.0000   -5.88780
357760.0000   -6.29288
357800.0000   -5.80607
357840.0000   -5.73609
357880.0000   -7.56265
357920.0000   -6.41173
357960.0000   -7.20317
358000.0000   -7.06532
358040.0000   -6.51289
358080.0000   -6.59547
358120.0000   -5.86439
358160.0000   -7.07561
358200.0000   -6.69696
358240.0000   -6.06889
358280.0000   -6.96164
358320.0000   -5.88433
358360.0000   -6.46573
358400.0000   -7.28038
358440.0000   -6.79344
358480.0000   -7.48845
358520.0000   -6.30540
358560.0000   -6.48536
358600.0000   -6.32966
358640.0000   -6.79843
358680.0000   -6.66562
358720.0000   -6.23793
358760.0000   -5.38702
358800.0000   -6.11644
358840.0000   -6.61509
358880.0000   -6.23590
358920.0000   -5.64206
358960.0000   -5.40663
359000.0000   -7.15664
359040.0000   -6.97937
359080.0000   -6.75247
359120.0000   -7.17401
359160.0000   -6.54899
359200.0000   -6.37513
359240.0000   -7.20482
359280.0000   -6.37601
359320.0000   -6.54508
359360.0000   -6.70416
359400.0000   -7.46398
359440.0000   -7.35308
359480.0000   -7.22984
359520.0000   -7.00449
359560.0000   -7.65909
359600.0000   -7.33362
359640.0000   -6.72449
359680.0000   -6.43510
359720.0000   -6.18167
359760.0000   -7.26561
359800.0000   -6.89786
359840.0000   -6.39831
359880.0000   -6.94282
359920.0000   -6.67321
359960.0000   -7.39625
360000.0000   -6.68737
360040.0000   -6.56858
360080.0000   -6.44536
360120.0000   -6.57788
360160.0000   -6.32652
360200.0000   -5.29324
360240.0000   -5.99308
360280.0000   -6.76869
360320.0000   -7.23265
360360.0000   -7.60447
360400.0000   -6.75722
360440.0000   -7.14627
360480.0000   -6.79860
360520.0000   -6.30814
360560.0000   -6.53281
360600.0000   -5.37426
360640.0000   -5.92499
360680.0000   -5.32220
360720.0000   -5.36196
360760.0000   -5.79358
360800.0000   -5.98279
360840.0000   -6.20033
360880.0000   -6.38929
360920.0000   -6.17075
360960.0000   -6.23433
361000.0000   -6.04495
361040.0000   -6.13087
361080.0000   -5.12308
361120.0000   -6.17594
361160.0000   -6.08826
361200.0000   -6.19833
361240.0000   -5.97647
361280.0000   -4.40895
361320.0000   -4.86457
361360.0000   -5.96099
361400.0000   -5.54128
361440.0000   -6.99819
361480.0000   -6.90610
361520.0000   -6.42573
361560.0000   -6.45165
361600.0000   -6.06205
361640.0000   -5.94271
361680.0000   -6.43900
361720.0000   -6.49519
361760.0000   -6.60648
361800.0000   -5.77756
361840.0000   -7.21449
361880.0000   -7.09905
361920.0000   -6.34415
361960.0000   -6.86302
362000.0000   -6.26745
362040.0000   -5.58734
362080.0000   -7.28188
362120.0000   -6.70946
362160.0000   -6.10398
362200.0000   -6.37986
362240.0000   -6.39253
362280.0000   -4.84732
362320.0000   -6.07505
362360.0000   -7.12916
362400.0000   -6.66020
362440.0000   -6.75885
362480.0000   -5.21824
362520.0000   -6.04928
362560.0000   -5.90918
362600.0000   -5.74804
362640.0000   -5.18716
362680.0000   -5.50159
362720.0000   -6.07496
362760.0000   -6.26048
362800.0000   -6.09898
362840.0000   -5.67268
362880.0000   -5.99649
362920.0000   -6.45894
362960.0000   -5.33266
363000.0000   -6.07705
363040.0000   -5.83779
363080.0000   -5.48237
363120.0000   -5.14662
363160.0000   -6.40405
363200.0000   -5.82581
363240.0000   -6.03709
363280.0000   -6.28222
363320.0000   -5.86498
363360.0000   -4.40415
363400.0000   -6.82214
363440.0000   -5.42010
363480.0000   -5.71527
363520.0000   -6.21387
363560.0000   -5.87459
363600.0000   -5.68341
363640.0000   -5.39904
363680.0000   -4.60251
363720.0000   -5.04969
363760.0000   -5.18751
363800.0000   -5.06762
363840.0000   -4.86474
363880.0000   -4.77232
363920.0000   -5.01152
363960.0000   -5.46559
364000.0000   -5.60495
364040.0000   -5.17940
364080.0000   -5.27161
364120.0000   -4.85050
364160.0000   -4.82215
364200.0000   -6.14107
364240.0000   -5.32813
364280.0000   -5.51624
364320.0000   -5.26589
364360.0000   -6.01274
364400.0000   -6.18186
364440.0000   -5.17554
364480.0000   -6.67383
364520.0000   -4.86765
364560.0000   -5.39884
364600.0000   -4.76868
364640.0000   -4.47647
364680.0000   -5.49506
364720.0000   -3.99531
364760.0000   -4.75304
364800.0000   -4.73097
364840.0000   -5.30442
364880.0000   -5.61222
364920.0000   -5.83410
364960.0000   -6.21374
365000.0000   -5.92463
365040.0000   -5.13171
365080.0000   -5.96486
365120.0000   -5.66927
365160.0000   -5.10431
365200.0000   -5.01380
365240.0000   -5.23378
365280.0000   -5.52853
365320.0000   -5.63703
365360.0000   -4.75116
365400.0000   -6.39460
365440.0000   -4.96945
365480.0000   -6.01495
365520.0000   -5.48264
365560.0000   -5.11652
365600.0000   -4.71432
365640.0000   -5.47005
365680.0000   -5.46735
365720.0000   -5.79730
365760.0000   -4.70235
365800.0000   -4.85304
365840.0000   -5.59373
365880.0000   -5.83720
365920.0000   -5.20727
365960.0000   -5.15476
366000.0000   -5.18487
366040.0000   -5.56926
366080.0000   -5.48139
366120.0000   -5.99027
366160.0000   -6.05510
366200.0000   -6.58847
366240.0000   -5.97179
366280.0000   -6.34040
366320.0000   -5.49265
366360.0000   -5.40971
366400.0000   -5.80720
366440.0000   -6.79338
366480.0000   -7.78669
366520.0000   -7.25371
366560.0000   -7.27979
366600.0000   -5.87944
366640.0000   -6.92161
366680.0000   -6.15955
366720.0000   -6.80645
366760.0000   -6.82424
366800.0000   -6.35560
366840.0000   -7.74695
366880.0000   -6.97362
366920.0000   -6.75608
366960.0000   -6.94179
367000.0000   -6.88062
367040.0000   -6.81265
367080.0000   -6.95151
367120.0000   -8.17246
367160.0000   -6.92940
367200.0000   -7.43411
367240.0000   -6.27257
367280.0000   -6.17507
367320.0000   -6.27857
367360.0000   -6.76006
367400.0000   -5.90827
367440.0000   -6.96464
367480.0000   -6.95013
367520.0000   -8.21740
367560.0000   -7.08868
367600.0000   -7.09845
367640.0000   -7.73601
367680.0000   -7.05677
367720.0000   -6.57839
367760.0000   -7.16273
367800.0000   -6.14009
367840.0000   -5.84216
367880.0000   -6.67467
367920.0000   -6.61529
367960.0000   -6.25712
368000.0000   -6.17604
368040.0000   -5.94734
368080.0000   -5.43000
368120.0000   -5.92523
368160.0000   -5.84742
368200.0000   -6.26786
368240.0000   -5.92586
368280.0000   -5.52922
368320.0000   -5.53089
368360.0000   -5.11197
368400.0000   -5.61046
368440.0000   -5.48293
368480.0000   -5.52096
368520.0000   -5.86387
368560.0000   -6.00933
368600.0000   -5.33067
368640.0000   -5.43053
368680.0000   -5.44152
368720.0000   -6.14006
368760.0000   -6.57722
368800.0000   -5.58927
368840.0000   -5.98597
368880.0000   -5.40552
368920.0000   -5.59549
368960.0000   -5.62738
369000.0000   -5.23415
369040.0000   -6.02247
369080.0000   -5.21237
369120.0000   -5.06376
369160.0000   -6.27620
369200.0000   -5.35145
369240.0000   -6.13599
369280.0000   -6.14581
369320.0000   -5.63125
369360.0000   -5.35993
369400.0000   -5.33476
369440.0000   -5.42476
369480.0000   -5.05224
369520.0000   -5.12108
369560.0000   -5.34885
369600.0000   -5.40130
369640.0000   -5.42935
369680.0000   -5.31066
369720.0000   -5.65240
369760.0000   -5.92483
369800.0000   -4.84175
369840.0000   -4.53160
369880.0000   -5.10255
369920.0000   -4.55730
369960.0000   -5.07904
370000.0000   -4.68502
370040.0000   -4.09600
370080.0000   -5.58679
370120.0000   -4.37700
370160.0000   -5.53249
370200.0000   -5.56298
370240.0000   -5.44999
370280.0000   -5.18084
370320.0000   -5.21015
370360.0000   -5.58851
370400.0000   -6.25308
370440.0000   -6.48942
370480.0000   -6.78934
370520.0000   -6.64384
370560.0000   -6.21497
370600.0000   -4.79462
370640.0000   -6.20531
370680.0000   -4.45781
370720.0000   -5.88155
370760.0000   -5.27482
370800.0000   -5.51054
370840.0000   -6.15878
370880.0000   -5.55026
370920.0000   -5.97264
370960.0000   -5.52694
371000.0000   -4.94050
371040.0000   -5.79452
371080.0000   -4.83432
371120.0000   -5.98297
371160.0000   -5.80330
371200.0000   -6.36962
371240.0000   -5.16404
371280.0000   -5.35658
371320.0000   -6.06115
371360.0000   -6.40014
371400.0000   -6.50821
371440.0000   -6.09845
371480.0000   -5.92563
371520.0000   -6.27520
371560.0000   -5.91704
371600.0000   -5.92677
371640.0000   -5.64388
371680.0000   -5.39090
371720.0000   -5.30162
371760.0000   -6.43545
371800.0000   -6.30846
371840.0000   -5.69372
371880.0000   -6.16720
371920.0000   -6.63131
371960.0000   -5.68516
372000.0000   -7.16460
372040.0000   -5.98892
372080.0000   -6.76928
372120.0000   -6.58669
372160.0000   -7.30245
372200.0000   -6.37473
372240.0000   -7.01477
372280.0000   -6.93639
372320.0000   -6.03498
372360.0000   -6.19674
372400.0000   -6.79471
372440.0000   -6.51284
372480.0000   -6.05344
372520.0000   -8.06709
372560.0000   -6.39464
372600.0000   -6.44643
372640.0000   -6.01097
372680.0000   -6.46271
372720.0000   -7.55766
372760.0000   -6.36794
372800.0000   -7.72530
372840.0000   -7.30532
372880.0000   -7.03097
372920.0000   -5.81867
372960.0000   -5.29602
373000.0000   -5.06501
373040.0000   -6.31525
373080.0000   -5.33436
373120.0000   -6.73529
373160.0000   -6.07495
373200.0000   -5.87457
373240.0000   -5.63697
373280.0000   -6.02748
373320.0000   -5.91800
373360.0000   -5.56050
373400.0000   -6.14081
373440.0000   -6.12645
373480.0000   -6.06132
373520.0000   -6.54707
373560.0000   -5.94492
373600.0000   -5.27104
373640.0000   -5.17068
373680.0000   -6.26283
373720.0000   -4.99584
373760.0000   -5.37646
373800.0000   -5.90174
373840.0000   -6.42877
373880.0000   -6.00931
373920.0000   -5.34832
373960.0000   -5.23287
374000.0000   -4.83202
374040.0000   -4.83659
374080.0000   -4.48856
374120.0000   -4.90418
374160.0000   -6.08712
374200.0000   -5.43321
374240.0000   -6.14734
374280.0000   -5.63794
374320.0000   -4.93940
374360.0000   -4.57692
374400.0000   -4.60747
374440.0000   -4.85041
374480.0000   -4.93292
374520.0000   -6.15947
374560.0000   -4.85066
374600.0000   -5.43646
374640.0000   -5.36441
374680.0000   -5.23223
374720.0000   -5.07156
374760.0000   -5.79569
374800.0000   -5.74021
374840.0000   -5.69457
374880.0000   -6.61660
374920.0000   -5.86469
374960.0000   -6.50942
375000.0000   -5.71392
375040.0000   -5.84431
375080.0000   -6.44493
375120.0000   -6.24213
375160.0000   -6.81426
375200.0000   -6.87056
375240.0000   -6.35637
375280.0000   -6.37289
375320.0000   -6.77873
375360.0000   -6.27671
375400.0000   -5.07632
375440.0000   -5.61980
375480.0000   -5.76461
375520.0000   -6.12726
375560.0000   -5.92720
375600.0000   -5.95222
375640.0000   -5.71734
375680.0000   -6.56251
375720.0000   -5.73882
375760.0000   -5.12974
375800.0000   -5.52693
375840.0000   -6.01529
375880.0000   -6.22829
375920.0000   -5.73978
375960.0000   -7.48288
376000.0000   -6.41163
376040.0000   -5.99284
376080.0000   -6.07802
376120.0000   -6.19487
376160.0000   -5.81655
376200.0000   -6.09953
376240.0000   -6.91760
376280.0000   -5.62810
376320.0000   -6.38946
376360.0000   -5.04024
376400.0000   -5.22209
376440.0000   -4.70412
376480.0000   -4.97595
376520.0000   -5.53582
376560.0000   -5.24241
376600.0000   -5.61815
376640.0000   -5.76364
376680.0000   -5.36987
376720.0000   -5.40126
376760.0000   -5.64921
376800.0000   -6.59482
376840.0000   -5.83582
376880.0000   -6.40065
376920.0000   -6.06309
376960.0000   -5.49454
377000.0000   -4.39235
377040.0000   -5.27787
377080.0000   -4.97972
377120.0000   -5.49666
377160.0000   -6.22227
377200.0000   -5.58799
377240.0000   -4.74585
377280.0000   -4.57202
377320.0000   -4.82271
377360.0000   -5.34798
377400.0000   -5.62158
377440.0000   -5.53254
377480.0000   -5.61682
377520.0000   -5.78166
377560.0000   -5.52149
377600.0000   -5.18716
377640.0000   -5.87320
377680.0000   -5.69589
377720.0000   -5.55905
377760.0000   -5.71479
377800.0000   -5.76407
377840.0000   -5.40972
377880.0000   -5.56788
377920.0000   -4.41578
377960.0000   -5.92261
378000.0000   -5.82010
378040.0000   -6.24542
378080.0000   -5.50032
378120.0000   -5.16652
378160.0000   -5.26301
378200.0000   -4.96119
378240.0000   -5.58576
378280.0000   -5.43061
378320.0000   -6.12311
378360.0000   -6.18447
378400.0000   -6.11040
378440.0000   -5.89751
378480.0000   -6.44186
378520.0000   -5.99655
378560.0000   -6.81332
378600.0000   -5.01180
378640.0000   -5.89404
378680.0000   -6.05677
378720.0000   -6.18347
378760.0000   -6.83049
378800.0000   -5.48858
378840.0000   -5.45620
378880.0000   -6.42141
378920.0000   -5.50336
378960.0000   -6.31099
379000.0000   -6.12677
379040.0000   -5.39669
379080.0000   -5.50432
379120.0000   -6.11316
379160.0000   -5.36766
379200.0000   -6.10819
379240.0000   -6.07261
379280.0000   -5.86894
379320.0000   -6.18189
379360.0000   -6.41432
379400.0000   -5.88167
379440.0000   -5.57706
379480.0000   -4.47553
379520.0000   -5.43994
379560.0000   -6.12983
379600.0000   -6.57421
379640.0000   -7.00202
379680.0000   -5.61928
379720.0000   -5.99244
379760.0000   -6.64654
379800.0000   -7.13894
379840.0000   -7.05010
379880.0000   -6.99435
379920.0000   -6.66010
379960.0000   -6.19906
380000.0000   -6.00188
380040.0000   -7.02496
380080.0000   -6.52130
380120.0000   -7.06083
380160.0000   -7.05445
380200.0000   -7.21327
380240.0000   -7.10232
380280.0000   -8.14085
380320.0000   -7.59224
380360.0000   -7.07760
380400.0000   -6.11156
380440.0000   -6.88993
380480.0000   -6.93014
380520.0000   -7.13502
380560.0000   -6.51177
380600.0000   -6.83875
380640.0000   -6.43266
380680.0000   -6.29250
380720.0000   -5.71144
380760.0000   -5.69461
380800.0000   -5.70402
380840.0000   -6.34667
380880.0000   -6.40014
380920.0000   -5.94808
380960.0000   -5.97493
381000.0000   -5.91523
381040.0000   -5.97924
381080.0000   -5.78403
381120.0000   -6.40169
381160.0000   -5.12974
381200.0000   -5.80816
381240.0000   -5.48569
381280.0000   -6.31082
381320.0000   -6.80904
381360.0000   -6.56373
381400.0000   -5.75530
381440.0000   -6.95543
381480.0000   -6.61143
381520.0000   -6.15491
381560.0000   -7.24970
381600.0000   -7.48336
381640.0000   -7.22035
381680.0000   -6.72677
381720.0000   -6.15016
381760.0000   -6.59013
381800.0000   -5.94043
381840.0000   -6.61648
381880.0000   -6.60593
381920.0000   -6.16820
381960.0000   -6.52735
382000.0000   -6.53735
382040.0000   -6.71088
382080.0000   -6.83674
382120.0000   -6.89477
382160.0000   -7.19213
382200.0000   -6.75684
382240.0000   -7.03170
382280.0000   -6.85979
382320.0000   -6.20734
382360.0000   -5.45206
382400.0000   -5.81860
382440.0000   -5.46266
382480.0000   -5.39399
382520.0000   -4.83554
382560.0000   -5.73516
382600.0000   -5.56144
382640.0000   -6.14777
382680.0000   -7.15593
382720.0000   -6.05966
382760.0000   -6.59919
382800.0000   -6.37366
382840.0000   -5.53906
382880.0000   -5.36188
382920.0000   -6.43693
382960.0000   -6.34446
383000.0000   -6.09027
383040.0000   -5.94719
383080.0000   -6.63873
383120.0000   -5.69773
383160.0000   -5.50138
383200.0000   -6.32231
383240.0000   -6.34274
383280.0000   -6.44810
383320.0000   -6.22643
383360.0000   -6.30652
383400.0000   -6.24258
383440.0000   -6.66106
383480.0000   -6.01898
383520.0000   -6.74311
383560.0000   -5.95804
383600.0000   -6.41393
383640.0000   -6.89826
383680.0000   -6.24608
383720.0000   -6.12636
383760.0000   -7.84308
383800.0000   -6.45880
383840.0000   -6.27614
383880.0000   -6.78908
383920.0000   -6.82174
383960.0000   -6.50780
384000.0000   -6.45022
384040.0000   -7.33182
384080.0000   -6.59909
384120.0000   -6.40000
384160.0000   -6.07443
384200.0000   -5.36978
384240.0000   -5.06169
384280.0000   -5.74798
384320.0000   -6.56258
384360.0000   -6.04433
384400.0000   -7.16304
384440.0000   -6.37359
384480.0000   -5.16204
384520.0000   -5.58273
384560.0000   -6.26768
384600.0000   -5.79026
384640.0000   -6.69413
384680.0000   -6.45929
384720.0000   -6.25475
384760.0000   -5.95404
384800.0000   -6.49517
384840.0000   -5.86237
384880.0000   -6.65193
384920.0000   -6.85340
384960.0000   -7.64666
385000.0000   -6.90461
385040.0000   -5.68312
385080.0000   -5.59987
385120.0000   -5.10006
385160.0000   -5.92386
385200.0000   -6.48509
385240.0000   -5.63459
385280.0000   -5.21461
385320.0000   -6.18530
385360.0000   -5.61713
385400.0000   -6.03544
385440.0000   -6.59573
385480.0000   -6.25924
385520.0000   -6.50895
385560.0000   -6.59461
385600.0000   -5.87385
385640.0000   -5.27988
385680.0000   -5.21024
385720.0000   -5.66020
385760.0000   -5.57389
385800.0000   -5.20617
385840.0000   -6.74501
385880.0000   -5.32113
385920.0000   -6.00015
385960.0000   -5.60011
386000.0000   -5.89162
386040.0000   -5.68838
386080.0000   -5.91207
386120.0000   -5.99290
386160.0000   -5.88023
386200.0000   -5.75509
386240.0000   -6.19308
386280.0000   -6.37268
386320.0000   -6.80635
386360.0000   -6.37100
386400.0000   -6.66022
386440.0000   -6.89368
386480.0000   -5.93848
386520.0000   -5.61908
386560.0000   -6.12116
386600.0000   -5.74287
386640.0000   -5.79106
386680.0000   -6.04465
386720.0000   -6.43966
386760.0000   -5.35335
386800.0000   -6.43330
386840.0000   -5.40891
386880.0000   -6.29380
386920.0000   -6.69023
386960.0000   -6.52360
387000.0000   -6.82028
387040.0000   -5.92222
387080.0000   -6.95199
387120.0000   -5.82577
387160.0000   -6.38217
387200.0000   -6.34743
387240.0000   -6.08726
387280.0000   -7.16611
387320.0000   -5.03329
387360.0000   -5.46191
387400.0000   -5.64363
387440.0000   -7.41232
387480.0000   -5.92727
387520.0000   -6.41858
387560.0000   -6.07617
387600.0000   -5.69103
387640.0000   -6.20739
387680.0000   -7.28084
387720.0000   -6.45560
387760.0000   -6.31834
387800.0000   -5.88717
387840.0000   -6.02360
387880.0000   -6.00057
387920.0000   -6.11534
387960.0000   -6.31012
388000.0000   -6.57905
388040.0000   -5.46217
388080.0000   -5.97537
388120.0000   -5.86773
388160.0000   -5.80356
388200.0000   -5.80171
388240.0000   -6.12481
388280.0000   -5.71091
388320.0000   -5.36155
388360.0000   -5.12457
388400.0000   -5.50454
388440.0000   -5.95750
388480.0000   -6.66323
388520.0000   -6.14684
388560.0000   -5.58826
388600.0000   -5.76567
388640.0000   -6.06915
388680.0000   -5.61978
388720.0000   -6.94610
388760.0000   -6.59029
388800.0000   -5.65094
388840.0000   -5.70257
388880.0000   -5.54642
388920.0000   -5.67391
388960.0000   -6.01748
389000.0000   -5.54355
389040.0000   -6.38547
389080.0000   -5.81349
389120.0000   -6.74700
389160.0000   -6.53439
389200.0000   -6.10426
389240.0000   -6.05930
389280.0000   -6.36358
389320.0000   -6.85327
389360.0000   -6.01932
389400.0000   -7.15651
389440.0000   -7.08347
389480.0000   -6.14937
389520.0000   -5.51527
389560.0000   -5.39721
389600.0000   -5.44425
389640.0000   -6.46495
389680.0000   -5.55962
389720.0000   -5.55620
389760.0000   -5.78067
389800.0000   -5.99175
389840.0000   -5.56324
389880.0000   -5.61933
389920.0000   -6.57388
389960.0000   -5.80147
390000.0000   -7.13726
390040.0000   -7.69058
390080.0000   -5.53519
390120.0000   -6.57709
390160.0000   -6.44336
390200.0000   -6.36215
390240.0000   -5.96202
390280.0000   -5.51459
390320.0000   -6.97137
390360.0000   -5.97524
390400.0000   -6.32943
390440.0000   -6.31812
390480.0000   -6.65671
390520.0000   -6.19675
390560.0000   -6.89102
390600.0000   -6.15330
390640.0000   -6.02253
390680.0000   -5.96075
390720.0000   -5.54726
390760.0000   -6.10081
390800.0000   -6.65536
390840.0000   -6.07323
390880.0000   -6.67463
390920.0000   -5.56091
390960.0000   -5.83040
391000.0000   -5.07945
391040.0000   -5.44399
391080.0000   -6.17087
391120.0000   -5.55590
391160.0000   -6.86188
391200.0000   -6.34569
391240.0000   -5.56179
391280.0000   -5.74460
391320.0000   -6.01338
391360.0000   -6.54515
391400.0000   -5.99497
391440.0000   -6.21320
391480.0000   -5.74462
391520.0000   -5.84731
391560.0000   -6.74117
391600.0000   -6.09475
391640.0000   -5.52282
391680.0000   -5.82136
391720.0000   -6.22124
391760.0000   -6.75179
391800.0000   -5.77262
391840.0000   -6.11090
391880.0000   -5.97349
391920.0000   -5.87704
391960.0000   -5.06360
392000.0000   -5.30501
392040.0000   -5.87610
392080.0000   -5.34277
392120.0000   -5.94706
392160.0000   -6.33809
392200.0000   -5.27833
392240.0000   -5.75977
392280.0000   -5.70972
392320.0000   -5.96281
392360.0000   -5.64444
392400.0000   -5.94142
392440.0000   -5.38070
392480.0000   -5.19675
392520.0000   -6.10200
392560.0000   -6.47744
392600.0000   -5.54758
392640.0000   -6.09266
392680.0000   -6.78172
392720.0000   -6.50371
392760.0000   -5.64855
392800.0000   -5.87029
392840.0000   -6.71003
392880.0000   -6.37708
392920.0000   -6.23925
392960.0000   -5.90270
393000.0000   -6.13857
393040.0000   -6.15678
393080.0000   -5.11965
393120.0000   -6.05642
393160.0000   -5.83372
393200.0000   -6.85989
393240.0000   -5.77653
393280.0000   -5.30256
393320.0000   -5.36128
393360.0000   -5.05280
393400.0000   -5.41667
393440.0000   -6.66577
393480.0000   -6.29184
393520.0000   -7.09103
393560.0000   -6.69385
393600.0000   -6.62628
393640.0000   -6.27664
393680.0000   -6.65454
393720.0000   -6.19278
393760.0000   -6.56204
393800.0000   -5.60095
393840.0000   -5.01063
393880.0000   -5.01877
393920.0000   -4.83016
393960.0000   -4.42961
394000.0000   -4.39579
394040.0000   -5.69352
394080.0000   -4.31502
394120.0000   -4.76508
394160.0000   -4.38628
394200.0000   -5.68084
394240.0000   -5.92961
394280.0000   -5.71009
394320.0000   -4.63695
394360.0000   -4.67120
394400.0000   -4.57100
394440.0000   -4.19344
394480.0000   -5.22322
394520.0000   -5.11187
394560.0000   -5.44044
394600.0000   -6.52578
394640.0000   -6.55211
394680.0000   -4.78977
394720.0000   -5.13464
394760.0000   -5.73391
394800.0000   -5.96282
394840.0000   -5.20299
394880.0000   -5.43429
394920.0000   -5.46513
394960.0000   -5.01438
395000.0000   -5.56880
395040.0000   -5.94688
395080.0000   -6.34037
395120.0000   -5.87755
395160.0000   -6.41402
395200.0000   -7.02956
395240.0000   -6.03210
395280.0000   -6.81215
395320.0000   -5.76762
395360.0000   -6.55272
395400.0000   -6.00153
395440.0000   -5.91117
395480.0000   -6.18040
395520.0000   -5.61812
395560.0000   -6.11665
395600.0000   -6.74287
395640.0000   -6.25884
395680.0000   -7.28812
395720.0000   -6.17789
395760.0000   -6.99710
395800.0000   -6.60600
395840.0000   -6.12660
395880.0000   -6.27099
395920.0000   -4.93068
395960.0000   -5.76444
396000.0000   -6.00877
396040.0000   -6.26241
396080.0000   -6.37003
396120.0000   -6.23775
396160.0000   -6.36620
396200.0000   -6.50721
396240.0000   -6.93628
396280.0000   -5.61641
396320.0000   -5.87920
396360.0000   -6.20497
396400.0000   -5.57297
396440.0000   -6.19660
396480.0000   -6.42283
396520.0000   -6.50043
396560.0000   -6.45355
396600.0000   -5.54834
396640.0000   -5.66361
396680.0000   -6.61253
396720.0000   -6.50380
396760.0000   -6.47328
396800.0000   -7.18698
396840.0000   -6.05962
396880.0000   -5.59740
396920.0000   -4.93778
396960.0000   -4.90680
397000.0000   -4.69500
397040.0000   -5.08243
397080.0000   -3.95739
397120.0000   -4.25264
397160.0000   -5.17046
397200.0000   -5.61823
397240.0000   -4.96028
397280.0000   -5.03535
397320.0000   -5.18982
397360.0000   -5.95577
397400.0000   -5.63036
397440.0000   -6.08955
397480.0000   -5.56225
397520.0000   -6.18832
397560.0000   -5.58978
397600.0000   -5.73169
397640.0000   -6.33360
397680.0000   -5.70055
397720.0000   -5.53195
397760.0000   -5.27200
397800.0000   -5.55988
397840.0000   -5.26571
397880.0000   -5.39492
397920.0000   -5.82436
397960.0000   -5.65648
398000.0000   -6.66400
398040.0000   -5.67023
398080.0000   -6.19857
398120.0000   -5.73747
398160.0000   -4.84801
398200.0000   -4.82450
398240.0000   -5.50682
398280.0000   -5.53520
398320.0000   -5.89664
398360.0000   -5.59348
398400.0000   -6.17603
398440.0000   -5.59900
398480.0000   -6.28912
398520.0000   -5.62940
398560.0000   -5.93961
398600.0000   -5.70974
398640.0000   -5.66226
398680.0000   -5.65527
398720.0000   -5.19155
398760.0000   -5.60227
398800.0000   -5.43852
398840.0000   -6.39169
398880.0000   -5.92109
398920.0000   -5.75269
398960.0000   -5.81352
399000.0000   -5.83102
399040.0000   -5.93637
399080.0000   -5.84239
399120.0000   -5.16535
399160.0000   -5.43275
399200.0000   -4.84666
399240.0000   -4.53109
399280.0000   -5.65500
399320.0000   -6.01384
399360.0000   -5.27228
399400.0000   -5.69849
399440.0000   -5.62433
399480.0000   -5.99577
399520.0000   -5.56833
399560.0000   -5.81819
399600.0000   -5.45038
399640.0000   -5.11137
399680.0000   -4.60049
399720.0000   -5.28785
399760.0000   -4.55604
399800.0000   -5.48525
399840.0000   -5.61741
399880.0000   -5.19849
399920.0000   -5.24487
399960.0000   -5.43227
400000.0000   -5.65567
400040.0000   -5.13152
400080.0000   -5.90467
400120.0000   -6.40088
400160.0000   -6.25187
400200.0000   -6.00150
400240.0000   -5.72713
400280.0000   -5.74161
400320.0000   -6.36430
400360.0000   -5.83211
400400.0000   -5.27004
400440.0000   -5.51722
400480.0000   -5.20808
400520.0000   -5.75097
400560.0000   -5.08162
400600.0000   -4.97696
400640.0000   -4.68437
400680.0000   -4.76511
400720.0000   -5.30955
400760.0000   -4.94120
400800.0000   -4.77483
400840.0000   -5.58908
400880.0000   -5.48218
400920.0000   -5.97285
400960.0000   -5.18134
401000.0000   -5.29452
401040.0000   -5.25235
401080.0000   -4.34953
401120.0000   -5.55624
401160.0000   -5.80592
401200.0000   -5.16008
401240.0000   -5.51562
401280.0000   -5.23936
401320.0000   -4.42383
401360.0000   -4.81505
401400.0000   -4.78622
401440.0000   -4.54138
401480.0000   -4.38799
401520.0000   -5.51947
401560.0000   -5.36958
401600.0000   -5.21266
401640.0000   -5.59733
401680.0000   -5.18361
401720.0000   -5.48730
401760.0000   -5.07854
401800.0000   -4.54414
401840.0000   -4.28956
401880.0000   -5.56873
401920.0000   -4.07041
401960.0000   -5.22299
402000.0000   -4.83482
402040.0000   -6.60845
402080.0000   -5.46797
402120.0000   -5.39557
402160.0000   -4.12778
402200.0000   -4.70322
402240.0000   -6.35073
402280.0000   -4.93338
402320.0000   -5.85273
402360.0000   -5.61434
402400.0000   -5.82139
402440.0000   -5.56871
402480.0000   -5.54074
402520.0000   -5.03234
402560.0000   -5.54962
402600.0000   -4.71168
402640.0000   -4.76429
402680.0000   -4.49729
402720.0000   -5.16380
402760.0000   -5.07711
402800.0000   -5.10653
402840.0000   -5.57237
402880.0000   -5.88232
402920.0000   -5.94351
402960.0000   -6.09405
403000.0000   -6.05815
403040.0000   -5.99810
403080.0000   -6.20819
403120.0000   -5.35558
403160.0000   -5.55658
403200.0000   -6.78796
403240.0000   -5.86207
403280.0000   -5.42135
403320.0000   -6.24617
403360.0000   -5.27283
403400.0000   -5.45262
403440.0000   -5.65040
403480.0000   -5.90842
403520.0000   -6.00747
403560.0000   -5.55084
403600.0000   -5.26283
403640.0000   -5.10239
403680.0000   -5.79935
403720.0000   -4.99187
403760.0000   -5.86838
403800.0000   -5.23758
403840.0000   -5.47004
403880.0000   -6.01204
403920.0000   -5.50285
403960.0000   -6.24390
404000.0000   -5.38435
404040.0000   -6.33751
404080.0000   -5.50805
404120.0000   -5.35270
404160.0000   -5.93683
404200.0000   -5.73764
404240.0000   -5.74091
404280.0000   -5.37494
404320.0000   -5.87845
404360.0000   -5.10127
404400.0000   -4.97618
404440.0000   -4.50349
404480.0000   -5.08547
404520.0000   -6.05436
404560.0000   -5.26992
404600.0000   -5.44198
404640.0000   -5.56048
404680.0000   -5.54500
404720.0000   -4.95166
404760.0000   -4.65036
404800.0000   -5.12292
404840.0000   -4.69498
404880.0000   -6.03396
404920.0000   -6.19450
404960.0000   -5.24546
405000.0000   -4.81170
405040.0000   -4.73756
405080.0000   -5.67638
405120.0000   -5.97100
405160.0000   -5.47878
405200.0000   -6.31579
405240.0000   -5.65336
405280.0000   -5.36356
405320.0000   -5.50935
405360.0000   -6.37371
405400.0000   -5.05633
405440.0000   -5.77644
405480.0000   -6.49553
405520.0000   -6.78079
405560.0000   -5.87740
405600.0000   -5.65662
405640.0000   -5.03517
405680.0000   -4.42050
405720.0000   -5.25834
405760.0000   -4.33111
405800.0000   -4.85944
405840.0000   -5.74498
405880.0000   -5.15005
405920.0000   -4.84251
405960.0000   -4.66026
406000.0000   -5.61991
406040.0000   -4.71540
406080.0000   -4.48424
406120.0000   -5.14473
406160.0000   -5.68646
406200.0000   -5.90029
406240.0000   -4.94265
406280.0000   -4.61207
406320.0000   -5.55715
406360.0000   -4.48996
406400.0000   -6.39886
406440.0000   -5.77992
406480.0000   -4.78431
406520.0000   -4.70467
406560.0000   -4.70788
406600.0000   -5.54373
406640.0000   -4.93533
406680.0000   -4.53197
406720.0000   -5.18919
406760.0000   -5.26654
406800.0000   -5.50528
406840.0000   -4.48481
406880.0000   -5.87772
406920.0000   -5.40557
406960.0000   -5.14571
407000.0000   -4.88169
407040.0000   -4.89420
407080.0000   -4.61840
407120.0000   -5.26753
407160.0000   -5.08446
407200.0000   -4.64019
407240.0000   -4.28045
407280.0000   -4.79631
407320.0000   -4.81389
407360.0000   -5.06216
407400.0000   -5.53688
407440.0000   -4.88181
407480.0000   -5.55972
407520.0000   -6.21491
407560.0000   -5.20679
407600.0000   -5.16161
407640.0000   -5.21171
407680.0000   -4.92469
407720.0000   -5.37110
407760.0000   -5.63130
407800.0000   -4.62918
407840.0000   -5.27854
407880.0000   -5.06767
407920.0000   -5.10657
407960.0000   -5.11557
408000.0000   -4.83230
408040.0000   -5.31348
408080.0000   -5.43527
408120.0000   -5.18392
408160.0000   -5.65213
408200.0000   -5.48908
408240.0000   -5.57159
408280.0000   -5.22365
408320.0000   -5.73377
408360.0000   -4.77573
408400.0000   -5.66580
408440.0000   -4.70488
408480.0000   -5.15642
408520.0000   -5.62094
408560.0000   -6.32729
408600.0000   -5.19128
408640.0000   -5.74910
408680.0000   -5.27002
408720.0000   -5.27205
408760.0000   -4.99797
408800.0000   -4.75791
408840.0000   -5.05454
408880.0000   -5.02192
408920.0000   -5.25470
408960.0000   -6.04147
409000.0000   -5.54549
409040.0000   -5.36696
409080.0000   -4.80863
409120.0000   -4.39401
409160.0000   -4.24566
409200.0000   -4.69579
409240.0000   -5.42344
409280.0000   -4.67420
409320.0000   -3.81174
409360.0000   -5.09681
409400.0000   -4.66924
409440.0000   -3.84964
409480.0000   -3.98057
409520.0000   -4.97125
409560.0000   -4.92940
409600.0000   -4.93598
409640.0000   -4.14883
409680.0000   -4.37365
409720.0000   -4.66998
409760.0000   -5.39056
409800.0000   -5.80614
409840.0000   -5.19668
409880.0000   -5.98913
409920.0000   -5.49728
409960.0000   -5.98521
410000.0000   -5.73930
410040.0000   -4.99930
410080.0000   -6.10442
410120.0000   -6.22582
410160.0000   -6.75821
410200.0000   -5.59949
410240.0000   -5.98651
410280.0000   -6.55842
410320.0000   -5.42166
410360.0000   -4.89944
410400.0000   -4.71765
410440.0000   -5.44790
410480.0000   -5.25834
410520.0000   -5.56795
410560.0000   -5.33942
410600.0000   -5.64453
410640.0000   -5.83631
410680.0000   -5.41951
410720.0000   -5.06932
410760.0000   -5.47005
410800.0000   -5.35251
410840.0000   -5.58547
410880.0000   -4.78246
410920.0000   -5.44722
410960.0000   -5.77625
411000.0000   -5.31350
411040.0000   -5.45593
411080.0000   -5.17747
411120.0000   -5.64492
411160.0000   -6.30476
411200.0000   -5.13036
411240.0000   -5.63429
411280.0000   -5.45939
411320.0000   -4.93353
411360.0000   -5.67520
411400.0000   -5.39667
411440.0000   -5.28955
411480.0000   -5.62840
411520.0000   -6.49938
411560.0000   -6.79723
411600.0000   -5.59269
411640.0000   -6.47268
411680.0000   -6.11649
411720.0000   -6.33082
411760.0000   -5.97690
411800.0000   -6.02185
411840.0000   -6.19323
411880.0000   -5.82180
411920.0000   -5.73298
411960.0000   -6.03931
412000.0000   -5.81470
412040.0000   -7.18761
412080.0000   -7.36252
412120.0000   -6.50651
412160.0000   -5.30861
412200.0000   -4.79800
412240.0000   -5.33350
412280.0000   -5.34363
412320.0000   -5.78750
412360.0000   -5.55350
412400.0000   -5.39516
412440.0000   -5.70763
412480.0000   -5.58437
412520.0000   -5.44388
412560.0000   -5.91074
412600.0000   -5.02815
412640.0000   -5.30313
412680.0000   -5.31923
412720.0000   -5.49905
412760.0000   -5.39169
412800.0000   -6.19520
412840.0000   -6.19288
412880.0000   -5.60036
412920.0000   -5.23587
412960.0000   -5.95102
413000.0000   -5.10979
413040.0000   -5.47672
413080.0000   -5.74693
413120.0000   -4.97961
413160.0000   -4.84193
413200.0000   -6.12197
413240.0000   -5.61517
413280.0000   -5.12968
413320.0000   -4.89428
413360.0000   -4.86470
413400.0000   -5.91796
413440.0000   -6.69054
413480.0000   -5.73323
413520.0000   -5.47334
413560.0000   -5.67514
413600.0000   -5.29838
413640.0000   -5.25889
413680.0000   -5.31027
413720.0000   -6.16373
413760.0000   -4.99524
413800.0000   -5.43076
413840.0000   -5.03576
413880.0000   -6.07667
413920.0000   -5.39513
413960.0000   -5.81047
414000.0000   -6.45002
414040.0000   -5.88413
414080.0000   -6.56399
414120.0000   -5.83355
414160.0000   -5.50537
414200.0000   -7.14751
414240.0000   -7.32406
414280.0000   -6.25052
414320.0000   -7.16755
414360.0000   -6.27187
414400.0000   -5.39373
414440.0000   -6.68688
414480.0000   -5.75674
414520.0000   -5.55309
414560.0000   -5.65524
414600.0000   -4.51190
414640.0000   -4.61796
414680.0000   -6.06362
414720.0000   -5.91170
414760.0000   -5.53923
414800.0000   -6.13373
414840.0000   -5.18063
414880.0000   -4.93078
414920.0000   -5.25817
414960.0000   -5.77892
415000.0000   -6.03761
415040.0000   -5.22583
415080.0000   -4.43914
415120.0000   -5.35092
415160.0000   -4.44903
415200.0000   -4.80146
415240.0000   -5.55970
415280.0000   -5.71636
415320.0000   -6.29637
415360.0000   -3.97214
415400.0000   -5.70667
415440.0000   -3.78765
415480.0000   -4.43255
415520.0000   -4.72384
415560.0000   -5.52256
415600.0000   -5.09745
415640.0000   -5.18350
415680.0000   -5.85509
415720.0000   -6.00964
415760.0000   -6.43684
415800.0000   -6.69363
415840.0000   -5.48271
415880.0000   -5.52655
415920.0000   -5.40446
415960.0000   -6.30790
416000.0000   -6.05981
416040.0000   -5.49447
416080.0000   -5.86949
416120.0000   -5.81396
416160.0000   -5.88797
416200.0000   -5.41283
416240.0000   -5.00861
416280.0000   -5.59456
416320.0000   -5.83617
416360.0000   -5.99212
416400.0000   -5.31796
416440.0000   -5.89359
416480.0000   -5.42168
416520.0000   -5.16479
416560.0000   -5.92829
416600.0000   -5.71777
416640.0000   -5.98008
416680.0000   -5.66662
416720.0000   -5.76276
416760.0000   -4.76418
416800.0000   -5.66070
416840.0000   -5.80028
416880.0000   -6.73922
416920.0000   -4.89102
416960.0000   -5.63036
417000.0000   -5.89003
417040.0000   -5.24991
417080.0000   -5.47060
417120.0000   -5.80691
417160.0000   -5.71769
417200.0000   -6.20929
417240.0000   -6.65662
417280.0000   -5.98501
417320.0000   -6.24991
417360.0000   -6.03169
417400.0000   -5.68504
417440.0000   -5.12405
417480.0000   -4.54330
417520.0000   -4.71978
417560.0000   -5.18806
417600.0000   -4.43613
417640.0000   -5.51155
417680.0000   -5.51942
417720.0000   -5.45818
417760.0000   -5.40892
417800.0000   -5.05917
417840.0000   -5.21039
417880.0000   -4.66995
417920.0000   -5.42466
417960.0000   -6.35490
418000.0000   -5.64229
418040.0000   -5.36220
418080.0000   -5.33607
418120.0000   -4.42610
418160.0000   -5.45322
418200.0000   -5.38862
418240.0000   -5.61472
418280.0000   -5.95594
418320.0000   -5.25017
418360.0000   -5.77677
418400.0000   -6.17061
418440.0000   -6.58147
418480.0000   -6.23801
418520.0000   -5.51908
418560.0000   -5.30617
418600.0000   -5.78712
418640.0000   -4.64625
418680.0000   -6.24694
418720.0000   -5.80221
418760.0000   -6.21012
418800.0000   -5.94610
418840.0000   -5.95578
418880.0000   -6.98803
418920.0000   -6.70978
418960.0000   -5.96274
419000.0000   -6.04656
419040.0000   -6.50985
419080.0000   -6.64092
419120.0000   -5.98326
419160.0000   -6.52243
419200.0000   -5.64237
419240.0000   -5.89421
419280.0000   -6.94310
419320.0000   -5.67338
419360.0000   -6.22284
419400.0000   -6.60753
419440.0000   -6.87812
419480.0000   -5.64448
419520.0000   -6.02397
419560.0000   -5.93984
419600.0000   -6.32526
419640.0000   -5.85562
419680.0000   -4.64428
419720.0000   -5.79171
419760.0000   -5.95322
419800.0000   -6.42332
419840.0000   -5.75419
419880.0000   -6.16340
419920.0000   -5.86036
419960.0000   -6.32362
420000.0000   -5.95446
420040.0000   -6.07837
420080.0000   -6.22731
420120.0000   -6.05567
420160.0000   -4.97587
420200.0000   -4.63357
420240.0000   -4.99173
420280.0000   -5.57982
420320.0000   -5.41395
420360.0000   -4.68668
420400.0000   -5.33493
420440.0000   -6.31476
420480.0000   -6.40534
420520.0000   -5.51957
420560.0000   -5.30522
420600.0000   -5.34709
420640.0000   -5.50877
420680.0000   -4.68740
420720.0000   -5.32312
420760.0000   -6.05956
420800.0000   -6.52132
420840.0000   -5.36374
420880.0000   -5.14487
420920.0000   -5.60974
420960.0000   -6.70582
421000.0000   -5.37690
421040.0000   -5.75791
421080.0000   -5.63665
421120.0000   -5.73574
421160.0000   -4.65004
421200.0000   -5.53192
421240.0000   -5.60846
421280.0000   -6.01533
421320.0000   -5.57086
421360.0000   -5.48228
421400.0000   -6.26352
421440.0000   -6.23923
421480.0000   -5.79420
421520.0000   -5.55798
421560.0000   -5.51300
421600.0000   -4.96822
421640.0000   -5.04657
421680.0000   -5.95722
421720.0000   -5.34562
421760.0000   -4.67162
421800.0000   -5.63078
421840.0000   -5.43947
421880.0000   -5.73145
421920.0000   -5.73809
421960.0000   -5.70866
422000.0000   -6.31545
422040.0000   -6.62156
422080.0000   -7.06746
422120.0000   -6.52147
422160.0000   -6.43215
422200.0000   -6.42804
422240.0000   -6.28344
422280.0000   -6.27951
422320.0000   -6.26335
422360.0000   -5.61691
422400.0000   -5.00559
422440.0000   -6.17304
422480.0000   -5.51401
422520.0000   -6.06963
422560.0000   -5.74187
422600.0000   -5.40454
422640.0000   -6.35576
422680.0000   -6.69872
422720.0000   -6.47784
422760.0000   -6.22322
422800.0000   -6.01615
422840.0000   -5.58479
422880.0000   -6.46851
422920.0000   -5.80601
422960.0000   -5.60019
423000.0000   -6.55134
423040.0000   -6.54957
423080.0000   -6.09326
423120.0000   -6.19133
423160.0000   -5.89721
423200.0000   -4.85429
423240.0000   -5.65932
423280.0000   -6.19250
423320.0000   -5.10676
423360.0000   -5.59176
423400.0000   -6.20137
423440.0000   -5.95914
423480.0000   -6.47482
423520.0000   -5.74184
423560.0000   -6.58103
423600.0000   -6.56552
423640.0000   -6.89300
423680.0000   -7.08828
423720.0000   -5.85371
423760.0000   -5.44929
423800.0000   -6.50258
423840.0000   -7.05580
423880.0000   -5.98011
423920.0000   -6.14290
423960.0000   -6.51920
424000.0000   -6.33127
424040.0000   -6.32706
424080.0000   -6.13195
424120.0000   -6.76783
424160.0000   -6.29494
424200.0000   -6.12411
424240.0000   -6.05278
424280.0000   -6.38838
424320.0000   -6.46101
424360.0000   -5.39035
424400.0000   -5.73588
424440.0000   -5.61123
424480.0000   -5.45471
424520.0000   -5.78060
424560.0000   -5.94435
424600.0000   -5.32102
424640.0000   -5.12920
424680.0000   -5.58831
424720.0000   -5.67625
424760.0000   -5.48458
424800.0000   -4.81043
424840.0000   -5.91058
424880.0000   -5.59715
424920.0000   -4.75090
424960.0000   -4.76371
425000.0000   -5.72243
425040.0000   -5.82236
425080.0000   -5.03873
425120.0000   -5.37168
425160.0000   -5.68848
425200.0000   -4.83791
425240.0000   -5.30138
425280.0000   -5.36342
425320.0000   -5.99578
425360.0000   -6.49445
425400.0000   -4.66395
425440.0000   -4.84864
425480.0000   -5.20579
425520.0000   -5.08979
425560.0000   -5.48794
425600.0000   -4.24396
425640.0000   -4.97858
425680.0000   -5.74970
425720.0000   -5.30791
425760.0000   -4.33196
425800.0000   -6.01797
425840.0000   -5.43931
425880.0000   -5.63902
425920.0000   -6.12465
425960.0000   -5.63998
426000.0000   -5.00437
426040.0000   -5.34244
426080.0000   -5.31328
426120.0000   -5.67803
426160.0000   -6.37345
426200.0000   -6.06805
426240.0000   -5.71897
426280.0000   -6.42223
426320.0000   -6.53536
426360.0000   -5.74323
426400.0000   -4.93588
426440.0000   -5.98780
426480.0000   -4.99396
426520.0000   -5.72466
426560.0000   -5.54929
426600.0000   -6.17486
426640.0000   -5.53114
426680.0000   -6.86605
426720.0000   -6.53943
426760.0000   -5.52083
426800.0000   -4.70602
426840.0000   -5.97676
426880.0000   -5.41816
426920.0000   -5.78075
426960.0000   -5.27066
427000.0000   -4.65436
427040.0000   -6.01252
427080.0000   -5.40260
427120.0000   -5.95084
427160.0000   -5.35846
427200.0000   -5.15861
427240.0000   -6.49439
427280.0000   -5.46796
427320.0000   -5.60910
427360.0000   -5.38459
427400.0000   -6.37837
427440.0000   -5.90283
427480.0000   -5.64143
427520.0000   -6.02458
427560.0000   -5.39341
427600.0000   -5.90872
427640.0000   -5.50316
427680.0000   -6.16116
427720.0000   -5.21970
427760.0000   -4.90818
427800.0000   -6.26567
427840.0000   -4.47662
427880.0000   -5.72494
427920.0000   -5.78083
427960.0000   -5.60098
428000.0000   -7.01900
428040.0000   -5.46229
428080.0000   -6.00667
428120.0000   -5.19068
428160.0000   -5.73991
428200.0000   -7.03023
428240.0000   -5.79646
428280.0000   -6.02067
428320.0000   -6.21810
428360.0000   -5.24384
428400.0000   -5.24391
428440.0000   -4.47195
428480.0000   -5.20867
428520.0000   -5.54229
428560.0000   -6.02223
428600.0000   -5.53154
428640.0000   -5.51269
428680.0000   -5.25710
428720.0000   -7.13596
428760.0000   -5.93946
428800.0000   -5.75804
428840.0000   -5.86947
428880.0000   -5.52448
428920.0000   -5.38575
428960.0000   -6.37796
429000.0000   -6.04662
429040.0000   -5.23929
429080.0000   -6.01992
429120.0000   -5.81854
429160.0000   -5.89664
429200.0000   -5.61819
429240.0000   -6.14531
429280.0000   -5.40979
429320.0000   -6.05787
429360.0000   -5.58502
429400.0000   -5.10850
429440.0000   -4.98336
429480.0000   -5.37291
429520.0000   -5.56008
429560.0000   -6.04184
429600.0000   -5.02456
429640.0000   -5.23825
429680.0000   -5.43492
429720.0000   -5.29255
429760.0000   -4.89864
429800.0000   -4.59609
429840.0000   -4.94021
429880.0000   -6.60738
429920.0000   -6.15631
429960.0000   -5.63457
430000.0000   -5.92387
430040.0000   -5.03390
430080.0000   -6.00704
430120.0000   -5.12849
430160.0000   -6.04821
430200.0000   -5.52171
430240.0000   -5.34251
430280.0000   -5.48772
430320.0000   -5.05308
430360.0000   -5.45717
430400.0000   -5.70033
430440.0000   -5.12226
430480.0000   -5.05525
430520.0000   -4.85299
430560.0000   -5.06071
430600.0000   -4.79768
430640.0000   -6.00624
430680.0000   -5.57628
430720.0000   -5.91384
430760.0000   -7.56634
430800.0000   -5.87055
430840.0000   -5.71863
430880.0000   -5.80341
430920.0000   -5.65745
430960.0000   -5.15202
431000.0000   -5.92621
431040.0000   -5.65551
431080.0000   -6.28497
431120.0000   -6.44217
431160.0000   -6.36217
431200.0000   -6.08907
431240.0000   -5.99535
431280.0000   -5.96705
431320.0000   -6.19373
431360.0000   -5.67059
431400.0000   -5.89245
431440.0000   -6.08401
431480.0000   -5.87213
431520.0000   -7.11998
431560.0000   -5.96322
431600.0000   -5.86919
431640.0000   -4.78619
431680.0000   -5.30284
431720.0000   -5.37669
431760.0000   -4.98571
431800.0000   -4.97554
431840.0000   -5.69949
431880.0000   -5.17903
431920.0000   -5.28559
431960.0000   -5.15132
432000.0000   -6.02774
432040.0000   -6.34576
432080.0000   -5.85204
432120.0000   -6.14778
432160.0000   -5.48370
432200.0000   -5.94746
432240.0000   -5.91173
432280.0000   -6.39214
432320.0000   -6.04208
432360.0000   -5.64237
432400.0000   -6.12280
432440.0000   -6.50195
432480.0000   -6.22714
432520.0000   -5.89833
432560.0000   -6.24621
432600.0000   -5.60675
432640.0000   -6.45900
432680.0000   -6.63739
432720.0000   -5.73433
432760.0000   -5.31335
432800.0000   -5.58830
432840.0000   -6.07417
432880.0000   -5.88819
432920.0000   -6.23129
432960.0000   -6.50784
433000.0000   -5.90162
433040.0000   -5.83094
433080.0000   -5.37142
433120.0000   -6.40085
433160.0000   -6.22944
433200.0000   -5.62147
433240.0000   -5.23420
433280.0000   -5.34536
433320.0000   -5.73394
433360.0000   -5.61350
433400.0000   -5.93752
433440.0000   -5.37307
433480.0000   -6.24786
433520.0000   -6.85607
433560.0000   -6.86005
433600.0000   -7.15059
433640.0000   -7.41837
433680.0000   -7.50516
433720.0000   -6.38025
433760.0000   -6.35864
433800.0000   -6.34852
433840.0000   -7.11723
433880.0000   -6.71747
433920.0000   -6.71314
433960.0000   -6.24239
434000.0000   -5.43915
434040.0000   -7.03768
434080.0000   -6.42650
434120.0000   -6.23804
434160.0000   -7.32095
434200.0000   -5.36804
434240.0000   -6.18543
434280.0000   -5.57767
434320.0000   -6.64691
434360.0000   -6.15500
434400.0000   -6.35842
434440.0000   -6.95355
434480.0000   -6.93738
434520.0000   -5.92111
434560.0000   -5.58233
434600.0000   -6.16862
434640.0000   -5.37848
434680.0000   -5.98850
434720.0000   -5.91417
434760.0000   -6.09954
434800.0000   -5.76425
434840.0000   -6.28534
434880.0000   -5.70857
434920.0000   -5.16494
434960.0000   -6.28535
435000.0000   -5.65984
435040.0000   -6.21779
435080.0000   -5.90811
435120.0000   -5.77583
435160.0000   -5.51715
435200.0000   -5.66200
435240.0000   -5.68985
435280.0000   -5.32297
435320.0000   -5.63348
435360.0000   -5.41902
435400.0000   -5.15922
435440.0000   -5.37868
435480.0000   -4.66055
435520.0000   -5.69337
435560.0000   -4.85161
435600.0000   -4.69134
435640.0000   -5.50879
435680.0000   -4.82208
435720.0000   -4.89941
435760.0000   -5.32126
435800.0000   -5.80636
435840.0000   -5.61467
435880.0000   -5.32678
435920.0000   -4.79622
435960.0000   -5.41483
436000.0000   -5.95193
436040.0000   -6.30259
436080.0000   -5.28791
436120.0000   -5.04478
436160.0000   -4.98519
436200.0000   -5.41135
436240.0000   -4.38074
436280.0000   -4.92081
436320.0000   -5.67369
436360.0000   -5.17879
436400.0000   -4.73202
436440.0000   -5.52033
436480.0000   -5.95214
436520.0000   -6.01986
436560.0000   -5.72887
436600.0000   -5.74040
436640.0000   -5.14478
436680.0000   -4.81509
436720.0000   -5.53821
436760.0000   -5.61577
436800.0000   -5.44132
436840.0000   -5.82089
436880.0000   -4.48402
436920.0000   -5.22844
436960.0000   -6.03410
437000.0000   -5.27935
437040.0000   -5.49488
437080.0000   -4.40286
437120.0000   -4.55531
437160.0000   -5.88700
437200.0000   -4.51868
437240.0000   -5.29747
437280.0000   -5.30831
437320.0000   -6.52827
437360.0000   -5.74260
437400.0000   -6.57567
437440.0000   -6.22187
437480.0000   -6.47121
437520.0000   -5.60760
437560.0000   -5.93819
437600.0000   -5.38767
437640.0000   -6.07032
437680.0000   -6.48772
437720.0000   -5.71798
437760.0000   -6.30240
437800.0000   -7.21508
437840.0000   -5.66100
437880.0000   -5.52419
437920.0000   -5.58476
437960.0000   -5.54730
438000.0000   -5.53417
438040.0000   -4.61324
438080.0000   -5.83436
438120.0000   -4.89642
438160.0000   -5.50727
438200.0000   -5.28181
438240.0000   -5.44638
438280.0000   -5.07906
438320.0000   -5.67184
438360.0000   -5.46705
438400.0000   -4.76873
438440.0000   -5.48080
438480.0000   -4.87878
438520.0000   -5.31242
438560.0000   -5.37803
438600.0000   -6.24070
438640.0000   -5.68095
438680.0000   -5.35450
438720.0000   -5.41658
438760.0000   -5.08230
438800.0000   -5.34330
438840.0000   -5.36347
438880.0000   -4.97588
438920.0000   -5.85792
438960.0000   -4.91548
439000.0000   -4.79190
439040.0000   -5.16219
439080.0000   -5.02157
439120.0000   -5.35281
439160.0000   -6.69262
439200.0000   -5.75121
439240.0000   -5.74831
439280.0000   -4.87125
439320.0000   -4.74063
439360.0000   -4.72034
439400.0000   -5.18167
439440.0000   -5.37813
439480.0000   -6.11409
439520.0000   -5.44788
439560.0000   -4.96253
439600.0000   -4.58270
439640.0000   -6.08605
439680.0000   -5.58660
439720.0000   -5.45892
439760.0000   -5.48353
439800.0000   -5.69805
439840.0000   -5.38831
439880.0000   -4.58631
439920.0000   -4.95833
439960.0000   -5.79287
440000.0000   -5.86897
440040.0000   -4.76096
440080.0000   -5.18473
440120.0000   -4.27603
440160.0000   -4.82587
440200.0000   -4.70028
440240.0000   -5.46730
440280.0000   -4.75043
440320.0000   -5.84439
440360.0000   -6.38329
440400.0000   -4.80179
440440.0000   -5.38449
440480.0000   -4.04860
440520.0000   -5.42129
440560.0000   -5.43881
440600.0000   -5.26465
440640.0000   -4.46328
440680.0000   -5.64037
440720.0000   -5.70574
440760.0000   -5.83643
440800.0000   -5.38698
440840.0000   -4.80775
440880.0000   -5.93336
440920.0000   -6.02275
440960.0000   -5.52196
441000.0000   -5.13780
441040.0000   -6.20657
441080.0000   -5.19026
441120.0000   -5.61315
441160.0000   -5.05563
441200.0000   -5.47216
441240.0000   -5.45077
441280.0000   -5.20938
441320.0000   -6.71663
441360.0000   -4.81112
441400.0000   -5.41253
441440.0000   -5.42594
441480.0000   -5.45736
441520.0000   -5.53933
441560.0000   -5.22861
441600.0000   -5.36628
441640.0000   -5.32102
441680.0000   -5.64101
441720.0000   -5.75117
441760.0000   -5.39525
441800.0000   -5.59222
441840.0000   -5.06568
441880.0000   -4.82996
441920.0000   -4.53048
441960.0000   -4.79033
442000.0000   -5.37795
442040.0000   -6.32928
442080.0000   -6.04065
442120.0000   -5.18337
442160.0000   -5.61828
442200.0000   -5.83811
442240.0000   -4.97999
442280.0000   -6.08725
442320.0000   -6.41704
442360.0000   -5.63115
442400.0000   -6.03502
442440.0000   -5.72452
442480.0000   -5.63001
442520.0000   -6.50250
442560.0000   -5.57820
442600.0000   -5.24699
442640.0000   -6.16139
442680.0000   -6.76783
442720.0000   -4.88189
442760.0000   -5.26673
442800.0000   -4.90633
442840.0000   -5.71008
442880.0000   -5.65602
442920.0000   -5.09291
442960.0000   -5.71496
443000.0000   -5.43350
443040.0000   -5.69217
443080.0000   -5.07720
443120.0000   -4.86661
443160.0000   -6.38017
443200.0000   -6.35897
443240.0000   -5.76528
443280.0000   -6.08150
443320.0000   -5.76371
443360.0000   -5.27440
443400.0000   -5.82928
443440.0000   -6.41685
443480.0000   -6.71769
443520.0000   -6.63900
443560.0000   -6.54798
443600.0000   -6.80608
443640.0000   -7.44837
443680.0000   -6.35174
443720.0000   -5.75785
443760.0000   -5.51300
443800.0000   -5.01104
443840.0000   -5.76790
443880.0000   -6.36623
443920.0000   -6.66458
443960.0000   -5.72576
444000.0000   -6.81069
444040.0000   -6.23007
444080.0000   -5.97771
444120.0000   -5.98460
444160.0000   -5.53191
444200.0000   -5.66909
444240.0000   -5.69502
444280.0000   -6.05311
444320.0000   -5.36048
444360.0000   -5.67155
444400.0000   -6.10628
444440.0000   -5.74309
444480.0000   -5.51219
444520.0000   -6.10091
444560.0000   -5.38426
444600.0000   -5.47643
444640.0000   -6.40839
444680.0000   -5.52282
444720.0000   -6.00173
444760.0000   -6.15038
444800.0000   -5.87174
444840.0000   -5.52617
444880.0000   -6.01218
444920.0000   -4.95247
444960.0000   -6.57925
445000.0000   -5.41741
445040.0000   -5.88951
445080.0000   -5.84462
445120.0000   -4.91479
445160.0000   -4.86717
445200.0000   -5.78498
445240.0000   -6.22261
445280.0000   -6.04573
445320.0000   -5.36650
445360.0000   -4.52705
445400.0000   -6.03243
445440.0000   -5.79857
445480.0000   -6.60099
445520.0000   -5.18418
445560.0000   -5.75971
445600.0000   -5.96886
445640.0000   -6.59673
445680.0000   -5.68797
445720.0000   -5.66218
445760.0000   -5.16851
445800.0000   -5.30629
445840.0000   -5.26902
445880.0000   -5.91297
445920.0000   -4.15149
445960.0000   -4.65953
446000.0000   -4.82312
446040.0000   -5.39318
446080.0000   -5.46249
446120.0000   -4.72499
446160.0000   -4.65270
446200.0000   -5.50409
446240.0000   -5.08222
446280.0000   -4.89336
446320.0000   -5.60247
446360.0000   -6.15243
446400.0000   -6.06195
446440.0000   -6.74528
446480.0000   -6.25974
446520.0000   -6.08189
446560.0000   -6.06288
446600.0000   -6.13421
446640.0000   -5.12128
446680.0000   -5.40686
446720.0000   -6.80782
446760.0000   -6.44659
446800.0000   -5.22707
446840.0000   -6.07224
446880.0000   -4.93471
446920.0000   -5.49389
446960.0000   -6.32223
447000.0000   -5.33932
447040.0000   -5.13592
447080.0000   -4.14845
447120.0000   -5.00057
447160.0000   -4.97968
447200.0000   -5.39492
447240.0000   -5.12643
447280.0000   -4.74508
447320.0000   -5.92770
447360.0000   -5.12089
447400.0000   -6.63533
447440.0000   -6.20413
447480.0000   -6.45303
447520.0000   -6.62694
447560.0000   -5.74860
447600.0000   -5.06049
447640.0000   -5.19334
447680.0000   -8.06997
447720.0000   -5.78163
447760.0000   -5.10102
447800.0000   -5.06688
447840.0000   -6.58456
447880.0000   -6.11661
447920.0000   -5.52426
447960.0000   -5.73997
448000.0000   -5.00293
448040.0000   -5.86890
448080.0000   -5.63588
448120.0000   -5.84342
448160.0000   -5.75674
448200.0000   -5.38167
448240.0000   -5.36634
448280.0000   -5.54580
448320.0000   -4.86612
448360.0000   -4.54400
448400.0000   -5.93684
448440.0000   -5.12751
448480.0000   -4.67028
448520.0000   -5.52003
448560.0000   -5.11339
448600.0000   -5.15729
448640.0000   -5.17751
448680.0000   -5.21849
448720.0000   -6.85524
448760.0000   -5.43438
448800.0000   -4.94881
448840.0000   -5.39778
448880.0000   -5.50899
448920.0000   -5.83734
448960.0000   -4.95849
449000.0000   -4.99474
449040.0000   -4.67041
449080.0000   -4.83399
449120.0000   -5.38382
449160.0000   -5.79623
449200.0000   -5.09586
449240.0000   -5.68677
449280.0000   -5.36354
449320.0000   -5.46870
449360.0000   -5.00838
449400.0000   -5.77831
449440.0000   -5.70858
449480.0000   -5.24623
449520.0000   -5.50709
449560.0000   -5.55571
449600.0000   -6.27124
449640.0000   -5.46089
449680.0000   -5.22876
449720.0000   -4.85604
449760.0000   -6.23446
449800.0000   -5.82119
449840.0000   -4.70324
449880.0000   -6.12720
449920.0000   -5.68919
449960.0000   -5.61386
450000.0000   -5.19067
450040.0000   -5.13219
450080.0000   -5.51661
450120.0000   -5.02064
450160.0000   -5.54269
450200.0000   -4.73637
450240.0000   -5.33797
450280.0000   -4.56102
450320.0000   -4.24657
450360.0000   -5.08617
450400.0000   -4.80659
450440.0000   -6.05476
450480.0000   -5.57307
450520.0000   -5.38428
450560.0000   -6.42573
450600.0000   -5.99160
450640.0000   -4.88301
450680.0000   -6.87224
450720.0000   -6.09155
450760.0000   -6.15100
450800.0000   -4.87014
450840.0000   -5.67058
450880.0000   -5.04157
450920.0000   -6.70134
450960.0000   -6.38784
451000.0000   -5.61291
451040.0000   -5.92667
451080.0000   -6.44906
451120.0000   -5.41190
451160.0000   -5.07373
451200.0000   -4.41207
451240.0000   -5.98160
451280.0000   -5.56736
451320.0000   -5.11009
451360.0000   -4.43085
451400.0000   -5.35398
451440.0000   -4.05742
451480.0000   -6.37704
451520.0000   -4.98340
451560.0000   -5.27746
451600.0000   -5.62820
451640.0000   -5.45807
451680.0000   -6.39029
451720.0000   -5.82120
451760.0000   -5.40274
451800.0000   -7.51931
451840.0000   -5.86589
451880.0000   -6.30015
451920.0000   -5.57880
451960.0000   -5.70568
452000.0000   -5.79834
452040.0000   -6.60369
452080.0000   -6.44582
452120.0000   -5.79146
452160.0000   -6.19290
452200.0000   -5.36668
452240.0000   -5.61382
452280.0000   -4.92128
452320.0000   -5.58550
452360.0000   -5.04289
452400.0000   -5.63637
452440.0000   -5.59640
452480.0000   -4.23439
452520.0000   -3.68087
452560.0000   -4.39265
452600.0000   -4.38229
452640.0000   -4.80892
452680.0000   -5.48244
452720.0000   -5.42784
452760.0000   -5.50628
452800.0000   -6.51788
452840.0000   -5.74800
452880.0000   -5.41931
452920.0000   -5.25590
452960.0000   -6.71252
453000.0000   -6.34841
453040.0000   -5.54167
453080.0000   -6.30627
453120.0000   -5.85322
453160.0000   -6.03445
453200.0000   -6.53223
453240.0000   -6.47482
453280.0000   -5.64674
453320.0000   -5.53802
453360.0000   -5.91101
453400.0000   -5.84516
453440.0000   -5.49902
453480.0000   -5.80635
453520.0000   -4.85175
453560.0000   -5.95115
453600.0000   -5.95021
453640.0000   -6.35754
453680.0000   -5.99267
453720.0000   -6.51346
453760.0000   -6.04312
453800.0000   -5.98622
453840.0000   -6.50306
453880.0000   -4.83268
453920.0000   -4.87227
453960.0000   -6.16291
454000.0000   -6.06827
454040.0000   -4.92601
454080.0000   -5.90594
454120.0000   -5.56216
454160.0000   -4.20632
454200.0000   -4.41450
454240.0000   -4.68672
454280.0000   -5.57966
454320.0000   -4.92849
454360.0000   -5.31126
454400.0000   -5.22098
454440.0000   -4.82922
454480.0000   -4.92003
454520.0000   -4.58419
454560.0000   -4.68240
454600.0000   -5.23880
454640.0000   -4.16053
454680.0000   -4.70214
454720.0000   -4.24263
454760.0000   -4.32397
454800.0000   -4.29248
454840.0000   -4.05024
454880.0000   -4.26285
454920.0000   -4.49580
454960.0000   -4.29810
455000.0000   -5.43805
455040.0000   -5.46579
455080.0000   -6.20808
455120.0000   -5.72963
455160.0000   -5.46392
455200.0000   -5.84703
455240.0000   -6.13258
455280.0000   -6.03767
455320.0000   -6.52897
455360.0000   -6.40379
455400.0000   -6.25005
455440.0000   -5.15477
455480.0000   -5.65566
455520.0000   -5.35518
455560.0000   -5.57716
455600.0000   -5.65829
455640.0000   -5.85004
455680.0000   -4.84366
455720.0000   -4.43306
455760.0000   -5.79952
455800.0000   -5.32894
455840.0000   -5.37146
455880.0000   -5.32740
455920.0000   -4.89317
455960.0000   -5.84895
456000.0000   -5.46914
456040.0000   -5.95149
456080.0000   -4.97508
456120.0000   -5.26871
456160.0000   -4.36144
456200.0000   -6.15613
456240.0000   -4.96487
456280.0000   -5.28209
456320.0000   -5.85511
456360.0000   -5.23832
456400.0000   -5.53895
456440.0000   -5.43065
456480.0000   -5.59326
456520.0000   -4.76355
456560.0000   -4.40279
456600.0000   -4.36159
456640.0000   -5.17558
456680.0000   -4.94630
456720.0000   -5.42652
456760.0000   -5.83678
456800.0000   -5.55870
456840.0000   -5.37255
456880.0000   -5.51937
456920.0000   -5.41758
456960.0000   -5.45012
457000.0000   -5.64569
457040.0000   -5.27879
457080.0000   -5.43979
457120.0000   -5.91830
457160.0000   -5.49904
457200.0000   -5.58038
457240.0000   -6.18763
457280.0000   -6.28723
457320.0000   -5.80362
457360.0000   -5.19791
457400.0000   -4.77974
457440.0000   -4.94869
457480.0000   -5.58727
457520.0000   -5.56568
457560.0000   -5.88710
457600.0000   -6.89557
457640.0000   -6.40587
457680.0000   -6.16181
457720.0000   -6.50927
457760.0000   -6.92087
457800.0000   -6.02944
457840.0000   -6.59685
457880.0000   -6.65542
457920.0000   -5.53190
457960.0000   -6.45850
458000.0000   -6.05473
458040.0000   -5.87748
458080.0000   -5.02797
458120.0000   -5.07846
458160.0000   -5.81275
458200.0000   -6.21293
458240.0000   -5.67578
458280.0000   -6.73706
458320.0000   -6.29962
458360.0000   -5.85552
458400.0000   -6.17197
458440.0000   -5.60527
458480.0000   -6.35027
458520.0000   -6.03147
458560.0000   -7.08124
458600.0000   -6.17115
458640.0000   -6.90716
458680.0000   -5.97594
458720.0000   -6.67925
458760.0000   -6.00918
458800.0000   -7.60441
458840.0000   -6.61339
458880.0000   -6.89988
458920.0000   -6.05797
458960.0000   -6.31164
459000.0000   -5.90524
459040.0000   -5.89030
459080.0000   -5.91998
459120.0000   -5.87504
459160.0000   -6.15528
459200.0000   -6.03023
459240.0000   -6.56344
459280.0000   -6.21028
459320.0000   -6.53281
459360.0000   -5.27655
459400.0000   -5.46116
459440.0000   -5.90744
459480.0000   -6.14118
459520.0000   -7.27088
459560.0000   -6.96531
459600.0000   -6.71330
459640.0000   -6.18127
459680.0000   -6.03232
459720.0000   -6.23949
459760.0000   -5.94169
459800.0000   -5.01983
459840.0000   -5.41061
459880.0000   -4.63332
459920.0000   -5.68686
459960.0000   -4.67485
460000.0000   -5.28524
460040.0000   -5.56683
460080.0000   -5.33403
460120.0000   -5.56140
460160.0000   -5.39897
460200.0000   -6.05999
460240.0000   -6.06889
460280.0000   -6.38567
460320.0000   -5.81318
460360.0000   -5.82437
460400.0000   -5.60861
460440.0000   -6.05030
460480.0000   -6.08724
460520.0000   -6.50974
460560.0000   -6.30802
460600.0000   -6.33172
460640.0000   -5.86152
460680.0000   -6.86181
460720.0000   -6.76532
460760.0000   -6.24750
460800.0000   -6.81664
460840.0000   -7.19213
460880.0000   -6.84246
460920.0000   -5.92731
460960.0000   -6.04244
461000.0000   -5.70757
461040.0000   -7.02578
461080.0000   -6.30873
461120.0000   -7.43796
461160.0000   -6.34468
461200.0000   -7.08316
461240.0000   -6.79406
461280.0000   -6.15503
461320.0000   -6.62743
461360.0000   -5.88168
461400.0000   -5.93272
461440.0000   -7.06402
461480.0000   -6.56045
461520.0000   -6.94743
461560.0000   -6.63692
461600.0000   -6.47377
461640.0000   -6.42739
461680.0000   -5.75088
461720.0000   -5.32160
461760.0000   -6.44991
461800.0000   -6.35336
461840.0000   -6.85430
461880.0000   -6.24652
461920.0000   -6.09021
461960.0000   -6.31051
462000.0000   -5.82447
462040.0000   -6.91323
462080.0000   -6.17046
462120.0000   -5.50211
462160.0000   -6.33863
462200.0000   -7.94904
462240.0000   -5.68512
462280.0000   -6.52385
462320.0000   -5.77569
462360.0000   -6.53819
462400.0000   -6.77321
462440.0000   -6.74392
462480.0000   -6.51219
462520.0000   -6.42736
462560.0000   -7.28079
462600.0000   -7.50608
462640.0000   -6.17456
462680.0000   -6.58979
462720.0000   -6.63156
462760.0000   -6.44006
462800.0000   -6.37015
462840.0000   -5.58591
462880.0000   -6.46505
462920.0000   -6.67509
462960.0000   -7.32316
463000.0000   -6.16432
463040.0000   -6.21224
463080.0000   -6.46855
463120.0000   -6.45590
463160.0000   -6.02616
463200.0000   -5.95084
463240.0000   -6.18399
463280.0000   -5.81367
463320.0000   -6.34447
463360.0000   -5.65004
463400.0000   -5.91404
463440.0000   -5.22808
463480.0000   -5.54777
463520.0000   -6.39037
463560.0000   -6.34279
463600.0000   -6.00572
463640.0000   -6.58184
463680.0000   -6.25386
463720.0000   -5.63889
463760.0000   -5.08916
463800.0000   -5.53989
463840.0000   -5.61841
463880.0000   -5.70933
463920.0000   -5.28140
463960.0000   -5.96100
464000.0000   -5.05733
464040.0000   -5.86995
464080.0000   -4.88876
464120.0000   -5.05309
464160.0000   -5.76097
464200.0000   -5.11083
464240.0000   -5.59870
464280.0000   -5.25844
464320.0000   -5.53167
464360.0000   -6.31308
464400.0000   -5.96172
464440.0000   -6.06183
464480.0000   -5.03569
464520.0000   -6.13366
464560.0000   -5.91789
464600.0000   -5.58206
464640.0000   -5.40809
464680.0000   -6.00145
464720.0000   -6.49860
464760.0000   -5.81373
464800.0000   -6.11463
464840.0000   -5.41328
464880.0000   -5.34361
464920.0000   -6.18218
464960.0000   -5.27378
465000.0000   -6.22576
465040.0000   -5.93062
465080.0000   -4.34598
465120.0000   -6.36734
465160.0000   -6.63615
465200.0000   -6.17260
465240.0000   -6.25863
465280.0000   -5.93352
465320.0000   -6.00994
465360.0000   -6.20754
465400.0000   -5.87459
465440.0000   -5.70537
465480.0000   -5.24866
465520.0000   -4.74738
465560.0000   -5.72240
465600.0000   -5.36678
465640.0000   -5.31469
465680.0000   -5.98799
465720.0000   -6.25198
465760.0000   -6.07345
465800.0000   -6.41760
465840.0000   -5.66330
465880.0000   -5.88038
465920.0000   -6.27189
465960.0000   -5.98780
466000.0000   -6.16579
466040.0000   -6.40687
466080.0000   -7.67494
466120.0000   -7.52068
466160.0000   -7.46719
466200.0000   -6.96591
466240.0000   -7.55233
466280.0000   -7.01711
466320.0000   -7.67019
466360.0000   -7.17634
466400.0000   -8.14559
466440.0000   -6.53601
466480.0000   -6.71540
466520.0000   -6.61608
466560.0000   -5.10065
466600.0000   -5.35382
466640.0000   -6.02360
466680.0000   -5.88822
466720.0000   -6.58141
466760.0000   -6.20892
466800.0000   -7.27782
466840.0000   -7.06593
466880.0000   -5.95461
466920.0000   -6.91974
466960.0000   -6.07654
467000.0000   -6.20669
467040.0000   -6.05507
467080.0000   -6.81986
467120.0000   -4.78487
467160.0000   -6.51799
467200.0000   -5.93657
467240.0000   -5.21568
467280.0000   -6.12299
467320.0000   -5.68861
467360.0000   -6.05162
467400.0000   -6.72074
467440.0000   -5.03157
467480.0000   -5.76252
467520.0000   -4.57809
467560.0000   -6.67721
467600.0000   -5.20028
467640.0000   -5.71709
467680.0000   -5.41179
467720.0000   -5.34357
467760.0000   -4.78899
467800.0000   -5.41505
467840.0000   -6.24159
467880.0000   -6.36076
467920.0000   -6.07272
467960.0000   -6.32360
468000.0000   -5.59713
468040.0000   -5.91913
468080.0000   -5.84746
468120.0000   -6.39918
468160.0000   -6.35131
468200.0000   -6.75493
468240.0000   -6.27898
468280.0000   -5.29478
468320.0000   -5.99618
468360.0000   -5.59561
468400.0000   -5.39868
468440.0000   -5.71581
468480.0000   -6.18061
468520.0000   -6.52845
468560.0000   -6.81352
468600.0000   -6.54285
468640.0000   -5.83382
468680.0000   -5.83148
468720.0000   -6.16540
468760.0000   -6.96429
468800.0000   -6.85074
468840.0000   -6.50233
468880.0000   -6.06018
468920.0000   -5.71520
468960.0000   -6.33225
469000.0000   -6.94933
469040.0000   -6.17390
469080.0000   -7.29653
469120.0000   -7.47540
469160.0000   -6.25868
469200.0000   -7.21544
469240.0000   -6.42422
469280.0000   -6.12337
469320.0000   -6.46332
469360.0000   -6.78893
469400.0000   -5.89772
469440.0000   -5.39776
469480.0000   -6.03023
469520.0000   -5.90080
469560.0000   -6.00224
469600.0000   -5.36416
469640.0000   -5.20582
469680.0000   -6.41274
469720.0000   -6.74843
469760.0000   -6.53305
469800.0000   -6.60421
469840.0000   -6.50956
469880.0000   -6.19536
469920.0000   -5.75454
469960.0000   -6.18222
470000.0000   -6.09684
470040.0000   -5.69687
470080.0000   -6.17375
470120.0000   -5.89660
470160.0000   -6.36651
470200.0000   -5.60266
470240.0000   -6.45980
470280.0000   -6.28812
470320.0000   -6.19988
470360.0000   -6.54547
470400.0000   -6.20680
470440.0000   -6.29002
470480.0000   -5.73448
470520.0000   -5.69290
470560.0000   -5.84119
470600.0000   -5.75239
470640.0000   -6.21257
470680.0000   -5.56026
470720.0000   -5.23279
470760.0000   -5.51754
470800.0000   -5.43924
470840.0000   -5.56095
470880.0000   -5.59696
470920.0000   -5.74663
470960.0000   -5.88828
471000.0000   -7.49579
471040.0000   -6.66317
471080.0000   -7.25536
471120.0000   -7.10438
471160.0000   -5.68904
471200.0000   -5.92171
471240.0000   -5.59461
471280.0000   -6.13834
471320.0000   -5.31668
471360.0000   -4.87150
471400.0000   -4.57635
471440.0000   -4.78181
471480.0000   -4.89381
471520.0000   -5.45105
471560.0000   -4.71608
471600.0000   -4.66858
471640.0000   -5.15976
471680.0000   -5.45680
471720.0000   -5.16565
471760.0000   -5.91683
471800.0000   -6.05181
471840.0000   -5.72073
471880.0000   -5.24874
471920.0000   -5.42814
471960.0000   -5.25539
472000.0000   -4.58891
472040.0000   -3.87493
472080.0000   -5.09870
472120.0000   -5.31208
472160.0000   -4.94381
472200.0000   -4.06839
472240.0000   -4.86418
472280.0000   -4.62292
472320.0000   -5.04228
472360.0000   -5.07655
472400.0000   -4.86468
472440.0000   -4.16749
472480.0000   -3.96199
472520.0000   -5.33422
472560.0000   -4.90111
472600.0000   -4.90973
472640.0000   -4.59719
472680.0000   -5.29504
472720.0000   -5.45482
472760.0000   -5.96505
472800.0000   -5.13811
472840.0000   -5.29824
472880.0000   -7.07154
472920.0000   -6.13056
472960.0000   -7.15668
473000.0000   -6.33002
473040.0000   -6.76348
473080.0000   -6.73168
473120.0000   -6.44761
473160.0000   -6.81042
473200.0000   -7.26560
473240.0000   -7.04437
473280.0000   -6.29779
473320.0000   -6.16706
473360.0000   -6.66905
473400.0000   -6.41366
473440.0000   -6.65816
473480.0000   -6.46253
473520.0000   -6.53957
473560.0000   -6.64324
473600.0000   -5.73250
473640.0000   -5.68888
473680.0000   -6.14642
473720.0000   -6.94037
473760.0000   -6.06043
473800.0000   -7.06811
473840.0000   -5.48668
473880.0000   -5.48123
473920.0000   -6.31962
473960.0000   -5.24443
474000.0000   -5.39031
474040.0000   -5.33384
474080.0000   -6.38739
474120.0000   -6.27147
474160.0000   -5.60897
474200.0000   -5.80518
474240.0000   -5.91300
474280.0000   -5.49788
474320.0000   -6.91949
474360.0000   -5.66074
474400.0000   -5.38029
474440.0000   -5.85167
474480.0000   -6.31907
474520.0000   -5.21058
474560.0000   -4.88909
474600.0000   -5.40809
474640.0000   -4.92177
474680.0000   -4.97920
474720.0000   -4.40024
474760.0000   -5.76221
474800.0000   -5.89159
474840.0000   -4.88982
474880.0000   -5.84517
474920.0000   -5.63213
474960.0000   -5.38647
475000.0000   -6.04681
475040.0000   -5.66726
475080.0000   -6.10822
475120.0000   -6.39559
475160.0000   -6.56069
475200.0000   -5.41951
475240.0000   -6.06007
475280.0000   -5.23315
475320.0000   -5.39032
475360.0000   -6.88110
475400.0000   -5.74850
475440.0000   -4.56908
475480.0000   -4.47098
475520.0000   -5.55794
475560.0000   -5.42055
475600.0000   -5.55766
475640.0000   -5.26634
475680.0000   -5.99916
475720.0000   -6.35545
475760.0000   -5.59841
475800.0000   -6.62561
475840.0000   -6.47849
475880.0000   -6.43791
475920.0000   -6.49165
475960.0000   -6.91473
476000.0000   -6.44918
476040.0000   -6.10451
476080.0000   -6.30447
476120.0000   -6.78124
476160.0000   -6.91946
476200.0000   -6.62987
476240.0000   -6.18879
476280.0000   -6.55692
476320.0000   -6.44603
476360.0000   -6.16481
476400.0000   -6.50197
476440.0000   -7.04718
476480.0000   -6.24354
476520.0000   -7.25013
476560.0000   -5.74405
476600.0000   -6.08417
476640.0000   -5.62290
476680.0000   -5.59768
476720.0000   -6.27549
476760.0000   -6.40129
476800.0000   -5.99893
476840.0000   -6.45299
476880.0000   -5.98533
476920.0000   -6.02160
476960.0000   -5.73754
477000.0000   -5.56969
477040.0000   -6.24771
477080.0000   -5.79624
477120.0000   -6.30182
477160.0000   -6.03001
477200.0000   -6.20335
477240.0000   -6.45907
477280.0000   -5.37646
477320.0000   -5.26804
477360.0000   -5.56636
477400.0000   -6.94400
477440.0000   -6.43664
477480.0000   -6.35547
477520.0000   -6.13151
477560.0000   -5.40422
477600.0000   -6.71577
477640.0000   -6.92500
477680.0000   -6.29597
477720.0000   -5.49100
477760.0000   -5.59527
477800.0000   -6.70685
477840.0000   -6.28570
477880.0000   -6.78903
477920.0000   -6.54663
477960.0000   -6.42161
478000.0000   -6.84206
478040.0000   -6.75481
478080.0000   -6.13037
478120.0000   -5.14480
478160.0000   -5.51827
478200.0000   -5.70595
478240.0000   -5.90716
478280.0000   -5.63988
478320.0000   -6.11944
478360.0000   -5.61663
478400.0000   -5.53222
478440.0000   -7.63722
478480.0000   -6.09757
478520.0000   -6.26928
478560.0000   -6.23033
478600.0000   -6.41224
478640.0000   -6.25735
478680.0000   -6.25075
478720.0000   -5.86775
478760.0000   -4.96160
478800.0000   -5.49306
478840.0000   -5.17142
478880.0000   -5.80194
478920.0000   -5.20727
478960.0000   -5.62904
479000.0000   -6.00421
479040.0000   -5.03129
479080.0000   -4.97128
479120.0000   -5.06113
479160.0000   -5.91102
479200.0000   -6.02687
479240.0000   -5.33623
479280.0000   -5.63668
479320.0000   -5.53907
479360.0000   -5.40895
479400.0000   -5.79921
479440.0000   -6.53719
479480.0000   -6.22437
479520.0000   -6.21657
479560.0000   -5.80684
479600.0000   -6.12114
479640.0000   -5.88090
479680.0000   -5.82259
479720.0000   -5.43146
479760.0000   -5.10896
479800.0000   -5.60058
479840.0000   -5.52968
479880.0000   -5.39404
479920.0000   -6.50632
479960.0000   -5.75100
480000.0000   -6.28792
480040.0000   -5.16129
480080.0000   -6.35547
480120.0000   -6.50337
480160.0000   -6.10811
480200.0000   -6.40675
480240.0000   -6.95681
480280.0000   -5.90973
480320.0000   -6.20493
480360.0000   -5.61935
480400.0000   -6.59390
480440.0000   -5.40900
480480.0000   -6.23317
480520.0000   -6.38400
480560.0000   -5.73600
480600.0000   -5.87262
480640.0000   -6.62133
480680.0000   -5.41973
480720.0000   -4.83968
480760.0000   -5.55338
480800.0000   -6.21061
480840.0000   -5.88345
480880.0000   -6.09982
480920.0000   -6.11733
480960.0000   -5.55074
481000.0000   -5.69446
481040.0000   -6.44559
481080.0000   -5.80359
481120.0000   -5.75611
481160.0000   -5.86166
481200.0000   -5.56011
481240.0000   -5.86743
481280.0000   -5.24803
481320.0000   -5.75605
481360.0000   -6.23609
481400.0000   -6.25798
481440.0000   -6.07963
481480.0000   -6.27928
481520.0000   -5.73877
481560.0000   -6.19480
481600.0000   -4.91182
481640.0000   -5.21048
481680.0000   -5.30429
481720.0000   -5.42114
481760.0000   -5.55697
481800.0000   -5.05977
481840.0000   -5.67290
481880.0000   -6.73226
481920.0000   -7.13214
481960.0000   -6.02687
482000.0000   -6.03000
482040.0000   -5.78632
482080.0000   -4.61514
482120.0000   -5.48715
482160.0000   -5.64370
482200.0000   -4.79620
482240.0000   -5.30544
482280.0000   -5.79480
482320.0000   -5.73308
482360.0000   -7.03236
482400.0000   -6.40802
482440.0000   -6.86857
482480.0000   -6.59980
482520.0000   -5.50472
482560.0000   -6.22892
482600.0000   -6.62485
482640.0000   -7.36667
482680.0000   -5.58642
482720.0000   -5.63007
482760.0000   -5.53323
482800.0000   -6.39226
482840.0000   -6.67852
482880.0000   -6.72599
482920.0000   -5.75411
482960.0000   -5.63850
483000.0000   -6.28941
483040.0000   -5.57135
483080.0000   -5.88983
483120.0000   -6.36367
483160.0000   -5.62682
483200.0000   -5.29777
483240.0000   -5.24805
483280.0000   -5.14048
483320.0000   -5.86243
483360.0000   -5.97392
483400.0000   -6.60946
483440.0000   -6.90259
483480.0000   -5.42803
483520.0000   -6.14932
483560.0000   -5.55060
483600.0000   -5.30525
483640.0000   -4.96169
483680.0000   -4.11375
483720.0000   -4.63481
483760.0000   -4.75562
483800.0000   -5.02479
483840.0000   -5.94449
483880.0000   -5.56707
483920.0000   -5.59607
483960.0000   -5.56414
484000.0000   -5.63841
484040.0000   -5.94425
484080.0000   -5.46389
484120.0000   -6.68550
484160.0000   -6.06169
484200.0000   -6.98800
484240.0000   -5.88928
484280.0000   -6.56183
484320.0000   -6.34308
484360.0000   -5.79492
484400.0000   -6.09199
484440.0000   -5.95910
484480.0000   -6.11975
484520.0000   -5.23047
484560.0000   -5.19297
484600.0000   -5.26422
484640.0000   -5.32017
484680.0000   -5.66856
484720.0000   -6.55946
484760.0000   -5.78509
484800.0000   -4.49587
484840.0000   -4.91190
484880.0000   -4.73098
484920.0000   -5.23477
484960.0000   -5.02797
485000.0000   -5.23239
485040.0000   -4.21350
485080.0000   -4.38697
485120.0000   -4.00474
485160.0000   -5.05850
485200.0000   -4.87400
485240.0000   -4.62763
485280.0000   -5.42081
485320.0000   -5.25952
485360.0000   -5.93757
485400.0000   -5.47541
485440.0000   -5.32827
485480.0000   -5.44612
485520.0000   -5.54436
485560.0000   -5.38043
485600.0000   -5.73233
485640.0000   -5.37583
485680.0000   -5.65058
485720.0000   -5.74845
485760.0000   -5.69368
485800.0000   -4.69340
485840.0000   -6.01923
485880.0000   -5.84677
485920.0000   -5.66436
485960.0000   -5.08361
486000.0000   -5.30067
486040.0000   -6.04825
486080.0000   -5.75172
486120.0000   -4.75096
486160.0000   -5.13071
486200.0000   -4.17631
486240.0000   -4.92934
486280.0000   -5.19038
486320.0000   -4.81780
486360.0000   -5.45848
486400.0000   -5.18255
486440.0000   -5.55250
486480.0000   -5.18476
486520.0000   -5.25250
486560.0000   -4.37795
486600.0000   -5.56438
486640.0000   -5.91375
486680.0000   -5.18325
486720.0000   -6.15146
486760.0000   -5.69663
486800.0000   -6.12894
486840.0000   -5.34335
486880.0000   -4.75160
486920.0000   -5.70945
486960.0000   -5.98454
487000.0000   -5.52809
487040.0000   -5.65427
487080.0000   -5.19593
487120.0000   -6.14731
487160.0000   -5.90148
487200.0000   -5.72356
487240.0000   -5.11402
487280.0000   -4.83693
487320.0000   -5.09965
487360.0000   -5.63334
487400.0000   -6.63512
487440.0000   -6.42213
487480.0000   -6.58986
487520.0000   -6.20363
487560.0000   -5.50449
487600.0000   -6.06230
487640.0000   -4.88946
487680.0000   -6.86023
487720.0000   -6.67248
487760.0000   -6.65908
487800.0000   -6.56713
487840.0000   -6.87705
487880.0000   -5.85958
487920.0000   -5.72709
487960.0000   -6.23698
488000.0000   -5.57623
488040.0000   -4.83781
488080.0000   -5.33804
488120.0000   -5.52072
488160.0000   -4.86597
488200.0000   -5.21613
488240.0000   -4.55566
488280.0000   -5.86825
488320.0000   -4.86228
488360.0000   -4.81612
488400.0000   -5.67730
488440.0000   -5.61355
488480.0000   -5.11692
488520.0000   -6.45063
488560.0000   -5.83202
488600.0000   -5.11506
488640.0000   -5.72346
488680.0000   -5.85514
488720.0000   -4.83442
488760.0000   -6.07291
488800.0000   -5.14926
488840.0000   -5.43132
488880.0000   -6.03494
488920.0000   -7.16600
488960.0000   -5.90217
489000.0000   -6.24492
489040.0000   -6.70584
489080.0000   -5.14458
489120.0000   -5.65850
489160.0000   -6.30252
489200.0000   -5.46891
489240.0000   -4.31040
489280.0000   -5.93151
489320.0000   -6.23125
489360.0000   -5.57512
489400.0000   -5.40122
489440.0000   -4.74417
489480.0000   -5.12815
489520.0000   -5.77767
489560.0000   -4.82444
489600.0000   -5.14867
489640.0000   -4.52634
489680.0000   -4.79968
489720.0000   -5.86075
489760.0000   -5.53533
489800.0000   -5.46271
489840.0000   -5.16259
489880.0000   -4.68156
489920.0000   -3.95222
489960.0000   -4.15076
490000.0000   -3.95374
490040.0000   -4.44798
490080.0000   -5.30113
490120.0000   -6.37437
490160.0000   -6.40400
490200.0000   -5.19192
490240.0000   -4.76258
490280.0000   -4.28500
490320.0000   -4.57636
490360.0000   -5.43499
490400.0000   -5.10008
490440.0000   -3.88313
490480.0000   -5.18067
490520.0000   -4.61972
490560.0000   -4.74199
490600.0000   -5.94634
490640.0000   -5.87364
490680.0000   -5.96351
490720.0000   -4.88451
490760.0000   -6.57313
490800.0000   -6.90096
490840.0000   -6.57005
490880.0000   -6.46124
490920.0000   -6.32159
490960.0000   -6.03531
491000.0000   -4.80861
491040.0000   -5.94517
491080.0000   -6.83362
491120.0000   -5.40999
491160.0000   -5.54410
491200.0000   -5.60187
491240.0000   -5.67826
491280.0000   -4.89205
491320.0000   -5.20985
491360.0000   -5.82137
491400.0000   -4.89777
491440.0000   -5.94949
491480.0000   -6.20198
491520.0000   -5.68014
491560.0000   -5.07669
491600.0000   -4.90155
491640.0000   -4.90368
491680.0000   -4.94360
491720.0000   -5.85562
491760.0000   -5.34922
491800.0000   -5.55268
491840.0000   -6.34311
491880.0000   -5.22406
491920.0000   -5.75428
491960.0000   -4.53314
492000.0000   -5.43980
492040.0000   -5.20781
492080.0000   -5.52727
492120.0000   -6.57806
492160.0000   -6.54088
492200.0000   -5.64052
492240.0000   -4.73344
492280.0000   -6.47206
492320.0000   -5.93753
492360.0000   -6.91140
492400.0000   -5.95251
492440.0000   -5.83624
492480.0000   -6.24044
492520.0000   -5.87366
492560.0000   -5.83702
492600.0000   -6.68957
492640.0000   -5.67966
492680.0000   -5.45387
492720.0000   -6.22600
492760.0000   -7.05319
492800.0000   -6.74969
492840.0000   -5.90742
492880.0000   -5.80051
492920.0000   -6.55718
492960.0000   -5.94415
493000.0000   -5.91040
493040.0000   -6.02166
493080.0000   -6.24902
493120.0000   -6.36697
493160.0000   -6.42372
493200.0000   -6.65536
493240.0000   -6.25526
493280.0000   -6.91073
493320.0000   -5.75388
493360.0000   -5.85644
493400.0000   -5.57456
493440.0000   -5.29383
493480.0000   -6.30595
493520.0000   -4.67633
493560.0000   -5.30141
493600.0000   -5.56305
493640.0000   -5.59038
493680.0000   -5.75446
493720.0000   -5.54628
493760.0000   -6.18272
493800.0000   -6.20837
493840.0000   -5.82784
493880.0000   -7.17000
493920.0000   -6.48128
493960.0000   -5.93966
494000.0000   -6.42875
494040.0000   -6.35539
494080.0000   -6.81681
494120.0000   -6.50052
494160.0000   -5.90311
494200.0000   -5.83496
494240.0000   -6.44284
494280.0000   -6.63150
494320.0000   -6.60129
494360.0000   -6.37115
494400.0000   -5.82258
494440.0000   -6.25759
494480.0000   -6.71191
494520.0000   -6.87032
494560.0000   -6.51674
494600.0000   -5.85751
494640.0000   -7.18820
494680.0000   -5.35312
494720.0000   -5.40879
494760.0000   -5.25580
494800.0000   -5.43962
494840.0000   -6.45896
494880.0000   -6.63532
494920.0000   -6.09323
494960.0000   -6.18441
495000.0000   -5.51020
495040.0000   -6.08479
495080.0000   -6.19110
495120.0000   -5.69400
495160.0000   -6.09193
495200.0000   -7.10000
495240.0000   -6.58354
495280.0000   -5.75759
495320.0000   -6.44803
495360.0000   -6.20257
495400.0000   -5.68330
495440.0000   -7.17165
495480.0000   -5.50465
495520.0000   -6.14055
495560.0000   -5.80345
495600.0000   -5.46739
495640.0000   -5.71973
495680.0000   -6.95059
495720.0000   -6.68161
495760.0000   -6.96861
495800.0000   -6.60512
495840.0000   -6.19224
495880.0000   -6.04946
495920.0000   -5.37509
495960.0000   -6.45844
496000.0000   -5.98057
496040.0000   -5.81370
496080.0000   -6.12162
496120.0000   -4.97388
496160.0000   -5.50148
496200.0000   -5.83424
496240.0000   -5.28980
496280.0000   -5.56909
496320.0000   -6.18669
496360.0000   -6.05157
496400.0000   -6.50392
496440.0000   -6.24607
496480.0000   -5.87536
496520.0000   -6.10994
496560.0000   -5.51500
496600.0000   -6.14304
496640.0000   -5.77012
496680.0000   -5.00370
496720.0000   -5.09114
496760.0000   -5.25792
496800.0000   -5.76112
496840.0000   -6.46230
496880.0000   -5.30421
496920.0000   -5.20465
496960.0000   -4.69253
497000.0000   -4.46060
497040.0000   -5.70811
497080.0000   -5.47126
497120.0000   -5.78292
497160.0000   -6.21445
497200.0000   -4.88241
497240.0000   -5.31776
497280.0000   -5.38142
497320.0000   -5.18932
497360.0000   -4.96109
497400.0000   -5.48745
497440.0000   -5.39184
497480.0000   -5.98471
497520.0000   -6.22142
497560.0000   -4.98318
497600.0000   -5.57412
497640.0000   -5.02284
497680.0000   -6.06142
497720.0000   -5.66138
497760.0000   -6.26723
497800.0000   -6.12773
497840.0000   -5.19790
497880.0000   -6.36526
497920.0000   -6.85770
497960.0000   -5.47252
498000.0000   -6.08653
498040.0000   -6.21958
498080.0000   -6.68966
498120.0000   -5.02016
498160.0000   -5.20182
498200.0000   -4.75000
498240.0000   -5.01761
498280.0000   -4.48591
498320.0000   -6.04226
498360.0000   -4.87221
498400.0000   -5.35851
498440.0000   -5.53620
498480.0000   -5.96264
498520.0000   -5.33518
498560.0000   -5.31912
498600.0000   -5.39389
498640.0000   -5.49736
498680.0000   -3.97887
498720.0000   -4.07817
498760.0000   -3.73240
498800.0000   -4.40287
498840.0000   -4.53080
498880.0000   -4.11355
498920.0000   -4.10733
498960.0000   -5.11108
499000.0000   -4.71814
499040.0000   -5.01814
499080.0000   -5.37976
499120.0000   -5.05594
499160.0000   -4.71868
499200.0000   -5.39560
499240.0000   -5.46823
499280.0000   -5.13251
499320.0000   -6.29469
499360.0000   -4.61746
499400.0000   -5.71248
499440.0000   -5.41096
499480.0000   -4.56803
499520.0000   -5.29699
499560.0000   -5.54529
499600.0000   -5.76350
499640.0000   -5.17953
499680.0000   -5.10449
499720.0000   -5.73052
499760.0000   -5.03365
499800.0000   -5.44057
499840.0000   -4.78029
499880.0000   -6.03020
499920.0000   -5.19948
499960.0000   -5.86748
500000.0000   -5.50993
500040.0000   -6.40900
500080.0000   -5.79605
500120.0000   -5.75587
500160.0000   -6.21829
500200.0000   -6.07103
500240.0000   -5.90572
500280.0000   -5.36018
500320.0000   -5.98774
500360.0000   -6.22825
500400.0000   -5.96976
500440.0000   -6.63203
500480.0000   -6.63497
500520.0000   -4.85964
500560.0000   -5.67234
500600.0000   -5.58222
500640.0000   -5.93551
500680.0000   -6.29969
500720.0000   -6.61848
500760.0000   -5.91819
500800.0000   -6.15556
500840.0000   -6.13352
500880.0000   -6.57820
500920.0000   -5.26066
500960.0000   -4.38151
501000.0000   -5.43248
501040.0000   -5.98486
501080.0000   -5.01326
501120.0000   -5.24050
501160.0000   -5.13560
501200.0000   -5.02799
501240.0000   -5.26421
501280.0000   -5.51806
501320.0000   -5.68444
501360.0000   -4.45216
501400.0000   -6.43913
501440.0000   -6.48330
501480.0000   -6.20667
501520.0000   -6.47386
501560.0000   -6.21142
501600.0000   -5.32022
501640.0000   -5.90321
501680.0000   -5.39395
501720.0000   -5.52135
501760.0000   -5.54312
501800.0000   -5.55216
501840.0000   -5.33465
501880.0000   -4.90826
501920.0000   -5.60183
501960.0000   -5.55996
502000.0000   -5.78128
502040.0000   -6.75302
502080.0000   -6.60123
502120.0000   -6.30091
502160.0000   -5.65054
502200.0000   -5.65888
502240.0000   -6.18981
502280.0000   -6.24662
502320.0000   -6.65523
502360.0000   -6.58872
502400.0000   -7.03781
502440.0000   -7.46120
502480.0000   -6.38189
502520.0000   -5.86018
502560.0000   -5.74719
502600.0000   -6.22006
502640.0000   -5.95450
502680.0000   -6.36332
502720.0000   -6.10810
502760.0000   -5.88625
502800.0000   -5.88271
502840.0000   -6.25566
502880.0000   -5.30823
502920.0000   -5.88643
502960.0000   -5.56202
503000.0000   -6.00976
503040.0000   -5.23086
503080.0000   -5.34429
503120.0000   -5.95443
503160.0000   -5.18590
503200.0000   -5.52757
503240.0000   -5.29127
503280.0000   -4.33326
503320.0000   -5.09432
503360.0000   -4.35854
503400.0000   -4.74191
503440.0000   -5.75515
503480.0000   -4.37164
503520.0000   -4.85711
503560.0000   -5.18973
503600.0000   -4.52425
503640.0000   -5.44521
503680.0000   -5.27102
503720.0000   -5.14572
503760.0000   -5.73362
503800.0000   -5.53881
503840.0000   -4.90234
503880.0000   -5.72969
503920.0000   -5.26386
503960.0000   -4.99564
504000.0000   -4.91986
504040.0000   -4.97684
504080.0000   -5.31868
504120.0000   -5.23750
504160.0000   -5.14635
504200.0000   -4.97770
504240.0000   -5.06152
504280.0000   -4.61130
504320.0000   -5.73333
504360.0000   -5.75846
504400.0000   -4.70597
504440.0000   -6.38787
504480.0000   -5.65597
504520.0000   -5.17955
504560.0000   -5.34930
504600.0000   -5.39469
504640.0000   -5.75546
504680.0000   -5.72469
504720.0000   -4.89462
504760.0000   -5.60573
504800.0000   -5.75818
504840.0000   -4.75660
504880.0000   -4.69904
504920.0000   -4.90610
504960.0000   -5.83546
505000.0000   -6.16936
505040.0000   -5.89568
505080.0000   -6.15775
505120.0000   -5.32246
505160.0000   -4.99350
505200.0000   -4.59672
505240.0000   -6.14435
505280.0000   -4.78157
505320.0000   -6.09324
505360.0000   -5.55293
505400.0000   -5.54831
505440.0000   -5.22915
505480.0000   -5.52149
505520.0000   -4.74108
505560.0000   -5.44011
505600.0000   -5.43142
505640.0000   -5.68333
505680.0000   -6.01506
505720.0000   -5.79968
505760.0000   -5.53058
505800.0000   -6.35764
505840.0000   -5.62775
505880.0000   -5.14930
505920.0000   -5.36488
505960.0000   -4.77085
506000.0000   -5.72079
506040.0000   -5.31270
506080.0000   -6.09256
506120.0000   -6.23732
506160.0000   -5.18229
506200.0000   -5.71672
506240.0000   -6.29498
506280.0000   -5.67085
506320.0000   -6.71671
506360.0000   -4.84961
506400.0000   -5.81523
506440.0000   -6.30617
506480.0000   -6.09645
506520.0000   -6.09343
506560.0000   -6.49162
506600.0000   -6.64125
506640.0000   -5.99794
506680.0000   -5.09677
506720.0000   -6.19338
506760.0000   -5.66421
506800.0000   -5.33692
506840.0000   -5.47871
506880.0000   -5.18141
506920.0000   -6.74080
506960.0000   -5.53426
507000.0000   -5.42683
507040.0000   -5.41059
507080.0000   -5.73381
507120.0000   -5.90943
507160.0000   -5.39669
507200.0000   -6.59287
507240.0000   -5.74137
507280.0000   -6.18215
507320.0000   -6.04569
507360.0000   -6.15082
507400.0000   -6.32136
507440.0000   -5.42537
507480.0000   -5.59339
507520.0000   -5.19451
507560.0000   -5.62813
507600.0000   -5.96433
507640.0000   -5.82570
507680.0000   -5.52451
507720.0000   -5.24803
507760.0000   -5.75441
507800.0000   -5.34061
507840.0000   -5.27808
507880.0000   -5.58115
507920.0000   -5.78753
507960.0000   -6.51861
508000.0000   -5.05280
508040.0000   -5.91984
508080.0000   -5.40345
508120.0000   -5.63629
508160.0000   -5.88833
508200.0000   -6.20207
508240.0000   -5.56456
508280.0000   -5.42968
508320.0000   -5.42560
508360.0000   -6.44682
508400.0000   -5.40957
508440.0000   -6.29408
508480.0000   -6.99525
508520.0000   -5.80940
508560.0000   -5.58990
508600.0000   -5.38192
508640.0000   -5.44324
508680.0000   -5.97359
508720.0000   -6.01392
508760.0000   -5.07491
508800.0000   -5.30599
508840.0000   -5.01514
508880.0000   -5.76177
508920.0000   -5.52287
508960.0000   -6.26645
509000.0000   -6.35957
509040.0000   -5.79438
509080.0000   -6.58154
509120.0000   -5.81880
509160.0000   -5.20498
509200.0000   -5.47501
509240.0000   -5.24048
509280.0000   -5.91830
509320.0000   -5.22283
509360.0000   -4.95086
509400.0000   -5.27253
509440.0000   -6.02008
509480.0000   -5.21025
509520.0000   -5.90714
509560.0000   -5.98384
509600.0000   -5.75037
509640.0000   -6.11221
509680.0000   -6.63747
509720.0000   -6.51261
509760.0000   -4.97817
509800.0000   -6.86746
509840.0000   -6.40498
509880.0000   -6.03632
509920.0000   -5.77146
509960.0000   -5.72040
510000.0000   -6.01799
510040.0000   -6.54680
510080.0000   -5.71026
510120.0000   -5.74066
510160.0000   -6.16420
510200.0000   -5.33844
510240.0000   -5.39658
510280.0000   -5.28041
510320.0000   -6.32235
510360.0000   -6.20682
510400.0000   -5.07845
510440.0000   -6.08838
510480.0000   -5.93753
510520.0000   -6.44808
510560.0000   -6.39938
510600.0000   -5.75923
510640.0000   -6.49344
510680.0000   -5.78029
510720.0000   -5.39622
510760.0000   -5.90782
510800.0000   -5.29957
510840.0000   -5.68568
510880.0000   -5.05666
510920.0000   -5.09482
510960.0000   -5.38776
511000.0000   -5.36661
511040.0000   -4.85475
511080.0000   -5.13998
511120.0000   -5.24084
511160.0000   -5.61504
511200.0000   -5.94194
511240.0000   -5.44232
511280.0000   -5.65939
511320.0000   -5.79248
511360.0000   -5.26727
511400.0000   -5.37552
511440.0000   -5.72592
511480.0000   -4.21997
511520.0000   -4.71596
511560.0000   -4.95807
511600.0000   -4.93735
511640.0000   -5.55817
511680.0000   -6.21488
511720.0000   -6.21953
511760.0000   -5.44268
511800.0000   -5.32932
511840.0000   -6.03274
511880.0000   -5.31606
511920.0000   -5.08142
511960.0000   -5.11049
512000.0000   -3.86999
512040.0000   -3.62860
512080.0000   -4.13887
512120.0000   -4.12968
512160.0000   -4.73428
512200.0000   -5.72339
512240.0000   -5.66727
512280.0000   -4.97858
512320.0000   -4.32099
512360.0000   -5.15448
512400.0000   -4.38925
512440.0000   -4.93071
512480.0000   -4.19270
512520.0000   -4.34371
512560.0000   -4.41790
512600.0000   -5.63286
512640.0000   -5.31742
512680.0000   -6.77618
512720.0000   -5.53564
512760.0000   -5.46229
512800.0000   -5.78359
512840.0000   -6.11354
512880.0000   -5.34269
512920.0000   -4.89292
512960.0000   -5.39472
513000.0000   -5.35015
513040.0000   -5.37432
513080.0000   -5.23523
513120.0000   -5.83041
513160.0000   -6.67274
513200.0000   -6.09892
513240.0000   -6.47761
513280.0000   -6.34008
513320.0000   -5.99179
513360.0000   -6.20753
513400.0000   -5.26355
513440.0000   -5.52263
513480.0000   -5.17668
513520.0000   -6.42721
513560.0000   -6.07489
513600.0000   -6.21047
513640.0000   -6.88874
513680.0000   -6.41664
513720.0000   -5.79917
513760.0000   -6.12878
513800.0000   -5.49551
513840.0000   -5.43736
513880.0000   -6.53273
513920.0000   -6.01094
513960.0000   -5.31927
514000.0000   -5.35907
514040.0000   -5.78954
514080.0000   -5.53178
514120.0000   -5.99489
514160.0000   -6.19944
514200.0000   -6.11175
514240.0000   -5.38328
514280.0000   -5.76235
514320.0000   -5.62019
514360.0000   -5.30809
514400.0000   -5.74989
514440.0000   -5.90188
514480.0000   -5.06535
514520.0000   -5.78974
514560.0000   -7.07444
514600.0000   -6.56434
514640.0000   -6.07038
514680.0000   -5.55121
514720.0000   -4.16678
514760.0000   -4.12836
514800.0000   -5.17102
514840.0000   -4.36562
514880.0000   -4.50783
514920.0000   -5.26303
514960.0000   -5.43820
515000.0000   -4.54570
515040.0000   -4.70176
515080.0000   -5.98671
515120.0000   -4.45885
515160.0000   -4.21251
515200.0000   -4.99076
515240.0000   -5.57654
515280.0000   -5.47588
515320.0000   -6.18879
515360.0000   -6.67996
515400.0000   -5.95189
515440.0000   -5.54440
515480.0000   -6.32056
515520.0000   -5.99020
515560.0000   -6.31976
515600.0000   -7.63539
515640.0000   -7.66994
515680.0000   -7.09333
515720.0000   -6.08733
515760.0000   -6.31150
515800.0000   -6.04745
515840.0000   -6.25973
515880.0000   -5.84077
515920.0000   -7.14698
515960.0000   -7.55284
516000.0000   -7.45098
516040.0000   -6.63004
516080.0000   -6.65238
516120.0000   -6.54955
516160.0000   -6.22265
516200.0000   -5.72216
516240.0000   -6.21426
516280.0000   -6.03427
516320.0000   -6.56815
516360.0000   -6.86885
516400.0000   -5.95035
516440.0000   -6.44100
516480.0000   -5.62502
516520.0000   -7.07115
516560.0000   -7.30504
516600.0000   -7.15707
516640.0000   -7.22729
516680.0000   -6.50198
516720.0000   -6.36989
516760.0000   -6.09537
516800.0000   -6.67347
516840.0000   -6.80686
516880.0000   -6.65427
516920.0000   -6.22557
516960.0000   -6.59367
517000.0000   -7.22567
517040.0000   -7.36620
517080.0000   -6.40229
517120.0000   -7.02194
517160.0000   -6.69038
517200.0000   -5.79129
517240.0000   -5.15960
517280.0000   -6.12913
517320.0000   -4.73425
517360.0000   -5.32803
517400.0000   -4.79006
517440.0000   -5.23869
517480.0000   -5.37598
517520.0000   -4.60148
517560.0000   -4.93067
517600.0000   -5.51365
517640.0000   -5.44327
517680.0000   -3.81405
517720.0000   -3.25128
517760.0000   -3.94341
517800.0000   -2.55510
517840.0000   -2.98706
517880.0000   -2.58889
517920.0000   -1.87492
517960.0000   -2.28649
518000.0000   -2.37751
518040.0000   -2.81740
518080.0000   -2.09334
518120.0000   -2.49427
518160.0000   -3.55710
518200.0000   -2.14771
518240.0000   -3.34542
518280.0000   -3.00118
518320.0000   -2.84573
518360.0000   -3.28133
518400.0000   -3.43851
518440.0000   -3.28050
518480.0000   -4.35364
518520.0000   -3.18339
518560.0000   -4.20038
518600.0000   -3.85252
518640.0000   -4.83717
518680.0000   -4.04952
518720.0000   -4.40068
518760.0000   -3.36557
518800.0000   -3.20862
518840.0000   -2.95364
518880.0000   -2.87511
518920.0000   -3.64800
518960.0000   -3.51834
519000.0000   -3.91611
519040.0000   -3.51373
519080.0000   -2.94245
519120.0000   -4.32084
519160.0000   -3.17818
519200.0000   -4.02895
519240.0000   -2.35385
519280.0000   -2.47040
519320.0000   -2.72011
519360.0000   -2.22949
519400.0000   -2.82741
519440.0000   -2.99031
519480.0000   -3.02607
519520.0000   -2.92695
519560.0000   -3.09532
519600.0000   -2.81695
519640.0000   -3.76182
519680.0000   -3.02610
519720.0000   -3.07442
519760.0000   -3.42160
519800.0000   -2.85918
519840.0000   -3.40996
519880.0000   -2.93236
519920.0000   -2.40134
519960.0000   -4.34209
520000.0000   -3.43959
520040.0000   -3.78278
520080.0000   -4.17738
520120.0000   -4.16804
520160.0000   -4.50783
520200.0000   -3.86348
520240.0000   -3.68479
520280.0000   -3.48329
520320.0000   -2.92982
520360.0000   -2.36394
520400.0000   -3.20913
520440.0000   -4.28291
520480.0000   -2.68780
520520.0000   -3.06112
520560.0000   -2.62715
520600.0000   -2.50747
520640.0000   -2.21556
520680.0000   -2.56989
520720.0000   -1.69197
520760.0000   -2.64045
520800.0000   -2.39947
520840.0000   -1.78829
520880.0000   -2.09398
520920.0000   -1.49200
520960.0000   -1.45691
521000.0000   -1.88898
521040.0000   -0.90492
521080.0000   -0.69388
521120.0000   -0.72074
521160.0000   -1.78808
521200.0000   -1.82873
521240.0000   -2.27433
521280.0000   -1.20558
521320.0000   -1.49330
521360.0000    0.30311
521400.0000   -0.89576
521440.0000   -1.05002
521480.0000   -2.13267
521520.0000   -1.56875
521560.0000   -2.81271
521600.0000   -1.87862
521640.0000   -1.36528
521680.0000   -1.64394
521720.0000   -1.78978
521760.0000   -1.62685
521800.0000   -1.70869
521840.0000   -2.17219
521880.0000   -2.71558
521920.0000   -2.17258
521960.0000   -1.75538
522000.0000   -1.97491
522040.0000   -1.42118
522080.0000   -1.91125
522120.0000   -2.74265
522160.0000   -1.64987
522200.0000   -2.27642
522240.0000   -3.03899
522280.0000   -2.49962
522320.0000   -3.24156
522360.0000   -3.51484
522400.0000   -2.97768
522440.0000   -2.90468
522480.0000   -2.03280
522520.0000   -3.12852
522560.0000   -3.71884
522600.0000   -3.59784
522640.0000   -3.68260
522680.0000   -4.15521
522720.0000   -2.25138
522760.0000   -1.89947
522800.0000   -2.68050
522840.0000   -2.72661
522880.0000   -2.49342
522920.0000   -1.79533
522960.0000   -2.35161
523000.0000   -1.53039
523040.0000   -2.82186
523080.0000   -3.55206
523120.0000   -3.00964
523160.0000   -2.32958
523200.0000   -1.98124
523240.0000   -2.66604
523280.0000   -2.33097
523320.0000   -1.62475
523360.0000   -2.36925
523400.0000   -3.02810
523440.0000   -3.55486
523480.0000   -2.02810
523520.0000   -2.67709
523560.0000   -3.34506
523600.0000   -2.72968
523640.0000   -2.62867
523680.0000   -3.30479
523720.0000   -2.87044
523760.0000   -3.50721
523800.0000   -3.54027
523840.0000   -3.93868
523880.0000   -3.91704
523920.0000   -3.05373
523960.0000   -3.07209
524000.0000   -2.71310
524040.0000   -2.46753
524080.0000   -2.67523
524120.0000   -2.63105
524160.0000   -3.19443
524200.0000   -4.03084
524240.0000   -2.54098
524280.0000   -2.10545
524320.0000   -3.10594
524360.0000   -1.53239
524400.0000   -2.57615
524440.0000   -2.65924
524480.0000   -2.07278
524520.0000   -2.49194
524560.0000   -3.50938
524600.0000   -3.14823
524640.0000   -2.07747
524680.0000   -2.56581
524720.0000   -2.75596
524760.0000   -2.39385
524800.0000   -1.91179
524840.0000   -1.86709
524880.0000   -2.26433
524920.0000   -0.49724
524960.0000   -1.53721
525000.0000   -3.09755
525040.0000   -1.93399
525080.0000   -1.56468
525120.0000   -3.84506
525160.0000   -3.42650
525200.0000   -3.07390
525240.0000   -3.22926
525280.0000   -2.22721
525320.0000   -2.41899
525360.0000   -2.11847
525400.0000   -2.53922
525440.0000   -1.06674
525480.0000   -2.01860
525520.0000   -2.25651
525560.0000   -2.28312
525600.0000   -2.17825
525640.0000   -1.66535
525680.0000   -2.25125
525720.0000   -1.88120
525760.0000   -1.99403
525800.0000   -2.04011
525840.0000   -2.75483
525880.0000   -2.93635
525920.0000   -2.56607
525960.0000   -1.41288
526000.0000   -1.17147
526040.0000   -1.11069
526080.0000   -0.95967
526120.0000   -1.11269
526160.0000   -0.90503
526200.0000   -1.17447
526240.0000   -2.19034
526280.0000   -1.37886
526320.0000   -1.11462
526360.0000   -1.48750
526400.0000   -1.62764
526440.0000   -1.67544
526480.0000   -1.88584
526520.0000   -1.51343
526560.0000   -1.79991
526600.0000   -1.34613
526640.0000   -1.71041
526680.0000   -1.88282
526720.0000   -1.03208
526760.0000   -1.84487
526800.0000   -1.25097
526840.0000   -2.07064
526880.0000   -1.50126
526920.0000   -1.46657
526960.0000   -1.28891
527000.0000   -2.70940
527040.0000   -1.72669
527080.0000   -2.39376
527120.0000   -1.42807
527160.0000   -1.24495
527200.0000   -1.09616
527240.0000   -0.36122
527280.0000   -0.14219
527320.0000   -0.76405
527360.0000   -0.81088
527400.0000   -1.31561
527440.0000   -1.07376
527480.0000   -0.33633
527520.0000   -1.33731
527560.0000   -1.45010
527600.0000   -1.30516
527640.0000   -1.23045
527680.0000   -1.63464
527720.0000   -1.62278
527760.0000   -1.38256
527800.0000   -0.70374
527840.0000   -2.03096
527880.0000   -1.29244
527920.0000   -1.18968
527960.0000   -1.06097
528000.0000   -1.24738
528040.0000   -0.83397
528080.0000   -1.62524
528120.0000   -1.64942
528160.0000   -1.40835
528200.0000   -1.36220
528240.0000   -0.54603
528280.0000   -1.74517
528320.0000   -1.05001
528360.0000   -0.55502
528400.0000   -1.78443
528440.0000   -1.18972
528480.0000   -1.17158
528520.0000   -1.05842
528560.0000    0.32359
528600.0000    0.56618
528640.0000    0.31167
528680.0000    0.68919
528720.0000    0.73480
528760.0000    1.00305
528800.0000    1.66702
528840.0000    1.20294
528880.0000    1.59728
528920.0000    1.67234
528960.0000    1.01279
529000.0000    1.04798
529040.0000    2.04110
529080.0000    1.75511
529120.0000    1.14820
529160.0000    1.16849
529200.0000    0.77620
529240.0000    1.81263
529280.0000    0.50323
529320.0000    0.84294
529360.0000    1.18670
529400.0000   -0.35761
529440.0000    1.18550
529480.0000    1.44278
529520.0000    1.30706
529560.0000    0.78812
529600.0000    1.44284
529640.0000    1.09436
529680.0000    0.71586
529720.0000    0.79427
529760.0000    0.55194
529800.0000    1.70403
529840.0000    2.41917
529880.0000    2.00561
529920.0000    1.34204
529960.0000    0.42318
530000.0000    0.71913
530040.0000    0.29134
530080.0000   -0.11209
530120.0000    1.27257
530160.0000    1.31809
530200.0000    0.73019
530240.0000    0.79453
530280.0000    0.22793
530320.0000    0.01972
530360.0000   -0.49862
530400.0000   -0.75219
530440.0000    0.65304
530480.0000    1.06151
530520.0000    0.95133
530560.0000    0.87307
530600.0000    0.79402
530640.0000    0.49816
530680.0000    0.82429
530720.0000    0.90968
530760.0000    0.19378
530800.0000    1.31707
530840.0000    1.06557
530880.0000    0.29412
530920.0000    0.44774
530960.0000    1.50172
531000.0000    2.03548
531040.0000    0.95230
531080.0000    0.88612
531120.0000    0.11305
531160.0000    0.27478
531200.0000   -0.10267
531240.0000    0.47981
531280.0000    0.54826
531320.0000    0.79244
531360.0000    0.83992
531400.0000    1.09164
531440.0000    1.27634
531480.0000    0.34555
531520.0000   -0.52059
531560.0000    0.11893
531600.0000    0.65207
531640.0000    0.72641
531680.0000    0.11201
531720.0000    0.87007
531760.0000    0.66267
531800.0000    1.38267
531840.0000    0.38556
531880.0000    0.83649
531920.0000    0.33857
531960.0000    1.00592
532000.0000    0.97169
532040.0000    0.11220
532080.0000    0.20824
532120.0000    0.30738
532160.0000    1.53517
532200.0000    1.10050
532240.0000    1.61307
532280.0000    0.29773
532320.0000    1.66780
532360.0000    2.26352
532400.0000    1.30507
532440.0000    0.47896
532480.0000    0.87666
532520.0000    0.73722
532560.0000    0.42712
532600.0000    1.12881
532640.0000    0.73523
532680.0000    0.33641
532720.0000    0.76296
532760.0000    0.97743
532800.0000    0.82022
532840.0000    1.61038
532880.0000    1.03389
532920.0000    1.20642
532960.0000    1.91230
533000.0000    1.12032
533040.0000    1.78162
533080.0000    0.34273
533120.0000    0.11011
533160.0000    0.75941
533200.0000    1.22660
533240.0000    0.74898
533280.0000    1.14105
533320.0000    0.38114
533360.0000   -0.23392
533400.0000    0.82240
533440.0000    0.45143
533480.0000    0.15424
533520.0000    0.91935
533560.0000    1.01382
533600.0000    0.67629
533640.0000    0.43122
533680.0000    1.07687
533720.0000    1.07007
533760.0000    0.16955
533800.0000    0.17949
533840.0000    0.99218
533880.0000    0.52024
533920.0000   -0.23444
533960.0000    0.44790
534000.0000    0.75418
534040.0000   -0.06617
534080.0000    0.45285
534120.0000    0.70010
534160.0000    0.69895
534200.0000    0.23247
534240.0000    0.00877
534280.0000    0.12639
534320.0000   -0.21515
534360.0000   -0.35528
534400.0000    0.11828
534440.0000    0.37003
534480.0000   -0.26409
534520.0000   -0.80280
534560.0000    0.24474
534600.0000    0.10630
534640.0000    0.29338
534680.0000    0.14160
534720.0000    0.81432
534760.0000   -0.43602
534800.0000   -0.51483
534840.0000   -0.26104
534880.0000   -0.09884
534920.0000    0.78843
534960.0000   -0.40226
535000.0000    0.24378
535040.0000   -0.78793
535080.0000   -0.10395
535120.0000   -0.30329
535160.0000   -0.71951
535200.0000   -1.37277
535240.0000   -0.27561
535280.0000   -0.51253
535320.0000    0.52023
535360.0000   -0.08085
535400.0000   -0.57700
535440.0000    0.46318
535480.0000    0.32267
535520.0000   -0.37318
535560.0000   -0.05063
535600.0000   -0.62052
535640.0000   -0.18283
535680.0000   -0.15158
535720.0000   -0.21357
535760.0000   -0.94965
535800.0000   -0.02932
535840.0000   -0.61905
535880.0000   -0.22044
535920.0000   -0.83240
535960.0000   -0.26622
536000.0000   -0.01704
536040.0000    0.06666
536080.0000    0.29298
536120.0000    0.40191
536160.0000   -0.26992
536200.0000   -0.35158
536240.0000    0.18990
536280.0000    0.23653
536320.0000   -0.04800
536360.0000    0.60701
536400.0000    0.04620
536440.0000    0.00728
536480.0000    0.61704
536520.0000    0.15540
536560.0000    0.20617
536600.0000    0.37784
536640.0000    0.45367
536680.0000   -0.63425
536720.0000   -0.25673
536760.0000   -0.35539
536800.0000   -0.95042
536840.0000   -1.22122
536880.0000   -0.59200
536920.0000   -0.68083
536960.0000   -0.70768
537000.0000   -0.61145
537040.0000   -0.67189
537080.0000   -0.36645
537120.0000   -1.08212
537160.0000   -0.47370
537200.0000   -0.91811
537240.0000   -0.88897
537280.0000   -0.54538
537320.0000   -0.38578
537360.0000   -0.26620
537400.0000   -1.63271
537440.0000   -0.71832
537480.0000   -0.80880
537520.0000   -1.31733
537560.0000   -1.16521
537600.0000   -1.29466
537640.0000   -1.68768
537680.0000   -0.46512
537720.0000    0.30166
537760.0000    0.10869
537800.0000   -0.16638
537840.0000   -0.08389
537880.0000   -0.34333
537920.0000   -0.89024
537960.0000   -0.60811
538000.0000   -0.32426
538040.0000   -0.32607
538080.0000    0.60479
538120.0000    0.91608
538160.0000    0.94034
538200.0000    0.44440
538240.0000    0.79467
538280.0000    0.52426
538320.0000    0.45295
538360.0000    0.56991
538400.0000    0.71226
538440.0000    1.01017
538480.0000    0.97645
538520.0000    1.06772
538560.0000    0.67762
538600.0000    0.25274
538640.0000   -0.12337
538680.0000    0.81424
538720.0000    0.31018
538760.0000    0.16327
538800.0000    0.31778
538840.0000    0.34125
538880.0000    0.03720
538920.0000    0.26160
538960.0000    0.27678
539000.0000    0.88186
539040.0000    0.84400
539080.0000    0.76920
539120.0000    1.17833
539160.0000    0.48288
539200.0000    0.57302
539240.0000    0.34901
539280.0000    0.27259
539320.0000    0.31882
539360.0000    0.48594
539400.0000    1.06863
539440.0000    0.43463
539480.0000    0.47215
539520.0000    0.91158
539560.0000    0.40840
539600.0000    0.72112
539640.0000    0.25767
539680.0000    0.49308
539720.0000    1.22363
539760.0000    0.94762
539800.0000    0.59258
539840.0000    0.46905
539880.0000    0.27194
539920.0000    0.85863
539960.0000    0.61623
540000.0000    1.25276
540040.0000    0.75113
540080.0000    0.93094
540120.0000    0.90763
540160.0000    0.18349
540200.0000    1.33234
540240.0000    1.30718
540280.0000    0.15128
540320.0000    1.73613
540360.0000    1.09729
540400.0000    1.08906
540440.0000    1.36497
540480.0000    1.07688
540520.0000    0.95597
540560.0000    1.99847
540600.0000    1.64964
540640.0000    1.77977
540680.0000    0.55919
540720.0000    0.52839
540760.0000    0.31677
540800.0000    0.65003
540840.0000    1.41740
540880.0000    0.95966
540920.0000    1.58731
540960.0000    1.13299
541000.0000    0.81095
541040.0000    0.77207
541080.0000    1.47194
541120.0000    1.10962
541160.0000    0.66459
541200.0000    0.95139
541240.0000    0.08590
541280.0000    0.35563
541320.0000    0.58652
541360.0000    0.43262
541400.0000   -0.25010
541440.0000    0.68136
541480.0000    0.16476
541520.0000    0.66430
541560.0000    0.02848
541600.0000    0.63521
541640.0000   -0.07388
541680.0000    0.80623
541720.0000    0.23754
541760.0000    0.03013
541800.0000   -0.59495
541840.0000    0.20737
541880.0000    0.53220
541920.0000    0.07615
541960.0000   -0.18795
542000.0000   -0.02075
542040.0000    0.29305
542080.0000   -0.17035
542120.0000   -0.29169
542160.0000   -0.23571
542200.0000   -0.17444
542240.0000    0.38586
542280.0000    0.44332
542320.0000   -0.25944
542360.0000    0.02396
542400.0000   -0.30735
542440.0000   -0.60771
542480.0000   -0.83078
542520.0000    0.04936
542560.0000   -0.14173
542600.0000    0.54261
542640.0000    0.42646
542680.0000    0.14135
542720.0000   -0.05195
542760.0000    0.28914
542800.0000    0.06153
542840.0000    0.77840
542880.0000   -0.12618
542920.0000    1.21728
542960.0000    1.00151
543000.0000    0.47267
543040.0000    0.54250
543080.0000    0.48631
543120.0000    0.40246
543160.0000   -0.04471
543200.0000    0.93220
543240.0000    0.46344
543280.0000    0.55522
543320.0000    0.45066
543360.0000    1.03198
543400.0000    1.50485
543440.0000    1.12338
543480.0000    0.43780
543520.0000    1.02499
543560.0000    0.60830
543600.0000    1.04832
543640.0000    0.17910
543680.0000    0.24915
543720.0000    0.69639
543760.0000    1.18033
543800.0000    0.28328
543840.0000    0.67420
543880.0000    0.09047
543920.0000   -0.22012
543960.0000   -0.72057
544000.0000   -0.23808
544040.0000   -0.95358
544080.0000   -0.60027
544120.0000   -0.52370
544160.0000    0.32838
544200.0000   -0.08148
544240.0000   -0.44102
544280.0000   -0.74677
544320.0000   -0.94756
544360.0000   -0.36441
544400.0000   -0.10136
544440.0000   -1.33023
544480.0000   -0.86182
544520.0000    0.31858
544560.0000   -0.58974
544600.0000    0.17703
544640.0000   -0.58739
544680.0000   -0.41428
544720.0000   -0.38733
544760.0000   -0.03203
544800.0000    0.05687
544840.0000   -0.01929
544880.0000   -0.30753
544920.0000   -0.60902
544960.0000   -0.28972
545000.0000    0.31593
545040.0000   -0.56786
545080.0000   -0.08765
545120.0000    0.20674
545160.0000    0.19277
545200.0000   -0.35078
545240.0000    0.01637
545280.0000    0.69041
545320.0000   -1.30746
545360.0000   -0.78330
545400.0000   -0.64258
545440.0000   -0.31562
545480.0000   -0.61198
545520.0000   -0.26271
545560.0000   -0.85852
545600.0000   -0.27024
545640.0000   -0.28236
545680.0000   -0.40067
545720.0000   -0.18564
545760.0000   -0.65748
545800.0000   -0.28492
545840.0000   -0.45568
545880.0000    0.10761
545920.0000   -0.23287
545960.0000   -0.64102
546000.0000   -0.16591
546040.0000   -0.86735
546080.0000    0.00006
546120.0000   -0.28163
546160.0000   -1.00483
546200.0000    0.12667
546240.0000    0.85065
546280.0000   -0.15183
546320.0000    0.21235
546360.0000   -0.39094
546400.0000    0.20909
546440.0000    0.72988
546480.0000    0.33507
546520.0000   -0.34824
546560.0000   -0.02854
546600.0000   -0.50404
546640.0000    0.35620
546680.0000   -0.10720
546720.0000   -0.64685
546760.0000   -0.57410
546800.0000   -0.71466
546840.0000   -1.22277
546880.0000   -0.82127
546920.0000   -0.25107
546960.0000    0.02252
547000.0000   -0.25771
547040.0000   -0.17573
547080.0000   -0.68739
547120.0000   -0.31569
547160.0000   -0.54752
547200.0000   -1.06418
547240.0000   -1.57114
547280.0000   -0.98017
547320.0000   -0.92833
547360.0000   -0.44995
547400.0000   -0.70464
547440.0000   -0.63921
547480.0000   -0.73941
547520.0000   -1.21111
547560.0000   -1.12539
547600.0000   -0.84816
547640.0000   -0.20666
547680.0000   -0.96552
547720.0000   -0.39017
547760.0000   -0.61999
547800.0000    0.42485
547840.0000   -0.12820
547880.0000   -0.52605
547920.0000   -0.33921
547960.0000   -0.42940
548000.0000   -0.66925
548040.0000   -0.26824
548080.0000   -0.16479
548120.0000   -0.02669
548160.0000    0.13503
548200.0000   -0.19119
548240.0000    0.28363
548280.0000   -0.60070
548320.0000    0.74780
548360.0000   -0.57644
548400.0000   -0.48891
548440.0000   -1.10437
548480.0000   -0.00126
548520.0000   -0.41244
548560.0000   -0.52353
548600.0000   -1.52698
548640.0000   -0.84025
548680.0000   -1.09820
548720.0000   -1.23353
548760.0000   -1.00221
548800.0000   -0.07469
548840.0000   -1.37134
548880.0000   -0.91001
548920.0000   -0.37612
548960.0000   -1.00397
549000.0000   -1.03109
549040.0000   -1.13316
549080.0000   -1.32170
549120.0000   -0.90329
549160.0000   -0.31471
549200.0000   -0.50877
549240.0000   -1.26606
549280.0000   -0.83003
549320.0000   -0.91174
549360.0000   -0.67779
549400.0000   -0.99813
549440.0000   -0.70895
549480.0000   -1.30307
549520.0000   -1.29582
549560.0000   -1.36965
549600.0000    0.18521
549640.0000   -0.52167
549680.0000   -0.27697
549720.0000   -0.89321
549760.0000    0.02623
549800.0000    0.58449
549840.0000   -0.50082
549880.0000    0.01092
549920.0000   -0.55838
549960.0000   -0.31497
550000.0000    0.17476
550040.0000    0.09787
550080.0000   -0.46784
550120.0000    0.02144
550160.0000    0.19369
550200.0000   -0.12245
550240.0000   -0.34418
550280.0000    0.12196
550320.0000   -0.12812
550360.0000   -0.24718
550400.0000    0.18913
550440.0000   -1.00557
550480.0000    0.04233
550520.0000   -0.05398
550560.0000    0.18646
550600.0000    0.24674
550640.0000    0.09678
550680.0000    0.80752
550720.0000    0.25755
550760.0000    0.04072
550800.0000    0.03041
550840.0000   -0.56470
550880.0000    0.44311
550920.0000   -0.83689
550960.0000   -0.75200
551000.0000   -0.54811
551040.0000   -0.40940
551080.0000   -0.64224
551120.0000   -0.00289
551160.0000    0.22964
551200.0000    0.51448
551240.0000   -0.52552
551280.0000   -0.71363
551320.0000   -0.27857
551360.0000   -0.09281
551400.0000   -0.00683
551440.0000    0.27287
551480.0000   -0.11826
551520.0000    0.20758
551560.0000    0.12720
551600.0000   -0.02056
551640.0000   -0.21078
551680.0000    0.20857
551720.0000   -0.20043
551760.0000   -0.53669
551800.0000    0.19565
551840.0000   -0.23957
551880.0000    0.25966
551920.0000    0.30704
551960.0000    0.01951
552000.0000   -0.01586
552040.0000   -0.03835
552080.0000   -0.12577
552120.0000   -0.10061
552160.0000   -0.30438
552200.0000   -0.33979
552240.0000   -0.21885
552280.0000   -0.57192
552320.0000   -0.04103
552360.0000   -0.04148
552400.0000   -0.71956
552440.0000   -0.86831
552480.0000    0.26923
552520.0000   -0.36200
552560.0000   -0.02582
552600.0000    0.06614
552640.0000    0.38292
552680.0000   -0.51337
552720.0000   -0.12697
552760.0000   -0.68151
552800.0000   -0.64039
552840.0000    0.05119
552880.0000   -0.06703
552920.0000   -0.07190
552960.0000   -0.02144
553000.0000    0.05794
553040.0000   -0.54769
553080.0000   -0.06981
553120.0000    0.19221
553160.0000   -0.53147
553200.0000    0.12862
553240.0000   -0.04010
553280.0000    0.60531
553320.0000    0.03867
553360.0000   -0.37135
553400.0000    0.00793
553440.0000   -0.44837
553480.0000   -0.63668
553520.0000    0.12677
553560.0000   -0.07819
553600.0000    0.41560
553640.0000    0.51258
553680.0000    0.23278
553720.0000    0.09477
553760.0000   -0.45918
553800.0000   -0.98676
553840.0000   -0.18103
553880.0000   -0.10637
553920.0000    0.59183
553960.0000   -0.06459
554000.0000   -0.54944
554040.0000    0.14035
554080.0000    0.62537
554120.0000    0.09195
554160.0000    0.80746
554200.0000    0.79877
554240.0000    0.33557
554280.0000    0.33712
554320.0000    0.79681
554360.0000    0.17886
554400.0000    1.02002
554440.0000    0.38559
554480.0000    1.07575
554520.0000    1.30620
554560.0000    0.35653
554600.0000    0.05051
554640.0000    1.43693
554680.0000    1.57754
554720.0000    0.73444
554760.0000    0.95320
554800.0000    0.86416
554840.0000    0.32367
554880.0000    1.14515
554920.0000    0.49150
554960.0000    0.92478
555000.0000    0.95272
555040.0000    0.93456
555080.0000    0.22306
555120.0000    0.31633
555160.0000   -0.06952
555200.0000    0.44011
555240.0000    0.48861
555280.0000   -0.36089
555320.0000   -0.45418
555360.0000    0.79406
555400.0000    1.18923
555440.0000    1.39008
555480.0000    0.80989
555520.0000    0.51664
555560.0000    0.90406
555600.0000    0.42221
555640.0000    1.06715
555680.0000    1.27073
555720.0000    1.69248
555760.0000   -0.03449
555800.0000    0.41368
555840.0000    1.11970
555880.0000    0.95638
555920.0000    0.56910
555960.0000    0.64070
556000.0000    0.77106
556040.0000    0.15204
556080.0000    0.47208
556120.0000    0.44799
556160.0000    0.60162
556200.0000    0.64721
556240.0000    0.42031
556280.0000    0.90584
556320.0000    0.74757
556360.0000    0.57651
556400.0000    0.86174
556440.0000    1.00841
556480.0000    0.47720
556520.0000    0.42822
556560.0000    0.66178
556600.0000    1.24637
556640.0000    0.52944
556680.0000    0.77036
556720.0000    0.43027
556760.0000    0.62682
556800.0000   -0.30939
556840.0000    0.33546
556880.0000    0.01506
556920.0000    0.42719
556960.0000    0.69166
557000.0000    0.37325
557040.0000    0.85770
557080.0000    0.94184
557120.0000    1.66818
557160.0000    0.69740
557200.0000    0.50240
557240.0000   -0.15003
557280.0000    0.58377
557320.0000    0.74645
557360.0000    1.29145
557400.0000    1.16734
557440.0000    1.08605
557480.0000    1.71885
557520.0000    0.61397
557560.0000    0.67222
557600.0000    1.32638
557640.0000    0.91440
557680.0000    0.58023
557720.0000    0.71995
557760.0000    0.78344
557800.0000    1.22832
557840.0000    0.04307
557880.0000    0.17569
557920.0000    0.83526
557960.0000    0.71755
558000.0000    0.66645
558040.0000    0.54669
558080.0000   -0.57291
558120.0000    0.13217
558160.0000   -0.14566
558200.0000    0.27280
558240.0000   -0.60625
558280.0000    0.21731
558320.0000    0.70720
558360.0000    0.34518
558400.0000   -0.07491
558440.0000   -0.12219
558480.0000   -0.42313
558520.0000   -0.26168
558560.0000    0.36353
558600.0000    0.39682
558640.0000   -0.32581
558680.0000   -0.39074
558720.0000    0.08686
558760.0000    0.37873
558800.0000   -0.04156
558840.0000   -0.71271
558880.0000    0.39862
558920.0000   -0.46400
558960.0000    0.32841
559000.0000    0.39894
559040.0000   -0.87635
559080.0000   -1.32723
559120.0000   -0.35781
559160.0000    0.03309
559200.0000   -0.26528
559240.0000   -0.72461
559280.0000    0.23993
559320.0000    0.16921
559360.0000    0.38839
559400.0000   -0.56507
559440.0000    0.27666
559480.0000   -0.22222
559520.0000   -0.92776
559560.0000   -0.87903
559600.0000    0.03619
559640.0000    0.13623
559680.0000    0.36391
559720.0000    0.20956
559760.0000    0.34326
559800.0000   -0.21284
559840.0000    0.28977
559880.0000    0.02219
559920.0000    0.80114
559960.0000    0.58735
560000.0000   -0.64548
560040.0000    0.53091
560080.0000    1.23942
560120.0000    0.36363
560160.0000    0.82361
560200.0000   -0.12122
560240.0000    0.55074
560280.0000    0.65946
560320.0000    0.55395
560360.0000    0.10932
560400.0000   -0.33703
560440.0000    1.01169
560480.0000    0.37202
560520.0000    0.10749
560560.0000    0.36343
560600.0000    0.27384
560640.0000    1.38359
560680.0000    0.98122
560720.0000    0.89299
560760.0000    0.42855
560800.0000    1.06788
560840.0000    1.05634
560880.0000    1.67800
560920.0000    0.35887
560960.0000    0.88412
561000.0000    1.76833
561040.0000    1.23296
561080.0000    0.98148
561120.0000    1.19841
561160.0000    0.95460
561200.0000    0.54529
561240.0000    0.32979
561280.0000   -0.39262
561320.0000    0.19838
561360.0000   -0.56207
561400.0000   -0.47446
561440.0000   -0.94482
561480.0000   -0.07930
561520.0000   -0.22264
561560.0000   -0.48399
561600.0000   -0.11408
561640.0000   -0.15464
561680.0000   -0.34391
561720.0000   -0.22097
561760.0000   -0.50227
561800.0000   -0.26696
561840.0000   -0.64159
561880.0000   -0.57626
561920.0000   -0.86552
561960.0000   -0.69638
562000.0000   -1.66126
562040.0000   -1.05005
562080.0000   -1.26355
562120.0000   -0.97905
562160.0000    0.01108
562200.0000   -0.59934
562240.0000   -0.62698
562280.0000   -0.62543
562320.0000   -1.01022
562360.0000   -0.70873
562400.0000   -0.89450
562440.0000   -0.91451
562480.0000   -0.45754
562520.0000   -0.81969
562560.0000   -0.12260
562600.0000   -0.32231
562640.0000   -0.34682
562680.0000   -0.52603
562720.0000   -1.08089
562760.0000   -0.06303
562800.0000   -1.06838
562840.0000   -0.40159
562880.0000   -0.92783
562920.0000   -0.67183
562960.0000   -0.21181
563000.0000    0.11952
563040.0000   -0.48324
563080.0000   -0.21874
563120.0000   -0.47077
563160.0000   -0.62753
563200.0000   -0.48784
563240.0000    0.40879
563280.0000   -0.11189
563320.0000   -0.34655
563360.0000   -0.44785
563400.0000    0.08328
563440.0000   -0.46422
563480.0000    0.36148
563520.0000    0.17208
563560.0000   -0.15601
563600.0000   -0.09587
563640.0000   -0.13166
563680.0000    0.25368
563720.0000    0.57913
563760.0000    0.41911
563800.0000    1.26999
563840.0000    0.85580
563880.0000    1.02165
563920.0000    0.50957
563960.0000    0.44259
564000.0000    0.29660
564040.0000    0.64519
564080.0000   -0.07571
564120.0000    0.05704
564160.0000    0.64926
564200.0000   -0.17863
564240.0000    0.53032
564280.0000   -0.06755
564320.0000   -0.05702
564360.0000   -0.31613
564400.0000   -1.18339
564440.0000    0.31379
564480.0000    0.35123
564520.0000    0.64650
564560.0000    0.87897
564600.0000   -0.15152
564640.0000    0.45505
564680.0000   -0.72391
564720.0000    0.02813
564760.0000    0.18023
564800.0000   -0.48681
564840.0000   -1.03153
564880.0000   -1.59984
564920.0000   -0.54697
564960.0000   -0.95882
565000.0000   -0.22664
565040.0000    0.08457
565080.0000   -0.28742
565120.0000   -0.85548
565160.0000   -0.16649
565200.0000   -0.28802
565240.0000   -0.19919
565280.0000    0.53928
565320.0000   -0.14800
565360.0000   -1.00709
565400.0000   -1.26229
565440.0000   -1.03952
565480.0000   -0.44200
565520.0000   -1.31518
565560.0000   -0.56384
565600.0000   -0.38025
565640.0000   -0.34210
565680.0000   -0.60171
565720.0000   -1.06609
565760.0000   -1.17625
565800.0000   -0.63102
565840.0000   -0.84198
565880.0000   -1.32833
565920.0000   -1.49004
565960.0000   -0.83382
566000.0000   -0.87260
566040.0000    0.89482
566080.0000    0.53658
566120.0000   -0.29530
566160.0000   -0.30429
566200.0000   -0.13107
566240.0000   -0.34768
566280.0000   -1.08466
566320.0000   -0.71033
566360.0000   -0.80281
566400.0000   -0.30293
566440.0000   -0.60700
566480.0000   -1.10917
566520.0000   -0.43321
566560.0000   -1.34942
566600.0000   -1.01551
566640.0000    0.45404
566680.0000    0.87892
566720.0000    0.49596
566760.0000    0.19485
566800.0000    0.60898
566840.0000    0.29731
566880.0000    0.56638
566920.0000    0.79913
566960.0000    0.01880
567000.0000    0.25353
567040.0000    0.10079
567080.0000    0.33191
567120.0000    0.44277
567160.0000    0.61035
567200.0000    0.33841
567240.0000    0.61974
567280.0000    1.59288
567320.0000    1.12969
567360.0000    0.79590
567400.0000   -0.01348
567440.0000    0.21362
567480.0000    0.36424
567520.0000    0.41801
567560.0000    0.61446
567600.0000    1.02546
567640.0000    0.51637
567680.0000    0.65864
567720.0000    0.41776
567760.0000   -0.27240
567800.0000    0.91463
567840.0000   -0.14754
567880.0000    0.68331
567920.0000   -0.40332
567960.0000   -0.28870
568000.0000    0.85071
568040.0000    0.01933
568080.0000    0.08322
568120.0000    0.22815
568160.0000    0.25985
568200.0000    0.17881
568240.0000    0.06850
568280.0000    1.12663
568320.0000   -0.07442
568360.0000    0.42405
568400.0000    0.18878
568440.0000   -0.30747
568480.0000    0.71273
568520.0000    0.13188
568560.0000   -0.58063
568600.0000   -0.63041
568640.0000    0.30403
568680.0000    0.24677
568720.0000    0.91294
568760.0000    0.01951
568800.0000    0.04989
568840.0000    0.21745
568880.0000    0.09656
568920.0000    0.89850
568960.0000    0.47002
569000.0000    1.12364
569040.0000    0.50326
569080.0000    0.61428
569120.0000    1.52801
569160.0000    0.99634
569200.0000    0.88761
569240.0000    0.47395
569280.0000    0.83966
569320.0000    0.90147
569360.0000    0.25467
569400.0000    1.29112
569440.0000    0.86382
569480.0000    1.09036
569520.0000    0.26670
569560.0000    0.68095
569600.0000    0.73859
569640.0000    0.28565
569680.0000   -0.16228
569720.0000   -0.09451
569760.0000    0.20600
569800.0000    0.15379
569840.0000   -0.51220
569880.0000   -0.29651
569920.0000    0.07929
569960.0000   -0.38601
570000.0000   -0.23663
570040.0000   -0.47215
570080.0000   -0.06660
570120.0000   -0.01464
570160.0000   -0.01671
570200.0000    0.39884
570240.0000    0.86722
570280.0000   -0.20119
570320.0000    0.43604
570360.0000    0.16209
570400.0000    0.24207
570440.0000   -0.11966
570480.0000    0.62803
570520.0000   -0.25948
570560.0000    0.16007
570600.0000    0.07462
570640.0000   -0.19046
570680.0000    0.07640
570720.0000   -0.13293
570760.0000   -0.00655
570800.0000    0.69140
570840.0000    1.57340
570880.0000    0.07688
570920.0000    1.21842
570960.0000    1.62782
571000.0000    0.85808
571040.0000    1.14613
571080.0000    0.09625
571120.0000    0.58866
571160.0000    1.07410
571200.0000    1.03456
571240.0000    1.52486
571280.0000    2.29780
571320.0000    1.26541
571360.0000    2.01794
571400.0000    1.09378
571440.0000    0.55855
571480.0000    0.52424
571520.0000    0.89593
571560.0000   -0.87535
571600.0000    0.25685
571640.0000    0.73661
571680.0000    0.35153
571720.0000    1.25143
571760.0000    0.54680
571800.0000    0.30671
571840.0000    0.77508
571880.0000    1.08051
571920.0000    1.51177
571960.0000    1.35077
572000.0000    2.06358
572040.0000    1.07260
572080.0000    1.76275
572120.0000    1.14445
572160.0000    1.11141
572200.0000    0.55256
572240.0000   -0.12332
572280.0000    1.20769
572320.0000    1.20384
572360.0000    1.74981
572400.0000    2.20378
572440.0000    2.07906
572480.0000    2.12289
572520.0000    1.47228
572560.0000    1.74186
572600.0000    1.28903
572640.0000    1.08054
572680.0000    1.84746
572720.0000    1.51703
572760.0000    2.18193
572800.0000    1.92093
572840.0000    1.76434
572880.0000    1.56004
572920.0000    2.86177
572960.0000    2.41744
573000.0000    2.29092
573040.0000    2.52447
573080.0000    2.40105
573120.0000    2.33748
573160.0000    2.42681
573200.0000    1.58979
573240.0000    2.39834
573280.0000    2.15606
573320.0000    1.98232
573360.0000    1.68758
573400.0000    1.09474
573440.0000    0.33403
573480.0000    0.83066
573520.0000    0.85947
573560.0000    1.82989
573600.0000    1.78801
573640.0000    1.37731
573680.0000    1.33634
573720.0000    1.97365
573760.0000    1.37538
573800.0000    1.80557
573840.0000    1.55216
573880.0000    1.15875
573920.0000    1.51222
573960.0000    1.80091
574000.0000    1.36753
574040.0000    0.67027
574080.0000    0.71248
574120.0000    0.73903
574160.0000    0.13050
574200.0000    0.80545
574240.0000    1.45738
574280.0000    1.43957
574320.0000   -0.02309
574360.0000    0.57223
574400.0000    1.41292
574440.0000    1.03440
574480.0000    1.36350
574520.0000    1.84212
574560.0000    2.21523
574600.0000    1.79979
574640.0000    1.87214
574680.0000    2.24724
574720.0000    2.07746
574760.0000    2.50522
574800.0000    2.17478
574840.0000    1.17880
574880.0000    1.31090
574920.0000    0.84300
574960.0000    1.66970
575000.0000    1.00768
575040.0000    1.27230
575080.0000    1.22392
575120.0000    0.89512
575160.0000    1.85366
575200.0000    1.30055
575240.0000    1.09005
575280.0000    1.54183
575320.0000    1.48559
575360.0000    0.23151
575400.0000    0.38984
575440.0000    1.15765
575480.0000    0.89260
575520.0000   -0.04279
575560.0000    0.24986
575600.0000    0.78658
575640.0000   -0.33268
575680.0000   -0.31963
575720.0000    0.69025
575760.0000    0.52491
575800.0000    0.71054
575840.0000    0.39270
575880.0000    0.04840
575920.0000   -0.24827
575960.0000    0.22831
576000.0000    0.25546
576040.0000   -0.09634
576080.0000   -0.29796
576120.0000    0.04900
576160.0000    0.43642
576200.0000   -0.12795
576240.0000    0.05241
576280.0000   -0.19761
576320.0000    0.41003
576360.0000    0.61022
576400.0000   -0.24791
576440.0000   -0.06652
576480.0000   -0.22595
576520.0000   -0.36416
576560.0000   -0.11573
576600.0000   -0.27404
576640.0000   -0.27456
576680.0000   -0.68665
576720.0000   -0.65551
576760.0000   -0.69476
576800.0000   -0.46744
576840.0000   -0.52493
576880.0000   -0.18166
576920.0000   -0.63820
576960.0000    0.01355
577000.0000    0.49515
577040.0000    0.74338
577080.0000    0.21688
577120.0000   -0.49697
577160.0000    0.31798
577200.0000    0.05898
577240.0000    0.07438
577280.0000    0.54034
577320.0000    0.17422
577360.0000    0.25410
577400.0000   -0.59475
577440.0000    0.64142
577480.0000   -0.28618
577520.0000   -0.11406
577560.0000    0.57735
577600.0000    0.13578
577640.0000    0.14585
577680.0000   -0.55136
577720.0000    0.03739
577760.0000   -0.51655
577800.0000   -0.02422
577840.0000   -0.28556
577880.0000    0.28478
577920.0000   -1.30188
577960.0000   -0.97989
578000.0000   -1.06037
578040.0000   -1.14971
578080.0000   -0.99210
578120.0000    0.03023
578160.0000   -1.90802
578200.0000   -1.11192
578240.0000   -0.80987
578280.0000   -0.43982
578320.0000   -0.24025
578360.0000   -0.22718
578400.0000   -0.64332
578440.0000   -0.43799
578480.0000    0.18243
578520.0000    0.09415
578560.0000   -0.62390
578600.0000   -0.69608
578640.0000   -0.57624
578680.0000   -1.47747
578720.0000   -1.04832
578760.0000   -1.12816
578800.0000   -0.39214
578840.0000   -0.28192
578880.0000   -0.86992
578920.0000   -0.74166
578960.0000   -1.10489
579000.0000   -0.95704
579040.0000   -0.46203
579080.0000   -1.09711
579120.0000   -0.19720
579160.0000   -0.52629
579200.0000    0.24485
579240.0000   -1.27330
579280.0000   -1.12115
579320.0000   -0.63259
579360.0000   -1.08361
579400.0000   -0.79524
579440.0000   -0.54150
579480.0000   -0.07417
579520.0000   -0.07431
579560.0000   -0.50490
579600.0000    0.30386
579640.0000    0.04657
579680.0000   -0.93598
579720.0000   -0.58123
579760.0000   -0.81554
579800.0000   -0.70688
579840.0000   -0.84813
579880.0000   -0.71419
579920.0000   -0.28303
579960.0000   -0.51489
580000.0000   -0.46155
580040.0000   -0.67467
580080.0000   -0.96330
580120.0000   -1.45192
580160.0000   -1.11580
580200.0000   -1.03315
580240.0000   -1.45673
580280.0000   -1.08699
580320.0000   -0.61512
580360.0000   -1.17084
580400.0000   -0.66727
580440.0000   -0.85705
580480.0000   -1.21700
580520.0000   -1.11410
580560.0000   -1.06803
580600.0000    0.14593
580640.0000   -0.52764
580680.0000    0.61262
580720.0000    0.22519
580760.0000    0.45488
580800.0000    0.74209
580840.0000    0.68166
580880.0000    0.88525
580920.0000    0.26154
580960.0000    0.61909
581000.0000    0.36125
581040.0000    0.43029
581080.0000    0.35863
581120.0000    0.66680
581160.0000    0.63852
581200.0000   -0.41195
581240.0000    0.11309
581280.0000   -0.65666
581320.0000   -0.78734
581360.0000   -1.02399
581400.0000   -0.82120
581440.0000   -1.15517
581480.0000   -0.80391
581520.0000   -0.70303
581560.0000   -0.47706
581600.0000   -1.09786
581640.0000   -0.24407
581680.0000   -0.50177
581720.0000   -1.12054
581760.0000   -1.03870
581800.0000   -0.84807
581840.0000   -1.13093
581880.0000   -0.28832
581920.0000   -0.74253
581960.0000    0.52999
582000.0000   -0.08043
582040.0000   -0.60969
582080.0000   -0.40815
582120.0000    0.10631
582160.0000    0.12007
582200.0000   -0.05832
582240.0000   -0.26638
582280.0000    0.18428
582320.0000   -0.64336
582360.0000   -0.42211
582400.0000   -0.37000
582440.0000   -0.48925
582480.0000   -0.55541
582520.0000   -0.43727
582560.0000   -0.12830
582600.0000    0.48257
582640.0000    0.04308
582680.0000   -0.50887
582720.0000   -0.12162
582760.0000    0.18423
582800.0000   -0.18420
582840.0000   -0.08815
582880.0000   -0.10587
582920.0000   -0.21978
582960.0000    0.32101
583000.0000    0.02864
583040.0000   -0.51366
583080.0000    0.25311
583120.0000   -0.56301
583160.0000   -0.54154
583200.0000   -0.49563
583240.0000    0.17834
583280.0000   -0.07619
583320.0000   -0.38031
583360.0000    0.18698
583400.0000   -0.19285
583440.0000   -0.47864
583480.0000   -0.00193
583520.0000   -0.06727
583560.0000    0.21195
583600.0000    0.32937
583640.0000   -0.58818
583680.0000   -0.27909
583720.0000   -0.58450
583760.0000   -0.06686
583800.0000   -1.08782
583840.0000   -0.63595
583880.0000    0.58710
583920.0000   -0.54014
583960.0000   -0.51967
584000.0000   -0.78696
584040.0000   -0.63978
584080.0000   -0.52357
584120.0000   -0.33330
584160.0000   -0.20093
584200.0000    0.66773
584240.0000   -0.04619
584280.0000   -0.07745
584320.0000   -0.19722
584360.0000    0.82899
584400.0000    1.19469
584440.0000    0.28422
584480.0000    0.76595
584520.0000    0.33262
584560.0000    0.36723
584600.0000    0.18092
584640.0000    0.55375
584680.0000    0.30959
584720.0000    0.23814
584760.0000    0.11386
584800.0000    0.30706
584840.0000   -0.31663
584880.0000    0.35134
584920.0000    1.07476
584960.0000   -0.38938
585000.0000   -1.13019
585040.0000    0.33274
585080.0000    0.03795
585120.0000   -0.37963
585160.0000    0.25056
585200.0000   -0.13758
585240.0000   -0.40412
585280.0000   -0.53243
585320.0000   -0.02013
585360.0000    0.41266
585400.0000   -0.21951
585440.0000    0.04988
585480.0000    0.35303
585520.0000    0.47880
585560.0000   -0.27940
585600.0000    0.00698
585640.0000    0.17177
585680.0000   -0.27866
585720.0000    0.30677
585760.0000    1.14243
585800.0000   -0.42943
585840.0000    0.12477
585880.0000    0.01302
585920.0000    0.00730
585960.0000    0.92592
586000.0000   -0.55951
586040.0000   -0.13143
586080.0000   -0.12159
586120.0000   -0.46323
586160.0000    0.12664
586200.0000    0.50185
586240.0000   -0.23465
586280.0000   -0.17190
586320.0000   -0.49387
586360.0000   -0.69238
586400.0000   -0.36573
586440.0000   -1.06514
586480.0000    0.62312
586520.0000    0.75192
586560.0000   -0.03768
586600.0000    0.94316
586640.0000    0.63806
586680.0000   -0.27780
586720.0000    0.52997
586760.0000    0.79976
586800.0000    0.99913
586840.0000    0.67289
586880.0000    0.37274
586920.0000    0.93971
586960.0000    1.00894
587000.0000    0.53368
587040.0000    0.67753
587080.0000    0.52944
587120.0000    0.38757
587160.0000    0.99856
587200.0000    0.77758
587240.0000    0.54588
587280.0000    1.21407
587320.0000    0.20399
587360.0000    0.94371
587400.0000    1.05515
587440.0000    0.80524
587480.0000    0.51696
587520.0000   -0.57929
587560.0000    0.30624
587600.0000   -0.40462
587640.0000    0.12210
587680.0000    0.35660
587720.0000    0.09029
587760.0000   -0.10107
587800.0000    0.89340
587840.0000    0.47000
587880.0000    0.96146
587920.0000    0.79407
587960.0000    1.04971
588000.0000    0.73602
588040.0000    0.78579
588080.0000    0.87185
588120.0000   -0.05587
588160.0000    0.52524
588200.0000   -0.12941
588240.0000   -0.27111
588280.0000   -0.48582
588320.0000   -0.51885
588360.0000   -0.24623
588400.0000   -0.57276
588440.0000   -0.04136
588480.0000   -0.57771
588520.0000   -1.41361
588560.0000   -1.15699
588600.0000   -0.47407
588640.0000   -0.39198
588680.0000   -0.20925
588720.0000   -0.54051
588760.0000   -0.40772
588800.0000   -0.90778
588840.0000   -0.64235
588880.0000   -0.78979
588920.0000   -0.86475
588960.0000   -0.72462
589000.0000   -0.28335
589040.0000   -0.83136
589080.0000   -1.02633
589120.0000   -0.90689
589160.0000   -0.29228
589200.0000   -0.64977
589240.0000   -0.35441
589280.0000   -0.65589
589320.0000   -0.61861
589360.0000   -1.08619
589400.0000   -0.44140
589440.0000   -0.74765
589480.0000   -1.13781
589520.0000   -0.83885
589560.0000   -0.60284
589600.0000   -1.00977
589640.0000   -0.28282
589680.0000   -0.41162
589720.0000   -0.99560
589760.0000   -1.29024
589800.0000    0.23159
589840.0000   -0.56547
589880.0000    0.23509
589920.0000   -0.99759
589960.0000    0.06131
590000.0000   -1.02789
590040.0000   -1.29658
590080.0000   -1.13351
590120.0000   -0.46768
590160.0000   -0.79495
590200.0000    0.03011
590240.0000   -0.45601
590280.0000   -1.13265
590320.0000   -0.49839
590360.0000    0.18289
590400.0000    0.56689
590440.0000    0.64944
590480.0000    0.53431
590520.0000   -0.13067
590560.0000    0.10362
590600.0000   -0.25076
590640.0000    0.19224
590680.0000   -0.29239
590720.0000    0.34412
590760.0000    0.35669
590800.0000    0.02010
590840.0000   -0.11965
590880.0000   -0.15075
590920.0000   -0.08059
590960.0000    0.70555
591000.0000   -0.02851
591040.0000   -0.29187
591080.0000    0.18077
591120.0000    0.47515
591160.0000    0.17467
591200.0000    0.12163
591240.0000    0.83905
591280.0000    0.87990
591320.0000    0.54090
591360.0000    0.37820
591400.0000   -0.18829
591440.0000    1.09193
591480.0000    0.34257
591520.0000    0.71233
591560.0000   -0.14505
591600.0000    0.21102
591640.0000    0.39717
591680.0000    0.20527
591720.0000    0.61274
591760.0000    0.76301
591800.0000    0.62635
591840.0000    0.68926
591880.0000    1.05640
591920.0000    0.61632
591960.0000    0.35245
592000.0000    0.23696
592040.0000    0.28047
592080.0000    0.97604
592120.0000    0.10450
592160.0000    0.61707
592200.0000    0.67585
592240.0000    0.37733
592280.0000   -0.30823
592320.0000    0.52347
592360.0000    0.33547
592400.0000    0.49691
592440.0000    0.80832
592480.0000    1.18741
592520.0000    0.97656
592560.0000    0.91563
592600.0000    0.91927
592640.0000    0.06471
592680.0000    0.17947
592720.0000    0.09075
592760.0000    0.24122
592800.0000    0.95085
592840.0000    0.48662
592880.0000    0.72311
592920.0000    1.76698
592960.0000    0.57352
593000.0000    0.56224
593040.0000    1.09197
593080.0000    1.25557
593120.0000    0.64962
593160.0000    0.89678
593200.0000    0.30129
593240.0000    0.55771
593280.0000    0.67993
593320.0000    0.41959
593360.0000    0.71909
593400.0000    1.08698
593440.0000    0.63225
593480.0000    0.43809
593520.0000    1.24074
593560.0000    0.99108
593600.0000    1.26589
593640.0000    1.15355
593680.0000    0.68405
593720.0000    0.78151
593760.0000    0.27950
593800.0000    0.19797
593840.0000    0.56434
593880.0000    0.91179
593920.0000    0.99398
593960.0000    0.50289
594000.0000    0.87095
594040.0000    1.34907
594080.0000    1.95969
594120.0000    1.33074
594160.0000    0.60869
594200.0000    1.57002
594240.0000    0.75833
594280.0000    0.06414
594320.0000    0.98063
594360.0000    0.79244
594400.0000    1.34218
594440.0000    0.66869
594480.0000    0.92429
594520.0000    0.08818
594560.0000    0.00716
594600.0000    0.61142
594640.0000   -0.04835
594680.0000    0.80817
594720.0000   -0.25916
594760.0000    0.73850
594800.0000   -0.12889
594840.0000   -0.30876
594880.0000   -1.52878
594920.0000   -0.69428
594960.0000   -1.29471
595000.0000   -0.54827
595040.0000    0.06312
595080.0000   -0.17837
595120.0000   -0.12584
595160.0000   -0.15292
595200.0000    0.17717
595240.0000    0.61820
595280.0000    0.15857
595320.0000   -0.22630
595360.0000    0.62049
595400.0000   -0.15783
595440.0000   -1.00507
595480.0000    0.26386
595520.0000   -0.41658
595560.0000   -0.92660
595600.0000    0.07708
595640.0000   -0.18377
595680.0000   -0.59365
595720.0000    0.15233
595760.0000   -0.14239
595800.0000   -0.08910
595840.0000    0.09156
595880.0000    0.43059
595920.0000   -0.77972
595960.0000    0.01293
596000.0000    0.35178
596040.0000    0.68851
596080.0000    0.22135
596120.0000    0.19046
596160.0000   -0.02401
596200.0000    0.20791
596240.0000    0.35493
596280.0000    0.25933
596320.0000    0.42281
596360.0000    0.01277
596400.0000   -0.38604
596440.0000    0.05273
596480.0000    0.46451
596520.0000    0.53574
596560.0000    0.10095
596600.0000    1.13667
596640.0000    0.77406
596680.0000    0.34230
596720.0000    0.67205
596760.0000   -0.19939
596800.0000   -0.12154
596840.0000    0.52942
596880.0000    0.52042
596920.0000    0.38829
596960.0000    0.51655
597000.0000    0.06340
597040.0000    0.39752
597080.0000    0.25658
597120.0000    0.01136
597160.0000    0.32263
597200.0000    0.20888
597240.0000    0.17917
597280.0000    0.17549
597320.0000   -0.57611
597360.0000   -0.15137
597400.0000   -0.10683
597440.0000   -0.76590
597480.0000    0.22619
597520.0000    0.25456
597560.0000    0.29836
597600.0000   -0.10705
597640.0000   -0.05867
597680.0000    0.41933
597720.0000    0.42276
597760.0000    0.04462
597800.0000    0.49604
597840.0000    0.04440
597880.0000    0.34769
597920.0000   -0.13477
597960.0000    0.31053
598000.0000   -0.01928
598040.0000   -0.15537
598080.0000   -0.29679
598120.0000    0.06495
598160.0000   -0.31042
598200.0000   -0.14333
598240.0000    0.21681
598280.0000   -0.58421
598320.0000    0.09922
598360.0000    0.03822
598400.0000   -0.22068
598440.0000    0.09011
598480.0000    0.21416
598520.0000    0.57925
598560.0000    0.40701
598600.0000    0.25392
598640.0000   -0.44514
598680.0000    0.05839
598720.0000    0.26273
598760.0000    0.19430
598800.0000    0.10402
598840.0000    1.10390
598880.0000    0.34024
598920.0000    0.38440
598960.0000    0.72582
599000.0000    0.31669
599040.0000    0.35315
599080.0000    0.63263
599120.0000    0.19838
599160.0000    0.56722
599200.0000    0.50985
599240.0000    0.19346
599280.0000    1.13485
599320.0000    0.65009
599360.0000    0.96390
599400.0000    0.34220
599440.0000    0.25863
599480.0000    0.47784
599520.0000    0.66228
599560.0000    0.74063
599600.0000    0.30730
599640.0000    0.04857
599680.0000   -0.03029
599720.0000    1.14404
599760.0000    0.97002
599800.0000    0.87810
599840.0000    0.30157
599880.0000    0.35731
599920.0000   -0.38157
599960.0000    0.63541
600000.0000    0.53225
600040.0000    0.23900
600080.0000    0.77226
600120.0000    1.46668
600160.0000    0.37288
600200.0000    0.24011
600240.0000    0.46944
600280.0000   -0.18406
600320.0000    0.15107
600360.0000    0.60102
600400.0000    0.76170
600440.0000    0.74313
600480.0000    1.74764
600520.0000    1.44075
600560.0000    0.80641
600600.0000    1.13103
600640.0000    0.47439
600680.0000    1.28822
600720.0000    0.21351
600760.0000    0.23332
600800.0000    0.27574
600840.0000    0.25484
600880.0000    0.19822
600920.0000   -0.24679
600960.0000    0.50598
601000.0000   -0.03499
601040.0000   -0.21360
601080.0000    0.56403
601120.0000    0.42947
601160.0000   -0.45530
601200.0000    0.21570
601240.0000   -0.62515
601280.0000    0.31782
601320.0000    0.65724
601360.0000   -0.11246
601400.0000   -0.08394
601440.0000   -0.40281
601480.0000   -0.34318
601520.0000    0.05333
601560.0000    0.16436
601600.0000   -0.26342
601640.0000   -0.25573
601680.0000   -0.50865
601720.0000   -0.38429
601760.0000   -0.13255
601800.0000    0.08234
601840.0000    0.19806
601880.0000    0.09129
601920.0000   -0.57701
601960.0000   -0.39698
602000.0000   -0.53709
602040.0000   -0.87209
602080.0000   -0.45381
602120.0000   -0.13695
602160.0000    0.23034
602200.0000    0.22785
602240.0000    0.35981
602280.0000    0.24693
602320.0000    0.21345
602360.0000   -0.26531
602400.0000    0.22110
602440.0000   -0.37779
602480.0000   -0.36219
602520.0000   -0.33483
602560.0000   -0.37569
602600.0000    0.30853
602640.0000    1.24104
602680.0000   -0.56050
602720.0000   -0.16332
602760.0000    0.25063
602800.0000   -0.13937
602840.0000   -0.62399
602880.0000   -0.34014
602920.0000   -0.43801
602960.0000    0.18158
603000.0000   -0.37747
603040.0000   -1.04188
603080.0000   -0.30636
603120.0000   -0.57655
603160.0000   -0.53447
603200.0000   -0.19565
603240.0000   -1.04735
603280.0000   -0.66475
603320.0000   -0.90003
603360.0000   -1.22693
603400.0000   -0.73257
603440.0000   -0.55469
603480.0000   -0.10870
603520.0000   -1.25582
603560.0000   -1.48420
603600.0000   -0.95088
603640.0000   -0.68793
603680.0000    0.02081
603720.0000    0.37847
603760.0000    0.10031
603800.0000   -0.01849
603840.0000   -0.33226
603880.0000   -0.09426
603920.0000   -0.54957
603960.0000   -0.49905
604000.0000    0.14702
604040.0000   -0.03132
604080.0000   -0.08370
604120.0000    0.20914
604160.0000    0.08046
604200.0000   -0.42684
604240.0000   -0.01867
604280.0000   -0.61618
604320.0000   -0.53448
604360.0000   -0.47292
604400.0000    0.03465
604440.0000    0.44041
604480.0000    0.05292
604520.0000   -0.01878
604560.0000   -0.31271
604600.0000   -0.70198
604640.0000   -0.85775
604680.0000   -0.68218
604720.0000   -0.16016
604760.0000   -0.17951
604800.0000   -0.55292
604840.0000   -0.24077
604880.0000   -0.52700
604920.0000   -0.01116
604960.0000   -0.06849
605000.0000   -0.23855
605040.0000   -0.72358
605080.0000   -0.53110
605120.0000   -0.58773
605160.0000   -0.10354
605200.0000   -0.59446
605240.0000   -0.18615
605280.0000   -0.84895
605320.0000   -2.15385
605360.0000   -0.87035
605400.0000   -0.53294
605440.0000   -0.69097
605480.0000   -1.02448
605520.0000   -0.24490
605560.0000   -0.80491
605600.0000   -0.80996
605640.0000   -0.70835
605680.0000    0.06999
605720.0000   -0.61110
605760.0000   -1.39529
605800.0000   -1.00491
605840.0000   -1.53109
605880.0000   -1.63161
605920.0000   -1.31381
605960.0000    0.25653
606000.0000   -1.11776
606040.0000   -1.27880
606080.0000   -0.77107
606120.0000   -0.70706
606160.0000    0.23617
606200.0000   -0.79618
606240.0000   -0.74398
606280.0000   -0.05091
606320.0000    0.66344
606360.0000   -0.72924
606400.0000   -0.49901
606440.0000    0.12291
606480.0000    0.03003
606520.0000   -0.48977
606560.0000   -0.46852
606600.0000   -1.06985
606640.0000   -0.93244
606680.0000   -0.70433
606720.0000   -0.18503
606760.0000    0.30120
606800.0000    0.45359
606840.0000    0.77548
606880.0000   -0.02125
606920.0000   -0.07017
606960.0000    0.13223
607000.0000   -0.33589
607040.0000    0.21391
607080.0000    1.04922
607120.0000   -0.41633
607160.0000   -0.34135
607200.0000   -0.02241
607240.0000    0.03881
607280.0000   -0.10519
607320.0000    0.92211
607360.0000   -0.29153
607400.0000    0.15166
607440.0000   -0.34575
607480.0000   -0.28580
607520.0000    0.46307
607560.0000    1.22359
607600.0000    0.48464
607640.0000    0.61872
607680.0000    0.85608
607720.0000    0.70148
607760.0000    0.20073
607800.0000    0.77380
607840.0000    1.91466
607880.0000    1.18791
607920.0000    0.12167
607960.0000    0.59874
608000.0000    1.06350
608040.0000    1.03157
608080.0000    0.54404
608120.0000    0.89249
608160.0000   -0.08405
608200.0000    0.33025
608240.0000    0.16191
608280.0000   -0.06942
608320.0000   -0.12025
608360.0000    0.70979
608400.0000    0.57453
608440.0000    0.93804
608480.0000    0.83554
608520.0000    1.36377
608560.0000    0.10082
608600.0000    0.48931
608640.0000    0.10491
608680.0000    0.40926
608720.0000    0.44182
608760.0000    0.74561
608800.0000   -0.05707
608840.0000   -0.70517
608880.0000   -0.29687
608920.0000    0.33919
608960.0000    1.58087
609000.0000    0.73793
609040.0000    1.49407
609080.0000    0.73085
609120.0000    1.08014
609160.0000    1.48534
609200.0000    0.93460
609240.0000    1.62423
609280.0000    1.11144
609320.0000    2.01231
609360.0000    1.37968
609400.0000    0.94155
609440.0000    1.36074
609480.0000    1.22891
609520.0000    0.21670
609560.0000    1.40838
609600.0000    0.35660
609640.0000    1.09826
609680.0000    0.89730
609720.0000    1.73227
609760.0000    1.97975
609800.0000    2.22198
609840.0000    1.88887
609880.0000    1.78227
609920.0000    1.57487
609960.0000    1.61558
610000.0000    2.35269
610040.0000    1.72830
610080.0000    1.41384
610120.0000    1.68679
610160.0000    0.93315
610200.0000    0.16517
610240.0000    1.86486
610280.0000    1.79917
610320.0000    1.66978
610360.0000    1.98034
610400.0000    1.55705
610440.0000    2.46771
610480.0000    2.22107
610520.0000    2.39151
610560.0000    1.68306
610600.0000    1.76616
610640.0000    2.07699
610680.0000    2.70151
610720.0000    2.72188
610760.0000    1.20030
610800.0000    0.87762
610840.0000    1.43409
610880.0000    1.30111
610920.0000    0.89476
610960.0000    1.70958
611000.0000    1.34028
611040.0000    2.00731
611080.0000    1.37070
611120.0000    2.18568
611160.0000    1.44626
611200.0000    1.00119
611240.0000    0.62881
611280.0000    0.33284
611320.0000    1.51146
611360.0000    1.01996
611400.0000    0.25485
611440.0000    0.35927
611480.0000    0.17830
611520.0000    0.40980
611560.0000    0.54669
611600.0000    1.38213
611640.0000    1.03401
611680.0000    1.75281
611720.0000    2.34675
611760.0000    1.44385
611800.0000    1.31847
611840.0000    1.46142
611880.0000    1.48534
611920.0000    2.06433
611960.0000    1.98638
612000.0000    1.86462
612040.0000    2.11595
612080.0000    2.04754
612120.0000    1.01905
612160.0000    1.64994
612200.0000    2.06594
612240.0000    1.91786
612280.0000    2.11013
612320.0000    0.90743
612360.0000    0.83326
612400.0000    0.94941
612440.0000    1.46097
612480.0000    1.17383
612520.0000    0.97125
612560.0000    0.42585
612600.0000    1.86385
612640.0000    1.22153
612680.0000    1.31130
612720.0000    1.60319
612760.0000    1.17758
612800.0000    1.59310
612840.0000    1.52596
612880.0000    1.11772
612920.0000    1.25916
612960.0000    1.39346
613000.0000    1.76501
613040.0000    1.90618
613080.0000    1.03730
613120.0000    1.31725
613160.0000    1.33346
613200.0000    1.47670
613240.0000    0.78640
613280.0000    1.38322
613320.0000    1.54748
613360.0000    0.41866
613400.0000    0.60667
613440.0000    0.58945
613480.0000    1.08989
613520.0000    1.72360
613560.0000    0.93803
613600.0000    0.90587
613640.0000    1.53394
613680.0000    1.23264
613720.0000    1.12192
613760.0000    0.65735
613800.0000    0.48855
613840.0000    0.91401
613880.0000    1.18500
613920.0000    0.75835
613960.0000    1.03346
614000.0000    0.93015
614040.0000    1.34806
614080.0000    0.51029
614120.0000    0.71585
614160.0000    1.45061
614200.0000    0.96001
614240.0000    0.55810
614280.0000    1.40680
614320.0000    1.55415
614360.0000    1.71255
614400.0000    1.27583
614440.0000    0.51005
614480.0000    0.55458
614520.0000   -0.14167
614560.0000    0.57349
614600.0000    0.14371
614640.0000    1.15808
614680.0000    1.16829
614720.0000    0.93776
614760.0000    0.01846
614800.0000    0.40351
614840.0000   -0.26911
614880.0000    0.16201
614920.0000    0.50810
614960.0000    0.51377
615000.0000   -0.13038
615040.0000    0.00067
615080.0000   -0.44135
615120.0000    0.51855
615160.0000   -0.54488
615200.0000    0.88768
615240.0000    0.19230
615280.0000   -0.36690
615320.0000    0.33112
615360.0000    0.16869
615400.0000    0.74281
615440.0000    1.11647
615480.0000    0.69065
615520.0000    1.10482
615560.0000    1.40448
615600.0000   -0.05898
615640.0000   -0.19392
615680.0000   -0.27730
615720.0000    0.70747
615760.0000   -0.09122
615800.0000   -0.50407
615840.0000   -0.64601
615880.0000   -0.85831
615920.0000   -0.29101
615960.0000   -0.42079
616000.0000   -0.01800
616040.0000    0.24549
616080.0000   -0.24648
616120.0000   -0.17928
616160.0000   -1.08481
616200.0000   -0.11114
616240.0000   -0.29733
616280.0000   -0.28755
616320.0000   -0.13374
616360.0000   -0.22688
616400.0000   -0.86636
616440.0000   -0.78252
616480.0000   -0.55805
616520.0000   -0.98340
616560.0000   -0.56429
616600.0000    0.64451
616640.0000    0.11813
616680.0000    0.73024
616720.0000    0.46181
616760.0000    0.66235
616800.0000    1.24188
616840.0000    0.68710
616880.0000   -0.57662
616920.0000    0.95242
616960.0000    0.35394
617000.0000    1.18359
617040.0000    0.73081
617080.0000    0.31694
617120.0000   -0.24453
617160.0000    0.10453
617200.0000    0.20625
617240.0000   -0.10417
617280.0000   -0.36506
617320.0000   -0.75289
617360.0000    0.59780
617400.0000   -0.15500
617440.0000    0.37486
617480.0000   -0.61981
617520.0000    0.06137
617560.0000    0.58127
617600.0000    0.12990
617640.0000    0.08703
617680.0000    0.76733
617720.0000    0.30141
617760.0000    0.04351
617800.0000    0.45514
617840.0000    0.27821
617880.0000   -0.60830
617920.0000   -0.26961
617960.0000    0.44356
618000.0000   -0.05736
618040.0000   -0.06688
618080.0000    0.40995
618120.0000   -0.15088
618160.0000    0.13221
618200.0000   -0.66576
618240.0000   -0.14451
618280.0000    0.35550
618320.0000   -0.04831
618360.0000    0.07418
618400.0000    1.36894
618440.0000    0.80145
618480.0000    0.07052
618520.0000    0.66908
618560.0000    0.33732
618600.0000    0.18693
618640.0000   -0.42008
618680.0000   -0.57186
618720.0000   -0.56825
618760.0000    0.19580
618800.0000   -0.09474
618840.0000    0.38205
618880.0000   -0.28045
618920.0000    0.38223
618960.0000   -0.12496
619000.0000   -0.49964
619040.0000   -0.68425
619080.0000   -0.09768
619120.0000   -1.00297
619160.0000   -0.73568
619200.0000   -0.47499
619240.0000   -0.94292
619280.0000   -1.16079
619320.0000   -0.00565
619360.0000   -0.58362
619400.0000   -0.05214
619440.0000   -0.77321
619480.0000   -0.69348
619520.0000   -0.21152
619560.0000    0.02158
619600.0000   -0.79878
619640.0000   -0.86500
619680.0000   -0.05429
619720.0000   -0.58591
619760.0000   -0.49305
619800.0000   -1.28894
619840.0000    0.03401
619880.0000   -0.29590
619920.0000    0.07838
619960.0000   -0.76375
620000.0000   -0.61976
620040.0000    0.13896
620080.0000    0.39259
620120.0000   -0.30373
620160.0000    0.10010
620200.0000    0.38408
620240.0000    0.12249
620280.0000   -0.22313
620320.0000   -0.58687
620360.0000   -0.32766
620400.0000   -0.01235
620440.0000   -0.46345
620480.0000   -0.41956
620520.0000   -0.22969
620560.0000    0.25246
620600.0000    0.04036
620640.0000   -0.27437
620680.0000   -0.01930
620720.0000   -0.40724
620760.0000   -0.20254
620800.0000    0.16060
620840.0000   -0.00002
620880.0000   -0.61362
620920.0000   -0.85884
620960.0000   -0.24023
621000.0000   -0.34121
621040.0000   -0.33369
621080.0000    0.26224
621120.0000    0.05668
621160.0000    0.71058
621200.0000   -0.03886
621240.0000   -0.42881
621280.0000   -0.44947
621320.0000   -0.16067
621360.0000   -0.03968
621400.0000   -0.27735
621440.0000   -0.72594
621480.0000   -0.13354
621520.0000   -0.01957
621560.0000   -0.18539
621600.0000    0.35739
621640.0000   -0.66488
621680.0000   -0.14892
621720.0000    0.21775
621760.0000   -0.59186
621800.0000   -0.46665
621840.0000    0.08591
621880.0000    0.60940
621920.0000   -0.69259
621960.0000    0.14521
622000.0000   -0.03793
622040.0000   -0.45171
622080.0000   -0.48009
622120.0000   -0.03821
622160.0000   -0.19452
622200.0000    0.17168
622240.0000    0.57008
622280.0000   -0.03810
622320.0000    0.07034
622360.0000    0.04884
622400.0000   -0.45898
622440.0000   -0.38401
622480.0000   -0.25075
622520.0000   -0.18311
622560.0000   -0.15398
622600.0000   -0.11546
622640.0000    0.09203
622680.0000    0.18354
622720.0000   -0.39307
622760.0000    0.28965
622800.0000   -0.58035
622840.0000   -0.44975
622880.0000    0.39271
622920.0000    0.22491
622960.0000   -0.12899
623000.0000   -0.31925
623040.0000   -0.02235
623080.0000   -0.26843
623120.0000   -0.49277
623160.0000   -0.55995
623200.0000    0.50670
623240.0000   -0.37259
623280.0000    0.54934
623320.0000    0.13314
623360.0000    0.55997
623400.0000    0.15255
623440.0000    0.31721
623480.0000    0.33713
623520.0000    0.57031
623560.0000    0.00099
623600.0000    0.22224
623640.0000   -0.08036
623680.0000    0.27013
623720.0000    0.01100
623760.0000   -0.63810
623800.0000   -0.64030
623840.0000    0.52082
623880.0000    0.00112
623920.0000   -0.01476
623960.0000   -0.87758
624000.0000    0.33853
624040.0000    0.33713
624080.0000   -0.06682
624120.0000   -0.22600
624160.0000   -0.12859
624200.0000   -0.77097
624240.0000   -0.22869
624280.0000    0.83465
624320.0000    0.03255
624360.0000    0.20186
624400.0000    0.57306
624440.0000    0.45767
624480.0000    0.21234
624520.0000   -0.37787
624560.0000    0.04982
624600.0000    0.00408
624640.0000    0.31961
624680.0000    0.54789
624720.0000    0.02149
624760.0000    0.09333
624800.0000   -0.33823
624840.0000    0.01334
624880.0000    0.12712
624920.0000   -0.57097
624960.0000   -0.58858
625000.0000   -0.04957
625040.0000   -0.77846
625080.0000   -0.74054
625120.0000   -0.64689
625160.0000   -0.04238
625200.0000   -0.42411
625240.0000   -0.49048
625280.0000   -0.28735
625320.0000   -0.27368
625360.0000    0.08549
625400.0000   -0.09644
625440.0000    0.22096
625480.0000    0.16055
625520.0000   -0.30234
625560.0000    0.04384
625600.0000   -0.29328
625640.0000    0.03410
625680.0000   -0.27878
625720.0000    0.36682
625760.0000   -0.35997
625800.0000   -0.27715
625840.0000   -0.69089
625880.0000   -0.29834
625920.0000   -0.65941
625960.0000    0.40878
626000.0000   -0.89504
626040.0000    0.17190
626080.0000   -0.41161
626120.0000   -0.54155
626160.0000    0.15841
626200.0000   -0.50900
626240.0000   -0.67752
626280.0000   -0.31989
626320.0000   -0.89940
626360.0000    0.54751
626400.0000   -0.75915
626440.0000    0.46296
626480.0000    0.18710
626520.0000    0.05233
626560.0000   -0.44603
626600.0000   -0.52157
626640.0000   -0.58036
626680.0000    0.15820
626720.0000    0.85664
626760.0000    0.25162
626800.0000    0.30431
626840.0000    0.11487
626880.0000    0.44862
626920.0000    0.04864
626960.0000    0.17685
627000.0000    0.28722
627040.0000    0.20615
627080.0000    0.04476
627120.0000    0.70861
627160.0000    0.10151
627200.0000    0.08468
627240.0000    0.01909
627280.0000    0.14659
627320.0000    0.60376
627360.0000    0.25317
627400.0000   -0.02433
627440.0000    0.08842
627480.0000   -0.24364
627520.0000    0.09468
627560.0000    0.31390
627600.0000    0.31883
627640.0000    0.55445
627680.0000    0.77802
627720.0000    0.47050
627760.0000    0.06099
627800.0000    0.16400
627840.0000    0.22343
627880.0000    0.08352
627920.0000    0.38949
627960.0000   -0.20339
628000.0000   -0.04198
628040.0000   -0.02859
628080.0000    0.10803
628120.0000    0.06994
628160.0000    0.41314
628200.0000    0.07312
628240.0000   -0.23740
628280.0000   -0.54205
628320.0000    0.24918
628360.0000    0.11239
628400.0000   -0.12162
628440.0000    0.61579
628480.0000    0.00630
628520.0000    0.14880
628560.0000    0.16954
628600.0000    0.55594
628640.0000    0.52683
628680.0000    0.09913
628720.0000    0.26055
628760.0000    0.58120
628800.0000    0.74048
628840.0000    1.05323
628880.0000   -0.00115
628920.0000   -0.06430
628960.0000   -0.30730
629000.0000   -0.70835
629040.0000   -0.13471
629080.0000   -0.01462
629120.0000   -0.01692
629160.0000   -0.83923
629200.0000    0.45795
629240.0000    0.26829
629280.0000   -0.06488
629320.0000    0.08771
629360.0000   -0.17117
629400.0000   -0.46230
629440.0000    0.22244
629480.0000    0.10298
629520.0000    0.60833
629560.0000    0.13702
629600.0000   -0.12761
629640.0000   -0.42247
629680.0000    0.32459
629720.0000    0.27524
629760.0000   -0.34200
629800.0000    0.21662
629840.0000    0.64403
629880.0000    0.30227
629920.0000    0.29204
629960.0000   -0.67096
630000.0000    0.57991
630040.0000    0.04971
630080.0000   -0.13915
630120.0000    0.51653
630160.0000   -0.05618
630200.0000    0.26495
630240.0000    0.69751
630280.0000   -0.97630
630320.0000    0.17214
630360.0000    0.02124
630400.0000    0.06047
630440.0000    0.85586
630480.0000    0.32902
630520.0000    0.34220
630560.0000    0.24429
630600.0000    0.30938
630640.0000   -0.14253
630680.0000    0.26813
630720.0000    0.32142
630760.0000    0.14373
630800.0000   -0.14396
630840.0000    0.45116
630880.0000   -0.67630
630920.0000   -0.62290
630960.0000   -0.54687
631000.0000   -0.20240
631040.0000    0.49139
631080.0000   -0.04607
631120.0000    0.49211
631160.0000   -0.05746
631200.0000    0.76986
631240.0000    0.21181
631280.0000   -0.71313
631320.0000    1.09799
631360.0000    1.08727
631400.0000    0.80973
631440.0000   -0.21078
631480.0000    0.48505
631520.0000    0.49481
631560.0000    0.66389
631600.0000    0.36741
631640.0000    0.37792
631680.0000    0.61388
631720.0000   -0.44773
631760.0000    0.48236
631800.0000    0.16134
631840.0000    0.63812
631880.0000    0.16453
631920.0000    0.61567
631960.0000    0.55218
632000.0000    0.21045
632040.0000    0.06348
632080.0000    0.22641
632120.0000    0.68138
632160.0000   -0.53227
632200.0000   -0.04002
632240.0000   -0.09516
632280.0000    0.00736
632320.0000   -0.98009
632360.0000   -0.60180
632400.0000   -0.97019
632440.0000   -0.26172
632480.0000    0.54275
632520.0000    1.73956
632560.0000   -0.19599
632600.0000   -0.42163
632640.0000    0.10223
632680.0000    0.60947
632720.0000    0.48604
632760.0000    0.38187
632800.0000    0.36700
632840.0000   -0.06958
632880.0000    0.25396
632920.0000    0.24183
632960.0000   -0.44036
633000.0000   -0.57750
633040.0000    0.32341
633080.0000    0.06196
633120.0000    0.21542
633160.0000    0.98134
633200.0000    0.39164
633240.0000    0.45057
633280.0000    0.06213
633320.0000   -0.14383
633360.0000    0.60757
633400.0000    0.34899
633440.0000   -0.24696
633480.0000    0.35312
633520.0000    0.69263
633560.0000    0.71267
633600.0000    0.28688
633640.0000    0.45816
633680.0000    0.47461
633720.0000   -0.04192
633760.0000    0.01899
633800.0000    1.36865
633840.0000    0.88233
633880.0000    0.40183
633920.0000    0.63340
633960.0000    0.46162
634000.0000    0.52830
634040.0000    0.10617
634080.0000    0.34621
634120.0000    0.23446
634160.0000    0.20066
634200.0000    0.33443
634240.0000   -0.62996
634280.0000   -0.16993
634320.0000   -0.32484
634360.0000    0.04153
634400.0000    0.62922
634440.0000    0.42657
634480.0000   -0.29429
634520.0000   -0.59132
634560.0000   -0.69193
634600.0000    0.54093
634640.0000   -0.15647
634680.0000   -0.31559
634720.0000   -0.53006
634760.0000   -0.83919
634800.0000    0.03367
634840.0000   -0.23150
634880.0000    0.10049
634920.0000   -0.15993
634960.0000   -0.13499
635000.0000   -0.15225
635040.0000    0.07874
635080.0000   -0.19512
635120.0000   -0.86375
635160.0000   -0.17162
635200.0000   -0.71613
635240.0000   -0.48299
635280.0000   -0.88085
635320.0000   -0.37431
635360.0000   -0.56306
635400.0000   -0.34145
635440.0000   -0.81928
635480.0000   -0.25537
635520.0000   -0.44232
635560.0000   -0.17704
635600.0000   -0.06378
635640.0000   -0.48317
635680.0000   -0.07915
635720.0000   -0.10398
635760.0000   -0.99890
635800.0000   -0.92946
635840.0000   -0.45682
635880.0000    0.21946
635920.0000    0.74199
635960.0000   -0.11854
636000.0000   -0.87738
636040.0000   -0.15948
636080.0000    0.43200
636120.0000   -0.23693
636160.0000    0.10365
636200.0000   -0.25833
636240.0000   -0.40334
636280.0000   -0.82729
636320.0000   -0.64081
636360.0000    0.54292
636400.0000   -0.11742
636440.0000    0.46883
636480.0000   -0.06516
636520.0000    0.22765
636560.0000    0.28429
636600.0000    0.96079
636640.0000    0.82905
636680.0000   -0.49834
636720.0000   -0.10752
636760.0000   -0.51156
636800.0000   -0.74290
636840.0000   -0.16293
636880.0000    0.75038
636920.0000   -0.07032
636960.0000   -0.79127
637000.0000   -0.74703
637040.0000   -0.89795
637080.0000   -0.21189
637120.0000   -0.11566
637160.0000    0.11218
637200.0000    0.21355
637240.0000   -0.32095
637280.0000    0.06098
637320.0000    0.51531
637360.0000   -0.08277
637400.0000   -0.02575
637440.0000   -0.12701
637480.0000   -0.17093
637520.0000   -0.11281
637560.0000    0.42387
637600.0000    0.31276
637640.0000    0.26514
637680.0000    0.84037
637720.0000    0.36046
637760.0000    0.66958
637800.0000    0.31273
637840.0000    0.22063
637880.0000    1.00363
637920.0000   -0.03808
637960.0000   -0.50768
638000.0000   -0.15446
638040.0000    0.10348
638080.0000   -0.06859
638120.0000   -0.27137
638160.0000    0.62143
638200.0000    0.30629
638240.0000   -0.01640
638280.0000   -0.28044
638320.0000   -0.60114
638360.0000   -0.53119
638400.0000    0.09948
638440.0000   -0.46175
638480.0000    0.14306
638520.0000    0.43153
638560.0000    0.12673
638600.0000    0.25315
638640.0000    0.26033
638680.0000   -0.08333
638720.0000   -0.08829
638760.0000   -0.18653
638800.0000    0.43619
638840.0000   -0.25314
638880.0000   -0.11254
638920.0000    0.10257
638960.0000    0.37576
639000.0000   -0.21180
639040.0000   -0.72874
639080.0000   -0.56667
639120.0000   -0.56592
639160.0000   -0.82992
639200.0000   -0.83804
639240.0000   -0.05654
639280.0000   -0.72720
639320.0000   -0.83620
639360.0000   -0.11598
639400.0000   -0.61716
639440.0000   -0.24924
639480.0000   -0.24460
639520.0000   -0.21310
639560.0000   -0.20429
639600.0000   -0.51815
639640.0000   -0.66547
639680.0000    0.26713
639720.0000    0.13442
639760.0000    0.12990
639800.0000   -0.08948
639840.0000   -0.02600
639880.0000   -0.29755
639920.0000   -0.46207
639960.0000    0.22026
640000.0000    0.64070
640040.0000    0.64533
640080.0000   -0.09312
640120.0000    0.55580
640160.0000    0.61459
640200.0000    0.78944
640240.0000    1.00717
640280.0000    1.05541
640320.0000    0.96819
640360.0000    0.83733
640400.0000    0.83631
640440.0000    0.94183
640480.0000    1.22829
640520.0000    0.94975
640560.0000    0.79145
640600.0000    0.85125
640640.0000    0.50086
640680.0000    1.24865
640720.0000    0.55103
640760.0000    1.10952
640800.0000    0.55734
640840.0000    0.73094
640880.0000    1.32984
640920.0000    0.37857
640960.0000    0.56824
641000.0000    1.02662
641040.0000    1.27620
641080.0000    0.41426
641120.0000    0.59435
641160.0000    0.41924
641200.0000    0.75432
641240.0000    0.76664
641280.0000    0.22955
641320.0000    1.07792
641360.0000   -0.01676
641400.0000    1.50145
641440.0000    0.39381
641480.0000    0.88345
641520.0000    0.44338
641560.0000    0.11381
641600.0000    0.88332
641640.0000    0.26167
641680.0000    0.44884
641720.0000    0.47137
641760.0000    0.74033
641800.0000    0.74528
641840.0000    1.24864
641880.0000    0.15531
641920.0000    0.48968
641960.0000    0.60521
642000.0000    1.08981
642040.0000    1.34195
642080.0000    1.56161
642120.0000    0.66693
642160.0000    1.24315
642200.0000    0.79264
642240.0000    1.32730
642280.0000    0.90522
642320.0000    1.15279
642360.0000    0.88024
642400.0000    0.70232
642440.0000    0.57623
642480.0000    0.17699
642520.0000    1.26954
642560.0000    0.57213
642600.0000    0.58212
642640.0000    0.70736
642680.0000    0.92098
642720.0000    0.72359
642760.0000    0.23726
642800.0000    0.89790
642840.0000    0.57539
642880.0000    0.93203
642920.0000    1.08307
642960.0000    1.01819
643000.0000    0.73113
643040.0000    0.47606
643080.0000   -0.44560
643120.0000    0.78491
643160.0000    0.89754
643200.0000    0.85279
643240.0000    0.50234
643280.0000    0.62644
643320.0000    0.36845
643360.0000   -0.40323
643400.0000    1.26439
643440.0000    0.27533
643480.0000    0.46284
643520.0000    0.62875
643560.0000   -0.09515
643600.0000   -0.15246
643640.0000    0.72497
643680.0000   -0.11478
643720.0000   -0.04828
643760.0000   -0.06407
643800.0000    0.16347
643840.0000    0.03009
643880.0000    0.56243
643920.0000    0.54986
643960.0000    0.14460
644000.0000   -0.86083
644040.0000   -0.34230
644080.0000    0.13000
644120.0000   -0.28462
644160.0000   -0.11469
644200.0000   -0.57447
644240.0000   -0.19813
644280.0000    0.23225
644320.0000    0.18499
644360.0000    0.67750
644400.0000    0.83893
644440.0000   -0.01005
644480.0000    1.29824
644520.0000    0.62208
644560.0000   -0.01305
644600.0000    0.38984
644640.0000   -0.00280
644680.0000    0.00601
644720.0000    0.21904
644760.0000    0.80176
644800.0000    0.66504
644840.0000   -0.01479
644880.0000   -0.28137
644920.0000    0.93742
644960.0000   -0.12832
645000.0000   -0.06296
645040.0000   -0.49181
645080.0000   -0.27427
645120.0000    0.18611
645160.0000   -0.48830
645200.0000    0.48141
645240.0000    0.18114
645280.0000    0.48416
645320.0000   -0.33762
645360.0000    0.09774
645400.0000   -0.26061
645440.0000    0.02453
645480.0000    0.01585
645520.0000    0.54449
645560.0000   -0.18861
645600.0000   -0.38178
645640.0000   -0.60422
645680.0000    0.24325
645720.0000   -0.74070
645760.0000   -0.97068
645800.0000   -0.60342
645840.0000   -0.32276
645880.0000   -0.85074
645920.0000    0.08735
645960.0000   -0.44255
646000.0000   -0.86482
646040.0000    0.03029
646080.0000   -0.40329
646120.0000   -0.46702
646160.0000   -0.26939
646200.0000   -0.66729
646240.0000    0.30213
646280.0000    0.23899
646320.0000    0.66664
646360.0000    0.60162
646400.0000   -0.41578
646440.0000    0.24988
646480.0000    0.03860
646520.0000   -0.06280
646560.0000    0.64615
646600.0000    0.05974
646640.0000    0.03925
646680.0000   -0.07981
646720.0000   -0.07142
646760.0000   -0.48272
646800.0000   -0.11327
646840.0000    0.11457
646880.0000    0.27511
646920.0000   -0.49083
646960.0000   -0.60891
647000.0000   -0.54586
647040.0000   -0.26638
647080.0000   -0.65650
647120.0000   -0.78462
647160.0000   -0.07510
647200.0000   -0.62749
647240.0000   -0.70891
647280.0000   -0.70728
647320.0000   -0.29976
647360.0000    0.13596
647400.0000   -0.16662
647440.0000   -0.58451
647480.0000   -0.04900
647520.0000   -0.15749
647560.0000    0.31211
647600.0000    0.52377
647640.0000    0.35896
647680.0000    0.25041
647720.0000    1.09691
647760.0000   -0.45964
647800.0000   -0.07535
647840.0000    0.06632
647880.0000    0.17277
647920.0000    0.27178
647960.0000    0.33155
648000.0000   -0.46852
648040.0000    0.09936
648080.0000    0.30741
648120.0000   -0.14684
648160.0000   -0.17416
648200.0000    0.13367
648240.0000   -0.71775
648280.0000   -0.17331
648320.0000   -0.04764
648360.0000   -0.38693
648400.0000   -0.79706
648440.0000   -0.05188
648480.0000   -0.39368
648520.0000   -0.52331
648560.0000   -0.12072
648600.0000   -0.68864
648640.0000   -0.42811
648680.0000   -0.13836
648720.0000   -0.25709
648760.0000   -0.39386
648800.0000   -0.08643
648840.0000   -0.35197
648880.0000   -0.20669
648920.0000    0.29176
648960.0000   -0.24753
649000.0000   -0.80540
649040.0000   -0.24984
649080.0000    0.08900
649120.0000    0.40832
649160.0000   -0.48410
649200.0000   -0.05882
649240.0000   -0.39286
649280.0000   -0.03192
649320.0000   -0.42439
649360.0000   -0.27541
649400.0000   -0.69851
649440.0000   -0.45260
649480.0000   -0.67158
649520.0000   -0.60059
649560.0000    0.05660
649600.0000   -0.32798
649640.0000   -0.58746
649680.0000   -0.15208
649720.0000   -0.54755
649760.0000   -0.24096
649800.0000   -0.23091
649840.0000   -0.51847
649880.0000    0.23839
649920.0000   -0.07539
649960.0000    0.06941
650000.0000    0.05589
650040.0000   -0.01656
650080.0000   -0.16781
650120.0000   -0.34229
650160.0000    0.11856
650200.0000   -0.61290
650240.0000   -0.18518
650280.0000   -1.13972
650320.0000   -0.38073
650360.0000   -0.29927
650400.0000   -0.16513
650440.0000   -0.41624
650480.0000    0.04506
650520.0000   -0.67659
650560.0000    0.13267
650600.0000   -1.09223
650640.0000   -0.61049
650680.0000   -0.51535
650720.0000   -1.19279
650760.0000   -1.26205
650800.0000   -1.11692
650840.0000   -0.12554
650880.0000   -0.53626
650920.0000   -1.32673
650960.0000   -1.01564
651000.0000   -0.75819
651040.0000   -0.38693
651080.0000   -0.65764
651120.0000   -0.78531
651160.0000   -0.74229
651200.0000   -0.53007
651240.0000   -0.68234
651280.0000   -0.54426
651320.0000   -1.28296
651360.0000   -0.16167
651400.0000   -1.02613
651440.0000   -0.65038
651480.0000   -0.49338
651520.0000   -1.04634
651560.0000   -1.19961
651600.0000   -0.89682
651640.0000   -0.67957
651680.0000   -0.29142
651720.0000   -0.50773
651760.0000   -0.93527
651800.0000   -0.65719
651840.0000   -0.29759
651880.0000   -0.90939
651920.0000   -1.45392
651960.0000   -0.93199
652000.0000   -0.49923
652040.0000   -1.07093
652080.0000   -0.09671
652120.0000   -0.98010
652160.0000   -0.60100
652200.0000   -0.61360
652240.0000   -0.98638
652280.0000    0.20193
652320.0000   -0.53402
652360.0000   -0.33808
652400.0000   -0.80729
652440.0000   -0.93055
652480.0000   -0.56334
652520.0000   -1.45295
652560.0000   -0.54622
652600.0000   -0.37022
652640.0000   -0.79484
652680.0000   -0.48694
652720.0000   -0.78426
652760.0000   -0.86811
652800.0000   -0.74288
652840.0000   -0.04156
652880.0000   -0.12268
652920.0000   -0.85408
652960.0000   -0.57343
653000.0000   -0.12696
653040.0000   -0.68280
653080.0000   -0.04623
653120.0000   -0.70878
653160.0000   -0.34795
653200.0000   -1.34157
653240.0000   -1.27682
653280.0000   -0.56793
653320.0000   -0.02587
653360.0000   -0.39303
653400.0000   -0.38936
653440.0000   -0.15724
653480.0000    0.86124
653520.0000    0.11313
653560.0000    0.05272
653600.0000    0.10799
653640.0000    0.43181
653680.0000   -0.27024
653720.0000    0.26806
653760.0000   -0.59248
653800.0000   -0.37628
653840.0000    0.14995
653880.0000   -0.07991
653920.0000   -0.03355
653960.0000    0.15685
654000.0000   -0.27812
654040.0000   -0.25205
654080.0000   -0.33787
654120.0000   -0.68135
654160.0000   -1.13290
654200.0000   -0.07862
654240.0000   -0.58603
654280.0000   -0.52598
654320.0000   -0.25519
654360.0000    0.18762
654400.0000    0.72006
654440.0000   -0.04193
654480.0000   -0.12093
654520.0000    0.10322
654560.0000   -0.08308
654600.0000   -0.68072
654640.0000    0.15662
654680.0000   -0.42772
654720.0000   -0.23611
654760.0000   -0.60295
654800.0000   -0.40759
654840.0000   -0.50502
654880.0000    0.15582
654920.0000    0.05944
654960.0000    0.25622
655000.0000   -0.29338
655040.0000   -0.91898
655080.0000   -0.17471
655120.0000   -0.08766
655160.0000    0.03023
655200.0000    0.01687
655240.0000   -0.20016
655280.0000    0.21052
655320.0000    0.42525
655360.0000   -0.27576
655400.0000   -0.76632
655440.0000   -0.01599
655480.0000    0.66304
655520.0000   -0.12628
655560.0000    0.64938
655600.0000   -0.51846
655640.0000    0.14189
655680.0000    0.36850
655720.0000    0.37709
655760.0000   -0.46064
655800.0000   -0.17071
655840.0000   -0.19390
655880.0000    0.33518
655920.0000    0.36456
655960.0000   -0.40250
656000.0000   -0.31042
656040.0000   -0.08180
656080.0000    0.05348
656120.0000   -0.11696
656160.0000   -0.01700
656200.0000   -0.05557
656240.0000   -0.18114
656280.0000   -0.50190
656320.0000   -0.41763
656360.0000    0.47724
656400.0000   -0.26208
656440.0000    0.67327
656480.0000   -0.04908
656520.0000    0.31057
656560.0000   -0.39372
656600.0000    0.46916
656640.0000    0.71862
656680.0000    1.30886
656720.0000    0.48372
656760.0000    0.75162
656800.0000    0.45790
656840.0000    0.77717
656880.0000   -0.09798
656920.0000    0.47449
656960.0000    0.71645
657000.0000    0.61370
657040.0000    0.76163
657080.0000    0.75706
657120.0000    0.59928
657160.0000    0.14430
657200.0000    0.77680
657240.0000    0.79730
657280.0000   -0.08856
657320.0000    0.92170
657360.0000    0.77078
657400.0000    0.10664
657440.0000    0.55340
657480.0000    0.25776
657520.0000    0.13857
657560.0000    0.21384
657600.0000    0.44085
657640.0000    0.45127
657680.0000    0.65218
657720.0000    0.07378
657760.0000    0.42189
657800.0000    0.34258
657840.0000    0.49802
657880.0000    0.57818
657920.0000    0.45403
657960.0000    0.14137
658000.0000    0.36315
658040.0000    0.56835
658080.0000    0.53632
658120.0000    0.25096
658160.0000    0.08729
658200.0000   -0.51367
658240.0000   -0.01176
658280.0000    0.31565
658320.0000    0.18852
658360.0000    0.11790
658400.0000   -0.46286
658440.0000    0.30493
658480.0000    0.46792
658520.0000    0.70236
658560.0000    0.17763
658600.0000    0.07894
658640.0000    0.05904
658680.0000   -0.33608
658720.0000    0.56271
658760.0000   -0.15181
658800.0000    0.00627
658840.0000    0.34777
658880.0000    0.31553
658920.0000    0.28871
658960.0000    0.15877
659000.0000    0.52803
659040.0000   -0.13692
659080.0000   -0.09863
659120.0000    0.16379
659160.0000    0.20499
659200.0000    0.23768
659240.0000    0.52099
659280.0000    0.70539
659320.0000    0.98991
659360.0000    0.93541
659400.0000    0.73631
659440.0000    0.80350
659480.0000    0.33538
659520.0000    0.76826
659560.0000    0.82669
659600.0000    0.08206
659640.0000    0.39958
659680.0000    0.27204
659720.0000    0.42398
659760.0000    0.40512
659800.0000    0.29928
659840.0000    0.15068
659880.0000    0.68746
659920.0000    0.89279
659960.0000    0.53623
660000.0000    0.44105
660040.0000    0.75468
660080.0000    1.17511
660120.0000    0.84267
660160.0000    1.08187
660200.0000    0.47498
660240.0000    0.03132
660280.0000    0.63034
660320.0000    0.84320
660360.0000    0.00637
660400.0000    0.35592
660440.0000    0.38071
660480.0000    0.75854
660520.0000    1.03252
660560.0000    0.34103
660600.0000    0.78769
660640.0000   -0.20078
660680.0000    0.61885
660720.0000    0.66913
660760.0000    1.04151
660800.0000    1.26370
660840.0000    1.20985
660880.0000    0.86891
660920.0000    1.17526
660960.0000    0.90327
661000.0000    1.45505
661040.0000    1.54086
661080.0000    0.19523
661120.0000    0.41737
661160.0000    0.42273
661200.0000    0.42116
661240.0000   -0.44190
661280.0000   -0.01009
661320.0000    0.94058
661360.0000    0.99221
661400.0000    1.32347
661440.0000    1.62376
661480.0000    0.65574
661520.0000    1.40731
661560.0000    0.15570
661600.0000   -0.02834
661640.0000   -0.00940
661680.0000    0.76864
661720.0000    0.85166
661760.0000    0.85477
661800.0000    0.53240
661840.0000    0.32205
661880.0000    1.00045
661920.0000    0.74470
661960.0000    1.14952
662000.0000    0.57440
662040.0000    0.66883
662080.0000    0.51336
662120.0000    0.60911
662160.0000    0.49669
662200.0000    0.23819
662240.0000    0.29733
662280.0000    0.49093
662320.0000    0.27010
662360.0000    0.59068
662400.0000    0.42793
662440.0000    0.57929
662480.0000    0.65360
662520.0000   -0.09836
662560.0000    0.38556
662600.0000   -0.09192
662640.0000    0.64222
662680.0000    0.67226
662720.0000    0.32188
662760.0000   -0.25804
662800.0000    0.00794
662840.0000    0.79351
662880.0000   -0.09572
662920.0000    0.34156
662960.0000    0.32537
663000.0000   -0.11132
663040.0000    0.53048
663080.0000    0.13550
663120.0000    0.21675
663160.0000    0.69913
663200.0000    0.91289
663240.0000    0.45266
663280.0000    0.97656
663320.0000    1.17306
663360.0000    0.92832
663400.0000    0.18558
663440.0000    0.51278
663480.0000    0.62345
663520.0000    0.71794
663560.0000    0.56570
663600.0000    0.65227
663640.0000   -0.21358
663680.0000    0.50201
663720.0000    0.82813
663760.0000    0.77872
663800.0000   -0.40685
663840.0000    0.39907
663880.0000    0.74043
663920.0000    1.07231
663960.0000    1.16402
664000.0000    0.30951
664040.0000    0.81598
664080.0000    1.10481
664120.0000    0.82222
664160.0000    1.34834
664200.0000    0.92755
664240.0000    0.68983
664280.0000    0.29096
664320.0000    0.28275
664360.0000    0.20271
664400.0000   -0.01818
664440.0000    0.25719
664480.0000    0.04913
664520.0000    0.67274
664560.0000   -0.23674
664600.0000   -0.32833
664640.0000   -0.29529
664680.0000    0.76584
664720.0000    0.06584
664760.0000    0.31136
664800.0000    0.40424
664840.0000    0.72890
664880.0000    0.32188
664920.0000    0.39358
664960.0000    0.04516
665000.0000    0.92417
665040.0000    0.53590
665080.0000    1.21408
665120.0000    0.91619
665160.0000    0.97742
665200.0000    1.38128
665240.0000    1.02268
665280.0000    1.01436
665320.0000    1.02478
665360.0000    1.20302
665400.0000    1.23449
665440.0000    0.56662
665480.0000    0.07799
665520.0000   -0.22663
665560.0000    0.50822
665600.0000    1.05136
665640.0000    0.34847
665680.0000    0.94909
665720.0000    0.52958
665760.0000    0.70139
665800.0000    0.84222
665840.0000    0.72871
665880.0000    1.06319
665920.0000   -0.03744
665960.0000    1.36900
666000.0000    1.30439
666040.0000    0.66730
666080.0000    0.69157
666120.0000    0.53649
666160.0000    1.24266
666200.0000    1.69990
666240.0000    1.32903
666280.0000    1.05263
666320.0000    1.34235
666360.0000    1.60484
666400.0000    0.58575
666440.0000    0.33536
666480.0000   -0.41180
666520.0000   -0.31554
666560.0000    0.63674
666600.0000    0.25072
666640.0000    0.04995
666680.0000    0.17755
666720.0000    0.00453
666760.0000   -0.63199
666800.0000    0.35854
666840.0000   -0.05467
666880.0000    0.25069
666920.0000    0.78933
666960.0000    0.70594
667000.0000   -0.07968
667040.0000   -0.22866
667080.0000    0.06956
667120.0000    0.48334
667160.0000    0.79821
667200.0000    0.08922
667240.0000    0.68582
667280.0000    0.36494
667320.0000   -0.17361
667360.0000    0.58223
667400.0000    0.90989
667440.0000    0.73352
667480.0000    0.85054
667520.0000    0.47359
667560.0000   -0.01406
667600.0000   -0.25518
667640.0000   -0.35861
667680.0000   -0.05983
667720.0000    0.61022
667760.0000    0.84861
667800.0000    1.09463
667840.0000    1.79063
667880.0000    1.31596
667920.0000    0.42019
667960.0000    0.09108
668000.0000    0.01217
668040.0000    0.41120
668080.0000    0.57319
668120.0000   -0.23474
668160.0000   -0.25627
668200.0000   -0.09221
668240.0000   -1.09316
668280.0000   -0.28609
668320.0000    0.17602
668360.0000    0.67449
668400.0000    0.29333
668440.0000    0.01524
668480.0000    0.25081
668520.0000    0.07800
668560.0000    0.63619
668600.0000    0.81943
668640.0000   -0.43785
668680.0000    0.25626
668720.0000    0.92828
668760.0000    1.54929
668800.0000    1.03094
668840.0000    1.67757
668880.0000    2.04419
668920.0000    1.54575
668960.0000    1.86655
669000.0000    2.07552
669040.0000    1.08083
669080.0000    0.67645
669120.0000    0.48251
669160.0000    0.42518
669200.0000    0.43289
669240.0000    1.33713
669280.0000    1.08944
669320.0000    1.15948
669360.0000    1.61100
669400.0000    1.56539
669440.0000    1.67443
669480.0000    1.30511
669520.0000    0.98816
669560.0000    1.10891
669600.0000    0.59885
669640.0000    1.92424
669680.0000    1.07719
669720.0000    1.22917
669760.0000    1.55791
669800.0000    1.27214
669840.0000   -0.27425
669880.0000    0.34767
669920.0000    0.53139
669960.0000    1.02193
670000.0000    0.37600
670040.0000    0.33356
670080.0000    0.17749
670120.0000    0.14898
670160.0000    0.02326
670200.0000   -0.36395
670240.0000   -0.35698
670280.0000    0.63950
670320.0000    0.11331
670360.0000    1.55396
670400.0000    1.04875
670440.0000    0.54986
670480.0000    0.03980
670520.0000    0.71837
670560.0000   -0.47672
670600.0000    0.28975
670640.0000    0.27348
670680.0000    0.07711
670720.0000    0.17531
670760.0000   -0.34689
670800.0000   -0.05097
670840.0000   -0.28241
670880.0000   -0.17769
670920.0000    0.29836
670960.0000    0.11388
671000.0000    0.61366
671040.0000    0.47219
671080.0000    1.37962
671120.0000    0.66599
671160.0000    1.28204
671200.0000    0.48339
671240.0000    2.01851
671280.0000    1.21857
671320.0000    1.37132
671360.0000    1.64969
671400.0000    1.79145
671440.0000    1.65919
671480.0000    0.91171
671520.0000    0.77796
671560.0000    1.17199
671600.0000    0.63036
671640.0000    1.08242
671680.0000    0.99231
671720.0000    0.70438
671760.0000    1.03833
671800.0000    0.61267
671840.0000   -0.18364
671880.0000    0.26949
671920.0000    0.07089
671960.0000   -0.15598
672000.0000    0.17717
672040.0000   -0.36607
672080.0000    0.47005
672120.0000    1.11103
672160.0000   -0.09245
672200.0000    1.70558
672240.0000    0.22537
672280.0000    0.80755
672320.0000    0.60994
672360.0000    0.03185
672400.0000    0.48822
672440.0000   -0.18818
672480.0000   -0.16243
672520.0000    0.03299
672560.0000   -0.03467
672600.0000   -0.11328
672640.0000   -0.00367
672680.0000    0.22249
672720.0000    0.22471
672760.0000    0.09742
672800.0000    0.47603
672840.0000   -0.51916
672880.0000   -0.30325
672920.0000   -0.19336
672960.0000    0.41355
673000.0000    0.18410
673040.0000    0.91625
673080.0000    0.36423
673120.0000    0.96560
673160.0000   -0.07118
673200.0000   -0.28968
673240.0000   -0.07267
673280.0000   -0.61113
673320.0000   -0.28893
673360.0000   -0.49447
673400.0000   -1.04893
673440.0000   -0.24971
673480.0000   -0.34313
673520.0000   -0.21921
673560.0000   -0.39759
673600.0000   -0.33705
673640.0000    0.45154
673680.0000    0.82255
673720.0000   -0.02446
673760.0000    0.07772
673800.0000    0.31398
673840.0000    0.29024
673880.0000   -0.41809
673920.0000    0.74177
673960.0000    0.09451
674000.0000    0.02239
674040.0000   -0.16798
674080.0000   -0.07244
674120.0000   -0.46565
674160.0000   -0.45302
674200.0000    1.11461
674240.0000    1.22163
674280.0000    1.68733
674320.0000    1.10688
674360.0000    1.43842
674400.0000    1.40630
674440.0000    1.23923
674480.0000    0.19393
674520.0000    0.83811
674560.0000    0.94770
674600.0000    0.41058
674640.0000    0.17299
674680.0000    0.24921
674720.0000    0.26054
674760.0000    0.96055
674800.0000    1.14684
674840.0000    1.23720
674880.0000    1.00016
674920.0000    0.67004
674960.0000    0.41728
675000.0000    0.82577
675040.0000    1.72014
675080.0000    0.72912
675120.0000    0.34986
675160.0000    0.76072
675200.0000    0.60630
675240.0000    0.79156
675280.0000   -0.49631
675320.0000   -0.92214
675360.0000    0.14856
675400.0000   -0.80670
675440.0000   -0.48754
675480.0000   -0.89112
675520.0000   -0.89606
675560.0000    0.12601
675600.0000   -0.63027
675640.0000   -0.06819
675680.0000   -0.53860
675720.0000   -0.51926
675760.0000    0.19741
675800.0000   -0.60801
675840.0000    0.23686
675880.0000   -0.90154
675920.0000    0.29183
675960.0000    0.47929
676000.0000   -0.83107
676040.0000    0.33438
676080.0000    0.53792
676120.0000    0.29366
676160.0000    0.17800
676200.0000    0.35951
676240.0000   -0.16013
676280.0000    0.77625
676320.0000    0.12876
676360.0000    0.77813
676400.0000    0.06107
676440.0000    0.06778
676480.0000    0.25446
676520.0000    0.57090
676560.0000    0.19000
676600.0000    0.04241
676640.0000   -0.50915
676680.0000    0.20965
676720.0000    0.43339
676760.0000    1.21407
676800.0000    1.46878
676840.0000    1.20845
676880.0000    1.28604
676920.0000    0.86371
676960.0000    1.13131
677000.0000    1.14946
677040.0000    0.62961
677080.0000    0.34120
677120.0000    1.50730
677160.0000    1.47115
677200.0000    0.81752
677240.0000    1.04096
677280.0000    1.10792
677320.0000    0.78953
677360.0000    0.97904
677400.0000    1.64530
677440.0000    0.91526
677480.0000    1.25709
677520.0000    1.66215
677560.0000    1.53042
677600.0000    0.91978
677640.0000    1.07640
677680.0000    1.67000
677720.0000    1.27705
677760.0000    1.33031
677800.0000    0.69176
677840.0000    0.95228
677880.0000    0.70760
677920.0000    0.73513
677960.0000    1.51147
678000.0000    1.50035
678040.0000    0.53907
678080.0000    1.27131
678120.0000    0.88971
678160.0000    1.12777
678200.0000    1.36642
678240.0000    0.93588
678280.0000    1.42066
678320.0000    0.86192
678360.0000    0.30584
678400.0000   -0.10592
678440.0000    0.02278
678480.0000    0.28362
678520.0000    0.10077
678560.0000    0.02105
678600.0000    0.13221
678640.0000   -0.33624
678680.0000   -0.18876
678720.0000   -0.91936
678760.0000    0.16387
678800.0000   -0.22204
678840.0000    0.24411
678880.0000    0.98787
678920.0000    0.11703
678960.0000    0.33828
679000.0000   -0.33677
679040.0000   -0.16657
679080.0000    0.81525
679120.0000   -0.06871
679160.0000    0.53111
679200.0000    0.91778
679240.0000   -0.41500
679280.0000   -0.68011
679320.0000   -0.36059
679360.0000    0.16163
679400.0000    0.16510
679440.0000    0.39553
679480.0000   -0.37792
679520.0000    0.60847
679560.0000    0.33821
679600.0000    0.64712
679640.0000    0.27523
679680.0000    0.72383
679720.0000   -0.23467
679760.0000    1.22153
679800.0000   -0.13861
679840.0000    1.11480
679880.0000    0.51388
679920.0000    0.78842
679960.0000    0.29307
680000.0000    1.19908
680040.0000   -0.07981
680080.0000    0.43147
680120.0000    0.46389
680160.0000    0.50607
680200.0000    0.52450
680240.0000   -0.20881
680280.0000   -0.28415
680320.0000    0.33889
680360.0000   -0.56047
680400.0000   -0.28110
680440.0000    0.70337
680480.0000    0.14858
680520.0000    0.45409
680560.0000   -0.36310
680600.0000   -0.12343
680640.0000   -0.30526
680680.0000    0.22366
680720.0000   -0.28373
680760.0000    0.62678
680800.0000   -0.16507
680840.0000    0.44511
680880.0000    0.16813
680920.0000    1.21425
680960.0000   -0.39125
681000.0000   -0.67951
681040.0000   -0.28540
681080.0000   -0.60225
681120.0000   -0.08292
681160.0000    0.34876
681200.0000    0.89612
681240.0000    0.45000
681280.0000    0.04463
681320.0000    0.38582
681360.0000   -0.17615
681400.0000    1.35747
681440.0000    0.81406
681480.0000   -0.38969
681520.0000   -0.14110
681560.0000   -0.65764
681600.0000   -0.19145
681640.0000    0.54145
681680.0000    0.80151
681720.0000   -0.78764
681760.0000   -0.74325
681800.0000   -0.22805
681840.0000    0.94191
681880.0000   -0.02144
681920.0000    0.65880
681960.0000    2.38394
682000.0000    0.80116
682040.0000    1.82019
682080.0000    1.87315
682120.0000    1.16538
682160.0000    0.84576
682200.0000   -0.02126
682240.0000    1.11417
682280.0000    1.29590
682320.0000    0.46965
682360.0000    1.25378
682400.0000    1.04813
682440.0000    1.29483
682480.0000    0.61424
682520.0000    1.85542
682560.0000    1.09142
682600.0000    0.66281
682640.0000    0.77612
682680.0000    0.31664
682720.0000   -0.29702
682760.0000   -0.26031
682800.0000    0.09485
682840.0000   -0.16445
682880.0000    0.48704
682920.0000    0.22447
682960.0000   -0.25211
683000.0000   -0.28779
683040.0000   -0.10719
683080.0000    0.04065
683120.0000    0.16577
683160.0000    1.26349
683200.0000    0.20740
683240.0000   -0.11867
683280.0000   -0.16663
683320.0000    0.18248
683360.0000    0.58738
683400.0000    0.63705
683440.0000   -0.59399
683480.0000   -0.61801
683520.0000   -0.24310
683560.0000   -0.19736
683600.0000    0.10159
683640.0000    0.36555
683680.0000    0.41125
683720.0000   -0.75906
683760.0000   -0.12064
683800.0000   -0.42005
683840.0000   -0.67554
683880.0000   -0.23900
683920.0000   -0.33330
683960.0000   -0.02683
684000.0000   -0.08508
684040.0000    0.04750
684080.0000   -1.46716
684120.0000   -0.25788
684160.0000   -0.15931
684200.0000    0.98953
684240.0000    0.82893
684280.0000   -0.44557
684320.0000    0.13617
684360.0000    0.04701
684400.0000    0.24204
684440.0000    0.06501
684480.0000    1.26402
684520.0000    0.70550
684560.0000    0.65268
684600.0000    1.56024
684640.0000    1.73486
684680.0000    0.29074
684720.0000   -0.13641
684760.0000   -0.14658
684800.0000    1.15755
684840.0000    0.02856
684880.0000   -0.21053
684920.0000   -0.68524
684960.0000   -0.00608
685000.0000   -0.60142
685040.0000   -0.29747
685080.0000   -0.79404
685120.0000   -0.04226
685160.0000    0.38900
685200.0000    0.69923
685240.0000    0.26909
685280.0000    1.04949
685320.0000    1.17294
685360.0000    1.13819
685400.0000    0.20033
685440.0000    0.78198
685480.0000    0.67776
685520.0000    0.30955
685560.0000    1.01465
685600.0000    0.60644
685640.0000    0.69046
685680.0000    0.51903
685720.0000    0.42801
685760.0000    0.66313
685800.0000    0.89494
685840.0000    1.05464
685880.0000    1.02716
685920.0000    0.42540
685960.0000    1.09774
686000.0000    0.46871
686040.0000    0.57105
686080.0000    0.70074
686120.0000    0.50068
686160.0000    0.13487
686200.0000    1.13701
686240.0000    0.97034
686280.0000    0.33785
686320.0000    0.63005
686360.0000    0.84476
686400.0000    0.70805
686440.0000   -0.18238
686480.0000    1.56503
686520.0000    0.78301
686560.0000    0.64285
686600.0000    0.70714
686640.0000    0.44330
686680.0000    0.41496
686720.0000    0.35189
686760.0000    1.16798
686800.0000    0.46099
686840.0000    0.56004
686880.0000    0.27039
686920.0000   -0.02146
686960.0000    0.49606
687000.0000   -0.00749
687040.0000    0.46052
687080.0000    0.91818
687120.0000    0.11393
687160.0000    0.33243
687200.0000    1.20614
687240.0000    0.64765
687280.0000    0.35125
687320.0000    0.27724
687360.0000    0.82084
687400.0000    0.89082
687440.0000    0.39575
687480.0000    0.61201
687520.0000    1.75285
687560.0000    0.88986
687600.0000    1.34624
687640.0000    1.98947
687680.0000    0.28850
687720.0000   -0.34631
687760.0000    0.62095
687800.0000    0.54453
687840.0000    0.62058
687880.0000    1.70823
687920.0000    1.34386
687960.0000    0.66990
688000.0000    0.62600
688040.0000    0.94390
688080.0000    0.23751
688120.0000    0.77753
688160.0000    1.08071
688200.0000    1.00497
688240.0000    1.02622
688280.0000    0.89670
688320.0000    0.93006
688360.0000    0.25591
688400.0000    0.35325
688440.0000    0.91197
688480.0000    0.59586
688520.0000    0.16143
688560.0000    0.37557
688600.0000    0.38169
688640.0000    0.46706
688680.0000    0.90228
688720.0000    1.54836
688760.0000    0.85326
688800.0000    1.09922
688840.0000    0.64481
688880.0000    0.40764
688920.0000    0.52254
688960.0000    0.56292
689000.0000    0.09853
689040.0000    0.72219
689080.0000    1.19194
689120.0000    0.32445
689160.0000    0.32033
689200.0000    0.75081
689240.0000    1.46896
689280.0000    0.63652
689320.0000    1.67119
689360.0000    1.13491
689400.0000    1.35309
689440.0000    0.55247
689480.0000    1.29500
689520.0000    1.98270
689560.0000    1.90429
689600.0000    2.14412
689640.0000    1.45577
689680.0000    1.47591
689720.0000    0.96487
689760.0000    0.38193
689800.0000    0.66636
689840.0000    0.62371
689880.0000    0.79511
689920.0000    0.08702
689960.0000    0.50423
690000.0000    0.82941
690040.0000    1.16963
690080.0000    0.75087
690120.0000    1.46458
690160.0000    1.22074
690200.0000    1.34520
690240.0000    1.11017
690280.0000    1.90764
690320.0000    0.60571
690360.0000    0.21925
690400.0000    0.93972
690440.0000    0.45832
690480.0000    1.36373
690520.0000    1.47597
690560.0000    1.32867
690600.0000    0.86572
690640.0000    0.99037
690680.0000    0.85124
690720.0000    1.50069
690760.0000    0.60551
690800.0000    0.73469
690840.0000   -0.33089
690880.0000    0.51294
690920.0000    1.06583
690960.0000    0.98584
691000.0000    0.50633
691040.0000    0.65377
691080.0000    1.20530
691120.0000    2.07135
691160.0000    1.61955
691200.0000    0.91622
691240.0000    0.50068
691280.0000    0.28584
691320.0000    0.12657
691360.0000    0.66224
691400.0000    0.73100
691440.0000    1.19085
691480.0000    1.65982
691520.0000    1.84425
691560.0000    2.17667
691600.0000    1.31188
691640.0000    2.27893
691680.0000    2.18397
691720.0000    2.40758
691760.0000    2.17141
691800.0000    0.77298
691840.0000    1.07484
691880.0000   -0.32426
691920.0000    1.49116
691960.0000    1.62241
692000.0000    1.58215
692040.0000    1.32779
692080.0000    1.52077
692120.0000    1.52295
692160.0000    1.40080
692200.0000    1.03351
692240.0000    2.55860
692280.0000    3.20582
692320.0000    2.63917
692360.0000    2.78081
692400.0000    1.95130
692440.0000    2.67718
692480.0000    2.68792
692520.0000    1.75774
692560.0000    2.90256
692600.0000    1.19105
692640.0000    1.98199
692680.0000    2.90897
692720.0000    2.84305
692760.0000    1.72364
692800.0000    2.12314
692840.0000    2.84972
692880.0000    1.73383
692920.0000    2.09717
692960.0000    1.04859
693000.0000    1.59379
693040.0000    2.59663
693080.0000    1.57899
693120.0000    2.53789
693160.0000    2.15236
693200.0000    2.19929
693240.0000    2.12883
693280.0000    2.00346
693320.0000    2.33874
693360.0000    2.47698
693400.0000    2.27917
693440.0000    1.96076
693480.0000    1.84949
693520.0000    1.79454
693560.0000    1.00348
693600.0000    2.14724
693640.0000    1.48036
693680.0000    1.48136
693720.0000    2.91280
693760.0000    2.18756
693800.0000    0.88651
693840.0000    2.21421
693880.0000    0.25590
693920.0000    1.10958
693960.0000    1.90899
694000.0000    1.86106
694040.0000    2.16594
694080.0000    1.61667
694120.0000    2.29528
694160.0000    0.50265
694200.0000   -0.22776
694240.0000    0.72535
694280.0000    1.60483
694320.0000    0.58558
694360.0000    0.10232
694400.0000    1.32019
694440.0000    2.03129
694480.0000    2.75895
694520.0000    1.54476
694560.0000    1.24827
694600.0000    1.28506
694640.0000    1.81852
694680.0000    1.07034
694720.0000    0.76436
694760.0000    0.10762
694800.0000   -0.34937
694840.0000   -0.43655
694880.0000   -0.46366
694920.0000   -0.78212
694960.0000   -1.49803
695000.0000   -0.09818
695040.0000    1.43928
695080.0000    0.83940
695120.0000    1.25333
695160.0000    0.65322
695200.0000    0.72124
695240.0000    0.46663
695280.0000    0.86605
695320.0000    0.41291
695360.0000    1.21523
695400.0000    0.89089
695440.0000    1.82672
695480.0000    0.98956
695520.0000   -0.05807
695560.0000    0.11525
695600.0000   -1.07757
695640.0000   -1.40308
695680.0000   -1.69798
695720.0000    0.47022
695760.0000    0.79199
695800.0000   -0.44756
695840.0000   -0.78431
695880.0000   -0.03962
695920.0000    0.83323
695960.0000    0.48834
696000.0000    0.54561
696040.0000    0.60254
696080.0000    0.99077
696120.0000    1.12163
696160.0000    1.79129
696200.0000    1.14037
696240.0000    1.32232
696280.0000    1.58660
696320.0000    1.45122
696360.0000    1.25587
696400.0000    1.54741
696440.0000    1.32972
696480.0000    2.30791
696520.0000    1.53735
696560.0000    1.84473
696600.0000    1.95955
696640.0000    0.22769
696680.0000    1.61746
696720.0000    0.97622
696760.0000    0.74280
696800.0000    0.82654
696840.0000    0.89689
696880.0000    2.49133
696920.0000    3.55280
696960.0000    3.32217
697000.0000    2.49626
697040.0000    2.00911
697080.0000    2.58812
697120.0000    1.92454
697160.0000    1.39949
697200.0000    2.49054
697240.0000    2.50239
697280.0000    1.46956
697320.0000    1.25688
697360.0000    1.73957
697400.0000    0.89922
697440.0000    0.63601
697480.0000    1.50530
697520.0000    1.53995
697560.0000    1.51051
697600.0000    2.32546
697640.0000    1.48525
697680.0000    1.80122
697720.0000    2.00076
697760.0000    1.87341
697800.0000    1.51005
697840.0000    1.99570
697880.0000    1.70377
697920.0000    1.36651
697960.0000    1.48830
698000.0000    1.38248
698040.0000    2.61836
698080.0000    2.40448
698120.0000    1.52450
698160.0000    0.51560
698200.0000    1.44107
698240.0000    1.11689
698280.0000    2.60893
698320.0000    1.37864
698360.0000    2.22358
698400.0000    1.31771
698440.0000    1.88502
698480.0000    1.74099
698520.0000    1.85646
698560.0000    0.85866
698600.0000    1.04337
698640.0000    2.74047
698680.0000    2.72920
698720.0000    2.21641
698760.0000    1.81998
698800.0000    1.74290
698840.0000    1.19919
698880.0000    1.37835
698920.0000    1.96411
698960.0000    0.89025
699000.0000    0.81968
[truncated: 99,432 more chars]
