# Supplementary material for: Comment on 'Valid molecular dynamics simulations of human hemoglobin require a surprisingly large box size'
Source: eLife. 2019 Jun 20;8:e44718. doi: 10.7554/eLife.44718 (PMC6586461; doi:10.7554/eLife.44718)
Supplement: Figure 3—source data 1. — The zip archive contains a README file describing which source files correspond to the different panels. [file elife-44718-fig3-data1.zip › figure3/panel_A/kovalevsky/small/0/proj.xvg]

@ autoscale onread none
@ with g0
@ g0 on
@ title "projection on eigenvectors (nm)"
@ xaxis  label "Time (ps)"
@ world xmin 0
@ world xmax 364960
@ world ymin -11.3352
@ world ymax 13.6393
@ view xmin 0.15
@ view xmax 0.85
@ view ymin 0.15
@ view ymax 0.85
@ yaxis  label "vec 1"
@ xaxis tick major 100000
@ xaxis tick minor 50000
@ xaxis ticklabel start type spec
@ xaxis ticklabel start -0
@ yaxis tick major 10
@ yaxis tick minor 5
@ yaxis ticklabel start type spec
@ yaxis ticklabel start -10
@ zeroxaxis bar on
@ zeroxaxis bar linestyle 3
    0.0000   -5.06737
   40.0000   -5.12860
   80.0000   -4.87380
  120.0000   -4.93041
  160.0000   -5.13162
  200.0000   -5.06575
  240.0000   -5.73889
  280.0000   -5.54152
  320.0000   -5.18713
  360.0000   -5.23093
  400.0000   -5.08363
  440.0000   -5.24764
  480.0000   -5.91405
  520.0000   -6.29101
  560.0000   -5.84265
  600.0000   -5.72184
  640.0000   -5.77997
  680.0000   -5.61239
  720.0000   -6.12998
  760.0000   -6.21126
  800.0000   -6.21579
  840.0000   -6.98008
  880.0000   -7.60571
  920.0000   -5.93780
  960.0000   -6.14532
 1000.0000   -6.39100
 1040.0000   -5.15139
 1080.0000   -5.99588
 1120.0000   -6.42810
 1160.0000   -6.60300
 1200.0000   -6.59512
 1240.0000   -7.03019
 1280.0000   -6.17124
 1320.0000   -6.01370
 1360.0000   -6.25796
 1400.0000   -5.57439
 1440.0000   -6.04745
 1480.0000   -7.56106
 1520.0000   -5.85788
 1560.0000   -5.43646
 1600.0000   -5.72293
 1640.0000   -5.15317
 1680.0000   -5.14901
 1720.0000   -6.35679
 1760.0000   -7.17760
 1800.0000   -6.45383
 1840.0000   -7.14702
 1880.0000   -7.40237
 1920.0000   -6.73528
 1960.0000   -6.77537
 2000.0000   -5.66110
 2040.0000   -7.06812
 2080.0000   -5.81072
 2120.0000   -6.51422
 2160.0000   -7.23114
 2200.0000   -6.66641
 2240.0000   -7.50832
 2280.0000   -7.55656
 2320.0000   -6.76035
 2360.0000   -6.75751
 2400.0000   -6.54175
 2440.0000   -7.76687
 2480.0000   -6.65488
 2520.0000   -6.80343
 2560.0000   -6.89728
 2600.0000   -6.46880
 2640.0000   -5.92010
 2680.0000   -6.61078
 2720.0000   -5.61134
 2760.0000   -5.84106
 2800.0000   -7.17529
 2840.0000   -6.94980
 2880.0000   -6.58398
 2920.0000   -7.58052
 2960.0000   -6.85270
 3000.0000   -6.77571
 3040.0000   -6.16860
 3080.0000   -5.93409
 3120.0000   -7.07104
 3160.0000   -7.16657
 3200.0000   -7.06394
 3240.0000   -6.45763
 3280.0000   -7.45112
 3320.0000   -7.40389
 3360.0000   -7.29259
 3400.0000   -8.45664
 3440.0000   -6.30350
 3480.0000   -6.36614
 3520.0000   -6.35605
 3560.0000   -7.10679
 3600.0000   -6.34802
 3640.0000   -5.32830
 3680.0000   -6.61765
 3720.0000   -5.46335
 3760.0000   -6.27453
 3800.0000   -6.01783
 3840.0000   -7.57871
 3880.0000   -6.61084
 3920.0000   -7.52774
 3960.0000   -7.06640
 4000.0000   -6.53427
 4040.0000   -6.10391
 4080.0000   -7.20922
 4120.0000   -6.88805
 4160.0000   -6.80885
 4200.0000   -6.12932
 4240.0000   -5.41833
 4280.0000   -6.67529
 4320.0000   -5.96589
 4360.0000   -5.73953
 4400.0000   -7.08177
 4440.0000   -6.92600
 4480.0000   -6.51531
 4520.0000   -7.17176
 4560.0000   -6.13937
 4600.0000   -6.95580
 4640.0000   -6.06975
 4680.0000   -5.69687
 4720.0000   -6.45483
 4760.0000   -6.11213
 4800.0000   -7.06178
 4840.0000   -7.98301
 4880.0000   -6.73414
 4920.0000   -6.51266
 4960.0000   -7.53223
 5000.0000   -7.32732
 5040.0000   -7.01975
 5080.0000   -7.12483
 5120.0000   -6.93398
 5160.0000   -6.52555
 5200.0000   -6.62073
 5240.0000   -6.07489
 5280.0000   -6.64215
 5320.0000   -6.95822
 5360.0000   -6.65640
 5400.0000   -6.13787
 5440.0000   -6.74249
 5480.0000   -5.72652
 5520.0000   -6.09079
 5560.0000   -5.62010
 5600.0000   -5.72859
 5640.0000   -5.43132
 5680.0000   -6.47972
 5720.0000   -5.30230
 5760.0000   -5.71347
 5800.0000   -6.92881
 5840.0000   -6.74082
 5880.0000   -6.63864
 5920.0000   -7.19436
 5960.0000   -7.36239
 6000.0000   -8.37975
 6040.0000   -7.87756
 6080.0000   -6.71853
 6120.0000   -7.89138
 6160.0000   -7.19469
 6200.0000   -7.27730
 6240.0000   -7.85873
 6280.0000   -8.22618
 6320.0000   -7.47272
 6360.0000   -6.94381
 6400.0000   -7.74600
 6440.0000   -8.17917
 6480.0000   -7.77412
 6520.0000   -7.16354
 6560.0000   -7.49587
 6600.0000   -7.32794
 6640.0000   -7.02973
 6680.0000   -7.72416
 6720.0000   -7.16359
 6760.0000   -6.80977
 6800.0000   -5.86866
 6840.0000   -6.61664
 6880.0000   -6.52527
 6920.0000   -6.94893
 6960.0000   -7.39613
 7000.0000   -7.99849
 7040.0000   -7.28456
 7080.0000   -7.58168
 7120.0000   -7.42265
 7160.0000   -6.61268
 7200.0000   -8.32324
 7240.0000   -7.91179
 7280.0000   -7.51607
 7320.0000   -6.14068
 7360.0000   -7.58737
 7400.0000   -7.70509
 7440.0000   -6.77398
 7480.0000   -6.81227
 7520.0000   -7.82606
 7560.0000   -6.55056
 7600.0000   -6.01057
 7640.0000   -6.88526
 7680.0000   -5.97157
 7720.0000   -6.48565
 7760.0000   -6.91860
 7800.0000   -6.60215
 7840.0000   -6.67204
 7880.0000   -6.70475
 7920.0000   -6.89744
 7960.0000   -6.21023
 8000.0000   -7.02449
 8040.0000   -6.76607
 8080.0000   -7.39912
 8120.0000   -6.96436
 8160.0000   -7.11875
 8200.0000   -7.28842
 8240.0000   -7.56675
 8280.0000   -7.31558
 8320.0000   -7.01927
 8360.0000   -7.19842
 8400.0000   -6.92299
 8440.0000   -5.96673
 8480.0000   -6.71870
 8520.0000   -6.62301
 8560.0000   -6.02301
 8600.0000   -6.24896
 8640.0000   -6.02424
 8680.0000   -6.37614
 8720.0000   -6.05920
 8760.0000   -5.55572
 8800.0000   -5.81929
 8840.0000   -5.74667
 8880.0000   -6.21554
 8920.0000   -5.78617
 8960.0000   -5.83584
 9000.0000   -6.46031
 9040.0000   -6.22171
 9080.0000   -6.11057
 9120.0000   -6.63400
 9160.0000   -7.07740
 9200.0000   -6.64273
 9240.0000   -6.41668
 9280.0000   -6.82263
 9320.0000   -7.18073
 9360.0000   -6.03461
 9400.0000   -6.47991
 9440.0000   -6.06941
 9480.0000   -7.10581
 9520.0000   -7.35382
 9560.0000   -6.51686
 9600.0000   -6.18653
 9640.0000   -6.74283
 9680.0000   -7.26314
 9720.0000   -6.99867
 9760.0000   -6.97628
 9800.0000   -6.87263
 9840.0000   -6.60334
 9880.0000   -5.98698
 9920.0000   -6.53703
 9960.0000   -6.47367
10000.0000   -5.74590
10040.0000   -5.96777
10080.0000   -6.06987
10120.0000   -5.31728
10160.0000   -6.25972
10200.0000   -6.41941
10240.0000   -5.90905
10280.0000   -6.32949
10320.0000   -6.08710
10360.0000   -6.53107
10400.0000   -6.09921
10440.0000   -6.24509
10480.0000   -5.94597
10520.0000   -6.53143
10560.0000   -6.77138
10600.0000   -5.90112
10640.0000   -6.48326
10680.0000   -5.84139
10720.0000   -6.74902
10760.0000   -7.73631
10800.0000   -7.64386
10840.0000   -6.71467
10880.0000   -6.81208
10920.0000   -6.99733
10960.0000   -7.52214
11000.0000   -7.27219
11040.0000   -7.52067
11080.0000   -7.67574
11120.0000   -6.68812
11160.0000   -7.23214
11200.0000   -7.08472
11240.0000   -7.67345
11280.0000   -7.71401
11320.0000   -7.24581
11360.0000   -7.56422
11400.0000   -7.24113
11440.0000   -7.35348
11480.0000   -8.14990
11520.0000   -7.82221
11560.0000   -7.39270
11600.0000   -8.05460
11640.0000   -7.84550
11680.0000   -7.81587
11720.0000   -7.96117
11760.0000   -7.63635
11800.0000   -7.11240
11840.0000   -7.29772
11880.0000   -7.62901
11920.0000   -7.75315
11960.0000   -7.47559
12000.0000   -7.89965
12040.0000   -7.89711
12080.0000   -6.77454
12120.0000   -6.89370
12160.0000   -7.72801
12200.0000   -7.07899
12240.0000   -6.98632
12280.0000   -7.13509
12320.0000   -8.92269
12360.0000   -6.97339
12400.0000   -6.00332
12440.0000   -7.82946
12480.0000   -7.77748
12520.0000   -8.35915
12560.0000   -7.28040
12600.0000   -8.70090
12640.0000   -7.73135
12680.0000   -7.17227
12720.0000   -8.20766
12760.0000   -7.67297
12800.0000   -7.65394
12840.0000   -6.50225
12880.0000   -6.25125
12920.0000   -6.29641
12960.0000   -7.53117
13000.0000   -7.57913
13040.0000   -8.20453
13080.0000   -7.43578
13120.0000   -6.72931
13160.0000   -6.93818
13200.0000   -7.67400
13240.0000   -7.47816
13280.0000   -7.42482
13320.0000   -8.05740
13360.0000   -7.42243
13400.0000   -7.47331
13440.0000   -6.50722
13480.0000   -6.33513
13520.0000   -7.14049
13560.0000   -5.95886
13600.0000   -6.66024
13640.0000   -6.86439
13680.0000   -7.03495
13720.0000   -6.96049
13760.0000   -6.81185
13800.0000   -6.62142
13840.0000   -6.75672
13880.0000   -7.28987
13920.0000   -7.32539
13960.0000   -6.82193
14000.0000   -6.81114
14040.0000   -7.56694
14080.0000   -6.94206
14120.0000   -6.80220
14160.0000   -6.77287
14200.0000   -7.66689
14240.0000   -7.26495
14280.0000   -6.77249
14320.0000   -6.64892
14360.0000   -6.95428
14400.0000   -6.56942
14440.0000   -6.68757
14480.0000   -6.45439
14520.0000   -6.94709
14560.0000   -6.66282
14600.0000   -7.26566
14640.0000   -7.19360
14680.0000   -6.55512
14720.0000   -6.25858
14760.0000   -6.47982
14800.0000   -5.87728
14840.0000   -6.22507
14880.0000   -7.12593
14920.0000   -5.85461
14960.0000   -5.91484
15000.0000   -5.96775
15040.0000   -7.35080
15080.0000   -6.00451
15120.0000   -6.20777
15160.0000   -6.24498
15200.0000   -6.69876
15240.0000   -7.70184
15280.0000   -8.01051
15320.0000   -8.88602
15360.0000   -8.13451
15400.0000   -8.40749
15440.0000   -7.81465
15480.0000   -7.48769
15520.0000   -7.00913
15560.0000   -6.04604
15600.0000   -7.33582
15640.0000   -6.93727
15680.0000   -6.32155
15720.0000   -6.43231
15760.0000   -6.02344
15800.0000   -6.18014
15840.0000   -6.92551
15880.0000   -7.17446
15920.0000   -6.59761
15960.0000   -7.59063
16000.0000   -7.19872
16040.0000   -6.80840
16080.0000   -6.90409
16120.0000   -7.66362
16160.0000   -6.09186
16200.0000   -7.08096
16240.0000   -5.82304
16280.0000   -7.12471
16320.0000   -6.59520
16360.0000   -6.92838
16400.0000   -7.42053
16440.0000   -7.35487
16480.0000   -7.08626
16520.0000   -7.78912
16560.0000   -7.87564
16600.0000   -7.03735
16640.0000   -7.67075
16680.0000   -7.26842
16720.0000   -6.94874
16760.0000   -6.65800
16800.0000   -7.66614
16840.0000   -8.12749
16880.0000   -8.05183
16920.0000   -8.03555
16960.0000   -6.58801
17000.0000   -7.98378
17040.0000   -7.24564
17080.0000   -6.88439
17120.0000   -7.04434
17160.0000   -6.94029
17200.0000   -6.23704
17240.0000   -7.02944
17280.0000   -5.77999
17320.0000   -6.18138
17360.0000   -6.07438
17400.0000   -6.05396
17440.0000   -6.91081
17480.0000   -6.88290
17520.0000   -7.88914
17560.0000   -7.95953
17600.0000   -7.48143
17640.0000   -7.77963
17680.0000   -7.59955
17720.0000   -6.97895
17760.0000   -7.99750
17800.0000   -9.27116
17840.0000   -9.06022
17880.0000   -7.91892
17920.0000   -8.69107
17960.0000   -8.42500
18000.0000   -7.96254
18040.0000   -7.71708
18080.0000   -7.66908
18120.0000   -7.80079
18160.0000   -7.30703
18200.0000   -7.23830
18240.0000   -7.47565
18280.0000   -7.56978
18320.0000   -7.27258
18360.0000   -7.44616
18400.0000   -7.17525
18440.0000   -7.43837
18480.0000   -7.87345
18520.0000   -7.33436
18560.0000   -8.34802
18600.0000   -7.01324
18640.0000   -7.52517
18680.0000   -7.26858
18720.0000   -7.61776
18760.0000   -7.01894
18800.0000   -7.85143
18840.0000   -7.21244
18880.0000   -7.40054
18920.0000   -7.81110
18960.0000   -7.32101
19000.0000   -7.23121
19040.0000   -6.74034
19080.0000   -6.95202
19120.0000   -7.85057
19160.0000   -7.41899
19200.0000   -6.87044
19240.0000   -7.16748
19280.0000   -7.97537
19320.0000   -8.43720
19360.0000   -7.97325
19400.0000   -7.80793
19440.0000   -7.04174
19480.0000   -8.48905
19520.0000   -7.86572
19560.0000   -7.27758
19600.0000   -7.50921
19640.0000   -7.72639
19680.0000   -7.73528
19720.0000   -7.05104
19760.0000   -7.59239
19800.0000   -7.32175
19840.0000   -6.57455
19880.0000   -6.84992
19920.0000   -5.18975
19960.0000   -6.61058
20000.0000   -7.50438
20040.0000   -8.07750
20080.0000   -7.41080
20120.0000   -7.75625
20160.0000   -6.59535
20200.0000   -7.25400
20240.0000   -7.42850
20280.0000   -7.71462
20320.0000   -7.67627
20360.0000   -7.19444
20400.0000   -7.32925
20440.0000   -7.23910
20480.0000   -7.40213
20520.0000   -6.81410
20560.0000   -7.50408
20600.0000   -7.71681
20640.0000   -7.75992
20680.0000   -8.00012
20720.0000   -8.19397
20760.0000   -8.68312
20800.0000   -6.78518
20840.0000   -7.41363
20880.0000   -7.22057
20920.0000   -7.31496
20960.0000   -7.10269
21000.0000   -6.82297
21040.0000   -7.70121
21080.0000   -7.87250
21120.0000   -8.51779
21160.0000   -7.40552
21200.0000   -7.32014
21240.0000   -7.85574
21280.0000   -7.20171
21320.0000   -7.17950
21360.0000   -7.14712
21400.0000   -7.20886
21440.0000   -6.59837
21480.0000   -6.89010
21520.0000   -6.74235
21560.0000   -6.16507
21600.0000   -6.86655
21640.0000   -6.22362
21680.0000   -5.80496
21720.0000   -6.33371
21760.0000   -6.57484
21800.0000   -6.16405
21840.0000   -7.03902
21880.0000   -7.04276
21920.0000   -7.80062
21960.0000   -7.80852
22000.0000   -6.48403
22040.0000   -6.85477
22080.0000   -6.91477
22120.0000   -6.72100
22160.0000   -6.38638
22200.0000   -7.24519
22240.0000   -7.47751
22280.0000   -7.67154
22320.0000   -6.65625
22360.0000   -8.03348
22400.0000   -7.86353
22440.0000   -5.93929
22480.0000   -6.12213
22520.0000   -6.83894
22560.0000   -6.83430
22600.0000   -7.24562
22640.0000   -6.71906
22680.0000   -6.98985
22720.0000   -7.17138
22760.0000   -7.44432
22800.0000   -7.14235
22840.0000   -6.18947
22880.0000   -5.34804
22920.0000   -7.35172
22960.0000   -6.91658
23000.0000   -7.93674
23040.0000   -7.03856
23080.0000   -7.62158
23120.0000   -7.03743
23160.0000   -7.40962
23200.0000   -8.05064
23240.0000   -8.08855
23280.0000   -7.50087
23320.0000   -7.66152
23360.0000   -7.05869
23400.0000   -8.03055
23440.0000   -6.94475
23480.0000   -7.27274
23520.0000   -7.03577
23560.0000   -6.41047
23600.0000   -6.98565
23640.0000   -6.56704
23680.0000   -6.77588
23720.0000   -7.43522
23760.0000   -6.55879
23800.0000   -6.54268
23840.0000   -5.90127
23880.0000   -6.24360
23920.0000   -6.07913
23960.0000   -6.22706
24000.0000   -6.40268
24040.0000   -6.91183
24080.0000   -7.12907
24120.0000   -7.47122
24160.0000   -6.56761
24200.0000   -6.43069
24240.0000   -6.74287
24280.0000   -5.93218
24320.0000   -8.04929
24360.0000   -7.74136
24400.0000   -7.72190
24440.0000   -7.61195
24480.0000   -7.58031
24520.0000   -6.66418
24560.0000   -6.74167
24600.0000   -7.47209
24640.0000   -6.80297
24680.0000   -7.03873
24720.0000   -6.95068
24760.0000   -6.80680
24800.0000   -6.48818
24840.0000   -7.65419
24880.0000   -6.68521
24920.0000   -7.75349
24960.0000   -7.63772
25000.0000   -6.79454
25040.0000   -6.79622
25080.0000   -6.87369
25120.0000   -6.25855
25160.0000   -6.74968
25200.0000   -7.16461
25240.0000   -7.28946
25280.0000   -6.91999
25320.0000   -7.39476
25360.0000   -6.28505
25400.0000   -5.55714
25440.0000   -5.82904
25480.0000   -7.60603
25520.0000   -6.24003
25560.0000   -7.05095
25600.0000   -7.31727
25640.0000   -6.58526
25680.0000   -7.04254
25720.0000   -6.86092
25760.0000   -7.97839
25800.0000   -6.97116
25840.0000   -6.20485
25880.0000   -6.84312
25920.0000   -7.61627
25960.0000   -6.46465
26000.0000   -6.71116
26040.0000   -7.07416
26080.0000   -6.57792
26120.0000   -7.57535
26160.0000   -7.09577
26200.0000   -6.46818
26240.0000   -6.79582
26280.0000   -7.01502
26320.0000   -5.98292
26360.0000   -6.18598
26400.0000   -6.79661
26440.0000   -6.19162
26480.0000   -6.21638
26520.0000   -6.15770
26560.0000   -6.16584
26600.0000   -6.55479
26640.0000   -6.76311
26680.0000   -5.97648
26720.0000   -6.04489
26760.0000   -6.85670
26800.0000   -5.54933
26840.0000   -6.99255
26880.0000   -6.51075
26920.0000   -6.36633
26960.0000   -6.55059
27000.0000   -7.28284
27040.0000   -6.43063
27080.0000   -6.20032
27120.0000   -6.04052
27160.0000   -6.15455
27200.0000   -6.19868
27240.0000   -6.13014
27280.0000   -5.49734
27320.0000   -6.66680
27360.0000   -5.93130
27400.0000   -5.80391
27440.0000   -5.31723
27480.0000   -5.56076
27520.0000   -6.05434
27560.0000   -5.70675
27600.0000   -5.00936
27640.0000   -4.87172
27680.0000   -5.78218
27720.0000   -5.97865
27760.0000   -6.79639
27800.0000   -6.18478
27840.0000   -6.46479
27880.0000   -5.53316
27920.0000   -5.99524
27960.0000   -7.50251
28000.0000   -6.29312
28040.0000   -7.06038
28080.0000   -7.33940
28120.0000   -7.03410
28160.0000   -7.16985
28200.0000   -6.47270
28240.0000   -6.46490
28280.0000   -6.31883
28320.0000   -6.99611
28360.0000   -6.12869
28400.0000   -5.79772
28440.0000   -6.84407
28480.0000   -7.27512
28520.0000   -5.86663
28560.0000   -5.71669
28600.0000   -5.43498
28640.0000   -6.06903
28680.0000   -5.47190
28720.0000   -5.56294
28760.0000   -5.30270
28800.0000   -5.03319
28840.0000   -6.24108
28880.0000   -5.65851
28920.0000   -5.61466
28960.0000   -5.19705
29000.0000   -6.08448
29040.0000   -6.01391
29080.0000   -4.68056
29120.0000   -5.57052
29160.0000   -5.66568
29200.0000   -5.92009
29240.0000   -5.45578
29280.0000   -5.96691
29320.0000   -5.26452
29360.0000   -6.44076
29400.0000   -6.81120
29440.0000   -5.34509
29480.0000   -4.78219
29520.0000   -5.36129
29560.0000   -5.46840
29600.0000   -5.88215
29640.0000   -4.87231
29680.0000   -4.67909
29720.0000   -4.33902
29760.0000   -4.88376
29800.0000   -4.66575
29840.0000   -5.97767
29880.0000   -5.72376
29920.0000   -4.12514
29960.0000   -5.19680
30000.0000   -4.85981
30040.0000   -5.70993
30080.0000   -4.37930
30120.0000   -4.19836
30160.0000   -4.55098
30200.0000   -4.82476
30240.0000   -4.61843
30280.0000   -5.59453
30320.0000   -5.55561
30360.0000   -4.23221
30400.0000   -4.84518
30440.0000   -5.05335
30480.0000   -3.64939
30520.0000   -4.74843
30560.0000   -3.90331
30600.0000   -4.95457
30640.0000   -4.52912
30680.0000   -5.16184
30720.0000   -3.32693
30760.0000   -4.03069
30800.0000   -4.27822
30840.0000   -2.67234
30880.0000   -2.62329
30920.0000   -3.32990
30960.0000   -3.40232
31000.0000   -4.02144
31040.0000   -4.44072
31080.0000   -3.51279
31120.0000   -3.68401
31160.0000   -3.64028
31200.0000   -2.74847
31240.0000   -3.06429
31280.0000   -3.06027
31320.0000   -3.36462
31360.0000   -2.25242
31400.0000   -3.23399
31440.0000   -3.23576
31480.0000   -3.67220
31520.0000   -3.12725
31560.0000   -4.12501
31600.0000   -4.20561
31640.0000   -5.62748
31680.0000   -4.33776
31720.0000   -3.80742
31760.0000   -2.72406
31800.0000   -3.62501
31840.0000   -3.98938
31880.0000   -3.79605
31920.0000   -3.58246
31960.0000   -2.64485
32000.0000   -3.43545
32040.0000   -3.23219
32080.0000   -3.42073
32120.0000   -3.42661
32160.0000   -4.05628
32200.0000   -3.59913
32240.0000   -3.69925
32280.0000   -4.63223
32320.0000   -3.35223
32360.0000   -3.04333
32400.0000   -3.14453
32440.0000   -2.57776
32480.0000   -1.13267
32520.0000   -1.39698
32560.0000   -2.53969
32600.0000   -1.58455
32640.0000   -2.34941
32680.0000   -2.80229
32720.0000   -3.40487
32760.0000   -2.53440
32800.0000   -2.40517
32840.0000   -3.03429
32880.0000   -2.09985
32920.0000   -2.36707
32960.0000   -2.93455
33000.0000   -3.11818
33040.0000   -3.76312
33080.0000   -3.58913
33120.0000   -3.93709
33160.0000   -2.81633
33200.0000   -3.07288
33240.0000   -2.88778
33280.0000   -1.48836
33320.0000   -2.13531
33360.0000   -2.32436
33400.0000   -3.48496
33440.0000   -3.44542
33480.0000   -3.03513
33520.0000   -2.74564
33560.0000   -1.88223
33600.0000   -2.66661
33640.0000   -1.30320
33680.0000   -1.78267
33720.0000   -2.20771
33760.0000   -2.93982
33800.0000   -1.82620
33840.0000   -2.85008
33880.0000   -4.02812
33920.0000   -3.18642
33960.0000   -2.75111
34000.0000   -2.71980
34040.0000   -2.72300
34080.0000   -2.35178
34120.0000   -3.05999
34160.0000   -3.56393
34200.0000   -3.46718
34240.0000   -3.42932
34280.0000   -2.92887
34320.0000   -3.13384
34360.0000   -1.92514
34400.0000   -2.59429
34440.0000   -1.97272
34480.0000   -1.62859
34520.0000   -2.58992
34560.0000   -1.10648
34600.0000   -1.22315
34640.0000   -0.98249
34680.0000   -1.29713
34720.0000   -2.11310
34760.0000   -1.59189
34800.0000   -1.71760
34840.0000   -1.79015
34880.0000   -1.06486
34920.0000   -2.21327
34960.0000   -2.47017
35000.0000   -2.21845
35040.0000   -2.42654
35080.0000   -1.67146
35120.0000   -1.92274
35160.0000   -2.20716
35200.0000   -1.45084
35240.0000   -2.36933
35280.0000   -2.29116
35320.0000   -1.90832
35360.0000   -2.38865
35400.0000   -3.18127
35440.0000   -2.63091
35480.0000   -2.66372
35520.0000   -2.61774
35560.0000   -2.42970
35600.0000   -1.53423
35640.0000   -2.11334
35680.0000   -1.19293
35720.0000   -2.54313
35760.0000   -3.55406
35800.0000   -2.56237
35840.0000   -2.14446
35880.0000   -4.01465
35920.0000   -2.82673
35960.0000   -2.67965
36000.0000   -2.34315
36040.0000   -3.20693
36080.0000   -2.90599
36120.0000   -3.21929
36160.0000   -4.11983
36200.0000   -3.24301
36240.0000   -3.77557
36280.0000   -3.83748
36320.0000   -3.32273
36360.0000   -4.22273
36400.0000   -4.13585
36440.0000   -3.31881
36480.0000   -3.97677
36520.0000   -3.89325
36560.0000   -3.84479
36600.0000   -2.29279
36640.0000   -2.45892
36680.0000   -2.47084
36720.0000   -3.87469
36760.0000   -3.62029
36800.0000   -3.14866
36840.0000   -4.00348
36880.0000   -3.75497
36920.0000   -4.30094
36960.0000   -3.74202
37000.0000   -4.02391
37040.0000   -3.52479
37080.0000   -2.55711
37120.0000   -3.84442
37160.0000   -4.09646
37200.0000   -3.24507
37240.0000   -3.30525
37280.0000   -4.76366
37320.0000   -3.55041
37360.0000   -4.15636
37400.0000   -3.13039
37440.0000   -2.82139
37480.0000   -2.73616
37520.0000   -3.20126
37560.0000   -2.69606
37600.0000   -2.97870
37640.0000   -3.39837
37680.0000   -3.54068
37720.0000   -2.69350
37760.0000   -3.06209
37800.0000   -3.27177
37840.0000   -1.97028
37880.0000   -3.39164
37920.0000   -3.63567
37960.0000   -4.92536
38000.0000   -3.98785
38040.0000   -2.83720
38080.0000   -3.57742
38120.0000   -3.22724
38160.0000   -3.85359
38200.0000   -3.26376
38240.0000   -2.57371
38280.0000   -3.30475
38320.0000   -5.19888
38360.0000   -4.13715
38400.0000   -3.97226
38440.0000   -2.77698
38480.0000   -1.36407
38520.0000   -2.77066
38560.0000   -2.92991
38600.0000   -1.86535
38640.0000   -2.99981
38680.0000   -2.62281
38720.0000   -3.78782
38760.0000   -3.36704
38800.0000   -4.08265
38840.0000   -2.23574
38880.0000   -2.88712
38920.0000   -2.37492
38960.0000   -2.52397
39000.0000   -3.17153
39040.0000   -1.98948
39080.0000   -2.42056
39120.0000   -2.33051
39160.0000   -3.62354
39200.0000   -1.74377
39240.0000   -1.09808
39280.0000   -2.63242
39320.0000   -0.94048
39360.0000   -2.43757
39400.0000   -0.34107
39440.0000   -1.42439
39480.0000   -1.62110
39520.0000   -1.47792
39560.0000   -1.29791
39600.0000   -0.50929
39640.0000    0.31807
39680.0000   -0.88204
39720.0000   -1.13612
39760.0000   -0.32016
39800.0000    0.45190
39840.0000   -0.77892
39880.0000   -0.28864
39920.0000   -0.28881
39960.0000   -0.47657
40000.0000    0.31836
40040.0000    0.30225
40080.0000    0.42824
40120.0000    0.13743
40160.0000   -0.81813
40200.0000    0.54635
40240.0000    1.04148
40280.0000    1.67891
40320.0000    2.42619
40360.0000    1.40486
40400.0000    1.04222
40440.0000    2.25392
40480.0000    3.00358
40520.0000    2.97430
40560.0000    3.39388
40600.0000    4.03238
40640.0000    2.75630
40680.0000    3.61454
40720.0000    2.54061
40760.0000    2.45243
40800.0000    2.48299
40840.0000    2.16576
40880.0000    2.50651
40920.0000    2.16978
40960.0000    1.83226
41000.0000    2.51732
41040.0000    2.27882
41080.0000    3.61423
41120.0000    3.30819
41160.0000    2.03156
41200.0000    2.32258
41240.0000    2.31156
41280.0000    2.93148
41320.0000    2.69476
41360.0000    1.63065
41400.0000    2.61607
41440.0000    2.61954
41480.0000    0.79723
41520.0000    1.02713
41560.0000    1.75843
41600.0000    0.99643
41640.0000    1.61672
41680.0000    2.52363
41720.0000    2.47923
41760.0000    2.12881
41800.0000    1.72518
41840.0000    2.37923
41880.0000    2.09153
41920.0000    2.76770
41960.0000    2.77550
42000.0000    3.55443
42040.0000    3.29162
42080.0000    2.28108
42120.0000    2.72786
42160.0000    2.49640
42200.0000    1.58079
42240.0000    2.40755
42280.0000    2.84990
42320.0000    2.77714
42360.0000    2.21662
42400.0000    2.23739
42440.0000    2.39906
42480.0000    1.19354
42520.0000    0.67632
42560.0000    0.40033
42600.0000    0.99019
42640.0000    2.76031
42680.0000    3.31553
42720.0000    2.96144
42760.0000    2.94076
42800.0000    3.18189
42840.0000    1.57186
42880.0000    1.11494
42920.0000    1.36250
42960.0000    0.49415
43000.0000    0.06524
43040.0000    0.98556
43080.0000    1.13751
43120.0000    0.35932
43160.0000    0.51709
43200.0000    1.49541
43240.0000    0.79645
43280.0000    0.73293
43320.0000    0.03990
43360.0000    0.73453
43400.0000    0.22635
43440.0000    0.69111
43480.0000   -0.14050
43520.0000    0.17987
43560.0000   -0.68650
43600.0000   -0.42286
43640.0000    0.40194
43680.0000    0.63270
43720.0000    0.29587
43760.0000    0.62821
43800.0000    0.46686
43840.0000    0.59273
43880.0000    1.10527
43920.0000    0.13500
43960.0000    0.76888
44000.0000    0.75116
44040.0000    1.03028
44080.0000    0.91234
44120.0000    0.49819
44160.0000   -0.38458
44200.0000   -0.65096
44240.0000   -0.49773
44280.0000   -0.04664
44320.0000    0.62094
44360.0000    0.25531
44400.0000    0.23407
44440.0000    1.11277
44480.0000    1.06613
44520.0000    0.36088
44560.0000    0.57405
44600.0000    1.00668
44640.0000    1.09727
44680.0000    0.22231
44720.0000    1.02376
44760.0000   -0.48187
44800.0000    0.73508
44840.0000    0.04065
44880.0000   -0.32250
44920.0000    0.71607
44960.0000   -0.02980
45000.0000    0.31384
45040.0000   -0.97152
45080.0000    0.18868
45120.0000   -0.03584
45160.0000    0.77762
45200.0000    0.22137
45240.0000    0.09027
45280.0000   -0.07263
45320.0000    0.56665
45360.0000    0.64640
45400.0000    0.37396
45440.0000    0.51761
45480.0000    0.08799
45520.0000    0.51764
45560.0000    0.14220
45600.0000   -0.07153
45640.0000    0.21815
45680.0000   -1.18282
45720.0000   -0.21402
45760.0000   -0.61695
45800.0000   -0.26739
45840.0000    0.39174
45880.0000    0.83159
45920.0000    0.81628
45960.0000    1.09888
46000.0000    0.89970
46040.0000    0.47919
46080.0000    0.14354
46120.0000    0.52133
46160.0000    0.83839
46200.0000   -0.00587
46240.0000   -0.09835
46280.0000    0.59320
46320.0000    2.10822
46360.0000    0.65593
46400.0000    0.27198
46440.0000    1.13741
46480.0000    0.84010
46520.0000    2.03924
46560.0000    1.71119
46600.0000    2.22120
46640.0000    2.27625
46680.0000    1.07626
46720.0000    0.54505
46760.0000    1.00838
46800.0000    1.42456
46840.0000    2.97000
46880.0000    1.50381
46920.0000    1.78942
46960.0000    1.54500
47000.0000    1.51600
47040.0000    1.31116
47080.0000    0.09515
47120.0000    1.52023
47160.0000    1.83984
47200.0000    2.65823
47240.0000    0.91129
47280.0000    1.83930
47320.0000    1.68704
47360.0000    1.52117
47400.0000    1.58952
47440.0000    1.43017
47480.0000    1.82060
47520.0000    0.76352
47560.0000    1.11442
47600.0000    1.59037
47640.0000    1.04904
47680.0000    1.88698
47720.0000    1.45616
47760.0000    0.88999
47800.0000    0.98454
47840.0000    1.56925
47880.0000    1.82638
47920.0000    0.96213
47960.0000    1.72523
48000.0000    0.93800
48040.0000    1.02763
48080.0000    1.51516
48120.0000    1.05893
48160.0000    1.03632
48200.0000    1.26577
48240.0000    0.32469
48280.0000    0.08764
48320.0000    0.82727
48360.0000   -0.04665
48400.0000    1.05925
48440.0000    0.41782
48480.0000    0.13836
48520.0000    0.18500
48560.0000    0.65777
48600.0000    0.42596
48640.0000    0.10972
48680.0000    0.62052
48720.0000    0.16385
48760.0000    0.01919
48800.0000    0.51511
48840.0000   -0.07230
48880.0000    0.00428
48920.0000   -0.01680
48960.0000    0.67807
49000.0000    0.34549
49040.0000   -0.20842
49080.0000    0.51014
49120.0000    0.75650
49160.0000    1.08456
49200.0000    0.62562
49240.0000    0.42316
49280.0000    0.41843
49320.0000    0.51641
49360.0000    1.27145
49400.0000    1.43081
49440.0000    1.28796
49480.0000    0.59621
49520.0000    0.53357
49560.0000    0.49485
49600.0000    0.98170
49640.0000    0.42180
49680.0000    1.17633
49720.0000    1.35855
49760.0000    0.69318
49800.0000    1.25016
49840.0000    0.63222
49880.0000    0.36896
49920.0000    0.24016
49960.0000    0.21302
50000.0000    0.24486
50040.0000    0.15685
50080.0000    0.70391
50120.0000    0.78925
50160.0000   -0.00158
50200.0000    1.36410
50240.0000    0.58126
50280.0000    1.12828
50320.0000    2.03765
50360.0000    1.16340
50400.0000    0.48599
50440.0000    1.31968
50480.0000    1.34223
50520.0000    2.13956
50560.0000    1.85729
50600.0000    2.11983
50640.0000    0.78380
50680.0000    1.37049
50720.0000    0.26564
50760.0000    1.20072
50800.0000    0.60190
50840.0000    1.44828
50880.0000    1.05232
50920.0000    1.22032
50960.0000    1.00553
51000.0000    0.93778
51040.0000    1.74587
51080.0000    1.44040
51120.0000    1.35954
51160.0000    0.66604
51200.0000    0.98609
51240.0000    0.02335
51280.0000    0.93437
51320.0000    1.77638
51360.0000    0.73999
51400.0000    1.93082
51440.0000    1.68418
51480.0000    1.94978
51520.0000    1.82498
51560.0000    3.06589
51600.0000    2.49930
51640.0000    2.28602
51680.0000    3.37574
51720.0000    2.72706
51760.0000    3.94207
51800.0000    2.95336
51840.0000    3.18149
51880.0000    3.41468
51920.0000    3.47236
51960.0000    3.02113
52000.0000    3.12906
52040.0000    3.51274
52080.0000    2.99501
52120.0000    2.23410
52160.0000    2.85661
52200.0000    3.25232
52240.0000    3.83113
52280.0000    3.60414
52320.0000    3.76772
52360.0000    4.09165
52400.0000    3.19896
52440.0000    3.41951
52480.0000    3.90886
52520.0000    3.93204
52560.0000    4.42955
52600.0000    4.30315
52640.0000    4.41332
52680.0000    4.32298
52720.0000    4.19735
52760.0000    4.79722
52800.0000    4.38040
52840.0000    4.05412
52880.0000    4.88339
52920.0000    3.92620
52960.0000    3.78970
53000.0000    4.70309
53040.0000    4.82268
53080.0000    3.62914
53120.0000    3.81509
53160.0000    4.41488
53200.0000    3.77340
53240.0000    3.97745
53280.0000    3.33909
53320.0000    3.59020
53360.0000    3.66148
53400.0000    4.44193
53440.0000    3.16113
53480.0000    4.03966
53520.0000    2.81632
53560.0000    3.30849
53600.0000    3.55883
53640.0000    2.86719
53680.0000    2.16397
53720.0000    3.16306
53760.0000    4.16416
53800.0000    3.73463
53840.0000    2.90530
53880.0000    2.97892
53920.0000    3.51855
53960.0000    4.57871
54000.0000    3.34963
54040.0000    4.47664
54080.0000    4.84867
54120.0000    4.35368
54160.0000    4.52318
54200.0000    4.02111
54240.0000    5.30659
54280.0000    4.54853
54320.0000    4.57673
54360.0000    4.47645
54400.0000    5.05656
54440.0000    4.72101
54480.0000    3.31627
54520.0000    2.50751
54560.0000    2.80692
54600.0000    2.09791
54640.0000    2.82708
54680.0000    3.65659
54720.0000    3.56983
54760.0000    2.87671
54800.0000    4.47489
54840.0000    3.54141
54880.0000    3.86769
54920.0000    5.13345
54960.0000    4.55689
55000.0000    4.90075
55040.0000    4.97562
55080.0000    5.20005
55120.0000    5.18702
55160.0000    4.37883
55200.0000    5.50496
55240.0000    5.43460
55280.0000    6.48721
55320.0000    5.97347
55360.0000    5.44823
55400.0000    5.74739
55440.0000    5.47385
55480.0000    5.08936
55520.0000    4.98542
55560.0000    5.06103
55600.0000    5.51057
55640.0000    4.98022
55680.0000    5.35969
55720.0000    4.78488
55760.0000    4.65086
55800.0000    4.17883
55840.0000    2.77365
55880.0000    4.06862
55920.0000    3.50046
55960.0000    3.69870
56000.0000    4.02481
56040.0000    4.75833
56080.0000    3.60143
56120.0000    3.63021
56160.0000    3.02122
56200.0000    4.09900
56240.0000    1.69824
56280.0000    2.44568
56320.0000    1.97101
56360.0000    1.44574
56400.0000    2.95475
56440.0000    3.36213
56480.0000    3.04336
56520.0000    2.88695
56560.0000    3.22638
56600.0000    2.93058
56640.0000    2.84203
56680.0000    3.52626
56720.0000    3.41296
56760.0000    3.06604
56800.0000    2.78894
56840.0000    3.65228
56880.0000    2.49217
56920.0000    2.59723
56960.0000    2.10651
57000.0000    2.78804
57040.0000    2.72802
57080.0000    2.15027
57120.0000    2.05149
57160.0000    3.25403
57200.0000    2.24459
57240.0000    1.37354
57280.0000    1.44087
57320.0000    2.50431
57360.0000    1.13514
57400.0000    2.45648
57440.0000    3.08896
57480.0000    4.05767
57520.0000    3.83273
57560.0000    2.61773
57600.0000    2.75356
57640.0000    3.08042
57680.0000    3.65456
57720.0000    3.04401
57760.0000    3.74445
57800.0000    3.53761
57840.0000    3.94468
57880.0000    3.27567
57920.0000    4.60072
57960.0000    3.93898
58000.0000    4.22146
58040.0000    4.11866
58080.0000    4.50625
58120.0000    4.09517
58160.0000    3.15471
58200.0000    1.44349
58240.0000    1.88484
58280.0000    2.04825
58320.0000    1.39532
58360.0000    2.16325
58400.0000    3.23588
58440.0000    3.77159
58480.0000    3.87646
58520.0000    3.45970
58560.0000    4.03263
58600.0000    2.23519
58640.0000    2.01887
58680.0000    2.95673
58720.0000    2.19655
58760.0000    3.20844
58800.0000    3.17129
58840.0000    3.15938
58880.0000    3.82905
58920.0000    3.68494
58960.0000    4.16867
59000.0000    3.91160
59040.0000    2.60227
59080.0000    2.56242
59120.0000    2.97827
59160.0000    3.88761
59200.0000    3.13564
59240.0000    3.36520
59280.0000    3.31555
59320.0000    3.46290
59360.0000    2.34955
59400.0000    2.40749
59440.0000    2.76956
59480.0000    2.51771
59520.0000    3.30064
59560.0000    2.29715
59600.0000    3.54713
59640.0000    3.02776
59680.0000    3.32370
59720.0000    3.66712
59760.0000    2.91916
59800.0000    3.10476
59840.0000    3.41900
59880.0000    3.74141
59920.0000    3.44828
59960.0000    3.78733
60000.0000    3.40167
60040.0000    4.06859
60080.0000    3.15894
60120.0000    3.90705
60160.0000    3.13319
60200.0000    3.57620
60240.0000    3.82166
60280.0000    3.61527
60320.0000    4.01948
60360.0000    3.64164
60400.0000    3.88522
60440.0000    3.71105
60480.0000    3.25667
60520.0000    3.06728
60560.0000    3.64203
60600.0000    3.36169
60640.0000    3.06072
60680.0000    4.39413
60720.0000    3.64313
60760.0000    4.17248
60800.0000    3.63138
60840.0000    3.83484
60880.0000    2.90400
60920.0000    3.79115
60960.0000    3.85946
61000.0000    2.52595
61040.0000    3.39098
61080.0000    3.25175
61120.0000    2.80048
61160.0000    2.45717
61200.0000    3.48953
61240.0000    2.51197
61280.0000    3.62766
61320.0000    3.38467
61360.0000    3.23388
61400.0000    3.57981
61440.0000    4.31593
61480.0000    4.92187
61520.0000    4.01613
61560.0000    4.51693
61600.0000    4.92725
61640.0000    4.31477
61680.0000    3.89840
61720.0000    3.39703
61760.0000    3.81324
61800.0000    3.98652
61840.0000    3.86020
61880.0000    3.29124
61920.0000    3.81095
61960.0000    3.52892
62000.0000    4.10646
62040.0000    4.30443
62080.0000    3.30413
62120.0000    3.98671
62160.0000    3.46257
62200.0000    2.73040
62240.0000    3.93709
62280.0000    3.58940
62320.0000    3.52454
62360.0000    3.52319
62400.0000    5.10628
62440.0000    4.43366
62480.0000    3.11950
62520.0000    3.87316
62560.0000    4.55407
62600.0000    3.79582
62640.0000    4.94891
62680.0000    4.81927
62720.0000    4.75121
62760.0000    3.63200
62800.0000    4.51644
62840.0000    4.66907
62880.0000    4.31030
62920.0000    4.56707
62960.0000    4.08347
63000.0000    3.74485
63040.0000    3.74485
63080.0000    4.44795
63120.0000    3.78113
63160.0000    4.39014
63200.0000    4.77969
63240.0000    4.65770
63280.0000    4.24039
63320.0000    3.64442
63360.0000    3.98905
63400.0000    4.79613
63440.0000    3.85759
63480.0000    3.87216
63520.0000    4.01598
63560.0000    4.13307
63600.0000    4.63047
63640.0000    3.48775
63680.0000    3.90733
63720.0000    3.31718
63760.0000    3.49189
63800.0000    3.58019
63840.0000    4.22973
63880.0000    4.22048
63920.0000    3.31446
63960.0000    4.12212
64000.0000    4.39956
64040.0000    4.76825
64080.0000    4.09363
64120.0000    3.25803
64160.0000    3.78121
64200.0000    4.33240
64240.0000    4.20263
64280.0000    4.17211
64320.0000    2.51560
64360.0000    3.77703
64400.0000    3.32168
64440.0000    4.34379
64480.0000    4.39996
64520.0000    3.90049
64560.0000    3.05977
64600.0000    3.24969
64640.0000    3.52248
64680.0000    3.70752
64720.0000    3.03354
64760.0000    3.26619
64800.0000    2.98675
64840.0000    2.93870
64880.0000    3.47456
64920.0000    2.48734
64960.0000    2.14093
65000.0000    2.30802
65040.0000    3.06332
65080.0000    2.71118
65120.0000    2.64697
65160.0000    3.18768
65200.0000    1.89120
65240.0000    2.79380
65280.0000    3.07071
65320.0000    3.85750
65360.0000    3.30011
65400.0000    3.03104
65440.0000    3.05967
65480.0000    2.69129
65520.0000    1.49302
65560.0000    2.76604
65600.0000    2.85612
65640.0000    3.11669
65680.0000    2.62334
65720.0000    3.44186
65760.0000    3.31644
65800.0000    2.44589
65840.0000    3.03871
65880.0000    2.73377
65920.0000    3.27295
65960.0000    2.49061
66000.0000    2.90686
66040.0000    3.49579
66080.0000    3.28376
66120.0000    2.60593
66160.0000    2.37021
66200.0000    2.93825
66240.0000    2.73050
66280.0000    2.38524
66320.0000    2.76413
66360.0000    2.16045
66400.0000    3.43776
66440.0000    2.56085
66480.0000    2.45953
66520.0000    3.07568
66560.0000    2.89058
66600.0000    3.59589
66640.0000    3.42239
66680.0000    3.50200
66720.0000    3.79860
66760.0000    3.20634
66800.0000    2.27709
66840.0000    2.43404
66880.0000    3.42156
66920.0000    3.97923
66960.0000    2.46576
67000.0000    3.66607
67040.0000    3.57943
67080.0000    3.36865
67120.0000    4.62807
67160.0000    2.76477
67200.0000    3.09479
67240.0000    2.55454
67280.0000    2.25166
67320.0000    3.63878
67360.0000    4.31822
67400.0000    3.33430
67440.0000    3.35650
67480.0000    3.41682
67520.0000    3.09209
67560.0000    2.72093
67600.0000    2.51995
67640.0000    2.01564
67680.0000    2.27837
67720.0000    2.50243
67760.0000    2.32928
67800.0000    2.71918
67840.0000    2.71910
67880.0000    2.96164
67920.0000    2.84825
67960.0000    3.58425
68000.0000    2.74300
68040.0000    2.52333
68080.0000    3.52941
68120.0000    2.18434
68160.0000    2.92434
68200.0000    3.22472
68240.0000    3.76257
68280.0000    2.91867
68320.0000    1.98690
68360.0000    1.61936
68400.0000    1.88304
68440.0000    2.18590
68480.0000    1.41964
68520.0000    1.44180
68560.0000    2.64293
68600.0000    1.74316
68640.0000    1.59042
68680.0000    2.44789
68720.0000    1.96563
68760.0000    1.40492
68800.0000    2.31671
68840.0000    3.12285
68880.0000    2.46857
68920.0000    2.26114
68960.0000    3.56102
69000.0000    4.50880
69040.0000    3.52861
69080.0000    3.38882
69120.0000    4.06611
69160.0000    4.08761
69200.0000    4.57681
69240.0000    3.59573
69280.0000    3.30959
69320.0000    3.57315
69360.0000    3.77143
69400.0000    3.51734
69440.0000    4.61323
69480.0000    5.39577
69520.0000    5.35940
69560.0000    4.49393
69600.0000    4.77718
69640.0000    4.68326
69680.0000    3.89639
69720.0000    4.19069
69760.0000    3.35930
69800.0000    3.38996
69840.0000    2.48103
69880.0000    3.45616
69920.0000    4.21580
69960.0000    3.39404
70000.0000    3.28904
70040.0000    3.93848
70080.0000    3.25521
70120.0000    3.87248
70160.0000    4.25373
70200.0000    3.80562
70240.0000    2.97797
70280.0000    4.73211
70320.0000    4.08509
70360.0000    4.34482
70400.0000    3.28385
70440.0000    3.46181
70480.0000    3.77057
70520.0000    4.53743
70560.0000    4.39807
70600.0000    2.44449
70640.0000    3.69814
70680.0000    3.70928
70720.0000    3.21877
70760.0000    3.28977
70800.0000    3.50644
70840.0000    3.15985
70880.0000    2.84642
70920.0000    2.78603
70960.0000    2.48040
71000.0000    2.19161
71040.0000    2.73617
71080.0000    2.99039
71120.0000    2.24801
71160.0000    2.68056
71200.0000    3.36012
71240.0000    2.48847
71280.0000    2.48700
71320.0000    2.38497
71360.0000    2.36276
71400.0000    1.99580
71440.0000    1.19723
71480.0000    1.39163
71520.0000    1.86066
71560.0000    1.83112
71600.0000    2.93542
71640.0000    3.60773
71680.0000    3.12659
71720.0000    3.46578
71760.0000    3.70119
71800.0000    3.03997
71840.0000    3.70179
71880.0000    3.31291
71920.0000    3.56864
71960.0000    3.49379
72000.0000    3.14351
72040.0000    2.85396
72080.0000    3.41436
72120.0000    3.58605
72160.0000    3.98125
72200.0000    2.91988
72240.0000    3.45960
72280.0000    3.77720
72320.0000    3.96008
72360.0000    3.57627
72400.0000    3.81837
72440.0000    3.73564
72480.0000    3.23534
72520.0000    4.22070
72560.0000    3.86465
72600.0000    2.67810
72640.0000    3.77029
72680.0000    3.02646
72720.0000    3.50297
72760.0000    2.59641
72800.0000    1.94322
72840.0000    3.07433
72880.0000    2.92452
72920.0000    2.14161
72960.0000    2.63786
73000.0000    2.33477
73040.0000    2.19955
73080.0000    2.90388
73120.0000    2.73739
73160.0000    2.88476
73200.0000    3.17663
73240.0000    2.21269
73280.0000    3.47889
73320.0000    3.10940
73360.0000    1.89831
73400.0000    2.00212
73440.0000    2.28980
73480.0000    2.63588
73520.0000    1.32194
73560.0000    2.32110
73600.0000    2.46170
73640.0000    3.17789
73680.0000    1.96520
73720.0000    2.50377
73760.0000    2.98021
73800.0000    3.39086
73840.0000    3.18879
73880.0000    2.31398
73920.0000    2.45308
73960.0000    2.67830
74000.0000    2.89759
74040.0000    2.77997
74080.0000    3.13222
74120.0000    3.06893
74160.0000    3.15678
74200.0000    3.97980
74240.0000    2.83494
74280.0000    3.10626
74320.0000    1.80242
74360.0000    2.35224
74400.0000    2.06392
74440.0000    1.76379
74480.0000    3.05657
74520.0000    2.33395
74560.0000    2.14659
74600.0000    2.20942
74640.0000    2.75609
74680.0000    3.19475
74720.0000    2.83388
74760.0000    2.55278
74800.0000    3.44397
74840.0000    3.21586
74880.0000    3.18916
74920.0000    3.55101
74960.0000    2.54343
75000.0000    2.70583
75040.0000    2.18505
75080.0000    2.07725
75120.0000    3.08929
75160.0000    1.28354
75200.0000    2.71307
75240.0000    1.85184
75280.0000    2.87346
75320.0000    2.79369
75360.0000    2.61172
75400.0000    2.25270
75440.0000    1.58942
75480.0000    2.17301
75520.0000    2.76707
75560.0000    2.82358
75600.0000    2.72094
75640.0000    3.20355
75680.0000    3.01940
75720.0000    3.15284
75760.0000    3.28204
75800.0000    3.20135
75840.0000    3.10128
75880.0000    2.28578
75920.0000    3.00163
75960.0000    3.10068
76000.0000    2.89312
76040.0000    2.55888
76080.0000    1.69680
76120.0000    1.57110
76160.0000    3.00847
76200.0000    2.77204
76240.0000    2.28464
76280.0000    1.89117
76320.0000    2.81377
76360.0000    1.49970
76400.0000    1.58799
76440.0000    1.43904
76480.0000    2.88723
76520.0000    3.01829
76560.0000    1.94481
76600.0000    2.99134
76640.0000    2.46020
76680.0000    2.86897
76720.0000    2.09598
76760.0000    2.41748
76800.0000    1.68214
76840.0000    1.54619
76880.0000    1.08187
76920.0000    1.35570
76960.0000    1.31202
77000.0000    1.43232
77040.0000    1.61781
77080.0000    1.88204
77120.0000    2.01532
77160.0000    1.69804
77200.0000    1.76157
77240.0000    2.87908
77280.0000    2.81898
77320.0000    1.56931
77360.0000    1.76257
77400.0000    2.55008
77440.0000    2.02642
77480.0000    1.78237
77520.0000    2.03986
77560.0000    2.49267
77600.0000    2.21675
77640.0000    1.72322
77680.0000    2.36802
77720.0000    2.55797
77760.0000    3.06493
77800.0000    3.37387
77840.0000    3.21264
77880.0000    2.50654
77920.0000    2.18029
77960.0000    3.28554
78000.0000    2.84883
78040.0000    3.83379
78080.0000    3.20262
78120.0000    3.52169
78160.0000    3.28962
78200.0000    2.40614
78240.0000    3.77157
78280.0000    4.06029
78320.0000    4.54853
78360.0000    3.68442
78400.0000    3.16117
78440.0000    3.66333
78480.0000    3.64807
78520.0000    3.36745
78560.0000    3.16913
78600.0000    2.98576
78640.0000    3.28338
78680.0000    2.18617
78720.0000    2.03531
78760.0000    2.63163
78800.0000    2.91564
78840.0000    3.29100
78880.0000    3.51718
78920.0000    2.90306
78960.0000    3.21275
79000.0000    3.36950
79040.0000    4.18226
79080.0000    3.17489
79120.0000    3.84676
79160.0000    3.18344
79200.0000    2.38558
79240.0000    2.55332
79280.0000    3.81066
79320.0000    3.34646
79360.0000    2.78380
79400.0000    1.82144
79440.0000    2.22204
79480.0000    2.59838
79520.0000    3.22066
79560.0000    3.04192
79600.0000    2.72597
79640.0000    3.33153
79680.0000    3.81938
79720.0000    3.21645
79760.0000    3.05417
79800.0000    2.13405
79840.0000    2.49053
79880.0000    3.14892
79920.0000    3.55548
79960.0000    3.24103
80000.0000    2.88905
80040.0000    2.67534
80080.0000    4.28324
80120.0000    4.18633
80160.0000    3.92455
80200.0000    3.49338
80240.0000    2.89630
80280.0000    3.66316
80320.0000    2.52652
80360.0000    3.27206
80400.0000    2.19406
80440.0000    1.94995
80480.0000    2.80180
80520.0000    2.23857
80560.0000    3.17629
80600.0000    3.14079
80640.0000    1.73699
80680.0000    2.47222
80720.0000    3.09465
80760.0000    2.23346
80800.0000    2.54427
80840.0000    1.36859
80880.0000    2.81057
80920.0000    2.35738
80960.0000    2.59740
81000.0000    3.52270
81040.0000    3.66243
81080.0000    2.69108
81120.0000    2.50643
81160.0000    3.28881
81200.0000    3.94114
81240.0000    3.00202
81280.0000    2.12621
81320.0000    2.71230
81360.0000    3.07870
81400.0000    2.43437
81440.0000    2.87021
81480.0000    2.53137
81520.0000    2.40761
81560.0000    3.11605
81600.0000    2.86880
81640.0000    3.98210
81680.0000    3.86778
81720.0000    3.06005
81760.0000    4.45877
81800.0000    4.08138
81840.0000    4.68872
81880.0000    3.83366
81920.0000    3.99403
81960.0000    3.83342
82000.0000    4.12943
82040.0000    4.01824
82080.0000    3.77387
82120.0000    3.52699
82160.0000    3.59670
82200.0000    3.44721
82240.0000    4.17410
82280.0000    2.44319
82320.0000    4.18061
82360.0000    3.02713
82400.0000    3.90311
82440.0000    3.04533
82480.0000    2.60788
82520.0000    2.84599
82560.0000    3.61612
82600.0000    3.08704
82640.0000    2.63814
82680.0000    3.39371
82720.0000    2.88063
82760.0000    3.97230
82800.0000    2.47509
82840.0000    2.56186
82880.0000    3.00183
82920.0000    2.85663
82960.0000    3.62458
83000.0000    2.18160
83040.0000    1.83642
83080.0000    2.39584
83120.0000    2.64059
83160.0000    2.06045
83200.0000    2.19421
83240.0000    3.11288
83280.0000    3.50754
83320.0000    3.91650
83360.0000    4.06303
83400.0000    4.68840
83440.0000    4.26833
83480.0000    3.67449
83520.0000    3.30441
83560.0000    3.35144
83600.0000    2.70026
83640.0000    3.43699
83680.0000    2.96876
83720.0000    2.35200
83760.0000    2.41586
83800.0000    2.82708
83840.0000    2.86818
83880.0000    3.40688
83920.0000    2.65304
83960.0000    2.93903
84000.0000    3.19299
84040.0000    2.64899
84080.0000    2.31691
84120.0000    2.12730
84160.0000    2.22062
84200.0000    3.02704
84240.0000    2.92338
84280.0000    2.84681
84320.0000    3.37229
84360.0000    3.18741
84400.0000    2.67440
84440.0000    2.29336
84480.0000    2.99957
84520.0000    2.09522
84560.0000    2.89180
84600.0000    2.68149
84640.0000    4.00301
84680.0000    3.27930
84720.0000    2.77132
84760.0000    3.13133
84800.0000    2.99183
84840.0000    2.97078
84880.0000    3.90907
84920.0000    2.30529
84960.0000    2.44721
85000.0000    2.95496
85040.0000    2.95554
85080.0000    1.99136
85120.0000    3.06237
85160.0000    2.96665
85200.0000    2.03953
85240.0000    1.54776
85280.0000    1.91156
85320.0000    2.96184
85360.0000    2.69817
85400.0000    2.49359
85440.0000    2.35281
85480.0000    2.95156
85520.0000    2.24426
85560.0000    3.05124
85600.0000    2.00245
85640.0000    2.67153
85680.0000    1.73896
85720.0000    3.23609
85760.0000    3.32659
85800.0000    2.94460
85840.0000    2.78530
85880.0000    3.23838
85920.0000    2.01667
85960.0000    2.72140
86000.0000    3.22374
86040.0000    2.29184
86080.0000    2.83383
86120.0000    3.54058
86160.0000    2.26686
86200.0000    2.91536
86240.0000    2.45460
86280.0000    2.72682
86320.0000    1.62734
86360.0000    2.25724
86400.0000    2.29364
86440.0000    2.71724
86480.0000    2.51454
86520.0000    2.84262
86560.0000    2.68736
86600.0000    2.34263
86640.0000    2.59430
86680.0000    2.18707
86720.0000    3.00971
86760.0000    2.50334
86800.0000    3.02330
86840.0000    2.05844
86880.0000    3.42833
86920.0000    2.85842
86960.0000    3.74671
87000.0000    3.64266
87040.0000    3.21987
87080.0000    3.05852
87120.0000    2.60424
87160.0000    2.86391
87200.0000    2.43858
87240.0000    3.09661
87280.0000    2.14933
87320.0000    2.51356
87360.0000    2.75569
87400.0000    2.70442
87440.0000    1.89636
87480.0000    1.78450
87520.0000    3.14399
87560.0000    3.12085
87600.0000    2.59006
87640.0000    2.70350
87680.0000    1.66387
87720.0000    1.63439
87760.0000    2.33674
87800.0000    2.72073
87840.0000    2.71566
87880.0000    2.64879
87920.0000    2.11540
87960.0000    2.69047
88000.0000    2.77380
88040.0000    2.72492
88080.0000    2.72114
88120.0000    1.85673
88160.0000    2.56684
88200.0000    3.22958
88240.0000    2.17011
88280.0000    1.96555
88320.0000    2.84011
88360.0000    2.40238
88400.0000    1.95050
88440.0000    2.96967
88480.0000    3.02252
88520.0000    3.52633
88560.0000    3.44919
88600.0000    3.15702
88640.0000    2.81652
88680.0000    2.52364
88720.0000    3.84728
88760.0000    4.09655
88800.0000    3.41911
88840.0000    3.76632
88880.0000    3.35732
88920.0000    2.93003
88960.0000    2.75786
89000.0000    2.68462
89040.0000    3.08207
89080.0000    2.86742
89120.0000    2.05079
89160.0000    2.19003
89200.0000    2.76105
89240.0000    3.06486
89280.0000    2.66877
89320.0000    2.83775
89360.0000    2.88153
89400.0000    3.47915
89440.0000    3.36222
89480.0000    3.12709
89520.0000    3.89416
89560.0000    3.60477
89600.0000    3.38168
89640.0000    3.33972
89680.0000    3.47319
89720.0000    3.09703
89760.0000    2.75512
89800.0000    1.96351
89840.0000    2.23558
89880.0000    2.87902
89920.0000    2.98305
89960.0000    3.54817
90000.0000    3.01443
90040.0000    2.32606
90080.0000    2.88512
90120.0000    3.68652
90160.0000    3.56111
90200.0000    2.39765
90240.0000    2.62358
90280.0000    1.65982
90320.0000    1.68952
90360.0000    1.82022
90400.0000    1.87671
90440.0000    2.99287
90480.0000    2.44015
90520.0000    1.54513
90560.0000    2.00811
90600.0000    2.44407
90640.0000    2.45863
90680.0000    3.19415
90720.0000    4.27978
90760.0000    2.53733
90800.0000    3.14986
90840.0000    2.40065
90880.0000    2.54086
90920.0000    2.46272
90960.0000    1.77238
91000.0000    2.47019
91040.0000    2.77979
91080.0000    1.96587
91120.0000    1.63942
91160.0000    2.18960
91200.0000    2.04537
91240.0000    2.40154
91280.0000    3.05537
91320.0000    2.16388
91360.0000    1.53727
91400.0000    1.34939
91440.0000    1.20071
91480.0000    1.79817
91520.0000    1.27461
91560.0000    1.41416
91600.0000    1.95742
91640.0000    2.12936
91680.0000    2.20699
91720.0000    1.79713
91760.0000    2.25368
91800.0000    1.36047
91840.0000    2.24798
91880.0000    2.94640
91920.0000    0.89904
91960.0000    0.84995
92000.0000    0.59310
92040.0000    0.79668
92080.0000    0.23773
92120.0000    1.52420
92160.0000    1.59276
92200.0000    0.89108
92240.0000    0.59388
92280.0000    0.68547
92320.0000    1.12119
92360.0000   -0.01265
92400.0000    0.08097
92440.0000    0.85729
92480.0000    1.12998
92520.0000    0.76765
92560.0000    1.00680
92600.0000    1.48003
92640.0000    2.14232
92680.0000    2.73247
92720.0000    2.98393
92760.0000    2.52358
92800.0000    2.34114
92840.0000    2.57638
92880.0000    4.10043
92920.0000    3.00668
92960.0000    2.92000
93000.0000    3.85273
93040.0000    4.25102
93080.0000    4.02086
93120.0000    2.63764
93160.0000    2.93751
93200.0000    2.49069
93240.0000    3.06289
93280.0000    2.72584
93320.0000    2.95946
93360.0000    2.87988
93400.0000    2.61984
93440.0000    1.83116
93480.0000    2.97386
93520.0000    2.84853
93560.0000    3.00170
93600.0000    2.81562
93640.0000    3.78082
93680.0000    3.64806
93720.0000    2.69136
93760.0000    3.05598
93800.0000    3.43501
93840.0000    2.58653
93880.0000    3.84618
93920.0000    3.45102
93960.0000    2.93870
94000.0000    3.63245
94040.0000    4.14876
94080.0000    2.43502
94120.0000    3.01149
94160.0000    3.77306
94200.0000    3.27758
94240.0000    3.11183
94280.0000    2.25787
94320.0000    2.21752
94360.0000    2.39116
94400.0000    1.28817
94440.0000    1.82159
94480.0000    2.09882
94520.0000    2.32760
94560.0000    2.54337
94600.0000    2.87753
94640.0000    2.61735
94680.0000    2.61567
94720.0000    1.82305
94760.0000    2.39861
94800.0000    2.78759
94840.0000    3.34789
94880.0000    4.87301
94920.0000    3.11127
94960.0000    3.53937
95000.0000    3.83885
95040.0000    3.58575
95080.0000    3.12069
95120.0000    3.38531
95160.0000    3.35161
95200.0000    4.48314
95240.0000    3.04078
95280.0000    2.81833
95320.0000    3.16042
95360.0000    3.65204
95400.0000    4.06855
95440.0000    3.83097
95480.0000    3.49379
95520.0000    3.45574
95560.0000    3.19649
95600.0000    2.85260
95640.0000    2.91099
95680.0000    1.64385
95720.0000    1.47375
95760.0000    1.24253
95800.0000    0.69213
95840.0000    0.91776
95880.0000    1.20867
95920.0000    0.71789
95960.0000    0.86052
96000.0000    1.32746
96040.0000    1.18014
96080.0000    0.60148
96120.0000   -0.46399
96160.0000    1.15810
96200.0000    0.68986
96240.0000    1.12471
96280.0000    1.68794
96320.0000    1.70876
96360.0000    1.45518
96400.0000    1.34095
96440.0000    0.32953
96480.0000    1.49942
96520.0000    1.79362
96560.0000    2.26711
96600.0000    2.39787
96640.0000    2.54416
96680.0000    2.41803
96720.0000    1.73088
96760.0000    1.91665
96800.0000    1.93773
96840.0000    1.69009
96880.0000    2.04278
96920.0000    1.71105
96960.0000    2.31177
97000.0000    1.59762
97040.0000    2.27394
97080.0000    2.29660
97120.0000    2.46283
97160.0000    2.39751
97200.0000    3.35941
97240.0000    4.44126
97280.0000    3.42647
97320.0000    2.24938
97360.0000    2.27531
97400.0000    2.31103
97440.0000    2.75792
97480.0000    2.14367
97520.0000    2.08518
97560.0000    2.02681
97600.0000    2.01013
97640.0000    2.23413
97680.0000    1.12008
97720.0000    1.60610
97760.0000    0.61114
97800.0000    1.35362
97840.0000    1.74617
97880.0000    2.19147
97920.0000    1.92099
97960.0000    1.91708
98000.0000    2.12691
98040.0000    0.94196
98080.0000    1.73754
98120.0000    2.28525
98160.0000    3.36977
98200.0000    2.70406
98240.0000    2.25051
98280.0000    1.42999
98320.0000    1.37992
98360.0000    1.47464
98400.0000    1.15625
98440.0000    1.06664
98480.0000    2.54899
98520.0000    2.47411
98560.0000    1.94334
98600.0000    0.58342
98640.0000    1.59837
98680.0000    1.34103
98720.0000    1.34114
98760.0000    1.17667
98800.0000    0.79011
98840.0000    0.75667
98880.0000    0.92768
98920.0000    1.41714
98960.0000    2.34250
99000.0000    1.32977
99040.0000    1.25708
99080.0000    1.10554
99120.0000    0.73112
99160.0000    1.71641
99200.0000    2.02735
99240.0000    2.48300
99280.0000    1.78633
99320.0000    2.45655
99360.0000    3.07445
99400.0000    2.84499
99440.0000    2.04705
99480.0000    2.45531
99520.0000    2.50285
99560.0000    2.10991
99600.0000    1.72120
99640.0000    2.53905
99680.0000    2.35984
99720.0000    1.70338
99760.0000    1.83319
99800.0000    2.16810
99840.0000    2.88976
99880.0000    2.38646
99920.0000    2.80650
99960.0000    2.88863
100000.0000    1.95931
100040.0000    2.40331
100080.0000    2.70185
100120.0000    3.97990
100160.0000    3.98456
100200.0000    3.32906
100240.0000    3.81624
100280.0000    3.76941
100320.0000    3.11759
100360.0000    2.71592
100400.0000    2.07763
100440.0000    2.82208
100480.0000    2.69837
100520.0000    3.07629
100560.0000    3.82785
100600.0000    4.51537
100640.0000    3.25326
100680.0000    3.70450
100720.0000    4.26453
100760.0000    4.21288
100800.0000    3.48816
100840.0000    3.22997
100880.0000    4.41683
100920.0000    4.50319
100960.0000    3.14328
101000.0000    1.99588
101040.0000    2.36698
101080.0000    3.91023
101120.0000    4.20694
101160.0000    4.85536
101200.0000    4.12100
101240.0000    3.12281
101280.0000    3.71288
101320.0000    3.24171
101360.0000    4.50104
101400.0000    3.78251
101440.0000    4.42669
101480.0000    4.31717
101520.0000    3.02889
101560.0000    3.38428
101600.0000    3.14571
101640.0000    2.98490
101680.0000    3.28650
101720.0000    3.26681
101760.0000    3.64966
101800.0000    3.70221
101840.0000    2.58019
101880.0000    2.20958
101920.0000    3.59272
101960.0000    2.78332
102000.0000    3.46011
102040.0000    2.98113
102080.0000    3.20373
102120.0000    3.32571
102160.0000    3.61015
102200.0000    2.46418
102240.0000    2.39975
102280.0000    1.78973
102320.0000    2.91567
102360.0000    2.47968
102400.0000    2.10227
102440.0000    2.54895
102480.0000    3.06865
102520.0000    2.96328
102560.0000    4.23930
102600.0000    3.24297
102640.0000    3.28573
102680.0000    2.41730
102720.0000    2.90158
102760.0000    3.27888
102800.0000    2.39698
102840.0000    1.58548
102880.0000    3.03759
102920.0000    2.70937
102960.0000    2.39210
103000.0000    2.70009
103040.0000    2.72614
103080.0000    3.19312
103120.0000    3.24416
103160.0000    2.72619
103200.0000    2.34213
103240.0000    1.76999
103280.0000    2.44540
103320.0000    3.66434
103360.0000    2.33156
103400.0000    2.26550
103440.0000    2.55453
103480.0000    2.05211
103520.0000    3.54571
103560.0000    3.58308
103600.0000    3.17249
103640.0000    2.00821
103680.0000    2.31588
103720.0000    2.73927
103760.0000    2.53261
103800.0000    2.81073
103840.0000    3.03230
103880.0000    3.37062
103920.0000    3.08357
103960.0000    2.48648
104000.0000    2.66382
104040.0000    2.13355
104080.0000    2.26565
104120.0000    1.42462
104160.0000    1.51948
104200.0000    1.77700
104240.0000    2.30364
104280.0000    1.46627
104320.0000    1.08231
104360.0000    1.31915
104400.0000    1.67167
104440.0000    1.87771
104480.0000    1.98070
104520.0000    2.12890
104560.0000    2.46998
104600.0000    2.47998
104640.0000    2.85715
104680.0000    2.83451
104720.0000    2.55271
104760.0000    2.41538
104800.0000    3.82122
104840.0000    3.09847
104880.0000    2.72546
104920.0000    2.20334
104960.0000    1.70230
105000.0000    2.18402
105040.0000    2.87624
105080.0000    3.52252
105120.0000    4.03134
105160.0000    2.28882
105200.0000    3.02154
105240.0000    3.37673
105280.0000    2.37718
105320.0000    2.97506
105360.0000    3.05028
105400.0000    3.80823
105440.0000    3.60996
105480.0000    1.97012
105520.0000    3.23741
105560.0000    3.30979
105600.0000    2.23503
105640.0000    3.82139
105680.0000    3.46590
105720.0000    2.85957
105760.0000    3.06476
105800.0000    2.93069
105840.0000    3.26526
105880.0000    3.64673
105920.0000    3.08132
105960.0000    2.84050
106000.0000    3.14396
106040.0000    2.74797
106080.0000    2.97375
106120.0000    3.22715
106160.0000    4.61166
106200.0000    3.46204
106240.0000    3.19603
106280.0000    4.84734
106320.0000    3.92034
106360.0000    4.19707
106400.0000    5.26238
106440.0000    5.55553
106480.0000    4.66282
106520.0000    4.42617
106560.0000    5.08488
106600.0000    4.69645
106640.0000    4.64801
106680.0000    4.37624
106720.0000    2.64660
106760.0000    2.85239
106800.0000    3.36646
106840.0000    3.34515
106880.0000    2.39240
106920.0000    2.40706
106960.0000    2.02943
107000.0000    2.50917
107040.0000    2.68472
107080.0000    3.36483
107120.0000    3.83099
107160.0000    4.14030
107200.0000    3.93884
107240.0000    4.65383
107280.0000    4.71304
107320.0000    5.28582
107360.0000    5.16861
107400.0000    4.98478
107440.0000    4.80805
107480.0000    3.84409
107520.0000    4.62785
107560.0000    4.47848
107600.0000    4.50232
107640.0000    4.69009
107680.0000    4.21638
107720.0000    4.24913
107760.0000    5.01161
107800.0000    4.23062
107840.0000    3.27207
107880.0000    3.33701
107920.0000    3.29256
107960.0000    3.31216
108000.0000    3.72223
108040.0000    4.59254
108080.0000    4.25228
108120.0000    3.38961
108160.0000    3.03882
108200.0000    3.15935
108240.0000    2.15027
108280.0000    1.63486
108320.0000    1.79738
108360.0000    3.20903
108400.0000    2.32492
108440.0000    1.57287
108480.0000    1.53685
108520.0000    1.31012
108560.0000    1.01142
108600.0000    1.24574
108640.0000    2.54157
108680.0000    2.47101
108720.0000    1.92826
108760.0000    2.71149
108800.0000    3.10259
108840.0000    2.52970
108880.0000    3.89388
108920.0000    2.40450
108960.0000    2.77988
109000.0000    2.12207
109040.0000    2.65329
109080.0000    2.44086
109120.0000    2.12907
109160.0000    1.71332
109200.0000    2.25924
109240.0000    2.70978
109280.0000    2.33077
109320.0000    2.39763
109360.0000    2.50819
109400.0000    3.23085
109440.0000    2.79248
109480.0000    3.49000
109520.0000    3.22554
109560.0000    2.54638
109600.0000    3.39674
109640.0000    1.32131
109680.0000    1.45316
109720.0000    1.75397
109760.0000    1.67790
109800.0000    1.67268
109840.0000    2.00664
109880.0000    1.37819
109920.0000    2.29176
109960.0000    1.99659
110000.0000    2.12377
110040.0000    2.77550
110080.0000    1.79476
110120.0000    1.84517
110160.0000    1.48926
110200.0000    2.32916
110240.0000    2.92868
110280.0000    2.63242
110320.0000    1.69809
110360.0000    2.29986
110400.0000    2.26466
110440.0000    2.71465
110480.0000    3.03973
110520.0000    3.45131
110560.0000    3.21998
110600.0000    3.73502
110640.0000    3.62332
110680.0000    3.36021
110720.0000    3.90022
110760.0000    4.18116
110800.0000    3.21734
110840.0000    4.05410
110880.0000    4.41389
110920.0000    3.44508
110960.0000    3.90382
111000.0000    3.10551
111040.0000    3.57948
111080.0000    3.12963
111120.0000    2.99334
111160.0000    3.23135
111200.0000    3.22676
111240.0000    3.06784
111280.0000    3.80288
111320.0000    2.31414
111360.0000    3.97198
111400.0000    2.61661
111440.0000    2.65740
111480.0000    2.79535
111520.0000    2.56423
111560.0000    1.66727
111600.0000    1.59553
111640.0000    2.22828
111680.0000    1.45611
111720.0000    1.92548
111760.0000    1.34628
111800.0000    2.22170
111840.0000    1.02926
111880.0000    0.54118
111920.0000    1.76775
111960.0000    1.86239
112000.0000    2.06056
112040.0000    2.01139
112080.0000    1.65117
112120.0000    1.99268
112160.0000    2.38506
112200.0000    2.05953
112240.0000    1.53612
112280.0000    1.10278
112320.0000    1.27055
112360.0000    2.39808
112400.0000    2.47271
112440.0000    2.80848
112480.0000    2.76205
112520.0000    2.65473
112560.0000    2.75652
112600.0000    2.85489
112640.0000    1.57817
112680.0000    2.15023
112720.0000    2.81029
112760.0000    2.59876
112800.0000    2.95598
112840.0000    3.26174
112880.0000    2.96584
112920.0000    2.37568
112960.0000    3.48521
113000.0000    2.57476
113040.0000    2.94152
113080.0000    3.65014
113120.0000    3.44174
113160.0000    3.77925
113200.0000    3.17004
113240.0000    3.74714
113280.0000    3.78887
113320.0000    4.32231
113360.0000    4.65408
113400.0000    4.28379
113440.0000    3.89255
113480.0000    3.62256
113520.0000    3.64909
113560.0000    3.76721
113600.0000    2.77439
113640.0000    3.56204
113680.0000    2.81243
113720.0000    2.71132
113760.0000    3.50222
113800.0000    3.72953
113840.0000    3.62168
113880.0000    3.49844
113920.0000    4.31170
113960.0000    3.80922
114000.0000    3.55622
114040.0000    2.77185
114080.0000    2.87537
114120.0000    3.17801
114160.0000    2.39226
114200.0000    3.06276
114240.0000    2.50784
114280.0000    3.42841
114320.0000    3.50347
114360.0000    3.39777
114400.0000    3.02251
114440.0000    2.68317
114480.0000    3.18671
114520.0000    3.22765
114560.0000    2.95240
114600.0000    2.73972
114640.0000    2.29170
114680.0000    3.48571
114720.0000    2.46457
114760.0000    3.32858
114800.0000    3.08638
114840.0000    2.56226
114880.0000    2.52780
114920.0000    3.52155
114960.0000    2.96989
115000.0000    2.09717
115040.0000    2.41277
115080.0000    2.44469
115120.0000    2.19309
115160.0000    2.02274
115200.0000    1.55569
115240.0000    2.31220
115280.0000    2.85825
115320.0000    2.52982
115360.0000    2.56077
115400.0000    1.71021
115440.0000    3.07593
115480.0000    2.81169
115520.0000    3.33175
115560.0000    3.04097
115600.0000    2.30886
115640.0000    2.28928
115680.0000    2.55620
115720.0000    2.65606
115760.0000    2.72034
115800.0000    2.84769
115840.0000    2.81184
115880.0000    3.24743
115920.0000    3.00389
115960.0000    2.77760
116000.0000    2.95371
116040.0000    3.36671
116080.0000    3.22407
116120.0000    3.88338
116160.0000    4.05015
116200.0000    3.39873
116240.0000    3.59453
116280.0000    3.32416
116320.0000    3.46523
116360.0000    3.39708
116400.0000    3.24001
116440.0000    3.71787
116480.0000    2.39377
116520.0000    2.20309
116560.0000    3.45359
116600.0000    3.50553
116640.0000    4.17677
116680.0000    4.61539
116720.0000    4.65515
116760.0000    3.42698
116800.0000    4.26125
116840.0000    3.03734
116880.0000    3.15929
116920.0000    2.88852
116960.0000    3.66329
117000.0000    4.37510
117040.0000    3.91006
117080.0000    3.59907
117120.0000    4.72696
117160.0000    2.96104
117200.0000    3.41101
117240.0000    4.16065
117280.0000    3.87670
117320.0000    3.63989
117360.0000    3.56885
117400.0000    3.82944
117440.0000    4.33248
117480.0000    3.47918
117520.0000    4.50905
117560.0000    4.49093
117600.0000    3.62800
117640.0000    3.15255
117680.0000    3.93177
117720.0000    3.43434
117760.0000    3.48425
117800.0000    4.40473
117840.0000    3.44460
117880.0000    3.71721
117920.0000    3.06285
117960.0000    2.76811
118000.0000    3.37869
118040.0000    3.52853
118080.0000    3.27456
118120.0000    3.70915
118160.0000    3.46283
118200.0000    3.39246
118240.0000    3.75733
118280.0000    3.23101
118320.0000    3.78549
118360.0000    3.47814
118400.0000    3.34009
118440.0000    3.19345
118480.0000    3.47524
118520.0000    3.21255
118560.0000    2.73482
118600.0000    2.87995
118640.0000    3.80735
118680.0000    4.64367
118720.0000    3.60782
118760.0000    3.50926
118800.0000    3.41181
118840.0000    4.06411
118880.0000    3.27043
118920.0000    4.34965
118960.0000    4.81917
119000.0000    4.44039
119040.0000    4.92899
119080.0000    4.20549
119120.0000    4.95279
119160.0000    4.09101
119200.0000    4.48326
119240.0000    4.73244
119280.0000    4.54240
119320.0000    4.75707
119360.0000    4.20091
119400.0000    4.07592
119440.0000    4.78453
119480.0000    4.33612
119520.0000    3.92728
119560.0000    3.96127
119600.0000    4.11418
119640.0000    4.65405
119680.0000    4.77785
119720.0000    5.13007
119760.0000    4.34034
119800.0000    4.96607
119840.0000    5.35864
119880.0000    6.16648
119920.0000    5.82208
119960.0000    4.86667
120000.0000    5.59983
120040.0000    4.94178
120080.0000    6.19958
120120.0000    5.97951
120160.0000    5.34237
120200.0000    6.24233
120240.0000    5.20000
120280.0000    4.48683
120320.0000    5.52521
120360.0000    4.86490
120400.0000    4.88794
120440.0000    4.00130
120480.0000    3.48361
120520.0000    4.12744
120560.0000    3.81189
120600.0000    4.81788
120640.0000    3.69387
120680.0000    4.14898
120720.0000    5.05881
120760.0000    5.29083
120800.0000    4.57602
120840.0000    5.60707
120880.0000    6.15787
120920.0000    5.78482
120960.0000    5.49147
121000.0000    4.58818
121040.0000    4.06981
121080.0000    4.61841
121120.0000    5.05485
121160.0000    5.46635
121200.0000    5.44285
121240.0000    5.39663
121280.0000    4.78658
121320.0000    5.24800
121360.0000    5.19116
121400.0000    5.68232
121440.0000    5.44298
121480.0000    4.87400
121520.0000    4.63813
121560.0000    4.76648
121600.0000    4.64067
121640.0000    4.74879
121680.0000    4.06442
121720.0000    4.89020
121760.0000    5.13269
121800.0000    4.72966
121840.0000    4.38852
121880.0000    4.51264
121920.0000    3.57070
121960.0000    4.71029
122000.0000    3.53468
122040.0000    4.04858
122080.0000    5.24977
122120.0000    4.19573
122160.0000    4.76456
122200.0000    3.85597
122240.0000    4.17371
122280.0000    3.37150
122320.0000    2.83075
122360.0000    4.36731
122400.0000    4.20728
122440.0000    4.79565
122480.0000    4.95373
122520.0000    4.96579
122560.0000    4.72676
122600.0000    4.87494
122640.0000    4.29312
122680.0000    3.91001
122720.0000    4.83329
122760.0000    4.70690
122800.0000    4.79916
122840.0000    5.23443
122880.0000    5.10360
122920.0000    5.41646
122960.0000    5.74797
123000.0000    5.24578
123040.0000    3.31925
123080.0000    4.59528
123120.0000    5.73167
123160.0000    5.63146
123200.0000    5.26654
123240.0000    5.67102
123280.0000    5.67326
123320.0000    5.67590
123360.0000    6.03888
123400.0000    5.65310
123440.0000    5.56098
123480.0000    6.10079
123520.0000    6.44154
123560.0000    6.67170
123600.0000    6.36296
123640.0000    5.38009
123680.0000    5.11064
123720.0000    6.14197
123760.0000    5.72494
123800.0000    5.35399
123840.0000    5.24724
123880.0000    5.10156
123920.0000    3.21972
123960.0000    4.03028
124000.0000    4.61440
124040.0000    3.60476
124080.0000    4.12880
124120.0000    4.16604
124160.0000    5.43387
124200.0000    6.18554
124240.0000    5.49837
124280.0000    5.72902
124320.0000    6.35537
124360.0000    6.07339
124400.0000    5.20146
124440.0000    5.95790
124480.0000    5.29184
124520.0000    5.08076
124560.0000    5.26401
124600.0000    5.18761
124640.0000    3.66764
124680.0000    4.14580
124720.0000    3.98085
124760.0000    3.67965
124800.0000    3.68659
124840.0000    3.57820
124880.0000    4.33024
124920.0000    3.75722
124960.0000    3.10795
125000.0000    4.06598
125040.0000    2.98452
125080.0000    3.27978
125120.0000    3.34452
125160.0000    3.44729
125200.0000    4.26912
125240.0000    4.24183
125280.0000    4.46231
125320.0000    4.27476
125360.0000    4.49328
125400.0000    5.00122
125440.0000    5.19560
125480.0000    4.27955
125520.0000    5.25853
125560.0000    5.56724
125600.0000    5.67343
125640.0000    4.96163
125680.0000    4.43853
125720.0000    3.92022
125760.0000    2.71422
125800.0000    3.79686
125840.0000    3.12946
125880.0000    2.79693
125920.0000    4.02797
125960.0000    3.68642
126000.0000    3.92166
126040.0000    2.42397
126080.0000    2.70155
126120.0000    2.99986
126160.0000    2.37725
126200.0000    3.48963
126240.0000    3.82274
126280.0000    4.92902
126320.0000    4.25102
126360.0000    4.24830
126400.0000    6.30626
126440.0000    5.82903
126480.0000    4.85458
126520.0000    5.18423
126560.0000    6.48898
126600.0000    5.93667
126640.0000    5.63340
126680.0000    7.03441
126720.0000    6.58343
126760.0000    6.96087
126800.0000    6.49615
126840.0000    6.62840
126880.0000    6.81274
126920.0000    5.41021
126960.0000    5.64198
127000.0000    6.04674
127040.0000    5.93426
127080.0000    4.57496
127120.0000    4.98449
127160.0000    5.18889
127200.0000    6.00833
127240.0000    5.33748
127280.0000    4.75845
127320.0000    4.46949
127360.0000    5.10869
127400.0000    4.84017
127440.0000    4.49414
127480.0000    5.20708
127520.0000    3.59262
127560.0000    4.11764
127600.0000    4.41874
127640.0000    4.45283
127680.0000    4.57732
127720.0000    3.96065
127760.0000    4.61435
127800.0000    4.49987
127840.0000    4.75475
127880.0000    4.03928
127920.0000    3.46736
127960.0000    3.62913
128000.0000    3.39088
128040.0000    3.67635
128080.0000    5.61890
128120.0000    5.19636
128160.0000    4.41089
128200.0000    5.40561
128240.0000    4.35059
128280.0000    4.99451
128320.0000    3.92168
128360.0000    4.34244
128400.0000    4.12717
128440.0000    4.31407
128480.0000    4.02747
128520.0000    4.48751
128560.0000    4.42192
128600.0000    4.14463
128640.0000    4.01952
128680.0000    4.36340
128720.0000    4.60229
128760.0000    5.02940
128800.0000    4.54481
128840.0000    4.44872
128880.0000    3.93445
128920.0000    3.48552
128960.0000    4.08449
129000.0000    4.58691
129040.0000    4.61223
129080.0000    5.39378
129120.0000    5.72273
129160.0000    5.10337
129200.0000    5.43258
129240.0000    4.84071
129280.0000    5.33030
129320.0000    4.51871
129360.0000    5.01834
129400.0000    5.31919
129440.0000    4.16741
129480.0000    5.24177
129520.0000    5.11256
129560.0000    4.20811
129600.0000    5.18254
129640.0000    5.62470
129680.0000    4.79256
129720.0000    4.94657
129760.0000    5.31136
129800.0000    4.90371
129840.0000    4.87038
129880.0000    4.61217
129920.0000    4.18240
129960.0000    3.87451
130000.0000    3.33341
130040.0000    3.52789
130080.0000    2.89351
130120.0000    3.00491
130160.0000    3.47123
130200.0000    3.85149
130240.0000    2.55322
130280.0000    2.15694
130320.0000    2.11496
130360.0000    2.94123
130400.0000    3.02657
130440.0000    2.60108
130480.0000    3.03007
130520.0000    1.96467
130560.0000    1.78152
130600.0000    3.23559
130640.0000    3.15093
130680.0000    2.88027
130720.0000    1.97517
130760.0000    2.14576
130800.0000    1.85059
130840.0000    2.32575
130880.0000    2.95688
130920.0000    1.97891
130960.0000    2.70366
131000.0000    2.50733
131040.0000    1.96036
131080.0000    2.49524
131120.0000    1.09540
131160.0000    2.20099
131200.0000    1.16486
131240.0000    1.66655
131280.0000    1.95370
131320.0000    0.35038
131360.0000    0.20473
131400.0000    0.72027
131440.0000    1.27235
131480.0000    1.03319
131520.0000    0.24343
131560.0000    0.42843
131600.0000    0.52291
131640.0000    0.81860
131680.0000    1.05918
131720.0000   -0.32870
131760.0000    0.74986
131800.0000    1.33902
131840.0000    1.68304
131880.0000    0.29835
131920.0000    0.39330
131960.0000    1.66689
132000.0000    1.14379
132040.0000    1.19977
132080.0000    1.49767
132120.0000    1.38611
132160.0000    0.10251
132200.0000    0.04197
132240.0000    0.93050
132280.0000   -0.10117
132320.0000    0.39641
132360.0000    0.54147
132400.0000    0.80684
132440.0000   -0.11618
132480.0000    1.45606
132520.0000    1.13959
132560.0000   -0.30080
132600.0000    0.77022
132640.0000    1.06527
132680.0000   -0.69834
132720.0000    0.80942
132760.0000    0.08817
132800.0000    0.12748
132840.0000    0.32362
132880.0000    0.48215
132920.0000    1.40658
132960.0000    0.69892
133000.0000    1.03254
133040.0000    1.52109
133080.0000    0.58541
133120.0000    1.25265
133160.0000    1.15016
133200.0000    0.62080
133240.0000    0.32406
133280.0000    0.63137
133320.0000   -0.01588
133360.0000    0.48350
133400.0000    0.39436
133440.0000    0.35405
133480.0000    0.71472
133520.0000    0.94526
133560.0000    2.05370
133600.0000    1.31234
133640.0000    1.08512
133680.0000    1.31278
133720.0000    1.52161
133760.0000    0.78948
133800.0000    0.83505
133840.0000    1.25780
133880.0000    0.26937
133920.0000    0.07827
133960.0000   -0.83237
134000.0000    0.34461
134040.0000    0.87359
134080.0000    0.15977
134120.0000    1.75646
134160.0000   -0.04088
134200.0000    0.37075
134240.0000    0.91909
134280.0000    0.80780
134320.0000    1.26134
134360.0000    0.07071
134400.0000    0.55393
134440.0000    1.21591
134480.0000    0.37115
134520.0000    1.13070
134560.0000   -0.14028
134600.0000   -0.48216
134640.0000    0.65409
134680.0000   -0.04963
134720.0000    0.10433
134760.0000    0.16619
134800.0000   -0.03915
134840.0000    0.73636
134880.0000    0.54174
134920.0000    1.33677
134960.0000    1.02024
135000.0000    1.38214
135040.0000    1.07352
135080.0000    0.90075
135120.0000   -0.16335
135160.0000    0.72612
135200.0000    0.39872
135240.0000    0.83724
135280.0000    0.23570
135320.0000    0.58117
135360.0000    0.27481
135400.0000    0.77877
135440.0000    0.32338
135480.0000    0.66554
135520.0000    1.32045
135560.0000    0.59278
135600.0000    0.78149
135640.0000    1.15717
135680.0000    1.37138
135720.0000    1.98809
135760.0000    1.39833
135800.0000    2.22599
135840.0000    2.07843
135880.0000    2.89930
135920.0000    2.11025
135960.0000    1.75724
136000.0000    0.93042
136040.0000    1.36872
136080.0000    1.07785
136120.0000    1.07161
136160.0000    1.31404
136200.0000    0.01425
136240.0000    0.73730
136280.0000    0.66689
136320.0000    0.30907
136360.0000    0.59727
136400.0000    0.52009
136440.0000    0.49175
136480.0000    0.53553
136520.0000    0.96911
136560.0000    0.69807
136600.0000   -0.47457
136640.0000    0.19506
136680.0000   -0.78857
136720.0000    0.41025
136760.0000    0.73260
136800.0000    0.42625
136840.0000    0.65993
136880.0000   -0.57723
136920.0000   -0.00821
136960.0000    0.52390
137000.0000    0.85594
137040.0000    0.86778
137080.0000    0.59244
137120.0000    0.19292
137160.0000    0.49493
137200.0000    1.38055
137240.0000    1.27865
137280.0000    0.83043
137320.0000    0.55193
137360.0000    0.23315
137400.0000    0.99196
137440.0000    1.15604
137480.0000    2.84838
137520.0000    1.18006
137560.0000    2.69354
137600.0000    1.53779
137640.0000    0.68338
137680.0000    2.24811
137720.0000    2.64209
137760.0000    2.04851
137800.0000    1.87848
137840.0000    0.91825
137880.0000    0.79724
137920.0000    1.68456
137960.0000    1.67577
138000.0000    1.27434
138040.0000    0.55289
138080.0000    0.01254
138120.0000    1.06659
138160.0000    0.43636
138200.0000    0.34535
138240.0000    1.11037
138280.0000    0.52568
138320.0000   -0.13246
138360.0000    0.98583
138400.0000   -0.44258
138440.0000    0.30186
138480.0000    0.76825
138520.0000    1.01766
138560.0000    1.74519
138600.0000    2.31769
138640.0000    1.38209
138680.0000    1.63020
138720.0000    1.81684
138760.0000    1.86588
138800.0000    1.19216
138840.0000    1.08688
138880.0000    1.12284
138920.0000    1.21228
138960.0000    1.43773
139000.0000    0.87438
139040.0000    0.92428
139080.0000    0.79445
139120.0000    0.91614
139160.0000    0.77116
139200.0000    0.61114
139240.0000    1.47664
139280.0000    0.97594
139320.0000    2.00018
139360.0000    0.71405
139400.0000    0.14976
139440.0000    0.15142
139480.0000    2.20233
139520.0000    1.23555
139560.0000    0.85874
139600.0000    2.16274
139640.0000    1.28006
139680.0000    0.84719
139720.0000    1.02295
139760.0000    0.16013
139800.0000    1.30381
139840.0000    0.86759
139880.0000    0.54725
139920.0000    1.92313
139960.0000    1.14622
140000.0000    0.96809
140040.0000    1.90331
140080.0000    2.20340
140120.0000    1.64483
140160.0000    1.31962
140200.0000    0.47237
140240.0000    2.46725
140280.0000    1.30819
140320.0000    1.70932
140360.0000    2.34952
140400.0000    1.35369
140440.0000    0.56702
140480.0000    1.77485
140520.0000    1.13040
140560.0000    1.39085
140600.0000    1.31695
140640.0000    0.44608
140680.0000    0.53237
140720.0000    0.69622
140760.0000    1.04314
140800.0000    2.33546
140840.0000    0.71556
140880.0000    0.72619
140920.0000    1.44467
140960.0000    1.77634
141000.0000    2.47122
141040.0000    1.78948
141080.0000   -0.24035
141120.0000   -0.00256
141160.0000   -0.81540
141200.0000    0.94935
141240.0000    1.64381
141280.0000    1.96994
141320.0000    0.98307
141360.0000    0.05062
141400.0000    0.56077
141440.0000    1.14742
141480.0000    1.40164
141520.0000    0.69417
141560.0000    0.17771
141600.0000    0.12113
141640.0000    1.04200
141680.0000    1.40710
141720.0000    1.18145
141760.0000    1.53302
141800.0000    1.64786
141840.0000    0.56178
141880.0000    0.79219
141920.0000    1.22951
141960.0000    0.83221
142000.0000    0.49430
142040.0000    1.38664
142080.0000    1.36281
142120.0000    1.16027
142160.0000    1.27025
142200.0000    1.44843
142240.0000    1.33977
142280.0000    0.54756
142320.0000    1.12097
142360.0000    0.21983
142400.0000    0.62851
142440.0000    1.30222
142480.0000    0.82133
142520.0000    0.76042
142560.0000    0.93941
142600.0000    1.24718
142640.0000    1.06521
142680.0000    1.04598
142720.0000    1.20484
142760.0000    0.47555
142800.0000    0.50412
142840.0000   -0.06054
142880.0000    0.92476
142920.0000    2.16870
142960.0000    1.19872
143000.0000    1.49874
143040.0000    2.05239
143080.0000    1.19979
143120.0000    1.24061
143160.0000    1.49242
143200.0000    1.71440
143240.0000    0.89464
143280.0000    0.84313
143320.0000    0.82474
143360.0000    0.34794
143400.0000    1.11949
143440.0000    0.91774
143480.0000    0.87323
143520.0000    1.16722
143560.0000    0.82035
143600.0000    0.18157
143640.0000    1.03828
143680.0000    1.33001
143720.0000    1.94983
143760.0000    1.56015
143800.0000    2.42326
143840.0000    2.26774
143880.0000    2.56824
143920.0000    0.90078
143960.0000    0.45681
144000.0000    1.47665
144040.0000    1.58620
144080.0000    0.70105
144120.0000    1.04356
144160.0000    1.22534
144200.0000    0.32286
144240.0000    0.71539
144280.0000    0.05975
144320.0000    0.75946
144360.0000    0.82708
144400.0000    0.25143
144440.0000    0.95841
144480.0000    0.58122
144520.0000    0.75115
144560.0000    1.20670
144600.0000    0.29108
144640.0000    0.63313
144680.0000    0.39090
144720.0000    1.00518
144760.0000    0.25943
144800.0000    0.79428
144840.0000   -0.71717
144880.0000   -0.18234
144920.0000    0.25056
144960.0000    0.82835
145000.0000   -0.09276
145040.0000    1.13156
145080.0000    0.68014
145120.0000    0.96863
145160.0000    0.77518
145200.0000    1.61906
145240.0000    0.94481
145280.0000    1.04614
145320.0000    0.71993
145360.0000    0.47464
145400.0000    1.02184
145440.0000    1.01498
145480.0000    1.12405
145520.0000    0.13657
145560.0000    0.27025
145600.0000    1.63819
145640.0000    2.03848
145680.0000    1.37648
145720.0000    1.46306
145760.0000    2.33089
145800.0000    0.45364
145840.0000    0.57451
145880.0000    0.53418
145920.0000    0.54717
145960.0000    0.67663
146000.0000    0.57531
146040.0000    0.49888
146080.0000    0.09064
146120.0000    0.76931
146160.0000    0.44773
146200.0000    0.38701
146240.0000    0.00526
146280.0000    1.02646
146320.0000    0.36130
146360.0000    1.02351
146400.0000    1.85021
146440.0000    1.60067
146480.0000    1.69402
146520.0000    1.03061
146560.0000    1.02162
146600.0000    0.74977
146640.0000    1.97418
146680.0000    2.30367
146720.0000    2.26787
146760.0000    2.67039
146800.0000    3.04685
146840.0000    3.36376
146880.0000    3.87699
146920.0000    1.86442
146960.0000    2.11990
147000.0000    1.94096
147040.0000    3.10045
147080.0000    2.82771
147120.0000    3.20484
147160.0000    2.95395
147200.0000    3.40467
147240.0000    3.46751
147280.0000    2.84382
147320.0000    2.18833
147360.0000    2.36086
147400.0000    2.42889
147440.0000    1.46517
147480.0000    1.81550
147520.0000    2.12803
147560.0000    1.46603
147600.0000    2.79442
147640.0000    2.34289
147680.0000    3.20199
147720.0000    3.45808
147760.0000    3.74007
147800.0000    3.82329
147840.0000    3.30005
147880.0000    3.50660
147920.0000    3.73166
147960.0000    2.99321
148000.0000    2.92968
148040.0000    3.46082
148080.0000    3.17606
148120.0000    3.60577
148160.0000    3.44818
148200.0000    3.93581
148240.0000    2.97023
148280.0000    3.10225
148320.0000    3.81615
148360.0000    3.03149
148400.0000    2.71328
148440.0000    2.24480
148480.0000    1.78182
148520.0000    2.00352
148560.0000    1.14418
148600.0000    1.43931
148640.0000    1.47300
148680.0000    1.77630
148720.0000    1.94820
148760.0000    1.70122
148800.0000    1.92017
148840.0000    2.66764
148880.0000    2.10812
148920.0000    1.77716
148960.0000    2.22680
149000.0000    2.37472
149040.0000    2.73995
149080.0000    2.67077
149120.0000    3.36489
149160.0000    2.32502
149200.0000    3.39401
149240.0000    2.37494
149280.0000    2.86382
149320.0000    3.44138
149360.0000    2.61910
149400.0000    2.75877
149440.0000    2.60700
149480.0000    2.36573
149520.0000    2.51555
149560.0000    2.77251
149600.0000    2.77920
149640.0000    2.60119
149680.0000    3.25112
149720.0000    2.22885
149760.0000    2.03202
149800.0000    1.89248
149840.0000    2.70462
149880.0000    2.95807
149920.0000    4.01640
149960.0000    3.32470
150000.0000    3.85052
150040.0000    3.45427
150080.0000    2.17632
150120.0000    2.57234
150160.0000    2.51782
150200.0000    2.12379
150240.0000    2.56475
150280.0000    2.91708
150320.0000    2.63358
150360.0000    3.28249
150400.0000    3.51986
150440.0000    1.96014
150480.0000    2.64963
150520.0000    2.62687
150560.0000    3.32803
150600.0000    2.94719
150640.0000    2.66547
150680.0000    1.83949
150720.0000    2.77513
150760.0000    2.87072
150800.0000    3.18263
150840.0000    2.76466
150880.0000    2.52785
150920.0000    2.53141
150960.0000    3.30085
151000.0000    2.28860
151040.0000    2.42833
151080.0000    0.86306
151120.0000    2.64038
151160.0000    2.16775
151200.0000    2.60518
151240.0000    1.84466
151280.0000    1.95046
151320.0000    1.50248
151360.0000    2.60173
151400.0000    0.91136
151440.0000    1.28831
151480.0000    0.92565
151520.0000    1.23631
151560.0000    2.26895
151600.0000    2.57539
151640.0000    1.56183
151680.0000    3.26118
151720.0000    2.85386
151760.0000    3.12510
151800.0000    3.04811
151840.0000    3.72288
151880.0000    2.34355
151920.0000    3.78638
151960.0000    4.68294
152000.0000    4.09104
152040.0000    3.21161
152080.0000    4.14628
152120.0000    3.03385
152160.0000    3.18034
152200.0000    2.74256
152240.0000    2.84057
152280.0000    2.98079
152320.0000    2.54225
152360.0000    3.97288
152400.0000    3.52842
152440.0000    2.44821
152480.0000    2.33232
152520.0000    3.15008
152560.0000    2.44690
152600.0000    1.58707
152640.0000    2.34957
152680.0000    2.10119
152720.0000    1.15514
152760.0000    1.87224
152800.0000    1.23297
152840.0000    1.96523
152880.0000    1.90420
152920.0000    0.43888
152960.0000    1.95098
153000.0000    1.29908
153040.0000    0.70989
153080.0000    1.15852
153120.0000    1.24367
153160.0000    1.38329
153200.0000    0.89026
153240.0000    1.80388
153280.0000    1.66321
153320.0000    1.85246
153360.0000    2.45582
153400.0000    1.80007
153440.0000    2.14626
153480.0000    2.03311
153520.0000    1.66949
153560.0000    2.22585
153600.0000    1.02370
153640.0000    2.05942
153680.0000    1.15949
153720.0000    1.01305
153760.0000    1.49672
153800.0000    1.72346
153840.0000    2.96137
153880.0000    2.04268
153920.0000    2.40037
153960.0000    2.57879
154000.0000    2.10193
154040.0000    3.43357
154080.0000    2.24997
154120.0000    3.16206
154160.0000    3.24285
154200.0000    2.88917
154240.0000    2.31062
154280.0000    2.07879
154320.0000    3.41978
154360.0000    2.42096
154400.0000    2.49599
154440.0000    3.43061
154480.0000    2.93103
154520.0000    2.84484
154560.0000    3.25159
154600.0000    3.04525
154640.0000    3.25001
154680.0000    2.97698
154720.0000    4.22984
154760.0000    3.02615
154800.0000    3.66025
154840.0000    2.60918
154880.0000    3.41001
154920.0000    3.41917
154960.0000    2.61694
155000.0000    2.38078
155040.0000    2.96301
155080.0000    2.20038
155120.0000    2.17813
155160.0000    2.60087
155200.0000    3.25805
155240.0000    2.80533
155280.0000    2.89061
155320.0000    2.66120
155360.0000    3.14332
155400.0000    3.19421
155440.0000    3.10402
155480.0000    2.88727
155520.0000    3.03670
155560.0000    2.60063
155600.0000    2.22371
155640.0000    2.19687
155680.0000    2.62332
155720.0000    2.32143
155760.0000    3.08719
155800.0000    3.33988
155840.0000    2.60228
155880.0000    2.62055
155920.0000    3.13579
155960.0000    2.73962
156000.0000    2.51753
156040.0000    2.69173
156080.0000    3.53385
156120.0000    2.63747
156160.0000    3.00268
156200.0000    3.20630
156240.0000    3.32486
156280.0000    3.26467
156320.0000    3.89272
156360.0000    2.19899
156400.0000    3.40517
156440.0000    2.61150
156480.0000    3.28268
156520.0000    2.85360
156560.0000    2.66994
156600.0000    2.47345
156640.0000    2.45944
156680.0000    2.62368
156720.0000    3.17025
156760.0000    2.44965
156800.0000    3.14599
156840.0000    3.41620
156880.0000    3.46434
156920.0000    3.06502
156960.0000    2.89324
157000.0000    3.02990
157040.0000    2.37569
157080.0000    2.38218
157120.0000    2.12608
157160.0000    3.00096
157200.0000    2.82770
157240.0000    2.77739
157280.0000    2.11706
157320.0000    1.45210
157360.0000    1.51703
157400.0000    1.52705
157440.0000    2.13255
157480.0000    2.40255
157520.0000    2.38806
157560.0000    2.70444
157600.0000    2.81228
157640.0000    2.26580
157680.0000    2.47158
157720.0000    2.66465
157760.0000    2.39720
157800.0000    2.40819
157840.0000    3.57930
157880.0000    2.79183
157920.0000    2.49622
157960.0000    2.83346
158000.0000    2.53243
158040.0000    2.97963
158080.0000    2.85259
158120.0000    3.07835
158160.0000    3.52861
158200.0000    4.03267
158240.0000    3.76764
158280.0000    4.43300
158320.0000    4.56826
158360.0000    3.98779
158400.0000    4.54362
158440.0000    3.67527
158480.0000    4.42592
158520.0000    3.91573
158560.0000    3.41967
158600.0000    3.68511
158640.0000    3.18036
158680.0000    3.70682
158720.0000    4.04142
158760.0000    3.82387
158800.0000    4.12542
158840.0000    3.21732
158880.0000    3.25402
158920.0000    3.13666
158960.0000    3.62096
159000.0000    3.34204
159040.0000    3.96011
159080.0000    3.37336
159120.0000    3.32678
159160.0000    4.33369
159200.0000    3.58029
159240.0000    3.00657
159280.0000    2.42510
159320.0000    2.60331
159360.0000    2.68509
159400.0000    3.65479
159440.0000    3.06049
159480.0000    3.14632
159520.0000    3.04914
159560.0000    3.61762
159600.0000    2.76283
159640.0000    2.71992
159680.0000    3.25757
159720.0000    3.10792
159760.0000    3.20210
159800.0000    2.78656
159840.0000    3.06581
159880.0000    2.84394
159920.0000    3.59374
159960.0000    3.05880
160000.0000    3.28777
160040.0000    2.91247
160080.0000    3.57158
160120.0000    3.30671
160160.0000    3.56166
160200.0000    2.83228
160240.0000    2.44717
160280.0000    2.30825
160320.0000    3.04907
160360.0000    3.45228
160400.0000    3.06690
160440.0000    3.36973
160480.0000    3.14481
160520.0000    3.34467
160560.0000    2.84530
160600.0000    4.17358
160640.0000    3.62619
160680.0000    2.80225
160720.0000    2.35537
160760.0000    3.33303
160800.0000    3.55915
160840.0000    3.52055
160880.0000    3.55665
160920.0000    3.78480
160960.0000    2.78404
161000.0000    2.83363
161040.0000    2.79184
161080.0000    2.91547
161120.0000    2.45058
161160.0000    3.05877
161200.0000    2.54453
161240.0000    3.39769
161280.0000    3.98309
161320.0000    2.78557
161360.0000    2.43675
161400.0000    2.31044
161440.0000    3.37613
161480.0000    2.53846
161520.0000    2.96763
161560.0000    1.43288
161600.0000    1.91917
161640.0000    2.40122
161680.0000    2.68984
161720.0000    2.02030
161760.0000    2.25530
161800.0000    2.17356
161840.0000    2.54590
161880.0000    1.87547
161920.0000    1.62491
161960.0000    2.57706
162000.0000    2.17937
162040.0000    2.54742
162080.0000    2.82032
162120.0000    2.85264
162160.0000    2.90918
162200.0000    2.29721
162240.0000    2.26273
162280.0000    2.86063
162320.0000    1.39720
162360.0000    2.14490
162400.0000    1.57335
162440.0000    2.44102
162480.0000    1.31142
162520.0000    2.80012
162560.0000    2.16322
162600.0000    1.49553
162640.0000    1.55917
162680.0000    3.08941
162720.0000    2.45773
162760.0000    2.45744
162800.0000    2.57204
162840.0000    2.40140
162880.0000    2.78835
162920.0000    2.53770
162960.0000    3.20643
163000.0000    2.81640
163040.0000    2.73717
163080.0000    2.17623
163120.0000    1.85897
163160.0000    2.96754
163200.0000    2.63509
163240.0000    2.24630
163280.0000    0.97014
163320.0000    1.35754
163360.0000    2.92832
163400.0000    2.38834
163440.0000    1.82555
163480.0000    3.16979
163520.0000    3.00419
163560.0000    2.86788
163600.0000    1.69616
163640.0000    2.27761
163680.0000    2.23853
163720.0000    2.65235
163760.0000    3.46124
163800.0000    2.54312
163840.0000    2.87777
163880.0000    2.82067
163920.0000    2.11094
163960.0000    2.85977
164000.0000    1.99959
164040.0000    2.16951
164080.0000    2.03353
164120.0000    2.42494
164160.0000    2.43798
164200.0000    1.59773
164240.0000    2.45101
164280.0000    1.35580
164320.0000    2.47401
164360.0000    2.04279
164400.0000    3.15252
164440.0000    2.55426
164480.0000    3.52918
164520.0000    3.47740
164560.0000    3.02660
164600.0000    3.14889
164640.0000    2.61373
164680.0000    3.23883
164720.0000    2.65058
164760.0000    2.42716
164800.0000    2.67698
164840.0000    3.66584
164880.0000    3.10534
164920.0000    3.75826
164960.0000    4.67166
165000.0000    3.01980
165040.0000    3.25770
165080.0000    3.16211
165120.0000    2.58942
165160.0000    2.36535
165200.0000    2.92062
165240.0000    2.22679
165280.0000    2.82977
165320.0000    2.91783
165360.0000    2.70804
165400.0000    4.51967
165440.0000    2.98356
165480.0000    2.59500
165520.0000    2.19653
165560.0000    2.36975
165600.0000    2.90347
165640.0000    2.87282
165680.0000    2.50933
165720.0000    2.38068
165760.0000    2.70858
165800.0000    2.94480
165840.0000    2.81959
165880.0000    2.58302
165920.0000    1.92082
165960.0000    3.03896
166000.0000    2.96908
166040.0000    2.01472
166080.0000    1.91799
166120.0000    2.18553
166160.0000    2.63809
166200.0000    2.94544
166240.0000    3.16413
166280.0000    2.33329
166320.0000    1.92418
166360.0000    2.27796
166400.0000    2.55369
166440.0000    2.72306
166480.0000    2.85582
166520.0000    2.63941
166560.0000    2.25793
166600.0000    1.74281
166640.0000    3.03729
166680.0000    1.49186
166720.0000    1.55715
166760.0000    2.19585
166800.0000    1.65556
166840.0000    2.14078
166880.0000    2.94267
166920.0000    3.29180
166960.0000    3.02624
167000.0000    2.51235
167040.0000    2.13216
167080.0000    0.94108
167120.0000    0.85256
167160.0000    2.19088
167200.0000    2.77257
167240.0000    1.73563
167280.0000    2.10179
167320.0000    1.91815
167360.0000    1.56733
167400.0000    1.33079
167440.0000    0.78096
167480.0000    0.90893
167520.0000    1.45787
167560.0000    0.95162
167600.0000    0.41429
167640.0000    0.83133
167680.0000    0.96381
167720.0000    0.68735
167760.0000    0.58839
167800.0000    1.59440
167840.0000    1.02863
167880.0000    1.64798
167920.0000    1.05945
167960.0000    1.41507
168000.0000    2.03829
168040.0000    0.86175
168080.0000    0.30034
168120.0000    0.10852
168160.0000    0.85192
168200.0000    1.01982
168240.0000    0.44567
168280.0000    0.42817
168320.0000    0.57714
168360.0000    0.18629
168400.0000    0.46467
168440.0000    0.33137
168480.0000    0.70859
168520.0000    1.02838
168560.0000   -0.19435
168600.0000   -0.27849
168640.0000    0.98704
168680.0000    0.53517
168720.0000    0.45000
168760.0000   -0.45609
168800.0000    0.50752
168840.0000    0.05365
168880.0000   -0.15096
168920.0000   -0.16485
168960.0000    0.30402
169000.0000    0.33364
169040.0000    0.65467
169080.0000    1.47409
169120.0000    0.26051
169160.0000    0.89409
169200.0000    1.29410
169240.0000    1.97818
169280.0000    1.19881
169320.0000    2.34719
169360.0000    1.42679
169400.0000    2.18317
169440.0000    2.09065
169480.0000    1.30602
169520.0000    1.25873
169560.0000    1.64062
169600.0000    1.02923
169640.0000    0.85059
169680.0000    1.26063
169720.0000    0.06866
169760.0000    0.28776
169800.0000    0.47210
169840.0000    2.05032
169880.0000    1.88373
169920.0000    0.58577
169960.0000    0.75972
170000.0000    0.28763
170040.0000    1.63474
170080.0000    0.89572
170120.0000    0.07634
170160.0000    1.27846
170200.0000    1.10101
170240.0000    1.70550
170280.0000    0.15456
170320.0000    0.37219
170360.0000   -0.15055
170400.0000    0.19555
170440.0000    0.20244
170480.0000    0.02991
170520.0000    0.79927
170560.0000    0.05906
170600.0000    1.02175
170640.0000    0.78367
170680.0000    0.37089
170720.0000    0.20001
170760.0000    0.78621
170800.0000    0.41640
170840.0000    0.51001
170880.0000    0.69404
170920.0000    0.61391
170960.0000    0.49841
171000.0000    0.77709
171040.0000    1.74089
171080.0000    1.82729
171120.0000    2.61656
171160.0000    1.69894
171200.0000    1.67500
171240.0000    1.60607
171280.0000    1.88121
171320.0000    1.85579
171360.0000    1.51519
171400.0000    1.67282
171440.0000    1.83670
171480.0000    1.97314
171520.0000    2.19256
171560.0000    2.01438
171600.0000    2.27898
171640.0000    2.55928
171680.0000    2.81884
171720.0000    2.90043
171760.0000    1.74792
171800.0000    2.55843
171840.0000    2.34141
171880.0000    2.07161
171920.0000    1.38037
171960.0000    1.96257
172000.0000    2.58786
172040.0000    2.70889
172080.0000    2.32537
172120.0000    2.04405
172160.0000    1.93656
172200.0000    2.85587
172240.0000    2.60196
172280.0000    3.12687
172320.0000    3.25749
172360.0000    2.09164
172400.0000    1.74016
172440.0000    1.29036
172480.0000    2.33703
172520.0000    1.81056
172560.0000    1.80479
172600.0000    2.17239
172640.0000    2.14878
172680.0000    2.38526
172720.0000    3.15739
172760.0000    1.93769
172800.0000    2.41598
172840.0000    2.40741
172880.0000    2.14966
172920.0000    2.94689
172960.0000    4.16244
173000.0000    2.70301
173040.0000    2.10723
173080.0000    2.05161
173120.0000    2.67631
173160.0000    2.79602
173200.0000    1.94882
173240.0000    1.80982
173280.0000    1.41114
173320.0000    2.33957
173360.0000    1.76270
173400.0000    1.66537
173440.0000    2.41956
173480.0000    0.75912
173520.0000    2.15567
173560.0000    1.64608
173600.0000    0.82365
173640.0000    1.05322
173680.0000    1.76397
173720.0000    1.61664
173760.0000    0.85818
173800.0000    0.85314
173840.0000    1.12973
173880.0000    1.14709
173920.0000    1.95856
173960.0000    2.26142
174000.0000    1.40425
174040.0000    2.05982
174080.0000    2.43899
174120.0000    2.10555
174160.0000    1.84608
174200.0000    2.16077
174240.0000    2.77252
174280.0000    3.07054
174320.0000    2.51415
174360.0000    3.17002
174400.0000    3.05347
174440.0000    3.55672
174480.0000    2.33571
174520.0000    1.16694
174560.0000    1.90435
174600.0000    2.47478
174640.0000    1.27254
174680.0000    1.90769
174720.0000    1.14481
174760.0000    0.92822
174800.0000    1.92134
174840.0000    1.93383
174880.0000    1.77029
174920.0000    2.05444
174960.0000    1.96394
175000.0000    2.70677
175040.0000    2.18345
175080.0000    2.41042
175120.0000    2.52584
175160.0000    2.36852
175200.0000    2.41767
175240.0000    2.16003
175280.0000    0.68598
175320.0000    2.50081
175360.0000    2.04367
175400.0000    1.73792
175440.0000    2.02324
175480.0000    1.07095
175520.0000    1.67126
175560.0000    2.01580
175600.0000    3.57936
175640.0000    3.15623
175680.0000    3.45356
175720.0000    2.87706
175760.0000    3.28962
175800.0000    3.13103
175840.0000    2.48925
175880.0000    2.53449
175920.0000    2.25637
175960.0000    2.24549
176000.0000    2.51220
176040.0000    2.05179
176080.0000    2.52133
176120.0000    3.04136
176160.0000    2.52625
176200.0000    1.98209
176240.0000    2.77952
176280.0000    3.03768
176320.0000    3.45784
176360.0000    4.08007
176400.0000    2.30565
176440.0000    2.26499
176480.0000    0.82216
176520.0000    0.60082
176560.0000    1.64997
176600.0000    1.67227
176640.0000    1.25938
176680.0000    1.19236
176720.0000    1.49223
176760.0000    1.10329
176800.0000    1.38421
176840.0000    1.72280
176880.0000    0.47166
176920.0000    1.41417
176960.0000    1.63000
177000.0000    1.51525
177040.0000    2.25352
177080.0000    2.57267
177120.0000    2.01418
177160.0000    1.89612
177200.0000    1.37863
177240.0000    1.17606
177280.0000    2.23137
177320.0000    1.67859
177360.0000    1.82666
177400.0000    1.90211
177440.0000    1.04359
177480.0000    2.55233
177520.0000    2.73892
177560.0000    2.34453
177600.0000    1.12564
177640.0000    1.13460
177680.0000    1.30807
177720.0000    2.18753
177760.0000    1.95473
177800.0000    1.77242
177840.0000    1.80395
177880.0000    1.44842
177920.0000    1.32578
177960.0000    0.95039
178000.0000    0.60990
178040.0000    1.08130
178080.0000    1.28831
178120.0000   -0.14528
178160.0000    0.18275
178200.0000    0.64875
178240.0000    0.51310
178280.0000    1.64647
178320.0000    1.17785
178360.0000    1.86653
178400.0000    1.78116
178440.0000    1.56142
178480.0000    2.21023
178520.0000    2.11343
178560.0000    2.17696
178600.0000    2.37856
178640.0000    1.78348
178680.0000    1.48149
178720.0000    2.01330
178760.0000    1.41991
178800.0000    2.30276
178840.0000    2.50759
178880.0000    1.81143
178920.0000    1.80601
178960.0000    1.74800
179000.0000    1.65084
179040.0000    1.99433
179080.0000    1.66569
179120.0000    0.52657
179160.0000    1.89888
179200.0000    2.23430
179240.0000    2.18662
179280.0000    1.55324
179320.0000    0.39158
179360.0000    2.02144
179400.0000    1.72265
179440.0000    0.71289
179480.0000    0.66680
179520.0000    0.58018
179560.0000   -0.28859
179600.0000    1.34212
179640.0000    0.99585
179680.0000    0.87984
179720.0000    1.20034
179760.0000    0.16876
179800.0000    1.12543
179840.0000    1.61437
179880.0000    1.59410
179920.0000    1.56180
179960.0000    2.12996
180000.0000    1.99508
180040.0000    2.90975
180080.0000    2.41073
180120.0000    1.76127
180160.0000    2.14370
180200.0000    2.03586
180240.0000    1.58244
180280.0000    0.45308
180320.0000    0.51468
180360.0000    0.79261
180400.0000    1.06829
180440.0000    1.58342
180480.0000    0.31820
180520.0000   -0.28323
180560.0000    0.03676
180600.0000    0.19969
180640.0000    0.89823
180680.0000    0.40450
180720.0000    1.87384
180760.0000    1.70253
180800.0000    2.28511
180840.0000    1.43841
180880.0000    1.57124
180920.0000    2.33477
180960.0000    2.22383
181000.0000    1.68767
181040.0000    2.18582
181080.0000    1.69361
181120.0000    1.77350
181160.0000    2.54962
181200.0000    2.74871
181240.0000    1.76906
181280.0000    1.44938
181320.0000    1.96078
181360.0000    2.60174
181400.0000    1.01187
181440.0000    0.55032
181480.0000    0.32384
181520.0000    0.52562
181560.0000    0.31277
181600.0000    0.72327
181640.0000   -0.19629
181680.0000    0.62509
181720.0000    0.20809
181760.0000    0.33182
181800.0000    1.19074
181840.0000    1.62392
181880.0000    1.63273
181920.0000    0.84117
181960.0000   -0.11496
182000.0000    0.36430
182040.0000    1.09531
182080.0000    1.63607
182120.0000    1.99682
182160.0000    1.94814
182200.0000    1.85409
182240.0000    1.68540
182280.0000    2.71984
182320.0000    2.47305
182360.0000    1.96225
182400.0000    1.58015
182440.0000    2.21554
182480.0000    1.83068
182520.0000    1.52657
182560.0000    1.76629
182600.0000    1.47178
182640.0000    1.68619
182680.0000    1.68462
182720.0000    2.66835
182760.0000    2.96567
182800.0000    3.27899
182840.0000    2.49831
182880.0000    2.42289
182920.0000    2.38244
182960.0000    2.82312
183000.0000    2.48617
183040.0000    2.50445
183080.0000    1.77503
183120.0000    2.00442
183160.0000    1.96538
183200.0000    2.05925
183240.0000    2.31825
183280.0000    2.64049
183320.0000    3.10615
183360.0000    3.41756
183400.0000    2.17478
183440.0000    2.52928
183480.0000    2.11196
183520.0000    2.85963
183560.0000    3.67946
183600.0000    3.58257
183640.0000    2.53383
183680.0000    2.80372
183720.0000    2.88831
183760.0000    2.40384
183800.0000    2.49877
183840.0000    1.47112
183880.0000    2.11243
183920.0000    2.13845
183960.0000    1.61317
184000.0000    1.25435
184040.0000    2.18019
184080.0000    0.44248
184120.0000    0.73999
184160.0000    0.95766
184200.0000    1.07708
184240.0000    1.01827
184280.0000    1.67945
184320.0000    0.73537
184360.0000    0.40907
184400.0000    2.45139
184440.0000    2.00606
184480.0000    2.80401
184520.0000    2.98018
184560.0000    2.50278
184600.0000    2.41053
184640.0000    1.61500
184680.0000    2.05370
184720.0000    1.22499
184760.0000    0.86187
184800.0000    1.32634
184840.0000    0.73166
184880.0000    1.77683
184920.0000    1.58555
184960.0000    1.44138
185000.0000    1.30463
185040.0000    2.17552
185080.0000    1.64050
185120.0000    2.15514
185160.0000    2.50064
185200.0000    1.65115
185240.0000    2.35410
185280.0000    2.44268
185320.0000    1.30774
185360.0000    1.29626
185400.0000    2.11050
185440.0000    2.34884
185480.0000    1.98510
185520.0000    1.98323
185560.0000    2.64220
185600.0000    2.81178
185640.0000    2.61860
185680.0000    2.98959
185720.0000    3.06900
185760.0000    3.28563
185800.0000    3.45553
185840.0000    2.55958
185880.0000    2.57892
185920.0000    2.16408
185960.0000    2.06134
186000.0000    1.98983
186040.0000    1.63184
186080.0000    2.34123
186120.0000    1.62085
186160.0000    0.86046
186200.0000    1.26189
186240.0000    0.26710
186280.0000    1.17989
186320.0000    0.96600
186360.0000    0.98367
186400.0000    1.68598
186440.0000    0.81416
186480.0000    0.53544
186520.0000    0.31693
186560.0000    0.65911
186600.0000   -0.13300
186640.0000   -0.04812
186680.0000    0.67080
186720.0000    0.73188
186760.0000    0.10468
186800.0000    0.48471
186840.0000    0.60109
186880.0000    0.50889
186920.0000   -0.62534
186960.0000   -0.02314
187000.0000   -0.19256
187040.0000    0.36869
187080.0000   -0.37996
187120.0000    0.39917
187160.0000   -0.33151
187200.0000   -0.03251
187240.0000    0.85656
187280.0000    1.79006
187320.0000    1.20730
187360.0000    0.74302
187400.0000    0.68896
187440.0000    1.02826
187480.0000    1.91787
187520.0000    1.23486
187560.0000    1.45336
187600.0000    1.16716
187640.0000    0.67783
187680.0000    0.71547
187720.0000    0.78876
187760.0000    0.05251
187800.0000    0.21927
187840.0000    1.21719
187880.0000    1.94874
187920.0000    1.91510
187960.0000    1.05304
188000.0000    0.99735
188040.0000    2.04151
188080.0000    1.34986
188120.0000    1.77258
188160.0000    2.05447
188200.0000    1.19379
188240.0000    2.11662
188280.0000    0.27279
188320.0000    1.04645
188360.0000    1.31518
188400.0000    1.51518
188440.0000    1.76462
188480.0000    2.29144
188520.0000    1.56231
188560.0000    1.06509
188600.0000    2.24210
188640.0000    1.94482
188680.0000    2.47950
188720.0000    3.83007
188760.0000    1.76834
188800.0000    1.34965
188840.0000    3.14633
188880.0000    2.20417
188920.0000    2.71111
188960.0000    1.44680
189000.0000    2.04080
189040.0000    1.61437
189080.0000    0.95167
189120.0000    1.25980
189160.0000    0.19060
189200.0000    0.69072
189240.0000    0.76697
189280.0000    1.33620
189320.0000    1.33805
189360.0000    1.50552
189400.0000    1.91312
189440.0000    1.36692
189480.0000    1.43766
189520.0000    2.11958
189560.0000    1.35608
189600.0000    1.51591
189640.0000    0.93549
189680.0000    1.04868
189720.0000    1.66396
189760.0000    1.82592
189800.0000    1.59902
189840.0000    1.07158
189880.0000    0.25888
189920.0000    1.34391
189960.0000    1.38019
190000.0000    1.55414
190040.0000    2.02875
190080.0000    1.81440
190120.0000    1.74507
190160.0000    1.93178
190200.0000    2.38002
190240.0000    2.16305
190280.0000    2.47813
190320.0000    1.41530
190360.0000    1.83139
190400.0000    1.13971
190440.0000    1.71236
190480.0000    2.44937
190520.0000    2.06987
190560.0000    1.00356
190600.0000    1.29409
190640.0000    1.50319
190680.0000    1.31878
190720.0000    0.91051
190760.0000    0.71491
190800.0000    0.65979
190840.0000   -0.13927
190880.0000    1.05916
190920.0000    0.77617
190960.0000    1.56616
191000.0000    1.20198
191040.0000    1.68752
191080.0000    1.11945
191120.0000    2.00635
191160.0000    2.10199
191200.0000    2.02986
191240.0000    2.77250
191280.0000    3.38726
191320.0000    3.12176
191360.0000    3.14918
191400.0000    3.17057
191440.0000    2.90592
191480.0000    3.09554
191520.0000    3.29691
191560.0000    3.37138
191600.0000    3.48439
191640.0000    3.29322
191680.0000    4.07404
191720.0000    3.27634
191760.0000    3.22815
191800.0000    1.93389
191840.0000    2.89488
191880.0000    2.46238
191920.0000    2.98016
191960.0000    3.67063
192000.0000    3.98325
192040.0000    2.50127
192080.0000    2.39791
192120.0000    2.62499
192160.0000    1.85200
192200.0000    2.15709
192240.0000    1.78477
192280.0000    2.36717
192320.0000    2.75063
192360.0000    3.15072
192400.0000    3.75808
192440.0000    3.90120
192480.0000    3.59827
192520.0000    3.95178
192560.0000    3.59816
192600.0000    3.97998
192640.0000    3.04322
192680.0000    4.19579
192720.0000    3.62426
192760.0000    3.53316
192800.0000    4.05849
192840.0000    3.18367
192880.0000    2.34830
192920.0000    3.46481
192960.0000    3.32931
193000.0000    4.31270
193040.0000    3.37859
193080.0000    2.39621
193120.0000    3.03644
193160.0000    2.63277
193200.0000    3.89212
193240.0000    3.20054
193280.0000    2.91074
193320.0000    2.20814
193360.0000    3.71521
193400.0000    3.96255
193440.0000    4.65592
193480.0000    3.72865
193520.0000    4.45896
193560.0000    3.83051
193600.0000    3.22279
193640.0000    4.07158
193680.0000    5.16527
193720.0000    4.73365
193760.0000    3.90954
193800.0000    4.05829
193840.0000    3.13382
193880.0000    3.04678
193920.0000    2.74241
193960.0000    3.10771
194000.0000    3.73456
194040.0000    3.21747
194080.0000    3.53475
194120.0000    3.59064
194160.0000    3.47561
194200.0000    2.86863
194240.0000    2.39764
194280.0000    2.43251
194320.0000    3.27312
194360.0000    4.18955
194400.0000    3.95646
194440.0000    4.87941
194480.0000    3.93556
194520.0000    4.19191
194560.0000    4.05687
194600.0000    4.04948
194640.0000    4.08846
194680.0000    3.62563
194720.0000    3.16820
194760.0000    4.20311
194800.0000    3.99280
194840.0000    3.55652
194880.0000    4.78309
194920.0000    3.61109
194960.0000    4.22681
195000.0000    4.36251
195040.0000    3.55549
195080.0000    3.63721
195120.0000    4.43194
195160.0000    3.25289
195200.0000    3.66723
195240.0000    3.77073
195280.0000    3.20615
195320.0000    3.18349
195360.0000    4.09189
195400.0000    3.64015
195440.0000    2.19466
195480.0000    3.12517
195520.0000    5.13418
195560.0000    4.30796
195600.0000    3.77945
195640.0000    3.93059
195680.0000    4.31772
195720.0000    3.84148
195760.0000    4.34031
195800.0000    3.96946
195840.0000    4.42991
195880.0000    3.50562
195920.0000    3.43745
195960.0000    3.94193
196000.0000    4.46877
196040.0000    3.37913
196080.0000    4.04536
196120.0000    4.21533
196160.0000    3.12907
196200.0000    3.74310
196240.0000    3.85872
196280.0000    4.55138
196320.0000    5.04649
196360.0000    5.24303
196400.0000    5.04880
196440.0000    4.12264
196480.0000    4.40848
196520.0000    4.45479
196560.0000    4.39635
196600.0000    4.71523
196640.0000    4.33116
196680.0000    4.20834
196720.0000    4.29203
196760.0000    4.33282
196800.0000    5.11684
196840.0000    3.95488
196880.0000    4.35231
196920.0000    5.03845
196960.0000    5.06409
197000.0000    3.55392
197040.0000    4.54595
197080.0000    4.33147
197120.0000    5.96614
197160.0000    4.66232
197200.0000    3.76688
197240.0000    4.65834
197280.0000    4.82895
197320.0000    5.27285
197360.0000    4.46420
197400.0000    4.90762
197440.0000    4.47474
197480.0000    4.09926
197520.0000    4.67182
197560.0000    5.36525
197600.0000    4.86894
197640.0000    4.82214
197680.0000    5.10608
197720.0000    4.46415
197760.0000    4.42077
197800.0000    4.72361
197840.0000    4.87059
197880.0000    4.48222
197920.0000    4.07634
197960.0000    4.95686
198000.0000    5.15432
198040.0000    5.13480
198080.0000    5.24100
198120.0000    4.83604
198160.0000    5.20769
198200.0000    4.89470
198240.0000    5.37341
198280.0000    4.07456
198320.0000    3.99323
198360.0000    4.91955
198400.0000    4.30651
198440.0000    5.09181
198480.0000    4.72471
198520.0000    4.36478
198560.0000    4.13216
198600.0000    4.51807
198640.0000    4.42991
198680.0000    4.89698
198720.0000    4.96145
198760.0000    4.63668
198800.0000    6.31801
198840.0000    5.13787
198880.0000    4.31652
198920.0000    3.95565
198960.0000    4.26741
199000.0000    4.27007
199040.0000    4.75136
199080.0000    4.90770
199120.0000    4.08271
199160.0000    4.83945
199200.0000    4.62098
199240.0000    4.38189
199280.0000    4.73881
199320.0000    4.54191
199360.0000    4.62796
199400.0000    4.45945
199440.0000    4.38046
199480.0000    5.38206
199520.0000    5.48467
199560.0000    5.45053
199600.0000    4.83143
199640.0000    6.06879
199680.0000    5.86022
199720.0000    4.38726
199760.0000    3.50646
199800.0000    3.79920
199840.0000    3.81280
199880.0000    5.02327
199920.0000    3.49306
199960.0000    3.21447
200000.0000    3.40532
200040.0000    4.98789
200080.0000    4.03305
200120.0000    4.24197
200160.0000    4.02940
200200.0000    3.67358
200240.0000    3.64336
200280.0000    4.29262
200320.0000    3.22516
200360.0000    5.35653
200400.0000    5.04147
200440.0000    4.72762
200480.0000    4.16704
200520.0000    4.24802
200560.0000    5.38848
200600.0000    4.90030
200640.0000    5.36800
200680.0000    4.41730
200720.0000    3.90711
200760.0000    3.94653
200800.0000    4.81625
200840.0000    4.63847
200880.0000    4.57400
200920.0000    4.87818
200960.0000    4.76724
201000.0000    5.03044
201040.0000    4.82568
201080.0000    4.47590
201120.0000    5.22083
201160.0000    3.93656
201200.0000    4.02168
201240.0000    4.53211
201280.0000    3.81482
201320.0000    3.30052
201360.0000    2.94556
201400.0000    4.27336
201440.0000    3.79625
201480.0000    3.25087
201520.0000    3.17648
201560.0000    3.39947
201600.0000    3.83020
201640.0000    2.83142
201680.0000    4.29714
201720.0000    4.20927
201760.0000    3.59982
201800.0000    3.94909
201840.0000    3.97646
201880.0000    3.33551
201920.0000    2.86903
201960.0000    2.91773
202000.0000    4.76029
202040.0000    4.57928
202080.0000    4.60587
202120.0000    4.15271
202160.0000    4.33696
202200.0000    5.29529
202240.0000    5.07672
202280.0000    4.46403
202320.0000    5.29748
202360.0000    3.41814
202400.0000    4.64584
202440.0000    4.38600
202480.0000    4.45305
202520.0000    3.75110
202560.0000    4.75810
202600.0000    3.86671
202640.0000    4.08961
202680.0000    4.13340
202720.0000    4.15427
202760.0000    4.26085
202800.0000    4.58694
202840.0000    3.65472
202880.0000    4.90052
202920.0000    4.12917
202960.0000    4.94081
203000.0000    5.52870
203040.0000    5.08326
203080.0000    4.92737
203120.0000    4.98509
203160.0000    4.97201
203200.0000    4.75633
203240.0000    5.32950
203280.0000    5.35097
203320.0000    5.36739
203360.0000    4.52666
203400.0000    4.31274
203440.0000    5.16916
203480.0000    3.65910
203520.0000    4.71731
203560.0000    4.68823
203600.0000    3.84861
203640.0000    4.48709
203680.0000    4.64146
203720.0000    5.05096
203760.0000    4.99520
203800.0000    4.78712
203840.0000    5.66021
203880.0000    3.97693
203920.0000    4.46162
203960.0000    5.75214
204000.0000    4.41171
204040.0000    4.53277
204080.0000    4.68171
204120.0000    4.49629
204160.0000    3.57532
204200.0000    3.41629
204240.0000    4.19243
204280.0000    3.84466
204320.0000    3.67979
204360.0000    4.29050
204400.0000    3.35612
204440.0000    4.02436
204480.0000    3.91752
204520.0000    4.75131
204560.0000    4.44626
204600.0000    4.78189
204640.0000    4.19066
204680.0000    4.93862
204720.0000    4.69054
204760.0000    3.80078
204800.0000    5.07191
204840.0000    3.92940
204880.0000    3.37099
204920.0000    4.32087
204960.0000    4.65747
205000.0000    4.31300
205040.0000    4.26386
205080.0000    3.97382
205120.0000    3.70527
205160.0000    2.95531
205200.0000    3.40672
205240.0000    4.10002
205280.0000    4.45147
205320.0000    3.55324
205360.0000    4.23958
205400.0000    5.04660
205440.0000    4.39291
205480.0000    3.97088
205520.0000    3.96293
205560.0000    5.00258
205600.0000    5.04549
205640.0000    4.97123
205680.0000    3.88687
205720.0000    4.02063
205760.0000    3.38672
205800.0000    3.18822
205840.0000    3.38355
205880.0000    4.15245
205920.0000    3.58694
205960.0000    4.64748
206000.0000    4.86998
206040.0000    4.74777
206080.0000    3.23816
206120.0000    3.05731
206160.0000    4.87984
206200.0000    4.00682
206240.0000    5.04808
206280.0000    4.63815
206320.0000    4.57481
206360.0000    4.90080
206400.0000    4.53666
206440.0000    4.12709
206480.0000    4.18834
206520.0000    4.55347
206560.0000    4.21684
206600.0000    3.87227
206640.0000    4.18065
206680.0000    4.45386
206720.0000    4.40721
206760.0000    4.93465
206800.0000    5.22978
206840.0000    4.19064
206880.0000    4.23175
206920.0000    4.78715
206960.0000    4.43609
207000.0000    3.58706
207040.0000    4.39502
207080.0000    4.12068
207120.0000    3.40275
207160.0000    3.00909
207200.0000    2.33766
207240.0000    3.74870
207280.0000    3.10015
207320.0000    2.85868
207360.0000    3.16628
207400.0000    2.89602
207440.0000    3.16498
207480.0000    2.91545
207520.0000    3.12905
207560.0000    4.27716
207600.0000    3.75995
207640.0000    3.67616
207680.0000    4.17553
207720.0000    3.35167
207760.0000    3.47225
207800.0000    3.52995
207840.0000    3.87480
207880.0000    3.66414
207920.0000    3.20231
207960.0000    3.08282
208000.0000    3.23126
208040.0000    3.44190
208080.0000    3.42311
208120.0000    3.38163
208160.0000    3.54436
208200.0000    3.73132
208240.0000    3.51334
208280.0000    4.56728
208320.0000    4.49230
208360.0000    4.11444
208400.0000    4.95392
208440.0000    4.29674
208480.0000    4.24655
208520.0000    3.82578
208560.0000    4.35975
208600.0000    4.80771
208640.0000    4.07861
208680.0000    4.83636
208720.0000    4.48336
208760.0000    3.58958
208800.0000    3.91541
208840.0000    4.33130
208880.0000    5.10746
208920.0000    4.48920
208960.0000    5.12511
209000.0000    5.81547
209040.0000    5.37649
209080.0000    5.18027
209120.0000    4.74731
209160.0000    4.77466
209200.0000    4.48019
209240.0000    4.23761
209280.0000    5.36147
209320.0000    4.29045
209360.0000    4.29710
209400.0000    4.51031
209440.0000    3.84812
209480.0000    3.78007
209520.0000    4.15926
209560.0000    3.64264
209600.0000    4.39291
209640.0000    3.88094
209680.0000    4.08840
209720.0000    3.99253
209760.0000    4.26783
209800.0000    4.19170
209840.0000    4.19372
209880.0000    4.27973
209920.0000    3.98981
209960.0000    2.68381
210000.0000    3.77921
210040.0000    4.85458
210080.0000    4.62556
210120.0000    3.59199
210160.0000    4.50690
210200.0000    4.07055
210240.0000    3.38486
210280.0000    3.27223
210320.0000    4.23134
210360.0000    3.55588
210400.0000    3.41546
210440.0000    4.08226
210480.0000    4.21605
210520.0000    3.72837
210560.0000    4.86414
210600.0000    4.73870
210640.0000    3.85617
210680.0000    3.41854
210720.0000    4.25913
210760.0000    3.61198
210800.0000    3.88273
210840.0000    4.05223
210880.0000    3.80978
210920.0000    4.02242
210960.0000    3.37776
211000.0000    3.72348
211040.0000    3.41123
211080.0000    3.98154
211120.0000    3.99519
211160.0000    4.09709
211200.0000    3.89808
211240.0000    3.99117
211280.0000    4.50156
211320.0000    4.15768
211360.0000    3.16239
211400.0000    3.61716
211440.0000    4.44901
211480.0000    4.30018
211520.0000    4.58154
211560.0000    4.58789
211600.0000    4.68151
211640.0000    4.92216
211680.0000    4.47090
211720.0000    4.24070
211760.0000    4.08041
211800.0000    3.72892
211840.0000    4.31787
211880.0000    3.96209
211920.0000    4.09904
211960.0000    5.08882
212000.0000    4.32644
212040.0000    5.18898
212080.0000    5.07974
212120.0000    3.46559
212160.0000    4.92992
212200.0000    4.43742
212240.0000    4.71841
212280.0000    3.99980
212320.0000    4.59464
212360.0000    4.77788
212400.0000    4.48966
212440.0000    4.55358
212480.0000    4.67814
212520.0000    4.74301
212560.0000    4.24693
212600.0000    4.89955
212640.0000    4.60054
212680.0000    4.66344
212720.0000    4.99701
212760.0000    4.02206
212800.0000    5.97609
212840.0000    4.51484
212880.0000    5.00262
212920.0000    5.50449
212960.0000    4.71374
213000.0000    4.73538
213040.0000    4.68589
213080.0000    4.70190
213120.0000    4.14653
213160.0000    4.61119
213200.0000    4.23810
213240.0000    4.09727
213280.0000    3.66855
213320.0000    4.78106
213360.0000    4.42837
213400.0000    4.81124
213440.0000    4.66774
213480.0000    4.93004
213520.0000    5.51023
213560.0000    4.70623
213600.0000    4.00819
213640.0000    4.60250
213680.0000    4.15884
213720.0000    3.94081
213760.0000    4.58627
213800.0000    3.93715
213840.0000    4.90883
213880.0000    4.21070
213920.0000    4.78175
213960.0000    3.90456
214000.0000    5.06846
214040.0000    5.36504
214080.0000    5.16586
214120.0000    4.96818
214160.0000    4.89437
214200.0000    5.17432
214240.0000    4.78503
214280.0000    4.80390
214320.0000    5.31290
214360.0000    4.49561
214400.0000    5.46144
214440.0000    6.63946
214480.0000    6.18976
214520.0000    5.36300
214560.0000    5.45469
214600.0000    6.46969
214640.0000    5.35308
214680.0000    5.55287
214720.0000    5.28869
214760.0000    5.73425
214800.0000    6.25785
214840.0000    6.08569
214880.0000    5.68392
214920.0000    6.25427
214960.0000    6.38478
215000.0000    6.64190
215040.0000    5.68830
215080.0000    6.04618
215120.0000    6.65171
215160.0000    7.13488
215200.0000    5.93331
215240.0000    6.67594
215280.0000    5.83047
215320.0000    7.31961
215360.0000    6.19333
215400.0000    6.44199
215440.0000    5.52692
215480.0000    5.20843
215520.0000    5.07145
215560.0000    5.23841
215600.0000    5.78230
215640.0000    5.74509
215680.0000    5.31709
215720.0000    6.26291
215760.0000    5.89223
215800.0000    6.80696
215840.0000    6.09447
215880.0000    5.56506
215920.0000    5.85453
215960.0000    5.82117
216000.0000    5.13940
216040.0000    5.52599
216080.0000    4.60042
216120.0000    4.49491
216160.0000    5.04676
216200.0000    5.03075
216240.0000    5.24718
216280.0000    5.28644
216320.0000    5.82065
216360.0000    6.84783
216400.0000    6.35676
216440.0000    6.79749
216480.0000    5.34771
216520.0000    6.59214
216560.0000    5.76521
216600.0000    5.04657
216640.0000    5.42135
216680.0000    5.25882
216720.0000    5.73069
216760.0000    5.11440
216800.0000    5.50994
216840.0000    6.46768
216880.0000    6.33692
216920.0000    5.48302
216960.0000    4.42103
217000.0000    4.47583
217040.0000    4.73439
217080.0000    4.72525
217120.0000    6.03123
217160.0000    5.86689
217200.0000    5.40262
217240.0000    5.57854
217280.0000    5.40630
217320.0000    5.97928
217360.0000    5.07473
217400.0000    5.67994
217440.0000    5.49082
217480.0000    5.32372
217520.0000    6.39493
217560.0000    5.57312
217600.0000    6.26292
217640.0000    4.36632
217680.0000    4.78774
217720.0000    4.59547
217760.0000    4.98528
217800.0000    5.65569
217840.0000    6.43396
217880.0000    6.61283
217920.0000    5.18982
217960.0000    6.01369
218000.0000    5.18007
218040.0000    5.51430
218080.0000    5.11922
218120.0000    5.99368
218160.0000    5.92397
218200.0000    5.70663
218240.0000    5.96321
218280.0000    6.96268
218320.0000    6.62447
218360.0000    6.67283
218400.0000    6.42075
218440.0000    6.10310
218480.0000    6.33849
218520.0000    6.41104
218560.0000    6.13178
218600.0000    5.44993
218640.0000    6.73166
218680.0000    6.27102
218720.0000    6.80641
218760.0000    6.69176
218800.0000    6.77813
218840.0000    6.03748
218880.0000    6.58488
218920.0000    7.05570
218960.0000    6.33860
219000.0000    6.19749
219040.0000    6.33562
219080.0000    5.13687
219120.0000    5.45339
219160.0000    5.98822
219200.0000    6.52216
219240.0000    5.55301
219280.0000    5.64152
219320.0000    5.57610
219360.0000    5.26528
219400.0000    5.65065
219440.0000    6.39134
219480.0000    5.11947
219520.0000    5.76180
219560.0000    5.09543
219600.0000    5.74268
219640.0000    5.03252
219680.0000    5.13979
219720.0000    5.19552
219760.0000    4.37370
219800.0000    4.90117
219840.0000    4.23064
219880.0000    5.34270
219920.0000    5.23880
219960.0000    5.43062
220000.0000    4.95559
220040.0000    4.94463
220080.0000    5.16703
220120.0000    4.35523
220160.0000    3.93826
220200.0000    5.04029
220240.0000    4.53835
220280.0000    4.52162
220320.0000    5.43708
220360.0000    5.34145
220400.0000    5.09546
220440.0000    5.12874
220480.0000    5.55068
220520.0000    5.54419
220560.0000    4.87418
220600.0000    4.81875
220640.0000    4.15439
220680.0000    3.82915
220720.0000    3.76278
220760.0000    3.79427
220800.0000    4.47624
220840.0000    4.55169
220880.0000    3.28153
220920.0000    2.69568
220960.0000    3.87102
221000.0000    3.38743
221040.0000    4.35369
221080.0000    5.04974
221120.0000    5.31346
221160.0000    5.88800
221200.0000    5.91294
221240.0000    5.12381
221280.0000    4.99375
221320.0000    4.84058
221360.0000    5.38428
221400.0000    4.99563
221440.0000    4.61978
221480.0000    5.15872
221520.0000    5.75459
221560.0000    5.33731
221600.0000    5.42895
221640.0000    4.92543
221680.0000    5.99179
221720.0000    5.75401
221760.0000    4.57263
221800.0000    4.62413
221840.0000    5.52120
221880.0000    5.58506
221920.0000    5.45988
221960.0000    4.95681
222000.0000    4.92775
222040.0000    4.11570
222080.0000    4.42411
222120.0000    4.49542
222160.0000    4.44501
222200.0000    4.42408
222240.0000    5.08008
222280.0000    5.42398
222320.0000    4.08134
222360.0000    3.86546
222400.0000    4.34617
222440.0000    3.37849
222480.0000    4.70969
222520.0000    4.52131
222560.0000    5.25869
222600.0000    5.37547
222640.0000    5.11767
222680.0000    4.50503
222720.0000    3.90457
222760.0000    4.98204
222800.0000    4.68686
222840.0000    4.65916
222880.0000    4.79943
222920.0000    5.26678
222960.0000    5.22103
223000.0000    5.30275
223040.0000    5.54068
223080.0000    5.33840
223120.0000    5.46952
223160.0000    5.35251
223200.0000    5.74730
223240.0000    5.60953
223280.0000    4.90810
223320.0000    4.78941
223360.0000    4.55579
223400.0000    5.62028
223440.0000    5.16346
223480.0000    6.02580
223520.0000    5.17217
223560.0000    5.57943
223600.0000    4.96783
223640.0000    4.48470
223680.0000    5.09835
223720.0000    5.66519
223760.0000    5.56049
223800.0000    5.24996
223840.0000    5.09923
223880.0000    5.57677
223920.0000    5.04823
223960.0000    5.94840
224000.0000    5.34477
224040.0000    5.16289
224080.0000    5.77480
224120.0000    5.53315
224160.0000    5.78469
224200.0000    5.93613
224240.0000    5.81552
224280.0000    6.39799
224320.0000    5.24375
224360.0000    4.68199
224400.0000    4.43596
224440.0000    5.24079
224480.0000    5.02442
224520.0000    4.42472
224560.0000    5.00859
224600.0000    5.47104
224640.0000    5.54125
224680.0000    6.02322
224720.0000    5.06987
224760.0000    4.87208
224800.0000    5.60973
224840.0000    5.33521
224880.0000    5.89628
224920.0000    5.95764
224960.0000    6.07959
225000.0000    6.37914
225040.0000    5.97798
225080.0000    5.82689
225120.0000    4.73898
225160.0000    5.38962
225200.0000    5.89210
225240.0000    4.94590
225280.0000    4.33416
225320.0000    5.66450
225360.0000    4.76376
225400.0000    4.46728
225440.0000    5.09913
225480.0000    4.24837
225520.0000    4.55402
225560.0000    3.94448
225600.0000    4.53640
225640.0000    4.12562
225680.0000    4.76622
225720.0000    2.82502
225760.0000    3.22584
225800.0000    3.59058
225840.0000    3.53125
225880.0000    3.42626
225920.0000    3.06084
225960.0000    3.43675
226000.0000    4.05298
226040.0000    3.64425
226080.0000    3.16216
226120.0000    4.15017
226160.0000    4.43797
226200.0000    4.24401
226240.0000    3.69537
226280.0000    3.43413
226320.0000    4.58004
226360.0000    4.34078
226400.0000    3.92980
226440.0000    3.88108
226480.0000    4.50819
226520.0000    4.48357
226560.0000    3.59727
226600.0000    3.16438
226640.0000    4.12544
226680.0000    3.35271
226720.0000    3.46963
226760.0000    3.20214
226800.0000    3.39278
226840.0000    2.53088
226880.0000    3.62087
226920.0000    4.22471
226960.0000    3.88788
227000.0000    3.68348
227040.0000    3.16053
227080.0000    3.83659
227120.0000    3.28645
227160.0000    3.75232
227200.0000    3.94470
227240.0000    4.19337
227280.0000    3.90704
227320.0000    4.61655
227360.0000    3.69401
227400.0000    4.14608
227440.0000    4.01382
227480.0000    4.51026
227520.0000    3.21848
227560.0000    3.13124
227600.0000    4.12417
227640.0000    3.96594
227680.0000    3.70022
227720.0000    4.47176
227760.0000    5.09842
227800.0000    4.53438
227840.0000    5.15899
227880.0000    4.48136
227920.0000    4.10791
227960.0000    4.30146
228000.0000    3.95002
228040.0000    4.01173
228080.0000    4.23634
228120.0000    3.90064
228160.0000    3.71925
228200.0000    3.71462
228240.0000    5.06499
228280.0000    4.41075
228320.0000    4.38052
228360.0000    4.60121
228400.0000    3.72823
228440.0000    2.91373
228480.0000    3.32170
228520.0000    3.89930
228560.0000    3.55339
228600.0000    4.96117
228640.0000    4.21149
228680.0000    3.42034
228720.0000    3.81531
228760.0000    4.15848
228800.0000    3.40913
228840.0000    4.31962
228880.0000    4.43139
228920.0000    3.78385
228960.0000    4.57541
229000.0000    4.92996
229040.0000    3.31756
229080.0000    4.24487
229120.0000    4.70562
229160.0000    4.01885
229200.0000    3.70349
229240.0000    4.59977
229280.0000    3.39134
229320.0000    4.23572
229360.0000    3.63563
229400.0000    3.07411
229440.0000    3.54827
229480.0000    2.89558
229520.0000    3.21167
229560.0000    2.71776
229600.0000    3.09218
229640.0000    3.33275
229680.0000    3.33206
229720.0000    3.73838
229760.0000    4.68952
229800.0000    3.39201
229840.0000    3.40371
229880.0000    2.47489
229920.0000    4.16481
229960.0000    4.38837
230000.0000    4.08841
230040.0000    3.84083
230080.0000    3.83482
230120.0000    3.39175
230160.0000    3.32871
230200.0000    3.07088
230240.0000    3.47146
230280.0000    2.73559
230320.0000    3.74199
230360.0000    3.20810
230400.0000    3.41954
230440.0000    4.51698
230480.0000    3.70978
230520.0000    4.70965
230560.0000    4.04755
230600.0000    3.83990
230640.0000    3.64013
230680.0000    2.78895
230720.0000    4.35817
230760.0000    3.89073
230800.0000    4.23884
230840.0000    4.41766
230880.0000    4.16384
230920.0000    4.17366
230960.0000    3.62120
231000.0000    4.33343
231040.0000    4.66790
231080.0000    4.47252
231120.0000    4.93210
231160.0000    5.43176
231200.0000    4.82359
231240.0000    5.39689
231280.0000    4.94687
231320.0000    4.94141
231360.0000    4.49510
231400.0000    4.71831
231440.0000    4.84806
231480.0000    5.01909
231520.0000    4.75960
231560.0000    5.09151
231600.0000    4.39470
231640.0000    4.25487
231680.0000    4.65197
231720.0000    4.48498
231760.0000    4.49182
231800.0000    4.51002
231840.0000    4.25419
231880.0000    4.66649
231920.0000    3.99379
231960.0000    4.57327
232000.0000    5.24738
232040.0000    4.88115
232080.0000    4.45358
232120.0000    4.18791
232160.0000    3.85661
232200.0000    4.51942
232240.0000    4.23288
232280.0000    4.95130
232320.0000    4.35842
232360.0000    4.64876
232400.0000    5.00559
232440.0000    4.41079
232480.0000    4.73790
232520.0000    5.28580
232560.0000    5.31460
232600.0000    4.43060
232640.0000    4.65134
232680.0000    4.80517
232720.0000    4.77762
232760.0000    4.04910
232800.0000    4.38725
232840.0000    4.60916
232880.0000    4.51087
232920.0000    4.82310
232960.0000    4.25641
233000.0000    3.85603
233040.0000    3.92823
233080.0000    4.65046
233120.0000    4.50518
233160.0000    4.63652
233200.0000    4.91756
233240.0000    4.35863
233280.0000    5.14715
233320.0000    5.86452
233360.0000    4.79391
233400.0000    4.53364
233440.0000    4.58519
233480.0000    4.60964
233520.0000    4.73026
233560.0000    5.15750
233600.0000    4.47501
233640.0000    3.77003
233680.0000    3.21898
233720.0000    4.15734
233760.0000    5.15148
233800.0000    3.83952
233840.0000    3.54234
233880.0000    3.14650
233920.0000    3.60281
233960.0000    3.77059
234000.0000    3.64198
234040.0000    4.23373
234080.0000    4.28198
234120.0000    4.10888
234160.0000    3.87980
234200.0000    4.24949
234240.0000    3.69537
234280.0000    3.98494
234320.0000    3.18835
234360.0000    3.59868
234400.0000    3.34000
234440.0000    3.76757
234480.0000    3.60014
234520.0000    3.02050
234560.0000    3.33922
234600.0000    3.09531
234640.0000    3.12219
234680.0000    2.86603
234720.0000    2.36127
234760.0000    1.99736
234800.0000    2.42022
234840.0000    4.38487
234880.0000    3.95157
234920.0000    4.36109
234960.0000    4.42493
235000.0000    3.99945
235040.0000    4.90262
235080.0000    3.59243
235120.0000    3.51300
235160.0000    2.46429
235200.0000    3.21229
235240.0000    4.29945
235280.0000    3.82479
235320.0000    4.75875
235360.0000    4.58857
235400.0000    3.96976
235440.0000    3.65711
235480.0000    4.13405
235520.0000    4.57516
235560.0000    5.75297
235600.0000    4.59291
235640.0000    3.94465
235680.0000    4.22792
235720.0000    4.64459
235760.0000    4.01571
235800.0000    3.66465
235840.0000    3.35438
235880.0000    3.33612
235920.0000    2.76712
235960.0000    3.30505
236000.0000    3.83547
236040.0000    3.90493
236080.0000    4.02720
236120.0000    3.89633
236160.0000    3.80139
236200.0000    3.27116
236240.0000    3.44399
236280.0000    4.05051
236320.0000    3.19180
236360.0000    5.01826
236400.0000    5.12466
236440.0000    4.11603
236480.0000    3.93261
236520.0000    4.31724
236560.0000    4.30754
236600.0000    4.28356
236640.0000    4.55974
236680.0000    5.05257
236720.0000    4.75763
236760.0000    5.36046
236800.0000    4.16645
236840.0000    3.43298
236880.0000    3.52942
236920.0000    4.20131
236960.0000    5.07356
237000.0000    5.36178
237040.0000    4.87802
237080.0000    5.39134
237120.0000    5.15196
237160.0000    4.58329
237200.0000    3.45187
237240.0000    4.03472
237280.0000    3.90529
237320.0000    3.98507
237360.0000    4.74379
237400.0000    4.64517
237440.0000    3.90387
237480.0000    3.29810
237520.0000    3.99462
237560.0000    3.26935
237600.0000    4.12915
237640.0000    4.90288
237680.0000    3.61942
237720.0000    3.97625
237760.0000    3.83953
237800.0000    3.54080
237840.0000    4.17990
237880.0000    3.81357
237920.0000    4.26634
237960.0000    4.38604
238000.0000    4.00022
238040.0000    4.77936
238080.0000    4.58886
238120.0000    3.49051
238160.0000    4.39222
238200.0000    3.99117
238240.0000    4.51787
238280.0000    4.76547
238320.0000    4.59563
238360.0000    4.03317
238400.0000    5.33483
238440.0000    5.11789
238480.0000    4.35209
238520.0000    4.95148
238560.0000    4.05962
238600.0000    5.09491
238640.0000    5.26868
238680.0000    4.66683
238720.0000    4.72463
238760.0000    4.63028
238800.0000    5.38263
238840.0000    5.11173
238880.0000    4.94183
238920.0000    4.43464
238960.0000    4.68720
239000.0000    3.96111
239040.0000    5.19507
239080.0000    4.05507
239120.0000    4.18007
239160.0000    3.64030
239200.0000    4.03631
239240.0000    3.86840
239280.0000    3.10149
239320.0000    2.91691
239360.0000    3.79129
239400.0000    3.56258
239440.0000    3.33909
239480.0000    3.81695
239520.0000    2.97482
239560.0000    2.59569
239600.0000    2.51459
239640.0000    2.33480
239680.0000    3.09431
239720.0000    3.05483
239760.0000    4.09153
239800.0000    4.41616
239840.0000    4.31157
239880.0000    4.81360
239920.0000    3.91391
239960.0000    4.76347
240000.0000    4.08655
240040.0000    4.40807
240080.0000    4.10043
240120.0000    3.50734
240160.0000    3.72347
240200.0000    4.35615
240240.0000    4.46031
240280.0000    4.99756
240320.0000    4.43064
240360.0000    4.52246
240400.0000    4.87385
240440.0000    4.36880
240480.0000    5.11591
240520.0000    4.33137
240560.0000    4.63759
240600.0000    4.78193
240640.0000    4.26035
240680.0000    4.84160
240720.0000    4.73885
240760.0000    4.34959
240800.0000    4.83167
240840.0000    5.24840
240880.0000    4.65338
240920.0000    4.57094
240960.0000    4.60923
241000.0000    4.75737
241040.0000    5.67458
241080.0000    4.81513
241120.0000    4.66972
241160.0000    4.85166
241200.0000    4.42075
241240.0000    4.57730
241280.0000    4.74520
241320.0000    4.08403
241360.0000    4.98951
241400.0000    5.25373
241440.0000    4.10901
241480.0000    5.39665
241520.0000    4.66380
241560.0000    3.86288
241600.0000    4.16318
241640.0000    3.59775
241680.0000    4.93866
241720.0000    3.50737
241760.0000    4.06803
241800.0000    4.28221
241840.0000    3.33767
241880.0000    4.66986
241920.0000    5.22581
241960.0000    4.24573
242000.0000    3.27255
242040.0000    4.12072
242080.0000    3.92056
242120.0000    5.43249
242160.0000    4.13448
242200.0000    4.89339
242240.0000    3.49207
242280.0000    4.42974
242320.0000    4.74753
242360.0000    4.12028
242400.0000    4.59117
242440.0000    3.59024
242480.0000    4.18171
242520.0000    3.37214
242560.0000    3.29667
242600.0000    2.70638
242640.0000    3.57508
242680.0000    3.89559
242720.0000    4.21150
242760.0000    3.63320
242800.0000    3.42156
242840.0000    2.80095
242880.0000    3.68926
242920.0000    4.08591
242960.0000    3.97287
243000.0000    4.85780
243040.0000    4.06084
243080.0000    4.61375
243120.0000    3.82692
243160.0000    3.58555
243200.0000    4.07275
243240.0000    3.55442
243280.0000    2.99155
243320.0000    2.67538
243360.0000    4.19618
243400.0000    2.85638
243440.0000    2.45996
243480.0000    4.04615
243520.0000    4.53872
243560.0000    3.90871
243600.0000    3.80576
243640.0000    3.27416
243680.0000    3.41146
243720.0000    3.05508
243760.0000    3.11836
243800.0000    4.22556
243840.0000    1.99468
243880.0000    3.23129
243920.0000    3.43896
243960.0000    3.04239
244000.0000    2.58624
244040.0000    4.78462
244080.0000    3.98355
244120.0000    3.26657
244160.0000    3.32816
244200.0000    3.25699
244240.0000    2.94180
244280.0000    3.61440
244320.0000    2.94053
244360.0000    2.93976
244400.0000    3.22159
244440.0000    2.66196
244480.0000    3.30812
244520.0000    3.86423
244560.0000    3.40696
244600.0000    3.70620
244640.0000    3.79584
244680.0000    4.36499
244720.0000    4.09711
244760.0000    4.55563
244800.0000    4.34731
244840.0000    4.65386
244880.0000    4.69635
244920.0000    4.04039
244960.0000    3.88996
245000.0000    4.08009
245040.0000    5.26581
245080.0000    5.29721
245120.0000    5.65129
245160.0000    5.91173
245200.0000    6.62986
245240.0000    5.23387
245280.0000    5.33331
245320.0000    5.24789
245360.0000    4.22564
245400.0000    4.73028
245440.0000    4.02195
245480.0000    4.62537
245520.0000    4.81579
245560.0000    4.76783
245600.0000    4.21671
245640.0000    4.70017
245680.0000    4.59323
245720.0000    3.67213
245760.0000    3.72300
245800.0000    3.89431
245840.0000    4.41641
245880.0000    4.51718
245920.0000    4.53545
245960.0000    4.83435
246000.0000    5.01369
246040.0000    4.48054
246080.0000    5.23387
246120.0000    4.13601
246160.0000    4.24213
246200.0000    4.28007
246240.0000    4.44327
246280.0000    3.89688
246320.0000    3.36430
246360.0000    3.88819
246400.0000    3.96372
246440.0000    4.43715
246480.0000    4.13027
246520.0000    2.97323
246560.0000    4.36547
246600.0000    4.02553
246640.0000    3.42970
246680.0000    3.68825
246720.0000    2.87951
246760.0000    3.10180
246800.0000    3.10852
246840.0000    2.88078
246880.0000    2.61943
246920.0000    2.77394
246960.0000    2.59719
247000.0000    3.15407
247040.0000    3.49200
247080.0000    3.19719
247120.0000    3.20579
247160.0000    3.64264
247200.0000    3.35247
247240.0000    3.17045
247280.0000    3.45623
247320.0000    3.50243
247360.0000    3.41139
247400.0000    3.95025
247440.0000    3.07480
247480.0000    3.24772
247520.0000    4.17960
247560.0000    3.49168
247600.0000    4.01223
247640.0000    4.15709
247680.0000    4.17562
247720.0000    3.83457
247760.0000    4.49286
247800.0000    4.06707
247840.0000    4.14448
247880.0000    4.27679
247920.0000    4.38679
247960.0000    3.77543
248000.0000    3.69884
248040.0000    4.39245
248080.0000    4.86960
248120.0000    4.57304
248160.0000    5.67975
248200.0000    5.67179
248240.0000    4.46401
248280.0000    5.09877
248320.0000    4.06724
248360.0000    4.35198
248400.0000    4.33575
248440.0000    3.93420
248480.0000    4.38070
248520.0000    5.03589
248560.0000    4.06844
248600.0000    4.00257
248640.0000    4.90818
248680.0000    3.72330
248720.0000    3.83980
248760.0000    4.34192
248800.0000    4.68995
248840.0000    4.25639
248880.0000    4.93184
248920.0000    4.96187
248960.0000    4.49582
249000.0000    4.59117
249040.0000    3.81614
249080.0000    3.71514
249120.0000    4.31500
249160.0000    4.15583
249200.0000    4.65542
249240.0000    4.60895
249280.0000    3.78875
249320.0000    4.30314
249360.0000    4.31106
249400.0000    4.62603
249440.0000    3.68643
249480.0000    3.90161
249520.0000    4.39232
249560.0000    4.62623
249600.0000    6.14215
249640.0000    6.66126
249680.0000    5.44225
249720.0000    5.37179
249760.0000    4.73836
249800.0000    5.94066
249840.0000    5.44576
249880.0000    5.54406
249920.0000    4.80224
249960.0000    6.86807
250000.0000    6.42028
250040.0000    6.42058
250080.0000    6.36942
250120.0000    5.48057
250160.0000    5.27456
250200.0000    4.37365
250240.0000    4.67035
250280.0000    4.91216
250320.0000    3.99842
250360.0000    3.60079
250400.0000    4.48243
250440.0000    4.13145
250480.0000    5.23160
250520.0000    3.78551
250560.0000    3.74365
250600.0000    3.76935
250640.0000    3.48239
250680.0000    4.46669
250720.0000    3.65886
250760.0000    3.60798
250800.0000    3.88027
250840.0000    3.49410
250880.0000    3.41430
250920.0000    3.58942
250960.0000    4.38840
251000.0000    4.38901
251040.0000    3.55140
251080.0000    3.76878
251120.0000    4.11137
251160.0000    3.92852
251200.0000    3.44840
251240.0000    3.26320
251280.0000    3.43376
251320.0000    4.33311
251360.0000    3.46757
251400.0000    3.89727
251440.0000    4.03154
251480.0000    3.98203
251520.0000    3.54658
251560.0000    3.95369
251600.0000    2.64707
251640.0000    3.69627
251680.0000    3.29472
251720.0000    3.91903
251760.0000    4.33025
251800.0000    3.62538
251840.0000    3.61203
251880.0000    3.34261
251920.0000    4.02124
251960.0000    3.55172
252000.0000    4.01383
252040.0000    2.47299
252080.0000    1.98580
252120.0000    2.40935
252160.0000    2.23243
252200.0000    2.27669
252240.0000    2.55047
252280.0000    2.55132
252320.0000    2.80665
252360.0000    2.27771
252400.0000    3.06827
252440.0000    2.16831
252480.0000    3.71291
252520.0000    3.16366
252560.0000    2.20608
252600.0000    3.01360
252640.0000    2.92654
252680.0000    2.52476
252720.0000    2.68538
252760.0000    2.24885
252800.0000    2.70044
252840.0000    2.55032
252880.0000    2.36078
252920.0000    2.83273
252960.0000    2.79071
253000.0000    2.77395
253040.0000    3.70833
253080.0000    2.63035
253120.0000    3.18618
253160.0000    2.58372
253200.0000    3.39936
253240.0000    2.30442
253280.0000    1.86198
253320.0000    1.88991
253360.0000    2.59895
253400.0000    2.54473
253440.0000    2.88781
253480.0000    2.66671
253520.0000    1.77782
253560.0000    1.60136
253600.0000    1.73455
253640.0000    2.36760
253680.0000    2.63653
253720.0000    2.42822
253760.0000    2.37422
253800.0000    2.94868
253840.0000    2.82578
253880.0000    1.29920
253920.0000    2.11758
253960.0000    2.32050
254000.0000    3.29495
254040.0000    1.73802
254080.0000    2.99169
254120.0000    3.60526
254160.0000    2.27330
254200.0000    3.31086
254240.0000    2.89649
254280.0000    3.07613
254320.0000    2.64760
254360.0000    3.42042
254400.0000    2.48848
254440.0000    2.40560
254480.0000    2.78537
254520.0000    2.23946
254560.0000    3.04194
254600.0000    3.40453
254640.0000    3.46012
254680.0000    2.99273
254720.0000    2.94826
254760.0000    2.36569
254800.0000    2.37657
254840.0000    2.97613
254880.0000    1.69251
254920.0000    2.65523
254960.0000    4.11791
255000.0000    2.62694
255040.0000    1.76748
255080.0000    3.21333
255120.0000    3.55639
255160.0000    3.26118
255200.0000    2.86276
255240.0000    3.47109
255280.0000    4.25776
255320.0000    4.00910
255360.0000    3.75697
255400.0000    4.40877
255440.0000    3.47752
255480.0000    3.10226
255520.0000    2.82565
255560.0000    3.11995
255600.0000    3.16601
255640.0000    2.78388
255680.0000    2.81524
255720.0000    2.50489
255760.0000    3.94912
255800.0000    4.06876
255840.0000    3.07035
255880.0000    3.75922
255920.0000    3.50141
255960.0000    3.69367
256000.0000    3.21129
256040.0000    3.87515
256080.0000    3.36119
256120.0000    4.00786
256160.0000    3.68148
256200.0000    3.57505
256240.0000    4.43054
256280.0000    4.12775
256320.0000    3.59669
256360.0000    4.13950
256400.0000    3.44812
256440.0000    3.86661
256480.0000    4.68791
256520.0000    4.01336
256560.0000    3.91603
256600.0000    4.13898
256640.0000    3.41645
256680.0000    3.05483
256720.0000    3.57173
256760.0000    3.36593
256800.0000    3.37217
256840.0000    1.70751
256880.0000    3.06318
256920.0000    3.17915
256960.0000    2.58947
257000.0000    2.40180
257040.0000    2.66603
257080.0000    2.47528
257120.0000    2.14507
257160.0000    1.54878
257200.0000    1.52108
257240.0000    1.32643
257280.0000    2.07541
257320.0000    2.56017
257360.0000    2.56882
257400.0000    1.81842
257440.0000    2.06850
257480.0000    2.51518
257520.0000    2.39587
257560.0000    2.73741
257600.0000    1.81977
257640.0000    3.06669
257680.0000    2.97070
257720.0000    2.69091
257760.0000    2.75697
257800.0000    2.88552
257840.0000    3.85976
257880.0000    3.04328
257920.0000    2.16107
257960.0000    2.38527
258000.0000    3.30449
258040.0000    1.73903
258080.0000    1.71385
258120.0000    1.84704
258160.0000    2.27337
258200.0000    2.94952
258240.0000    3.02518
258280.0000    2.38565
258320.0000    1.91045
258360.0000    2.28716
258400.0000    2.47593
258440.0000    2.65918
258480.0000    2.48830
258520.0000    2.45753
258560.0000    3.15601
258600.0000    1.86201
258640.0000    2.56799
258680.0000    2.01269
258720.0000    1.98819
258760.0000    2.36212
258800.0000    2.60049
258840.0000    2.52591
258880.0000    3.97057
258920.0000    2.10135
258960.0000    1.07336
259000.0000    2.01884
259040.0000    1.59209
259080.0000    1.86363
259120.0000    2.83588
259160.0000    2.00661
259200.0000    1.27840
259240.0000    1.63746
259280.0000    0.21931
259320.0000    0.73475
259360.0000    0.32626
259400.0000    1.40135
259440.0000    0.50572
259480.0000    0.08700
259520.0000    0.65754
259560.0000    0.88758
259600.0000    1.54703
259640.0000    1.97908
259680.0000    3.28723
259720.0000    2.93638
259760.0000    1.92507
259800.0000    0.90004
259840.0000    1.01524
259880.0000    2.06555
259920.0000    2.22549
259960.0000    1.97175
260000.0000    3.51547
260040.0000    4.31955
260080.0000    4.73351
260120.0000    3.97603
260160.0000    4.25720
260200.0000    4.85794
260240.0000    4.16230
260280.0000    4.35063
260320.0000    5.46147
260360.0000    5.09328
260400.0000    4.27548
260440.0000    5.51091
260480.0000    4.99592
260520.0000    5.05223
260560.0000    5.62579
260600.0000    5.41121
260640.0000    5.00155
260680.0000    5.66379
260720.0000    5.37368
260760.0000    6.10924
260800.0000    5.02629
260840.0000    5.34238
260880.0000    4.94492
260920.0000    4.68983
260960.0000    5.29132
261000.0000    5.54115
261040.0000    5.77018
261080.0000    5.04626
261120.0000    4.52748
261160.0000    4.21053
261200.0000    4.02654
261240.0000    4.63815
261280.0000    4.44418
261320.0000    4.94286
261360.0000    4.74122
261400.0000    4.75625
261440.0000    4.54873
261480.0000    4.06584
261520.0000    3.80597
261560.0000    3.17044
261600.0000    3.23954
261640.0000    3.41351
261680.0000    4.59376
261720.0000    4.72692
261760.0000    4.66039
261800.0000    4.67960
261840.0000    4.83070
261880.0000    4.85641
261920.0000    4.84857
261960.0000    5.27564
262000.0000    4.93326
262040.0000    4.89895
262080.0000    6.16508
262120.0000    5.57503
262160.0000    4.60736
262200.0000    5.76383
262240.0000    5.62313
262280.0000    4.16639
262320.0000    3.27996
262360.0000    2.66263
262400.0000    2.30786
262440.0000    3.21816
262480.0000    5.01964
262520.0000    4.78070
262560.0000    4.33080
262600.0000    3.41495
262640.0000    3.91915
262680.0000    3.88389
262720.0000    5.15747
262760.0000    5.76884
262800.0000    4.50727
262840.0000    4.28029
262880.0000    4.35415
262920.0000    4.68749
262960.0000    4.60655
263000.0000    4.79134
263040.0000    4.09381
263080.0000    4.47664
263120.0000    4.29531
263160.0000    5.45069
263200.0000    5.27880
263240.0000    5.66752
263280.0000    5.88060
263320.0000    5.67659
263360.0000    5.05273
263400.0000    5.29607
263440.0000    4.53678
263480.0000    5.63597
263520.0000    6.13917
263560.0000    6.52384
263600.0000    5.99663
263640.0000    5.74091
263680.0000    5.58189
263720.0000    6.66293
263760.0000    5.76881
263800.0000    5.95094
263840.0000    5.78514
263880.0000    6.03342
263920.0000    5.67814
263960.0000    5.47466
264000.0000    5.24046
264040.0000    5.86743
264080.0000    5.65376
264120.0000    5.77034
264160.0000    5.25175
264200.0000    4.65508
264240.0000    4.98501
264280.0000    5.35732
264320.0000    6.05458
264360.0000    5.84209
264400.0000    5.16061
264440.0000    4.88270
264480.0000    6.55322
264520.0000    5.92432
264560.0000    5.90824
264600.0000    5.02982
264640.0000    5.35862
264680.0000    5.39151
264720.0000    5.37909
264760.0000    5.12552
264800.0000    4.28878
264840.0000    2.87419
264880.0000    4.12904
264920.0000    4.19115
264960.0000    4.39398
265000.0000    5.11854
265040.0000    3.67537
265080.0000    4.13892
265120.0000    5.49663
265160.0000    4.20493
265200.0000    4.64979
265240.0000    6.00924
265280.0000    5.35853
265320.0000    5.66955
265360.0000    4.92389
265400.0000    4.66081
265440.0000    5.10022
265480.0000    4.87559
265520.0000    5.84019
265560.0000    4.82798
265600.0000    5.35601
265640.0000    5.78570
265680.0000    5.50951
265720.0000    5.30488
265760.0000    5.05699
265800.0000    6.14625
265840.0000    5.43204
265880.0000    6.17641
265920.0000    5.37120
265960.0000    5.82451
266000.0000    5.16369
266040.0000    4.38963
266080.0000    5.83528
266120.0000    5.61921
266160.0000    6.02973
266200.0000    5.93719
266240.0000    6.56491
266280.0000    5.04860
266320.0000    5.46258
266360.0000    4.42633
266400.0000    5.33843
266440.0000    5.91219
266480.0000    6.19493
266520.0000    6.25845
266560.0000    5.94569
266600.0000    6.17449
266640.0000    6.27955
266680.0000    4.88393
266720.0000    4.57998
266760.0000    5.08384
266800.0000    5.11172
266840.0000    4.49633
266880.0000    5.13071
266920.0000    5.99351
266960.0000    6.65364
267000.0000    4.71437
267040.0000    5.60004
267080.0000    5.57654
267120.0000    5.67230
267160.0000    6.02539
267200.0000    6.14897
267240.0000    5.29178
267280.0000    4.79263
267320.0000    4.33014
267360.0000    4.36828
267400.0000    5.64273
267440.0000    5.66436
267480.0000    5.15057
267520.0000    4.45460
267560.0000    4.30858
267600.0000    4.90269
267640.0000    5.56649
267680.0000    4.37083
267720.0000    3.57982
267760.0000    2.50674
267800.0000    3.02216
267840.0000    2.37632
267880.0000    1.80976
267920.0000    2.99273
267960.0000    2.55270
268000.0000    3.40203
268040.0000    2.52320
268080.0000    2.64310
268120.0000    3.27218
268160.0000    3.86647
268200.0000    4.02596
268240.0000    3.59475
268280.0000    3.55458
268320.0000    3.25661
268360.0000    3.97314
268400.0000    3.11165
268440.0000    4.73418
268480.0000    4.00911
268520.0000    4.51556
268560.0000    5.03415
268600.0000    4.42285
268640.0000    3.73519
268680.0000    4.52591
268720.0000    4.09980
268760.0000    5.68074
268800.0000    5.03714
268840.0000    4.10625
268880.0000    4.40272
268920.0000    4.84739
268960.0000    4.85245
269000.0000    4.70925
269040.0000    5.32099
269080.0000    5.83819
269120.0000    4.89385
269160.0000    5.67852
269200.0000    4.94174
269240.0000    4.32658
269280.0000    5.85054
269320.0000    4.27683
269360.0000    3.15532
269400.0000    3.55772
269440.0000    2.99010
269480.0000    4.64952
269520.0000    4.32558
269560.0000    4.14131
269600.0000    3.88358
269640.0000    2.84443
269680.0000    2.75896
269720.0000    3.52134
269760.0000    3.46617
269800.0000    3.05901
269840.0000    2.89786
269880.0000    2.74440
269920.0000    4.04165
269960.0000    3.89204
270000.0000    3.01464
270040.0000    3.72565
270080.0000    2.95427
270120.0000    3.38594
270160.0000    3.02703
270200.0000    2.99701
270240.0000    2.01907
270280.0000    1.67009
270320.0000    3.01977
270360.0000    2.95005
270400.0000    2.07129
270440.0000    2.39441
270480.0000    1.75873
270520.0000    1.62308
270560.0000    1.81803
270600.0000    1.91064
270640.0000    2.11842
270680.0000    2.17667
270720.0000    2.16974
270760.0000    2.80693
270800.0000    2.43923
270840.0000    2.25745
270880.0000    1.44744
270920.0000    2.67841
270960.0000    1.26081
271000.0000    2.36918
271040.0000    2.19643
271080.0000    2.95313
271120.0000    3.40322
271160.0000    3.54724
271200.0000    2.71052
271240.0000    4.04280
271280.0000    3.30780
271320.0000    3.67437
271360.0000    5.74614
271400.0000    6.07323
271440.0000    5.18329
271480.0000    5.14731
271520.0000    5.95258
271560.0000    4.85653
271600.0000    3.97089
271640.0000    5.64399
271680.0000    6.07480
271720.0000    4.27374
271760.0000    5.38517
271800.0000    5.52452
271840.0000    5.32250
271880.0000    4.71360
271920.0000    4.97658
271960.0000    5.29127
272000.0000    4.74713
272040.0000    3.32582
272080.0000    4.39498
272120.0000    4.53096
272160.0000    5.33990
272200.0000    4.29957
272240.0000    5.29150
272280.0000    4.38772
272320.0000    4.68005
272360.0000    5.98343
272400.0000    6.29320
272440.0000    5.09815
272480.0000    5.81428
272520.0000    5.48052
272560.0000    5.43404
272600.0000    5.52170
272640.0000    6.04830
272680.0000    6.07883
272720.0000    5.62923
272760.0000    4.88248
272800.0000    3.94048
272840.0000    4.35941
272880.0000    4.39906
272920.0000    4.14973
272960.0000    5.20619
273000.0000    5.32827
273040.0000    5.84944
273080.0000    4.78458
273120.0000    5.14768
273160.0000    4.94614
273200.0000    6.37628
273240.0000    6.73150
273280.0000    7.18284
273320.0000    6.75617
273360.0000    8.05566
273400.0000    6.96177
273440.0000    6.69035
273480.0000    6.41095
273520.0000    7.32972
273560.0000    7.03066
273600.0000    6.34696
273640.0000    6.51240
273680.0000    6.62242
273720.0000    6.37322
273760.0000    6.76321
273800.0000    7.62818
273840.0000    6.66148
273880.0000    7.29859
273920.0000    6.78114
273960.0000    6.68862
274000.0000    6.94244
274040.0000    6.44397
274080.0000    6.22326
274120.0000    6.43959
274160.0000    6.22966
274200.0000    5.76231
274240.0000    7.38172
274280.0000    7.89205
274320.0000    6.10464
274360.0000    5.52980
274400.0000    6.07008
274440.0000    4.94372
274480.0000    4.53864
274520.0000    5.36490
274560.0000    5.77687
274600.0000    6.18914
274640.0000    5.77038
274680.0000    5.82595
274720.0000    6.93080
274760.0000    5.85440
274800.0000    4.51187
274840.0000    4.22875
274880.0000    5.13101
274920.0000    4.65117
274960.0000    3.43430
275000.0000    5.23297
275040.0000    4.83203
275080.0000    4.97040
275120.0000    5.14664
275160.0000    5.06804
275200.0000    5.73216
275240.0000    6.46105
275280.0000    7.13085
275320.0000    8.38873
275360.0000    6.87770
275400.0000    6.60236
275440.0000    6.35221
275480.0000    6.94549
275520.0000    6.73473
275560.0000    6.88331
275600.0000    6.08553
275640.0000    5.77521
275680.0000    5.44025
275720.0000    5.59207
275760.0000    6.62504
275800.0000    6.82650
275840.0000    6.72014
275880.0000    6.12596
275920.0000    5.54697
275960.0000    6.94031
276000.0000    5.97111
276040.0000    6.40728
276080.0000    5.62797
276120.0000    5.08152
276160.0000    6.04280
276200.0000    6.10190
276240.0000    6.75629
276280.0000    6.65148
276320.0000    6.86781
276360.0000    6.19973
276400.0000    5.52315
276440.0000    6.48511
276480.0000    7.07303
276520.0000    8.22840
276560.0000    6.41620
276600.0000    7.40266
276640.0000    7.21726
276680.0000    7.38064
276720.0000    8.22399
276760.0000    7.52092
276800.0000    8.35857
276840.0000    7.11419
276880.0000    8.11592
276920.0000    6.42185
276960.0000    8.11964
277000.0000    7.88987
277040.0000    7.97561
277080.0000    8.07402
277120.0000    8.22028
277160.0000    7.88917
277200.0000    8.11665
277240.0000    7.39162
277280.0000    7.96261
277320.0000    6.74184
277360.0000    7.40535
277400.0000    6.48716
277440.0000    7.68914
277480.0000    8.07689
277520.0000    8.25952
277560.0000    8.00295
277600.0000    8.52806
277640.0000    7.30849
277680.0000    6.74212
277720.0000    7.47716
277760.0000    7.03248
277800.0000    7.39539
277840.0000    6.58781
277880.0000    6.77324
277920.0000    7.58579
277960.0000    7.55850
278000.0000    8.64838
278040.0000    7.78659
278080.0000    7.52335
278120.0000    7.37334
278160.0000    6.78965
278200.0000    7.17050
278240.0000    7.18226
278280.0000    7.40591
278320.0000    6.61867
278360.0000    6.57083
278400.0000    7.00907
278440.0000    6.56589
278480.0000    5.95039
278520.0000    7.53908
278560.0000    7.28683
278600.0000    6.60421
278640.0000    6.67781
278680.0000    6.25782
278720.0000    5.85749
278760.0000    5.70247
278800.0000    5.46566
278840.0000    5.04850
278880.0000    5.92110
278920.0000    6.54892
278960.0000    6.44489
279000.0000    5.61748
279040.0000    5.04748
279080.0000    4.06979
279120.0000    5.71767
279160.0000    5.29604
279200.0000    5.55351
279240.0000    4.19156
279280.0000    5.83510
279320.0000    6.02409
279360.0000    7.52184
279400.0000    6.59620
279440.0000    5.40877
279480.0000    4.92135
279520.0000    5.04183
279560.0000    5.59614
279600.0000    3.76855
279640.0000    4.52376
279680.0000    4.49439
279720.0000    5.42042
279760.0000    6.18115
279800.0000    5.89100
279840.0000    4.86485
279880.0000    4.25523
279920.0000    3.90646
279960.0000    5.68919
280000.0000    5.30514
280040.0000    5.91279
280080.0000    5.86929
280120.0000    6.70086
280160.0000    6.90882
280200.0000    6.75910
280240.0000    6.40082
280280.0000    7.30059
280320.0000    7.22299
280360.0000    6.07241
280400.0000    7.04723
280440.0000    7.34102
280480.0000    8.08376
280520.0000    7.89686
280560.0000    8.11104
280600.0000    7.06679
280640.0000    6.62192
280680.0000    6.54887
280720.0000    6.77061
280760.0000    6.76706
280800.0000    7.10382
280840.0000    8.65746
280880.0000    8.11490
280920.0000    8.26714
280960.0000    6.95912
281000.0000    7.39661
281040.0000    8.29236
281080.0000    7.64077
281120.0000    7.91067
281160.0000    7.10446
281200.0000    7.33069
281240.0000    6.06433
281280.0000    8.47706
281320.0000    7.16517
281360.0000    7.85761
281400.0000    7.67805
281440.0000    6.77965
281480.0000    7.67434
281520.0000    8.72886
281560.0000    8.27102
281600.0000    8.17654
281640.0000    7.87349
281680.0000    8.30456
281720.0000    8.14486
281760.0000    7.05261
281800.0000    7.70409
281840.0000    6.01637
281880.0000    6.46381
281920.0000    6.60117
281960.0000    7.28106
282000.0000    7.10391
282040.0000    6.31754
282080.0000    6.97445
282120.0000    7.00018
282160.0000    6.24802
282200.0000    5.82546
282240.0000    7.08839
282280.0000    7.62381
282320.0000    7.16523
282360.0000    7.02909
282400.0000    7.02315
282440.0000    6.60938
282480.0000    7.12836
282520.0000    7.21973
282560.0000    7.33516
282600.0000    6.55342
282640.0000    6.24220
282680.0000    7.06526
282720.0000    6.98331
282760.0000    6.71234
282800.0000    6.81801
282840.0000    7.44350
282880.0000    7.12969
282920.0000    6.62771
282960.0000    6.97138
283000.0000    7.12210
283040.0000    6.49304
283080.0000    6.51269
283120.0000    6.55248
283160.0000    7.25814
283200.0000    6.23296
283240.0000    6.59900
283280.0000    6.31285
283320.0000    6.37792
283360.0000    7.27591
283400.0000    6.62806
283440.0000    5.97264
283480.0000    7.24265
283520.0000    6.27490
283560.0000    7.32996
283600.0000    8.59334
283640.0000    7.48281
283680.0000    7.13363
283720.0000    7.33218
283760.0000    7.28393
283800.0000    7.83848
283840.0000    7.75874
283880.0000    7.99603
283920.0000    7.20544
283960.0000    6.98725
284000.0000    7.88549
284040.0000    6.79207
284080.0000    7.28017
284120.0000    6.72191
284160.0000    7.03259
284200.0000    6.97186
284240.0000    7.12630
284280.0000    6.34525
284320.0000    7.18013
284360.0000    6.31430
284400.0000    6.29912
284440.0000    5.26693
284480.0000    6.21739
284520.0000    5.44585
284560.0000    5.74570
284600.0000    6.30814
284640.0000    6.93075
284680.0000    6.75601
284720.0000    5.88844
284760.0000    5.48308
284800.0000    6.77196
284840.0000    6.39596
284880.0000    5.35366
284920.0000    5.27884
284960.0000    4.53191
285000.0000    6.04892
285040.0000    6.22719
285080.0000    8.24890
285120.0000    6.77930
285160.0000    7.10445
285200.0000    7.27660
285240.0000    6.40826
285280.0000    6.38831
285320.0000    6.57117
285360.0000    6.13773
285400.0000    6.63077
285440.0000    6.45084
285480.0000    6.27711
285520.0000    6.74777
285560.0000    6.67977
285600.0000    6.20892
285640.0000    6.42089
285680.0000    6.21619
285720.0000    6.97380
285760.0000    6.13778
285800.0000    6.87055
285840.0000    7.17940
285880.0000    6.19979
285920.0000    7.57518
285960.0000    6.61938
286000.0000    5.47605
286040.0000    6.63907
286080.0000    6.97798
286120.0000    7.06306
286160.0000    7.29062
286200.0000    7.23765
286240.0000    6.71136
286280.0000    6.92625
286320.0000    6.19743
286360.0000    7.49262
286400.0000    6.93401
286440.0000    6.11200
286480.0000    6.47835
286520.0000    5.62871
286560.0000    5.86728
286600.0000    6.44750
286640.0000    6.32800
286680.0000    6.21060
286720.0000    7.20713
286760.0000    5.19358
286800.0000    5.57690
286840.0000    6.51228
286880.0000    7.57136
286920.0000    6.97719
286960.0000    7.49855
287000.0000    6.18642
287040.0000    6.07871
287080.0000    6.65068
287120.0000    6.19493
287160.0000    6.76595
287200.0000    6.59051
287240.0000    6.59991
287280.0000    6.03396
287320.0000    5.91494
287360.0000    5.56029
287400.0000    5.66152
287440.0000    5.27875
287480.0000    6.25350
287520.0000    4.49901
287560.0000    4.75500
287600.0000    5.58527
287640.0000    6.20977
287680.0000    6.47672
287720.0000    7.07174
287760.0000    6.96976
287800.0000    7.21135
287840.0000    5.85681
287880.0000    5.93324
287920.0000    6.26973
287960.0000    6.42895
288000.0000    5.55755
288040.0000    6.59388
288080.0000    5.98378
288120.0000    6.03764
288160.0000    5.37558
288200.0000    5.45363
288240.0000    4.58201
288280.0000    4.57555
288320.0000    5.54840
288360.0000    6.23912
288400.0000    5.96789
288440.0000    6.68372
288480.0000    6.40197
288520.0000    7.32745
288560.0000    7.03312
288600.0000    6.89631
288640.0000    6.65609
288680.0000    6.76869
288720.0000    7.11760
288760.0000    6.21682
288800.0000    6.28787
288840.0000    5.79264
288880.0000    5.61064
288920.0000    6.72011
288960.0000    6.08926
289000.0000    6.30709
289040.0000    6.37693
289080.0000    6.41497
289120.0000    6.52925
289160.0000    7.29989
289200.0000    7.58192
289240.0000    7.55478
289280.0000    7.72154
289320.0000    7.89364
289360.0000    7.74737
289400.0000    7.59578
289440.0000    7.73369
289480.0000    7.40905
289520.0000    7.46905
289560.0000    7.36595
289600.0000    8.52320
289640.0000    6.60575
289680.0000    6.67976
289720.0000    7.93182
289760.0000    7.81286
289800.0000    7.52052
289840.0000    7.99709
289880.0000    7.05509
289920.0000    6.15456
289960.0000    6.63649
290000.0000    7.13078
290040.0000    7.89753
290080.0000    8.68466
290120.0000    9.28742
290160.0000    9.02428
290200.0000    8.41621
290240.0000    8.61124
290280.0000    7.42510
290320.0000    7.32716
290360.0000    7.90287
290400.0000    7.96769
290440.0000    7.57710
290480.0000    7.91175
290520.0000    6.86858
290560.0000    7.78687
290600.0000    7.94106
290640.0000    8.06581
290680.0000    7.54130
290720.0000    8.70236
290760.0000    7.99843
290800.0000    8.37005
290840.0000    8.94795
290880.0000    8.09539
290920.0000    7.30325
290960.0000    7.20567
291000.0000    7.81706
291040.0000    8.66397
291080.0000    8.14491
291120.0000    8.08028
291160.0000    6.81575
291200.0000    7.30044
291240.0000    4.78897
291280.0000    6.37536
291320.0000    5.89101
291360.0000    5.19521
291400.0000    4.98673
291440.0000    7.15931
291480.0000    7.13051
291520.0000    6.85682
291560.0000    6.51023
291600.0000    5.92239
291640.0000    6.05608
291680.0000    5.02789
291720.0000    4.53482
291760.0000    5.62724
291800.0000    5.84269
291840.0000    5.07059
291880.0000    5.56064
291920.0000    5.26463
291960.0000    5.83923
292000.0000    6.83760
292040.0000    5.83514
292080.0000    5.71500
292120.0000    6.32575
292160.0000    7.11089
292200.0000    7.21889
292240.0000    7.55158
292280.0000    7.43931
292320.0000    8.46250
292360.0000    8.01552
292400.0000    8.45746
292440.0000    8.73318
292480.0000    8.11998
292520.0000    7.57687
292560.0000    7.67293
292600.0000    7.14124
292640.0000    8.18322
292680.0000    9.29824
292720.0000    9.60365
292760.0000    9.65184
292800.0000   10.25992
292840.0000    9.11844
292880.0000    9.14099
292920.0000    8.20314
292960.0000    8.82646
293000.0000    8.68158
293040.0000    8.17961
293080.0000    8.65467
293120.0000    8.62910
293160.0000    7.55020
293200.0000    7.88929
293240.0000    8.17801
293280.0000    9.07981
293320.0000    8.05103
293360.0000    7.80370
293400.0000    6.80143
293440.0000    6.93983
293480.0000    5.35876
293520.0000    5.31871
293560.0000    6.35327
293600.0000    5.66097
293640.0000    5.41699
293680.0000    5.85545
293720.0000    5.66945
293760.0000    6.16909
293800.0000    7.19043
293840.0000    7.93152
293880.0000    9.18012
293920.0000    9.06939
293960.0000    9.06150
294000.0000   10.65891
294040.0000   11.12357
294080.0000   10.86661
294120.0000   10.43752
294160.0000   10.93417
294200.0000   10.57970
294240.0000   10.52410
294280.0000   10.47318
294320.0000   10.59447
294360.0000   10.09165
294400.0000   10.81833
294440.0000    9.81973
294480.0000   10.60694
294520.0000   10.45967
294560.0000    9.82356
294600.0000    9.46401
294640.0000    8.64611
294680.0000   10.06551
294720.0000    9.99332
294760.0000   10.05303
294800.0000   10.70688
294840.0000   10.22524
294880.0000    9.95913
294920.0000    8.19065
294960.0000    8.93116
295000.0000    8.55866
295040.0000    9.52322
295080.0000    8.74691
295120.0000    9.28808
295160.0000    9.23192
295200.0000    9.21627
295240.0000    8.61256
295280.0000    8.41646
295320.0000    9.34427
295360.0000    8.34959
295400.0000    8.40731
295440.0000    8.41785
295480.0000    7.81786
295520.0000    8.30233
295560.0000    7.99199
295600.0000    7.28475
295640.0000    7.29795
295680.0000    8.21826
295720.0000    8.75434
295760.0000    8.07677
295800.0000    9.69517
295840.0000    9.25722
295880.0000    8.10005
295920.0000    8.62593
295960.0000    8.70433
296000.0000    8.27918
296040.0000    7.86465
296080.0000    8.53992
296120.0000    9.45025
296160.0000    8.69297
296200.0000    9.50021
296240.0000    8.57053
296280.0000    8.83016
296320.0000    9.16358
296360.0000    8.53348
296400.0000    7.47254
296440.0000    7.46013
296480.0000    8.21167
296520.0000    7.53403
296560.0000    8.25302
296600.0000    8.21802
296640.0000    7.33695
296680.0000    7.01375
296720.0000    5.74990
296760.0000    5.94814
296800.0000    6.75380
296840.0000    6.89580
296880.0000    8.23435
296920.0000    8.30295
296960.0000    8.11011
297000.0000    8.66086
297040.0000    8.31054
297080.0000    7.88513
297120.0000    8.66219
297160.0000    7.41291
297200.0000    8.36655
297240.0000    8.21827
297280.0000    8.09313
297320.0000    7.34419
297360.0000    6.60842
297400.0000    7.84350
297440.0000    8.42335
297480.0000    7.12952
297520.0000    7.17402
297560.0000    7.68440
297600.0000    8.03989
297640.0000    7.46145
297680.0000    8.46152
297720.0000    7.88498
297760.0000    6.97668
297800.0000    8.01417
297840.0000    6.76072
297880.0000    6.17895
297920.0000    6.98876
297960.0000    7.08034
298000.0000    7.44589
298040.0000    6.95238
298080.0000    6.39199
298120.0000    7.39788
298160.0000    7.92970
298200.0000    7.08207
298240.0000    7.64587
298280.0000    7.77012
298320.0000    8.43947
298360.0000    7.61220
298400.0000    7.62589
298440.0000    7.99805
298480.0000    7.61914
298520.0000    6.62865
298560.0000    7.31762
298600.0000    7.41778
298640.0000    8.01844
298680.0000    7.82762
298720.0000    8.26157
298760.0000    8.18470
298800.0000    9.02395
298840.0000    9.34106
298880.0000    8.69345
298920.0000    8.39169
298960.0000    8.47707
299000.0000    7.98499
299040.0000    9.07173
299080.0000    9.92098
299120.0000    9.23880
299160.0000    8.82908
299200.0000    9.61079
299240.0000    9.22872
299280.0000    9.47405
299320.0000    8.37800
299360.0000    9.31741
299400.0000    9.51766
299440.0000    8.76586
299480.0000    8.75096
299520.0000    9.57924
299560.0000    9.34145
299600.0000    8.52210
299640.0000    8.60690
299680.0000    8.50619
299720.0000    8.23933
299760.0000    8.82568
299800.0000    8.26940
299840.0000    8.28303
299880.0000    7.77317
299920.0000    8.40816
299960.0000    7.18692
300000.0000    7.32187
300040.0000    7.45838
300080.0000    7.08228
300120.0000    6.67667
300160.0000    7.12897
300200.0000    6.12601
300240.0000    6.82774
300280.0000    6.53873
300320.0000    5.24184
300360.0000    6.02647
300400.0000    6.79641
300440.0000    4.44449
300480.0000    5.89723
300520.0000    5.74517
300560.0000    6.14787
300600.0000    5.89977
300640.0000    6.69780
300680.0000    6.21761
300720.0000    6.23647
300760.0000    7.71964
300800.0000    7.66646
300840.0000    7.15013
300880.0000    7.97855
300920.0000    6.59562
300960.0000    6.74174
301000.0000    6.60509
301040.0000    6.49780
301080.0000    6.43855
301120.0000    7.46528
301160.0000    7.98512
301200.0000    7.43379
301240.0000    8.26882
301280.0000    8.20153
301320.0000    7.00973
301360.0000    7.87868
301400.0000    8.24630
301440.0000    8.53269
301480.0000    7.55436
301520.0000    8.34557
301560.0000    7.17375
301600.0000    8.80094
301640.0000    7.80331
301680.0000    8.87230
301720.0000    8.58589
301760.0000    8.70556
301800.0000    7.72553
301840.0000    8.81324
301880.0000    8.22687
301920.0000    8.08633
301960.0000    7.32962
302000.0000    8.55564
302040.0000    9.32382
302080.0000    6.88943
302120.0000    6.66149
302160.0000    7.24318
302200.0000    7.51731
302240.0000    6.94565
302280.0000    7.29202
302320.0000    7.11466
302360.0000    7.01067
302400.0000    8.23254
302440.0000    7.65838
302480.0000    7.38528
302520.0000    7.48634
302560.0000    7.64865
302600.0000    6.84352
302640.0000    7.31157
302680.0000    7.84885
302720.0000    7.63330
302760.0000    7.34754
302800.0000    8.38252
302840.0000    7.84630
302880.0000    7.43310
302920.0000    6.98517
302960.0000    7.21174
303000.0000    7.14525
303040.0000    7.11014
303080.0000    7.69859
303120.0000    7.96677
303160.0000    8.48451
303200.0000    8.17136
303240.0000    8.19553
303280.0000    8.07413
303320.0000    7.70143
303360.0000    8.16379
303400.0000    8.05952
303440.0000    7.89457
303480.0000    7.67598
303520.0000    7.88674
303560.0000    8.35591
303600.0000    8.23428
303640.0000    8.31094
303680.0000    8.16669
303720.0000    7.68267
303760.0000    8.67285
303800.0000    8.73826
303840.0000    9.04881
303880.0000    8.61871
303920.0000    8.24546
303960.0000    7.98006
304000.0000    8.81948
304040.0000    8.53110
304080.0000    8.36860
304120.0000    8.74552
304160.0000    8.82121
304200.0000    8.64172
304240.0000    8.95447
304280.0000    8.51422
304320.0000    8.12445
304360.0000    8.99641
304400.0000    8.96649
304440.0000    9.51915
304480.0000    8.97322
304520.0000    8.16731
304560.0000    7.96118
304600.0000    7.56305
304640.0000    8.80297
304680.0000    7.88163
304720.0000    7.77734
304760.0000    8.24595
304800.0000    8.68962
304840.0000    7.58425
304880.0000    7.71126
304920.0000    8.36217
304960.0000    8.70458
305000.0000    8.15876
305040.0000    8.74826
305080.0000    7.35964
305120.0000    6.64335
305160.0000    7.72155
305200.0000    7.83613
305240.0000    6.95668
305280.0000    7.22074
305320.0000    6.81519
305360.0000    7.33528
305400.0000    6.54030
305440.0000    6.81703
305480.0000    7.23283
305520.0000    7.78313
305560.0000    8.74905
305600.0000    7.79933
305640.0000    7.91903
305680.0000    7.88720
305720.0000    7.17659
305760.0000    7.12521
305800.0000    6.77803
305840.0000    6.86930
305880.0000    6.98969
305920.0000    7.49865
305960.0000    7.61318
306000.0000    6.44493
306040.0000    7.10124
306080.0000    7.98442
306120.0000    7.32780
306160.0000    7.42345
306200.0000    8.02118
306240.0000    7.76047
306280.0000    7.38508
306320.0000    7.18668
306360.0000    7.31599
306400.0000    7.64339
306440.0000    7.06837
306480.0000    7.85531
306520.0000    8.34674
306560.0000    6.68684
306600.0000    7.49356
306640.0000    7.99744
306680.0000    6.76339
306720.0000    6.54039
306760.0000    6.70600
306800.0000    7.33032
306840.0000    7.88167
306880.0000    7.55486
306920.0000    6.86085
306960.0000    5.85254
307000.0000    6.23089
307040.0000    6.51241
307080.0000    7.25077
307120.0000    7.18158
307160.0000    6.81208
307200.0000    6.69729
307240.0000    7.72512
307280.0000    6.09706
307320.0000    6.92393
307360.0000    6.87753
307400.0000    6.97666
307440.0000    7.51794
307480.0000    7.19565
307520.0000    6.69697
307560.0000    6.73921
307600.0000    4.89607
307640.0000    5.25569
307680.0000    6.51286
307720.0000    6.25565
307760.0000    6.38999
307800.0000    4.40528
307840.0000    7.14559
307880.0000    6.14651
307920.0000    6.64461
307960.0000    7.41566
308000.0000    7.81844
308040.0000    7.00085
308080.0000    7.73179
308120.0000    7.24395
308160.0000    7.13608
308200.0000    7.81265
308240.0000    8.72119
308280.0000    8.36503
308320.0000    7.39678
308360.0000    8.08857
308400.0000    7.85184
308440.0000    7.59886
308480.0000    7.18913
308520.0000    6.50461
308560.0000    5.58093
308600.0000    6.34313
308640.0000    7.24960
308680.0000    7.11664
308720.0000    7.89318
308760.0000    8.00412
308800.0000    7.98528
308840.0000    7.27768
308880.0000    6.85731
308920.0000    6.06025
308960.0000    5.82650
309000.0000    6.46075
309040.0000    7.26967
309080.0000    8.00748
309120.0000    8.95006
309160.0000    8.02388
309200.0000    8.72591
309240.0000    8.54657
309280.0000    7.83072
309320.0000    7.42028
309360.0000    8.05361
309400.0000    7.31088
309440.0000    6.72938
309480.0000    6.80578
309520.0000    6.49001
309560.0000    8.33287
309600.0000    6.59634
309640.0000    7.66896
309680.0000    5.50134
309720.0000    5.64877
309760.0000    6.31077
309800.0000    5.38644
309840.0000    6.69038
309880.0000    6.54004
309920.0000    6.59935
309960.0000    3.79048
310000.0000    6.56389
310040.0000    4.85012
310080.0000    6.24542
310120.0000    7.04250
310160.0000    8.16574
310200.0000    7.45869
310240.0000    7.23846
310280.0000    7.74180
310320.0000    6.55346
310360.0000    7.66148
310400.0000    6.83432
310440.0000    7.00758
310480.0000    6.66382
310520.0000    7.69205
310560.0000    7.60924
310600.0000    8.17802
310640.0000    9.06254
310680.0000    7.84997
310720.0000    7.66487
310760.0000    9.35253
310800.0000    9.58703
310840.0000   10.25290
310880.0000   10.97830
310920.0000   11.33107
310960.0000   10.86751
311000.0000    9.41856
311040.0000    8.70957
311080.0000    8.58861
311120.0000    8.79100
311160.0000    8.29651
311200.0000    8.56632
311240.0000    9.06952
311280.0000    8.35651
311320.0000    8.94468
311360.0000    8.62201
311400.0000    9.25312
311440.0000    9.20160
311480.0000    8.58945
311520.0000    8.30948
311560.0000    8.83378
311600.0000    9.25026
311640.0000    9.46341
311680.0000    9.22488
311720.0000    9.56044
311760.0000   10.88314
311800.0000   11.17872
311840.0000   11.36893
311880.0000   10.28643
311920.0000    9.56631
311960.0000    9.04656
312000.0000    8.82443
312040.0000    7.91163
312080.0000    7.98874
312120.0000    8.33203
312160.0000    7.29340
312200.0000    8.82344
312240.0000    7.63036
312280.0000    8.27603
312320.0000    8.03926
312360.0000    7.65161
312400.0000    7.29632
312440.0000    7.01786
312480.0000    7.75460
312520.0000    7.59636
312560.0000    7.02043
312600.0000    8.33519
312640.0000    6.84455
312680.0000    5.56887
312720.0000    5.76365
312760.0000    6.62636
312800.0000    6.01552
312840.0000    5.77936
312880.0000    5.50118
312920.0000    6.61135
312960.0000    6.36523
313000.0000    7.59615
313040.0000    8.20436
313080.0000    7.73748
313120.0000    6.99448
313160.0000    6.99964
313200.0000    7.48683
313240.0000    7.33488
313280.0000    7.96560
313320.0000    7.90738
313360.0000    7.28442
313400.0000    5.66411
313440.0000    5.93930
313480.0000    5.97209
313520.0000    6.39207
313560.0000    7.10282
313600.0000    5.86298
313640.0000    5.62521
313680.0000    6.71489
313720.0000    5.81297
313760.0000    6.23912
313800.0000    6.66208
313840.0000    6.18019
313880.0000    7.49674
313920.0000    7.17023
313960.0000    6.52320
314000.0000    6.76897
314040.0000    6.52542
314080.0000    7.47828
314120.0000    6.60929
314160.0000    6.16406
314200.0000    6.15435
314240.0000    4.72453
314280.0000    5.86041
314320.0000    6.10239
314360.0000    5.96382
314400.0000    6.18978
314440.0000    6.98803
314480.0000    8.12226
314520.0000    7.39836
314560.0000    7.85429
314600.0000    6.74344
314640.0000    6.00176
314680.0000    6.64549
314720.0000    6.31556
314760.0000    7.24077
314800.0000    6.89993
314840.0000    6.84485
314880.0000    8.05049
314920.0000    7.42527
314960.0000    7.75713
315000.0000    7.14627
315040.0000    7.03782
315080.0000    6.68069
315120.0000    6.89850
315160.0000    7.45162
315200.0000    6.62330
315240.0000    6.93065
315280.0000    7.29223
315320.0000    6.61446
315360.0000    5.19157
315400.0000    6.89562
315440.0000    6.14548
315480.0000    7.24923
315520.0000    6.54136
315560.0000    6.68977
315600.0000    6.36590
315640.0000    7.31398
315680.0000    5.86969
315720.0000    7.07767
315760.0000    7.88761
315800.0000    8.23215
315840.0000    7.66612
315880.0000    6.81266
315920.0000    6.85747
315960.0000    6.49039
316000.0000    7.31461
316040.0000    6.45162
316080.0000    7.14661
316120.0000    6.66114
316160.0000    6.98703
316200.0000    7.65146
316240.0000    6.90885
316280.0000    6.77414
316320.0000    6.48240
316360.0000    6.40762
316400.0000    6.33369
316440.0000    7.24417
316480.0000    6.89600
316520.0000    7.30776
316560.0000    8.08777
316600.0000    8.05369
316640.0000    7.68564
316680.0000    7.36742
316720.0000    7.36284
316760.0000    7.10994
316800.0000    7.67832
316840.0000    7.95187
316880.0000    7.15050
316920.0000    8.25669
316960.0000    7.89725
317000.0000    8.11045
317040.0000    8.20937
317080.0000    7.38289
317120.0000    7.77647
317160.0000    8.24687
317200.0000    7.96571
317240.0000    7.44696
317280.0000    8.12103
317320.0000    7.94818
317360.0000    7.75121
317400.0000    7.63300
317440.0000    7.71381
317480.0000    8.30722
317520.0000    8.01185
317560.0000    8.03966
317600.0000    7.17988
317640.0000    7.56731
317680.0000    7.43942
317720.0000    6.89794
317760.0000    7.24797
317800.0000    8.20600
317840.0000    7.39878
317880.0000    8.00610
317920.0000    9.38662
317960.0000    7.99188
318000.0000    9.37047
318040.0000    8.13934
318080.0000    7.39763
318120.0000    8.10751
318160.0000    7.62160
318200.0000    7.29252
318240.0000    7.27620
318280.0000    6.30490
318320.0000    7.75492
318360.0000    7.75982
318400.0000    8.09818
318440.0000    8.39638
318480.0000    8.41330
318520.0000    8.28634
318560.0000    8.02954
318600.0000    8.10813
318640.0000    7.63228
318680.0000    8.57333
318720.0000    7.44611
318760.0000    6.73638
318800.0000    6.97480
318840.0000    7.81155
318880.0000    7.97801
318920.0000    8.51352
318960.0000    8.49114
319000.0000    8.54121
319040.0000    9.03409
319080.0000    8.43140
319120.0000    8.06718
319160.0000    7.27550
319200.0000    7.17189
319240.0000    6.07976
319280.0000    6.41321
319320.0000    5.90230
319360.0000    4.65190
319400.0000    5.59008
319440.0000    5.35174
319480.0000    5.75899
319520.0000    5.16479
319560.0000    5.48884
319600.0000    6.60821
319640.0000    6.07303
319680.0000    5.22378
319720.0000    5.74265
319760.0000    5.99207
319800.0000    6.55666
319840.0000    6.51558
319880.0000    7.27951
319920.0000    7.52813
319960.0000    7.67946
320000.0000    6.28644
320040.0000    5.85992
320080.0000    7.03244
320120.0000    8.09699
320160.0000    7.23350
320200.0000    7.93920
320240.0000    7.02711
320280.0000    6.14731
320320.0000    7.32851
320360.0000    7.06999
320400.0000    7.61437
320440.0000    7.95448
320480.0000    7.53936
320520.0000    7.71636
320560.0000    7.22282
320600.0000    6.89834
320640.0000    6.37852
320680.0000    6.25879
320720.0000    5.91171
320760.0000    5.52425
320800.0000    5.73232
320840.0000    6.44826
320880.0000    7.18789
320920.0000    6.47346
320960.0000    5.97513
321000.0000    6.29229
321040.0000    6.20565
321080.0000    5.65953
321120.0000    6.39523
321160.0000    6.65041
321200.0000    7.27630
321240.0000    6.99290
321280.0000    6.59552
321320.0000    7.65791
321360.0000    6.40259
321400.0000    6.30618
321440.0000    6.37047
321480.0000    6.46470
321520.0000    5.83914
321560.0000    6.48691
321600.0000    7.22062
321640.0000    6.30613
321680.0000    6.09052
321720.0000    6.66220
321760.0000    6.61656
321800.0000    6.88082
321840.0000    6.01938
321880.0000    5.92117
321920.0000    6.88544
321960.0000    6.27675
322000.0000    5.68649
322040.0000    6.10535
322080.0000    6.15961
322120.0000    5.68783
322160.0000    5.66106
322200.0000    4.58702
322240.0000    3.95233
322280.0000    4.84471
322320.0000    5.63710
322360.0000    6.46910
322400.0000    6.55801
322440.0000    6.22206
322480.0000    5.82543
322520.0000    5.31786
322560.0000    4.88935
322600.0000    4.61434
322640.0000    5.62411
322680.0000    5.43543
322720.0000    5.35960
322760.0000    6.98227
322800.0000    6.56769
322840.0000    6.81111
322880.0000    7.74388
322920.0000    5.63247
322960.0000    5.34485
323000.0000    5.04421
323040.0000    4.80833
323080.0000    5.33922
323120.0000    4.71880
323160.0000    5.66110
323200.0000    6.37059
323240.0000    5.42966
323280.0000    5.61037
323320.0000    5.46216
323360.0000    5.79517
323400.0000    5.97607
323440.0000    5.65934
323480.0000    4.52650
323520.0000    6.20426
323560.0000    6.43604
323600.0000    7.10362
323640.0000    6.67974
323680.0000    7.43540
323720.0000    7.13794
323760.0000    6.58475
323800.0000    8.50806
323840.0000    7.86302
323880.0000    6.38137
323920.0000    7.29754
323960.0000    6.96518
324000.0000    6.64403
324040.0000    7.36570
324080.0000    6.45093
324120.0000    5.88201
324160.0000    7.99098
324200.0000    8.48113
324240.0000    7.89487
324280.0000    9.13332
324320.0000    8.96375
324360.0000    6.78400
324400.0000    7.42638
324440.0000    5.78806
324480.0000    4.55311
324520.0000    5.37741
324560.0000    4.21378
324600.0000    4.33889
324640.0000    5.62878
324680.0000    4.26800
324720.0000    5.60760
324760.0000    6.55625
324800.0000    6.47569
324840.0000    7.60303
324880.0000    6.93369
324920.0000    6.78025
324960.0000    6.87256
325000.0000    5.98063
325040.0000    6.38743
325080.0000    5.73177
325120.0000    7.78560
325160.0000    7.30318
325200.0000    7.48551
325240.0000    7.50669
325280.0000    6.59618
325320.0000    7.15238
325360.0000    7.37029
325400.0000    8.09378
325440.0000    7.21062
325480.0000    7.97008
325520.0000    7.80093
325560.0000    6.47220
325600.0000    7.07616
325640.0000    7.15769
325680.0000    5.75818
325720.0000    7.82847
325760.0000    7.13256
325800.0000    6.20073
325840.0000    6.11392
325880.0000    7.00320
325920.0000    7.34666
325960.0000    7.65838
326000.0000    7.61370
326040.0000    7.86785
326080.0000    6.97624
326120.0000    7.79995
326160.0000    7.03467
326200.0000    7.10296
326240.0000    6.32539
326280.0000    5.83468
326320.0000    5.80557
326360.0000    4.87162
326400.0000    6.43828
326440.0000    6.03797
326480.0000    7.37385
326520.0000    6.57727
326560.0000    6.23104
326600.0000    6.35991
326640.0000    6.10447
326680.0000    6.39778
326720.0000    6.68544
326760.0000    6.65318
326800.0000    5.99820
326840.0000    5.89027
326880.0000    6.67623
326920.0000    6.38300
326960.0000    6.67030
327000.0000    8.01944
327040.0000    7.43821
327080.0000    7.15090
327120.0000    6.48291
327160.0000    5.96702
327200.0000    5.95912
327240.0000    6.94422
327280.0000    5.47830
327320.0000    7.32144
327360.0000    6.37031
327400.0000    5.63371
327440.0000    6.26269
327480.0000    6.76779
327520.0000    5.46546
327560.0000    6.47394
327600.0000    7.08307
327640.0000    4.90169
327680.0000    6.33795
327720.0000    6.67113
327760.0000    7.31488
327800.0000    5.44952
327840.0000    6.77571
327880.0000    7.12515
327920.0000    5.22358
327960.0000    6.49727
328000.0000    5.22587
328040.0000    6.16302
328080.0000    7.82111
328120.0000    6.80551
328160.0000    6.46017
328200.0000    6.97392
328240.0000    6.85494
328280.0000    7.40222
328320.0000    7.22071
328360.0000    6.93365
328400.0000    7.98466
328440.0000    9.34583
328480.0000    9.37810
328520.0000    8.35580
328560.0000    8.55342
328600.0000    8.35365
328640.0000    8.43204
328680.0000    8.10181
328720.0000    7.98637
328760.0000    7.95190
328800.0000    8.51779
328840.0000    8.83540
328880.0000    9.01395
328920.0000    8.07678
328960.0000    8.29677
329000.0000    9.01317
329040.0000    9.43047
329080.0000    8.35089
329120.0000    7.28381
329160.0000    6.82103
329200.0000    6.53589
329240.0000    7.19844
329280.0000    6.61844
329320.0000    6.20742
329360.0000    6.56443
329400.0000    6.17322
329440.0000    6.97547
329480.0000    8.03308
329520.0000    7.77067
329560.0000    7.37045
329600.0000    7.55751
329640.0000    6.94939
329680.0000    7.34815
329720.0000    6.88769
329760.0000    6.63420
329800.0000    6.92037
329840.0000    7.24761
329880.0000    6.47861
329920.0000    6.03036
329960.0000    5.63594
330000.0000    6.78054
330040.0000    6.43171
330080.0000    6.64202
330120.0000    6.47273
330160.0000    7.03693
330200.0000    6.34468
330240.0000    6.59928
330280.0000    7.51880
330320.0000    6.68412
330360.0000    6.22769
330400.0000    5.92023
330440.0000    6.84636
330480.0000    6.66447
330520.0000    6.53616
330560.0000    6.69159
330600.0000    7.01114
330640.0000    6.66093
330680.0000    5.24479
330720.0000    5.34949
330760.0000    5.72913
330800.0000    4.78241
330840.0000    5.79970
330880.0000    5.28853
330920.0000    6.11846
330960.0000    5.00589
331000.0000    5.42206
331040.0000    5.38886
331080.0000    5.10077
331120.0000    5.76582
331160.0000    5.57103
331200.0000    5.24489
331240.0000    5.15320
331280.0000    4.78250
331320.0000    4.13495
331360.0000    5.62562
331400.0000    6.30126
331440.0000    4.65261
331480.0000    4.98624
331520.0000    5.14877
331560.0000    5.95760
331600.0000    5.93280
331640.0000    6.25076
331680.0000    6.12601
331720.0000    5.32361
331760.0000    5.45284
331800.0000    6.00240
331840.0000    6.33410
331880.0000    5.54750
331920.0000    6.12914
331960.0000    5.64699
332000.0000    6.01000
332040.0000    6.09137
332080.0000    5.81303
332120.0000    6.01851
332160.0000    6.20975
332200.0000    5.62554
332240.0000    5.64627
332280.0000    5.17021
332320.0000    5.29821
332360.0000    4.12300
332400.0000    5.43914
332440.0000    6.03162
332480.0000    5.07545
332520.0000    4.58764
332560.0000    5.00284
332600.0000    5.54997
332640.0000    5.32443
332680.0000    5.26951
332720.0000    5.38532
332760.0000    6.71511
332800.0000    6.74217
332840.0000    6.65522
332880.0000    6.52310
332920.0000    7.72555
332960.0000    8.44328
333000.0000    8.04465
333040.0000    8.78074
333080.0000    7.91989
333120.0000    8.99318
333160.0000    8.58458
333200.0000    8.83828
333240.0000    8.22462
333280.0000    8.77594
333320.0000    8.56567
333360.0000    7.97984
333400.0000    8.60712
333440.0000    8.27394
333480.0000    8.35979
333520.0000    8.88426
333560.0000    7.93454
333600.0000    8.39948
333640.0000    9.15855
333680.0000    9.04775
333720.0000    8.95526
333760.0000    8.70385
333800.0000    9.05106
333840.0000    8.89871
333880.0000    9.14390
333920.0000    9.68031
333960.0000    8.76065
334000.0000    9.12470
334040.0000    9.35437
334080.0000    8.10209
334120.0000    7.83384
334160.0000    8.19696
334200.0000    8.17379
334240.0000    7.20915
334280.0000    7.44224
334320.0000    8.14023
334360.0000    8.51705
334400.0000    8.11904
334440.0000    9.52889
334480.0000    9.06669
334520.0000    8.24981
334560.0000    8.30877
334600.0000    7.68577
334640.0000    8.12129
334680.0000    7.99632
334720.0000    7.75952
334760.0000    7.37092
334800.0000    7.27310
334840.0000    8.58363
334880.0000    6.95555
334920.0000    7.79833
334960.0000    8.11242
335000.0000    6.58677
335040.0000    6.88430
335080.0000    6.66049
335120.0000    6.71374
335160.0000    6.42628
335200.0000    6.71915
335240.0000    7.04489
335280.0000    8.63429
335320.0000    9.21344
335360.0000    9.03839
335400.0000    9.45376
335440.0000    9.58078
335480.0000    9.55841
335520.0000    9.93790
335560.0000   10.33030
335600.0000   10.09375
335640.0000    9.09969
335680.0000    8.48131
335720.0000    9.27957
335760.0000    8.95024
335800.0000    9.65998
335840.0000    9.60893
335880.0000   10.32231
335920.0000   10.55750
335960.0000   10.64939
336000.0000    9.74403
336040.0000    9.22040
336080.0000    9.75185
336120.0000    9.98971
336160.0000    8.55103
336200.0000    8.15593
336240.0000    9.51264
336280.0000    9.74720
336320.0000    9.07733
336360.0000    9.16909
336400.0000    8.76546
336440.0000    9.49113
336480.0000    8.15995
336520.0000    7.31237
336560.0000    6.75746
336600.0000    8.61274
336640.0000    7.67656
336680.0000    9.20151
336720.0000    9.53020
336760.0000    8.75804
336800.0000    9.19936
336840.0000    9.03986
336880.0000   10.06685
336920.0000    9.79156
336960.0000    9.11770
337000.0000    9.00462
337040.0000   10.02027
337080.0000    9.96184
337120.0000   10.99785
337160.0000   11.23479
337200.0000   10.32162
337240.0000   10.61001
337280.0000   10.21869
337320.0000    9.60615
337360.0000    8.60734
337400.0000    9.44271
337440.0000    8.97526
337480.0000    9.15471
337520.0000    8.42900
337560.0000    8.24128
337600.0000    8.98684
337640.0000    9.16294
337680.0000    9.92856
337720.0000    9.87315
337760.0000    9.09580
337800.0000    8.36452
337840.0000    7.91443
337880.0000    8.31051
337920.0000    8.87716
337960.0000    8.32165
338000.0000    7.42186
338040.0000    8.03273
338080.0000    7.64170
338120.0000    7.55161
338160.0000    7.00713
338200.0000    7.41106
338240.0000    7.90066
338280.0000    6.90913
338320.0000    6.58304
338360.0000    6.44578
338400.0000    6.64958
338440.0000    6.49100
338480.0000    7.04956
338520.0000    6.75089
338560.0000    6.64542
338600.0000    6.30732
338640.0000    6.65940
338680.0000    7.27988
338720.0000    6.41249
338760.0000    5.93226
338800.0000    6.54403
338840.0000    7.01767
338880.0000    6.59461
338920.0000    6.68099
338960.0000    6.49578
339000.0000    7.43195
339040.0000    7.46864
339080.0000    7.88770
339120.0000    8.10862
339160.0000    8.02020
339200.0000    8.67854
339240.0000    9.06765
339280.0000    8.98742
339320.0000    9.15928
339360.0000    9.08524
339400.0000   10.15625
339440.0000    9.28931
339480.0000    9.45936
339520.0000    9.37508
339560.0000    9.63191
339600.0000    9.48699
339640.0000    8.06469
339680.0000    9.20059
339720.0000    8.20321
339760.0000    9.21607
339800.0000    9.14020
339840.0000    8.83253
339880.0000    9.07464
339920.0000    9.60553
339960.0000    8.44873
340000.0000    8.46713
340040.0000    7.72363
340080.0000    9.01012
340120.0000    7.81710
340160.0000    8.12384
340200.0000    7.39120
340240.0000    6.51055
340280.0000    5.72659
340320.0000    5.91043
340360.0000    6.20013
340400.0000    4.72116
340440.0000    5.41883
340480.0000    6.27273
340520.0000    5.66479
340560.0000    6.06376
340600.0000    5.76672
340640.0000    5.62451
340680.0000    7.17520
340720.0000    7.07011
340760.0000    6.47201
340800.0000    7.17449
340840.0000    5.93915
340880.0000    7.11621
340920.0000    7.16358
340960.0000    6.53567
341000.0000    6.34181
341040.0000    5.49663
341080.0000    5.95087
341120.0000    6.78364
341160.0000    6.11836
341200.0000    4.70293
341240.0000    5.23961
341280.0000    6.16262
341320.0000    5.69781
341360.0000    4.87026
341400.0000    6.17947
341440.0000    6.18585
341480.0000    5.05320
341520.0000    6.59888
341560.0000    5.36209
341600.0000    5.05142
341640.0000    4.77042
341680.0000    5.87784
341720.0000    6.79365
341760.0000    7.41608
341800.0000    7.76924
341840.0000    7.56307
341880.0000    7.63949
341920.0000    7.44092
341960.0000    7.46660
342000.0000    7.67614
342040.0000    8.17817
342080.0000    7.47598
342120.0000    7.32489
342160.0000    7.43206
342200.0000    7.58702
342240.0000    7.52129
342280.0000    7.18088
342320.0000    7.89971
342360.0000    6.74830
342400.0000    7.88740
342440.0000    8.00207
342480.0000    6.44362
342520.0000    6.42198
342560.0000    6.10946
342600.0000    6.13925
342640.0000    6.40707
342680.0000    6.67449
342720.0000    7.47094
342760.0000    7.56740
342800.0000    7.48215
342840.0000    6.31980
342880.0000    6.05541
342920.0000    6.56457
342960.0000    6.89516
343000.0000    6.02607
343040.0000    6.33115
343080.0000    6.06454
343120.0000    6.88258
343160.0000    6.82340
343200.0000    6.27443
343240.0000    7.03682
343280.0000    7.66465
343320.0000    7.11911
343360.0000    8.20037
343400.0000    7.07078
343440.0000    8.33148
343480.0000    8.13297
343520.0000    8.07738
343560.0000    7.71475
343600.0000    8.51767
343640.0000    7.61457
343680.0000    7.15478
343720.0000    7.52017
343760.0000    8.23989
343800.0000    8.10670
343840.0000    7.48773
343880.0000    6.77837
343920.0000    6.52143
343960.0000    6.64479
344000.0000    6.52752
344040.0000    7.22878
344080.0000    6.51769
344120.0000    7.21576
344160.0000    6.90754
344200.0000    7.05030
344240.0000    6.95590
344280.0000    7.56942
344320.0000    6.65920
344360.0000    7.38017
344400.0000    7.52616
344440.0000    7.47599
344480.0000    7.80545
344520.0000    8.32806
344560.0000    7.67536
344600.0000    8.34757
344640.0000    7.68725
344680.0000    8.12818
344720.0000    8.06025
344760.0000    8.27447
344800.0000    8.52652
344840.0000    8.21547
344880.0000    8.70036
344920.0000    8.57851
344960.0000    8.19123
345000.0000    7.58771
345040.0000    8.68645
345080.0000    8.93592
345120.0000    7.87108
345160.0000    7.94764
345200.0000    8.92233
345240.0000    8.89022
345280.0000    8.82331
345320.0000    8.77661
345360.0000    8.36836
345400.0000    9.08876
345440.0000    8.89678
345480.0000    8.35371
345520.0000    9.38995
345560.0000    8.39364
345600.0000    9.78053
345640.0000    8.80784
345680.0000    9.21393
345720.0000    9.04616
345760.0000    7.91928
345800.0000    9.10984
345840.0000    8.49396
345880.0000    8.61031
345920.0000    8.40588
345960.0000    8.96183
346000.0000    8.81645
346040.0000    9.10750
346080.0000    9.25025
346120.0000    9.07851
346160.0000    8.49569
346200.0000    8.75083
346240.0000    7.72460
346280.0000    8.72755
346320.0000    9.16115
346360.0000    8.87566
346400.0000    7.91374
346440.0000    8.06436
346480.0000    8.79149
346520.0000    8.03678
346560.0000    8.04191
346600.0000    7.88764
346640.0000    8.22596
346680.0000    8.90556
346720.0000    8.95415
346760.0000    8.46509
346800.0000    8.95983
346840.0000    9.05510
346880.0000    9.61030
346920.0000    9.21823
346960.0000    8.60252
347000.0000    8.38311
347040.0000    9.18840
347080.0000    8.78157
347120.0000    8.52099
347160.0000    8.91072
347200.0000    9.67947
347240.0000    9.89392
347280.0000    9.59772
347320.0000   10.28594
347360.0000   10.16975
347400.0000    9.28895
347440.0000    9.13570
347480.0000    8.63840
347520.0000    9.97313
347560.0000    8.58269
347600.0000    9.28631
347640.0000    8.87937
347680.0000    8.78970
347720.0000    9.33677
347760.0000    9.27517
347800.0000    8.51939
347840.0000    9.36132
347880.0000    9.52635
347920.0000    9.56629
347960.0000    8.96824
348000.0000    9.29250
348040.0000    9.10515
348080.0000    9.06694
348120.0000    9.90312
348160.0000    8.55288
348200.0000    7.32607
348240.0000    7.05191
348280.0000    7.34169
348320.0000    6.66858
348360.0000    7.71621
348400.0000    7.82156
348440.0000    7.42955
348480.0000    8.20226
348520.0000    8.32095
348560.0000    8.22882
348600.0000    8.89482
348640.0000    8.31069
348680.0000    8.23342
348720.0000    8.44856
348760.0000    9.18389
348800.0000    8.62126
348840.0000    8.11327
348880.0000    8.31275
348920.0000    9.67049
348960.0000    8.02888
349000.0000    6.51436
349040.0000    7.34052
349080.0000    6.86603
349120.0000    8.05199
349160.0000    6.79218
349200.0000    7.71015
349240.0000    7.27394
349280.0000    6.78390
349320.0000    5.76956
349360.0000    7.37651
349400.0000    6.95745
349440.0000    7.35429
349480.0000    6.22078
349520.0000    6.02866
349560.0000    6.69058
349600.0000    6.22503
349640.0000    5.75252
349680.0000    6.03353
349720.0000    6.51572
349760.0000    6.43676
349800.0000    7.05098
349840.0000    7.08633
349880.0000    6.81048
349920.0000    7.13197
349960.0000    5.90112
350000.0000    7.10177
350040.0000    6.31910
350080.0000    5.79127
350120.0000    6.69780
350160.0000    7.45149
350200.0000    9.17089
350240.0000    8.09931
350280.0000    6.85362
350320.0000    7.43064
350360.0000    7.49308
350400.0000    7.40918
350440.0000    7.50281
350480.0000    7.69131
350520.0000    7.45376
350560.0000    8.04939
350600.0000    7.40740
350640.0000    8.00633
350680.0000    7.76542
350720.0000    7.72625
350760.0000    7.80592
350800.0000    8.74192
350840.0000    8.85749
350880.0000    6.91652
350920.0000    8.33848
350960.0000    7.69939
351000.0000    8.07666
351040.0000    6.25452
351080.0000    7.30124
351120.0000    6.59223
351160.0000    7.14587
351200.0000    7.60660
351240.0000    6.78204
351280.0000    6.74120
351320.0000    7.05540
351360.0000    6.81072
351400.0000    6.85912
351440.0000    6.43092
351480.0000    7.27749
351520.0000    7.25575
351560.0000    6.48220
351600.0000    6.09376
351640.0000    6.40283
351680.0000    6.82886
351720.0000    6.28063
351760.0000    6.87600
351800.0000    6.80398
351840.0000    7.33783
351880.0000    7.40003
351920.0000    8.14002
351960.0000    7.93630
352000.0000    7.95342
352040.0000    7.98251
352080.0000    8.10522
352120.0000    7.54933
352160.0000    7.74195
352200.0000    7.38178
352240.0000    8.27212
352280.0000    7.51313
352320.0000    7.62569
352360.0000    8.23694
352400.0000    6.07217
352440.0000    7.46041
352480.0000    8.20331
352520.0000    7.78944
352560.0000    7.86002
352600.0000    7.53941
352640.0000    8.57343
352680.0000    7.72668
352720.0000    5.98255
352760.0000    5.87386
352800.0000    7.05111
352840.0000    5.13063
352880.0000    6.32482
352920.0000    7.94027
352960.0000    7.16796
353000.0000    6.90651
353040.0000    7.09666
353080.0000    7.63170
353120.0000    8.12100
353160.0000    7.21432
353200.0000    6.57554
353240.0000    6.96161
353280.0000    7.05207
353320.0000    6.65516
353360.0000    8.71635
353400.0000    7.44347
353440.0000    7.62369
353480.0000    7.14767
353520.0000    7.43921
353560.0000    7.34635
353600.0000    7.66749
353640.0000    7.63687
353680.0000    6.48824
353720.0000    5.56617
353760.0000    5.25020
353800.0000    5.32568
353840.0000    5.51786
353880.0000    6.87446
353920.0000    5.67036
353960.0000    6.12840
354000.0000    5.78005
354040.0000    6.49805
354080.0000    5.58111
354120.0000    4.86269
354160.0000    5.49439
354200.0000    6.26805
354240.0000    6.43963
354280.0000    6.33119
354320.0000    6.71554
354360.0000    6.99595
354400.0000    7.24843
354440.0000    6.78158
354480.0000    6.55364
354520.0000    6.46966
354560.0000    6.89817
354600.0000    6.93726
354640.0000    7.03364
354680.0000    7.12421
354720.0000    6.36647
354760.0000    7.51172
354800.0000    7.20545
354840.0000    6.58439
354880.0000    6.36401
354920.0000    7.16376
354960.0000    5.92507
355000.0000    6.44057
355040.0000    6.96981
355080.0000    6.63728
355120.0000    6.34667
355160.0000    7.16106
355200.0000    8.18317
355240.0000    8.52185
355280.0000    6.50182
355320.0000    7.29819
355360.0000    6.34965
355400.0000    5.39522
355440.0000    5.98127
355480.0000    5.09358
355520.0000    5.32104
355560.0000    6.16074
355600.0000    6.16552
355640.0000    4.45805
355680.0000    6.37205
355720.0000    6.25194
355760.0000    6.70253
355800.0000    7.01360
355840.0000    7.33310
355880.0000    7.14151
355920.0000    7.48764
355960.0000    6.97790
356000.0000    7.63238
356040.0000    7.70823
356080.0000    7.60143
356120.0000    6.33448
356160.0000    6.94525
356200.0000    5.48330
356240.0000    6.65776
356280.0000    6.40018
356320.0000    6.46337
356360.0000    7.38555
356400.0000    7.31455
356440.0000    7.22780
356480.0000    7.33576
356520.0000    7.20700
356560.0000    7.27388
356600.0000    6.29709
356640.0000    6.15447
356680.0000    5.92018
356720.0000    5.94317
356760.0000    5.92987
356800.0000    5.54345
356840.0000    5.86640
356880.0000    5.41049
356920.0000    5.82640
356960.0000    6.56860
357000.0000    6.23293
357040.0000    7.18705
357080.0000    8.04477
357120.0000    6.31454
357160.0000    7.41490
357200.0000    8.60371
357240.0000    7.06593
357280.0000    6.36665
357320.0000    5.54168
357360.0000    7.16089
357400.0000    7.41466
357440.0000    7.46662
357480.0000    8.07982
357520.0000    7.89415
357560.0000    6.88799
357600.0000    7.76996
357640.0000    8.06257
357680.0000    6.73407
357720.0000    7.32740
357760.0000    7.05429
357800.0000    8.31363
357840.0000    7.33104
357880.0000    8.89621
357920.0000    7.69766
357960.0000    8.54210
358000.0000    9.18551
358040.0000    7.70080
358080.0000    7.98386
358120.0000    8.65514
358160.0000    7.96441
358200.0000    7.70786
358240.0000    8.22956
358280.0000    7.19148
358320.0000    7.15079
358360.0000    7.75134
358400.0000    7.22079
358440.0000    7.30030
358480.0000    6.40453
358520.0000    7.17905
358560.0000    7.84797
358600.0000    7.09636
358640.0000    8.27523
358680.0000    8.86727
358720.0000    8.39286
358760.0000    7.64994
358800.0000    7.32284
358840.0000    6.35732
358880.0000    6.49926
358920.0000    6.41204
358960.0000    5.92201
359000.0000    7.39175
359040.0000    6.85054
359080.0000    7.65192
359120.0000    7.45599
359160.0000    6.72243
359200.0000    7.54512
359240.0000    8.12699
359280.0000    7.41570
359320.0000    8.06054
359360.0000    8.19099
359400.0000    9.43642
359440.0000    9.18266
359480.0000    9.21322
359520.0000    9.27904
359560.0000    8.42808
359600.0000    8.40502
359640.0000    8.78934
359680.0000    8.02197
359720.0000    7.18181
359760.0000    8.56394
359800.0000    7.45163
359840.0000    7.59569
359880.0000    7.50718
359920.0000    7.19723
359960.0000    8.38487
360000.0000    6.92281
360040.0000    6.15352
360080.0000    5.68426
360120.0000    5.61127
360160.0000    6.54901
360200.0000    5.50519
360240.0000    6.70422
360280.0000    6.14619
360320.0000    7.13002
360360.0000    5.82364
360400.0000    6.56007
360440.0000    6.25481
360480.0000    7.64779
360520.0000    6.95476
360560.0000    6.95197
360600.0000    7.06322
360640.0000    7.19590
360680.0000    7.05952
360720.0000    6.79533
360760.0000    6.81045
360800.0000    5.62941
360840.0000    6.52871
360880.0000    5.98654
360920.0000    5.40076
360960.0000    6.04822
361000.0000    6.51589
361040.0000    6.65428
361080.0000    5.39819
361120.0000    6.50913
361160.0000    5.70460
361200.0000    6.51316
361240.0000    6.26476
361280.0000    5.88510
361320.0000    5.60482
361360.0000    6.68224
361400.0000    5.62178
361440.0000    5.65408
361480.0000    6.83657
361520.0000    7.28824
361560.0000    5.49730
361600.0000    6.58332
361640.0000    7.11100
361680.0000    7.63366
361720.0000    7.38040
361760.0000    6.97644
361800.0000    6.55525
361840.0000    5.52705
361880.0000    7.20272
361920.0000    6.36455
361960.0000    5.02741
362000.0000    5.32943
362040.0000    6.69647
362080.0000    7.20721
362120.0000    6.19260
362160.0000    6.60388
362200.0000    7.19866
362240.0000    7.06150
362280.0000    7.74115
362320.0000    7.19949
362360.0000    6.41751
362400.0000    5.71418
362440.0000    6.51734
362480.0000    5.81686
362520.0000    5.06557
362560.0000    5.26440
362600.0000    6.03821
362640.0000    7.03278
362680.0000    5.76856
362720.0000    6.67743
362760.0000    7.53496
362800.0000    7.00280
362840.0000    6.99655
362880.0000    8.12166
362920.0000    7.85489
362960.0000    8.15903
363000.0000    7.93592
363040.0000    8.16086
363080.0000    6.75524
363120.0000    6.61481
363160.0000    6.88258
363200.0000    7.05041
363240.0000    6.26920
363280.0000    7.80339
363320.0000    7.54280
363360.0000    7.15938
363400.0000    6.27831
363440.0000    7.24003
363480.0000    7.20673
363520.0000    6.22825
363560.0000    7.47086
363600.0000    7.46087
363640.0000    6.82738
363680.0000    6.68029
363720.0000    6.39087
363760.0000    7.19894
363800.0000    6.49724
363840.0000    6.46721
363880.0000    4.94717
363920.0000    4.33460
363960.0000    4.12379
364000.0000    5.06812
364040.0000    4.88287
364080.0000    4.30512
364120.0000    4.93189
364160.0000    6.07842
364200.0000    6.75183
364240.0000    7.30769
364280.0000    6.01167
364320.0000    6.80301
364360.0000    6.37808
364400.0000    6.83684
364440.0000    6.45188
364480.0000    6.83778
364520.0000    6.15749
364560.0000    6.59975
364600.0000    6.35376
364640.0000    5.71399
364680.0000    5.45765
364720.0000    5.05895
364760.0000    6.45932
364800.0000    5.72370
364840.0000    6.75835
364880.0000    5.90665
364920.0000    6.25562
364960.0000    6.84999
365000 5
365040 5
365080 5
365120 5
365160 5
365200 5
365240 5
365280 5
365320 5
365360 5
365400 5
365440 5
365480 5
365520 5
365560 5
365600 5
365640 5
365680 5
365720 5
365760 5
365800 5
365840 5
365880 5
365920 5
365960 5
366000 5
366040 5
366080 5
366120 5
366160 5
366200 5
366240 5
366280 5
366320 5
366360 5
366400 5
366440 5
366480 5
366520 5
366560 5
366600 5
366640 5
366680 5
366720 5
366760 5
366800 5
366840 5
366880 5
366920 5
366960 5
367000 5
367040 5
367080 5
367120 5
367160 5
367200 5
367240 5
367280 5
367320 5
367360 5
367400 5
367440 5
367480 5
367520 5
367560 5
367600 5
367640 5
367680 5
367720 5
367760 5
367800 5
367840 5
367880 5
367920 5
367960 5
368000 5
368040 5
368080 5
368120 5
368160 5
368200 5
368240 5
368280 5
368320 5
368360 5
368400 5
368440 5
368480 5
368520 5
368560 5
368600 5
368640 5
368680 5
368720 5
368760 5
368800 5
368840 5
368880 5
368920 5
368960 5
369000 5
369040 5
369080 5
369120 5
369160 5
369200 5
369240 5
369280 5
369320 5
369360 5
369400 5
369440 5
369480 5
369520 5
369560 5
369600 5
369640 5
369680 5
369720 5
369760 5
369800 5
369840 5
369880 5
369920 5
369960 5
370000 5
370040 5
370080 5
370120 5
370160 5
370200 5
370240 5
370280 5
370320 5
370360 5
370400 5
370440 5
370480 5
370520 5
370560 5
370600 5
370640 5
370680 5
370720 5
370760 5
370800 5
370840 5
370880 5
370920 5
370960 5
371000 5
371040 5
371080 5
371120 5
371160 5
371200 5
371240 5
371280 5
371320 5
371360 5
371400 5
371440 5
371480 5
371520 5
371560 5
371600 5
371640 5
371680 5
371720 5
371760 5
371800 5
371840 5
371880 5
371920 5
371960 5
372000 5
372040 5
372080 5
372120 5
372160 5
372200 5
372240 5
372280 5
372320 5
372360 5
372400 5
372440 5
372480 5
372520 5
372560 5
372600 5
372640 5
372680 5
372720 5
372760 5
372800 5
372840 5
372880 5
372920 5
372960 5
373000 5
373040 5
373080 5
373120 5
373160 5
373200 5
373240 5
373280 5
373320 5
373360 5
373400 5
373440 5
373480 5
373520 5
373560 5
373600 5
373640 5
373680 5
373720 5
373760 5
373800 5
373840 5
373880 5
373920 5
373960 5
374000 5
374040 5
374080 5
374120 5
374160 5
374200 5
374240 5
374280 5
374320 5
374360 5
374400 5
374440 5
374480 5
374520 5
374560 5
374600 5
374640 5
374680 5
374720 5
374760 5
374800 5
374840 5
374880 5
374920 5
374960 5
375000 5
375040 5
375080 5
375120 5
375160 5
375200 5
375240 5
375280 5
375320 5
375360 5
375400 5
375440 5
375480 5
375520 5
375560 5
375600 5
375640 5
375680 5
375720 5
375760 5
375800 5
375840 5
375880 5
375920 5
375960 5
376000 5
376040 5
376080 5
376120 5
376160 5
376200 5
376240 5
376280 5
376320 5
376360 5
376400 5
376440 5
376480 5
376520 5
376560 5
376600 5
376640 5
376680 5
376720 5
376760 5
376800 5
376840 5
376880 5
376920 5
376960 5
377000 5
377040 5
377080 5
377120 5
377160 5
377200 5
377240 5
377280 5
377320 5
377360 5
377400 5
377440 5
377480 5
377520 5
377560 5
377600 5
377640 5
377680 5
377720 5
377760 5
377800 5
377840 5
377880 5
377920 5
377960 5
378000 5
378040 5
378080 5
378120 5
378160 5
378200 5
378240 5
378280 5
378320 5
378360 5
378400 5
378440 5
378480 5
378520 5
378560 5
378600 5
378640 5
378680 5
378720 5
378760 5
378800 5
378840 5
378880 5
378920 5
378960 5
379000 5
379040 5
379080 5
379120 5
379160 5
379200 5
379240 5
379280 5
379320 5
379360 5
379400 5
379440 5
379480 5
379520 5
379560 5
379600 5
379640 5
379680 5
379720 5
379760 5
379800 5
379840 5
379880 5
379920 5
379960 5
380000 5
380040 5
380080 5
380120 5
380160 5
380200 5
380240 5
380280 5
380320 5
380360 5
380400 5
380440 5
380480 5
380520 5
380560 5
380600 5
380640 5
380680 5
380720 5
380760 5
380800 5
380840 5
380880 5
380920 5
380960 5
381000 5
381040 5
381080 5
381120 5
381160 5
381200 5
381240 5
381280 5
381320 5
381360 5
381400 5
381440 5
381480 5
381520 5
381560 5
381600 5
381640 5
381680 5
381720 5
381760 5
381800 5
381840 5
381880 5
381920 5
381960 5
382000 5
382040 5
382080 5
382120 5
382160 5
382200 5
382240 5
382280 5
382320 5
382360 5
382400 5
382440 5
382480 5
382520 5
382560 5
382600 5
382640 5
382680 5
382720 5
382760 5
382800 5
382840 5
382880 5
382920 5
382960 5
383000 5
383040 5
383080 5
383120 5
383160 5
383200 5
383240 5
383280 5
383320 5
383360 5
383400 5
383440 5
383480 5
383520 5
383560 5
383600 5
383640 5
383680 5
383720 5
383760 5
383800 5
383840 5
383880 5
383920 5
383960 5
384000 5
384040 5
384080 5
384120 5
384160 5
384200 5
384240 5
384280 5
384320 5
384360 5
384400 5
384440 5
384480 5
384520 5
384560 5
384600 5
384640 5
384680 5
384720 5
384760 5
384800 5
384840 5
384880 5
384920 5
384960 5
385000 5
385040 5
385080 5
385120 5
385160 5
385200 5
385240 5
385280 5
385320 5
385360 5
385400 5
385440 5
385480 5
385520 5
385560 5
385600 5
385640 5
385680 5
385720 5
385760 5
385800 5
385840 5
385880 5
385920 5
385960 5
386000 5
386040 5
386080 5
386120 5
386160 5
386200 5
386240 5
386280 5
386320 5
386360 5
386400 5
386440 5
386480 5
386520 5
386560 5
386600 5
386640 5
386680 5
386720 5
386760 5
386800 5
386840 5
386880 5
386920 5
386960 5
387000 5
387040 5
387080 5
387120 5
387160 5
387200 5
387240 5
387280 5
387320 5
387360 5
387400 5
387440 5
387480 5
387520 5
387560 5
387600 5
387640 5
387680 5
387720 5
387760 5
387800 5
387840 5
387880 5
387920 5
387960 5
388000 5
388040 5
388080 5
388120 5
388160 5
388200 5
388240 5
388280 5
388320 5
388360 5
388400 5
388440 5
388480 5
388520 5
388560 5
388600 5
388640 5
388680 5
388720 5
388760 5
388800 5
388840 5
388880 5
388920 5
388960 5
389000 5
389040 5
389080 5
389120 5
389160 5
389200 5
389240 5
389280 5
389320 5
389360 5
389400 5
389440 5
389480 5
389520 5
389560 5
389600 5
389640 5
389680 5
389720 5
389760 5
389800 5
389840 5
389880 5
389920 5
389960 5
390000 5
390040 5
390080 5
390120 5
390160 5
390200 5
390240 5
390280 5
390320 5
390360 5
390400 5
390440 5
390480 5
390520 5
390560 5
390600 5
390640 5
390680 5
390720 5
390760 5
390800 5
390840 5
390880 5
390920 5
390960 5
391000 5
391040 5
391080 5
391120 5
391160 5
391200 5
391240 5
391280 5
391320 5
391360 5
391400 5
391440 5
391480 5
391520 5
391560 5
391600 5
391640 5
391680 5
391720 5
391760 5
391800 5
391840 5
391880 5
391920 5
391960 5
392000 5
392040 5
392080 5
392120 5
392160 5
392200 5
392240 5
392280 5
392320 5
392360 5
392400 5
392440 5
392480 5
392520 5
392560 5
392600 5
392640 5
392680 5
392720 5
392760 5
392800 5
392840 5
392880 5
392920 5
392960 5
393000 5
393040 5
393080 5
393120 5
393160 5
393200 5
393240 5
393280 5
393320 5
393360 5
393400 5
393440 5
393480 5
393520 5
393560 5
393600 5
393640 5
393680 5
393720 5
393760 5
393800 5
393840 5
393880 5
393920 5
393960 5
394000 5
394040 5
394080 5
394120 5
394160 5
394200 5
394240 5
394280 5
394320 5
394360 5
394400 5
394440 5
394480 5
394520 5
394560 5
394600 5
394640 5
394680 5
394720 5
394760 5
394800 5
394840 5
394880 5
394920 5
394960 5
395000 5
395040 5
395080 5
395120 5
395160 5
395200 5
395240 5
395280 5
395320 5
395360 5
395400 5
395440 5
395480 5
395520 5
395560 5
395600 5
395640 5
395680 5
395720 5
395760 5
395800 5
395840 5
395880 5
395920 5
395960 5
396000 5
396040 5
396080 5
396120 5
396160 5
396200 5
396240 5
396280 5
396320 5
396360 5
396400 5
396440 5
396480 5
396520 5
396560 5
396600 5
396640 5
396680 5
396720 5
396760 5
396800 5
396840 5
396880 5
396920 5
396960 5
397000 5
397040 5
397080 5
397120 5
397160 5
397200 5
397240 5
397280 5
397320 5
397360 5
397400 5
397440 5
397480 5
397520 5
397560 5
397600 5
397640 5
397680 5
397720 5
397760 5
397800 5
397840 5
397880 5
397920 5
397960 5
398000 5
398040 5
398080 5
398120 5
398160 5
398200 5
398240 5
398280 5
398320 5
398360 5
398400 5
398440 5
398480 5
398520 5
398560 5
398600 5
398640 5
398680 5
398720 5
398760 5
398800 5
398840 5
398880 5
398920 5
398960 5
399000 5
399040 5
399080 5
399120 5
399160 5
399200 5
399240 5
399280 5
399320 5
399360 5
399400 5
399440 5
399480 5
399520 5
399560 5
399600 5
399640 5
399680 5
399720 5
399760 5
399800 5
399840 5
399880 5
399920 5
399960 5
400000 5
400040 5
400080 5
400120 5
400160 5
400200 5
400240 5
400280 5
400320 5
400360 5
400400 5
400440 5
400480 5
400520 5
400560 5
400600 5
400640 5
400680 5
400720 5
400760 5
400800 5
400840 5
400880 5
400920 5
400960 5
401000 5
401040 5
401080 5
401120 5
401160 5
401200 5
401240 5
401280 5
401320 5
401360 5
401400 5
401440 5
401480 5
401520 5
401560 5
401600 5
401640 5
401680 5
401720 5
401760 5
401800 5
401840 5
401880 5
401920 5
401960 5
402000 5
402040 5
402080 5
402120 5
402160 5
402200 5
402240 5
402280 5
402320 5
402360 5
402400 5
402440 5
402480 5
402520 5
402560 5
402600 5
402640 5
402680 5
402720 5
402760 5
402800 5
402840 5
402880 5
402920 5
402960 5
403000 5
403040 5
403080 5
403120 5
403160 5
403200 5
403240 5
403280 5
403320 5
403360 5
403400 5
403440 5
403480 5
403520 5
403560 5
403600 5
403640 5
403680 5
403720 5
403760 5
403800 5
403840 5
403880 5
403920 5
403960 5
404000 5
404040 5
404080 5
404120 5
404160 5
404200 5
404240 5
404280 5
404320 5
404360 5
404400 5
404440 5
404480 5
404520 5
404560 5
404600 5
404640 5
404680 5
404720 5
404760 5
404800 5
404840 5
404880 5
404920 5
404960 5
405000 5
405040 5
405080 5
405120 5
405160 5
405200 5
405240 5
405280 5
405320 5
405360 5
405400 5
405440 5
405480 5
405520 5
405560 5
405600 5
405640 5
405680 5
405720 5
405760 5
405800 5
405840 5
405880 5
405920 5
405960 5
406000 5
406040 5
406080 5
406120 5
406160 5
406200 5
406240 5
406280 5
406320 5
406360 5
406400 5
406440 5
406480 5
406520 5
406560 5
406600 5
406640 5
406680 5
406720 5
406760 5
406800 5
406840 5
406880 5
406920 5
406960 5
407000 5
407040 5
407080 5
407120 5
407160 5
407200 5
407240 5
407280 5
407320 5
407360 5
407400 5
407440 5
407480 5
407520 5
407560 5
407600 5
407640 5
407680 5
407720 5
407760 5
407800 5
407840 5
407880 5
407920 5
407960 5
408000 5
408040 5
408080 5
408120 5
408160 5
408200 5
408240 5
408280 5
408320 5
408360 5
408400 5
408440 5
408480 5
408520 5
408560 5
408600 5
408640 5
408680 5
408720 5
408760 5
408800 5
408840 5
408880 5
408920 5
408960 5
409000 5
409040 5
409080 5
409120 5
409160 5
409200 5
409240 5
409280 5
409320 5
409360 5
409400 5
409440 5
409480 5
409520 5
409560 5
409600 5
409640 5
409680 5
409720 5
409760 5
409800 5
409840 5
409880 5
409920 5
409960 5
410000 5
410040 5
410080 5
410120 5
410160 5
410200 5
410240 5
410280 5
410320 5
410360 5
410400 5
410440 5
410480 5
410520 5
410560 5
410600 5
410640 5
410680 5
410720 5
410760 5
410800 5
410840 5
410880 5
410920 5
410960 5
411000 5
411040 5
411080 5
411120 5
411160 5
411200 5
411240 5
411280 5
411320 5
411360 5
411400 5
411440 5
411480 5
411520 5
411560 5
411600 5
411640 5
411680 5
411720 5
411760 5
411800 5
411840 5
411880 5
411920 5
411960 5
412000 5
412040 5
412080 5
412120 5
412160 5
412200 5
412240 5
412280 5
412320 5
412360 5
412400 5
412440 5
412480 5
412520 5
412560 5
412600 5
412640 5
412680 5
412720 5
412760 5
412800 5
412840 5
412880 5
412920 5
412960 5
413000 5
413040 5
413080 5
413120 5
413160 5
413200 5
413240 5
413280 5
413320 5
413360 5
413400 5
413440 5
413480 5
413520 5
413560 5
413600 5
413640 5
413680 5
413720 5
413760 5
413800 5
413840 5
413880 5
413920 5
413960 5
414000 5
414040 5
414080 5
414120 5
414160 5
414200 5
414240 5
414280 5
414320 5
414360 5
414400 5
414440 5
414480 5
414520 5
414560 5
414600 5
414640 5
414680 5
414720 5
414760 5
414800 5
414840 5
414880 5
414920 5
414960 5
415000 5
415040 5
415080 5
415120 5
415160 5
415200 5
415240 5
415280 5
415320 5
415360 5
415400 5
415440 5
415480 5
415520 5
415560 5
415600 5
415640 5
415680 5
415720 5
415760 5
415800 5
415840 5
415880 5
415920 5
415960 5
416000 5
416040 5
416080 5
416120 5
416160 5
416200 5
416240 5
416280 5
416320 5
416360 5
416400 5
416440 5
416480 5
416520 5
416560 5
416600 5
416640 5
416680 5
416720 5
416760 5
416800 5
416840 5
416880 5
416920 5
416960 5
417000 5
417040 5
417080 5
417120 5
417160 5
417200 5
417240 5
417280 5
417320 5
417360 5
417400 5
417440 5
417480 5
417520 5
417560 5
417600 5
417640 5
417680 5
417720 5
417760 5
417800 5
417840 5
417880 5
417920 5
417960 5
418000 5
418040 5
418080 5
418120 5
418160 5
418200 5
418240 5
418280 5
418320 5
418360 5
418400 5
418440 5
418480 5
418520 5
418560 5
418600 5
418640 5
418680 5
418720 5
418760 5
418800 5
418840 5
418880 5
418920 5
418960 5
419000 5
419040 5
419080 5
419120 5
419160 5
419200 5
419240 5
419280 5
419320 5
419360 5
419400 5
419440 5
419480 5
419520 5
419560 5
419600 5
419640 5
419680 5
419720 5
419760 5
419800 5
419840 5
419880 5
419920 5
419960 5
420000 5
420040 5
420080 5
420120 5
420160 5
420200 5
420240 5
420280 5
420320 5
420360 5
420400 5
420440 5
420480 5
420520 5
420560 5
420600 5
420640 5
420680 5
420720 5
420760 5
420800 5
420840 5
420880 5
420920 5
420960 5
421000 5
421040 5
421080 5
421120 5
421160 5
421200 5
421240 5
421280 5
421320 5
421360 5
421400 5
421440 5
421480 5
421520 5
421560 5
421600 5
421640 5
421680 5
421720 5
421760 5
421800 5
421840 5
421880 5
421920 5
421960 5
422000 5
422040 5
422080 5
422120 5
422160 5
422200 5
422240 5
422280 5
422320 5
422360 5
422400 5
422440 5
422480 5
422520 5
422560 5
422600 5
422640 5
422680 5
422720 5
422760 5
422800 5
422840 5
422880 5
422920 5
422960 5
423000 5
423040 5
423080 5
423120 5
423160 5
423200 5
423240 5
423280 5
423320 5
423360 5
423400 5
423440 5
423480 5
423520 5
423560 5
423600 5
423640 5
423680 5
423720 5
423760 5
423800 5
423840 5
423880 5
423920 5
423960 5
424000 5
424040 5
424080 5
424120 5
424160 5
424200 5
424240 5
424280 5
424320 5
424360 5
424400 5
424440 5
424480 5
424520 5
424560 5
424600 5
424640 5
424680 5
424720 5
424760 5
424800 5
424840 5
424880 5
424920 5
424960 5
425000 5
425040 5
425080 5
425120 5
425160 5
425200 5
425240 5
425280 5
425320 5
425360 5
425400 5
425440 5
425480 5
425520 5
425560 5
425600 5
425640 5
425680 5
425720 5
425760 5
425800 5
425840 5
425880 5
425920 5
425960 5
426000 5
426040 5
426080 5
426120 5
426160 5
426200 5
426240 5
426280 5
426320 5
426360 5
426400 5
426440 5
426480 5
426520 5
426560 5
426600 5
426640 5
426680 5
426720 5
426760 5
426800 5
426840 5
426880 5
426920 5
426960 5
427000 5
427040 5
427080 5
427120 5
427160 5
427200 5
427240 5
427280 5
427320 5
427360 5
427400 5
427440 5
427480 5
427520 5
427560 5
427600 5
427640 5
427680 5
427720 5
427760 5
427800 5
427840 5
427880 5
427920 5
427960 5
428000 5
428040 5
428080 5
428120 5
428160 5
428200 5
428240 5
428280 5
428320 5
428360 5
428400 5
428440 5
428480 5
428520 5
428560 5
428600 5
428640 5
428680 5
428720 5
428760 5
428800 5
428840 5
428880 5
428920 5
428960 5
429000 5
429040 5
429080 5
429120 5
429160 5
429200 5
429240 5
429280 5
429320 5
429360 5
429400 5
429440 5
429480 5
429520 5
429560 5
429600 5
429640 5
429680 5
429720 5
429760 5
429800 5
429840 5
429880 5
429920 5
429960 5
430000 5
430040 5
430080 5
430120 5
430160 5
430200 5
430240 5
430280 5
430320 5
430360 5
430400 5
430440 5
430480 5
430520 5
430560 5
430600 5
430640 5
430680 5
430720 5
430760 5
430800 5
430840 5
430880 5
430920 5
430960 5
431000 5
431040 5
431080 5
431120 5
431160 5
431200 5
431240 5
431280 5
431320 5
431360 5
431400 5
431440 5
431480 5
431520 5
431560 5
431600 5
431640 5
431680 5
431720 5
431760 5
431800 5
431840 5
431880 5
431920 5
431960 5
432000 5
432040 5
432080 5
432120 5
432160 5
432200 5
432240 5
432280 5
432320 5
432360 5
432400 5
432440 5
432480 5
432520 5
432560 5
432600 5
432640 5
432680 5
432720 5
432760 5
432800 5
432840 5
432880 5
432920 5
432960 5
433000 5
433040 5
433080 5
433120 5
433160 5
433200 5
433240 5
433280 5
433320 5
433360 5
433400 5
433440 5
433480 5
433520 5
433560 5
433600 5
433640 5
433680 5
433720 5
433760 5
433800 5
433840 5
433880 5
433920 5
433960 5
434000 5
434040 5
434080 5
434120 5
434160 5
434200 5
434240 5
434280 5
434320 5
434360 5
434400 5
434440 5
434480 5
434520 5
434560 5
434600 5
434640 5
434680 5
434720 5
434760 5
434800 5
434840 5
434880 5
434920 5
434960 5
435000 5
435040 5
435080 5
435120 5
435160 5
435200 5
435240 5
435280 5
435320 5
435360 5
435400 5
435440 5
435480 5
435520 5
435560 5
435600 5
435640 5
435680 5
435720 5
435760 5
435800 5
435840 5
435880 5
435920 5
435960 5
436000 5
436040 5
436080 5
436120 5
436160 5
436200 5
436240 5
436280 5
436320 5
436360 5
436400 5
436440 5
436480 5
436520 5
436560 5
436600 5
436640 5
436680 5
436720 5
436760 5
436800 5
436840 5
436880 5
436920 5
436960 5
437000 5
437040 5
437080 5
437120 5
437160 5
437200 5
437240 5
437280 5
437320 5
437360 5
437400 5
437440 5
437480 5
437520 5
437560 5
437600 5
437640 5
437680 5
437720 5
437760 5
437800 5
437840 5
437880 5
437920 5
437960 5
438000 5
438040 5
438080 5
438120 5
438160 5
438200 5
438240 5
438280 5
438320 5
438360 5
438400 5
438440 5
438480 5
438520 5
438560 5
438600 5
438640 5
438680 5
438720 5
438760 5
438800 5
438840 5
438880 5
438920 5
438960 5
439000 5
439040 5
439080 5
439120 5
439160 5
439200 5
439240 5
439280 5
439320 5
439360 5
439400 5
439440 5
439480 5
439520 5
439560 5
439600 5
439640 5
439680 5
439720 5
439760 5
439800 5
439840 5
439880 5
439920 5
439960 5
440000 5
440040 5
440080 5
440120 5
440160 5
440200 5
440240 5
440280 5
440320 5
440360 5
440400 5
440440 5
440480 5
440520 5
440560 5
440600 5
440640 5
440680 5
440720 5
440760 5
440800 5
440840 5
440880 5
440920 5
440960 5
441000 5
441040 5
441080 5
441120 5
441160 5
441200 5
441240 5
441280 5
441320 5
441360 5
441400 5
441440 5
441480 5
441520 5
441560 5
441600 5
441640 5
441680 5
441720 5
441760 5
441800 5
441840 5
441880 5
441920 5
441960 5
442000 5
442040 5
442080 5
442120 5
442160 5
442200 5
442240 5
442280 5
442320 5
442360 5
442400 5
442440 5
442480 5
442520 5
442560 5
442600 5
442640 5
442680 5
442720 5
442760 5
442800 5
442840 5
442880 5
442920 5
442960 5
443000 5
443040 5
443080 5
443120 5
443160 5
443200 5
443240 5
443280 5
443320 5
443360 5
443400 5
443440 5
443480 5
443520 5
443560 5
443600 5
443640 5
443680 5
443720 5
443760 5
443800 5
443840 5
443880 5
443920 5
443960 5
444000 5
444040 5
444080 5
444120 5
444160 5
444200 5
444240 5
444280 5
444320 5
444360 5
444400 5
444440 5
444480 5
444520 5
444560 5
444600 5
444640 5
444680 5
444720 5
444760 5
444800 5
444840 5
444880 5
444920 5
444960 5
445000 5
445040 5
445080 5
445120 5
445160 5
445200 5
445240 5
445280 5
445320 5
445360 5
445400 5
445440 5
445480 5
445520 5
445560 5
445600 5
445640 5
445680 5
445720 5
445760 5
445800 5
445840 5
445880 5
445920 5
445960 5
446000 5
446040 5
446080 5
446120 5
446160 5
446200 5
446240 5
446280 5
446320 5
446360 5
446400 5
446440 5
446480 5
446520 5
446560 5
446600 5
446640 5
446680 5
446720 5
446760 5
446800 5
446840 5
446880 5
446920 5
446960 5
447000 5
447040 5
447080 5
447120 5
447160 5
447200 5
447240 5
447280 5
447320 5
447360 5
447400 5
447440 5
447480 5
447520 5
447560 5
447600 5
447640 5
447680 5
447720 5
447760 5
447800 5
447840 5
447880 5
447920 5
447960 5
448000 5
448040 5
448080 5
448120 5
448160 5
448200 5
448240 5
448280 5
448320 5
448360 5
448400 5
448440 5
448480 5
448520 5
448560 5
448600 5
448640 5
448680 5
448720 5
448760 5
448800 5
448840 5
448880 5
448920 5
448960 5
449000 5
449040 5
449080 5
449120 5
449160 5
449200 5
449240 5
449280 5
449320 5
449360 5
449400 5
449440 5
449480 5
449520 5
449560 5
449600 5
449640 5
449680 5
449720 5
449760 5
449800 5
449840 5
449880 5
449920 5
449960 5
450000 5
450040 5
450080 5
450120 5
450160 5
450200 5
450240 5
450280 5
450320 5
450360 5
450400 5
450440 5
450480 5
450520 5
450560 5
450600 5
450640 5
450680 5
450720 5
450760 5
450800 5
450840 5
450880 5
450920 5
450960 5
451000 5
451040 5
451080 5
451120 5
451160 5
451200 5
451240 5
451280 5
451320 5
451360 5
451400 5
451440 5
451480 5
451520 5
451560 5
451600 5
451640 5
451680 5
451720 5
451760 5
451800 5
451840 5
451880 5
451920 5
451960 5
452000 5
452040 5
452080 5
452120 5
452160 5
452200 5
452240 5
452280 5
452320 5
452360 5
452400 5
452440 5
452480 5
452520 5
452560 5
452600 5
452640 5
452680 5
452720 5
452760 5
452800 5
452840 5
452880 5
452920 5
452960 5
453000 5
453040 5
453080 5
453120 5
453160 5
453200 5
453240 5
453280 5
453320 5
453360 5
453400 5
453440 5
453480 5
453520 5
453560 5
453600 5
453640 5
453680 5
453720 5
453760 5
453800 5
453840 5
453880 5
453920 5
453960 5
454000 5
454040 5
454080 5
454120 5
454160 5
454200 5
454240 5
454280 5
454320 5
454360 5
454400 5
454440 5
454480 5
454520 5
454560 5
454600 5
454640 5
454680 5
454720 5
454760 5
454800 5
454840 5
454880 5
454920 5
454960 5
455000 5
455040 5
455080 5
455120 5
455160 5
455200 5
455240 5
455280 5
455320 5
455360 5
455400 5
455440 5
455480 5
455520 5
455560 5
455600 5
455640 5
455680 5
455720 5
455760 5
455800 5
455840 5
455880 5
455920 5
455960 5
456000 5
456040 5
456080 5
456120 5
456160 5
456200 5
456240 5
456280 5
456320 5
456360 5
456400 5
456440 5
456480 5
456520 5
456560 5
456600 5
456640 5
456680 5
456720 5
456760 5
456800 5
456840 5
456880 5
456920 5
456960 5
457000 5
457040 5
457080 5
457120 5
457160 5
457200 5
457240 5
457280 5
457320 5
457360 5
457400 5
457440 5
457480 5
457520 5
457560 5
457600 5
457640 5
457680 5
457720 5
457760 5
457800 5
457840 5
457880 5
457920 5
457960 5
458000 5
458040 5
458080 5
458120 5
458160 5
458200 5
458240 5
458280 5
458320 5
458360 5
458400 5
458440 5
458480 5
458520 5
458560 5
458600 5
458640 5
458680 5
458720 5
458760 5
458800 5
458840 5
458880 5
458920 5
458960 5
459000 5
459040 5
459080 5
459120 5
459160 5
459200 5
459240 5
459280 5
459320 5
459360 5
459400 5
459440 5
459480 5
459520 5
459560 5
459600 5
459640 5
459680 5
459720 5
459760 5
459800 5
459840 5
459880 5
459920 5
459960 5
460000 5
460040 5
460080 5
460120 5
460160 5
460200 5
460240 5
460280 5
460320 5
460360 5
460400 5
460440 5
460480 5
460520 5
460560 5
460600 5
460640 5
460680 5
460720 5
460760 5
460800 5
460840 5
460880 5
460920 5
460960 5
461000 5
461040 5
461080 5
461120 5
461160 5
461200 5
461240 5
461280 5
461320 5
461360 5
461400 5
461440 5
461480 5
461520 5
461560 5
461600 5
461640 5
461680 5
461720 5
461760 5
461800 5
461840 5
461880 5
461920 5
461960 5
462000 5
462040 5
462080 5
462120 5
462160 5
462200 5
462240 5
462280 5
462320 5
462360 5
462400 5
462440 5
462480 5
462520 5
462560 5
462600 5
462640 5
462680 5
462720 5
462760 5
462800 5
462840 5
462880 5
462920 5
462960 5
463000 5
463040 5
463080 5
463120 5
463160 5
463200 5
463240 5
463280 5
463320 5
463360 5
463400 5
463440 5
463480 5
463520 5
463560 5
463600 5
463640 5
463680 5
463720 5
463760 5
463800 5
463840 5
463880 5
463920 5
463960 5
464000 5
464040 5
464080 5
464120 5
464160 5
464200 5
464240 5
464280 5
464320 5
464360 5
464400 5
464440 5
464480 5
464520 5
464560 5
464600 5
464640 5
464680 5
464720 5
464760 5
464800 5
464840 5
464880 5
464920 5
464960 5
465000 5
465040 5
465080 5
465120 5
465160 5
465200 5
465240 5
465280 5
465320 5
465360 5
465400 5
465440 5
465480 5
465520 5
465560 5
465600 5
465640 5
465680 5
465720 5
465760 5
465800 5
465840 5
465880 5
465920 5
465960 5
466000 5
466040 5
466080 5
466120 5
466160 5
466200 5
466240 5
466280 5
466320 5
466360 5
466400 5
466440 5
466480 5
466520 5
466560 5
466600 5
466640 5
466680 5
466720 5
466760 5
466800 5
466840 5
466880 5
466920 5
466960 5
467000 5
467040 5
467080 5
467120 5
467160 5
467200 5
467240 5
467280 5
467320 5
467360 5
467400 5
467440 5
467480 5
467520 5
467560 5
467600 5
467640 5
467680 5
467720 5
467760 5
467800 5
467840 5
467880 5
467920 5
467960 5
468000 5
468040 5
468080 5
468120 5
468160 5
468200 5
468240 5
468280 5
468320 5
468360 5
468400 5
468440 5
468480 5
468520 5
468560 5
468600 5
468640 5
468680 5
468720 5
468760 5
468800 5
468840 5
468880 5
468920 5
468960 5
469000 5
469040 5
469080 5
469120 5
469160 5
469200 5
469240 5
469280 5
469320 5
469360 5
469400 5
469440 5
469480 5
469520 5
469560 5
469600 5
469640 5
469680 5
469720 5
469760 5
469800 5
469840 5
469880 5
469920 5
469960 5
470000 5
470040 5
470080 5
470120 5
470160 5
470200 5
470240 5
470280 5
470320 5
470360 5
470400 5
470440 5
470480 5
470520 5
470560 5
470600 5
470640 5
470680 5
470720 5
470760 5
470800 5
470840 5
470880 5
470920 5
470960 5
471000 5
471040 5
471080 5
471120 5
471160 5
471200 5
471240 5
471280 5
471320 5
471360 5
471400 5
471440 5
471480 5
471520 5
471560 5
471600 5
471640 5
471680 5
471720 5
471760 5
471800 5
471840 5
471880 5
471920 5
471960 5
472000 5
472040 5
472080 5
472120 5
472160 5
472200 5
472240 5
472280 5
472320 5
472360 5
472400 5
472440 5
472480 5
472520 5
472560 5
472600 5
472640 5
472680 5
472720 5
472760 5
472800 5
472840 5
472880 5
472920 5
472960 5
473000 5
473040 5
473080 5
473120 5
473160 5
473200 5
473240 5
473280 5
473320 5
473360 5
473400 5
473440 5
473480 5
473520 5
473560 5
473600 5
473640 5
473680 5
473720 5
473760 5
473800 5
473840 5
473880 5
473920 5
473960 5
474000 5
474040 5
474080 5
474120 5
474160 5
474200 5
474240 5
474280 5
474320 5
474360 5
474400 5
474440 5
474480 5
474520 5
474560 5
474600 5
474640 5
474680 5
474720 5
474760 5
474800 5
474840 5
474880 5
474920 5
474960 5
475000 5
475040 5
475080 5
475120 5
475160 5
475200 5
475240 5
475280 5
475320 5
475360 5
475400 5
475440 5
475480 5
475520 5
475560 5
475600 5
475640 5
475680 5
475720 5
475760 5
475800 5
475840 5
475880 5
475920 5
475960 5
476000 5
476040 5
476080 5
476120 5
476160 5
476200 5
476240 5
476280 5
476320 5
476360 5
476400 5
476440 5
476480 5
476520 5
476560 5
476600 5
476640 5
476680 5
476720 5
476760 5
476800 5
476840 5
476880 5
476920 5
476960 5
477000 5
477040 5
477080 5
477120 5
477160 5
477200 5
477240 5
477280 5
477320 5
477360 5
477400 5
477440 5
477480 5
477520 5
477560 5
477600 5
477640 5
477680 5
477720 5
477760 5
477800 5
477840 5
477880 5
477920 5
477960 5
478000 5
478040 5
478080 5
478120 5
478160 5
478200 5
478240 5
478280 5
478320 5
478360 5
478400 5
478440 5
478480 5
478520 5
478560 5
478600 5
478640 5
478680 5
478720 5
478760 5
478800 5
478840 5
478880 5
478920 5
478960 5
479000 5
479040 5
479080 5
479120 5
479160 5
479200 5
479240 5
479280 5
479320 5
479360 5
479400 5
479440 5
479480 5
479520 5
479560 5
479600 5
479640 5
479680 5
479720 5
479760 5
479800 5
479840 5
479880 5
479920 5
479960 5
480000 5
480040 5
480080 5
480120 5
480160 5
480200 5
480240 5
480280 5
480320 5
480360 5
480400 5
480440 5
480480 5
480520 5
480560 5
480600 5
480640 5
480680 5
480720 5
480760 5
480800 5
480840 5
480880 5
480920 5
480960 5
481000 5
481040 5
481080 5
481120 5
481160 5
481200 5
481240 5
481280 5
481320 5
481360 5
481400 5
481440 5
481480 5
481520 5
481560 5
481600 5
481640 5
481680 5
481720 5
481760 5
481800 5
481840 5
481880 5
481920 5
481960 5
482000 5
482040 5
482080 5
482120 5
482160 5
482200 5
482240 5
482280 5
482320 5
482360 5
482400 5
482440 5
482480 5
482520 5
482560 5
482600 5
482640 5
482680 5
482720 5
482760 5
482800 5
482840 5
482880 5
482920 5
482960 5
483000 5
483040 5
483080 5
483120 5
483160 5
483200 5
483240 5
483280 5
483320 5
483360 5
483400 5
483440 5
483480 5
483520 5
483560 5
483600 5
483640 5
483680 5
483720 5
483760 5
483800 5
483840 5
483880 5
483920 5
483960 5
484000 5
484040 5
484080 5
484120 5
484160 5
484200 5
484240 5
484280 5
484320 5
484360 5
484400 5
484440 5
484480 5
484520 5
484560 5
484600 5
484640 5
484680 5
484720 5
484760 5
484800 5
484840 5
484880 5
484920 5
484960 5
485000 5
485040 5
485080 5
485120 5
485160 5
485200 5
485240 5
485280 5
485320 5
485360 5
485400 5
485440 5
485480 5
485520 5
485560 5
485600 5
485640 5
485680 5
485720 5
485760 5
485800 5
485840 5
485880 5
485920 5
485960 5
486000 5
486040 5
486080 5
486120 5
486160 5
486200 5
486240 5
486280 5
486320 5
486360 5
486400 5
486440 5
486480 5
486520 5
486560 5
486600 5
486640 5
486680 5
486720 5
486760 5
486800 5
486840 5
486880 5
486920 5
486960 5
487000 5
487040 5
487080 5
487120 5
487160 5
487200 5
487240 5
487280 5
487320 5
487360 5
487400 5
487440 5
487480 5
487520 5
487560 5
487600 5
487640 5
487680 5
487720 5
487760 5
487800 5
487840 5
487880 5
487920 5
487960 5
488000 5
488040 5
488080 5
488120 5
488160 5
488200 5
488240 5
488280 5
488320 5
488360 5
488400 5
488440 5
488480 5
488520 5
488560 5
488600 5
488640 5
488680 5
488720 5
488760 5
488800 5
488840 5
488880 5
488920 5
488960 5
489000 5
489040 5
489080 5
489120 5
489160 5
489200 5
489240 5
489280 5
489320 5
489360 5
489400 5
489440 5
489480 5
489520 5
489560 5
489600 5
489640 5
489680 5
489720 5
489760 5
489800 5
489840 5
489880 5
489920 5
489960 5
490000 5
490040 5
490080 5
490120 5
490160 5
490200 5
490240 5
490280 5
490320 5
490360 5
490400 5
490440 5
490480 5
490520 5
490560 5
490600 5
490640 5
490680 5
490720 5
490760 5
490800 5
490840 5
490880 5
490920 5
490960 5
491000 5
491040 5
491080 5
491120 5
491160 5
491200 5
491240 5
491280 5
491320 5
491360 5
491400 5
491440 5
491480 5
491520 5
491560 5
491600 5
491640 5
491680 5
491720 5
491760 5
491800 5
491840 5
491880 5
491920 5
491960 5
492000 5
492040 5
492080 5
492120 5
492160 5
492200 5
492240 5
492280 5
492320 5
492360 5
492400 5
492440 5
492480 5
492520 5
492560 5
492600 5
492640 5
492680 5
492720 5
492760 5
492800 5
492840 5
492880 5
492920 5
492960 5
493000 5
493040 5
493080 5
493120 5
493160 5
493200 5
493240 5
493280 5
493320 5
493360 5
493400 5
493440 5
493480 5
493520 5
493560 5
493600 5
493640 5
493680 5
493720 5
493760 5
493800 5
493840 5
493880 5
493920 5
493960 5
494000 5
494040 5
494080 5
494120 5
494160 5
494200 5
494240 5
494280 5
494320 5
494360 5
494400 5
494440 5
494480 5
494520 5
494560 5
494600 5
494640 5
494680 5
494720 5
494760 5
494800 5
494840 5
494880 5
494920 5
494960 5
495000 5
495040 5
495080 5
495120 5
495160 5
495200 5
495240 5
495280 5
495320 5
495360 5
495400 5
495440 5
495480 5
495520 5
495560 5
495600 5
495640 5
495680 5
495720 5
495760 5
495800 5
495840 5
495880 5
495920 5
495960 5
496000 5
496040 5
496080 5
496120 5
496160 5
496200 5
496240 5
496280 5
496320 5
496360 5
496400 5
496440 5
496480 5
496520 5
496560 5
496600 5
496640 5
496680 5
496720 5
496760 5
496800 5
496840 5
496880 5
496920 5
496960 5
497000 5
497040 5
497080 5
497120 5
497160 5
497200 5
497240 5
497280 5
497320 5
497360 5
497400 5
497440 5
497480 5
497520 5
497560 5
497600 5
497640 5
497680 5
497720 5
497760 5
497800 5
497840 5
497880 5
497920 5
497960 5
498000 5
498040 5
498080 5
498120 5
498160 5
498200 5
498240 5
498280 5
498320 5
498360 5
498400 5
498440 5
498480 5
498520 5
498560 5
498600 5
498640 5
498680 5
498720 5
498760 5
498800 5
498840 5
498880 5
498920 5
498960 5
499000 5
499040 5
499080 5
499120 5
499160 5
499200 5
499240 5
499280 5
499320 5
499360 5
499400 5
499440 5
499480 5
499520 5
499560 5
499600 5
499640 5
499680 5
499720 5
499760 5
499800 5
499840 5
499880 5
499920 5
499960 5
500000 5
500040 5
500080 5
500120 5
500160 5
500200 5
500240 5
500280 5
500320 5
500360 5
500400 5
500440 5
500480 5
500520 5
500560 5
500600 5
500640 5
500680 5
500720 5
500760 5
500800 5
500840 5
500880 5
500920 5
500960 5
501000 5
501040 5
501080 5
501120 5
501160 5
501200 5
501240 5
501280 5
501320 5
501360 5
501400 5
501440 5
501480 5
501520 5
501560 5
501600 5
501640 5
501680 5
501720 5
501760 5
501800 5
501840 5
501880 5
501920 5
501960 5
502000 5
502040 5
502080 5
502120 5
502160 5
502200 5
502240 5
502280 5
502320 5
502360 5
502400 5
502440 5
502480 5
502520 5
502560 5
502600 5
502640 5
502680 5
502720 5
502760 5
502800 5
502840 5
502880 5
502920 5
502960 5
503000 5
503040 5
503080 5
503120 5
503160 5
503200 5
503240 5
503280 5
503320 5
503360 5
503400 5
503440 5
503480 5
503520 5
503560 5
503600 5
503640 5
503680 5
503720 5
503760 5
503800 5
503840 5
503880 5
503920 5
503960 5
504000 5
504040 5
504080 5
504120 5
504160 5
504200 5
504240 5
504280 5
504320 5
504360 5
504400 5
504440 5
504480 5
504520 5
504560 5
504600 5
504640 5
504680 5
504720 5
504760 5
504800 5
504840 5
504880 5
504920 5
504960 5
505000 5
505040 5
505080 5
505120 5
505160 5
505200 5
505240 5
505280 5
505320 5
505360 5
505400 5
505440 5
505480 5
505520 5
505560 5
505600 5
505640 5
505680 5
505720 5
505760 5
505800 5
505840 5
505880 5
505920 5
505960 5
506000 5
506040 5
506080 5
506120 5
506160 5
506200 5
506240 5
506280 5
506320 5
506360 5
506400 5
506440 5
506480 5
506520 5
506560 5
506600 5
506640 5
506680 5
506720 5
506760 5
506800 5
506840 5
506880 5
506920 5
506960 5
507000 5
507040 5
507080 5
507120 5
507160 5
507200 5
507240 5
507280 5
507320 5
507360 5
507400 5
507440 5
507480 5
507520 5
507560 5
507600 5
507640 5
507680 5
507720 5
507760 5
507800 5
507840 5
507880 5
507920 5
507960 5
508000 5
508040 5
508080 5
508120 5
508160 5
508200 5
508240 5
508280 5
508320 5
508360 5
508400 5
508440 5
508480 5
508520 5
508560 5
508600 5
508640 5
508680 5
508720 5
508760 5
508800 5
508840 5
508880 5
508920 5
508960 5
509000 5
509040 5
509080 5
509120 5
509160 5
509200 5
509240 5
509280 5
509320 5
509360 5
509400 5
509440 5
509480 5
509520 5
509560 5
509600 5
509640 5
509680 5
509720 5
509760 5
509800 5
509840 5
509880 5
509920 5
509960 5
510000 5
510040 5
510080 5
510120 5
510160 5
510200 5
510240 5
510280 5
510320 5
510360 5
510400 5
510440 5
510480 5
510520 5
510560 5
510600 5
510640 5
510680 5
510720 5
510760 5
510800 5
510840 5
510880 5
510920 5
510960 5
511000 5
511040 5
511080 5
511120 5
511160 5
511200 5
511240 5
511280 5
511320 5
511360 5
511400 5
511440 5
511480 5
511520 5
511560 5
511600 5
511640 5
511680 5
511720 5
511760 5
511800 5
511840 5
511880 5
511920 5
511960 5
512000 5
512040 5
512080 5
512120 5
512160 5
512200 5
512240 5
512280 5
512320 5
512360 5
512400 5
512440 5
512480 5
512520 5
512560 5
512600 5
512640 5
512680 5
512720 5
512760 5
512800 5
512840 5
512880 5
512920 5
512960 5
513000 5
513040 5
513080 5
513120 5
513160 5
513200 5
513240 5
513280 5
513320 5
513360 5
513400 5
513440 5
513480 5
513520 5
513560 5
513600 5
513640 5
513680 5
513720 5
513760 5
513800 5
513840 5
513880 5
513920 5
513960 5
514000 5
514040 5
514080 5
514120 5
514160 5
514200 5
514240 5
514280 5
514320 5
514360 5
514400 5
514440 5
514480 5
514520 5
514560 5
514600 5
514640 5
514680 5
514720 5
514760 5
514800 5
514840 5
514880 5
514920 5
514960 5
515000 5
515040 5
515080 5
515120 5
515160 5
515200 5
515240 5
515280 5
515320 5
515360 5
515400 5
515440 5
515480 5
515520 5
515560 5
515600 5
515640 5
515680 5
515720 5
515760 5
515800 5
515840 5
515880 5
515920 5
515960 5
516000 5
516040 5
516080 5
516120 5
516160 5
516200 5
516240 5
516280 5
516320 5
516360 5
516400 5
516440 5
516480 5
516520 5
516560 5
516600 5
516640 5
516680 5
516720 5
516760 5
516800 5
516840 5
516880 5
516920 5
516960 5
517000 5
517040 5
517080 5
517120 5
517160 5
517200 5
517240 5
517280 5
517320 5
517360 5
517400 5
517440 5
517480 5
517520 5
517560 5
517600 5
517640 5
517680 5
517720 5
517760 5
517800 5
517840 5
517880 5
517920 5
517960 5
518000 5
518040 5
518080 5
518120 5
518160 5
518200 5
518240 5
518280 5
518320 5
518360 5
518400 5
518440 5
518480 5
518520 5
518560 5
518600 5
518640 5
518680 5
518720 5
518760 5
518800 5
518840 5
518880 5
518920 5
518960 5
519000 5
519040 5
519080 5
519120 5
519160 5
519200 5
519240 5
519280 5
519320 5
519360 5
519400 5
519440 5
519480 5
519520 5
519560 5
519600 5
519640 5
519680 5
519720 5
519760 5
519800 5
519840 5
519880 5
519920 5
519960 5
520000 5
520040 5
520080 5
520120 5
520160 5
520200 5
520240 5
520280 5
520320 5
520360 5
520400 5
520440 5
520480 5
520520 5
520560 5
520600 5
520640 5
520680 5
520720 5
520760 5
520800 5
520840 5
520880 5
520920 5
520960 5
521000 5
521040 5
521080 5
521120 5
521160 5
521200 5
521240 5
521280 5
521320 5
521360 5
521400 5
521440 5
521480 5
521520 5
521560 5
521600 5
521640 5
521680 5
521720 5
521760 5
521800 5
521840 5
521880 5
521920 5
521960 5
522000 5
522040 5
522080 5
522120 5
522160 5
522200 5
522240 5
522280 5
522320 5
522360 5
522400 5
522440 5
522480 5
522520 5
522560 5
522600 5
522640 5
522680 5
522720 5
522760 5
522800 5
522840 5
522880 5
522920 5
522960 5
523000 5
523040 5
523080 5
523120 5
523160 5
523200 5
523240 5
523280 5
523320 5
523360 5
523400 5
523440 5
523480 5
523520 5
523560 5
523600 5
523640 5
523680 5
523720 5
523760 5
523800 5
523840 5
523880 5
523920 5
523960 5
524000 5
524040 5
524080 5
524120 5
524160 5
524200 5
524240 5
524280 5
524320 5
524360 5
524400 5
524440 5
524480 5
524520 5
524560 5
524600 5
524640 5
524680 5
524720 5
524760 5
524800 5
524840 5
524880 5
524920 5
524960 5
525000 5
525040 5
525080 5
525120 5
525160 5
525200 5
525240 5
525280 5
525320 5
525360 5
525400 5
525440 5
525480 5
525520 5
525560 5
525600 5
525640 5
525680 5
525720 5
525760 5
525800 5
525840 5
525880 5
525920 5
525960 5
526000 5
526040 5
526080 5
526120 5
526160 5
526200 5
526240 5
526280 5
526320 5
526360 5
526400 5
526440 5
526480 5
526520 5
526560 5
526600 5
526640 5
526680 5
526720 5
526760 5
526800 5
526840 5
526880 5
526920 5
526960 5
527000 5
527040 5
527080 5
527120 5
527160 5
527200 5
527240 5
527280 5
527320 5
527360 5
527400 5
527440 5
527480 5
527520 5
527560 5
527600 5
527640 5
527680 5
527720 5
527760 5
527800 5
527840 5
527880 5
527920 5
527960 5
528000 5
528040 5
528080 5
528120 5
528160 5
528200 5
528240 5
528280 5
528320 5
528360 5
528400 5
528440 5
528480 5
528520 5
528560 5
528600 5
528640 5
528680 5
528720 5
528760 5
528800 5
528840 5
528880 5
528920 5
528960 5
529000 5
529040 5
529080 5
529120 5
529160 5
529200 5
529240 5
529280 5
529320 5
529360 5
529400 5
529440 5
529480 5
529520 5
529560 5
529600 5
529640 5
529680 5
529720 5
529760 5
529800 5
529840 5
529880 5
529920 5
529960 5
530000 5
530040 5
530080 5
530120 5
530160 5
530200 5
530240 5
530280 5
530320 5
530360 5
530400 5
530440 5
530480 5
530520 5
530560 5
530600 5
530640 5
530680 5
530720 5
530760 5
530800 5
530840 5
530880 5
530920 5
530960 5
531000 5
531040 5
531080 5
531120 5
531160 5
531200 5
531240 5
531280 5
531320 5
531360 5
531400 5
531440 5
531480 5
531520 5
531560 5
531600 5
531640 5
531680 5
531720 5
531760 5
531800 5
531840 5
531880 5
531920 5
531960 5
532000 5
532040 5
532080 5
532120 5
532160 5
532200 5
532240 5
532280 5
532320 5
532360 5
532400 5
532440 5
532480 5
532520 5
532560 5
532600 5
532640 5
532680 5
532720 5
532760 5
532800 5
532840 5
532880 5
532920 5
532960 5
533000 5
533040 5
533080 5
533120 5
533160 5
533200 5
533240 5
533280 5
533320 5
533360 5
533400 5
533440 5
533480 5
533520 5
533560 5
533600 5
533640 5
533680 5
533720 5
533760 5
533800 5
533840 5
533880 5
533920 5
533960 5
534000 5
534040 5
534080 5
534120 5
534160 5
534200 5
534240 5
534280 5
534320 5
534360 5
534400 5
534440 5
534480 5
534520 5
534560 5
534600 5
534640 5
534680 5
534720 5
534760 5
534800 5
534840 5
534880 5
534920 5
534960 5
535000 5
535040 5
535080 5
535120 5
535160 5
535200 5
535240 5
535280 5
535320 5
535360 5
535400 5
535440 5
535480 5
535520 5
535560 5
535600 5
535640 5
535680 5
535720 5
535760 5
535800 5
535840 5
535880 5
535920 5
535960 5
536000 5
536040 5
536080 5
536120 5
536160 5
536200 5
536240 5
536280 5
536320 5
536360 5
536400 5
536440 5
536480 5
536520 5
536560 5
536600 5
536640 5
536680 5
536720 5
536760 5
536800 5
536840 5
536880 5
536920 5
536960 5
537000 5
537040 5
537080 5
537120 5
537160 5
537200 5
537240 5
537280 5
537320 5
537360 5
537400 5
537440 5
537480 5
537520 5
537560 5
537600 5
537640 5
537680 5
537720 5
537760 5
537800 5
537840 5
537880 5
537920 5
537960 5
538000 5
538040 5
538080 5
538120 5
538160 5
538200 5
538240 5
538280 5
538320 5
538360 5
538400 5
538440 5
538480 5
538520 5
538560 5
538600 5
538640 5
538680 5
538720 5
538760 5
538800 5
538840 5
538880 5
538920 5
538960 5
539000 5
539040 5
539080 5
539120 5
539160 5
539200 5
539240 5
539280 5
539320 5
539360 5
539400 5
539440 5
539480 5
539520 5
539560 5
539600 5
539640 5
539680 5
539720 5
539760 5
539800 5
539840 5
539880 5
539920 5
539960 5
540000 5
540040 5
540080 5
540120 5
540160 5
540200 5
540240 5
540280 5
540320 5
540360 5
540400 5
540440 5
540480 5
540520 5
540560 5
540600 5
540640 5
540680 5
540720 5
540760 5
540800 5
540840 5
540880 5
540920 5
540960 5
541000 5
541040 5
541080 5
541120 5
541160 5
541200 5
541240 5
541280 5
541320 5
541360 5
541400 5
541440 5
541480 5
541520 5
541560 5
541600 5
541640 5
541680 5
541720 5
541760 5
541800 5
541840 5
541880 5
541920 5
541960 5
542000 5
542040 5
542080 5
542120 5
542160 5
542200 5
542240 5
542280 5
542320 5
542360 5
542400 5
542440 5
542480 5
542520 5
542560 5
542600 5
542640 5
542680 5
542720 5
542760 5
542800 5
542840 5
542880 5
542920 5
542960 5
543000 5
543040 5
543080 5
543120 5
543160 5
543200 5
543240 5
543280 5
543320 5
543360 5
543400 5
543440 5
543480 5
543520 5
543560 5
543600 5
543640 5
543680 5
543720 5
543760 5
543800 5
543840 5
543880 5
543920 5
543960 5
544000 5
544040 5
544080 5
544120 5
544160 5
544200 5
544240 5
544280 5
544320 5
544360 5
544400 5
544440 5
544480 5
544520 5
544560 5
544600 5
544640 5
544680 5
544720 5
544760 5
544800 5
544840 5
544880 5
544920 5
544960 5
545000 5
545040 5
545080 5
545120 5
545160 5
545200 5
545240 5
545280 5
545320 5
545360 5
545400 5
545440 5
545480 5
545520 5
545560 5
545600 5
545640 5
545680 5
545720 5
545760 5
545800 5
545840 5
545880 5
545920 5
545960 5
546000 5
546040 5
546080 5
546120 5
546160 5
546200 5
546240 5
546280 5
546320 5
546360 5
546400 5
546440 5
546480 5
546520 5
546560 5
546600 5
546640 5
546680 5
546720 5
546760 5
546800 5
546840 5
546880 5
546920 5
546960 5
547000 5
547040 5
547080 5
547120 5
547160 5
547200 5
547240 5
547280 5
547320 5
547360 5
547400 5
547440 5
547480 5
547520 5
547560 5
547600 5
547640 5
547680 5
547720 5
547760 5
547800 5
547840 5
547880 5
547920 5
547960 5
548000 5
548040 5
548080 5
548120 5
548160 5
548200 5
548240 5
548280 5
548320 5
548360 5
548400 5
548440 5
548480 5
548520 5
548560 5
548600 5
548640 5
548680 5
548720 5
548760 5
548800 5
548840 5
548880 5
548920 5
548960 5
549000 5
549040 5
549080 5
549120 5
549160 5
549200 5
549240 5
549280 5
549320 5
549360 5
549400 5
549440 5
549480 5
549520 5
549560 5
549600 5
549640 5
549680 5
549720 5
549760 5
549800 5
549840 5
549880 5
549920 5
549960 5
550000 5
550040 5
550080 5
550120 5
550160 5
550200 5
550240 5
550280 5
550320 5
550360 5
550400 5
550440 5
550480 5
550520 5
550560 5
550600 5
550640 5
550680 5
550720 5
550760 5
550800 5
550840 5
550880 5
550920 5
550960 5
551000 5
551040 5
551080 5
551120 5
551160 5
551200 5
551240 5
551280 5
551320 5
551360 5
551400 5
551440 5
551480 5
551520 5
551560 5
551600 5
551640 5
551680 5
551720 5
551760 5
551800 5
551840 5
551880 5
551920 5
551960 5
552000 5
552040 5
552080 5
552120 5
552160 5
552200 5
552240 5
552280 5
552320 5
552360 5
552400 5
552440 5
552480 5
552520 5
552560 5
552600 5
552640 5
552680 5
552720 5
552760 5
552800 5
552840 5
552880 5
552920 5
552960 5
553000 5
553040 5
553080 5
553120 5
553160 5
553200 5
553240 5
553280 5
553320 5
553360 5
553400 5
553440 5
553480 5
553520 5
553560 5
553600 5
553640 5
553680 5
553720 5
553760 5
553800 5
553840 5
553880 5
553920 5
553960 5
554000 5
554040 5
554080 5
554120 5
554160 5
554200 5
554240 5
554280 5
554320 5
554360 5
554400 5
554440 5
554480 5
554520 5
554560 5
554600 5
554640 5
554680 5
554720 5
554760 5
554800 5
554840 5
554880 5
554920 5
554960 5
555000 5
555040 5
555080 5
555120 5
555160 5
555200 5
555240 5
555280 5
555320 5
555360 5
555400 5
555440 5
555480 5
555520 5
555560 5
555600 5
555640 5
555680 5
555720 5
555760 5
555800 5
555840 5
555880 5
555920 5
555960 5
556000 5
556040 5
556080 5
556120 5
556160 5
556200 5
556240 5
556280 5
556320 5
556360 5
556400 5
556440 5
556480 5
556520 5
556560 5
556600 5
556640 5
556680 5
556720 5
556760 5
556800 5
556840 5
556880 5
556920 5
556960 5
557000 5
557040 5
557080 5
557120 5
557160 5
557200 5
557240 5
557280 5
557320 5
557360 5
557400 5
557440 5
557480 5
557520 5
557560 5
557600 5
557640 5
557680 5
557720 5
557760 5
557800 5
557840 5
557880 5
557920 5
557960 5
558000 5
558040 5
558080 5
558120 5
558160 5
558200 5
558240 5
558280 5
558320 5
558360 5
558400 5
558440 5
558480 5
558520 5
558560 5
558600 5
558640 5
558680 5
558720 5
558760 5
558800 5
558840 5
558880 5
558920 5
558960 5
559000 5
559040 5
559080 5
559120 5
559160 5
559200 5
559240 5
559280 5
559320 5
559360 5
559400 5
559440 5
559480 5
559520 5
559560 5
559600 5
559640 5
559680 5
559720 5
559760 5
559800 5
559840 5
559880 5
559920 5
559960 5
560000 5
560040 5
560080 5
560120 5
560160 5
560200 5
560240 5
560280 5
560320 5
560360 5
560400 5
560440 5
560480 5
560520 5
560560 5
560600 5
560640 5
560680 5
560720 5
560760 5
560800 5
560840 5
560880 5
560920 5
560960 5
561000 5
561040 5
561080 5
561120 5
561160 5
561200 5
561240 5
561280 5
561320 5
561360 5
561400 5
561440 5
561480 5
561520 5
561560 5
561600 5
561640 5
561680 5
561720 5
561760 5
561800 5
561840 5
561880 5
561920 5
561960 5
562000 5
562040 5
562080 5
562120 5
562160 5
562200 5
562240 5
562280 5
562320 5
562360 5
562400 5
562440 5
562480 5
562520 5
562560 5
562600 5
562640 5
562680 5
562720 5
562760 5
562800 5
562840 5
562880 5
562920 5
562960 5
563000 5
563040 5
563080 5
563120 5
563160 5
563200 5
563240 5
563280 5
563320 5
563360 5
563400 5
563440 5
563480 5
563520 5
563560 5
563600 5
563640 5
563680 5
563720 5
563760 5
563800 5
563840 5
563880 5
563920 5
563960 5
564000 5
564040 5
564080 5
564120 5
564160 5
564200 5
564240 5
564280 5
564320 5
564360 5
564400 5
564440 5
564480 5
564520 5
564560 5
564600 5
564640 5
564680 5
564720 5
564760 5
564800 5
564840 5
564880 5
564920 5
564960 5
565000 5
565040 5
565080 5
565120 5
565160 5
565200 5
565240 5
565280 5
565320 5
565360 5
565400 5
565440 5
565480 5
565520 5
565560 5
565600 5
565640 5
565680 5
565720 5
565760 5
565800 5
565840 5
565880 5
565920 5
565960 5
566000 5
566040 5
566080 5
566120 5
566160 5
566200 5
566240 5
566280 5
566320 5
566360 5
566400 5
566440 5
566480 5
566520 5
566560 5
566600 5
566640 5
566680 5
566720 5
566760 5
566800 5
566840 5
566880 5
566920 5
566960 5
567000 5
567040 5
567080 5
567120 5
567160 5
567200 5
567240 5
567280 5
567320 5
567360 5
567400 5
567440 5
567480 5
567520 5
567560 5
567600 5
567640 5
567680 5
567720 5
567760 5
567800 5
567840 5
567880 5
567920 5
567960 5
568000 5
568040 5
568080 5
568120 5
568160 5
568200 5
568240 5
568280 5
568320 5
568360 5
568400 5
568440 5
568480 5
568520 5
568560 5
568600 5
568640 5
568680 5
568720 5
568760 5
568800 5
568840 5
568880 5
568920 5
568960 5
569000 5
569040 5
569080 5
569120 5
569160 5
569200 5
569240 5
569280 5
569320 5
569360 5
569400 5
569440 5
569480 5
569520 5
569560 5
569600 5
569640 5
569680 5
569720 5
569760 5
569800 5
569840 5
569880 5
569920 5
569960 5
570000 5
570040 5
570080 5
570120 5
570160 5
570200 5
570240 5
570280 5
570320 5
570360 5
570400 5
570440 5
570480 5
570520 5
570560 5
570600 5
570640 5
570680 5
570720 5
570760 5
570800 5
570840 5
570880 5
570920 5
570960 5
571000 5
571040 5
571080 5
571120 5
571160 5
571200 5
571240 5
571280 5
571320 5
571360 5
571400 5
571440 5
571480 5
571520 5
571560 5
571600 5
571640 5
571680 5
571720 5
571760 5
571800 5
571840 5
571880 5
571920 5
571960 5
572000 5
572040 5
572080 5
572120 5
572160 5
572200 5
572240 5
572280 5
572320 5
572360 5
572400 5
572440 5
572480 5
572520 5
572560 5
572600 5
572640 5
572680 5
572720 5
572760 5
572800 5
572840 5
572880 5
572920 5
572960 5
573000 5
573040 5
573080 5
573120 5
573160 5
573200 5
573240 5
573280 5
573320 5
573360 5
573400 5
573440 5
573480 5
573520 5
573560 5
573600 5
573640 5
573680 5
573720 5
573760 5
573800 5
573840 5
573880 5
573920 5
573960 5
574000 5
574040 5
574080 5
574120 5
574160 5
574200 5
574240 5
574280 5
574320 5
574360 5
574400 5
574440 5
574480 5
574520 5
574560 5
574600 5
574640 5
574680 5
574720 5
574760 5
574800 5
574840 5
574880 5
574920 5
574960 5
575000 5
575040 5
575080 5
575120 5
575160 5
575200 5
575240 5
575280 5
575320 5
575360 5
575400 5
575440 5
575480 5
575520 5
575560 5
575600 5
575640 5
575680 5
575720 5
575760 5
575800 5
575840 5
575880 5
575920 5
575960 5
576000 5
576040 5
576080 5
576120 5
576160 5
576200 5
576240 5
576280 5
576320 5
576360 5
576400 5
576440 5
576480 5
576520 5
576560 5
576600 5
576640 5
576680 5
576720 5
576760 5
576800 5
576840 5
576880 5
576920 5
576960 5
577000 5
577040 5
577080 5
577120 5
577160 5
577200 5
577240 5
577280 5
577320 5
577360 5
577400 5
577440 5
577480 5
577520 5
577560 5
577600 5
577640 5
577680 5
577720 5
577760 5
577800 5
577840 5
577880 5
577920 5
577960 5
578000 5
578040 5
578080 5
578120 5
578160 5
578200 5
578240 5
578280 5
578320 5
578360 5
578400 5
578440 5
578480 5
578520 5
578560 5
578600 5
578640 5
578680 5
578720 5
578760 5
578800 5
578840 5
578880 5
578920 5
578960 5
579000 5
579040 5
579080 5
579120 5
579160 5
579200 5
579240 5
579280 5
579320 5
579360 5
579400 5
579440 5
579480 5
579520 5
579560 5
579600 5
579640 5
579680 5
579720 5
579760 5
579800 5
579840 5
579880 5
579920 5
579960 5
580000 5
580040 5
580080 5
580120 5
580160 5
580200 5
580240 5
580280 5
580320 5
580360 5
580400 5
580440 5
580480 5
580520 5
580560 5
580600 5
580640 5
580680 5
580720 5
580760 5
580800 5
580840 5
580880 5
580920 5
580960 5
581000 5
581040 5
581080 5
581120 5
581160 5
581200 5
581240 5
581280 5
581320 5
581360 5
581400 5
581440 5
581480 5
581520 5
581560 5
581600 5
581640 5
581680 5
581720 5
581760 5
581800 5
581840 5
581880 5
581920 5
581960 5
582000 5
582040 5
582080 5
582120 5
582160 5
582200 5
582240 5
582280 5
582320 5
582360 5
582400 5
582440 5
582480 5
582520 5
582560 5
582600 5
582640 5
582680 5
582720 5
582760 5
582800 5
582840 5
582880 5
582920 5
582960 5
583000 5
583040 5
583080 5
583120 5
583160 5
583200 5
583240 5
583280 5
583320 5
583360 5
583400 5
583440 5
583480 5
583520 5
583560 5
583600 5
583640 5
583680 5
583720 5
583760 5
583800 5
583840 5
583880 5
583920 5
583960 5
584000 5
584040 5
584080 5
584120 5
584160 5
584200 5
584240 5
584280 5
584320 5
584360 5
584400 5
584440 5
584480 5
584520 5
584560 5
584600 5
584640 5
584680 5
584720 5
584760 5
584800 5
584840 5
584880 5
584920 5
584960 5
585000 5
585040 5
585080 5
585120 5
585160 5
585200 5
585240 5
585280 5
585320 5
585360 5
585400 5
585440 5
585480 5
585520 5
585560 5
585600 5
585640 5
585680 5
585720 5
585760 5
585800 5
585840 5
585880 5
585920 5
585960 5
586000 5
586040 5
586080 5
586120 5
586160 5
586200 5
586240 5
586280 5
586320 5
586360 5
586400 5
586440 5
586480 5
586520 5
586560 5
586600 5
586640 5
586680 5
586720 5
586760 5
586800 5
586840 5
586880 5
586920 5
586960 5
587000 5
587040 5
587080 5
587120 5
587160 5
587200 5
587240 5
587280 5
587320 5
587360 5
587400 5
587440 5
587480 5
587520 5
587560 5
587600 5
587640 5
587680 5
587720 5
587760 5
587800 5
587840 5
587880 5
587920 5
587960 5
588000 5
588040 5
588080 5
588120 5
588160 5
588200 5
588240 5
588280 5
588320 5
588360 5
588400 5
588440 5
588480 5
588520 5
588560 5
588600 5
588640 5
588680 5
588720 5
588760 5
588800 5
588840 5
588880 5
588920 5
588960 5
589000 5
589040 5
589080 5
589120 5
589160 5
589200 5
589240 5
589280 5
589320 5
589360 5
589400 5
589440 5
589480 5
589520 5
589560 5
589600 5
589640 5
589680 5
589720 5
589760 5
589800 5
589840 5
589880 5
589920 5
589960 5
590000 5
590040 5
590080 5
590120 5
590160 5
590200 5
590240 5
590280 5
590320 5
590360 5
590400 5
590440 5
590480 5
590520 5
590560 5
590600 5
590640 5
590680 5
590720 5
590760 5
590800 5
590840 5
590880 5
590920 5
590960 5
591000 5
591040 5
591080 5
591120 5
591160 5
591200 5
591240 5
591280 5
591320 5
591360 5
591400 5
591440 5
591480 5
591520 5
591560 5
591600 5
591640 5
591680 5
591720 5
591760 5
591800 5
591840 5
591880 5
591920 5
591960 5
592000 5
592040 5
592080 5
592120 5
592160 5
592200 5
592240 5
592280 5
592320 5
592360 5
592400 5
592440 5
592480 5
592520 5
592560 5
592600 5
592640 5
592680 5
592720 5
592760 5
592800 5
592840 5
592880 5
592920 5
592960 5
593000 5
593040 5
593080 5
593120 5
593160 5
593200 5
593240 5
593280 5
593320 5
593360 5
593400 5
593440 5
593480 5
593520 5
593560 5
593600 5
593640 5
593680 5
593720 5
593760 5
593800 5
593840 5
593880 5
593920 5
593960 5
594000 5
594040 5
594080 5
594120 5
594160 5
594200 5
594240 5
594280 5
594320 5
594360 5
594400 5
594440 5
594480 5
594520 5
594560 5
594600 5
594640 5
594680 5
594720 5
594760 5
594800 5
594840 5
594880 5
594920 5
594960 5
595000 5
595040 5
595080 5
595120 5
595160 5
595200 5
595240 5
595280 5
595320 5
595360 5
595400 5
595440 5
595480 5
595520 5
595560 5
595600 5
595640 5
595680 5
595720 5
595760 5
595800 5
595840 5
595880 5
595920 5
595960 5
596000 5
596040 5
596080 5
596120 5
596160 5
596200 5
596240 5
596280 5
596320 5
596360 5
596400 5
596440 5
596480 5
596520 5
596560 5
596600 5
596640 5
596680 5
596720 5
596760 5
596800 5
596840 5
596880 5
596920 5
596960 5
597000 5
597040 5
597080 5
597120 5
597160 5
597200 5
597240 5
597280 5
597320 5
597360 5
597400 5
597440 5
597480 5
597520 5
597560 5
597600 5
597640 5
597680 5
597720 5
597760 5
597800 5
597840 5
597880 5
597920 5
597960 5
598000 5
598040 5
598080 5
598120 5
598160 5
598200 5
598240 5
598280 5
598320 5
598360 5
598400 5
598440 5
598480 5
598520 5
598560 5
598600 5
598640 5
598680 5
598720 5
598760 5
598800 5
598840 5
598880 5
598920 5
598960 5
599000 5
599040 5
599080 5
599120 5
599160 5
599200 5
599240 5
599280 5
599320 5
599360 5
599400 5
599440 5
599480 5
599520 5
599560 5
599600 5
599640 5
599680 5
599720 5
599760 5
599800 5
599840 5
599880 5
599920 5
599960 5
600000 5
600040 5
600080 5
600120 5
600160 5
600200 5
600240 5
600280 5
600320 5
600360 5
600400 5
600440 5
600480 5
600520 5
600560 5
600600 5
600640 5
600680 5
600720 5
600760 5
600800 5
600840 5
600880 5
600920 5
600960 5
601000 5
601040 5
601080 5
601120 5
601160 5
601200 5
601240 5
601280 5
601320 5
601360 5
601400 5
601440 5
601480 5
601520 5
601560 5
601600 5
601640 5
601680 5
601720 5
601760 5
601800 5
601840 5
601880 5
601920 5
601960 5
602000 5
602040 5
602080 5
602120 5
602160 5
602200 5
602240 5
602280 5
602320 5
602360 5
602400 5
602440 5
602480 5
602520 5
602560 5
602600 5
602640 5
602680 5
602720 5
602760 5
602800 5
602840 5
602880 5
602920 5
602960 5
603000 5
603040 5
603080 5
603120 5
603160 5
603200 5
603240 5
603280 5
603320 5
603360 5
603400 5
603440 5
603480 5
603520 5
603560 5
603600 5
603640 5
603680 5
603720 5
603760 5
603800 5
603840 5
603880 5
603920 5
603960 5
604000 5
604040 5
604080 5
604120 5
604160 5
604200 5
604240 5
604280 5
604320 5
604360 5
604400 5
604440 5
604480 5
604520 5
604560 5
604600 5
604640 5
604680 5
604720 5
604760 5
604800 5
604840 5
604880 5
604920 5
604960 5
605000 5
605040 5
605080 5
605120 5
605160 5
605200 5
605240 5
605280 5
605320 5
605360 5
605400 5
605440 5
605480 5
605520 5
605560 5
605600 5
605640 5
605680 5
605720 5
605760 5
605800 5
605840 5
605880 5
605920 5
605960 5
606000 5
606040 5
606080 5
606120 5
606160 5
606200 5
606240 5
606280 5
606320 5
606360 5
606400 5
606440 5
606480 5
606520 5
606560 5
606600 5
606640 5
606680 5
606720 5
606760 5
606800 5
606840 5
606880 5
606920 5
606960 5
607000 5
607040 5
607080 5
607120 5
607160 5
607200 5
607240 5
607280 5
607320 5
607360 5
607400 5
607440 5
607480 5
607520 5
607560 5
607600 5
607640 5
607680 5
607720 5
607760 5
607800 5
607840 5
607880 5
607920 5
607960 5
608000 5
608040 5
608080 5
608120 5
608160 5
608200 5
608240 5
608280 5
608320 5
608360 5
608400 5
608440 5
608480 5
608520 5
608560 5
608600 5
608640 5
608680 5
608720 5
608760 5
608800 5
608840 5
608880 5
608920 5
608960 5
609000 5
609040 5
609080 5
609120 5
609160 5
609200 5
609240 5
609280 5
609320 5
609360 5
609400 5
609440 5
609480 5
609520 5
609560 5
609600 5
609640 5
609680 5
609720 5
609760 5
609800 5
609840 5
609880 5
609920 5
609960 5
610000 5
610040 5
610080 5
610120 5
610160 5
610200 5
610240 5
610280 5
610320 5
610360 5
610400 5
610440 5
610480 5
610520 5
610560 5
610600 5
610640 5
610680 5
610720 5
610760 5
610800 5
610840 5
610880 5
610920 5
610960 5
611000 5
611040 5
611080 5
611120 5
611160 5
611200 5
611240 5
611280 5
611320 5
611360 5
611400 5
611440 5
611480 5
611520 5
611560 5
611600 5
611640 5
611680 5
611720 5
611760 5
611800 5
611840 5
611880 5
611920 5
611960 5
612000 5
612040 5
612080 5
612120 5
612160 5
612200 5
612240 5
612280 5
612320 5
612360 5
612400 5
612440 5
612480 5
612520 5
612560 5
612600 5
612640 5
612680 5
612720 5
612760 5
612800 5
612840 5
612880 5
612920 5
612960 5
613000 5
613040 5
613080 5
613120 5
613160 5
613200 5
613240 5
613280 5
613320 5
613360 5
613400 5
613440 5
613480 5
613520 5
613560 5
613600 5
613640 5
613680 5
613720 5
613760 5
613800 5
613840 5
613880 5
613920 5
613960 5
614000 5
614040 5
614080 5
614120 5
614160 5
614200 5
614240 5
614280 5
614320 5
614360 5
614400 5
614440 5
614480 5
614520 5
614560 5
614600 5
614640 5
614680 5
614720 5
614760 5
614800 5
614840 5
614880 5
614920 5
614960 5
615000 5
615040 5
615080 5
615120 5
615160 5
615200 5
615240 5
615280 5
615320 5
615360 5
615400 5
615440 5
615480 5
615520 5
615560 5
615600 5
615640 5
615680 5
615720 5
615760 5
615800 5
615840 5
615880 5
615920 5
615960 5
616000 5
616040 5
616080 5
616120 5
616160 5
616200 5
616240 5
616280 5
616320 5
616360 5
616400 5
616440 5
616480 5
616520 5
616560 5
616600 5
616640 5
616680 5
616720 5
616760 5
616800 5
616840 5
616880 5
616920 5
616960 5
617000 5
617040 5
617080 5
617120 5
617160 5
617200 5
617240 5
617280 5
617320 5
617360 5
617400 5
617440 5
617480 5
617520 5
617560 5
617600 5
617640 5
617680 5
617720 5
617760 5
617800 5
617840 5
617880 5
617920 5
617960 5
618000 5
618040 5
618080 5
618120 5
618160 5
618200 5
618240 5
618280 5
618320 5
618360 5
618400 5
618440 5
618480 5
618520 5
618560 5
618600 5
618640 5
618680 5
618720 5
618760 5
618800 5
618840 5
618880 5
618920 5
618960 5
619000 5
619040 5
619080 5
619120 5
619160 5
619200 5
619240 5
619280 5
619320 5
619360 5
619400 5
619440 5
619480 5
619520 5
619560 5
619600 5
619640 5
619680 5
619720 5
619760 5
619800 5
619840 5
619880 5
619920 5
619960 5
620000 5
620040 5
620080 5
620120 5
620160 5
620200 5
620240 5
620280 5
620320 5
620360 5
620400 5
620440 5
620480 5
620520 5
620560 5
620600 5
620640 5
620680 5
620720 5
620760 5
620800 5
620840 5
620880 5
620920 5
620960 5
621000 5
621040 5
621080 5
621120 5
621160 5
621200 5
621240 5
621280 5
621320 5
621360 5
621400 5
621440 5
621480 5
621520 5
621560 5
621600 5
621640 5
621680 5
621720 5
621760 5
621800 5
621840 5
621880 5
621920 5
621960 5
622000 5
622040 5
622080 5
622120 5
622160 5
622200 5
622240 5
622280 5
622320 5
622360 5
622400 5
622440 5
622480 5
622520 5
622560 5
622600 5
622640 5
622680 5
622720 5
622760 5
622800 5
622840 5
622880 5
622920 5
622960 5
623000 5
623040 5
623080 5
623120 5
623160 5
623200 5
623240 5
623280 5
623320 5
623360 5
623400 5
623440 5
623480 5
623520 5
623560 5
623600 5
623640 5
623680 5
623720 5
623760 5
623800 5
623840 5
623880 5
623920 5
623960 5
624000 5
624040 5
624080 5
624120 5
624160 5
624200 5
624240 5
624280 5
624320 5
624360 5
624400 5
624440 5
624480 5
624520 5
624560 5
624600 5
624640 5
624680 5
624720 5
624760 5
624800 5
624840 5
624880 5
624920 5
624960 5
625000 5
625040 5
625080 5
625120 5
625160 5
625200 5
625240 5
625280 5
625320 5
625360 5
625400 5
625440 5
625480 5
625520 5
625560 5
625600 5
625640 5
625680 5
625720 5
625760 5
625800 5
625840 5
625880 5
625920 5
625960 5
626000 5
626040 5
626080 5
626120 5
626160 5
626200 5
626240 5
626280 5
626320 5
626360 5
626400 5
626440 5
626480 5
626520 5
626560 5
626600 5
626640 5
626680 5
626720 5
626760 5
626800 5
626840 5
626880 5
626920 5
626960 5
627000 5
627040 5
627080 5
627120 5
627160 5
627200 5
627240 5
627280 5
627320 5
627360 5
627400 5
627440 5
627480 5
627520 5
627560 5
627600 5
627640 5
627680 5
627720 5
627760 5
627800 5
627840 5
627880 5
627920 5
627960 5
628000 5
628040 5
628080 5
628120 5
628160 5
628200 5
628240 5
628280 5
628320 5
628360 5
628400 5
628440 5
628480 5
628520 5
628560 5
628600 5
628640 5
628680 5
628720 5
628760 5
628800 5
628840 5
628880 5
628920 5
628960 5
629000 5
629040 5
629080 5
629120 5
629160 5
629200 5
629240 5
629280 5
629320 5
629360 5
629400 5
629440 5
629480 5
629520 5
629560 5
629600 5
629640 5
629680 5
629720 5
629760 5
629800 5
629840 5
629880 5
629920 5
629960 5
630000 5
630040 5
630080 5
630120 5
630160 5
630200 5
630240 5
630280 5
630320 5
630360 5
630400 5
630440 5
630480 5
630520 5
630560 5
630600 5
630640 5
630680 5
630720 5
630760 5
630800 5
630840 5
630880 5
630920 5
630960 5
631000 5
631040 5
631080 5
631120 5
631160 5
631200 5
631240 5
631280 5
631320 5
631360 5
631400 5
631440 5
631480 5
631520 5
631560 5
631600 5
631640 5
631680 5
631720 5
631760 5
631800 5
631840 5
631880 5
631920 5
631960 5
632000 5
632040 5
632080 5
632120 5
632160 5
632200 5
632240 5
632280 5
632320 5
632360 5
632400 5
632440 5
632480 5
632520 5
632560 5
632600 5
632640 5
632680 5
632720 5
632760 5
632800 5
632840 5
632880 5
632920 5
632960 5
633000 5
633040 5
633080 5
633120 5
633160 5
633200 5
633240 5
633280 5
633320 5
633360 5
633400 5
633440 5
633480 5
633520 5
633560 5
633600 5
633640 5
633680 5
633720 5
633760 5
633800 5
633840 5
633880 5
633920 5
633960 5
634000 5
634040 5
634080 5
634120 5
634160 5
634200 5
634240 5
634280 5
634320 5
634360 5
634400 5
634440 5
634480 5
634520 5
634560 5
634600 5
634640 5
634680 5
634720 5
634760 5
634800 5
634840 5
634880 5
634920 5
634960 5
635000 5
635040 5
635080 5
635120 5
635160 5
635200 5
635240 5
635280 5
635320 5
635360 5
635400 5
635440 5
635480 5
635520 5
635560 5
635600 5
635640 5
635680 5
635720 5
635760 5
635800 5
635840 5
635880 5
635920 5
635960 5
636000 5
636040 5
636080 5
636120 5
636160 5
636200 5
636240 5
636280 5
636320 5
636360 5
636400 5
636440 5
636480 5
636520 5
636560 5
636600 5
636640 5
636680 5
636720 5
636760 5
636800 5
636840 5
636880 5
636920 5
636960 5
637000 5
637040 5
637080 5
637120 5
637160 5
637200 5
637240 5
637280 5
637320 5
637360 5
637400 5
637440 5
637480 5
637520 5
637560 5
637600 5
637640 5
637680 5
637720 5
637760 5
637800 5
637840 5
637880 5
637920 5
637960 5
638000 5
638040 5
638080 5
638120 5
638160 5
638200 5
638240 5
638280 5
638320 5
638360 5
638400 5
638440 5
638480 5
638520 5
638560 5
638600 5
638640 5
638680 5
638720 5
638760 5
638800 5
638840 5
638880 5
638920 5
638960 5
639000 5
639040 5
639080 5
639120 5
639160 5
639200 5
639240 5
639280 5
639320 5
639360 5
639400 5
639440 5
639480 5
639520 5
639560 5
639600 5
639640 5
639680 5
639720 5
639760 5
639800 5
639840 5
639880 5
639920 5
639960 5
640000 5
640040 5
640080 5
640120 5
640160 5
640200 5
640240 5
640280 5
640320 5
640360 5
640400 5
640440 5
640480 5
640520 5
640560 5
640600 5
640640 5
640680 5
640720 5
640760 5
640800 5
640840 5
640880 5
640920 5
640960 5
641000 5
641040 5
641080 5
641120 5
641160 5
641200 5
641240 5
641280 5
641320 5
641360 5
641400 5
641440 5
641480 5
641520 5
641560 5
641600 5
641640 5
641680 5
641720 5
641760 5
641800 5
641840 5
641880 5
641920 5
641960 5
642000 5
642040 5
642080 5
642120 5
642160 5
642200 5
642240 5
642280 5
642320 5
642360 5
642400 5
642440 5
642480 5
642520 5
642560 5
642600 5
642640 5
642680 5
642720 5
642760 5
642800 5
642840 5
642880 5
642920 5
642960 5
643000 5
643040 5
643080 5
643120 5
643160 5
643200 5
643240 5
643280 5
643320 5
643360 5
643400 5
643440 5
643480 5
643520 5
643560 5
643600 5
643640 5
643680 5
643720 5
643760 5
643800 5
643840 5
643880 5
643920 5
643960 5
644000 5
644040 5
644080 5
644120 5
644160 5
644200 5
644240 5
644280 5
644320 5
644360 5
644400 5
644440 5
644480 5
644520 5
644560 5
644600 5
644640 5
644680 5
644720 5
644760 5
644800 5
644840 5
644880 5
644920 5
644960 5
645000 5
645040 5
645080 5
645120 5
645160 5
645200 5
645240 5
645280 5
645320 5
645360 5
645400 5
645440 5
645480 5
645520 5
645560 5
645600 5
645640 5
645680 5
645720 5
645760 5
645800 5
645840 5
645880 5
645920 5
645960 5
646000 5
646040 5
646080 5
646120 5
646160 5
646200 5
646240 5
646280 5
646320 5
646360 5
646400 5
646440 5
646480 5
646520 5
646560 5
646600 5
646640 5
646680 5
646720 5
646760 5
646800 5
646840 5
646880 5
646920 5
646960 5
647000 5
647040 5
647080 5
647120 5
647160 5
647200 5
647240 5
647280 5
647320 5
647360 5
647400 5
647440 5
647480 5
647520 5
647560 5
647600 5
647640 5
647680 5
647720 5
647760 5
647800 5
647840 5
647880 5
647920 5
647960 5
648000 5
648040 5
648080 5
648120 5
648160 5
648200 5
648240 5
648280 5
648320 5
648360 5
648400 5
648440 5
648480 5
648520 5
648560 5
648600 5
648640 5
648680 5
648720 5
648760 5
648800 5
648840 5
648880 5
648920 5
648960 5
649000 5
649040 5
649080 5
649120 5
649160 5
649200 5
649240 5
649280 5
649320 5
649360 5
649400 5
649440 5
649480 5
649520 5
649560 5
649600 5
649640 5
649680 5
649720 5
649760 5
649800 5
649840 5
649880 5
649920 5
649960 5
650000 5
650040 5
650080 5
650120 5
650160 5
650200 5
650240 5
650280 5
650320 5
650360 5
650400 5
650440 5
650480 5
650520 5
650560 5
650600 5
650640 5
650680 5
650720 5
650760 5
650800 5
650840 5
650880 5
650920 5
650960 5
651000 5
651040 5
651080 5
651120 5
651160 5
651200 5
651240 5
651280 5
651320 5
651360 5
651400 5
651440 5
651480 5
651520 5
651560 5
651600 5
651640 5
651680 5
651720 5
651760 5
651800 5
651840 5
651880 5
651920 5
651960 5
652000 5
652040 5
652080 5
652120 5
652160 5
652200 5
652240 5
652280 5
652320 5
652360 5
652400 5
652440 5
652480 5
652520 5
652560 5
652600 5
652640 5
652680 5
652720 5
652760 5
652800 5
652840 5
652880 5
652920 5
652960 5
653000 5
653040 5
653080 5
653120 5
653160 5
653200 5
653240 5
653280 5
653320 5
653360 5
653400 5
653440 5
653480 5
653520 5
653560 5
653600 5
653640 5
653680 5
653720 5
653760 5
653800 5
653840 5
653880 5
653920 5
653960 5
654000 5
654040 5
654080 5
654120 5
654160 5
654200 5
654240 5
654280 5
654320 5
654360 5
654400 5
654440 5
654480 5
654520 5
654560 5
654600 5
654640 5
654680 5
654720 5
654760 5
654800 5
654840 5
654880 5
654920 5
654960 5
655000 5
655040 5
655080 5
655120 5
655160 5
655200 5
655240 5
655280 5
655320 5
655360 5
655400 5
655440 5
655480 5
655520 5
655560 5
655600 5
655640 5
655680 5
655720 5
655760 5
655800 5
655840 5
655880 5
655920 5
655960 5
656000 5
656040 5
656080 5
656120 5
656160 5
656200 5
656240 5
656280 5
656320 5
656360 5
656400 5
656440 5
656480 5
656520 5
656560 5
656600 5
656640 5
656680 5
656720 5
656760 5
656800 5
656840 5
656880 5
656920 5
656960 5
657000 5
657040 5
657080 5
657120 5
657160 5
657200 5
657240 5
657280 5
657320 5
657360 5
657400 5
657440 5
657480 5
657520 5
657560 5
657600 5
657640 5
657680 5
657720 5
657760 5
657800 5
657840 5
657880 5
657920 5
657960 5
658000 5
658040 5
658080 5
658120 5
658160 5
658200 5
658240 5
658280 5
658320 5
658360 5
658400 5
658440 5
658480 5
658520 5
658560 5
658600 5
658640 5
658680 5
658720 5
658760 5
658800 5
658840 5
658880 5
658920 5
658960 5
659000 5
659040 5
659080 5
659120 5
659160 5
659200 5
659240 5
659280 5
659320 5
659360 5
659400 5
659440 5
659480 5
659520 5
659560 5
659600 5
659640 5
659680 5
659720 5
659760 5
659800 5
659840 5
659880 5
659920 5
659960 5
660000 5
660040 5
660080 5
660120 5
660160 5
660200 5
660240 5
660280 5
660320 5
660360 5
660400 5
660440 5
660480 5
660520 5
660560 5
660600 5
660640 5
660680 5
660720 5
660760 5
660800 5
660840 5
660880 5
660920 5
660960 5
661000 5
661040 5
661080 5
661120 5
661160 5
661200 5
661240 5
661280 5
661320 5
661360 5
661400 5
661440 5
661480 5
661520 5
661560 5
661600 5
661640 5
661680 5
661720 5
661760 5
661800 5
661840 5
661880 5
661920 5
661960 5
662000 5
662040 5
662080 5
662120 5
662160 5
662200 5
662240 5
662280 5
662320 5
662360 5
662400 5
662440 5
662480 5
662520 5
662560 5
662600 5
662640 5
662680 5
662720 5
662760 5
662800 5
662840 5
662880 5
662920 5
662960 5
663000 5
663040 5
663080 5
663120 5
663160 5
663200 5
663240 5
663280 5
663320 5
663360 5
663400 5
663440 5
663480 5
663520 5
663560 5
663600 5
663640 5
663680 5
663720 5
663760 5
663800 5
663840 5
663880 5
663920 5
663960 5
664000 5
664040 5
664080 5
664120 5
664160 5
664200 5
664240 5
664280 5
664320 5
664360 5
664400 5
664440 5
664480 5
664520 5
664560 5
664600 5
664640 5
664680 5
664720 5
664760 5
664800 5
664840 5
664880 5
664920 5
664960 5
665000 5
665040 5
665080 5
665120 5
665160 5
665200 5
665240 5
665280 5
665320 5
665360 5
665400 5
665440 5
665480 5
665520 5
665560 5
665600 5
665640 5
665680 5
665720 5
665760 5
665800 5
665840 5
665880 5
665920 5
665960 5
666000 5
666040 5
666080 5
666120 5
666160 5
666200 5
666240 5
666280 5
666320 5
666360 5
666400 5
666440 5
666480 5
666520 5
666560 5
666600 5
666640 5
666680 5
666720 5
666760 5
666800 5
666840 5
666880 5
666920 5
666960 5
667000 5
667040 5
667080 5
667120 5
667160 5
667200 5
667240 5
667280 5
667320 5
667360 5
667400 5
667440 5
667480 5
667520 5
667560 5
667600 5
667640 5
667680 5
667720 5
667760 5
667800 5
667840 5
667880 5
667920 5
667960 5
668000 5
668040 5
668080 5
668120 5
668160 5
668200 5
668240 5
668280 5
668320 5
668360 5
668400 5
668440 5
668480 5
668520 5
668560 5
668600 5
668640 5
668680 5
668720 5
668760 5
668800 5
668840 5
668880 5
668920 5
668960 5
669000 5
669040 5
669080 5
669120 5
669160 5
669200 5
669240 5
669280 5
669320 5
669360 5
669400 5
669440 5
669480 5
669520 5
669560 5
669600 5
669640 5
669680 5
669720 5
669760 5
669800 5
669840 5
669880 5
669920 5
669960 5
670000 5
670040 5
670080 5
670120 5
670160 5
670200 5
670240 5
670280 5
670320 5
670360 5
670400 5
670440 5
670480 5
670520 5
670560 5
670600 5
670640 5
670680 5
670720 5
670760 5
670800 5
670840 5
670880 5
670920 5
670960 5
671000 5
671040 5
671080 5
671120 5
671160 5
671200 5
671240 5
671280 5
671320 5
671360 5
671400 5
671440 5
671480 5
671520 5
671560 5
671600 5
671640 5
671680 5
671720 5
671760 5
671800 5
671840 5
671880 5
671920 5
671960 5
672000 5
672040 5
672080 5
672120 5
672160 5
672200 5
672240 5
672280 5
672320 5
672360 5
672400 5
672440 5
672480 5
672520 5
672560 5
672600 5
672640 5
672680 5
672720 5
672760 5
672800 5
672840 5
672880 5
672920 5
672960 5
673000 5
673040 5
673080 5
673120 5
673160 5
673200 5
673240 5
673280 5
673320 5
673360 5
673400 5
673440 5
673480 5
673520 5
673560 5
673600 5
673640 5
673680 5
673720 5
673760 5
673800 5
673840 5
673880 5
673920 5
673960 5
674000 5
674040 5
674080 5
674120 5
674160 5
674200 5
674240 5
674280 5
674320 5
674360 5
674400 5
674440 5
674480 5
674520 5
674560 5
674600 5
674640 5
674680 5
674720 5
674760 5
674800 5
674840 5
674880 5
674920 5
674960 5
675000 5
675040 5
675080 5
675120 5
675160 5
675200 5
675240 5
675280 5
675320 5
675360 5
675400 5
675440 5
675480 5
675520 5
675560 5
675600 5
675640 5
675680 5
675720 5
675760 5
675800 5
675840 5
675880 5
675920 5
675960 5
676000 5
676040 5
676080 5
676120 5
676160 5
676200 5
676240 5
676280 5
676320 5
676360 5
676400 5
676440 5
676480 5
676520 5
676560 5
676600 5
676640 5
676680 5
676720 5
676760 5
676800 5
676840 5
676880 5
676920 5
676960 5
677000 5
677040 5
677080 5
677120 5
677160 5
677200 5
677240 5
677280 5
677320 5
677360 5
677400 5
677440 5
677480 5
677520 5
677560 5
677600 5
677640 5
677680 5
677720 5
677760 5
677800 5
677840 5
677880 5
677920 5
677960 5
678000 5
678040 5
678080 5
678120 5
678160 5
678200 5
678240 5
678280 5
678320 5
678360 5
678400 5
678440 5
678480 5
678520 5
678560 5
678600 5
678640 5
678680 5
678720 5
678760 5
678800 5
678840 5
678880 5
678920 5
678960 5
679000 5
679040 5
679080 5
679120 5
679160 5
679200 5
679240 5
679280 5
679320 5
679360 5
679400 5
679440 5
679480 5
679520 5
679560 5
679600 5
679640 5
679680 5
679720 5
679760 5
679800 5
679840 5
679880 5
679920 5
679960 5
680000 5
680040 5
680080 5
680120 5
680160 5
680200 5
680240 5
680280 5
680320 5
680360 5
680400 5
680440 5
680480 5
680520 5
680560 5
680600 5
680640 5
680680 5
680720 5
680760 5
680800 5
680840 5
680880 5
680920 5
680960 5
681000 5
681040 5
681080 5
681120 5
681160 5
681200 5
681240 5
681280 5
681320 5
681360 5
681400 5
681440 5
681480 5
681520 5
681560 5
681600 5
681640 5
681680 5
681720 5
681760 5
681800 5
681840 5
681880 5
681920 5
681960 5
682000 5
682040 5
682080 5
682120 5
682160 5
682200 5
682240 5
682280 5
682320 5
682360 5
682400 5
682440 5
682480 5
682520 5
682560 5
682600 5
682640 5
682680 5
682720 5
682760 5
682800 5
682840 5
682880 5
682920 5
682960 5
683000 5
683040 5
683080 5
683120 5
683160 5
683200 5
683240 5
683280 5
683320 5
683360 5
683400 5
683440 5
683480 5
683520 5
683560 5
683600 5
683640 5
683680 5
683720 5
683760 5
683800 5
683840 5
683880 5
683920 5
683960 5
684000 5
684040 5
684080 5
684120 5
684160 5
684200 5
684240 5
684280 5
684320 5
684360 5
684400 5
684440 5
684480 5
684520 5
684560 5
684600 5
684640 5
684680 5
684720 5
684760 5
684800 5
684840 5
684880 5
684920 5
684960 5
685000 5
685040 5
685080 5
685120 5
685160 5
685200 5
685240 5
685280 5
685320 5
685360 5
685400 5
685440 5
685480 5
685520 5
685560 5
685600 5
685640 5
685680 5
685720 5
685760 5
685800 5
685840 5
685880 5
685920 5
685960 5
686000 5
686040 5
686080 5
686120 5
686160 5
686200 5
686240 5
686280 5
686320 5
686360 5
686400 5
686440 5
686480 5
686520 5
686560 5
686600 5
686640 5
686680 5
686720 5
686760 5
686800 5
686840 5
686880 5
686920 5
686960 5
687000 5
687040 5
687080 5
687120 5
687160 5
687200 5
687240 5
687280 5
687320 5
687360 5
687400 5
687440 5
687480 5
687520 5
687560 5
687600 5
687640 5
687680 5
687720 5
687760 5
687800 5
687840 5
687880 5
687920 5
687960 5
688000 5
688040 5
688080 5
688120 5
688160 5
688200 5
688240 5
688280 5
688320 5
688360 5
688400 5
688440 5
688480 5
688520 5
688560 5
688600 5
688640 5
688680 5
688720 5
688760 5
688800 5
688840 5
688880 5
688920 5
688960 5
689000 5
689040 5
689080 5
689120 5
689160 5
689200 5
689240 5
689280 5
689320 5
689360 5
689400 5
689440 5
689480 5
689520 5
689560 5
689600 5
689640 5
689680 5
689720 5
689760 5
689800 5
689840 5
689880 5
689920 5
689960 5
690000 5
690040 5
690080 5
690120 5
690160 5
690200 5
690240 5
690280 5
690320 5
690360 5
690400 5
690440 5
690480 5
690520 5
690560 5
690600 5
690640 5
690680 5
690720 5
690760 5
690800 5
690840 5
690880 5
690920 5
690960 5
691000 5
691040 5
691080 5
691120 5
691160 5
691200 5
691240 5
691280 5
691320 5
691360 5
691400 5
691440 5
691480 5
691520 5
691560 5
691600 5
691640 5
691680 5
691720 5
691760 5
691800 5
691840 5
691880 5
691920 5
691960 5
692000 5
692040 5
692080 5
692120 5
692160 5
692200 5
692240 5
692280 5
692320 5
692360 5
692400 5
692440 5
692480 5
692520 5
692560 5
692600 5
692640 5
692680 5
692720 5
692760 5
692800 5
692840 5
692880 5
692920 5
692960 5
693000 5
693040 5
693080 5
693120 5
693160 5
693200 5
693240 5
693280 5
693320 5
693360 5
693400 5
693440 5
693480 5
693520 5
693560 5
693600 5
693640 5
693680 5
693720 5
693760 5
693800 5
693840 5
693880 5
693920 5
693960 5
694000 5
694040 5
694080 5
694120 5
694160 5
694200 5
694240 5
694280 5
694320 5
694360 5
694400 5
694440 5
694480 5
694520 5
694560 5
694600 5
694640 5
694680 5
694720 5
694760 5
694800 5
694840 5
694880 5
694920 5
694960 5
695000 5
695040 5
695080 5
695120 5
695160 5
695200 5
695240 5
695280 5
695320 5
695360 5
695400 5
695440 5
695480 5
695520 5
695560 5
695600 5
695640 5
695680 5
695720 5
695760 5
695800 5
695840 5
695880 5
695920 5
695960 5
696000 5
696040 5
696080 5
696120 5
696160 5
696200 5
696240 5
696280 5
696320 5
696360 5
696400 5
696440 5
696480 5
696520 5
696560 5
696600 5
696640 5
696680 5
696720 5
696760 5
696800 5
696840 5
696880 5
696920 5
696960 5
697000 5
697040 5
697080 5
697120 5
697160 5
697200 5
697240 5
697280 5
697320 5
697360 5
697400 5
697440 5
697480 5
697520 5
697560 5
697600 5
697640 5
697680 5
697720 5
697760 5
697800 5
697840 5
697880 5
697920 5
697960 5
698000 5
698040 5
698080 5
698120 5
698160 5
698200 5
698240 5
698280 5
698320 5
698360 5
698400 5
698440 5
698480 5
698520 5
698560 5
698600 5
698640 5
698680 5
698720 5
698760 5
698800 5
698840 5
698880 5
698920 5
698960 5
699000 5
699040 5
699080 5
699120 5
699160 5
699200 5
699240 5
699280 5
699320 5
699360 5
699400 5
699440 5
699480 5
699520 5
699560 5
699600 5
699640 5
699680 5
699720 5
699760 5
699800 5
699840 5
699880 5
699920 5
699960 5
700000 5
700040 5
700080 5
700120 5
700160 5
700200 5
700240 5
700280 5
700320 5
700360 5
700400 5
700440 5
700480 5
700520 5
700560 5
700600 5
700640 5
700680 5
700720 5
700760 5
700800 5
700840 5
700880 5
700920 5
700960 5
701000 5
701040 5
701080 5
701120 5
701160 5
701200 5
701240 5
701280 5
701320 5
701360 5
701400 5
701440 5
701480 5
701520 5
701560 5
701600 5
701640 5
701680 5
701720 5
701760 5
701800 5
701840 5
701880 5
701920 5
701960 5
702000 5
702040 5
702080 5
702120 5
702160 5
702200 5
702240 5
702280 5
702320 5
702360 5
702400 5
702440 5
702480 5
702520 5
702560 5
702600 5
702640 5
702680 5
702720 5
702760 5
702800 5
702840 5
702880 5
702920 5
702960 5
703000 5
703040 5
703080 5
703120 5
703160 5
703200 5
703240 5
703280 5
703320 5
703360 5
703400 5
703440 5
703480 5
703520 5
703560 5
703600 5
703640 5
703680 5
703720 5
703760 5
703800 5
703840 5
703880 5
703920 5
703960 5
704000 5
704040 5
704080 5
704120 5
704160 5
704200 5
704240 5
704280 5
704320 5
704360 5
704400 5
704440 5
704480 5
704520 5
704560 5
704600 5
704640 5
704680 5
704720 5
704760 5
704800 5
704840 5
704880 5
704920 5
704960 5
705000 5
705040 5
705080 5
705120 5
705160 5
705200 5
705240 5
705280 5
705320 5
705360 5
705400 5
705440 5
705480 5
705520 5
705560 5
705600 5
705640 5
705680 5
705720 5
705760 5
705800 5
705840 5
705880 5
705920 5
705960 5
706000 5
706040 5
706080 5
706120 5
706160 5
706200 5
706240 5
706280 5
706320 5
706360 5
706400 5
706440 5
706480 5
706520 5
706560 5
706600 5
706640 5
706680 5
706720 5
706760 5
706800 5
706840 5
706880 5
706920 5
706960 5
707000 5
707040 5
707080 5
707120 5
707160 5
707200 5
707240 5
707280 5
707320 5
707360 5
707400 5
707440 5
707480 5
707520 5
707560 5
707600 5
707640 5
707680 5
707720 5
707760 5
707800 5
707840 5
707880 5
707920 5
707960 5
708000 5
708040 5
708080 5
708120 5
708160 5
708200 5
708240 5
708280 5
708320 5
708360 5
708400 5
708440 5
708480 5
708520 5
708560 5
708600 5
708640 5
708680 5
708720 5
708760 5
708800 5
708840 5
708880 5
708920 5
708960 5
709000 5
709040 5
709080 5
709120 5
709160 5
709200 5
709240 5
709280 5
709320 5
709360 5
709400 5
709440 5
709480 5
709520 5
709560 5
709600 5
709640 5
709680 5
709720 5
709760 5
709800 5
709840 5
709880 5
709920 5
709960 5
710000 5
710040 5
710080 5
710120 5
710160 5
710200 5
710240 5
710280 5
710320 5
710360 5
710400 5
710440 5
710480 5
710520 5
710560 5
710600 5
710640 5
710680 5
710720 5
710760 5
710800 5
710840 5
710880 5
710920 5
710960 5
711000 5
711040 5
711080 5
711120 5
711160 5
711200 5
711240 5
711280 5
711320 5
711360 5
711400 5
711440 5
711480 5
711520 5
711560 5
711600 5
711640 5
711680 5
711720 5
711760 5
711800 5
711840 5
711880 5
711920 5
711960 5
712000 5
712040 5
712080 5
712120 5
712160 5
712200 5
712240 5
712280 5
712320 5
712360 5
712400 5
712440 5
712480 5
712520 5
712560 5
712600 5
712640 5
712680 5
712720 5
712760 5
712800 5
712840 5
712880 5
712920 5
712960 5
713000 5
713040 5
713080 5
713120 5
713160 5
713200 5
713240 5
713280 5
713320 5
713360 5
713400 5
713440 5
713480 5
713520 5
713560 5
713600 5
713640 5
713680 5
713720 5
713760 5
713800 5
713840 5
713880 5
713920 5
713960 5
714000 5
714040 5
714080 5
714120 5
714160 5
714200 5
714240 5
714280 5
714320 5
714360 5
714400 5
714440 5
714480 5
714520 5
714560 5
714600 5
714640 5
714680 5
714720 5
714760 5
714800 5
714840 5
714880 5
714920 5
714960 5
715000 5
715040 5
715080 5
715120 5
715160 5
715200 5
715240 5
715280 5
715320 5
715360 5
715400 5
715440 5
715480 5
715520 5
715560 5
715600 5
715640 5
715680 5
715720 5
715760 5
715800 5
715840 5
715880 5
715920 5
715960 5
716000 5
716040 5
716080 5
716120 5
716160 5
716200 5
716240 5
716280 5
716320 5
716360 5
716400 5
716440 5
716480 5
716520 5
716560 5
716600 5
716640 5
716680 5
716720 5
716760 5
716800 5
716840 5
716880 5
716920 5
716960 5
717000 5
717040 5
717080 5
717120 5
717160 5
717200 5
717240 5
717280 5
717320 5
717360 5
717400 5
717440 5
717480 5
717520 5
717560 5
717600 5
717640 5
717680 5
717720 5
717760 5
717800 5
717840 5
717880 5
717920 5
717960 5
718000 5
718040 5
718080 5
718120 5
718160 5
718200 5
718240 5
718280 5
718320 5
718360 5
718400 5
718440 5
718480 5
718520 5
718560 5
718600 5
718640 5
718680 5
718720 5
718760 5
718800 5
718840 5
718880 5
718920 5
718960 5
719000 5
719040 5
719080 5
719120 5
719160 5
719200 5
719240 5
719280 5
719320 5
719360 5
719400 5
719440 5
719480 5
719520 5
719560 5
719600 5
719640 5
719680 5
719720 5
719760 5
719800 5
719840 5
719880 5
719920 5
719960 5
720000 5
720040 5
720080 5
720120 5
720160 5
720200 5
720240 5
720280 5
720320 5
720360 5
720400 5
720440 5
720480 5
720520 5
720560 5
720600 5
720640 5
720680 5
720720 5
720760 5
720800 5
720840 5
720880 5
720920 5
720960 5
721000 5
721040 5
721080 5
721120 5
721160 5
721200 5
721240 5
721280 5
721320 5
721360 5
721400 5
721440 5
721480 5
721520 5
721560 5
721600 5
721640 5
721680 5
721720 5
721760 5
721800 5
721840 5
721880 5
721920 5
721960 5
722000 5
722040 5
722080 5
722120 5
722160 5
722200 5
722240 5
722280 5
722320 5
722360 5
722400 5
722440 5
722480 5
722520 5
722560 5
722600 5
722640 5
722680 5
722720 5
722760 5
722800 5
722840 5
722880 5
722920 5
722960 5
723000 5
723040 5
723080 5
723120 5
723160 5
723200 5
723240 5
723280 5
723320 5
723360 5
723400 5
723440 5
723480 5
723520 5
723560 5
723600 5
723640 5
723680 5
723720 5
723760 5
723800 5
723840 5
723880 5
723920 5
723960 5
724000 5
724040 5
724080 5
724120 5
724160 5
724200 5
724240 5
724280 5
724320 5
724360 5
724400 5
724440 5
724480 5
724520 5
724560 5
724600 5
724640 5
724680 5
724720 5
724760 5
724800 5
724840 5
724880 5
724920 5
724960 5
725000 5
725040 5
725080 5
725120 5
725160 5
725200 5
725240 5
725280 5
725320 5
725360 5
725400 5
725440 5
725480 5
725520 5
725560 5
725600 5
725640 5
725680 5
725720 5
725760 5
725800 5
725840 5
725880 5
725920 5
725960 5
726000 5
726040 5
726080 5
726120 5
726160 5
726200 5
726240 5
726280 5
726320 5
726360 5
726400 5
726440 5
726480 5
726520 5
726560 5
726600 5
726640 5
726680 5
726720 5
726760 5
726800 5
726840 5
726880 5
726920 5
726960 5
727000 5
727040 5
727080 5
727120 5
727160 5
727200 5
727240 5
727280 5
727320 5
727360 5
727400 5
727440 5
727480 5
727520 5
727560 5
727600 5
727640 5
727680 5
727720 5
727760 5
727800 5
727840 5
727880 5
727920 5
727960 5
728000 5
728040 5
728080 5
728120 5
728160 5
728200 5
728240 5
728280 5
728320 5
728360 5
728400 5
728440 5
728480 5
728520 5
728560 5
728600 5
728640 5
728680 5
728720 5
728760 5
728800 5
728840 5
728880 5
728920 5
728960 5
729000 5
729040 5
729080 5
729120 5
729160 5
729200 5
729240 5
729280 5
729320 5
729360 5
729400 5
729440 5
729480 5
729520 5
729560 5
729600 5
729640 5
729680 5
729720 5
729760 5
729800 5
729840 5
729880 5
729920 5
729960 5
730000 5
730040 5
730080 5
730120 5
730160 5
730200 5
730240 5
730280 5
730320 5
730360 5
730400 5
730440 5
730480 5
730520 5
730560 5
730600 5
730640 5
730680 5
730720 5
730760 5
730800 5
730840 5
730880 5
730920 5
730960 5
731000 5
731040 5
731080 5
731120 5
731160 5
731200 5
731240 5
731280 5
731320 5
731360 5
731400 5
731440 5
731480 5
731520 5
731560 5
731600 5
731640 5
731680 5
731720 5
731760 5
731800 5
731840 5
731880 5
731920 5
731960 5
732000 5
732040 5
732080 5
732120 5
732160 5
732200 5
732240 5
732280 5
732320 5
732360 5
732400 5
732440 5
732480 5
732520 5
732560 5
732600 5
732640 5
732680 5
732720 5
732760 5
732800 5
732840 5
732880 5
732920 5
732960 5
733000 5
733040 5
733080 5
733120 5
733160 5
733200 5
733240 5
733280 5
733320 5
733360 5
733400 5
733440 5
733480 5
733520 5
733560 5
733600 5
733640 5
733680 5
733720 5
733760 5
733800 5
733840 5
733880 5
733920 5
733960 5
734000 5
734040 5
734080 5
734120 5
734160 5
734200 5
734240 5
734280 5
734320 5
734360 5
734400 5
734440 5
734480 5
734520 5
734560 5
734600 5
734640 5
734680 5
734720 5
734760 5
734800 5
734840 5
734880 5
734920 5
734960 5
735000 5
735040 5
735080 5
735120 5
735160 5
735200 5
735240 5
735280 5
735320 5
735360 5
735400 5
735440 5
735480 5
735520 5
735560 5
735600 5
735640 5
735680 5
735720 5
735760 5
735800 5
735840 5
735880 5
735920 5
735960 5
736000 5
736040 5
736080 5
736120 5
736160 5
736200 5
736240 5
736280 5
736320 5
736360 5
736400 5
736440 5
736480 5
736520 5
736560 5
736600 5
736640 5
736680 5
736720 5
736760 5
736800 5
736840 5
736880 5
736920 5
736960 5
737000 5
737040 5
737080 5
737120 5
737160 5
737200 5
737240 5
737280 5
737320 5
737360 5
737400 5
737440 5
737480 5
737520 5
737560 5
737600 5
737640 5
737680 5
737720 5
737760 5
737800 5
737840 5
737880 5
737920 5
737960 5
738000 5
738040 5
738080 5
738120 5
738160 5
738200 5
738240 5
738280 5
738320 5
738360 5
738400 5
738440 5
738480 5
738520 5
738560 5
738600 5
738640 5
738680 5
738720 5
738760 5
738800 5
738840 5
738880 5
738920 5
738960 5
739000 5
739040 5
739080 5
739120 5
739160 5
739200 5
739240 5
739280 5
739320 5
739360 5
739400 5
739440 5
739480 5
739520 5
739560 5
739600 5
739640 5
739680 5
739720 5
739760 5
739800 5
739840 5
739880 5
739920 5
739960 5
740000 5
740040 5
740080 5
740120 5
740160 5
740200 5
740240 5
740280 5
740320 5
740360 5
740400 5
740440 5
740480 5
740520 5
740560 5
740600 5
740640 5
740680 5
740720 5
740760 5
740800 5
740840 5
740880 5
740920 5
740960 5
741000 5
741040 5
741080 5
741120 5
741160 5
741200 5
741240 5
741280 5
741320 5
741360 5
741400 5
741440 5
741480 5
741520 5
741560 5
741600 5
741640 5
741680 5
741720 5
741760 5
741800 5
741840 5
741880 5
741920 5
741960 5
742000 5
742040 5
742080 5
742120 5
742160 5
742200 5
742240 5
742280 5
742320 5
742360 5
742400 5
742440 5
742480 5
742520 5
742560 5
742600 5
742640 5
742680 5
742720 5
742760 5
742800 5
742840 5
742880 5
742920 5
742960 5
743000 5
743040 5
743080 5
743120 5
743160 5
743200 5
743240 5
743280 5
743320 5
743360 5
743400 5
743440 5
743480 5
743520 5
743560 5
743600 5
743640 5
743680 5
743720 5
743760 5
743800 5
743840 5
743880 5
743920 5
743960 5
744000 5
744040 5
744080 5
744120 5
744160 5
744200 5
744240 5
744280 5
744320 5
744360 5
744400 5
744440 5
744480 5
744520 5
744560 5
744600 5
744640 5
744680 5
744720 5
744760 5
744800 5
744840 5
744880 5
744920 5
744960 5
745000 5
745040 5
745080 5
745120 5
745160 5
745200 5
745240 5
745280 5
745320 5
745360 5
745400 5
745440 5
745480 5
745520 5
745560 5
745600 5
745640 5
745680 5
745720 5
745760 5
745800 5
745840 5
745880 5
745920 5
745960 5
746000 5
746040 5
746080 5
746120 5
746160 5
746200 5
746240 5
746280 5
746320 5
746360 5
746400 5
746440 5
746480 5
746520 5
746560 5
746600 5
746640 5
746680 5
746720 5
746760 5
746800 5
746840 5
746880 5
746920 5
746960 5
747000 5
747040 5
747080 5
747120 5
747160 5
747200 5
747240 5
747280 5
747320 5
747360 5
747400 5
747440 5
747480 5
747520 5
747560 5
747600 5
747640 5
747680 5
747720 5
747760 5
747800 5
747840 5
747880 5
747920 5
747960 5
748000 5
748040 5
748080 5
748120 5
748160 5
748200 5
748240 5
748280 5
748320 5
748360 5
748400 5
748440 5
748480 5
748520 5
748560 5
748600 5
748640 5
748680 5
748720 5
748760 5
748800 5
748840 5
748880 5
748920 5
748960 5
749000 5
749040 5
749080 5
749120 5
749160 5
749200 5
749240 5
749280 5
749320 5
749360 5
749400 5
749440 5
749480 5
749520 5
749560 5
749600 5
749640 5
749680 5
749720 5
749760 5
749800 5
749840 5
749880 5
749920 5
749960 5
750000 5
750040 5
750080 5
750120 5
750160 5
750200 5
750240 5
750280 5
750320 5
750360 5
750400 5
750440 5
750480 5
750520 5
750560 5
750600 5
750640 5
750680 5
750720 5
750760 5
750800 5
750840 5
750880 5
750920 5
750960 5
751000 5
751040 5
751080 5
751120 5
751160 5
751200 5
751240 5
751280 5
751320 5
751360 5
751400 5
751440 5
751480 5
751520 5
751560 5
751600 5
751640 5
751680 5
751720 5
751760 5
751800 5
751840 5
751880 5
751920 5
751960 5
752000 5
752040 5
752080 5
752120 5
752160 5
752200 5
752240 5
752280 5
752320 5
752360 5
752400 5
752440 5
752480 5
752520 5
752560 5
752600 5
752640 5
752680 5
752720 5
752760 5
752800 5
752840 5
752880 5
752920 5
752960 5
753000 5
753040 5
753080 5
753120 5
753160 5
753200 5
753240 5
753280 5
753320 5
753360 5
753400 5
753440 5
753480 5
753520 5
753560 5
753600 5
753640 5
753680 5
753720 5
753760 5
753800 5
753840 5
753880 5
753920 5
753960 5
754000 5
754040 5
754080 5
754120 5
754160 5
754200 5
754240 5
754280 5
754320 5
754360 5
754400 5
754440 5
754480 5
754520 5
754560 5
754600 5
754640 5
754680 5
754720 5
754760 5
754800 5
754840 5
754880 5
754920 5
754960 5
755000 5
755040 5
755080 5
755120 5
755160 5
755200 5
755240 5
755280 5
755320 5
755360 5
755400 5
755440 5
755480 5
755520 5
755560 5
755600 5
755640 5
755680 5
755720 5
755760 5
755800 5
755840 5
755880 5
755920 5
755960 5
756000 5
756040 5
756080 5
756120 5
756160 5
756200 5
756240 5
756280 5
756320 5
756360 5
756400 5
756440 5
756480 5
756520 5
756560 5
756600 5
756640 5
756680 5
756720 5
756760 5
756800 5
756840 5
756880 5
756920 5
756960 5
757000 5
757040 5
757080 5
757120 5
757160 5
757200 5
757240 5
757280 5
757320 5
757360 5
757400 5
757440 5
757480 5
757520 5
757560 5
757600 5
757640 5
757680 5
757720 5
757760 5
757800 5
757840 5
757880 5
757920 5
757960 5
758000 5
758040 5
758080 5
758120 5
758160 5
758200 5
758240 5
758280 5
758320 5
758360 5
758400 5
758440 5
758480 5
758520 5
758560 5
758600 5
758640 5
758680 5
758720 5
758760 5
758800 5
758840 5
758880 5
758920 5
758960 5
759000 5
759040 5
759080 5
759120 5
759160 5
759200 5
759240 5
759280 5
759320 5
759360 5
759400 5
759440 5
759480 5
759520 5
759560 5
759600 5
759640 5
759680 5
759720 5
759760 5
759800 5
759840 5
759880 5
759920 5
759960 5
760000 5
760040 5
760080 5
760120 5
760160 5
760200 5
760240 5
760280 5
760320 5
760360 5
760400 5
760440 5
760480 5
760520 5
760560 5
760600 5
760640 5
760680 5
760720 5
760760 5
760800 5
760840 5
760880 5
760920 5
760960 5
761000 5
761040 5
761080 5
761120 5
761160 5
761200 5
761240 5
761280 5
761320 5
761360 5
761400 5
761440 5
761480 5
761520 5
761560 5
761600 5
761640 5
761680 5
761720 5
761760 5
761800 5
761840 5
761880 5
761920 5
761960 5
762000 5
762040 5
762080 5
762120 5
762160 5
762200 5
762240 5
762280 5
762320 5
762360 5
762400 5
762440 5
762480 5
762520 5
762560 5
762600 5
762640 5
762680 5
762720 5
762760 5
762800 5
762840 5
762880 5
762920 5
762960 5
763000 5
763040 5
763080 5
763120 5
763160 5
763200 5
763240 5
763280 5
763320 5
763360 5
763400 5
763440 5
763480 5
763520 5
763560 5
763600 5
763640 5
763680 5
763720 5
763760 5
763800 5
763840 5
763880 5
763920 5
763960 5
764000 5
764040 5
764080 5
764120 5
764160 5
764200 5
764240 5
764280 5
764320 5
764360 5
764400 5
764440 5
764480 5
764520 5
764560 5
764600 5
764640 5
764680 5
764720 5
764760 5
764800 5
764840 5
764880 5
764920 5
764960 5
765000 5
765040 5
765080 5
765120 5
765160 5
765200 5
765240 5
765280 5
765320 5
765360 5
765400 5
765440 5
765480 5
765520 5
765560 5
765600 5
765640 5
765680 5
765720 5
765760 5
765800 5
765840 5
765880 5
765920 5
765960 5
766000 5
766040 5
766080 5
766120 5
766160 5
766200 5
766240 5
766280 5
766320 5
766360 5
766400 5
766440 5
766480 5
766520 5
766560 5
766600 5
766640 5
766680 5
766720 5
766760 5
766800 5
766840 5
766880 5
766920 5
766960 5
767000 5
767040 5
767080 5
767120 5
767160 5
767200 5
767240 5
767280 5
767320 5
767360 5
767400 5
767440 5
767480 5
767520 5
767560 5
767600 5
767640 5
767680 5
767720 5
767760 5
767800 5
767840 5
767880 5
767920 5
767960 5
768000 5
768040 5
768080 5
768120 5
768160 5
768200 5
768240 5
768280 5
768320 5
768360 5
768400 5
768440 5
768480 5
768520 5
768560 5
768600 5
768640 5
768680 5
768720 5
768760 5
768800 5
768840 5
768880 5
768920 5
768960 5
769000 5
769040 5
769080 5
769120 5
769160 5
769200 5
769240 5
769280 5
769320 5
769360 5
769400 5
769440 5
769480 5
769520 5
769560 5
769600 5
769640 5
769680 5
769720 5
769760 5
769800 5
769840 5
769880 5
769920 5
769960 5
770000 5
770040 5
770080 5
770120 5
770160 5
770200 5
770240 5
770280 5
770320 5
770360 5
770400 5
770440 5
770480 5
770520 5
770560 5
770600 5
770640 5
770680 5
770720 5
770760 5
770800 5
770840 5
770880 5
770920 5
770960 5
771000 5
771040 5
771080 5
771120 5
771160 5
771200 5
771240 5
771280 5
771320 5
771360 5
771400 5
771440 5
771480 5
771520 5
771560 5
771600 5
771640 5
771680 5
771720 5
771760 5
771800 5
771840 5
771880 5
771920 5
771960 5
772000 5
772040 5
772080 5
772120 5
772160 5
772200 5
772240 5
772280 5
772320 5
772360 5
772400 5
772440 5
772480 5
772520 5
772560 5
772600 5
772640 5
772680 5
772720 5
772760 5
772800 5
772840 5
772880 5
772920 5
772960 5
773000 5
773040 5
773080 5
773120 5
773160 5
773200 5
773240 5
773280 5
773320 5
773360 5
773400 5
773440 5
773480 5
773520 5
773560 5
773600 5
773640 5
773680 5
773720 5
773760 5
773800 5
773840 5
773880 5
773920 5
773960 5
774000 5
774040 5
774080 5
774120 5
774160 5
774200 5
774240 5
774280 5
774320 5
774360 5
774400 5
774440 5
774480 5
774520 5
774560 5
774600 5
774640 5
774680 5
774720 5
774760 5
774800 5
774840 5
774880 5
774920 5
774960 5
775000 5
775040 5
775080 5
775120 5
775160 5
775200 5
775240 5
775280 5
775320 5
775360 5
775400 5
775440 5
775480 5
775520 5
775560 5
775600 5
775640 5
775680 5
775720 5
775760 5
775800 5
775840 5
775880 5
775920 5
775960 5
776000 5
776040 5
776080 5
776120 5
776160 5
776200 5
776240 5
776280 5
776320 5
776360 5
776400 5
776440 5
776480 5
776520 5
776560 5
776600 5
776640 5
776680 5
776720 5
776760 5
776800 5
776840 5
776880 5
776920 5
776960 5
777000 5
777040 5
777080 5
777120 5
777160 5
777200 5
777240 5
777280 5
777320 5
777360 5
777400 5
777440 5
777480 5
777520 5
777560 5
777600 5
777640 5
777680 5
777720 5
777760 5
777800 5
777840 5
777880 5
777920 5
777960 5
778000 5
778040 5
778080 5
778120 5
778160 5
778200 5
778240 5
778280 5
778320 5
778360 5
778400 5
778440 5
778480 5
778520 5
778560 5
778600 5
778640 5
778680 5
778720 5
778760 5
778800 5
778840 5
778880 5
778920 5
778960 5
779000 5
779040 5
779080 5
779120 5
779160 5
779200 5
779240 5
779280 5
779320 5
779360 5
779400 5
779440 5
779480 5
779520 5
779560 5
779600 5
779640 5
779680 5
779720 5
779760 5
779800 5
779840 5
779880 5
779920 5
779960 5
780000 5
780040 5
780080 5
780120 5
780160 5
780200 5
780240 5
780280 5
780320 5
780360 5
780400 5
780440 5
780480 5
780520 5
780560 5
780600 5
780640 5
780680 5
780720 5
780760 5
780800 5
780840 5
780880 5
780920 5
780960 5
781000 5
781040 5
781080 5
781120 5
781160 5
781200 5
781240 5
781280 5
781320 5
781360 5
781400 5
781440 5
781480 5
781520 5
781560 5
781600 5
781640 5
781680 5
781720 5
781760 5
781800 5
781840 5
781880 5
781920 5
781960 5
782000 5
782040 5
782080 5
782120 5
782160 5
782200 5
782240 5
782280 5
782320 5
782360 5
782400 5
782440 5
782480 5
782520 5
782560 5
782600 5
782640 5
782680 5
782720 5
782760 5
782800 5
782840 5
782880 5
782920 5
782960 5
783000 5
783040 5
783080 5
783120 5
783160 5
783200 5
783240 5
783280 5
783320 5
783360 5
783400 5
783440 5
783480 5
783520 5
783560 5
783600 5
783640 5
783680 5
783720 5
783760 5
783800 5
783840 5
783880 5
783920 5
783960 5
784000 5
784040 5
784080 5
784120 5
784160 5
784200 5
784240 5
784280 5
784320 5
784360 5
784400 5
784440 5
784480 5
784520 5
784560 5
784600 5
784640 5
784680 5
784720 5
784760 5
784800 5
784840 5
784880 5
784920 5
784960 5
785000 5
785040 5
785080 5
785120 5
785160 5
785200 5
785240 5
785280 5
785320 5
785360 5
785400 5
785440 5
785480 5
785520 5
785560 5
785600 5
785640 5
785680 5
785720 5
785760 5
785800 5
785840 5
785880 5
785920 5
785960 5
786000 5
786040 5
786080 5
786120 5
786160 5
786200 5
786240 5
786280 5
786320 5
786360 5
786400 5
786440 5
786480 5
786520 5
786560 5
786600 5
786640 5
786680 5
786720 5
786760 5
786800 5
786840 5
786880 5
786920 5
786960 5
787000 5
787040 5
787080 5
787120 5
787160 5
787200 5
787240 5
787280 5
787320 5
787360 5
787400 5
787440 5
787480 5
787520 5
787560 5
787600 5
787640 5
787680 5
787720 5
787760 5
787800 5
787840 5
787880 5
787920 5
787960 5
788000 5
788040 5
788080 5
788120 5
788160 5
788200 5
788240 5
788280 5
788320 5
788360 5
788400 5
788440 5
788480 5
788520 5
788560 5
788600 5
788640 5
788680 5
788720 5
788760 5
788800 5
788840 5
788880 5
788920 5
788960 5
789000 5
789040 5
789080 5
789120 5
789160 5
789200 5
789240 5
789280 5
789320 5
789360 5
789400 5
789440 5
789480 5
789520 5
789560 5
789600 5
789640 5
789680 5
789720 5
789760 5
789800 5
789840 5
789880 5
789920 5
789960 5
790000 5
790040 5
790080 5
790120 5
790160 5
790200 5
790240 5
790280 5
790320 5
790360 5
790400 5
790440 5
790480 5
790520 5
790560 5
790600 5
790640 5
790680 5
790720 5
790760 5
790800 5
790840 5
790880 5
790920 5
790960 5
791000 5
791040 5
791080 5
791120 5
791160 5
791200 5
791240 5
791280 5
791320 5
791360 5
791400 5
791440 5
791480 5
791520 5
791560 5
791600 5
791640 5
791680 5
791720 5
791760 5
791800 5
791840 5
791880 5
791920 5
791960 5
792000 5
792040 5
792080 5
792120 5
792160 5
792200 5
792240 5
792280 5
792320 5
792360 5
792400 5
792440 5
792480 5
792520 5
792560 5
792600 5
792640 5
792680 5
792720 5
792760 5
792800 5
792840 5
792880 5
792920 5
792960 5
793000 5
793040 5
793080 5
793120 5
793160 5
793200 5
793240 5
793280 5
793320 5
793360 5
793400 5
793440 5
793480 5
793520 5
793560 5
793600 5
793640 5
793680 5
793720 5
793760 5
793800 5
793840 5
793880 5
793920 5
793960 5
794000 5
794040 5
794080 5
794120 5
794160 5
794200 5
794240 5
794280 5
794320 5
794360 5
794400 5
794440 5
794480 5
794520 5
794560 5
794600 5
794640 5
794680 5
794720 5
794760 5
794800 5
794840 5
794880 5
794920 5
794960 5
795000 5
795040 5
795080 5
795120 5
795160 5
795200 5
795240 5
795280 5
795320 5
795360 5
795400 5
795440 5
795480 5
795520 5
795560 5
795600 5
795640 5
795680 5
795720 5
795760 5
795800 5
795840 5
795880 5
795920 5
795960 5
796000 5
796040 5
796080 5
796120 5
796160 5
796200 5
796240 5
796280 5
796320 5
796360 5
796400 5
796440 5
796480 5
796520 5
796560 5
796600 5
796640 5
796680 5
796720 5
796760 5
796800 5
796840 5
796880 5
796920 5
796960 5
797000 5
797040 5
797080 5
797120 5
797160 5
797200 5
797240 5
797280 5
797320 5
797360 5
797400 5
797440 5
797480 5
797520 5
797560 5
797600 5
797640 5
797680 5
797720 5
797760 5
797800 5
797840 5
797880 5
797920 5
797960 5
798000 5
798040 5
798080 5
798120 5
798160 5
798200 5
798240 5
798280 5
798320 5
798360 5
798400 5
798440 5
798480 5
798520 5
798560 5
798600 5
798640 5
798680 5
798720 5
798760 5
798800 5
798840 5
798880 5
798920 5
798960 5
799000 5
799040 5
799080 5
799120 5
799160 5
799200 5
799240 5
799280 5
799320 5
799360 5
799400 5
799440 5
799480 5
799520 5
799560 5
799600 5
799640 5
799680 5
799720 5
799760 5
799800 5
799840 5
799880 5
799920 5
799960 5
800000 5
800040 5
800080 5
800120 5
800160 5
800200 5
800240 5
800280 5
800320 5
800360 5
800400 5
800440 5
800480 5
800520 5
800560 5
800600 5
800640 5
800680 5
800720 5
800760 5
800800 5
800840 5
800880 5
800920 5
800960 5
801000 5
801040 5
801080 5
801120 5
801160 5
801200 5
801240 5
801280 5
801320 5
801360 5
801400 5
801440 5
801480 5
801520 5
801560 5
801600 5
801640 5
801680 5
801720 5
801760 5
801800 5
801840 5
801880 5
801920 5
801960 5
802000 5
802040 5
802080 5
802120 5
802160 5
802200 5
802240 5
802280 5
802320 5
802360 5
802400 5
802440 5
802480 5
802520 5
802560 5
802600 5
802640 5
802680 5
802720 5
802760 5
802800 5
802840 5
802880 5
802920 5
802960 5
803000 5
803040 5
803080 5
803120 5
803160 5
803200 5
803240 5
803280 5
803320 5
803360 5
803400 5
803440 5
803480 5
803520 5
803560 5
803600 5
803640 5
803680 5
803720 5
803760 5
803800 5
803840 5
803880 5
803920 5
803960 5
804000 5
804040 5
804080 5
804120 5
804160 5
804200 5
804240 5
804280 5
804320 5
804360 5
804400 5
804440 5
804480 5
804520 5
804560 5
804600 5
804640 5
804680 5
804720 5
804760 5
804800 5
804840 5
804880 5
804920 5
804960 5
805000 5
805040 5
805080 5
805120 5
805160 5
805200 5
805240 5
805280 5
805320 5
805360 5
805400 5
805440 5
805480 5
805520 5
805560 5
805600 5
805640 5
805680 5
805720 5
805760 5
805800 5
805840 5
805880 5
805920 5
805960 5
806000 5
806040 5
806080 5
806120 5
806160 5
806200 5
806240 5
806280 5
806320 5
806360 5
806400 5
806440 5
806480 5
806520 5
806560 5
806600 5
806640 5
806680 5
806720 5
806760 5
806800 5
806840 5
806880 5
806920 5
806960 5
807000 5
807040 5
807080 5
807120 5
807160 5
807200 5
807240 5
807280 5
807320 5
807360 5
807400 5
807440 5
807480 5
807520 5
807560 5
807600 5
807640 5
807680 5
807720 5
807760 5
807800 5
807840 5
807880 5
807920 5
807960 5
808000 5
808040 5
808080 5
808120 5
808160 5
808200 5
808240 5
808280 5
808320 5
808360 5
808400 5
808440 5
808480 5
808520 5
808560 5
808600 5
808640 5
808680 5
808720 5
808760 5
808800 5
808840 5
808880 5
808920 5
808960 5
809000 5
809040 5
809080 5
809120 5
809160 5
809200 5
809240 5
809280 5
809320 5
809360 5
809400 5
809440 5
809480 5
809520 5
809560 5
809600 5
809640 5
809680 5
809720 5
809760 5
809800 5
809840 5
809880 5
809920 5
809960 5
810000 5
810040 5
810080 5
810120 5
810160 5
810200 5
810240 5
810280 5
810320 5
810360 5
810400 5
810440 5
810480 5
810520 5
810560 5
810600 5
810640 5
810680 5
810720 5
810760 5
810800 5
810840 5
810880 5
810920 5
810960 5
811000 5
811040 5
811080 5
811120 5
811160 5
811200 5
811240 5
811280 5
811320 5
811360 5
811400 5
811440 5
811480 5
811520 5
811560 5
811600 5
811640 5
811680 5
811720 5
811760 5
811800 5
811840 5
811880 5
811920 5
811960 5
812000 5
812040 5
812080 5
812120 5
812160 5
812200 5
812240 5
812280 5
812320 5
812360 5
812400 5
812440 5
812480 5
812520 5
812560 5
812600 5
812640 5
812680 5
812720 5
812760 5
812800 5
812840 5
812880 5
812920 5
812960 5
813000 5
813040 5
813080 5
813120 5
813160 5
813200 5
813240 5
813280 5
813320 5
813360 5
813400 5
813440 5
813480 5
813520 5
813560 5
813600 5
813640 5
813680 5
813720 5
813760 5
813800 5
813840 5
813880 5
813920 5
813960 5
814000 5
814040 5
814080 5
814120 5
814160 5
814200 5
814240 5
814280 5
814320 5
814360 5
814400 5
814440 5
814480 5
814520 5
814560 5
814600 5
814640 5
814680 5
814720 5
814760 5
814800 5
814840 5
814880 5
814920 5
814960 5
815000 5
815040 5
815080 5
815120 5
815160 5
815200 5
815240 5
815280 5
815320 5
815360 5
815400 5
815440 5
815480 5
815520 5
815560 5
815600 5
815640 5
815680 5
815720 5
815760 5
815800 5
815840 5
815880 5
815920 5
815960 5
816000 5
816040 5
816080 5
816120 5
816160 5
816200 5
816240 5
816280 5
816320 5
816360 5
816400 5
816440 5
816480 5
816520 5
816560 5
816600 5
816640 5
816680 5
816720 5
816760 5
816800 5
816840 5
816880 5
816920 5
816960 5
817000 5
817040 5
817080 5
817120 5
817160 5
817200 5
817240 5
817280 5
817320 5
817360 5
817400 5
817440 5
817480 5
817520 5
817560 5
817600 5
817640 5
817680 5
817720 5
817760 5
817800 5
817840 5
817880 5
817920 5
817960 5
818000 5
818040 5
818080 5
818120 5
818160 5
818200 5
818240 5
818280 5
818320 5
818360 5
818400 5
818440 5
818480 5
818520 5
818560 5
818600 5
818640 5
818680 5
818720 5
818760 5
818800 5
818840 5
818880 5
818920 5
818960 5
819000 5
819040 5
819080 5
819120 5
819160 5
819200 5
819240 5
819280 5
819320 5
819360 5
819400 5
819440 5
819480 5
819520 5
819560 5
819600 5
819640 5
819680 5
819720 5
819760 5
819800 5
819840 5
819880 5
819920 5
819960 5
820000 5
820040 5
820080 5
820120 5
820160 5
820200 5
820240 5
820280 5
820320 5
820360 5
820400 5
820440 5
820480 5
820520 5
820560 5
820600 5
820640 5
820680 5
820720 5
820760 5
820800 5
820840 5
820880 5
820920 5
820960 5
821000 5
821040 5
821080 5
821120 5
821160 5
821200 5
821240 5
821280 5
821320 5
821360 5
821400 5
821440 5
821480 5
821520 5
821560 5
821600 5
821640 5
821680 5
821720 5
821760 5
821800 5
821840 5
821880 5
821920 5
821960 5
822000 5
822040 5
822080 5
822120 5
822160 5
822200 5
822240 5
822280 5
822320 5
822360 5
822400 5
822440 5
822480 5
822520 5
822560 5
822600 5
822640 5
822680 5
822720 5
822760 5
822800 5
822840 5
822880 5
822920 5
822960 5
823000 5
823040 5
823080 5
823120 5
823160 5
823200 5
823240 5
823280 5
823320 5
823360 5
823400 5
823440 5
823480 5
823520 5
823560 5
823600 5
823640 5
823680 5
823720 5
823760 5
823800 5
823840 5
823880 5
823920 5
823960 5
824000 5
824040 5
824080 5
824120 5
824160 5
824200 5
824240 5
824280 5
824320 5
824360 5
824400 5
824440 5
824480 5
824520 5
824560 5
824600 5
824640 5
824680 5
824720 5
824760 5
824800 5
824840 5
824880 5
824920 5
824960 5
825000 5
825040 5
825080 5
825120 5
825160 5
825200 5
825240 5
825280 5
825320 5
825360 5
825400 5
825440 5
825480 5
825520 5
825560 5
825600 5
825640 5
825680 5
825720 5
825760 5
825800 5
825840 5
825880 5
825920 5
825960 5
826000 5
826040 5
826080 5
826120 5
826160 5
826200 5
826240 5
826280 5
826320 5
826360 5
826400 5
826440 5
826480 5
826520 5
826560 5
826600 5
826640 5
826680 5
826720 5
826760 5
826800 5
826840 5
826880 5
826920 5
826960 5
827000 5
827040 5
827080 5
827120 5
827160 5
827200 5
827240 5
827280 5
827320 5
827360 5
827400 5
827440 5
827480 5
827520 5
827560 5
827600 5
827640 5
827680 5
827720 5
827760 5
827800 5
827840 5
827880 5
827920 5
827960 5
828000 5
828040 5
828080 5
828120 5
828160 5
828200 5
828240 5
828280 5
828320 5
828360 5
828400 5
828440 5
828480 5
828520 5
828560 5
828600 5
828640 5
828680 5
828720 5
828760 5
828800 5
828840 5
828880 5
828920 5
828960 5
829000 5
829040 5
829080 5
829120 5
829160 5
829200 5
829240 5
829280 5
829320 5
829360 5
829400 5
829440 5
829480 5
829520 5
829560 5
829600 5
829640 5
829680 5
829720 5
829760 5
829800 5
829840 5
829880 5
829920 5
829960 5
830000 5
830040 5
830080 5
830120 5
830160 5
830200 5
830240 5
830280 5
830320 5
830360 5
830400 5
830440 5
830480 5
830520 5
830560 5
830600 5
830640 5
830680 5
830720 5
830760 5
830800 5
830840 5
830880 5
830920 5
830960 5
831000 5
831040 5
831080 5
831120 5
831160 5
831200 5
831240 5
831280 5
831320 5
831360 5
831400 5
831440 5
831480 5
831520 5
831560 5
831600 5
831640 5
831680 5
831720 5
831760 5
831800 5
831840 5
831880 5
831920 5
831960 5
832000 5
832040 5
832080 5
832120 5
832160 5
832200 5
832240 5
832280 5
832320 5
832360 5
832400 5
832440 5
832480 5
832520 5
832560 5
832600 5
832640 5
832680 5
832720 5
832760 5
832800 5
832840 5
832880 5
832920 5
832960 5
833000 5
833040 5
833080 5
833120 5
833160 5
833200 5
833240 5
833280 5
833320 5
833360 5
833400 5
833440 5
833480 5
833520 5
833560 5
833600 5
833640 5
833680 5
833720 5
833760 5
833800 5
833840 5
833880 5
833920 5
833960 5
834000 5
834040 5
834080 5
834120 5
834160 5
834200 5
834240 5
834280 5
834320 5
834360 5
834400 5
834440 5
834480 5
834520 5
834560 5
834600 5
834640 5
834680 5
834720 5
834760 5
834800 5
834840 5
834880 5
834920 5
834960 5
835000 5
835040 5
835080 5
835120 5
835160 5
835200 5
835240 5
835280 5
835320 5
835360 5
835400 5
835440 5
835480 5
835520 5
835560 5
835600 5
835640 5
835680 5
835720 5
835760 5
835800 5
835840 5
835880 5
835920 5
835960 5
836000 5
836040 5
836080 5
836120 5
836160 5
836200 5
836240 5
836280 5
836320 5
836360 5
836400 5
836440 5
836480 5
836520 5
836560 5
836600 5
836640 5
836680 5
836720 5
836760 5
836800 5
836840 5
836880 5
836920 5
836960 5
837000 5
837040 5
837080 5
837120 5
837160 5
837200 5
837240 5
837280 5
837320 5
837360 5
837400 5
837440 5
837480 5
837520 5
837560 5
837600 5
837640 5
837680 5
837720 5
837760 5
837800 5
837840 5
837880 5
837920 5
837960 5
838000 5
838040 5
838080 5
838120 5
838160 5
838200 5
838240 5
838280 5
838320 5
838360 5
838400 5
838440 5
838480 5
838520 5
838560 5
838600 5
838640 5
838680 5
838720 5
838760 5
838800 5
838840 5
838880 5
838920 5
838960 5
839000 5
839040 5
839080 5
839120 5
839160 5
839200 5
839240 5
839280 5
839320 5
839360 5
839400 5
839440 5
839480 5
839520 5
839560 5
839600 5
839640 5
839680 5
839720 5
839760 5
839800 5
839840 5
839880 5
839920 5
839960 5
840000 5
840040 5
840080 5
840120 5
840160 5
840200 5
840240 5
840280 5
840320 5
840360 5
840400 5
840440 5
840480 5
840520 5
840560 5
840600 5
840640 5
840680 5
840720 5
840760 5
840800 5
840840 5
840880 5
840920 5
840960 5
841000 5
841040 5
841080 5
841120 5
841160 5
841200 5
841240 5
841280 5
841320 5
841360 5
841400 5
841440 5
841480 5
841520 5
841560 5
841600 5
841640 5
841680 5
841720 5
841760 5
841800 5
841840 5
841880 5
841920 5
841960 5
842000 5
842040 5
842080 5
842120 5
842160 5
842200 5
842240 5
842280 5
842320 5
842360 5
842400 5
842440 5
842480 5
842520 5
842560 5
842600 5
842640 5
842680 5
842720 5
842760 5
842800 5
842840 5
842880 5
842920 5
842960 5
843000 5
843040 5
843080 5
843120 5
843160 5
843200 5
843240 5
843280 5
843320 5
843360 5
843400 5
843440 5
843480 5
843520 5
843560 5
843600 5
843640 5
843680 5
843720 5
843760 5
843800 5
843840 5
843880 5
843920 5
843960 5
844000 5
844040 5
844080 5
844120 5
844160 5
844200 5
844240 5
844280 5
844320 5
844360 5
844400 5
844440 5
844480 5
844520 5
844560 5
844600 5
844640 5
844680 5
844720 5
844760 5
844800 5
844840 5
844880 5
844920 5
844960 5
845000 5
845040 5
845080 5
845120 5
845160 5
845200 5
845240 5
845280 5
845320 5
845360 5
845400 5
845440 5
845480 5
845520 5
845560 5
845600 5
845640 5
845680 5
845720 5
845760 5
845800 5
845840 5
845880 5
845920 5
845960 5
846000 5
846040 5
846080 5
846120 5
846160 5
846200 5
846240 5
846280 5
846320 5
846360 5
846400 5
846440 5
846480 5
846520 5
846560 5
846600 5
846640 5
846680 5
846720 5
846760 5
846800 5
846840 5
846880 5
846920 5
846960 5
847000 5
847040 5
847080 5
847120 5
847160 5
847200 5
847240 5
847280 5
847320 5
847360 5
847400 5
847440 5
847480 5
847520 5
847560 5
847600 5
847640 5
847680 5
847720 5
847760 5
847800 5
847840 5
847880 5
847920 5
847960 5
848000 5
848040 5
848080 5
848120 5
848160 5
848200 5
848240 5
848280 5
848320 5
848360 5
848400 5
848440 5
848480 5
848520 5
848560 5
848600 5
848640 5
848680 5
848720 5
848760 5
848800 5
848840 5
848880 5
848920 5
848960 5
849000 5
849040 5
849080 5
849120 5
849160 5
849200 5
849240 5
849280 5
849320 5
849360 5
849400 5
849440 5
849480 5
849520 5
849560 5
849600 5
849640 5
849680 5
849720 5
849760 5
849800 5
849840 5
849880 5
849920 5
849960 5
850000 5
850040 5
850080 5
850120 5
850160 5
850200 5
850240 5
850280 5
850320 5
850360 5
850400 5
850440 5
850480 5
850520 5
850560 5
850600 5
850640 5
850680 5
850720 5
850760 5
850800 5
850840 5
850880 5
850920 5
850960 5
851000 5
851040 5
851080 5
851120 5
851160 5
851200 5
851240 5
851280 5
851320 5
851360 5
851400 5
851440 5
851480 5
851520 5
851560 5
851600 5
851640 5
851680 5
851720 5
851760 5
851800 5
851840 5
851880 5
851920 5
851960 5
852000 5
852040 5
852080 5
852120 5
852160 5
852200 5
852240 5
852280 5
852320 5
852360 5
852400 5
852440 5
852480 5
852520 5
852560 5
852600 5
852640 5
852680 5
852720 5
852760 5
852800 5
852840 5
852880 5
852920 5
852960 5
853000 5
853040 5
853080 5
853120 5
853160 5
853200 5
853240 5
853280 5
853320 5
853360 5
853400 5
853440 5
853480 5
853520 5
853560 5
853600 5
853640 5
853680 5
853720 5
853760 5
853800 5
853840 5
853880 5
853920 5
853960 5
854000 5
854040 5
854080 5
854120 5
854160 5
854200 5
854240 5
854280 5
854320 5
854360 5
854400 5
854440 5
854480 5
854520 5
854560 5
854600 5
854640 5
854680 5
854720 5
854760 5
854800 5
854840 5
854880 5
854920 5
854960 5
855000 5
855040 5
855080 5
855120 5
855160 5
855200 5
855240 5
855280 5
855320 5
855360 5
855400 5
855440 5
855480 5
855520 5
855560 5
855600 5
855640 5
855680 5
855720 5
855760 5
855800 5
855840 5
855880 5
855920 5
855960 5
856000 5
856040 5
856080 5
856120 5
856160 5
856200 5
856240 5
856280 5
856320 5
856360 5
856400 5
856440 5
856480 5
856520 5
856560 5
856600 5
856640 5
856680 5
856720 5
856760 5
856800 5
856840 5
856880 5
856920 5
856960 5
857000 5
857040 5
857080 5
857120 5
857160 5
857200 5
857240 5
857280 5
857320 5
857360 5
857400 5
857440 5
857480 5
857520 5
857560 5
857600 5
857640 5
857680 5
857720 5
857760 5
857800 5
857840 5
857880 5
857920 5
857960 5
858000 5
858040 5
858080 5
858120 5
858160 5
858200 5
858240 5
858280 5
858320 5
858360 5
858400 5
858440 5
858480 5
858520 5
858560 5
858600 5
858640 5
858680 5
858720 5
858760 5
858800 5
858840 5
858880 5
858920 5
858960 5
859000 5
859040 5
859080 5
859120 5
859160 5
859200 5
859240 5
859280 5
859320 5
859360 5
859400 5
859440 5
859480 5
859520 5
859560 5
859600 5
859640 5
859680 5
859720 5
859760 5
859800 5
859840 5
859880 5
859920 5
859960 5
860000 5
860040 5
860080 5
860120 5
860160 5
860200 5
860240 5
860280 5
860320 5
860360 5
860400 5
860440 5
860480 5
860520 5
860560 5
860600 5
860640 5
860680 5
860720 5
860760 5
860800 5
860840 5
860880 5
860920 5
860960 5
861000 5
861040 5
861080 5
861120 5
861160 5
861200 5
861240 5
861280 5
861320 5
861360 5
861400 5
861440 5
861480 5
861520 5
861560 5
861600 5
861640 5
861680 5
861720 5
861760 5
861800 5
861840 5
861880 5
861920 5
861960 5
862000 5
862040 5
862080 5
862120 5
862160 5
862200 5
862240 5
862280 5
862320 5
862360 5
862400 5
862440 5
862480 5
862520 5
862560 5
862600 5
862640 5
862680 5
862720 5
862760 5
862800 5
862840 5
862880 5
862920 5
862960 5
863000 5
863040 5
863080 5
863120 5
863160 5
863200 5
863240 5
863280 5
863320 5
863360 5
863400 5
863440 5
863480 5
863520 5
863560 5
863600 5
863640 5
863680 5
863720 5
863760 5
863800 5
863840 5
863880 5
863920 5
863960 5
864000 5
864040 5
864080 5
864120 5
864160 5
864200 5
864240 5
864280 5
864320 5
864360 5
864400 5
864440 5
864480 5
864520 5
864560 5
864600 5
864640 5
864680 5
864720 5
864760 5
864800 5
864840 5
864880 5
864920 5
864960 5
865000 5
865040 5
865080 5
865120 5
865160 5
865200 5
865240 5
865280 5
865320 5
865360 5
865400 5
865440 5
865480 5
865520 5
865560 5
865600 5
865640 5
865680 5
865720 5
865760 5
865800 5
865840 5
865880 5
865920 5
865960 5
866000 5
866040 5
866080 5
866120 5
866160 5
866200 5
866240 5
866280 5
866320 5
866360 5
866400 5
866440 5
866480 5
866520 5
866560 5
866600 5
866640 5
866680 5
866720 5
866760 5
866800 5
866840 5
866880 5
866920 5
866960 5
867000 5
867040 5
867080 5
867120 5
867160 5
867200 5
867240 5
867280 5
867320 5
867360 5
867400 5
867440 5
867480 5
867520 5
867560 5
867600 5
867640 5
867680 5
867720 5
867760 5
867800 5
867840 5
867880 5
867920 5
867960 5
868000 5
868040 5
868080 5
868120 5
868160 5
868200 5
868240 5
868280 5
868320 5
868360 5
868400 5
868440 5
868480 5
868520 5
868560 5
868600 5
868640 5
868680 5
868720 5
868760 5
868800 5
868840 5
868880 5
868920 5
868960 5
869000 5
869040 5
869080 5
869120 5
869160 5
869200 5
869240 5
869280 5
869320 5
869360 5
869400 5
869440 5
869480 5
869520 5
869560 5
869600 5
869640 5
869680 5
869720 5
869760 5
869800 5
869840 5
869880 5
869920 5
869960 5
870000 5
870040 5
870080 5
870120 5
870160 5
870200 5
870240 5
870280 5
870320 5
870360 5
870400 5
870440 5
870480 5
870520 5
870560 5
870600 5
870640 5
870680 5
870720 5
870760 5
870800 5
870840 5
870880 5
870920 5
870960 5
871000 5
871040 5
871080 5
871120 5
871160 5
871200 5
871240 5
871280 5
871320 5
871360 5
871400 5
871440 5
871480 5
871520 5
871560 5
871600 5
871640 5
871680 5
871720 5
871760 5
871800 5
871840 5
871880 5
871920 5
