# Supplementary material for: Comment on 'Valid molecular dynamics simulations of human hemoglobin require a surprisingly large box size'
Source: eLife. 2019 Jun 20;8:e44718. doi: 10.7554/eLife.44718 (PMC6586461; doi:10.7554/eLife.44718)
Supplement: Figure 3—source data 1. — The zip archive contains a README file describing which source files correspond to the different panels. [file elife-44718-fig3-data1.zip › figure3/panel_A/kovalevsky/large/5/proj.xvg]

@ autoscale onread none
@ with g0
@ g0 on
@ title "projection on eigenvectors (nm)"
@ xaxis  label "Time (ps)"
@ world xmin 0
@ world xmax 102520
@ world ymin -8.90403
@ world ymax 3.98375
@ view xmin 0.15
@ view xmax 0.85
@ view ymin 0.15
@ view ymax 0.85
@ yaxis  label "vec 1"
@ xaxis tick major 25000
@ xaxis tick minor 12500
@ xaxis ticklabel start type spec
@ xaxis ticklabel start -0
@ yaxis tick major 5
@ yaxis tick minor 2.5
@ yaxis ticklabel start type spec
@ yaxis ticklabel start -5
@ zeroxaxis bar on
@ zeroxaxis bar linestyle 3
    0.0000   -5.00332
   40.0000   -4.33981
   80.0000   -4.66035
  120.0000   -4.99874
  160.0000   -5.85085
  200.0000   -5.64453
  240.0000   -5.19373
  280.0000   -5.18706
  320.0000   -4.70475
  360.0000   -6.55878
  400.0000   -5.46291
  440.0000   -6.26310
  480.0000   -5.74058
  520.0000   -5.19784
  560.0000   -5.69289
  600.0000   -5.38480
  640.0000   -5.88749
  680.0000   -5.33212
  720.0000   -4.84792
  760.0000   -5.19373
  800.0000   -5.17507
  840.0000   -6.31574
  880.0000   -6.52860
  920.0000   -4.91540
  960.0000   -6.28184
 1000.0000   -5.72456
 1040.0000   -6.64981
 1080.0000   -7.46487
 1120.0000   -6.58603
 1160.0000   -6.83468
 1200.0000   -6.80064
 1240.0000   -5.85105
 1280.0000   -6.41760
 1320.0000   -6.32231
 1360.0000   -6.33532
 1400.0000   -6.57934
 1440.0000   -6.77423
 1480.0000   -6.91582
 1520.0000   -6.72704
 1560.0000   -7.71743
 1600.0000   -6.34359
 1640.0000   -6.97121
 1680.0000   -5.65804
 1720.0000   -5.60206
 1760.0000   -6.38921
 1800.0000   -5.95150
 1840.0000   -5.66808
 1880.0000   -6.46411
 1920.0000   -7.01794
 1960.0000   -6.73960
 2000.0000   -6.03484
 2040.0000   -7.27667
 2080.0000   -6.92732
 2120.0000   -6.03323
 2160.0000   -6.97648
 2200.0000   -5.97484
 2240.0000   -7.04825
 2280.0000   -7.25552
 2320.0000   -6.93802
 2360.0000   -6.69134
 2400.0000   -7.00135
 2440.0000   -6.24932
 2480.0000   -7.17075
 2520.0000   -5.79386
 2560.0000   -5.93634
 2600.0000   -6.19874
 2640.0000   -5.22590
 2680.0000   -6.20419
 2720.0000   -5.57498
 2760.0000   -5.68949
 2800.0000   -5.72952
 2840.0000   -6.38603
 2880.0000   -4.71722
 2920.0000   -5.39044
 2960.0000   -6.75544
 3000.0000   -6.19961
 3040.0000   -6.85854
 3080.0000   -6.55694
 3120.0000   -7.47750
 3160.0000   -6.38756
 3200.0000   -5.97240
 3240.0000   -5.97811
 3280.0000   -6.95582
 3320.0000   -5.74547
 3360.0000   -6.05172
 3400.0000   -5.47048
 3440.0000   -4.20196
 3480.0000   -5.97877
 3520.0000   -5.04502
 3560.0000   -5.85981
 3600.0000   -6.52096
 3640.0000   -6.02193
 3680.0000   -6.52786
 3720.0000   -5.89872
 3760.0000   -6.10190
 3800.0000   -6.54991
 3840.0000   -6.10384
 3880.0000   -6.93107
 3920.0000   -7.35351
 3960.0000   -7.57645
 4000.0000   -6.03903
 4040.0000   -6.08842
 4080.0000   -5.56140
 4120.0000   -6.35553
 4160.0000   -5.54457
 4200.0000   -5.53802
 4240.0000   -6.08534
 4280.0000   -6.27733
 4320.0000   -6.16283
 4360.0000   -6.53672
 4400.0000   -6.18609
 4440.0000   -5.83974
 4480.0000   -5.76046
 4520.0000   -6.64038
 4560.0000   -6.76931
 4600.0000   -5.92526
 4640.0000   -5.79310
 4680.0000   -6.19166
 4720.0000   -6.06817
 4760.0000   -5.77638
 4800.0000   -6.64491
 4840.0000   -6.53073
 4880.0000   -7.64901
 4920.0000   -6.51206
 4960.0000   -6.74866
 5000.0000   -7.16844
 5040.0000   -7.83892
 5080.0000   -7.36967
 5120.0000   -6.17542
 5160.0000   -6.61646
 5200.0000   -6.95073
 5240.0000   -7.04309
 5280.0000   -7.83464
 5320.0000   -7.20005
 5360.0000   -7.01231
 5400.0000   -6.78081
 5440.0000   -6.22515
 5480.0000   -7.26493
 5520.0000   -7.30821
 5560.0000   -6.89727
 5600.0000   -7.11226
 5640.0000   -7.06827
 5680.0000   -6.91334
 5720.0000   -7.66931
 5760.0000   -6.78923
 5800.0000   -6.58311
 5840.0000   -6.48335
 5880.0000   -6.98349
 5920.0000   -6.94365
 5960.0000   -6.73154
 6000.0000   -6.44013
 6040.0000   -6.44361
 6080.0000   -7.11633
 6120.0000   -6.20280
 6160.0000   -6.92462
 6200.0000   -7.22939
 6240.0000   -6.66031
 6280.0000   -6.64322
 6320.0000   -7.58980
 6360.0000   -5.83821
 6400.0000   -7.17088
 6440.0000   -6.24005
 6480.0000   -5.64792
 6520.0000   -6.38687
 6560.0000   -5.88364
 6600.0000   -5.77074
 6640.0000   -5.72560
 6680.0000   -5.99040
 6720.0000   -5.65652
 6760.0000   -5.96158
 6800.0000   -6.86270
 6840.0000   -6.55078
 6880.0000   -6.70570
 6920.0000   -7.71619
 6960.0000   -7.31587
 7000.0000   -6.32445
 7040.0000   -6.66978
 7080.0000   -5.99657
 7120.0000   -5.99275
 7160.0000   -5.97024
 7200.0000   -6.05354
 7240.0000   -5.60668
 7280.0000   -6.43560
 7320.0000   -6.53318
 7360.0000   -6.00080
 7400.0000   -6.50786
 7440.0000   -6.30894
 7480.0000   -5.82610
 7520.0000   -6.69428
 7560.0000   -6.20067
 7600.0000   -5.83317
 7640.0000   -6.37311
 7680.0000   -7.42206
 7720.0000   -5.78179
 7760.0000   -5.93689
 7800.0000   -6.37590
 7840.0000   -5.26697
 7880.0000   -5.52710
 7920.0000   -5.08661
 7960.0000   -3.95572
 8000.0000   -4.97937
 8040.0000   -5.29536
 8080.0000   -6.00710
 8120.0000   -6.39834
 8160.0000   -6.60112
 8200.0000   -6.78029
 8240.0000   -6.45201
 8280.0000   -5.44951
 8320.0000   -5.76885
 8360.0000   -5.24777
 8400.0000   -5.07833
 8440.0000   -4.92174
 8480.0000   -4.61028
 8520.0000   -4.44565
 8560.0000   -5.32654
 8600.0000   -5.45406
 8640.0000   -5.43502
 8680.0000   -5.44151
 8720.0000   -4.32596
 8760.0000   -5.11480
 8800.0000   -4.25947
 8840.0000   -4.54281
 8880.0000   -5.36549
 8920.0000   -4.40536
 8960.0000   -4.81022
 9000.0000   -4.16784
 9040.0000   -5.39379
 9080.0000   -3.91058
 9120.0000   -4.51919
 9160.0000   -4.26276
 9200.0000   -4.61370
 9240.0000   -4.41047
 9280.0000   -4.52163
 9320.0000   -5.80552
 9360.0000   -4.39556
 9400.0000   -4.75415
 9440.0000   -4.73978
 9480.0000   -3.93772
 9520.0000   -4.35576
 9560.0000   -4.11510
 9600.0000   -4.63752
 9640.0000   -5.02493
 9680.0000   -3.89728
 9720.0000   -4.85989
 9760.0000   -3.86612
 9800.0000   -3.43117
 9840.0000   -4.87317
 9880.0000   -3.24357
 9920.0000   -3.06323
 9960.0000   -4.17611
10000.0000   -4.00089
10040.0000   -3.57931
10080.0000   -3.62205
10120.0000   -3.98120
10160.0000   -3.60903
10200.0000   -3.25980
10240.0000   -4.44479
10280.0000   -3.75063
10320.0000   -4.02235
10360.0000   -3.96494
10400.0000   -4.75507
10440.0000   -4.02260
10480.0000   -4.53328
10520.0000   -3.43970
10560.0000   -4.18850
10600.0000   -4.34508
10640.0000   -3.96815
10680.0000   -3.89585
10720.0000   -3.46719
10760.0000   -4.40298
10800.0000   -3.79917
10840.0000   -4.63025
10880.0000   -4.33018
10920.0000   -4.09785
10960.0000   -4.61541
11000.0000   -4.63818
11040.0000   -4.69641
11080.0000   -4.55624
11120.0000   -3.85397
11160.0000   -3.09039
11200.0000   -5.17642
11240.0000   -4.01193
11280.0000   -4.27759
11320.0000   -4.73598
11360.0000   -4.51889
11400.0000   -4.06405
11440.0000   -5.04193
11480.0000   -5.06917
11520.0000   -4.61723
11560.0000   -3.74109
11600.0000   -3.96563
11640.0000   -4.38705
11680.0000   -4.49416
11720.0000   -5.69181
11760.0000   -5.36135
11800.0000   -5.46124
11840.0000   -4.54750
11880.0000   -4.81087
11920.0000   -5.43097
11960.0000   -4.85776
12000.0000   -5.26281
12040.0000   -6.09259
12080.0000   -4.98655
12120.0000   -4.59883
12160.0000   -4.77568
12200.0000   -5.27215
12240.0000   -4.88366
12280.0000   -5.55285
12320.0000   -4.36987
12360.0000   -5.25029
12400.0000   -4.77034
12440.0000   -3.96903
12480.0000   -4.30443
12520.0000   -3.49299
12560.0000   -4.17150
12600.0000   -4.58971
12640.0000   -4.08378
12680.0000   -3.88784
12720.0000   -3.29707
12760.0000   -3.47447
12800.0000   -3.61988
12840.0000   -3.57021
12880.0000   -3.60738
12920.0000   -3.14436
12960.0000   -3.59677
13000.0000   -3.39885
13040.0000   -3.51171
13080.0000   -3.29215
13120.0000   -3.43644
13160.0000   -4.06091
13200.0000   -3.89996
13240.0000   -4.56205
13280.0000   -4.12781
13320.0000   -3.62656
13360.0000   -3.38916
13400.0000   -3.97894
13440.0000   -4.89636
13480.0000   -3.94371
13520.0000   -3.08988
13560.0000   -3.60075
13600.0000   -3.08213
13640.0000   -3.53698
13680.0000   -4.23039
13720.0000   -3.63143
13760.0000   -3.73939
13800.0000   -4.23955
13840.0000   -4.28430
13880.0000   -3.56503
13920.0000   -3.69559
13960.0000   -3.40731
14000.0000   -4.00301
14040.0000   -3.54234
14080.0000   -3.30941
14120.0000   -2.59086
14160.0000   -2.94711
14200.0000   -2.85712
14240.0000   -2.98806
14280.0000   -3.42508
14320.0000   -4.19578
14360.0000   -3.18803
14400.0000   -4.34002
14440.0000   -3.83506
14480.0000   -2.87966
14520.0000   -3.11981
14560.0000   -3.50317
14600.0000   -4.43232
14640.0000   -4.52749
14680.0000   -5.02857
14720.0000   -4.49585
14760.0000   -3.30074
14800.0000   -2.87494
14840.0000   -2.55965
14880.0000   -3.55672
14920.0000   -4.26742
14960.0000   -3.28101
15000.0000   -3.65396
15040.0000   -4.03533
15080.0000   -3.45049
15120.0000   -3.54562
15160.0000   -3.83981
15200.0000   -4.33606
15240.0000   -4.65234
15280.0000   -3.78366
15320.0000   -3.87092
15360.0000   -4.79267
15400.0000   -3.99419
15440.0000   -4.80221
15480.0000   -3.92636
15520.0000   -4.09407
15560.0000   -4.33771
15600.0000   -3.98996
15640.0000   -4.19233
15680.0000   -4.56808
15720.0000   -4.38329
15760.0000   -3.83983
15800.0000   -5.06380
15840.0000   -3.60790
15880.0000   -2.96103
15920.0000   -3.18846
15960.0000   -3.20198
16000.0000   -3.69259
16040.0000   -3.28513
16080.0000   -3.93581
16120.0000   -2.45638
16160.0000   -2.09548
16200.0000   -1.53001
16240.0000   -2.26035
16280.0000   -2.08361
16320.0000   -2.91462
16360.0000   -4.16971
16400.0000   -3.73339
16440.0000   -3.09142
16480.0000   -3.23159
16520.0000   -3.52453
16560.0000   -3.41154
16600.0000   -2.93021
16640.0000   -3.33942
16680.0000   -4.62045
16720.0000   -3.91397
16760.0000   -2.98797
16800.0000   -2.82310
16840.0000   -2.95773
16880.0000   -2.11077
16920.0000   -2.02227
16960.0000   -3.15390
17000.0000   -3.46739
17040.0000   -3.82672
17080.0000   -4.75340
17120.0000   -4.70528
17160.0000   -4.34274
17200.0000   -4.12824
17240.0000   -4.50178
17280.0000   -3.23083
17320.0000   -3.62879
17360.0000   -2.50069
17400.0000   -3.10787
17440.0000   -3.20899
17480.0000   -3.27666
17520.0000   -2.44651
17560.0000   -2.41531
17600.0000   -2.36681
17640.0000   -2.66244
17680.0000   -2.71469
17720.0000   -2.83992
17760.0000   -2.95260
17800.0000   -2.80307
17840.0000   -2.46014
17880.0000   -2.79471
17920.0000   -2.83338
17960.0000   -3.45149
18000.0000   -2.94739
18040.0000   -3.20758
18080.0000   -2.70657
18120.0000   -2.56168
18160.0000   -3.02673
18200.0000   -3.39476
18240.0000   -2.67113
18280.0000   -2.53365
18320.0000   -2.02259
18360.0000   -1.82748
18400.0000   -1.55316
18440.0000   -2.32274
18480.0000   -1.90786
18520.0000   -2.49814
18560.0000   -2.23035
18600.0000   -2.85969
18640.0000   -2.69541
18680.0000   -1.64815
18720.0000   -2.38022
18760.0000   -2.68769
18800.0000   -1.93672
18840.0000   -2.00746
18880.0000   -2.11214
18920.0000   -2.37222
18960.0000   -3.00507
19000.0000   -2.49236
19040.0000   -2.69047
19080.0000   -3.98907
19120.0000   -3.71988
19160.0000   -3.16014
19200.0000   -4.03566
19240.0000   -3.38639
19280.0000   -3.01614
19320.0000   -2.75722
19360.0000   -3.16349
19400.0000   -3.22682
19440.0000   -2.03916
19480.0000   -3.00973
19520.0000   -2.20384
19560.0000   -1.92935
19600.0000   -1.62845
19640.0000   -0.61717
19680.0000   -1.17398
19720.0000   -1.82705
19760.0000   -1.68548
19800.0000   -2.39387
19840.0000   -2.87150
19880.0000   -2.62606
19920.0000   -2.19357
19960.0000   -2.17460
20000.0000   -3.09866
20040.0000   -2.78586
20080.0000   -3.29828
20120.0000   -2.59968
20160.0000   -2.79507
20200.0000   -2.78461
20240.0000   -3.06033
20280.0000   -3.18074
20320.0000   -4.35101
20360.0000   -3.57724
20400.0000   -3.92551
20440.0000   -3.29538
20480.0000   -3.27413
20520.0000   -3.26386
20560.0000   -2.81970
20600.0000   -3.32612
20640.0000   -2.01897
20680.0000   -2.88725
20720.0000   -2.61460
20760.0000   -2.03652
20800.0000   -2.81408
20840.0000   -2.78163
20880.0000   -2.94676
20920.0000   -2.84252
20960.0000   -2.98167
21000.0000   -2.63582
21040.0000   -2.70139
21080.0000   -3.21918
21120.0000   -2.90329
21160.0000   -2.66800
21200.0000   -2.67831
21240.0000   -2.63247
21280.0000   -2.54630
21320.0000   -2.50134
21360.0000   -1.62352
21400.0000   -1.69055
21440.0000   -1.76251
21480.0000   -2.78781
21520.0000   -2.45626
21560.0000   -2.67973
21600.0000   -3.32591
21640.0000   -1.72239
21680.0000   -2.87524
21720.0000   -3.23055
21760.0000   -1.82420
21800.0000   -1.66929
21840.0000   -1.72664
21880.0000   -2.08292
21920.0000   -2.83318
21960.0000   -2.89853
22000.0000   -2.91698
22040.0000   -3.32075
22080.0000   -2.08704
22120.0000   -2.14869
22160.0000   -2.85510
22200.0000   -2.99778
22240.0000   -3.71213
22280.0000   -4.20836
22320.0000   -4.08442
22360.0000   -4.08547
22400.0000   -3.00676
22440.0000   -3.44657
22480.0000   -2.88366
22520.0000   -3.18098
22560.0000   -3.29332
22600.0000   -2.76544
22640.0000   -2.84817
22680.0000   -2.05733
22720.0000   -2.43500
22760.0000   -3.89939
22800.0000   -3.86155
22840.0000   -3.33566
22880.0000   -2.97058
22920.0000   -2.46832
22960.0000   -2.23908
23000.0000   -2.53677
23040.0000   -2.94271
23080.0000   -2.57663
23120.0000   -2.98425
23160.0000   -3.22627
23200.0000   -3.46967
23240.0000   -2.40088
23280.0000   -3.11352
23320.0000   -2.14955
23360.0000   -1.13668
23400.0000   -3.04732
23440.0000   -2.57768
23480.0000   -2.27439
23520.0000   -2.44681
23560.0000   -3.36837
23600.0000   -3.61135
23640.0000   -2.67795
23680.0000   -3.43517
23720.0000   -2.93144
23760.0000   -2.31778
23800.0000   -3.01824
23840.0000   -2.54582
23880.0000   -3.54020
23920.0000   -2.65751
23960.0000   -3.69664
24000.0000   -4.00188
24040.0000   -3.57591
24080.0000   -3.43094
24120.0000   -3.53169
24160.0000   -3.92423
24200.0000   -3.91069
24240.0000   -3.19377
24280.0000   -4.72081
24320.0000   -4.48902
24360.0000   -3.67738
24400.0000   -2.53769
24440.0000   -3.27651
24480.0000   -3.93986
24520.0000   -3.17269
24560.0000   -2.85740
24600.0000   -2.25058
24640.0000   -2.60789
24680.0000   -2.94502
24720.0000   -2.98838
24760.0000   -3.20071
24800.0000   -2.42812
24840.0000   -3.01798
24880.0000   -2.14460
24920.0000   -3.50185
24960.0000   -3.10353
25000.0000   -3.00929
25040.0000   -3.89942
25080.0000   -3.51544
25120.0000   -3.62243
25160.0000   -3.17252
25200.0000   -3.15768
25240.0000   -3.33037
25280.0000   -3.68567
25320.0000   -3.55016
25360.0000   -3.79691
25400.0000   -2.59499
25440.0000   -3.65973
25480.0000   -4.35738
25520.0000   -3.60878
25560.0000   -3.74460
25600.0000   -3.62708
25640.0000   -3.95693
25680.0000   -3.78123
25720.0000   -2.86469
25760.0000   -2.87071
25800.0000   -3.74709
25840.0000   -3.25138
25880.0000   -4.31649
25920.0000   -4.43212
25960.0000   -4.70972
26000.0000   -4.13747
26040.0000   -3.73150
26080.0000   -3.50826
26120.0000   -3.12667
26160.0000   -3.71503
26200.0000   -3.36783
26240.0000   -3.08585
26280.0000   -3.71031
26320.0000   -3.23568
26360.0000   -3.56595
26400.0000   -4.18915
26440.0000   -3.60311
26480.0000   -3.45067
26520.0000   -3.90824
26560.0000   -3.55766
26600.0000   -4.09286
26640.0000   -3.97663
26680.0000   -3.80563
26720.0000   -3.02320
26760.0000   -3.53054
26800.0000   -2.96156
26840.0000   -3.68230
26880.0000   -3.13329
26920.0000   -3.42563
26960.0000   -4.31933
27000.0000   -2.81649
27040.0000   -3.27523
27080.0000   -2.57583
27120.0000   -2.82217
27160.0000   -2.83798
27200.0000   -3.54019
27240.0000   -3.10524
27280.0000   -2.73382
27320.0000   -2.35481
27360.0000   -2.18518
27400.0000   -2.61095
27440.0000   -1.60557
27480.0000   -1.29326
27520.0000   -2.94939
27560.0000   -2.14444
27600.0000   -1.84669
27640.0000   -1.88149
27680.0000   -2.36169
27720.0000   -2.37186
27760.0000   -1.55643
27800.0000   -1.86988
27840.0000   -1.97050
27880.0000   -1.32674
27920.0000   -1.71108
27960.0000   -1.89314
28000.0000   -1.61287
28040.0000   -2.50170
28080.0000   -1.67880
28120.0000   -2.25059
28160.0000   -1.71931
28200.0000   -1.89332
28240.0000   -1.83619
28280.0000   -2.24462
28320.0000   -2.95354
28360.0000   -2.69442
28400.0000   -2.62775
28440.0000   -2.74005
28480.0000   -2.34228
28520.0000   -2.04383
28560.0000   -3.50822
28600.0000   -2.71149
28640.0000   -2.85582
28680.0000   -2.38081
28720.0000   -2.53411
28760.0000   -2.40571
28800.0000   -2.26542
28840.0000   -2.69744
28880.0000   -2.08018
28920.0000   -2.21695
28960.0000   -2.95391
29000.0000   -3.19379
29040.0000   -3.28090
29080.0000   -2.44702
29120.0000   -3.49868
29160.0000   -3.40719
29200.0000   -3.05959
29240.0000   -2.38206
29280.0000   -3.97801
29320.0000   -3.19923
29360.0000   -3.39021
29400.0000   -2.84908
29440.0000   -4.04847
29480.0000   -2.84167
29520.0000   -3.30039
29560.0000   -2.93430
29600.0000   -3.02492
29640.0000   -3.06098
29680.0000   -2.94451
29720.0000   -3.51208
29760.0000   -3.33987
29800.0000   -3.43016
29840.0000   -4.48424
29880.0000   -3.89757
29920.0000   -4.68389
29960.0000   -4.34897
30000.0000   -3.38085
30040.0000   -3.54660
30080.0000   -2.35360
30120.0000   -3.46218
30160.0000   -3.00644
30200.0000   -2.41300
30240.0000   -2.17537
30280.0000   -2.72900
30320.0000   -3.63168
30360.0000   -3.69132
30400.0000   -3.02172
30440.0000   -2.40078
30480.0000   -3.21943
30520.0000   -3.18332
30560.0000   -2.87399
30600.0000   -3.56955
30640.0000   -3.44091
30680.0000   -2.71946
30720.0000   -3.15903
30760.0000   -3.67742
30800.0000   -2.43844
30840.0000   -2.48629
30880.0000   -1.42998
30920.0000   -1.19227
30960.0000   -1.80701
31000.0000   -1.65698
31040.0000   -1.10417
31080.0000   -1.95623
31120.0000   -2.17424
31160.0000   -2.89707
31200.0000   -2.18228
31240.0000   -0.75044
31280.0000   -1.10248
31320.0000   -1.32547
31360.0000   -3.19371
31400.0000   -3.04759
31440.0000   -2.89249
31480.0000   -2.55669
31520.0000   -3.36912
31560.0000   -3.14806
31600.0000   -3.39983
31640.0000   -2.36395
31680.0000   -2.61862
31720.0000   -2.48063
31760.0000   -2.60956
31800.0000   -1.88541
31840.0000   -1.92219
31880.0000   -1.86106
31920.0000   -1.80915
31960.0000   -2.16532
32000.0000   -1.75774
32040.0000   -2.55902
32080.0000   -2.32971
32120.0000   -3.51035
32160.0000   -3.12208
32200.0000   -1.42511
32240.0000   -1.72958
32280.0000   -1.59735
32320.0000   -1.66055
32360.0000   -2.85552
32400.0000   -2.63372
32440.0000   -3.41938
32480.0000   -3.40595
32520.0000   -3.39968
32560.0000   -2.50931
32600.0000   -2.92214
32640.0000   -2.24312
32680.0000   -2.27569
32720.0000   -3.34016
32760.0000   -2.24152
32800.0000   -3.12996
32840.0000   -3.13772
32880.0000   -2.66207
32920.0000   -1.93122
32960.0000   -1.91193
33000.0000   -2.69014
33040.0000   -2.82487
33080.0000   -2.76087
33120.0000   -2.64612
33160.0000   -3.34678
33200.0000   -2.81629
33240.0000   -2.56118
33280.0000   -1.66644
33320.0000   -2.97380
33360.0000   -2.47977
33400.0000   -2.14741
33440.0000   -2.33559
33480.0000   -2.17682
33520.0000   -1.91195
33560.0000   -2.34969
33600.0000   -2.99716
33640.0000   -2.14066
33680.0000   -3.11497
33720.0000   -2.71690
33760.0000   -3.08111
33800.0000   -3.48780
33840.0000   -1.82686
33880.0000   -2.25122
33920.0000   -2.29019
33960.0000   -1.92385
34000.0000   -2.43429
34040.0000   -2.17493
34080.0000   -3.01059
34120.0000   -1.44237
34160.0000   -2.05205
34200.0000   -2.47888
34240.0000   -2.59397
34280.0000   -1.83449
34320.0000   -2.94761
34360.0000   -2.96854
34400.0000   -2.74974
34440.0000   -2.88161
34480.0000   -1.80444
34520.0000   -2.12328
34560.0000   -2.97872
34600.0000   -2.99370
34640.0000   -3.29226
34680.0000   -2.30435
34720.0000   -3.13083
34760.0000   -2.32964
34800.0000   -2.39844
34840.0000   -2.15000
34880.0000   -3.09805
34920.0000   -2.29600
34960.0000   -3.34687
35000.0000   -2.98400
35040.0000   -2.49353
35080.0000   -2.39304
35120.0000   -2.66869
35160.0000   -3.26569
35200.0000   -2.32315
35240.0000   -3.76197
35280.0000   -2.74550
35320.0000   -2.39381
35360.0000   -3.04391
35400.0000   -2.89066
35440.0000   -2.09823
35480.0000   -1.57653
35520.0000   -2.65965
35560.0000   -1.99442
35600.0000   -2.34776
35640.0000   -2.60106
35680.0000   -1.81451
35720.0000   -1.28470
35760.0000   -2.02702
35800.0000   -2.27270
35840.0000   -1.28899
35880.0000   -2.04219
35920.0000   -1.63166
35960.0000   -2.07718
36000.0000   -1.93962
36040.0000   -2.10278
36080.0000   -1.46076
36120.0000   -1.05570
36160.0000   -0.48906
36200.0000   -1.06403
36240.0000   -1.64409
36280.0000   -1.90028
36320.0000   -2.27679
36360.0000   -1.80203
36400.0000   -1.31682
36440.0000   -1.04980
36480.0000   -1.40121
36520.0000   -1.47450
36560.0000   -1.20689
36600.0000   -2.59327
36640.0000   -2.35548
36680.0000   -1.84584
36720.0000   -2.48601
36760.0000   -2.38485
36800.0000   -1.84121
36840.0000   -2.31592
36880.0000   -1.57726
36920.0000   -1.53921
36960.0000   -2.02891
37000.0000   -2.45234
37040.0000   -2.46674
37080.0000   -2.10393
37120.0000   -1.92290
37160.0000   -2.61028
37200.0000   -2.64412
37240.0000   -2.40177
37280.0000   -2.59982
37320.0000   -1.97318
37360.0000   -1.76877
37400.0000   -2.10134
37440.0000   -2.34214
37480.0000   -1.61991
37520.0000   -1.76508
37560.0000   -1.62602
37600.0000   -1.77997
37640.0000   -2.23760
37680.0000   -2.51977
37720.0000   -2.16241
37760.0000   -2.11765
37800.0000   -2.81863
37840.0000   -3.00031
37880.0000   -2.59083
37920.0000   -3.74805
37960.0000   -2.08389
38000.0000   -3.47502
38040.0000   -3.09617
38080.0000   -2.53353
38120.0000   -3.90371
38160.0000   -2.62904
38200.0000   -1.77224
38240.0000   -2.13740
38280.0000   -2.01624
38320.0000   -2.47645
38360.0000   -2.60036
38400.0000   -2.43378
38440.0000   -2.45568
38480.0000   -2.13866
38520.0000   -2.33432
38560.0000   -2.02237
38600.0000   -2.88413
38640.0000   -3.40146
38680.0000   -2.66682
38720.0000   -3.14055
38760.0000   -1.52644
38800.0000   -2.28327
38840.0000   -1.86523
38880.0000   -1.92025
38920.0000   -1.92772
38960.0000   -2.48853
39000.0000   -1.65036
39040.0000   -1.90716
39080.0000   -2.48877
39120.0000   -2.78772
39160.0000   -2.60180
39200.0000   -1.48741
39240.0000   -0.87540
39280.0000   -0.65583
39320.0000   -0.63030
39360.0000   -1.18665
39400.0000   -1.12343
39440.0000   -2.05241
39480.0000   -1.77094
39520.0000   -2.76681
39560.0000   -3.46092
39600.0000   -2.49734
39640.0000   -3.50221
39680.0000   -2.07774
39720.0000   -1.20891
39760.0000   -2.64650
39800.0000   -2.21137
39840.0000   -2.89336
39880.0000   -2.62099
39920.0000   -2.05461
39960.0000   -2.33308
40000.0000   -2.73710
40040.0000   -2.66535
40080.0000   -2.96316
40120.0000   -2.43631
40160.0000   -2.62631
40200.0000   -3.39911
40240.0000   -3.02793
40280.0000   -2.35759
40320.0000   -2.81462
40360.0000   -3.49262
40400.0000   -2.68368
40440.0000   -2.92834
40480.0000   -2.68058
40520.0000   -3.19594
40560.0000   -3.48080
40600.0000   -3.43167
40640.0000   -3.06879
40680.0000   -3.44025
40720.0000   -3.49175
40760.0000   -2.36973
40800.0000   -3.16278
40840.0000   -2.48952
40880.0000   -2.26472
40920.0000   -3.45191
40960.0000   -2.40618
41000.0000   -2.90807
41040.0000   -2.05936
41080.0000   -2.32572
41120.0000   -1.89951
41160.0000   -0.86745
41200.0000   -0.91663
41240.0000   -2.20242
41280.0000   -1.61313
41320.0000   -0.94671
41360.0000   -0.73790
41400.0000   -0.71167
41440.0000   -1.38712
41480.0000   -0.45840
41520.0000   -0.32934
41560.0000   -1.13661
41600.0000   -1.07526
41640.0000   -1.03050
41680.0000   -0.75084
41720.0000   -1.62375
41760.0000   -2.21385
41800.0000   -2.11768
41840.0000   -1.75307
41880.0000   -1.41463
41920.0000   -1.38341
41960.0000   -1.42855
42000.0000   -2.23753
42040.0000   -1.82974
42080.0000   -1.13787
42120.0000   -0.77746
42160.0000   -0.45202
42200.0000   -1.44749
42240.0000   -1.30149
42280.0000   -1.37276
42320.0000   -1.46724
42360.0000   -1.56748
42400.0000   -2.12278
42440.0000   -1.96597
42480.0000   -1.91604
42520.0000   -2.58274
42560.0000   -1.92076
42600.0000   -1.72688
42640.0000   -1.82853
42680.0000   -2.14799
42720.0000   -2.58365
42760.0000   -1.99850
42800.0000   -2.49969
42840.0000   -1.00015
42880.0000   -1.03415
42920.0000   -1.95958
42960.0000   -2.67730
43000.0000   -2.08214
43040.0000   -2.29925
43080.0000   -1.70393
43120.0000   -1.39429
43160.0000   -1.30404
43200.0000   -2.31195
43240.0000   -2.10920
43280.0000   -1.46718
43320.0000   -2.06441
43360.0000   -1.58814
43400.0000   -1.24786
43440.0000   -1.54411
43480.0000   -2.25651
43520.0000   -1.92767
43560.0000   -1.96057
43600.0000   -1.75469
43640.0000   -2.39966
43680.0000   -2.14165
43720.0000   -2.54924
43760.0000   -1.80787
43800.0000   -1.39416
43840.0000   -1.16420
43880.0000   -1.13052
43920.0000   -1.78895
43960.0000   -0.74157
44000.0000   -0.39251
44040.0000   -1.29805
44080.0000   -1.44767
44120.0000   -1.62160
44160.0000   -2.24648
44200.0000   -1.84769
44240.0000   -1.25001
44280.0000   -0.78797
44320.0000   -2.38544
44360.0000   -1.92098
44400.0000   -1.42191
44440.0000   -2.54974
44480.0000   -3.21294
44520.0000   -3.09873
44560.0000   -2.41289
44600.0000   -2.42677
44640.0000   -2.68741
44680.0000   -2.47670
44720.0000   -1.98124
44760.0000   -1.44453
44800.0000   -2.13329
44840.0000   -3.24196
44880.0000   -2.19501
44920.0000   -2.44097
44960.0000   -1.97889
45000.0000   -2.55955
45040.0000   -2.62495
45080.0000   -1.74097
45120.0000   -1.48471
45160.0000   -1.89569
45200.0000   -2.07203
45240.0000   -1.86593
45280.0000   -2.03268
45320.0000   -2.16871
45360.0000   -1.72068
45400.0000   -2.09165
45440.0000   -1.35603
45480.0000   -1.49653
45520.0000   -2.03300
45560.0000   -1.32073
45600.0000   -1.61872
45640.0000   -2.09014
45680.0000   -2.28819
45720.0000   -1.89209
45760.0000   -2.10926
45800.0000   -2.18789
45840.0000   -0.81348
45880.0000   -1.76167
45920.0000   -2.37738
45960.0000   -1.93418
46000.0000   -2.94905
46040.0000   -2.63631
46080.0000   -2.39562
46120.0000   -2.90279
46160.0000   -2.93539
46200.0000   -2.69415
46240.0000   -2.73279
46280.0000   -2.18826
46320.0000   -2.40686
46360.0000   -2.83954
46400.0000   -2.17572
46440.0000   -1.77790
46480.0000   -1.44373
46520.0000   -2.32772
46560.0000   -1.25110
46600.0000   -1.66175
46640.0000   -1.79383
46680.0000   -2.39519
46720.0000   -2.37246
46760.0000   -2.00770
46800.0000   -2.88012
46840.0000   -2.52437
46880.0000   -2.91981
46920.0000   -2.73207
46960.0000   -2.64812
47000.0000   -2.33017
47040.0000   -2.42519
47080.0000   -1.72601
47120.0000   -2.07858
47160.0000   -2.38215
47200.0000   -2.08925
47240.0000   -0.88269
47280.0000   -2.09601
47320.0000   -1.95916
47360.0000   -2.15534
47400.0000   -1.98080
47440.0000   -1.92812
47480.0000   -1.89907
47520.0000   -1.67803
47560.0000   -2.14322
47600.0000   -2.44489
47640.0000   -2.46540
47680.0000   -2.57448
47720.0000   -3.15908
47760.0000   -2.62450
47800.0000   -1.80000
47840.0000   -1.21188
47880.0000   -1.47741
47920.0000   -1.82554
47960.0000   -1.53772
48000.0000   -2.36442
48040.0000   -1.67615
48080.0000   -1.59913
48120.0000   -1.43995
48160.0000   -1.87780
48200.0000   -2.17774
48240.0000   -1.89688
48280.0000   -1.13552
48320.0000   -1.95638
48360.0000   -2.70448
48400.0000   -2.22037
48440.0000   -3.34165
48480.0000   -2.01132
48520.0000   -3.34532
48560.0000   -3.03414
48600.0000   -3.74014
48640.0000   -2.16518
48680.0000   -2.96547
48720.0000   -2.51081
48760.0000   -2.08111
48800.0000   -3.14795
48840.0000   -2.77642
48880.0000   -1.90578
48920.0000   -3.09518
48960.0000   -2.91009
49000.0000   -1.85397
49040.0000   -2.96663
49080.0000   -2.85713
49120.0000   -2.07684
49160.0000   -2.99590
49200.0000   -2.65223
49240.0000   -2.68595
49280.0000   -2.61228
49320.0000   -3.24263
49360.0000   -1.83103
49400.0000   -2.63896
49440.0000   -3.33263
49480.0000   -2.91832
49520.0000   -2.45640
49560.0000   -2.86318
49600.0000   -2.41210
49640.0000   -2.56274
49680.0000   -2.01263
49720.0000   -1.88020
49760.0000   -2.49455
49800.0000   -2.46236
49840.0000   -2.42451
49880.0000   -2.75160
49920.0000   -2.09622
49960.0000   -1.98397
50000.0000   -0.97563
50040.0000   -1.60918
50080.0000   -1.59970
50120.0000   -1.73487
50160.0000   -2.13342
50200.0000   -2.90195
50240.0000   -2.90963
50280.0000   -2.44525
50320.0000   -2.88962
50360.0000   -2.73590
50400.0000   -3.30160
50440.0000   -3.64103
50480.0000   -3.09061
50520.0000   -2.75498
50560.0000   -2.06598
50600.0000   -2.87331
50640.0000   -2.48010
50680.0000   -1.62338
50720.0000   -2.35066
50760.0000   -3.28547
50800.0000   -1.86920
50840.0000   -2.62842
50880.0000   -2.33949
50920.0000   -2.84274
50960.0000   -2.89080
51000.0000   -2.57690
51040.0000   -1.66554
51080.0000   -2.20219
51120.0000   -2.24215
51160.0000   -2.38438
51200.0000   -2.11856
51240.0000   -2.76615
51280.0000   -2.70278
51320.0000   -3.20796
51360.0000   -3.13464
51400.0000   -3.54766
51440.0000   -2.91369
51480.0000   -2.35480
51520.0000   -3.05617
51560.0000   -2.51530
51600.0000   -3.16845
51640.0000   -3.36303
51680.0000   -2.88485
51720.0000   -3.14822
51760.0000   -2.99230
51800.0000   -2.50222
51840.0000   -3.30700
51880.0000   -2.55236
51920.0000   -2.24788
51960.0000   -2.74544
52000.0000   -2.97821
52040.0000   -2.99470
52080.0000   -3.32276
52120.0000   -3.98080
52160.0000   -2.94540
52200.0000   -3.58442
52240.0000   -2.72192
52280.0000   -3.82180
52320.0000   -2.14909
52360.0000   -2.85831
52400.0000   -3.38519
52440.0000   -2.79354
52480.0000   -2.97062
52520.0000   -2.84408
52560.0000   -3.00629
52600.0000   -3.04236
52640.0000   -2.68549
52680.0000   -2.46095
52720.0000   -2.37110
52760.0000   -2.53896
52800.0000   -2.56134
52840.0000   -2.15847
52880.0000   -2.46964
52920.0000   -1.97854
52960.0000   -2.44471
53000.0000   -1.66386
53040.0000   -2.66348
53080.0000   -2.02838
53120.0000   -1.70498
53160.0000   -2.27663
53200.0000   -2.65539
53240.0000   -2.20779
53280.0000   -2.40451
53320.0000   -1.92194
53360.0000   -0.33963
53400.0000   -2.27754
53440.0000   -2.26555
53480.0000   -2.48654
53520.0000   -3.46098
53560.0000   -2.20838
53600.0000   -1.85417
53640.0000   -1.77298
53680.0000   -3.39916
53720.0000   -2.93764
53760.0000   -3.13696
53800.0000   -3.64118
53840.0000   -1.07755
53880.0000   -1.88989
53920.0000   -1.78384
53960.0000   -2.59438
54000.0000   -2.93997
54040.0000   -2.43668
54080.0000   -2.43367
54120.0000   -2.14967
54160.0000   -2.46101
54200.0000   -2.59685
54240.0000   -2.32196
54280.0000   -1.95716
54320.0000   -1.39560
54360.0000   -1.80742
54400.0000   -2.15755
54440.0000   -1.59343
54480.0000   -2.65388
54520.0000   -2.09581
54560.0000   -1.52108
54600.0000   -3.19884
54640.0000   -2.34026
54680.0000   -1.93552
54720.0000   -2.04453
54760.0000   -2.16194
54800.0000   -3.02710
54840.0000   -3.22317
54880.0000   -3.39564
54920.0000   -2.75570
54960.0000   -2.85119
55000.0000   -2.55264
55040.0000   -3.56745
55080.0000   -2.90293
55120.0000   -2.88333
55160.0000   -2.48846
55200.0000   -3.37677
55240.0000   -3.98117
55280.0000   -2.80330
55320.0000   -3.65423
55360.0000   -2.74932
55400.0000   -3.04593
55440.0000   -4.11526
55480.0000   -2.86382
55520.0000   -2.57139
55560.0000   -2.13762
55600.0000   -3.15081
55640.0000   -3.36145
55680.0000   -2.69400
55720.0000   -2.87598
55760.0000   -2.88539
55800.0000   -2.40058
55840.0000   -2.62750
55880.0000   -2.03571
55920.0000   -2.35082
55960.0000   -2.77955
56000.0000   -2.50440
56040.0000   -1.82490
56080.0000   -2.62689
56120.0000   -1.87175
56160.0000   -2.67972
56200.0000   -2.92110
56240.0000   -2.90707
56280.0000   -2.39419
56320.0000   -2.47555
56360.0000   -2.97334
56400.0000   -2.04614
56440.0000   -1.66178
56480.0000   -1.41225
56520.0000   -2.09888
56560.0000   -2.18571
56600.0000   -2.20034
56640.0000   -1.53658
56680.0000   -1.16855
56720.0000   -1.42804
56760.0000   -2.01830
56800.0000   -1.48287
56840.0000   -2.09558
56880.0000   -2.33224
56920.0000   -1.80453
56960.0000   -2.46599
57000.0000   -2.60187
57040.0000   -1.95318
57080.0000   -1.79496
57120.0000   -2.61312
57160.0000   -2.98270
57200.0000   -2.83323
57240.0000   -2.96724
57280.0000   -3.08375
57320.0000   -2.35607
57360.0000   -2.05736
57400.0000   -3.18428
57440.0000   -3.28999
57480.0000   -3.30200
57520.0000   -3.40051
57560.0000   -2.62960
57600.0000   -3.70197
57640.0000   -3.77720
57680.0000   -3.84096
57720.0000   -2.61031
57760.0000   -2.82590
57800.0000   -3.40175
57840.0000   -3.84708
57880.0000   -2.99043
57920.0000   -2.48500
57960.0000   -3.16738
58000.0000   -3.56642
58040.0000   -3.12553
58080.0000   -2.42936
58120.0000   -0.78184
58160.0000   -1.41025
58200.0000   -1.46946
58240.0000   -1.08547
58280.0000   -1.72331
58320.0000   -0.90246
58360.0000   -0.41319
58400.0000   -0.28224
58440.0000   -1.37549
58480.0000   -0.55418
58520.0000   -0.21648
58560.0000   -1.32376
58600.0000   -1.14801
58640.0000   -1.48005
58680.0000   -1.94622
58720.0000   -1.51463
58760.0000   -1.32918
58800.0000   -1.27762
58840.0000   -2.05288
58880.0000   -1.14020
58920.0000   -1.03171
58960.0000    0.23234
59000.0000   -0.16080
59040.0000   -0.95612
59080.0000    0.30014
59120.0000   -0.65740
59160.0000   -1.06863
59200.0000   -1.24099
59240.0000   -0.81311
59280.0000   -0.15529
59320.0000    0.34355
59360.0000   -0.44208
59400.0000   -0.98900
59440.0000   -0.90895
59480.0000   -0.51793
59520.0000    0.00256
59560.0000   -0.94855
59600.0000   -0.28192
59640.0000   -1.63112
59680.0000   -0.85945
59720.0000   -2.09688
59760.0000   -2.60236
59800.0000   -2.97405
59840.0000   -2.47702
59880.0000   -2.61098
59920.0000   -2.20429
59960.0000   -1.86618
60000.0000   -2.19269
60040.0000   -2.52121
60080.0000   -2.21047
60120.0000   -3.20081
60160.0000   -2.08457
60200.0000   -1.93354
60240.0000   -1.53728
60280.0000   -2.57859
60320.0000   -1.51128
60360.0000   -1.85114
60400.0000   -3.50433
60440.0000   -2.73755
60480.0000   -2.23207
60520.0000   -3.23675
60560.0000   -2.18239
60600.0000   -2.18160
60640.0000   -1.64593
60680.0000   -1.92837
60720.0000   -1.95098
60760.0000   -2.51425
60800.0000   -2.26264
60840.0000   -2.45484
60880.0000   -2.23520
60920.0000   -2.89423
60960.0000   -1.71423
61000.0000   -2.60553
61040.0000   -1.72148
61080.0000   -1.33334
61120.0000   -1.56535
61160.0000   -2.25401
61200.0000   -2.02013
61240.0000   -1.66792
61280.0000   -1.75454
61320.0000   -1.49720
61360.0000   -1.60286
61400.0000   -2.26691
61440.0000   -3.45955
61480.0000   -3.42257
61520.0000   -2.86984
61560.0000   -2.02880
61600.0000   -2.63023
61640.0000   -3.54449
61680.0000   -2.43073
61720.0000   -2.28140
61760.0000   -2.38127
61800.0000   -3.55517
61840.0000   -3.57115
61880.0000   -3.15176
61920.0000   -2.23907
61960.0000   -1.80450
62000.0000   -2.27478
62040.0000   -3.36306
62080.0000   -1.89055
62120.0000   -2.51940
62160.0000   -2.16588
62200.0000   -1.90201
62240.0000   -2.33548
62280.0000   -1.98499
62320.0000   -2.83610
62360.0000   -2.20881
62400.0000   -2.78344
62440.0000   -1.98651
62480.0000   -2.93129
62520.0000   -2.41537
62560.0000   -2.97236
62600.0000   -2.35060
62640.0000   -2.74406
62680.0000   -3.38692
62720.0000   -2.22437
62760.0000   -3.28982
62800.0000   -3.00216
62840.0000   -3.11639
62880.0000   -3.78360
62920.0000   -3.05084
62960.0000   -2.73551
63000.0000   -3.95958
63040.0000   -3.45457
63080.0000   -3.34213
63120.0000   -2.25503
63160.0000   -3.03865
63200.0000   -4.03861
63240.0000   -3.29807
63280.0000   -3.14868
63320.0000   -3.65487
63360.0000   -3.33615
63400.0000   -3.49435
63440.0000   -3.07072
63480.0000   -1.48413
63520.0000   -3.33537
63560.0000   -2.38726
63600.0000   -2.17835
63640.0000   -2.98030
63680.0000   -1.46016
63720.0000   -2.51789
63760.0000   -2.34117
63800.0000   -2.70452
63840.0000   -2.67909
63880.0000   -2.25478
63920.0000   -1.69219
63960.0000   -1.66869
64000.0000   -1.89520
64040.0000   -2.03971
64080.0000   -2.41904
64120.0000   -2.05705
64160.0000   -2.44524
64200.0000   -1.83224
64240.0000   -3.43869
64280.0000   -2.66580
64320.0000   -3.14848
64360.0000   -3.05921
64400.0000   -3.18846
64440.0000   -2.88239
64480.0000   -2.75506
64520.0000   -4.10955
64560.0000   -3.17256
64600.0000   -3.46851
64640.0000   -3.55142
64680.0000   -3.50258
64720.0000   -3.30386
64760.0000   -3.17602
64800.0000   -2.28537
64840.0000   -2.24461
64880.0000   -2.78180
64920.0000   -3.63753
64960.0000   -2.16947
65000.0000   -2.88966
65040.0000   -1.94930
65080.0000   -2.09762
65120.0000   -2.06650
65160.0000   -2.42868
65200.0000   -1.98631
65240.0000   -2.59818
65280.0000   -2.07356
65320.0000   -1.69381
65360.0000   -2.56761
65400.0000   -2.56587
65440.0000   -2.38568
65480.0000   -2.40772
65520.0000   -2.67336
65560.0000   -3.26578
65600.0000   -2.39354
65640.0000   -2.25120
65680.0000   -3.21722
65720.0000   -2.87870
65760.0000   -2.70880
65800.0000   -1.97973
65840.0000   -3.26639
65880.0000   -3.23839
65920.0000   -3.09293
65960.0000   -2.97283
66000.0000   -3.47484
66040.0000   -2.26443
66080.0000   -0.59129
66120.0000   -2.05017
66160.0000   -1.37645
66200.0000   -1.57087
66240.0000   -2.50976
66280.0000   -2.29164
66320.0000   -1.99096
66360.0000   -1.93491
66400.0000   -2.57899
66440.0000   -2.57252
66480.0000   -2.02350
66520.0000   -2.62449
66560.0000   -2.68314
66600.0000   -2.03926
66640.0000   -2.87925
66680.0000   -1.99984
66720.0000   -3.29816
66760.0000   -1.49966
66800.0000   -2.00297
66840.0000   -1.46735
66880.0000   -2.68539
66920.0000   -1.95391
66960.0000   -2.18232
67000.0000   -2.89205
67040.0000   -3.08255
67080.0000   -2.69630
67120.0000   -2.85820
67160.0000   -2.41679
67200.0000   -2.43947
67240.0000   -2.92389
67280.0000   -1.68602
67320.0000   -2.03591
67360.0000   -1.83488
67400.0000   -2.71658
67440.0000   -2.35896
67480.0000   -3.13588
67520.0000   -3.04865
67560.0000   -3.04148
67600.0000   -2.84433
67640.0000   -3.33068
67680.0000   -2.11516
67720.0000   -2.48098
67760.0000   -3.19301
67800.0000   -2.94861
67840.0000   -3.40561
67880.0000   -1.90006
67920.0000   -2.18486
67960.0000   -1.54584
68000.0000   -1.48077
68040.0000   -1.37067
68080.0000   -1.91371
68120.0000   -2.26007
68160.0000   -1.73595
68200.0000   -2.05696
68240.0000   -1.75194
68280.0000   -0.34254
68320.0000   -1.97496
68360.0000   -2.00151
68400.0000   -1.50672
68440.0000   -1.41128
68480.0000   -0.71274
68520.0000   -1.61749
68560.0000   -2.40664
68600.0000   -1.65060
68640.0000   -1.20227
68680.0000   -1.47449
68720.0000   -1.71269
68760.0000   -1.43352
68800.0000   -2.31596
68840.0000   -1.53123
68880.0000   -1.30890
68920.0000   -1.19815
68960.0000   -0.63589
69000.0000   -2.08046
69040.0000   -2.17921
69080.0000   -1.32452
69120.0000   -1.19651
69160.0000   -1.25054
69200.0000   -0.50615
69240.0000   -0.29346
69280.0000   -1.71029
69320.0000   -1.36613
69360.0000   -1.07881
69400.0000   -1.40716
69440.0000   -1.17345
69480.0000   -2.05179
69520.0000   -0.94833
69560.0000   -1.42603
69600.0000   -0.99290
69640.0000   -1.07476
69680.0000   -0.77521
69720.0000   -1.74972
69760.0000   -0.60791
69800.0000   -0.73238
69840.0000    0.62228
69880.0000    0.62152
69920.0000    0.20126
69960.0000   -0.12453
70000.0000   -1.42489
70040.0000   -0.43663
70080.0000   -0.84284
70120.0000    0.11130
70160.0000    0.05686
70200.0000    0.07816
70240.0000   -0.68651
70280.0000    0.05134
70320.0000    0.40279
70360.0000    0.37504
70400.0000   -0.16263
70440.0000   -0.07853
70480.0000    0.09047
70520.0000    0.08046
70560.0000   -0.99407
70600.0000   -0.45595
70640.0000   -0.13028
70680.0000   -0.49184
70720.0000    0.03756
70760.0000    0.44810
70800.0000   -0.09845
70840.0000    0.12925
70880.0000   -0.96302
70920.0000   -0.83806
70960.0000   -0.05380
71000.0000   -1.53150
71040.0000   -0.80701
71080.0000   -1.24614
71120.0000   -0.78818
71160.0000   -0.34618
71200.0000    0.47953
71240.0000   -0.92096
71280.0000    0.01763
71320.0000    0.52425
71360.0000   -0.18377
71400.0000    1.00741
71440.0000    0.75116
71480.0000    0.26226
71520.0000    0.54406
71560.0000   -0.20774
71600.0000    0.20001
71640.0000    0.31039
71680.0000    1.47037
71720.0000    0.59321
71760.0000    0.72363
71800.0000    0.93426
71840.0000    0.91261
71880.0000    0.43398
71920.0000    0.89489
71960.0000    1.44264
72000.0000    0.60032
72040.0000    0.16027
72080.0000    0.49023
72120.0000    0.95539
72160.0000    1.32426
72200.0000    2.11831
72240.0000    0.78311
72280.0000    0.90354
72320.0000    0.90025
72360.0000    1.87110
72400.0000    1.25468
72440.0000    1.30290
72480.0000    1.46790
72520.0000    2.29304
72560.0000    2.17911
72600.0000    1.66298
72640.0000    1.18509
72680.0000    2.46135
72720.0000    1.45496
72760.0000    1.86673
72800.0000    1.48199
72840.0000    2.19775
72880.0000    1.84384
72920.0000    2.30575
72960.0000    2.10660
73000.0000    1.35401
73040.0000    2.02587
73080.0000    2.07174
73120.0000    1.28811
73160.0000    2.61673
73200.0000    2.01498
73240.0000    1.85544
73280.0000    1.81994
73320.0000    2.23154
73360.0000    1.56796
73400.0000    1.92350
73440.0000    2.43383
73480.0000    1.66376
73520.0000    1.62115
73560.0000    2.35199
73600.0000    2.18220
73640.0000    1.47096
73680.0000    1.61407
73720.0000    1.52610
73760.0000    1.77858
73800.0000    1.12844
73840.0000    1.38001
73880.0000    1.17728
73920.0000    1.77220
73960.0000    1.37390
74000.0000    1.83108
74040.0000    1.64993
74080.0000    1.91801
74120.0000    0.91594
74160.0000    1.21029
74200.0000    1.70626
74240.0000    1.84997
74280.0000    2.38146
74320.0000    2.76003
74360.0000    1.74506
74400.0000    2.57213
74440.0000    1.56892
74480.0000    1.26142
74520.0000    1.34020
74560.0000    1.44115
74600.0000    1.33529
74640.0000    0.75646
74680.0000    0.31446
74720.0000    0.59956
74760.0000    0.74004
74800.0000    0.86380
74840.0000    1.44496
74880.0000    0.61546
74920.0000    1.18590
74960.0000    2.02926
75000.0000    1.77893
75040.0000    1.99816
75080.0000    1.73682
75120.0000    1.38989
75160.0000    1.65885
75200.0000    2.31401
75240.0000    2.81213
75280.0000    2.38192
75320.0000    1.74569
75360.0000    1.43885
75400.0000    2.20710
75440.0000    1.82205
75480.0000    2.61706
75520.0000    2.76220
75560.0000    0.93264
75600.0000    1.55245
75640.0000    1.49902
75680.0000    2.02397
75720.0000    1.67515
75760.0000    1.13458
75800.0000    1.87236
75840.0000    0.99526
75880.0000    1.37208
75920.0000    0.77375
75960.0000    1.03352
76000.0000    1.60548
76040.0000    0.88700
76080.0000    1.32290
76120.0000    1.82003
76160.0000    0.98335
76200.0000    1.63501
76240.0000    1.72230
76280.0000    0.65337
76320.0000    0.68606
76360.0000    0.87753
76400.0000    0.81012
76440.0000    0.29880
76480.0000    1.38561
76520.0000    1.43367
76560.0000    0.33427
76600.0000   -0.06280
76640.0000   -0.08373
76680.0000    0.44860
76720.0000   -0.03234
76760.0000   -0.00782
76800.0000    0.71132
76840.0000    1.32513
76880.0000    1.32227
76920.0000    0.44408
76960.0000    0.90566
77000.0000    1.01757
77040.0000    0.24307
77080.0000    0.60989
77120.0000   -0.31661
77160.0000    0.83342
77200.0000   -0.24730
77240.0000   -0.15132
77280.0000   -0.43740
77320.0000    0.28713
77360.0000    0.10638
77400.0000   -0.31889
77440.0000   -0.07817
77480.0000    0.67245
77520.0000    1.11491
77560.0000    1.20491
77600.0000    1.75654
77640.0000    1.52768
77680.0000    1.43901
77720.0000    1.39644
77760.0000    1.44492
77800.0000    1.46395
77840.0000    1.24279
77880.0000    1.96765
77920.0000    1.81574
77960.0000    0.85703
78000.0000    1.33631
78040.0000    0.60240
78080.0000    1.77066
78120.0000    1.31798
78160.0000    2.41809
78200.0000    1.34234
78240.0000    1.80518
78280.0000    1.39296
78320.0000    2.07609
78360.0000    1.06322
78400.0000    1.19238
78440.0000    0.16404
78480.0000   -0.06924
78520.0000    0.13306
78560.0000    0.41790
78600.0000    0.95025
78640.0000    0.73739
78680.0000    1.41076
78720.0000    1.53961
78760.0000    1.58466
78800.0000    2.06267
78840.0000    1.96561
78880.0000    1.66894
78920.0000    0.88153
78960.0000    0.78405
79000.0000    1.01881
79040.0000    1.82958
79080.0000    1.62686
79120.0000    0.90500
79160.0000    0.65424
79200.0000    1.40358
79240.0000    0.59201
79280.0000    1.10927
79320.0000    2.02338
79360.0000    1.51372
79400.0000    1.74692
79440.0000    1.57477
79480.0000    1.90754
79520.0000    1.02329
79560.0000    0.95172
79600.0000    1.17993
79640.0000    0.72740
79680.0000    0.93652
79720.0000    1.15843
79760.0000    1.43141
79800.0000    1.17420
79840.0000    0.74406
79880.0000   -0.26002
79920.0000    0.06711
79960.0000    1.00840
80000.0000    0.86422
80040.0000    1.20796
80080.0000    1.19676
80120.0000    2.01469
80160.0000    1.97920
80200.0000    0.89176
80240.0000    0.86447
80280.0000    1.06294
80320.0000    0.61933
80360.0000   -0.59603
80400.0000    0.36008
80440.0000    0.35392
80480.0000    0.01160
80520.0000   -0.14299
80560.0000    1.13894
80600.0000    0.83935
80640.0000    0.64635
80680.0000    0.20729
80720.0000    0.42615
80760.0000    0.54573
80800.0000    1.07960
80840.0000    2.14134
80880.0000    1.40732
80920.0000    0.64311
80960.0000    1.96079
81000.0000    0.52784
81040.0000    1.05709
81080.0000    0.95555
81120.0000    0.69305
81160.0000    0.81206
81200.0000    0.22826
81240.0000    0.73643
81280.0000    0.21463
81320.0000    1.25419
81360.0000    0.54915
81400.0000    0.18985
81440.0000    0.81818
81480.0000    0.54127
81520.0000    0.90765
81560.0000    1.78540
81600.0000    1.38915
81640.0000    0.98203
81680.0000    1.29969
81720.0000    0.84049
81760.0000    0.79873
81800.0000    0.66499
81840.0000    0.11913
81880.0000    0.76426
81920.0000    0.58677
81960.0000    0.04020
82000.0000    0.31323
82040.0000    0.57379
82080.0000    0.35461
82120.0000    0.13948
82160.0000    0.31582
82200.0000    0.56650
82240.0000    0.68150
82280.0000    1.03856
82320.0000    1.16082
82360.0000    0.90038
82400.0000    1.38648
82440.0000    1.50985
82480.0000    1.79651
82520.0000    0.33081
82560.0000    0.50538
82600.0000    0.01283
82640.0000    0.63849
82680.0000    0.80990
82720.0000    0.60991
82760.0000    0.44986
82800.0000    1.30039
82840.0000    2.77275
82880.0000    1.40699
82920.0000    1.42432
82960.0000    0.95113
83000.0000    1.40736
83040.0000    1.17430
83080.0000    1.05273
83120.0000    1.76253
83160.0000    1.08125
83200.0000    1.45343
83240.0000    1.41509
83280.0000    1.29713
83320.0000    1.22327
83360.0000    1.79624
83400.0000    1.42456
83440.0000   -0.18126
83480.0000    0.07390
83520.0000    0.41477
83560.0000    0.63713
83600.0000    0.21835
83640.0000    0.54202
83680.0000    0.18571
83720.0000    1.28414
83760.0000    0.76459
83800.0000    1.33220
83840.0000    1.12015
83880.0000    1.36718
83920.0000    0.30885
83960.0000    0.91528
84000.0000    0.72389
84040.0000    1.57695
84080.0000    1.10997
84120.0000    0.83178
84160.0000    0.80142
84200.0000    1.64574
84240.0000    1.64903
84280.0000    1.05170
84320.0000    1.30477
84360.0000    0.94649
84400.0000    0.71612
84440.0000    1.50267
84480.0000    0.05313
84520.0000    0.62015
84560.0000    0.68068
84600.0000    0.94631
84640.0000    0.97245
84680.0000    1.49006
84720.0000    1.01094
84760.0000    0.43216
84800.0000    1.49497
84840.0000    1.43331
84880.0000    1.30376
84920.0000    1.37465
84960.0000    1.40579
85000.0000    1.34944
85040.0000    0.81574
85080.0000    0.90118
85120.0000    1.05849
85160.0000    1.27703
85200.0000    1.05400
85240.0000    1.25917
85280.0000    1.03026
85320.0000    0.73956
85360.0000    0.05736
85400.0000    1.47595
85440.0000    1.03395
85480.0000    0.78392
85520.0000    1.20539
85560.0000    0.65824
85600.0000    2.30107
85640.0000    1.15978
85680.0000    0.82865
85720.0000    1.32891
85760.0000    2.26097
85800.0000    1.99154
85840.0000    1.18276
85880.0000    1.19231
85920.0000    1.13913
85960.0000    0.40813
86000.0000    0.83846
86040.0000    0.40331
86080.0000    0.84521
86120.0000    0.82528
86160.0000    1.12414
86200.0000    1.18090
86240.0000    1.53385
86280.0000    0.78139
86320.0000    0.84352
86360.0000    0.48356
86400.0000    0.63755
86440.0000    0.27149
86480.0000    1.48823
86520.0000    1.97846
86560.0000    1.52547
86600.0000    1.80051
86640.0000    2.18595
86680.0000    1.55033
86720.0000    1.31171
86760.0000    0.67504
86800.0000    1.12694
86840.0000    0.69119
86880.0000    0.28465
86920.0000    1.08808
86960.0000    0.98216
87000.0000    0.80991
87040.0000    0.52893
87080.0000    0.71290
87120.0000    1.01003
87160.0000    0.01799
87200.0000    0.38117
87240.0000    0.19302
87280.0000   -0.10453
87320.0000    0.49929
87360.0000    1.02047
87400.0000    0.90406
87440.0000    0.72948
87480.0000    0.97036
87520.0000    1.30698
87560.0000    0.92737
87600.0000    0.71808
87640.0000   -0.04581
87680.0000    1.02128
87720.0000    1.07314
87760.0000    0.86869
87800.0000    1.59296
87840.0000    1.14067
87880.0000    1.06983
87920.0000    2.07518
87960.0000    1.34383
88000.0000    1.70051
88040.0000    1.40161
88080.0000    1.33759
88120.0000    1.36506
88160.0000    1.16467
88200.0000    1.61425
88240.0000    0.88270
88280.0000    0.26272
88320.0000    0.57768
88360.0000    0.71434
88400.0000    1.29128
88440.0000    1.94790
88480.0000    1.29863
88520.0000    1.21996
88560.0000    1.81215
88600.0000    1.12105
88640.0000    0.79358
88680.0000    0.99589
88720.0000    0.90403
88760.0000   -0.25914
88800.0000    0.15376
88840.0000    0.03867
88880.0000   -0.24812
88920.0000   -0.29766
88960.0000    0.78086
89000.0000    0.22135
89040.0000    0.40296
89080.0000    0.32733
89120.0000    0.94453
89160.0000    1.09087
89200.0000    0.23294
89240.0000    0.94559
89280.0000    0.21244
89320.0000    0.19992
89360.0000   -0.27881
89400.0000   -0.59892
89440.0000    0.00434
89480.0000    1.07291
89520.0000    1.34138
89560.0000    1.50661
89600.0000    1.76062
89640.0000    0.96774
89680.0000    1.81384
89720.0000    1.31883
89760.0000    1.53221
89800.0000    1.68558
89840.0000    1.15874
89880.0000    1.25630
89920.0000    0.94577
89960.0000    1.23622
90000.0000    1.68704
90040.0000    2.15249
90080.0000    1.30512
90120.0000    1.89128
90160.0000    0.85751
90200.0000    1.18116
90240.0000    1.07189
90280.0000    0.18463
90320.0000    1.53358
90360.0000    0.87689
90400.0000    1.48538
90440.0000    1.43426
90480.0000    0.95024
90520.0000    1.26377
90560.0000    2.23006
90600.0000    1.66489
90640.0000    1.41754
90680.0000    1.10107
90720.0000    1.28359
90760.0000    1.20393
90800.0000    1.19193
90840.0000    0.39155
90880.0000    0.93069
90920.0000    1.01010
90960.0000    0.70316
91000.0000    1.33202
91040.0000    0.58687
91080.0000    0.39058
91120.0000    0.73353
91160.0000    0.39101
91200.0000    0.74771
91240.0000    0.41343
91280.0000    1.77972
91320.0000    0.72691
91360.0000    1.18622
91400.0000    1.19206
91440.0000    0.23852
91480.0000    0.89070
91520.0000    0.91825
91560.0000    1.03714
91600.0000    0.97331
91640.0000   -0.80645
91680.0000    0.59104
91720.0000    1.04558
91760.0000    1.36963
91800.0000    1.15711
91840.0000    0.90032
91880.0000    1.83533
91920.0000    1.01633
91960.0000    1.64808
92000.0000    1.61173
92040.0000    0.62530
92080.0000    1.35549
92120.0000    0.87518
92160.0000    1.24396
92200.0000    1.13285
92240.0000    0.42389
92280.0000    0.74050
92320.0000   -0.00088
92360.0000    0.59183
92400.0000    1.75849
92440.0000    0.30848
92480.0000    0.64566
92520.0000    0.19750
92560.0000    1.08505
92600.0000    1.50310
92640.0000    0.29086
92680.0000    1.37064
92720.0000    0.74852
92760.0000    1.10865
92800.0000    1.94651
92840.0000    1.19901
92880.0000    1.38266
92920.0000    1.32482
92960.0000    1.27446
93000.0000    0.75110
93040.0000    0.39203
93080.0000    0.87432
93120.0000    1.31606
93160.0000    1.31494
93200.0000    0.18286
93240.0000    1.49463
93280.0000    0.21394
93320.0000    0.64741
93360.0000    1.26107
93400.0000    0.43969
93440.0000    0.94089
93480.0000    1.07008
93520.0000    0.64425
93560.0000    0.44542
93600.0000    1.15499
93640.0000    0.22461
93680.0000    0.85707
93720.0000    0.38656
93760.0000    1.44690
93800.0000    0.93595
93840.0000    1.26594
93880.0000    0.76135
93920.0000    1.12866
93960.0000    1.61316
94000.0000    1.01715
94040.0000    0.73088
94080.0000    0.91214
94120.0000    0.63203
94160.0000    0.33712
94200.0000    1.15379
94240.0000   -0.22696
94280.0000   -0.38920
94320.0000    0.22634
94360.0000    0.14064
94400.0000    0.40393
94440.0000    1.14292
94480.0000    0.99710
94520.0000    0.64360
94560.0000    0.88815
94600.0000    1.37951
94640.0000    0.84242
94680.0000    1.25878
94720.0000    0.40291
94760.0000    0.36002
94800.0000    0.85829
94840.0000    0.72037
94880.0000    0.40216
94920.0000    0.07558
94960.0000    1.03885
95000.0000    0.85420
95040.0000    0.98532
95080.0000    0.53123
95120.0000    0.89933
95160.0000    0.59841
95200.0000    0.48914
95240.0000    0.79368
95280.0000    1.75824
95320.0000    0.64404
95360.0000    1.30765
95400.0000    1.42041
95440.0000    1.10144
95480.0000    0.75825
95520.0000    0.30939
95560.0000    0.58459
95600.0000    0.49612
95640.0000    0.30442
95680.0000    1.16528
95720.0000    1.50115
95760.0000    1.61785
95800.0000    1.15023
95840.0000    1.47606
95880.0000    1.12039
95920.0000    0.17300
95960.0000    1.00833
96000.0000    1.18929
96040.0000   -0.30564
96080.0000    0.54593
96120.0000    0.68316
96160.0000    0.51783
96200.0000    0.56556
96240.0000    1.22439
96280.0000    1.46986
96320.0000    1.24538
96360.0000    0.79231
96400.0000    0.48174
96440.0000    0.48802
96480.0000    0.80204
96520.0000    0.61035
96560.0000    1.55952
96600.0000    0.84873
96640.0000    1.18806
96680.0000    1.08430
96720.0000    0.92895
96760.0000    1.47902
96800.0000    0.87235
96840.0000    0.92374
96880.0000    0.80421
96920.0000    1.21252
96960.0000    1.14694
97000.0000    1.12751
97040.0000    0.82279
97080.0000    0.41203
97120.0000    0.70729
97160.0000    0.98504
97200.0000    0.77649
97240.0000    0.70085
97280.0000    0.59616
97320.0000    0.22899
97360.0000    0.87495
97400.0000   -0.01261
97440.0000    1.15223
97480.0000    0.07818
97520.0000    0.37994
97560.0000    1.06620
97600.0000    0.71306
97640.0000    0.21625
97680.0000   -0.16217
97720.0000    0.24364
97760.0000    0.51917
97800.0000   -0.36910
97840.0000   -0.56188
97880.0000    0.74631
97920.0000   -0.43311
97960.0000    0.51410
98000.0000    0.09209
98040.0000    0.41532
98080.0000    1.06017
98120.0000    0.90605
98160.0000    0.26068
98200.0000   -0.45395
98240.0000   -0.78581
98280.0000    0.60088
98320.0000    1.22462
98360.0000    0.70433
98400.0000    0.44875
98440.0000    0.56742
98480.0000   -0.19454
98520.0000   -0.29351
98560.0000    0.49964
98600.0000    0.35973
98640.0000    0.51852
98680.0000   -0.27180
98720.0000    0.47713
98760.0000    0.10496
98800.0000    0.14664
98840.0000    0.82696
98880.0000    0.36497
98920.0000    1.16489
98960.0000    1.13393
99000.0000    1.80490
99040.0000    0.97282
99080.0000    1.07545
99120.0000    1.28739
99160.0000    1.03233
99200.0000   -0.31259
99240.0000    0.28694
99280.0000    0.89729
99320.0000    0.69894
99360.0000    0.59183
99400.0000    0.10772
99440.0000    0.48987
99480.0000   -0.62814
99520.0000   -0.41905
99560.0000    0.82871
99600.0000    1.75015
99640.0000    0.85771
99680.0000    0.30681
99720.0000    0.61915
99760.0000    0.07702
99800.0000    0.64674
99840.0000    0.13066
99880.0000    0.75679
99920.0000    0.48670
99960.0000    0.45666
100000.0000    0.34131
100040.0000   -0.13839
100080.0000    0.16909
100120.0000    0.52608
100160.0000    0.74304
100200.0000    0.89793
100240.0000    0.28639
100280.0000    0.41972
100320.0000    0.45144
100360.0000    0.46877
100400.0000    0.81317
100440.0000    1.28299
100480.0000    0.71894
100520.0000    0.55899
100560.0000   -0.20984
100600.0000    0.53224
100640.0000    0.65216
100680.0000    0.09837
100720.0000    0.46548
100760.0000    0.43297
100800.0000    0.45018
100840.0000    0.51344
100880.0000    1.23432
100920.0000    0.99062
100960.0000    0.63097
101000.0000    1.14689
101040.0000    0.93120
101080.0000    1.39971
101120.0000    1.37066
101160.0000    0.52994
101200.0000   -0.17754
101240.0000    0.03117
101280.0000    1.46988
101320.0000    0.83619
101360.0000    0.23660
101400.0000    0.83454
101440.0000    0.92471
101480.0000    0.89816
101520.0000    0.44939
101560.0000    1.35519
101600.0000    0.92402
101640.0000    0.74647
101680.0000    0.66620
101720.0000    0.94038
101760.0000    1.15936
101800.0000    1.07072
101840.0000    1.02987
101880.0000    1.12357
101920.0000    1.16511
101960.0000    1.37721
102000.0000    1.60249
102040.0000    0.94142
102080.0000    1.30828
102120.0000    0.92806
102160.0000    0.95118
102200.0000    0.32685
102240.0000    1.07399
102280.0000    0.89007
102320.0000    0.47315
102360.0000    1.49490
102400.0000    1.45141
102440.0000    2.30912
102480.0000    1.38108
102520.0000    1.07205
102560 5
102600 5
102640 5
102680 5
102720 5
102760 5
102800 5
102840 5
102880 5
102920 5
102960 5
103000 5
103040 5
103080 5
103120 5
103160 5
103200 5
103240 5
103280 5
103320 5
103360 5
103400 5
103440 5
103480 5
103520 5
103560 5
103600 5
103640 5
103680 5
103720 5
103760 5
103800 5
103840 5
103880 5
103920 5
103960 5
104000 5
104040 5
104080 5
104120 5
104160 5
104200 5
104240 5
104280 5
104320 5
104360 5
104400 5
104440 5
104480 5
104520 5
104560 5
104600 5
104640 5
104680 5
104720 5
104760 5
104800 5
104840 5
104880 5
104920 5
104960 5
105000 5
105040 5
105080 5
105120 5
105160 5
105200 5
105240 5
105280 5
105320 5
105360 5
105400 5
105440 5
105480 5
105520 5
105560 5
105600 5
105640 5
105680 5
105720 5
105760 5
105800 5
105840 5
105880 5
105920 5
105960 5
106000 5
106040 5
106080 5
106120 5
106160 5
106200 5
106240 5
106280 5
106320 5
106360 5
106400 5
106440 5
106480 5
106520 5
106560 5
106600 5
106640 5
106680 5
106720 5
106760 5
106800 5
106840 5
106880 5
106920 5
106960 5
107000 5
107040 5
107080 5
107120 5
107160 5
107200 5
107240 5
107280 5
107320 5
107360 5
107400 5
107440 5
107480 5
107520 5
107560 5
107600 5
107640 5
107680 5
107720 5
107760 5
107800 5
107840 5
107880 5
107920 5
107960 5
108000 5
108040 5
108080 5
108120 5
108160 5
108200 5
108240 5
108280 5
108320 5
108360 5
108400 5
108440 5
108480 5
108520 5
108560 5
108600 5
108640 5
108680 5
108720 5
108760 5
108800 5
108840 5
108880 5
108920 5
108960 5
109000 5
109040 5
109080 5
109120 5
109160 5
109200 5
109240 5
109280 5
109320 5
109360 5
109400 5
109440 5
109480 5
109520 5
109560 5
109600 5
109640 5
109680 5
109720 5
109760 5
109800 5
109840 5
109880 5
109920 5
109960 5
110000 5
110040 5
110080 5
110120 5
110160 5
110200 5
110240 5
110280 5
110320 5
110360 5
110400 5
110440 5
110480 5
110520 5
110560 5
110600 5
110640 5
110680 5
110720 5
110760 5
110800 5
110840 5
110880 5
110920 5
110960 5
111000 5
111040 5
111080 5
111120 5
111160 5
111200 5
111240 5
111280 5
111320 5
111360 5
111400 5
111440 5
111480 5
111520 5
111560 5
111600 5
111640 5
111680 5
111720 5
111760 5
111800 5
111840 5
111880 5
111920 5
111960 5
112000 5
112040 5
112080 5
112120 5
112160 5
112200 5
112240 5
112280 5
112320 5
112360 5
112400 5
112440 5
112480 5
112520 5
112560 5
112600 5
112640 5
112680 5
112720 5
112760 5
112800 5
112840 5
112880 5
112920 5
112960 5
113000 5
113040 5
113080 5
113120 5
113160 5
113200 5
113240 5
113280 5
113320 5
113360 5
113400 5
113440 5
113480 5
113520 5
113560 5
113600 5
113640 5
113680 5
113720 5
113760 5
113800 5
113840 5
113880 5
113920 5
113960 5
114000 5
114040 5
114080 5
114120 5
114160 5
114200 5
114240 5
114280 5
114320 5
114360 5
114400 5
114440 5
114480 5
114520 5
114560 5
114600 5
114640 5
114680 5
114720 5
114760 5
114800 5
114840 5
114880 5
114920 5
114960 5
115000 5
115040 5
115080 5
115120 5
115160 5
115200 5
115240 5
115280 5
115320 5
115360 5
115400 5
115440 5
115480 5
115520 5
115560 5
115600 5
115640 5
115680 5
115720 5
115760 5
115800 5
115840 5
115880 5
115920 5
115960 5
116000 5
116040 5
116080 5
116120 5
116160 5
116200 5
116240 5
116280 5
116320 5
116360 5
116400 5
116440 5
116480 5
116520 5
116560 5
116600 5
116640 5
116680 5
116720 5
116760 5
116800 5
116840 5
116880 5
116920 5
116960 5
117000 5
117040 5
117080 5
117120 5
117160 5
117200 5
117240 5
117280 5
117320 5
117360 5
117400 5
117440 5
117480 5
117520 5
117560 5
117600 5
117640 5
117680 5
117720 5
117760 5
117800 5
117840 5
117880 5
117920 5
117960 5
118000 5
118040 5
118080 5
118120 5
118160 5
118200 5
118240 5
118280 5
118320 5
118360 5
118400 5
118440 5
118480 5
118520 5
118560 5
118600 5
118640 5
118680 5
118720 5
118760 5
118800 5
118840 5
118880 5
118920 5
118960 5
119000 5
119040 5
119080 5
119120 5
119160 5
119200 5
119240 5
119280 5
119320 5
119360 5
119400 5
119440 5
119480 5
119520 5
119560 5
119600 5
119640 5
119680 5
119720 5
119760 5
119800 5
119840 5
119880 5
119920 5
119960 5
120000 5
120040 5
120080 5
120120 5
120160 5
120200 5
120240 5
120280 5
120320 5
120360 5
120400 5
120440 5
120480 5
120520 5
120560 5
120600 5
120640 5
120680 5
120720 5
120760 5
120800 5
120840 5
120880 5
120920 5
120960 5
121000 5
121040 5
121080 5
121120 5
121160 5
121200 5
121240 5
121280 5
121320 5
121360 5
121400 5
121440 5
121480 5
121520 5
121560 5
121600 5
121640 5
121680 5
121720 5
121760 5
121800 5
121840 5
121880 5
121920 5
121960 5
122000 5
122040 5
122080 5
122120 5
122160 5
122200 5
122240 5
122280 5
122320 5
122360 5
122400 5
122440 5
122480 5
122520 5
122560 5
122600 5
122640 5
122680 5
122720 5
122760 5
122800 5
122840 5
122880 5
122920 5
122960 5
123000 5
123040 5
123080 5
123120 5
123160 5
123200 5
123240 5
123280 5
123320 5
123360 5
123400 5
123440 5
123480 5
123520 5
123560 5
123600 5
123640 5
123680 5
123720 5
123760 5
123800 5
123840 5
123880 5
123920 5
123960 5
124000 5
124040 5
124080 5
124120 5
124160 5
124200 5
124240 5
124280 5
124320 5
124360 5
124400 5
124440 5
124480 5
124520 5
124560 5
124600 5
124640 5
124680 5
124720 5
124760 5
124800 5
124840 5
124880 5
124920 5
124960 5
125000 5
125040 5
125080 5
125120 5
125160 5
125200 5
125240 5
125280 5
125320 5
125360 5
125400 5
125440 5
125480 5
125520 5
125560 5
125600 5
125640 5
125680 5
125720 5
125760 5
125800 5
125840 5
125880 5
125920 5
125960 5
126000 5
126040 5
126080 5
126120 5
126160 5
126200 5
126240 5
126280 5
126320 5
126360 5
126400 5
126440 5
126480 5
126520 5
126560 5
126600 5
126640 5
126680 5
126720 5
126760 5
126800 5
126840 5
126880 5
126920 5
126960 5
127000 5
127040 5
127080 5
127120 5
127160 5
127200 5
127240 5
127280 5
127320 5
127360 5
127400 5
127440 5
127480 5
127520 5
127560 5
127600 5
127640 5
127680 5
127720 5
127760 5
127800 5
127840 5
127880 5
127920 5
127960 5
128000 5
128040 5
128080 5
128120 5
128160 5
128200 5
128240 5
128280 5
128320 5
128360 5
128400 5
128440 5
128480 5
128520 5
128560 5
128600 5
128640 5
128680 5
128720 5
128760 5
128800 5
128840 5
128880 5
128920 5
128960 5
129000 5
129040 5
129080 5
129120 5
129160 5
129200 5
129240 5
129280 5
129320 5
129360 5
129400 5
129440 5
129480 5
129520 5
129560 5
129600 5
129640 5
129680 5
129720 5
129760 5
129800 5
129840 5
129880 5
129920 5
129960 5
130000 5
130040 5
130080 5
130120 5
130160 5
130200 5
130240 5
130280 5
130320 5
130360 5
130400 5
130440 5
130480 5
130520 5
130560 5
130600 5
130640 5
130680 5
130720 5
130760 5
130800 5
130840 5
130880 5
130920 5
130960 5
131000 5
131040 5
131080 5
131120 5
131160 5
131200 5
131240 5
131280 5
131320 5
131360 5
131400 5
131440 5
131480 5
131520 5
131560 5
131600 5
131640 5
131680 5
131720 5
131760 5
131800 5
131840 5
131880 5
131920 5
131960 5
132000 5
132040 5
132080 5
132120 5
132160 5
132200 5
132240 5
132280 5
132320 5
132360 5
132400 5
132440 5
132480 5
132520 5
132560 5
132600 5
132640 5
132680 5
132720 5
132760 5
132800 5
132840 5
132880 5
132920 5
132960 5
133000 5
133040 5
133080 5
133120 5
133160 5
133200 5
133240 5
133280 5
133320 5
133360 5
133400 5
133440 5
133480 5
133520 5
133560 5
133600 5
133640 5
133680 5
133720 5
133760 5
133800 5
133840 5
133880 5
133920 5
133960 5
134000 5
134040 5
134080 5
134120 5
134160 5
134200 5
134240 5
134280 5
134320 5
134360 5
134400 5
134440 5
134480 5
134520 5
134560 5
134600 5
134640 5
134680 5
134720 5
134760 5
134800 5
134840 5
134880 5
134920 5
134960 5
135000 5
135040 5
135080 5
135120 5
135160 5
135200 5
135240 5
135280 5
135320 5
135360 5
135400 5
135440 5
135480 5
135520 5
135560 5
135600 5
135640 5
135680 5
135720 5
135760 5
135800 5
135840 5
135880 5
135920 5
135960 5
136000 5
136040 5
136080 5
136120 5
136160 5
136200 5
136240 5
136280 5
136320 5
136360 5
136400 5
136440 5
136480 5
136520 5
136560 5
136600 5
136640 5
136680 5
136720 5
136760 5
136800 5
136840 5
136880 5
136920 5
136960 5
137000 5
137040 5
137080 5
137120 5
137160 5
137200 5
137240 5
137280 5
137320 5
137360 5
137400 5
137440 5
137480 5
137520 5
137560 5
137600 5
137640 5
137680 5
137720 5
137760 5
137800 5
137840 5
137880 5
137920 5
137960 5
138000 5
138040 5
138080 5
138120 5
138160 5
138200 5
138240 5
138280 5
138320 5
138360 5
138400 5
138440 5
138480 5
138520 5
138560 5
138600 5
138640 5
138680 5
138720 5
138760 5
138800 5
138840 5
138880 5
138920 5
138960 5
139000 5
139040 5
139080 5
139120 5
139160 5
139200 5
139240 5
139280 5
139320 5
139360 5
139400 5
139440 5
139480 5
139520 5
139560 5
139600 5
139640 5
139680 5
139720 5
139760 5
139800 5
139840 5
139880 5
139920 5
139960 5
140000 5
140040 5
140080 5
140120 5
140160 5
140200 5
140240 5
140280 5
140320 5
140360 5
140400 5
140440 5
140480 5
140520 5
140560 5
140600 5
140640 5
140680 5
140720 5
140760 5
140800 5
140840 5
140880 5
140920 5
140960 5
141000 5
141040 5
141080 5
141120 5
141160 5
141200 5
141240 5
141280 5
141320 5
141360 5
141400 5
141440 5
141480 5
141520 5
141560 5
141600 5
141640 5
141680 5
141720 5
141760 5
141800 5
141840 5
141880 5
141920 5
141960 5
142000 5
142040 5
142080 5
142120 5
142160 5
142200 5
142240 5
142280 5
142320 5
142360 5
142400 5
142440 5
142480 5
142520 5
142560 5
142600 5
142640 5
142680 5
142720 5
142760 5
142800 5
142840 5
142880 5
142920 5
142960 5
143000 5
143040 5
143080 5
143120 5
143160 5
143200 5
143240 5
143280 5
143320 5
143360 5
143400 5
143440 5
143480 5
143520 5
143560 5
143600 5
143640 5
143680 5
143720 5
143760 5
143800 5
143840 5
143880 5
143920 5
143960 5
144000 5
144040 5
144080 5
144120 5
144160 5
144200 5
144240 5
144280 5
144320 5
144360 5
144400 5
144440 5
144480 5
144520 5
144560 5
144600 5
144640 5
144680 5
144720 5
144760 5
144800 5
144840 5
144880 5
144920 5
144960 5
145000 5
145040 5
145080 5
145120 5
145160 5
145200 5
145240 5
145280 5
145320 5
145360 5
145400 5
145440 5
145480 5
145520 5
145560 5
145600 5
145640 5
145680 5
145720 5
145760 5
145800 5
145840 5
145880 5
145920 5
145960 5
146000 5
146040 5
146080 5
146120 5
146160 5
146200 5
146240 5
146280 5
146320 5
146360 5
146400 5
146440 5
146480 5
146520 5
146560 5
146600 5
146640 5
146680 5
146720 5
146760 5
146800 5
146840 5
146880 5
146920 5
146960 5
147000 5
147040 5
147080 5
147120 5
147160 5
147200 5
147240 5
147280 5
147320 5
147360 5
147400 5
147440 5
147480 5
147520 5
147560 5
147600 5
147640 5
147680 5
147720 5
147760 5
147800 5
147840 5
147880 5
147920 5
147960 5
148000 5
148040 5
148080 5
148120 5
148160 5
148200 5
148240 5
148280 5
148320 5
148360 5
148400 5
148440 5
148480 5
148520 5
148560 5
148600 5
148640 5
148680 5
148720 5
148760 5
148800 5
148840 5
148880 5
148920 5
148960 5
149000 5
149040 5
149080 5
149120 5
149160 5
149200 5
149240 5
149280 5
149320 5
149360 5
149400 5
149440 5
149480 5
149520 5
149560 5
149600 5
149640 5
149680 5
149720 5
149760 5
149800 5
149840 5
149880 5
149920 5
149960 5
150000 5
150040 5
150080 5
150120 5
150160 5
150200 5
150240 5
150280 5
150320 5
150360 5
150400 5
150440 5
150480 5
150520 5
150560 5
150600 5
150640 5
150680 5
150720 5
150760 5
150800 5
150840 5
150880 5
150920 5
150960 5
151000 5
151040 5
151080 5
151120 5
151160 5
151200 5
151240 5
151280 5
151320 5
151360 5
151400 5
151440 5
151480 5
151520 5
151560 5
151600 5
151640 5
151680 5
151720 5
151760 5
151800 5
151840 5
151880 5
151920 5
151960 5
152000 5
152040 5
152080 5
152120 5
152160 5
152200 5
152240 5
152280 5
152320 5
152360 5
152400 5
152440 5
152480 5
152520 5
152560 5
152600 5
152640 5
152680 5
152720 5
152760 5
152800 5
152840 5
152880 5
152920 5
152960 5
153000 5
153040 5
153080 5
153120 5
153160 5
153200 5
153240 5
153280 5
153320 5
153360 5
153400 5
153440 5
153480 5
153520 5
153560 5
153600 5
153640 5
153680 5
153720 5
153760 5
153800 5
153840 5
153880 5
153920 5
153960 5
154000 5
154040 5
154080 5
154120 5
154160 5
154200 5
154240 5
154280 5
154320 5
154360 5
154400 5
154440 5
154480 5
154520 5
154560 5
154600 5
154640 5
154680 5
154720 5
154760 5
154800 5
154840 5
154880 5
154920 5
154960 5
155000 5
155040 5
155080 5
155120 5
155160 5
155200 5
155240 5
155280 5
155320 5
155360 5
155400 5
155440 5
155480 5
155520 5
155560 5
155600 5
155640 5
155680 5
155720 5
155760 5
155800 5
155840 5
155880 5
155920 5
155960 5
156000 5
156040 5
156080 5
156120 5
156160 5
156200 5
156240 5
156280 5
156320 5
156360 5
156400 5
156440 5
156480 5
156520 5
156560 5
156600 5
156640 5
156680 5
156720 5
156760 5
156800 5
156840 5
156880 5
156920 5
156960 5
157000 5
157040 5
157080 5
157120 5
157160 5
157200 5
157240 5
157280 5
157320 5
157360 5
157400 5
157440 5
157480 5
157520 5
157560 5
157600 5
157640 5
157680 5
157720 5
157760 5
157800 5
157840 5
157880 5
157920 5
157960 5
158000 5
158040 5
158080 5
158120 5
158160 5
158200 5
158240 5
158280 5
158320 5
158360 5
158400 5
158440 5
158480 5
158520 5
158560 5
158600 5
158640 5
158680 5
158720 5
158760 5
158800 5
158840 5
158880 5
158920 5
158960 5
159000 5
159040 5
159080 5
159120 5
159160 5
159200 5
159240 5
159280 5
159320 5
159360 5
159400 5
159440 5
159480 5
159520 5
159560 5
159600 5
159640 5
159680 5
159720 5
159760 5
159800 5
159840 5
159880 5
159920 5
159960 5
160000 5
160040 5
160080 5
160120 5
160160 5
160200 5
160240 5
160280 5
160320 5
160360 5
160400 5
160440 5
160480 5
160520 5
160560 5
160600 5
160640 5
160680 5
160720 5
160760 5
160800 5
160840 5
160880 5
160920 5
160960 5
161000 5
161040 5
161080 5
161120 5
161160 5
161200 5
161240 5
161280 5
161320 5
161360 5
161400 5
161440 5
161480 5
161520 5
161560 5
161600 5
161640 5
161680 5
161720 5
161760 5
161800 5
161840 5
161880 5
161920 5
161960 5
162000 5
162040 5
162080 5
162120 5
162160 5
162200 5
162240 5
162280 5
162320 5
162360 5
162400 5
162440 5
162480 5
162520 5
162560 5
162600 5
162640 5
162680 5
162720 5
162760 5
162800 5
162840 5
162880 5
162920 5
162960 5
163000 5
163040 5
163080 5
163120 5
163160 5
163200 5
163240 5
163280 5
163320 5
163360 5
163400 5
163440 5
163480 5
163520 5
163560 5
163600 5
163640 5
163680 5
163720 5
163760 5
163800 5
163840 5
163880 5
163920 5
163960 5
164000 5
164040 5
164080 5
164120 5
164160 5
164200 5
164240 5
164280 5
164320 5
164360 5
164400 5
164440 5
164480 5
164520 5
164560 5
164600 5
164640 5
164680 5
164720 5
164760 5
164800 5
164840 5
164880 5
164920 5
164960 5
165000 5
165040 5
165080 5
165120 5
165160 5
165200 5
165240 5
165280 5
165320 5
165360 5
165400 5
165440 5
165480 5
165520 5
165560 5
165600 5
165640 5
165680 5
165720 5
165760 5
165800 5
165840 5
165880 5
165920 5
165960 5
166000 5
166040 5
166080 5
166120 5
166160 5
166200 5
166240 5
166280 5
166320 5
166360 5
166400 5
166440 5
166480 5
166520 5
166560 5
166600 5
166640 5
166680 5
166720 5
166760 5
166800 5
166840 5
166880 5
166920 5
166960 5
167000 5
167040 5
167080 5
167120 5
167160 5
167200 5
167240 5
167280 5
167320 5
167360 5
167400 5
167440 5
167480 5
167520 5
167560 5
167600 5
167640 5
167680 5
167720 5
167760 5
167800 5
167840 5
167880 5
167920 5
167960 5
168000 5
168040 5
168080 5
168120 5
168160 5
168200 5
168240 5
168280 5
168320 5
168360 5
168400 5
168440 5
168480 5
168520 5
168560 5
168600 5
168640 5
168680 5
168720 5
168760 5
168800 5
168840 5
168880 5
168920 5
168960 5
169000 5
169040 5
169080 5
169120 5
169160 5
169200 5
169240 5
169280 5
169320 5
169360 5
169400 5
169440 5
169480 5
169520 5
169560 5
169600 5
169640 5
169680 5
169720 5
169760 5
169800 5
169840 5
169880 5
169920 5
169960 5
170000 5
170040 5
170080 5
170120 5
170160 5
170200 5
170240 5
170280 5
170320 5
170360 5
170400 5
170440 5
170480 5
170520 5
170560 5
170600 5
170640 5
170680 5
170720 5
170760 5
170800 5
170840 5
170880 5
170920 5
170960 5
171000 5
171040 5
171080 5
171120 5
171160 5
171200 5
171240 5
171280 5
171320 5
171360 5
171400 5
171440 5
171480 5
171520 5
171560 5
171600 5
171640 5
171680 5
171720 5
171760 5
171800 5
171840 5
171880 5
171920 5
171960 5
172000 5
172040 5
172080 5
172120 5
172160 5
172200 5
172240 5
172280 5
172320 5
172360 5
172400 5
172440 5
172480 5
172520 5
172560 5
172600 5
172640 5
172680 5
172720 5
172760 5
172800 5
172840 5
172880 5
172920 5
172960 5
173000 5
173040 5
173080 5
173120 5
173160 5
173200 5
173240 5
173280 5
173320 5
173360 5
173400 5
173440 5
173480 5
173520 5
173560 5
173600 5
173640 5
173680 5
173720 5
173760 5
173800 5
173840 5
173880 5
173920 5
173960 5
174000 5
174040 5
174080 5
174120 5
174160 5
174200 5
174240 5
174280 5
174320 5
174360 5
174400 5
174440 5
174480 5
174520 5
174560 5
174600 5
174640 5
174680 5
174720 5
174760 5
174800 5
174840 5
174880 5
174920 5
174960 5
175000 5
175040 5
175080 5
175120 5
175160 5
175200 5
175240 5
175280 5
175320 5
175360 5
175400 5
175440 5
175480 5
175520 5
175560 5
175600 5
175640 5
175680 5
175720 5
175760 5
175800 5
175840 5
175880 5
175920 5
175960 5
176000 5
176040 5
176080 5
176120 5
176160 5
176200 5
176240 5
176280 5
176320 5
176360 5
176400 5
176440 5
176480 5
176520 5
176560 5
176600 5
176640 5
176680 5
176720 5
176760 5
176800 5
176840 5
176880 5
176920 5
176960 5
177000 5
177040 5
177080 5
177120 5
177160 5
177200 5
177240 5
177280 5
177320 5
177360 5
177400 5
177440 5
177480 5
177520 5
177560 5
177600 5
177640 5
177680 5
177720 5
177760 5
177800 5
177840 5
177880 5
177920 5
177960 5
178000 5
178040 5
178080 5
178120 5
178160 5
178200 5
178240 5
178280 5
178320 5
178360 5
178400 5
178440 5
178480 5
178520 5
178560 5
178600 5
178640 5
178680 5
178720 5
178760 5
178800 5
178840 5
178880 5
178920 5
178960 5
179000 5
179040 5
179080 5
179120 5
179160 5
179200 5
179240 5
179280 5
179320 5
179360 5
179400 5
179440 5
179480 5
179520 5
179560 5
179600 5
179640 5
179680 5
179720 5
179760 5
179800 5
179840 5
179880 5
179920 5
179960 5
180000 5
180040 5
180080 5
180120 5
180160 5
180200 5
180240 5
180280 5
180320 5
180360 5
180400 5
180440 5
180480 5
180520 5
180560 5
180600 5
180640 5
180680 5
180720 5
180760 5
180800 5
180840 5
180880 5
180920 5
180960 5
181000 5
181040 5
181080 5
181120 5
181160 5
181200 5
181240 5
181280 5
181320 5
181360 5
181400 5
181440 5
181480 5
181520 5
181560 5
181600 5
181640 5
181680 5
181720 5
181760 5
181800 5
181840 5
181880 5
181920 5
181960 5
182000 5
182040 5
182080 5
182120 5
182160 5
182200 5
182240 5
182280 5
182320 5
182360 5
182400 5
182440 5
182480 5
182520 5
182560 5
182600 5
182640 5
182680 5
182720 5
182760 5
182800 5
182840 5
182880 5
182920 5
182960 5
183000 5
183040 5
183080 5
183120 5
183160 5
183200 5
183240 5
183280 5
183320 5
183360 5
183400 5
183440 5
183480 5
183520 5
183560 5
183600 5
183640 5
183680 5
183720 5
183760 5
183800 5
183840 5
183880 5
183920 5
183960 5
184000 5
184040 5
184080 5
184120 5
184160 5
184200 5
184240 5
184280 5
184320 5
184360 5
184400 5
184440 5
184480 5
184520 5
184560 5
184600 5
184640 5
184680 5
184720 5
184760 5
184800 5
184840 5
184880 5
184920 5
184960 5
185000 5
185040 5
185080 5
185120 5
185160 5
185200 5
185240 5
185280 5
185320 5
185360 5
185400 5
185440 5
185480 5
185520 5
185560 5
185600 5
185640 5
185680 5
185720 5
185760 5
185800 5
185840 5
185880 5
185920 5
185960 5
186000 5
186040 5
186080 5
186120 5
186160 5
186200 5
186240 5
186280 5
186320 5
186360 5
186400 5
186440 5
186480 5
186520 5
186560 5
186600 5
186640 5
186680 5
186720 5
186760 5
186800 5
186840 5
186880 5
186920 5
186960 5
187000 5
187040 5
187080 5
187120 5
187160 5
187200 5
187240 5
187280 5
187320 5
187360 5
187400 5
187440 5
187480 5
187520 5
187560 5
187600 5
187640 5
187680 5
187720 5
187760 5
187800 5
187840 5
187880 5
187920 5
187960 5
188000 5
188040 5
188080 5
188120 5
188160 5
188200 5
188240 5
188280 5
188320 5
188360 5
188400 5
188440 5
188480 5
188520 5
188560 5
188600 5
188640 5
188680 5
188720 5
188760 5
188800 5
188840 5
188880 5
188920 5
188960 5
189000 5
189040 5
189080 5
189120 5
189160 5
189200 5
189240 5
189280 5
189320 5
189360 5
189400 5
189440 5
189480 5
189520 5
189560 5
189600 5
189640 5
189680 5
189720 5
189760 5
189800 5
189840 5
189880 5
189920 5
189960 5
190000 5
190040 5
190080 5
190120 5
190160 5
190200 5
190240 5
190280 5
190320 5
190360 5
190400 5
190440 5
190480 5
190520 5
190560 5
190600 5
190640 5
190680 5
190720 5
190760 5
190800 5
190840 5
190880 5
190920 5
190960 5
191000 5
191040 5
191080 5
191120 5
191160 5
191200 5
191240 5
191280 5
191320 5
191360 5
191400 5
191440 5
191480 5
191520 5
191560 5
191600 5
191640 5
191680 5
191720 5
191760 5
191800 5
191840 5
191880 5
191920 5
191960 5
192000 5
192040 5
192080 5
192120 5
192160 5
192200 5
192240 5
192280 5
192320 5
192360 5
192400 5
192440 5
192480 5
192520 5
192560 5
192600 5
192640 5
192680 5
192720 5
192760 5
192800 5
192840 5
192880 5
192920 5
192960 5
193000 5
193040 5
193080 5
193120 5
193160 5
193200 5
193240 5
193280 5
193320 5
193360 5
193400 5
193440 5
193480 5
193520 5
193560 5
193600 5
193640 5
193680 5
193720 5
193760 5
193800 5
193840 5
193880 5
193920 5
193960 5
194000 5
194040 5
194080 5
194120 5
194160 5
194200 5
194240 5
194280 5
194320 5
194360 5
194400 5
194440 5
194480 5
194520 5
194560 5
194600 5
194640 5
194680 5
194720 5
194760 5
194800 5
194840 5
194880 5
194920 5
194960 5
195000 5
195040 5
195080 5
195120 5
195160 5
195200 5
195240 5
195280 5
195320 5
195360 5
195400 5
195440 5
195480 5
195520 5
195560 5
195600 5
195640 5
195680 5
195720 5
195760 5
195800 5
195840 5
195880 5
195920 5
195960 5
196000 5
196040 5
196080 5
196120 5
196160 5
196200 5
196240 5
196280 5
196320 5
196360 5
196400 5
196440 5
196480 5
196520 5
196560 5
196600 5
196640 5
196680 5
196720 5
196760 5
196800 5
196840 5
196880 5
196920 5
196960 5
197000 5
197040 5
197080 5
197120 5
197160 5
197200 5
197240 5
197280 5
197320 5
197360 5
197400 5
197440 5
197480 5
197520 5
197560 5
197600 5
197640 5
197680 5
197720 5
197760 5
197800 5
197840 5
197880 5
197920 5
197960 5
198000 5
198040 5
198080 5
198120 5
198160 5
198200 5
198240 5
198280 5
198320 5
198360 5
198400 5
198440 5
198480 5
198520 5
198560 5
198600 5
198640 5
198680 5
198720 5
198760 5
198800 5
198840 5
198880 5
198920 5
198960 5
199000 5
199040 5
199080 5
199120 5
199160 5
199200 5
199240 5
199280 5
199320 5
199360 5
199400 5
199440 5
199480 5
199520 5
199560 5
199600 5
199640 5
199680 5
199720 5
199760 5
199800 5
199840 5
199880 5
199920 5
199960 5
200000 5
200040 5
200080 5
200120 5
200160 5
200200 5
200240 5
200280 5
200320 5
200360 5
200400 5
200440 5
200480 5
200520 5
200560 5
200600 5
200640 5
200680 5
200720 5
200760 5
200800 5
200840 5
200880 5
200920 5
200960 5
201000 5
201040 5
201080 5
201120 5
201160 5
201200 5
201240 5
201280 5
201320 5
201360 5
201400 5
201440 5
201480 5
201520 5
201560 5
201600 5
201640 5
201680 5
201720 5
201760 5
201800 5
201840 5
201880 5
201920 5
201960 5
202000 5
202040 5
202080 5
202120 5
202160 5
202200 5
202240 5
202280 5
202320 5
202360 5
202400 5
202440 5
202480 5
202520 5
202560 5
202600 5
202640 5
202680 5
202720 5
202760 5
202800 5
202840 5
202880 5
202920 5
202960 5
203000 5
203040 5
203080 5
203120 5
203160 5
203200 5
203240 5
203280 5
203320 5
203360 5
203400 5
203440 5
203480 5
203520 5
203560 5
203600 5
203640 5
203680 5
203720 5
203760 5
203800 5
203840 5
203880 5
203920 5
203960 5
204000 5
204040 5
204080 5
204120 5
204160 5
204200 5
204240 5
204280 5
204320 5
204360 5
204400 5
204440 5
204480 5
204520 5
204560 5
204600 5
204640 5
204680 5
204720 5
204760 5
204800 5
204840 5
204880 5
204920 5
204960 5
205000 5
205040 5
205080 5
205120 5
205160 5
205200 5
205240 5
205280 5
205320 5
205360 5
205400 5
205440 5
205480 5
205520 5
205560 5
205600 5
205640 5
205680 5
205720 5
205760 5
205800 5
205840 5
205880 5
205920 5
205960 5
206000 5
206040 5
206080 5
206120 5
206160 5
206200 5
206240 5
206280 5
206320 5
206360 5
206400 5
206440 5
206480 5
206520 5
206560 5
206600 5
206640 5
206680 5
206720 5
206760 5
206800 5
206840 5
206880 5
206920 5
206960 5
207000 5
207040 5
207080 5
207120 5
207160 5
207200 5
207240 5
207280 5
207320 5
207360 5
207400 5
207440 5
207480 5
207520 5
207560 5
207600 5
207640 5
207680 5
207720 5
207760 5
207800 5
207840 5
207880 5
207920 5
207960 5
208000 5
208040 5
208080 5
208120 5
208160 5
208200 5
208240 5
208280 5
208320 5
208360 5
208400 5
208440 5
208480 5
208520 5
208560 5
208600 5
208640 5
208680 5
208720 5
208760 5
208800 5
208840 5
208880 5
208920 5
208960 5
209000 5
209040 5
209080 5
209120 5
209160 5
209200 5
209240 5
209280 5
209320 5
209360 5
209400 5
209440 5
209480 5
209520 5
209560 5
209600 5
209640 5
209680 5
209720 5
209760 5
209800 5
209840 5
209880 5
209920 5
209960 5
210000 5
210040 5
210080 5
210120 5
210160 5
210200 5
210240 5
210280 5
210320 5
210360 5
210400 5
210440 5
210480 5
210520 5
210560 5
210600 5
210640 5
210680 5
210720 5
210760 5
210800 5
210840 5
210880 5
210920 5
210960 5
211000 5
211040 5
211080 5
211120 5
211160 5
211200 5
211240 5
211280 5
211320 5
211360 5
211400 5
211440 5
211480 5
211520 5
211560 5
211600 5
211640 5
211680 5
211720 5
211760 5
211800 5
211840 5
211880 5
211920 5
211960 5
212000 5
212040 5
212080 5
212120 5
212160 5
212200 5
212240 5
212280 5
212320 5
212360 5
212400 5
212440 5
212480 5
212520 5
212560 5
212600 5
212640 5
212680 5
212720 5
212760 5
212800 5
212840 5
212880 5
212920 5
212960 5
213000 5
213040 5
213080 5
213120 5
213160 5
213200 5
213240 5
213280 5
213320 5
213360 5
213400 5
213440 5
213480 5
213520 5
213560 5
213600 5
213640 5
213680 5
213720 5
213760 5
213800 5
213840 5
213880 5
213920 5
213960 5
214000 5
214040 5
214080 5
214120 5
214160 5
214200 5
214240 5
214280 5
214320 5
214360 5
214400 5
214440 5
214480 5
214520 5
214560 5
214600 5
214640 5
214680 5
214720 5
214760 5
214800 5
214840 5
214880 5
214920 5
214960 5
215000 5
215040 5
215080 5
215120 5
215160 5
215200 5
215240 5
215280 5
215320 5
215360 5
215400 5
215440 5
215480 5
215520 5
215560 5
215600 5
215640 5
215680 5
215720 5
215760 5
215800 5
215840 5
215880 5
215920 5
215960 5
216000 5
216040 5
216080 5
216120 5
216160 5
216200 5
216240 5
216280 5
216320 5
216360 5
216400 5
216440 5
216480 5
216520 5
216560 5
216600 5
216640 5
216680 5
216720 5
216760 5
216800 5
216840 5
216880 5
216920 5
216960 5
217000 5
217040 5
217080 5
217120 5
217160 5
217200 5
217240 5
217280 5
217320 5
217360 5
217400 5
217440 5
217480 5
217520 5
217560 5
217600 5
217640 5
217680 5
217720 5
217760 5
217800 5
217840 5
217880 5
217920 5
217960 5
218000 5
218040 5
218080 5
218120 5
218160 5
218200 5
218240 5
218280 5
218320 5
218360 5
218400 5
218440 5
218480 5
218520 5
218560 5
218600 5
218640 5
218680 5
218720 5
218760 5
218800 5
218840 5
218880 5
218920 5
218960 5
219000 5
219040 5
219080 5
219120 5
219160 5
219200 5
219240 5
219280 5
219320 5
219360 5
219400 5
219440 5
219480 5
219520 5
219560 5
219600 5
219640 5
219680 5
219720 5
219760 5
219800 5
219840 5
219880 5
219920 5
219960 5
220000 5
220040 5
220080 5
220120 5
220160 5
220200 5
220240 5
220280 5
220320 5
220360 5
220400 5
220440 5
220480 5
220520 5
220560 5
220600 5
220640 5
220680 5
220720 5
220760 5
220800 5
220840 5
220880 5
220920 5
220960 5
221000 5
221040 5
221080 5
221120 5
221160 5
221200 5
221240 5
221280 5
221320 5
221360 5
221400 5
221440 5
221480 5
221520 5
221560 5
221600 5
221640 5
221680 5
221720 5
221760 5
221800 5
221840 5
221880 5
221920 5
221960 5
222000 5
222040 5
222080 5
222120 5
222160 5
222200 5
222240 5
222280 5
222320 5
222360 5
222400 5
222440 5
222480 5
222520 5
222560 5
222600 5
222640 5
222680 5
222720 5
222760 5
222800 5
222840 5
222880 5
222920 5
222960 5
223000 5
223040 5
223080 5
223120 5
223160 5
223200 5
223240 5
223280 5
223320 5
223360 5
223400 5
223440 5
223480 5
223520 5
223560 5
223600 5
223640 5
223680 5
223720 5
223760 5
223800 5
223840 5
223880 5
223920 5
223960 5
224000 5
224040 5
224080 5
224120 5
224160 5
224200 5
224240 5
224280 5
224320 5
224360 5
224400 5
224440 5
224480 5
224520 5
224560 5
224600 5
224640 5
224680 5
224720 5
224760 5
224800 5
224840 5
224880 5
224920 5
224960 5
225000 5
225040 5
225080 5
225120 5
225160 5
225200 5
225240 5
225280 5
225320 5
225360 5
225400 5
225440 5
225480 5
225520 5
225560 5
225600 5
225640 5
225680 5
225720 5
225760 5
225800 5
225840 5
225880 5
225920 5
225960 5
226000 5
226040 5
226080 5
226120 5
226160 5
226200 5
226240 5
226280 5
226320 5
226360 5
226400 5
226440 5
226480 5
226520 5
226560 5
226600 5
226640 5
226680 5
226720 5
226760 5
226800 5
226840 5
226880 5
226920 5
226960 5
227000 5
227040 5
227080 5
227120 5
227160 5
227200 5
227240 5
227280 5
227320 5
227360 5
227400 5
227440 5
227480 5
227520 5
227560 5
227600 5
227640 5
227680 5
227720 5
227760 5
227800 5
227840 5
227880 5
227920 5
227960 5
228000 5
228040 5
228080 5
228120 5
228160 5
228200 5
228240 5
228280 5
228320 5
228360 5
228400 5
228440 5
228480 5
228520 5
228560 5
228600 5
228640 5
228680 5
228720 5
228760 5
228800 5
228840 5
228880 5
228920 5
228960 5
229000 5
229040 5
229080 5
229120 5
229160 5
229200 5
229240 5
229280 5
229320 5
229360 5
229400 5
229440 5
229480 5
229520 5
229560 5
229600 5
229640 5
229680 5
229720 5
229760 5
229800 5
229840 5
229880 5
229920 5
229960 5
230000 5
230040 5
230080 5
230120 5
230160 5
230200 5
230240 5
230280 5
230320 5
230360 5
230400 5
230440 5
230480 5
230520 5
230560 5
230600 5
230640 5
230680 5
230720 5
230760 5
230800 5
230840 5
230880 5
230920 5
230960 5
231000 5
231040 5
231080 5
231120 5
231160 5
231200 5
231240 5
231280 5
231320 5
231360 5
231400 5
231440 5
231480 5
231520 5
231560 5
231600 5
231640 5
231680 5
231720 5
231760 5
231800 5
231840 5
231880 5
231920 5
231960 5
232000 5
232040 5
232080 5
232120 5
232160 5
232200 5
232240 5
232280 5
232320 5
232360 5
232400 5
232440 5
232480 5
232520 5
232560 5
232600 5
232640 5
232680 5
232720 5
232760 5
232800 5
232840 5
232880 5
232920 5
232960 5
233000 5
233040 5
233080 5
233120 5
233160 5
233200 5
233240 5
233280 5
233320 5
233360 5
233400 5
233440 5
233480 5
233520 5
233560 5
233600 5
233640 5
233680 5
233720 5
233760 5
233800 5
233840 5
233880 5
233920 5
233960 5
234000 5
234040 5
234080 5
234120 5
234160 5
234200 5
234240 5
234280 5
234320 5
234360 5
234400 5
234440 5
234480 5
234520 5
234560 5
234600 5
234640 5
234680 5
234720 5
234760 5
234800 5
234840 5
234880 5
234920 5
234960 5
235000 5
235040 5
235080 5
235120 5
235160 5
235200 5
235240 5
235280 5
235320 5
235360 5
235400 5
235440 5
235480 5
235520 5
235560 5
235600 5
235640 5
235680 5
235720 5
235760 5
235800 5
235840 5
235880 5
235920 5
235960 5
236000 5
236040 5
236080 5
236120 5
236160 5
236200 5
236240 5
236280 5
236320 5
236360 5
236400 5
236440 5
236480 5
236520 5
236560 5
236600 5
236640 5
236680 5
236720 5
236760 5
236800 5
236840 5
236880 5
236920 5
236960 5
237000 5
237040 5
237080 5
237120 5
237160 5
237200 5
237240 5
237280 5
237320 5
237360 5
237400 5
237440 5
237480 5
237520 5
237560 5
237600 5
237640 5
237680 5
237720 5
237760 5
237800 5
237840 5
237880 5
237920 5
237960 5
238000 5
238040 5
238080 5
238120 5
238160 5
238200 5
238240 5
238280 5
238320 5
238360 5
238400 5
238440 5
238480 5
238520 5
238560 5
238600 5
238640 5
238680 5
238720 5
238760 5
238800 5
238840 5
238880 5
238920 5
238960 5
239000 5
239040 5
239080 5
239120 5
239160 5
239200 5
239240 5
239280 5
239320 5
239360 5
239400 5
239440 5
239480 5
239520 5
239560 5
239600 5
239640 5
239680 5
239720 5
239760 5
239800 5
239840 5
239880 5
239920 5
239960 5
240000 5
240040 5
240080 5
240120 5
240160 5
240200 5
240240 5
240280 5
240320 5
240360 5
240400 5
240440 5
240480 5
240520 5
240560 5
240600 5
240640 5
240680 5
240720 5
240760 5
240800 5
240840 5
240880 5
240920 5
240960 5
241000 5
241040 5
241080 5
241120 5
241160 5
241200 5
241240 5
241280 5
241320 5
241360 5
241400 5
241440 5
241480 5
241520 5
241560 5
241600 5
241640 5
241680 5
241720 5
241760 5
241800 5
241840 5
241880 5
241920 5
241960 5
242000 5
242040 5
242080 5
242120 5
242160 5
242200 5
242240 5
242280 5
242320 5
242360 5
242400 5
242440 5
242480 5
242520 5
242560 5
242600 5
242640 5
242680 5
242720 5
242760 5
242800 5
242840 5
242880 5
242920 5
242960 5
243000 5
243040 5
243080 5
243120 5
243160 5
243200 5
243240 5
243280 5
243320 5
243360 5
243400 5
243440 5
243480 5
243520 5
243560 5
243600 5
243640 5
243680 5
243720 5
243760 5
243800 5
243840 5
243880 5
243920 5
243960 5
244000 5
244040 5
244080 5
244120 5
244160 5
244200 5
244240 5
244280 5
244320 5
244360 5
244400 5
244440 5
244480 5
244520 5
244560 5
244600 5
244640 5
244680 5
244720 5
244760 5
244800 5
244840 5
244880 5
244920 5
244960 5
245000 5
245040 5
245080 5
245120 5
245160 5
245200 5
245240 5
245280 5
245320 5
245360 5
245400 5
245440 5
245480 5
245520 5
245560 5
245600 5
245640 5
245680 5
245720 5
245760 5
245800 5
245840 5
245880 5
245920 5
245960 5
246000 5
246040 5
246080 5
246120 5
246160 5
246200 5
246240 5
246280 5
246320 5
246360 5
246400 5
246440 5
246480 5
246520 5
246560 5
246600 5
246640 5
246680 5
246720 5
246760 5
246800 5
246840 5
246880 5
246920 5
246960 5
247000 5
247040 5
247080 5
247120 5
247160 5
247200 5
247240 5
247280 5
247320 5
247360 5
247400 5
247440 5
247480 5
247520 5
247560 5
247600 5
247640 5
247680 5
247720 5
247760 5
247800 5
247840 5
247880 5
247920 5
247960 5
248000 5
248040 5
248080 5
248120 5
248160 5
248200 5
248240 5
248280 5
248320 5
248360 5
248400 5
248440 5
248480 5
248520 5
248560 5
248600 5
248640 5
248680 5
248720 5
248760 5
248800 5
248840 5
248880 5
248920 5
248960 5
249000 5
249040 5
249080 5
249120 5
249160 5
249200 5
249240 5
249280 5
249320 5
249360 5
249400 5
249440 5
249480 5
249520 5
249560 5
249600 5
249640 5
249680 5
249720 5
249760 5
249800 5
249840 5
249880 5
249920 5
249960 5
250000 5
250040 5
250080 5
250120 5
250160 5
250200 5
250240 5
250280 5
250320 5
250360 5
250400 5
250440 5
250480 5
250520 5
250560 5
250600 5
250640 5
250680 5
250720 5
250760 5
250800 5
250840 5
250880 5
250920 5
250960 5
251000 5
251040 5
251080 5
251120 5
251160 5
251200 5
251240 5
251280 5
251320 5
251360 5
251400 5
251440 5
251480 5
251520 5
251560 5
251600 5
251640 5
251680 5
251720 5
251760 5
251800 5
251840 5
251880 5
251920 5
251960 5
252000 5
252040 5
252080 5
252120 5
252160 5
252200 5
252240 5
252280 5
252320 5
252360 5
252400 5
252440 5
252480 5
252520 5
252560 5
252600 5
252640 5
252680 5
252720 5
252760 5
252800 5
252840 5
252880 5
252920 5
252960 5
253000 5
253040 5
253080 5
253120 5
253160 5
253200 5
253240 5
253280 5
253320 5
253360 5
253400 5
253440 5
253480 5
253520 5
253560 5
253600 5
253640 5
253680 5
253720 5
253760 5
253800 5
253840 5
253880 5
253920 5
253960 5
254000 5
254040 5
254080 5
254120 5
254160 5
254200 5
254240 5
254280 5
254320 5
254360 5
254400 5
254440 5
254480 5
254520 5
254560 5
254600 5
254640 5
254680 5
254720 5
254760 5
254800 5
254840 5
254880 5
254920 5
254960 5
255000 5
255040 5
255080 5
255120 5
255160 5
255200 5
255240 5
255280 5
255320 5
255360 5
255400 5
255440 5
255480 5
255520 5
255560 5
255600 5
255640 5
255680 5
255720 5
255760 5
255800 5
255840 5
255880 5
255920 5
255960 5
256000 5
256040 5
256080 5
256120 5
256160 5
256200 5
256240 5
256280 5
256320 5
256360 5
256400 5
256440 5
256480 5
256520 5
256560 5
256600 5
256640 5
256680 5
256720 5
256760 5
256800 5
256840 5
256880 5
256920 5
256960 5
257000 5
257040 5
257080 5
257120 5
257160 5
257200 5
257240 5
257280 5
257320 5
257360 5
257400 5
257440 5
257480 5
257520 5
257560 5
257600 5
257640 5
257680 5
257720 5
257760 5
257800 5
257840 5
257880 5
257920 5
257960 5
258000 5
258040 5
258080 5
258120 5
258160 5
258200 5
258240 5
258280 5
258320 5
258360 5
258400 5
258440 5
258480 5
258520 5
258560 5
258600 5
258640 5
258680 5
258720 5
258760 5
258800 5
258840 5
258880 5
258920 5
258960 5
259000 5
259040 5
259080 5
259120 5
259160 5
259200 5
259240 5
259280 5
259320 5
259360 5
259400 5
259440 5
259480 5
259520 5
259560 5
259600 5
259640 5
259680 5
259720 5
259760 5
259800 5
259840 5
259880 5
259920 5
259960 5
260000 5
260040 5
260080 5
260120 5
260160 5
260200 5
260240 5
260280 5
260320 5
260360 5
260400 5
260440 5
260480 5
260520 5
260560 5
260600 5
260640 5
260680 5
260720 5
260760 5
260800 5
260840 5
260880 5
260920 5
260960 5
261000 5
261040 5
261080 5
261120 5
261160 5
261200 5
261240 5
261280 5
261320 5
261360 5
261400 5
261440 5
261480 5
261520 5
261560 5
261600 5
261640 5
261680 5
261720 5
261760 5
261800 5
261840 5
261880 5
261920 5
261960 5
262000 5
262040 5
262080 5
262120 5
262160 5
262200 5
262240 5
262280 5
262320 5
262360 5
262400 5
262440 5
262480 5
262520 5
262560 5
262600 5
262640 5
262680 5
262720 5
262760 5
262800 5
262840 5
262880 5
262920 5
262960 5
263000 5
263040 5
263080 5
263120 5
263160 5
263200 5
263240 5
263280 5
263320 5
263360 5
263400 5
263440 5
263480 5
263520 5
263560 5
263600 5
263640 5
263680 5
263720 5
263760 5
263800 5
263840 5
263880 5
263920 5
263960 5
264000 5
264040 5
264080 5
264120 5
264160 5
264200 5
264240 5
264280 5
264320 5
264360 5
264400 5
264440 5
264480 5
264520 5
264560 5
264600 5
264640 5
264680 5
264720 5
264760 5
264800 5
264840 5
264880 5
264920 5
264960 5
265000 5
265040 5
265080 5
265120 5
265160 5
265200 5
265240 5
265280 5
265320 5
265360 5
265400 5
265440 5
265480 5
265520 5
265560 5
265600 5
265640 5
265680 5
265720 5
265760 5
265800 5
265840 5
265880 5
265920 5
265960 5
266000 5
266040 5
266080 5
266120 5
266160 5
266200 5
266240 5
266280 5
266320 5
266360 5
266400 5
266440 5
266480 5
266520 5
266560 5
266600 5
266640 5
266680 5
266720 5
266760 5
266800 5
266840 5
266880 5
266920 5
266960 5
267000 5
267040 5
267080 5
267120 5
267160 5
267200 5
267240 5
267280 5
267320 5
267360 5
267400 5
267440 5
267480 5
267520 5
267560 5
267600 5
267640 5
267680 5
267720 5
267760 5
267800 5
267840 5
267880 5
267920 5
267960 5
268000 5
268040 5
268080 5
268120 5
268160 5
268200 5
268240 5
268280 5
268320 5
268360 5
268400 5
268440 5
268480 5
268520 5
268560 5
268600 5
268640 5
268680 5
268720 5
268760 5
268800 5
268840 5
268880 5
268920 5
268960 5
269000 5
269040 5
269080 5
269120 5
269160 5
269200 5
269240 5
269280 5
269320 5
269360 5
269400 5
269440 5
269480 5
269520 5
269560 5
269600 5
269640 5
269680 5
269720 5
269760 5
269800 5
269840 5
269880 5
269920 5
269960 5
270000 5
270040 5
270080 5
270120 5
270160 5
270200 5
270240 5
270280 5
270320 5
270360 5
270400 5
270440 5
270480 5
270520 5
270560 5
270600 5
270640 5
270680 5
270720 5
270760 5
270800 5
270840 5
270880 5
270920 5
270960 5
271000 5
271040 5
271080 5
271120 5
271160 5
271200 5
271240 5
271280 5
271320 5
271360 5
271400 5
271440 5
271480 5
271520 5
271560 5
271600 5
271640 5
271680 5
271720 5
271760 5
271800 5
271840 5
271880 5
271920 5
271960 5
272000 5
272040 5
272080 5
272120 5
272160 5
272200 5
272240 5
272280 5
272320 5
272360 5
272400 5
272440 5
272480 5
272520 5
272560 5
272600 5
272640 5
272680 5
272720 5
272760 5
272800 5
272840 5
272880 5
272920 5
272960 5
273000 5
273040 5
273080 5
273120 5
273160 5
273200 5
273240 5
273280 5
273320 5
273360 5
273400 5
273440 5
273480 5
273520 5
273560 5
273600 5
273640 5
273680 5
273720 5
273760 5
273800 5
273840 5
273880 5
273920 5
273960 5
274000 5
274040 5
274080 5
274120 5
274160 5
274200 5
274240 5
274280 5
274320 5
274360 5
274400 5
274440 5
274480 5
274520 5
274560 5
274600 5
274640 5
274680 5
274720 5
274760 5
274800 5
274840 5
274880 5
274920 5
274960 5
275000 5
275040 5
275080 5
275120 5
275160 5
275200 5
275240 5
275280 5
275320 5
275360 5
275400 5
275440 5
275480 5
275520 5
275560 5
275600 5
275640 5
275680 5
275720 5
275760 5
275800 5
275840 5
275880 5
275920 5
275960 5
276000 5
276040 5
276080 5
276120 5
276160 5
276200 5
276240 5
276280 5
276320 5
276360 5
276400 5
276440 5
276480 5
276520 5
276560 5
276600 5
276640 5
276680 5
276720 5
276760 5
276800 5
276840 5
276880 5
276920 5
276960 5
277000 5
277040 5
277080 5
277120 5
277160 5
277200 5
277240 5
277280 5
277320 5
277360 5
277400 5
277440 5
277480 5
277520 5
277560 5
277600 5
277640 5
277680 5
277720 5
277760 5
277800 5
277840 5
277880 5
277920 5
277960 5
278000 5
278040 5
278080 5
278120 5
278160 5
278200 5
278240 5
278280 5
278320 5
278360 5
278400 5
278440 5
278480 5
278520 5
278560 5
278600 5
278640 5
278680 5
278720 5
278760 5
278800 5
278840 5
278880 5
278920 5
278960 5
279000 5
279040 5
279080 5
279120 5
279160 5
279200 5
279240 5
279280 5
279320 5
279360 5
279400 5
279440 5
279480 5
279520 5
279560 5
279600 5
279640 5
279680 5
279720 5
279760 5
279800 5
279840 5
279880 5
279920 5
279960 5
280000 5
280040 5
280080 5
280120 5
280160 5
280200 5
280240 5
280280 5
280320 5
280360 5
280400 5
280440 5
280480 5
280520 5
280560 5
280600 5
280640 5
280680 5
280720 5
280760 5
280800 5
280840 5
280880 5
280920 5
280960 5
281000 5
281040 5
281080 5
281120 5
281160 5
281200 5
281240 5
281280 5
281320 5
281360 5
281400 5
281440 5
281480 5
281520 5
281560 5
281600 5
281640 5
281680 5
281720 5
281760 5
281800 5
281840 5
281880 5
281920 5
281960 5
282000 5
282040 5
282080 5
282120 5
282160 5
282200 5
282240 5
282280 5
282320 5
282360 5
282400 5
282440 5
282480 5
282520 5
282560 5
282600 5
282640 5
282680 5
282720 5
282760 5
282800 5
282840 5
282880 5
282920 5
282960 5
283000 5
283040 5
283080 5
283120 5
283160 5
283200 5
283240 5
283280 5
283320 5
283360 5
283400 5
283440 5
283480 5
283520 5
283560 5
283600 5
283640 5
283680 5
283720 5
283760 5
283800 5
283840 5
283880 5
283920 5
283960 5
284000 5
284040 5
284080 5
284120 5
284160 5
284200 5
284240 5
284280 5
284320 5
284360 5
284400 5
284440 5
284480 5
284520 5
284560 5
284600 5
284640 5
284680 5
284720 5
284760 5
284800 5
284840 5
284880 5
284920 5
284960 5
285000 5
285040 5
285080 5
285120 5
285160 5
285200 5
285240 5
285280 5
285320 5
285360 5
285400 5
285440 5
285480 5
285520 5
285560 5
285600 5
285640 5
285680 5
285720 5
285760 5
285800 5
285840 5
285880 5
285920 5
285960 5
286000 5
286040 5
286080 5
286120 5
286160 5
286200 5
286240 5
286280 5
286320 5
286360 5
286400 5
286440 5
286480 5
286520 5
286560 5
286600 5
286640 5
286680 5
286720 5
286760 5
286800 5
286840 5
286880 5
286920 5
286960 5
287000 5
287040 5
287080 5
287120 5
287160 5
287200 5
287240 5
287280 5
287320 5
287360 5
287400 5
287440 5
287480 5
287520 5
287560 5
287600 5
287640 5
287680 5
287720 5
287760 5
287800 5
287840 5
287880 5
287920 5
287960 5
288000 5
288040 5
288080 5
288120 5
288160 5
288200 5
288240 5
288280 5
288320 5
288360 5
288400 5
288440 5
288480 5
288520 5
288560 5
288600 5
288640 5
288680 5
288720 5
288760 5
288800 5
288840 5
288880 5
288920 5
288960 5
289000 5
289040 5
289080 5
289120 5
289160 5
289200 5
289240 5
289280 5
289320 5
289360 5
289400 5
289440 5
289480 5
289520 5
289560 5
289600 5
289640 5
289680 5
289720 5
289760 5
289800 5
289840 5
289880 5
289920 5
289960 5
290000 5
290040 5
290080 5
290120 5
290160 5
290200 5
290240 5
290280 5
290320 5
290360 5
290400 5
290440 5
290480 5
290520 5
290560 5
290600 5
290640 5
290680 5
290720 5
290760 5
290800 5
290840 5
290880 5
290920 5
290960 5
291000 5
291040 5
291080 5
291120 5
291160 5
291200 5
291240 5
291280 5
291320 5
291360 5
291400 5
291440 5
291480 5
291520 5
291560 5
291600 5
291640 5
291680 5
291720 5
291760 5
291800 5
291840 5
291880 5
291920 5
291960 5
292000 5
292040 5
292080 5
292120 5
292160 5
292200 5
292240 5
292280 5
292320 5
292360 5
292400 5
292440 5
292480 5
292520 5
292560 5
292600 5
292640 5
292680 5
292720 5
292760 5
292800 5
292840 5
292880 5
292920 5
292960 5
293000 5
293040 5
293080 5
293120 5
293160 5
293200 5
293240 5
293280 5
293320 5
293360 5
293400 5
293440 5
293480 5
293520 5
293560 5
293600 5
293640 5
293680 5
293720 5
293760 5
293800 5
293840 5
293880 5
293920 5
293960 5
294000 5
294040 5
294080 5
294120 5
294160 5
294200 5
294240 5
294280 5
294320 5
294360 5
294400 5
294440 5
294480 5
294520 5
294560 5
294600 5
294640 5
294680 5
294720 5
294760 5
294800 5
294840 5
294880 5
294920 5
294960 5
295000 5
295040 5
295080 5
295120 5
295160 5
295200 5
295240 5
295280 5
295320 5
295360 5
295400 5
295440 5
295480 5
295520 5
295560 5
295600 5
295640 5
295680 5
295720 5
295760 5
295800 5
295840 5
295880 5
295920 5
295960 5
296000 5
296040 5
296080 5
296120 5
296160 5
296200 5
296240 5
296280 5
296320 5
296360 5
296400 5
296440 5
296480 5
296520 5
296560 5
296600 5
296640 5
296680 5
296720 5
296760 5
296800 5
296840 5
296880 5
296920 5
296960 5
297000 5
297040 5
297080 5
297120 5
297160 5
297200 5
297240 5
297280 5
297320 5
297360 5
297400 5
297440 5
297480 5
297520 5
297560 5
297600 5
297640 5
297680 5
297720 5
297760 5
297800 5
297840 5
297880 5
297920 5
297960 5
298000 5
298040 5
298080 5
298120 5
298160 5
298200 5
298240 5
298280 5
298320 5
298360 5
298400 5
298440 5
298480 5
298520 5
298560 5
298600 5
298640 5
298680 5
298720 5
298760 5
298800 5
298840 5
298880 5
298920 5
298960 5
299000 5
299040 5
299080 5
299120 5
299160 5
299200 5
299240 5
299280 5
299320 5
299360 5
299400 5
299440 5
299480 5
299520 5
299560 5
299600 5
299640 5
299680 5
299720 5
299760 5
299800 5
299840 5
299880 5
299920 5
299960 5
300000 5
300040 5
300080 5
300120 5
300160 5
300200 5
300240 5
300280 5
300320 5
300360 5
300400 5
300440 5
300480 5
300520 5
300560 5
300600 5
300640 5
300680 5
300720 5
300760 5
300800 5
300840 5
300880 5
300920 5
300960 5
301000 5
301040 5
301080 5
301120 5
301160 5
301200 5
301240 5
301280 5
301320 5
301360 5
301400 5
301440 5
301480 5
301520 5
301560 5
301600 5
301640 5
301680 5
301720 5
301760 5
301800 5
301840 5
301880 5
301920 5
301960 5
302000 5
302040 5
302080 5
302120 5
302160 5
302200 5
302240 5
302280 5
302320 5
302360 5
302400 5
302440 5
302480 5
302520 5
302560 5
302600 5
302640 5
302680 5
302720 5
302760 5
302800 5
302840 5
302880 5
302920 5
302960 5
303000 5
303040 5
303080 5
303120 5
303160 5
303200 5
303240 5
303280 5
303320 5
303360 5
303400 5
303440 5
303480 5
303520 5
303560 5
303600 5
303640 5
303680 5
303720 5
303760 5
303800 5
303840 5
303880 5
303920 5
303960 5
304000 5
304040 5
304080 5
304120 5
304160 5
304200 5
304240 5
304280 5
304320 5
304360 5
304400 5
304440 5
304480 5
304520 5
304560 5
304600 5
304640 5
304680 5
304720 5
304760 5
304800 5
304840 5
304880 5
304920 5
304960 5
305000 5
305040 5
305080 5
305120 5
305160 5
305200 5
305240 5
305280 5
305320 5
305360 5
305400 5
305440 5
305480 5
305520 5
305560 5
305600 5
305640 5
305680 5
305720 5
305760 5
305800 5
305840 5
305880 5
305920 5
305960 5
306000 5
306040 5
306080 5
306120 5
306160 5
306200 5
306240 5
306280 5
306320 5
306360 5
306400 5
306440 5
306480 5
306520 5
306560 5
306600 5
306640 5
306680 5
306720 5
306760 5
306800 5
306840 5
306880 5
306920 5
306960 5
307000 5
307040 5
307080 5
307120 5
307160 5
307200 5
307240 5
307280 5
307320 5
307360 5
307400 5
307440 5
307480 5
307520 5
307560 5
307600 5
307640 5
307680 5
307720 5
307760 5
307800 5
307840 5
307880 5
307920 5
307960 5
308000 5
308040 5
308080 5
308120 5
308160 5
308200 5
308240 5
308280 5
308320 5
308360 5
308400 5
308440 5
308480 5
308520 5
308560 5
308600 5
308640 5
308680 5
308720 5
308760 5
308800 5
308840 5
308880 5
308920 5
308960 5
309000 5
309040 5
309080 5
309120 5
309160 5
309200 5
309240 5
309280 5
309320 5
309360 5
309400 5
309440 5
309480 5
309520 5
309560 5
309600 5
309640 5
309680 5
309720 5
309760 5
309800 5
309840 5
309880 5
309920 5
309960 5
310000 5
310040 5
310080 5
310120 5
310160 5
310200 5
310240 5
310280 5
310320 5
310360 5
310400 5
310440 5
310480 5
310520 5
310560 5
310600 5
310640 5
310680 5
310720 5
310760 5
310800 5
310840 5
310880 5
310920 5
310960 5
311000 5
311040 5
311080 5
311120 5
311160 5
311200 5
311240 5
311280 5
311320 5
311360 5
311400 5
311440 5
311480 5
311520 5
311560 5
311600 5
311640 5
311680 5
311720 5
311760 5
311800 5
311840 5
311880 5
311920 5
311960 5
312000 5
312040 5
312080 5
312120 5
312160 5
312200 5
312240 5
312280 5
312320 5
312360 5
312400 5
312440 5
312480 5
312520 5
312560 5
312600 5
312640 5
312680 5
312720 5
312760 5
312800 5
312840 5
312880 5
312920 5
312960 5
313000 5
313040 5
313080 5
313120 5
313160 5
313200 5
313240 5
313280 5
313320 5
313360 5
313400 5
313440 5
313480 5
313520 5
313560 5
313600 5
313640 5
313680 5
313720 5
313760 5
313800 5
313840 5
313880 5
313920 5
313960 5
314000 5
314040 5
314080 5
314120 5
314160 5
314200 5
314240 5
314280 5
314320 5
314360 5
314400 5
314440 5
314480 5
314520 5
314560 5
314600 5
314640 5
314680 5
314720 5
314760 5
314800 5
314840 5
314880 5
314920 5
314960 5
315000 5
315040 5
315080 5
315120 5
315160 5
315200 5
315240 5
315280 5
315320 5
315360 5
315400 5
315440 5
315480 5
315520 5
315560 5
315600 5
315640 5
315680 5
315720 5
315760 5
315800 5
315840 5
315880 5
315920 5
315960 5
316000 5
316040 5
316080 5
316120 5
316160 5
316200 5
316240 5
316280 5
316320 5
316360 5
316400 5
316440 5
316480 5
316520 5
316560 5
316600 5
316640 5
316680 5
316720 5
316760 5
316800 5
316840 5
316880 5
316920 5
316960 5
317000 5
317040 5
317080 5
317120 5
317160 5
317200 5
317240 5
317280 5
317320 5
317360 5
317400 5
317440 5
317480 5
317520 5
317560 5
317600 5
317640 5
317680 5
317720 5
317760 5
317800 5
317840 5
317880 5
317920 5
317960 5
318000 5
318040 5
318080 5
318120 5
318160 5
318200 5
318240 5
318280 5
318320 5
318360 5
318400 5
318440 5
318480 5
318520 5
318560 5
318600 5
318640 5
318680 5
318720 5
318760 5
318800 5
318840 5
318880 5
318920 5
318960 5
319000 5
319040 5
319080 5
319120 5
319160 5
319200 5
319240 5
319280 5
319320 5
319360 5
319400 5
319440 5
319480 5
319520 5
319560 5
319600 5
319640 5
319680 5
319720 5
319760 5
319800 5
319840 5
319880 5
319920 5
319960 5
320000 5
320040 5
320080 5
320120 5
320160 5
320200 5
320240 5
320280 5
320320 5
320360 5
320400 5
320440 5
320480 5
320520 5
320560 5
320600 5
320640 5
320680 5
320720 5
320760 5
320800 5
320840 5
320880 5
320920 5
320960 5
321000 5
321040 5
321080 5
321120 5
321160 5
321200 5
321240 5
321280 5
321320 5
321360 5
321400 5
321440 5
321480 5
321520 5
321560 5
321600 5
321640 5
321680 5
321720 5
321760 5
321800 5
321840 5
321880 5
321920 5
321960 5
322000 5
322040 5
322080 5
322120 5
322160 5
322200 5
322240 5
322280 5
322320 5
322360 5
322400 5
322440 5
322480 5
322520 5
322560 5
322600 5
322640 5
322680 5
322720 5
322760 5
322800 5
322840 5
322880 5
322920 5
322960 5
323000 5
323040 5
323080 5
323120 5
323160 5
323200 5
323240 5
323280 5
323320 5
323360 5
323400 5
323440 5
323480 5
323520 5
323560 5
323600 5
323640 5
323680 5
323720 5
323760 5
323800 5
323840 5
323880 5
323920 5
323960 5
324000 5
324040 5
324080 5
324120 5
324160 5
324200 5
324240 5
324280 5
324320 5
324360 5
324400 5
324440 5
324480 5
324520 5
324560 5
324600 5
324640 5
324680 5
324720 5
324760 5
324800 5
324840 5
324880 5
324920 5
324960 5
325000 5
325040 5
325080 5
325120 5
325160 5
325200 5
325240 5
325280 5
325320 5
325360 5
325400 5
325440 5
325480 5
325520 5
325560 5
325600 5
325640 5
325680 5
325720 5
325760 5
325800 5
325840 5
325880 5
325920 5
325960 5
326000 5
326040 5
326080 5
326120 5
326160 5
326200 5
326240 5
326280 5
326320 5
326360 5
326400 5
326440 5
326480 5
326520 5
326560 5
326600 5
326640 5
326680 5
326720 5
326760 5
326800 5
326840 5
326880 5
326920 5
326960 5
327000 5
327040 5
327080 5
327120 5
327160 5
327200 5
327240 5
327280 5
327320 5
327360 5
327400 5
327440 5
327480 5
327520 5
327560 5
327600 5
327640 5
327680 5
327720 5
327760 5
327800 5
327840 5
327880 5
327920 5
327960 5
328000 5
328040 5
328080 5
328120 5
328160 5
328200 5
328240 5
328280 5
328320 5
328360 5
328400 5
328440 5
328480 5
328520 5
328560 5
328600 5
328640 5
328680 5
328720 5
328760 5
328800 5
328840 5
328880 5
328920 5
328960 5
329000 5
329040 5
329080 5
329120 5
329160 5
329200 5
329240 5
329280 5
329320 5
329360 5
329400 5
329440 5
329480 5
329520 5
329560 5
329600 5
329640 5
329680 5
329720 5
329760 5
329800 5
329840 5
329880 5
329920 5
329960 5
330000 5
330040 5
330080 5
330120 5
330160 5
330200 5
330240 5
330280 5
330320 5
330360 5
330400 5
330440 5
330480 5
330520 5
330560 5
330600 5
330640 5
330680 5
330720 5
330760 5
330800 5
330840 5
330880 5
330920 5
330960 5
331000 5
331040 5
331080 5
331120 5
331160 5
331200 5
331240 5
331280 5
331320 5
331360 5
331400 5
331440 5
331480 5
331520 5
331560 5
331600 5
331640 5
331680 5
331720 5
331760 5
331800 5
331840 5
331880 5
331920 5
331960 5
332000 5
332040 5
332080 5
332120 5
332160 5
332200 5
332240 5
332280 5
332320 5
332360 5
332400 5
332440 5
332480 5
332520 5
332560 5
332600 5
332640 5
332680 5
332720 5
332760 5
332800 5
332840 5
332880 5
332920 5
332960 5
333000 5
333040 5
333080 5
333120 5
333160 5
333200 5
333240 5
333280 5
333320 5
333360 5
333400 5
333440 5
333480 5
333520 5
333560 5
333600 5
333640 5
333680 5
333720 5
333760 5
333800 5
333840 5
333880 5
333920 5
333960 5
334000 5
334040 5
334080 5
334120 5
334160 5
334200 5
334240 5
334280 5
334320 5
334360 5
334400 5
334440 5
334480 5
334520 5
334560 5
334600 5
334640 5
334680 5
334720 5
334760 5
334800 5
334840 5
334880 5
334920 5
334960 5
335000 5
335040 5
335080 5
335120 5
335160 5
335200 5
335240 5
335280 5
335320 5
335360 5
335400 5
335440 5
335480 5
335520 5
335560 5
335600 5
335640 5
335680 5
335720 5
335760 5
335800 5
335840 5
335880 5
335920 5
335960 5
336000 5
336040 5
336080 5
336120 5
336160 5
336200 5
336240 5
336280 5
336320 5
336360 5
336400 5
336440 5
336480 5
336520 5
336560 5
336600 5
336640 5
336680 5
336720 5
336760 5
336800 5
336840 5
336880 5
336920 5
336960 5
337000 5
337040 5
337080 5
337120 5
337160 5
337200 5
337240 5
337280 5
337320 5
337360 5
337400 5
337440 5
337480 5
337520 5
337560 5
337600 5
337640 5
337680 5
337720 5
337760 5
337800 5
337840 5
337880 5
337920 5
337960 5
338000 5
338040 5
338080 5
338120 5
338160 5
338200 5
338240 5
338280 5
338320 5
338360 5
338400 5
338440 5
338480 5
338520 5
338560 5
338600 5
338640 5
338680 5
338720 5
338760 5
338800 5
338840 5
338880 5
338920 5
338960 5
339000 5
339040 5
339080 5
339120 5
339160 5
339200 5
339240 5
339280 5
339320 5
339360 5
339400 5
339440 5
339480 5
339520 5
339560 5
339600 5
339640 5
339680 5
339720 5
339760 5
339800 5
339840 5
339880 5
339920 5
339960 5
340000 5
340040 5
340080 5
340120 5
340160 5
340200 5
340240 5
340280 5
340320 5
340360 5
340400 5
340440 5
340480 5
340520 5
340560 5
340600 5
340640 5
340680 5
340720 5
340760 5
340800 5
340840 5
340880 5
340920 5
340960 5
341000 5
341040 5
341080 5
341120 5
341160 5
341200 5
341240 5
341280 5
341320 5
341360 5
341400 5
341440 5
341480 5
341520 5
341560 5
341600 5
341640 5
341680 5
341720 5
341760 5
341800 5
341840 5
341880 5
341920 5
341960 5
342000 5
342040 5
342080 5
342120 5
342160 5
342200 5
342240 5
342280 5
342320 5
342360 5
342400 5
342440 5
342480 5
342520 5
342560 5
342600 5
342640 5
342680 5
342720 5
342760 5
342800 5
342840 5
342880 5
342920 5
342960 5
343000 5
343040 5
343080 5
343120 5
343160 5
343200 5
343240 5
343280 5
343320 5
343360 5
343400 5
343440 5
343480 5
343520 5
343560 5
343600 5
343640 5
343680 5
343720 5
343760 5
343800 5
343840 5
343880 5
343920 5
343960 5
344000 5
344040 5
344080 5
344120 5
344160 5
344200 5
344240 5
344280 5
344320 5
344360 5
344400 5
344440 5
344480 5
344520 5
344560 5
344600 5
344640 5
344680 5
344720 5
344760 5
344800 5
344840 5
344880 5
344920 5
344960 5
345000 5
345040 5
345080 5
345120 5
345160 5
345200 5
345240 5
345280 5
345320 5
345360 5
345400 5
345440 5
345480 5
345520 5
345560 5
345600 5
345640 5
345680 5
345720 5
345760 5
345800 5
345840 5
345880 5
345920 5
345960 5
346000 5
346040 5
346080 5
346120 5
346160 5
346200 5
346240 5
346280 5
346320 5
346360 5
346400 5
346440 5
346480 5
346520 5
346560 5
346600 5
346640 5
346680 5
346720 5
346760 5
346800 5
346840 5
346880 5
346920 5
346960 5
347000 5
347040 5
347080 5
347120 5
347160 5
347200 5
347240 5
347280 5
347320 5
347360 5
347400 5
347440 5
347480 5
347520 5
347560 5
347600 5
347640 5
347680 5
347720 5
347760 5
347800 5
347840 5
347880 5
347920 5
347960 5
348000 5
348040 5
348080 5
348120 5
348160 5
348200 5
348240 5
348280 5
348320 5
348360 5
348400 5
348440 5
348480 5
348520 5
348560 5
348600 5
348640 5
348680 5
348720 5
348760 5
348800 5
348840 5
348880 5
348920 5
348960 5
349000 5
349040 5
349080 5
349120 5
349160 5
349200 5
349240 5
349280 5
349320 5
349360 5
349400 5
349440 5
349480 5
349520 5
349560 5
349600 5
349640 5
349680 5
349720 5
349760 5
349800 5
349840 5
349880 5
349920 5
349960 5
350000 5
350040 5
350080 5
350120 5
350160 5
350200 5
350240 5
350280 5
350320 5
350360 5
350400 5
350440 5
350480 5
350520 5
350560 5
350600 5
350640 5
350680 5
350720 5
350760 5
350800 5
350840 5
350880 5
350920 5
350960 5
351000 5
351040 5
351080 5
351120 5
351160 5
351200 5
351240 5
351280 5
351320 5
351360 5
351400 5
351440 5
351480 5
351520 5
351560 5
351600 5
351640 5
351680 5
351720 5
351760 5
351800 5
351840 5
351880 5
351920 5
351960 5
352000 5
352040 5
352080 5
352120 5
352160 5
352200 5
352240 5
352280 5
352320 5
352360 5
352400 5
352440 5
352480 5
352520 5
352560 5
352600 5
352640 5
352680 5
352720 5
352760 5
352800 5
352840 5
352880 5
352920 5
352960 5
353000 5
353040 5
353080 5
353120 5
353160 5
353200 5
353240 5
353280 5
353320 5
353360 5
353400 5
353440 5
353480 5
353520 5
353560 5
353600 5
353640 5
353680 5
353720 5
353760 5
353800 5
353840 5
353880 5
353920 5
353960 5
354000 5
354040 5
354080 5
354120 5
354160 5
354200 5
354240 5
354280 5
354320 5
354360 5
354400 5
354440 5
354480 5
354520 5
354560 5
354600 5
354640 5
354680 5
354720 5
354760 5
354800 5
354840 5
354880 5
354920 5
354960 5
355000 5
355040 5
355080 5
355120 5
355160 5
355200 5
355240 5
355280 5
355320 5
355360 5
355400 5
355440 5
355480 5
355520 5
355560 5
355600 5
355640 5
355680 5
355720 5
355760 5
355800 5
355840 5
355880 5
355920 5
355960 5
356000 5
356040 5
356080 5
356120 5
356160 5
356200 5
356240 5
356280 5
356320 5
356360 5
356400 5
356440 5
356480 5
356520 5
356560 5
356600 5
356640 5
356680 5
356720 5
356760 5
356800 5
356840 5
356880 5
356920 5
356960 5
357000 5
357040 5
357080 5
357120 5
357160 5
357200 5
357240 5
357280 5
357320 5
357360 5
357400 5
357440 5
357480 5
357520 5
357560 5
357600 5
357640 5
357680 5
357720 5
357760 5
357800 5
357840 5
357880 5
357920 5
357960 5
358000 5
358040 5
358080 5
358120 5
358160 5
358200 5
358240 5
358280 5
358320 5
358360 5
358400 5
358440 5
358480 5
358520 5
358560 5
358600 5
358640 5
358680 5
358720 5
358760 5
358800 5
358840 5
358880 5
358920 5
358960 5
359000 5
359040 5
359080 5
359120 5
359160 5
359200 5
359240 5
359280 5
359320 5
359360 5
359400 5
359440 5
359480 5
359520 5
359560 5
359600 5
359640 5
359680 5
359720 5
359760 5
359800 5
359840 5
359880 5
359920 5
359960 5
360000 5
360040 5
360080 5
360120 5
360160 5
360200 5
360240 5
360280 5
360320 5
360360 5
360400 5
360440 5
360480 5
360520 5
360560 5
360600 5
360640 5
360680 5
360720 5
360760 5
360800 5
360840 5
360880 5
360920 5
360960 5
361000 5
361040 5
361080 5
361120 5
361160 5
361200 5
361240 5
361280 5
361320 5
361360 5
361400 5
361440 5
361480 5
361520 5
361560 5
361600 5
361640 5
361680 5
361720 5
361760 5
361800 5
361840 5
361880 5
361920 5
361960 5
362000 5
362040 5
362080 5
362120 5
362160 5
362200 5
362240 5
362280 5
362320 5
362360 5
362400 5
362440 5
362480 5
362520 5
362560 5
362600 5
362640 5
362680 5
362720 5
362760 5
362800 5
362840 5
362880 5
362920 5
362960 5
363000 5
363040 5
363080 5
363120 5
363160 5
363200 5
363240 5
363280 5
363320 5
363360 5
363400 5
363440 5
363480 5
363520 5
363560 5
363600 5
363640 5
363680 5
363720 5
363760 5
363800 5
363840 5
363880 5
363920 5
363960 5
364000 5
364040 5
364080 5
364120 5
364160 5
364200 5
364240 5
364280 5
364320 5
364360 5
364400 5
364440 5
364480 5
364520 5
364560 5
364600 5
364640 5
364680 5
364720 5
364760 5
364800 5
364840 5
364880 5
364920 5
364960 5
365000 5
365040 5
365080 5
365120 5
365160 5
365200 5
365240 5
365280 5
365320 5
365360 5
365400 5
365440 5
365480 5
365520 5
365560 5
365600 5
365640 5
365680 5
365720 5
365760 5
365800 5
365840 5
365880 5
365920 5
365960 5
366000 5
366040 5
366080 5
366120 5
366160 5
366200 5
366240 5
366280 5
366320 5
366360 5
366400 5
366440 5
366480 5
366520 5
366560 5
366600 5
366640 5
366680 5
366720 5
366760 5
366800 5
366840 5
366880 5
366920 5
366960 5
367000 5
367040 5
367080 5
367120 5
367160 5
367200 5
367240 5
367280 5
367320 5
367360 5
367400 5
367440 5
367480 5
367520 5
367560 5
367600 5
367640 5
367680 5
367720 5
367760 5
367800 5
367840 5
367880 5
367920 5
367960 5
368000 5
368040 5
368080 5
368120 5
368160 5
368200 5
368240 5
368280 5
368320 5
368360 5
368400 5
368440 5
368480 5
368520 5
368560 5
368600 5
368640 5
368680 5
368720 5
368760 5
368800 5
368840 5
368880 5
368920 5
368960 5
369000 5
369040 5
369080 5
369120 5
369160 5
369200 5
369240 5
369280 5
369320 5
369360 5
369400 5
369440 5
369480 5
369520 5
369560 5
369600 5
369640 5
369680 5
369720 5
369760 5
369800 5
369840 5
369880 5
369920 5
369960 5
370000 5
370040 5
370080 5
370120 5
370160 5
370200 5
370240 5
370280 5
370320 5
370360 5
370400 5
370440 5
370480 5
370520 5
370560 5
370600 5
370640 5
370680 5
370720 5
370760 5
370800 5
370840 5
370880 5
370920 5
370960 5
371000 5
371040 5
371080 5
371120 5
371160 5
371200 5
371240 5
371280 5
371320 5
371360 5
371400 5
371440 5
371480 5
371520 5
371560 5
371600 5
371640 5
371680 5
371720 5
371760 5
371800 5
371840 5
371880 5
371920 5
371960 5
372000 5
372040 5
372080 5
372120 5
372160 5
372200 5
372240 5
372280 5
372320 5
372360 5
372400 5
372440 5
372480 5
372520 5
372560 5
372600 5
372640 5
372680 5
372720 5
372760 5
372800 5
372840 5
372880 5
372920 5
372960 5
373000 5
373040 5
373080 5
373120 5
373160 5
373200 5
373240 5
373280 5
373320 5
373360 5
373400 5
373440 5
373480 5
373520 5
373560 5
373600 5
373640 5
373680 5
373720 5
373760 5
373800 5
373840 5
373880 5
373920 5
373960 5
374000 5
374040 5
374080 5
374120 5
374160 5
374200 5
374240 5
374280 5
374320 5
374360 5
374400 5
374440 5
374480 5
374520 5
374560 5
374600 5
374640 5
374680 5
374720 5
374760 5
374800 5
374840 5
374880 5
374920 5
374960 5
375000 5
375040 5
375080 5
375120 5
375160 5
375200 5
375240 5
375280 5
375320 5
375360 5
375400 5
375440 5
375480 5
375520 5
375560 5
375600 5
375640 5
375680 5
375720 5
375760 5
375800 5
375840 5
375880 5
375920 5
375960 5
376000 5
376040 5
376080 5
376120 5
376160 5
376200 5
376240 5
376280 5
376320 5
376360 5
376400 5
376440 5
376480 5
376520 5
376560 5
376600 5
376640 5
376680 5
376720 5
376760 5
376800 5
376840 5
376880 5
376920 5
376960 5
377000 5
377040 5
377080 5
377120 5
377160 5
377200 5
377240 5
377280 5
377320 5
377360 5
377400 5
377440 5
377480 5
377520 5
377560 5
377600 5
377640 5
377680 5
377720 5
377760 5
377800 5
377840 5
377880 5
377920 5
377960 5
378000 5
378040 5
378080 5
378120 5
378160 5
378200 5
378240 5
378280 5
378320 5
378360 5
378400 5
378440 5
378480 5
378520 5
378560 5
378600 5
378640 5
378680 5
378720 5
378760 5
378800 5
378840 5
378880 5
378920 5
378960 5
379000 5
379040 5
379080 5
379120 5
379160 5
379200 5
379240 5
379280 5
379320 5
379360 5
379400 5
379440 5
379480 5
379520 5
379560 5
379600 5
379640 5
379680 5
379720 5
379760 5
379800 5
379840 5
379880 5
379920 5
379960 5
380000 5
380040 5
380080 5
380120 5
380160 5
380200 5
380240 5
380280 5
380320 5
380360 5
380400 5
380440 5
380480 5
380520 5
380560 5
380600 5
380640 5
380680 5
380720 5
380760 5
380800 5
380840 5
380880 5
380920 5
380960 5
381000 5
381040 5
381080 5
381120 5
381160 5
381200 5
381240 5
381280 5
381320 5
381360 5
381400 5
381440 5
381480 5
381520 5
381560 5
381600 5
381640 5
381680 5
381720 5
381760 5
381800 5
381840 5
381880 5
381920 5
381960 5
382000 5
382040 5
382080 5
382120 5
382160 5
382200 5
382240 5
382280 5
382320 5
382360 5
382400 5
382440 5
382480 5
382520 5
382560 5
382600 5
382640 5
382680 5
382720 5
382760 5
382800 5
382840 5
382880 5
382920 5
382960 5
383000 5
383040 5
383080 5
383120 5
383160 5
383200 5
383240 5
383280 5
383320 5
383360 5
383400 5
383440 5
383480 5
383520 5
383560 5
383600 5
383640 5
383680 5
383720 5
383760 5
383800 5
383840 5
383880 5
383920 5
383960 5
384000 5
384040 5
384080 5
384120 5
384160 5
384200 5
384240 5
384280 5
384320 5
384360 5
384400 5
384440 5
384480 5
384520 5
384560 5
384600 5
384640 5
384680 5
384720 5
384760 5
384800 5
384840 5
384880 5
384920 5
384960 5
385000 5
385040 5
385080 5
385120 5
385160 5
385200 5
385240 5
385280 5
385320 5
385360 5
385400 5
385440 5
385480 5
385520 5
385560 5
385600 5
385640 5
385680 5
385720 5
385760 5
385800 5
385840 5
385880 5
385920 5
385960 5
386000 5
386040 5
386080 5
386120 5
386160 5
386200 5
386240 5
386280 5
386320 5
386360 5
386400 5
386440 5
386480 5
386520 5
386560 5
386600 5
386640 5
386680 5
386720 5
386760 5
386800 5
386840 5
386880 5
386920 5
386960 5
387000 5
387040 5
387080 5
387120 5
387160 5
387200 5
387240 5
387280 5
387320 5
387360 5
387400 5
387440 5
387480 5
387520 5
387560 5
387600 5
387640 5
387680 5
387720 5
387760 5
387800 5
387840 5
387880 5
387920 5
387960 5
388000 5
388040 5
388080 5
388120 5
388160 5
388200 5
388240 5
388280 5
388320 5
388360 5
388400 5
388440 5
388480 5
388520 5
388560 5
388600 5
388640 5
388680 5
388720 5
388760 5
388800 5
388840 5
388880 5
388920 5
388960 5
389000 5
389040 5
389080 5
389120 5
389160 5
389200 5
389240 5
389280 5
389320 5
389360 5
389400 5
389440 5
389480 5
389520 5
389560 5
389600 5
389640 5
389680 5
389720 5
389760 5
389800 5
389840 5
389880 5
389920 5
389960 5
390000 5
390040 5
390080 5
390120 5
390160 5
390200 5
390240 5
390280 5
390320 5
390360 5
390400 5
390440 5
390480 5
390520 5
390560 5
390600 5
390640 5
390680 5
390720 5
390760 5
390800 5
390840 5
390880 5
390920 5
390960 5
391000 5
391040 5
391080 5
391120 5
391160 5
391200 5
391240 5
391280 5
391320 5
391360 5
391400 5
391440 5
391480 5
391520 5
391560 5
391600 5
391640 5
391680 5
391720 5
391760 5
391800 5
391840 5
391880 5
391920 5
391960 5
392000 5
392040 5
392080 5
392120 5
392160 5
392200 5
392240 5
392280 5
392320 5
392360 5
392400 5
392440 5
392480 5
392520 5
392560 5
392600 5
392640 5
392680 5
392720 5
392760 5
392800 5
392840 5
392880 5
392920 5
392960 5
393000 5
393040 5
393080 5
393120 5
393160 5
393200 5
393240 5
393280 5
393320 5
393360 5
393400 5
393440 5
393480 5
393520 5
393560 5
393600 5
393640 5
393680 5
393720 5
393760 5
393800 5
393840 5
393880 5
393920 5
393960 5
394000 5
394040 5
394080 5
394120 5
394160 5
394200 5
394240 5
394280 5
394320 5
394360 5
394400 5
394440 5
394480 5
394520 5
394560 5
394600 5
394640 5
394680 5
394720 5
394760 5
394800 5
394840 5
394880 5
394920 5
394960 5
395000 5
395040 5
395080 5
395120 5
395160 5
395200 5
395240 5
395280 5
395320 5
395360 5
395400 5
395440 5
395480 5
395520 5
395560 5
395600 5
395640 5
395680 5
395720 5
395760 5
395800 5
395840 5
395880 5
395920 5
395960 5
396000 5
396040 5
396080 5
396120 5
396160 5
396200 5
396240 5
396280 5
396320 5
396360 5
396400 5
396440 5
396480 5
396520 5
396560 5
396600 5
396640 5
396680 5
396720 5
396760 5
396800 5
396840 5
396880 5
396920 5
396960 5
397000 5
397040 5
397080 5
397120 5
397160 5
397200 5
397240 5
397280 5
397320 5
397360 5
397400 5
397440 5
397480 5
397520 5
397560 5
397600 5
397640 5
397680 5
397720 5
397760 5
397800 5
397840 5
397880 5
397920 5
397960 5
398000 5
398040 5
398080 5
398120 5
398160 5
398200 5
398240 5
398280 5
398320 5
398360 5
398400 5
398440 5
398480 5
398520 5
398560 5
398600 5
398640 5
398680 5
398720 5
398760 5
398800 5
398840 5
398880 5
398920 5
398960 5
399000 5
399040 5
399080 5
399120 5
399160 5
399200 5
399240 5
399280 5
399320 5
399360 5
399400 5
399440 5
399480 5
399520 5
399560 5
399600 5
399640 5
399680 5
399720 5
399760 5
399800 5
399840 5
399880 5
399920 5
399960 5
400000 5
400040 5
400080 5
400120 5
400160 5
400200 5
400240 5
400280 5
400320 5
400360 5
400400 5
400440 5
400480 5
400520 5
400560 5
400600 5
400640 5
400680 5
400720 5
400760 5
400800 5
400840 5
400880 5
400920 5
400960 5
401000 5
401040 5
401080 5
401120 5
401160 5
401200 5
401240 5
401280 5
401320 5
401360 5
401400 5
401440 5
401480 5
401520 5
401560 5
401600 5
401640 5
401680 5
401720 5
401760 5
401800 5
401840 5
401880 5
401920 5
401960 5
402000 5
402040 5
402080 5
402120 5
402160 5
402200 5
402240 5
402280 5
402320 5
402360 5
402400 5
402440 5
402480 5
402520 5
402560 5
402600 5
402640 5
402680 5
402720 5
402760 5
402800 5
402840 5
402880 5
402920 5
402960 5
403000 5
403040 5
403080 5
403120 5
403160 5
403200 5
403240 5
403280 5
403320 5
403360 5
403400 5
403440 5
403480 5
403520 5
403560 5
403600 5
403640 5
403680 5
403720 5
403760 5
403800 5
403840 5
403880 5
403920 5
403960 5
404000 5
404040 5
404080 5
404120 5
404160 5
404200 5
404240 5
404280 5
404320 5
404360 5
404400 5
404440 5
404480 5
404520 5
404560 5
404600 5
404640 5
404680 5
404720 5
404760 5
404800 5
404840 5
404880 5
404920 5
404960 5
405000 5
405040 5
405080 5
405120 5
405160 5
405200 5
405240 5
405280 5
405320 5
405360 5
405400 5
405440 5
405480 5
405520 5
405560 5
405600 5
405640 5
405680 5
405720 5
405760 5
405800 5
405840 5
405880 5
405920 5
405960 5
406000 5
406040 5
406080 5
406120 5
406160 5
406200 5
406240 5
406280 5
406320 5
406360 5
406400 5
406440 5
406480 5
406520 5
406560 5
406600 5
406640 5
406680 5
406720 5
406760 5
406800 5
406840 5
406880 5
406920 5
406960 5
407000 5
407040 5
407080 5
407120 5
407160 5
407200 5
407240 5
407280 5
407320 5
407360 5
407400 5
407440 5
407480 5
407520 5
407560 5
407600 5
407640 5
407680 5
407720 5
407760 5
407800 5
407840 5
407880 5
407920 5
407960 5
408000 5
408040 5
408080 5
408120 5
408160 5
408200 5
408240 5
408280 5
408320 5
408360 5
408400 5
408440 5
408480 5
408520 5
408560 5
408600 5
408640 5
408680 5
408720 5
408760 5
408800 5
408840 5
408880 5
408920 5
408960 5
409000 5
409040 5
409080 5
409120 5
409160 5
409200 5
409240 5
409280 5
409320 5
409360 5
409400 5
409440 5
409480 5
409520 5
409560 5
409600 5
409640 5
409680 5
409720 5
409760 5
409800 5
409840 5
409880 5
409920 5
409960 5
410000 5
410040 5
410080 5
410120 5
410160 5
410200 5
410240 5
410280 5
410320 5
410360 5
410400 5
410440 5
410480 5
410520 5
410560 5
410600 5
410640 5
410680 5
410720 5
410760 5
410800 5
410840 5
410880 5
410920 5
410960 5
411000 5
411040 5
411080 5
411120 5
411160 5
411200 5
411240 5
411280 5
411320 5
411360 5
411400 5
411440 5
411480 5
411520 5
411560 5
411600 5
411640 5
411680 5
411720 5
411760 5
411800 5
411840 5
411880 5
411920 5
411960 5
412000 5
412040 5
412080 5
412120 5
412160 5
412200 5
412240 5
412280 5
412320 5
412360 5
412400 5
412440 5
412480 5
412520 5
412560 5
412600 5
412640 5
412680 5
412720 5
412760 5
412800 5
412840 5
412880 5
412920 5
412960 5
413000 5
413040 5
413080 5
413120 5
413160 5
413200 5
413240 5
413280 5
413320 5
413360 5
413400 5
413440 5
413480 5
413520 5
413560 5
413600 5
413640 5
413680 5
413720 5
413760 5
413800 5
413840 5
413880 5
413920 5
413960 5
414000 5
414040 5
414080 5
414120 5
414160 5
414200 5
414240 5
414280 5
414320 5
414360 5
414400 5
414440 5
414480 5
414520 5
414560 5
414600 5
414640 5
414680 5
414720 5
414760 5
414800 5
414840 5
414880 5
414920 5
414960 5
415000 5
415040 5
415080 5
415120 5
415160 5
415200 5
415240 5
415280 5
415320 5
415360 5
415400 5
415440 5
415480 5
415520 5
415560 5
415600 5
415640 5
415680 5
415720 5
415760 5
415800 5
415840 5
415880 5
415920 5
415960 5
416000 5
416040 5
416080 5
416120 5
416160 5
416200 5
416240 5
416280 5
416320 5
416360 5
416400 5
416440 5
416480 5
416520 5
416560 5
416600 5
416640 5
416680 5
416720 5
416760 5
416800 5
416840 5
416880 5
416920 5
416960 5
417000 5
417040 5
417080 5
417120 5
417160 5
417200 5
417240 5
417280 5
417320 5
